# Supplementary material for: Broadening the Scope of Binding Free Energy Calculations Using a Separated Topologies Approach
Source: J Chem Theory Comput. 2023 Jul 24;19(15):5058–76. doi: 10.1021/acs.jctc.3c00282 (PMC10413862; doi:10.1021/acs.jctc.3c00282)
Supplement: Supplementary file 2 — ct3c00282_si_002.zip [file ct3c00282_si_002.zip › SI_paper/BACE1/input/spirocycles/lig_13/complex.pdb]

CRYST1   86.029   86.029   86.029  90.00  90.00  90.00 P 1            
HETATM    1  C   ACE 1   1      61.136  22.086  44.771  0.00  0.00           C  
HETATM    2  O   ACE 1   1      61.604  21.100  44.312  0.00  0.00           O  
HETATM    3  CH3 ACE 1   1      61.710  23.355  44.329  0.00  0.00           C  
HETATM    4 HH31 ACE 1   1      61.068  23.848  43.598  0.00  0.00           H  
HETATM    5 HH32 ACE 1   1      61.774  24.000  45.206  0.00  0.00           H  
HETATM    6 HH33 ACE 1   1      62.722  23.294  43.927  0.00  0.00           H  
ATOM      7  N   THR 1   2      60.161  22.201  45.641  0.00  0.00           N  
ATOM      8  CA  THR 1   2      59.410  21.069  46.271  0.00  0.00           C  
ATOM      9  C   THR 1   2      57.875  21.168  46.056  0.00  0.00           C  
ATOM     10  O   THR 1   2      57.113  20.223  46.420  0.00  0.00           O  
ATOM     11  CB  THR 1   2      59.732  20.953  47.834  0.00  0.00           C  
ATOM     12  OG1 THR 1   2      59.282  21.960  48.681  0.00  0.00           O  
ATOM     13  CG2 THR 1   2      61.239  20.833  48.070  0.00  0.00           C  
ATOM     14  H   THR 1   2      59.978  23.143  45.956  0.00  0.00           H  
ATOM     15  HA  THR 1   2      59.577  20.100  45.800  0.00  0.00           H  
ATOM     16  HB  THR 1   2      59.326  19.980  48.110  0.00  0.00           H  
ATOM     17  HG1 THR 1   2      58.325  22.036  48.700  0.00  0.00           H  
ATOM     18 HG21 THR 1   2      61.705  20.055  47.465  0.00  0.00           H  
ATOM     19 HG22 THR 1   2      61.568  21.834  47.793  0.00  0.00           H  
ATOM     20 HG23 THR 1   2      61.444  20.490  49.085  0.00  0.00           H  
ATOM     21  N   THR 1   3      57.364  22.294  45.604  0.00  0.00           N  
ATOM     22  CA  THR 1   3      55.941  22.456  45.361  0.00  0.00           C  
ATOM     23  C   THR 1   3      55.498  21.563  44.209  0.00  0.00           C  
ATOM     24  O   THR 1   3      56.288  21.279  43.319  0.00  0.00           O  
ATOM     25  CB  THR 1   3      55.619  23.927  45.145  0.00  0.00           C  
ATOM     26  OG1 THR 1   3      56.446  24.429  44.167  0.00  0.00           O  
ATOM     27  CG2 THR 1   3      55.987  24.661  46.460  0.00  0.00           C  
ATOM     28  H   THR 1   3      57.958  23.014  45.220  0.00  0.00           H  
ATOM     29  HA  THR 1   3      55.509  22.148  46.314  0.00  0.00           H  
ATOM     30  HB  THR 1   3      54.544  24.079  45.047  0.00  0.00           H  
ATOM     31  HG1 THR 1   3      56.358  23.917  43.360  0.00  0.00           H  
ATOM     32 HG21 THR 1   3      55.541  24.242  47.362  0.00  0.00           H  
ATOM     33 HG22 THR 1   3      57.041  24.901  46.593  0.00  0.00           H  
ATOM     34 HG23 THR 1   3      55.677  25.685  46.252  0.00  0.00           H  
ATOM     35  N   GLY 1   4      54.194  21.209  44.199  0.00  0.00           N  
ATOM     36  CA  GLY 1   4      53.645  20.602  43.002  0.00  0.00           C  
ATOM     37  C   GLY 1   4      53.699  21.520  41.800  0.00  0.00           C  
ATOM     38  O   GLY 1   4      53.834  22.801  41.961  0.00  0.00           O  
ATOM     39  H   GLY 1   4      53.570  21.674  44.844  0.00  0.00           H  
ATOM     40  HA2 GLY 1   4      54.225  19.707  42.779  0.00  0.00           H  
ATOM     41  HA3 GLY 1   4      52.595  20.346  43.143  0.00  0.00           H  
ATOM     42  N   SER 1   5      53.578  20.962  40.594  0.00  0.00           N  
ATOM     43  CA  SER 1   5      53.636  21.788  39.382  0.00  0.00           C  
ATOM     44  C   SER 1   5      52.215  22.320  38.981  0.00  0.00           C  
ATOM     45  O   SER 1   5      51.304  21.576  38.929  0.00  0.00           O  
ATOM     46  CB  SER 1   5      54.125  20.945  38.109  0.00  0.00           C  
ATOM     47  OG  SER 1   5      54.067  21.623  36.859  0.00  0.00           O  
ATOM     48  H   SER 1   5      53.552  19.952  40.587  0.00  0.00           H  
ATOM     49  HA  SER 1   5      54.337  22.608  39.534  0.00  0.00           H  
ATOM     50  HB2 SER 1   5      55.184  20.777  38.300  0.00  0.00           H  
ATOM     51  HB3 SER 1   5      53.595  19.993  38.077  0.00  0.00           H  
ATOM     52  HG  SER 1   5      54.441  21.094  36.150  0.00  0.00           H  
ATOM     53  N   PHE 1   6      52.133  23.645  38.734  0.00  0.00           N  
ATOM     54  CA  PHE 1   6      50.945  24.460  38.290  0.00  0.00           C  
ATOM     55  C   PHE 1   6      51.336  25.271  36.997  0.00  0.00           C  
ATOM     56  O   PHE 1   6      51.051  26.459  36.790  0.00  0.00           O  
ATOM     57  CB  PHE 1   6      50.243  25.208  39.408  0.00  0.00           C  
ATOM     58  CG  PHE 1   6      49.921  24.352  40.622  0.00  0.00           C  
ATOM     59  CD1 PHE 1   6      50.938  24.059  41.572  0.00  0.00           C  
ATOM     60  CD2 PHE 1   6      48.670  23.714  40.858  0.00  0.00           C  
ATOM     61  CE1 PHE 1   6      50.761  23.239  42.693  0.00  0.00           C  
ATOM     62  CE2 PHE 1   6      48.375  23.064  42.068  0.00  0.00           C  
ATOM     63  CZ  PHE 1   6      49.431  22.783  42.970  0.00  0.00           C  
ATOM     64  H   PHE 1   6      53.021  24.118  38.819  0.00  0.00           H  
ATOM     65  HA  PHE 1   6      50.245  23.659  38.049  0.00  0.00           H  
ATOM     66  HB2 PHE 1   6      50.882  26.065  39.619  0.00  0.00           H  
ATOM     67  HB3 PHE 1   6      49.302  25.565  38.990  0.00  0.00           H  
ATOM     68  HD1 PHE 1   6      51.926  24.493  41.519  0.00  0.00           H  
ATOM     69  HD2 PHE 1   6      47.921  23.821  40.088  0.00  0.00           H  
ATOM     70  HE1 PHE 1   6      51.615  23.044  43.324  0.00  0.00           H  
ATOM     71  HE2 PHE 1   6      47.441  22.554  42.253  0.00  0.00           H  
ATOM     72  HZ  PHE 1   6      49.215  22.056  43.739  0.00  0.00           H  
ATOM     73  N   VAL 1   7      52.050  24.608  36.070  0.00  0.00           N  
ATOM     74  CA  VAL 1   7      52.757  25.155  34.935  0.00  0.00           C  
ATOM     75  C   VAL 1   7      51.826  25.813  33.868  0.00  0.00           C  
ATOM     76  O   VAL 1   7      52.292  26.679  33.234  0.00  0.00           O  
ATOM     77  CB  VAL 1   7      53.716  24.014  34.399  0.00  0.00           C  
ATOM     78  CG1 VAL 1   7      52.963  22.636  33.968  0.00  0.00           C  
ATOM     79  CG2 VAL 1   7      54.628  24.416  33.288  0.00  0.00           C  
ATOM     80  H   VAL 1   7      52.240  23.684  36.433  0.00  0.00           H  
ATOM     81  HA  VAL 1   7      53.354  26.027  35.197  0.00  0.00           H  
ATOM     82  HB  VAL 1   7      54.370  23.729  35.223  0.00  0.00           H  
ATOM     83 HG11 VAL 1   7      53.738  21.926  33.678  0.00  0.00           H  
ATOM     84 HG12 VAL 1   7      52.350  22.214  34.764  0.00  0.00           H  
ATOM     85 HG13 VAL 1   7      52.470  22.869  33.024  0.00  0.00           H  
ATOM     86 HG21 VAL 1   7      54.080  24.711  32.394  0.00  0.00           H  
ATOM     87 HG22 VAL 1   7      55.298  25.197  33.648  0.00  0.00           H  
ATOM     88 HG23 VAL 1   7      55.188  23.509  33.064  0.00  0.00           H  
ATOM     89  N   GLU 1   8      50.547  25.409  33.874  0.00  0.00           N  
ATOM     90  CA  GLU 1   8      49.545  26.015  33.020  0.00  0.00           C  
ATOM     91  C   GLU 1   8      49.050  27.407  33.572  0.00  0.00           C  
ATOM     92  O   GLU 1   8      48.450  28.194  32.884  0.00  0.00           O  
ATOM     93  CB  GLU 1   8      48.445  25.063  32.611  0.00  0.00           C  
ATOM     94  CG  GLU 1   8      49.036  23.786  31.923  0.00  0.00           C  
ATOM     95  CD  GLU 1   8      49.609  23.974  30.569  0.00  0.00           C  
ATOM     96  OE1 GLU 1   8      49.802  25.118  30.105  0.00  0.00           O  
ATOM     97  OE2 GLU 1   8      50.027  22.996  29.922  0.00  0.00           O  
ATOM     98  H   GLU 1   8      50.297  24.672  34.518  0.00  0.00           H  
ATOM     99  HA  GLU 1   8      50.082  26.282  32.110  0.00  0.00           H  
ATOM    100  HB2 GLU 1   8      47.878  24.752  33.488  0.00  0.00           H  
ATOM    101  HB3 GLU 1   8      47.763  25.524  31.897  0.00  0.00           H  
ATOM    102  HG2 GLU 1   8      49.805  23.377  32.578  0.00  0.00           H  
ATOM    103  HG3 GLU 1   8      48.208  23.093  31.771  0.00  0.00           H  
ATOM    104  N   MET 1   9      49.420  27.700  34.821  0.00  0.00           N  
ATOM    105  CA  MET 1   9      48.998  28.901  35.581  0.00  0.00           C  
ATOM    106  C   MET 1   9      50.200  29.865  35.750  0.00  0.00           C  
ATOM    107  O   MET 1   9      49.936  31.085  35.951  0.00  0.00           O  
ATOM    108  CB  MET 1   9      48.191  28.484  36.796  0.00  0.00           C  
ATOM    109  CG  MET 1   9      46.758  28.154  36.445  0.00  0.00           C  
ATOM    110  SD  MET 1   9      45.644  27.475  37.767  0.00  0.00           S  
ATOM    111  CE  MET 1   9      46.328  25.832  38.017  0.00  0.00           C  
ATOM    112  H   MET 1   9      49.895  26.953  35.307  0.00  0.00           H  
ATOM    113  HA  MET 1   9      48.379  29.399  34.835  0.00  0.00           H  
ATOM    114  HB2 MET 1   9      48.734  27.728  37.364  0.00  0.00           H  
ATOM    115  HB3 MET 1   9      48.227  29.461  37.278  0.00  0.00           H  
ATOM    116  HG2 MET 1   9      46.306  28.989  35.910  0.00  0.00           H  
ATOM    117  HG3 MET 1   9      46.771  27.335  35.726  0.00  0.00           H  
ATOM    118  HE1 MET 1   9      46.375  25.159  37.161  0.00  0.00           H  
ATOM    119  HE2 MET 1   9      47.390  25.847  38.262  0.00  0.00           H  
ATOM    120  HE3 MET 1   9      45.745  25.344  38.798  0.00  0.00           H  
ATOM    121  N   VAL 1  10      51.459  29.390  35.647  0.00  0.00           N  
ATOM    122  CA  VAL 1  10      52.662  30.156  35.538  0.00  0.00           C  
ATOM    123  C   VAL 1  10      52.415  30.980  34.291  0.00  0.00           C  
ATOM    124  O   VAL 1  10      51.992  30.388  33.297  0.00  0.00           O  
ATOM    125  CB  VAL 1  10      53.943  29.345  35.594  0.00  0.00           C  
ATOM    126  CG1 VAL 1  10      55.219  30.267  35.613  0.00  0.00           C  
ATOM    127  CG2 VAL 1  10      54.152  28.547  36.857  0.00  0.00           C  
ATOM    128  H   VAL 1  10      51.498  28.412  35.401  0.00  0.00           H  
ATOM    129  HA  VAL 1  10      52.623  30.857  36.373  0.00  0.00           H  
ATOM    130  HB  VAL 1  10      53.963  28.618  34.782  0.00  0.00           H  
ATOM    131 HG11 VAL 1  10      55.083  30.951  34.775  0.00  0.00           H  
ATOM    132 HG12 VAL 1  10      55.172  30.924  36.482  0.00  0.00           H  
ATOM    133 HG13 VAL 1  10      56.160  29.718  35.594  0.00  0.00           H  
ATOM    134 HG21 VAL 1  10      54.055  29.228  37.703  0.00  0.00           H  
ATOM    135 HG22 VAL 1  10      53.404  27.756  36.914  0.00  0.00           H  
ATOM    136 HG23 VAL 1  10      55.112  28.032  36.908  0.00  0.00           H  
ATOM    137  N   ASP 1  11      52.840  32.280  34.223  0.00  0.00           N  
ATOM    138  CA  ASP 1  11      52.845  33.221  33.114  0.00  0.00           C  
ATOM    139  C   ASP 1  11      51.462  33.477  32.468  0.00  0.00           C  
ATOM    140  O   ASP 1  11      51.417  33.789  31.248  0.00  0.00           O  
ATOM    141  CB  ASP 1  11      54.040  32.959  32.159  0.00  0.00           C  
ATOM    142  CG  ASP 1  11      54.293  34.147  31.140  0.00  0.00           C  
ATOM    143  OD1 ASP 1  11      54.068  35.305  31.449  0.00  0.00           O  
ATOM    144  OD2 ASP 1  11      54.734  33.852  30.007  0.00  0.00           O  
ATOM    145  H   ASP 1  11      53.080  32.701  35.109  0.00  0.00           H  
ATOM    146  HA  ASP 1  11      53.152  34.164  33.565  0.00  0.00           H  
ATOM    147  HB2 ASP 1  11      54.953  32.742  32.714  0.00  0.00           H  
ATOM    148  HB3 ASP 1  11      53.684  32.087  31.610  0.00  0.00           H  
ATOM    149  N   ASN 1  12      50.379  33.348  33.249  0.00  0.00           N  
ATOM    150  CA  ASN 1  12      49.050  33.321  32.610  0.00  0.00           C  
ATOM    151  C   ASN 1  12      48.297  34.668  32.581  0.00  0.00           C  
ATOM    152  O   ASN 1  12      47.190  34.750  31.991  0.00  0.00           O  
ATOM    153  CB  ASN 1  12      48.123  32.185  33.204  0.00  0.00           C  
ATOM    154  CG  ASN 1  12      47.557  32.634  34.551  0.00  0.00           C  
ATOM    155  OD1 ASN 1  12      47.984  33.568  35.196  0.00  0.00           O  
ATOM    156  ND2 ASN 1  12      46.663  31.866  35.094  0.00  0.00           N  
ATOM    157  H   ASN 1  12      50.459  33.172  34.241  0.00  0.00           H  
ATOM    158  HA  ASN 1  12      49.124  33.019  31.565  0.00  0.00           H  
ATOM    159  HB2 ASN 1  12      47.248  32.066  32.565  0.00  0.00           H  
ATOM    160  HB3 ASN 1  12      48.659  31.280  33.489  0.00  0.00           H  
ATOM    161 HD21 ASN 1  12      46.305  32.088  36.012  0.00  0.00           H  
ATOM    162 HD22 ASN 1  12      46.411  31.113  34.470  0.00  0.00           H  
ATOM    163  N   LEU 1  13      48.835  35.702  33.214  0.00  0.00           N  
ATOM    164  CA  LEU 1  13      48.384  37.175  33.174  0.00  0.00           C  
ATOM    165  C   LEU 1  13      48.968  38.091  32.074  0.00  0.00           C  
ATOM    166  O   LEU 1  13      50.166  38.071  31.804  0.00  0.00           O  
ATOM    167  CB  LEU 1  13      48.551  37.802  34.603  0.00  0.00           C  
ATOM    168  CG  LEU 1  13      47.873  37.076  35.730  0.00  0.00           C  
ATOM    169  CD1 LEU 1  13      48.052  37.892  36.949  0.00  0.00           C  
ATOM    170  CD2 LEU 1  13      46.468  36.729  35.522  0.00  0.00           C  
ATOM    171  H   LEU 1  13      49.753  35.583  33.617  0.00  0.00           H  
ATOM    172  HA  LEU 1  13      47.307  37.155  33.005  0.00  0.00           H  
ATOM    173  HB2 LEU 1  13      49.619  37.880  34.806  0.00  0.00           H  
ATOM    174  HB3 LEU 1  13      48.206  38.835  34.636  0.00  0.00           H  
ATOM    175  HG  LEU 1  13      48.457  36.167  35.875  0.00  0.00           H  
ATOM    176 HD11 LEU 1  13      47.327  38.706  36.940  0.00  0.00           H  
ATOM    177 HD12 LEU 1  13      47.708  37.290  37.790  0.00  0.00           H  
ATOM    178 HD13 LEU 1  13      49.058  38.242  37.178  0.00  0.00           H  
ATOM    179 HD21 LEU 1  13      45.892  37.555  35.105  0.00  0.00           H  
ATOM    180 HD22 LEU 1  13      46.520  35.922  34.791  0.00  0.00           H  
ATOM    181 HD23 LEU 1  13      46.029  36.258  36.401  0.00  0.00           H  
ATOM    182  N   ARG 1  14      48.188  38.986  31.559  0.00  0.00           N  
ATOM    183  CA  ARG 1  14      48.738  40.063  30.665  0.00  0.00           C  
ATOM    184  C   ARG 1  14      48.116  41.444  31.142  0.00  0.00           C  
ATOM    185  O   ARG 1  14      47.510  41.470  32.238  0.00  0.00           O  
ATOM    186  CB  ARG 1  14      48.493  39.599  29.202  0.00  0.00           C  
ATOM    187  CG  ARG 1  14      49.388  38.416  28.675  0.00  0.00           C  
ATOM    188  CD  ARG 1  14      50.912  38.757  28.671  0.00  0.00           C  
ATOM    189  NE  ARG 1  14      51.660  37.663  28.137  0.00  0.00           N  
ATOM    190  CZ  ARG 1  14      52.087  36.578  28.882  0.00  0.00           C  
ATOM    191  NH1 ARG 1  14      52.696  35.619  28.327  0.00  0.00           N  
ATOM    192  NH2 ARG 1  14      51.683  36.483  30.121  0.00  0.00           N  
ATOM    193  H   ARG 1  14      47.288  39.079  32.008  0.00  0.00           H  
ATOM    194  HA  ARG 1  14      49.816  40.165  30.791  0.00  0.00           H  
ATOM    195  HB2 ARG 1  14      47.426  39.460  29.026  0.00  0.00           H  
ATOM    196  HB3 ARG 1  14      48.671  40.436  28.528  0.00  0.00           H  
ATOM    197  HG2 ARG 1  14      49.213  37.533  29.289  0.00  0.00           H  
ATOM    198  HG3 ARG 1  14      49.068  38.128  27.674  0.00  0.00           H  
ATOM    199  HD2 ARG 1  14      51.087  39.689  28.134  0.00  0.00           H  
ATOM    200  HD3 ARG 1  14      51.185  38.922  29.713  0.00  0.00           H  
ATOM    201  HE  ARG 1  14      52.164  37.819  27.275  0.00  0.00           H  
ATOM    202 HH11 ARG 1  14      53.174  34.914  28.868  0.00  0.00           H  
ATOM    203 HH12 ARG 1  14      53.102  35.793  27.418  0.00  0.00           H  
ATOM    204 HH21 ARG 1  14      52.056  35.780  30.743  0.00  0.00           H  
ATOM    205 HH22 ARG 1  14      51.100  37.205  30.520  0.00  0.00           H  
ATOM    206  N   GLY 1  15      48.323  42.570  30.501  0.00  0.00           N  
ATOM    207  CA  GLY 1  15      47.983  43.910  30.936  0.00  0.00           C  
ATOM    208  C   GLY 1  15      48.970  45.043  30.553  0.00  0.00           C  
ATOM    209  O   GLY 1  15      49.877  44.825  29.753  0.00  0.00           O  
ATOM    210  H   GLY 1  15      48.768  42.600  29.595  0.00  0.00           H  
ATOM    211  HA2 GLY 1  15      47.035  44.210  30.490  0.00  0.00           H  
ATOM    212  HA3 GLY 1  15      47.781  43.899  32.007  0.00  0.00           H  
ATOM    213  N   LYS 1  16      48.643  46.210  31.081  0.00  0.00           N  
ATOM    214  CA  LYS 1  16      49.393  47.390  30.727  0.00  0.00           C  
ATOM    215  C   LYS 1  16      49.575  48.364  31.894  0.00  0.00           C  
ATOM    216  O   LYS 1  16      48.938  48.344  32.907  0.00  0.00           O  
ATOM    217  CB  LYS 1  16      48.784  48.134  29.564  0.00  0.00           C  
ATOM    218  CG  LYS 1  16      48.914  47.464  28.162  0.00  0.00           C  
ATOM    219  CD  LYS 1  16      48.245  48.386  27.036  0.00  0.00           C  
ATOM    220  CE  LYS 1  16      48.372  47.829  25.635  0.00  0.00           C  
ATOM    221  NZ  LYS 1  16      47.351  46.840  25.287  0.00  0.00           N  
ATOM    222  H   LYS 1  16      47.746  46.224  31.545  0.00  0.00           H  
ATOM    223  HA  LYS 1  16      50.424  47.143  30.472  0.00  0.00           H  
ATOM    224  HB2 LYS 1  16      47.748  48.444  29.699  0.00  0.00           H  
ATOM    225  HB3 LYS 1  16      49.331  49.073  29.482  0.00  0.00           H  
ATOM    226  HG2 LYS 1  16      49.962  47.357  27.881  0.00  0.00           H  
ATOM    227  HG3 LYS 1  16      48.403  46.502  28.141  0.00  0.00           H  
ATOM    228  HD2 LYS 1  16      47.231  48.613  27.364  0.00  0.00           H  
ATOM    229  HD3 LYS 1  16      48.648  49.396  27.110  0.00  0.00           H  
ATOM    230  HE2 LYS 1  16      48.208  48.599  24.881  0.00  0.00           H  
ATOM    231  HE3 LYS 1  16      49.372  47.463  25.401  0.00  0.00           H  
ATOM    232  HZ1 LYS 1  16      46.426  47.192  25.485  0.00  0.00           H  
ATOM    233  HZ2 LYS 1  16      47.291  46.700  24.289  0.00  0.00           H  
ATOM    234  HZ3 LYS 1  16      47.534  45.991  25.804  0.00  0.00           H  
ATOM    235  N   SER 1  17      50.697  49.078  31.780  0.00  0.00           N  
ATOM    236  CA  SER 1  17      51.159  49.986  32.781  0.00  0.00           C  
ATOM    237  C   SER 1  17      50.184  51.069  33.133  0.00  0.00           C  
ATOM    238  O   SER 1  17      49.633  51.739  32.245  0.00  0.00           O  
ATOM    239  CB  SER 1  17      52.358  50.777  32.337  0.00  0.00           C  
ATOM    240  OG  SER 1  17      53.525  50.044  32.191  0.00  0.00           O  
ATOM    241  H   SER 1  17      51.233  48.916  30.939  0.00  0.00           H  
ATOM    242  HA  SER 1  17      51.409  49.475  33.711  0.00  0.00           H  
ATOM    243  HB2 SER 1  17      52.165  51.472  31.520  0.00  0.00           H  
ATOM    244  HB3 SER 1  17      52.636  51.446  33.151  0.00  0.00           H  
ATOM    245  HG  SER 1  17      53.764  49.764  33.077  0.00  0.00           H  
ATOM    246  N   GLY 1  18      49.814  51.182  34.411  0.00  0.00           N  
ATOM    247  CA  GLY 1  18      48.726  52.108  34.772  0.00  0.00           C  
ATOM    248  C   GLY 1  18      47.342  51.735  34.215  0.00  0.00           C  
ATOM    249  O   GLY 1  18      46.562  52.647  34.322  0.00  0.00           O  
ATOM    250  H   GLY 1  18      50.323  50.745  35.167  0.00  0.00           H  
ATOM    251  HA2 GLY 1  18      48.709  52.191  35.859  0.00  0.00           H  
ATOM    252  HA3 GLY 1  18      49.059  53.089  34.433  0.00  0.00           H  
ATOM    253  N   GLN 1  19      47.065  50.510  33.695  0.00  0.00           N  
ATOM    254  CA  GLN 1  19      45.741  50.038  33.265  0.00  0.00           C  
ATOM    255  C   GLN 1  19      45.385  48.683  33.754  0.00  0.00           C  
ATOM    256  O   GLN 1  19      44.419  48.056  33.242  0.00  0.00           O  
ATOM    257  CB  GLN 1  19      45.758  49.986  31.733  0.00  0.00           C  
ATOM    258  CG  GLN 1  19      46.306  51.203  31.019  0.00  0.00           C  
ATOM    259  CD  GLN 1  19      45.771  51.241  29.617  0.00  0.00           C  
ATOM    260  OE1 GLN 1  19      46.234  50.755  28.626  0.00  0.00           O  
ATOM    261  NE2 GLN 1  19      44.675  51.914  29.404  0.00  0.00           N  
ATOM    262  H   GLN 1  19      47.906  49.966  33.566  0.00  0.00           H  
ATOM    263  HA  GLN 1  19      44.987  50.755  33.589  0.00  0.00           H  
ATOM    264  HB2 GLN 1  19      46.393  49.146  31.452  0.00  0.00           H  
ATOM    265  HB3 GLN 1  19      44.707  49.873  31.466  0.00  0.00           H  
ATOM    266  HG2 GLN 1  19      46.005  52.102  31.557  0.00  0.00           H  
ATOM    267  HG3 GLN 1  19      47.396  51.211  31.029  0.00  0.00           H  
ATOM    268 HE21 GLN 1  19      44.408  52.060  28.441  0.00  0.00           H  
ATOM    269 HE22 GLN 1  19      44.147  52.402  30.113  0.00  0.00           H  
ATOM    270  N   GLY 1  20      46.070  48.216  34.789  0.00  0.00           N  
ATOM    271  CA  GLY 1  20      45.664  46.959  35.467  0.00  0.00           C  
ATOM    272  C   GLY 1  20      46.299  45.660  34.803  0.00  0.00           C  
ATOM    273  O   GLY 1  20      46.974  45.777  33.839  0.00  0.00           O  
ATOM    274  H   GLY 1  20      46.892  48.674  35.157  0.00  0.00           H  
ATOM    275  HA2 GLY 1  20      46.295  46.956  36.356  0.00  0.00           H  
ATOM    276  HA3 GLY 1  20      44.580  46.915  35.574  0.00  0.00           H  
ATOM    277  N   TYR 1  21      45.878  44.564  35.361  0.00  0.00           N  
ATOM    278  CA  TYR 1  21      46.230  43.171  34.971  0.00  0.00           C  
ATOM    279  C   TYR 1  21      44.897  42.406  34.513  0.00  0.00           C  
ATOM    280  O   TYR 1  21      43.831  42.618  35.158  0.00  0.00           O  
ATOM    281  CB  TYR 1  21      46.907  42.415  36.126  0.00  0.00           C  
ATOM    282  CG  TYR 1  21      48.269  43.058  36.279  0.00  0.00           C  
ATOM    283  CD1 TYR 1  21      48.557  44.152  37.244  0.00  0.00           C  
ATOM    284  CD2 TYR 1  21      49.370  42.558  35.531  0.00  0.00           C  
ATOM    285  CE1 TYR 1  21      49.805  44.554  37.503  0.00  0.00           C  
ATOM    286  CE2 TYR 1  21      50.656  43.026  35.735  0.00  0.00           C  
ATOM    287  CZ  TYR 1  21      50.857  44.039  36.702  0.00  0.00           C  
ATOM    288  OH  TYR 1  21      52.193  44.380  36.941  0.00  0.00           O  
ATOM    289  H   TYR 1  21      45.129  44.685  36.026  0.00  0.00           H  
ATOM    290  HA  TYR 1  21      46.895  43.179  34.107  0.00  0.00           H  
ATOM    291  HB2 TYR 1  21      46.444  42.686  37.075  0.00  0.00           H  
ATOM    292  HB3 TYR 1  21      47.079  41.377  35.843  0.00  0.00           H  
ATOM    293  HD1 TYR 1  21      47.744  44.698  37.701  0.00  0.00           H  
ATOM    294  HD2 TYR 1  21      49.005  41.808  34.845  0.00  0.00           H  
ATOM    295  HE1 TYR 1  21      50.027  45.370  38.174  0.00  0.00           H  
ATOM    296  HE2 TYR 1  21      51.445  42.611  35.125  0.00  0.00           H  
ATOM    297  HH  TYR 1  21      52.112  45.090  37.582  0.00  0.00           H  
ATOM    298  N   TYR 1  22      44.890  41.707  33.419  0.00  0.00           N  
ATOM    299  CA  TYR 1  22      43.807  40.864  32.913  0.00  0.00           C  
ATOM    300  C   TYR 1  22      44.250  39.451  32.658  0.00  0.00           C  
ATOM    301  O   TYR 1  22      45.454  39.151  32.480  0.00  0.00           O  
ATOM    302  CB  TYR 1  22      43.072  41.483  31.679  0.00  0.00           C  
ATOM    303  CG  TYR 1  22      43.849  41.688  30.395  0.00  0.00           C  
ATOM    304  CD1 TYR 1  22      44.016  40.575  29.509  0.00  0.00           C  
ATOM    305  CD2 TYR 1  22      44.403  42.942  30.144  0.00  0.00           C  
ATOM    306  CE1 TYR 1  22      44.483  40.786  28.253  0.00  0.00           C  
ATOM    307  CE2 TYR 1  22      45.138  43.090  28.920  0.00  0.00           C  
ATOM    308  CZ  TYR 1  22      45.097  42.038  27.953  0.00  0.00           C  
ATOM    309  OH  TYR 1  22      45.830  42.206  26.794  0.00  0.00           O  
ATOM    310  H   TYR 1  22      45.792  41.529  33.003  0.00  0.00           H  
ATOM    311  HA  TYR 1  22      43.190  40.772  33.807  0.00  0.00           H  
ATOM    312  HB2 TYR 1  22      42.188  40.889  31.446  0.00  0.00           H  
ATOM    313  HB3 TYR 1  22      42.717  42.440  32.060  0.00  0.00           H  
ATOM    314  HD1 TYR 1  22      43.592  39.620  29.784  0.00  0.00           H  
ATOM    315  HD2 TYR 1  22      44.303  43.792  30.801  0.00  0.00           H  
ATOM    316  HE1 TYR 1  22      44.558  39.999  27.517  0.00  0.00           H  
ATOM    317  HE2 TYR 1  22      45.666  44.009  28.715  0.00  0.00           H  
ATOM    318  HH  TYR 1  22      46.213  43.085  26.753  0.00  0.00           H  
ATOM    319  N   VAL 1  23      43.252  38.568  32.699  0.00  0.00           N  
ATOM    320  CA  VAL 1  23      43.314  37.153  32.316  0.00  0.00           C  
ATOM    321  C   VAL 1  23      42.353  36.864  31.155  0.00  0.00           C  
ATOM    322  O   VAL 1  23      41.284  37.440  30.988  0.00  0.00           O  
ATOM    323  CB  VAL 1  23      42.964  36.359  33.561  0.00  0.00           C  
ATOM    324  CG1 VAL 1  23      41.572  36.418  34.149  0.00  0.00           C  
ATOM    325  CG2 VAL 1  23      43.276  34.880  33.301  0.00  0.00           C  
ATOM    326  H   VAL 1  23      42.350  38.814  33.079  0.00  0.00           H  
ATOM    327  HA  VAL 1  23      44.308  36.980  31.904  0.00  0.00           H  
ATOM    328  HB  VAL 1  23      43.714  36.732  34.259  0.00  0.00           H  
ATOM    329 HG11 VAL 1  23      41.443  35.750  35.001  0.00  0.00           H  
ATOM    330 HG12 VAL 1  23      41.384  37.396  34.592  0.00  0.00           H  
ATOM    331 HG13 VAL 1  23      40.692  36.211  33.540  0.00  0.00           H  
ATOM    332 HG21 VAL 1  23      43.328  34.291  34.217  0.00  0.00           H  
ATOM    333 HG22 VAL 1  23      42.388  34.506  32.791  0.00  0.00           H  
ATOM    334 HG23 VAL 1  23      44.190  34.648  32.756  0.00  0.00           H  
ATOM    335  N   GLU 1  24      42.729  35.951  30.244  0.00  0.00           N  
ATOM    336  CA  GLU 1  24      41.813  35.525  29.113  0.00  0.00           C  
ATOM    337  C   GLU 1  24      40.929  34.400  29.752  0.00  0.00           C  
ATOM    338  O   GLU 1  24      41.490  33.460  30.304  0.00  0.00           O  
ATOM    339  CB  GLU 1  24      42.583  35.195  27.867  0.00  0.00           C  
ATOM    340  CG  GLU 1  24      41.573  34.941  26.710  0.00  0.00           C  
ATOM    341  CD  GLU 1  24      42.269  34.444  25.453  0.00  0.00           C  
ATOM    342  OE1 GLU 1  24      43.011  35.244  24.804  0.00  0.00           O  
ATOM    343  OE2 GLU 1  24      42.098  33.261  25.137  0.00  0.00           O  
ATOM    344  H   GLU 1  24      43.661  35.573  30.336  0.00  0.00           H  
ATOM    345  HA  GLU 1  24      41.092  36.325  28.950  0.00  0.00           H  
ATOM    346  HB2 GLU 1  24      43.310  35.957  27.587  0.00  0.00           H  
ATOM    347  HB3 GLU 1  24      43.144  34.296  28.125  0.00  0.00           H  
ATOM    348  HG2 GLU 1  24      40.870  34.190  27.069  0.00  0.00           H  
ATOM    349  HG3 GLU 1  24      41.143  35.910  26.454  0.00  0.00           H  
ATOM    350  N   MET 1  25      39.572  34.554  29.689  0.00  0.00           N  
ATOM    351  CA  MET 1  25      38.617  33.655  30.254  0.00  0.00           C  
ATOM    352  C   MET 1  25      37.507  33.329  29.162  0.00  0.00           C  
ATOM    353  O   MET 1  25      37.197  34.110  28.326  0.00  0.00           O  
ATOM    354  CB  MET 1  25      37.931  34.196  31.492  0.00  0.00           C  
ATOM    355  CG  MET 1  25      38.768  34.132  32.795  0.00  0.00           C  
ATOM    356  SD  MET 1  25      37.880  34.839  34.245  0.00  0.00           S  
ATOM    357  CE  MET 1  25      36.736  33.484  34.626  0.00  0.00           C  
ATOM    358  H   MET 1  25      39.218  35.319  29.131  0.00  0.00           H  
ATOM    359  HA  MET 1  25      38.982  32.680  30.578  0.00  0.00           H  
ATOM    360  HB2 MET 1  25      37.563  35.217  31.379  0.00  0.00           H  
ATOM    361  HB3 MET 1  25      36.991  33.677  31.682  0.00  0.00           H  
ATOM    362  HG2 MET 1  25      39.005  33.084  32.977  0.00  0.00           H  
ATOM    363  HG3 MET 1  25      39.734  34.616  32.653  0.00  0.00           H  
ATOM    364  HE1 MET 1  25      37.341  32.644  34.969  0.00  0.00           H  
ATOM    365  HE2 MET 1  25      36.081  33.645  35.482  0.00  0.00           H  
ATOM    366  HE3 MET 1  25      36.243  33.079  33.742  0.00  0.00           H  
ATOM    367  N   THR 1  26      36.959  32.071  29.199  0.00  0.00           N  
ATOM    368  CA  THR 1  26      35.850  31.608  28.338  0.00  0.00           C  
ATOM    369  C   THR 1  26      34.525  31.513  29.127  0.00  0.00           C  
ATOM    370  O   THR 1  26      34.550  30.897  30.198  0.00  0.00           O  
ATOM    371  CB  THR 1  26      36.305  30.330  27.672  0.00  0.00           C  
ATOM    372  OG1 THR 1  26      36.778  29.376  28.542  0.00  0.00           O  
ATOM    373  CG2 THR 1  26      37.322  30.506  26.489  0.00  0.00           C  
ATOM    374  H   THR 1  26      37.311  31.404  29.870  0.00  0.00           H  
ATOM    375  HA  THR 1  26      35.713  32.320  27.525  0.00  0.00           H  
ATOM    376  HB  THR 1  26      35.393  29.876  27.287  0.00  0.00           H  
ATOM    377  HG1 THR 1  26      36.408  29.575  29.405  0.00  0.00           H  
ATOM    378 HG21 THR 1  26      36.867  31.146  25.733  0.00  0.00           H  
ATOM    379 HG22 THR 1  26      38.289  30.824  26.878  0.00  0.00           H  
ATOM    380 HG23 THR 1  26      37.454  29.514  26.056  0.00  0.00           H  
ATOM    381  N   VAL 1  27      33.502  32.153  28.596  0.00  0.00           N  
ATOM    382  CA  VAL 1  27      32.095  32.064  29.047  0.00  0.00           C  
ATOM    383  C   VAL 1  27      31.193  31.373  28.045  0.00  0.00           C  
ATOM    384  O   VAL 1  27      31.429  31.454  26.818  0.00  0.00           O  
ATOM    385  CB  VAL 1  27      31.517  33.444  29.397  0.00  0.00           C  
ATOM    386  CG1 VAL 1  27      32.482  34.070  30.446  0.00  0.00           C  
ATOM    387  CG2 VAL 1  27      31.365  34.447  28.246  0.00  0.00           C  
ATOM    388  H   VAL 1  27      33.720  32.648  27.743  0.00  0.00           H  
ATOM    389  HA  VAL 1  27      32.119  31.500  29.980  0.00  0.00           H  
ATOM    390  HB  VAL 1  27      30.537  33.330  29.860  0.00  0.00           H  
ATOM    391 HG11 VAL 1  27      32.910  33.302  31.089  0.00  0.00           H  
ATOM    392 HG12 VAL 1  27      33.360  34.456  29.929  0.00  0.00           H  
ATOM    393 HG13 VAL 1  27      32.039  34.912  30.978  0.00  0.00           H  
ATOM    394 HG21 VAL 1  27      32.270  34.652  27.673  0.00  0.00           H  
ATOM    395 HG22 VAL 1  27      30.634  33.972  27.593  0.00  0.00           H  
ATOM    396 HG23 VAL 1  27      30.923  35.396  28.551  0.00  0.00           H  
ATOM    397  N   GLY 1  28      30.097  30.710  28.512  0.00  0.00           N  
ATOM    398  CA  GLY 1  28      29.091  30.195  27.563  0.00  0.00           C  
ATOM    399  C   GLY 1  28      29.212  28.820  27.038  0.00  0.00           C  
ATOM    400  O   GLY 1  28      30.200  28.177  27.292  0.00  0.00           O  
ATOM    401  H   GLY 1  28      29.936  30.740  29.508  0.00  0.00           H  
ATOM    402  HA2 GLY 1  28      28.133  30.382  28.048  0.00  0.00           H  
ATOM    403  HA3 GLY 1  28      28.965  30.843  26.696  0.00  0.00           H  
ATOM    404  N   SER 1  29      28.206  28.409  26.294  0.00  0.00           N  
ATOM    405  CA  SER 1  29      28.234  27.229  25.447  0.00  0.00           C  
ATOM    406  C   SER 1  29      27.549  27.518  24.031  0.00  0.00           C  
ATOM    407  O   SER 1  29      26.362  27.718  24.084  0.00  0.00           O  
ATOM    408  CB  SER 1  29      27.394  26.129  26.048  0.00  0.00           C  
ATOM    409  OG  SER 1  29      27.991  25.784  27.263  0.00  0.00           O  
ATOM    410  H   SER 1  29      27.468  29.098  26.270  0.00  0.00           H  
ATOM    411  HA  SER 1  29      29.220  26.817  25.233  0.00  0.00           H  
ATOM    412  HB2 SER 1  29      26.404  26.529  26.264  0.00  0.00           H  
ATOM    413  HB3 SER 1  29      27.351  25.259  25.392  0.00  0.00           H  
ATOM    414  HG  SER 1  29      27.503  26.343  27.872  0.00  0.00           H  
ATOM    415  N   PRO 1  30      28.157  27.350  22.850  0.00  0.00           N  
ATOM    416  CA  PRO 1  30      29.590  27.042  22.701  0.00  0.00           C  
ATOM    417  C   PRO 1  30      30.465  28.267  23.171  0.00  0.00           C  
ATOM    418  O   PRO 1  30      29.937  29.351  23.066  0.00  0.00           O  
ATOM    419  CB  PRO 1  30      29.855  26.730  21.284  0.00  0.00           C  
ATOM    420  CG  PRO 1  30      28.774  27.507  20.513  0.00  0.00           C  
ATOM    421  CD  PRO 1  30      27.590  27.408  21.503  0.00  0.00           C  
ATOM    422  HA  PRO 1  30      29.857  26.211  23.355  0.00  0.00           H  
ATOM    423  HB2 PRO 1  30      30.859  27.003  20.959  0.00  0.00           H  
ATOM    424  HB3 PRO 1  30      29.725  25.658  21.137  0.00  0.00           H  
ATOM    425  HG2 PRO 1  30      29.047  28.548  20.340  0.00  0.00           H  
ATOM    426  HG3 PRO 1  30      28.492  27.094  19.545  0.00  0.00           H  
ATOM    427  HD2 PRO 1  30      27.144  26.465  21.186  0.00  0.00           H  
ATOM    428  HD3 PRO 1  30      26.899  28.245  21.409  0.00  0.00           H  
ATOM    429  N   PRO 1  31      31.711  28.087  23.659  0.00  0.00           N  
ATOM    430  CA  PRO 1  31      32.585  29.138  24.285  0.00  0.00           C  
ATOM    431  C   PRO 1  31      32.799  30.410  23.485  0.00  0.00           C  
ATOM    432  O   PRO 1  31      33.173  30.463  22.331  0.00  0.00           O  
ATOM    433  CB  PRO 1  31      33.939  28.523  24.533  0.00  0.00           C  
ATOM    434  CG  PRO 1  31      33.587  27.029  24.589  0.00  0.00           C  
ATOM    435  CD  PRO 1  31      32.558  26.857  23.549  0.00  0.00           C  
ATOM    436  HA  PRO 1  31      32.077  29.311  25.234  0.00  0.00           H  
ATOM    437  HB2 PRO 1  31      34.625  28.579  23.688  0.00  0.00           H  
ATOM    438  HB3 PRO 1  31      34.532  28.885  25.373  0.00  0.00           H  
ATOM    439  HG2 PRO 1  31      34.478  26.402  24.587  0.00  0.00           H  
ATOM    440  HG3 PRO 1  31      33.181  26.887  25.591  0.00  0.00           H  
ATOM    441  HD2 PRO 1  31      33.060  27.018  22.595  0.00  0.00           H  
ATOM    442  HD3 PRO 1  31      31.990  25.927  23.553  0.00  0.00           H  
ATOM    443  N   GLN 1  32      32.369  31.458  24.125  0.00  0.00           N  
ATOM    444  CA  GLN 1  32      32.900  32.849  23.902  0.00  0.00           C  
ATOM    445  C   GLN 1  32      34.084  33.202  24.654  0.00  0.00           C  
ATOM    446  O   GLN 1  32      34.147  32.968  25.879  0.00  0.00           O  
ATOM    447  CB  GLN 1  32      31.785  33.782  24.232  0.00  0.00           C  
ATOM    448  CG  GLN 1  32      30.528  33.718  23.332  0.00  0.00           C  
ATOM    449  CD  GLN 1  32      29.323  34.540  23.920  0.00  0.00           C  
ATOM    450  OE1 GLN 1  32      29.483  35.688  24.273  0.00  0.00           O  
ATOM    451  NE2 GLN 1  32      28.124  33.926  23.930  0.00  0.00           N  
ATOM    452  H   GLN 1  32      31.994  31.364  25.058  0.00  0.00           H  
ATOM    453  HA  GLN 1  32      33.087  32.962  22.834  0.00  0.00           H  
ATOM    454  HB2 GLN 1  32      31.454  33.775  25.271  0.00  0.00           H  
ATOM    455  HB3 GLN 1  32      32.168  34.802  24.213  0.00  0.00           H  
ATOM    456  HG2 GLN 1  32      30.769  34.156  22.363  0.00  0.00           H  
ATOM    457  HG3 GLN 1  32      30.275  32.692  23.062  0.00  0.00           H  
ATOM    458 HE21 GLN 1  32      27.363  34.567  24.105  0.00  0.00           H  
ATOM    459 HE22 GLN 1  32      28.031  32.971  23.614  0.00  0.00           H  
ATOM    460  N   THR 1  33      35.086  33.944  24.048  0.00  0.00           N  
ATOM    461  CA  THR 1  33      36.269  34.357  24.815  0.00  0.00           C  
ATOM    462  C   THR 1  33      36.107  35.782  25.294  0.00  0.00           C  
ATOM    463  O   THR 1  33      35.571  36.669  24.606  0.00  0.00           O  
ATOM    464  CB  THR 1  33      37.534  34.147  23.987  0.00  0.00           C  
ATOM    465  OG1 THR 1  33      37.733  32.764  23.909  0.00  0.00           O  
ATOM    466  CG2 THR 1  33      38.842  34.678  24.604  0.00  0.00           C  
ATOM    467  H   THR 1  33      34.932  34.260  23.101  0.00  0.00           H  
ATOM    468  HA  THR 1  33      36.418  33.705  25.676  0.00  0.00           H  
ATOM    469  HB  THR 1  33      37.341  34.621  23.025  0.00  0.00           H  
ATOM    470  HG1 THR 1  33      36.965  32.325  23.535  0.00  0.00           H  
ATOM    471 HG21 THR 1  33      38.732  35.751  24.763  0.00  0.00           H  
ATOM    472 HG22 THR 1  33      39.141  34.322  25.590  0.00  0.00           H  
ATOM    473 HG23 THR 1  33      39.589  34.418  23.854  0.00  0.00           H  
ATOM    474  N   LEU 1  34      36.478  36.115  26.538  0.00  0.00           N  
ATOM    475  CA  LEU 1  34      36.590  37.534  27.047  0.00  0.00           C  
ATOM    476  C   LEU 1  34      38.016  37.823  27.746  0.00  0.00           C  
ATOM    477  O   LEU 1  34      38.566  36.880  28.305  0.00  0.00           O  
ATOM    478  CB  LEU 1  34      35.466  37.965  27.998  0.00  0.00           C  
ATOM    479  CG  LEU 1  34      34.028  37.740  27.448  0.00  0.00           C  
ATOM    480  CD1 LEU 1  34      32.954  37.906  28.487  0.00  0.00           C  
ATOM    481  CD2 LEU 1  34      33.752  38.588  26.276  0.00  0.00           C  
ATOM    482  H   LEU 1  34      36.871  35.358  27.078  0.00  0.00           H  
ATOM    483  HA  LEU 1  34      36.568  38.173  26.164  0.00  0.00           H  
ATOM    484  HB2 LEU 1  34      35.625  37.377  28.902  0.00  0.00           H  
ATOM    485  HB3 LEU 1  34      35.514  39.006  28.318  0.00  0.00           H  
ATOM    486  HG  LEU 1  34      34.046  36.708  27.097  0.00  0.00           H  
ATOM    487 HD11 LEU 1  34      32.906  38.948  28.802  0.00  0.00           H  
ATOM    488 HD12 LEU 1  34      31.990  37.718  28.016  0.00  0.00           H  
ATOM    489 HD13 LEU 1  34      33.035  37.216  29.327  0.00  0.00           H  
ATOM    490 HD21 LEU 1  34      34.056  39.619  26.456  0.00  0.00           H  
ATOM    491 HD22 LEU 1  34      34.311  38.364  25.367  0.00  0.00           H  
ATOM    492 HD23 LEU 1  34      32.686  38.622  26.052  0.00  0.00           H  
ATOM    493  N   ASN 1  35      38.563  39.071  27.744  0.00  0.00           N  
ATOM    494  CA  ASN 1  35      39.603  39.486  28.715  0.00  0.00           C  
ATOM    495  C   ASN 1  35      39.008  40.068  29.935  0.00  0.00           C  
ATOM    496  O   ASN 1  35      37.998  40.846  29.863  0.00  0.00           O  
ATOM    497  CB  ASN 1  35      40.525  40.489  28.019  0.00  0.00           C  
ATOM    498  CG  ASN 1  35      41.319  39.893  26.918  0.00  0.00           C  
ATOM    499  OD1 ASN 1  35      41.682  38.768  26.813  0.00  0.00           O  
ATOM    500  ND2 ASN 1  35      41.762  40.778  26.116  0.00  0.00           N  
ATOM    501  H   ASN 1  35      38.032  39.814  27.314  0.00  0.00           H  
ATOM    502  HA  ASN 1  35      40.156  38.576  28.947  0.00  0.00           H  
ATOM    503  HB2 ASN 1  35      39.795  41.180  27.597  0.00  0.00           H  
ATOM    504  HB3 ASN 1  35      41.117  40.956  28.806  0.00  0.00           H  
ATOM    505 HD21 ASN 1  35      42.440  40.593  25.391  0.00  0.00           H  
ATOM    506 HD22 ASN 1  35      41.467  41.726  26.302  0.00  0.00           H  
ATOM    507  N   ILE 1  36      39.508  39.823  31.144  0.00  0.00           N  
ATOM    508  CA  ILE 1  36      38.798  40.087  32.354  0.00  0.00           C  
ATOM    509  C   ILE 1  36      39.879  40.536  33.341  0.00  0.00           C  
ATOM    510  O   ILE 1  36      40.798  39.789  33.682  0.00  0.00           O  
ATOM    511  CB  ILE 1  36      38.097  38.887  32.846  0.00  0.00           C  
ATOM    512  CG1 ILE 1  36      36.855  38.424  32.089  0.00  0.00           C  
ATOM    513  CG2 ILE 1  36      37.855  38.958  34.390  0.00  0.00           C  
ATOM    514  CD1 ILE 1  36      35.707  39.436  32.249  0.00  0.00           C  
ATOM    515  H   ILE 1  36      40.303  39.204  31.218  0.00  0.00           H  
ATOM    516  HA  ILE 1  36      38.123  40.922  32.165  0.00  0.00           H  
ATOM    517  HB  ILE 1  36      38.699  38.014  32.594  0.00  0.00           H  
ATOM    518 HG12 ILE 1  36      36.956  38.445  31.004  0.00  0.00           H  
ATOM    519 HG13 ILE 1  36      36.449  37.493  32.486  0.00  0.00           H  
ATOM    520 HG21 ILE 1  36      37.067  38.273  34.705  0.00  0.00           H  
ATOM    521 HG22 ILE 1  36      38.778  38.892  34.967  0.00  0.00           H  
ATOM    522 HG23 ILE 1  36      37.356  39.923  34.470  0.00  0.00           H  
ATOM    523 HD11 ILE 1  36      36.079  40.398  31.899  0.00  0.00           H  
ATOM    524 HD12 ILE 1  36      34.857  39.055  31.682  0.00  0.00           H  
ATOM    525 HD13 ILE 1  36      35.255  39.326  33.235  0.00  0.00           H  
ATOM    526  N   LEU 1  37      39.770  41.707  33.850  0.00  0.00           N  
ATOM    527  CA  LEU 1  37      40.644  42.303  34.905  0.00  0.00           C  
ATOM    528  C   LEU 1  37      40.595  41.448  36.237  0.00  0.00           C  
ATOM    529  O   LEU 1  37      39.517  40.969  36.681  0.00  0.00           O  
ATOM    530  CB  LEU 1  37      40.228  43.751  35.117  0.00  0.00           C  
ATOM    531  CG  LEU 1  37      41.146  44.484  36.110  0.00  0.00           C  
ATOM    532  CD1 LEU 1  37      41.535  45.813  35.564  0.00  0.00           C  
ATOM    533  CD2 LEU 1  37      40.473  44.757  37.529  0.00  0.00           C  
ATOM    534  H   LEU 1  37      38.970  42.230  33.525  0.00  0.00           H  
ATOM    535  HA  LEU 1  37      41.614  42.226  34.414  0.00  0.00           H  
ATOM    536  HB2 LEU 1  37      40.270  44.229  34.139  0.00  0.00           H  
ATOM    537  HB3 LEU 1  37      39.170  43.714  35.377  0.00  0.00           H  
ATOM    538  HG  LEU 1  37      42.048  43.927  36.364  0.00  0.00           H  
ATOM    539 HD11 LEU 1  37      42.181  45.581  34.717  0.00  0.00           H  
ATOM    540 HD12 LEU 1  37      40.684  46.402  35.225  0.00  0.00           H  
ATOM    541 HD13 LEU 1  37      42.143  46.347  36.295  0.00  0.00           H  
ATOM    542 HD21 LEU 1  37      39.572  45.359  37.412  0.00  0.00           H  
ATOM    543 HD22 LEU 1  37      40.200  43.796  37.964  0.00  0.00           H  
ATOM    544 HD23 LEU 1  37      41.217  45.213  38.182  0.00  0.00           H  
ATOM    545  N   VAL 1  38      41.815  41.288  36.780  0.00  0.00           N  
ATOM    546  CA  VAL 1  38      41.997  40.584  38.033  0.00  0.00           C  
ATOM    547  C   VAL 1  38      42.036  41.494  39.184  0.00  0.00           C  
ATOM    548  O   VAL 1  38      42.895  42.299  39.539  0.00  0.00           O  
ATOM    549  CB  VAL 1  38      43.254  39.766  37.930  0.00  0.00           C  
ATOM    550  CG1 VAL 1  38      43.378  38.913  39.198  0.00  0.00           C  
ATOM    551  CG2 VAL 1  38      43.173  38.845  36.722  0.00  0.00           C  
ATOM    552  H   VAL 1  38      42.607  41.705  36.311  0.00  0.00           H  
ATOM    553  HA  VAL 1  38      41.123  39.963  38.232  0.00  0.00           H  
ATOM    554  HB  VAL 1  38      44.133  40.403  37.834  0.00  0.00           H  
ATOM    555 HG11 VAL 1  38      44.362  38.445  39.196  0.00  0.00           H  
ATOM    556 HG12 VAL 1  38      43.322  39.439  40.151  0.00  0.00           H  
ATOM    557 HG13 VAL 1  38      42.575  38.175  39.203  0.00  0.00           H  
ATOM    558 HG21 VAL 1  38      42.413  38.097  36.948  0.00  0.00           H  
ATOM    559 HG22 VAL 1  38      43.029  39.399  35.794  0.00  0.00           H  
ATOM    560 HG23 VAL 1  38      44.122  38.328  36.580  0.00  0.00           H  
ATOM    561  N   ASP 1  39      40.935  41.469  39.969  0.00  0.00           N  
ATOM    562  CA  ASP 1  39      40.609  42.316  41.136  0.00  0.00           C  
ATOM    563  C   ASP 1  39      40.379  41.460  42.400  0.00  0.00           C  
ATOM    564  O   ASP 1  39      39.418  40.729  42.501  0.00  0.00           O  
ATOM    565  CB  ASP 1  39      39.350  43.143  40.740  0.00  0.00           C  
ATOM    566  CG  ASP 1  39      38.883  43.994  41.894  0.00  0.00           C  
ATOM    567  OD1 ASP 1  39      37.735  44.525  41.848  0.00  0.00           O  
ATOM    568  OD2 ASP 1  39      39.746  44.382  42.659  0.00  0.00           O  
ATOM    569  H   ASP 1  39      40.186  40.888  39.620  0.00  0.00           H  
ATOM    570  HA  ASP 1  39      41.409  43.020  41.366  0.00  0.00           H  
ATOM    571  HB2 ASP 1  39      39.546  43.826  39.914  0.00  0.00           H  
ATOM    572  HB3 ASP 1  39      38.612  42.379  40.492  0.00  0.00           H  
ATOM    573  N   THR 1  40      41.174  41.658  43.397  0.00  0.00           N  
ATOM    574  CA  THR 1  40      40.900  41.158  44.779  0.00  0.00           C  
ATOM    575  C   THR 1  40      39.959  42.108  45.524  0.00  0.00           C  
ATOM    576  O   THR 1  40      39.567  41.690  46.607  0.00  0.00           O  
ATOM    577  CB  THR 1  40      42.202  41.082  45.563  0.00  0.00           C  
ATOM    578  OG1 THR 1  40      42.813  42.398  45.611  0.00  0.00           O  
ATOM    579  CG2 THR 1  40      43.149  40.030  44.935  0.00  0.00           C  
ATOM    580  H   THR 1  40      42.004  42.221  43.279  0.00  0.00           H  
ATOM    581  HA  THR 1  40      40.424  40.179  44.738  0.00  0.00           H  
ATOM    582  HB  THR 1  40      42.013  40.778  46.592  0.00  0.00           H  
ATOM    583  HG1 THR 1  40      42.766  42.617  46.544  0.00  0.00           H  
ATOM    584 HG21 THR 1  40      42.566  39.113  45.026  0.00  0.00           H  
ATOM    585 HG22 THR 1  40      43.423  40.204  43.895  0.00  0.00           H  
ATOM    586 HG23 THR 1  40      43.985  39.937  45.628  0.00  0.00           H  
ATOM    587  N   GLY 1  41      39.731  43.317  45.093  0.00  0.00           N  
ATOM    588  CA  GLY 1  41      38.789  44.240  45.696  0.00  0.00           C  
ATOM    589  C   GLY 1  41      37.340  44.201  45.405  0.00  0.00           C  
ATOM    590  O   GLY 1  41      36.560  45.075  45.924  0.00  0.00           O  
ATOM    591  H   GLY 1  41      40.257  43.566  44.267  0.00  0.00           H  
ATOM    592  HA2 GLY 1  41      38.918  44.382  46.769  0.00  0.00           H  
ATOM    593  HA3 GLY 1  41      39.002  45.156  45.144  0.00  0.00           H  
ATOM    594  N   SER 1  42      36.886  43.214  44.597  0.00  0.00           N  
ATOM    595  CA  SER 1  42      35.414  42.972  44.429  0.00  0.00           C  
ATOM    596  C   SER 1  42      35.097  41.437  44.339  0.00  0.00           C  
ATOM    597  O   SER 1  42      36.059  40.715  44.471  0.00  0.00           O  
ATOM    598  CB  SER 1  42      34.978  43.577  43.147  0.00  0.00           C  
ATOM    599  OG  SER 1  42      35.591  43.101  42.006  0.00  0.00           O  
ATOM    600  H   SER 1  42      37.555  42.483  44.402  0.00  0.00           H  
ATOM    601  HA  SER 1  42      34.761  43.459  45.153  0.00  0.00           H  
ATOM    602  HB2 SER 1  42      33.922  43.400  42.938  0.00  0.00           H  
ATOM    603  HB3 SER 1  42      35.087  44.658  43.228  0.00  0.00           H  
ATOM    604  HG  SER 1  42      36.488  43.443  41.976  0.00  0.00           H  
ATOM    605  N   SER 1  43      33.878  41.014  44.144  0.00  0.00           N  
ATOM    606  CA  SER 1  43      33.502  39.587  44.250  0.00  0.00           C  
ATOM    607  C   SER 1  43      32.425  39.114  43.362  0.00  0.00           C  
ATOM    608  O   SER 1  43      32.101  37.954  43.210  0.00  0.00           O  
ATOM    609  CB  SER 1  43      33.061  39.283  45.709  0.00  0.00           C  
ATOM    610  OG  SER 1  43      31.796  39.744  46.127  0.00  0.00           O  
ATOM    611  H   SER 1  43      33.120  41.675  44.056  0.00  0.00           H  
ATOM    612  HA  SER 1  43      34.406  38.995  44.110  0.00  0.00           H  
ATOM    613  HB2 SER 1  43      33.151  38.197  45.721  0.00  0.00           H  
ATOM    614  HB3 SER 1  43      33.908  39.682  46.268  0.00  0.00           H  
ATOM    615  HG  SER 1  43      31.657  39.425  47.022  0.00  0.00           H  
ATOM    616  N   ASN 1  44      31.745  40.010  42.620  0.00  0.00           N  
ATOM    617  CA  ASN 1  44      31.045  39.701  41.383  0.00  0.00           C  
ATOM    618  C   ASN 1  44      32.147  39.458  40.381  0.00  0.00           C  
ATOM    619  O   ASN 1  44      33.067  40.266  40.173  0.00  0.00           O  
ATOM    620  CB  ASN 1  44      30.133  40.896  40.988  0.00  0.00           C  
ATOM    621  CG  ASN 1  44      28.826  40.888  41.887  0.00  0.00           C  
ATOM    622  OD1 ASN 1  44      28.724  41.753  42.742  0.00  0.00           O  
ATOM    623  ND2 ASN 1  44      27.779  40.142  41.603  0.00  0.00           N  
ATOM    624  H   ASN 1  44      31.938  40.981  42.822  0.00  0.00           H  
ATOM    625  HA  ASN 1  44      30.396  38.828  41.444  0.00  0.00           H  
ATOM    626  HB2 ASN 1  44      30.709  41.809  41.139  0.00  0.00           H  
ATOM    627  HB3 ASN 1  44      29.761  40.687  39.985  0.00  0.00           H  
ATOM    628 HD21 ASN 1  44      26.943  40.394  42.111  0.00  0.00           H  
ATOM    629 HD22 ASN 1  44      27.748  39.578  40.766  0.00  0.00           H  
ATOM    630  N   PHE 1  45      31.869  38.410  39.580  0.00  0.00           N  
ATOM    631  CA  PHE 1  45      32.314  38.354  38.195  0.00  0.00           C  
ATOM    632  C   PHE 1  45      31.318  39.167  37.303  0.00  0.00           C  
ATOM    633  O   PHE 1  45      30.135  38.839  37.329  0.00  0.00           O  
ATOM    634  CB  PHE 1  45      32.169  36.880  37.755  0.00  0.00           C  
ATOM    635  CG  PHE 1  45      32.659  36.521  36.340  0.00  0.00           C  
ATOM    636  CD1 PHE 1  45      31.855  35.731  35.463  0.00  0.00           C  
ATOM    637  CD2 PHE 1  45      33.903  36.851  35.923  0.00  0.00           C  
ATOM    638  CE1 PHE 1  45      32.350  35.329  34.167  0.00  0.00           C  
ATOM    639  CE2 PHE 1  45      34.416  36.441  34.675  0.00  0.00           C  
ATOM    640  CZ  PHE 1  45      33.654  35.667  33.792  0.00  0.00           C  
ATOM    641  H   PHE 1  45      31.162  37.747  39.863  0.00  0.00           H  
ATOM    642  HA  PHE 1  45      33.348  38.635  37.996  0.00  0.00           H  
ATOM    643  HB2 PHE 1  45      32.681  36.264  38.495  0.00  0.00           H  
ATOM    644  HB3 PHE 1  45      31.144  36.549  37.921  0.00  0.00           H  
ATOM    645  HD1 PHE 1  45      30.947  35.354  35.909  0.00  0.00           H  
ATOM    646  HD2 PHE 1  45      34.570  37.431  36.542  0.00  0.00           H  
ATOM    647  HE1 PHE 1  45      31.840  34.644  33.506  0.00  0.00           H  
ATOM    648  HE2 PHE 1  45      35.404  36.796  34.419  0.00  0.00           H  
ATOM    649  HZ  PHE 1  45      34.097  35.421  32.838  0.00  0.00           H  
ATOM    650  N   ALA 1  46      31.926  40.112  36.502  0.00  0.00           N  
ATOM    651  CA  ALA 1  46      31.184  41.130  35.811  0.00  0.00           C  
ATOM    652  C   ALA 1  46      31.730  41.561  34.411  0.00  0.00           C  
ATOM    653  O   ALA 1  46      32.913  41.717  34.238  0.00  0.00           O  
ATOM    654  CB  ALA 1  46      31.176  42.322  36.764  0.00  0.00           C  
ATOM    655  H   ALA 1  46      32.897  40.312  36.691  0.00  0.00           H  
ATOM    656  HA  ALA 1  46      30.160  40.778  35.687  0.00  0.00           H  
ATOM    657  HB1 ALA 1  46      32.166  42.729  36.968  0.00  0.00           H  
ATOM    658  HB2 ALA 1  46      30.493  43.095  36.411  0.00  0.00           H  
ATOM    659  HB3 ALA 1  46      30.750  42.055  37.731  0.00  0.00           H  
ATOM    660  N   VAL 1  47      30.873  41.549  33.422  0.00  0.00           N  
ATOM    661  CA  VAL 1  47      31.241  41.605  32.067  0.00  0.00           C  
ATOM    662  C   VAL 1  47      30.462  42.627  31.214  0.00  0.00           C  
ATOM    663  O   VAL 1  47      29.254  42.690  31.426  0.00  0.00           O  
ATOM    664  CB  VAL 1  47      31.333  40.168  31.413  0.00  0.00           C  
ATOM    665  CG1 VAL 1  47      31.920  39.091  32.312  0.00  0.00           C  
ATOM    666  CG2 VAL 1  47      29.918  39.781  30.856  0.00  0.00           C  
ATOM    667  H   VAL 1  47      29.889  41.353  33.538  0.00  0.00           H  
ATOM    668  HA  VAL 1  47      32.292  41.889  32.008  0.00  0.00           H  
ATOM    669  HB  VAL 1  47      32.041  40.242  30.587  0.00  0.00           H  
ATOM    670 HG11 VAL 1  47      32.929  39.392  32.592  0.00  0.00           H  
ATOM    671 HG12 VAL 1  47      31.291  38.930  33.187  0.00  0.00           H  
ATOM    672 HG13 VAL 1  47      31.931  38.152  31.757  0.00  0.00           H  
ATOM    673 HG21 VAL 1  47      29.181  39.653  31.649  0.00  0.00           H  
ATOM    674 HG22 VAL 1  47      29.599  40.503  30.105  0.00  0.00           H  
ATOM    675 HG23 VAL 1  47      29.966  38.789  30.406  0.00  0.00           H  
ATOM    676  N   GLY 1  48      31.061  43.482  30.409  0.00  0.00           N  
ATOM    677  CA  GLY 1  48      30.376  44.192  29.373  0.00  0.00           C  
ATOM    678  C   GLY 1  48      29.580  43.233  28.466  0.00  0.00           C  
ATOM    679  O   GLY 1  48      30.161  42.293  27.948  0.00  0.00           O  
ATOM    680  H   GLY 1  48      32.068  43.423  30.351  0.00  0.00           H  
ATOM    681  HA2 GLY 1  48      29.655  44.816  29.900  0.00  0.00           H  
ATOM    682  HA3 GLY 1  48      31.125  44.751  28.812  0.00  0.00           H  
ATOM    683  N   ALA 1  49      28.295  43.513  28.246  0.00  0.00           N  
ATOM    684  CA  ALA 1  49      27.396  42.678  27.403  0.00  0.00           C  
ATOM    685  C   ALA 1  49      26.564  43.499  26.406  0.00  0.00           C  
ATOM    686  O   ALA 1  49      25.694  42.917  25.776  0.00  0.00           O  
ATOM    687  CB  ALA 1  49      26.650  41.806  28.361  0.00  0.00           C  
ATOM    688  H   ALA 1  49      27.859  44.321  28.667  0.00  0.00           H  
ATOM    689  HA  ALA 1  49      28.070  42.062  26.807  0.00  0.00           H  
ATOM    690  HB1 ALA 1  49      26.045  41.131  27.756  0.00  0.00           H  
ATOM    691  HB2 ALA 1  49      27.377  41.298  28.994  0.00  0.00           H  
ATOM    692  HB3 ALA 1  49      25.951  42.317  29.024  0.00  0.00           H  
ATOM    693  N   ALA 1  50      26.770  44.761  26.199  0.00  0.00           N  
ATOM    694  CA  ALA 1  50      26.252  45.604  25.096  0.00  0.00           C  
ATOM    695  C   ALA 1  50      27.477  46.204  24.401  0.00  0.00           C  
ATOM    696  O   ALA 1  50      28.593  46.071  24.932  0.00  0.00           O  
ATOM    697  CB  ALA 1  50      25.394  46.740  25.709  0.00  0.00           C  
ATOM    698  H   ALA 1  50      27.499  45.273  26.674  0.00  0.00           H  
ATOM    699  HA  ALA 1  50      25.655  44.994  24.419  0.00  0.00           H  
ATOM    700  HB1 ALA 1  50      25.911  47.388  26.416  0.00  0.00           H  
ATOM    701  HB2 ALA 1  50      25.109  47.426  24.912  0.00  0.00           H  
ATOM    702  HB3 ALA 1  50      24.444  46.344  26.069  0.00  0.00           H  
ATOM    703  N   PRO 1  51      27.321  46.811  23.236  0.00  0.00           N  
ATOM    704  CA  PRO 1  51      28.452  47.518  22.566  0.00  0.00           C  
ATOM    705  C   PRO 1  51      28.784  48.893  23.192  0.00  0.00           C  
ATOM    706  O   PRO 1  51      27.950  49.553  23.734  0.00  0.00           O  
ATOM    707  CB  PRO 1  51      28.069  47.648  21.081  0.00  0.00           C  
ATOM    708  CG  PRO 1  51      26.497  47.357  21.063  0.00  0.00           C  
ATOM    709  CD  PRO 1  51      26.107  46.996  22.494  0.00  0.00           C  
ATOM    710  HA  PRO 1  51      29.334  46.894  22.713  0.00  0.00           H  
ATOM    711  HB2 PRO 1  51      28.341  48.658  20.773  0.00  0.00           H  
ATOM    712  HB3 PRO 1  51      28.586  46.848  20.550  0.00  0.00           H  
ATOM    713  HG2 PRO 1  51      25.975  48.296  20.877  0.00  0.00           H  
ATOM    714  HG3 PRO 1  51      26.275  46.494  20.435  0.00  0.00           H  
ATOM    715  HD2 PRO 1  51      25.517  47.770  22.985  0.00  0.00           H  
ATOM    716  HD3 PRO 1  51      25.577  46.048  22.598  0.00  0.00           H  
ATOM    717  N   HIS 1  52      30.050  49.190  23.086  0.00  0.00           N  
ATOM    718  CA  HIS 1  52      30.629  50.473  23.495  0.00  0.00           C  
ATOM    719  C   HIS 1  52      31.770  50.905  22.526  0.00  0.00           C  
ATOM    720  O   HIS 1  52      32.590  50.078  22.120  0.00  0.00           O  
ATOM    721  CB  HIS 1  52      31.070  50.444  24.998  0.00  0.00           C  
ATOM    722  CG  HIS 1  52      31.687  51.703  25.497  0.00  0.00           C  
ATOM    723  ND1 HIS 1  52      33.002  52.184  25.399  0.00  0.00           N  
ATOM    724  CD2 HIS 1  52      31.020  52.641  26.192  0.00  0.00           C  
ATOM    725  CE1 HIS 1  52      33.017  53.327  26.047  0.00  0.00           C  
ATOM    726  NE2 HIS 1  52      31.820  53.616  26.615  0.00  0.00           N  
ATOM    727  H   HIS 1  52      30.626  48.588  22.515  0.00  0.00           H  
ATOM    728  HA  HIS 1  52      29.857  51.240  23.448  0.00  0.00           H  
ATOM    729  HB2 HIS 1  52      30.149  50.313  25.566  0.00  0.00           H  
ATOM    730  HB3 HIS 1  52      31.744  49.625  25.248  0.00  0.00           H  
ATOM    731  HD2 HIS 1  52      29.995  52.523  26.510  0.00  0.00           H  
ATOM    732  HE1 HIS 1  52      33.930  53.808  26.365  0.00  0.00           H  
ATOM    733  HE2 HIS 1  52      31.569  54.496  27.042  0.00  0.00           H  
ATOM    734  N   PRO 1  53      31.941  52.208  22.253  0.00  0.00           N  
ATOM    735  CA  PRO 1  53      33.027  52.789  21.472  0.00  0.00           C  
ATOM    736  C   PRO 1  53      34.425  52.272  21.822  0.00  0.00           C  
ATOM    737  O   PRO 1  53      35.280  52.141  20.886  0.00  0.00           O  
ATOM    738  CB  PRO 1  53      32.970  54.309  21.660  0.00  0.00           C  
ATOM    739  CG  PRO 1  53      31.460  54.459  21.670  0.00  0.00           C  
ATOM    740  CD  PRO 1  53      30.938  53.290  22.433  0.00  0.00           C  
ATOM    741  HA  PRO 1  53      32.808  52.695  20.408  0.00  0.00           H  
ATOM    742  HB2 PRO 1  53      33.331  54.602  22.646  0.00  0.00           H  
ATOM    743  HB3 PRO 1  53      33.537  54.895  20.937  0.00  0.00           H  
ATOM    744  HG2 PRO 1  53      31.195  55.385  22.182  0.00  0.00           H  
ATOM    745  HG3 PRO 1  53      31.124  54.625  20.647  0.00  0.00           H  
ATOM    746  HD2 PRO 1  53      30.949  53.584  23.482  0.00  0.00           H  
ATOM    747  HD3 PRO 1  53      29.927  53.026  22.122  0.00  0.00           H  
ATOM    748  N   PHE 1  54      34.852  51.934  23.042  0.00  0.00           N  
ATOM    749  CA  PHE 1  54      36.177  51.372  23.251  0.00  0.00           C  
ATOM    750  C   PHE 1  54      36.348  49.856  23.059  0.00  0.00           C  
ATOM    751  O   PHE 1  54      37.465  49.357  22.823  0.00  0.00           O  
ATOM    752  CB  PHE 1  54      36.737  51.659  24.617  0.00  0.00           C  
ATOM    753  CG  PHE 1  54      36.788  53.119  25.025  0.00  0.00           C  
ATOM    754  CD1 PHE 1  54      36.973  54.054  23.998  0.00  0.00           C  
ATOM    755  CD2 PHE 1  54      36.551  53.573  26.368  0.00  0.00           C  
ATOM    756  CE1 PHE 1  54      37.007  55.458  24.322  0.00  0.00           C  
ATOM    757  CE2 PHE 1  54      36.689  54.909  26.675  0.00  0.00           C  
ATOM    758  CZ  PHE 1  54      36.877  55.849  25.715  0.00  0.00           C  
ATOM    759  H   PHE 1  54      34.234  51.958  23.840  0.00  0.00           H  
ATOM    760  HA  PHE 1  54      36.859  51.769  22.499  0.00  0.00           H  
ATOM    761  HB2 PHE 1  54      36.233  50.980  25.304  0.00  0.00           H  
ATOM    762  HB3 PHE 1  54      37.808  51.458  24.577  0.00  0.00           H  
ATOM    763  HD1 PHE 1  54      36.911  53.816  22.947  0.00  0.00           H  
ATOM    764  HD2 PHE 1  54      36.341  52.827  27.120  0.00  0.00           H  
ATOM    765  HE1 PHE 1  54      37.088  56.250  23.592  0.00  0.00           H  
ATOM    766  HE2 PHE 1  54      36.749  55.231  27.704  0.00  0.00           H  
ATOM    767  HZ  PHE 1  54      36.851  56.906  25.933  0.00  0.00           H  
ATOM    768  N   LEU 1  55      35.295  49.069  23.343  0.00  0.00           N  
ATOM    769  CA  LEU 1  55      35.363  47.620  23.483  0.00  0.00           C  
ATOM    770  C   LEU 1  55      35.303  47.068  22.098  0.00  0.00           C  
ATOM    771  O   LEU 1  55      34.476  47.367  21.244  0.00  0.00           O  
ATOM    772  CB  LEU 1  55      34.128  47.027  24.177  0.00  0.00           C  
ATOM    773  CG  LEU 1  55      33.780  47.357  25.694  0.00  0.00           C  
ATOM    774  CD1 LEU 1  55      32.527  46.646  26.264  0.00  0.00           C  
ATOM    775  CD2 LEU 1  55      35.043  47.041  26.593  0.00  0.00           C  
ATOM    776  H   LEU 1  55      34.450  49.520  23.663  0.00  0.00           H  
ATOM    777  HA  LEU 1  55      36.265  47.346  24.030  0.00  0.00           H  
ATOM    778  HB2 LEU 1  55      33.234  47.207  23.580  0.00  0.00           H  
ATOM    779  HB3 LEU 1  55      34.118  45.938  24.214  0.00  0.00           H  
ATOM    780  HG  LEU 1  55      33.661  48.440  25.710  0.00  0.00           H  
ATOM    781 HD11 LEU 1  55      32.673  45.572  26.148  0.00  0.00           H  
ATOM    782 HD12 LEU 1  55      32.511  46.924  27.317  0.00  0.00           H  
ATOM    783 HD13 LEU 1  55      31.609  46.959  25.767  0.00  0.00           H  
ATOM    784 HD21 LEU 1  55      35.231  45.969  26.548  0.00  0.00           H  
ATOM    785 HD22 LEU 1  55      35.976  47.484  26.245  0.00  0.00           H  
ATOM    786 HD23 LEU 1  55      34.825  47.346  27.617  0.00  0.00           H  
ATOM    787  N   HIS 1  56      36.147  45.985  21.938  0.00  0.00           N  
ATOM    788  CA  HIS 1  56      36.252  45.133  20.711  0.00  0.00           C  
ATOM    789  C   HIS 1  56      35.372  43.906  20.810  0.00  0.00           C  
ATOM    790  O   HIS 1  56      35.135  43.481  19.731  0.00  0.00           O  
ATOM    791  CB  HIS 1  56      37.753  44.727  20.507  0.00  0.00           C  
ATOM    792  CG  HIS 1  56      38.853  45.781  20.729  0.00  0.00           C  
ATOM    793  ND1 HIS 1  56      39.298  46.182  21.963  0.00  0.00           N  
ATOM    794  CD2 HIS 1  56      39.428  46.603  19.795  0.00  0.00           C  
ATOM    795  CE1 HIS 1  56      40.211  47.141  21.809  0.00  0.00           C  
ATOM    796  NE2 HIS 1  56      40.400  47.433  20.505  0.00  0.00           N  
ATOM    797  H   HIS 1  56      36.571  45.628  22.781  0.00  0.00           H  
ATOM    798  HA  HIS 1  56      35.876  45.770  19.911  0.00  0.00           H  
ATOM    799  HB2 HIS 1  56      37.910  43.915  21.218  0.00  0.00           H  
ATOM    800  HB3 HIS 1  56      37.873  44.327  19.500  0.00  0.00           H  
ATOM    801  HD1 HIS 1  56      39.031  45.793  22.856  0.00  0.00           H  
ATOM    802  HD2 HIS 1  56      39.279  46.556  18.726  0.00  0.00           H  
ATOM    803  HE1 HIS 1  56      40.705  47.659  22.618  0.00  0.00           H  
ATOM    804  N   ARG 1  57      34.859  43.501  21.952  0.00  0.00           N  
ATOM    805  CA  ARG 1  57      33.829  42.483  22.136  0.00  0.00           C  
ATOM    806  C   ARG 1  57      33.067  42.729  23.403  0.00  0.00           C  
ATOM    807  O   ARG 1  57      33.367  43.635  24.167  0.00  0.00           O  
ATOM    808  CB  ARG 1  57      34.506  41.053  22.063  0.00  0.00           C  
ATOM    809  CG  ARG 1  57      35.653  40.825  23.131  0.00  0.00           C  
ATOM    810  CD  ARG 1  57      36.407  39.470  22.921  0.00  0.00           C  
ATOM    811  NE  ARG 1  57      37.581  39.233  23.854  0.00  0.00           N  
ATOM    812  CZ  ARG 1  57      38.584  38.350  23.718  0.00  0.00           C  
ATOM    813  NH1 ARG 1  57      38.462  37.399  22.854  0.00  0.00           N  
ATOM    814  NH2 ARG 1  57      39.603  38.499  24.494  0.00  0.00           N  
ATOM    815  H   ARG 1  57      35.122  43.956  22.814  0.00  0.00           H  
ATOM    816  HA  ARG 1  57      33.169  42.537  21.271  0.00  0.00           H  
ATOM    817  HB2 ARG 1  57      33.679  40.374  22.272  0.00  0.00           H  
ATOM    818  HB3 ARG 1  57      34.813  40.901  21.028  0.00  0.00           H  
ATOM    819  HG2 ARG 1  57      36.430  41.587  23.089  0.00  0.00           H  
ATOM    820  HG3 ARG 1  57      35.048  40.832  24.038  0.00  0.00           H  
ATOM    821  HD2 ARG 1  57      35.708  38.634  22.949  0.00  0.00           H  
ATOM    822  HD3 ARG 1  57      36.830  39.489  21.916  0.00  0.00           H  
ATOM    823  HE  ARG 1  57      37.575  39.880  24.630  0.00  0.00           H  
ATOM    824 HH11 ARG 1  57      39.219  36.774  22.618  0.00  0.00           H  
ATOM    825 HH12 ARG 1  57      37.637  37.549  22.290  0.00  0.00           H  
ATOM    826 HH21 ARG 1  57      40.472  38.004  24.354  0.00  0.00           H  
ATOM    827 HH22 ARG 1  57      39.543  39.293  25.116  0.00  0.00           H  
ATOM    828  N   TYR 1  58      32.048  41.897  23.650  0.00  0.00           N  
ATOM    829  CA  TYR 1  58      31.156  41.925  24.788  0.00  0.00           C  
ATOM    830  C   TYR 1  58      30.288  40.612  24.692  0.00  0.00           C  
ATOM    831  O   TYR 1  58      30.326  39.863  23.741  0.00  0.00           O  
ATOM    832  CB  TYR 1  58      30.224  43.173  24.716  0.00  0.00           C  
ATOM    833  CG  TYR 1  58      29.270  43.162  23.524  0.00  0.00           C  
ATOM    834  CD1 TYR 1  58      27.986  42.519  23.616  0.00  0.00           C  
ATOM    835  CD2 TYR 1  58      29.700  43.764  22.344  0.00  0.00           C  
ATOM    836  CE1 TYR 1  58      27.167  42.595  22.503  0.00  0.00           C  
ATOM    837  CE2 TYR 1  58      28.838  43.829  21.214  0.00  0.00           C  
ATOM    838  CZ  TYR 1  58      27.560  43.280  21.335  0.00  0.00           C  
ATOM    839  OH  TYR 1  58      26.788  43.248  20.245  0.00  0.00           O  
ATOM    840  H   TYR 1  58      31.880  41.146  22.996  0.00  0.00           H  
ATOM    841  HA  TYR 1  58      31.741  41.840  25.704  0.00  0.00           H  
ATOM    842  HB2 TYR 1  58      29.659  43.170  25.648  0.00  0.00           H  
ATOM    843  HB3 TYR 1  58      30.733  44.137  24.702  0.00  0.00           H  
ATOM    844  HD1 TYR 1  58      27.631  41.944  24.459  0.00  0.00           H  
ATOM    845  HD2 TYR 1  58      30.724  44.103  22.293  0.00  0.00           H  
ATOM    846  HE1 TYR 1  58      26.193  42.132  22.443  0.00  0.00           H  
ATOM    847  HE2 TYR 1  58      29.172  44.323  20.313  0.00  0.00           H  
ATOM    848  HH  TYR 1  58      27.256  43.634  19.500  0.00  0.00           H  
ATOM    849  N   TYR 1  59      29.529  40.317  25.762  0.00  0.00           N  
ATOM    850  CA  TYR 1  59      28.870  39.039  25.903  0.00  0.00           C  
ATOM    851  C   TYR 1  59      27.512  39.007  25.185  0.00  0.00           C  
ATOM    852  O   TYR 1  59      26.575  39.751  25.496  0.00  0.00           O  
ATOM    853  CB  TYR 1  59      28.710  38.571  27.406  0.00  0.00           C  
ATOM    854  CG  TYR 1  59      28.078  37.327  28.025  0.00  0.00           C  
ATOM    855  CD1 TYR 1  59      28.072  36.048  27.356  0.00  0.00           C  
ATOM    856  CD2 TYR 1  59      27.263  37.434  29.253  0.00  0.00           C  
ATOM    857  CE1 TYR 1  59      27.386  34.973  27.920  0.00  0.00           C  
ATOM    858  CE2 TYR 1  59      26.669  36.331  29.831  0.00  0.00           C  
ATOM    859  CZ  TYR 1  59      26.789  35.056  29.153  0.00  0.00           C  
ATOM    860  OH  TYR 1  59      26.026  34.113  29.727  0.00  0.00           O  
ATOM    861  H   TYR 1  59      29.538  40.961  26.540  0.00  0.00           H  
ATOM    862  HA  TYR 1  59      29.500  38.261  25.471  0.00  0.00           H  
ATOM    863  HB2 TYR 1  59      29.713  38.584  27.834  0.00  0.00           H  
ATOM    864  HB3 TYR 1  59      28.110  39.365  27.851  0.00  0.00           H  
ATOM    865  HD1 TYR 1  59      28.661  35.861  26.470  0.00  0.00           H  
ATOM    866  HD2 TYR 1  59      27.142  38.389  29.743  0.00  0.00           H  
ATOM    867  HE1 TYR 1  59      27.488  34.026  27.411  0.00  0.00           H  
ATOM    868  HE2 TYR 1  59      26.106  36.422  30.748  0.00  0.00           H  
ATOM    869  HH  TYR 1  59      26.037  33.260  29.286  0.00  0.00           H  
ATOM    870  N   GLN 1  60      27.451  38.099  24.146  0.00  0.00           N  
ATOM    871  CA  GLN 1  60      26.220  37.566  23.460  0.00  0.00           C  
ATOM    872  C   GLN 1  60      25.421  36.544  24.231  0.00  0.00           C  
ATOM    873  O   GLN 1  60      25.485  35.336  24.037  0.00  0.00           O  
ATOM    874  CB  GLN 1  60      26.591  36.980  22.060  0.00  0.00           C  
ATOM    875  CG  GLN 1  60      27.414  37.864  21.048  0.00  0.00           C  
ATOM    876  CD  GLN 1  60      26.763  39.211  20.724  0.00  0.00           C  
ATOM    877  OE1 GLN 1  60      25.619  39.516  21.038  0.00  0.00           O  
ATOM    878  NE2 GLN 1  60      27.489  40.200  20.233  0.00  0.00           N  
ATOM    879  H   GLN 1  60      28.298  37.570  23.992  0.00  0.00           H  
ATOM    880  HA  GLN 1  60      25.604  38.413  23.156  0.00  0.00           H  
ATOM    881  HB2 GLN 1  60      27.187  36.076  22.178  0.00  0.00           H  
ATOM    882  HB3 GLN 1  60      25.694  36.815  21.462  0.00  0.00           H  
ATOM    883  HG2 GLN 1  60      28.384  38.102  21.485  0.00  0.00           H  
ATOM    884  HG3 GLN 1  60      27.631  37.421  20.076  0.00  0.00           H  
ATOM    885 HE21 GLN 1  60      27.037  41.098  20.140  0.00  0.00           H  
ATOM    886 HE22 GLN 1  60      28.388  40.073  19.791  0.00  0.00           H  
ATOM    887  N   ARG 1  61      24.728  36.964  25.253  0.00  0.00           N  
ATOM    888  CA  ARG 1  61      23.879  36.066  26.128  0.00  0.00           C  
ATOM    889  C   ARG 1  61      22.968  35.096  25.461  0.00  0.00           C  
ATOM    890  O   ARG 1  61      22.854  33.904  25.700  0.00  0.00           O  
ATOM    891  CB  ARG 1  61      22.954  36.932  27.110  0.00  0.00           C  
ATOM    892  CG  ARG 1  61      23.840  37.667  28.196  0.00  0.00           C  
ATOM    893  CD  ARG 1  61      22.940  38.535  29.047  0.00  0.00           C  
ATOM    894  NE  ARG 1  61      22.424  39.768  28.366  0.00  0.00           N  
ATOM    895  CZ  ARG 1  61      21.609  40.682  28.908  0.00  0.00           C  
ATOM    896  NH1 ARG 1  61      21.257  40.503  30.112  0.00  0.00           N  
ATOM    897  NH2 ARG 1  61      21.216  41.689  28.153  0.00  0.00           N  
ATOM    898  H   ARG 1  61      24.684  37.947  25.481  0.00  0.00           H  
ATOM    899  HA  ARG 1  61      24.474  35.359  26.705  0.00  0.00           H  
ATOM    900  HB2 ARG 1  61      22.508  37.715  26.497  0.00  0.00           H  
ATOM    901  HB3 ARG 1  61      22.169  36.311  27.542  0.00  0.00           H  
ATOM    902  HG2 ARG 1  61      24.255  36.917  28.869  0.00  0.00           H  
ATOM    903  HG3 ARG 1  61      24.633  38.152  27.627  0.00  0.00           H  
ATOM    904  HD2 ARG 1  61      22.166  37.813  29.310  0.00  0.00           H  
ATOM    905  HD3 ARG 1  61      23.477  38.833  29.947  0.00  0.00           H  
ATOM    906  HE  ARG 1  61      22.511  39.882  27.366  0.00  0.00           H  
ATOM    907 HH11 ARG 1  61      20.565  41.151  30.460  0.00  0.00           H  
ATOM    908 HH12 ARG 1  61      21.769  39.831  30.667  0.00  0.00           H  
ATOM    909 HH21 ARG 1  61      20.534  42.397  28.382  0.00  0.00           H  
ATOM    910 HH22 ARG 1  61      21.593  41.688  27.216  0.00  0.00           H  
ATOM    911  N   GLN 1  62      22.304  35.646  24.383  0.00  0.00           N  
ATOM    912  CA  GLN 1  62      21.431  34.954  23.463  0.00  0.00           C  
ATOM    913  C   GLN 1  62      22.152  33.852  22.584  0.00  0.00           C  
ATOM    914  O   GLN 1  62      21.439  32.955  22.155  0.00  0.00           O  
ATOM    915  CB  GLN 1  62      20.644  36.093  22.747  0.00  0.00           C  
ATOM    916  CG  GLN 1  62      21.313  36.739  21.561  0.00  0.00           C  
ATOM    917  CD  GLN 1  62      22.466  37.788  21.744  0.00  0.00           C  
ATOM    918  OE1 GLN 1  62      22.965  38.005  22.849  0.00  0.00           O  
ATOM    919  NE2 GLN 1  62      23.031  38.237  20.697  0.00  0.00           N  
ATOM    920  H   GLN 1  62      22.344  36.626  24.145  0.00  0.00           H  
ATOM    921  HA  GLN 1  62      20.687  34.394  24.030  0.00  0.00           H  
ATOM    922  HB2 GLN 1  62      19.705  35.709  22.350  0.00  0.00           H  
ATOM    923  HB3 GLN 1  62      20.374  36.904  23.424  0.00  0.00           H  
ATOM    924  HG2 GLN 1  62      21.837  36.015  20.936  0.00  0.00           H  
ATOM    925  HG3 GLN 1  62      20.595  37.244  20.915  0.00  0.00           H  
ATOM    926 HE21 GLN 1  62      23.933  38.682  20.789  0.00  0.00           H  
ATOM    927 HE22 GLN 1  62      22.768  37.863  19.796  0.00  0.00           H  
ATOM    928  N   LEU 1  63      23.483  33.980  22.350  0.00  0.00           N  
ATOM    929  CA  LEU 1  63      24.231  32.944  21.654  0.00  0.00           C  
ATOM    930  C   LEU 1  63      24.560  31.745  22.526  0.00  0.00           C  
ATOM    931  O   LEU 1  63      25.251  30.837  22.080  0.00  0.00           O  
ATOM    932  CB  LEU 1  63      25.450  33.499  20.843  0.00  0.00           C  
ATOM    933  CG  LEU 1  63      25.128  34.381  19.656  0.00  0.00           C  
ATOM    934  CD1 LEU 1  63      26.262  34.430  18.666  0.00  0.00           C  
ATOM    935  CD2 LEU 1  63      24.034  33.745  18.759  0.00  0.00           C  
ATOM    936  H   LEU 1  63      24.074  34.715  22.712  0.00  0.00           H  
ATOM    937  HA  LEU 1  63      23.579  32.473  20.919  0.00  0.00           H  
ATOM    938  HB2 LEU 1  63      26.199  33.963  21.485  0.00  0.00           H  
ATOM    939  HB3 LEU 1  63      25.932  32.613  20.431  0.00  0.00           H  
ATOM    940  HG  LEU 1  63      24.783  35.356  20.001  0.00  0.00           H  
ATOM    941 HD11 LEU 1  63      26.300  33.475  18.141  0.00  0.00           H  
ATOM    942 HD12 LEU 1  63      26.039  35.135  17.865  0.00  0.00           H  
ATOM    943 HD13 LEU 1  63      27.105  34.792  19.255  0.00  0.00           H  
ATOM    944 HD21 LEU 1  63      23.131  33.791  19.368  0.00  0.00           H  
ATOM    945 HD22 LEU 1  63      23.875  34.406  17.908  0.00  0.00           H  
ATOM    946 HD23 LEU 1  63      24.404  32.759  18.479  0.00  0.00           H  
ATOM    947  N   SER 1  64      24.378  31.883  23.869  0.00  0.00           N  
ATOM    948  CA  SER 1  64      24.733  30.829  24.910  0.00  0.00           C  
ATOM    949  C   SER 1  64      23.593  29.906  25.284  0.00  0.00           C  
ATOM    950  O   SER 1  64      22.690  30.391  25.894  0.00  0.00           O  
ATOM    951  CB  SER 1  64      25.489  31.369  26.108  0.00  0.00           C  
ATOM    952  OG  SER 1  64      25.655  30.310  26.997  0.00  0.00           O  
ATOM    953  H   SER 1  64      23.707  32.593  24.127  0.00  0.00           H  
ATOM    954  HA  SER 1  64      25.491  30.241  24.392  0.00  0.00           H  
ATOM    955  HB2 SER 1  64      26.415  31.897  25.883  0.00  0.00           H  
ATOM    956  HB3 SER 1  64      24.808  32.080  26.576  0.00  0.00           H  
ATOM    957  HG  SER 1  64      25.796  30.576  27.909  0.00  0.00           H  
ATOM    958  N   SER 1  65      23.677  28.625  25.022  0.00  0.00           N  
ATOM    959  CA  SER 1  65      22.583  27.667  25.321  0.00  0.00           C  
ATOM    960  C   SER 1  65      22.424  27.345  26.810  0.00  0.00           C  
ATOM    961  O   SER 1  65      21.361  26.826  27.304  0.00  0.00           O  
ATOM    962  CB  SER 1  65      22.680  26.293  24.675  0.00  0.00           C  
ATOM    963  OG  SER 1  65      23.874  25.626  25.030  0.00  0.00           O  
ATOM    964  H   SER 1  65      24.471  28.274  24.504  0.00  0.00           H  
ATOM    965  HA  SER 1  65      21.664  28.177  25.032  0.00  0.00           H  
ATOM    966  HB2 SER 1  65      21.804  25.674  24.872  0.00  0.00           H  
ATOM    967  HB3 SER 1  65      22.649  26.474  23.601  0.00  0.00           H  
ATOM    968  HG  SER 1  65      24.369  25.421  24.233  0.00  0.00           H  
ATOM    969  N   THR 1  66      23.541  27.467  27.564  0.00  0.00           N  
ATOM    970  CA  THR 1  66      23.606  27.297  28.973  0.00  0.00           C  
ATOM    971  C   THR 1  66      23.510  28.557  29.795  0.00  0.00           C  
ATOM    972  O   THR 1  66      23.469  28.460  31.034  0.00  0.00           O  
ATOM    973  CB  THR 1  66      25.005  26.554  29.275  0.00  0.00           C  
ATOM    974  OG1 THR 1  66      26.136  27.276  28.709  0.00  0.00           O  
ATOM    975  CG2 THR 1  66      24.902  25.189  28.750  0.00  0.00           C  
ATOM    976  H   THR 1  66      24.422  27.666  27.112  0.00  0.00           H  
ATOM    977  HA  THR 1  66      22.940  26.560  29.422  0.00  0.00           H  
ATOM    978  HB  THR 1  66      25.292  26.471  30.323  0.00  0.00           H  
ATOM    979  HG1 THR 1  66      26.138  28.145  29.117  0.00  0.00           H  
ATOM    980 HG21 THR 1  66      23.862  24.871  28.825  0.00  0.00           H  
ATOM    981 HG22 THR 1  66      25.147  25.177  27.688  0.00  0.00           H  
ATOM    982 HG23 THR 1  66      25.597  24.523  29.261  0.00  0.00           H  
ATOM    983  N   TYR 1  67      23.213  29.650  29.117  0.00  0.00           N  
ATOM    984  CA  TYR 1  67      22.815  30.877  29.800  0.00  0.00           C  
ATOM    985  C   TYR 1  67      21.441  30.737  30.499  0.00  0.00           C  
ATOM    986  O   TYR 1  67      20.529  30.148  29.957  0.00  0.00           O  
ATOM    987  CB  TYR 1  67      22.679  32.059  28.704  0.00  0.00           C  
ATOM    988  CG  TYR 1  67      21.956  33.276  29.225  0.00  0.00           C  
ATOM    989  CD1 TYR 1  67      22.614  34.141  30.072  0.00  0.00           C  
ATOM    990  CD2 TYR 1  67      20.634  33.619  28.827  0.00  0.00           C  
ATOM    991  CE1 TYR 1  67      21.972  35.233  30.647  0.00  0.00           C  
ATOM    992  CE2 TYR 1  67      19.954  34.709  29.410  0.00  0.00           C  
ATOM    993  CZ  TYR 1  67      20.650  35.556  30.279  0.00  0.00           C  
ATOM    994  OH  TYR 1  67      20.032  36.627  30.679  0.00  0.00           O  
ATOM    995  H   TYR 1  67      23.259  29.632  28.108  0.00  0.00           H  
ATOM    996  HA  TYR 1  67      23.606  31.057  30.528  0.00  0.00           H  
ATOM    997  HB2 TYR 1  67      23.689  32.402  28.480  0.00  0.00           H  
ATOM    998  HB3 TYR 1  67      22.140  31.763  27.804  0.00  0.00           H  
ATOM    999  HD1 TYR 1  67      23.667  34.020  30.280  0.00  0.00           H  
ATOM   1000  HD2 TYR 1  67      20.046  33.005  28.160  0.00  0.00           H  
ATOM   1001  HE1 TYR 1  67      22.574  35.924  31.219  0.00  0.00           H  
ATOM   1002  HE2 TYR 1  67      18.930  34.922  29.140  0.00  0.00           H  
ATOM   1003  HH  TYR 1  67      20.614  37.278  31.078  0.00  0.00           H  
ATOM   1004  N   ARG 1  68      21.270  31.394  31.636  0.00  0.00           N  
ATOM   1005  CA  ARG 1  68      19.980  31.454  32.390  0.00  0.00           C  
ATOM   1006  C   ARG 1  68      19.681  32.796  33.094  0.00  0.00           C  
ATOM   1007  O   ARG 1  68      20.344  33.155  34.054  0.00  0.00           O  
ATOM   1008  CB  ARG 1  68      19.937  30.291  33.365  0.00  0.00           C  
ATOM   1009  CG  ARG 1  68      20.003  28.797  32.881  0.00  0.00           C  
ATOM   1010  CD  ARG 1  68      20.055  27.899  34.093  0.00  0.00           C  
ATOM   1011  NE  ARG 1  68      19.991  26.451  33.722  0.00  0.00           N  
ATOM   1012  CZ  ARG 1  68      20.203  25.433  34.530  0.00  0.00           C  
ATOM   1013  NH1 ARG 1  68      20.764  25.438  35.726  0.00  0.00           N  
ATOM   1014  NH2 ARG 1  68      19.932  24.273  34.031  0.00  0.00           N  
ATOM   1015  H   ARG 1  68      22.124  31.716  32.070  0.00  0.00           H  
ATOM   1016  HA  ARG 1  68      19.177  31.209  31.694  0.00  0.00           H  
ATOM   1017  HB2 ARG 1  68      20.726  30.506  34.086  0.00  0.00           H  
ATOM   1018  HB3 ARG 1  68      19.001  30.284  33.923  0.00  0.00           H  
ATOM   1019  HG2 ARG 1  68      19.171  28.531  32.229  0.00  0.00           H  
ATOM   1020  HG3 ARG 1  68      20.891  28.636  32.269  0.00  0.00           H  
ATOM   1021  HD2 ARG 1  68      20.993  28.086  34.615  0.00  0.00           H  
ATOM   1022  HD3 ARG 1  68      19.268  28.184  34.793  0.00  0.00           H  
ATOM   1023  HE  ARG 1  68      19.423  26.291  32.902  0.00  0.00           H  
ATOM   1024 HH11 ARG 1  68      20.764  24.636  36.341  0.00  0.00           H  
ATOM   1025 HH12 ARG 1  68      20.864  26.367  36.109  0.00  0.00           H  
ATOM   1026 HH21 ARG 1  68      20.135  23.464  34.600  0.00  0.00           H  
ATOM   1027 HH22 ARG 1  68      19.612  24.139  33.082  0.00  0.00           H  
ATOM   1028  N   ASP 1  69      18.633  33.461  32.570  0.00  0.00           N  
ATOM   1029  CA  ASP 1  69      18.185  34.772  33.112  0.00  0.00           C  
ATOM   1030  C   ASP 1  69      17.547  34.753  34.549  0.00  0.00           C  
ATOM   1031  O   ASP 1  69      16.583  34.070  34.888  0.00  0.00           O  
ATOM   1032  CB  ASP 1  69      17.199  35.415  32.125  0.00  0.00           C  
ATOM   1033  CG  ASP 1  69      16.961  36.903  32.408  0.00  0.00           C  
ATOM   1034  OD1 ASP 1  69      17.673  37.419  33.238  0.00  0.00           O  
ATOM   1035  OD2 ASP 1  69      15.956  37.471  31.894  0.00  0.00           O  
ATOM   1036  H   ASP 1  69      18.060  33.020  31.865  0.00  0.00           H  
ATOM   1037  HA  ASP 1  69      19.036  35.451  33.166  0.00  0.00           H  
ATOM   1038  HB2 ASP 1  69      17.687  35.308  31.156  0.00  0.00           H  
ATOM   1039  HB3 ASP 1  69      16.261  34.862  32.065  0.00  0.00           H  
ATOM   1040  N   LEU 1  70      18.242  35.440  35.470  0.00  0.00           N  
ATOM   1041  CA  LEU 1  70      17.808  35.648  36.902  0.00  0.00           C  
ATOM   1042  C   LEU 1  70      16.554  36.562  37.157  0.00  0.00           C  
ATOM   1043  O   LEU 1  70      16.062  36.777  38.225  0.00  0.00           O  
ATOM   1044  CB  LEU 1  70      18.992  36.012  37.746  0.00  0.00           C  
ATOM   1045  CG  LEU 1  70      19.886  34.795  38.051  0.00  0.00           C  
ATOM   1046  CD1 LEU 1  70      21.190  35.217  38.818  0.00  0.00           C  
ATOM   1047  CD2 LEU 1  70      19.196  33.791  39.014  0.00  0.00           C  
ATOM   1048  H   LEU 1  70      19.159  35.771  35.207  0.00  0.00           H  
ATOM   1049  HA  LEU 1  70      17.404  34.705  37.269  0.00  0.00           H  
ATOM   1050  HB2 LEU 1  70      19.556  36.793  37.236  0.00  0.00           H  
ATOM   1051  HB3 LEU 1  70      18.733  36.572  38.644  0.00  0.00           H  
ATOM   1052  HG  LEU 1  70      20.299  34.293  37.176  0.00  0.00           H  
ATOM   1053 HD11 LEU 1  70      21.784  34.337  39.063  0.00  0.00           H  
ATOM   1054 HD12 LEU 1  70      21.820  35.835  38.178  0.00  0.00           H  
ATOM   1055 HD13 LEU 1  70      20.993  35.784  39.728  0.00  0.00           H  
ATOM   1056 HD21 LEU 1  70      19.851  33.147  39.601  0.00  0.00           H  
ATOM   1057 HD22 LEU 1  70      18.516  34.300  39.697  0.00  0.00           H  
ATOM   1058 HD23 LEU 1  70      18.573  33.105  38.441  0.00  0.00           H  
ATOM   1059  N   ARG 1  71      16.139  37.213  36.021  0.00  0.00           N  
ATOM   1060  CA  ARG 1  71      15.009  38.137  36.028  0.00  0.00           C  
ATOM   1061  C   ARG 1  71      15.150  39.295  37.037  0.00  0.00           C  
ATOM   1062  O   ARG 1  71      14.189  39.621  37.761  0.00  0.00           O  
ATOM   1063  CB  ARG 1  71      13.617  37.383  36.168  0.00  0.00           C  
ATOM   1064  CG  ARG 1  71      13.332  36.073  35.417  0.00  0.00           C  
ATOM   1065  CD  ARG 1  71      13.474  36.151  33.876  0.00  0.00           C  
ATOM   1066  NE  ARG 1  71      13.114  34.946  33.213  0.00  0.00           N  
ATOM   1067  CZ  ARG 1  71      13.233  34.634  31.957  0.00  0.00           C  
ATOM   1068  NH1 ARG 1  71      12.723  33.568  31.384  0.00  0.00           N  
ATOM   1069  NH2 ARG 1  71      13.756  35.503  31.172  0.00  0.00           N  
ATOM   1070  H   ARG 1  71      16.583  37.009  35.137  0.00  0.00           H  
ATOM   1071  HA  ARG 1  71      15.018  38.672  35.079  0.00  0.00           H  
ATOM   1072  HB2 ARG 1  71      13.490  37.057  37.200  0.00  0.00           H  
ATOM   1073  HB3 ARG 1  71      12.829  38.058  35.832  0.00  0.00           H  
ATOM   1074  HG2 ARG 1  71      14.112  35.343  35.631  0.00  0.00           H  
ATOM   1075  HG3 ARG 1  71      12.295  35.745  35.485  0.00  0.00           H  
ATOM   1076  HD2 ARG 1  71      12.914  37.010  33.508  0.00  0.00           H  
ATOM   1077  HD3 ARG 1  71      14.417  36.583  33.540  0.00  0.00           H  
ATOM   1078  HE  ARG 1  71      12.622  34.298  33.811  0.00  0.00           H  
ATOM   1079 HH11 ARG 1  71      12.593  33.446  30.390  0.00  0.00           H  
ATOM   1080 HH12 ARG 1  71      12.166  33.067  32.061  0.00  0.00           H  
ATOM   1081 HH21 ARG 1  71      13.884  35.308  30.189  0.00  0.00           H  
ATOM   1082 HH22 ARG 1  71      14.086  36.345  31.623  0.00  0.00           H  
ATOM   1083  N   LYS 1  72      16.381  39.814  37.204  0.00  0.00           N  
ATOM   1084  CA  LYS 1  72      16.791  40.754  38.244  0.00  0.00           C  
ATOM   1085  C   LYS 1  72      17.933  41.599  37.812  0.00  0.00           C  
ATOM   1086  O   LYS 1  72      18.934  41.095  37.250  0.00  0.00           O  
ATOM   1087  CB  LYS 1  72      17.030  40.026  39.642  0.00  0.00           C  
ATOM   1088  CG  LYS 1  72      17.191  41.037  40.789  0.00  0.00           C  
ATOM   1089  CD  LYS 1  72      17.373  40.358  42.121  0.00  0.00           C  
ATOM   1090  CE  LYS 1  72      17.665  41.525  43.160  0.00  0.00           C  
ATOM   1091  NZ  LYS 1  72      17.454  41.093  44.504  0.00  0.00           N  
ATOM   1092  H   LYS 1  72      17.147  39.433  36.667  0.00  0.00           H  
ATOM   1093  HA  LYS 1  72      15.913  41.388  38.370  0.00  0.00           H  
ATOM   1094  HB2 LYS 1  72      16.143  39.397  39.712  0.00  0.00           H  
ATOM   1095  HB3 LYS 1  72      17.862  39.325  39.586  0.00  0.00           H  
ATOM   1096  HG2 LYS 1  72      18.120  41.579  40.617  0.00  0.00           H  
ATOM   1097  HG3 LYS 1  72      16.370  41.741  40.924  0.00  0.00           H  
ATOM   1098  HD2 LYS 1  72      16.452  39.838  42.383  0.00  0.00           H  
ATOM   1099  HD3 LYS 1  72      18.111  39.556  42.098  0.00  0.00           H  
ATOM   1100  HE2 LYS 1  72      18.646  41.917  42.895  0.00  0.00           H  
ATOM   1101  HE3 LYS 1  72      16.822  42.179  42.934  0.00  0.00           H  
ATOM   1102  HZ1 LYS 1  72      18.160  40.463  44.855  0.00  0.00           H  
ATOM   1103  HZ2 LYS 1  72      17.631  41.865  45.131  0.00  0.00           H  
ATOM   1104  HZ3 LYS 1  72      16.532  40.719  44.677  0.00  0.00           H  
ATOM   1105  N   GLY 1  73      17.991  42.823  38.180  0.00  0.00           N  
ATOM   1106  CA  GLY 1  73      18.967  43.814  37.830  0.00  0.00           C  
ATOM   1107  C   GLY 1  73      20.018  44.144  38.915  0.00  0.00           C  
ATOM   1108  O   GLY 1  73      19.864  43.740  40.092  0.00  0.00           O  
ATOM   1109  H   GLY 1  73      17.208  43.205  38.691  0.00  0.00           H  
ATOM   1110  HA2 GLY 1  73      19.590  43.456  37.010  0.00  0.00           H  
ATOM   1111  HA3 GLY 1  73      18.493  44.707  37.425  0.00  0.00           H  
ATOM   1112  N   VAL 1  74      21.038  44.899  38.498  0.00  0.00           N  
ATOM   1113  CA  VAL 1  74      22.072  45.412  39.357  0.00  0.00           C  
ATOM   1114  C   VAL 1  74      22.654  46.723  38.766  0.00  0.00           C  
ATOM   1115  O   VAL 1  74      22.594  46.955  37.597  0.00  0.00           O  
ATOM   1116  CB  VAL 1  74      23.191  44.310  39.480  0.00  0.00           C  
ATOM   1117  CG1 VAL 1  74      23.640  43.872  38.087  0.00  0.00           C  
ATOM   1118  CG2 VAL 1  74      24.448  44.724  40.293  0.00  0.00           C  
ATOM   1119  H   VAL 1  74      21.020  45.185  37.529  0.00  0.00           H  
ATOM   1120  HA  VAL 1  74      21.719  45.632  40.364  0.00  0.00           H  
ATOM   1121  HB  VAL 1  74      22.805  43.383  39.905  0.00  0.00           H  
ATOM   1122 HG11 VAL 1  74      24.322  43.025  38.170  0.00  0.00           H  
ATOM   1123 HG12 VAL 1  74      22.873  43.575  37.372  0.00  0.00           H  
ATOM   1124 HG13 VAL 1  74      24.273  44.590  37.564  0.00  0.00           H  
ATOM   1125 HG21 VAL 1  74      25.210  45.171  39.655  0.00  0.00           H  
ATOM   1126 HG22 VAL 1  74      24.141  45.404  41.087  0.00  0.00           H  
ATOM   1127 HG23 VAL 1  74      24.927  43.820  40.671  0.00  0.00           H  
ATOM   1128  N   TYR 1  75      23.170  47.626  39.668  0.00  0.00           N  
ATOM   1129  CA  TYR 1  75      23.979  48.740  39.245  0.00  0.00           C  
ATOM   1130  C   TYR 1  75      24.991  49.205  40.397  0.00  0.00           C  
ATOM   1131  O   TYR 1  75      24.616  48.946  41.582  0.00  0.00           O  
ATOM   1132  CB  TYR 1  75      23.125  50.027  38.844  0.00  0.00           C  
ATOM   1133  CG  TYR 1  75      21.909  50.267  39.780  0.00  0.00           C  
ATOM   1134  CD1 TYR 1  75      22.044  51.071  40.912  0.00  0.00           C  
ATOM   1135  CD2 TYR 1  75      20.691  49.597  39.527  0.00  0.00           C  
ATOM   1136  CE1 TYR 1  75      20.947  51.269  41.703  0.00  0.00           C  
ATOM   1137  CE2 TYR 1  75      19.523  49.823  40.308  0.00  0.00           C  
ATOM   1138  CZ  TYR 1  75      19.669  50.729  41.349  0.00  0.00           C  
ATOM   1139  OH  TYR 1  75      18.579  50.957  42.217  0.00  0.00           O  
ATOM   1140  H   TYR 1  75      22.961  47.534  40.652  0.00  0.00           H  
ATOM   1141  HA  TYR 1  75      24.592  48.400  38.410  0.00  0.00           H  
ATOM   1142  HB2 TYR 1  75      23.817  50.867  38.771  0.00  0.00           H  
ATOM   1143  HB3 TYR 1  75      22.823  49.729  37.840  0.00  0.00           H  
ATOM   1144  HD1 TYR 1  75      22.917  51.666  41.136  0.00  0.00           H  
ATOM   1145  HD2 TYR 1  75      20.648  48.873  38.727  0.00  0.00           H  
ATOM   1146  HE1 TYR 1  75      20.942  51.873  42.598  0.00  0.00           H  
ATOM   1147  HE2 TYR 1  75      18.605  49.265  40.191  0.00  0.00           H  
ATOM   1148  HH  TYR 1  75      18.631  51.836  42.598  0.00  0.00           H  
ATOM   1149  N   VAL 1  76      26.066  49.865  39.998  0.00  0.00           N  
ATOM   1150  CA  VAL 1  76      26.916  50.604  40.962  0.00  0.00           C  
ATOM   1151  C   VAL 1  76      27.318  51.857  40.301  0.00  0.00           C  
ATOM   1152  O   VAL 1  76      28.134  51.898  39.351  0.00  0.00           O  
ATOM   1153  CB  VAL 1  76      28.038  49.749  41.659  0.00  0.00           C  
ATOM   1154  CG1 VAL 1  76      28.900  50.640  42.592  0.00  0.00           C  
ATOM   1155  CG2 VAL 1  76      27.506  48.672  42.616  0.00  0.00           C  
ATOM   1156  H   VAL 1  76      26.147  50.054  39.009  0.00  0.00           H  
ATOM   1157  HA  VAL 1  76      26.382  50.913  41.861  0.00  0.00           H  
ATOM   1158  HB  VAL 1  76      28.760  49.359  40.942  0.00  0.00           H  
ATOM   1159 HG11 VAL 1  76      29.710  50.107  43.089  0.00  0.00           H  
ATOM   1160 HG12 VAL 1  76      29.444  51.380  42.006  0.00  0.00           H  
ATOM   1161 HG13 VAL 1  76      28.296  51.261  43.253  0.00  0.00           H  
ATOM   1162 HG21 VAL 1  76      28.326  48.065  43.001  0.00  0.00           H  
ATOM   1163 HG22 VAL 1  76      26.842  49.204  43.297  0.00  0.00           H  
ATOM   1164 HG23 VAL 1  76      26.956  47.989  41.969  0.00  0.00           H  
ATOM   1165  N   PRO 1  77      26.917  53.036  40.840  0.00  0.00           N  
ATOM   1166  CA  PRO 1  77      27.594  54.337  40.562  0.00  0.00           C  
ATOM   1167  C   PRO 1  77      28.819  54.568  41.466  0.00  0.00           C  
ATOM   1168  O   PRO 1  77      28.997  53.927  42.458  0.00  0.00           O  
ATOM   1169  CB  PRO 1  77      26.626  55.475  40.578  0.00  0.00           C  
ATOM   1170  CG  PRO 1  77      25.270  54.665  40.447  0.00  0.00           C  
ATOM   1171  CD  PRO 1  77      25.590  53.360  41.215  0.00  0.00           C  
ATOM   1172  HA  PRO 1  77      28.087  54.252  39.593  0.00  0.00           H  
ATOM   1173  HB2 PRO 1  77      26.693  56.111  41.460  0.00  0.00           H  
ATOM   1174  HB3 PRO 1  77      26.736  56.032  39.647  0.00  0.00           H  
ATOM   1175  HG2 PRO 1  77      24.426  55.211  40.870  0.00  0.00           H  
ATOM   1176  HG3 PRO 1  77      25.080  54.379  39.413  0.00  0.00           H  
ATOM   1177  HD2 PRO 1  77      25.481  53.514  42.289  0.00  0.00           H  
ATOM   1178  HD3 PRO 1  77      24.848  52.591  40.999  0.00  0.00           H  
ATOM   1179  N   TYR 1  78      29.713  55.378  40.972  0.00  0.00           N  
ATOM   1180  CA  TYR 1  78      30.917  56.009  41.484  0.00  0.00           C  
ATOM   1181  C   TYR 1  78      30.920  57.556  41.164  0.00  0.00           C  
ATOM   1182  O   TYR 1  78      29.951  58.043  40.676  0.00  0.00           O  
ATOM   1183  CB  TYR 1  78      32.149  55.339  41.055  0.00  0.00           C  
ATOM   1184  CG  TYR 1  78      32.162  53.726  40.970  0.00  0.00           C  
ATOM   1185  CD1 TYR 1  78      32.395  53.038  42.138  0.00  0.00           C  
ATOM   1186  CD2 TYR 1  78      31.712  53.136  39.854  0.00  0.00           C  
ATOM   1187  CE1 TYR 1  78      32.195  51.617  42.137  0.00  0.00           C  
ATOM   1188  CE2 TYR 1  78      31.654  51.722  39.804  0.00  0.00           C  
ATOM   1189  CZ  TYR 1  78      31.853  50.986  40.965  0.00  0.00           C  
ATOM   1190  OH  TYR 1  78      31.803  49.673  40.813  0.00  0.00           O  
ATOM   1191  H   TYR 1  78      29.484  55.731  40.054  0.00  0.00           H  
ATOM   1192  HA  TYR 1  78      30.896  55.902  42.569  0.00  0.00           H  
ATOM   1193  HB2 TYR 1  78      32.252  55.704  40.034  0.00  0.00           H  
ATOM   1194  HB3 TYR 1  78      33.001  55.663  41.653  0.00  0.00           H  
ATOM   1195  HD1 TYR 1  78      32.661  53.491  43.081  0.00  0.00           H  
ATOM   1196  HD2 TYR 1  78      31.376  53.639  38.959  0.00  0.00           H  
ATOM   1197  HE1 TYR 1  78      32.504  51.003  42.970  0.00  0.00           H  
ATOM   1198  HE2 TYR 1  78      31.213  51.215  38.958  0.00  0.00           H  
ATOM   1199  HH  TYR 1  78      32.114  49.190  41.582  0.00  0.00           H  
ATOM   1200  N   THR 1  79      31.972  58.293  41.600  0.00  0.00           N  
ATOM   1201  CA  THR 1  79      31.964  59.728  41.775  0.00  0.00           C  
ATOM   1202  C   THR 1  79      31.866  60.481  40.404  0.00  0.00           C  
ATOM   1203  O   THR 1  79      31.150  61.460  40.201  0.00  0.00           O  
ATOM   1204  CB  THR 1  79      33.143  60.170  42.673  0.00  0.00           C  
ATOM   1205  OG1 THR 1  79      33.021  59.317  43.807  0.00  0.00           O  
ATOM   1206  CG2 THR 1  79      33.050  61.649  43.279  0.00  0.00           C  
ATOM   1207  H   THR 1  79      32.607  57.684  42.097  0.00  0.00           H  
ATOM   1208  HA  THR 1  79      31.045  60.029  42.277  0.00  0.00           H  
ATOM   1209  HB  THR 1  79      34.074  60.145  42.106  0.00  0.00           H  
ATOM   1210  HG1 THR 1  79      33.854  58.854  43.921  0.00  0.00           H  
ATOM   1211 HG21 THR 1  79      32.049  61.671  43.709  0.00  0.00           H  
ATOM   1212 HG22 THR 1  79      33.764  61.758  44.095  0.00  0.00           H  
ATOM   1213 HG23 THR 1  79      33.266  62.389  42.508  0.00  0.00           H  
ATOM   1214  N   GLN 1  80      32.545  59.946  39.365  0.00  0.00           N  
ATOM   1215  CA  GLN 1  80      32.367  60.453  37.947  0.00  0.00           C  
ATOM   1216  C   GLN 1  80      31.604  59.412  37.058  0.00  0.00           C  
ATOM   1217  O   GLN 1  80      30.634  59.797  36.382  0.00  0.00           O  
ATOM   1218  CB  GLN 1  80      33.798  60.655  37.273  0.00  0.00           C  
ATOM   1219  CG  GLN 1  80      34.800  61.595  37.961  0.00  0.00           C  
ATOM   1220  CD  GLN 1  80      35.474  60.940  39.185  0.00  0.00           C  
ATOM   1221  OE1 GLN 1  80      35.262  59.778  39.587  0.00  0.00           O  
ATOM   1222  NE2 GLN 1  80      36.133  61.650  40.030  0.00  0.00           N  
ATOM   1223  H   GLN 1  80      33.135  59.152  39.568  0.00  0.00           H  
ATOM   1224  HA  GLN 1  80      31.847  61.410  37.989  0.00  0.00           H  
ATOM   1225  HB2 GLN 1  80      34.291  59.706  37.062  0.00  0.00           H  
ATOM   1226  HB3 GLN 1  80      33.570  60.937  36.245  0.00  0.00           H  
ATOM   1227  HG2 GLN 1  80      35.573  61.901  37.256  0.00  0.00           H  
ATOM   1228  HG3 GLN 1  80      34.264  62.484  38.291  0.00  0.00           H  
ATOM   1229 HE21 GLN 1  80      36.419  61.318  40.941  0.00  0.00           H  
ATOM   1230 HE22 GLN 1  80      36.378  62.619  39.883  0.00  0.00           H  
ATOM   1231  N   GLY 1  81      31.910  58.119  37.061  0.00  0.00           N  
ATOM   1232  CA  GLY 1  81      31.222  57.155  36.216  0.00  0.00           C  
ATOM   1233  C   GLY 1  81      30.323  56.269  36.974  0.00  0.00           C  
ATOM   1234  O   GLY 1  81      30.226  56.432  38.179  0.00  0.00           O  
ATOM   1235  H   GLY 1  81      32.624  57.777  37.688  0.00  0.00           H  
ATOM   1236  HA2 GLY 1  81      30.647  57.710  35.476  0.00  0.00           H  
ATOM   1237  HA3 GLY 1  81      32.023  56.586  35.744  0.00  0.00           H  
ATOM   1238  N   LYS 1  82      29.681  55.301  36.314  0.00  0.00           N  
ATOM   1239  CA  LYS 1  82      28.701  54.346  36.750  0.00  0.00           C  
ATOM   1240  C   LYS 1  82      28.511  53.119  35.741  0.00  0.00           C  
ATOM   1241  O   LYS 1  82      28.821  53.340  34.584  0.00  0.00           O  
ATOM   1242  CB  LYS 1  82      27.347  55.074  36.835  0.00  0.00           C  
ATOM   1243  CG  LYS 1  82      26.622  55.348  35.517  0.00  0.00           C  
ATOM   1244  CD  LYS 1  82      25.321  56.167  35.765  0.00  0.00           C  
ATOM   1245  CE  LYS 1  82      24.760  56.615  34.436  0.00  0.00           C  
ATOM   1246  NZ  LYS 1  82      23.347  57.063  34.479  0.00  0.00           N  
ATOM   1247  H   LYS 1  82      30.081  55.146  35.399  0.00  0.00           H  
ATOM   1248  HA  LYS 1  82      28.829  53.926  37.748  0.00  0.00           H  
ATOM   1249  HB2 LYS 1  82      26.695  54.552  37.535  0.00  0.00           H  
ATOM   1250  HB3 LYS 1  82      27.580  56.040  37.282  0.00  0.00           H  
ATOM   1251  HG2 LYS 1  82      27.321  55.957  34.945  0.00  0.00           H  
ATOM   1252  HG3 LYS 1  82      26.461  54.394  35.016  0.00  0.00           H  
ATOM   1253  HD2 LYS 1  82      24.651  55.447  36.236  0.00  0.00           H  
ATOM   1254  HD3 LYS 1  82      25.420  57.042  36.408  0.00  0.00           H  
ATOM   1255  HE2 LYS 1  82      25.370  57.404  33.996  0.00  0.00           H  
ATOM   1256  HE3 LYS 1  82      24.794  55.742  33.785  0.00  0.00           H  
ATOM   1257  HZ1 LYS 1  82      23.119  57.639  33.681  0.00  0.00           H  
ATOM   1258  HZ2 LYS 1  82      22.707  56.282  34.499  0.00  0.00           H  
ATOM   1259  HZ3 LYS 1  82      23.198  57.568  35.341  0.00  0.00           H  
ATOM   1260  N   TRP 1  83      27.943  51.991  36.127  0.00  0.00           N  
ATOM   1261  CA  TRP 1  83      27.475  50.924  35.189  0.00  0.00           C  
ATOM   1262  C   TRP 1  83      26.160  50.254  35.629  0.00  0.00           C  
ATOM   1263  O   TRP 1  83      25.858  50.422  36.824  0.00  0.00           O  
ATOM   1264  CB  TRP 1  83      28.603  49.783  35.032  0.00  0.00           C  
ATOM   1265  CG  TRP 1  83      29.065  49.297  36.362  0.00  0.00           C  
ATOM   1266  CD1 TRP 1  83      30.159  49.564  37.136  0.00  0.00           C  
ATOM   1267  CD2 TRP 1  83      28.430  48.182  37.106  0.00  0.00           C  
ATOM   1268  NE1 TRP 1  83      30.164  48.768  38.284  0.00  0.00           N  
ATOM   1269  CE2 TRP 1  83      29.076  47.902  38.293  0.00  0.00           C  
ATOM   1270  CE3 TRP 1  83      27.229  47.480  36.894  0.00  0.00           C  
ATOM   1271  CZ2 TRP 1  83      28.715  46.822  39.141  0.00  0.00           C  
ATOM   1272  CZ3 TRP 1  83      26.906  46.397  37.666  0.00  0.00           C  
ATOM   1273  CH2 TRP 1  83      27.635  46.034  38.805  0.00  0.00           C  
ATOM   1274  H   TRP 1  83      27.769  51.890  37.117  0.00  0.00           H  
ATOM   1275  HA  TRP 1  83      27.216  51.302  34.201  0.00  0.00           H  
ATOM   1276  HB2 TRP 1  83      28.162  48.928  34.520  0.00  0.00           H  
ATOM   1277  HB3 TRP 1  83      29.470  50.188  34.512  0.00  0.00           H  
ATOM   1278  HD1 TRP 1  83      30.896  50.302  36.856  0.00  0.00           H  
ATOM   1279  HE1 TRP 1  83      30.733  49.042  39.073  0.00  0.00           H  
ATOM   1280  HE3 TRP 1  83      26.597  47.716  36.051  0.00  0.00           H  
ATOM   1281  HZ2 TRP 1  83      29.394  46.534  39.929  0.00  0.00           H  
ATOM   1282  HZ3 TRP 1  83      26.005  45.857  37.416  0.00  0.00           H  
ATOM   1283  HH2 TRP 1  83      27.475  45.185  39.453  0.00  0.00           H  
ATOM   1284  N   GLU 1  84      25.437  49.585  34.763  0.00  0.00           N  
ATOM   1285  CA  GLU 1  84      24.190  48.829  35.027  0.00  0.00           C  
ATOM   1286  C   GLU 1  84      24.074  47.646  34.213  0.00  0.00           C  
ATOM   1287  O   GLU 1  84      24.345  47.612  32.981  0.00  0.00           O  
ATOM   1288  CB  GLU 1  84      22.893  49.702  34.991  0.00  0.00           C  
ATOM   1289  CG  GLU 1  84      22.533  50.149  33.554  0.00  0.00           C  
ATOM   1290  CD  GLU 1  84      21.439  51.210  33.520  0.00  0.00           C  
ATOM   1291  OE1 GLU 1  84      21.525  52.230  34.153  0.00  0.00           O  
ATOM   1292  OE2 GLU 1  84      20.518  51.040  32.648  0.00  0.00           O  
ATOM   1293  H   GLU 1  84      25.698  49.682  33.792  0.00  0.00           H  
ATOM   1294  HA  GLU 1  84      24.274  48.326  35.991  0.00  0.00           H  
ATOM   1295  HB2 GLU 1  84      22.025  49.153  35.355  0.00  0.00           H  
ATOM   1296  HB3 GLU 1  84      23.128  50.562  35.619  0.00  0.00           H  
ATOM   1297  HG2 GLU 1  84      23.361  50.600  33.007  0.00  0.00           H  
ATOM   1298  HG3 GLU 1  84      22.258  49.216  33.062  0.00  0.00           H  
ATOM   1299  N   GLY 1  85      23.404  46.586  34.717  0.00  0.00           N  
ATOM   1300  CA  GLY 1  85      23.262  45.359  33.883  0.00  0.00           C  
ATOM   1301  C   GLY 1  85      22.297  44.430  34.572  0.00  0.00           C  
ATOM   1302  O   GLY 1  85      21.564  44.784  35.560  0.00  0.00           O  
ATOM   1303  H   GLY 1  85      23.030  46.715  35.646  0.00  0.00           H  
ATOM   1304  HA2 GLY 1  85      23.025  45.594  32.845  0.00  0.00           H  
ATOM   1305  HA3 GLY 1  85      24.203  44.811  33.942  0.00  0.00           H  
ATOM   1306  N   GLU 1  86      22.223  43.228  34.015  0.00  0.00           N  
ATOM   1307  CA  GLU 1  86      21.339  42.192  34.629  0.00  0.00           C  
ATOM   1308  C   GLU 1  86      22.248  41.163  35.288  0.00  0.00           C  
ATOM   1309  O   GLU 1  86      23.357  40.873  34.810  0.00  0.00           O  
ATOM   1310  CB  GLU 1  86      20.411  41.528  33.604  0.00  0.00           C  
ATOM   1311  CG  GLU 1  86      19.222  42.429  33.390  0.00  0.00           C  
ATOM   1312  CD  GLU 1  86      19.289  43.093  31.966  0.00  0.00           C  
ATOM   1313  OE1 GLU 1  86      19.474  42.344  31.010  0.00  0.00           O  
ATOM   1314  OE2 GLU 1  86      18.878  44.259  31.864  0.00  0.00           O  
ATOM   1315  H   GLU 1  86      22.842  42.930  33.275  0.00  0.00           H  
ATOM   1316  HA  GLU 1  86      20.669  42.614  35.378  0.00  0.00           H  
ATOM   1317  HB2 GLU 1  86      21.043  41.498  32.717  0.00  0.00           H  
ATOM   1318  HB3 GLU 1  86      20.073  40.538  33.909  0.00  0.00           H  
ATOM   1319  HG2 GLU 1  86      18.350  41.778  33.442  0.00  0.00           H  
ATOM   1320  HG3 GLU 1  86      19.102  43.248  34.099  0.00  0.00           H  
ATOM   1321  N   LEU 1  87      21.763  40.445  36.315  0.00  0.00           N  
ATOM   1322  CA  LEU 1  87      22.331  39.181  36.835  0.00  0.00           C  
ATOM   1323  C   LEU 1  87      21.915  37.998  36.007  0.00  0.00           C  
ATOM   1324  O   LEU 1  87      20.828  37.903  35.441  0.00  0.00           O  
ATOM   1325  CB  LEU 1  87      21.766  39.080  38.206  0.00  0.00           C  
ATOM   1326  CG  LEU 1  87      22.097  40.159  39.200  0.00  0.00           C  
ATOM   1327  CD1 LEU 1  87      21.029  40.056  40.401  0.00  0.00           C  
ATOM   1328  CD2 LEU 1  87      23.482  40.165  39.797  0.00  0.00           C  
ATOM   1329  H   LEU 1  87      20.931  40.721  36.815  0.00  0.00           H  
ATOM   1330  HA  LEU 1  87      23.416  39.282  36.835  0.00  0.00           H  
ATOM   1331  HB2 LEU 1  87      20.690  39.152  38.046  0.00  0.00           H  
ATOM   1332  HB3 LEU 1  87      22.014  38.050  38.462  0.00  0.00           H  
ATOM   1333  HG  LEU 1  87      21.913  41.086  38.658  0.00  0.00           H  
ATOM   1334 HD11 LEU 1  87      21.192  40.997  40.926  0.00  0.00           H  
ATOM   1335 HD12 LEU 1  87      20.060  40.082  39.903  0.00  0.00           H  
ATOM   1336 HD13 LEU 1  87      21.143  39.190  41.053  0.00  0.00           H  
ATOM   1337 HD21 LEU 1  87      24.153  39.847  38.999  0.00  0.00           H  
ATOM   1338 HD22 LEU 1  87      23.788  41.152  40.144  0.00  0.00           H  
ATOM   1339 HD23 LEU 1  87      23.464  39.419  40.592  0.00  0.00           H  
ATOM   1340  N   GLY 1  88      22.708  36.955  36.018  0.00  0.00           N  
ATOM   1341  CA  GLY 1  88      22.392  35.624  35.273  0.00  0.00           C  
ATOM   1342  C   GLY 1  88      23.397  34.605  35.656  0.00  0.00           C  
ATOM   1343  O   GLY 1  88      24.260  34.872  36.480  0.00  0.00           O  
ATOM   1344  H   GLY 1  88      23.654  37.107  36.336  0.00  0.00           H  
ATOM   1345  HA2 GLY 1  88      21.387  35.312  35.556  0.00  0.00           H  
ATOM   1346  HA3 GLY 1  88      22.426  35.911  34.222  0.00  0.00           H  
ATOM   1347  N   THR 1  89      23.207  33.365  35.168  0.00  0.00           N  
ATOM   1348  CA  THR 1  89      24.234  32.315  35.221  0.00  0.00           C  
ATOM   1349  C   THR 1  89      24.569  31.701  33.895  0.00  0.00           C  
ATOM   1350  O   THR 1  89      23.875  32.053  32.947  0.00  0.00           O  
ATOM   1351  CB  THR 1  89      23.825  31.212  36.141  0.00  0.00           C  
ATOM   1352  OG1 THR 1  89      22.747  30.416  35.540  0.00  0.00           O  
ATOM   1353  CG2 THR 1  89      23.692  31.525  37.638  0.00  0.00           C  
ATOM   1354  H   THR 1  89      22.389  33.178  34.606  0.00  0.00           H  
ATOM   1355  HA  THR 1  89      25.109  32.744  35.710  0.00  0.00           H  
ATOM   1356  HB  THR 1  89      24.703  30.569  36.202  0.00  0.00           H  
ATOM   1357  HG1 THR 1  89      22.289  29.866  36.179  0.00  0.00           H  
ATOM   1358 HG21 THR 1  89      23.330  30.662  38.197  0.00  0.00           H  
ATOM   1359 HG22 THR 1  89      24.673  31.928  37.887  0.00  0.00           H  
ATOM   1360 HG23 THR 1  89      22.873  32.240  37.719  0.00  0.00           H  
ATOM   1361  N   ASP 1  90      25.641  30.943  33.773  0.00  0.00           N  
ATOM   1362  CA  ASP 1  90      26.181  30.335  32.564  0.00  0.00           C  
ATOM   1363  C   ASP 1  90      27.528  29.576  32.871  0.00  0.00           C  
ATOM   1364  O   ASP 1  90      28.082  29.734  33.966  0.00  0.00           O  
ATOM   1365  CB  ASP 1  90      26.466  31.432  31.473  0.00  0.00           C  
ATOM   1366  CG  ASP 1  90      26.393  30.838  29.984  0.00  0.00           C  
ATOM   1367  OD1 ASP 1  90      26.367  29.571  29.858  0.00  0.00           O  
ATOM   1368  OD2 ASP 1  90      26.237  31.675  29.039  0.00  0.00           O  
ATOM   1369  H   ASP 1  90      26.229  30.789  34.580  0.00  0.00           H  
ATOM   1370  HA  ASP 1  90      25.461  29.674  32.081  0.00  0.00           H  
ATOM   1371  HB2 ASP 1  90      25.756  32.259  31.488  0.00  0.00           H  
ATOM   1372  HB3 ASP 1  90      27.490  31.760  31.652  0.00  0.00           H  
ATOM   1373  N   LEU 1  91      28.008  28.798  31.910  0.00  0.00           N  
ATOM   1374  CA  LEU 1  91      29.398  28.146  32.014  0.00  0.00           C  
ATOM   1375  C   LEU 1  91      30.509  29.162  31.937  0.00  0.00           C  
ATOM   1376  O   LEU 1  91      30.535  30.038  31.080  0.00  0.00           O  
ATOM   1377  CB  LEU 1  91      29.473  27.124  30.794  0.00  0.00           C  
ATOM   1378  CG  LEU 1  91      28.705  25.829  30.720  0.00  0.00           C  
ATOM   1379  CD1 LEU 1  91      29.408  24.652  30.070  0.00  0.00           C  
ATOM   1380  CD2 LEU 1  91      28.152  25.359  32.119  0.00  0.00           C  
ATOM   1381  H   LEU 1  91      27.413  28.692  31.100  0.00  0.00           H  
ATOM   1382  HA  LEU 1  91      29.562  27.553  32.914  0.00  0.00           H  
ATOM   1383  HB2 LEU 1  91      29.109  27.734  29.967  0.00  0.00           H  
ATOM   1384  HB3 LEU 1  91      30.516  26.806  30.783  0.00  0.00           H  
ATOM   1385  HG  LEU 1  91      27.853  25.979  30.058  0.00  0.00           H  
ATOM   1386 HD11 LEU 1  91      28.729  23.871  29.728  0.00  0.00           H  
ATOM   1387 HD12 LEU 1  91      29.850  24.868  29.097  0.00  0.00           H  
ATOM   1388 HD13 LEU 1  91      30.160  24.229  30.736  0.00  0.00           H  
ATOM   1389 HD21 LEU 1  91      27.542  24.463  31.996  0.00  0.00           H  
ATOM   1390 HD22 LEU 1  91      29.010  25.119  32.746  0.00  0.00           H  
ATOM   1391 HD23 LEU 1  91      27.577  26.226  32.444  0.00  0.00           H  
ATOM   1392  N   VAL 1  92      31.516  29.017  32.848  0.00  0.00           N  
ATOM   1393  CA  VAL 1  92      32.629  29.903  33.009  0.00  0.00           C  
ATOM   1394  C   VAL 1  92      33.988  29.129  33.289  0.00  0.00           C  
ATOM   1395  O   VAL 1  92      34.007  28.101  33.985  0.00  0.00           O  
ATOM   1396  CB  VAL 1  92      32.348  30.930  34.170  0.00  0.00           C  
ATOM   1397  CG1 VAL 1  92      33.485  31.928  34.390  0.00  0.00           C  
ATOM   1398  CG2 VAL 1  92      31.075  31.713  33.948  0.00  0.00           C  
ATOM   1399  H   VAL 1  92      31.351  28.300  33.540  0.00  0.00           H  
ATOM   1400  HA  VAL 1  92      32.747  30.502  32.106  0.00  0.00           H  
ATOM   1401  HB  VAL 1  92      32.230  30.368  35.097  0.00  0.00           H  
ATOM   1402 HG11 VAL 1  92      33.701  32.391  33.427  0.00  0.00           H  
ATOM   1403 HG12 VAL 1  92      33.066  32.754  34.965  0.00  0.00           H  
ATOM   1404 HG13 VAL 1  92      34.374  31.512  34.864  0.00  0.00           H  
ATOM   1405 HG21 VAL 1  92      30.989  32.652  34.494  0.00  0.00           H  
ATOM   1406 HG22 VAL 1  92      30.874  31.964  32.907  0.00  0.00           H  
ATOM   1407 HG23 VAL 1  92      30.138  31.177  34.102  0.00  0.00           H  
ATOM   1408  N   SER 1  93      35.065  29.612  32.651  0.00  0.00           N  
ATOM   1409  CA  SER 1  93      36.402  29.001  32.857  0.00  0.00           C  
ATOM   1410  C   SER 1  93      37.597  29.901  32.391  0.00  0.00           C  
ATOM   1411  O   SER 1  93      37.425  30.776  31.540  0.00  0.00           O  
ATOM   1412  CB  SER 1  93      36.464  27.663  32.040  0.00  0.00           C  
ATOM   1413  OG  SER 1  93      37.674  26.948  31.909  0.00  0.00           O  
ATOM   1414  H   SER 1  93      34.978  30.282  31.900  0.00  0.00           H  
ATOM   1415  HA  SER 1  93      36.544  28.847  33.926  0.00  0.00           H  
ATOM   1416  HB2 SER 1  93      35.656  27.037  32.418  0.00  0.00           H  
ATOM   1417  HB3 SER 1  93      36.212  27.854  30.997  0.00  0.00           H  
ATOM   1418  HG  SER 1  93      37.681  26.178  32.482  0.00  0.00           H  
ATOM   1419  N   ILE 1  94      38.775  29.611  32.860  0.00  0.00           N  
ATOM   1420  CA  ILE 1  94      40.018  30.259  32.567  0.00  0.00           C  
ATOM   1421  C   ILE 1  94      40.810  29.310  31.642  0.00  0.00           C  
ATOM   1422  O   ILE 1  94      41.350  28.295  32.157  0.00  0.00           O  
ATOM   1423  CB  ILE 1  94      40.788  30.515  33.907  0.00  0.00           C  
ATOM   1424  CG1 ILE 1  94      40.029  31.297  35.029  0.00  0.00           C  
ATOM   1425  CG2 ILE 1  94      41.965  31.388  33.532  0.00  0.00           C  
ATOM   1426  CD1 ILE 1  94      40.527  30.955  36.435  0.00  0.00           C  
ATOM   1427  H   ILE 1  94      38.846  28.790  33.444  0.00  0.00           H  
ATOM   1428  HA  ILE 1  94      39.893  31.228  32.083  0.00  0.00           H  
ATOM   1429  HB  ILE 1  94      41.176  29.555  34.250  0.00  0.00           H  
ATOM   1430 HG12 ILE 1  94      40.191  32.365  34.879  0.00  0.00           H  
ATOM   1431 HG13 ILE 1  94      38.986  30.982  34.979  0.00  0.00           H  
ATOM   1432 HG21 ILE 1  94      42.584  31.599  34.404  0.00  0.00           H  
ATOM   1433 HG22 ILE 1  94      42.455  30.817  32.743  0.00  0.00           H  
ATOM   1434 HG23 ILE 1  94      41.726  32.370  33.125  0.00  0.00           H  
ATOM   1435 HD11 ILE 1  94      39.962  31.631  37.077  0.00  0.00           H  
ATOM   1436 HD12 ILE 1  94      40.298  29.937  36.750  0.00  0.00           H  
ATOM   1437 HD13 ILE 1  94      41.588  31.203  36.458  0.00  0.00           H  
ATOM   1438  N   PRO 1  95      41.023  29.519  30.330  0.00  0.00           N  
ATOM   1439  CA  PRO 1  95      41.895  28.681  29.567  0.00  0.00           C  
ATOM   1440  C   PRO 1  95      43.293  28.278  30.177  0.00  0.00           C  
ATOM   1441  O   PRO 1  95      43.584  27.069  30.489  0.00  0.00           O  
ATOM   1442  CB  PRO 1  95      42.129  29.356  28.152  0.00  0.00           C  
ATOM   1443  CG  PRO 1  95      41.285  30.622  28.163  0.00  0.00           C  
ATOM   1444  CD  PRO 1  95      40.360  30.444  29.409  0.00  0.00           C  
ATOM   1445  HA  PRO 1  95      41.399  27.729  29.376  0.00  0.00           H  
ATOM   1446  HB2 PRO 1  95      43.148  29.715  28.013  0.00  0.00           H  
ATOM   1447  HB3 PRO 1  95      41.828  28.662  27.368  0.00  0.00           H  
ATOM   1448  HG2 PRO 1  95      41.978  31.463  28.195  0.00  0.00           H  
ATOM   1449  HG3 PRO 1  95      40.703  30.748  27.249  0.00  0.00           H  
ATOM   1450  HD2 PRO 1  95      40.256  31.466  29.773  0.00  0.00           H  
ATOM   1451  HD3 PRO 1  95      39.415  30.041  29.044  0.00  0.00           H  
ATOM   1452  N   HIS 1  96      44.144  29.240  30.536  0.00  0.00           N  
ATOM   1453  CA  HIS 1  96      45.333  29.092  31.342  0.00  0.00           C  
ATOM   1454  C   HIS 1  96      45.054  28.969  32.836  0.00  0.00           C  
ATOM   1455  O   HIS 1  96      45.526  29.747  33.653  0.00  0.00           O  
ATOM   1456  CB  HIS 1  96      46.401  30.129  30.907  0.00  0.00           C  
ATOM   1457  CG  HIS 1  96      46.760  30.090  29.471  0.00  0.00           C  
ATOM   1458  ND1 HIS 1  96      47.316  29.084  28.789  0.00  0.00           N  
ATOM   1459  CD2 HIS 1  96      46.711  31.154  28.638  0.00  0.00           C  
ATOM   1460  CE1 HIS 1  96      47.663  29.502  27.555  0.00  0.00           C  
ATOM   1461  NE2 HIS 1  96      47.324  30.777  27.394  0.00  0.00           N  
ATOM   1462  H   HIS 1  96      43.887  30.194  30.326  0.00  0.00           H  
ATOM   1463  HA  HIS 1  96      45.832  28.144  31.144  0.00  0.00           H  
ATOM   1464  HB2 HIS 1  96      45.896  31.085  31.049  0.00  0.00           H  
ATOM   1465  HB3 HIS 1  96      47.307  30.018  31.502  0.00  0.00           H  
ATOM   1466  HD1 HIS 1  96      47.350  28.143  29.153  0.00  0.00           H  
ATOM   1467  HD2 HIS 1  96      46.359  32.153  28.848  0.00  0.00           H  
ATOM   1468  HE1 HIS 1  96      48.149  28.803  26.890  0.00  0.00           H  
ATOM   1469  HE2 HIS 1  96      47.522  31.394  26.620  0.00  0.00           H  
ATOM   1470  N   GLY 1  97      44.174  27.978  33.236  0.00  0.00           N  
ATOM   1471  CA  GLY 1  97      43.501  27.762  34.570  0.00  0.00           C  
ATOM   1472  C   GLY 1  97      43.488  26.303  35.008  0.00  0.00           C  
ATOM   1473  O   GLY 1  97      44.345  25.464  34.652  0.00  0.00           O  
ATOM   1474  H   GLY 1  97      43.868  27.388  32.475  0.00  0.00           H  
ATOM   1475  HA2 GLY 1  97      43.952  28.369  35.355  0.00  0.00           H  
ATOM   1476  HA3 GLY 1  97      42.470  28.056  34.374  0.00  0.00           H  
ATOM   1477  N   PRO 1  98      42.692  25.950  35.986  0.00  0.00           N  
ATOM   1478  CA  PRO 1  98      42.689  24.611  36.624  0.00  0.00           C  
ATOM   1479  C   PRO 1  98      42.341  23.301  35.781  0.00  0.00           C  
ATOM   1480  O   PRO 1  98      42.136  22.253  36.392  0.00  0.00           O  
ATOM   1481  CB  PRO 1  98      41.801  24.818  37.866  0.00  0.00           C  
ATOM   1482  CG  PRO 1  98      40.899  25.896  37.379  0.00  0.00           C  
ATOM   1483  CD  PRO 1  98      41.827  26.867  36.604  0.00  0.00           C  
ATOM   1484  HA  PRO 1  98      43.697  24.316  36.917  0.00  0.00           H  
ATOM   1485  HB2 PRO 1  98      41.178  23.970  38.152  0.00  0.00           H  
ATOM   1486  HB3 PRO 1  98      42.411  25.152  38.705  0.00  0.00           H  
ATOM   1487  HG2 PRO 1  98      40.194  25.378  36.729  0.00  0.00           H  
ATOM   1488  HG3 PRO 1  98      40.307  26.366  38.165  0.00  0.00           H  
ATOM   1489  HD2 PRO 1  98      41.263  27.494  35.914  0.00  0.00           H  
ATOM   1490  HD3 PRO 1  98      42.355  27.538  37.283  0.00  0.00           H  
ATOM   1491  N   ASN 1  99      42.101  23.465  34.478  0.00  0.00           N  
ATOM   1492  CA  ASN 1  99      41.645  22.346  33.603  0.00  0.00           C  
ATOM   1493  C   ASN 1  99      40.111  22.094  33.791  0.00  0.00           C  
ATOM   1494  O   ASN 1  99      39.755  20.891  33.627  0.00  0.00           O  
ATOM   1495  CB  ASN 1  99      42.627  21.231  33.542  0.00  0.00           C  
ATOM   1496  CG  ASN 1  99      42.631  20.434  32.215  0.00  0.00           C  
ATOM   1497  OD1 ASN 1  99      42.226  21.002  31.156  0.00  0.00           O  
ATOM   1498  ND2 ASN 1  99      43.051  19.204  32.181  0.00  0.00           N  
ATOM   1499  H   ASN 1  99      42.408  24.312  34.022  0.00  0.00           H  
ATOM   1500  HA  ASN 1  99      41.579  22.904  32.670  0.00  0.00           H  
ATOM   1501  HB2 ASN 1  99      43.617  21.643  33.736  0.00  0.00           H  
ATOM   1502  HB3 ASN 1  99      42.363  20.453  34.258  0.00  0.00           H  
ATOM   1503 HD21 ASN 1  99      43.315  18.886  31.259  0.00  0.00           H  
ATOM   1504 HD22 ASN 1  99      43.276  18.635  32.985  0.00  0.00           H  
ATOM   1505  N   VAL 1 100      39.292  23.034  34.151  0.00  0.00           N  
ATOM   1506  CA  VAL 1 100      37.871  22.926  34.559  0.00  0.00           C  
ATOM   1507  C   VAL 1 100      36.962  24.051  34.030  0.00  0.00           C  
ATOM   1508  O   VAL 1 100      37.320  25.228  33.879  0.00  0.00           O  
ATOM   1509  CB  VAL 1 100      37.858  22.806  36.100  0.00  0.00           C  
ATOM   1510  CG1 VAL 1 100      36.482  22.803  36.758  0.00  0.00           C  
ATOM   1511  CG2 VAL 1 100      38.322  21.475  36.592  0.00  0.00           C  
ATOM   1512  H   VAL 1 100      39.691  23.959  34.224  0.00  0.00           H  
ATOM   1513  HA  VAL 1 100      37.510  22.009  34.095  0.00  0.00           H  
ATOM   1514  HB  VAL 1 100      38.462  23.586  36.564  0.00  0.00           H  
ATOM   1515 HG11 VAL 1 100      36.007  23.726  36.427  0.00  0.00           H  
ATOM   1516 HG12 VAL 1 100      35.961  21.875  36.521  0.00  0.00           H  
ATOM   1517 HG13 VAL 1 100      36.615  22.905  37.835  0.00  0.00           H  
ATOM   1518 HG21 VAL 1 100      37.888  20.602  36.105  0.00  0.00           H  
ATOM   1519 HG22 VAL 1 100      39.383  21.364  36.372  0.00  0.00           H  
ATOM   1520 HG23 VAL 1 100      38.262  21.400  37.678  0.00  0.00           H  
ATOM   1521  N   THR 1 101      35.721  23.697  33.803  0.00  0.00           N  
ATOM   1522  CA  THR 1 101      34.642  24.684  33.546  0.00  0.00           C  
ATOM   1523  C   THR 1 101      33.542  24.427  34.599  0.00  0.00           C  
ATOM   1524  O   THR 1 101      33.094  23.341  34.847  0.00  0.00           O  
ATOM   1525  CB  THR 1 101      34.135  24.593  32.100  0.00  0.00           C  
ATOM   1526  OG1 THR 1 101      35.016  25.139  31.139  0.00  0.00           O  
ATOM   1527  CG2 THR 1 101      32.867  25.393  31.812  0.00  0.00           C  
ATOM   1528  H   THR 1 101      35.429  22.730  33.794  0.00  0.00           H  
ATOM   1529  HA  THR 1 101      35.004  25.700  33.699  0.00  0.00           H  
ATOM   1530  HB  THR 1 101      33.943  23.547  31.860  0.00  0.00           H  
ATOM   1531  HG1 THR 1 101      35.857  24.694  31.265  0.00  0.00           H  
ATOM   1532 HG21 THR 1 101      32.586  25.389  30.759  0.00  0.00           H  
ATOM   1533 HG22 THR 1 101      31.995  24.924  32.267  0.00  0.00           H  
ATOM   1534 HG23 THR 1 101      32.938  26.410  32.198  0.00  0.00           H  
ATOM   1535  N   VAL 1 102      33.034  25.538  35.126  0.00  0.00           N  
ATOM   1536  CA  VAL 1 102      31.857  25.491  36.098  0.00  0.00           C  
ATOM   1537  C   VAL 1 102      30.662  26.418  35.760  0.00  0.00           C  
ATOM   1538  O   VAL 1 102      30.806  27.442  35.059  0.00  0.00           O  
ATOM   1539  CB  VAL 1 102      32.385  25.766  37.656  0.00  0.00           C  
ATOM   1540  CG1 VAL 1 102      33.217  24.529  38.023  0.00  0.00           C  
ATOM   1541  CG2 VAL 1 102      33.176  27.005  37.769  0.00  0.00           C  
ATOM   1542  H   VAL 1 102      33.374  26.475  34.964  0.00  0.00           H  
ATOM   1543  HA  VAL 1 102      31.384  24.512  36.023  0.00  0.00           H  
ATOM   1544  HB  VAL 1 102      31.547  25.782  38.353  0.00  0.00           H  
ATOM   1545 HG11 VAL 1 102      33.394  24.452  39.095  0.00  0.00           H  
ATOM   1546 HG12 VAL 1 102      32.705  23.578  37.880  0.00  0.00           H  
ATOM   1547 HG13 VAL 1 102      34.142  24.450  37.452  0.00  0.00           H  
ATOM   1548 HG21 VAL 1 102      33.474  27.051  38.816  0.00  0.00           H  
ATOM   1549 HG22 VAL 1 102      34.048  27.007  37.114  0.00  0.00           H  
ATOM   1550 HG23 VAL 1 102      32.527  27.872  37.645  0.00  0.00           H  
ATOM   1551  N   ARG 1 103      29.520  26.037  36.274  0.00  0.00           N  
ATOM   1552  CA  ARG 1 103      28.402  26.965  35.988  0.00  0.00           C  
ATOM   1553  C   ARG 1 103      28.301  28.020  37.065  0.00  0.00           C  
ATOM   1554  O   ARG 1 103      28.257  27.675  38.277  0.00  0.00           O  
ATOM   1555  CB  ARG 1 103      27.098  26.185  36.032  0.00  0.00           C  
ATOM   1556  CG  ARG 1 103      25.810  27.019  35.696  0.00  0.00           C  
ATOM   1557  CD  ARG 1 103      24.543  26.332  36.114  0.00  0.00           C  
ATOM   1558  NE  ARG 1 103      24.295  25.017  35.594  0.00  0.00           N  
ATOM   1559  CZ  ARG 1 103      23.817  24.707  34.426  0.00  0.00           C  
ATOM   1560  NH1 ARG 1 103      23.406  25.519  33.497  0.00  0.00           N  
ATOM   1561  NH2 ARG 1 103      23.709  23.438  34.172  0.00  0.00           N  
ATOM   1562  H   ARG 1 103      29.408  25.247  36.893  0.00  0.00           H  
ATOM   1563  HA  ARG 1 103      28.475  27.442  35.010  0.00  0.00           H  
ATOM   1564  HB2 ARG 1 103      27.155  25.315  35.378  0.00  0.00           H  
ATOM   1565  HB3 ARG 1 103      27.031  25.865  37.072  0.00  0.00           H  
ATOM   1566  HG2 ARG 1 103      25.805  27.998  36.175  0.00  0.00           H  
ATOM   1567  HG3 ARG 1 103      25.933  27.268  34.642  0.00  0.00           H  
ATOM   1568  HD2 ARG 1 103      24.497  26.326  37.203  0.00  0.00           H  
ATOM   1569  HD3 ARG 1 103      23.710  26.926  35.737  0.00  0.00           H  
ATOM   1570  HE  ARG 1 103      24.416  24.227  36.211  0.00  0.00           H  
ATOM   1571 HH11 ARG 1 103      22.961  25.109  32.688  0.00  0.00           H  
ATOM   1572 HH12 ARG 1 103      23.537  26.520  33.508  0.00  0.00           H  
ATOM   1573 HH21 ARG 1 103      23.349  23.062  33.307  0.00  0.00           H  
ATOM   1574 HH22 ARG 1 103      24.176  22.779  34.779  0.00  0.00           H  
ATOM   1575  N   ALA 1 104      28.353  29.329  36.726  0.00  0.00           N  
ATOM   1576  CA  ALA 1 104      28.501  30.319  37.760  0.00  0.00           C  
ATOM   1577  C   ALA 1 104      27.821  31.668  37.479  0.00  0.00           C  
ATOM   1578  O   ALA 1 104      27.482  32.048  36.352  0.00  0.00           O  
ATOM   1579  CB  ALA 1 104      30.032  30.567  37.788  0.00  0.00           C  
ATOM   1580  H   ALA 1 104      28.623  29.587  35.788  0.00  0.00           H  
ATOM   1581  HA  ALA 1 104      28.165  29.949  38.729  0.00  0.00           H  
ATOM   1582  HB1 ALA 1 104      30.510  29.655  38.144  0.00  0.00           H  
ATOM   1583  HB2 ALA 1 104      30.468  30.784  36.813  0.00  0.00           H  
ATOM   1584  HB3 ALA 1 104      30.266  31.400  38.450  0.00  0.00           H  
ATOM   1585  N   ASN 1 105      27.648  32.485  38.506  0.00  0.00           N  
ATOM   1586  CA  ASN 1 105      26.980  33.872  38.361  0.00  0.00           C  
ATOM   1587  C   ASN 1 105      27.722  34.868  37.554  0.00  0.00           C  
ATOM   1588  O   ASN 1 105      28.980  34.872  37.571  0.00  0.00           O  
ATOM   1589  CB  ASN 1 105      26.793  34.410  39.772  0.00  0.00           C  
ATOM   1590  CG  ASN 1 105      25.895  33.613  40.694  0.00  0.00           C  
ATOM   1591  OD1 ASN 1 105      24.762  33.298  40.367  0.00  0.00           O  
ATOM   1592  ND2 ASN 1 105      26.414  33.185  41.823  0.00  0.00           N  
ATOM   1593  H   ASN 1 105      27.876  32.197  39.447  0.00  0.00           H  
ATOM   1594  HA  ASN 1 105      26.015  33.707  37.881  0.00  0.00           H  
ATOM   1595  HB2 ASN 1 105      27.764  34.515  40.256  0.00  0.00           H  
ATOM   1596  HB3 ASN 1 105      26.235  35.338  39.646  0.00  0.00           H  
ATOM   1597 HD21 ASN 1 105      25.835  32.731  42.515  0.00  0.00           H  
ATOM   1598 HD22 ASN 1 105      27.359  33.468  42.037  0.00  0.00           H  
ATOM   1599  N   ILE 1 106      26.996  35.690  36.811  0.00  0.00           N  
ATOM   1600  CA  ILE 1 106      27.590  36.747  35.904  0.00  0.00           C  
ATOM   1601  C   ILE 1 106      26.674  38.047  35.969  0.00  0.00           C  
ATOM   1602  O   ILE 1 106      25.488  37.914  35.652  0.00  0.00           O  
ATOM   1603  CB  ILE 1 106      27.738  36.238  34.443  0.00  0.00           C  
ATOM   1604  CG1 ILE 1 106      28.216  34.694  34.312  0.00  0.00           C  
ATOM   1605  CG2 ILE 1 106      28.562  37.104  33.565  0.00  0.00           C  
ATOM   1606  CD1 ILE 1 106      28.615  34.212  32.963  0.00  0.00           C  
ATOM   1607  H   ILE 1 106      25.993  35.693  36.696  0.00  0.00           H  
ATOM   1608  HA  ILE 1 106      28.519  36.975  36.426  0.00  0.00           H  
ATOM   1609  HB  ILE 1 106      26.688  36.216  34.151  0.00  0.00           H  
ATOM   1610 HG12 ILE 1 106      29.028  34.421  34.986  0.00  0.00           H  
ATOM   1611 HG13 ILE 1 106      27.420  34.041  34.671  0.00  0.00           H  
ATOM   1612 HG21 ILE 1 106      28.300  36.964  32.516  0.00  0.00           H  
ATOM   1613 HG22 ILE 1 106      28.360  38.148  33.801  0.00  0.00           H  
ATOM   1614 HG23 ILE 1 106      29.644  37.055  33.688  0.00  0.00           H  
ATOM   1615 HD11 ILE 1 106      29.486  34.807  32.689  0.00  0.00           H  
ATOM   1616 HD12 ILE 1 106      28.992  33.195  33.075  0.00  0.00           H  
ATOM   1617 HD13 ILE 1 106      27.834  34.267  32.205  0.00  0.00           H  
ATOM   1618  N   ALA 1 107      27.250  39.223  36.295  0.00  0.00           N  
ATOM   1619  CA  ALA 1 107      26.607  40.475  36.000  0.00  0.00           C  
ATOM   1620  C   ALA 1 107      26.840  40.799  34.485  0.00  0.00           C  
ATOM   1621  O   ALA 1 107      28.047  40.972  34.241  0.00  0.00           O  
ATOM   1622  CB  ALA 1 107      27.125  41.634  36.888  0.00  0.00           C  
ATOM   1623  H   ALA 1 107      28.209  39.205  36.614  0.00  0.00           H  
ATOM   1624  HA  ALA 1 107      25.596  40.173  36.274  0.00  0.00           H  
ATOM   1625  HB1 ALA 1 107      28.200  41.683  36.719  0.00  0.00           H  
ATOM   1626  HB2 ALA 1 107      26.651  42.591  36.673  0.00  0.00           H  
ATOM   1627  HB3 ALA 1 107      26.868  41.388  37.918  0.00  0.00           H  
ATOM   1628  N   ALA 1 108      25.883  40.920  33.600  0.00  0.00           N  
ATOM   1629  CA  ALA 1 108      26.051  41.404  32.231  0.00  0.00           C  
ATOM   1630  C   ALA 1 108      25.667  42.875  32.117  0.00  0.00           C  
ATOM   1631  O   ALA 1 108      24.483  43.161  31.925  0.00  0.00           O  
ATOM   1632  CB  ALA 1 108      25.232  40.376  31.393  0.00  0.00           C  
ATOM   1633  H   ALA 1 108      24.965  40.747  33.984  0.00  0.00           H  
ATOM   1634  HA  ALA 1 108      27.096  41.375  31.921  0.00  0.00           H  
ATOM   1635  HB1 ALA 1 108      25.161  40.842  30.410  0.00  0.00           H  
ATOM   1636  HB2 ALA 1 108      25.754  39.419  31.371  0.00  0.00           H  
ATOM   1637  HB3 ALA 1 108      24.266  40.123  31.829  0.00  0.00           H  
ATOM   1638  N   ILE 1 109      26.686  43.763  32.139  0.00  0.00           N  
ATOM   1639  CA  ILE 1 109      26.452  45.199  32.007  0.00  0.00           C  
ATOM   1640  C   ILE 1 109      25.952  45.521  30.552  0.00  0.00           C  
ATOM   1641  O   ILE 1 109      26.755  45.418  29.659  0.00  0.00           O  
ATOM   1642  CB  ILE 1 109      27.786  45.965  32.384  0.00  0.00           C  
ATOM   1643  CG1 ILE 1 109      28.015  45.709  33.832  0.00  0.00           C  
ATOM   1644  CG2 ILE 1 109      27.692  47.476  31.988  0.00  0.00           C  
ATOM   1645  CD1 ILE 1 109      29.185  44.830  34.161  0.00  0.00           C  
ATOM   1646  H   ILE 1 109      27.655  43.480  32.155  0.00  0.00           H  
ATOM   1647  HA  ILE 1 109      25.656  45.469  32.700  0.00  0.00           H  
ATOM   1648  HB  ILE 1 109      28.652  45.645  31.805  0.00  0.00           H  
ATOM   1649 HG12 ILE 1 109      28.322  46.670  34.245  0.00  0.00           H  
ATOM   1650 HG13 ILE 1 109      27.084  45.453  34.337  0.00  0.00           H  
ATOM   1651 HG21 ILE 1 109      27.434  47.540  30.931  0.00  0.00           H  
ATOM   1652 HG22 ILE 1 109      26.906  48.033  32.499  0.00  0.00           H  
ATOM   1653 HG23 ILE 1 109      28.600  47.957  32.355  0.00  0.00           H  
ATOM   1654 HD11 ILE 1 109      29.464  44.930  35.210  0.00  0.00           H  
ATOM   1655 HD12 ILE 1 109      28.822  43.840  33.884  0.00  0.00           H  
ATOM   1656 HD13 ILE 1 109      30.036  45.156  33.563  0.00  0.00           H  
ATOM   1657  N   THR 1 110      24.728  46.008  30.414  0.00  0.00           N  
ATOM   1658  CA  THR 1 110      24.041  46.644  29.270  0.00  0.00           C  
ATOM   1659  C   THR 1 110      24.264  48.119  29.096  0.00  0.00           C  
ATOM   1660  O   THR 1 110      24.027  48.622  27.942  0.00  0.00           O  
ATOM   1661  CB  THR 1 110      22.486  46.519  29.433  0.00  0.00           C  
ATOM   1662  OG1 THR 1 110      22.018  47.328  30.455  0.00  0.00           O  
ATOM   1663  CG2 THR 1 110      21.967  45.165  29.871  0.00  0.00           C  
ATOM   1664  H   THR 1 110      24.167  45.977  31.253  0.00  0.00           H  
ATOM   1665  HA  THR 1 110      24.368  46.157  28.351  0.00  0.00           H  
ATOM   1666  HB  THR 1 110      22.122  46.899  28.479  0.00  0.00           H  
ATOM   1667  HG1 THR 1 110      21.687  48.144  30.072  0.00  0.00           H  
ATOM   1668 HG21 THR 1 110      20.891  45.093  30.023  0.00  0.00           H  
ATOM   1669 HG22 THR 1 110      22.360  44.426  29.172  0.00  0.00           H  
ATOM   1670 HG23 THR 1 110      22.332  44.864  30.853  0.00  0.00           H  
ATOM   1671  N   GLU 1 111      24.681  48.875  30.131  0.00  0.00           N  
ATOM   1672  CA  GLU 1 111      24.975  50.269  29.950  0.00  0.00           C  
ATOM   1673  C   GLU 1 111      25.946  50.912  31.022  0.00  0.00           C  
ATOM   1674  O   GLU 1 111      26.012  50.459  32.148  0.00  0.00           O  
ATOM   1675  CB  GLU 1 111      23.636  51.127  29.696  0.00  0.00           C  
ATOM   1676  CG  GLU 1 111      23.749  52.595  29.737  0.00  0.00           C  
ATOM   1677  CD  GLU 1 111      24.511  53.186  28.536  0.00  0.00           C  
ATOM   1678  OE1 GLU 1 111      24.341  54.369  28.236  0.00  0.00           O  
ATOM   1679  OE2 GLU 1 111      25.266  52.406  27.896  0.00  0.00           O  
ATOM   1680  H   GLU 1 111      24.681  48.467  31.055  0.00  0.00           H  
ATOM   1681  HA  GLU 1 111      25.515  50.299  29.004  0.00  0.00           H  
ATOM   1682  HB2 GLU 1 111      23.177  50.916  28.730  0.00  0.00           H  
ATOM   1683  HB3 GLU 1 111      22.991  50.749  30.489  0.00  0.00           H  
ATOM   1684  HG2 GLU 1 111      22.749  53.016  29.636  0.00  0.00           H  
ATOM   1685  HG3 GLU 1 111      24.236  52.921  30.657  0.00  0.00           H  
ATOM   1686  N   SER 1 112      26.829  51.837  30.647  0.00  0.00           N  
ATOM   1687  CA  SER 1 112      27.883  52.506  31.517  0.00  0.00           C  
ATOM   1688  C   SER 1 112      28.209  53.921  31.200  0.00  0.00           C  
ATOM   1689  O   SER 1 112      27.968  54.394  30.112  0.00  0.00           O  
ATOM   1690  CB  SER 1 112      29.144  51.661  31.576  0.00  0.00           C  
ATOM   1691  OG  SER 1 112      29.834  51.642  30.349  0.00  0.00           O  
ATOM   1692  H   SER 1 112      26.960  51.973  29.655  0.00  0.00           H  
ATOM   1693  HA  SER 1 112      27.442  52.537  32.513  0.00  0.00           H  
ATOM   1694  HB2 SER 1 112      29.708  52.042  32.428  0.00  0.00           H  
ATOM   1695  HB3 SER 1 112      28.888  50.630  31.817  0.00  0.00           H  
ATOM   1696  HG  SER 1 112      29.407  51.016  29.760  0.00  0.00           H  
ATOM   1697  N   ASP 1 113      28.908  54.751  32.079  0.00  0.00           N  
ATOM   1698  CA  ASP 1 113      29.446  56.037  31.778  0.00  0.00           C  
ATOM   1699  C   ASP 1 113      30.749  56.220  32.563  0.00  0.00           C  
ATOM   1700  O   ASP 1 113      30.827  55.907  33.738  0.00  0.00           O  
ATOM   1701  CB  ASP 1 113      28.479  57.077  32.206  0.00  0.00           C  
ATOM   1702  CG  ASP 1 113      28.797  58.472  31.649  0.00  0.00           C  
ATOM   1703  OD1 ASP 1 113      28.432  59.493  32.323  0.00  0.00           O  
ATOM   1704  OD2 ASP 1 113      29.327  58.619  30.531  0.00  0.00           O  
ATOM   1705  H   ASP 1 113      29.083  54.391  33.006  0.00  0.00           H  
ATOM   1706  HA  ASP 1 113      29.678  56.110  30.716  0.00  0.00           H  
ATOM   1707  HB2 ASP 1 113      27.462  56.813  31.913  0.00  0.00           H  
ATOM   1708  HB3 ASP 1 113      28.458  57.148  33.293  0.00  0.00           H  
ATOM   1709  N   LYS 1 114      31.774  56.802  31.898  0.00  0.00           N  
ATOM   1710  CA  LYS 1 114      33.110  57.167  32.436  0.00  0.00           C  
ATOM   1711  C   LYS 1 114      33.814  55.926  33.070  0.00  0.00           C  
ATOM   1712  O   LYS 1 114      34.766  56.196  33.791  0.00  0.00           O  
ATOM   1713  CB  LYS 1 114      33.016  58.353  33.299  0.00  0.00           C  
ATOM   1714  CG  LYS 1 114      32.115  59.439  32.673  0.00  0.00           C  
ATOM   1715  CD  LYS 1 114      32.263  60.637  33.629  0.00  0.00           C  
ATOM   1716  CE  LYS 1 114      31.208  61.747  33.487  0.00  0.00           C  
ATOM   1717  NZ  LYS 1 114      29.853  61.260  33.989  0.00  0.00           N  
ATOM   1718  H   LYS 1 114      31.595  57.095  30.948  0.00  0.00           H  
ATOM   1719  HA  LYS 1 114      33.775  57.419  31.610  0.00  0.00           H  
ATOM   1720  HB2 LYS 1 114      32.676  58.073  34.297  0.00  0.00           H  
ATOM   1721  HB3 LYS 1 114      33.996  58.826  33.361  0.00  0.00           H  
ATOM   1722  HG2 LYS 1 114      32.475  59.743  31.690  0.00  0.00           H  
ATOM   1723  HG3 LYS 1 114      31.049  59.244  32.563  0.00  0.00           H  
ATOM   1724  HD2 LYS 1 114      32.378  60.274  34.650  0.00  0.00           H  
ATOM   1725  HD3 LYS 1 114      33.253  61.054  33.444  0.00  0.00           H  
ATOM   1726  HE2 LYS 1 114      31.624  62.622  33.985  0.00  0.00           H  
ATOM   1727  HE3 LYS 1 114      31.041  61.995  32.439  0.00  0.00           H  
ATOM   1728  HZ1 LYS 1 114      30.002  60.735  34.839  0.00  0.00           H  
ATOM   1729  HZ2 LYS 1 114      29.201  61.998  34.213  0.00  0.00           H  
ATOM   1730  HZ3 LYS 1 114      29.455  60.563  33.375  0.00  0.00           H  
ATOM   1731  N   PHE 1 115      33.416  54.689  32.761  0.00  0.00           N  
ATOM   1732  CA  PHE 1 115      33.864  53.463  33.524  0.00  0.00           C  
ATOM   1733  C   PHE 1 115      34.895  52.687  32.758  0.00  0.00           C  
ATOM   1734  O   PHE 1 115      35.967  52.232  33.192  0.00  0.00           O  
ATOM   1735  CB  PHE 1 115      32.529  52.717  33.771  0.00  0.00           C  
ATOM   1736  CG  PHE 1 115      32.868  51.244  34.124  0.00  0.00           C  
ATOM   1737  CD1 PHE 1 115      33.574  50.986  35.310  0.00  0.00           C  
ATOM   1738  CD2 PHE 1 115      32.312  50.154  33.461  0.00  0.00           C  
ATOM   1739  CE1 PHE 1 115      33.779  49.685  35.724  0.00  0.00           C  
ATOM   1740  CE2 PHE 1 115      32.437  48.827  33.940  0.00  0.00           C  
ATOM   1741  CZ  PHE 1 115      33.210  48.615  35.057  0.00  0.00           C  
ATOM   1742  H   PHE 1 115      32.694  54.553  32.067  0.00  0.00           H  
ATOM   1743  HA  PHE 1 115      34.305  53.767  34.473  0.00  0.00           H  
ATOM   1744  HB2 PHE 1 115      32.013  53.134  34.636  0.00  0.00           H  
ATOM   1745  HB3 PHE 1 115      31.832  52.732  32.934  0.00  0.00           H  
ATOM   1746  HD1 PHE 1 115      34.150  51.696  35.885  0.00  0.00           H  
ATOM   1747  HD2 PHE 1 115      31.728  50.247  32.557  0.00  0.00           H  
ATOM   1748  HE1 PHE 1 115      34.433  49.444  36.549  0.00  0.00           H  
ATOM   1749  HE2 PHE 1 115      31.947  48.008  33.434  0.00  0.00           H  
ATOM   1750  HZ  PHE 1 115      33.376  47.627  35.461  0.00  0.00           H  
ATOM   1751  N   PHE 1 116      34.689  52.465  31.464  0.00  0.00           N  
ATOM   1752  CA  PHE 1 116      35.517  51.821  30.477  0.00  0.00           C  
ATOM   1753  C   PHE 1 116      36.630  52.855  30.068  0.00  0.00           C  
ATOM   1754  O   PHE 1 116      36.298  54.063  29.885  0.00  0.00           O  
ATOM   1755  CB  PHE 1 116      34.651  51.262  29.371  0.00  0.00           C  
ATOM   1756  CG  PHE 1 116      33.747  49.997  29.603  0.00  0.00           C  
ATOM   1757  CD1 PHE 1 116      34.253  48.921  30.303  0.00  0.00           C  
ATOM   1758  CD2 PHE 1 116      32.434  49.922  29.107  0.00  0.00           C  
ATOM   1759  CE1 PHE 1 116      33.441  47.779  30.446  0.00  0.00           C  
ATOM   1760  CE2 PHE 1 116      31.639  48.810  29.293  0.00  0.00           C  
ATOM   1761  CZ  PHE 1 116      32.139  47.768  30.058  0.00  0.00           C  
ATOM   1762  H   PHE 1 116      33.897  52.986  31.115  0.00  0.00           H  
ATOM   1763  HA  PHE 1 116      36.044  51.057  31.048  0.00  0.00           H  
ATOM   1764  HB2 PHE 1 116      34.013  52.051  28.972  0.00  0.00           H  
ATOM   1765  HB3 PHE 1 116      35.373  51.023  28.589  0.00  0.00           H  
ATOM   1766  HD1 PHE 1 116      35.215  49.092  30.764  0.00  0.00           H  
ATOM   1767  HD2 PHE 1 116      32.007  50.818  28.681  0.00  0.00           H  
ATOM   1768  HE1 PHE 1 116      33.862  46.992  31.054  0.00  0.00           H  
ATOM   1769  HE2 PHE 1 116      30.631  48.808  28.907  0.00  0.00           H  
ATOM   1770  HZ  PHE 1 116      31.447  46.973  30.294  0.00  0.00           H  
ATOM   1771  N   ILE 1 117      37.855  52.383  29.769  0.00  0.00           N  
ATOM   1772  CA  ILE 1 117      39.016  53.129  29.358  0.00  0.00           C  
ATOM   1773  C   ILE 1 117      39.756  52.438  28.216  0.00  0.00           C  
ATOM   1774  O   ILE 1 117      39.773  51.184  27.998  0.00  0.00           O  
ATOM   1775  CB  ILE 1 117      39.978  53.373  30.593  0.00  0.00           C  
ATOM   1776  CG1 ILE 1 117      41.022  52.245  30.778  0.00  0.00           C  
ATOM   1777  CG2 ILE 1 117      39.195  53.822  31.868  0.00  0.00           C  
ATOM   1778  CD1 ILE 1 117      41.597  52.247  32.213  0.00  0.00           C  
ATOM   1779  H   ILE 1 117      37.924  51.382  29.879  0.00  0.00           H  
ATOM   1780  HA  ILE 1 117      38.742  54.135  29.039  0.00  0.00           H  
ATOM   1781  HB  ILE 1 117      40.633  54.193  30.300  0.00  0.00           H  
ATOM   1782 HG12 ILE 1 117      40.623  51.268  30.503  0.00  0.00           H  
ATOM   1783 HG13 ILE 1 117      41.861  52.451  30.114  0.00  0.00           H  
ATOM   1784 HG21 ILE 1 117      38.408  54.517  31.577  0.00  0.00           H  
ATOM   1785 HG22 ILE 1 117      38.846  52.896  32.324  0.00  0.00           H  
ATOM   1786 HG23 ILE 1 117      39.926  54.196  32.586  0.00  0.00           H  
ATOM   1787 HD11 ILE 1 117      42.010  53.254  32.268  0.00  0.00           H  
ATOM   1788 HD12 ILE 1 117      40.853  52.060  32.987  0.00  0.00           H  
ATOM   1789 HD13 ILE 1 117      42.399  51.522  32.355  0.00  0.00           H  
ATOM   1790  N   ASN 1 118      40.317  53.228  27.316  0.00  0.00           N  
ATOM   1791  CA  ASN 1 118      41.038  52.772  26.121  0.00  0.00           C  
ATOM   1792  C   ASN 1 118      42.301  51.913  26.221  0.00  0.00           C  
ATOM   1793  O   ASN 1 118      43.135  52.107  27.060  0.00  0.00           O  
ATOM   1794  CB  ASN 1 118      41.296  54.153  25.395  0.00  0.00           C  
ATOM   1795  CG  ASN 1 118      41.824  53.877  24.056  0.00  0.00           C  
ATOM   1796  OD1 ASN 1 118      41.382  53.023  23.316  0.00  0.00           O  
ATOM   1797  ND2 ASN 1 118      42.786  54.753  23.610  0.00  0.00           N  
ATOM   1798  H   ASN 1 118      40.228  54.224  27.459  0.00  0.00           H  
ATOM   1799  HA  ASN 1 118      40.351  52.131  25.568  0.00  0.00           H  
ATOM   1800  HB2 ASN 1 118      40.387  54.745  25.293  0.00  0.00           H  
ATOM   1801  HB3 ASN 1 118      42.057  54.775  25.868  0.00  0.00           H  
ATOM   1802 HD21 ASN 1 118      43.088  54.514  22.676  0.00  0.00           H  
ATOM   1803 HD22 ASN 1 118      42.845  55.692  23.976  0.00  0.00           H  
ATOM   1804  N   GLY 1 119      42.451  50.968  25.231  0.00  0.00           N  
ATOM   1805  CA  GLY 1 119      43.681  50.129  25.067  0.00  0.00           C  
ATOM   1806  C   GLY 1 119      44.166  49.254  26.207  0.00  0.00           C  
ATOM   1807  O   GLY 1 119      45.125  48.505  26.008  0.00  0.00           O  
ATOM   1808  H   GLY 1 119      41.717  50.909  24.539  0.00  0.00           H  
ATOM   1809  HA2 GLY 1 119      43.548  49.519  24.174  0.00  0.00           H  
ATOM   1810  HA3 GLY 1 119      44.610  50.634  24.805  0.00  0.00           H  
ATOM   1811  N   SER 1 120      43.474  49.307  27.354  0.00  0.00           N  
ATOM   1812  CA  SER 1 120      43.468  48.487  28.559  0.00  0.00           C  
ATOM   1813  C   SER 1 120      43.236  47.051  28.262  0.00  0.00           C  
ATOM   1814  O   SER 1 120      43.816  46.181  29.007  0.00  0.00           O  
ATOM   1815  CB  SER 1 120      42.315  48.929  29.542  0.00  0.00           C  
ATOM   1816  OG  SER 1 120      41.024  48.696  28.931  0.00  0.00           O  
ATOM   1817  H   SER 1 120      42.819  50.076  27.373  0.00  0.00           H  
ATOM   1818  HA  SER 1 120      44.434  48.710  29.011  0.00  0.00           H  
ATOM   1819  HB2 SER 1 120      42.313  48.416  30.504  0.00  0.00           H  
ATOM   1820  HB3 SER 1 120      42.345  50.008  29.691  0.00  0.00           H  
ATOM   1821  HG  SER 1 120      40.607  49.551  28.804  0.00  0.00           H  
ATOM   1822  N   ASN 1 121      42.458  46.729  27.248  0.00  0.00           N  
ATOM   1823  CA  ASN 1 121      42.076  45.446  26.622  0.00  0.00           C  
ATOM   1824  C   ASN 1 121      41.274  44.551  27.600  0.00  0.00           C  
ATOM   1825  O   ASN 1 121      41.021  43.406  27.205  0.00  0.00           O  
ATOM   1826  CB  ASN 1 121      43.420  44.898  26.082  0.00  0.00           C  
ATOM   1827  CG  ASN 1 121      44.071  45.494  24.875  0.00  0.00           C  
ATOM   1828  OD1 ASN 1 121      45.123  45.176  24.429  0.00  0.00           O  
ATOM   1829  ND2 ASN 1 121      43.461  46.468  24.206  0.00  0.00           N  
ATOM   1830  H   ASN 1 121      42.059  47.541  26.798  0.00  0.00           H  
ATOM   1831  HA  ASN 1 121      41.504  45.552  25.700  0.00  0.00           H  
ATOM   1832  HB2 ASN 1 121      44.147  44.871  26.893  0.00  0.00           H  
ATOM   1833  HB3 ASN 1 121      43.166  43.873  25.812  0.00  0.00           H  
ATOM   1834 HD21 ASN 1 121      43.874  46.860  23.372  0.00  0.00           H  
ATOM   1835 HD22 ASN 1 121      42.579  46.808  24.560  0.00  0.00           H  
ATOM   1836  N   TRP 1 122      40.839  45.023  28.776  0.00  0.00           N  
ATOM   1837  CA  TRP 1 122      39.823  44.268  29.571  0.00  0.00           C  
ATOM   1838  C   TRP 1 122      38.413  44.607  29.168  0.00  0.00           C  
ATOM   1839  O   TRP 1 122      38.072  45.620  28.741  0.00  0.00           O  
ATOM   1840  CB  TRP 1 122      40.041  44.462  31.084  0.00  0.00           C  
ATOM   1841  CG  TRP 1 122      39.992  45.834  31.624  0.00  0.00           C  
ATOM   1842  CD1 TRP 1 122      41.025  46.602  32.034  0.00  0.00           C  
ATOM   1843  CD2 TRP 1 122      38.882  46.623  32.051  0.00  0.00           C  
ATOM   1844  NE1 TRP 1 122      40.663  47.836  32.345  0.00  0.00           N  
ATOM   1845  CE2 TRP 1 122      39.244  47.942  32.404  0.00  0.00           C  
ATOM   1846  CE3 TRP 1 122      37.480  46.431  32.119  0.00  0.00           C  
ATOM   1847  CZ2 TRP 1 122      38.418  49.020  32.728  0.00  0.00           C  
ATOM   1848  CZ3 TRP 1 122      36.611  47.513  32.608  0.00  0.00           C  
ATOM   1849  CH2 TRP 1 122      37.022  48.797  32.843  0.00  0.00           C  
ATOM   1850  H   TRP 1 122      41.013  45.978  29.054  0.00  0.00           H  
ATOM   1851  HA  TRP 1 122      39.896  43.196  29.386  0.00  0.00           H  
ATOM   1852  HB2 TRP 1 122      39.244  43.890  31.559  0.00  0.00           H  
ATOM   1853  HB3 TRP 1 122      40.966  43.978  31.398  0.00  0.00           H  
ATOM   1854  HD1 TRP 1 122      42.068  46.323  32.066  0.00  0.00           H  
ATOM   1855  HE1 TRP 1 122      41.255  48.641  32.494  0.00  0.00           H  
ATOM   1856  HE3 TRP 1 122      36.923  45.520  31.957  0.00  0.00           H  
ATOM   1857  HZ2 TRP 1 122      38.775  50.035  32.820  0.00  0.00           H  
ATOM   1858  HZ3 TRP 1 122      35.565  47.264  32.709  0.00  0.00           H  
ATOM   1859  HH2 TRP 1 122      36.391  49.600  33.193  0.00  0.00           H  
ATOM   1860  N   GLU 1 123      37.526  43.574  29.191  0.00  0.00           N  
ATOM   1861  CA  GLU 1 123      36.106  43.676  28.896  0.00  0.00           C  
ATOM   1862  C   GLU 1 123      35.224  43.502  30.214  0.00  0.00           C  
ATOM   1863  O   GLU 1 123      33.984  43.493  30.084  0.00  0.00           O  
ATOM   1864  CB  GLU 1 123      35.744  42.624  27.837  0.00  0.00           C  
ATOM   1865  CG  GLU 1 123      36.312  42.971  26.424  0.00  0.00           C  
ATOM   1866  CD  GLU 1 123      37.428  42.142  25.836  0.00  0.00           C  
ATOM   1867  OE1 GLU 1 123      37.476  40.898  25.967  0.00  0.00           O  
ATOM   1868  OE2 GLU 1 123      38.267  42.804  25.141  0.00  0.00           O  
ATOM   1869  H   GLU 1 123      37.849  42.669  29.502  0.00  0.00           H  
ATOM   1870  HA  GLU 1 123      35.788  44.660  28.551  0.00  0.00           H  
ATOM   1871  HB2 GLU 1 123      36.209  41.672  28.092  0.00  0.00           H  
ATOM   1872  HB3 GLU 1 123      34.666  42.467  27.822  0.00  0.00           H  
ATOM   1873  HG2 GLU 1 123      35.556  42.878  25.645  0.00  0.00           H  
ATOM   1874  HG3 GLU 1 123      36.682  43.996  26.395  0.00  0.00           H  
ATOM   1875  N   GLY 1 124      35.795  43.116  31.342  0.00  0.00           N  
ATOM   1876  CA  GLY 1 124      34.987  42.911  32.603  0.00  0.00           C  
ATOM   1877  C   GLY 1 124      35.942  42.938  33.779  0.00  0.00           C  
ATOM   1878  O   GLY 1 124      37.094  43.072  33.604  0.00  0.00           O  
ATOM   1879  H   GLY 1 124      36.802  43.149  31.418  0.00  0.00           H  
ATOM   1880  HA2 GLY 1 124      34.087  43.514  32.726  0.00  0.00           H  
ATOM   1881  HA3 GLY 1 124      34.733  41.851  32.595  0.00  0.00           H  
ATOM   1882  N   ILE 1 125      35.413  42.666  34.930  0.00  0.00           N  
ATOM   1883  CA  ILE 1 125      36.144  42.388  36.259  0.00  0.00           C  
ATOM   1884  C   ILE 1 125      35.779  41.021  36.908  0.00  0.00           C  
ATOM   1885  O   ILE 1 125      34.592  40.825  37.145  0.00  0.00           O  
ATOM   1886  CB  ILE 1 125      36.105  43.590  37.119  0.00  0.00           C  
ATOM   1887  CG1 ILE 1 125      36.390  45.009  36.517  0.00  0.00           C  
ATOM   1888  CG2 ILE 1 125      36.995  43.328  38.353  0.00  0.00           C  
ATOM   1889  CD1 ILE 1 125      35.160  45.749  35.963  0.00  0.00           C  
ATOM   1890  H   ILE 1 125      34.408  42.574  34.893  0.00  0.00           H  
ATOM   1891  HA  ILE 1 125      37.200  42.316  35.996  0.00  0.00           H  
ATOM   1892  HB  ILE 1 125      35.105  43.684  37.541  0.00  0.00           H  
ATOM   1893 HG12 ILE 1 125      36.777  45.701  37.265  0.00  0.00           H  
ATOM   1894 HG13 ILE 1 125      37.021  44.836  35.645  0.00  0.00           H  
ATOM   1895 HG21 ILE 1 125      36.852  44.115  39.094  0.00  0.00           H  
ATOM   1896 HG22 ILE 1 125      38.028  43.277  38.008  0.00  0.00           H  
ATOM   1897 HG23 ILE 1 125      36.909  42.331  38.786  0.00  0.00           H  
ATOM   1898 HD11 ILE 1 125      34.225  45.728  36.523  0.00  0.00           H  
ATOM   1899 HD12 ILE 1 125      35.407  46.795  35.782  0.00  0.00           H  
ATOM   1900 HD13 ILE 1 125      35.095  45.353  34.950  0.00  0.00           H  
ATOM   1901  N   LEU 1 126      36.776  40.138  37.114  0.00  0.00           N  
ATOM   1902  CA  LEU 1 126      36.670  38.979  38.007  0.00  0.00           C  
ATOM   1903  C   LEU 1 126      36.922  39.468  39.462  0.00  0.00           C  
ATOM   1904  O   LEU 1 126      38.142  39.568  39.780  0.00  0.00           O  
ATOM   1905  CB  LEU 1 126      37.745  37.940  37.553  0.00  0.00           C  
ATOM   1906  CG  LEU 1 126      37.931  36.734  38.503  0.00  0.00           C  
ATOM   1907  CD1 LEU 1 126      36.756  35.787  38.447  0.00  0.00           C  
ATOM   1908  CD2 LEU 1 126      39.157  36.079  38.180  0.00  0.00           C  
ATOM   1909  H   LEU 1 126      37.696  40.398  36.788  0.00  0.00           H  
ATOM   1910  HA  LEU 1 126      35.672  38.563  37.868  0.00  0.00           H  
ATOM   1911  HB2 LEU 1 126      37.601  37.548  36.547  0.00  0.00           H  
ATOM   1912  HB3 LEU 1 126      38.694  38.472  37.621  0.00  0.00           H  
ATOM   1913  HG  LEU 1 126      37.946  37.034  39.551  0.00  0.00           H  
ATOM   1914 HD11 LEU 1 126      36.950  35.004  39.180  0.00  0.00           H  
ATOM   1915 HD12 LEU 1 126      35.909  36.370  38.810  0.00  0.00           H  
ATOM   1916 HD13 LEU 1 126      36.651  35.476  37.407  0.00  0.00           H  
ATOM   1917 HD21 LEU 1 126      39.089  35.574  37.216  0.00  0.00           H  
ATOM   1918 HD22 LEU 1 126      39.949  36.819  38.067  0.00  0.00           H  
ATOM   1919 HD23 LEU 1 126      39.521  35.436  38.981  0.00  0.00           H  
ATOM   1920  N   GLY 1 127      35.844  39.562  40.197  0.00  0.00           N  
ATOM   1921  CA  GLY 1 127      36.006  39.868  41.651  0.00  0.00           C  
ATOM   1922  C   GLY 1 127      36.400  38.623  42.387  0.00  0.00           C  
ATOM   1923  O   GLY 1 127      35.650  37.609  42.271  0.00  0.00           O  
ATOM   1924  H   GLY 1 127      34.903  39.468  39.843  0.00  0.00           H  
ATOM   1925  HA2 GLY 1 127      36.781  40.634  41.675  0.00  0.00           H  
ATOM   1926  HA3 GLY 1 127      35.086  40.255  42.089  0.00  0.00           H  
ATOM   1927  N   LEU 1 128      37.561  38.651  43.069  0.00  0.00           N  
ATOM   1928  CA  LEU 1 128      38.112  37.635  43.938  0.00  0.00           C  
ATOM   1929  C   LEU 1 128      37.894  37.700  45.432  0.00  0.00           C  
ATOM   1930  O   LEU 1 128      38.272  36.855  46.178  0.00  0.00           O  
ATOM   1931  CB  LEU 1 128      39.663  37.415  43.694  0.00  0.00           C  
ATOM   1932  CG  LEU 1 128      40.007  36.810  42.361  0.00  0.00           C  
ATOM   1933  CD1 LEU 1 128      41.441  37.087  41.814  0.00  0.00           C  
ATOM   1934  CD2 LEU 1 128      39.751  35.199  42.283  0.00  0.00           C  
ATOM   1935  H   LEU 1 128      38.116  39.446  42.785  0.00  0.00           H  
ATOM   1936  HA  LEU 1 128      37.732  36.659  43.634  0.00  0.00           H  
ATOM   1937  HB2 LEU 1 128      40.114  38.405  43.753  0.00  0.00           H  
ATOM   1938  HB3 LEU 1 128      40.113  36.803  44.476  0.00  0.00           H  
ATOM   1939  HG  LEU 1 128      39.299  37.280  41.677  0.00  0.00           H  
ATOM   1940 HD11 LEU 1 128      42.196  36.649  42.467  0.00  0.00           H  
ATOM   1941 HD12 LEU 1 128      41.454  36.712  40.791  0.00  0.00           H  
ATOM   1942 HD13 LEU 1 128      41.532  38.172  41.774  0.00  0.00           H  
ATOM   1943 HD21 LEU 1 128      39.443  34.813  41.312  0.00  0.00           H  
ATOM   1944 HD22 LEU 1 128      40.690  34.689  42.500  0.00  0.00           H  
ATOM   1945 HD23 LEU 1 128      38.974  35.055  43.034  0.00  0.00           H  
ATOM   1946  N   ALA 1 129      37.282  38.822  45.961  0.00  0.00           N  
ATOM   1947  CA  ALA 1 129      36.953  39.037  47.358  0.00  0.00           C  
ATOM   1948  C   ALA 1 129      35.839  38.048  47.824  0.00  0.00           C  
ATOM   1949  O   ALA 1 129      35.199  37.323  47.091  0.00  0.00           O  
ATOM   1950  CB  ALA 1 129      36.453  40.464  47.635  0.00  0.00           C  
ATOM   1951  H   ALA 1 129      37.023  39.489  45.249  0.00  0.00           H  
ATOM   1952  HA  ALA 1 129      37.841  38.988  47.989  0.00  0.00           H  
ATOM   1953  HB1 ALA 1 129      35.472  40.481  47.160  0.00  0.00           H  
ATOM   1954  HB2 ALA 1 129      36.292  40.694  48.688  0.00  0.00           H  
ATOM   1955  HB3 ALA 1 129      37.126  41.223  47.237  0.00  0.00           H  
ATOM   1956  N   TYR 1 130      35.456  38.116  49.134  0.00  0.00           N  
ATOM   1957  CA  TYR 1 130      34.364  37.200  49.641  0.00  0.00           C  
ATOM   1958  C   TYR 1 130      32.959  37.568  49.227  0.00  0.00           C  
ATOM   1959  O   TYR 1 130      32.770  38.557  48.508  0.00  0.00           O  
ATOM   1960  CB  TYR 1 130      34.525  37.034  51.128  0.00  0.00           C  
ATOM   1961  CG  TYR 1 130      35.761  36.327  51.676  0.00  0.00           C  
ATOM   1962  CD1 TYR 1 130      35.734  34.925  51.872  0.00  0.00           C  
ATOM   1963  CD2 TYR 1 130      36.886  37.139  52.102  0.00  0.00           C  
ATOM   1964  CE1 TYR 1 130      36.835  34.248  52.450  0.00  0.00           C  
ATOM   1965  CE2 TYR 1 130      37.946  36.466  52.766  0.00  0.00           C  
ATOM   1966  CZ  TYR 1 130      37.817  35.065  52.998  0.00  0.00           C  
ATOM   1967  OH  TYR 1 130      38.875  34.621  53.776  0.00  0.00           O  
ATOM   1968  H   TYR 1 130      36.048  38.580  49.808  0.00  0.00           H  
ATOM   1969  HA  TYR 1 130      34.434  36.183  49.256  0.00  0.00           H  
ATOM   1970  HB2 TYR 1 130      34.358  38.061  51.451  0.00  0.00           H  
ATOM   1971  HB3 TYR 1 130      33.642  36.625  51.618  0.00  0.00           H  
ATOM   1972  HD1 TYR 1 130      34.837  34.345  51.710  0.00  0.00           H  
ATOM   1973  HD2 TYR 1 130      36.865  38.211  51.976  0.00  0.00           H  
ATOM   1974  HE1 TYR 1 130      36.805  33.241  52.840  0.00  0.00           H  
ATOM   1975  HE2 TYR 1 130      38.804  37.039  53.087  0.00  0.00           H  
ATOM   1976  HH  TYR 1 130      38.742  33.746  54.146  0.00  0.00           H  
ATOM   1977  N   ALA 1 131      31.921  36.761  49.531  0.00  0.00           N  
ATOM   1978  CA  ALA 1 131      30.493  36.882  49.216  0.00  0.00           C  
ATOM   1979  C   ALA 1 131      29.893  38.182  49.758  0.00  0.00           C  
ATOM   1980  O   ALA 1 131      29.107  38.760  49.005  0.00  0.00           O  
ATOM   1981  CB  ALA 1 131      29.767  35.675  49.840  0.00  0.00           C  
ATOM   1982  H   ALA 1 131      32.110  35.967  50.125  0.00  0.00           H  
ATOM   1983  HA  ALA 1 131      30.269  36.885  48.149  0.00  0.00           H  
ATOM   1984  HB1 ALA 1 131      28.743  36.008  50.011  0.00  0.00           H  
ATOM   1985  HB2 ALA 1 131      29.961  34.809  49.207  0.00  0.00           H  
ATOM   1986  HB3 ALA 1 131      30.114  35.472  50.853  0.00  0.00           H  
ATOM   1987  N   GLU 1 132      30.329  38.676  50.947  0.00  0.00           N  
ATOM   1988  CA  GLU 1 132      29.760  39.879  51.536  0.00  0.00           C  
ATOM   1989  C   GLU 1 132      29.797  41.179  50.686  0.00  0.00           C  
ATOM   1990  O   GLU 1 132      28.936  42.038  50.925  0.00  0.00           O  
ATOM   1991  CB  GLU 1 132      30.621  40.096  52.833  0.00  0.00           C  
ATOM   1992  CG  GLU 1 132      30.106  41.118  53.869  0.00  0.00           C  
ATOM   1993  CD  GLU 1 132      29.074  40.445  54.695  0.00  0.00           C  
ATOM   1994  OE1 GLU 1 132      27.972  40.982  54.756  0.00  0.00           O  
ATOM   1995  OE2 GLU 1 132      29.396  39.511  55.448  0.00  0.00           O  
ATOM   1996  H   GLU 1 132      30.662  37.969  51.587  0.00  0.00           H  
ATOM   1997  HA  GLU 1 132      28.753  39.497  51.707  0.00  0.00           H  
ATOM   1998  HB2 GLU 1 132      30.776  39.138  53.330  0.00  0.00           H  
ATOM   1999  HB3 GLU 1 132      31.594  40.365  52.420  0.00  0.00           H  
ATOM   2000  HG2 GLU 1 132      30.884  41.608  54.454  0.00  0.00           H  
ATOM   2001  HG3 GLU 1 132      29.541  41.874  53.324  0.00  0.00           H  
ATOM   2002  N   ILE 1 133      30.761  41.266  49.777  0.00  0.00           N  
ATOM   2003  CA  ILE 1 133      30.852  42.403  48.860  0.00  0.00           C  
ATOM   2004  C   ILE 1 133      30.275  42.092  47.452  0.00  0.00           C  
ATOM   2005  O   ILE 1 133      30.572  42.845  46.502  0.00  0.00           O  
ATOM   2006  CB  ILE 1 133      32.236  43.187  48.914  0.00  0.00           C  
ATOM   2007  CG1 ILE 1 133      33.291  42.380  48.107  0.00  0.00           C  
ATOM   2008  CG2 ILE 1 133      32.534  43.485  50.420  0.00  0.00           C  
ATOM   2009  CD1 ILE 1 133      34.579  43.186  47.900  0.00  0.00           C  
ATOM   2010  H   ILE 1 133      31.379  40.469  49.720  0.00  0.00           H  
ATOM   2011  HA  ILE 1 133      30.174  43.187  49.194  0.00  0.00           H  
ATOM   2012  HB  ILE 1 133      32.121  44.117  48.357  0.00  0.00           H  
ATOM   2013 HG12 ILE 1 133      33.484  41.429  48.604  0.00  0.00           H  
ATOM   2014 HG13 ILE 1 133      32.896  42.030  47.153  0.00  0.00           H  
ATOM   2015 HG21 ILE 1 133      31.776  43.980  51.027  0.00  0.00           H  
ATOM   2016 HG22 ILE 1 133      32.780  42.567  50.955  0.00  0.00           H  
ATOM   2017 HG23 ILE 1 133      33.417  44.105  50.579  0.00  0.00           H  
ATOM   2018 HD11 ILE 1 133      35.037  43.433  48.857  0.00  0.00           H  
ATOM   2019 HD12 ILE 1 133      35.180  42.629  47.181  0.00  0.00           H  
ATOM   2020 HD13 ILE 1 133      34.289  44.145  47.472  0.00  0.00           H  
ATOM   2021  N   ALA 1 134      29.419  41.094  47.243  0.00  0.00           N  
ATOM   2022  CA  ALA 1 134      28.670  40.935  46.019  0.00  0.00           C  
ATOM   2023  C   ALA 1 134      27.475  41.911  45.916  0.00  0.00           C  
ATOM   2024  O   ALA 1 134      27.160  42.587  46.892  0.00  0.00           O  
ATOM   2025  CB  ALA 1 134      28.269  39.434  45.810  0.00  0.00           C  
ATOM   2026  H   ALA 1 134      29.230  40.478  48.021  0.00  0.00           H  
ATOM   2027  HA  ALA 1 134      29.336  41.134  45.179  0.00  0.00           H  
ATOM   2028  HB1 ALA 1 134      27.982  39.334  44.763  0.00  0.00           H  
ATOM   2029  HB2 ALA 1 134      29.166  38.856  46.032  0.00  0.00           H  
ATOM   2030  HB3 ALA 1 134      27.457  39.186  46.493  0.00  0.00           H  
ATOM   2031  N   ARG 1 135      26.951  42.128  44.695  0.00  0.00           N  
ATOM   2032  CA  ARG 1 135      25.960  43.074  44.258  0.00  0.00           C  
ATOM   2033  C   ARG 1 135      24.889  42.443  43.390  0.00  0.00           C  
ATOM   2034  O   ARG 1 135      25.271  41.544  42.601  0.00  0.00           O  
ATOM   2035  CB  ARG 1 135      26.563  44.233  43.372  0.00  0.00           C  
ATOM   2036  CG  ARG 1 135      27.780  44.971  43.968  0.00  0.00           C  
ATOM   2037  CD  ARG 1 135      27.532  45.700  45.294  0.00  0.00           C  
ATOM   2038  NE  ARG 1 135      26.712  47.022  45.225  0.00  0.00           N  
ATOM   2039  CZ  ARG 1 135      26.480  47.821  46.284  0.00  0.00           C  
ATOM   2040  NH1 ARG 1 135      25.785  48.876  46.172  0.00  0.00           N  
ATOM   2041  NH2 ARG 1 135      26.968  47.675  47.437  0.00  0.00           N  
ATOM   2042  H   ARG 1 135      27.323  41.610  43.912  0.00  0.00           H  
ATOM   2043  HA  ARG 1 135      25.538  43.518  45.160  0.00  0.00           H  
ATOM   2044  HB2 ARG 1 135      26.799  43.857  42.376  0.00  0.00           H  
ATOM   2045  HB3 ARG 1 135      25.729  44.894  43.135  0.00  0.00           H  
ATOM   2046  HG2 ARG 1 135      28.082  45.644  43.165  0.00  0.00           H  
ATOM   2047  HG3 ARG 1 135      28.578  44.254  44.161  0.00  0.00           H  
ATOM   2048  HD2 ARG 1 135      27.043  45.005  45.978  0.00  0.00           H  
ATOM   2049  HD3 ARG 1 135      28.508  45.930  45.720  0.00  0.00           H  
ATOM   2050  HE  ARG 1 135      26.250  47.405  44.412  0.00  0.00           H  
ATOM   2051 HH11 ARG 1 135      26.025  49.684  46.729  0.00  0.00           H  
ATOM   2052 HH12 ARG 1 135      25.256  48.967  45.317  0.00  0.00           H  
ATOM   2053 HH21 ARG 1 135      26.711  48.414  48.076  0.00  0.00           H  
ATOM   2054 HH22 ARG 1 135      27.501  46.845  47.655  0.00  0.00           H  
ATOM   2055  N   PRO 1 136      23.633  42.841  43.434  0.00  0.00           N  
ATOM   2056  CA  PRO 1 136      23.105  43.942  44.217  0.00  0.00           C  
ATOM   2057  C   PRO 1 136      23.005  43.590  45.742  0.00  0.00           C  
ATOM   2058  O   PRO 1 136      22.885  44.515  46.573  0.00  0.00           O  
ATOM   2059  CB  PRO 1 136      21.624  44.069  43.615  0.00  0.00           C  
ATOM   2060  CG  PRO 1 136      21.181  42.653  43.273  0.00  0.00           C  
ATOM   2061  CD  PRO 1 136      22.502  42.082  42.788  0.00  0.00           C  
ATOM   2062  HA  PRO 1 136      23.546  44.917  44.006  0.00  0.00           H  
ATOM   2063  HB2 PRO 1 136      20.924  44.729  44.126  0.00  0.00           H  
ATOM   2064  HB3 PRO 1 136      21.826  44.587  42.678  0.00  0.00           H  
ATOM   2065  HG2 PRO 1 136      20.951  42.147  44.211  0.00  0.00           H  
ATOM   2066  HG3 PRO 1 136      20.391  42.567  42.527  0.00  0.00           H  
ATOM   2067  HD2 PRO 1 136      22.609  41.002  42.894  0.00  0.00           H  
ATOM   2068  HD3 PRO 1 136      22.584  42.415  41.753  0.00  0.00           H  
ATOM   2069  N   ASP 1 137      23.174  42.302  46.026  0.00  0.00           N  
ATOM   2070  CA  ASP 1 137      23.540  41.875  47.403  0.00  0.00           C  
ATOM   2071  C   ASP 1 137      24.489  40.712  47.538  0.00  0.00           C  
ATOM   2072  O   ASP 1 137      24.884  40.213  46.487  0.00  0.00           O  
ATOM   2073  CB  ASP 1 137      22.341  41.814  48.353  0.00  0.00           C  
ATOM   2074  CG  ASP 1 137      21.474  40.580  48.023  0.00  0.00           C  
ATOM   2075  OD1 ASP 1 137      20.488  40.732  47.287  0.00  0.00           O  
ATOM   2076  OD2 ASP 1 137      21.834  39.445  48.336  0.00  0.00           O  
ATOM   2077  H   ASP 1 137      23.290  41.586  45.323  0.00  0.00           H  
ATOM   2078  HA  ASP 1 137      24.220  42.619  47.818  0.00  0.00           H  
ATOM   2079  HB2 ASP 1 137      22.793  41.792  49.345  0.00  0.00           H  
ATOM   2080  HB3 ASP 1 137      21.696  42.688  48.263  0.00  0.00           H  
ATOM   2081  N   ASP 1 138      24.769  40.260  48.765  0.00  0.00           N  
ATOM   2082  CA  ASP 1 138      25.647  39.190  49.200  0.00  0.00           C  
ATOM   2083  C   ASP 1 138      25.087  37.796  49.094  0.00  0.00           C  
ATOM   2084  O   ASP 1 138      25.836  36.892  49.429  0.00  0.00           O  
ATOM   2085  CB  ASP 1 138      26.165  39.476  50.681  0.00  0.00           C  
ATOM   2086  CG  ASP 1 138      25.047  39.340  51.688  0.00  0.00           C  
ATOM   2087  OD1 ASP 1 138      23.946  39.854  51.338  0.00  0.00           O  
ATOM   2088  OD2 ASP 1 138      25.228  38.826  52.819  0.00  0.00           O  
ATOM   2089  H   ASP 1 138      24.480  40.757  49.595  0.00  0.00           H  
ATOM   2090  HA  ASP 1 138      26.485  39.145  48.505  0.00  0.00           H  
ATOM   2091  HB2 ASP 1 138      26.983  38.794  50.911  0.00  0.00           H  
ATOM   2092  HB3 ASP 1 138      26.687  40.430  50.763  0.00  0.00           H  
ATOM   2093  N   SER 1 139      23.919  37.624  48.556  0.00  0.00           N  
ATOM   2094  CA  SER 1 139      23.403  36.351  48.101  0.00  0.00           C  
ATOM   2095  C   SER 1 139      24.052  35.697  46.885  0.00  0.00           C  
ATOM   2096  O   SER 1 139      23.939  34.499  46.775  0.00  0.00           O  
ATOM   2097  CB  SER 1 139      21.870  36.480  47.918  0.00  0.00           C  
ATOM   2098  OG  SER 1 139      21.577  37.367  46.880  0.00  0.00           O  
ATOM   2099  H   SER 1 139      23.359  38.449  48.398  0.00  0.00           H  
ATOM   2100  HA  SER 1 139      23.617  35.729  48.970  0.00  0.00           H  
ATOM   2101  HB2 SER 1 139      21.387  35.516  47.756  0.00  0.00           H  
ATOM   2102  HB3 SER 1 139      21.483  36.832  48.874  0.00  0.00           H  
ATOM   2103  HG  SER 1 139      21.580  38.270  47.205  0.00  0.00           H  
ATOM   2104  N   LEU 1 140      24.609  36.500  45.997  0.00  0.00           N  
ATOM   2105  CA  LEU 1 140      25.319  36.028  44.783  0.00  0.00           C  
ATOM   2106  C   LEU 1 140      26.678  35.456  45.114  0.00  0.00           C  
ATOM   2107  O   LEU 1 140      27.544  36.131  45.690  0.00  0.00           O  
ATOM   2108  CB  LEU 1 140      25.427  37.218  43.684  0.00  0.00           C  
ATOM   2109  CG  LEU 1 140      24.146  37.671  43.027  0.00  0.00           C  
ATOM   2110  CD1 LEU 1 140      23.661  36.563  42.039  0.00  0.00           C  
ATOM   2111  CD2 LEU 1 140      23.000  38.207  43.979  0.00  0.00           C  
ATOM   2112  H   LEU 1 140      24.598  37.493  46.181  0.00  0.00           H  
ATOM   2113  HA  LEU 1 140      24.696  35.319  44.238  0.00  0.00           H  
ATOM   2114  HB2 LEU 1 140      25.948  38.098  44.062  0.00  0.00           H  
ATOM   2115  HB3 LEU 1 140      25.924  36.825  42.798  0.00  0.00           H  
ATOM   2116  HG  LEU 1 140      24.327  38.532  42.384  0.00  0.00           H  
ATOM   2117 HD11 LEU 1 140      22.745  36.967  41.609  0.00  0.00           H  
ATOM   2118 HD12 LEU 1 140      24.308  36.436  41.172  0.00  0.00           H  
ATOM   2119 HD13 LEU 1 140      23.301  35.623  42.456  0.00  0.00           H  
ATOM   2120 HD21 LEU 1 140      23.557  38.985  44.500  0.00  0.00           H  
ATOM   2121 HD22 LEU 1 140      22.154  38.589  43.407  0.00  0.00           H  
ATOM   2122 HD23 LEU 1 140      22.724  37.491  44.753  0.00  0.00           H  
ATOM   2123  N   GLU 1 141      26.877  34.136  44.981  0.00  0.00           N  
ATOM   2124  CA  GLU 1 141      28.175  33.453  45.339  0.00  0.00           C  
ATOM   2125  C   GLU 1 141      29.252  33.843  44.331  0.00  0.00           C  
ATOM   2126  O   GLU 1 141      29.005  33.866  43.176  0.00  0.00           O  
ATOM   2127  CB  GLU 1 141      27.957  31.884  45.338  0.00  0.00           C  
ATOM   2128  CG  GLU 1 141      26.669  31.286  46.055  0.00  0.00           C  
ATOM   2129  CD  GLU 1 141      25.401  31.305  45.221  0.00  0.00           C  
ATOM   2130  OE1 GLU 1 141      25.166  32.137  44.296  0.00  0.00           O  
ATOM   2131  OE2 GLU 1 141      24.469  30.544  45.673  0.00  0.00           O  
ATOM   2132  H   GLU 1 141      26.184  33.504  44.606  0.00  0.00           H  
ATOM   2133  HA  GLU 1 141      28.532  33.726  46.332  0.00  0.00           H  
ATOM   2134  HB2 GLU 1 141      27.910  31.576  44.294  0.00  0.00           H  
ATOM   2135  HB3 GLU 1 141      28.835  31.446  45.814  0.00  0.00           H  
ATOM   2136  HG2 GLU 1 141      26.955  30.255  46.260  0.00  0.00           H  
ATOM   2137  HG3 GLU 1 141      26.615  31.762  47.035  0.00  0.00           H  
ATOM   2138  N   PRO 1 142      30.487  34.243  44.789  0.00  0.00           N  
ATOM   2139  CA  PRO 1 142      31.568  34.577  43.842  0.00  0.00           C  
ATOM   2140  C   PRO 1 142      32.009  33.352  42.971  0.00  0.00           C  
ATOM   2141  O   PRO 1 142      31.702  32.158  43.342  0.00  0.00           O  
ATOM   2142  CB  PRO 1 142      32.755  34.885  44.731  0.00  0.00           C  
ATOM   2143  CG  PRO 1 142      32.118  35.390  45.990  0.00  0.00           C  
ATOM   2144  CD  PRO 1 142      30.903  34.502  46.149  0.00  0.00           C  
ATOM   2145  HA  PRO 1 142      31.339  35.476  43.269  0.00  0.00           H  
ATOM   2146  HB2 PRO 1 142      33.338  33.986  44.932  0.00  0.00           H  
ATOM   2147  HB3 PRO 1 142      33.398  35.565  44.173  0.00  0.00           H  
ATOM   2148  HG2 PRO 1 142      32.743  35.177  46.857  0.00  0.00           H  
ATOM   2149  HG3 PRO 1 142      31.864  36.449  46.045  0.00  0.00           H  
ATOM   2150  HD2 PRO 1 142      30.117  35.075  46.641  0.00  0.00           H  
ATOM   2151  HD3 PRO 1 142      31.234  33.605  46.673  0.00  0.00           H  
ATOM   2152  N   PHE 1 143      32.740  33.630  41.882  0.00  0.00           N  
ATOM   2153  CA  PHE 1 143      33.089  32.590  40.917  0.00  0.00           C  
ATOM   2154  C   PHE 1 143      33.967  31.551  41.564  0.00  0.00           C  
ATOM   2155  O   PHE 1 143      33.730  30.319  41.374  0.00  0.00           O  
ATOM   2156  CB  PHE 1 143      33.799  33.254  39.596  0.00  0.00           C  
ATOM   2157  CG  PHE 1 143      34.558  32.324  38.763  0.00  0.00           C  
ATOM   2158  CD1 PHE 1 143      33.951  31.512  37.899  0.00  0.00           C  
ATOM   2159  CD2 PHE 1 143      36.018  32.313  38.876  0.00  0.00           C  
ATOM   2160  CE1 PHE 1 143      34.595  30.522  37.119  0.00  0.00           C  
ATOM   2161  CE2 PHE 1 143      36.642  31.386  38.149  0.00  0.00           C  
ATOM   2162  CZ  PHE 1 143      36.024  30.496  37.269  0.00  0.00           C  
ATOM   2163  H   PHE 1 143      32.916  34.612  41.720  0.00  0.00           H  
ATOM   2164  HA  PHE 1 143      32.179  32.127  40.534  0.00  0.00           H  
ATOM   2165  HB2 PHE 1 143      32.975  33.735  39.069  0.00  0.00           H  
ATOM   2166  HB3 PHE 1 143      34.457  34.032  39.984  0.00  0.00           H  
ATOM   2167  HD1 PHE 1 143      32.877  31.621  37.932  0.00  0.00           H  
ATOM   2168  HD2 PHE 1 143      36.556  32.856  39.639  0.00  0.00           H  
ATOM   2169  HE1 PHE 1 143      33.993  29.868  36.506  0.00  0.00           H  
ATOM   2170  HE2 PHE 1 143      37.705  31.200  38.095  0.00  0.00           H  
ATOM   2171  HZ  PHE 1 143      36.576  29.824  36.629  0.00  0.00           H  
ATOM   2172  N   PHE 1 144      34.960  31.980  42.262  0.00  0.00           N  
ATOM   2173  CA  PHE 1 144      35.837  31.045  43.045  0.00  0.00           C  
ATOM   2174  C   PHE 1 144      35.092  30.220  44.084  0.00  0.00           C  
ATOM   2175  O   PHE 1 144      35.316  28.989  44.148  0.00  0.00           O  
ATOM   2176  CB  PHE 1 144      37.023  31.805  43.562  0.00  0.00           C  
ATOM   2177  CG  PHE 1 144      38.036  30.944  44.213  0.00  0.00           C  
ATOM   2178  CD1 PHE 1 144      39.069  30.272  43.464  0.00  0.00           C  
ATOM   2179  CD2 PHE 1 144      38.074  30.855  45.618  0.00  0.00           C  
ATOM   2180  CE1 PHE 1 144      40.116  29.600  44.133  0.00  0.00           C  
ATOM   2181  CE2 PHE 1 144      39.047  30.053  46.233  0.00  0.00           C  
ATOM   2182  CZ  PHE 1 144      40.061  29.472  45.546  0.00  0.00           C  
ATOM   2183  H   PHE 1 144      35.266  32.930  42.106  0.00  0.00           H  
ATOM   2184  HA  PHE 1 144      36.238  30.343  42.315  0.00  0.00           H  
ATOM   2185  HB2 PHE 1 144      37.594  32.147  42.699  0.00  0.00           H  
ATOM   2186  HB3 PHE 1 144      36.669  32.675  44.114  0.00  0.00           H  
ATOM   2187  HD1 PHE 1 144      39.059  30.397  42.391  0.00  0.00           H  
ATOM   2188  HD2 PHE 1 144      37.222  31.271  46.135  0.00  0.00           H  
ATOM   2189  HE1 PHE 1 144      40.899  29.106  43.578  0.00  0.00           H  
ATOM   2190  HE2 PHE 1 144      38.862  29.826  47.273  0.00  0.00           H  
ATOM   2191  HZ  PHE 1 144      40.799  28.813  45.980  0.00  0.00           H  
ATOM   2192  N   ASP 1 145      34.208  30.809  44.870  0.00  0.00           N  
ATOM   2193  CA  ASP 1 145      33.418  30.074  45.954  0.00  0.00           C  
ATOM   2194  C   ASP 1 145      32.661  28.886  45.344  0.00  0.00           C  
ATOM   2195  O   ASP 1 145      32.508  27.853  45.976  0.00  0.00           O  
ATOM   2196  CB  ASP 1 145      32.447  31.033  46.695  0.00  0.00           C  
ATOM   2197  CG  ASP 1 145      33.267  32.042  47.480  0.00  0.00           C  
ATOM   2198  OD1 ASP 1 145      34.238  32.667  46.924  0.00  0.00           O  
ATOM   2199  OD2 ASP 1 145      32.955  32.325  48.636  0.00  0.00           O  
ATOM   2200  H   ASP 1 145      34.313  31.812  44.921  0.00  0.00           H  
ATOM   2201  HA  ASP 1 145      34.201  29.814  46.667  0.00  0.00           H  
ATOM   2202  HB2 ASP 1 145      31.970  31.527  45.848  0.00  0.00           H  
ATOM   2203  HB3 ASP 1 145      31.808  30.420  47.331  0.00  0.00           H  
ATOM   2204  N   SER 1 146      32.296  29.075  44.063  0.00  0.00           N  
ATOM   2205  CA  SER 1 146      31.459  28.168  43.255  0.00  0.00           C  
ATOM   2206  C   SER 1 146      32.319  27.075  42.535  0.00  0.00           C  
ATOM   2207  O   SER 1 146      31.745  26.048  42.144  0.00  0.00           O  
ATOM   2208  CB  SER 1 146      30.719  28.981  42.210  0.00  0.00           C  
ATOM   2209  OG  SER 1 146      29.852  30.008  42.768  0.00  0.00           O  
ATOM   2210  H   SER 1 146      32.613  29.939  43.647  0.00  0.00           H  
ATOM   2211  HA  SER 1 146      30.746  27.670  43.912  0.00  0.00           H  
ATOM   2212  HB2 SER 1 146      31.395  29.445  41.493  0.00  0.00           H  
ATOM   2213  HB3 SER 1 146      30.239  28.278  41.529  0.00  0.00           H  
ATOM   2214  HG  SER 1 146      30.347  30.738  43.148  0.00  0.00           H  
ATOM   2215  N   LEU 1 147      33.588  27.232  42.309  0.00  0.00           N  
ATOM   2216  CA  LEU 1 147      34.610  26.308  41.714  0.00  0.00           C  
ATOM   2217  C   LEU 1 147      35.006  25.369  42.832  0.00  0.00           C  
ATOM   2218  O   LEU 1 147      35.029  24.148  42.688  0.00  0.00           O  
ATOM   2219  CB  LEU 1 147      35.688  27.130  41.016  0.00  0.00           C  
ATOM   2220  CG  LEU 1 147      36.954  26.434  40.485  0.00  0.00           C  
ATOM   2221  CD1 LEU 1 147      36.680  25.552  39.253  0.00  0.00           C  
ATOM   2222  CD2 LEU 1 147      38.007  27.417  40.151  0.00  0.00           C  
ATOM   2223  H   LEU 1 147      33.915  28.104  42.701  0.00  0.00           H  
ATOM   2224  HA  LEU 1 147      34.064  25.761  40.944  0.00  0.00           H  
ATOM   2225  HB2 LEU 1 147      35.195  27.681  40.215  0.00  0.00           H  
ATOM   2226  HB3 LEU 1 147      35.993  27.818  41.805  0.00  0.00           H  
ATOM   2227  HG  LEU 1 147      37.336  25.820  41.301  0.00  0.00           H  
ATOM   2228 HD11 LEU 1 147      35.894  24.809  39.389  0.00  0.00           H  
ATOM   2229 HD12 LEU 1 147      36.403  26.143  38.380  0.00  0.00           H  
ATOM   2230 HD13 LEU 1 147      37.615  25.094  38.928  0.00  0.00           H  
ATOM   2231 HD21 LEU 1 147      38.160  28.061  41.018  0.00  0.00           H  
ATOM   2232 HD22 LEU 1 147      38.939  26.872  40.001  0.00  0.00           H  
ATOM   2233 HD23 LEU 1 147      37.807  28.061  39.294  0.00  0.00           H  
ATOM   2234  N   VAL 1 148      35.305  26.029  43.939  0.00  0.00           N  
ATOM   2235  CA  VAL 1 148      35.526  25.329  45.237  0.00  0.00           C  
ATOM   2236  C   VAL 1 148      34.293  24.560  45.775  0.00  0.00           C  
ATOM   2237  O   VAL 1 148      34.481  23.483  46.390  0.00  0.00           O  
ATOM   2238  CB  VAL 1 148      36.052  26.311  46.339  0.00  0.00           C  
ATOM   2239  CG1 VAL 1 148      36.156  25.809  47.731  0.00  0.00           C  
ATOM   2240  CG2 VAL 1 148      37.547  26.429  45.953  0.00  0.00           C  
ATOM   2241  H   VAL 1 148      35.073  27.009  44.006  0.00  0.00           H  
ATOM   2242  HA  VAL 1 148      36.372  24.668  45.052  0.00  0.00           H  
ATOM   2243  HB  VAL 1 148      35.464  27.228  46.360  0.00  0.00           H  
ATOM   2244 HG11 VAL 1 148      36.714  24.882  47.861  0.00  0.00           H  
ATOM   2245 HG12 VAL 1 148      36.640  26.546  48.371  0.00  0.00           H  
ATOM   2246 HG13 VAL 1 148      35.191  25.470  48.108  0.00  0.00           H  
ATOM   2247 HG21 VAL 1 148      37.798  26.790  44.956  0.00  0.00           H  
ATOM   2248 HG22 VAL 1 148      38.133  27.108  46.572  0.00  0.00           H  
ATOM   2249 HG23 VAL 1 148      38.061  25.474  46.059  0.00  0.00           H  
ATOM   2250  N   LYS 1 149      33.058  25.053  45.514  0.00  0.00           N  
ATOM   2251  CA  LYS 1 149      31.762  24.349  45.745  0.00  0.00           C  
ATOM   2252  C   LYS 1 149      31.675  23.144  44.823  0.00  0.00           C  
ATOM   2253  O   LYS 1 149      31.571  22.069  45.351  0.00  0.00           O  
ATOM   2254  CB  LYS 1 149      30.530  25.244  45.831  0.00  0.00           C  
ATOM   2255  CG  LYS 1 149      29.242  24.471  45.762  0.00  0.00           C  
ATOM   2256  CD  LYS 1 149      28.093  25.503  46.073  0.00  0.00           C  
ATOM   2257  CE  LYS 1 149      26.809  24.673  46.276  0.00  0.00           C  
ATOM   2258  NZ  LYS 1 149      25.884  25.449  47.145  0.00  0.00           N  
ATOM   2259  H   LYS 1 149      32.972  26.009  45.201  0.00  0.00           H  
ATOM   2260  HA  LYS 1 149      31.857  23.905  46.736  0.00  0.00           H  
ATOM   2261  HB2 LYS 1 149      30.653  25.948  46.654  0.00  0.00           H  
ATOM   2262  HB3 LYS 1 149      30.585  25.777  44.881  0.00  0.00           H  
ATOM   2263  HG2 LYS 1 149      29.028  24.029  44.788  0.00  0.00           H  
ATOM   2264  HG3 LYS 1 149      29.253  23.710  46.542  0.00  0.00           H  
ATOM   2265  HD2 LYS 1 149      28.392  25.933  47.029  0.00  0.00           H  
ATOM   2266  HD3 LYS 1 149      27.976  26.272  45.310  0.00  0.00           H  
ATOM   2267  HE2 LYS 1 149      26.361  24.528  45.293  0.00  0.00           H  
ATOM   2268  HE3 LYS 1 149      27.148  23.763  46.771  0.00  0.00           H  
ATOM   2269  HZ1 LYS 1 149      25.774  26.381  46.771  0.00  0.00           H  
ATOM   2270  HZ2 LYS 1 149      25.007  24.948  47.126  0.00  0.00           H  
ATOM   2271  HZ3 LYS 1 149      26.210  25.577  48.092  0.00  0.00           H  
ATOM   2272  N   GLN 1 150      31.553  23.274  43.571  0.00  0.00           N  
ATOM   2273  CA  GLN 1 150      31.153  22.170  42.696  0.00  0.00           C  
ATOM   2274  C   GLN 1 150      32.362  21.282  42.308  0.00  0.00           C  
ATOM   2275  O   GLN 1 150      32.155  20.343  41.562  0.00  0.00           O  
ATOM   2276  CB  GLN 1 150      30.611  22.744  41.358  0.00  0.00           C  
ATOM   2277  CG  GLN 1 150      29.242  23.504  41.514  0.00  0.00           C  
ATOM   2278  CD  GLN 1 150      29.027  24.291  40.195  0.00  0.00           C  
ATOM   2279  OE1 GLN 1 150      29.302  23.776  39.100  0.00  0.00           O  
ATOM   2280  NE2 GLN 1 150      28.569  25.437  40.182  0.00  0.00           N  
ATOM   2281  H   GLN 1 150      31.525  24.181  43.129  0.00  0.00           H  
ATOM   2282  HA  GLN 1 150      30.481  21.410  43.094  0.00  0.00           H  
ATOM   2283  HB2 GLN 1 150      31.338  23.502  41.065  0.00  0.00           H  
ATOM   2284  HB3 GLN 1 150      30.514  21.917  40.654  0.00  0.00           H  
ATOM   2285  HG2 GLN 1 150      28.361  22.904  41.744  0.00  0.00           H  
ATOM   2286  HG3 GLN 1 150      29.380  24.317  42.226  0.00  0.00           H  
ATOM   2287 HE21 GLN 1 150      28.617  26.039  39.373  0.00  0.00           H  
ATOM   2288 HE22 GLN 1 150      28.302  25.849  41.064  0.00  0.00           H  
ATOM   2289  N   THR 1 151      33.598  21.547  42.775  0.00  0.00           N  
ATOM   2290  CA  THR 1 151      34.823  20.697  42.386  0.00  0.00           C  
ATOM   2291  C   THR 1 151      35.866  20.485  43.508  0.00  0.00           C  
ATOM   2292  O   THR 1 151      35.954  21.162  44.534  0.00  0.00           O  
ATOM   2293  CB  THR 1 151      35.570  21.111  41.098  0.00  0.00           C  
ATOM   2294  OG1 THR 1 151      36.305  22.328  41.269  0.00  0.00           O  
ATOM   2295  CG2 THR 1 151      34.719  21.336  39.891  0.00  0.00           C  
ATOM   2296  H   THR 1 151      33.776  22.347  43.366  0.00  0.00           H  
ATOM   2297  HA  THR 1 151      34.350  19.735  42.190  0.00  0.00           H  
ATOM   2298  HB  THR 1 151      36.328  20.373  40.837  0.00  0.00           H  
ATOM   2299  HG1 THR 1 151      35.634  22.930  41.601  0.00  0.00           H  
ATOM   2300 HG21 THR 1 151      35.359  21.877  39.194  0.00  0.00           H  
ATOM   2301 HG22 THR 1 151      34.441  20.400  39.407  0.00  0.00           H  
ATOM   2302 HG23 THR 1 151      33.910  22.043  40.079  0.00  0.00           H  
ATOM   2303  N   HIS 1 152      36.570  19.437  43.348  0.00  0.00           N  
ATOM   2304  CA  HIS 1 152      37.766  19.088  44.125  0.00  0.00           C  
ATOM   2305  C   HIS 1 152      38.984  19.998  44.137  0.00  0.00           C  
ATOM   2306  O   HIS 1 152      39.946  19.696  44.803  0.00  0.00           O  
ATOM   2307  CB  HIS 1 152      38.085  17.604  43.794  0.00  0.00           C  
ATOM   2308  CG  HIS 1 152      37.208  16.609  44.539  0.00  0.00           C  
ATOM   2309  ND1 HIS 1 152      37.006  16.443  45.919  0.00  0.00           N  
ATOM   2310  CD2 HIS 1 152      36.475  15.630  43.940  0.00  0.00           C  
ATOM   2311  CE1 HIS 1 152      36.345  15.295  46.129  0.00  0.00           C  
ATOM   2312  NE2 HIS 1 152      36.030  14.729  44.965  0.00  0.00           N  
ATOM   2313  H   HIS 1 152      36.401  18.680  42.702  0.00  0.00           H  
ATOM   2314  HA  HIS 1 152      37.505  19.068  45.183  0.00  0.00           H  
ATOM   2315  HB2 HIS 1 152      38.017  17.334  42.740  0.00  0.00           H  
ATOM   2316  HB3 HIS 1 152      39.098  17.334  44.090  0.00  0.00           H  
ATOM   2317  HD1 HIS 1 152      37.367  17.006  46.675  0.00  0.00           H  
ATOM   2318  HD2 HIS 1 152      36.560  15.371  42.895  0.00  0.00           H  
ATOM   2319  HE1 HIS 1 152      35.911  14.905  47.038  0.00  0.00           H  
ATOM   2320  N   VAL 1 153      38.837  21.199  43.494  0.00  0.00           N  
ATOM   2321  CA  VAL 1 153      39.823  22.310  43.629  0.00  0.00           C  
ATOM   2322  C   VAL 1 153      40.012  22.716  45.056  0.00  0.00           C  
ATOM   2323  O   VAL 1 153      38.947  23.111  45.586  0.00  0.00           O  
ATOM   2324  CB  VAL 1 153      39.273  23.498  42.700  0.00  0.00           C  
ATOM   2325  CG1 VAL 1 153      40.158  24.738  42.935  0.00  0.00           C  
ATOM   2326  CG2 VAL 1 153      39.385  23.131  41.293  0.00  0.00           C  
ATOM   2327  H   VAL 1 153      37.953  21.155  43.008  0.00  0.00           H  
ATOM   2328  HA  VAL 1 153      40.696  21.876  43.141  0.00  0.00           H  
ATOM   2329  HB  VAL 1 153      38.272  23.909  42.833  0.00  0.00           H  
ATOM   2330 HG11 VAL 1 153      41.205  24.447  42.852  0.00  0.00           H  
ATOM   2331 HG12 VAL 1 153      39.817  25.585  42.339  0.00  0.00           H  
ATOM   2332 HG13 VAL 1 153      40.117  25.079  43.970  0.00  0.00           H  
ATOM   2333 HG21 VAL 1 153      39.136  23.968  40.641  0.00  0.00           H  
ATOM   2334 HG22 VAL 1 153      40.410  22.999  40.947  0.00  0.00           H  
ATOM   2335 HG23 VAL 1 153      38.775  22.299  40.940  0.00  0.00           H  
ATOM   2336  N   PRO 1 154      41.117  22.568  45.727  0.00  0.00           N  
ATOM   2337  CA  PRO 1 154      41.417  22.961  47.098  0.00  0.00           C  
ATOM   2338  C   PRO 1 154      41.154  24.449  47.293  0.00  0.00           C  
ATOM   2339  O   PRO 1 154      41.417  25.299  46.379  0.00  0.00           O  
ATOM   2340  CB  PRO 1 154      42.864  22.491  47.437  0.00  0.00           C  
ATOM   2341  CG  PRO 1 154      43.502  22.588  46.023  0.00  0.00           C  
ATOM   2342  CD  PRO 1 154      42.407  22.236  45.036  0.00  0.00           C  
ATOM   2343  HA  PRO 1 154      40.821  22.393  47.813  0.00  0.00           H  
ATOM   2344  HB2 PRO 1 154      43.399  23.030  48.219  0.00  0.00           H  
ATOM   2345  HB3 PRO 1 154      42.817  21.425  47.658  0.00  0.00           H  
ATOM   2346  HG2 PRO 1 154      43.762  23.640  45.908  0.00  0.00           H  
ATOM   2347  HG3 PRO 1 154      44.372  21.933  45.964  0.00  0.00           H  
ATOM   2348  HD2 PRO 1 154      42.497  21.199  44.711  0.00  0.00           H  
ATOM   2349  HD3 PRO 1 154      42.451  22.804  44.107  0.00  0.00           H  
ATOM   2350  N   ASN 1 155      40.590  24.816  48.468  0.00  0.00           N  
ATOM   2351  CA  ASN 1 155      40.277  26.199  48.705  0.00  0.00           C  
ATOM   2352  C   ASN 1 155      41.471  27.192  48.977  0.00  0.00           C  
ATOM   2353  O   ASN 1 155      41.689  27.747  50.055  0.00  0.00           O  
ATOM   2354  CB  ASN 1 155      39.277  26.097  49.895  0.00  0.00           C  
ATOM   2355  CG  ASN 1 155      38.669  27.448  50.238  0.00  0.00           C  
ATOM   2356  OD1 ASN 1 155      38.698  28.360  49.411  0.00  0.00           O  
ATOM   2357  ND2 ASN 1 155      37.816  27.620  51.258  0.00  0.00           N  
ATOM   2358  H   ASN 1 155      40.320  24.084  49.109  0.00  0.00           H  
ATOM   2359  HA  ASN 1 155      39.638  26.597  47.917  0.00  0.00           H  
ATOM   2360  HB2 ASN 1 155      38.420  25.521  49.547  0.00  0.00           H  
ATOM   2361  HB3 ASN 1 155      39.740  25.559  50.722  0.00  0.00           H  
ATOM   2362 HD21 ASN 1 155      37.663  28.572  51.557  0.00  0.00           H  
ATOM   2363 HD22 ASN 1 155      37.618  26.744  51.722  0.00  0.00           H  
ATOM   2364  N   LEU 1 156      42.290  27.383  47.941  0.00  0.00           N  
ATOM   2365  CA  LEU 1 156      43.522  28.095  47.853  0.00  0.00           C  
ATOM   2366  C   LEU 1 156      43.714  28.687  46.519  0.00  0.00           C  
ATOM   2367  O   LEU 1 156      43.326  28.099  45.529  0.00  0.00           O  
ATOM   2368  CB  LEU 1 156      44.648  26.980  48.227  0.00  0.00           C  
ATOM   2369  CG  LEU 1 156      46.139  27.475  48.119  0.00  0.00           C  
ATOM   2370  CD1 LEU 1 156      46.534  28.697  48.971  0.00  0.00           C  
ATOM   2371  CD2 LEU 1 156      47.065  26.266  48.519  0.00  0.00           C  
ATOM   2372  H   LEU 1 156      42.135  26.906  47.065  0.00  0.00           H  
ATOM   2373  HA  LEU 1 156      43.587  28.929  48.553  0.00  0.00           H  
ATOM   2374  HB2 LEU 1 156      44.552  26.671  49.268  0.00  0.00           H  
ATOM   2375  HB3 LEU 1 156      44.510  26.095  47.605  0.00  0.00           H  
ATOM   2376  HG  LEU 1 156      46.242  27.778  47.077  0.00  0.00           H  
ATOM   2377 HD11 LEU 1 156      47.031  28.459  49.911  0.00  0.00           H  
ATOM   2378 HD12 LEU 1 156      47.338  29.209  48.443  0.00  0.00           H  
ATOM   2379 HD13 LEU 1 156      45.663  29.351  48.937  0.00  0.00           H  
ATOM   2380 HD21 LEU 1 156      47.030  25.974  49.569  0.00  0.00           H  
ATOM   2381 HD22 LEU 1 156      46.969  25.433  47.823  0.00  0.00           H  
ATOM   2382 HD23 LEU 1 156      48.119  26.543  48.531  0.00  0.00           H  
ATOM   2383  N   PHE 1 157      44.312  29.827  46.443  0.00  0.00           N  
ATOM   2384  CA  PHE 1 157      44.972  30.391  45.230  0.00  0.00           C  
ATOM   2385  C   PHE 1 157      46.207  31.203  45.622  0.00  0.00           C  
ATOM   2386  O   PHE 1 157      46.341  31.556  46.797  0.00  0.00           O  
ATOM   2387  CB  PHE 1 157      43.941  31.264  44.370  0.00  0.00           C  
ATOM   2388  CG  PHE 1 157      43.517  32.613  44.848  0.00  0.00           C  
ATOM   2389  CD1 PHE 1 157      42.484  32.697  45.764  0.00  0.00           C  
ATOM   2390  CD2 PHE 1 157      44.167  33.828  44.420  0.00  0.00           C  
ATOM   2391  CE1 PHE 1 157      41.914  33.940  46.170  0.00  0.00           C  
ATOM   2392  CE2 PHE 1 157      43.599  35.046  44.783  0.00  0.00           C  
ATOM   2393  CZ  PHE 1 157      42.464  35.110  45.621  0.00  0.00           C  
ATOM   2394  H   PHE 1 157      44.452  30.318  47.314  0.00  0.00           H  
ATOM   2395  HA  PHE 1 157      45.349  29.602  44.580  0.00  0.00           H  
ATOM   2396  HB2 PHE 1 157      44.511  31.462  43.463  0.00  0.00           H  
ATOM   2397  HB3 PHE 1 157      43.122  30.614  44.063  0.00  0.00           H  
ATOM   2398  HD1 PHE 1 157      42.042  31.799  46.171  0.00  0.00           H  
ATOM   2399  HD2 PHE 1 157      45.002  33.788  43.736  0.00  0.00           H  
ATOM   2400  HE1 PHE 1 157      40.983  34.000  46.714  0.00  0.00           H  
ATOM   2401  HE2 PHE 1 157      43.986  36.031  44.569  0.00  0.00           H  
ATOM   2402  HZ  PHE 1 157      41.996  36.045  45.891  0.00  0.00           H  
ATOM   2403  N   SER 1 158      47.025  31.559  44.703  0.00  0.00           N  
ATOM   2404  CA  SER 1 158      48.206  32.367  44.785  0.00  0.00           C  
ATOM   2405  C   SER 1 158      48.563  33.139  43.497  0.00  0.00           C  
ATOM   2406  O   SER 1 158      48.174  32.698  42.398  0.00  0.00           O  
ATOM   2407  CB  SER 1 158      49.384  31.567  45.229  0.00  0.00           C  
ATOM   2408  OG  SER 1 158      49.794  30.573  44.258  0.00  0.00           O  
ATOM   2409  H   SER 1 158      46.877  31.253  43.752  0.00  0.00           H  
ATOM   2410  HA  SER 1 158      48.034  33.071  45.599  0.00  0.00           H  
ATOM   2411  HB2 SER 1 158      50.238  32.218  45.417  0.00  0.00           H  
ATOM   2412  HB3 SER 1 158      49.367  31.064  46.196  0.00  0.00           H  
ATOM   2413  HG  SER 1 158      49.413  29.700  44.378  0.00  0.00           H  
ATOM   2414  N   LEU 1 159      49.112  34.386  43.593  0.00  0.00           N  
ATOM   2415  CA  LEU 1 159      49.082  35.462  42.606  0.00  0.00           C  
ATOM   2416  C   LEU 1 159      50.407  36.260  42.515  0.00  0.00           C  
ATOM   2417  O   LEU 1 159      51.079  36.478  43.534  0.00  0.00           O  
ATOM   2418  CB  LEU 1 159      47.909  36.372  43.041  0.00  0.00           C  
ATOM   2419  CG  LEU 1 159      47.547  37.702  42.420  0.00  0.00           C  
ATOM   2420  CD1 LEU 1 159      46.998  37.475  40.973  0.00  0.00           C  
ATOM   2421  CD2 LEU 1 159      46.324  38.289  43.157  0.00  0.00           C  
ATOM   2422  H   LEU 1 159      49.447  34.740  44.477  0.00  0.00           H  
ATOM   2423  HA  LEU 1 159      48.952  34.903  41.679  0.00  0.00           H  
ATOM   2424  HB2 LEU 1 159      47.041  35.721  42.932  0.00  0.00           H  
ATOM   2425  HB3 LEU 1 159      48.213  36.685  44.040  0.00  0.00           H  
ATOM   2426  HG  LEU 1 159      48.386  38.384  42.556  0.00  0.00           H  
ATOM   2427 HD11 LEU 1 159      46.047  36.946  40.911  0.00  0.00           H  
ATOM   2428 HD12 LEU 1 159      46.909  38.415  40.427  0.00  0.00           H  
ATOM   2429 HD13 LEU 1 159      47.799  36.978  40.425  0.00  0.00           H  
ATOM   2430 HD21 LEU 1 159      45.528  37.557  43.018  0.00  0.00           H  
ATOM   2431 HD22 LEU 1 159      46.504  38.544  44.201  0.00  0.00           H  
ATOM   2432 HD23 LEU 1 159      45.889  39.143  42.638  0.00  0.00           H  
ATOM   2433  N   GLN 1 160      50.733  36.802  41.361  0.00  0.00           N  
ATOM   2434  CA  GLN 1 160      52.018  37.509  41.114  0.00  0.00           C  
ATOM   2435  C   GLN 1 160      51.814  38.623  40.033  0.00  0.00           C  
ATOM   2436  O   GLN 1 160      51.459  38.256  38.897  0.00  0.00           O  
ATOM   2437  CB  GLN 1 160      53.019  36.438  40.632  0.00  0.00           C  
ATOM   2438  CG  GLN 1 160      54.515  36.966  40.499  0.00  0.00           C  
ATOM   2439  CD  GLN 1 160      55.334  36.051  39.587  0.00  0.00           C  
ATOM   2440  OE1 GLN 1 160      54.911  35.647  38.531  0.00  0.00           O  
ATOM   2441  NE2 GLN 1 160      56.621  35.875  39.849  0.00  0.00           N  
ATOM   2442  H   GLN 1 160      50.111  36.503  40.624  0.00  0.00           H  
ATOM   2443  HA  GLN 1 160      52.383  37.961  42.036  0.00  0.00           H  
ATOM   2444  HB2 GLN 1 160      52.959  35.533  41.237  0.00  0.00           H  
ATOM   2445  HB3 GLN 1 160      52.746  36.128  39.623  0.00  0.00           H  
ATOM   2446  HG2 GLN 1 160      54.621  37.927  39.995  0.00  0.00           H  
ATOM   2447  HG3 GLN 1 160      54.967  37.048  41.488  0.00  0.00           H  
ATOM   2448 HE21 GLN 1 160      57.026  35.270  39.148  0.00  0.00           H  
ATOM   2449 HE22 GLN 1 160      56.911  36.103  40.789  0.00  0.00           H  
ATOM   2450  N   LEU 1 161      52.231  39.851  40.228  0.00  0.00           N  
ATOM   2451  CA  LEU 1 161      52.267  40.933  39.252  0.00  0.00           C  
ATOM   2452  C   LEU 1 161      53.771  41.212  39.131  0.00  0.00           C  
ATOM   2453  O   LEU 1 161      54.507  41.276  40.134  0.00  0.00           O  
ATOM   2454  CB  LEU 1 161      51.399  42.099  39.703  0.00  0.00           C  
ATOM   2455  CG  LEU 1 161      49.945  41.646  40.072  0.00  0.00           C  
ATOM   2456  CD1 LEU 1 161      49.192  42.915  40.402  0.00  0.00           C  
ATOM   2457  CD2 LEU 1 161      49.172  40.847  39.013  0.00  0.00           C  
ATOM   2458  H   LEU 1 161      52.548  40.108  41.151  0.00  0.00           H  
ATOM   2459  HA  LEU 1 161      51.865  40.532  38.321  0.00  0.00           H  
ATOM   2460  HB2 LEU 1 161      51.899  42.525  40.573  0.00  0.00           H  
ATOM   2461  HB3 LEU 1 161      51.340  42.894  38.960  0.00  0.00           H  
ATOM   2462  HG  LEU 1 161      50.072  41.078  40.994  0.00  0.00           H  
ATOM   2463 HD11 LEU 1 161      48.783  43.252  39.449  0.00  0.00           H  
ATOM   2464 HD12 LEU 1 161      48.299  42.619  40.952  0.00  0.00           H  
ATOM   2465 HD13 LEU 1 161      49.825  43.656  40.890  0.00  0.00           H  
ATOM   2466 HD21 LEU 1 161      49.533  39.820  39.063  0.00  0.00           H  
ATOM   2467 HD22 LEU 1 161      48.094  40.893  39.169  0.00  0.00           H  
ATOM   2468 HD23 LEU 1 161      49.336  41.205  37.997  0.00  0.00           H  
ATOM   2469  N   CYS 1 162      54.258  41.256  37.892  0.00  0.00           N  
ATOM   2470  CA  CYS 1 162      55.675  41.452  37.619  0.00  0.00           C  
ATOM   2471  C   CYS 1 162      56.091  42.869  37.171  0.00  0.00           C  
ATOM   2472  O   CYS 1 162      57.265  43.158  37.185  0.00  0.00           O  
ATOM   2473  CB  CYS 1 162      56.243  40.317  36.675  0.00  0.00           C  
ATOM   2474  SG  CYS 1 162      56.075  38.710  37.351  0.00  0.00           S  
ATOM   2475  H   CYS 1 162      53.610  41.113  37.130  0.00  0.00           H  
ATOM   2476  HA  CYS 1 162      56.235  41.415  38.554  0.00  0.00           H  
ATOM   2477  HB2 CYS 1 162      55.732  40.352  35.713  0.00  0.00           H  
ATOM   2478  HB3 CYS 1 162      57.289  40.585  36.525  0.00  0.00           H  
ATOM   2479  N   GLY 1 163      55.118  43.712  36.875  0.00  0.00           N  
ATOM   2480  CA  GLY 1 163      55.375  45.033  36.353  0.00  0.00           C  
ATOM   2481  C   GLY 1 163      56.322  45.197  35.172  0.00  0.00           C  
ATOM   2482  O   GLY 1 163      56.684  44.187  34.606  0.00  0.00           O  
ATOM   2483  H   GLY 1 163      54.153  43.415  36.896  0.00  0.00           H  
ATOM   2484  HA2 GLY 1 163      54.441  45.494  36.031  0.00  0.00           H  
ATOM   2485  HA3 GLY 1 163      55.854  45.467  37.230  0.00  0.00           H  
ATOM   2486  N   ALA 1 164      56.771  46.398  34.918  0.00  0.00           N  
ATOM   2487  CA  ALA 1 164      57.532  46.848  33.657  0.00  0.00           C  
ATOM   2488  C   ALA 1 164      59.040  46.720  33.818  0.00  0.00           C  
ATOM   2489  O   ALA 1 164      59.770  47.716  33.940  0.00  0.00           O  
ATOM   2490  CB  ALA 1 164      57.053  48.318  33.322  0.00  0.00           C  
ATOM   2491  H   ALA 1 164      56.391  47.060  35.579  0.00  0.00           H  
ATOM   2492  HA  ALA 1 164      57.200  46.161  32.879  0.00  0.00           H  
ATOM   2493  HB1 ALA 1 164      55.966  48.348  33.397  0.00  0.00           H  
ATOM   2494  HB2 ALA 1 164      57.413  48.986  34.104  0.00  0.00           H  
ATOM   2495  HB3 ALA 1 164      57.313  48.662  32.321  0.00  0.00           H  
ATOM   2496  N   GLY 1 165      59.526  45.503  33.774  0.00  0.00           N  
ATOM   2497  CA  GLY 1 165      60.903  45.121  33.750  0.00  0.00           C  
ATOM   2498  C   GLY 1 165      61.646  45.770  32.573  0.00  0.00           C  
ATOM   2499  O   GLY 1 165      61.176  45.659  31.451  0.00  0.00           O  
ATOM   2500  H   GLY 1 165      58.835  44.798  33.561  0.00  0.00           H  
ATOM   2501  HA2 GLY 1 165      61.347  45.485  34.676  0.00  0.00           H  
ATOM   2502  HA3 GLY 1 165      60.963  44.033  33.750  0.00  0.00           H  
ATOM   2503  N   PHE 1 166      62.743  46.430  32.820  0.00  0.00           N  
ATOM   2504  CA  PHE 1 166      63.567  47.273  31.828  0.00  0.00           C  
ATOM   2505  C   PHE 1 166      64.466  46.370  30.918  0.00  0.00           C  
ATOM   2506  O   PHE 1 166      64.737  45.194  31.184  0.00  0.00           O  
ATOM   2507  CB  PHE 1 166      64.340  48.348  32.596  0.00  0.00           C  
ATOM   2508  CG  PHE 1 166      63.666  49.178  33.654  0.00  0.00           C  
ATOM   2509  CD1 PHE 1 166      62.581  50.016  33.265  0.00  0.00           C  
ATOM   2510  CD2 PHE 1 166      64.196  49.325  35.005  0.00  0.00           C  
ATOM   2511  CE1 PHE 1 166      61.960  50.822  34.218  0.00  0.00           C  
ATOM   2512  CE2 PHE 1 166      63.507  50.094  35.969  0.00  0.00           C  
ATOM   2513  CZ  PHE 1 166      62.365  50.867  35.556  0.00  0.00           C  
ATOM   2514  H   PHE 1 166      63.045  46.468  33.783  0.00  0.00           H  
ATOM   2515  HA  PHE 1 166      62.818  47.796  31.234  0.00  0.00           H  
ATOM   2516  HB2 PHE 1 166      65.081  47.807  33.184  0.00  0.00           H  
ATOM   2517  HB3 PHE 1 166      64.842  48.972  31.856  0.00  0.00           H  
ATOM   2518  HD1 PHE 1 166      62.136  49.907  32.286  0.00  0.00           H  
ATOM   2519  HD2 PHE 1 166      65.157  48.899  35.251  0.00  0.00           H  
ATOM   2520  HE1 PHE 1 166      61.122  51.462  33.982  0.00  0.00           H  
ATOM   2521  HE2 PHE 1 166      63.881  50.290  36.962  0.00  0.00           H  
ATOM   2522  HZ  PHE 1 166      61.880  51.455  36.320  0.00  0.00           H  
ATOM   2523  N   PRO 1 167      64.957  46.945  29.771  0.00  0.00           N  
ATOM   2524  CA  PRO 1 167      64.440  48.150  29.088  0.00  0.00           C  
ATOM   2525  C   PRO 1 167      63.019  47.863  28.656  0.00  0.00           C  
ATOM   2526  O   PRO 1 167      62.651  46.703  28.274  0.00  0.00           O  
ATOM   2527  CB  PRO 1 167      65.431  48.448  27.896  0.00  0.00           C  
ATOM   2528  CG  PRO 1 167      65.979  47.042  27.603  0.00  0.00           C  
ATOM   2529  CD  PRO 1 167      65.932  46.279  28.922  0.00  0.00           C  
ATOM   2530  HA  PRO 1 167      64.413  49.036  29.722  0.00  0.00           H  
ATOM   2531  HB2 PRO 1 167      64.807  48.902  27.125  0.00  0.00           H  
ATOM   2532  HB3 PRO 1 167      66.180  49.120  28.315  0.00  0.00           H  
ATOM   2533  HG2 PRO 1 167      65.339  46.610  26.834  0.00  0.00           H  
ATOM   2534  HG3 PRO 1 167      67.030  47.110  27.323  0.00  0.00           H  
ATOM   2535  HD2 PRO 1 167      66.893  46.264  29.435  0.00  0.00           H  
ATOM   2536  HD3 PRO 1 167      65.762  45.225  28.704  0.00  0.00           H  
ATOM   2537  N   LEU 1 168      62.240  48.873  28.460  0.00  0.00           N  
ATOM   2538  CA  LEU 1 168      60.824  48.878  27.866  0.00  0.00           C  
ATOM   2539  C   LEU 1 168      60.855  48.724  26.302  0.00  0.00           C  
ATOM   2540  O   LEU 1 168      61.306  49.587  25.529  0.00  0.00           O  
ATOM   2541  CB  LEU 1 168      59.961  50.128  28.241  0.00  0.00           C  
ATOM   2542  CG  LEU 1 168      59.956  50.512  29.727  0.00  0.00           C  
ATOM   2543  CD1 LEU 1 168      58.998  51.698  29.842  0.00  0.00           C  
ATOM   2544  CD2 LEU 1 168      59.385  49.328  30.635  0.00  0.00           C  
ATOM   2545  H   LEU 1 168      62.563  49.810  28.653  0.00  0.00           H  
ATOM   2546  HA  LEU 1 168      60.360  48.023  28.357  0.00  0.00           H  
ATOM   2547  HB2 LEU 1 168      60.321  50.984  27.671  0.00  0.00           H  
ATOM   2548  HB3 LEU 1 168      58.931  49.888  27.976  0.00  0.00           H  
ATOM   2549  HG  LEU 1 168      60.939  50.854  30.050  0.00  0.00           H  
ATOM   2550 HD11 LEU 1 168      57.980  51.384  29.614  0.00  0.00           H  
ATOM   2551 HD12 LEU 1 168      59.026  52.170  30.824  0.00  0.00           H  
ATOM   2552 HD13 LEU 1 168      59.327  52.419  29.093  0.00  0.00           H  
ATOM   2553 HD21 LEU 1 168      59.447  49.779  31.626  0.00  0.00           H  
ATOM   2554 HD22 LEU 1 168      58.358  49.079  30.369  0.00  0.00           H  
ATOM   2555 HD23 LEU 1 168      60.022  48.443  30.650  0.00  0.00           H  
ATOM   2556  N   ASN 1 169      60.093  47.725  25.820  0.00  0.00           N  
ATOM   2557  CA  ASN 1 169      60.152  47.423  24.384  0.00  0.00           C  
ATOM   2558  C   ASN 1 169      59.150  48.221  23.511  0.00  0.00           C  
ATOM   2559  O   ASN 1 169      59.523  48.687  22.408  0.00  0.00           O  
ATOM   2560  CB  ASN 1 169      59.811  45.933  24.234  0.00  0.00           C  
ATOM   2561  CG  ASN 1 169      60.951  44.985  24.498  0.00  0.00           C  
ATOM   2562  OD1 ASN 1 169      61.084  44.416  25.640  0.00  0.00           O  
ATOM   2563  ND2 ASN 1 169      61.862  44.759  23.514  0.00  0.00           N  
ATOM   2564  H   ASN 1 169      59.578  47.155  26.475  0.00  0.00           H  
ATOM   2565  HA  ASN 1 169      61.144  47.670  24.006  0.00  0.00           H  
ATOM   2566  HB2 ASN 1 169      59.016  45.695  24.941  0.00  0.00           H  
ATOM   2567  HB3 ASN 1 169      59.437  45.675  23.244  0.00  0.00           H  
ATOM   2568 HD21 ASN 1 169      62.537  44.036  23.718  0.00  0.00           H  
ATOM   2569 HD22 ASN 1 169      62.000  45.393  22.740  0.00  0.00           H  
ATOM   2570  N   GLN 1 170      57.996  48.430  24.006  0.00  0.00           N  
ATOM   2571  CA  GLN 1 170      56.888  49.172  23.406  0.00  0.00           C  
ATOM   2572  C   GLN 1 170      57.097  50.678  23.456  0.00  0.00           C  
ATOM   2573  O   GLN 1 170      57.838  51.149  24.330  0.00  0.00           O  
ATOM   2574  CB  GLN 1 170      55.557  48.741  24.197  0.00  0.00           C  
ATOM   2575  CG  GLN 1 170      55.283  47.281  24.052  0.00  0.00           C  
ATOM   2576  CD  GLN 1 170      55.933  46.320  25.041  0.00  0.00           C  
ATOM   2577  OE1 GLN 1 170      56.885  46.679  25.773  0.00  0.00           O  
ATOM   2578  NE2 GLN 1 170      55.458  45.106  25.246  0.00  0.00           N  
ATOM   2579  H   GLN 1 170      57.753  48.014  24.894  0.00  0.00           H  
ATOM   2580  HA  GLN 1 170      56.656  48.889  22.379  0.00  0.00           H  
ATOM   2581  HB2 GLN 1 170      55.566  49.062  25.239  0.00  0.00           H  
ATOM   2582  HB3 GLN 1 170      54.754  49.314  23.734  0.00  0.00           H  
ATOM   2583  HG2 GLN 1 170      54.220  47.087  24.200  0.00  0.00           H  
ATOM   2584  HG3 GLN 1 170      55.432  46.894  23.044  0.00  0.00           H  
ATOM   2585 HE21 GLN 1 170      55.998  44.465  25.810  0.00  0.00           H  
ATOM   2586 HE22 GLN 1 170      54.729  44.848  24.597  0.00  0.00           H  
ATOM   2587  N   SER 1 171      56.475  51.463  22.532  0.00  0.00           N  
ATOM   2588  CA  SER 1 171      56.544  52.891  22.647  0.00  0.00           C  
ATOM   2589  C   SER 1 171      55.251  53.524  22.055  0.00  0.00           C  
ATOM   2590  O   SER 1 171      54.448  54.200  22.708  0.00  0.00           O  
ATOM   2591  CB  SER 1 171      57.822  53.398  21.933  0.00  0.00           C  
ATOM   2592  OG  SER 1 171      57.910  52.906  20.657  0.00  0.00           O  
ATOM   2593  H   SER 1 171      55.955  50.953  21.833  0.00  0.00           H  
ATOM   2594  HA  SER 1 171      56.571  53.130  23.710  0.00  0.00           H  
ATOM   2595  HB2 SER 1 171      57.804  54.485  22.013  0.00  0.00           H  
ATOM   2596  HB3 SER 1 171      58.642  53.016  22.540  0.00  0.00           H  
ATOM   2597  HG  SER 1 171      57.687  53.618  20.053  0.00  0.00           H  
ATOM   2598  N   GLU 1 172      54.848  53.065  20.824  0.00  0.00           N  
ATOM   2599  CA  GLU 1 172      53.516  53.313  20.235  0.00  0.00           C  
ATOM   2600  C   GLU 1 172      52.408  52.632  21.015  0.00  0.00           C  
ATOM   2601  O   GLU 1 172      51.247  52.932  20.699  0.00  0.00           O  
ATOM   2602  CB  GLU 1 172      53.372  54.812  19.818  0.00  0.00           C  
ATOM   2603  CG  GLU 1 172      52.389  54.929  18.637  0.00  0.00           C  
ATOM   2604  CD  GLU 1 172      52.335  56.407  18.160  0.00  0.00           C  
ATOM   2605  OE1 GLU 1 172      53.220  57.243  18.466  0.00  0.00           O  
ATOM   2606  OE2 GLU 1 172      51.336  56.841  17.553  0.00  0.00           O  
ATOM   2607  H   GLU 1 172      55.449  52.373  20.399  0.00  0.00           H  
ATOM   2608  HA  GLU 1 172      53.601  52.847  19.253  0.00  0.00           H  
ATOM   2609  HB2 GLU 1 172      52.921  55.328  20.666  0.00  0.00           H  
ATOM   2610  HB3 GLU 1 172      54.394  55.087  19.561  0.00  0.00           H  
ATOM   2611  HG2 GLU 1 172      52.670  54.242  17.839  0.00  0.00           H  
ATOM   2612  HG3 GLU 1 172      51.387  54.678  18.985  0.00  0.00           H  
ATOM   2613  N   VAL 1 173      52.718  51.842  22.022  0.00  0.00           N  
ATOM   2614  CA  VAL 1 173      51.780  51.318  23.009  0.00  0.00           C  
ATOM   2615  C   VAL 1 173      52.492  51.165  24.346  0.00  0.00           C  
ATOM   2616  O   VAL 1 173      53.705  51.198  24.392  0.00  0.00           O  
ATOM   2617  CB  VAL 1 173      51.002  50.040  22.565  0.00  0.00           C  
ATOM   2618  CG1 VAL 1 173      49.936  50.254  21.455  0.00  0.00           C  
ATOM   2619  CG2 VAL 1 173      51.851  48.755  22.448  0.00  0.00           C  
ATOM   2620  H   VAL 1 173      53.694  51.609  22.138  0.00  0.00           H  
ATOM   2621  HA  VAL 1 173      51.034  52.090  23.200  0.00  0.00           H  
ATOM   2622  HB  VAL 1 173      50.355  49.782  23.404  0.00  0.00           H  
ATOM   2623 HG11 VAL 1 173      49.234  51.063  21.654  0.00  0.00           H  
ATOM   2624 HG12 VAL 1 173      50.380  50.512  20.494  0.00  0.00           H  
ATOM   2625 HG13 VAL 1 173      49.320  49.371  21.283  0.00  0.00           H  
ATOM   2626 HG21 VAL 1 173      52.365  48.426  23.351  0.00  0.00           H  
ATOM   2627 HG22 VAL 1 173      51.238  47.935  22.072  0.00  0.00           H  
ATOM   2628 HG23 VAL 1 173      52.564  48.985  21.656  0.00  0.00           H  
ATOM   2629  N   LEU 1 174      51.666  51.178  25.402  0.00  0.00           N  
ATOM   2630  CA  LEU 1 174      52.215  51.197  26.832  0.00  0.00           C  
ATOM   2631  C   LEU 1 174      53.017  49.938  27.230  0.00  0.00           C  
ATOM   2632  O   LEU 1 174      52.950  48.898  26.560  0.00  0.00           O  
ATOM   2633  CB  LEU 1 174      51.050  51.292  27.826  0.00  0.00           C  
ATOM   2634  CG  LEU 1 174      50.241  52.622  27.852  0.00  0.00           C  
ATOM   2635  CD1 LEU 1 174      49.140  52.642  28.968  0.00  0.00           C  
ATOM   2636  CD2 LEU 1 174      51.030  53.879  28.078  0.00  0.00           C  
ATOM   2637  H   LEU 1 174      50.665  51.077  25.324  0.00  0.00           H  
ATOM   2638  HA  LEU 1 174      52.863  52.060  26.988  0.00  0.00           H  
ATOM   2639  HB2 LEU 1 174      50.410  50.421  27.686  0.00  0.00           H  
ATOM   2640  HB3 LEU 1 174      51.507  51.260  28.815  0.00  0.00           H  
ATOM   2641  HG  LEU 1 174      49.739  52.740  26.892  0.00  0.00           H  
ATOM   2642 HD11 LEU 1 174      48.355  53.381  28.809  0.00  0.00           H  
ATOM   2643 HD12 LEU 1 174      48.570  51.713  28.956  0.00  0.00           H  
ATOM   2644 HD13 LEU 1 174      49.676  52.611  29.917  0.00  0.00           H  
ATOM   2645 HD21 LEU 1 174      50.412  54.777  28.092  0.00  0.00           H  
ATOM   2646 HD22 LEU 1 174      51.529  53.869  29.047  0.00  0.00           H  
ATOM   2647 HD23 LEU 1 174      51.709  54.010  27.236  0.00  0.00           H  
ATOM   2648  N   ALA 1 175      53.770  50.038  28.324  0.00  0.00           N  
ATOM   2649  CA  ALA 1 175      54.464  48.915  29.001  0.00  0.00           C  
ATOM   2650  C   ALA 1 175      53.672  47.581  28.954  0.00  0.00           C  
ATOM   2651  O   ALA 1 175      52.670  47.352  29.702  0.00  0.00           O  
ATOM   2652  CB  ALA 1 175      55.955  48.939  28.479  0.00  0.00           C  
ATOM   2653  H   ALA 1 175      53.844  50.920  28.811  0.00  0.00           H  
ATOM   2654  HA  ALA 1 175      54.629  49.098  30.063  0.00  0.00           H  
ATOM   2655  HB1 ALA 1 175      56.531  49.845  28.671  0.00  0.00           H  
ATOM   2656  HB2 ALA 1 175      56.599  48.222  28.987  0.00  0.00           H  
ATOM   2657  HB3 ALA 1 175      56.042  48.788  27.404  0.00  0.00           H  
ATOM   2658  N   SER 1 176      54.065  46.738  28.056  0.00  0.00           N  
ATOM   2659  CA  SER 1 176      53.588  45.280  27.962  0.00  0.00           C  
ATOM   2660  C   SER 1 176      53.921  44.438  29.267  0.00  0.00           C  
ATOM   2661  O   SER 1 176      55.015  44.076  29.453  0.00  0.00           O  
ATOM   2662  CB  SER 1 176      52.138  45.232  27.544  0.00  0.00           C  
ATOM   2663  OG  SER 1 176      51.970  45.926  26.240  0.00  0.00           O  
ATOM   2664  H   SER 1 176      54.819  47.069  27.471  0.00  0.00           H  
ATOM   2665  HA  SER 1 176      54.105  44.677  27.216  0.00  0.00           H  
ATOM   2666  HB2 SER 1 176      51.773  44.212  27.427  0.00  0.00           H  
ATOM   2667  HB3 SER 1 176      51.506  45.719  28.287  0.00  0.00           H  
ATOM   2668  HG  SER 1 176      52.306  46.812  26.389  0.00  0.00           H  
ATOM   2669  N   VAL 1 177      53.054  44.336  30.219  0.00  0.00           N  
ATOM   2670  CA  VAL 1 177      53.195  43.694  31.577  0.00  0.00           C  
ATOM   2671  C   VAL 1 177      52.377  42.495  31.808  0.00  0.00           C  
ATOM   2672  O   VAL 1 177      51.457  42.111  31.029  0.00  0.00           O  
ATOM   2673  CB  VAL 1 177      52.926  44.722  32.786  0.00  0.00           C  
ATOM   2674  CG1 VAL 1 177      53.984  45.896  32.731  0.00  0.00           C  
ATOM   2675  CG2 VAL 1 177      51.567  45.386  32.886  0.00  0.00           C  
ATOM   2676  H   VAL 1 177      52.231  44.908  30.098  0.00  0.00           H  
ATOM   2677  HA  VAL 1 177      54.245  43.416  31.667  0.00  0.00           H  
ATOM   2678  HB  VAL 1 177      53.124  44.210  33.728  0.00  0.00           H  
ATOM   2679 HG11 VAL 1 177      53.677  46.597  31.955  0.00  0.00           H  
ATOM   2680 HG12 VAL 1 177      54.019  46.410  33.692  0.00  0.00           H  
ATOM   2681 HG13 VAL 1 177      54.991  45.614  32.426  0.00  0.00           H  
ATOM   2682 HG21 VAL 1 177      51.615  46.178  33.632  0.00  0.00           H  
ATOM   2683 HG22 VAL 1 177      51.368  45.842  31.916  0.00  0.00           H  
ATOM   2684 HG23 VAL 1 177      50.871  44.600  33.180  0.00  0.00           H  
ATOM   2685  N   GLY 1 178      52.885  41.731  32.729  0.00  0.00           N  
ATOM   2686  CA  GLY 1 178      52.465  40.317  33.003  0.00  0.00           C  
ATOM   2687  C   GLY 1 178      52.634  39.766  34.384  0.00  0.00           C  
ATOM   2688  O   GLY 1 178      52.947  40.466  35.302  0.00  0.00           O  
ATOM   2689  H   GLY 1 178      53.821  41.933  33.051  0.00  0.00           H  
ATOM   2690  HA2 GLY 1 178      51.469  40.157  32.591  0.00  0.00           H  
ATOM   2691  HA3 GLY 1 178      52.941  39.620  32.314  0.00  0.00           H  
ATOM   2692  N   GLY 1 179      52.183  38.510  34.500  0.00  0.00           N  
ATOM   2693  CA  GLY 1 179      52.205  37.907  35.855  0.00  0.00           C  
ATOM   2694  C   GLY 1 179      51.672  36.476  35.883  0.00  0.00           C  
ATOM   2695  O   GLY 1 179      51.440  35.821  34.783  0.00  0.00           O  
ATOM   2696  H   GLY 1 179      52.000  37.986  33.656  0.00  0.00           H  
ATOM   2697  HA2 GLY 1 179      53.244  37.912  36.186  0.00  0.00           H  
ATOM   2698  HA3 GLY 1 179      51.505  38.536  36.404  0.00  0.00           H  
ATOM   2699  N   SER 1 180      51.311  36.045  37.098  0.00  0.00           N  
ATOM   2700  CA  SER 1 180      50.753  34.678  37.287  0.00  0.00           C  
ATOM   2701  C   SER 1 180      49.657  34.563  38.361  0.00  0.00           C  
ATOM   2702  O   SER 1 180      49.760  35.131  39.459  0.00  0.00           O  
ATOM   2703  CB  SER 1 180      51.711  33.564  37.655  0.00  0.00           C  
ATOM   2704  OG  SER 1 180      52.933  33.618  36.975  0.00  0.00           O  
ATOM   2705  H   SER 1 180      51.469  36.639  37.899  0.00  0.00           H  
ATOM   2706  HA  SER 1 180      50.278  34.448  36.334  0.00  0.00           H  
ATOM   2707  HB2 SER 1 180      51.948  33.557  38.719  0.00  0.00           H  
ATOM   2708  HB3 SER 1 180      51.253  32.598  37.446  0.00  0.00           H  
ATOM   2709  HG  SER 1 180      53.469  34.250  37.459  0.00  0.00           H  
ATOM   2710  N   MET 1 181      48.692  33.721  38.070  0.00  0.00           N  
ATOM   2711  CA  MET 1 181      47.536  33.375  38.847  0.00  0.00           C  
ATOM   2712  C   MET 1 181      47.369  31.883  38.938  0.00  0.00           C  
ATOM   2713  O   MET 1 181      46.853  31.225  38.037  0.00  0.00           O  
ATOM   2714  CB  MET 1 181      46.388  34.111  38.226  0.00  0.00           C  
ATOM   2715  CG  MET 1 181      45.181  34.037  39.231  0.00  0.00           C  
ATOM   2716  SD  MET 1 181      43.747  35.192  38.950  0.00  0.00           S  
ATOM   2717  CE  MET 1 181      42.757  34.402  37.713  0.00  0.00           C  
ATOM   2718  H   MET 1 181      48.760  33.299  37.155  0.00  0.00           H  
ATOM   2719  HA  MET 1 181      47.709  33.786  39.842  0.00  0.00           H  
ATOM   2720  HB2 MET 1 181      46.567  35.187  38.232  0.00  0.00           H  
ATOM   2721  HB3 MET 1 181      46.106  33.657  37.276  0.00  0.00           H  
ATOM   2722  HG2 MET 1 181      44.786  33.030  39.368  0.00  0.00           H  
ATOM   2723  HG3 MET 1 181      45.621  34.402  40.159  0.00  0.00           H  
ATOM   2724  HE1 MET 1 181      42.681  33.341  37.952  0.00  0.00           H  
ATOM   2725  HE2 MET 1 181      41.773  34.869  37.734  0.00  0.00           H  
ATOM   2726  HE3 MET 1 181      43.276  34.396  36.755  0.00  0.00           H  
ATOM   2727  N   ILE 1 182      47.775  31.292  40.064  0.00  0.00           N  
ATOM   2728  CA  ILE 1 182      47.776  29.861  40.415  0.00  0.00           C  
ATOM   2729  C   ILE 1 182      46.515  29.549  41.196  0.00  0.00           C  
ATOM   2730  O   ILE 1 182      46.393  29.894  42.365  0.00  0.00           O  
ATOM   2731  CB  ILE 1 182      49.054  29.528  41.231  0.00  0.00           C  
ATOM   2732  CG1 ILE 1 182      50.426  29.991  40.662  0.00  0.00           C  
ATOM   2733  CG2 ILE 1 182      49.162  27.978  41.480  0.00  0.00           C  
ATOM   2734  CD1 ILE 1 182      50.696  29.393  39.300  0.00  0.00           C  
ATOM   2735  H   ILE 1 182      48.122  31.800  40.865  0.00  0.00           H  
ATOM   2736  HA  ILE 1 182      47.760  29.351  39.452  0.00  0.00           H  
ATOM   2737  HB  ILE 1 182      48.993  29.889  42.257  0.00  0.00           H  
ATOM   2738 HG12 ILE 1 182      50.461  31.077  40.577  0.00  0.00           H  
ATOM   2739 HG13 ILE 1 182      51.242  29.733  41.336  0.00  0.00           H  
ATOM   2740 HG21 ILE 1 182      50.092  27.745  42.000  0.00  0.00           H  
ATOM   2741 HG22 ILE 1 182      48.402  27.634  42.181  0.00  0.00           H  
ATOM   2742 HG23 ILE 1 182      49.063  27.416  40.551  0.00  0.00           H  
ATOM   2743 HD11 ILE 1 182      51.082  28.376  39.362  0.00  0.00           H  
ATOM   2744 HD12 ILE 1 182      49.772  29.328  38.726  0.00  0.00           H  
ATOM   2745 HD13 ILE 1 182      51.486  29.991  38.846  0.00  0.00           H  
ATOM   2746  N   ILE 1 183      45.519  28.961  40.561  0.00  0.00           N  
ATOM   2747  CA  ILE 1 183      44.300  28.420  41.217  0.00  0.00           C  
ATOM   2748  C   ILE 1 183      44.553  27.047  41.780  0.00  0.00           C  
ATOM   2749  O   ILE 1 183      45.151  26.152  41.140  0.00  0.00           O  
ATOM   2750  CB  ILE 1 183      43.199  28.484  40.159  0.00  0.00           C  
ATOM   2751  CG1 ILE 1 183      42.814  29.884  39.637  0.00  0.00           C  
ATOM   2752  CG2 ILE 1 183      41.939  27.712  40.576  0.00  0.00           C  
ATOM   2753  CD1 ILE 1 183      42.464  30.876  40.826  0.00  0.00           C  
ATOM   2754  H   ILE 1 183      45.674  28.796  39.576  0.00  0.00           H  
ATOM   2755  HA  ILE 1 183      44.140  29.030  42.106  0.00  0.00           H  
ATOM   2756  HB  ILE 1 183      43.634  27.927  39.329  0.00  0.00           H  
ATOM   2757 HG12 ILE 1 183      43.636  30.311  39.064  0.00  0.00           H  
ATOM   2758 HG13 ILE 1 183      41.909  29.766  39.041  0.00  0.00           H  
ATOM   2759 HG21 ILE 1 183      42.113  26.641  40.471  0.00  0.00           H  
ATOM   2760 HG22 ILE 1 183      41.577  27.988  41.567  0.00  0.00           H  
ATOM   2761 HG23 ILE 1 183      41.106  27.928  39.907  0.00  0.00           H  
ATOM   2762 HD11 ILE 1 183      42.036  30.308  41.652  0.00  0.00           H  
ATOM   2763 HD12 ILE 1 183      43.415  31.345  41.078  0.00  0.00           H  
ATOM   2764 HD13 ILE 1 183      41.745  31.661  40.591  0.00  0.00           H  
ATOM   2765  N   GLY 1 184      44.014  26.744  42.967  0.00  0.00           N  
ATOM   2766  CA  GLY 1 184      44.188  25.408  43.612  0.00  0.00           C  
ATOM   2767  C   GLY 1 184      45.521  25.010  44.169  0.00  0.00           C  
ATOM   2768  O   GLY 1 184      45.728  23.842  44.529  0.00  0.00           O  
ATOM   2769  H   GLY 1 184      43.569  27.511  43.450  0.00  0.00           H  
ATOM   2770  HA2 GLY 1 184      43.439  25.162  44.364  0.00  0.00           H  
ATOM   2771  HA3 GLY 1 184      43.877  24.685  42.858  0.00  0.00           H  
ATOM   2772  N   GLY 1 185      46.505  25.920  44.197  0.00  0.00           N  
ATOM   2773  CA  GLY 1 185      47.977  25.516  44.440  0.00  0.00           C  
ATOM   2774  C   GLY 1 185      48.935  26.687  44.738  0.00  0.00           C  
ATOM   2775  O   GLY 1 185      48.567  27.863  44.714  0.00  0.00           O  
ATOM   2776  H   GLY 1 185      46.362  26.840  43.806  0.00  0.00           H  
ATOM   2777  HA2 GLY 1 185      48.093  24.874  45.313  0.00  0.00           H  
ATOM   2778  HA3 GLY 1 185      48.170  24.860  43.591  0.00  0.00           H  
ATOM   2779  N   ILE 1 186      50.226  26.338  44.988  0.00  0.00           N  
ATOM   2780  CA  ILE 1 186      51.380  27.194  45.438  0.00  0.00           C  
ATOM   2781  C   ILE 1 186      52.512  26.629  44.591  0.00  0.00           C  
ATOM   2782  O   ILE 1 186      52.601  25.402  44.359  0.00  0.00           O  
ATOM   2783  CB  ILE 1 186      51.612  27.069  46.958  0.00  0.00           C  
ATOM   2784  CG1 ILE 1 186      50.516  27.927  47.712  0.00  0.00           C  
ATOM   2785  CG2 ILE 1 186      53.001  27.662  47.223  0.00  0.00           C  
ATOM   2786  CD1 ILE 1 186      50.556  27.687  49.229  0.00  0.00           C  
ATOM   2787  H   ILE 1 186      50.433  25.350  44.942  0.00  0.00           H  
ATOM   2788  HA  ILE 1 186      51.142  28.228  45.187  0.00  0.00           H  
ATOM   2789  HB  ILE 1 186      51.585  26.029  47.283  0.00  0.00           H  
ATOM   2790 HG12 ILE 1 186      50.613  28.989  47.485  0.00  0.00           H  
ATOM   2791 HG13 ILE 1 186      49.519  27.626  47.388  0.00  0.00           H  
ATOM   2792 HG21 ILE 1 186      53.355  28.465  46.577  0.00  0.00           H  
ATOM   2793 HG22 ILE 1 186      53.002  28.084  48.228  0.00  0.00           H  
ATOM   2794 HG23 ILE 1 186      53.871  27.008  47.158  0.00  0.00           H  
ATOM   2795 HD11 ILE 1 186      51.424  28.098  49.744  0.00  0.00           H  
ATOM   2796 HD12 ILE 1 186      49.627  28.010  49.699  0.00  0.00           H  
ATOM   2797 HD13 ILE 1 186      50.532  26.625  49.475  0.00  0.00           H  
ATOM   2798  N   ASP 1 187      53.414  27.460  44.078  0.00  0.00           N  
ATOM   2799  CA  ASP 1 187      54.550  27.144  43.317  0.00  0.00           C  
ATOM   2800  C   ASP 1 187      55.724  28.105  43.649  0.00  0.00           C  
ATOM   2801  O   ASP 1 187      55.650  29.309  43.418  0.00  0.00           O  
ATOM   2802  CB  ASP 1 187      54.258  27.114  41.790  0.00  0.00           C  
ATOM   2803  CG  ASP 1 187      55.424  26.927  40.805  0.00  0.00           C  
ATOM   2804  OD1 ASP 1 187      56.466  26.415  41.335  0.00  0.00           O  
ATOM   2805  OD2 ASP 1 187      55.271  27.250  39.631  0.00  0.00           O  
ATOM   2806  H   ASP 1 187      53.165  28.439  44.098  0.00  0.00           H  
ATOM   2807  HA  ASP 1 187      54.894  26.131  43.525  0.00  0.00           H  
ATOM   2808  HB2 ASP 1 187      53.596  26.266  41.614  0.00  0.00           H  
ATOM   2809  HB3 ASP 1 187      53.767  28.055  41.545  0.00  0.00           H  
ATOM   2810  N   HIS 1 188      56.828  27.477  44.148  0.00  0.00           N  
ATOM   2811  CA  HIS 1 188      58.061  28.229  44.520  0.00  0.00           C  
ATOM   2812  C   HIS 1 188      58.853  28.684  43.248  0.00  0.00           C  
ATOM   2813  O   HIS 1 188      59.644  29.513  43.332  0.00  0.00           O  
ATOM   2814  CB  HIS 1 188      58.901  27.386  45.458  0.00  0.00           C  
ATOM   2815  CG  HIS 1 188      60.227  28.009  45.955  0.00  0.00           C  
ATOM   2816  ND1 HIS 1 188      60.423  28.998  46.857  0.00  0.00           N  
ATOM   2817  CD2 HIS 1 188      61.398  27.644  45.426  0.00  0.00           C  
ATOM   2818  CE1 HIS 1 188      61.759  29.294  46.750  0.00  0.00           C  
ATOM   2819  NE2 HIS 1 188      62.430  28.464  45.969  0.00  0.00           N  
ATOM   2820  H   HIS 1 188      56.693  26.476  44.187  0.00  0.00           H  
ATOM   2821  HA  HIS 1 188      57.793  29.152  45.034  0.00  0.00           H  
ATOM   2822  HB2 HIS 1 188      58.312  27.099  46.329  0.00  0.00           H  
ATOM   2823  HB3 HIS 1 188      59.078  26.506  44.838  0.00  0.00           H  
ATOM   2824  HD1 HIS 1 188      59.661  29.405  47.381  0.00  0.00           H  
ATOM   2825  HD2 HIS 1 188      61.479  26.893  44.654  0.00  0.00           H  
ATOM   2826  HE1 HIS 1 188      62.212  30.071  47.347  0.00  0.00           H  
ATOM   2827  N   SER 1 189      58.462  28.364  41.977  0.00  0.00           N  
ATOM   2828  CA  SER 1 189      59.022  28.972  40.786  0.00  0.00           C  
ATOM   2829  C   SER 1 189      58.778  30.395  40.750  0.00  0.00           C  
ATOM   2830  O   SER 1 189      59.590  31.151  40.204  0.00  0.00           O  
ATOM   2831  CB  SER 1 189      58.585  28.199  39.565  0.00  0.00           C  
ATOM   2832  OG  SER 1 189      57.350  28.656  39.040  0.00  0.00           O  
ATOM   2833  H   SER 1 189      57.659  27.757  41.895  0.00  0.00           H  
ATOM   2834  HA  SER 1 189      60.094  28.788  40.855  0.00  0.00           H  
ATOM   2835  HB2 SER 1 189      59.429  28.158  38.876  0.00  0.00           H  
ATOM   2836  HB3 SER 1 189      58.420  27.185  39.930  0.00  0.00           H  
ATOM   2837  HG  SER 1 189      56.579  28.175  39.352  0.00  0.00           H  
ATOM   2838  N   LEU 1 190      57.615  30.880  41.212  0.00  0.00           N  
ATOM   2839  CA  LEU 1 190      57.210  32.277  41.299  0.00  0.00           C  
ATOM   2840  C   LEU 1 190      57.852  33.083  42.426  0.00  0.00           C  
ATOM   2841  O   LEU 1 190      57.791  34.260  42.296  0.00  0.00           O  
ATOM   2842  CB  LEU 1 190      55.687  32.351  41.649  0.00  0.00           C  
ATOM   2843  CG  LEU 1 190      54.682  31.524  40.730  0.00  0.00           C  
ATOM   2844  CD1 LEU 1 190      53.180  31.737  41.112  0.00  0.00           C  
ATOM   2845  CD2 LEU 1 190      54.845  31.959  39.265  0.00  0.00           C  
ATOM   2846  H   LEU 1 190      56.931  30.232  41.576  0.00  0.00           H  
ATOM   2847  HA  LEU 1 190      57.329  32.843  40.375  0.00  0.00           H  
ATOM   2848  HB2 LEU 1 190      55.516  31.889  42.621  0.00  0.00           H  
ATOM   2849  HB3 LEU 1 190      55.454  33.408  41.775  0.00  0.00           H  
ATOM   2850  HG  LEU 1 190      54.840  30.446  40.718  0.00  0.00           H  
ATOM   2851 HD11 LEU 1 190      52.998  32.774  41.395  0.00  0.00           H  
ATOM   2852 HD12 LEU 1 190      52.564  31.656  40.216  0.00  0.00           H  
ATOM   2853 HD13 LEU 1 190      52.976  31.004  41.892  0.00  0.00           H  
ATOM   2854 HD21 LEU 1 190      55.836  31.799  38.840  0.00  0.00           H  
ATOM   2855 HD22 LEU 1 190      54.029  31.565  38.660  0.00  0.00           H  
ATOM   2856 HD23 LEU 1 190      54.673  33.035  39.235  0.00  0.00           H  
ATOM   2857  N   TYR 1 191      58.297  32.626  43.604  0.00  0.00           N  
ATOM   2858  CA  TYR 1 191      58.940  33.323  44.703  0.00  0.00           C  
ATOM   2859  C   TYR 1 191      60.383  32.898  45.134  0.00  0.00           C  
ATOM   2860  O   TYR 1 191      61.031  31.909  44.730  0.00  0.00           O  
ATOM   2861  CB  TYR 1 191      57.934  33.288  45.911  0.00  0.00           C  
ATOM   2862  CG  TYR 1 191      57.947  32.049  46.732  0.00  0.00           C  
ATOM   2863  CD1 TYR 1 191      56.893  31.159  46.541  0.00  0.00           C  
ATOM   2864  CD2 TYR 1 191      58.845  31.938  47.801  0.00  0.00           C  
ATOM   2865  CE1 TYR 1 191      56.750  30.075  47.414  0.00  0.00           C  
ATOM   2866  CE2 TYR 1 191      58.723  30.848  48.718  0.00  0.00           C  
ATOM   2867  CZ  TYR 1 191      57.664  29.896  48.504  0.00  0.00           C  
ATOM   2868  OH  TYR 1 191      57.595  28.805  49.322  0.00  0.00           O  
ATOM   2869  H   TYR 1 191      58.441  31.627  43.578  0.00  0.00           H  
ATOM   2870  HA  TYR 1 191      58.938  34.361  44.372  0.00  0.00           H  
ATOM   2871  HB2 TYR 1 191      58.290  34.140  46.491  0.00  0.00           H  
ATOM   2872  HB3 TYR 1 191      56.966  33.539  45.479  0.00  0.00           H  
ATOM   2873  HD1 TYR 1 191      56.311  31.181  45.631  0.00  0.00           H  
ATOM   2874  HD2 TYR 1 191      59.633  32.631  48.060  0.00  0.00           H  
ATOM   2875  HE1 TYR 1 191      55.961  29.345  47.310  0.00  0.00           H  
ATOM   2876  HE2 TYR 1 191      59.385  30.784  49.569  0.00  0.00           H  
ATOM   2877  HH  TYR 1 191      58.415  28.465  49.688  0.00  0.00           H  
ATOM   2878  N   THR 1 192      60.980  33.774  45.921  0.00  0.00           N  
ATOM   2879  CA  THR 1 192      62.224  33.659  46.608  0.00  0.00           C  
ATOM   2880  C   THR 1 192      62.207  34.019  48.087  0.00  0.00           C  
ATOM   2881  O   THR 1 192      61.370  34.817  48.574  0.00  0.00           O  
ATOM   2882  CB  THR 1 192      63.390  34.201  45.764  0.00  0.00           C  
ATOM   2883  OG1 THR 1 192      63.336  35.555  45.869  0.00  0.00           O  
ATOM   2884  CG2 THR 1 192      63.247  34.021  44.287  0.00  0.00           C  
ATOM   2885  H   THR 1 192      60.491  34.651  46.028  0.00  0.00           H  
ATOM   2886  HA  THR 1 192      62.359  32.577  46.621  0.00  0.00           H  
ATOM   2887  HB  THR 1 192      64.383  33.878  46.079  0.00  0.00           H  
ATOM   2888  HG1 THR 1 192      63.815  35.818  46.658  0.00  0.00           H  
ATOM   2889 HG21 THR 1 192      62.378  34.503  43.839  0.00  0.00           H  
ATOM   2890 HG22 THR 1 192      64.183  34.235  43.771  0.00  0.00           H  
ATOM   2891 HG23 THR 1 192      63.161  32.960  44.053  0.00  0.00           H  
ATOM   2892  N   GLY 1 193      63.018  33.437  48.954  0.00  0.00           N  
ATOM   2893  CA  GLY 1 193      63.061  33.655  50.376  0.00  0.00           C  
ATOM   2894  C   GLY 1 193      61.904  32.790  51.125  0.00  0.00           C  
ATOM   2895  O   GLY 1 193      61.195  32.001  50.473  0.00  0.00           O  
ATOM   2896  H   GLY 1 193      63.818  32.944  48.582  0.00  0.00           H  
ATOM   2897  HA2 GLY 1 193      64.005  33.528  50.907  0.00  0.00           H  
ATOM   2898  HA3 GLY 1 193      62.813  34.692  50.602  0.00  0.00           H  
ATOM   2899  N   SER 1 194      61.659  32.978  52.414  0.00  0.00           N  
ATOM   2900  CA  SER 1 194      60.560  32.406  53.168  0.00  0.00           C  
ATOM   2901  C   SER 1 194      59.188  33.068  52.929  0.00  0.00           C  
ATOM   2902  O   SER 1 194      58.942  34.225  52.703  0.00  0.00           O  
ATOM   2903  CB  SER 1 194      60.913  32.340  54.672  0.00  0.00           C  
ATOM   2904  OG  SER 1 194      60.033  31.596  55.420  0.00  0.00           O  
ATOM   2905  H   SER 1 194      62.195  33.715  52.849  0.00  0.00           H  
ATOM   2906  HA  SER 1 194      60.501  31.376  52.817  0.00  0.00           H  
ATOM   2907  HB2 SER 1 194      61.841  31.791  54.834  0.00  0.00           H  
ATOM   2908  HB3 SER 1 194      60.969  33.347  55.085  0.00  0.00           H  
ATOM   2909  HG  SER 1 194      59.968  30.755  54.962  0.00  0.00           H  
ATOM   2910  N   LEU 1 195      58.102  32.241  52.812  0.00  0.00           N  
ATOM   2911  CA  LEU 1 195      56.712  32.794  52.978  0.00  0.00           C  
ATOM   2912  C   LEU 1 195      56.518  33.320  54.419  0.00  0.00           C  
ATOM   2913  O   LEU 1 195      56.757  32.490  55.361  0.00  0.00           O  
ATOM   2914  CB  LEU 1 195      55.720  31.644  52.701  0.00  0.00           C  
ATOM   2915  CG  LEU 1 195      55.517  31.425  51.179  0.00  0.00           C  
ATOM   2916  CD1 LEU 1 195      54.860  30.059  50.903  0.00  0.00           C  
ATOM   2917  CD2 LEU 1 195      54.712  32.542  50.580  0.00  0.00           C  
ATOM   2918  H   LEU 1 195      58.215  31.262  53.032  0.00  0.00           H  
ATOM   2919  HA  LEU 1 195      56.466  33.600  52.286  0.00  0.00           H  
ATOM   2920  HB2 LEU 1 195      56.028  30.672  53.086  0.00  0.00           H  
ATOM   2921  HB3 LEU 1 195      54.759  31.834  53.178  0.00  0.00           H  
ATOM   2922  HG  LEU 1 195      56.464  31.500  50.645  0.00  0.00           H  
ATOM   2923 HD11 LEU 1 195      53.886  29.951  51.381  0.00  0.00           H  
ATOM   2924 HD12 LEU 1 195      54.476  29.958  49.888  0.00  0.00           H  
ATOM   2925 HD13 LEU 1 195      55.402  29.211  51.320  0.00  0.00           H  
ATOM   2926 HD21 LEU 1 195      54.644  32.504  49.492  0.00  0.00           H  
ATOM   2927 HD22 LEU 1 195      53.680  32.488  50.926  0.00  0.00           H  
ATOM   2928 HD23 LEU 1 195      55.162  33.498  50.847  0.00  0.00           H  
ATOM   2929  N   TRP 1 196      55.852  34.423  54.671  0.00  0.00           N  
ATOM   2930  CA  TRP 1 196      55.372  34.950  55.898  0.00  0.00           C  
ATOM   2931  C   TRP 1 196      53.880  35.253  55.841  0.00  0.00           C  
ATOM   2932  O   TRP 1 196      53.440  36.059  55.042  0.00  0.00           O  
ATOM   2933  CB  TRP 1 196      56.186  36.130  56.400  0.00  0.00           C  
ATOM   2934  CG  TRP 1 196      57.582  35.713  56.982  0.00  0.00           C  
ATOM   2935  CD1 TRP 1 196      58.690  35.382  56.324  0.00  0.00           C  
ATOM   2936  CD2 TRP 1 196      57.887  35.406  58.305  0.00  0.00           C  
ATOM   2937  NE1 TRP 1 196      59.714  34.989  57.190  0.00  0.00           N  
ATOM   2938  CE2 TRP 1 196      59.255  35.004  58.456  0.00  0.00           C  
ATOM   2939  CE3 TRP 1 196      57.087  35.441  59.492  0.00  0.00           C  
ATOM   2940  CZ2 TRP 1 196      59.776  34.394  59.591  0.00  0.00           C  
ATOM   2941  CZ3 TRP 1 196      57.717  35.103  60.708  0.00  0.00           C  
ATOM   2942  CH2 TRP 1 196      59.046  34.506  60.762  0.00  0.00           C  
ATOM   2943  H   TRP 1 196      55.681  34.952  53.828  0.00  0.00           H  
ATOM   2944  HA  TRP 1 196      55.503  34.207  56.685  0.00  0.00           H  
ATOM   2945  HB2 TRP 1 196      56.201  36.805  55.544  0.00  0.00           H  
ATOM   2946  HB3 TRP 1 196      55.568  36.666  57.119  0.00  0.00           H  
ATOM   2947  HD1 TRP 1 196      58.854  35.536  55.268  0.00  0.00           H  
ATOM   2948  HE1 TRP 1 196      60.629  34.653  56.927  0.00  0.00           H  
ATOM   2949  HE3 TRP 1 196      56.034  35.680  59.501  0.00  0.00           H  
ATOM   2950  HZ2 TRP 1 196      60.831  34.162  59.612  0.00  0.00           H  
ATOM   2951  HZ3 TRP 1 196      57.137  35.166  61.617  0.00  0.00           H  
ATOM   2952  HH2 TRP 1 196      59.390  34.227  61.747  0.00  0.00           H  
ATOM   2953  N   TYR 1 197      53.183  34.876  56.882  0.00  0.00           N  
ATOM   2954  CA  TYR 1 197      51.681  34.919  56.805  0.00  0.00           C  
ATOM   2955  C   TYR 1 197      50.987  35.764  57.857  0.00  0.00           C  
ATOM   2956  O   TYR 1 197      51.458  35.901  58.987  0.00  0.00           O  
ATOM   2957  CB  TYR 1 197      51.094  33.491  56.810  0.00  0.00           C  
ATOM   2958  CG  TYR 1 197      51.176  32.509  55.647  0.00  0.00           C  
ATOM   2959  CD1 TYR 1 197      50.091  32.441  54.799  0.00  0.00           C  
ATOM   2960  CD2 TYR 1 197      52.373  31.881  55.425  0.00  0.00           C  
ATOM   2961  CE1 TYR 1 197      50.222  31.653  53.609  0.00  0.00           C  
ATOM   2962  CE2 TYR 1 197      52.454  30.930  54.348  0.00  0.00           C  
ATOM   2963  CZ  TYR 1 197      51.309  30.810  53.488  0.00  0.00           C  
ATOM   2964  OH  TYR 1 197      51.404  29.929  52.411  0.00  0.00           O  
ATOM   2965  H   TYR 1 197      53.612  34.221  57.520  0.00  0.00           H  
ATOM   2966  HA  TYR 1 197      51.368  35.357  55.857  0.00  0.00           H  
ATOM   2967  HB2 TYR 1 197      51.512  32.999  57.688  0.00  0.00           H  
ATOM   2968  HB3 TYR 1 197      50.024  33.586  56.997  0.00  0.00           H  
ATOM   2969  HD1 TYR 1 197      49.181  32.994  54.979  0.00  0.00           H  
ATOM   2970  HD2 TYR 1 197      53.240  31.992  56.059  0.00  0.00           H  
ATOM   2971  HE1 TYR 1 197      49.414  31.588  52.895  0.00  0.00           H  
ATOM   2972  HE2 TYR 1 197      53.320  30.302  54.197  0.00  0.00           H  
ATOM   2973  HH  TYR 1 197      52.020  29.202  52.535  0.00  0.00           H  
ATOM   2974  N   THR 1 198      49.959  36.471  57.490  0.00  0.00           N  
ATOM   2975  CA  THR 1 198      49.009  37.356  58.179  0.00  0.00           C  
ATOM   2976  C   THR 1 198      47.613  36.740  58.207  0.00  0.00           C  
ATOM   2977  O   THR 1 198      47.128  36.183  57.198  0.00  0.00           O  
ATOM   2978  CB  THR 1 198      49.088  38.780  57.572  0.00  0.00           C  
ATOM   2979  OG1 THR 1 198      48.537  39.706  58.398  0.00  0.00           O  
ATOM   2980  CG2 THR 1 198      48.563  38.940  56.143  0.00  0.00           C  
ATOM   2981  H   THR 1 198      49.667  36.261  56.546  0.00  0.00           H  
ATOM   2982  HA  THR 1 198      49.398  37.484  59.189  0.00  0.00           H  
ATOM   2983  HB  THR 1 198      50.154  38.996  57.500  0.00  0.00           H  
ATOM   2984  HG1 THR 1 198      49.116  39.743  59.163  0.00  0.00           H  
ATOM   2985 HG21 THR 1 198      49.182  38.311  55.504  0.00  0.00           H  
ATOM   2986 HG22 THR 1 198      47.509  38.665  56.164  0.00  0.00           H  
ATOM   2987 HG23 THR 1 198      48.476  39.959  55.764  0.00  0.00           H  
ATOM   2988  N   PRO 1 199      46.924  36.882  59.341  0.00  0.00           N  
ATOM   2989  CA  PRO 1 199      45.587  36.359  59.595  0.00  0.00           C  
ATOM   2990  C   PRO 1 199      44.478  37.281  58.897  0.00  0.00           C  
ATOM   2991  O   PRO 1 199      44.589  38.526  59.021  0.00  0.00           O  
ATOM   2992  CB  PRO 1 199      45.341  36.320  61.115  0.00  0.00           C  
ATOM   2993  CG  PRO 1 199      46.247  37.493  61.582  0.00  0.00           C  
ATOM   2994  CD  PRO 1 199      47.457  37.456  60.617  0.00  0.00           C  
ATOM   2995  HA  PRO 1 199      45.386  35.352  59.229  0.00  0.00           H  
ATOM   2996  HB2 PRO 1 199      44.282  36.520  61.277  0.00  0.00           H  
ATOM   2997  HB3 PRO 1 199      45.656  35.331  61.449  0.00  0.00           H  
ATOM   2998  HG2 PRO 1 199      45.837  38.487  61.404  0.00  0.00           H  
ATOM   2999  HG3 PRO 1 199      46.528  37.361  62.627  0.00  0.00           H  
ATOM   3000  HD2 PRO 1 199      48.166  36.684  60.917  0.00  0.00           H  
ATOM   3001  HD3 PRO 1 199      47.867  38.458  60.490  0.00  0.00           H  
ATOM   3002  N   ILE 1 200      43.472  36.765  58.125  0.00  0.00           N  
ATOM   3003  CA  ILE 1 200      42.311  37.536  57.575  0.00  0.00           C  
ATOM   3004  C   ILE 1 200      41.276  37.851  58.656  0.00  0.00           C  
ATOM   3005  O   ILE 1 200      40.649  36.932  59.304  0.00  0.00           O  
ATOM   3006  CB  ILE 1 200      41.648  36.888  56.439  0.00  0.00           C  
ATOM   3007  CG1 ILE 1 200      42.627  36.437  55.316  0.00  0.00           C  
ATOM   3008  CG2 ILE 1 200      40.615  37.881  55.817  0.00  0.00           C  
ATOM   3009  CD1 ILE 1 200      42.048  35.474  54.350  0.00  0.00           C  
ATOM   3010  H   ILE 1 200      43.446  35.756  58.087  0.00  0.00           H  
ATOM   3011  HA  ILE 1 200      42.752  38.462  57.206  0.00  0.00           H  
ATOM   3012  HB  ILE 1 200      41.141  36.006  56.830  0.00  0.00           H  
ATOM   3013 HG12 ILE 1 200      42.927  37.290  54.708  0.00  0.00           H  
ATOM   3014 HG13 ILE 1 200      43.500  35.968  55.771  0.00  0.00           H  
ATOM   3015 HG21 ILE 1 200      41.106  38.848  55.716  0.00  0.00           H  
ATOM   3016 HG22 ILE 1 200      40.442  37.636  54.770  0.00  0.00           H  
ATOM   3017 HG23 ILE 1 200      39.698  37.940  56.404  0.00  0.00           H  
ATOM   3018 HD11 ILE 1 200      41.142  35.026  54.761  0.00  0.00           H  
ATOM   3019 HD12 ILE 1 200      41.842  35.991  53.413  0.00  0.00           H  
ATOM   3020 HD13 ILE 1 200      42.687  34.646  54.044  0.00  0.00           H  
ATOM   3021  N   ARG 1 201      41.119  39.135  58.855  0.00  0.00           N  
ATOM   3022  CA  ARG 1 201      40.316  39.756  59.976  0.00  0.00           C  
ATOM   3023  C   ARG 1 201      38.854  39.477  59.899  0.00  0.00           C  
ATOM   3024  O   ARG 1 201      38.284  38.966  60.876  0.00  0.00           O  
ATOM   3025  CB  ARG 1 201      40.603  41.325  60.002  0.00  0.00           C  
ATOM   3026  CG  ARG 1 201      40.192  41.980  61.371  0.00  0.00           C  
ATOM   3027  CD  ARG 1 201      40.593  43.419  61.348  0.00  0.00           C  
ATOM   3028  NE  ARG 1 201      40.307  43.995  62.636  0.00  0.00           N  
ATOM   3029  CZ  ARG 1 201      39.593  45.153  62.801  0.00  0.00           C  
ATOM   3030  NH1 ARG 1 201      38.974  45.808  61.844  0.00  0.00           N  
ATOM   3031  NH2 ARG 1 201      39.322  45.471  64.024  0.00  0.00           N  
ATOM   3032  H   ARG 1 201      41.575  39.696  58.149  0.00  0.00           H  
ATOM   3033  HA  ARG 1 201      40.682  39.279  60.885  0.00  0.00           H  
ATOM   3034  HB2 ARG 1 201      41.642  41.568  59.780  0.00  0.00           H  
ATOM   3035  HB3 ARG 1 201      39.965  41.790  59.251  0.00  0.00           H  
ATOM   3036  HG2 ARG 1 201      39.120  41.900  61.552  0.00  0.00           H  
ATOM   3037  HG3 ARG 1 201      40.740  41.470  62.164  0.00  0.00           H  
ATOM   3038  HD2 ARG 1 201      41.625  43.486  61.006  0.00  0.00           H  
ATOM   3039  HD3 ARG 1 201      39.990  43.954  60.615  0.00  0.00           H  
ATOM   3040  HE  ARG 1 201      40.420  43.551  63.536  0.00  0.00           H  
ATOM   3041 HH11 ARG 1 201      38.340  46.541  62.132  0.00  0.00           H  
ATOM   3042 HH12 ARG 1 201      39.209  45.769  60.863  0.00  0.00           H  
ATOM   3043 HH21 ARG 1 201      38.701  46.244  64.213  0.00  0.00           H  
ATOM   3044 HH22 ARG 1 201      39.885  45.108  64.780  0.00  0.00           H  
ATOM   3045  N   ARG 1 202      38.274  39.630  58.650  0.00  0.00           N  
ATOM   3046  CA  ARG 1 202      36.885  39.273  58.506  0.00  0.00           C  
ATOM   3047  C   ARG 1 202      36.643  38.907  57.023  0.00  0.00           C  
ATOM   3048  O   ARG 1 202      37.308  39.540  56.169  0.00  0.00           O  
ATOM   3049  CB  ARG 1 202      36.085  40.534  58.899  0.00  0.00           C  
ATOM   3050  CG  ARG 1 202      34.524  40.413  58.810  0.00  0.00           C  
ATOM   3051  CD  ARG 1 202      33.822  41.496  59.686  0.00  0.00           C  
ATOM   3052  NE  ARG 1 202      33.914  42.882  59.067  0.00  0.00           N  
ATOM   3053  CZ  ARG 1 202      32.927  43.601  58.637  0.00  0.00           C  
ATOM   3054  NH1 ARG 1 202      32.896  44.886  58.869  0.00  0.00           N  
ATOM   3055  NH2 ARG 1 202      31.878  43.147  58.003  0.00  0.00           N  
ATOM   3056  H   ARG 1 202      38.798  40.067  57.906  0.00  0.00           H  
ATOM   3057  HA  ARG 1 202      36.709  38.347  59.055  0.00  0.00           H  
ATOM   3058  HB2 ARG 1 202      36.342  40.756  59.934  0.00  0.00           H  
ATOM   3059  HB3 ARG 1 202      36.443  41.377  58.308  0.00  0.00           H  
ATOM   3060  HG2 ARG 1 202      34.067  40.380  57.821  0.00  0.00           H  
ATOM   3061  HG3 ARG 1 202      34.324  39.492  59.356  0.00  0.00           H  
ATOM   3062  HD2 ARG 1 202      32.763  41.238  59.720  0.00  0.00           H  
ATOM   3063  HD3 ARG 1 202      34.239  41.477  60.693  0.00  0.00           H  
ATOM   3064  HE  ARG 1 202      34.686  43.352  59.519  0.00  0.00           H  
ATOM   3065 HH11 ARG 1 202      32.362  45.482  58.252  0.00  0.00           H  
ATOM   3066 HH12 ARG 1 202      33.646  45.211  59.463  0.00  0.00           H  
ATOM   3067 HH21 ARG 1 202      31.213  43.776  57.575  0.00  0.00           H  
ATOM   3068 HH22 ARG 1 202      31.852  42.138  57.979  0.00  0.00           H  
ATOM   3069  N   GLU 1 203      35.736  37.951  56.666  0.00  0.00           N  
ATOM   3070  CA  GLU 1 203      35.427  37.500  55.336  0.00  0.00           C  
ATOM   3071  C   GLU 1 203      34.558  38.530  54.603  0.00  0.00           C  
ATOM   3072  O   GLU 1 203      33.381  38.366  54.467  0.00  0.00           O  
ATOM   3073  CB  GLU 1 203      34.835  36.014  55.304  0.00  0.00           C  
ATOM   3074  CG  GLU 1 203      35.762  35.029  55.863  0.00  0.00           C  
ATOM   3075  CD  GLU 1 203      35.285  33.631  55.804  0.00  0.00           C  
ATOM   3076  OE1 GLU 1 203      36.032  32.789  56.384  0.00  0.00           O  
ATOM   3077  OE2 GLU 1 203      34.229  33.329  55.204  0.00  0.00           O  
ATOM   3078  H   GLU 1 203      35.268  37.406  57.376  0.00  0.00           H  
ATOM   3079  HA  GLU 1 203      36.349  37.536  54.756  0.00  0.00           H  
ATOM   3080  HB2 GLU 1 203      34.050  35.956  56.058  0.00  0.00           H  
ATOM   3081  HB3 GLU 1 203      34.544  35.840  54.268  0.00  0.00           H  
ATOM   3082  HG2 GLU 1 203      36.762  35.213  55.472  0.00  0.00           H  
ATOM   3083  HG3 GLU 1 203      35.773  35.249  56.930  0.00  0.00           H  
ATOM   3084  N   TRP 1 204      35.158  39.655  54.180  0.00  0.00           N  
ATOM   3085  CA  TRP 1 204      34.393  40.499  53.289  0.00  0.00           C  
ATOM   3086  C   TRP 1 204      35.362  40.914  52.180  0.00  0.00           C  
ATOM   3087  O   TRP 1 204      35.661  40.183  51.247  0.00  0.00           O  
ATOM   3088  CB  TRP 1 204      33.761  41.687  54.058  0.00  0.00           C  
ATOM   3089  CG  TRP 1 204      34.429  42.699  54.901  0.00  0.00           C  
ATOM   3090  CD1 TRP 1 204      35.670  42.604  55.407  0.00  0.00           C  
ATOM   3091  CD2 TRP 1 204      33.949  44.025  55.214  0.00  0.00           C  
ATOM   3092  NE1 TRP 1 204      35.915  43.800  56.143  0.00  0.00           N  
ATOM   3093  CE2 TRP 1 204      34.930  44.706  56.054  0.00  0.00           C  
ATOM   3094  CE3 TRP 1 204      32.764  44.798  54.882  0.00  0.00           C  
ATOM   3095  CZ2 TRP 1 204      34.798  46.057  56.521  0.00  0.00           C  
ATOM   3096  CZ3 TRP 1 204      32.624  46.048  55.412  0.00  0.00           C  
ATOM   3097  CH2 TRP 1 204      33.636  46.735  56.203  0.00  0.00           C  
ATOM   3098  H   TRP 1 204      36.151  39.838  54.184  0.00  0.00           H  
ATOM   3099  HA  TRP 1 204      33.625  39.931  52.765  0.00  0.00           H  
ATOM   3100  HB2 TRP 1 204      33.322  42.358  53.320  0.00  0.00           H  
ATOM   3101  HB3 TRP 1 204      32.952  41.259  54.649  0.00  0.00           H  
ATOM   3102  HD1 TRP 1 204      36.452  41.877  55.244  0.00  0.00           H  
ATOM   3103  HE1 TRP 1 204      36.805  43.987  56.584  0.00  0.00           H  
ATOM   3104  HE3 TRP 1 204      31.996  44.295  54.314  0.00  0.00           H  
ATOM   3105  HZ2 TRP 1 204      35.590  46.485  57.116  0.00  0.00           H  
ATOM   3106  HZ3 TRP 1 204      31.786  46.661  55.116  0.00  0.00           H  
ATOM   3107  HH2 TRP 1 204      33.494  47.690  56.686  0.00  0.00           H  
ATOM   3108  N   TYR 1 205      36.041  42.081  52.284  0.00  0.00           N  
ATOM   3109  CA  TYR 1 205      37.281  42.318  51.658  0.00  0.00           C  
ATOM   3110  C   TYR 1 205      38.406  41.315  52.122  0.00  0.00           C  
ATOM   3111  O   TYR 1 205      38.158  40.650  53.152  0.00  0.00           O  
ATOM   3112  CB  TYR 1 205      37.773  43.770  51.904  0.00  0.00           C  
ATOM   3113  CG  TYR 1 205      36.855  44.867  51.401  0.00  0.00           C  
ATOM   3114  CD1 TYR 1 205      36.861  45.080  50.045  0.00  0.00           C  
ATOM   3115  CD2 TYR 1 205      35.875  45.432  52.259  0.00  0.00           C  
ATOM   3116  CE1 TYR 1 205      35.850  45.928  49.526  0.00  0.00           C  
ATOM   3117  CE2 TYR 1 205      34.937  46.390  51.730  0.00  0.00           C  
ATOM   3118  CZ  TYR 1 205      34.913  46.619  50.351  0.00  0.00           C  
ATOM   3119  OH  TYR 1 205      33.977  47.490  49.867  0.00  0.00           O  
ATOM   3120  H   TYR 1 205      35.822  42.670  53.075  0.00  0.00           H  
ATOM   3121  HA  TYR 1 205      37.148  42.192  50.584  0.00  0.00           H  
ATOM   3122  HB2 TYR 1 205      37.865  43.884  52.985  0.00  0.00           H  
ATOM   3123  HB3 TYR 1 205      38.711  44.018  51.408  0.00  0.00           H  
ATOM   3124  HD1 TYR 1 205      37.444  44.480  49.363  0.00  0.00           H  
ATOM   3125  HD2 TYR 1 205      35.763  45.192  53.306  0.00  0.00           H  
ATOM   3126  HE1 TYR 1 205      35.852  46.053  48.453  0.00  0.00           H  
ATOM   3127  HE2 TYR 1 205      34.175  46.814  52.367  0.00  0.00           H  
ATOM   3128  HH  TYR 1 205      34.102  47.680  48.935  0.00  0.00           H  
ATOM   3129  N   TYR 1 206      39.676  41.381  51.596  0.00  0.00           N  
ATOM   3130  CA  TYR 1 206      40.819  40.820  52.237  0.00  0.00           C  
ATOM   3131  C   TYR 1 206      41.404  41.742  53.312  0.00  0.00           C  
ATOM   3132  O   TYR 1 206      42.499  42.327  53.157  0.00  0.00           O  
ATOM   3133  CB  TYR 1 206      41.823  40.405  51.172  0.00  0.00           C  
ATOM   3134  CG  TYR 1 206      41.437  39.189  50.257  0.00  0.00           C  
ATOM   3135  CD1 TYR 1 206      41.524  37.891  50.873  0.00  0.00           C  
ATOM   3136  CD2 TYR 1 206      40.837  39.387  48.977  0.00  0.00           C  
ATOM   3137  CE1 TYR 1 206      41.208  36.776  50.143  0.00  0.00           C  
ATOM   3138  CE2 TYR 1 206      40.325  38.204  48.402  0.00  0.00           C  
ATOM   3139  CZ  TYR 1 206      40.413  36.913  48.951  0.00  0.00           C  
ATOM   3140  OH  TYR 1 206      39.694  35.913  48.417  0.00  0.00           O  
ATOM   3141  H   TYR 1 206      39.806  42.074  50.873  0.00  0.00           H  
ATOM   3142  HA  TYR 1 206      40.528  39.898  52.739  0.00  0.00           H  
ATOM   3143  HB2 TYR 1 206      42.038  41.240  50.505  0.00  0.00           H  
ATOM   3144  HB3 TYR 1 206      42.783  40.300  51.677  0.00  0.00           H  
ATOM   3145  HD1 TYR 1 206      41.818  37.715  51.897  0.00  0.00           H  
ATOM   3146  HD2 TYR 1 206      40.709  40.368  48.544  0.00  0.00           H  
ATOM   3147  HE1 TYR 1 206      41.276  35.814  50.628  0.00  0.00           H  
ATOM   3148  HE2 TYR 1 206      39.801  38.257  47.460  0.00  0.00           H  
ATOM   3149  HH  TYR 1 206      39.227  36.138  47.610  0.00  0.00           H  
ATOM   3150  N   GLU 1 207      40.570  41.878  54.366  0.00  0.00           N  
ATOM   3151  CA  GLU 1 207      40.899  42.772  55.520  0.00  0.00           C  
ATOM   3152  C   GLU 1 207      41.996  42.151  56.349  0.00  0.00           C  
ATOM   3153  O   GLU 1 207      41.862  41.087  56.864  0.00  0.00           O  
ATOM   3154  CB  GLU 1 207      39.687  43.382  56.182  0.00  0.00           C  
ATOM   3155  CG  GLU 1 207      40.065  44.417  57.237  0.00  0.00           C  
ATOM   3156  CD  GLU 1 207      38.955  45.055  58.127  0.00  0.00           C  
ATOM   3157  OE1 GLU 1 207      37.787  44.701  57.898  0.00  0.00           O  
ATOM   3158  OE2 GLU 1 207      39.363  45.873  59.021  0.00  0.00           O  
ATOM   3159  H   GLU 1 207      39.656  41.448  54.370  0.00  0.00           H  
ATOM   3160  HA  GLU 1 207      41.347  43.638  55.033  0.00  0.00           H  
ATOM   3161  HB2 GLU 1 207      39.079  43.934  55.465  0.00  0.00           H  
ATOM   3162  HB3 GLU 1 207      39.065  42.581  56.583  0.00  0.00           H  
ATOM   3163  HG2 GLU 1 207      40.611  43.859  57.997  0.00  0.00           H  
ATOM   3164  HG3 GLU 1 207      40.795  45.106  56.813  0.00  0.00           H  
ATOM   3165  N   VAL 1 208      43.092  42.886  56.412  0.00  0.00           N  
ATOM   3166  CA  VAL 1 208      44.200  42.617  57.265  0.00  0.00           C  
ATOM   3167  C   VAL 1 208      44.415  43.796  58.276  0.00  0.00           C  
ATOM   3168  O   VAL 1 208      43.543  44.672  58.456  0.00  0.00           O  
ATOM   3169  CB  VAL 1 208      45.494  42.464  56.441  0.00  0.00           C  
ATOM   3170  CG1 VAL 1 208      45.403  41.255  55.405  0.00  0.00           C  
ATOM   3171  CG2 VAL 1 208      45.800  43.604  55.462  0.00  0.00           C  
ATOM   3172  H   VAL 1 208      43.176  43.672  55.783  0.00  0.00           H  
ATOM   3173  HA  VAL 1 208      43.952  41.764  57.897  0.00  0.00           H  
ATOM   3174  HB  VAL 1 208      46.325  42.357  57.138  0.00  0.00           H  
ATOM   3175 HG11 VAL 1 208      45.062  40.411  56.006  0.00  0.00           H  
ATOM   3176 HG12 VAL 1 208      44.667  41.416  54.618  0.00  0.00           H  
ATOM   3177 HG13 VAL 1 208      46.443  41.110  55.115  0.00  0.00           H  
ATOM   3178 HG21 VAL 1 208      45.813  44.539  56.021  0.00  0.00           H  
ATOM   3179 HG22 VAL 1 208      46.756  43.384  54.988  0.00  0.00           H  
ATOM   3180 HG23 VAL 1 208      45.163  43.829  54.607  0.00  0.00           H  
ATOM   3181  N   ILE 1 209      45.565  43.898  59.042  0.00  0.00           N  
ATOM   3182  CA  ILE 1 209      46.122  44.972  59.941  0.00  0.00           C  
ATOM   3183  C   ILE 1 209      47.575  45.175  59.682  0.00  0.00           C  
ATOM   3184  O   ILE 1 209      48.397  44.276  59.630  0.00  0.00           O  
ATOM   3185  CB  ILE 1 209      45.872  44.476  61.448  0.00  0.00           C  
ATOM   3186  CG1 ILE 1 209      44.357  44.237  61.829  0.00  0.00           C  
ATOM   3187  CG2 ILE 1 209      46.514  45.357  62.573  0.00  0.00           C  
ATOM   3188  CD1 ILE 1 209      44.076  43.512  63.171  0.00  0.00           C  
ATOM   3189  H   ILE 1 209      46.180  43.101  58.965  0.00  0.00           H  
ATOM   3190  HA  ILE 1 209      45.505  45.867  59.856  0.00  0.00           H  
ATOM   3191  HB  ILE 1 209      46.299  43.473  61.434  0.00  0.00           H  
ATOM   3192 HG12 ILE 1 209      43.801  45.174  61.861  0.00  0.00           H  
ATOM   3193 HG13 ILE 1 209      43.823  43.589  61.134  0.00  0.00           H  
ATOM   3194 HG21 ILE 1 209      46.961  44.774  63.378  0.00  0.00           H  
ATOM   3195 HG22 ILE 1 209      47.235  46.071  62.176  0.00  0.00           H  
ATOM   3196 HG23 ILE 1 209      45.635  45.826  63.016  0.00  0.00           H  
ATOM   3197 HD11 ILE 1 209      43.078  43.080  63.108  0.00  0.00           H  
ATOM   3198 HD12 ILE 1 209      44.747  42.662  63.295  0.00  0.00           H  
ATOM   3199 HD13 ILE 1 209      44.182  44.299  63.917  0.00  0.00           H  
ATOM   3200  N   ILE 1 210      47.966  46.473  59.617  0.00  0.00           N  
ATOM   3201  CA  ILE 1 210      49.285  47.069  59.205  0.00  0.00           C  
ATOM   3202  C   ILE 1 210      49.827  47.676  60.473  0.00  0.00           C  
ATOM   3203  O   ILE 1 210      49.304  48.775  60.739  0.00  0.00           O  
ATOM   3204  CB  ILE 1 210      49.169  48.029  58.067  0.00  0.00           C  
ATOM   3205  CG1 ILE 1 210      48.537  47.343  56.821  0.00  0.00           C  
ATOM   3206  CG2 ILE 1 210      50.514  48.719  57.724  0.00  0.00           C  
ATOM   3207  CD1 ILE 1 210      49.458  46.285  56.265  0.00  0.00           C  
ATOM   3208  H   ILE 1 210      47.242  47.165  59.749  0.00  0.00           H  
ATOM   3209  HA  ILE 1 210      50.025  46.298  58.993  0.00  0.00           H  
ATOM   3210  HB  ILE 1 210      48.563  48.873  58.395  0.00  0.00           H  
ATOM   3211 HG12 ILE 1 210      47.558  46.902  57.013  0.00  0.00           H  
ATOM   3212 HG13 ILE 1 210      48.424  48.057  56.006  0.00  0.00           H  
ATOM   3213 HG21 ILE 1 210      51.273  48.069  57.286  0.00  0.00           H  
ATOM   3214 HG22 ILE 1 210      50.310  49.446  56.937  0.00  0.00           H  
ATOM   3215 HG23 ILE 1 210      50.832  49.270  58.609  0.00  0.00           H  
ATOM   3216 HD11 ILE 1 210      50.298  46.656  55.678  0.00  0.00           H  
ATOM   3217 HD12 ILE 1 210      49.726  45.586  57.058  0.00  0.00           H  
ATOM   3218 HD13 ILE 1 210      48.902  45.754  55.493  0.00  0.00           H  
ATOM   3219  N   VAL 1 211      50.716  47.069  61.243  0.00  0.00           N  
ATOM   3220  CA  VAL 1 211      51.023  47.497  62.610  0.00  0.00           C  
ATOM   3221  C   VAL 1 211      52.084  48.585  62.721  0.00  0.00           C  
ATOM   3222  O   VAL 1 211      52.227  49.244  63.769  0.00  0.00           O  
ATOM   3223  CB  VAL 1 211      51.468  46.316  63.476  0.00  0.00           C  
ATOM   3224  CG1 VAL 1 211      50.370  45.263  63.692  0.00  0.00           C  
ATOM   3225  CG2 VAL 1 211      52.749  45.546  63.131  0.00  0.00           C  
ATOM   3226  H   VAL 1 211      51.022  46.172  60.892  0.00  0.00           H  
ATOM   3227  HA  VAL 1 211      50.132  47.913  63.080  0.00  0.00           H  
ATOM   3228  HB  VAL 1 211      51.664  46.741  64.460  0.00  0.00           H  
ATOM   3229 HG11 VAL 1 211      49.330  45.589  63.706  0.00  0.00           H  
ATOM   3230 HG12 VAL 1 211      50.470  44.407  63.024  0.00  0.00           H  
ATOM   3231 HG13 VAL 1 211      50.605  44.911  64.697  0.00  0.00           H  
ATOM   3232 HG21 VAL 1 211      52.553  44.960  62.233  0.00  0.00           H  
ATOM   3233 HG22 VAL 1 211      53.573  46.250  63.011  0.00  0.00           H  
ATOM   3234 HG23 VAL 1 211      53.011  45.009  64.043  0.00  0.00           H  
ATOM   3235  N   ARG 1 212      52.988  48.750  61.705  0.00  0.00           N  
ATOM   3236  CA  ARG 1 212      54.017  49.740  61.664  0.00  0.00           C  
ATOM   3237  C   ARG 1 212      54.498  49.945  60.238  0.00  0.00           C  
ATOM   3238  O   ARG 1 212      54.322  48.996  59.485  0.00  0.00           O  
ATOM   3239  CB  ARG 1 212      55.168  49.317  62.640  0.00  0.00           C  
ATOM   3240  CG  ARG 1 212      56.518  50.122  62.508  0.00  0.00           C  
ATOM   3241  CD  ARG 1 212      57.559  49.453  63.332  0.00  0.00           C  
ATOM   3242  NE  ARG 1 212      58.801  50.230  63.434  0.00  0.00           N  
ATOM   3243  CZ  ARG 1 212      59.034  51.232  64.224  0.00  0.00           C  
ATOM   3244  NH1 ARG 1 212      58.216  51.760  65.044  0.00  0.00           N  
ATOM   3245  NH2 ARG 1 212      60.213  51.737  64.124  0.00  0.00           N  
ATOM   3246  H   ARG 1 212      52.895  48.224  60.848  0.00  0.00           H  
ATOM   3247  HA  ARG 1 212      53.616  50.707  61.970  0.00  0.00           H  
ATOM   3248  HB2 ARG 1 212      54.847  49.504  63.665  0.00  0.00           H  
ATOM   3249  HB3 ARG 1 212      55.328  48.257  62.442  0.00  0.00           H  
ATOM   3250  HG2 ARG 1 212      56.913  50.099  61.492  0.00  0.00           H  
ATOM   3251  HG3 ARG 1 212      56.354  51.131  62.885  0.00  0.00           H  
ATOM   3252  HD2 ARG 1 212      57.175  49.251  64.332  0.00  0.00           H  
ATOM   3253  HD3 ARG 1 212      57.790  48.478  62.905  0.00  0.00           H  
ATOM   3254  HE  ARG 1 212      59.654  49.897  63.008  0.00  0.00           H  
ATOM   3255 HH11 ARG 1 212      58.497  52.657  65.414  0.00  0.00           H  
ATOM   3256 HH12 ARG 1 212      57.289  51.367  64.965  0.00  0.00           H  
ATOM   3257 HH21 ARG 1 212      60.397  52.583  64.644  0.00  0.00           H  
ATOM   3258 HH22 ARG 1 212      60.941  51.251  63.619  0.00  0.00           H  
ATOM   3259  N   VAL 1 213      55.030  51.119  59.912  0.00  0.00           N  
ATOM   3260  CA  VAL 1 213      55.775  51.457  58.650  0.00  0.00           C  
ATOM   3261  C   VAL 1 213      57.075  52.195  58.879  0.00  0.00           C  
ATOM   3262  O   VAL 1 213      57.141  53.158  59.636  0.00  0.00           O  
ATOM   3263  CB  VAL 1 213      54.914  52.207  57.646  0.00  0.00           C  
ATOM   3264  CG1 VAL 1 213      55.578  52.595  56.306  0.00  0.00           C  
ATOM   3265  CG2 VAL 1 213      53.539  51.549  57.405  0.00  0.00           C  
ATOM   3266  H   VAL 1 213      54.954  51.847  60.608  0.00  0.00           H  
ATOM   3267  HA  VAL 1 213      56.001  50.508  58.163  0.00  0.00           H  
ATOM   3268  HB  VAL 1 213      54.615  53.121  58.160  0.00  0.00           H  
ATOM   3269 HG11 VAL 1 213      55.916  51.696  55.790  0.00  0.00           H  
ATOM   3270 HG12 VAL 1 213      54.769  53.068  55.749  0.00  0.00           H  
ATOM   3271 HG13 VAL 1 213      56.447  53.241  56.435  0.00  0.00           H  
ATOM   3272 HG21 VAL 1 213      53.753  50.483  57.328  0.00  0.00           H  
ATOM   3273 HG22 VAL 1 213      52.993  51.708  58.335  0.00  0.00           H  
ATOM   3274 HG23 VAL 1 213      53.178  51.846  56.421  0.00  0.00           H  
ATOM   3275  N   GLU 1 214      58.162  51.744  58.264  0.00  0.00           N  
ATOM   3276  CA  GLU 1 214      59.530  52.476  58.158  0.00  0.00           C  
ATOM   3277  C   GLU 1 214      59.866  53.032  56.815  0.00  0.00           C  
ATOM   3278  O   GLU 1 214      59.487  52.442  55.789  0.00  0.00           O  
ATOM   3279  CB  GLU 1 214      60.589  51.589  58.834  0.00  0.00           C  
ATOM   3280  CG  GLU 1 214      60.374  51.405  60.413  0.00  0.00           C  
ATOM   3281  CD  GLU 1 214      61.363  50.344  60.904  0.00  0.00           C  
ATOM   3282  OE1 GLU 1 214      61.756  49.358  60.223  0.00  0.00           O  
ATOM   3283  OE2 GLU 1 214      61.693  50.485  62.132  0.00  0.00           O  
ATOM   3284  H   GLU 1 214      58.071  50.899  57.719  0.00  0.00           H  
ATOM   3285  HA  GLU 1 214      59.482  53.330  58.834  0.00  0.00           H  
ATOM   3286  HB2 GLU 1 214      60.633  50.576  58.432  0.00  0.00           H  
ATOM   3287  HB3 GLU 1 214      61.575  52.005  58.631  0.00  0.00           H  
ATOM   3288  HG2 GLU 1 214      60.637  52.397  60.781  0.00  0.00           H  
ATOM   3289  HG3 GLU 1 214      59.361  51.092  60.667  0.00  0.00           H  
ATOM   3290  N   ILE 1 215      60.622  54.129  56.814  0.00  0.00           N  
ATOM   3291  CA  ILE 1 215      61.234  54.627  55.553  0.00  0.00           C  
ATOM   3292  C   ILE 1 215      62.709  54.625  55.678  0.00  0.00           C  
ATOM   3293  O   ILE 1 215      63.197  55.388  56.516  0.00  0.00           O  
ATOM   3294  CB  ILE 1 215      60.647  55.909  55.059  0.00  0.00           C  
ATOM   3295  CG1 ILE 1 215      59.172  55.674  54.649  0.00  0.00           C  
ATOM   3296  CG2 ILE 1 215      61.455  56.423  53.786  0.00  0.00           C  
ATOM   3297  CD1 ILE 1 215      58.272  56.053  55.697  0.00  0.00           C  
ATOM   3298  H   ILE 1 215      60.940  54.555  57.673  0.00  0.00           H  
ATOM   3299  HA  ILE 1 215      61.069  53.847  54.809  0.00  0.00           H  
ATOM   3300  HB  ILE 1 215      60.601  56.591  55.908  0.00  0.00           H  
ATOM   3301 HG12 ILE 1 215      58.937  56.294  53.784  0.00  0.00           H  
ATOM   3302 HG13 ILE 1 215      59.002  54.642  54.340  0.00  0.00           H  
ATOM   3303 HG21 ILE 1 215      62.469  56.747  54.019  0.00  0.00           H  
ATOM   3304 HG22 ILE 1 215      61.531  55.615  53.057  0.00  0.00           H  
ATOM   3305 HG23 ILE 1 215      60.817  57.174  53.321  0.00  0.00           H  
ATOM   3306 HD11 ILE 1 215      58.446  55.427  56.573  0.00  0.00           H  
ATOM   3307 HD12 ILE 1 215      58.553  57.053  56.026  0.00  0.00           H  
ATOM   3308 HD13 ILE 1 215      57.213  55.892  55.494  0.00  0.00           H  
ATOM   3309  N   ASN 1 216      63.388  53.827  54.884  0.00  0.00           N  
ATOM   3310  CA  ASN 1 216      64.886  53.608  54.923  0.00  0.00           C  
ATOM   3311  C   ASN 1 216      65.440  53.036  56.275  0.00  0.00           C  
ATOM   3312  O   ASN 1 216      66.589  53.061  56.621  0.00  0.00           O  
ATOM   3313  CB  ASN 1 216      65.696  54.828  54.356  0.00  0.00           C  
ATOM   3314  CG  ASN 1 216      66.423  54.598  53.095  0.00  0.00           C  
ATOM   3315  OD1 ASN 1 216      66.325  53.549  52.383  0.00  0.00           O  
ATOM   3316  ND2 ASN 1 216      67.372  55.442  52.755  0.00  0.00           N  
ATOM   3317  H   ASN 1 216      62.882  53.342  54.156  0.00  0.00           H  
ATOM   3318  HA  ASN 1 216      65.038  52.798  54.210  0.00  0.00           H  
ATOM   3319  HB2 ASN 1 216      65.100  55.733  54.233  0.00  0.00           H  
ATOM   3320  HB3 ASN 1 216      66.438  55.024  55.129  0.00  0.00           H  
ATOM   3321 HD21 ASN 1 216      67.950  55.388  51.928  0.00  0.00           H  
ATOM   3322 HD22 ASN 1 216      67.472  56.320  53.243  0.00  0.00           H  
ATOM   3323  N   GLY 1 217      64.483  52.390  56.976  0.00  0.00           N  
ATOM   3324  CA  GLY 1 217      64.686  51.867  58.377  0.00  0.00           C  
ATOM   3325  C   GLY 1 217      64.510  52.988  59.473  0.00  0.00           C  
ATOM   3326  O   GLY 1 217      64.904  52.765  60.610  0.00  0.00           O  
ATOM   3327  H   GLY 1 217      63.622  52.223  56.475  0.00  0.00           H  
ATOM   3328  HA2 GLY 1 217      64.072  50.990  58.583  0.00  0.00           H  
ATOM   3329  HA3 GLY 1 217      65.735  51.601  58.509  0.00  0.00           H  
ATOM   3330  N   GLN 1 218      63.973  54.175  59.078  0.00  0.00           N  
ATOM   3331  CA  GLN 1 218      63.553  55.199  60.031  0.00  0.00           C  
ATOM   3332  C   GLN 1 218      62.038  55.229  60.272  0.00  0.00           C  
ATOM   3333  O   GLN 1 218      61.214  54.882  59.380  0.00  0.00           O  
ATOM   3334  CB  GLN 1 218      63.986  56.573  59.362  0.00  0.00           C  
ATOM   3335  CG  GLN 1 218      65.466  56.661  59.074  0.00  0.00           C  
ATOM   3336  CD  GLN 1 218      65.964  58.085  59.058  0.00  0.00           C  
ATOM   3337  OE1 GLN 1 218      65.257  59.044  59.450  0.00  0.00           O  
ATOM   3338  NE2 GLN 1 218      67.263  58.290  58.961  0.00  0.00           N  
ATOM   3339  H   GLN 1 218      63.744  54.371  58.114  0.00  0.00           H  
ATOM   3340  HA  GLN 1 218      63.983  55.001  61.013  0.00  0.00           H  
ATOM   3341  HB2 GLN 1 218      63.319  56.729  58.514  0.00  0.00           H  
ATOM   3342  HB3 GLN 1 218      63.643  57.196  60.187  0.00  0.00           H  
ATOM   3343  HG2 GLN 1 218      66.027  56.098  59.820  0.00  0.00           H  
ATOM   3344  HG3 GLN 1 218      65.671  56.234  58.092  0.00  0.00           H  
ATOM   3345 HE21 GLN 1 218      67.441  59.270  58.793  0.00  0.00           H  
ATOM   3346 HE22 GLN 1 218      67.854  57.551  58.607  0.00  0.00           H  
ATOM   3347  N   ASP 1 219      61.652  55.660  61.445  0.00  0.00           N  
ATOM   3348  CA  ASP 1 219      60.316  55.477  61.980  0.00  0.00           C  
ATOM   3349  C   ASP 1 219      59.346  56.637  61.614  0.00  0.00           C  
ATOM   3350  O   ASP 1 219      59.779  57.822  61.695  0.00  0.00           O  
ATOM   3351  CB  ASP 1 219      60.449  55.272  63.505  0.00  0.00           C  
ATOM   3352  CG  ASP 1 219      59.325  54.744  64.271  0.00  0.00           C  
ATOM   3353  OD1 ASP 1 219      58.241  54.721  63.711  0.00  0.00           O  
ATOM   3354  OD2 ASP 1 219      59.595  54.259  65.424  0.00  0.00           O  
ATOM   3355  H   ASP 1 219      62.345  55.927  62.129  0.00  0.00           H  
ATOM   3356  HA  ASP 1 219      59.839  54.618  61.507  0.00  0.00           H  
ATOM   3357  HB2 ASP 1 219      61.358  54.697  63.683  0.00  0.00           H  
ATOM   3358  HB3 ASP 1 219      60.692  56.236  63.951  0.00  0.00           H  
ATOM   3359  N   LEU 1 220      58.049  56.393  61.409  0.00  0.00           N  
ATOM   3360  CA  LEU 1 220      57.025  57.472  61.224  0.00  0.00           C  
ATOM   3361  C   LEU 1 220      56.703  58.008  62.631  0.00  0.00           C  
ATOM   3362  O   LEU 1 220      56.194  59.121  62.647  0.00  0.00           O  
ATOM   3363  CB  LEU 1 220      55.751  56.908  60.615  0.00  0.00           C  
ATOM   3364  CG  LEU 1 220      55.840  56.717  59.069  0.00  0.00           C  
ATOM   3365  CD1 LEU 1 220      54.472  56.255  58.607  0.00  0.00           C  
ATOM   3366  CD2 LEU 1 220      56.136  57.954  58.288  0.00  0.00           C  
ATOM   3367  H   LEU 1 220      57.758  55.427  61.371  0.00  0.00           H  
ATOM   3368  HA  LEU 1 220      57.333  58.321  60.614  0.00  0.00           H  
ATOM   3369  HB2 LEU 1 220      55.455  55.975  61.094  0.00  0.00           H  
ATOM   3370  HB3 LEU 1 220      54.952  57.623  60.812  0.00  0.00           H  
ATOM   3371  HG  LEU 1 220      56.509  55.873  58.898  0.00  0.00           H  
ATOM   3372 HD11 LEU 1 220      53.892  57.071  58.177  0.00  0.00           H  
ATOM   3373 HD12 LEU 1 220      54.624  55.634  57.724  0.00  0.00           H  
ATOM   3374 HD13 LEU 1 220      53.887  55.763  59.384  0.00  0.00           H  
ATOM   3375 HD21 LEU 1 220      56.236  57.583  57.268  0.00  0.00           H  
ATOM   3376 HD22 LEU 1 220      55.413  58.755  58.440  0.00  0.00           H  
ATOM   3377 HD23 LEU 1 220      57.119  58.283  58.623  0.00  0.00           H  
ATOM   3378  N   LYS 1 221      57.013  57.301  63.740  0.00  0.00           N  
ATOM   3379  CA  LYS 1 221      56.734  57.667  65.096  0.00  0.00           C  
ATOM   3380  C   LYS 1 221      55.239  57.769  65.384  0.00  0.00           C  
ATOM   3381  O   LYS 1 221      54.721  58.777  65.876  0.00  0.00           O  
ATOM   3382  CB  LYS 1 221      57.506  58.955  65.558  0.00  0.00           C  
ATOM   3383  CG  LYS 1 221      58.997  58.811  65.572  0.00  0.00           C  
ATOM   3384  CD  LYS 1 221      59.774  59.889  66.397  0.00  0.00           C  
ATOM   3385  CE  LYS 1 221      61.222  59.641  66.752  0.00  0.00           C  
ATOM   3386  NZ  LYS 1 221      61.415  58.653  67.856  0.00  0.00           N  
ATOM   3387  H   LYS 1 221      57.435  56.405  63.542  0.00  0.00           H  
ATOM   3388  HA  LYS 1 221      57.032  56.904  65.815  0.00  0.00           H  
ATOM   3389  HB2 LYS 1 221      57.245  59.909  65.099  0.00  0.00           H  
ATOM   3390  HB3 LYS 1 221      57.328  58.955  66.634  0.00  0.00           H  
ATOM   3391  HG2 LYS 1 221      59.253  57.894  66.103  0.00  0.00           H  
ATOM   3392  HG3 LYS 1 221      59.432  58.886  64.575  0.00  0.00           H  
ATOM   3393  HD2 LYS 1 221      59.702  60.809  65.817  0.00  0.00           H  
ATOM   3394  HD3 LYS 1 221      59.168  60.063  67.286  0.00  0.00           H  
ATOM   3395  HE2 LYS 1 221      61.713  59.384  65.813  0.00  0.00           H  
ATOM   3396  HE3 LYS 1 221      61.735  60.567  67.014  0.00  0.00           H  
ATOM   3397  HZ1 LYS 1 221      61.072  59.049  68.719  0.00  0.00           H  
ATOM   3398  HZ2 LYS 1 221      61.117  57.723  67.597  0.00  0.00           H  
ATOM   3399  HZ3 LYS 1 221      62.409  58.661  68.032  0.00  0.00           H  
ATOM   3400  N   MET 1 222      54.536  56.631  65.120  0.00  0.00           N  
ATOM   3401  CA  MET 1 222      53.050  56.753  65.027  0.00  0.00           C  
ATOM   3402  C   MET 1 222      52.324  55.515  65.530  0.00  0.00           C  
ATOM   3403  O   MET 1 222      52.818  54.369  65.369  0.00  0.00           O  
ATOM   3404  CB  MET 1 222      52.722  57.008  63.588  0.00  0.00           C  
ATOM   3405  CG  MET 1 222      51.202  57.558  63.392  0.00  0.00           C  
ATOM   3406  SD  MET 1 222      50.891  58.259  61.733  0.00  0.00           S  
ATOM   3407  CE  MET 1 222      51.826  59.857  61.842  0.00  0.00           C  
ATOM   3408  H   MET 1 222      55.013  55.801  64.799  0.00  0.00           H  
ATOM   3409  HA  MET 1 222      52.636  57.569  65.619  0.00  0.00           H  
ATOM   3410  HB2 MET 1 222      53.436  57.754  63.241  0.00  0.00           H  
ATOM   3411  HB3 MET 1 222      52.953  56.238  62.851  0.00  0.00           H  
ATOM   3412  HG2 MET 1 222      50.551  56.693  63.523  0.00  0.00           H  
ATOM   3413  HG3 MET 1 222      50.943  58.256  64.189  0.00  0.00           H  
ATOM   3414  HE1 MET 1 222      51.504  60.507  62.656  0.00  0.00           H  
ATOM   3415  HE2 MET 1 222      52.869  59.698  62.116  0.00  0.00           H  
ATOM   3416  HE3 MET 1 222      51.770  60.421  60.911  0.00  0.00           H  
ATOM   3417  N   ASP 1 223      51.107  55.773  65.961  0.00  0.00           N  
ATOM   3418  CA  ASP 1 223      50.172  54.807  66.443  0.00  0.00           C  
ATOM   3419  C   ASP 1 223      49.686  53.856  65.376  0.00  0.00           C  
ATOM   3420  O   ASP 1 223      49.147  54.301  64.427  0.00  0.00           O  
ATOM   3421  CB  ASP 1 223      49.031  55.547  67.160  0.00  0.00           C  
ATOM   3422  CG  ASP 1 223      47.737  54.752  67.521  0.00  0.00           C  
ATOM   3423  OD1 ASP 1 223      47.680  53.537  67.702  0.00  0.00           O  
ATOM   3424  OD2 ASP 1 223      46.732  55.468  67.716  0.00  0.00           O  
ATOM   3425  H   ASP 1 223      50.773  56.711  66.130  0.00  0.00           H  
ATOM   3426  HA  ASP 1 223      50.645  54.207  67.221  0.00  0.00           H  
ATOM   3427  HB2 ASP 1 223      49.412  56.156  67.979  0.00  0.00           H  
ATOM   3428  HB3 ASP 1 223      48.639  56.334  66.517  0.00  0.00           H  
ATOM   3429  N   CYS 1 224      49.784  52.495  65.631  0.00  0.00           N  
ATOM   3430  CA  CYS 1 224      49.345  51.448  64.712  0.00  0.00           C  
ATOM   3431  C   CYS 1 224      47.857  51.491  64.394  0.00  0.00           C  
ATOM   3432  O   CYS 1 224      47.473  50.832  63.414  0.00  0.00           O  
ATOM   3433  CB  CYS 1 224      49.696  50.100  65.393  0.00  0.00           C  
ATOM   3434  SG  CYS 1 224      48.561  49.494  66.677  0.00  0.00           S  
ATOM   3435  H   CYS 1 224      50.256  52.222  66.481  0.00  0.00           H  
ATOM   3436  HA  CYS 1 224      49.779  51.542  63.716  0.00  0.00           H  
ATOM   3437  HB2 CYS 1 224      49.635  49.317  64.636  0.00  0.00           H  
ATOM   3438  HB3 CYS 1 224      50.663  50.066  65.894  0.00  0.00           H  
ATOM   3439  N   LYS 1 225      46.998  52.226  65.169  0.00  0.00           N  
ATOM   3440  CA  LYS 1 225      45.590  52.445  64.809  0.00  0.00           C  
ATOM   3441  C   LYS 1 225      45.494  53.306  63.572  0.00  0.00           C  
ATOM   3442  O   LYS 1 225      44.600  53.066  62.776  0.00  0.00           O  
ATOM   3443  CB  LYS 1 225      44.744  52.877  65.987  0.00  0.00           C  
ATOM   3444  CG  LYS 1 225      44.611  51.646  66.936  0.00  0.00           C  
ATOM   3445  CD  LYS 1 225      43.976  52.184  68.224  0.00  0.00           C  
ATOM   3446  CE  LYS 1 225      44.739  53.198  69.114  0.00  0.00           C  
ATOM   3447  NZ  LYS 1 225      45.937  52.612  69.597  0.00  0.00           N  
ATOM   3448  H   LYS 1 225      47.357  52.682  65.996  0.00  0.00           H  
ATOM   3449  HA  LYS 1 225      45.192  51.528  64.375  0.00  0.00           H  
ATOM   3450  HB2 LYS 1 225      45.180  53.739  66.492  0.00  0.00           H  
ATOM   3451  HB3 LYS 1 225      43.736  53.057  65.612  0.00  0.00           H  
ATOM   3452  HG2 LYS 1 225      43.941  50.917  66.482  0.00  0.00           H  
ATOM   3453  HG3 LYS 1 225      45.568  51.129  66.995  0.00  0.00           H  
ATOM   3454  HD2 LYS 1 225      43.035  52.623  67.892  0.00  0.00           H  
ATOM   3455  HD3 LYS 1 225      43.784  51.237  68.728  0.00  0.00           H  
ATOM   3456  HE2 LYS 1 225      44.826  54.130  68.555  0.00  0.00           H  
ATOM   3457  HE3 LYS 1 225      44.005  53.520  69.853  0.00  0.00           H  
ATOM   3458  HZ1 LYS 1 225      46.160  52.988  70.507  0.00  0.00           H  
ATOM   3459  HZ2 LYS 1 225      45.832  51.608  69.565  0.00  0.00           H  
ATOM   3460  HZ3 LYS 1 225      46.734  52.827  69.016  0.00  0.00           H  
ATOM   3461  N   GLU 1 226      46.408  54.229  63.415  0.00  0.00           N  
ATOM   3462  CA  GLU 1 226      46.297  55.258  62.281  0.00  0.00           C  
ATOM   3463  C   GLU 1 226      46.266  54.730  60.852  0.00  0.00           C  
ATOM   3464  O   GLU 1 226      45.556  55.263  60.064  0.00  0.00           O  
ATOM   3465  CB  GLU 1 226      47.412  56.341  62.321  0.00  0.00           C  
ATOM   3466  CG  GLU 1 226      47.467  57.072  63.699  0.00  0.00           C  
ATOM   3467  CD  GLU 1 226      46.257  58.061  63.768  0.00  0.00           C  
ATOM   3468  OE1 GLU 1 226      45.531  58.252  62.812  0.00  0.00           O  
ATOM   3469  OE2 GLU 1 226      45.996  58.527  64.926  0.00  0.00           O  
ATOM   3470  H   GLU 1 226      47.261  54.099  63.940  0.00  0.00           H  
ATOM   3471  HA  GLU 1 226      45.305  55.680  62.446  0.00  0.00           H  
ATOM   3472  HB2 GLU 1 226      48.347  55.839  62.071  0.00  0.00           H  
ATOM   3473  HB3 GLU 1 226      47.346  57.069  61.513  0.00  0.00           H  
ATOM   3474  HG2 GLU 1 226      47.447  56.386  64.545  0.00  0.00           H  
ATOM   3475  HG3 GLU 1 226      48.378  57.658  63.818  0.00  0.00           H  
ATOM   3476  N   TYR 1 227      47.114  53.771  60.538  0.00  0.00           N  
ATOM   3477  CA  TYR 1 227      47.075  52.954  59.334  0.00  0.00           C  
ATOM   3478  C   TYR 1 227      45.721  52.329  59.136  0.00  0.00           C  
ATOM   3479  O   TYR 1 227      45.244  52.256  57.987  0.00  0.00           O  
ATOM   3480  CB  TYR 1 227      48.246  51.856  59.288  0.00  0.00           C  
ATOM   3481  CG  TYR 1 227      49.579  52.404  59.744  0.00  0.00           C  
ATOM   3482  CD1 TYR 1 227      50.267  53.415  58.955  0.00  0.00           C  
ATOM   3483  CD2 TYR 1 227      50.262  51.905  60.853  0.00  0.00           C  
ATOM   3484  CE1 TYR 1 227      51.482  53.925  59.413  0.00  0.00           C  
ATOM   3485  CE2 TYR 1 227      51.509  52.405  61.353  0.00  0.00           C  
ATOM   3486  CZ  TYR 1 227      52.111  53.423  60.589  0.00  0.00           C  
ATOM   3487  OH  TYR 1 227      53.405  53.805  60.853  0.00  0.00           O  
ATOM   3488  H   TYR 1 227      47.704  53.393  61.265  0.00  0.00           H  
ATOM   3489  HA  TYR 1 227      47.381  53.724  58.625  0.00  0.00           H  
ATOM   3490  HB2 TYR 1 227      47.956  51.073  59.988  0.00  0.00           H  
ATOM   3491  HB3 TYR 1 227      48.301  51.399  58.300  0.00  0.00           H  
ATOM   3492  HD1 TYR 1 227      49.910  53.757  57.995  0.00  0.00           H  
ATOM   3493  HD2 TYR 1 227      49.771  51.118  61.406  0.00  0.00           H  
ATOM   3494  HE1 TYR 1 227      51.997  54.728  58.907  0.00  0.00           H  
ATOM   3495  HE2 TYR 1 227      51.819  51.947  62.281  0.00  0.00           H  
ATOM   3496  HH  TYR 1 227      53.636  53.665  61.774  0.00  0.00           H  
ATOM   3497  N   ASN 1 228      45.064  51.941  60.200  0.00  0.00           N  
ATOM   3498  CA  ASN 1 228      43.987  50.985  60.135  0.00  0.00           C  
ATOM   3499  C   ASN 1 228      42.662  51.541  60.719  0.00  0.00           C  
ATOM   3500  O   ASN 1 228      41.737  50.748  60.878  0.00  0.00           O  
ATOM   3501  CB  ASN 1 228      44.345  49.667  60.907  0.00  0.00           C  
ATOM   3502  CG  ASN 1 228      45.710  49.074  60.551  0.00  0.00           C  
ATOM   3503  OD1 ASN 1 228      45.964  48.405  59.528  0.00  0.00           O  
ATOM   3504  ND2 ASN 1 228      46.679  49.093  61.366  0.00  0.00           N  
ATOM   3505  H   ASN 1 228      45.341  52.251  61.120  0.00  0.00           H  
ATOM   3506  HA  ASN 1 228      43.728  50.825  59.088  0.00  0.00           H  
ATOM   3507  HB2 ASN 1 228      44.252  49.829  61.981  0.00  0.00           H  
ATOM   3508  HB3 ASN 1 228      43.680  48.809  60.807  0.00  0.00           H  
ATOM   3509 HD21 ASN 1 228      47.602  48.848  61.039  0.00  0.00           H  
ATOM   3510 HD22 ASN 1 228      46.712  49.810  62.077  0.00  0.00           H  
ATOM   3511  N   TYR 1 229      42.523  52.864  60.877  0.00  0.00           N  
ATOM   3512  CA  TYR 1 229      41.145  53.434  60.777  0.00  0.00           C  
ATOM   3513  C   TYR 1 229      40.766  53.767  59.311  0.00  0.00           C  
ATOM   3514  O   TYR 1 229      41.550  54.558  58.759  0.00  0.00           O  
ATOM   3515  CB  TYR 1 229      40.959  54.652  61.652  0.00  0.00           C  
ATOM   3516  CG  TYR 1 229      39.518  55.087  61.587  0.00  0.00           C  
ATOM   3517  CD1 TYR 1 229      38.533  54.471  62.419  0.00  0.00           C  
ATOM   3518  CD2 TYR 1 229      39.161  56.093  60.689  0.00  0.00           C  
ATOM   3519  CE1 TYR 1 229      37.242  54.917  62.264  0.00  0.00           C  
ATOM   3520  CE2 TYR 1 229      37.805  56.495  60.504  0.00  0.00           C  
ATOM   3521  CZ  TYR 1 229      36.833  55.796  61.296  0.00  0.00           C  
ATOM   3522  OH  TYR 1 229      35.483  55.947  61.171  0.00  0.00           O  
ATOM   3523  H   TYR 1 229      43.317  53.488  60.844  0.00  0.00           H  
ATOM   3524  HA  TYR 1 229      40.513  52.636  61.168  0.00  0.00           H  
ATOM   3525  HB2 TYR 1 229      41.307  54.439  62.663  0.00  0.00           H  
ATOM   3526  HB3 TYR 1 229      41.641  55.406  61.259  0.00  0.00           H  
ATOM   3527  HD1 TYR 1 229      38.839  53.770  63.182  0.00  0.00           H  
ATOM   3528  HD2 TYR 1 229      39.887  56.649  60.115  0.00  0.00           H  
ATOM   3529  HE1 TYR 1 229      36.463  54.411  62.814  0.00  0.00           H  
ATOM   3530  HE2 TYR 1 229      37.423  57.120  59.709  0.00  0.00           H  
ATOM   3531  HH  TYR 1 229      35.224  56.615  60.532  0.00  0.00           H  
ATOM   3532  N   ASP 1 230      39.738  53.233  58.737  0.00  0.00           N  
ATOM   3533  CA  ASP 1 230      38.698  52.282  59.250  0.00  0.00           C  
ATOM   3534  C   ASP 1 230      39.069  50.783  58.990  0.00  0.00           C  
ATOM   3535  O   ASP 1 230      38.459  49.866  59.560  0.00  0.00           O  
ATOM   3536  CB  ASP 1 230      37.371  52.613  58.533  0.00  0.00           C  
ATOM   3537  CG  ASP 1 230      37.485  52.579  56.975  0.00  0.00           C  
ATOM   3538  OD1 ASP 1 230      36.429  52.297  56.311  0.00  0.00           O  
ATOM   3539  OD2 ASP 1 230      38.437  53.008  56.334  0.00  0.00           O  
ATOM   3540  H   ASP 1 230      39.490  53.542  57.808  0.00  0.00           H  
ATOM   3541  HA  ASP 1 230      38.592  52.346  60.333  0.00  0.00           H  
ATOM   3542  HB2 ASP 1 230      36.624  51.927  58.933  0.00  0.00           H  
ATOM   3543  HB3 ASP 1 230      37.044  53.605  58.844  0.00  0.00           H  
ATOM   3544  N   LYS 1 231      39.848  50.526  57.986  0.00  0.00           N  
ATOM   3545  CA  LYS 1 231      40.248  49.112  57.620  0.00  0.00           C  
ATOM   3546  C   LYS 1 231      41.517  49.167  56.811  0.00  0.00           C  
ATOM   3547  O   LYS 1 231      41.999  50.187  56.257  0.00  0.00           O  
ATOM   3548  CB  LYS 1 231      39.165  48.551  56.763  0.00  0.00           C  
ATOM   3549  CG  LYS 1 231      38.935  49.338  55.418  0.00  0.00           C  
ATOM   3550  CD  LYS 1 231      37.563  49.167  54.712  0.00  0.00           C  
ATOM   3551  CE  LYS 1 231      37.209  50.128  53.633  0.00  0.00           C  
ATOM   3552  NZ  LYS 1 231      37.487  51.540  53.915  0.00  0.00           N  
ATOM   3553  H   LYS 1 231      40.403  51.216  57.500  0.00  0.00           H  
ATOM   3554  HA  LYS 1 231      40.447  48.453  58.465  0.00  0.00           H  
ATOM   3555  HB2 LYS 1 231      39.192  47.485  56.538  0.00  0.00           H  
ATOM   3556  HB3 LYS 1 231      38.263  48.538  57.375  0.00  0.00           H  
ATOM   3557  HG2 LYS 1 231      39.120  50.383  55.666  0.00  0.00           H  
ATOM   3558  HG3 LYS 1 231      39.735  48.947  54.790  0.00  0.00           H  
ATOM   3559  HD2 LYS 1 231      37.581  48.115  54.426  0.00  0.00           H  
ATOM   3560  HD3 LYS 1 231      36.800  49.179  55.490  0.00  0.00           H  
ATOM   3561  HE2 LYS 1 231      37.723  49.783  52.736  0.00  0.00           H  
ATOM   3562  HE3 LYS 1 231      36.121  50.182  53.605  0.00  0.00           H  
ATOM   3563  HZ1 LYS 1 231      37.267  52.059  53.077  0.00  0.00           H  
ATOM   3564  HZ2 LYS 1 231      37.025  52.005  54.683  0.00  0.00           H  
ATOM   3565  HZ3 LYS 1 231      38.463  51.797  53.943  0.00  0.00           H  
ATOM   3566  N   SER 1 232      42.222  48.066  56.711  0.00  0.00           N  
ATOM   3567  CA  SER 1 232      43.297  47.869  55.795  0.00  0.00           C  
ATOM   3568  C   SER 1 232      43.010  46.662  54.879  0.00  0.00           C  
ATOM   3569  O   SER 1 232      42.792  45.542  55.391  0.00  0.00           O  
ATOM   3570  CB  SER 1 232      44.618  47.622  56.511  0.00  0.00           C  
ATOM   3571  OG  SER 1 232      44.770  48.781  57.330  0.00  0.00           O  
ATOM   3572  H   SER 1 232      41.926  47.326  57.332  0.00  0.00           H  
ATOM   3573  HA  SER 1 232      43.439  48.719  55.129  0.00  0.00           H  
ATOM   3574  HB2 SER 1 232      44.415  46.820  57.221  0.00  0.00           H  
ATOM   3575  HB3 SER 1 232      45.431  47.583  55.786  0.00  0.00           H  
ATOM   3576  HG  SER 1 232      45.268  48.577  58.124  0.00  0.00           H  
ATOM   3577  N   ILE 1 233      43.037  46.884  53.565  0.00  0.00           N  
ATOM   3578  CA  ILE 1 233      42.621  45.905  52.542  0.00  0.00           C  
ATOM   3579  C   ILE 1 233      43.727  45.725  51.504  0.00  0.00           C  
ATOM   3580  O   ILE 1 233      44.439  46.617  51.145  0.00  0.00           O  
ATOM   3581  CB  ILE 1 233      41.222  46.213  52.077  0.00  0.00           C  
ATOM   3582  CG1 ILE 1 233      41.161  47.687  51.386  0.00  0.00           C  
ATOM   3583  CG2 ILE 1 233      40.175  46.024  53.177  0.00  0.00           C  
ATOM   3584  CD1 ILE 1 233      39.710  48.115  50.966  0.00  0.00           C  
ATOM   3585  H   ILE 1 233      43.483  47.733  53.247  0.00  0.00           H  
ATOM   3586  HA  ILE 1 233      42.509  44.973  53.095  0.00  0.00           H  
ATOM   3587  HB  ILE 1 233      40.983  45.549  51.246  0.00  0.00           H  
ATOM   3588 HG12 ILE 1 233      41.450  48.456  52.103  0.00  0.00           H  
ATOM   3589 HG13 ILE 1 233      41.710  47.752  50.447  0.00  0.00           H  
ATOM   3590 HG21 ILE 1 233      39.180  46.260  52.799  0.00  0.00           H  
ATOM   3591 HG22 ILE 1 233      40.208  44.977  53.478  0.00  0.00           H  
ATOM   3592 HG23 ILE 1 233      40.486  46.639  54.022  0.00  0.00           H  
ATOM   3593 HD11 ILE 1 233      39.852  48.868  50.191  0.00  0.00           H  
ATOM   3594 HD12 ILE 1 233      39.151  47.231  50.660  0.00  0.00           H  
ATOM   3595 HD13 ILE 1 233      39.217  48.431  51.885  0.00  0.00           H  
ATOM   3596  N   VAL 1 234      43.828  44.540  50.966  0.00  0.00           N  
ATOM   3597  CA  VAL 1 234      44.536  44.013  49.743  0.00  0.00           C  
ATOM   3598  C   VAL 1 234      43.724  44.244  48.508  0.00  0.00           C  
ATOM   3599  O   VAL 1 234      42.650  43.609  48.473  0.00  0.00           O  
ATOM   3600  CB  VAL 1 234      44.898  42.565  49.932  0.00  0.00           C  
ATOM   3601  CG1 VAL 1 234      45.617  41.971  48.682  0.00  0.00           C  
ATOM   3602  CG2 VAL 1 234      45.798  42.428  51.164  0.00  0.00           C  
ATOM   3603  H   VAL 1 234      43.324  43.787  51.411  0.00  0.00           H  
ATOM   3604  HA  VAL 1 234      45.465  44.572  49.631  0.00  0.00           H  
ATOM   3605  HB  VAL 1 234      43.987  41.995  50.115  0.00  0.00           H  
ATOM   3606 HG11 VAL 1 234      45.983  40.950  48.786  0.00  0.00           H  
ATOM   3607 HG12 VAL 1 234      44.978  42.011  47.799  0.00  0.00           H  
ATOM   3608 HG13 VAL 1 234      46.423  42.668  48.453  0.00  0.00           H  
ATOM   3609 HG21 VAL 1 234      45.166  42.559  52.042  0.00  0.00           H  
ATOM   3610 HG22 VAL 1 234      46.088  41.378  51.210  0.00  0.00           H  
ATOM   3611 HG23 VAL 1 234      46.654  43.094  51.051  0.00  0.00           H  
ATOM   3612  N   ASP 1 235      44.211  44.999  47.537  0.00  0.00           N  
ATOM   3613  CA  ASP 1 235      43.492  45.478  46.419  0.00  0.00           C  
ATOM   3614  C   ASP 1 235      44.327  45.566  45.036  0.00  0.00           C  
ATOM   3615  O   ASP 1 235      44.691  46.662  44.678  0.00  0.00           O  
ATOM   3616  CB  ASP 1 235      42.816  46.802  46.874  0.00  0.00           C  
ATOM   3617  CG  ASP 1 235      41.664  47.160  45.878  0.00  0.00           C  
ATOM   3618  OD1 ASP 1 235      40.657  47.723  46.297  0.00  0.00           O  
ATOM   3619  OD2 ASP 1 235      41.823  46.833  44.715  0.00  0.00           O  
ATOM   3620  H   ASP 1 235      45.148  45.368  47.610  0.00  0.00           H  
ATOM   3621  HA  ASP 1 235      42.683  44.771  46.236  0.00  0.00           H  
ATOM   3622  HB2 ASP 1 235      42.490  46.703  47.909  0.00  0.00           H  
ATOM   3623  HB3 ASP 1 235      43.579  47.564  46.712  0.00  0.00           H  
ATOM   3624  N   SER 1 236      44.328  44.482  44.295  0.00  0.00           N  
ATOM   3625  CA  SER 1 236      44.874  44.468  42.927  0.00  0.00           C  
ATOM   3626  C   SER 1 236      44.149  45.228  41.810  0.00  0.00           C  
ATOM   3627  O   SER 1 236      44.631  45.171  40.648  0.00  0.00           O  
ATOM   3628  CB  SER 1 236      44.954  42.997  42.507  0.00  0.00           C  
ATOM   3629  OG  SER 1 236      43.732  42.316  42.194  0.00  0.00           O  
ATOM   3630  H   SER 1 236      43.944  43.627  44.672  0.00  0.00           H  
ATOM   3631  HA  SER 1 236      45.864  44.925  42.942  0.00  0.00           H  
ATOM   3632  HB2 SER 1 236      45.566  42.978  41.605  0.00  0.00           H  
ATOM   3633  HB3 SER 1 236      45.449  42.366  43.245  0.00  0.00           H  
ATOM   3634  HG  SER 1 236      43.453  42.421  41.281  0.00  0.00           H  
ATOM   3635  N   GLY 1 237      43.040  45.922  42.174  0.00  0.00           N  
ATOM   3636  CA  GLY 1 237      42.366  46.860  41.279  0.00  0.00           C  
ATOM   3637  C   GLY 1 237      42.632  48.329  41.598  0.00  0.00           C  
ATOM   3638  O   GLY 1 237      42.090  49.167  40.931  0.00  0.00           O  
ATOM   3639  H   GLY 1 237      42.812  45.897  43.158  0.00  0.00           H  
ATOM   3640  HA2 GLY 1 237      42.826  46.715  40.302  0.00  0.00           H  
ATOM   3641  HA3 GLY 1 237      41.289  46.704  41.348  0.00  0.00           H  
ATOM   3642  N   THR 1 238      43.598  48.575  42.504  0.00  0.00           N  
ATOM   3643  CA  THR 1 238      44.259  49.894  42.832  0.00  0.00           C  
ATOM   3644  C   THR 1 238      45.683  49.851  42.406  0.00  0.00           C  
ATOM   3645  O   THR 1 238      46.368  49.013  42.915  0.00  0.00           O  
ATOM   3646  CB  THR 1 238      44.030  50.083  44.366  0.00  0.00           C  
ATOM   3647  OG1 THR 1 238      42.640  49.878  44.618  0.00  0.00           O  
ATOM   3648  CG2 THR 1 238      44.421  51.444  44.802  0.00  0.00           C  
ATOM   3649  H   THR 1 238      44.004  47.767  42.955  0.00  0.00           H  
ATOM   3650  HA  THR 1 238      43.556  50.606  42.399  0.00  0.00           H  
ATOM   3651  HB  THR 1 238      44.699  49.458  44.959  0.00  0.00           H  
ATOM   3652  HG1 THR 1 238      42.451  48.946  44.486  0.00  0.00           H  
ATOM   3653 HG21 THR 1 238      45.458  51.709  44.595  0.00  0.00           H  
ATOM   3654 HG22 THR 1 238      43.754  52.190  44.368  0.00  0.00           H  
ATOM   3655 HG23 THR 1 238      44.215  51.596  45.862  0.00  0.00           H  
ATOM   3656  N   THR 1 239      46.166  50.732  41.483  0.00  0.00           N  
ATOM   3657  CA  THR 1 239      47.610  50.777  41.022  0.00  0.00           C  
ATOM   3658  C   THR 1 239      48.507  51.219  42.175  0.00  0.00           C  
ATOM   3659  O   THR 1 239      49.538  50.573  42.459  0.00  0.00           O  
ATOM   3660  CB  THR 1 239      47.760  51.799  39.899  0.00  0.00           C  
ATOM   3661  OG1 THR 1 239      46.991  51.463  38.796  0.00  0.00           O  
ATOM   3662  CG2 THR 1 239      49.175  52.017  39.359  0.00  0.00           C  
ATOM   3663  H   THR 1 239      45.476  51.283  40.992  0.00  0.00           H  
ATOM   3664  HA  THR 1 239      47.898  49.750  40.795  0.00  0.00           H  
ATOM   3665  HB  THR 1 239      47.327  52.707  40.317  0.00  0.00           H  
ATOM   3666  HG1 THR 1 239      46.120  51.535  39.195  0.00  0.00           H  
ATOM   3667 HG21 THR 1 239      49.650  51.037  39.323  0.00  0.00           H  
ATOM   3668 HG22 THR 1 239      49.240  52.354  38.324  0.00  0.00           H  
ATOM   3669 HG23 THR 1 239      49.710  52.803  39.893  0.00  0.00           H  
ATOM   3670  N   ASN 1 240      48.162  52.304  42.907  0.00  0.00           N  
ATOM   3671  CA  ASN 1 240      48.889  52.910  43.909  0.00  0.00           C  
ATOM   3672  C   ASN 1 240      48.849  52.160  45.266  0.00  0.00           C  
ATOM   3673  O   ASN 1 240      47.899  51.388  45.546  0.00  0.00           O  
ATOM   3674  CB  ASN 1 240      48.306  54.358  44.110  0.00  0.00           C  
ATOM   3675  CG  ASN 1 240      48.812  55.373  43.094  0.00  0.00           C  
ATOM   3676  OD1 ASN 1 240      49.173  55.134  41.964  0.00  0.00           O  
ATOM   3677  ND2 ASN 1 240      48.719  56.590  43.422  0.00  0.00           N  
ATOM   3678  H   ASN 1 240      47.295  52.761  42.664  0.00  0.00           H  
ATOM   3679  HA  ASN 1 240      49.930  53.036  43.611  0.00  0.00           H  
ATOM   3680  HB2 ASN 1 240      47.217  54.351  44.049  0.00  0.00           H  
ATOM   3681  HB3 ASN 1 240      48.557  54.874  45.037  0.00  0.00           H  
ATOM   3682 HD21 ASN 1 240      48.810  57.339  42.750  0.00  0.00           H  
ATOM   3683 HD22 ASN 1 240      48.243  56.873  44.266  0.00  0.00           H  
ATOM   3684  N   LEU 1 241      49.704  52.523  46.172  0.00  0.00           N  
ATOM   3685  CA  LEU 1 241      49.608  52.355  47.649  0.00  0.00           C  
ATOM   3686  C   LEU 1 241      48.833  53.549  48.250  0.00  0.00           C  
ATOM   3687  O   LEU 1 241      49.445  54.622  48.252  0.00  0.00           O  
ATOM   3688  CB  LEU 1 241      51.033  52.106  48.123  0.00  0.00           C  
ATOM   3689  CG  LEU 1 241      51.180  51.900  49.635  0.00  0.00           C  
ATOM   3690  CD1 LEU 1 241      50.531  50.593  50.037  0.00  0.00           C  
ATOM   3691  CD2 LEU 1 241      52.648  51.767  50.042  0.00  0.00           C  
ATOM   3692  H   LEU 1 241      50.351  53.215  45.823  0.00  0.00           H  
ATOM   3693  HA  LEU 1 241      49.050  51.447  47.879  0.00  0.00           H  
ATOM   3694  HB2 LEU 1 241      51.496  51.266  47.606  0.00  0.00           H  
ATOM   3695  HB3 LEU 1 241      51.691  52.935  47.863  0.00  0.00           H  
ATOM   3696  HG  LEU 1 241      50.842  52.731  50.253  0.00  0.00           H  
ATOM   3697 HD11 LEU 1 241      50.755  50.270  51.054  0.00  0.00           H  
ATOM   3698 HD12 LEU 1 241      49.452  50.618  49.885  0.00  0.00           H  
ATOM   3699 HD13 LEU 1 241      50.748  49.775  49.351  0.00  0.00           H  
ATOM   3700 HD21 LEU 1 241      52.771  51.345  51.040  0.00  0.00           H  
ATOM   3701 HD22 LEU 1 241      53.119  51.175  49.258  0.00  0.00           H  
ATOM   3702 HD23 LEU 1 241      53.120  52.746  49.957  0.00  0.00           H  
ATOM   3703  N   ARG 1 242      47.588  53.449  48.630  0.00  0.00           N  
ATOM   3704  CA  ARG 1 242      46.821  54.542  49.224  0.00  0.00           C  
ATOM   3705  C   ARG 1 242      46.968  54.585  50.730  0.00  0.00           C  
ATOM   3706  O   ARG 1 242      46.378  53.851  51.503  0.00  0.00           O  
ATOM   3707  CB  ARG 1 242      45.368  54.494  48.818  0.00  0.00           C  
ATOM   3708  CG  ARG 1 242      45.154  54.249  47.327  0.00  0.00           C  
ATOM   3709  CD  ARG 1 242      43.717  54.249  46.907  0.00  0.00           C  
ATOM   3710  NE  ARG 1 242      42.883  55.318  47.403  0.00  0.00           N  
ATOM   3711  CZ  ARG 1 242      41.720  55.185  48.074  0.00  0.00           C  
ATOM   3712  NH1 ARG 1 242      41.138  54.105  48.418  0.00  0.00           N  
ATOM   3713  NH2 ARG 1 242      41.145  56.252  48.491  0.00  0.00           N  
ATOM   3714  H   ARG 1 242      47.130  52.551  48.585  0.00  0.00           H  
ATOM   3715  HA  ARG 1 242      47.209  55.463  48.789  0.00  0.00           H  
ATOM   3716  HB2 ARG 1 242      44.767  53.863  49.473  0.00  0.00           H  
ATOM   3717  HB3 ARG 1 242      44.993  55.507  48.963  0.00  0.00           H  
ATOM   3718  HG2 ARG 1 242      45.675  54.988  46.718  0.00  0.00           H  
ATOM   3719  HG3 ARG 1 242      45.564  53.257  47.141  0.00  0.00           H  
ATOM   3720  HD2 ARG 1 242      43.626  54.098  45.831  0.00  0.00           H  
ATOM   3721  HD3 ARG 1 242      43.363  53.268  47.221  0.00  0.00           H  
ATOM   3722  HE  ARG 1 242      43.321  56.222  47.289  0.00  0.00           H  
ATOM   3723 HH11 ARG 1 242      40.460  54.046  49.164  0.00  0.00           H  
ATOM   3724 HH12 ARG 1 242      41.388  53.261  47.921  0.00  0.00           H  
ATOM   3725 HH21 ARG 1 242      40.459  56.092  49.215  0.00  0.00           H  
ATOM   3726 HH22 ARG 1 242      41.300  57.192  48.154  0.00  0.00           H  
ATOM   3727  N   LEU 1 243      47.773  55.503  51.295  0.00  0.00           N  
ATOM   3728  CA  LEU 1 243      47.946  55.741  52.814  0.00  0.00           C  
ATOM   3729  C   LEU 1 243      46.958  56.784  53.339  0.00  0.00           C  
ATOM   3730  O   LEU 1 243      46.687  57.783  52.722  0.00  0.00           O  
ATOM   3731  CB  LEU 1 243      49.347  56.156  53.066  0.00  0.00           C  
ATOM   3732  CG  LEU 1 243      50.475  55.302  52.468  0.00  0.00           C  
ATOM   3733  CD1 LEU 1 243      51.860  55.733  52.958  0.00  0.00           C  
ATOM   3734  CD2 LEU 1 243      50.238  53.863  52.889  0.00  0.00           C  
ATOM   3735  H   LEU 1 243      48.205  56.148  50.648  0.00  0.00           H  
ATOM   3736  HA  LEU 1 243      47.732  54.759  53.236  0.00  0.00           H  
ATOM   3737  HB2 LEU 1 243      49.466  57.235  52.967  0.00  0.00           H  
ATOM   3738  HB3 LEU 1 243      49.484  56.103  54.146  0.00  0.00           H  
ATOM   3739  HG  LEU 1 243      50.494  55.505  51.397  0.00  0.00           H  
ATOM   3740 HD11 LEU 1 243      52.638  55.216  52.396  0.00  0.00           H  
ATOM   3741 HD12 LEU 1 243      52.001  56.787  52.715  0.00  0.00           H  
ATOM   3742 HD13 LEU 1 243      52.030  55.563  54.021  0.00  0.00           H  
ATOM   3743 HD21 LEU 1 243      50.232  53.742  53.972  0.00  0.00           H  
ATOM   3744 HD22 LEU 1 243      49.306  53.520  52.439  0.00  0.00           H  
ATOM   3745 HD23 LEU 1 243      51.050  53.161  52.698  0.00  0.00           H  
ATOM   3746  N   PRO 1 244      46.355  56.558  54.537  0.00  0.00           N  
ATOM   3747  CA  PRO 1 244      45.350  57.531  55.155  0.00  0.00           C  
ATOM   3748  C   PRO 1 244      45.936  58.862  55.736  0.00  0.00           C  
ATOM   3749  O   PRO 1 244      47.133  58.890  56.035  0.00  0.00           O  
ATOM   3750  CB  PRO 1 244      44.650  56.610  56.265  0.00  0.00           C  
ATOM   3751  CG  PRO 1 244      45.857  55.920  56.829  0.00  0.00           C  
ATOM   3752  CD  PRO 1 244      46.566  55.554  55.415  0.00  0.00           C  
ATOM   3753  HA  PRO 1 244      44.596  57.736  54.395  0.00  0.00           H  
ATOM   3754  HB2 PRO 1 244      44.187  57.167  57.080  0.00  0.00           H  
ATOM   3755  HB3 PRO 1 244      43.910  55.989  55.759  0.00  0.00           H  
ATOM   3756  HG2 PRO 1 244      46.414  56.677  57.381  0.00  0.00           H  
ATOM   3757  HG3 PRO 1 244      45.679  55.044  57.453  0.00  0.00           H  
ATOM   3758  HD2 PRO 1 244      46.152  54.591  55.118  0.00  0.00           H  
ATOM   3759  HD3 PRO 1 244      47.610  55.593  55.725  0.00  0.00           H  
ATOM   3760  N   LYS 1 245      45.081  59.858  55.840  0.00  0.00           N  
ATOM   3761  CA  LYS 1 245      45.461  61.272  55.930  0.00  0.00           C  
ATOM   3762  C   LYS 1 245      46.578  61.594  56.867  0.00  0.00           C  
ATOM   3763  O   LYS 1 245      47.455  62.354  56.428  0.00  0.00           O  
ATOM   3764  CB  LYS 1 245      44.233  62.109  56.229  0.00  0.00           C  
ATOM   3765  CG  LYS 1 245      43.091  62.022  55.212  0.00  0.00           C  
ATOM   3766  CD  LYS 1 245      41.869  62.974  55.369  0.00  0.00           C  
ATOM   3767  CE  LYS 1 245      42.047  64.163  54.396  0.00  0.00           C  
ATOM   3768  NZ  LYS 1 245      40.827  65.009  54.552  0.00  0.00           N  
ATOM   3769  H   LYS 1 245      44.111  59.628  55.681  0.00  0.00           H  
ATOM   3770  HA  LYS 1 245      45.939  61.540  54.988  0.00  0.00           H  
ATOM   3771  HB2 LYS 1 245      43.737  61.754  57.133  0.00  0.00           H  
ATOM   3772  HB3 LYS 1 245      44.569  63.145  56.240  0.00  0.00           H  
ATOM   3773  HG2 LYS 1 245      43.482  62.082  54.196  0.00  0.00           H  
ATOM   3774  HG3 LYS 1 245      42.602  61.060  55.365  0.00  0.00           H  
ATOM   3775  HD2 LYS 1 245      41.033  62.395  54.976  0.00  0.00           H  
ATOM   3776  HD3 LYS 1 245      41.765  63.342  56.390  0.00  0.00           H  
ATOM   3777  HE2 LYS 1 245      42.917  64.744  54.703  0.00  0.00           H  
ATOM   3778  HE3 LYS 1 245      42.087  63.735  53.394  0.00  0.00           H  
ATOM   3779  HZ1 LYS 1 245      40.032  64.389  54.603  0.00  0.00           H  
ATOM   3780  HZ2 LYS 1 245      40.743  65.568  55.388  0.00  0.00           H  
ATOM   3781  HZ3 LYS 1 245      40.834  65.611  53.741  0.00  0.00           H  
ATOM   3782  N   LYS 1 246      46.589  61.142  58.145  0.00  0.00           N  
ATOM   3783  CA  LYS 1 246      47.636  61.474  59.171  0.00  0.00           C  
ATOM   3784  C   LYS 1 246      48.977  60.818  58.939  0.00  0.00           C  
ATOM   3785  O   LYS 1 246      49.978  61.459  59.191  0.00  0.00           O  
ATOM   3786  CB  LYS 1 246      47.247  61.295  60.653  0.00  0.00           C  
ATOM   3787  CG  LYS 1 246      48.281  61.748  61.730  0.00  0.00           C  
ATOM   3788  CD  LYS 1 246      47.989  61.144  63.163  0.00  0.00           C  
ATOM   3789  CE  LYS 1 246      46.782  61.834  63.762  0.00  0.00           C  
ATOM   3790  NZ  LYS 1 246      46.379  61.268  65.092  0.00  0.00           N  
ATOM   3791  H   LYS 1 246      45.718  60.681  58.366  0.00  0.00           H  
ATOM   3792  HA  LYS 1 246      47.843  62.540  59.073  0.00  0.00           H  
ATOM   3793  HB2 LYS 1 246      46.311  61.844  60.765  0.00  0.00           H  
ATOM   3794  HB3 LYS 1 246      47.128  60.225  60.820  0.00  0.00           H  
ATOM   3795  HG2 LYS 1 246      49.258  61.374  61.424  0.00  0.00           H  
ATOM   3796  HG3 LYS 1 246      48.247  62.829  61.862  0.00  0.00           H  
ATOM   3797  HD2 LYS 1 246      47.987  60.058  63.071  0.00  0.00           H  
ATOM   3798  HD3 LYS 1 246      48.840  61.339  63.815  0.00  0.00           H  
ATOM   3799  HE2 LYS 1 246      47.011  62.895  63.858  0.00  0.00           H  
ATOM   3800  HE3 LYS 1 246      45.996  61.715  63.016  0.00  0.00           H  
ATOM   3801  HZ1 LYS 1 246      47.065  61.469  65.807  0.00  0.00           H  
ATOM   3802  HZ2 LYS 1 246      45.420  61.470  65.335  0.00  0.00           H  
ATOM   3803  HZ3 LYS 1 246      46.450  60.261  65.070  0.00  0.00           H  
ATOM   3804  N   VAL 1 247      48.885  59.662  58.380  0.00  0.00           N  
ATOM   3805  CA  VAL 1 247      49.939  58.871  57.821  0.00  0.00           C  
ATOM   3806  C   VAL 1 247      50.574  59.348  56.531  0.00  0.00           C  
ATOM   3807  O   VAL 1 247      51.829  59.395  56.423  0.00  0.00           O  
ATOM   3808  CB  VAL 1 247      49.477  57.427  57.558  0.00  0.00           C  
ATOM   3809  CG1 VAL 1 247      50.657  56.507  56.936  0.00  0.00           C  
ATOM   3810  CG2 VAL 1 247      48.932  56.758  58.821  0.00  0.00           C  
ATOM   3811  H   VAL 1 247      48.006  59.237  58.121  0.00  0.00           H  
ATOM   3812  HA  VAL 1 247      50.695  58.757  58.598  0.00  0.00           H  
ATOM   3813  HB  VAL 1 247      48.757  57.290  56.752  0.00  0.00           H  
ATOM   3814 HG11 VAL 1 247      51.536  56.668  57.559  0.00  0.00           H  
ATOM   3815 HG12 VAL 1 247      50.476  55.432  56.934  0.00  0.00           H  
ATOM   3816 HG13 VAL 1 247      50.963  56.783  55.927  0.00  0.00           H  
ATOM   3817 HG21 VAL 1 247      48.032  57.269  59.162  0.00  0.00           H  
ATOM   3818 HG22 VAL 1 247      48.550  55.759  58.609  0.00  0.00           H  
ATOM   3819 HG23 VAL 1 247      49.731  56.791  59.561  0.00  0.00           H  
ATOM   3820  N   PHE 1 248      49.742  59.719  55.529  0.00  0.00           N  
ATOM   3821  CA  PHE 1 248      50.074  60.151  54.205  0.00  0.00           C  
ATOM   3822  C   PHE 1 248      50.995  61.415  54.294  0.00  0.00           C  
ATOM   3823  O   PHE 1 248      52.033  61.301  53.639  0.00  0.00           O  
ATOM   3824  CB  PHE 1 248      48.819  60.467  53.349  0.00  0.00           C  
ATOM   3825  CG  PHE 1 248      49.038  61.159  52.091  0.00  0.00           C  
ATOM   3826  CD1 PHE 1 248      49.623  60.485  50.998  0.00  0.00           C  
ATOM   3827  CD2 PHE 1 248      48.807  62.582  52.037  0.00  0.00           C  
ATOM   3828  CE1 PHE 1 248      50.118  61.301  49.945  0.00  0.00           C  
ATOM   3829  CE2 PHE 1 248      49.306  63.340  50.982  0.00  0.00           C  
ATOM   3830  CZ  PHE 1 248      49.962  62.684  49.953  0.00  0.00           C  
ATOM   3831  H   PHE 1 248      48.804  59.414  55.747  0.00  0.00           H  
ATOM   3832  HA  PHE 1 248      50.658  59.368  53.720  0.00  0.00           H  
ATOM   3833  HB2 PHE 1 248      48.504  59.475  53.026  0.00  0.00           H  
ATOM   3834  HB3 PHE 1 248      47.890  60.746  53.847  0.00  0.00           H  
ATOM   3835  HD1 PHE 1 248      49.820  59.429  51.112  0.00  0.00           H  
ATOM   3836  HD2 PHE 1 248      48.329  63.157  52.817  0.00  0.00           H  
ATOM   3837  HE1 PHE 1 248      50.598  60.822  49.105  0.00  0.00           H  
ATOM   3838  HE2 PHE 1 248      49.256  64.418  50.997  0.00  0.00           H  
ATOM   3839  HZ  PHE 1 248      50.433  63.222  49.144  0.00  0.00           H  
ATOM   3840  N   GLU 1 249      50.758  62.436  55.168  0.00  0.00           N  
ATOM   3841  CA  GLU 1 249      51.528  63.628  55.304  0.00  0.00           C  
ATOM   3842  C   GLU 1 249      52.928  63.278  55.835  0.00  0.00           C  
ATOM   3843  O   GLU 1 249      53.947  63.789  55.299  0.00  0.00           O  
ATOM   3844  CB  GLU 1 249      50.819  64.676  56.169  0.00  0.00           C  
ATOM   3845  CG  GLU 1 249      51.550  65.903  56.660  0.00  0.00           C  
ATOM   3846  CD  GLU 1 249      51.774  66.913  55.615  0.00  0.00           C  
ATOM   3847  OE1 GLU 1 249      51.847  66.589  54.401  0.00  0.00           O  
ATOM   3848  OE2 GLU 1 249      51.816  68.121  55.808  0.00  0.00           O  
ATOM   3849  H   GLU 1 249      49.838  62.419  55.584  0.00  0.00           H  
ATOM   3850  HA  GLU 1 249      51.632  64.031  54.297  0.00  0.00           H  
ATOM   3851  HB2 GLU 1 249      49.884  65.041  55.745  0.00  0.00           H  
ATOM   3852  HB3 GLU 1 249      50.511  64.105  57.045  0.00  0.00           H  
ATOM   3853  HG2 GLU 1 249      51.011  66.394  57.470  0.00  0.00           H  
ATOM   3854  HG3 GLU 1 249      52.573  65.596  56.875  0.00  0.00           H  
ATOM   3855  N   ALA 1 250      52.982  62.479  56.912  0.00  0.00           N  
ATOM   3856  CA  ALA 1 250      54.260  61.988  57.493  0.00  0.00           C  
ATOM   3857  C   ALA 1 250      55.066  60.927  56.730  0.00  0.00           C  
ATOM   3858  O   ALA 1 250      56.248  60.916  56.948  0.00  0.00           O  
ATOM   3859  CB  ALA 1 250      53.717  61.462  58.809  0.00  0.00           C  
ATOM   3860  H   ALA 1 250      52.120  62.067  57.238  0.00  0.00           H  
ATOM   3861  HA  ALA 1 250      54.868  62.863  57.725  0.00  0.00           H  
ATOM   3862  HB1 ALA 1 250      53.256  62.163  59.506  0.00  0.00           H  
ATOM   3863  HB2 ALA 1 250      53.007  60.655  58.630  0.00  0.00           H  
ATOM   3864  HB3 ALA 1 250      54.511  60.987  59.386  0.00  0.00           H  
ATOM   3865  N   ALA 1 251      54.495  60.005  55.935  0.00  0.00           N  
ATOM   3866  CA  ALA 1 251      55.288  59.151  54.985  0.00  0.00           C  
ATOM   3867  C   ALA 1 251      55.849  60.015  53.902  0.00  0.00           C  
ATOM   3868  O   ALA 1 251      57.069  59.866  53.710  0.00  0.00           O  
ATOM   3869  CB  ALA 1 251      54.281  58.011  54.448  0.00  0.00           C  
ATOM   3870  H   ALA 1 251      53.507  59.818  56.027  0.00  0.00           H  
ATOM   3871  HA  ALA 1 251      56.078  58.655  55.548  0.00  0.00           H  
ATOM   3872  HB1 ALA 1 251      53.845  57.521  55.319  0.00  0.00           H  
ATOM   3873  HB2 ALA 1 251      53.586  58.501  53.765  0.00  0.00           H  
ATOM   3874  HB3 ALA 1 251      54.871  57.255  53.930  0.00  0.00           H  
ATOM   3875  N   VAL 1 252      55.141  60.892  53.247  0.00  0.00           N  
ATOM   3876  CA  VAL 1 252      55.587  61.886  52.175  0.00  0.00           C  
ATOM   3877  C   VAL 1 252      56.741  62.711  52.644  0.00  0.00           C  
ATOM   3878  O   VAL 1 252      57.761  62.656  51.979  0.00  0.00           O  
ATOM   3879  CB  VAL 1 252      54.518  62.682  51.536  0.00  0.00           C  
ATOM   3880  CG1 VAL 1 252      55.035  63.875  50.718  0.00  0.00           C  
ATOM   3881  CG2 VAL 1 252      53.606  61.738  50.680  0.00  0.00           C  
ATOM   3882  H   VAL 1 252      54.180  60.934  53.552  0.00  0.00           H  
ATOM   3883  HA  VAL 1 252      56.035  61.291  51.379  0.00  0.00           H  
ATOM   3884  HB  VAL 1 252      53.879  63.156  52.281  0.00  0.00           H  
ATOM   3885 HG11 VAL 1 252      55.733  63.425  50.011  0.00  0.00           H  
ATOM   3886 HG12 VAL 1 252      54.236  64.442  50.240  0.00  0.00           H  
ATOM   3887 HG13 VAL 1 252      55.588  64.539  51.382  0.00  0.00           H  
ATOM   3888 HG21 VAL 1 252      54.224  61.066  50.083  0.00  0.00           H  
ATOM   3889 HG22 VAL 1 252      52.973  61.122  51.319  0.00  0.00           H  
ATOM   3890 HG23 VAL 1 252      53.031  62.324  49.963  0.00  0.00           H  
ATOM   3891  N   LYS 1 253      56.626  63.357  53.826  0.00  0.00           N  
ATOM   3892  CA  LYS 1 253      57.557  64.117  54.556  0.00  0.00           C  
ATOM   3893  C   LYS 1 253      58.902  63.361  54.850  0.00  0.00           C  
ATOM   3894  O   LYS 1 253      60.013  63.953  54.764  0.00  0.00           O  
ATOM   3895  CB  LYS 1 253      56.882  64.482  55.934  0.00  0.00           C  
ATOM   3896  CG  LYS 1 253      57.770  65.383  56.861  0.00  0.00           C  
ATOM   3897  CD  LYS 1 253      56.852  66.104  57.908  0.00  0.00           C  
ATOM   3898  CE  LYS 1 253      56.240  67.357  57.262  0.00  0.00           C  
ATOM   3899  NZ  LYS 1 253      55.502  68.114  58.349  0.00  0.00           N  
ATOM   3900  H   LYS 1 253      55.677  63.526  54.127  0.00  0.00           H  
ATOM   3901  HA  LYS 1 253      57.788  64.986  53.941  0.00  0.00           H  
ATOM   3902  HB2 LYS 1 253      56.089  65.166  55.630  0.00  0.00           H  
ATOM   3903  HB3 LYS 1 253      56.414  63.648  56.458  0.00  0.00           H  
ATOM   3904  HG2 LYS 1 253      58.590  64.796  57.275  0.00  0.00           H  
ATOM   3905  HG3 LYS 1 253      58.142  66.120  56.149  0.00  0.00           H  
ATOM   3906  HD2 LYS 1 253      56.003  65.430  58.031  0.00  0.00           H  
ATOM   3907  HD3 LYS 1 253      57.342  66.286  58.864  0.00  0.00           H  
ATOM   3908  HE2 LYS 1 253      57.029  67.944  56.793  0.00  0.00           H  
ATOM   3909  HE3 LYS 1 253      55.598  67.052  56.435  0.00  0.00           H  
ATOM   3910  HZ1 LYS 1 253      54.839  68.712  57.878  0.00  0.00           H  
ATOM   3911  HZ2 LYS 1 253      54.889  67.492  58.856  0.00  0.00           H  
ATOM   3912  HZ3 LYS 1 253      56.121  68.531  59.030  0.00  0.00           H  
ATOM   3913  N   SER 1 254      58.769  62.077  55.100  0.00  0.00           N  
ATOM   3914  CA  SER 1 254      59.924  61.201  55.298  0.00  0.00           C  
ATOM   3915  C   SER 1 254      60.607  60.848  54.024  0.00  0.00           C  
ATOM   3916  O   SER 1 254      61.877  61.058  53.957  0.00  0.00           O  
ATOM   3917  CB  SER 1 254      59.527  59.953  56.115  0.00  0.00           C  
ATOM   3918  OG  SER 1 254      60.669  59.179  56.398  0.00  0.00           O  
ATOM   3919  H   SER 1 254      57.833  61.702  55.044  0.00  0.00           H  
ATOM   3920  HA  SER 1 254      60.578  61.736  55.987  0.00  0.00           H  
ATOM   3921  HB2 SER 1 254      59.006  60.205  57.038  0.00  0.00           H  
ATOM   3922  HB3 SER 1 254      58.829  59.421  55.467  0.00  0.00           H  
ATOM   3923  HG  SER 1 254      60.441  58.652  57.167  0.00  0.00           H  
ATOM   3924  N   ILE 1 255      59.876  60.582  52.949  0.00  0.00           N  
ATOM   3925  CA  ILE 1 255      60.423  60.306  51.583  0.00  0.00           C  
ATOM   3926  C   ILE 1 255      61.103  61.511  50.980  0.00  0.00           C  
ATOM   3927  O   ILE 1 255      62.306  61.464  50.669  0.00  0.00           O  
ATOM   3928  CB  ILE 1 255      59.267  59.763  50.707  0.00  0.00           C  
ATOM   3929  CG1 ILE 1 255      58.752  58.413  51.345  0.00  0.00           C  
ATOM   3930  CG2 ILE 1 255      59.796  59.491  49.248  0.00  0.00           C  
ATOM   3931  CD1 ILE 1 255      57.361  57.911  50.858  0.00  0.00           C  
ATOM   3932  H   ILE 1 255      58.878  60.488  53.076  0.00  0.00           H  
ATOM   3933  HA  ILE 1 255      61.195  59.539  51.630  0.00  0.00           H  
ATOM   3934  HB  ILE 1 255      58.492  60.512  50.543  0.00  0.00           H  
ATOM   3935 HG12 ILE 1 255      59.483  57.644  51.094  0.00  0.00           H  
ATOM   3936 HG13 ILE 1 255      58.679  58.599  52.416  0.00  0.00           H  
ATOM   3937 HG21 ILE 1 255      59.065  58.870  48.730  0.00  0.00           H  
ATOM   3938 HG22 ILE 1 255      59.885  60.439  48.718  0.00  0.00           H  
ATOM   3939 HG23 ILE 1 255      60.782  59.034  49.342  0.00  0.00           H  
ATOM   3940 HD11 ILE 1 255      57.056  56.985  51.346  0.00  0.00           H  
ATOM   3941 HD12 ILE 1 255      56.570  58.585  51.188  0.00  0.00           H  
ATOM   3942 HD13 ILE 1 255      57.375  57.692  49.790  0.00  0.00           H  
ATOM   3943  N   LYS 1 256      60.452  62.625  51.021  0.00  0.00           N  
ATOM   3944  CA  LYS 1 256      61.022  64.030  50.795  0.00  0.00           C  
ATOM   3945  C   LYS 1 256      62.249  64.308  51.726  0.00  0.00           C  
ATOM   3946  O   LYS 1 256      63.216  64.742  51.079  0.00  0.00           O  
ATOM   3947  CB  LYS 1 256      59.924  65.074  50.811  0.00  0.00           C  
ATOM   3948  CG  LYS 1 256      58.849  64.965  49.717  0.00  0.00           C  
ATOM   3949  CD  LYS 1 256      57.693  65.925  49.927  0.00  0.00           C  
ATOM   3950  CE  LYS 1 256      58.169  67.421  49.927  0.00  0.00           C  
ATOM   3951  NZ  LYS 1 256      57.073  68.408  50.085  0.00  0.00           N  
ATOM   3952  H   LYS 1 256      59.444  62.561  51.036  0.00  0.00           H  
ATOM   3953  HA  LYS 1 256      61.369  64.160  49.770  0.00  0.00           H  
ATOM   3954  HB2 LYS 1 256      59.488  65.030  51.809  0.00  0.00           H  
ATOM   3955  HB3 LYS 1 256      60.458  66.016  50.689  0.00  0.00           H  
ATOM   3956  HG2 LYS 1 256      59.419  65.209  48.821  0.00  0.00           H  
ATOM   3957  HG3 LYS 1 256      58.506  63.946  49.543  0.00  0.00           H  
ATOM   3958  HD2 LYS 1 256      56.877  65.743  49.227  0.00  0.00           H  
ATOM   3959  HD3 LYS 1 256      57.343  65.764  50.947  0.00  0.00           H  
ATOM   3960  HE2 LYS 1 256      58.995  67.582  50.620  0.00  0.00           H  
ATOM   3961  HE3 LYS 1 256      58.570  67.567  48.924  0.00  0.00           H  
ATOM   3962  HZ1 LYS 1 256      57.329  69.373  49.933  0.00  0.00           H  
ATOM   3963  HZ2 LYS 1 256      56.222  68.256  49.564  0.00  0.00           H  
ATOM   3964  HZ3 LYS 1 256      56.717  68.360  51.029  0.00  0.00           H  
ATOM   3965  N   ALA 1 257      62.349  63.884  52.982  0.00  0.00           N  
ATOM   3966  CA  ALA 1 257      63.546  64.071  53.735  0.00  0.00           C  
ATOM   3967  C   ALA 1 257      64.816  63.285  53.279  0.00  0.00           C  
ATOM   3968  O   ALA 1 257      65.849  63.790  53.036  0.00  0.00           O  
ATOM   3969  CB  ALA 1 257      63.164  63.994  55.247  0.00  0.00           C  
ATOM   3970  H   ALA 1 257      61.510  63.555  53.439  0.00  0.00           H  
ATOM   3971  HA  ALA 1 257      63.991  65.065  53.695  0.00  0.00           H  
ATOM   3972  HB1 ALA 1 257      62.990  62.932  55.422  0.00  0.00           H  
ATOM   3973  HB2 ALA 1 257      64.066  64.198  55.822  0.00  0.00           H  
ATOM   3974  HB3 ALA 1 257      62.281  64.588  55.483  0.00  0.00           H  
ATOM   3975  N   ALA 1 258      64.583  62.043  52.889  0.00  0.00           N  
ATOM   3976  CA  ALA 1 258      65.612  61.115  52.502  0.00  0.00           C  
ATOM   3977  C   ALA 1 258      66.160  61.404  51.120  0.00  0.00           C  
ATOM   3978  O   ALA 1 258      67.375  61.188  50.810  0.00  0.00           O  
ATOM   3979  CB  ALA 1 258      65.124  59.623  52.561  0.00  0.00           C  
ATOM   3980  H   ALA 1 258      63.664  61.653  53.042  0.00  0.00           H  
ATOM   3981  HA  ALA 1 258      66.457  61.073  53.190  0.00  0.00           H  
ATOM   3982  HB1 ALA 1 258      64.715  59.559  53.569  0.00  0.00           H  
ATOM   3983  HB2 ALA 1 258      64.295  59.540  51.857  0.00  0.00           H  
ATOM   3984  HB3 ALA 1 258      65.922  58.931  52.291  0.00  0.00           H  
ATOM   3985  N   SER 1 259      65.300  61.696  50.188  0.00  0.00           N  
ATOM   3986  CA  SER 1 259      65.666  62.136  48.816  0.00  0.00           C  
ATOM   3987  C   SER 1 259      66.185  63.572  48.508  0.00  0.00           C  
ATOM   3988  O   SER 1 259      66.008  64.074  47.383  0.00  0.00           O  
ATOM   3989  CB  SER 1 259      64.436  61.810  47.964  0.00  0.00           C  
ATOM   3990  OG  SER 1 259      63.264  62.513  48.284  0.00  0.00           O  
ATOM   3991  H   SER 1 259      64.343  61.703  50.511  0.00  0.00           H  
ATOM   3992  HA  SER 1 259      66.455  61.456  48.495  0.00  0.00           H  
ATOM   3993  HB2 SER 1 259      64.624  62.060  46.920  0.00  0.00           H  
ATOM   3994  HB3 SER 1 259      64.261  60.745  48.116  0.00  0.00           H  
ATOM   3995  HG  SER 1 259      62.818  61.907  48.881  0.00  0.00           H  
ATOM   3996  N   SER 1 260      66.692  64.350  49.515  0.00  0.00           N  
ATOM   3997  CA  SER 1 260      67.110  65.715  49.563  0.00  0.00           C  
ATOM   3998  C   SER 1 260      68.385  66.025  48.694  0.00  0.00           C  
ATOM   3999  O   SER 1 260      68.744  67.208  48.512  0.00  0.00           O  
ATOM   4000  CB  SER 1 260      67.325  66.151  51.011  0.00  0.00           C  
ATOM   4001  OG  SER 1 260      68.487  65.484  51.543  0.00  0.00           O  
ATOM   4002  H   SER 1 260      66.804  63.880  50.402  0.00  0.00           H  
ATOM   4003  HA  SER 1 260      66.401  66.273  48.951  0.00  0.00           H  
ATOM   4004  HB2 SER 1 260      67.597  67.205  51.044  0.00  0.00           H  
ATOM   4005  HB3 SER 1 260      66.517  65.981  51.723  0.00  0.00           H  
ATOM   4006  HG  SER 1 260      68.770  65.859  52.381  0.00  0.00           H  
ATOM   4007  N   THR 1 261      69.054  64.951  48.250  0.00  0.00           N  
ATOM   4008  CA  THR 1 261      70.094  65.007  47.233  0.00  0.00           C  
ATOM   4009  C   THR 1 261      69.691  65.488  45.853  0.00  0.00           C  
ATOM   4010  O   THR 1 261      70.523  65.800  45.035  0.00  0.00           O  
ATOM   4011  CB  THR 1 261      70.662  63.517  47.051  0.00  0.00           C  
ATOM   4012  OG1 THR 1 261      69.919  62.546  47.778  0.00  0.00           O  
ATOM   4013  CG2 THR 1 261      72.109  63.361  47.481  0.00  0.00           C  
ATOM   4014  H   THR 1 261      68.742  64.017  48.475  0.00  0.00           H  
ATOM   4015  HA  THR 1 261      70.866  65.633  47.679  0.00  0.00           H  
ATOM   4016  HB  THR 1 261      70.567  63.284  45.991  0.00  0.00           H  
ATOM   4017  HG1 THR 1 261      70.046  62.761  48.705  0.00  0.00           H  
ATOM   4018 HG21 THR 1 261      72.224  63.768  48.486  0.00  0.00           H  
ATOM   4019 HG22 THR 1 261      72.467  62.331  47.471  0.00  0.00           H  
ATOM   4020 HG23 THR 1 261      72.579  64.043  46.774  0.00  0.00           H  
ATOM   4021  N   GLU 1 262      68.394  65.669  45.589  0.00  0.00           N  
ATOM   4022  CA  GLU 1 262      67.910  66.449  44.412  0.00  0.00           C  
ATOM   4023  C   GLU 1 262      66.661  67.099  44.833  0.00  0.00           C  
ATOM   4024  O   GLU 1 262      65.994  66.814  45.856  0.00  0.00           O  
ATOM   4025  CB  GLU 1 262      67.538  65.544  43.312  0.00  0.00           C  
ATOM   4026  CG  GLU 1 262      68.699  64.716  42.682  0.00  0.00           C  
ATOM   4027  CD  GLU 1 262      69.403  65.558  41.544  0.00  0.00           C  
ATOM   4028  OE1 GLU 1 262      70.298  64.930  40.889  0.00  0.00           O  
ATOM   4029  OE2 GLU 1 262      69.161  66.734  41.435  0.00  0.00           O  
ATOM   4030  H   GLU 1 262      67.726  65.502  46.328  0.00  0.00           H  
ATOM   4031  HA  GLU 1 262      68.546  67.281  44.111  0.00  0.00           H  
ATOM   4032  HB2 GLU 1 262      66.899  64.782  43.758  0.00  0.00           H  
ATOM   4033  HB3 GLU 1 262      66.882  66.059  42.611  0.00  0.00           H  
ATOM   4034  HG2 GLU 1 262      69.373  64.310  43.436  0.00  0.00           H  
ATOM   4035  HG3 GLU 1 262      68.222  63.806  42.317  0.00  0.00           H  
ATOM   4036  N   LYS 1 263      66.260  68.092  43.968  0.00  0.00           N  
ATOM   4037  CA  LYS 1 263      64.939  68.761  44.077  0.00  0.00           C  
ATOM   4038  C   LYS 1 263      63.932  68.156  43.026  0.00  0.00           C  
ATOM   4039  O   LYS 1 263      64.185  68.229  41.807  0.00  0.00           O  
ATOM   4040  CB  LYS 1 263      65.024  70.297  43.697  0.00  0.00           C  
ATOM   4041  CG  LYS 1 263      63.735  71.120  43.755  0.00  0.00           C  
ATOM   4042  CD  LYS 1 263      63.160  71.470  45.231  0.00  0.00           C  
ATOM   4043  CE  LYS 1 263      61.797  72.149  45.137  0.00  0.00           C  
ATOM   4044  NZ  LYS 1 263      61.804  73.531  44.628  0.00  0.00           N  
ATOM   4045  H   LYS 1 263      66.796  68.347  43.151  0.00  0.00           H  
ATOM   4046  HA  LYS 1 263      64.582  68.710  45.105  0.00  0.00           H  
ATOM   4047  HB2 LYS 1 263      65.792  70.800  44.284  0.00  0.00           H  
ATOM   4048  HB3 LYS 1 263      65.339  70.382  42.657  0.00  0.00           H  
ATOM   4049  HG2 LYS 1 263      63.937  72.092  43.305  0.00  0.00           H  
ATOM   4050  HG3 LYS 1 263      62.993  70.599  43.150  0.00  0.00           H  
ATOM   4051  HD2 LYS 1 263      63.111  70.574  45.849  0.00  0.00           H  
ATOM   4052  HD3 LYS 1 263      63.777  72.224  45.721  0.00  0.00           H  
ATOM   4053  HE2 LYS 1 263      61.056  71.577  44.578  0.00  0.00           H  
ATOM   4054  HE3 LYS 1 263      61.517  72.263  46.185  0.00  0.00           H  
ATOM   4055  HZ1 LYS 1 263      61.742  73.568  43.620  0.00  0.00           H  
ATOM   4056  HZ2 LYS 1 263      60.980  74.031  44.928  0.00  0.00           H  
ATOM   4057  HZ3 LYS 1 263      62.608  74.102  44.843  0.00  0.00           H  
ATOM   4058  N   PHE 1 264      62.728  67.853  43.562  0.00  0.00           N  
ATOM   4059  CA  PHE 1 264      61.486  67.501  42.826  0.00  0.00           C  
ATOM   4060  C   PHE 1 264      60.354  68.469  42.959  0.00  0.00           C  
ATOM   4061  O   PHE 1 264      60.276  69.315  43.840  0.00  0.00           O  
ATOM   4062  CB  PHE 1 264      61.239  65.959  43.068  0.00  0.00           C  
ATOM   4063  CG  PHE 1 264      62.453  65.206  42.730  0.00  0.00           C  
ATOM   4064  CD1 PHE 1 264      63.022  65.267  41.401  0.00  0.00           C  
ATOM   4065  CD2 PHE 1 264      63.191  64.447  43.656  0.00  0.00           C  
ATOM   4066  CE1 PHE 1 264      64.182  64.566  41.091  0.00  0.00           C  
ATOM   4067  CE2 PHE 1 264      64.379  63.749  43.347  0.00  0.00           C  
ATOM   4068  CZ  PHE 1 264      64.821  63.690  42.018  0.00  0.00           C  
ATOM   4069  H   PHE 1 264      62.595  67.720  44.554  0.00  0.00           H  
ATOM   4070  HA  PHE 1 264      61.801  67.644  41.793  0.00  0.00           H  
ATOM   4071  HB2 PHE 1 264      61.071  65.828  44.136  0.00  0.00           H  
ATOM   4072  HB3 PHE 1 264      60.415  65.652  42.425  0.00  0.00           H  
ATOM   4073  HD1 PHE 1 264      62.496  65.777  40.607  0.00  0.00           H  
ATOM   4074  HD2 PHE 1 264      62.775  64.359  44.648  0.00  0.00           H  
ATOM   4075  HE1 PHE 1 264      64.516  64.670  40.069  0.00  0.00           H  
ATOM   4076  HE2 PHE 1 264      64.840  63.119  44.094  0.00  0.00           H  
ATOM   4077  HZ  PHE 1 264      65.718  63.187  41.687  0.00  0.00           H  
ATOM   4078  N   PRO 1 265      59.345  68.337  42.046  0.00  0.00           N  
ATOM   4079  CA  PRO 1 265      58.168  69.147  42.098  0.00  0.00           C  
ATOM   4080  C   PRO 1 265      57.361  69.011  43.329  0.00  0.00           C  
ATOM   4081  O   PRO 1 265      57.312  67.969  44.090  0.00  0.00           O  
ATOM   4082  CB  PRO 1 265      57.298  68.749  40.834  0.00  0.00           C  
ATOM   4083  CG  PRO 1 265      58.313  68.130  39.924  0.00  0.00           C  
ATOM   4084  CD  PRO 1 265      59.323  67.464  40.899  0.00  0.00           C  
ATOM   4085  HA  PRO 1 265      58.522  70.166  41.942  0.00  0.00           H  
ATOM   4086  HB2 PRO 1 265      56.476  68.068  41.057  0.00  0.00           H  
ATOM   4087  HB3 PRO 1 265      56.883  69.634  40.352  0.00  0.00           H  
ATOM   4088  HG2 PRO 1 265      57.910  67.311  39.328  0.00  0.00           H  
ATOM   4089  HG3 PRO 1 265      58.884  68.881  39.379  0.00  0.00           H  
ATOM   4090  HD2 PRO 1 265      58.936  66.457  41.058  0.00  0.00           H  
ATOM   4091  HD3 PRO 1 265      60.275  67.394  40.374  0.00  0.00           H  
ATOM   4092  N   ASP 1 266      56.626  70.071  43.583  0.00  0.00           N  
ATOM   4093  CA  ASP 1 266      55.724  70.003  44.746  0.00  0.00           C  
ATOM   4094  C   ASP 1 266      54.629  68.945  44.510  0.00  0.00           C  
ATOM   4095  O   ASP 1 266      54.365  68.068  45.364  0.00  0.00           O  
ATOM   4096  CB  ASP 1 266      54.989  71.362  44.986  0.00  0.00           C  
ATOM   4097  CG  ASP 1 266      55.875  72.559  45.447  0.00  0.00           C  
ATOM   4098  OD1 ASP 1 266      56.973  72.454  46.016  0.00  0.00           O  
ATOM   4099  OD2 ASP 1 266      55.323  73.681  45.324  0.00  0.00           O  
ATOM   4100  H   ASP 1 266      56.729  70.946  43.088  0.00  0.00           H  
ATOM   4101  HA  ASP 1 266      56.250  69.728  45.660  0.00  0.00           H  
ATOM   4102  HB2 ASP 1 266      54.453  71.664  44.087  0.00  0.00           H  
ATOM   4103  HB3 ASP 1 266      54.317  71.252  45.838  0.00  0.00           H  
ATOM   4104  N   GLY 1 267      53.984  69.091  43.348  0.00  0.00           N  
ATOM   4105  CA  GLY 1 267      52.790  68.315  42.966  0.00  0.00           C  
ATOM   4106  C   GLY 1 267      53.149  66.807  42.658  0.00  0.00           C  
ATOM   4107  O   GLY 1 267      52.308  65.898  42.796  0.00  0.00           O  
ATOM   4108  H   GLY 1 267      54.323  69.769  42.680  0.00  0.00           H  
ATOM   4109  HA2 GLY 1 267      52.136  68.343  43.837  0.00  0.00           H  
ATOM   4110  HA3 GLY 1 267      52.373  68.775  42.070  0.00  0.00           H  
ATOM   4111  N   PHE 1 268      54.413  66.545  42.481  0.00  0.00           N  
ATOM   4112  CA  PHE 1 268      54.980  65.183  42.369  0.00  0.00           C  
ATOM   4113  C   PHE 1 268      54.664  64.175  43.510  0.00  0.00           C  
ATOM   4114  O   PHE 1 268      54.338  63.008  43.195  0.00  0.00           O  
ATOM   4115  CB  PHE 1 268      56.482  65.376  42.166  0.00  0.00           C  
ATOM   4116  CG  PHE 1 268      57.288  64.112  41.934  0.00  0.00           C  
ATOM   4117  CD1 PHE 1 268      57.064  63.343  40.753  0.00  0.00           C  
ATOM   4118  CD2 PHE 1 268      58.315  63.786  42.870  0.00  0.00           C  
ATOM   4119  CE1 PHE 1 268      57.939  62.307  40.428  0.00  0.00           C  
ATOM   4120  CE2 PHE 1 268      59.193  62.735  42.481  0.00  0.00           C  
ATOM   4121  CZ  PHE 1 268      58.947  61.987  41.307  0.00  0.00           C  
ATOM   4122  H   PHE 1 268      55.071  67.253  42.771  0.00  0.00           H  
ATOM   4123  HA  PHE 1 268      54.540  64.707  41.492  0.00  0.00           H  
ATOM   4124  HB2 PHE 1 268      56.585  66.015  41.289  0.00  0.00           H  
ATOM   4125  HB3 PHE 1 268      56.934  65.836  43.045  0.00  0.00           H  
ATOM   4126  HD1 PHE 1 268      56.316  63.611  40.022  0.00  0.00           H  
ATOM   4127  HD2 PHE 1 268      58.386  64.354  43.786  0.00  0.00           H  
ATOM   4128  HE1 PHE 1 268      57.769  61.707  39.546  0.00  0.00           H  
ATOM   4129  HE2 PHE 1 268      59.990  62.543  43.185  0.00  0.00           H  
ATOM   4130  HZ  PHE 1 268      59.681  61.290  40.929  0.00  0.00           H  
ATOM   4131  N   TRP 1 269      54.816  64.591  44.754  0.00  0.00           N  
ATOM   4132  CA  TRP 1 269      54.555  63.811  45.994  0.00  0.00           C  
ATOM   4133  C   TRP 1 269      53.077  63.875  46.271  0.00  0.00           C  
ATOM   4134  O   TRP 1 269      52.473  62.900  46.750  0.00  0.00           O  
ATOM   4135  CB  TRP 1 269      55.366  64.409  47.140  0.00  0.00           C  
ATOM   4136  CG  TRP 1 269      56.769  64.755  46.756  0.00  0.00           C  
ATOM   4137  CD1 TRP 1 269      57.260  65.939  46.475  0.00  0.00           C  
ATOM   4138  CD2 TRP 1 269      57.865  63.811  46.353  0.00  0.00           C  
ATOM   4139  NE1 TRP 1 269      58.530  65.904  46.143  0.00  0.00           N  
ATOM   4140  CE2 TRP 1 269      58.999  64.640  46.230  0.00  0.00           C  
ATOM   4141  CE3 TRP 1 269      58.003  62.427  46.280  0.00  0.00           C  
ATOM   4142  CZ2 TRP 1 269      60.276  64.010  46.190  0.00  0.00           C  
ATOM   4143  CZ3 TRP 1 269      59.283  61.778  46.338  0.00  0.00           C  
ATOM   4144  CH2 TRP 1 269      60.389  62.609  46.256  0.00  0.00           C  
ATOM   4145  H   TRP 1 269      55.125  65.546  44.863  0.00  0.00           H  
ATOM   4146  HA  TRP 1 269      54.917  62.807  45.770  0.00  0.00           H  
ATOM   4147  HB2 TRP 1 269      54.733  65.235  47.464  0.00  0.00           H  
ATOM   4148  HB3 TRP 1 269      55.418  63.727  47.989  0.00  0.00           H  
ATOM   4149  HD1 TRP 1 269      56.737  66.875  46.605  0.00  0.00           H  
ATOM   4150  HE1 TRP 1 269      58.972  66.769  45.867  0.00  0.00           H  
ATOM   4151  HE3 TRP 1 269      57.122  61.803  46.305  0.00  0.00           H  
ATOM   4152  HZ2 TRP 1 269      61.168  64.618  46.227  0.00  0.00           H  
ATOM   4153  HZ3 TRP 1 269      59.349  60.701  46.382  0.00  0.00           H  
ATOM   4154  HH2 TRP 1 269      61.377  62.186  46.356  0.00  0.00           H  
ATOM   4155  N   LEU 1 270      52.426  65.015  45.895  0.00  0.00           N  
ATOM   4156  CA  LEU 1 270      50.989  65.249  46.111  0.00  0.00           C  
ATOM   4157  C   LEU 1 270      50.052  64.355  45.215  0.00  0.00           C  
ATOM   4158  O   LEU 1 270      48.895  64.232  45.575  0.00  0.00           O  
ATOM   4159  CB  LEU 1 270      50.703  66.712  45.781  0.00  0.00           C  
ATOM   4160  CG  LEU 1 270      51.337  67.706  46.776  0.00  0.00           C  
ATOM   4161  CD1 LEU 1 270      50.948  69.119  46.277  0.00  0.00           C  
ATOM   4162  CD2 LEU 1 270      50.963  67.581  48.202  0.00  0.00           C  
ATOM   4163  H   LEU 1 270      52.995  65.694  45.410  0.00  0.00           H  
ATOM   4164  HA  LEU 1 270      50.779  65.066  47.165  0.00  0.00           H  
ATOM   4165  HB2 LEU 1 270      50.839  66.877  44.712  0.00  0.00           H  
ATOM   4166  HB3 LEU 1 270      49.648  66.610  46.038  0.00  0.00           H  
ATOM   4167  HG  LEU 1 270      52.425  67.651  46.761  0.00  0.00           H  
ATOM   4168 HD11 LEU 1 270      51.596  69.328  45.426  0.00  0.00           H  
ATOM   4169 HD12 LEU 1 270      49.921  69.285  45.951  0.00  0.00           H  
ATOM   4170 HD13 LEU 1 270      51.084  69.807  47.111  0.00  0.00           H  
ATOM   4171 HD21 LEU 1 270      51.554  68.269  48.807  0.00  0.00           H  
ATOM   4172 HD22 LEU 1 270      49.893  67.666  48.389  0.00  0.00           H  
ATOM   4173 HD23 LEU 1 270      51.294  66.601  48.543  0.00  0.00           H  
ATOM   4174  N   GLY 1 271      50.513  63.917  44.058  0.00  0.00           N  
ATOM   4175  CA  GLY 1 271      49.769  63.154  43.093  0.00  0.00           C  
ATOM   4176  C   GLY 1 271      49.299  64.101  41.945  0.00  0.00           C  
ATOM   4177  O   GLY 1 271      48.201  63.876  41.488  0.00  0.00           O  
ATOM   4178  H   GLY 1 271      51.514  64.036  43.989  0.00  0.00           H  
ATOM   4179  HA2 GLY 1 271      50.586  62.549  42.698  0.00  0.00           H  
ATOM   4180  HA3 GLY 1 271      48.969  62.554  43.526  0.00  0.00           H  
ATOM   4181  N   GLU 1 272      50.010  65.074  41.451  0.00  0.00           N  
ATOM   4182  CA  GLU 1 272      49.664  66.018  40.308  0.00  0.00           C  
ATOM   4183  C   GLU 1 272      50.749  66.149  39.219  0.00  0.00           C  
ATOM   4184  O   GLU 1 272      50.388  66.449  38.085  0.00  0.00           O  
ATOM   4185  CB  GLU 1 272      49.226  67.414  40.830  0.00  0.00           C  
ATOM   4186  CG  GLU 1 272      47.980  67.349  41.790  0.00  0.00           C  
ATOM   4187  CD  GLU 1 272      46.617  66.928  41.095  0.00  0.00           C  
ATOM   4188  OE1 GLU 1 272      45.678  66.297  41.730  0.00  0.00           O  
ATOM   4189  OE2 GLU 1 272      46.356  67.202  39.927  0.00  0.00           O  
ATOM   4190  H   GLU 1 272      50.955  65.150  41.800  0.00  0.00           H  
ATOM   4191  HA  GLU 1 272      48.796  65.638  39.771  0.00  0.00           H  
ATOM   4192  HB2 GLU 1 272      50.100  67.745  41.391  0.00  0.00           H  
ATOM   4193  HB3 GLU 1 272      49.146  68.100  39.986  0.00  0.00           H  
ATOM   4194  HG2 GLU 1 272      48.188  66.663  42.611  0.00  0.00           H  
ATOM   4195  HG3 GLU 1 272      47.825  68.381  42.107  0.00  0.00           H  
ATOM   4196  N   GLN 1 273      51.990  65.892  39.492  0.00  0.00           N  
ATOM   4197  CA  GLN 1 273      53.095  66.127  38.517  0.00  0.00           C  
ATOM   4198  C   GLN 1 273      54.140  65.000  38.446  0.00  0.00           C  
ATOM   4199  O   GLN 1 273      54.097  64.065  39.224  0.00  0.00           O  
ATOM   4200  CB  GLN 1 273      53.712  67.494  38.914  0.00  0.00           C  
ATOM   4201  CG  GLN 1 273      52.820  68.650  39.071  0.00  0.00           C  
ATOM   4202  CD  GLN 1 273      53.555  69.926  39.351  0.00  0.00           C  
ATOM   4203  OE1 GLN 1 273      53.955  70.242  40.551  0.00  0.00           O  
ATOM   4204  NE2 GLN 1 273      53.902  70.724  38.360  0.00  0.00           N  
ATOM   4205  H   GLN 1 273      52.142  65.693  40.471  0.00  0.00           H  
ATOM   4206  HA  GLN 1 273      52.752  66.242  37.488  0.00  0.00           H  
ATOM   4207  HB2 GLN 1 273      54.153  67.279  39.887  0.00  0.00           H  
ATOM   4208  HB3 GLN 1 273      54.481  67.650  38.157  0.00  0.00           H  
ATOM   4209  HG2 GLN 1 273      52.196  68.738  38.181  0.00  0.00           H  
ATOM   4210  HG3 GLN 1 273      52.098  68.521  39.878  0.00  0.00           H  
ATOM   4211 HE21 GLN 1 273      54.463  71.557  38.465  0.00  0.00           H  
ATOM   4212 HE22 GLN 1 273      53.698  70.465  37.405  0.00  0.00           H  
ATOM   4213  N   LEU 1 274      54.902  65.039  37.386  0.00  0.00           N  
ATOM   4214  CA  LEU 1 274      55.847  64.083  36.856  0.00  0.00           C  
ATOM   4215  C   LEU 1 274      57.354  64.482  36.683  0.00  0.00           C  
ATOM   4216  O   LEU 1 274      57.598  65.652  36.891  0.00  0.00           O  
ATOM   4217  CB  LEU 1 274      55.390  63.571  35.464  0.00  0.00           C  
ATOM   4218  CG  LEU 1 274      53.903  62.994  35.284  0.00  0.00           C  
ATOM   4219  CD1 LEU 1 274      53.712  62.467  33.840  0.00  0.00           C  
ATOM   4220  CD2 LEU 1 274      53.458  61.899  36.162  0.00  0.00           C  
ATOM   4221  H   LEU 1 274      54.713  65.760  36.705  0.00  0.00           H  
ATOM   4222  HA  LEU 1 274      55.816  63.270  37.581  0.00  0.00           H  
ATOM   4223  HB2 LEU 1 274      55.506  64.403  34.769  0.00  0.00           H  
ATOM   4224  HB3 LEU 1 274      56.040  62.779  35.094  0.00  0.00           H  
ATOM   4225  HG  LEU 1 274      53.267  63.855  35.491  0.00  0.00           H  
ATOM   4226 HD11 LEU 1 274      52.649  62.359  33.623  0.00  0.00           H  
ATOM   4227 HD12 LEU 1 274      54.251  63.124  33.157  0.00  0.00           H  
ATOM   4228 HD13 LEU 1 274      54.219  61.502  33.828  0.00  0.00           H  
ATOM   4229 HD21 LEU 1 274      54.089  61.011  36.141  0.00  0.00           H  
ATOM   4230 HD22 LEU 1 274      53.328  62.207  37.200  0.00  0.00           H  
ATOM   4231 HD23 LEU 1 274      52.511  61.501  35.798  0.00  0.00           H  
ATOM   4232  N   VAL 1 275      58.198  63.512  36.463  0.00  0.00           N  
ATOM   4233  CA  VAL 1 275      59.642  63.719  36.462  0.00  0.00           C  
ATOM   4234  C   VAL 1 275      60.290  62.755  35.475  0.00  0.00           C  
ATOM   4235  O   VAL 1 275      59.882  61.586  35.424  0.00  0.00           O  
ATOM   4236  CB  VAL 1 275      60.280  63.647  37.874  0.00  0.00           C  
ATOM   4237  CG1 VAL 1 275      61.816  63.718  37.808  0.00  0.00           C  
ATOM   4238  CG2 VAL 1 275      59.986  64.843  38.905  0.00  0.00           C  
ATOM   4239  H   VAL 1 275      57.833  62.580  36.324  0.00  0.00           H  
ATOM   4240  HA  VAL 1 275      59.806  64.731  36.091  0.00  0.00           H  
ATOM   4241  HB  VAL 1 275      60.053  62.689  38.343  0.00  0.00           H  
ATOM   4242 HG11 VAL 1 275      62.195  62.884  37.216  0.00  0.00           H  
ATOM   4243 HG12 VAL 1 275      62.256  64.653  37.463  0.00  0.00           H  
ATOM   4244 HG13 VAL 1 275      62.233  63.636  38.812  0.00  0.00           H  
ATOM   4245 HG21 VAL 1 275      60.590  64.572  39.770  0.00  0.00           H  
ATOM   4246 HG22 VAL 1 275      60.306  65.807  38.512  0.00  0.00           H  
ATOM   4247 HG23 VAL 1 275      58.981  65.070  39.261  0.00  0.00           H  
ATOM   4248  N   CYS 1 276      61.312  63.120  34.690  0.00  0.00           N  
ATOM   4249  CA  CYS 1 276      62.003  62.219  33.785  0.00  0.00           C  
ATOM   4250  C   CYS 1 276      63.533  62.306  34.024  0.00  0.00           C  
ATOM   4251  O   CYS 1 276      64.054  63.271  34.508  0.00  0.00           O  
ATOM   4252  CB  CYS 1 276      61.714  62.677  32.339  0.00  0.00           C  
ATOM   4253  SG  CYS 1 276      60.031  62.821  31.846  0.00  0.00           S  
ATOM   4254  H   CYS 1 276      61.699  64.026  34.910  0.00  0.00           H  
ATOM   4255  HA  CYS 1 276      61.577  61.230  33.954  0.00  0.00           H  
ATOM   4256  HB2 CYS 1 276      62.289  63.597  32.234  0.00  0.00           H  
ATOM   4257  HB3 CYS 1 276      62.249  61.943  31.735  0.00  0.00           H  
ATOM   4258  N   TRP 1 277      64.237  61.264  33.487  0.00  0.00           N  
ATOM   4259  CA  TRP 1 277      65.702  61.259  33.288  0.00  0.00           C  
ATOM   4260  C   TRP 1 277      66.092  60.890  31.914  0.00  0.00           C  
ATOM   4261  O   TRP 1 277      65.346  60.279  31.176  0.00  0.00           O  
ATOM   4262  CB  TRP 1 277      66.339  60.321  34.331  0.00  0.00           C  
ATOM   4263  CG  TRP 1 277      66.315  60.822  35.759  0.00  0.00           C  
ATOM   4264  CD1 TRP 1 277      67.293  61.581  36.351  0.00  0.00           C  
ATOM   4265  CD2 TRP 1 277      65.252  60.812  36.753  0.00  0.00           C  
ATOM   4266  NE1 TRP 1 277      66.958  61.848  37.583  0.00  0.00           N  
ATOM   4267  CE2 TRP 1 277      65.721  61.371  37.935  0.00  0.00           C  
ATOM   4268  CE3 TRP 1 277      63.966  60.263  36.755  0.00  0.00           C  
ATOM   4269  CZ2 TRP 1 277      65.046  61.261  39.188  0.00  0.00           C  
ATOM   4270  CZ3 TRP 1 277      63.243  60.161  37.972  0.00  0.00           C  
ATOM   4271  CH2 TRP 1 277      63.744  60.673  39.196  0.00  0.00           C  
ATOM   4272  H   TRP 1 277      63.731  60.529  33.014  0.00  0.00           H  
ATOM   4273  HA  TRP 1 277      66.029  62.284  33.461  0.00  0.00           H  
ATOM   4274  HB2 TRP 1 277      65.755  59.405  34.413  0.00  0.00           H  
ATOM   4275  HB3 TRP 1 277      67.370  60.050  34.103  0.00  0.00           H  
ATOM   4276  HD1 TRP 1 277      68.208  61.838  35.839  0.00  0.00           H  
ATOM   4277  HE1 TRP 1 277      67.618  62.194  38.265  0.00  0.00           H  
ATOM   4278  HE3 TRP 1 277      63.600  59.877  35.815  0.00  0.00           H  
ATOM   4279  HZ2 TRP 1 277      65.468  61.340  40.179  0.00  0.00           H  
ATOM   4280  HZ3 TRP 1 277      62.278  59.676  37.987  0.00  0.00           H  
ATOM   4281  HH2 TRP 1 277      63.203  60.551  40.123  0.00  0.00           H  
ATOM   4282  N   GLN 1 278      67.314  61.270  31.525  0.00  0.00           N  
ATOM   4283  CA  GLN 1 278      67.972  60.972  30.265  0.00  0.00           C  
ATOM   4284  C   GLN 1 278      68.091  59.428  30.098  0.00  0.00           C  
ATOM   4285  O   GLN 1 278      68.451  58.737  31.090  0.00  0.00           O  
ATOM   4286  CB  GLN 1 278      69.370  61.650  30.127  0.00  0.00           C  
ATOM   4287  CG  GLN 1 278      69.331  63.208  30.189  0.00  0.00           C  
ATOM   4288  CD  GLN 1 278      70.570  63.928  29.510  0.00  0.00           C  
ATOM   4289  OE1 GLN 1 278      71.485  63.242  28.966  0.00  0.00           O  
ATOM   4290  NE2 GLN 1 278      70.590  65.197  29.358  0.00  0.00           N  
ATOM   4291  H   GLN 1 278      67.824  61.938  32.085  0.00  0.00           H  
ATOM   4292  HA  GLN 1 278      67.371  61.449  29.491  0.00  0.00           H  
ATOM   4293  HB2 GLN 1 278      70.018  61.228  30.895  0.00  0.00           H  
ATOM   4294  HB3 GLN 1 278      69.722  61.396  29.128  0.00  0.00           H  
ATOM   4295  HG2 GLN 1 278      68.566  63.531  29.483  0.00  0.00           H  
ATOM   4296  HG3 GLN 1 278      69.352  63.612  31.201  0.00  0.00           H  
ATOM   4297 HE21 GLN 1 278      71.415  65.603  28.939  0.00  0.00           H  
ATOM   4298 HE22 GLN 1 278      69.831  65.819  29.597  0.00  0.00           H  
ATOM   4299  N   ALA 1 279      67.968  58.902  28.906  0.00  0.00           N  
ATOM   4300  CA  ALA 1 279      67.743  57.468  28.710  0.00  0.00           C  
ATOM   4301  C   ALA 1 279      68.834  56.535  29.198  0.00  0.00           C  
ATOM   4302  O   ALA 1 279      69.902  56.538  28.595  0.00  0.00           O  
ATOM   4303  CB  ALA 1 279      67.410  57.236  27.241  0.00  0.00           C  
ATOM   4304  H   ALA 1 279      67.925  59.547  28.130  0.00  0.00           H  
ATOM   4305  HA  ALA 1 279      66.769  57.152  29.083  0.00  0.00           H  
ATOM   4306  HB1 ALA 1 279      68.088  57.621  26.480  0.00  0.00           H  
ATOM   4307  HB2 ALA 1 279      67.495  56.158  27.107  0.00  0.00           H  
ATOM   4308  HB3 ALA 1 279      66.399  57.503  26.933  0.00  0.00           H  
ATOM   4309  N   GLY 1 280      68.496  55.640  30.133  0.00  0.00           N  
ATOM   4310  CA  GLY 1 280      69.433  54.652  30.689  0.00  0.00           C  
ATOM   4311  C   GLY 1 280      70.204  55.090  31.916  0.00  0.00           C  
ATOM   4312  O   GLY 1 280      71.250  54.517  32.149  0.00  0.00           O  
ATOM   4313  H   GLY 1 280      67.539  55.762  30.434  0.00  0.00           H  
ATOM   4314  HA2 GLY 1 280      68.899  53.790  31.088  0.00  0.00           H  
ATOM   4315  HA3 GLY 1 280      70.083  54.223  29.927  0.00  0.00           H  
ATOM   4316  N   THR 1 281      69.760  56.196  32.569  0.00  0.00           N  
ATOM   4317  CA  THR 1 281      70.508  56.905  33.675  0.00  0.00           C  
ATOM   4318  C   THR 1 281      69.814  57.003  35.037  0.00  0.00           C  
ATOM   4319  O   THR 1 281      70.554  57.374  36.018  0.00  0.00           O  
ATOM   4320  CB  THR 1 281      70.962  58.350  33.207  0.00  0.00           C  
ATOM   4321  OG1 THR 1 281      69.889  59.218  33.162  0.00  0.00           O  
ATOM   4322  CG2 THR 1 281      71.514  58.322  31.806  0.00  0.00           C  
ATOM   4323  H   THR 1 281      68.853  56.560  32.313  0.00  0.00           H  
ATOM   4324  HA  THR 1 281      71.435  56.381  33.908  0.00  0.00           H  
ATOM   4325  HB  THR 1 281      71.707  58.798  33.866  0.00  0.00           H  
ATOM   4326  HG1 THR 1 281      69.481  58.968  32.330  0.00  0.00           H  
ATOM   4327 HG21 THR 1 281      70.791  58.084  31.025  0.00  0.00           H  
ATOM   4328 HG22 THR 1 281      71.853  59.341  31.622  0.00  0.00           H  
ATOM   4329 HG23 THR 1 281      72.419  57.720  31.722  0.00  0.00           H  
ATOM   4330  N   THR 1 282      68.576  56.755  35.200  0.00  0.00           N  
ATOM   4331  CA  THR 1 282      67.780  57.230  36.390  0.00  0.00           C  
ATOM   4332  C   THR 1 282      68.467  56.923  37.739  0.00  0.00           C  
ATOM   4333  O   THR 1 282      68.761  55.778  37.998  0.00  0.00           O  
ATOM   4334  CB  THR 1 282      66.394  56.613  36.455  0.00  0.00           C  
ATOM   4335  OG1 THR 1 282      65.648  57.011  35.383  0.00  0.00           O  
ATOM   4336  CG2 THR 1 282      65.482  57.127  37.627  0.00  0.00           C  
ATOM   4337  H   THR 1 282      68.025  56.375  34.444  0.00  0.00           H  
ATOM   4338  HA  THR 1 282      67.720  58.318  36.378  0.00  0.00           H  
ATOM   4339  HB  THR 1 282      66.560  55.536  36.415  0.00  0.00           H  
ATOM   4340  HG1 THR 1 282      66.171  57.152  34.591  0.00  0.00           H  
ATOM   4341 HG21 THR 1 282      65.010  58.092  37.440  0.00  0.00           H  
ATOM   4342 HG22 THR 1 282      64.594  56.498  37.695  0.00  0.00           H  
ATOM   4343 HG23 THR 1 282      65.979  57.174  38.595  0.00  0.00           H  
ATOM   4344  N   PRO 1 283      68.711  57.884  38.670  0.00  0.00           N  
ATOM   4345  CA  PRO 1 283      69.468  57.514  39.876  0.00  0.00           C  
ATOM   4346  C   PRO 1 283      68.628  56.915  40.961  0.00  0.00           C  
ATOM   4347  O   PRO 1 283      68.198  57.609  41.918  0.00  0.00           O  
ATOM   4348  CB  PRO 1 283      70.024  58.858  40.276  0.00  0.00           C  
ATOM   4349  CG  PRO 1 283      68.962  59.841  39.929  0.00  0.00           C  
ATOM   4350  CD  PRO 1 283      68.362  59.241  38.671  0.00  0.00           C  
ATOM   4351  HA  PRO 1 283      70.295  56.846  39.636  0.00  0.00           H  
ATOM   4352  HB2 PRO 1 283      70.315  58.911  41.325  0.00  0.00           H  
ATOM   4353  HB3 PRO 1 283      70.999  59.076  39.839  0.00  0.00           H  
ATOM   4354  HG2 PRO 1 283      68.246  59.887  40.749  0.00  0.00           H  
ATOM   4355  HG3 PRO 1 283      69.413  60.823  39.786  0.00  0.00           H  
ATOM   4356  HD2 PRO 1 283      67.298  59.459  38.758  0.00  0.00           H  
ATOM   4357  HD3 PRO 1 283      68.743  59.727  37.773  0.00  0.00           H  
ATOM   4358  N   TRP 1 284      68.355  55.599  40.841  0.00  0.00           N  
ATOM   4359  CA  TRP 1 284      67.436  55.005  41.876  0.00  0.00           C  
ATOM   4360  C   TRP 1 284      67.952  55.163  43.281  0.00  0.00           C  
ATOM   4361  O   TRP 1 284      67.136  55.415  44.180  0.00  0.00           O  
ATOM   4362  CB  TRP 1 284      67.144  53.526  41.425  0.00  0.00           C  
ATOM   4363  CG  TRP 1 284      66.603  53.333  40.064  0.00  0.00           C  
ATOM   4364  CD1 TRP 1 284      67.319  53.005  38.955  0.00  0.00           C  
ATOM   4365  CD2 TRP 1 284      65.248  53.582  39.613  0.00  0.00           C  
ATOM   4366  NE1 TRP 1 284      66.501  52.955  37.811  0.00  0.00           N  
ATOM   4367  CE2 TRP 1 284      65.193  53.210  38.183  0.00  0.00           C  
ATOM   4368  CE3 TRP 1 284      64.085  54.056  40.206  0.00  0.00           C  
ATOM   4369  CZ2 TRP 1 284      64.012  53.269  37.464  0.00  0.00           C  
ATOM   4370  CZ3 TRP 1 284      62.850  54.132  39.442  0.00  0.00           C  
ATOM   4371  CH2 TRP 1 284      62.871  53.670  38.152  0.00  0.00           C  
ATOM   4372  H   TRP 1 284      68.756  55.134  40.039  0.00  0.00           H  
ATOM   4373  HA  TRP 1 284      66.471  55.512  41.861  0.00  0.00           H  
ATOM   4374  HB2 TRP 1 284      68.089  52.984  41.426  0.00  0.00           H  
ATOM   4375  HB3 TRP 1 284      66.545  53.042  42.197  0.00  0.00           H  
ATOM   4376  HD1 TRP 1 284      68.398  53.036  38.973  0.00  0.00           H  
ATOM   4377  HE1 TRP 1 284      66.870  53.039  36.875  0.00  0.00           H  
ATOM   4378  HE3 TRP 1 284      64.131  54.354  41.243  0.00  0.00           H  
ATOM   4379  HZ2 TRP 1 284      63.991  53.099  36.398  0.00  0.00           H  
ATOM   4380  HZ3 TRP 1 284      61.969  54.598  39.858  0.00  0.00           H  
ATOM   4381  HH2 TRP 1 284      61.941  53.827  37.627  0.00  0.00           H  
ATOM   4382  N   ASN 1 285      69.238  55.115  43.446  0.00  0.00           N  
ATOM   4383  CA  ASN 1 285      69.903  55.258  44.718  0.00  0.00           C  
ATOM   4384  C   ASN 1 285      69.319  56.382  45.607  0.00  0.00           C  
ATOM   4385  O   ASN 1 285      69.188  56.101  46.785  0.00  0.00           O  
ATOM   4386  CB  ASN 1 285      71.438  55.436  44.480  0.00  0.00           C  
ATOM   4387  CG  ASN 1 285      71.773  56.661  43.629  0.00  0.00           C  
ATOM   4388  OD1 ASN 1 285      71.389  56.709  42.459  0.00  0.00           O  
ATOM   4389  ND2 ASN 1 285      72.289  57.686  44.266  0.00  0.00           N  
ATOM   4390  H   ASN 1 285      69.823  54.907  42.649  0.00  0.00           H  
ATOM   4391  HA  ASN 1 285      69.717  54.343  45.281  0.00  0.00           H  
ATOM   4392  HB2 ASN 1 285      71.968  55.562  45.425  0.00  0.00           H  
ATOM   4393  HB3 ASN 1 285      71.874  54.571  43.980  0.00  0.00           H  
ATOM   4394 HD21 ASN 1 285      72.560  58.371  43.576  0.00  0.00           H  
ATOM   4395 HD22 ASN 1 285      72.232  57.726  45.273  0.00  0.00           H  
ATOM   4396  N   ILE 1 286      68.992  57.620  45.154  0.00  0.00           N  
ATOM   4397  CA  ILE 1 286      68.496  58.738  46.030  0.00  0.00           C  
ATOM   4398  C   ILE 1 286      67.117  58.592  46.713  0.00  0.00           C  
ATOM   4399  O   ILE 1 286      66.926  59.199  47.771  0.00  0.00           O  
ATOM   4400  CB  ILE 1 286      68.655  60.037  45.284  0.00  0.00           C  
ATOM   4401  CG1 ILE 1 286      67.808  60.172  43.981  0.00  0.00           C  
ATOM   4402  CG2 ILE 1 286      70.152  60.339  44.956  0.00  0.00           C  
ATOM   4403  CD1 ILE 1 286      67.061  61.557  43.940  0.00  0.00           C  
ATOM   4404  H   ILE 1 286      69.160  57.808  44.176  0.00  0.00           H  
ATOM   4405  HA  ILE 1 286      69.189  58.878  46.859  0.00  0.00           H  
ATOM   4406  HB  ILE 1 286      68.301  60.746  46.033  0.00  0.00           H  
ATOM   4407 HG12 ILE 1 286      68.535  60.159  43.168  0.00  0.00           H  
ATOM   4408 HG13 ILE 1 286      67.127  59.343  43.789  0.00  0.00           H  
ATOM   4409 HG21 ILE 1 286      70.690  60.183  45.891  0.00  0.00           H  
ATOM   4410 HG22 ILE 1 286      70.476  59.703  44.133  0.00  0.00           H  
ATOM   4411 HG23 ILE 1 286      70.230  61.387  44.668  0.00  0.00           H  
ATOM   4412 HD11 ILE 1 286      67.725  62.308  44.369  0.00  0.00           H  
ATOM   4413 HD12 ILE 1 286      66.954  61.846  42.894  0.00  0.00           H  
ATOM   4414 HD13 ILE 1 286      66.205  61.477  44.610  0.00  0.00           H  
ATOM   4415  N   PHE 1 287      66.316  57.637  46.265  0.00  0.00           N  
ATOM   4416  CA  PHE 1 287      65.047  57.329  46.884  0.00  0.00           C  
ATOM   4417  C   PHE 1 287      65.191  56.144  47.900  0.00  0.00           C  
ATOM   4418  O   PHE 1 287      65.882  55.182  47.546  0.00  0.00           O  
ATOM   4419  CB  PHE 1 287      63.984  56.899  45.764  0.00  0.00           C  
ATOM   4420  CG  PHE 1 287      63.889  57.958  44.690  0.00  0.00           C  
ATOM   4421  CD1 PHE 1 287      63.012  59.033  44.855  0.00  0.00           C  
ATOM   4422  CD2 PHE 1 287      64.725  57.904  43.518  0.00  0.00           C  
ATOM   4423  CE1 PHE 1 287      63.053  60.117  43.939  0.00  0.00           C  
ATOM   4424  CE2 PHE 1 287      64.687  58.957  42.595  0.00  0.00           C  
ATOM   4425  CZ  PHE 1 287      63.823  60.119  42.839  0.00  0.00           C  
ATOM   4426  H   PHE 1 287      66.630  56.959  45.585  0.00  0.00           H  
ATOM   4427  HA  PHE 1 287      64.600  58.177  47.401  0.00  0.00           H  
ATOM   4428  HB2 PHE 1 287      64.369  55.996  45.290  0.00  0.00           H  
ATOM   4429  HB3 PHE 1 287      63.036  56.866  46.300  0.00  0.00           H  
ATOM   4430  HD1 PHE 1 287      62.461  59.246  45.759  0.00  0.00           H  
ATOM   4431  HD2 PHE 1 287      65.341  57.026  43.392  0.00  0.00           H  
ATOM   4432  HE1 PHE 1 287      62.351  60.936  43.983  0.00  0.00           H  
ATOM   4433  HE2 PHE 1 287      65.329  58.936  41.726  0.00  0.00           H  
ATOM   4434  HZ  PHE 1 287      63.818  60.975  42.181  0.00  0.00           H  
ATOM   4435  N   PRO 1 288      64.439  56.237  49.019  0.00  0.00           N  
ATOM   4436  CA  PRO 1 288      64.527  55.283  50.167  0.00  0.00           C  
ATOM   4437  C   PRO 1 288      63.559  54.073  49.892  0.00  0.00           C  
ATOM   4438  O   PRO 1 288      62.410  54.310  49.425  0.00  0.00           O  
ATOM   4439  CB  PRO 1 288      64.019  56.073  51.317  0.00  0.00           C  
ATOM   4440  CG  PRO 1 288      62.978  57.037  50.768  0.00  0.00           C  
ATOM   4441  CD  PRO 1 288      63.581  57.452  49.466  0.00  0.00           C  
ATOM   4442  HA  PRO 1 288      65.556  55.005  50.396  0.00  0.00           H  
ATOM   4443  HB2 PRO 1 288      63.597  55.436  52.093  0.00  0.00           H  
ATOM   4444  HB3 PRO 1 288      64.790  56.733  51.714  0.00  0.00           H  
ATOM   4445  HG2 PRO 1 288      62.013  56.563  50.590  0.00  0.00           H  
ATOM   4446  HG3 PRO 1 288      62.928  57.917  51.409  0.00  0.00           H  
ATOM   4447  HD2 PRO 1 288      64.184  58.321  49.730  0.00  0.00           H  
ATOM   4448  HD3 PRO 1 288      62.811  57.761  48.760  0.00  0.00           H  
ATOM   4449  N   VAL 1 289      64.021  52.840  50.288  0.00  0.00           N  
ATOM   4450  CA  VAL 1 289      63.079  51.790  50.565  0.00  0.00           C  
ATOM   4451  C   VAL 1 289      61.999  52.117  51.631  0.00  0.00           C  
ATOM   4452  O   VAL 1 289      62.261  52.822  52.554  0.00  0.00           O  
ATOM   4453  CB  VAL 1 289      63.830  50.529  50.899  0.00  0.00           C  
ATOM   4454  CG1 VAL 1 289      64.942  50.178  49.860  0.00  0.00           C  
ATOM   4455  CG2 VAL 1 289      64.568  50.362  52.364  0.00  0.00           C  
ATOM   4456  H   VAL 1 289      64.978  52.722  50.589  0.00  0.00           H  
ATOM   4457  HA  VAL 1 289      62.470  51.766  49.662  0.00  0.00           H  
ATOM   4458  HB  VAL 1 289      63.138  49.691  50.811  0.00  0.00           H  
ATOM   4459 HG11 VAL 1 289      64.547  50.273  48.849  0.00  0.00           H  
ATOM   4460 HG12 VAL 1 289      65.798  50.818  50.077  0.00  0.00           H  
ATOM   4461 HG13 VAL 1 289      65.274  49.140  49.880  0.00  0.00           H  
ATOM   4462 HG21 VAL 1 289      64.642  49.314  52.656  0.00  0.00           H  
ATOM   4463 HG22 VAL 1 289      65.549  50.837  52.344  0.00  0.00           H  
ATOM   4464 HG23 VAL 1 289      63.978  50.809  53.164  0.00  0.00           H  
ATOM   4465  N   ILE 1 290      60.818  51.572  51.425  0.00  0.00           N  
ATOM   4466  CA  ILE 1 290      59.663  51.587  52.333  0.00  0.00           C  
ATOM   4467  C   ILE 1 290      59.355  50.236  52.959  0.00  0.00           C  
ATOM   4468  O   ILE 1 290      59.065  49.323  52.184  0.00  0.00           O  
ATOM   4469  CB  ILE 1 290      58.426  52.094  51.618  0.00  0.00           C  
ATOM   4470  CG1 ILE 1 290      58.702  53.130  50.542  0.00  0.00           C  
ATOM   4471  CG2 ILE 1 290      57.261  52.419  52.517  0.00  0.00           C  
ATOM   4472  CD1 ILE 1 290      59.176  54.525  50.883  0.00  0.00           C  
ATOM   4473  H   ILE 1 290      60.756  51.029  50.576  0.00  0.00           H  
ATOM   4474  HA  ILE 1 290      59.873  52.344  53.089  0.00  0.00           H  
ATOM   4475  HB  ILE 1 290      58.080  51.215  51.074  0.00  0.00           H  
ATOM   4476 HG12 ILE 1 290      59.419  52.723  49.829  0.00  0.00           H  
ATOM   4477 HG13 ILE 1 290      57.749  53.262  50.030  0.00  0.00           H  
ATOM   4478 HG21 ILE 1 290      57.418  53.419  52.920  0.00  0.00           H  
ATOM   4479 HG22 ILE 1 290      56.421  52.525  51.831  0.00  0.00           H  
ATOM   4480 HG23 ILE 1 290      57.069  51.662  53.277  0.00  0.00           H  
ATOM   4481 HD11 ILE 1 290      60.152  54.394  51.349  0.00  0.00           H  
ATOM   4482 HD12 ILE 1 290      59.262  55.130  49.981  0.00  0.00           H  
ATOM   4483 HD13 ILE 1 290      58.538  55.073  51.577  0.00  0.00           H  
ATOM   4484  N   SER 1 291      59.574  50.074  54.254  0.00  0.00           N  
ATOM   4485  CA  SER 1 291      59.324  48.870  55.070  0.00  0.00           C  
ATOM   4486  C   SER 1 291      57.864  48.878  55.692  0.00  0.00           C  
ATOM   4487  O   SER 1 291      57.689  49.556  56.659  0.00  0.00           O  
ATOM   4488  CB  SER 1 291      60.423  48.606  56.086  0.00  0.00           C  
ATOM   4489  OG  SER 1 291      61.709  48.327  55.461  0.00  0.00           O  
ATOM   4490  H   SER 1 291      59.907  50.880  54.763  0.00  0.00           H  
ATOM   4491  HA  SER 1 291      59.412  48.054  54.353  0.00  0.00           H  
ATOM   4492  HB2 SER 1 291      60.689  49.436  56.740  0.00  0.00           H  
ATOM   4493  HB3 SER 1 291      60.215  47.763  56.745  0.00  0.00           H  
ATOM   4494  HG  SER 1 291      61.615  47.664  54.773  0.00  0.00           H  
ATOM   4495  N   LEU 1 292      56.899  48.110  55.298  0.00  0.00           N  
ATOM   4496  CA  LEU 1 292      55.588  47.905  56.036  0.00  0.00           C  
ATOM   4497  C   LEU 1 292      55.696  46.618  56.980  0.00  0.00           C  
ATOM   4498  O   LEU 1 292      56.358  45.661  56.613  0.00  0.00           O  
ATOM   4499  CB  LEU 1 292      54.562  47.739  55.043  0.00  0.00           C  
ATOM   4500  CG  LEU 1 292      54.185  49.078  54.296  0.00  0.00           C  
ATOM   4501  CD1 LEU 1 292      54.767  49.054  52.818  0.00  0.00           C  
ATOM   4502  CD2 LEU 1 292      52.698  49.132  54.188  0.00  0.00           C  
ATOM   4503  H   LEU 1 292      57.064  47.430  54.570  0.00  0.00           H  
ATOM   4504  HA  LEU 1 292      55.420  48.820  56.604  0.00  0.00           H  
ATOM   4505  HB2 LEU 1 292      54.861  47.077  54.231  0.00  0.00           H  
ATOM   4506  HB3 LEU 1 292      53.654  47.367  55.517  0.00  0.00           H  
ATOM   4507  HG  LEU 1 292      54.388  49.956  54.909  0.00  0.00           H  
ATOM   4508 HD11 LEU 1 292      54.081  48.354  52.340  0.00  0.00           H  
ATOM   4509 HD12 LEU 1 292      54.517  50.047  52.443  0.00  0.00           H  
ATOM   4510 HD13 LEU 1 292      55.838  48.855  52.855  0.00  0.00           H  
ATOM   4511 HD21 LEU 1 292      52.267  49.356  55.163  0.00  0.00           H  
ATOM   4512 HD22 LEU 1 292      52.463  49.938  53.493  0.00  0.00           H  
ATOM   4513 HD23 LEU 1 292      52.220  48.182  53.949  0.00  0.00           H  
ATOM   4514  N   TYR 1 293      55.078  46.689  58.183  0.00  0.00           N  
ATOM   4515  CA  TYR 1 293      54.953  45.538  59.154  0.00  0.00           C  
ATOM   4516  C   TYR 1 293      53.445  45.122  59.232  0.00  0.00           C  
ATOM   4517  O   TYR 1 293      52.582  45.874  59.644  0.00  0.00           O  
ATOM   4518  CB  TYR 1 293      55.437  45.988  60.569  0.00  0.00           C  
ATOM   4519  CG  TYR 1 293      56.946  46.281  60.704  0.00  0.00           C  
ATOM   4520  CD1 TYR 1 293      57.673  47.172  59.905  0.00  0.00           C  
ATOM   4521  CD2 TYR 1 293      57.646  45.512  61.658  0.00  0.00           C  
ATOM   4522  CE1 TYR 1 293      59.082  47.288  60.059  0.00  0.00           C  
ATOM   4523  CE2 TYR 1 293      58.993  45.809  61.923  0.00  0.00           C  
ATOM   4524  CZ  TYR 1 293      59.759  46.674  61.045  0.00  0.00           C  
ATOM   4525  OH  TYR 1 293      61.095  46.646  61.096  0.00  0.00           O  
ATOM   4526  H   TYR 1 293      54.693  47.565  58.508  0.00  0.00           H  
ATOM   4527  HA  TYR 1 293      55.680  44.751  58.955  0.00  0.00           H  
ATOM   4528  HB2 TYR 1 293      54.968  46.916  60.897  0.00  0.00           H  
ATOM   4529  HB3 TYR 1 293      55.191  45.154  61.225  0.00  0.00           H  
ATOM   4530  HD1 TYR 1 293      57.204  47.784  59.149  0.00  0.00           H  
ATOM   4531  HD2 TYR 1 293      57.155  44.860  62.365  0.00  0.00           H  
ATOM   4532  HE1 TYR 1 293      59.603  47.940  59.375  0.00  0.00           H  
ATOM   4533  HE2 TYR 1 293      59.555  45.341  62.717  0.00  0.00           H  
ATOM   4534  HH  TYR 1 293      61.441  47.449  60.700  0.00  0.00           H  
ATOM   4535  N   LEU 1 294      53.231  43.844  59.149  0.00  0.00           N  
ATOM   4536  CA  LEU 1 294      51.987  43.171  59.080  0.00  0.00           C  
ATOM   4537  C   LEU 1 294      51.802  42.304  60.302  0.00  0.00           C  
ATOM   4538  O   LEU 1 294      52.799  41.803  60.854  0.00  0.00           O  
ATOM   4539  CB  LEU 1 294      51.920  42.277  57.723  0.00  0.00           C  
ATOM   4540  CG  LEU 1 294      51.702  43.074  56.459  0.00  0.00           C  
ATOM   4541  CD1 LEU 1 294      52.898  43.917  56.014  0.00  0.00           C  
ATOM   4542  CD2 LEU 1 294      51.351  42.068  55.361  0.00  0.00           C  
ATOM   4543  H   LEU 1 294      54.130  43.392  59.072  0.00  0.00           H  
ATOM   4544  HA  LEU 1 294      51.182  43.901  58.992  0.00  0.00           H  
ATOM   4545  HB2 LEU 1 294      52.765  41.590  57.680  0.00  0.00           H  
ATOM   4546  HB3 LEU 1 294      51.076  41.612  57.906  0.00  0.00           H  
ATOM   4547  HG  LEU 1 294      50.818  43.698  56.596  0.00  0.00           H  
ATOM   4548 HD11 LEU 1 294      52.823  44.242  54.976  0.00  0.00           H  
ATOM   4549 HD12 LEU 1 294      53.108  44.791  56.631  0.00  0.00           H  
ATOM   4550 HD13 LEU 1 294      53.750  43.239  56.053  0.00  0.00           H  
ATOM   4551 HD21 LEU 1 294      52.105  41.282  55.410  0.00  0.00           H  
ATOM   4552 HD22 LEU 1 294      50.351  41.706  55.599  0.00  0.00           H  
ATOM   4553 HD23 LEU 1 294      51.369  42.538  54.378  0.00  0.00           H  
ATOM   4554  N   MET 1 295      50.551  42.245  60.676  0.00  0.00           N  
ATOM   4555  CA  MET 1 295      50.178  41.235  61.688  0.00  0.00           C  
ATOM   4556  C   MET 1 295      50.593  39.813  61.319  0.00  0.00           C  
ATOM   4557  O   MET 1 295      50.385  39.369  60.166  0.00  0.00           O  
ATOM   4558  CB  MET 1 295      48.644  41.465  61.966  0.00  0.00           C  
ATOM   4559  CG  MET 1 295      48.171  40.416  62.960  0.00  0.00           C  
ATOM   4560  SD  MET 1 295      46.648  40.800  63.911  0.00  0.00           S  
ATOM   4561  CE  MET 1 295      46.961  39.656  65.334  0.00  0.00           C  
ATOM   4562  H   MET 1 295      49.772  42.725  60.249  0.00  0.00           H  
ATOM   4563  HA  MET 1 295      50.678  41.473  62.626  0.00  0.00           H  
ATOM   4564  HB2 MET 1 295      48.493  42.445  62.420  0.00  0.00           H  
ATOM   4565  HB3 MET 1 295      48.085  41.334  61.039  0.00  0.00           H  
ATOM   4566  HG2 MET 1 295      48.012  39.479  62.426  0.00  0.00           H  
ATOM   4567  HG3 MET 1 295      48.983  40.196  63.653  0.00  0.00           H  
ATOM   4568  HE1 MET 1 295      47.592  40.144  66.076  0.00  0.00           H  
ATOM   4569  HE2 MET 1 295      46.052  39.184  65.706  0.00  0.00           H  
ATOM   4570  HE3 MET 1 295      47.513  38.757  65.058  0.00  0.00           H  
ATOM   4571  N   GLY 1 296      51.032  39.083  62.339  0.00  0.00           N  
ATOM   4572  CA  GLY 1 296      51.563  37.667  62.103  0.00  0.00           C  
ATOM   4573  C   GLY 1 296      50.509  36.518  62.426  0.00  0.00           C  
ATOM   4574  O   GLY 1 296      49.432  36.803  63.036  0.00  0.00           O  
ATOM   4575  H   GLY 1 296      51.230  39.496  63.239  0.00  0.00           H  
ATOM   4576  HA2 GLY 1 296      52.046  37.540  61.134  0.00  0.00           H  
ATOM   4577  HA3 GLY 1 296      52.425  37.527  62.755  0.00  0.00           H  
ATOM   4578  N   GLU 1 297      50.917  35.350  62.128  0.00  0.00           N  
ATOM   4579  CA  GLU 1 297      50.251  34.141  62.566  0.00  0.00           C  
ATOM   4580  C   GLU 1 297      50.724  33.542  63.965  0.00  0.00           C  
ATOM   4581  O   GLU 1 297      50.410  32.406  64.294  0.00  0.00           O  
ATOM   4582  CB  GLU 1 297      50.341  33.022  61.545  0.00  0.00           C  
ATOM   4583  CG  GLU 1 297      49.435  33.144  60.371  0.00  0.00           C  
ATOM   4584  CD  GLU 1 297      48.936  31.715  59.936  0.00  0.00           C  
ATOM   4585  OE1 GLU 1 297      49.774  30.753  59.669  0.00  0.00           O  
ATOM   4586  OE2 GLU 1 297      47.706  31.503  59.893  0.00  0.00           O  
ATOM   4587  H   GLU 1 297      51.756  35.199  61.587  0.00  0.00           H  
ATOM   4588  HA  GLU 1 297      49.225  34.410  62.816  0.00  0.00           H  
ATOM   4589  HB2 GLU 1 297      51.354  32.828  61.190  0.00  0.00           H  
ATOM   4590  HB3 GLU 1 297      49.908  32.156  62.044  0.00  0.00           H  
ATOM   4591  HG2 GLU 1 297      48.564  33.706  60.708  0.00  0.00           H  
ATOM   4592  HG3 GLU 1 297      50.035  33.592  59.578  0.00  0.00           H  
ATOM   4593  N   VAL 1 298      51.325  34.470  64.784  0.00  0.00           N  
ATOM   4594  CA  VAL 1 298      51.793  34.180  66.171  0.00  0.00           C  
ATOM   4595  C   VAL 1 298      51.632  35.385  67.166  0.00  0.00           C  
ATOM   4596  O   VAL 1 298      51.866  36.559  66.824  0.00  0.00           O  
ATOM   4597  CB  VAL 1 298      53.236  33.695  66.056  0.00  0.00           C  
ATOM   4598  CG1 VAL 1 298      54.029  33.620  67.440  0.00  0.00           C  
ATOM   4599  CG2 VAL 1 298      53.361  32.282  65.341  0.00  0.00           C  
ATOM   4600  H   VAL 1 298      51.569  35.404  64.488  0.00  0.00           H  
ATOM   4601  HA  VAL 1 298      51.212  33.324  66.516  0.00  0.00           H  
ATOM   4602  HB  VAL 1 298      53.881  34.359  65.480  0.00  0.00           H  
ATOM   4603 HG11 VAL 1 298      55.033  33.255  67.224  0.00  0.00           H  
ATOM   4604 HG12 VAL 1 298      54.072  34.674  67.715  0.00  0.00           H  
ATOM   4605 HG13 VAL 1 298      53.670  32.947  68.219  0.00  0.00           H  
ATOM   4606 HG21 VAL 1 298      53.248  32.428  64.267  0.00  0.00           H  
ATOM   4607 HG22 VAL 1 298      54.401  31.996  65.498  0.00  0.00           H  
ATOM   4608 HG23 VAL 1 298      52.596  31.601  65.715  0.00  0.00           H  
ATOM   4609  N   THR 1 299      51.272  35.067  68.400  0.00  0.00           N  
ATOM   4610  CA  THR 1 299      51.024  35.964  69.539  0.00  0.00           C  
ATOM   4611  C   THR 1 299      52.271  36.807  69.662  0.00  0.00           C  
ATOM   4612  O   THR 1 299      53.359  36.223  69.658  0.00  0.00           O  
ATOM   4613  CB  THR 1 299      50.868  35.246  70.896  0.00  0.00           C  
ATOM   4614  OG1 THR 1 299      49.633  34.501  70.857  0.00  0.00           O  
ATOM   4615  CG2 THR 1 299      50.787  36.157  72.101  0.00  0.00           C  
ATOM   4616  H   THR 1 299      51.125  34.097  68.640  0.00  0.00           H  
ATOM   4617  HA  THR 1 299      50.111  36.516  69.313  0.00  0.00           H  
ATOM   4618  HB  THR 1 299      51.620  34.495  71.138  0.00  0.00           H  
ATOM   4619  HG1 THR 1 299      48.891  35.109  70.809  0.00  0.00           H  
ATOM   4620 HG21 THR 1 299      50.531  35.652  73.033  0.00  0.00           H  
ATOM   4621 HG22 THR 1 299      51.833  36.330  72.350  0.00  0.00           H  
ATOM   4622 HG23 THR 1 299      50.264  37.109  72.008  0.00  0.00           H  
ATOM   4623  N   ASN 1 300      52.158  38.126  69.574  0.00  0.00           N  
ATOM   4624  CA  ASN 1 300      53.242  39.154  69.595  0.00  0.00           C  
ATOM   4625  C   ASN 1 300      54.256  39.170  68.509  0.00  0.00           C  
ATOM   4626  O   ASN 1 300      55.272  39.897  68.612  0.00  0.00           O  
ATOM   4627  CB  ASN 1 300      53.796  39.179  71.028  0.00  0.00           C  
ATOM   4628  CG  ASN 1 300      52.909  39.265  72.235  0.00  0.00           C  
ATOM   4629  OD1 ASN 1 300      51.911  39.943  72.171  0.00  0.00           O  
ATOM   4630  ND2 ASN 1 300      53.366  38.627  73.267  0.00  0.00           N  
ATOM   4631  H   ASN 1 300      51.255  38.525  69.361  0.00  0.00           H  
ATOM   4632  HA  ASN 1 300      52.670  40.040  69.318  0.00  0.00           H  
ATOM   4633  HB2 ASN 1 300      54.376  38.261  71.124  0.00  0.00           H  
ATOM   4634  HB3 ASN 1 300      54.447  40.053  71.007  0.00  0.00           H  
ATOM   4635 HD21 ASN 1 300      52.693  38.500  74.010  0.00  0.00           H  
ATOM   4636 HD22 ASN 1 300      54.158  38.004  73.199  0.00  0.00           H  
ATOM   4637  N   GLN 1 301      54.158  38.450  67.406  0.00  0.00           N  
ATOM   4638  CA  GLN 1 301      55.220  38.299  66.370  0.00  0.00           C  
ATOM   4639  C   GLN 1 301      54.739  38.517  64.937  0.00  0.00           C  
ATOM   4640  O   GLN 1 301      54.505  37.611  64.106  0.00  0.00           O  
ATOM   4641  CB  GLN 1 301      55.948  36.855  66.500  0.00  0.00           C  
ATOM   4642  CG  GLN 1 301      56.571  36.638  67.864  0.00  0.00           C  
ATOM   4643  CD  GLN 1 301      57.950  36.013  67.965  0.00  0.00           C  
ATOM   4644  OE1 GLN 1 301      58.804  36.589  68.630  0.00  0.00           O  
ATOM   4645  NE2 GLN 1 301      58.363  35.001  67.229  0.00  0.00           N  
ATOM   4646  H   GLN 1 301      53.356  37.837  67.387  0.00  0.00           H  
ATOM   4647  HA  GLN 1 301      56.037  38.997  66.552  0.00  0.00           H  
ATOM   4648  HB2 GLN 1 301      55.270  36.023  66.307  0.00  0.00           H  
ATOM   4649  HB3 GLN 1 301      56.734  36.690  65.763  0.00  0.00           H  
ATOM   4650  HG2 GLN 1 301      56.614  37.632  68.309  0.00  0.00           H  
ATOM   4651  HG3 GLN 1 301      55.978  36.007  68.527  0.00  0.00           H  
ATOM   4652 HE21 GLN 1 301      59.339  34.802  67.062  0.00  0.00           H  
ATOM   4653 HE22 GLN 1 301      57.763  34.441  66.641  0.00  0.00           H  
ATOM   4654  N   SER 1 302      54.858  39.807  64.605  0.00  0.00           N  
ATOM   4655  CA  SER 1 302      54.730  40.393  63.295  0.00  0.00           C  
ATOM   4656  C   SER 1 302      55.926  39.992  62.349  0.00  0.00           C  
ATOM   4657  O   SER 1 302      56.851  39.292  62.723  0.00  0.00           O  
ATOM   4658  CB  SER 1 302      54.621  41.962  63.435  0.00  0.00           C  
ATOM   4659  OG  SER 1 302      55.649  42.494  64.117  0.00  0.00           O  
ATOM   4660  H   SER 1 302      55.298  40.374  65.315  0.00  0.00           H  
ATOM   4661  HA  SER 1 302      53.793  40.060  62.846  0.00  0.00           H  
ATOM   4662  HB2 SER 1 302      54.735  42.287  62.401  0.00  0.00           H  
ATOM   4663  HB3 SER 1 302      53.648  42.206  63.863  0.00  0.00           H  
ATOM   4664  HG  SER 1 302      56.170  41.791  64.511  0.00  0.00           H  
ATOM   4665  N   PHE 1 303      55.806  40.415  61.104  0.00  0.00           N  
ATOM   4666  CA  PHE 1 303      56.840  40.322  60.072  0.00  0.00           C  
ATOM   4667  C   PHE 1 303      56.770  41.566  59.195  0.00  0.00           C  
ATOM   4668  O   PHE 1 303      55.809  42.303  59.355  0.00  0.00           O  
ATOM   4669  CB  PHE 1 303      56.662  39.091  59.299  0.00  0.00           C  
ATOM   4670  CG  PHE 1 303      55.477  39.048  58.338  0.00  0.00           C  
ATOM   4671  CD1 PHE 1 303      54.169  38.833  58.902  0.00  0.00           C  
ATOM   4672  CD2 PHE 1 303      55.650  39.409  57.022  0.00  0.00           C  
ATOM   4673  CE1 PHE 1 303      53.109  38.786  57.991  0.00  0.00           C  
ATOM   4674  CE2 PHE 1 303      54.554  39.324  56.107  0.00  0.00           C  
ATOM   4675  CZ  PHE 1 303      53.316  38.909  56.605  0.00  0.00           C  
ATOM   4676  H   PHE 1 303      55.056  41.051  60.876  0.00  0.00           H  
ATOM   4677  HA  PHE 1 303      57.786  40.351  60.613  0.00  0.00           H  
ATOM   4678  HB2 PHE 1 303      57.546  38.799  58.732  0.00  0.00           H  
ATOM   4679  HB3 PHE 1 303      56.659  38.231  59.968  0.00  0.00           H  
ATOM   4680  HD1 PHE 1 303      54.014  38.630  59.952  0.00  0.00           H  
ATOM   4681  HD2 PHE 1 303      56.600  39.596  56.544  0.00  0.00           H  
ATOM   4682  HE1 PHE 1 303      52.099  38.578  58.309  0.00  0.00           H  
ATOM   4683  HE2 PHE 1 303      54.652  39.570  55.060  0.00  0.00           H  
ATOM   4684  HZ  PHE 1 303      52.509  38.639  55.939  0.00  0.00           H  
ATOM   4685  N   ARG 1 304      57.731  41.900  58.395  0.00  0.00           N  
ATOM   4686  CA  ARG 1 304      57.695  43.052  57.509  0.00  0.00           C  
ATOM   4687  C   ARG 1 304      58.155  42.732  56.134  0.00  0.00           C  
ATOM   4688  O   ARG 1 304      58.792  41.765  55.811  0.00  0.00           O  
ATOM   4689  CB  ARG 1 304      58.573  44.166  58.174  0.00  0.00           C  
ATOM   4690  CG  ARG 1 304      60.081  43.825  58.058  0.00  0.00           C  
ATOM   4691  CD  ARG 1 304      61.018  44.819  58.735  0.00  0.00           C  
ATOM   4692  NE  ARG 1 304      62.417  44.752  58.348  0.00  0.00           N  
ATOM   4693  CZ  ARG 1 304      63.524  44.882  59.090  0.00  0.00           C  
ATOM   4694  NH1 ARG 1 304      63.531  45.315  60.311  0.00  0.00           N  
ATOM   4695  NH2 ARG 1 304      64.689  44.553  58.549  0.00  0.00           N  
ATOM   4696  H   ARG 1 304      58.515  41.292  58.207  0.00  0.00           H  
ATOM   4697  HA  ARG 1 304      56.667  43.412  57.457  0.00  0.00           H  
ATOM   4698  HB2 ARG 1 304      58.555  45.049  57.535  0.00  0.00           H  
ATOM   4699  HB3 ARG 1 304      58.294  44.330  59.215  0.00  0.00           H  
ATOM   4700  HG2 ARG 1 304      60.203  42.802  58.412  0.00  0.00           H  
ATOM   4701  HG3 ARG 1 304      60.458  43.918  57.039  0.00  0.00           H  
ATOM   4702  HD2 ARG 1 304      60.717  45.864  58.667  0.00  0.00           H  
ATOM   4703  HD3 ARG 1 304      61.056  44.459  59.763  0.00  0.00           H  
ATOM   4704  HE  ARG 1 304      62.664  44.426  57.425  0.00  0.00           H  
ATOM   4705 HH11 ARG 1 304      64.398  45.395  60.824  0.00  0.00           H  
ATOM   4706 HH12 ARG 1 304      62.629  45.584  60.675  0.00  0.00           H  
ATOM   4707 HH21 ARG 1 304      65.454  44.436  59.197  0.00  0.00           H  
ATOM   4708 HH22 ARG 1 304      64.827  44.307  57.579  0.00  0.00           H  
ATOM   4709  N   ILE 1 305      57.701  43.644  55.136  0.00  0.00           N  
ATOM   4710  CA  ILE 1 305      57.970  43.456  53.767  0.00  0.00           C  
ATOM   4711  C   ILE 1 305      58.301  44.863  53.153  0.00  0.00           C  
ATOM   4712  O   ILE 1 305      57.598  45.873  53.261  0.00  0.00           O  
ATOM   4713  CB  ILE 1 305      56.758  42.815  53.056  0.00  0.00           C  
ATOM   4714  CG1 ILE 1 305      55.408  43.673  53.079  0.00  0.00           C  
ATOM   4715  CG2 ILE 1 305      56.533  41.414  53.738  0.00  0.00           C  
ATOM   4716  CD1 ILE 1 305      54.124  43.028  52.568  0.00  0.00           C  
ATOM   4717  H   ILE 1 305      57.033  44.321  55.476  0.00  0.00           H  
ATOM   4718  HA  ILE 1 305      58.832  42.796  53.667  0.00  0.00           H  
ATOM   4719  HB  ILE 1 305      57.039  42.513  52.047  0.00  0.00           H  
ATOM   4720 HG12 ILE 1 305      55.289  44.004  54.111  0.00  0.00           H  
ATOM   4721 HG13 ILE 1 305      55.659  44.393  52.301  0.00  0.00           H  
ATOM   4722 HG21 ILE 1 305      55.927  40.741  53.132  0.00  0.00           H  
ATOM   4723 HG22 ILE 1 305      57.421  40.796  53.875  0.00  0.00           H  
ATOM   4724 HG23 ILE 1 305      56.006  41.545  54.683  0.00  0.00           H  
ATOM   4725 HD11 ILE 1 305      54.030  42.179  53.246  0.00  0.00           H  
ATOM   4726 HD12 ILE 1 305      53.258  43.682  52.474  0.00  0.00           H  
ATOM   4727 HD13 ILE 1 305      54.359  42.573  51.606  0.00  0.00           H  
ATOM   4728  N   THR 1 306      59.409  44.848  52.386  0.00  0.00           N  
ATOM   4729  CA  THR 1 306      60.007  46.083  51.918  0.00  0.00           C  
ATOM   4730  C   THR 1 306      60.125  46.245  50.417  0.00  0.00           C  
ATOM   4731  O   THR 1 306      60.495  45.256  49.742  0.00  0.00           O  
ATOM   4732  CB  THR 1 306      61.411  46.178  52.443  0.00  0.00           C  
ATOM   4733  OG1 THR 1 306      61.304  46.206  53.878  0.00  0.00           O  
ATOM   4734  CG2 THR 1 306      62.205  47.374  52.005  0.00  0.00           C  
ATOM   4735  H   THR 1 306      59.954  43.998  52.370  0.00  0.00           H  
ATOM   4736  HA  THR 1 306      59.397  46.948  52.180  0.00  0.00           H  
ATOM   4737  HB  THR 1 306      61.872  45.232  52.160  0.00  0.00           H  
ATOM   4738  HG1 THR 1 306      61.151  45.308  54.182  0.00  0.00           H  
ATOM   4739 HG21 THR 1 306      63.128  47.561  52.554  0.00  0.00           H  
ATOM   4740 HG22 THR 1 306      62.524  47.230  50.973  0.00  0.00           H  
ATOM   4741 HG23 THR 1 306      61.655  48.300  52.173  0.00  0.00           H  
ATOM   4742  N   ILE 1 307      59.720  47.370  49.851  0.00  0.00           N  
ATOM   4743  CA  ILE 1 307      59.737  47.652  48.367  0.00  0.00           C  
ATOM   4744  C   ILE 1 307      60.795  48.724  48.037  0.00  0.00           C  
ATOM   4745  O   ILE 1 307      61.088  49.641  48.781  0.00  0.00           O  
ATOM   4746  CB  ILE 1 307      58.322  47.993  47.750  0.00  0.00           C  
ATOM   4747  CG1 ILE 1 307      57.598  48.922  48.646  0.00  0.00           C  
ATOM   4748  CG2 ILE 1 307      57.475  46.789  47.296  0.00  0.00           C  
ATOM   4749  CD1 ILE 1 307      56.576  49.787  47.864  0.00  0.00           C  
ATOM   4750  H   ILE 1 307      59.523  48.139  50.476  0.00  0.00           H  
ATOM   4751  HA  ILE 1 307      60.100  46.757  47.861  0.00  0.00           H  
ATOM   4752  HB  ILE 1 307      58.579  48.605  46.885  0.00  0.00           H  
ATOM   4753 HG12 ILE 1 307      57.059  48.416  49.447  0.00  0.00           H  
ATOM   4754 HG13 ILE 1 307      58.346  49.559  49.119  0.00  0.00           H  
ATOM   4755 HG21 ILE 1 307      56.603  47.011  46.680  0.00  0.00           H  
ATOM   4756 HG22 ILE 1 307      58.090  46.075  46.748  0.00  0.00           H  
ATOM   4757 HG23 ILE 1 307      57.093  46.237  48.155  0.00  0.00           H  
ATOM   4758 HD11 ILE 1 307      56.152  50.594  48.461  0.00  0.00           H  
ATOM   4759 HD12 ILE 1 307      56.969  50.084  46.892  0.00  0.00           H  
ATOM   4760 HD13 ILE 1 307      55.698  49.185  47.628  0.00  0.00           H  
ATOM   4761  N   LEU 1 308      61.285  48.654  46.770  0.00  0.00           N  
ATOM   4762  CA  LEU 1 308      62.017  49.626  46.059  0.00  0.00           C  
ATOM   4763  C   LEU 1 308      61.363  50.862  45.519  0.00  0.00           C  
ATOM   4764  O   LEU 1 308      60.184  50.833  45.080  0.00  0.00           O  
ATOM   4765  CB  LEU 1 308      62.708  48.862  44.898  0.00  0.00           C  
ATOM   4766  CG  LEU 1 308      63.541  47.558  45.182  0.00  0.00           C  
ATOM   4767  CD1 LEU 1 308      64.339  47.012  43.918  0.00  0.00           C  
ATOM   4768  CD2 LEU 1 308      64.635  47.923  46.190  0.00  0.00           C  
ATOM   4769  H   LEU 1 308      61.075  47.811  46.255  0.00  0.00           H  
ATOM   4770  HA  LEU 1 308      62.758  50.099  46.702  0.00  0.00           H  
ATOM   4771  HB2 LEU 1 308      62.031  48.609  44.083  0.00  0.00           H  
ATOM   4772  HB3 LEU 1 308      63.419  49.614  44.557  0.00  0.00           H  
ATOM   4773  HG  LEU 1 308      62.860  46.796  45.560  0.00  0.00           H  
ATOM   4774 HD11 LEU 1 308      64.875  47.829  43.437  0.00  0.00           H  
ATOM   4775 HD12 LEU 1 308      65.003  46.207  44.235  0.00  0.00           H  
ATOM   4776 HD13 LEU 1 308      63.651  46.672  43.144  0.00  0.00           H  
ATOM   4777 HD21 LEU 1 308      64.171  48.018  47.172  0.00  0.00           H  
ATOM   4778 HD22 LEU 1 308      65.402  47.151  46.143  0.00  0.00           H  
ATOM   4779 HD23 LEU 1 308      65.227  48.805  45.945  0.00  0.00           H  
ATOM   4780  N   PRO 1 309      62.130  51.950  45.320  0.00  0.00           N  
ATOM   4781  CA  PRO 1 309      61.733  52.952  44.390  0.00  0.00           C  
ATOM   4782  C   PRO 1 309      61.159  52.406  43.074  0.00  0.00           C  
ATOM   4783  O   PRO 1 309      60.216  52.955  42.511  0.00  0.00           O  
ATOM   4784  CB  PRO 1 309      62.972  53.819  44.190  0.00  0.00           C  
ATOM   4785  CG  PRO 1 309      63.818  53.570  45.410  0.00  0.00           C  
ATOM   4786  CD  PRO 1 309      63.500  52.122  45.718  0.00  0.00           C  
ATOM   4787  HA  PRO 1 309      61.013  53.600  44.890  0.00  0.00           H  
ATOM   4788  HB2 PRO 1 309      63.606  53.514  43.357  0.00  0.00           H  
ATOM   4789  HB3 PRO 1 309      62.701  54.868  44.077  0.00  0.00           H  
ATOM   4790  HG2 PRO 1 309      64.877  53.789  45.268  0.00  0.00           H  
ATOM   4791  HG3 PRO 1 309      63.447  54.176  46.236  0.00  0.00           H  
ATOM   4792  HD2 PRO 1 309      63.755  51.850  46.743  0.00  0.00           H  
ATOM   4793  HD3 PRO 1 309      64.106  51.481  45.078  0.00  0.00           H  
ATOM   4794  N   GLN 1 310      61.660  51.324  42.545  0.00  0.00           N  
ATOM   4795  CA  GLN 1 310      61.246  50.734  41.215  0.00  0.00           C  
ATOM   4796  C   GLN 1 310      59.800  50.136  41.181  0.00  0.00           C  
ATOM   4797  O   GLN 1 310      59.212  49.968  40.102  0.00  0.00           O  
ATOM   4798  CB  GLN 1 310      62.282  49.685  40.770  0.00  0.00           C  
ATOM   4799  CG  GLN 1 310      63.748  50.009  40.266  0.00  0.00           C  
ATOM   4800  CD  GLN 1 310      64.697  50.295  41.401  0.00  0.00           C  
ATOM   4801  OE1 GLN 1 310      64.360  50.630  42.515  0.00  0.00           O  
ATOM   4802  NE2 GLN 1 310      65.991  50.036  41.141  0.00  0.00           N  
ATOM   4803  H   GLN 1 310      62.537  50.918  42.836  0.00  0.00           H  
ATOM   4804  HA  GLN 1 310      61.163  51.508  40.452  0.00  0.00           H  
ATOM   4805  HB2 GLN 1 310      62.287  48.860  41.483  0.00  0.00           H  
ATOM   4806  HB3 GLN 1 310      61.788  49.216  39.919  0.00  0.00           H  
ATOM   4807  HG2 GLN 1 310      64.060  49.179  39.632  0.00  0.00           H  
ATOM   4808  HG3 GLN 1 310      63.645  50.924  39.682  0.00  0.00           H  
ATOM   4809 HE21 GLN 1 310      66.768  50.156  41.775  0.00  0.00           H  
ATOM   4810 HE22 GLN 1 310      66.237  49.737  40.208  0.00  0.00           H  
ATOM   4811  N   GLN 1 311      59.185  49.866  42.341  0.00  0.00           N  
ATOM   4812  CA  GLN 1 311      57.788  49.502  42.433  0.00  0.00           C  
ATOM   4813  C   GLN 1 311      56.845  50.697  42.644  0.00  0.00           C  
ATOM   4814  O   GLN 1 311      55.677  50.531  42.417  0.00  0.00           O  
ATOM   4815  CB  GLN 1 311      57.477  48.466  43.478  0.00  0.00           C  
ATOM   4816  CG  GLN 1 311      57.951  47.047  43.211  0.00  0.00           C  
ATOM   4817  CD  GLN 1 311      59.500  46.856  43.399  0.00  0.00           C  
ATOM   4818  OE1 GLN 1 311      60.045  47.252  44.346  0.00  0.00           O  
ATOM   4819  NE2 GLN 1 311      60.139  46.387  42.326  0.00  0.00           N  
ATOM   4820  H   GLN 1 311      59.686  49.798  43.216  0.00  0.00           H  
ATOM   4821  HA  GLN 1 311      57.415  49.043  41.517  0.00  0.00           H  
ATOM   4822  HB2 GLN 1 311      57.927  48.611  44.460  0.00  0.00           H  
ATOM   4823  HB3 GLN 1 311      56.423  48.447  43.753  0.00  0.00           H  
ATOM   4824  HG2 GLN 1 311      57.609  46.373  43.997  0.00  0.00           H  
ATOM   4825  HG3 GLN 1 311      57.728  46.522  42.282  0.00  0.00           H  
ATOM   4826 HE21 GLN 1 311      61.146  46.309  42.355  0.00  0.00           H  
ATOM   4827 HE22 GLN 1 311      59.601  45.992  41.568  0.00  0.00           H  
ATOM   4828  N   TYR 1 312      57.321  51.908  43.034  0.00  0.00           N  
ATOM   4829  CA  TYR 1 312      56.465  53.029  43.617  0.00  0.00           C  
ATOM   4830  C   TYR 1 312      56.723  54.313  42.796  0.00  0.00           C  
ATOM   4831  O   TYR 1 312      55.940  55.236  42.714  0.00  0.00           O  
ATOM   4832  CB  TYR 1 312      56.620  53.277  45.088  0.00  0.00           C  
ATOM   4833  CG  TYR 1 312      58.009  53.820  45.585  0.00  0.00           C  
ATOM   4834  CD1 TYR 1 312      58.262  55.216  45.398  0.00  0.00           C  
ATOM   4835  CD2 TYR 1 312      58.807  53.055  46.441  0.00  0.00           C  
ATOM   4836  CE1 TYR 1 312      59.287  55.824  46.087  0.00  0.00           C  
ATOM   4837  CE2 TYR 1 312      59.960  53.649  47.060  0.00  0.00           C  
ATOM   4838  CZ  TYR 1 312      60.140  55.030  46.860  0.00  0.00           C  
ATOM   4839  OH  TYR 1 312      61.147  55.673  47.466  0.00  0.00           O  
ATOM   4840  H   TYR 1 312      58.328  51.984  43.028  0.00  0.00           H  
ATOM   4841  HA  TYR 1 312      55.422  52.773  43.432  0.00  0.00           H  
ATOM   4842  HB2 TYR 1 312      55.894  54.042  45.363  0.00  0.00           H  
ATOM   4843  HB3 TYR 1 312      56.371  52.384  45.662  0.00  0.00           H  
ATOM   4844  HD1 TYR 1 312      57.595  55.814  44.795  0.00  0.00           H  
ATOM   4845  HD2 TYR 1 312      58.680  51.998  46.621  0.00  0.00           H  
ATOM   4846  HE1 TYR 1 312      59.546  56.844  45.847  0.00  0.00           H  
ATOM   4847  HE2 TYR 1 312      60.700  53.121  47.644  0.00  0.00           H  
ATOM   4848  HH  TYR 1 312      61.547  55.133  48.151  0.00  0.00           H  
ATOM   4849  N   LEU 1 313      57.908  54.547  42.225  0.00  0.00           N  
ATOM   4850  CA  LEU 1 313      58.204  55.573  41.220  0.00  0.00           C  
ATOM   4851  C   LEU 1 313      58.352  54.955  39.833  0.00  0.00           C  
ATOM   4852  O   LEU 1 313      59.378  54.452  39.369  0.00  0.00           O  
ATOM   4853  CB  LEU 1 313      59.500  56.187  41.626  0.00  0.00           C  
ATOM   4854  CG  LEU 1 313      60.077  57.300  40.723  0.00  0.00           C  
ATOM   4855  CD1 LEU 1 313      59.256  58.558  40.592  0.00  0.00           C  
ATOM   4856  CD2 LEU 1 313      61.391  57.815  41.232  0.00  0.00           C  
ATOM   4857  H   LEU 1 313      58.664  53.883  42.317  0.00  0.00           H  
ATOM   4858  HA  LEU 1 313      57.402  56.312  41.189  0.00  0.00           H  
ATOM   4859  HB2 LEU 1 313      59.272  56.682  42.570  0.00  0.00           H  
ATOM   4860  HB3 LEU 1 313      60.258  55.410  41.732  0.00  0.00           H  
ATOM   4861  HG  LEU 1 313      60.229  56.871  39.732  0.00  0.00           H  
ATOM   4862 HD11 LEU 1 313      58.910  58.987  41.532  0.00  0.00           H  
ATOM   4863 HD12 LEU 1 313      59.771  59.241  39.918  0.00  0.00           H  
ATOM   4864 HD13 LEU 1 313      58.367  58.375  39.988  0.00  0.00           H  
ATOM   4865 HD21 LEU 1 313      62.023  56.928  41.273  0.00  0.00           H  
ATOM   4866 HD22 LEU 1 313      61.836  58.482  40.493  0.00  0.00           H  
ATOM   4867 HD23 LEU 1 313      61.330  58.421  42.136  0.00  0.00           H  
ATOM   4868  N   ARG 1 314      57.208  54.850  39.160  0.00  0.00           N  
ATOM   4869  CA  ARG 1 314      56.810  53.874  38.180  0.00  0.00           C  
ATOM   4870  C   ARG 1 314      56.803  54.477  36.770  0.00  0.00           C  
ATOM   4871  O   ARG 1 314      56.501  55.619  36.693  0.00  0.00           O  
ATOM   4872  CB  ARG 1 314      55.357  53.369  38.516  0.00  0.00           C  
ATOM   4873  CG  ARG 1 314      55.260  52.829  39.957  0.00  0.00           C  
ATOM   4874  CD  ARG 1 314      53.829  52.574  40.368  0.00  0.00           C  
ATOM   4875  NE  ARG 1 314      53.147  51.593  39.491  0.00  0.00           N  
ATOM   4876  CZ  ARG 1 314      53.337  50.233  39.491  0.00  0.00           C  
ATOM   4877  NH1 ARG 1 314      52.939  49.507  38.547  0.00  0.00           N  
ATOM   4878  NH2 ARG 1 314      53.951  49.630  40.492  0.00  0.00           N  
ATOM   4879  H   ARG 1 314      56.548  55.540  39.489  0.00  0.00           H  
ATOM   4880  HA  ARG 1 314      57.451  53.000  38.295  0.00  0.00           H  
ATOM   4881  HB2 ARG 1 314      54.664  54.168  38.250  0.00  0.00           H  
ATOM   4882  HB3 ARG 1 314      55.023  52.681  37.740  0.00  0.00           H  
ATOM   4883  HG2 ARG 1 314      55.796  51.886  40.064  0.00  0.00           H  
ATOM   4884  HG3 ARG 1 314      55.769  53.513  40.636  0.00  0.00           H  
ATOM   4885  HD2 ARG 1 314      53.860  52.336  41.431  0.00  0.00           H  
ATOM   4886  HD3 ARG 1 314      53.263  53.500  40.276  0.00  0.00           H  
ATOM   4887  HE  ARG 1 314      52.690  51.935  38.658  0.00  0.00           H  
ATOM   4888 HH11 ARG 1 314      53.025  48.504  38.628  0.00  0.00           H  
ATOM   4889 HH12 ARG 1 314      52.548  49.848  37.680  0.00  0.00           H  
ATOM   4890 HH21 ARG 1 314      54.091  48.652  40.286  0.00  0.00           H  
ATOM   4891 HH22 ARG 1 314      54.199  50.221  41.273  0.00  0.00           H  
ATOM   4892  N   PRO 1 315      57.115  53.659  35.711  0.00  0.00           N  
ATOM   4893  CA  PRO 1 315      57.194  54.224  34.361  0.00  0.00           C  
ATOM   4894  C   PRO 1 315      55.762  54.586  33.750  0.00  0.00           C  
ATOM   4895  O   PRO 1 315      54.805  53.882  33.824  0.00  0.00           O  
ATOM   4896  CB  PRO 1 315      57.946  53.148  33.496  0.00  0.00           C  
ATOM   4897  CG  PRO 1 315      57.656  51.840  34.256  0.00  0.00           C  
ATOM   4898  CD  PRO 1 315      57.556  52.350  35.748  0.00  0.00           C  
ATOM   4899  HA  PRO 1 315      57.740  55.168  34.353  0.00  0.00           H  
ATOM   4900  HB2 PRO 1 315      57.521  53.064  32.496  0.00  0.00           H  
ATOM   4901  HB3 PRO 1 315      59.024  53.308  33.523  0.00  0.00           H  
ATOM   4902  HG2 PRO 1 315      56.684  51.465  33.933  0.00  0.00           H  
ATOM   4903  HG3 PRO 1 315      58.385  51.036  34.154  0.00  0.00           H  
ATOM   4904  HD2 PRO 1 315      56.896  51.779  36.401  0.00  0.00           H  
ATOM   4905  HD3 PRO 1 315      58.583  52.368  36.113  0.00  0.00           H  
ATOM   4906  N   VAL 1 316      55.738  55.677  32.978  0.00  0.00           N  
ATOM   4907  CA  VAL 1 316      54.539  56.210  32.345  0.00  0.00           C  
ATOM   4908  C   VAL 1 316      54.849  57.063  31.138  0.00  0.00           C  
ATOM   4909  O   VAL 1 316      55.839  57.743  31.053  0.00  0.00           O  
ATOM   4910  CB  VAL 1 316      53.763  57.048  33.394  0.00  0.00           C  
ATOM   4911  CG1 VAL 1 316      52.321  57.471  33.014  0.00  0.00           C  
ATOM   4912  CG2 VAL 1 316      54.543  58.293  33.797  0.00  0.00           C  
ATOM   4913  H   VAL 1 316      56.598  56.174  32.795  0.00  0.00           H  
ATOM   4914  HA  VAL 1 316      53.920  55.408  31.943  0.00  0.00           H  
ATOM   4915  HB  VAL 1 316      53.588  56.501  34.321  0.00  0.00           H  
ATOM   4916 HG11 VAL 1 316      52.330  57.955  32.037  0.00  0.00           H  
ATOM   4917 HG12 VAL 1 316      51.689  56.585  32.958  0.00  0.00           H  
ATOM   4918 HG13 VAL 1 316      51.938  58.179  33.749  0.00  0.00           H  
ATOM   4919 HG21 VAL 1 316      54.799  59.062  33.068  0.00  0.00           H  
ATOM   4920 HG22 VAL 1 316      54.082  58.948  34.537  0.00  0.00           H  
ATOM   4921 HG23 VAL 1 316      55.530  58.095  34.215  0.00  0.00           H  
ATOM   4922  N   GLU 1 317      54.013  56.971  30.097  0.00  0.00           N  
ATOM   4923  CA  GLU 1 317      53.987  57.857  28.893  0.00  0.00           C  
ATOM   4924  C   GLU 1 317      54.120  59.317  29.335  0.00  0.00           C  
ATOM   4925  O   GLU 1 317      53.357  59.789  30.204  0.00  0.00           O  
ATOM   4926  CB  GLU 1 317      52.789  57.425  28.031  0.00  0.00           C  
ATOM   4927  CG  GLU 1 317      52.654  58.494  26.918  0.00  0.00           C  
ATOM   4928  CD  GLU 1 317      51.683  58.087  25.878  0.00  0.00           C  
ATOM   4929  OE1 GLU 1 317      50.465  58.189  26.240  0.00  0.00           O  
ATOM   4930  OE2 GLU 1 317      51.973  57.850  24.683  0.00  0.00           O  
ATOM   4931  H   GLU 1 317      53.185  56.413  30.248  0.00  0.00           H  
ATOM   4932  HA  GLU 1 317      54.862  57.580  28.305  0.00  0.00           H  
ATOM   4933  HB2 GLU 1 317      52.989  56.453  27.580  0.00  0.00           H  
ATOM   4934  HB3 GLU 1 317      51.816  57.434  28.522  0.00  0.00           H  
ATOM   4935  HG2 GLU 1 317      52.273  59.397  27.396  0.00  0.00           H  
ATOM   4936  HG3 GLU 1 317      53.592  58.740  26.421  0.00  0.00           H  
ATOM   4937  N   ASP 1 318      54.977  60.172  28.759  0.00  0.00           N
[truncated: 4,737,070 more chars]
