# Supplementary material for: Broadening the Scope of Binding Free Energy Calculations Using a Separated Topologies Approach
Source: J Chem Theory Comput. 2023 Jul 24;19(15):5058–76. doi: 10.1021/acs.jctc.3c00282 (PMC10413862; doi:10.1021/acs.jctc.3c00282)
Supplement: Supplementary file 2 — ct3c00282_si_002.zip [file ct3c00282_si_002.zip › SI_paper/BACE1/input/spirocycles/lig_13/complex.gro]

GROningen MAchine for Chemical Simulation
63418
    1ACE      C    1   6.114   2.209   4.477 -0.3479 -0.5117  0.3468
    1ACE      O    2   6.160   2.110   4.431 -0.2784  0.0738  0.1231
    1ACE    CH3    3   6.171   2.336   4.433  0.7993 -0.9301 -0.2835
    1ACE   HH31    4   6.107   2.385   4.360 -0.0205 -0.6474  0.5866
    1ACE   HH32    5   6.177   2.400   4.521  0.8004  0.8748 -1.5011
    1ACE   HH33    6   6.272   2.329   4.393  1.5559  1.6642  0.8008
    2THR      N    7   6.016   2.220   4.564  0.2939 -0.1549 -0.3956
    2THR     CA    8   5.941   2.107   4.627  0.0192  0.4463 -0.3988
    2THR      C    9   5.788   2.117   4.606 -0.4845  0.3343 -0.5881
    2THR      O   10   5.711   2.022   4.642 -0.0101 -0.8610  0.2146
    2THR     CB   11   5.973   2.095   4.783 -0.0819  0.9091 -0.2193
    2THR    OG1   12   5.928   2.196   4.868 -0.2544 -0.0838  0.4798
    2THR    CG2   13   6.124   2.083   4.807 -0.0759 -0.3182 -0.3443
    2THR      H   14   5.998   2.314   4.596  1.8069 -0.5339  2.2021
    2THR     HA   15   5.958   2.010   4.580  0.4034  0.5130 -0.4062
    2THR     HB   16   5.933   1.998   4.811 -0.5438  0.2206 -2.8015
    2THR    HG1   17   5.833   2.204   4.870 -0.3451 -0.9963  0.4575
    2THR   HG21   18   6.170   2.005   4.747 -0.1387 -0.1580 -0.6019
    2THR   HG22   19   6.157   2.183   4.779 -0.9959  0.4085  0.9683
    2THR   HG23   20   6.144   2.049   4.908  0.1694 -0.9470 -0.5959
    3THR      N   21   5.736   2.229   4.560 -0.2386 -0.3902 -0.5869
    3THR     CA   22   5.594   2.246   4.536 -0.7554  0.3608 -0.4729
    3THR      C   23   5.550   2.156   4.421  0.4602 -0.0466 -0.2355
    3THR      O   24   5.629   2.128   4.332 -0.0997 -0.0172  0.0647
    3THR     CB   25   5.562   2.393   4.514  0.0426  0.5357 -0.7252
    3THR    OG1   26   5.645   2.443   4.417 -0.6219  0.1029 -0.1797
    3THR    CG2   27   5.599   2.466   4.646  1.0439  0.2933  0.8945
    3THR      H   28   5.796   2.301   4.522  0.2450 -0.0970  0.6192
    3THR     HA   29   5.551   2.215   4.631  0.5882  0.3157  0.1680
    3THR     HB   30   5.454   2.408   4.505 -0.0343  0.5414  0.0168
    3THR    HG1   31   5.636   2.392   4.336 -1.7182  0.1799 -0.1391
    3THR   HG21   32   5.554   2.424   4.736  0.1014 -1.9210 -0.4325
    3THR   HG22   33   5.704   2.490   4.659  1.1443  0.8062 -0.4959
    3THR   HG23   34   5.568   2.568   4.625 -0.0589 -0.1501  0.1601
    4GLY      N   35   5.419   2.121   4.420 -0.2139 -0.5043 -0.0317
    4GLY     CA   36   5.365   2.060   4.300 -0.1833 -0.3944  0.0256
    4GLY      C   37   5.370   2.152   4.180  0.1833 -0.8695  0.1874
    4GLY      O   38   5.383   2.280   4.196 -0.3524 -0.1208 -0.0456
    4GLY      H   39   5.357   2.167   4.484 -0.7764  0.4553 -1.1890
    4GLY    HA2   40   5.422   1.971   4.278  0.3452 -0.0230 -0.1318
    4GLY    HA3   41   5.260   2.035   4.314 -0.2508 -0.4120 -0.4729
    5SER      N   42   5.358   2.096   4.059 -0.5294  0.0027 -0.2779
    5SER     CA   43   5.364   2.179   3.938 -0.1361  0.1317  0.8609
    5SER      C   44   5.222   2.232   3.898 -1.0151 -0.6003 -0.3011
    5SER      O   45   5.130   2.158   3.893 -0.1564  0.4957  0.1127
    5SER     CB   46   5.412   2.095   3.811 -0.9319 -0.2018  0.5515
    5SER     OG   47   5.407   2.162   3.686  0.0304 -0.8054  0.4319
    5SER      H   48   5.355   1.995   4.059  0.3412 -0.0901  1.2370
    5SER     HA   49   5.434   2.261   3.953  0.7188 -0.4527  0.2605
    5SER    HB2   50   5.518   2.078   3.830 -0.7622 -0.0080 -0.1596
    5SER    HB3   51   5.359   1.999   3.808 -0.4951 -0.4751  1.1002
    5SER     HG   52   5.444   2.109   3.615 -0.7831 -0.7508 -0.0640
    6PHE      N   53   5.213   2.365   3.873  0.2165  0.3829 -0.1030
    6PHE     CA   54   5.094   2.446   3.829  0.2106  0.4388  0.2542
    6PHE      C   55   5.134   2.527   3.700  0.0105 -0.1569  0.1128
    6PHE      O   56   5.105   2.646   3.679 -0.0100  0.2073  0.4664
    6PHE     CB   57   5.024   2.521   3.941 -0.5345  0.2911  0.1303
    6PHE     CG   58   4.992   2.435   4.062  0.1672  0.1472 -0.1100
    6PHE    CD1   59   5.094   2.406   4.157  0.1439 -0.1160 -0.2816
    6PHE    CD2   60   4.867   2.371   4.086  0.4043 -0.4496  0.4577
    6PHE    CE1   61   5.076   2.324   4.269  0.2880 -0.1331 -0.5714
    6PHE    CE2   62   4.837   2.306   4.207 -0.2067 -0.2162 -0.1486
    6PHE     CZ   63   4.943   2.278   4.297  0.6246 -0.4266 -0.6260
    6PHE      H   64   5.302   2.412   3.882  0.5333 -0.1077 -0.5548
    6PHE     HA   65   5.024   2.366   3.805 -0.1854  0.5649  0.9337
    6PHE    HB2   66   5.088   2.607   3.962  1.2249 -1.2235  1.6978
    6PHE    HB3   67   4.930   2.556   3.899 -0.7207  1.0305  1.1071
    6PHE    HD1   68   5.193   2.449   4.152  0.1787 -0.2738 -1.4604
    6PHE    HD2   69   4.792   2.382   4.009  0.6017  0.7585  0.3939
    6PHE    HE1   70   5.162   2.304   4.332  0.5441 -0.0508 -0.8869
    6PHE    HE2   71   4.744   2.255   4.225 -0.3424  0.1155  0.0988
    6PHE     HZ   72   4.922   2.206   4.374  1.5984 -0.9531 -0.8182
    7VAL      N   73   5.205   2.461   3.607 -0.3553 -0.2538 -0.4896
    7VAL     CA   74   5.276   2.515   3.493  1.1851 -0.1655  0.6435
    7VAL      C   75   5.183   2.581   3.387 -0.4469  0.0301  0.0012
    7VAL      O   76   5.229   2.668   3.323 -0.0744  0.5281  0.1815
    7VAL     CB   77   5.372   2.401   3.440  0.7333  0.6290 -0.4093
    7VAL    CG1   78   5.296   2.264   3.397 -0.8282 -0.4282 -0.0122
    7VAL    CG2   79   5.463   2.442   3.329  1.3225  0.6684  0.0947
    7VAL      H   80   5.224   2.368   3.643 -1.0610 -0.3239 -0.2679
    7VAL     HA   81   5.335   2.603   3.520  0.5246  0.8395 -0.9017
    7VAL     HB   82   5.437   2.373   3.522  0.5772 -0.6384 -0.6829
    7VAL   HG11   83   5.374   2.193   3.368 -0.8404  0.2682 -2.0777
    7VAL   HG12   84   5.235   2.221   3.476  0.7924 -0.4876  1.3156
    7VAL   HG13   85   5.247   2.287   3.302  0.0234 -0.0449 -0.3839
    7VAL   HG21   86   5.408   2.471   3.239  1.0534 -0.5094 -0.1629
    7VAL   HG22   87   5.530   2.520   3.365  0.1317  1.2624  1.1870
    7VAL   HG23   88   5.519   2.351   3.306 -0.8360 -0.8940  0.3871
    8GLU      N   89   5.055   2.541   3.387 -0.0231  0.2712 -0.2916
    8GLU     CA   90   4.954   2.602   3.302  0.3287 -0.8592  0.0008
    8GLU      C   91   4.905   2.741   3.357 -0.0184  0.1211 -0.3505
    8GLU      O   92   4.845   2.819   3.288 -0.1826  0.9578  0.0282
    8GLU     CB   93   4.845   2.506   3.261 -0.8163 -0.1162  0.4223
    8GLU     CG   94   4.904   2.379   3.192 -0.6848  0.6856  0.0686
    8GLU     CD   95   4.961   2.397   3.057  0.0291 -0.3298 -0.2945
    8GLU    OE1   96   4.980   2.512   3.010  0.0041 -0.2817  0.1932
    8GLU    OE2   97   5.003   2.300   2.992  0.0851 -0.2848 -0.4102
    8GLU      H   98   5.030   2.467   3.452  0.6794  0.1413 -0.1514
    8GLU     HA   99   5.008   2.628   3.211  1.5071 -0.0518  0.8716
    8GLU    HB2  100   4.788   2.475   3.349  0.2473 -0.5006  1.0110
    8GLU    HB3  101   4.776   2.552   3.190  1.5206  1.7734 -0.8937
    8GLU    HG2  102   4.981   2.338   3.258 -1.3463  0.4630  0.7353
    8GLU    HG3  103   4.821   2.309   3.177  0.0053 -0.1115 -0.2163
    9MET      N  104   4.942   2.770   3.482 -0.3464 -0.5117 -0.0429
    9MET     CA  105   4.900   2.890   3.558  0.2333 -0.0228 -0.2334
    9MET      C  106   5.020   2.986   3.575  0.1518 -0.3229 -0.2888
    9MET      O  107   4.994   3.108   3.595 -0.1982  0.5262 -0.3795
    9MET     CB  108   4.819   2.848   3.680  0.7131  0.3189 -0.7846
    9MET     CG  109   4.676   2.815   3.645  0.9228  0.5124 -0.1844
    9MET     SD  110   4.564   2.747   3.777 -0.1922 -0.0910  0.4738
    9MET     CE  111   4.633   2.583   3.802 -0.4642 -0.4341  0.5297
    9MET      H  112   4.990   2.695   3.531 -0.2393  0.0915  0.8255
    9MET     HA  113   4.838   2.940   3.484  0.4615 -1.0883 -1.1899
    9MET    HB2  114   4.873   2.773   3.736  0.8936  1.5944  0.8970
    9MET    HB3  115   4.823   2.946   3.728  0.6191  0.1484 -0.4250
    9MET    HG2  116   4.631   2.899   3.591  0.1543 -0.8988 -1.9533
    9MET    HG3  117   4.677   2.733   3.573 -0.4280  0.0952  0.2074
    9MET    HE1  118   4.638   2.516   3.716  0.8847  0.1545  0.0867
    9MET    HE2  119   4.739   2.585   3.826 -0.1691 -0.5301 -0.6245
    9MET    HE3  120   4.575   2.534   3.880  0.0005  0.6966  1.6520
   10VAL      N  121   5.146   2.939   3.565  0.3497  0.3157 -0.0092
   10VAL     CA  122   5.266   3.016   3.554 -0.0363  0.4776 -0.6967
   10VAL      C  123   5.242   3.098   3.429 -0.6161 -0.5165  0.4035
   10VAL      O  124   5.199   3.039   3.330  0.5125 -0.5009  0.1236
   10VAL     CB  125   5.394   2.935   3.559 -1.2054  0.1709  0.5822
   10VAL    CG1  126   5.522   3.027   3.561  0.3501  0.6549  0.4655
   10VAL    CG2  127   5.415   2.855   3.686 -0.7593  0.3618 -0.4867
   10VAL      H  128   5.150   2.841   3.540 -0.1644  0.4422 -0.6476
   10VAL     HA  129   5.262   3.086   3.637  0.1687 -0.1385 -0.1525
   10VAL     HB  130   5.396   2.862   3.478 -1.2528 -0.5979  1.2450
   10VAL   HG11  131   5.508   3.095   3.478 -0.5855  0.0168  0.0616
   10VAL   HG12  132   5.517   3.092   3.648 -0.8108  1.1837  0.0448
   10VAL   HG13  133   5.616   2.972   3.559  0.7599  1.3385  0.3122
   10VAL   HG21  134   5.405   2.923   3.770  0.7216  0.6947 -0.5296
   10VAL   HG22  135   5.340   2.776   3.691  1.0412 -1.5029 -0.3409
   10VAL   HG23  136   5.511   2.803   3.691 -1.3774 -0.8112  0.1459
   11ASP      N  137   5.284   3.228   3.422  0.2645  0.4171 -0.0741
   11ASP     CA  138   5.284   3.322   3.311 -0.2994  0.3319 -0.6789
   11ASP      C  139   5.146   3.348   3.247 -1.0088 -0.0606  0.4955
   11ASP      O  140   5.142   3.379   3.125  0.0057 -0.3189 -0.1399
   11ASP     CB  141   5.404   3.296   3.216 -0.2904  0.1726 -0.1998
   11ASP     CG  142   5.429   3.415   3.114  0.1066  0.6405  0.0645
   11ASP    OD1  143   5.407   3.530   3.145 -0.0476  0.5229  0.3957
   11ASP    OD2  144   5.473   3.385   3.001  0.2443  0.2781 -0.2899
   11ASP      H  145   5.308   3.270   3.511 -0.1815  1.2030 -0.3074
   11ASP     HA  146   5.315   3.416   3.357 -1.0126  0.2425  0.0389
   11ASP    HB2  147   5.495   3.274   3.271 -0.5980 -0.1150  0.2068
   11ASP    HB3  148   5.368   3.209   3.161 -0.2189 -0.3176  0.5050
   12ASN      N  149   5.038   3.335   3.325 -0.3392 -0.4647  0.4099
   12ASN     CA  150   4.905   3.332   3.261 -0.3128 -0.2937  0.2295
   12ASN      C  151   4.830   3.467   3.258  0.4279  0.4512 -0.3359
   12ASN      O  152   4.719   3.475   3.199 -0.4037 -0.7200  0.1341
   12ASN     CB  153   4.812   3.218   3.320 -0.8584  0.0957  0.6337
   12ASN     CG  154   4.756   3.263   3.455  0.1923  0.4647 -0.9304
   12ASN    OD1  155   4.798   3.357   3.520  0.1948 -0.9672 -0.7824
   12ASN    ND2  156   4.666   3.187   3.509 -0.3825 -0.4952  0.4246
   12ASN      H  157   5.046   3.317   3.424  0.6485  0.0091  0.4385
   12ASN     HA  158   4.912   3.302   3.156 -1.3697  0.0638  0.0259
   12ASN    HB2  159   4.725   3.207   3.257 -0.4259  0.7162 -0.1087
   12ASN    HB3  160   4.866   3.128   3.349  0.0723  0.6164  0.6157
   12ASN   HD21  161   4.630   3.209   3.601  0.9890 -0.3129  0.9638
   12ASN   HD22  162   4.641   3.111   3.447 -0.0621  0.3401 -0.7838
   13LEU      N  163   4.883   3.570   3.321  0.8012 -0.9420 -0.7033
   13LEU     CA  164   4.838   3.717   3.317  1.0749  0.1900 -0.1633
   13LEU      C  165   4.897   3.809   3.207  0.4969  0.1641 -0.1874
   13LEU      O  166   5.017   3.807   3.180 -0.7720  0.2480 -0.5049
   13LEU     CB  167   4.855   3.780   3.460 -0.5273 -0.5243  0.9641
   13LEU     CG  168   4.787   3.708   3.573 -0.4316 -0.2854 -0.2450
   13LEU    CD1  169   4.805   3.789   3.695 -0.8065  0.2437 -0.7442
   13LEU    CD2  170   4.647   3.673   3.552  0.6623  0.6565  0.4870
   13LEU      H  171   4.975   3.558   3.362  0.2513 -0.7577  0.7218
   13LEU     HA  172   4.731   3.715   3.301  1.0975 -0.0534 -0.2879
   13LEU    HB2  173   4.962   3.788   3.481 -0.2285 -0.1059 -0.5233
   13LEU    HB3  174   4.821   3.884   3.464  0.6399 -0.0811  0.4079
   13LEU     HG  175   4.846   3.617   3.587  0.7800  0.2831 -1.1938
   13LEU   HD11  176   4.733   3.871   3.694  0.3936  1.3885 -1.6581
   13LEU   HD12  177   4.771   3.729   3.779  0.3163  0.5236 -0.0414
   13LEU   HD13  178   4.906   3.824   3.718 -0.5360 -1.0911  0.3737
   13LEU   HD21  179   4.589   3.756   3.510 -0.8551 -0.6028 -0.1151
   13LEU   HD22  180   4.652   3.592   3.479  0.0481  1.3693 -0.3887
   13LEU   HD23  181   4.603   3.626   3.640 -0.2414 -0.0456 -0.2959
   14ARG      N  182   4.819   3.899   3.156 -0.5012 -0.0075  0.4947
   14ARG     CA  183   4.874   4.006   3.066  0.1283  0.1275  0.5661
   14ARG      C  184   4.812   4.144   3.114 -0.8304  0.3314 -0.5036
   14ARG      O  185   4.751   4.147   3.224  0.3688 -0.1250  0.2864
   14ARG     CB  186   4.849   3.960   2.920 -0.2322 -0.3462  0.3413
   14ARG     CG  187   4.939   3.842   2.868  0.2297  0.3301 -0.1451
   14ARG     CD  188   5.091   3.876   2.867 -0.0615 -0.4072  0.2227
   14ARG     NE  189   5.166   3.766   2.814 -0.7135  0.5318 -0.0777
   14ARG     CZ  190   5.209   3.658   2.888  0.5546  0.3556  0.8875
   14ARG    NH1  191   5.270   3.562   2.833 -0.8134  0.2091  0.1653
   14ARG    NH2  192   5.168   3.648   3.012  0.1957  0.3568 -0.5377
   14ARG      H  193   4.729   3.908   3.201 -0.5104 -1.5789  0.9177
   14ARG     HA  194   4.982   4.016   3.079  0.2766  0.3571 -0.6423
   14ARG    HB2  195   4.743   3.946   2.903 -0.0713  0.0180 -1.2097
   14ARG    HB3  196   4.867   4.044   2.853 -0.8737 -0.2596  0.2667
   14ARG    HG2  197   4.921   3.753   2.929  0.7653  0.1231 -0.2796
   14ARG    HG3  198   4.907   3.813   2.767  0.6343 -1.8083  0.2436
   14ARG    HD2  199   5.109   3.969   2.813 -0.4830  0.5040  1.5617
   14ARG    HD3  200   5.119   3.892   2.971 -0.0293 -0.3665  0.2079
   14ARG     HE  201   5.216   3.782   2.728  0.3498  0.6587  0.5314
   14ARG   HH11  202   5.317   3.491   2.887  0.5780 -0.1849 -1.4072
   14ARG   HH12  203   5.310   3.579   2.742 -1.1345  0.1235  0.0024
   14ARG   HH21  204   5.206   3.578   3.074 -0.6643  0.4406  0.1118
   14ARG   HH22  205   5.110   3.720   3.052 -0.3487  0.2622 -1.1287
   15GLY      N  206   4.832   4.257   3.050 -0.3881 -0.0007  0.5271
   15GLY     CA  207   4.798   4.391   3.094  0.0905  0.2499 -0.5427
   15GLY      C  208   4.897   4.504   3.055  0.9399  0.6091 -0.1616
   15GLY      O  209   4.988   4.483   2.975 -0.3587  0.8468 -0.6691
   15GLY      H  210   4.877   4.260   2.960 -0.6369 -1.5120  0.3024
   15GLY    HA2  211   4.704   4.421   3.049  0.1201  0.0241 -0.7616
   15GLY    HA3  212   4.778   4.390   3.201  0.4357  1.1227 -0.4513
   16LYS      N  213   4.864   4.621   3.108 -0.5564  0.2693 -0.5802
   16LYS     CA  214   4.939   4.739   3.073  1.0178 -0.8216 -0.1602
   16LYS      C  215   4.957   4.836   3.189 -0.3417  0.6016 -0.9088
   16LYS      O  216   4.894   4.834   3.291 -0.0102 -0.0596  0.3141
   16LYS     CB  217   4.878   4.813   2.956 -0.1919 -0.6678 -0.3227
   16LYS     CG  218   4.891   4.746   2.816 -0.1269  0.0892 -0.0923
   16LYS     CD  219   4.825   4.839   2.704  0.1290 -0.1438 -0.7264
   16LYS     CE  220   4.837   4.783   2.563  0.0712 -0.2132  0.7168
   16LYS     NZ  221   4.735   4.684   2.529 -0.4921 -0.2166 -0.2738
   16LYS      H  222   4.775   4.622   3.155 -0.4697 -1.1030 -0.2878
   16LYS     HA  223   5.042   4.714   3.047  1.4729  0.4066  0.3357
   16LYS    HB2  224   4.775   4.844   2.970  0.2639  0.8407  0.1058
   16LYS    HB3  225   4.933   4.907   2.948  0.4777 -0.8469  1.3158
   16LYS    HG2  226   4.996   4.736   2.788 -0.1119 -1.2570  0.3353
   16LYS    HG3  227   4.840   4.650   2.814  1.4602 -0.8446 -1.7538
   16LYS    HD2  228   4.723   4.861   2.736  0.5942  0.7577  0.2030
   16LYS    HD3  229   4.865   4.940   2.711  0.5838 -0.3790  0.4380
   16LYS    HE2  230   4.821   4.860   2.488 -0.4723  0.4504  1.4774
   16LYS    HE3  231   4.937   4.746   2.540 -0.0682 -0.0559 -0.2013
   16LYS    HZ1  232   4.643   4.719   2.548 -0.2123  0.4551 -0.1049
   16LYS    HZ2  233   4.729   4.670   2.429 -0.5257 -0.1822 -0.2766
   16LYS    HZ3  234   4.753   4.599   2.580 -0.8913 -0.4996 -0.5839
   17SER      N  235   5.070   4.908   3.178  0.8317  1.2600  0.5627
   17SER     CA  236   5.116   4.999   3.278 -0.5377 -0.0757 -0.4353
   17SER      C  237   5.018   5.107   3.313 -0.2938 -0.2816 -0.4777
   17SER      O  238   4.963   5.174   3.224  0.4660 -0.6225 -0.1677
   17SER     CB  239   5.236   5.078   3.234 -0.2227 -0.2041  0.6670
   17SER     OG  240   5.352   5.004   3.219  0.1181 -0.0232  0.7210
   17SER      H  241   5.123   4.892   3.094 -1.0217 -0.2621 -0.4878
   17SER     HA  242   5.141   4.948   3.371 -0.9612  0.5736  0.0532
   17SER    HB2  243   5.216   5.147   3.152 -1.6250 -1.1507  0.1166
   17SER    HB3  244   5.264   5.145   3.315  0.9533  0.7399 -0.4250
   17SER     HG  245   5.376   4.976   3.308  0.1336  1.1175  1.1103
   18GLY      N  246   4.981   5.118   3.441 -0.0705 -0.7603 -0.1627
   18GLY     CA  247   4.873   5.211   3.477  0.5552  0.3719 -0.3041
   18GLY      C  248   4.734   5.173   3.422 -0.8321 -0.0468  0.2456
   18GLY      O  249   4.656   5.265   3.432  0.7922  0.5932  0.1330
   18GLY      H  250   5.032   5.075   3.517  0.3090  1.1963  0.8445
   18GLY    HA2  251   4.871   5.219   3.586  1.0952  0.5102 -0.3005
   18GLY    HA3  252   4.906   5.309   3.443 -0.6522  0.7533 -0.4823
   19GLN      N  253   4.706   5.051   3.369 -0.0867  0.3154 -0.2822
   19GLN     CA  254   4.574   5.004   3.327 -0.3141 -0.0754  0.5317
   19GLN      C  255   4.539   4.868   3.375  0.5936  0.4427 -0.2210
   19GLN      O  256   4.442   4.806   3.324  0.3360 -0.0906  0.6918
   19GLN     CB  257   4.576   4.999   3.173  0.9409 -0.1474 -0.0876
   19GLN     CG  258   4.631   5.120   3.102  0.3739 -0.5832 -0.7461
   19GLN     CD  259   4.577   5.124   2.962  0.7349 -0.6605  0.4935
   19GLN    OE1  260   4.623   5.076   2.863 -0.4496  0.4652  0.2181
   19GLN    NE2  261   4.467   5.191   2.940 -0.1885 -0.4403  0.1363
   19GLN      H  262   4.791   4.997   3.357  0.8134  1.0872  1.5813
   19GLN     HA  263   4.499   5.076   3.359 -0.7706 -0.2115 -0.1836
   19GLN    HB2  264   4.639   4.915   3.145  0.8712 -0.5514  0.8832
   19GLN    HB3  265   4.471   4.987   3.147  0.5148 -0.6049  1.5485
   19GLN    HG2  266   4.601   5.210   3.156 -1.5727 -0.8534 -1.2304
   19GLN    HG3  267   4.740   5.121   3.103  0.3793 -0.6074  0.0771
   19GLN   HE21  268   4.441   5.206   2.844  0.7632  0.6339 -0.0081
   19GLN   HE22  269   4.415   5.240   3.011 -0.3827  0.7838 -0.7846
   20GLY      N  270   4.607   4.822   3.479  0.1686 -0.3708 -0.2680
   20GLY     CA  271   4.566   4.696   3.547 -0.8171  0.2203 -0.0473
   20GLY      C  272   4.630   4.566   3.480  0.0703 -1.3547  0.1576
   20GLY      O  273   4.697   4.578   3.384 -0.0991 -0.2485  0.3100
   20GLY      H  274   4.689   4.867   3.516 -0.3228 -0.1555  0.6181
   20GLY    HA2  275   4.629   4.696   3.636 -0.0936  0.4045 -0.5414
   20GLY    HA3  276   4.458   4.692   3.557 -0.9323  1.6968 -0.1985
   21TYR      N  277   4.588   4.456   3.536 -0.1556 -0.4018 -0.5054
   21TYR     CA  278   4.623   4.317   3.497  0.6209 -0.2636 -0.5419
   21TYR      C  279   4.490   4.241   3.451  0.6078  0.3447 -0.4259
   21TYR      O  280   4.383   4.262   3.516 -0.7688  0.0133 -0.0270
   21TYR     CB  281   4.691   4.242   3.613 -0.1457 -1.4087 -0.1741
   21TYR     CG  282   4.827   4.306   3.628 -0.8971 -0.5427 -0.5800
   21TYR    CD1  283   4.856   4.415   3.724  0.4765  0.5708 -0.1172
   21TYR    CD2  284   4.937   4.256   3.553  0.2620 -0.1781 -0.4260
   21TYR    CE1  285   4.980   4.455   3.750 -0.6850 -0.4374  0.4666
   21TYR    CE2  286   5.066   4.303   3.573  0.3559 -0.1245  0.5531
   21TYR     CZ  287   5.086   4.404   3.670  0.1455  0.1790 -0.0661
   21TYR     OH  288   5.219   4.438   3.694  0.1826 -0.0547  0.3913
   21TYR      H  289   4.513   4.468   3.603  0.8667 -0.2111  0.6865
   21TYR     HA  290   4.690   4.318   3.411  0.9930  0.9869 -0.2853
   21TYR    HB2  291   4.644   4.269   3.708 -0.5127  0.6195 -0.8322
   21TYR    HB3  292   4.708   4.138   3.584  0.6170 -1.2665 -0.2744
   21TYR    HD1  293   4.774   4.470   3.770  0.8712 -0.2751  1.7915
   21TYR    HD2  294   4.901   4.181   3.485 -3.0173  0.9350 -0.2471
   21TYR    HE1  295   5.003   4.537   3.817 -0.9632  0.4190 -0.4353
   21TYR    HE2  296   5.145   4.261   3.513 -0.6740 -1.0151 -0.2555
   21TYR     HH  297   5.211   4.509   3.758 -2.6434 -0.2180  0.4640
   22TYR      N  298   4.489   4.171   3.342 -0.6940 -0.7262  0.0979
   22TYR     CA  299   4.381   4.086   3.291 -0.2969 -0.3031 -0.3233
   22TYR      C  300   4.425   3.945   3.266  0.2268 -0.1106 -0.0150
   22TYR      O  301   4.545   3.915   3.248 -0.0242  0.5284  0.2299
   22TYR     CB  302   4.307   4.148   3.168 -0.2474  0.4656  0.1732
   22TYR     CG  303   4.385   4.169   3.039  0.8134  1.1738 -0.2882
   22TYR    CD1  304   4.402   4.058   2.951  0.1442 -0.0023 -0.3219
   22TYR    CD2  305   4.440   4.294   3.014 -0.7362  0.3431  0.3169
   22TYR    CE1  306   4.448   4.079   2.825 -0.4752 -0.6882  0.4060
   22TYR    CE2  307   4.514   4.309   2.892 -0.4096  0.3117  0.2273
   22TYR     CZ  308   4.510   4.204   2.795  0.6332  0.1637 -0.5677
   22TYR     OH  309   4.583   4.221   2.679 -0.0799 -0.1181  0.2768
   22TYR      H  310   4.579   4.153   3.300 -0.5762  0.8871 -0.4800
   22TYR     HA  311   4.319   4.077   3.381  0.8494 -0.1787  0.5267
   22TYR    HB2  312   4.219   4.089   3.145  0.4526 -0.5381 -0.0563
   22TYR    HB3  313   4.272   4.244   3.206 -2.7884 -0.3417  0.2038
   22TYR    HD1  314   4.359   3.962   2.978  1.2009 -0.0850  1.2956
   22TYR    HD2  315   4.430   4.379   3.080  1.2472  0.4869  0.5533
   22TYR    HE1  316   4.456   4.000   2.752  0.5775  0.8860 -1.3552
   22TYR    HE2  317   4.567   4.401   2.871  1.5562 -0.3851  1.5653
   22TYR     HH  318   4.621   4.309   2.675  0.2390 -0.2275  0.7420
   23VAL      N  319   4.325   3.857   3.270  0.8276 -0.0779 -0.6291
   23VAL     CA  320   4.331   3.715   3.232  0.7970  0.2621  0.6960
   23VAL      C  321   4.235   3.686   3.115 -0.0392 -0.3665  0.1269
   23VAL      O  322   4.128   3.744   3.099 -0.1336 -0.0525 -0.8029
   23VAL     CB  323   4.296   3.636   3.356 -0.2731  0.4741  0.2956
   23VAL    CG1  324   4.157   3.642   3.415  0.1630 -0.5681 -0.0643
   23VAL    CG2  325   4.328   3.488   3.330 -0.5767  0.4855  0.1033
   23VAL      H  326   4.235   3.881   3.308  1.3888  0.0943  0.7061
   23VAL     HA  327   4.431   3.698   3.190  0.2653  0.5334 -0.8295
   23VAL     HB  328   4.371   3.673   3.426  0.1893  0.0444  0.0415
   23VAL   HG11  329   4.144   3.575   3.500  0.5713  0.6057  0.9805
   23VAL   HG12  330   4.138   3.740   3.459  0.1766 -0.2979 -0.6374
   23VAL   HG13  331   4.069   3.621   3.354 -0.4008  0.7315  0.2404
   23VAL   HG21  332   4.333   3.429   3.422 -0.1704  0.5570  0.1298
   23VAL   HG22  333   4.239   3.451   3.279 -0.0563 -0.4293 -0.1784
   23VAL   HG23  334   4.419   3.465   3.276 -0.1734 -0.3500  1.0692
   24GLU      N  335   4.273   3.595   3.024 -0.3162  0.1925 -0.5439
   24GLU     CA  336   4.181   3.552   2.911  0.0950 -0.4333 -0.7810
   24GLU      C  337   4.093   3.440   2.975  0.4558 -0.2516 -0.3297
   24GLU      O  338   4.149   3.346   3.030  0.6079  0.4885  0.5709
   24GLU     CB  339   4.258   3.519   2.787 -0.3914 -0.6996 -0.0604
   24GLU     CG  340   4.157   3.494   2.671 -0.2305  0.3776  0.9830
   24GLU     CD  341   4.227   3.444   2.545 -0.5034 -0.6977 -0.7533
   24GLU    OE1  342   4.301   3.524   2.480  0.6888 -0.2239  0.2757
   24GLU    OE2  343   4.210   3.326   2.514 -0.2763 -0.6777 -0.2794
   24GLU      H  344   4.366   3.557   3.034 -0.5193 -0.4651 -1.0365
   24GLU     HA  345   4.109   3.633   2.895 -0.6634 -0.6076  1.1713
   24GLU    HB2  346   4.331   3.596   2.759 -1.4652  0.5810  0.4206
   24GLU    HB3  347   4.314   3.430   2.812 -0.7354 -0.7322  0.6205
   24GLU    HG2  348   4.087   3.419   2.707 -0.3647  0.0306  0.0520
   24GLU    HG3  349   4.114   3.591   2.645 -0.6767 -0.1449 -0.4456
   25MET      N  350   3.957   3.455   2.969 -0.1061  0.2827 -0.2372
   25MET     CA  351   3.862   3.365   3.025  1.3006  0.5389  0.0723
   25MET      C  352   3.751   3.333   2.916 -0.1175  0.7337 -0.4871
   25MET      O  353   3.720   3.411   2.833 -0.0240 -0.6705  0.6083
   25MET     CB  354   3.793   3.420   3.149 -0.3054  0.2753 -0.3922
   25MET     CG  355   3.877   3.413   3.280 -0.1958 -0.1917  0.2799
   25MET     SD  356   3.788   3.484   3.424  0.0150 -0.2257 -0.1257
   25MET     CE  357   3.674   3.348   3.463 -0.1666  0.1851  0.0475
   25MET      H  358   3.922   3.532   2.913  0.4142 -0.0330 -1.0355
   25MET     HA  359   3.898   3.268   3.058 -1.1715 -0.7964 -0.6425
   25MET    HB2  360   3.756   3.522   3.138 -0.1162  0.3334 -0.4920
   25MET    HB3  361   3.699   3.368   3.168  0.1258 -0.5405 -0.4013
   25MET    HG2  362   3.901   3.308   3.298  0.0640 -0.4741 -1.3704
   25MET    HG3  363   3.973   3.462   3.265 -0.7082  1.3109  1.3859
   25MET    HE1  364   3.734   3.264   3.497 -0.1584  0.2946  0.3051
   25MET    HE2  365   3.608   3.364   3.548 -0.3456  0.4762 -0.1403
   25MET    HE3  366   3.624   3.308   3.374  0.3859 -0.1310 -0.1262
   26THR      N  367   3.696   3.207   2.920  0.1476  0.0025  0.4204
   26THR     CA  368   3.585   3.161   2.834  0.3461 -0.2240  1.0228
   26THR      C  369   3.452   3.151   2.913  0.4406 -0.1700 -0.6187
   26THR      O  370   3.455   3.090   3.020  0.4003  0.0271 -0.0473
   26THR     CB  371   3.631   3.033   2.767 -0.2227 -0.5250  0.7447
   26THR    OG1  372   3.678   2.938   2.854 -0.1391  0.2716 -0.4636
   26THR    CG2  373   3.732   3.051   2.649  0.2954 -0.6684 -0.2136
   26THR      H  374   3.731   3.140   2.987  0.2625  0.7951  1.1840
   26THR     HA  375   3.571   3.232   2.752 -1.3936 -0.2993  1.1760
   26THR     HB  376   3.539   2.988   2.729 -0.6434  0.9708 -0.1917
   26THR    HG1  377   3.641   2.958   2.941 -0.8212  0.4075 -0.7741
   26THR   HG21  378   3.687   3.115   2.573 -0.8801 -0.7217  0.4018
   26THR   HG22  379   3.829   3.082   2.688 -0.8045  0.0838  2.3239
   26THR   HG23  380   3.745   2.951   2.606 -1.2162 -0.3787 -1.5283
   27VAL      N  381   3.350   3.215   2.860 -0.3727  0.1331  0.4079
   27VAL     CA  382   3.210   3.206   2.905  0.9376  0.3180 -0.4377
   27VAL      C  383   3.119   3.137   2.804 -0.6696  0.5998  0.6919
   27VAL      O  384   3.143   3.145   2.682  0.8425  0.3852 -0.5952
   27VAL     CB  385   3.152   3.344   2.940 -0.4896 -0.0985 -0.1055
   27VAL    CG1  386   3.248   3.407   3.045 -0.9854 -0.5190 -0.1076
   27VAL    CG2  387   3.137   3.445   2.825  0.5242 -0.0370  0.5379
   27VAL      H  388   3.372   3.265   2.774  0.1334  0.3257  0.6411
   27VAL     HA  389   3.212   3.150   2.998  0.6083 -1.7276 -1.5466
   27VAL     HB  390   3.054   3.333   2.986 -0.2375 -1.1572  0.2238
   27VAL   HG11  391   3.291   3.330   3.109  1.8328 -0.8877 -2.0549
   27VAL   HG12  392   3.336   3.446   2.993 -1.3892 -0.8455 -1.0842
   27VAL   HG13  393   3.204   3.491   3.098 -0.5360 -0.6543  0.5030
   27VAL   HG21  394   3.227   3.465   2.767  0.6983 -0.6056  0.5967
   27VAL   HG22  395   3.063   3.397   2.759 -0.2799  1.4360  0.2782
   27VAL   HG23  396   3.092   3.540   2.855 -0.9294 -0.9185  1.4078
   28GLY      N  397   3.010   3.071   2.851 -1.0323 -0.7136  0.4063
   28GLY     CA  398   2.909   3.019   2.756  0.9300  0.4830 -0.1042
   28GLY      C  399   2.921   2.882   2.704 -0.3397 -0.3107 -0.3530
   28GLY      O  400   3.020   2.818   2.729  0.1697 -0.1811  0.3939
   28GLY      H  401   2.994   3.074   2.951 -1.8312 -2.9837  0.4637
   28GLY    HA2  402   2.813   3.038   2.805  0.3379  1.2445 -1.4545
   28GLY    HA3  403   2.897   3.084   2.670 -1.5225  0.1542 -0.1342
   29SER      N  404   2.821   2.841   2.629 -0.0892 -0.3246 -0.1050
   29SER     CA  405   2.823   2.723   2.545 -0.3085  0.9490  0.6812
   29SER      C  406   2.755   2.752   2.403  0.2845  0.2729  0.0628
   29SER      O  407   2.636   2.772   2.408  0.9538  0.1921 -0.4071
   29SER     CB  408   2.739   2.613   2.605 -0.3884 -0.2597 -0.2956
   29SER     OG  409   2.799   2.578   2.726  0.4259 -0.0806  0.4333
   29SER      H  410   2.747   2.910   2.627  0.1115  0.0093  1.3792
   29SER     HA  411   2.922   2.682   2.523 -0.2428  1.5173 -0.2169
   29SER    HB2  412   2.640   2.653   2.626 -0.0352  0.9680 -0.7761
   29SER    HB3  413   2.735   2.526   2.539  0.2724  0.1065 -0.8517
   29SER     HG  414   2.750   2.634   2.787 -0.4637 -0.0346 -0.2790
   30PRO      N  415   2.816   2.735   2.285 -0.0384  0.3272 -0.0333
   30PRO     CA  416   2.959   2.704   2.270 -0.4022 -0.8503 -0.5393
   30PRO      C  417   3.046   2.827   2.317  0.2406 -0.2534  0.2638
   30PRO      O  418   2.994   2.935   2.307  0.2954 -0.3123  0.5056
   30PRO     CB  419   2.985   2.673   2.128  0.6204  0.1217  0.7737
   30PRO     CG  420   2.877   2.751   2.051 -0.3424 -0.1866  0.2158
   30PRO     CD  421   2.759   2.741   2.150  0.1034  0.0403  0.2326
   30PRO     HA  422   2.986   2.621   2.335 -0.5390  0.4308  1.2989
   30PRO    HB2  423   3.086   2.700   2.096  0.9623 -0.0634  1.6196
   30PRO    HB3  424   2.972   2.566   2.114  0.2336  0.2993 -0.3900
   30PRO    HG2  425   2.905   2.855   2.034  1.2255 -0.3425  1.3240
   30PRO    HG3  426   2.849   2.709   1.954 -0.4503  0.0495  0.1451
   30PRO    HD2  427   2.714   2.646   2.119  1.2953 -0.7080  0.6464
   30PRO    HD3  428   2.690   2.825   2.141 -0.7264 -0.4479  1.4631
   31PRO      N  429   3.171   2.809   2.366 -0.6101  0.6343 -0.0534
   31PRO     CA  430   3.258   2.914   2.429  1.0139  0.1126  0.0609
   31PRO      C  431   3.280   3.041   2.349  0.6399  0.7149  0.1316
   31PRO      O  432   3.317   3.046   2.233 -1.3775  0.1400 -0.1133
   31PRO     CB  433   3.394   2.852   2.453 -0.3824  1.1102 -0.3236
   31PRO     CG  434   3.359   2.703   2.459 -0.6430  0.5127 -1.0090
   31PRO     CD  435   3.256   2.686   2.355  0.4259 -0.4825 -0.1072
   31PRO     HA  436   3.208   2.931   2.523 -0.0439 -0.0978 -0.4375
   31PRO    HB2  437   3.462   2.858   2.369  0.7045 -0.3891  0.3652
   31PRO    HB3  438   3.453   2.889   2.537  0.0242  0.2080 -0.1978
   31PRO    HG2  439   3.448   2.640   2.459 -1.4138 -0.7052  0.2831
   31PRO    HG3  440   3.318   2.689   2.559  0.8499  2.0948 -0.0687
   31PRO    HD2  441   3.306   2.702   2.259  0.9749  0.6746  0.3380
   31PRO    HD3  442   3.199   2.593   2.355 -0.4570 -0.0094  1.4232
   32GLN      N  443   3.237   3.146   2.412 -0.4675 -0.9482 -0.0847
   32GLN     CA  444   3.290   3.285   2.390 -0.3349  1.1782 -0.0269
   32GLN      C  445   3.408   3.320   2.465 -0.5710  0.5183  0.9146
   32GLN      O  446   3.415   3.297   2.588 -0.1417  0.0453  0.6319
   32GLN     CB  447   3.178   3.378   2.423  0.2092 -0.3640  0.2770
   32GLN     CG  448   3.053   3.372   2.333  0.0801 -0.3902 -0.6439
   32GLN     CD  449   2.932   3.454   2.392  0.2304  0.8691  0.7549
   32GLN    OE1  450   2.948   3.569   2.427  0.4363 -0.8576  0.6681
   32GLN    NE2  451   2.812   3.393   2.393 -0.5811 -0.5783 -0.0717
   32GLN      H  452   3.199   3.136   2.506 -0.2213 -0.6684  0.0459
   32GLN     HA  453   3.309   3.296   2.283 -0.4324 -1.4173 -0.4467
   32GLN    HB2  454   3.145   3.378   2.527  0.3942 -0.1084  0.3396
   32GLN    HB3  455   3.217   3.480   2.421 -1.5139  0.3513 -0.7109
   32GLN    HG2  456   3.077   3.416   2.236 -0.5308  0.4829 -0.4254
   32GLN    HG3  457   3.027   3.269   2.306  0.5512 -0.8692  0.5897
   32GLN   HE21  458   2.736   3.457   2.410 -0.2158  0.0619 -0.7173
   32GLN   HE22  459   2.803   3.297   2.361 -2.0567 -0.4549 -0.1512
   33THR      N  460   3.509   3.394   2.405  0.8777  1.0238 -0.5695
   33THR     CA  461   3.627   3.436   2.481 -0.2736  0.3614  0.1257
   33THR      C  462   3.611   3.578   2.529 -0.1782 -0.5604 -1.0247
   33THR      O  463   3.557   3.667   2.461  0.2329  0.3753 -0.5161
   33THR     CB  464   3.753   3.415   2.399  0.5639 -0.1626  0.0203
   33THR    OG1  465   3.773   3.276   2.391 -0.2226  0.5650  0.8107
   33THR    CG2  466   3.884   3.468   2.460  0.8898 -0.3414  0.1394
   33THR      H  467   3.493   3.426   2.310  0.0736  1.1220 -0.4210
   33THR     HA  468   3.642   3.371   2.568  0.3302 -1.3215 -1.1413
   33THR     HB  469   3.734   3.462   2.302 -0.6023  0.0147  0.3106
   33THR    HG1  470   3.696   3.232   2.353 -0.2525  0.0628  1.4279
   33THR   HG21  471   3.873   3.575   2.476 -1.7650 -0.5540  0.6508
   33THR   HG22  472   3.914   3.432   2.559  1.2266  1.4001  0.7379
   33THR   HG23  473   3.959   3.442   2.385 -0.1680 -1.9324 -0.4695
   34LEU      N  474   3.648   3.612   2.654 -0.4289 -0.5599 -0.3548
   34LEU     CA  475   3.659   3.753   2.705 -0.4841 -0.5081  0.1060
   34LEU      C  476   3.802   3.782   2.775  0.5621  0.6719 -0.3198
   34LEU      O  477   3.857   3.688   2.830 -0.2981  0.6836  0.0340
   34LEU     CB  478   3.547   3.797   2.800  0.7046 -0.4465 -0.6945
   34LEU     CG  479   3.403   3.774   2.745 -0.2324 -0.5314 -1.0437
   34LEU    CD1  480   3.295   3.791   2.849  0.5073 -0.0373  0.3530
   34LEU    CD2  481   3.375   3.859   2.628  0.6928 -0.4642  0.6843
   34LEU      H  482   3.687   3.536   2.708 -1.0889 -0.7411 -0.1084
   34LEU     HA  483   3.657   3.817   2.616  0.9147 -0.3799  0.1189
   34LEU    HB2  484   3.562   3.738   2.890 -1.8969 -0.3161  0.0080
   34LEU    HB3  485   3.551   3.901   2.832  1.1297 -0.7815  0.4309
   34LEU     HG  486   3.405   3.671   2.710  0.3182 -0.6978 -0.5590
   34LEU   HD11  487   3.291   3.895   2.880 -0.8827  0.0846 -0.1245
   34LEU   HD12  488   3.199   3.772   2.802  0.5295 -0.8747  0.6093
   34LEU   HD13  489   3.304   3.722   2.933 -0.0822 -0.8652 -0.2373
   34LEU   HD21  490   3.406   3.962   2.646 -0.2845 -0.1713  0.7715
   34LEU   HD22  491   3.431   3.836   2.537 -0.0184  1.3341 -0.3001
   34LEU   HD23  492   3.269   3.862   2.605  0.8611  0.2122 -0.1149
   35ASN      N  493   3.856   3.907   2.774  0.6565  0.5500 -0.2246
   35ASN     CA  494   3.960   3.949   2.871  0.2940  0.2930 -0.1648
   35ASN      C  495   3.901   4.007   2.994  0.7685 -0.1673 -0.5589
   35ASN      O  496   3.800   4.085   2.986 -0.1817 -0.0980  0.5259
   35ASN     CB  497   4.052   4.049   2.802  0.3987  0.5019 -0.1002
   35ASN     CG  498   4.132   3.989   2.692 -0.1076 -0.3351 -0.3896
   35ASN    OD1  499   4.168   3.877   2.681 -0.0065  0.0701  0.1513
   35ASN    ND2  500   4.176   4.078   2.612 -0.5444  0.1666 -0.6759
   35ASN      H  501   3.803   3.981   2.731 -1.0108  0.3709  1.2871
   35ASN     HA  502   4.016   3.858   2.895 -0.6600  0.1062  1.7785
   35ASN    HB2  503   3.979   4.118   2.760  0.6010  0.8169  0.0580
   35ASN    HB3  504   4.112   4.096   2.881  1.6549  0.5417 -1.0094
   35ASN   HD21  505   4.244   4.059   2.539  0.9667  0.5623  0.5275
   35ASN   HD22  506   4.147   4.173   2.630 -0.8574 -0.1296  0.5076
   36ILE      N  507   3.951   3.982   3.114  0.9295  0.0203  0.5967
   36ILE     CA  508   3.880   4.009   3.235 -0.7286 -0.4474 -0.6048
   36ILE      C  509   3.988   4.054   3.334 -0.1913  0.0421  0.2267
   36ILE      O  510   4.080   3.979   3.368 -0.5360  0.7904  0.5446
   36ILE     CB  511   3.810   3.889   3.285 -0.0596  0.4069 -0.1281
   36ILE    CG1  512   3.685   3.842   3.209  0.5115 -0.1461  0.9327
   36ILE    CG2  513   3.786   3.896   3.439  0.2164 -0.2999  1.2807
   36ILE    CD1  514   3.571   3.944   3.225 -0.7141  0.1316 -0.1841
   36ILE      H  515   4.030   3.920   3.122 -0.1614 -1.6563 -0.3796
   36ILE     HA  516   3.812   4.092   3.216 -0.2087 -0.0193 -0.6177
   36ILE     HB  517   3.870   3.801   3.259  0.3636  0.6910 -0.1225
   36ILE   HG12  518   3.696   3.845   3.100 -1.8062  2.0451  0.5713
   36ILE   HG13  519   3.645   3.749   3.249 -1.2394  0.4764  0.7778
   36ILE   HG21  520   3.707   3.827   3.470 -1.1174  0.1007 -0.7903
   36ILE   HG22  521   3.878   3.889   3.497  0.3980  0.9136  1.1800
   36ILE   HG23  522   3.736   3.992   3.447  1.5036  0.7084 -0.9466
   36ILE   HD11  523   3.608   4.040   3.190  1.2154 -0.3533  0.2963
   36ILE   HD12  524   3.486   3.905   3.168 -0.4773 -0.4204 -0.1809
   36ILE   HD13  525   3.526   3.933   3.323 -0.8051 -1.6981 -0.3614
   37LEU      N  526   3.977   4.171   3.385  0.0399 -0.0411 -0.2639
   37LEU     CA  527   4.064   4.230   3.491 -0.2427  0.8259 -0.8900
   37LEU      C  528   4.059   4.145   3.624  0.3173 -0.8198  1.0255
   37LEU      O  529   3.952   4.097   3.668 -0.6284 -0.5443 -0.3732
   37LEU     CB  530   4.023   4.375   3.512 -0.1105 -0.1876  0.4530
   37LEU     CG  531   4.115   4.448   3.611 -0.2620  0.2188 -0.8539
   37LEU    CD1  532   4.154   4.581   3.556 -0.5432  0.1065  0.1892
   37LEU    CD2  533   4.047   4.476   3.753 -0.0506  0.0713  0.9660
   37LEU      H  534   3.897   4.223   3.352 -0.4380 -0.3347  0.3934
   37LEU     HA  535   4.161   4.223   3.441 -0.9422  1.3931 -2.4981
   37LEU    HB2  536   4.027   4.423   3.414  2.5374  0.1315  0.5767
   37LEU    HB3  537   3.917   4.371   3.538 -0.0878  0.6732  0.7333
   37LEU     HG  538   4.205   4.393   3.636 -0.6355  0.0335  0.1579
   37LEU   HD11  539   4.218   4.558   3.472 -1.0475  0.4379 -0.2998
   37LEU   HD12  540   4.068   4.640   3.522 -0.4166  0.7480  0.9279
   37LEU   HD13  541   4.214   4.635   3.630  0.9495  0.1336 -0.9738
   37LEU   HD21  542   3.957   4.536   3.741 -0.1667 -0.2351  0.1491
   37LEU   HD22  543   4.020   4.380   3.796 -1.5739  0.1939  0.4039
   37LEU   HD23  544   4.122   4.521   3.818  0.7461  0.4954 -0.1741
   38VAL      N  545   4.182   4.129   3.678 -0.0705 -0.5735  0.6219
   38VAL     CA  546   4.200   4.058   3.803 -0.5283  0.0032  0.6660
   38VAL      C  547   4.204   4.149   3.918 -0.0704 -0.7545 -0.9543
   38VAL      O  548   4.289   4.230   3.954 -0.1751  0.4166  0.6086
   38VAL     CB  549   4.325   3.977   3.793 -1.5879  0.1631 -0.3797
   38VAL    CG1  550   4.338   3.891   3.920 -0.4765  1.1209 -0.2062
   38VAL    CG2  551   4.317   3.884   3.672  0.1294 -0.2098 -0.0361
   38VAL      H  552   4.261   4.171   3.631 -1.2059  1.4227  0.2491
   38VAL     HA  553   4.112   3.996   3.823 -0.1456 -0.6214  0.4580
   38VAL     HB  554   4.413   4.040   3.783 -0.7465 -0.6215  1.2687
   38VAL   HG11  555   4.436   3.844   3.920 -0.8300  0.3238  0.4516
   38VAL   HG12  556   4.332   3.944   4.015  0.5322  0.3384  0.3249
   38VAL   HG13  557   4.258   3.818   3.920  0.0310  0.5367  0.7003
   38VAL   HG21  558   4.241   3.810   3.695  0.5718 -0.5391  0.4067
   38VAL   HG22  559   4.303   3.940   3.579  1.4666  0.3619  0.0514
   38VAL   HG23  560   4.412   3.833   3.658  0.2059  0.0914 -0.6967
   39ASP      N  561   4.094   4.147   3.997 -0.1063 -0.5772  0.4117
   39ASP     CA  562   4.061   4.232   4.114  0.6355  0.0463  0.9591
   39ASP      C  563   4.038   4.146   4.240 -0.1618 -0.1932 -0.1220
   39ASP      O  564   3.942   4.073   4.250  1.0160 -0.4349 -0.3198
   39ASP     CB  565   3.935   4.314   4.074 -0.1460  0.2911 -0.3118
   39ASP     CG  566   3.888   4.399   4.189 -0.0867 -0.6502  1.0236
   39ASP    OD1  567   3.773   4.452   4.185 -0.1741  0.7214  0.1206
   39ASP    OD2  568   3.975   4.438   4.266 -0.5699  0.5288 -0.2965
   39ASP      H  569   4.019   4.089   3.962  0.0623 -1.6423  1.6682
   39ASP     HA  570   4.141   4.302   4.137  1.1293 -0.0711 -0.2498
   39ASP    HB2  571   3.955   4.383   3.991  0.6940  0.8132  0.2874
   39ASP    HB3  572   3.861   4.238   4.049  1.1864 -1.4235  0.5641
   40THR      N  573   4.117   4.166   4.340 -0.6536 -0.3644 -0.6142
   40THR     CA  574   4.090   4.116   4.478  0.9824 -0.6372 -0.2442
   40THR      C  575   3.996   4.211   4.552  0.2603  0.0102  0.0452
   40THR      O  576   3.957   4.169   4.661  0.1899  0.0547 -0.2083
   40THR     CB  577   4.220   4.108   4.556  0.4907  1.0749  0.1263
   40THR    OG1  578   4.281   4.240   4.561 -0.3539 -0.6610  0.0421
   40THR    CG2  579   4.315   4.003   4.494  0.8791 -0.4700 -0.2603
   40THR      H  580   4.200   4.222   4.328 -0.2808 -0.7368  0.0993
   40THR     HA  581   4.042   4.018   4.474 -0.5165 -0.0079  0.5420
   40THR     HB  582   4.201   4.078   4.659 -1.0247 -0.1142 -0.4261
   40THR    HG1  583   4.277   4.262   4.654  1.0703 -1.2813  0.3130
   40THR   HG21  584   4.257   3.911   4.503  0.4682 -0.2014 -0.1297
   40THR   HG22  585   4.342   4.020   4.390 -0.1719 -0.1181 -0.5036
   40THR   HG23  586   4.399   3.994   4.563 -0.2739  0.8527  1.4854
   41GLY      N  587   3.973   4.332   4.509  0.2337  0.2826 -0.1550
   41GLY     CA  588   3.879   4.424   4.570 -0.4092 -0.1617 -0.2932
   41GLY      C  589   3.734   4.420   4.541  0.6806  0.6979 -0.7222
   41GLY      O  590   3.656   4.507   4.592 -0.1901 -0.4062 -0.3781
   41GLY      H  591   4.026   4.357   4.427  1.1079 -0.3541  0.1785
   41GLY    HA2  592   3.892   4.438   4.677  1.1524  1.3735 -0.5924
   41GLY    HA3  593   3.900   4.516   4.514 -0.7567  1.1166  1.5131
   42SER      N  594   3.689   4.321   4.460  0.0642 -0.5687  0.1021
   42SER     CA  595   3.541   4.297   4.443  0.0366  0.3134  0.9205
   42SER      C  596   3.510   4.144   4.434 -0.7913 -0.5032 -0.8256
   42SER      O  597   3.606   4.071   4.447 -0.5347  0.0621 -0.6241
   42SER     CB  598   3.498   4.358   4.315  0.0798 -1.0607  0.2145
   42SER     OG  599   3.559   4.310   4.201  0.0341 -0.0584  0.4504
   42SER      H  600   3.756   4.248   4.440  0.1760 -0.4272 -0.0504
   42SER     HA  601   3.476   4.346   4.515 -1.3026  0.7000 -0.4430
   42SER    HB2  602   3.392   4.340   4.294  0.0899 -0.2354 -0.6757
   42SER    HB3  603   3.509   4.466   4.323 -0.3689 -1.0251  0.4039
   42SER     HG  604   3.649   4.344   4.198  0.4149 -0.9940  0.4579
   43SER      N  605   3.388   4.101   4.414  0.4523 -0.0297 -0.4986
   43SER     CA  606   3.350   3.959   4.425 -0.2208 -0.7301 -0.8846
   43SER      C  607   3.243   3.911   4.336  0.7379 -0.2080  0.2575
   43SER      O  608   3.210   3.795   4.321 -0.1828  0.0932 -0.2945
   43SER     CB  609   3.306   3.928   4.571 -1.0572  0.2320  0.3296
   43SER     OG  610   3.180   3.974   4.613 -0.1192 -0.3764  0.3735
   43SER      H  611   3.312   4.168   4.406  0.7107  0.4453  0.5328
   43SER     HA  612   3.441   3.899   4.411  1.2760  0.3600  2.2555
   43SER    HB2  613   3.315   3.820   4.572  1.2146  0.3252  0.7310
   43SER    HB3  614   3.391   3.968   4.627 -0.0122 -1.4428  0.0846
   43SER     HG  615   3.166   3.943   4.702  0.5785 -1.4666  0.1325
   44ASN      N  616   3.175   4.001   4.262 -0.0731  0.2939  0.0495
   44ASN     CA  617   3.105   3.970   4.138  0.1389 -0.0514 -0.1045
   44ASN      C  618   3.215   3.946   4.038  0.4243  0.0619  0.2215
   44ASN      O  619   3.307   4.027   4.017  0.1772  0.5101  0.0411
   44ASN     CB  620   3.013   4.090   4.099 -0.5382 -0.0800 -0.3131
   44ASN     CG  621   2.883   4.089   4.189 -0.0544 -0.1907  0.7543
   44ASN    OD1  622   2.872   4.175   4.274 -0.0558  0.5708  0.3823
   44ASN    ND2  623   2.778   4.014   4.160  0.1310  0.1895 -0.2433
   44ASN      H  624   3.194   4.098   4.282  1.8820  0.1692 -0.7671
   44ASN     HA  625   3.040   3.883   4.144 -0.3338  0.3110  0.1958
   44ASN    HB2  626   3.071   4.181   4.114 -0.3811 -0.2756  0.3342
   44ASN    HB3  627   2.976   4.069   3.999 -0.6752 -2.6462  0.1380
   44ASN   HD21  628   2.694   4.039   4.211  0.0610  0.3448 -0.4326
   44ASN   HD22  629   2.775   3.958   4.077 -0.8902 -0.9729  0.5073
   45PHE      N  630   3.187   3.841   3.958 -0.4145  0.1068 -0.2622
   45PHE     CA  631   3.231   3.835   3.819 -0.7043  0.3237 -0.0468
   45PHE      C  632   3.132   3.917   3.730 -0.4850 -0.3888  0.2423
   45PHE      O  633   3.013   3.884   3.733  0.5644  0.0648 -0.3225
   45PHE     CB  634   3.217   3.688   3.776 -0.1260 -0.2299  0.5310
   45PHE     CG  635   3.266   3.652   3.634  0.1297 -0.4160  0.5809
   45PHE    CD1  636   3.186   3.573   3.546 -0.3597  0.6826  0.8156
   45PHE    CD2  637   3.390   3.685   3.592 -0.6336 -0.6028  0.5872
   45PHE    CE1  638   3.235   3.533   3.417  0.1521  1.1856 -0.4850
   45PHE    CE2  639   3.442   3.644   3.468  0.5741  0.0966 -0.7242
   45PHE     CZ  640   3.365   3.567   3.379 -1.2260 -0.9953 -1.2076
   45PHE      H  641   3.116   3.775   3.986 -0.3096 -0.2413 -0.7876
   45PHE     HA  642   3.335   3.863   3.800 -0.6775 -0.0212 -0.4198
   45PHE    HB2  643   3.268   3.626   3.849  0.8509  0.2119  0.2553
   45PHE    HB3  644   3.114   3.655   3.792 -0.1174  0.4321  2.3560
   45PHE    HD1  645   3.095   3.535   3.591 -1.2608  2.1488  0.3635
   45PHE    HD2  646   3.457   3.743   3.654 -0.8195  0.0052  0.2355
   45PHE    HE1  647   3.184   3.464   3.351 -0.5330  0.7307  0.4670
   45PHE    HE2  648   3.540   3.680   3.442  1.4465 -1.8025 -0.3417
   45PHE     HZ  649   3.410   3.542   3.284  1.8963 -0.2196 -0.1979
   46ALA      N  650   3.193   4.011   3.650  0.2627  0.0467 -0.1295
   46ALA     CA  651   3.118   4.113   3.581 -0.1093  0.1033  0.3900
   46ALA      C  652   3.173   4.156   3.441  0.2238 -0.2085  0.4750
   46ALA      O  653   3.291   4.172   3.424 -0.0788  0.0583 -0.0168
   46ALA     CB  654   3.118   4.232   3.676 -0.6076 -0.1034 -0.3482
   46ALA      H  655   3.290   4.031   3.669  0.1627  0.1614  0.2838
   46ALA     HA  656   3.016   4.078   3.569 -0.1992  0.5078 -0.0826
   46ALA    HB1  657   3.217   4.273   3.697 -1.0814  1.2606 -0.5578
   46ALA    HB2  658   3.049   4.310   3.641 -0.2386 -0.1736 -1.2721
   46ALA    HB3  659   3.075   4.206   3.773 -0.3768  1.0819  0.1147
   47VAL      N  660   3.087   4.155   3.342  0.0362 -0.0276 -1.0258
   47VAL     CA  661   3.124   4.161   3.207 -1.1021 -0.2830  0.0470
   47VAL      C  662   3.046   4.263   3.121 -0.0777  0.4409 -0.7397
   47VAL      O  663   2.925   4.269   3.143 -0.1772 -0.0343 -0.5451
   47VAL     CB  664   3.133   4.017   3.141 -1.0295 -1.1072  0.1957
   47VAL    CG1  665   3.192   3.909   3.231 -0.2887 -0.6713  0.8446
   47VAL    CG2  666   2.992   3.978   3.086  0.3410  0.6286 -0.0694
   47VAL      H  667   2.989   4.135   3.354  0.2705 -0.8148 -0.1085
   47VAL     HA  668   3.229   4.189   3.201 -0.8070 -1.4296 -1.7570
   47VAL     HB  669   3.204   4.024   3.059 -0.5001  0.1706  0.7112
   47VAL   HG11  670   3.293   3.939   3.259 -0.6049  0.3256  0.9913
   47VAL   HG12  671   3.129   3.893   3.319 -1.2506  0.9353  0.5299
   47VAL   HG13  672   3.193   3.815   3.176 -0.0715 -0.8373  1.1243
   47VAL   HG21  673   2.918   3.965   3.165  0.1645  0.1425 -0.3035
   47VAL   HG22  674   2.960   4.050   3.010 -0.8552 -0.1306 -0.3462
   47VAL   HG23  675   2.997   3.879   3.041 -0.4296  0.4521  0.2067
   48GLY      N  676   3.106   4.348   3.041  0.2628 -0.3106  0.1851
   48GLY     CA  677   3.038   4.419   2.937 -0.0690 -0.1419 -0.1722
   48GLY      C  678   2.958   4.323   2.847 -0.0248  0.9158  0.1116
   48GLY      O  679   3.016   4.229   2.795 -0.1101  0.3232  0.0914
   48GLY      H  680   3.207   4.342   3.035  0.2129 -0.5802 -0.7094
   48GLY    HA2  681   2.965   4.482   2.990 -0.5098 -0.1726 -0.7190
   48GLY    HA3  682   3.113   4.475   2.881 -0.2368 -0.3782 -0.6429
   49ALA      N  683   2.830   4.351   2.825 -0.0425  0.6582  0.0992
   49ALA     CA  684   2.740   4.268   2.740 -0.1900 -0.7299  0.2076
   49ALA      C  685   2.656   4.350   2.641 -0.2920  0.9092 -0.7883
   49ALA      O  686   2.569   4.292   2.578  0.0402  0.1396  0.2667
   49ALA     CB  687   2.665   4.181   2.836  0.2467  0.2204  0.0083
   49ALA      H  688   2.786   4.432   2.867 -0.6003  0.3385  0.1557
   49ALA     HA  689   2.807   4.206   2.681  1.1816 -0.1717  1.0825
   49ALA    HB1  690   2.605   4.113   2.776 -0.0839 -0.6577  1.2386
   49ALA    HB2  691   2.738   4.130   2.899 -0.6603 -0.7932  0.2976
   49ALA    HB3  692   2.595   4.232   2.902 -1.2365 -0.8662 -0.6046
   50ALA      N  693   2.677   4.476   2.620  0.5569  0.0467 -0.4506
   50ALA     CA  694   2.625   4.560   2.510  0.0817  0.1676 -0.0622
   50ALA      C  695   2.748   4.620   2.440 -0.2073  0.2736  0.1924
   50ALA      O  696   2.859   4.607   2.493 -0.8221 -0.5583  0.1357
   50ALA     CB  697   2.539   4.674   2.571  0.6036  0.0542  0.4617
   50ALA      H  698   2.750   4.527   2.667 -0.0673  0.7507 -0.2122
   50ALA     HA  699   2.565   4.499   2.442 -0.1022 -0.0705  0.3079
   50ALA    HB1  700   2.591   4.739   2.642  0.4200 -0.4133  1.0419
   50ALA    HB2  701   2.511   4.743   2.491 -0.6509 -0.8887  0.0324
   50ALA    HB3  702   2.444   4.634   2.607  0.7224 -0.9929 -0.2813
   51PRO      N  703   2.732   4.681   2.324  0.0181  0.5157 -0.3007
   51PRO     CA  704   2.845   4.752   2.257  0.7472  0.1704  0.2406
   51PRO      C  705   2.878   4.889   2.319  0.6129  0.2976  0.2101
   51PRO      O  706   2.795   4.955   2.373  0.3788  0.0168  0.2250
   51PRO     CB  707   2.807   4.765   2.108  1.3228  0.9432  0.2056
   51PRO     CG  708   2.650   4.736   2.106 -0.1845  0.2601 -0.0762
   51PRO     CD  709   2.611   4.700   2.249  0.0574  0.6771 -0.8165
   51PRO     HA  710   2.933   4.689   2.271  0.0642 -0.7025  0.8559
   51PRO    HB2  711   2.834   4.866   2.077  0.6856  1.1677  0.3481
   51PRO    HB3  712   2.859   4.685   2.055  0.2358  0.2710  0.0987
   51PRO    HG2  713   2.598   4.830   2.088 -0.0103  0.2293 -0.7785
   51PRO    HG3  714   2.628   4.649   2.044 -0.8218 -1.2010  1.9469
   51PRO    HD2  715   2.552   4.777   2.298  0.3167 -0.7361  2.1781
   51PRO    HD3  716   2.558   4.605   2.260  0.6774  0.4119  0.2241
   52HIS      N  717   3.005   4.919   2.309 -0.3239 -0.1350 -0.2545
   52HIS     CA  718   3.063   5.047   2.350  0.6345  0.0037  0.3046
   52HIS      C  719   3.177   5.091   2.253 -0.4382 -0.4259 -0.2168
   52HIS      O  720   3.259   5.008   2.212 -0.3245 -0.0781  0.0428
   52HIS     CB  721   3.107   5.044   2.500 -0.2626 -0.5149 -0.2456
   52HIS     CG  722   3.169   5.170   2.550  0.1553  0.0102 -0.0881
   52HIS    ND1  723   3.300   5.218   2.540 -0.1732  1.1170 -0.5346
   52HIS    CD2  724   3.102   5.264   2.619  0.9182 -0.3116  0.6487
   52HIS    CE1  725   3.302   5.333   2.605 -0.4960 -0.5836 -0.8935
   52HIS    NE2  726   3.182   5.362   2.662 -0.4328  0.0538  0.9388
   52HIS      H  727   3.063   4.859   2.252 -0.4709  0.7526 -1.4132
   52HIS     HA  728   2.986   5.124   2.345 -0.1446 -0.7013  0.9454
   52HIS    HB2  729   3.015   5.031   2.557 -0.9196  0.1863 -1.0915
   52HIS    HB3  730   3.174   4.963   2.525  1.2238  1.2419  2.5453
   52HIS    HD2  731   2.999   5.252   2.651  0.6190  0.3307 -0.0181
   52HIS    HE1  732   3.393   5.381   2.637 -1.4355  0.4527  0.4750
   52HIS    HE2  733   3.157   5.450   2.704 -1.0063  0.6072 -0.4228
   53PRO      N  734   3.194   5.221   2.225  0.3843  0.4802  0.1022
   53PRO     CA  735   3.303   5.279   2.147 -0.2226 -0.3834 -0.1963
   53PRO      C  736   3.442   5.227   2.182 -0.7917  0.2365 -0.1040
   53PRO      O  737   3.528   5.214   2.089  0.4557 -0.3140 -0.2088
   53PRO     CB  738   3.297   5.431   2.166  1.2886 -0.5446 -0.9729
   53PRO     CG  739   3.146   5.446   2.167 -0.3222 -0.6909  0.5837
   53PRO     CD  740   3.094   5.329   2.243  0.8335  0.1697  0.2037
   53PRO     HA  741   3.281   5.269   2.041 -0.7609 -0.1990 -0.1081
   53PRO    HB2  742   3.333   5.460   2.265  0.4240  0.5968 -0.9543
   53PRO    HB3  743   3.354   5.489   2.094  1.9183  0.6211  0.3667
   53PRO    HG2  744   3.119   5.538   2.218  0.5372 -0.3559  0.4560
   53PRO    HG3  745   3.112   5.463   2.065  0.1497  0.7527  0.6176
   53PRO    HD2  746   3.095   5.358   2.348 -0.2507  1.0235  0.0123
   53PRO    HD3  747   2.993   5.303   2.212  0.5602  1.2585  0.0892
   54PHE      N  748   3.485   5.193   2.304  0.1201 -0.2712 -0.0827
   54PHE     CA  749   3.618   5.137   2.325 -0.3935  0.1950 -0.1531
   54PHE      C  750   3.635   4.986   2.306  0.3052  0.3921 -0.3664
   54PHE      O  751   3.747   4.936   2.282 -0.2299  0.0277  0.0074
   54PHE     CB  752   3.674   5.166   2.462  0.3279 -0.6726  0.7818
   54PHE     CG  753   3.679   5.312   2.503 -0.1367  0.0532  0.6626
   54PHE    CD1  754   3.697   5.405   2.400 -0.7692 -0.6152  0.5366
   54PHE    CD2  755   3.655   5.357   2.637 -0.2506  0.6456  0.2385
   54PHE    CE1  756   3.701   5.546   2.432  0.3390 -0.1087  0.0341
   54PHE    CE2  757   3.669   5.491   2.667 -0.2013 -0.2874 -0.3473
   54PHE     CZ  758   3.688   5.585   2.571  0.7100 -1.0596  1.3338
   54PHE      H  759   3.423   5.196   2.384  0.4258 -1.0791  0.1986
   54PHE     HA  760   3.686   5.177   2.250 -1.2081 -0.6596 -1.4234
   54PHE    HB2  761   3.623   5.098   2.530 -0.6000 -0.2277  0.5734
   54PHE    HB3  762   3.781   5.146   2.458  0.2755 -0.9280 -1.0680
   54PHE    HD1  763   3.691   5.382   2.295  0.0253 -0.0691  0.3481
   54PHE    HD2  764   3.634   5.283   2.712  1.9977 -0.6022 -0.1921
   54PHE    HE1  765   3.709   5.625   2.359  1.0790  0.8776  1.1130
   54PHE    HE2  766   3.675   5.523   2.770  0.0069  0.8793 -0.6954
   54PHE     HZ  767   3.685   5.691   2.593  0.4953 -0.2004 -1.8537
   55LEU      N  768   3.530   4.907   2.334 -0.0317 -0.0126 -0.2789
   55LEU     CA  769   3.536   4.762   2.348  0.8155  0.1276  0.2585
   55LEU      C  770   3.530   4.707   2.210 -0.7329 -0.0150  1.1146
   55LEU      O  771   3.448   4.737   2.124 -0.2469  0.3525  0.1952
   55LEU     CB  772   3.413   4.703   2.418 -0.0532  0.2570 -0.1019
   55LEU     CG  773   3.378   4.736   2.569 -0.6927  0.1387  0.0028
   55LEU    CD1  774   3.253   4.665   2.626  0.0520 -0.2963 -0.2497
   55LEU    CD2  775   3.504   4.704   2.659  1.2109  0.3338  1.1079
   55LEU      H  776   3.445   4.952   2.366 -0.0581 -0.3758  0.1836
   55LEU     HA  777   3.626   4.735   2.403  0.2036 -1.1942  0.6890
   55LEU    HB2  778   3.323   4.721   2.358  0.3643 -0.7740 -1.1137
   55LEU    HB3  779   3.412   4.594   2.421  0.2297  0.2686  0.9235
   55LEU     HG  780   3.366   4.844   2.571 -0.7021  0.1348  0.3347
   55LEU   HD11  781   3.267   4.557   2.615  0.8127 -0.2169 -0.1319
   55LEU   HD12  782   3.251   4.692   2.732 -1.6247  0.3994 -0.3957
   55LEU   HD13  783   3.161   4.696   2.577  0.5619  1.1943 -0.3532
   55LEU   HD21  784   3.523   4.597   2.655  0.7084  0.2623 -0.3511
   55LEU   HD22  785   3.598   4.748   2.624  1.2997 -0.1332  0.7317
   55LEU   HD23  786   3.482   4.735   2.762 -0.1866 -0.6763  1.1691
   56HIS      N  787   3.615   4.599   2.194  0.6252  0.2546 -0.0773
   56HIS     CA  788   3.625   4.513   2.071 -0.9535 -0.7547 -0.9417
   56HIS      C  789   3.537   4.391   2.081 -0.0842 -0.3262 -0.0677
   56HIS      O  790   3.514   4.348   1.973 -0.2265  0.5203 -0.2677
   56HIS     CB  791   3.775   4.473   2.051 -0.2201  0.0116  0.2544
   56HIS     CG  792   3.885   4.578   2.073  0.3238 -0.1317 -0.0547
   56HIS    ND1  793   3.930   4.618   2.196 -1.0210  0.2965 -0.1984
   56HIS    CD2  794   3.943   4.660   1.980 -0.6625  0.0065 -0.0409
   56HIS    CE1  795   4.021   4.714   2.181  0.5547 -0.5637  0.6037
   56HIS    NE2  796   4.040   4.743   2.050 -0.1902  0.5282  0.1809
   56HIS      H  797   3.657   4.563   2.278  0.4856 -0.2759 -0.2244
   56HIS     HA  798   3.588   4.577   1.991  0.7305  1.1375 -0.3948
   56HIS    HB2  799   3.791   4.392   2.122  0.2030 -1.0075 -0.9284
   56HIS    HB3  800   3.787   4.433   1.950 -0.4714 -0.0675  0.2544
   56HIS    HD1  801   3.903   4.579   2.286 -0.6603  0.2548 -0.1056
   56HIS    HD2  802   3.928   4.656   1.873  0.2719 -0.2350 -0.1774
   56HIS    HE1  803   4.071   4.766   2.262  0.3512  0.9460 -0.1659
   57ARG      N  804   3.486   4.350   2.195  0.1496 -0.0291  0.2157
   57ARG     CA  805   3.383   4.248   2.214  0.1773  0.4637  0.4752
   57ARG      C  806   3.307   4.273   2.340 -0.4213 -0.1160 -0.1963
   57ARG      O  807   3.337   4.363   2.417  0.0783 -0.3899  0.6187
   57ARG     CB  808   3.451   4.105   2.206 -0.0249 -0.3747  0.5197
   57ARG     CG  809   3.565   4.082   2.313  1.1454  1.0884  0.4627
   57ARG     CD  810   3.641   3.947   2.292  0.5526  0.4440  0.2520
   57ARG     NE  811   3.758   3.923   2.385  0.6153 -0.0551 -0.3227
   57ARG     CZ  812   3.858   3.835   2.372  0.0237 -0.3856 -0.4821
   57ARG    NH1  813   3.846   3.740   2.285 -0.3828 -0.6686 -0.4014
   57ARG    NH2  814   3.960   3.850   2.449  0.2403  0.6983  0.0292
   57ARG      H  815   3.512   4.396   2.281 -1.1833 -0.6640  1.0231
   57ARG     HA  816   3.317   4.254   2.127 -0.4029  1.6185  0.9465
   57ARG    HB2  817   3.368   4.037   2.227  0.0136 -0.6051 -0.0419
   57ARG    HB3  818   3.481   4.090   2.103 -0.2099  0.5696  0.3078
   57ARG    HG2  819   3.643   4.159   2.309  1.2206  0.9836 -0.4121
   57ARG    HG3  820   3.505   4.083   2.404  0.7330 -0.2136  0.2402
   57ARG    HD2  821   3.571   3.863   2.295  0.5715  0.4375  0.6418
   57ARG    HD3  822   3.683   3.949   2.192  1.4173  0.0725  0.5890
   57ARG     HE  823   3.758   3.988   2.463  0.3041 -0.3918 -0.0371
   57ARG   HH11  824   3.922   3.677   2.262 -0.0893 -0.4675 -0.0150
   57ARG   HH12  825   3.764   3.755   2.229 -0.7029  1.3480  0.4288
   57ARG   HH21  826   4.047   3.800   2.435 -0.0527  0.3050 -0.4700
   57ARG   HH22  827   3.954   3.929   2.512  0.6440  1.5706 -0.9814
   58TYR      N  828   3.205   4.190   2.365 -0.5828 -0.5219  0.8660
   58TYR     CA  829   3.116   4.192   2.479 -0.1472  1.0127 -0.0234
   58TYR      C  830   3.029   4.061   2.469 -0.1214  0.0750 -0.1424
   58TYR      O  831   3.033   3.986   2.374  0.4121 -0.5606  0.7371
   58TYR     CB  832   3.022   4.317   2.472 -0.0282 -0.8154 -0.0096
   58TYR     CG  833   2.927   4.316   2.352  0.1693  0.2075 -0.4581
   58TYR    CD1  834   2.799   4.252   2.362 -0.4133  0.3688 -0.2380
   58TYR    CD2  835   2.970   4.376   2.234 -0.0169 -0.3461  0.3207
   58TYR    CE1  836   2.717   4.260   2.250 -0.0046 -0.4108  0.0070
   58TYR    CE2  837   2.884   4.383   2.121  0.2814  0.1256 -0.3127
   58TYR     CZ  838   2.756   4.328   2.133  0.9278 -0.3718 -0.2966
   58TYR     OH  839   2.679   4.325   2.024  0.3153 -0.4610 -0.2582
   58TYR      H  840   3.188   4.115   2.300  0.8677  0.0070 -0.2234
   58TYR     HA  841   3.174   4.184   2.570 -0.8307 -0.5096  0.3349
   58TYR    HB2  842   2.966   4.317   2.565 -0.2537 -0.3453 -0.1386
   58TYR    HB3  843   3.073   4.414   2.470 -1.2870 -0.1077  0.0208
   58TYR    HD1  844   2.763   4.194   2.446 -0.4288  0.4633 -0.1798
   58TYR    HD2  845   3.072   4.410   2.229  0.0109 -0.2912  1.0395
   58TYR    HE1  846   2.619   4.213   2.244 -0.1431 -0.0318 -1.3283
   58TYR    HE2  847   2.917   4.432   2.031 -0.1253 -0.2377 -0.6721
   58TYR     HH  848   2.726   4.363   1.950 -0.4383  0.1114 -0.4605
   59TYR      N  849   2.953   4.032   2.576  0.2928 -0.0103 -0.0933
   59TYR     CA  850   2.887   3.904   2.590  0.1152  0.0236 -0.2309
   59TYR      C  851   2.751   3.901   2.519  0.4329  0.7669 -0.1896
   59TYR      O  852   2.657   3.975   2.550  0.1012 -0.9251  0.3030
   59TYR     CB  853   2.871   3.857   2.741 -1.1216 -1.0227 -0.4700
   59TYR     CG  854   2.808   3.733   2.802  0.0477  0.6329 -0.5607
   59TYR    CD1  855   2.807   3.605   2.736  0.2326 -0.4821 -0.3672
   59TYR    CD2  856   2.726   3.743   2.925  0.7203  0.2882 -0.3755
   59TYR    CE1  857   2.739   3.497   2.792  0.5561  0.0294 -0.3969
   59TYR    CE2  858   2.667   3.633   2.983 -0.5301  0.7939  0.6266
   59TYR     CZ  859   2.679   3.506   2.915  0.7724 -0.4875  0.0468
   59TYR     OH  860   2.603   3.411   2.973  0.0420  0.0371  0.4727
   59TYR      H  861   2.954   4.096   2.654  1.8931 -0.3923  0.2778
   59TYR     HA  862   2.950   3.826   2.547  0.5897 -0.0834  0.6106
   59TYR    HB2  863   2.971   3.858   2.783 -1.4765 -0.6183  0.3993
   59TYR    HB3  864   2.811   3.936   2.785  0.0748 -0.1086 -0.3832
   59TYR    HD1  865   2.866   3.586   2.647 -1.1697  0.0231 -1.4830
   59TYR    HD2  866   2.714   3.839   2.974 -0.4220 -0.5556  1.1673
   59TYR    HE1  867   2.749   3.403   2.741  0.4364 -0.2346  0.0589
   59TYR    HE2  868   2.611   3.642   3.075 -1.5743  1.8467 -0.0611
   59TYR     HH  869   2.604   3.326   2.929 -0.2030 -0.4077  1.2864
   60GLN      N  870   2.745   3.810   2.415  0.5608  0.1691 -0.4875
   60GLN     CA  871   2.622   3.757   2.346  0.6889 -0.6602  0.7183
   60GLN      C  872   2.542   3.654   2.423 -0.1015 -0.3152 -0.1228
   60GLN      O  873   2.548   3.534   2.404 -0.0938  0.3817  0.1755
   60GLN     CB  874   2.659   3.698   2.206 -0.5762  0.4421  0.5751
   60GLN     CG  875   2.741   3.786   2.105 -0.1958 -0.1808 -1.4947
   60GLN     CD  876   2.676   3.921   2.072  0.0703 -0.5802 -0.1082
   60GLN    OE1  877   2.562   3.952   2.104 -0.1522  0.5916 -0.6525
   60GLN    NE2  878   2.749   4.020   2.023 -0.4630 -0.8423  0.2984
   60GLN      H  879   2.830   3.757   2.399  1.0391  0.4842  0.7961
   60GLN     HA  880   2.560   3.841   2.316  0.5475 -0.7111  0.8606
   60GLN    HB2  881   2.719   3.608   2.218  0.3197  1.1633  2.3101
   60GLN    HB3  882   2.569   3.682   2.146 -1.1039  1.1502  1.1350
   60GLN    HG2  883   2.838   3.810   2.149 -1.2624 -0.5444  1.5571
   60GLN    HG3  884   2.763   3.742   2.008 -1.1858 -0.8550 -1.4379
   60GLN   HE21  885   2.704   4.110   2.014  0.3307 -0.2276  1.7222
   60GLN   HE22  886   2.839   4.007   1.979 -0.8857  1.4365 -1.6216
   61ARG      N  887   2.473   3.696   2.525  0.1837  0.4728  0.1440
   61ARG     CA  888   2.388   3.607   2.613  0.1008 -0.0945 -0.3482
   61ARG      C  889   2.297   3.510   2.546  0.5545  0.4036  0.7297
   61ARG      O  890   2.285   3.390   2.570 -0.6770 -0.1372 -0.1015
   61ARG     CB  891   2.295   3.693   2.711 -0.3320 -1.1057 -0.9909
   61ARG     CG  892   2.384   3.767   2.820 -0.9189 -0.0994 -0.1201
   61ARG     CD  893   2.294   3.853   2.905  0.6880  0.3993 -0.2172
   61ARG     NE  894   2.242   3.977   2.837 -0.2266  0.0359  0.0271
   61ARG     CZ  895   2.161   4.068   2.891 -0.3138 -0.1024  0.9253
   61ARG    NH1  896   2.126   4.050   3.011  0.2208  1.0154  0.1471
   61ARG    NH2  897   2.122   4.169   2.815  0.1842 -0.3886  0.3565
   61ARG      H  898   2.468   3.795   2.548 -0.2106  0.2365  1.2060
   61ARG     HA  899   2.447   3.536   2.671 -0.4820 -0.5254 -0.2567
   61ARG    HB2  900   2.251   3.771   2.650  2.1457  1.3260 -0.1053
   61ARG    HB3  901   2.217   3.631   2.754 -0.7434  0.0480  0.0373
   61ARG    HG2  902   2.425   3.692   2.887 -0.6644  0.4375  0.3386
   61ARG    HG3  903   2.463   3.815   2.763  0.0488 -1.4137  0.0153
   61ARG    HD2  904   2.217   3.781   2.931  1.6819 -0.6145  0.0831
   61ARG    HD3  905   2.348   3.883   2.995 -1.1832 -0.1828  1.2248
   61ARG     HE  906   2.251   3.988   2.737  0.6699  0.8343  0.1672
   61ARG   HH11  907   2.057   4.115   3.046  0.2338  1.2735 -0.2939
   61ARG   HH12  908   2.177   3.983   3.067  1.6930  0.3267 -1.8094
   61ARG   HH21  909   2.053   4.240   2.838 -0.2680 -0.3436 -0.9598
   61ARG   HH22  910   2.159   4.169   2.722  0.1579 -0.0385  0.3427
   62GLN      N  911   2.230   3.565   2.438 -0.5779 -0.1230  0.3962
   62GLN     CA  912   2.143   3.495   2.346  0.0371  0.2475 -0.0909
   62GLN      C  913   2.215   3.385   2.258 -0.6158 -0.5280  0.2845
   62GLN      O  914   2.144   3.296   2.216 -0.6677 -0.1609  0.3790
   62GLN     CB  915   2.064   3.609   2.275 -0.5750 -0.3660  0.9278
   62GLN     CG  916   2.131   3.674   2.156 -1.0352  0.0723  0.8054
   62GLN     CD  917   2.247   3.779   2.174  0.9367  0.3258 -0.9458
   62GLN    OE1  918   2.297   3.801   2.285  0.7188  0.2488 -0.0718
   62GLN    NE2  919   2.303   3.824   2.070 -0.2486  0.2391 -0.1919
   62GLN      H  920   2.234   3.663   2.414 -1.1239 -0.1725  0.0660
   62GLN     HA  921   2.069   3.439   2.403  0.5135 -0.9191 -0.5552
   62GLN    HB2  922   1.970   3.571   2.235 -0.8618  0.0859  1.1518
   62GLN    HB3  923   2.037   3.690   2.342 -1.3623 -0.0455  0.2642
   62GLN    HG2  924   2.184   3.602   2.094  0.6563  2.2499 -0.6088
   62GLN    HG3  925   2.060   3.724   2.092 -0.0116  0.8161  0.1873
   62GLN   HE21  926   2.393   3.868   2.079 -0.8626  1.6721 -0.5547
   62GLN   HE22  927   2.277   3.786   1.980  0.1565 -0.5377 -0.0049
   63LEU      N  928   2.348   3.398   2.235  0.2737  0.2607 -0.0006
   63LEU     CA  929   2.423   3.294   2.165  0.3397  0.3313  0.1193
   63LEU      C  930   2.456   3.174   2.253 -0.4124 -0.1061  0.1812
   63LEU      O  931   2.525   3.084   2.208  0.6249  0.5638 -0.4796
   63LEU     CB  932   2.545   3.350   2.084  0.5046  0.4033 -1.1296
   63LEU     CG  933   2.513   3.438   1.966  0.2400 -0.7658  0.4909
   63LEU    CD1  934   2.626   3.443   1.867 -0.5512 -0.4264  0.1473
   63LEU    CD2  935   2.403   3.374   1.876 -1.2887 -0.8474 -1.1146
   63LEU      H  936   2.407   3.471   2.271  0.4715  0.6860 -1.1055
   63LEU     HA  937   2.358   3.247   2.092  0.4452  0.1669  0.1301
   63LEU    HB2  938   2.620   3.396   2.148 -0.0378  0.9860 -0.8964
   63LEU    HB3  939   2.593   3.261   2.043  1.0372  0.5848 -0.9150
   63LEU     HG  940   2.478   3.536   2.000 -1.5171 -1.5261  1.1127
   63LEU   HD11  941   2.630   3.348   1.814 -2.4787  0.2018 -1.3818
   63LEU   HD12  942   2.604   3.514   1.787  0.6521  1.2337  1.1443
   63LEU   HD13  943   2.710   3.479   1.925 -0.8077  2.0981 -0.7886
   63LEU   HD21  944   2.313   3.379   1.937  0.4815  0.8613  1.8676
   63LEU   HD22  945   2.387   3.441   1.791 -0.3170  0.5033 -0.3262
   63LEU   HD23  946   2.440   3.276   1.848  0.8629 -0.5765  0.2989
   64SER      N  947   2.438   3.188   2.387  0.4520  0.5543  0.5836
   64SER     CA  948   2.473   3.083   2.491 -0.5565 -0.3148  0.3008
   64SER      C  949   2.359   2.991   2.528 -0.4369 -0.4380  0.5306
   64SER      O  950   2.269   3.039   2.589  0.7338  0.1385  0.3320
   64SER     CB  951   2.549   3.137   2.611 -0.1126 -0.3791 -0.5636
   64SER     OG  952   2.566   3.031   2.700 -0.1605  0.3144 -0.2653
   64SER      H  953   2.371   3.259   2.413  0.3588  0.6803  0.0206
   64SER     HA  954   2.549   3.024   2.439 -0.4650  0.6308 -0.7116
   64SER    HB2  955   2.642   3.190   2.588 -0.7024  0.7879 -0.4080
   64SER    HB3  956   2.481   3.208   2.658 -0.2934 -1.2066  0.5114
   64SER     HG  957   2.580   3.058   2.791 -0.0789 -2.4560  0.7170
   65SER      N  958   2.368   2.862   2.502 -0.3797  0.1874 -0.1669
   65SER     CA  959   2.258   2.767   2.532  0.9888 -0.1346  0.5886
   65SER      C  960   2.242   2.735   2.681  0.1422 -0.5682  0.4493
   65SER      O  961   2.136   2.683   2.730  0.2574  0.5101 -0.1642
   65SER     CB  962   2.268   2.629   2.467 -0.3286 -0.1880  0.3157
   65SER     OG  963   2.387   2.563   2.503  0.0074 -0.5166  0.5976
   65SER      H  964   2.447   2.827   2.450 -1.0896 -1.0948 -0.4745
   65SER     HA  965   2.166   2.818   2.503  0.9768 -0.5569 -0.1689
   65SER    HB2  966   2.180   2.567   2.487 -0.4774 -0.4786 -1.0577
   65SER    HB3  967   2.265   2.647   2.360 -1.4724 -1.3431  0.1036
   65SER     HG  968   2.437   2.542   2.423 -1.4829 -1.6563 -0.1366
   66THR      N  969   2.354   2.747   2.756  0.1588  0.4549  0.5866
   66THR     CA  970   2.361   2.730   2.897 -0.6386 -1.0299 -1.8771
   66THR      C  971   2.351   2.856   2.979  0.5359 -0.5401  0.3661
   66THR      O  972   2.347   2.846   3.103  0.7334 -0.4941  0.7437
   66THR     CB  973   2.501   2.655   2.927 -0.2515 -1.0738 -0.4254
   66THR    OG1  974   2.614   2.728   2.871 -0.5586  0.5050 -0.2837
   66THR    CG2  975   2.490   2.519   2.875 -1.2247  0.7159  0.1807
   66THR      H  976   2.442   2.767   2.711 -0.7268  0.7518 -1.1846
   66THR     HA  977   2.294   2.656   2.942  0.7013 -0.7824  0.9579
   66THR     HB  978   2.529   2.647   3.032  0.9756  0.8001 -0.5170
   66THR    HG1  979   2.614   2.814   2.912 -0.5006 -0.1481  1.2421
   66THR   HG21  980   2.386   2.487   2.883 -1.2440  0.6017 -0.4583
   66THR   HG22  981   2.515   2.518   2.769 -0.7883 -0.7942  0.2520
   66THR   HG23  982   2.560   2.452   2.926  1.1506  1.8185 -1.2681
   67TYR      N  983   2.321   2.965   2.912  0.2623 -0.4677  0.1537
   67TYR     CA  984   2.282   3.088   2.980  0.3031 -0.1183  0.6191
   67TYR      C  985   2.144   3.074   3.050 -0.1350 -0.3876  0.5280
   67TYR      O  986   2.053   3.015   2.996  0.3716  0.2216  0.4413
   67TYR     CB  987   2.268   3.206   2.870 -0.1384  0.3534 -0.4860
   67TYR     CG  988   2.196   3.328   2.923 -0.0611  0.3578 -0.6473
   67TYR    CD1  989   2.261   3.414   3.007 -0.0460  0.1037  0.0863
   67TYR    CD2  990   2.063   3.362   2.883 -0.1981  0.0759  0.4692
   67TYR    CE1  991   2.197   3.523   3.065  0.1540 -0.4544  0.0491
   67TYR    CE2  992   1.995   3.471   2.941 -0.0435 -0.1549 -0.4629
   67TYR     CZ  993   2.065   3.556   3.028 -0.8225  0.1257 -0.5150
   67TYR     OH  994   2.003   3.663   3.068 -0.0516  0.0893 -0.6676
   67TYR      H  995   2.326   2.963   2.811  3.3745  0.1597  0.0857
   67TYR     HA  996   2.361   3.106   3.053  1.2605  0.7413 -0.5495
   67TYR    HB2  997   2.369   3.240   2.848  0.3210 -0.2552  0.5150
   67TYR    HB3  998   2.214   3.176   2.780 -0.0058 -0.0293 -0.4431
   67TYR    HD1  999   2.367   3.402   3.028 -0.0570 -0.3251 -0.0869
   67TYR    HD2 1000   2.005   3.300   2.816 -0.7017  0.2041  0.7840
   67TYR    HE1 1001   2.257   3.592   3.122  0.9482 -0.8342 -0.2975
   67TYR    HE2 1002   1.893   3.492   2.914 -0.4502  0.6691  1.4061
   67TYR     HH 1003   2.061   3.728   3.108  0.0297  0.1251 -0.8427
   68ARG      N 1004   2.127   3.139   3.164  0.3150  0.0806 -0.9015
   68ARG     CA 1005   1.998   3.145   3.239 -0.2649  0.6003 -0.1433
   68ARG      C 1006   1.968   3.280   3.309  0.3337 -0.2447 -0.5121
   68ARG      O 1007   2.034   3.316   3.405  0.3229 -0.2279 -0.1655
   68ARG     CB 1008   1.994   3.029   3.337 -0.1513  0.4144 -0.2485
   68ARG     CG 1009   2.000   2.880   3.288 -0.5069 -0.7648 -0.3533
   68ARG     CD 1010   2.005   2.790   3.409  0.1348  0.7938  0.1230
   68ARG     NE 1011   1.999   2.645   3.372  0.2452 -0.6204  0.0109
   68ARG     CZ 1012   2.020   2.543   3.453 -0.1702  0.4046  0.1940
   68ARG    NH1 1013   2.076   2.544   3.573  0.4999 -0.3998 -0.3757
   68ARG    NH2 1014   1.993   2.427   3.403  0.2217 -0.2592 -0.3751
   68ARG      H 1015   2.212   3.172   3.207 -0.3405 -0.4637  0.9925
   68ARG     HA 1016   1.918   3.121   3.169  0.8054 -0.7858 -0.9970
   68ARG    HB2 1017   2.073   3.051   3.409 -0.0939 -0.3130 -0.0786
   68ARG    HB3 1018   1.900   3.028   3.392 -0.5898 -0.2921 -0.9509
   68ARG    HG2 1019   1.917   2.853   3.223 -0.5050 -0.7163 -0.3757
   68ARG    HG3 1020   2.089   2.864   3.227  0.1051 -1.1895  0.5985
   68ARG    HD2 1021   2.099   2.809   3.462 -0.2569  1.7563  0.5309
   68ARG    HD3 1022   1.927   2.818   3.479 -0.2565  0.4572 -0.1699
   68ARG     HE 1023   1.942   2.629   3.290 -1.0533  0.4848  0.6150
   68ARG   HH11 1024   2.076   2.464   3.634  0.4076  0.2811  0.5563
   68ARG   HH12 1025   2.086   2.637   3.611 -0.2890 -0.6719  0.5763
   68ARG   HH21 1026   2.014   2.346   3.460 -0.0847  0.8491  1.4777
   68ARG   HH22 1027   1.961   2.414   3.308 -0.6412  0.2880 -0.1852
   69ASP      N 1028   1.863   3.346   3.257  0.6360  0.0529  0.5959
   69ASP     CA 1029   1.819   3.477   3.311  0.1822  0.6023 -0.1168
   69ASP      C 1030   1.755   3.475   3.455 -0.3746  0.2436  0.0700
   69ASP      O 1031   1.658   3.407   3.489  0.0671 -0.6413  0.0325
   69ASP     CB 1032   1.720   3.541   3.212 -0.3745  0.6169 -0.4335
   69ASP     CG 1033   1.696   3.690   3.241 -0.4907  0.6534  0.4826
   69ASP    OD1 1034   1.767   3.742   3.324 -0.5441 -0.2935  0.0402
   69ASP    OD2 1035   1.596   3.747   3.189  0.4110  0.1546 -0.2148
   69ASP      H 1036   1.806   3.302   3.186 -0.5804  1.2370  0.7617
   69ASP     HA 1037   1.904   3.545   3.317 -0.1479  1.0325 -0.2166
   69ASP    HB2 1038   1.769   3.531   3.116  0.3802 -0.3122  0.0156
   69ASP    HB3 1039   1.626   3.486   3.207  0.2669 -0.4482 -1.7096
   70LEU      N 1040   1.824   3.544   3.547  0.2661  0.2873 -0.2736
   70LEU     CA 1041   1.781   3.565   3.690  0.3182 -0.3978 -1.4077
   70LEU      C 1042   1.655   3.656   3.716 -0.8546  0.3070  1.0611
   70LEU      O 1043   1.606   3.678   3.822 -0.0142  0.0439  0.0777
   70LEU     CB 1044   1.899   3.601   3.775 -0.2309 -0.4723 -0.0475
   70LEU     CG 1045   1.989   3.479   3.805  0.1048  1.1497 -0.1093
   70LEU    CD1 1046   2.119   3.522   3.882 -0.5794  0.6828 -0.1227
   70LEU    CD2 1047   1.920   3.379   3.901 -0.6901  0.4540 -1.0202
   70LEU      H 1048   1.916   3.577   3.521  0.2605  0.1428 -0.4796
   70LEU     HA 1049   1.740   3.470   3.727  0.1870  0.2532  0.3055
   70LEU    HB2 1050   1.956   3.679   3.724 -0.1395 -0.9707 -0.7378
   70LEU    HB3 1051   1.873   3.657   3.864 -0.0848 -0.3048 -0.1087
   70LEU     HG 1052   2.030   3.429   3.718  0.3604 -0.3586  0.8038
   70LEU   HD11 1053   2.178   3.434   3.906 -1.3222  0.4557  1.0215
   70LEU   HD12 1054   2.182   3.584   3.818 -0.1232  0.4596  0.1008
   70LEU   HD13 1055   2.099   3.578   3.973 -0.0789 -0.6940  0.9137
   70LEU   HD21 1056   1.985   3.315   3.960 -1.3462 -0.5104 -1.2977
   70LEU   HD22 1057   1.852   3.430   3.970  0.2679  0.8511 -0.3165
   70LEU   HD23 1058   1.857   3.310   3.844  0.3664 -0.9940 -0.5551
   71ARG      N 1059   1.614   3.721   3.602  0.3784  0.0060 -0.0201
   71ARG     CA 1060   1.501   3.814   3.603  0.3799 -0.5897 -0.0042
   71ARG      C 1061   1.515   3.929   3.704  0.1841  1.0992 -0.2975
   71ARG      O 1062   1.419   3.962   3.776 -0.0460 -0.3900  0.1591
   71ARG     CB 1063   1.362   3.738   3.617 -0.6185  0.1524 -0.0604
   71ARG     CG 1064   1.333   3.607   3.542 -0.4735  0.7388 -0.0331
   71ARG     CD 1065   1.347   3.615   3.388  0.4704 -0.7468  0.7909
   71ARG     NE 1066   1.311   3.495   3.321  0.7087  0.3655 -0.3097
   71ARG     CZ 1067   1.323   3.463   3.196  0.7494  0.1788  0.1749
   71ARG    NH1 1068   1.272   3.357   3.138  0.4290 -0.7807  0.0210
   71ARG    NH2 1069   1.376   3.550   3.117  0.1610 -0.3988  0.3108
   71ARG      H 1070   1.658   3.701   3.514 -1.2881 -0.4476 -0.8345
   71ARG     HA 1071   1.502   3.867   3.508  1.4451 -0.3195  0.1330
   71ARG    HB2 1072   1.349   3.706   3.720 -1.9487  0.5653 -0.0558
   71ARG    HB3 1073   1.283   3.806   3.583 -0.4672  0.0105 -0.7300
   71ARG    HG2 1074   1.411   3.534   3.563 -0.3798  0.5373 -0.9781
   71ARG    HG3 1075   1.229   3.574   3.549  0.1188 -1.4746 -0.1496
   71ARG    HD2 1076   1.291   3.701   3.351  1.3679  0.0275  1.1498
   71ARG    HD3 1077   1.442   3.658   3.354  0.4253 -0.6936  0.7327
   71ARG     HE 1078   1.262   3.430   3.381 -1.3335 -0.0670 -2.1941
   71ARG   HH11 1079   1.259   3.345   3.039 -0.2168  1.2969 -0.2463
   71ARG   HH12 1080   1.217   3.307   3.206  0.9137  0.1840  1.2094
   71ARG   HH21 1081   1.388   3.531   3.019 -0.7867 -0.6145  0.2108
   71ARG   HH22 1082   1.409   3.634   3.162 -0.8776  0.1704  0.0722
   72LYS      N 1083   1.638   3.981   3.720  1.1258  0.3878 -0.0103
   72LYS     CA 1084   1.679   4.075   3.824  0.2609  0.0997 -0.4073
   72LYS      C 1085   1.793   4.160   3.781 -1.7053  0.7315  0.4684
   72LYS      O 1086   1.893   4.110   3.725 -0.0203 -0.8268  0.3026
   72LYS     CB 1087   1.703   4.003   3.964  0.4828 -0.4791  0.1240
   72LYS     CG 1088   1.719   4.104   4.079 -0.7130 -0.2666 -0.0400
   72LYS     CD 1089   1.737   4.036   4.212 -0.1586 -0.2536  0.6419
   72LYS     CE 1090   1.766   4.152   4.316  0.3077  0.7490  1.5158
   72LYS     NZ 1091   1.745   4.109   4.450 -0.1950 -0.3948 -0.7205
   72LYS      H 1092   1.715   3.943   3.667  0.4379 -2.8538  0.8712
   72LYS     HA 1093   1.591   4.139   3.837  0.3948  0.1409  0.4333
   72LYS    HB2 1094   1.614   3.940   3.971 -0.6705  1.0121 -0.0513
   72LYS    HB3 1095   1.786   3.933   3.959  1.3892  0.5710 -0.2948
   72LYS    HG2 1096   1.812   4.158   4.062 -0.9042  0.7492  1.6637
   72LYS    HG3 1097   1.637   4.174   4.092 -0.2854 -0.0771  2.8423
   72LYS    HD2 1098   1.645   3.984   4.238 -0.4973  0.2900  0.5640
   72LYS    HD3 1099   1.811   3.956   4.210 -0.8936 -0.9483  0.2546
   72LYS    HE2 1100   1.865   4.192   4.289  0.0622  0.2063 -0.5368
   72LYS    HE3 1101   1.682   4.218   4.293 -1.0240 -1.3448 -0.4731
   72LYS    HZ1 1102   1.816   4.046   4.486 -0.3257 -0.2139 -0.1096
   72LYS    HZ2 1103   1.763   4.186   4.513  0.9890 -0.3089 -1.1115
   72LYS    HZ3 1104   1.653   4.072   4.468 -0.5946  0.6993 -0.3033
   73GLY      N 1105   1.799   4.282   3.818  0.0960 -0.0761  0.0840
   73GLY     CA 1106   1.897   4.381   3.783 -0.4816  0.4670  0.5159
   73GLY      C 1107   2.002   4.414   3.892  0.2488 -0.9058  0.5692
   73GLY      O 1108   1.986   4.374   4.009  0.9750  0.3157  0.0393
   73GLY      H 1109   1.721   4.321   3.869 -0.3914  0.2703 -0.8716
   73GLY    HA2 1110   1.959   4.346   3.701 -0.2583  0.0676  0.8519
   73GLY    HA3 1111   1.849   4.471   3.742  1.3467  1.2608 -0.0882
   74VAL      N 1112   2.104   4.490   3.850  0.0052 -0.2614  0.3844
   74VAL     CA 1113   2.207   4.541   3.936 -0.2865 -0.1814  0.2840
   74VAL      C 1114   2.265   4.672   3.877  0.0114 -0.1698 -0.2211
   74VAL      O 1115   2.259   4.696   3.760  0.2154 -0.1259 -0.6564
   74VAL     CB 1116   2.319   4.431   3.948  0.2273 -0.2866  0.3656
   74VAL    CG1 1117   2.364   4.387   3.809 -0.3845  0.1538 -0.4473
   74VAL    CG2 1118   2.445   4.472   4.029  0.6412 -0.5104 -0.4274
   74VAL      H 1119   2.102   4.518   3.753  0.3402 -1.3302  0.0348
   74VAL     HA 1120   2.172   4.563   4.036 -0.2112 -0.4491  0.3704
   74VAL     HB 1121   2.281   4.338   3.991 -1.4330  0.2638  0.2037
   74VAL   HG11 1122   2.432   4.303   3.817 -0.6970 -0.0506  0.1516
   74VAL   HG12 1123   2.287   4.358   3.737  0.4841 -0.5775 -1.1252
   74VAL   HG13 1124   2.427   4.459   3.756  1.2723 -0.7356  0.1847
   74VAL   HG21 1125   2.521   4.517   3.965 -1.2915  1.5006 -1.6137
   74VAL   HG22 1126   2.414   4.540   4.109 -2.5646 -1.7728 -0.2887
   74VAL   HG23 1127   2.493   4.382   4.067 -0.1122 -1.1057 -0.8401
   75TYR      N 1128   2.317   4.763   3.967  0.6327 -0.3675  0.6348
   75TYR     CA 1129   2.398   4.874   3.925 -0.4803 -0.4099 -0.9179
   75TYR      C 1130   2.499   4.920   4.040  0.2998  0.4803  0.1728
   75TYR      O 1131   2.462   4.895   4.158 -1.0537 -0.5915 -0.0917
   75TYR     CB 1132   2.313   5.003   3.884  0.0311  1.5742  0.4713
   75TYR     CG 1133   2.191   5.027   3.978 -0.1625  0.0959  0.5155
   75TYR    CD1 1134   2.204   5.107   4.091 -0.7174 -0.2779 -0.1095
   75TYR    CD2 1135   2.069   4.960   3.953  0.2911 -0.6818  1.1402
   75TYR    CE1 1136   2.095   5.127   4.170  0.3212 -0.1754  0.2548
   75TYR    CE2 1137   1.952   4.982   4.031 -0.4371  0.2542  0.6145
   75TYR     CZ 1138   1.967   5.073   4.135 -0.7809 -0.3652 -0.2412
   75TYR     OH 1139   1.858   5.096   4.222 -0.4290 -0.9336 -0.6203
   75TYR      H 1140   2.296   4.753   4.065 -0.5106  0.4392  0.5080
   75TYR     HA 1141   2.459   4.840   3.841  0.5903  0.7989 -0.6871
   75TYR    HB2 1142   2.382   5.087   3.877  1.3687  0.5146  0.1133
   75TYR    HB3 1143   2.282   4.973   3.784  1.7811  0.1035  0.2772
   75TYR    HD1 1144   2.292   5.167   4.114 -0.8465 -0.2584  0.3639
   75TYR    HD2 1145   2.065   4.887   3.873 -0.4201  0.5626 -0.0320
   75TYR    HE1 1146   2.094   5.187   4.260 -1.0671  0.2192  0.0284
   75TYR    HE2 1147   1.861   4.926   4.019  0.1477 -0.7521  0.5995
   75TYR     HH 1148   1.863   5.184   4.260 -0.3779 -0.8830 -0.7433
   76VAL      N 1149   2.607   4.986   4.000  0.1125  0.1709  0.5109
   76VAL     CA 1150   2.692   5.060   4.096 -0.7193  0.2129 -0.3899
   76VAL      C 1151   2.732   5.186   4.030  0.0241 -0.2495 -0.1768
   76VAL      O 1152   2.813   5.190   3.935  0.4596  0.3793 -0.2394
   76VAL     CB 1153   2.804   4.975   4.166 -0.0857  0.5424  0.2738
   76VAL    CG1 1154   2.890   5.064   4.259  0.4086 -0.9508  0.0783
   76VAL    CG2 1155   2.751   4.867   4.262 -0.6758  0.4445 -0.2411
   76VAL      H 1156   2.615   5.005   3.901 -0.2497  0.6995  0.5739
   76VAL     HA 1157   2.638   5.091   4.186  1.5846 -0.7746  1.5400
   76VAL     HB 1158   2.876   4.936   4.094  0.1302 -0.8953  1.1896
   76VAL   HG11 1159   2.971   5.011   4.309  1.2672 -1.3584 -1.6068
   76VAL   HG12 1160   2.944   5.138   4.201  1.6338 -1.4060  0.5754
   76VAL   HG13 1161   2.830   5.126   4.325  0.9046  0.8261 -0.9988
   76VAL   HG21 1162   2.833   4.807   4.300  0.1724  1.2488 -0.6965
   76VAL   HG22 1163   2.684   4.920   4.330 -1.0068 -0.4377  0.1556
   76VAL   HG23 1164   2.696   4.799   4.197  0.2533  0.1570 -0.7662
   77PRO      N 1165   2.692   5.304   4.084 -0.1866  0.4303  0.4453
   77PRO     CA 1166   2.759   5.434   4.056 -0.1130 -0.0398  0.3697
   77PRO      C 1167   2.882   5.457   4.147 -0.2644  0.5066 -0.8357
   77PRO      O 1168   2.900   5.393   4.246 -0.4421  0.1168  0.0692
   77PRO     CB 1169   2.663   5.548   4.058  0.3504  0.0270 -0.2763
   77PRO     CG 1170   2.527   5.466   4.045 -0.4441 -1.0307 -0.1145
   77PRO     CD 1171   2.559   5.336   4.122 -0.0404  0.0403 -0.7419
   77PRO     HA 1172   2.809   5.425   3.959  1.2392  0.5197  0.9575
   77PRO    HB2 1173   2.669   5.611   4.146  1.0117  0.2585 -0.4817
   77PRO    HB3 1174   2.674   5.603   3.965 -0.3720 -0.6857 -0.8167
   77PRO    HG2 1175   2.443   5.521   4.087 -1.4726 -2.2572 -0.4550
   77PRO    HG3 1176   2.508   5.438   3.941  0.0596  0.6534 -0.7396
   77PRO    HD2 1177   2.548   5.351   4.229  0.8361 -0.6807 -0.5248
   77PRO    HD3 1178   2.485   5.259   4.100  0.2681 -0.6663  0.5111
   78TYR      N 1179   2.971   5.538   4.097  0.4112 -0.2320 -0.2823
   78TYR     CA 1180   3.092   5.601   4.148  0.7839 -0.4031 -0.0722
   78TYR      C 1181   3.092   5.756   4.116 -0.2045 -0.1602  0.2811
   78TYR      O 1182   2.995   5.804   4.068  0.0264 -0.4151  1.2089
   78TYR     CB 1183   3.215   5.534   4.106 -0.0899  1.7167  0.7682
   78TYR     CG 1184   3.216   5.373   4.097 -0.7919 -0.4332 -0.2189
   78TYR    CD1 1185   3.240   5.304   4.214  0.3285 -0.0360 -0.9006
   78TYR    CD2 1186   3.171   5.314   3.985  0.0230  0.9784  0.4579
   78TYR    CE1 1187   3.219   5.162   4.214 -1.4365 -0.1457 -1.0308
   78TYR    CE2 1188   3.165   5.172   3.980  0.3975 -1.3677  0.5031
   78TYR     CZ 1189   3.185   5.099   4.096 -0.4316 -0.1418  0.2748
   78TYR     OH 1190   3.180   4.967   4.081 -0.0566  0.5158  0.5535
   78TYR      H 1191   2.948   5.573   4.005 -0.0145 -0.1960 -0.1664
   78TYR     HA 1192   3.090   5.590   4.257 -0.1094 -0.1220 -0.0457
   78TYR    HB2 1193   3.225   5.570   4.003 -1.3397 -0.3783 -0.2437
   78TYR    HB3 1194   3.300   5.566   4.165 -0.3455  1.8246  1.0797
   78TYR    HD1 1195   3.266   5.349   4.308  0.6736 -0.9022 -0.5608
   78TYR    HD2 1196   3.138   5.364   3.896 -2.0853 -1.2040 -0.1928
   78TYR    HE1 1197   3.250   5.100   4.297 -1.4418 -0.0107 -0.9285
   78TYR    HE2 1198   3.121   5.121   3.896  0.0059  0.6096 -0.6018
   78TYR     HH 1199   3.211   4.919   4.158  0.6622  0.0046 -0.0277
   79THR      N 1200   3.197   5.829   4.160  0.3082  0.2509  0.2682
   79THR     CA 1201   3.196   5.973   4.177  0.1018 -0.3252  0.3112
   79THR      C 1202   3.187   6.048   4.040 -0.4436  0.4183  0.1370
   79THR      O 1203   3.115   6.146   4.020  0.2407  0.6487  0.0178
   79THR     CB 1204   3.314   6.017   4.267  0.5564 -0.3818  0.7690
   79THR    OG1 1205   3.302   5.932   4.381 -0.5393 -0.1126  0.0556
   79THR    CG2 1206   3.305   6.165   4.328  0.3692  0.4712  0.8446
   79THR      H 1207   3.261   5.768   4.210  0.1654 -1.2942 -1.2511
   79THR     HA 1208   3.104   6.003   4.228 -0.0110  1.1934 -0.6729
   79THR     HB 1209   3.407   6.014   4.211 -0.7048  0.1403 -1.5833
   79THR    HG1 1210   3.385   5.885   4.392 -0.2300  0.5978  0.9218
   79THR   HG21 1211   3.205   6.167   4.371 -0.4469 -0.1896 -0.8359
   79THR   HG22 1212   3.376   6.176   4.409  0.6922 -0.6426  0.7441
   79THR   HG23 1213   3.327   6.239   4.251  0.3458  0.9955  1.3285
   80GLN      N 1214   3.254   5.995   3.937  0.1444  0.6674  0.2944
   80GLN     CA 1215   3.237   6.045   3.795 -1.0042  0.5993  0.0188
   80GLN      C 1216   3.160   5.941   3.706  0.1609  0.3415 -1.3081
   80GLN      O 1217   3.063   5.980   3.638  0.6630 -0.0470  0.6540
   80GLN     CB 1218   3.380   6.065   3.727  0.5541  0.0198 -0.4910
   80GLN     CG 1219   3.480   6.159   3.796 -0.9374  0.3422 -0.3071
   80GLN     CD 1220   3.547   6.094   3.918  0.0209 -0.4681 -0.3500
   80GLN    OE1 1221   3.526   5.978   3.959 -0.5085 -0.0917  0.6681
   80GLN    NE2 1222   3.613   6.165   4.003  0.0632 -0.4684 -0.0493
   80GLN      H 1223   3.313   5.915   3.957 -0.2712  0.3206  0.1753
   80GLN     HA 1224   3.185   6.141   3.799  0.6992  1.5843  0.7629
   80GLN    HB2 1225   3.429   5.971   3.706  0.3859 -0.4780  1.0922
   80GLN    HB3 1226   3.357   6.094   3.625 -1.3031  0.5037 -0.0209
   80GLN    HG2 1227   3.557   6.190   3.726  0.0141 -1.3452 -0.1041
   80GLN    HG3 1228   3.426   6.248   3.829 -1.0042 -0.3622  1.7729
   80GLN   HE21 1229   3.642   6.132   4.094 -0.1875 -0.3799  0.0634
   80GLN   HE22 1230   3.638   6.262   3.988  0.6770 -0.3887  1.2240
   81GLY      N 1231   3.191   5.812   3.706 -0.0774  0.6007  0.4951
   81GLY     CA 1232   3.122   5.715   3.622 -0.5255 -0.6945 -0.1266
   81GLY      C 1233   3.032   5.627   3.697  0.6791 -0.8632 -0.3612
   81GLY      O 1234   3.023   5.643   3.818 -0.2387  0.8774 -0.5287
   81GLY      H 1235   3.262   5.778   3.769 -0.3108 -0.9745 -0.0105
   81GLY    HA2 1236   3.065   5.771   3.548 -0.3641 -0.4809 -0.0940
   81GLY    HA3 1237   3.202   5.659   3.574 -0.0535 -0.2628  0.1328
   82LYS      N 1238   2.968   5.530   3.631  0.0271 -1.0002  0.6042
   82LYS     CA 1239   2.870   5.435   3.675  0.6088 -0.3523  0.0097
   82LYS      C 1240   2.851   5.312   3.574  0.6535 -0.2713 -0.1101
   82LYS      O 1241   2.882   5.334   3.458  0.0952  0.0579  0.3022
   82LYS     CB 1242   2.735   5.507   3.683 -0.0939 -0.9382  0.0752
   82LYS     CG 1243   2.662   5.535   3.552 -0.3687 -0.1489 -0.0823
   82LYS     CD 1244   2.532   5.617   3.576  0.3784  0.7826  0.8209
   82LYS     CE 1245   2.476   5.662   3.444 -0.0906 -0.3346  0.7905
   82LYS     NZ 1246   2.335   5.706   3.448  0.2538  0.1231  0.4077
   82LYS      H 1247   3.008   5.515   3.540  0.3826  1.3166  0.2433
   82LYS     HA 1248   2.883   5.393   3.775 -1.3098  0.1818  0.5658
   82LYS    HB2 1249   2.669   5.455   3.753 -0.2596 -0.0399  0.6231
   82LYS    HB3 1250   2.758   5.604   3.728  1.5070 -0.5447 -1.3897
   82LYS    HG2 1251   2.732   5.596   3.495 -0.5052  0.9364  0.8355
   82LYS    HG3 1252   2.646   5.439   3.502  0.8966 -0.4397 -0.0029
   82LYS    HD2 1253   2.465   5.545   3.624  1.2236 -0.3877  0.3332
   82LYS    HD3 1254   2.542   5.704   3.641 -0.7880 -0.0313  2.2328
   82LYS    HE2 1255   2.537   5.740   3.400 -1.9697  0.3229 -0.9487
   82LYS    HE3 1256   2.479   5.574   3.378 -0.4879 -0.9238  1.5278
   82LYS    HZ1 1257   2.312   5.764   3.368  0.9947 -0.1379 -0.0119
   82LYS    HZ2 1258   2.271   5.628   3.450  0.2735  0.0974  0.1208
   82LYS    HZ3 1259   2.320   5.757   3.534 -0.1678  0.7159  0.0039
   83TRP      N 1260   2.794   5.199   3.613  0.2948  0.0516 -0.5728
   83TRP     CA 1261   2.748   5.092   3.519  0.9333  1.0120  0.7862
   83TRP      C 1262   2.616   5.025   3.563 -0.0755 -0.2054  0.4007
   83TRP      O 1263   2.586   5.042   3.682  0.5305 -0.2061  0.1553
   83TRP     CB 1264   2.860   4.978   3.503 -0.0921 -1.1977  0.8766
   83TRP     CG 1265   2.906   4.930   3.636 -0.2265 -0.0818  0.1116
   83TRP    CD1 1266   3.016   4.956   3.714  0.2526  0.4295  0.8504
   83TRP    CD2 1267   2.843   4.818   3.711  0.1166 -0.5727  0.8652
   83TRP    NE1 1268   3.016   4.877   3.828  0.3217 -0.9209 -0.1079
   83TRP    CE2 1269   2.908   4.790   3.829  0.4298  0.3183 -0.0079
   83TRP    CE3 1270   2.723   4.748   3.689 -0.8257 -0.4785  1.1021
   83TRP    CZ2 1271   2.872   4.682   3.914 -0.3192 -0.2312 -0.1801
   83TRP    CZ3 1272   2.691   4.640   3.767  0.2670 -0.5019  0.5691
   83TRP    CH2 1273   2.764   4.603   3.880 -0.4300 -0.2420 -0.3408
   83TRP      H 1274   2.777   5.189   3.712  0.5599  0.4917 -0.4760
   83TRP     HA 1275   2.722   5.130   3.420  1.2355  0.7824  0.6153
   83TRP    HB2 1276   2.816   4.893   3.452 -0.6558  0.2996 -1.4494
   83TRP    HB3 1277   2.947   5.019   3.451 -0.2756  0.0109  1.4412
   83TRP    HD1 1278   3.090   5.030   3.686  0.1156 -0.0363 -0.9958
   83TRP    HE1 1279   3.073   4.904   3.907 -0.9845 -0.0351  0.6034
   83TRP    HE3 1280   2.660   4.772   3.605 -0.5728 -0.1931  0.9884
   83TRP    HZ2 1281   2.939   4.653   3.993 -0.5307  0.4775  0.2802
   83TRP    HZ3 1282   2.601   4.586   3.742  0.0305  0.3126 -0.4855
   83TRP    HH2 1283   2.747   4.518   3.945  1.1561 -1.4515 -1.3771
   84GLU      N 1284   2.544   4.959   3.476  0.3130 -0.3162 -0.3229
   84GLU     CA 1285   2.419   4.883   3.503 -0.0367 -0.1002 -0.2802
   84GLU      C 1286   2.407   4.765   3.421  0.8285  0.8083  0.9529
   84GLU      O 1287   2.434   4.761   3.298  0.6399  0.0294  0.4910
   84GLU     CB 1288   2.289   4.970   3.499 -0.0314 -0.3213 -0.1005
   84GLU     CG 1289   2.253   5.015   3.355  0.0895  0.2670  0.4591
   84GLU     CD 1290   2.144   5.121   3.352  0.2711 -0.0006  0.4875
   84GLU    OE1 1291   2.152   5.223   3.415 -0.8149 -0.5163 -0.2902
   84GLU    OE2 1292   2.052   5.104   3.265  0.2593 -0.8062  0.4114
   84GLU      H 1293   2.570   4.968   3.379  0.7658 -0.3570 -0.2098
   84GLU     HA 1294   2.427   4.833   3.599  0.1835  0.4177 -0.0213
   84GLU    HB2 1295   2.202   4.915   3.536  0.3062 -0.4286  0.5740
   84GLU    HB3 1296   2.313   5.056   3.562 -0.9208 -0.2785  0.2018
   84GLU    HG2 1297   2.336   5.060   3.301  0.0060 -1.7803 -1.6784
   84GLU    HG3 1298   2.226   4.922   3.306  0.2598  0.7004 -0.5047
   85GLY      N 1299   2.340   4.659   3.472 -0.5298  0.3267 -0.0119
   85GLY     CA 1300   2.326   4.536   3.388 -0.7307 -1.0816  0.4093
   85GLY      C 1301   2.230   4.443   3.457  0.1302  0.5325 -0.3173
   85GLY      O 1302   2.156   4.478   3.556 -0.1745  0.1597  0.3043
   85GLY      H 1303   2.303   4.672   3.565 -0.3450  1.3715 -0.0581
   85GLY    HA2 1304   2.303   4.559   3.285  0.5870 -0.8864  0.1171
   85GLY    HA3 1305   2.420   4.481   3.394 -0.2939 -0.2828  1.7809
   86GLU      N 1306   2.222   4.323   3.401  0.2546  0.5035 -0.1906
   86GLU     CA 1307   2.134   4.219   3.463  0.0208 -0.4790  0.1943
   86GLU      C 1308   2.225   4.116   3.529  0.1932  0.5882 -0.0488
   86GLU      O 1309   2.336   4.087   3.481 -0.0002  0.6655 -0.1819
   86GLU     CB 1310   2.041   4.153   3.360  0.2336 -0.0030 -1.1638
   86GLU     CG 1311   1.922   4.243   3.339  0.1096 -0.4310  0.6050
   86GLU     CD 1312   1.929   4.309   3.197  0.2210  0.2253  0.9223
   86GLU    OE1 1313   1.947   4.234   3.101 -0.0320  0.2357  1.1270
   86GLU    OE2 1314   1.888   4.426   3.186  0.2697 -0.0572  0.2991
   86GLU      H 1315   2.284   4.293   3.327  0.2741 -0.3240  0.1379
   86GLU     HA 1316   2.067   4.261   3.538  0.1594 -1.2218  0.7599
   86GLU    HB2 1317   2.104   4.150   3.272  3.2233  0.5665  0.6628
   86GLU    HB3 1318   2.007   4.054   3.391 -0.9906  0.5689 -0.5162
   86GLU    HG2 1319   1.835   4.178   3.344  0.2954 -0.6709  0.7603
   86GLU    HG3 1320   1.910   4.325   3.410  0.5033  1.5266 -1.3668
   87LEU      N 1321   2.176   4.044   3.631  0.0126  0.2104  0.1278
   87LEU     CA 1322   2.233   3.918   3.683  0.0620 -1.1038 -0.7920
   87LEU      C 1323   2.192   3.800   3.601  0.0490 -0.3424  0.6309
   87LEU      O 1324   2.083   3.790   3.544 -0.0655 -0.0467  0.0145
   87LEU     CB 1325   2.177   3.908   3.821  0.2016 -0.0858  0.2289
   87LEU     CG 1326   2.210   4.016   3.920  0.3436 -0.0635 -0.7617
   87LEU    CD1 1327   2.103   4.006   4.040 -0.6294  0.3746  0.4889
   87LEU    CD2 1328   2.348   4.016   3.980 -0.2131  0.0944  0.4184
   87LEU      H 1329   2.093   4.072   3.682  1.3301  1.5757  1.8240
   87LEU     HA 1330   2.342   3.928   3.684 -0.0113  0.7890  0.6118
   87LEU    HB2 1331   2.069   3.915   3.805  0.3387  0.9611 -0.4131
   87LEU    HB3 1332   2.201   3.805   3.846 -1.6230 -1.0782 -1.4394
   87LEU     HG 1333   2.191   4.109   3.866 -1.1111  0.4235  0.4266
   87LEU   HD11 1334   2.119   4.100   4.093  1.4028  0.8595 -0.7822
   87LEU   HD12 1335   2.006   4.008   3.990 -0.0344  0.0492 -0.7659
   87LEU   HD13 1336   2.114   3.919   4.105  0.7911 -0.2086 -0.4358
   87LEU   HD21 1337   2.415   3.985   3.900 -0.0768 -0.1857  0.6407
   87LEU   HD22 1338   2.379   4.115   4.014  1.4548 -0.5562  1.0029
   87LEU   HD23 1339   2.346   3.942   4.059  1.7741 -1.1652 -0.5545
   88GLY      N 1340   2.271   3.695   3.602 -0.6711  0.5364 -0.1906
   88GLY     CA 1341   2.239   3.562   3.527 -0.4404 -1.4346 -0.5115
   88GLY      C 1342   2.340   3.460   3.566  0.0979  0.9830 -0.7529
   88GLY      O 1343   2.426   3.487   3.648  0.1516  0.6671  0.5031
   88GLY      H 1344   2.365   3.711   3.634 -0.4594  0.8355 -0.9210
   88GLY    HA2 1345   2.139   3.531   3.556 -0.6585 -0.2347  0.1792
   88GLY    HA3 1346   2.243   3.591   3.422  0.5041  0.5675 -0.0338
   89THR      N 1347   2.321   3.336   3.517 -0.2536 -0.6112 -0.3855
   89THR     CA 1348   2.423   3.232   3.522 -0.2148 -0.1236  0.1504
   89THR      C 1349   2.457   3.170   3.389 -0.4976 -0.4575 -0.2701
   89THR      O 1350   2.388   3.205   3.295  0.7309 -0.0584  0.0448
   89THR     CB 1351   2.382   3.121   3.614  0.4720  0.7160  0.4376
   89THR    OG1 1352   2.275   3.042   3.554  0.2607  0.3469 -0.0673
   89THR    CG2 1353   2.369   3.152   3.764  0.2726 -0.3419 -0.6434
   89THR      H 1354   2.239   3.318   3.461 -0.8713  0.0622  0.2458
   89THR     HA 1355   2.511   3.274   3.571  0.3441 -0.2078 -0.7319
   89THR     HB 1356   2.470   3.057   3.620  0.8987  1.2680  0.2736
   89THR    HG1 1357   2.229   2.987   3.618 -0.0648 -0.6976 -1.1264
   89THR   HG21 1358   2.333   3.066   3.820  0.2095 -0.0336 -0.1976
   89THR   HG22 1359   2.467   3.193   3.789 -0.2392  1.3134 -1.0531
   89THR   HG23 1360   2.287   3.224   3.772  0.7470  0.1054  0.8598
   90ASP      N 1361   2.564   3.094   3.377 -0.8201  0.9085 -0.1011
   90ASP     CA 1362   2.618   3.034   3.256 -0.4091  0.3950 -0.4512
   90ASP      C 1363   2.753   2.958   3.287  0.0208  0.6039 -0.3848
   90ASP      O 1364   2.808   2.973   3.397  0.1865 -0.1199  0.7556
   90ASP     CB 1365   2.647   3.143   3.147 -0.5883  0.3356  0.0330
   90ASP     CG 1366   2.639   3.084   2.998  0.5231 -1.7887 -0.2388
   90ASP    OD1 1367   2.637   2.957   2.986 -0.0566  0.3754 -0.2079
   90ASP    OD2 1368   2.624   3.167   2.904  0.4326 -0.0686 -0.0600
   90ASP      H 1369   2.623   3.079   3.458 -0.9807  0.1648 -0.1125
   90ASP     HA 1370   2.546   2.967   3.208  1.1192 -0.9988 -1.0115
   90ASP    HB2 1371   2.576   3.226   3.149 -0.4327  0.5565 -1.4988
   90ASP    HB3 1372   2.749   3.176   3.165 -0.4067 -1.0431  2.3292
   91LEU      N 1373   2.801   2.880   3.191 -0.2442 -0.4846  0.2561
   91LEU     CA 1374   2.940   2.815   3.201  1.0354  0.2119  0.5657
   91LEU      C 1375   3.051   2.916   3.194  0.1283  1.1971  0.0022
   91LEU      O 1376   3.054   3.004   3.108  0.2026  0.0208 -0.4040
   91LEU     CB 1377   2.947   2.712   3.079 -0.2024 -0.5589  0.0376
   91LEU     CG 1378   2.871   2.583   3.072  1.1954  1.3126 -0.1235
   91LEU    CD1 1379   2.941   2.465   3.007 -0.8640  0.5764  0.2950
   91LEU    CD2 1380   2.815   2.536   3.212 -0.6531 -0.8169 -0.1119
   91LEU      H 1381   2.741   2.869   3.110 -0.1696 -0.2328  0.1664
   91LEU     HA 1382   2.956   2.755   3.291 -0.5265  0.2917  0.9614
   91LEU    HB2 1383   2.911   2.773   2.997 -1.1343 -0.2915  0.6147
   91LEU    HB3 1384   3.052   2.681   3.078 -0.0346 -0.0947  0.8688
   91LEU     HG 1385   2.785   2.598   3.006  0.6421  0.5900  0.3913
   91LEU   HD11 1386   2.873   2.387   2.973 -0.2099  0.5745 -1.1454
   91LEU   HD12 1387   2.985   2.487   2.910  1.0149  0.6040  1.0696
   91LEU   HD13 1388   3.016   2.423   3.074 -0.8904  0.2649  0.1305
   91LEU   HD21 1389   2.754   2.446   3.200 -1.3529 -0.4952  0.7840
   91LEU   HD22 1390   2.901   2.512   3.275 -0.9677 -0.9726  0.2680
   91LEU   HD23 1391   2.758   2.623   3.244  0.6319  0.4115 -0.8858
   92VAL      N 1392   3.152   2.902   3.285  0.1031  0.3784  0.2332
   92VAL     CA 1393   3.263   2.990   3.301  0.2923 -1.0562 -0.0192
   92VAL      C 1394   3.399   2.913   3.329  0.5618 -0.9298  0.6257
   92VAL      O 1395   3.401   2.810   3.398 -0.0479  0.8856  0.5926
   92VAL     CB 1396   3.235   3.093   3.417 -0.1825  0.1303  0.4259
   92VAL    CG1 1397   3.349   3.193   3.439  0.1769  0.0331 -0.0006
   92VAL    CG2 1398   3.107   3.171   3.395  0.6675 -0.0295 -0.3808
   92VAL      H 1399   3.135   2.830   3.354 -2.2363  0.6372  0.1034
   92VAL     HA 1400   3.275   3.050   3.211 -1.8026 -0.4236  0.0198
   92VAL     HB 1401   3.223   3.037   3.510 -0.7952  0.4131  0.5297
   92VAL   HG11 1402   3.370   3.239   3.343 -0.8214  0.1107 -0.2089
   92VAL   HG12 1403   3.307   3.275   3.497 -1.6224 -1.2001  0.6401
   92VAL   HG13 1404   3.437   3.151   3.486 -0.4645  0.6295  1.9128
   92VAL   HG21 1405   3.099   3.265   3.449  0.8863  0.0031 -0.4009
   92VAL   HG22 1406   3.087   3.196   3.291 -0.1436  0.5746 -0.0998
   92VAL   HG23 1407   3.014   3.118   3.410  0.9243 -0.3210  0.2328
   93SER      N 1408   3.506   2.961   3.265  0.0300 -0.2608 -0.2101
   93SER     CA 1409   3.640   2.900   3.286 -0.6138  0.3209  0.1358
   93SER      C 1410   3.760   2.990   3.239  0.0064  0.3331 -0.1752
   93SER      O 1411   3.742   3.078   3.154 -1.1074  0.5396  0.4953
   93SER     CB 1412   3.646   2.766   3.204  0.3208  0.4896  0.4306
   93SER     OG 1413   3.767   2.695   3.191 -0.0310  0.0716 -0.1625
   93SER      H 1414   3.498   3.028   3.190  0.0273 -0.3151 -0.2584
   93SER     HA 1415   3.654   2.885   3.393  0.4587  2.3025  0.3757
   93SER    HB2 1416   3.566   2.704   3.242  0.5096 -0.1734 -0.2166
   93SER    HB3 1417   3.621   2.785   3.100 -0.9174 -0.4364  0.5138
   93SER     HG 1418   3.768   2.618   3.248  0.3373  0.7762  0.8367
   94ILE      N 1419   3.878   2.961   3.286  0.2719  0.2383 -1.1261
   94ILE     CA 1420   4.002   3.026   3.257  0.0737  0.2154  0.0547
   94ILE      C 1421   4.081   2.931   3.164 -0.4988 -0.2153 -0.0170
   94ILE      O 1422   4.135   2.830   3.216  0.2733 -0.4313  0.1111
   94ILE     CB 1423   4.079   3.051   3.391  0.7815 -1.1513  0.4064
   94ILE    CG1 1424   4.003   3.130   3.503  0.0531  0.5507  0.8188
   94ILE    CG2 1425   4.197   3.139   3.353 -1.1704  0.4196  0.3402
   94ILE    CD1 1426   4.053   3.095   3.643 -0.2066  0.2583 -0.7427
   94ILE      H 1427   3.885   2.879   3.344  0.2569  1.5404  0.9027
   94ILE     HA 1428   3.989   3.123   3.208  0.0304  0.5108  0.6385
   94ILE     HB 1429   4.118   2.956   3.425  0.7693 -1.1847  0.3273
   94ILE   HG12 1430   4.019   3.236   3.488 -0.7429  0.5961  0.1310
   94ILE   HG13 1431   3.899   3.098   3.498  0.3881 -0.6357 -1.5612
   94ILE   HG21 1432   4.258   3.160   3.440 -0.3609 -1.2697  0.2560
   94ILE   HG22 1433   4.245   3.082   3.274 -1.0341  0.0811  0.6637
   94ILE   HG23 1434   4.173   3.237   3.313  1.5412  0.6934 -1.0560
   94ILE   HD11 1435   3.996   3.163   3.708 -0.0082  0.3345 -0.6466
   94ILE   HD12 1436   4.030   2.994   3.675  0.4581  0.0388 -0.9353
   94ILE   HD13 1437   4.159   3.120   3.646 -0.3478  0.8649 -0.1841
   95PRO      N 1438   4.102   2.952   3.033 -0.3673  0.6191 -0.3582
   95PRO     CA 1439   4.190   2.868   2.957 -0.0206 -0.7976  1.0465
   95PRO      C 1440   4.329   2.828   3.018  0.0323  0.8218  0.1613
   95PRO      O 1441   4.358   2.707   3.049 -0.4489 -0.3440  0.0713
   95PRO     CB 1442   4.213   2.936   2.815 -0.6121  0.3690 -0.7259
   95PRO     CG 1443   4.128   3.062   2.816 -0.0340 -0.3058  0.1510
   95PRO     CD 1444   4.036   3.044   2.941  0.0032  0.0936 -0.7673
   95PRO     HA 1445   4.140   2.773   2.938 -2.2634  0.5440 -0.9367
   95PRO    HB2 1446   4.315   2.972   2.801  0.4508 -2.0349 -0.1746
   95PRO    HB3 1447   4.183   2.866   2.737  2.4540 -1.4082 -0.6474
   95PRO    HG2 1448   4.198   3.146   2.819  0.6642 -0.8744  0.5811
   95PRO    HG3 1449   4.070   3.075   2.725 -1.0663  1.5485  0.9494
   95PRO    HD2 1450   4.026   3.147   2.977  1.1773  0.1605 -0.5411
   95PRO    HD3 1451   3.942   3.004   2.904 -0.9050  0.6362  0.7909
   96HIS      N 1452   4.414   2.924   3.054  0.6337 -0.2390  0.3227
   96HIS     CA 1453   4.533   2.909   3.134 -0.2347  0.0572 -0.0607
   96HIS      C 1454   4.505   2.897   3.284 -0.0610  0.7982 -0.3914
   96HIS      O 1455   4.553   2.975   3.365 -0.0422  0.4478 -0.8577
   96HIS     CB 1456   4.640   3.013   3.091 -0.4967 -0.5511 -0.7971
   96HIS     CG 1457   4.676   3.009   2.947  0.4465 -0.3686 -0.0843
   96HIS    ND1 1458   4.732   2.908   2.879 -0.6264  0.8444 -0.6022
   96HIS    CD2 1459   4.671   3.115   2.864 -0.3218  0.1744  0.7700
   96HIS    CE1 1460   4.766   2.950   2.755  0.1982  0.3824 -0.4193
   96HIS    NE2 1461   4.732   3.078   2.739  0.3422  0.0722  0.5210
   96HIS      H 1462   4.389   3.019   3.033 -0.4177 -0.5058  0.2878
   96HIS     HA 1463   4.583   2.814   3.114 -0.5985 -0.2113  0.2762
   96HIS    HB2 1464   4.590   3.108   3.105 -2.1013 -1.4545  0.1913
   96HIS    HB3 1465   4.731   3.002   3.150 -0.5745 -1.1415 -0.7772
   96HIS    HD1 1466   4.735   2.814   2.915 -2.1917  0.8188 -0.3817
   96HIS    HD2 1467   4.636   3.215   2.885  0.0673  0.6168 -0.4965
   96HIS    HE1 1468   4.815   2.880   2.689 -1.0724 -0.5362 -0.4584
   96HIS    HE2 1469   4.752   3.139   2.662 -0.1012  0.7524  0.9289
   97GLY      N 1470   4.417   2.798   3.324  0.0528 -0.5681 -0.4047
   97GLY     CA 1471   4.350   2.776   3.457 -0.2778  0.6737  0.3363
   97GLY      C 1472   4.349   2.630   3.501  0.3662  0.8117 -0.6742
   97GLY      O 1473   4.434   2.546   3.465  0.0336 -0.4952 -0.1164
   97GLY      H 1474   4.387   2.739   3.248  0.5526 -0.1238 -0.9701
   97GLY    HA2 1475   4.395   2.837   3.536  0.0725 -0.3048  0.9277
   97GLY    HA3 1476   4.247   2.806   3.437 -0.2520  0.1954 -0.6334
   98PRO      N 1477   4.269   2.595   3.599 -0.3233 -0.2106 -0.3602
   98PRO     CA 1478   4.269   2.461   3.662 -1.4385 -0.4514  0.9327
   98PRO      C 1479   4.234   2.330   3.578 -0.0113 -0.0650 -0.4406
   98PRO      O 1480   4.214   2.225   3.639  0.6369  0.6970  0.2224
   98PRO     CB 1481   4.180   2.482   3.787  0.7400 -0.4856  0.0391
   98PRO     CG 1482   4.090   2.590   3.738  0.5425  0.4742  0.5346
   98PRO     CD 1483   4.183   2.687   3.660  0.3915  0.5432  0.1886
   98PRO     HA 1484   4.370   2.432   3.692 -0.5856 -0.3782 -1.4777
   98PRO    HB2 1485   4.118   2.397   3.815 -0.2774 -0.2300 -1.2309
   98PRO    HB3 1486   4.241   2.515   3.871 -1.8877  0.9059  1.6710
   98PRO    HG2 1487   4.019   2.538   3.673  0.8618 -0.7723  1.1201
   98PRO    HG3 1488   4.031   2.637   3.816  0.5730  0.2132  0.7167
   98PRO    HD2 1489   4.126   2.749   3.591 -0.1872 -0.3873 -0.2228
   98PRO    HD3 1490   4.236   2.754   3.728 -0.4716  1.4132  0.0457
   99ASN      N 1491   4.210   2.346   3.448 -0.2053  0.6892 -0.7704
   99ASN     CA 1492   4.165   2.235   3.360  0.1047 -1.2056  0.1773
   99ASN      C 1493   4.011   2.209   3.379 -0.2966  0.7171  0.1392
   99ASN      O 1494   3.976   2.089   3.363 -0.2522 -0.1158 -0.2284
   99ASN     CB 1495   4.263   2.123   3.354 -0.7838  0.4885 -0.1532
   99ASN     CG 1496   4.263   2.043   3.222  0.1355 -0.1185  0.9728
   99ASN    OD1 1497   4.223   2.100   3.116  0.2785 -0.0333 -0.4572
   99ASN    ND2 1498   4.305   1.920   3.218 -1.0071 -0.1309  0.0841
   99ASN      H 1499   4.241   2.431   3.402 -0.3544  0.6619 -0.9239
   99ASN     HA 1500   4.158   2.290   3.267 -0.4002 -0.0165  0.8785
   99ASN    HB2 1501   4.362   2.164   3.374 -0.4128  0.1790 -1.2442
   99ASN    HB3 1502   4.236   2.045   3.426 -1.0326  0.9143  0.2289
   99ASN   HD21 1503   4.332   1.889   3.126 -0.7315  2.1857 -0.7694
   99ASN   HD22 1504   4.328   1.864   3.298 -0.0567 -1.2467 -0.8938
  100VAL      N 1505   3.929   2.303   3.415  0.7184 -0.6128 -0.4650
  100VAL     CA 1506   3.787   2.293   3.456  0.4912 -0.0802 -0.3733
  100VAL      C 1507   3.696   2.405   3.403  0.5351 -0.0926 -0.1986
  100VAL      O 1508   3.732   2.523   3.388 -0.1451 -0.2014 -0.2687
  100VAL     CB 1509   3.786   2.281   3.610  0.3923 -0.1618  0.0554
  100VAL    CG1 1510   3.648   2.280   3.676 -0.2530 -0.3571  0.0844
  100VAL    CG2 1511   3.832   2.148   3.659 -1.0026  0.4161  0.4561
  100VAL      H 1512   3.969   2.396   3.422 -1.4151  0.3804  0.3310
  100VAL     HA 1513   3.751   2.201   3.409 -0.7613  1.0230 -1.7815
  100VAL     HB 1514   3.846   2.359   3.656  0.7675 -0.3204 -0.1573
  100VAL   HG11 1515   3.601   2.373   3.643  0.7969  0.1681 -0.0424
  100VAL   HG12 1516   3.596   2.188   3.652 -0.5944 -0.3665  0.8170
  100VAL   HG13 1517   3.662   2.290   3.783  1.2301  0.4218 -0.1197
  100VAL   HG21 1518   3.789   2.060   3.611  1.0177  0.0764 -0.9930
  100VAL   HG22 1519   3.938   2.136   3.637 -1.1924  0.4676 -0.5893
  100VAL   HG23 1520   3.826   2.140   3.768 -0.3494  1.8704  0.6408
  101THR      N 1521   3.572   2.370   3.380  0.6613 -0.4349 -0.7812
  101THR     CA 1522   3.464   2.468   3.355 -0.1681  0.1964 -0.3493
  101THR      C 1523   3.354   2.443   3.460  0.2580 -0.0350  0.1357
  101THR      O 1524   3.309   2.334   3.485 -0.6226 -0.3633 -0.5270
  101THR     CB 1525   3.413   2.459   3.210  0.4973  0.3388  0.2626
  101THR    OG1 1526   3.502   2.514   3.114 -0.4573 -0.0253  0.2414
  101THR    CG2 1527   3.287   2.539   3.181  0.6208 -0.9535  0.4130
  101THR      H 1528   3.543   2.273   3.379 -0.0202 -0.2632  0.0796
  101THR     HA 1529   3.500   2.570   3.370 -0.3971  0.1685  0.4705
  101THR     HB 1530   3.394   2.355   3.186 -0.3156  0.5063  0.1249
  101THR    HG1 1531   3.586   2.469   3.127 -0.5869 -0.1182  0.8398
  101THR   HG21 1532   3.259   2.539   3.076 -0.1288  0.2974  0.5671
  101THR   HG22 1533   3.199   2.492   3.227 -0.3969  0.2843 -0.1346
  101THR   HG23 1534   3.294   2.641   3.220  0.9394  0.1029 -2.0500
  102VAL      N 1535   3.303   2.554   3.513  0.6352  0.6507 -0.8462
  102VAL     CA 1536   3.186   2.549   3.610  0.3359 -0.8008 -0.3551
  102VAL      C 1537   3.066   2.642   3.576 -0.5406 -0.0447 -0.1576
  102VAL      O 1538   3.081   2.744   3.506 -0.4082  0.1756 -0.1064
  102VAL     CB 1539   3.239   2.577   3.766  0.5369  0.2655  0.8550
  102VAL    CG1 1540   3.322   2.453   3.802 -0.0539  0.5885  0.4360
  102VAL    CG2 1541   3.318   2.701   3.777  0.1412 -0.5556 -0.1513
  102VAL      H 1542   3.337   2.647   3.496  0.6495  1.2043  1.5968
  102VAL     HA 1543   3.138   2.451   3.602 -0.4359 -0.3823 -1.5367
  102VAL     HB 1544   3.155   2.578   3.835  0.7396 -1.4615  1.2270
  102VAL   HG11 1545   3.339   2.445   3.910 -0.9002 -0.6521  0.5284
  102VAL   HG12 1546   3.270   2.358   3.788  0.5442  0.2451  0.5146
  102VAL   HG13 1547   3.414   2.445   3.745 -1.1958 -0.9359 -1.4556
  102VAL   HG21 1548   3.347   2.705   3.882 -1.0359  0.5819  0.1873
  102VAL   HG22 1549   3.405   2.701   3.711 -0.5355  0.5896 -1.1336
  102VAL   HG23 1550   3.253   2.787   3.765  0.8519  0.1976  1.0135
  103ARG      N 1551   2.952   2.604   3.627  0.2379 -0.7751 -0.1922
  103ARG     CA 1552   2.840   2.696   3.599 -0.4997  0.4040 -0.0895
  103ARG      C 1553   2.830   2.802   3.707 -0.4820  0.2210 -0.2729
  103ARG      O 1554   2.826   2.768   3.828 -0.5621  0.5357  0.7821
  103ARG     CB 1555   2.710   2.618   3.603 -0.7016  0.7378 -0.9047
  103ARG     CG 1556   2.581   2.702   3.570 -0.1777  0.1329  0.8599
  103ARG     CD 1557   2.454   2.633   3.611  0.3539  0.5563 -0.1102
  103ARG     NE 1558   2.429   2.502   3.559 -0.7968  0.3589  0.3932
  103ARG     CZ 1559   2.382   2.471   3.443 -0.4953  0.5539  0.7555
  103ARG    NH1 1560   2.341   2.552   3.350 -0.3580  0.2022 -0.0303
  103ARG    NH2 1561   2.371   2.344   3.417  0.1849  0.2233  0.8313
  103ARG      H 1562   2.941   2.525   3.689  0.8764 -0.7681 -0.0547
  103ARG     HA 1563   2.848   2.744   3.501 -0.0325 -0.1188 -0.3204
  103ARG    HB2 1564   2.715   2.531   3.538  0.3265  0.2188 -0.1811
  103ARG    HB3 1565   2.703   2.587   3.707  1.2866  1.3258 -0.5109
  103ARG    HG2 1566   2.581   2.800   3.617 -0.3870 -0.2434  1.6623
  103ARG    HG3 1567   2.593   2.727   3.464 -0.2329 -0.8976  0.5882
  103ARG    HD2 1568   2.450   2.633   3.720 -0.8248  0.7826 -0.1313
  103ARG    HD3 1569   2.371   2.693   3.574  0.1350  0.2173 -0.1686
  103ARG     HE 1570   2.442   2.423   3.621 -0.8710 -0.0808 -0.1389
  103ARG   HH11 1571   2.296   2.511   3.269  0.3336 -0.2035 -0.2226
  103ARG   HH12 1572   2.354   2.652   3.351 -0.0580  0.1761 -0.5464
  103ARG   HH21 1573   2.335   2.306   3.331  0.8214 -1.0792  1.0819
  103ARG   HH22 1574   2.418   2.278   3.478  0.5156 -0.3877 -0.0455
  104ALA      N 1575   2.835   2.933   3.673  0.1071  0.6886  0.5970
  104ALA     CA 1576   2.850   3.032   3.776  0.0055 -0.4894  0.0400
  104ALA      C 1577   2.782   3.167   3.748 -0.2271  0.3329 -0.3589
  104ALA      O 1578   2.748   3.205   3.635  0.5050  0.0552  0.1862
  104ALA     CB 1579   3.003   3.057   3.779 -0.3226  0.3577 -0.3787
  104ALA      H 1580   2.862   2.959   3.579  1.0765  0.3550  0.7608
  104ALA     HA 1581   2.817   2.995   3.873 -0.9236 -0.2096 -0.1545
  104ALA    HB1 1582   3.051   2.965   3.814  0.8022  0.9391 -0.3106
  104ALA    HB2 1583   3.047   3.078   3.681  1.5884 -0.3409  0.2288
  104ALA    HB3 1584   3.027   3.140   3.845 -0.2172 -0.6639  0.9537
  105ASN      N 1585   2.765   3.249   3.851  0.0285 -1.1060  0.0436
  105ASN     CA 1586   2.698   3.387   3.836 -0.3943  2.0806  0.4544
  105ASN      C 1587   2.772   3.487   3.755  0.6988  0.6364 -0.3591
  105ASN      O 1588   2.898   3.487   3.757  0.6144  0.5239  0.1981
  105ASN     CB 1589   2.679   3.441   3.977  0.2633 -0.0540  0.3002
  105ASN     CG 1590   2.590   3.361   4.069 -0.1176 -0.1906  0.1643
  105ASN    OD1 1591   2.476   3.330   4.037  0.7908 -0.0085  0.6203
  105ASN    ND2 1592   2.641   3.319   4.182 -0.4677 -0.1045 -0.1604
  105ASN      H 1593   2.788   3.220   3.945  0.5994  0.8603  0.6044
  105ASN     HA 1594   2.602   3.371   3.788  0.5565 -0.8284 -0.9263
  105ASN    HB2 1595   2.776   3.451   4.026 -0.0341  0.2177  0.8576
  105ASN    HB3 1596   2.623   3.534   3.965 -0.4494 -0.6665 -2.0943
  105ASN   HD21 1597   2.583   3.273   4.251 -0.8054  0.0838 -0.3146
  105ASN   HD22 1598   2.736   3.347   4.204 -0.0685 -0.8298 -0.8535
  106ILE      N 1599   2.700   3.569   3.681 -0.1002 -0.6152  0.4347
  106ILE     CA 1600   2.759   3.675   3.590 -0.1654 -0.2266 -0.1798
  106ILE      C 1601   2.667   3.805   3.597 -1.0848  0.3560  0.1902
  106ILE      O 1602   2.549   3.791   3.565  0.4865 -0.0764  0.0969
  106ILE     CB 1603   2.774   3.624   3.444 -0.2584  0.2172 -0.5005
  106ILE    CG1 1604   2.822   3.469   3.431 -0.0143 -0.0846  0.5882
  106ILE    CG2 1605   2.856   3.710   3.356 -0.2745 -0.5969 -0.4468
  106ILE    CD1 1606   2.862   3.421   3.296  0.4120 -0.2788 -0.5965
  106ILE      H 1607   2.599   3.569   3.670 -0.1921  1.2076  0.6949
  106ILE     HA 1608   2.852   3.698   3.643 -0.5710  0.3670  0.3117
  106ILE     HB 1609   2.669   3.622   3.415 -0.0301 -0.0261 -1.3599
  106ILE   HG12 1610   2.903   3.442   3.499 -0.4344 -1.9004  0.4603
  106ILE   HG13 1611   2.742   3.404   3.467  0.9367 -0.7236  1.6697
  106ILE   HG21 1612   2.830   3.696   3.252 -1.6017  0.0420 -0.2432
  106ILE   HG22 1613   2.836   3.815   3.380  0.9616  0.1209 -2.1480
  106ILE   HG23 1614   2.964   3.706   3.369  0.0080  1.9230 -0.8720
  106ILE   HD11 1615   2.949   3.481   3.269  0.2764  0.3820  0.3157
  106ILE   HD12 1616   2.899   3.320   3.307  0.4958 -0.1838  0.0633
  106ILE   HD13 1617   2.783   3.427   3.221  0.4893 -2.9200 -1.0584
  107ALA      N 1618   2.725   3.922   3.630  0.9868 -0.5132 -0.2250
  107ALA     CA 1619   2.661   4.047   3.600  0.8553  0.3570  0.0406
  107ALA      C 1620   2.684   4.080   3.449 -1.1439  0.3257 -0.0413
  107ALA      O 1621   2.805   4.097   3.424 -0.1533  0.4083  0.0684
  107ALA     CB 1622   2.712   4.163   3.689  0.3998  0.5561 -0.9033
  107ALA      H 1623   2.821   3.921   3.661  0.9499 -1.8670 -0.0759
  107ALA     HA 1624   2.560   4.017   3.627  1.1220  0.3716  1.1346
  107ALA    HB1 1625   2.820   4.168   3.672  1.0618 -1.1569  1.6418
  107ALA    HB2 1626   2.665   4.259   3.667 -0.0558  0.4660 -0.3508
  107ALA    HB3 1627   2.687   4.139   3.792  0.6614 -1.3279 -1.2149
  108ALA      N 1628   2.588   4.092   3.360 -0.1732  0.0346 -0.5938
  108ALA     CA 1629   2.605   4.140   3.223 -0.4547  0.1877 -0.0612
  108ALA      C 1630   2.567   4.287   3.212  0.2621  0.3678 -0.3187
  108ALA      O 1631   2.448   4.316   3.193 -0.2571  0.3695 -0.4597
  108ALA     CB 1632   2.523   4.038   3.139 -0.7894 -0.1498 -0.5008
  108ALA      H 1633   2.497   4.075   3.398  0.0222 -0.0931 -0.1719
  108ALA     HA 1634   2.710   4.138   3.192 -0.6353  0.6533 -0.7608
  108ALA    HB1 1635   2.516   4.084   3.041  1.4670 -0.8530 -1.1199
  108ALA    HB2 1636   2.575   3.942   3.137 -0.1884  0.1437  0.1634
  108ALA    HB3 1637   2.427   4.012   3.183 -0.9606 -0.2085 -0.9058
  109ILE      N 1638   2.669   4.376   3.214  0.8027 -0.3247  0.7512
  109ILE     CA 1639   2.645   4.520   3.201 -0.9175  0.6844  0.8655
  109ILE      C 1640   2.595   4.552   3.055 -0.4898  0.3536  0.3076
  109ILE      O 1641   2.676   4.542   2.966 -0.2551 -0.1720 -0.2489
  109ILE     CB 1642   2.779   4.596   3.238 -0.0714 -0.7893  0.0344
  109ILE    CG1 1643   2.802   4.571   3.383 -0.2211 -0.2675 -1.1556
  109ILE    CG2 1644   2.769   4.748   3.199 -0.3312  0.6274 -0.7329
  109ILE    CD1 1645   2.919   4.483   3.416 -0.3639 -0.6785 -0.0484
  109ILE      H 1646   2.765   4.348   3.215  1.1630  0.6110 -0.6957
  109ILE     HA 1647   2.566   4.547   3.270 -1.2573 -0.2257  0.8566
  109ILE     HB 1648   2.865   4.564   3.180  0.1744  1.1519 -0.8285
  109ILE   HG12 1649   2.832   4.667   3.424 -0.3620 -0.2913 -0.9933
  109ILE   HG13 1650   2.708   4.545   3.434 -0.2167  0.4012 -0.7853
  109ILE   HG21 1651   2.743   4.754   3.093 -1.6122 -0.5402 -0.5478
  109ILE   HG22 1652   2.691   4.803   3.250  0.5869  0.1809  1.3815
  109ILE   HG23 1653   2.860   4.796   3.235 -0.6269 -0.1375  1.2527
  109ILE   HD11 1654   2.946   4.493   3.521 -0.3901  0.2842 -0.1156
  109ILE   HD12 1655   2.882   4.384   3.388  0.2055 -0.5368 -1.4760
  109ILE   HD13 1656   3.004   4.516   3.356 -0.2234  0.0911  0.5395
  110THR      N 1657   2.473   4.601   3.041 -0.4712 -0.4338 -0.2390
  110THR     CA 1658   2.404   4.664   2.927  0.0255 -0.0046 -0.1302
  110THR      C 1659   2.426   4.812   2.910  0.6862  0.5046  0.4175
  110THR      O 1660   2.403   4.862   2.794 -0.2777  0.1171 -0.7269
  110THR     CB 1661   2.249   4.652   2.943 -0.4277  0.1527 -0.1609
  110THR    OG1 1662   2.202   4.733   3.046 -0.2100  0.0837 -0.3472
  110THR    CG2 1663   2.197   4.516   2.987  0.6528 -1.3366  0.1230
  110THR      H 1664   2.417   4.598   3.125 -0.0554 -1.7374  0.0367
  110THR     HA 1665   2.437   4.616   2.835  0.2861  0.4646 -0.2928
  110THR     HB 1666   2.212   4.690   2.848  0.9906  0.6830 -0.5421
  110THR    HG1 1667   2.169   4.814   3.007  0.3020  0.5864  0.2372
  110THR   HG21 1668   2.089   4.509   3.002  0.6145 -0.3059  0.4955
  110THR   HG22 1669   2.236   4.443   2.917 -0.7077 -0.4865 -1.7087
  110THR   HG23 1670   2.233   4.486   3.085 -1.1759 -0.6173  1.1211
  111GLU      N 1671   2.468   4.888   3.013  0.3855 -0.0391  0.0994
  111GLU     CA 1672   2.498   5.027   2.995  0.3862 -0.7331  0.0743
  111GLU      C 1673   2.595   5.091   3.102  0.9047 -0.3439  0.2550
  111GLU      O 1674   2.601   5.046   3.215  0.6257 -0.1983  0.2887
  111GLU     CB 1675   2.364   5.113   2.970 -0.6704 -0.1486 -0.7678
  111GLU     CG 1676   2.375   5.260   2.974 -0.2213  0.1975  0.7173
  111GLU     CD 1677   2.451   5.319   2.854  0.0212 -0.8984 -0.4306
  111GLU    OE1 1678   2.434   5.437   2.824 -0.4927  0.1777  0.6340
  111GLU    OE2 1679   2.527   5.241   2.790  0.2631  0.5407 -0.0620
  111GLU      H 1680   2.468   4.847   3.105  0.3375 -2.3184 -0.7778
  111GLU     HA 1681   2.551   5.030   2.900 -1.7094  1.5763 -1.2939
  111GLU    HB2 1682   2.318   5.092   2.873 -0.7736 -1.2053 -0.5135
  111GLU    HB3 1683   2.299   5.075   3.049 -1.7361  1.2002 -0.9183
  111GLU    HG2 1684   2.275   5.302   2.964  0.2952  1.3438 -0.0551
  111GLU    HG3 1685   2.424   5.292   3.066  0.1270  0.6141  0.3943
  112SER      N 1686   2.683   5.184   3.065 -0.6956  0.0524  0.3837
  112SER     CA 1687   2.788   5.251   3.152 -0.3255  1.2542 -0.2570
  112SER      C 1688   2.821   5.392   3.120 -0.7846 -0.9115 -0.2351
  112SER      O 1689   2.797   5.439   3.011  0.3180  0.3329 -0.1841
  112SER     CB 1690   2.914   5.166   3.158  0.0965 -0.0880 -0.2812
  112SER     OG 1691   2.983   5.164   3.035 -0.4062  0.0279  0.2487
  112SER      H 1692   2.696   5.197   2.965  1.4957 -1.6712  0.2779
  112SER     HA 1693   2.744   5.254   3.251 -0.1130  0.1495 -0.1020
  112SER    HB2 1694   2.971   5.204   3.243 -0.7858  0.9071 -0.0998
  112SER    HB3 1695   2.889   5.063   3.182 -0.6865  0.2686  0.5290
  112SER     HG 1696   2.941   5.102   2.976 -0.3272  0.0490  0.1684
  113ASP      N 1697   2.891   5.475   3.208  0.4438  0.2571 -0.3290
  113ASP     CA 1698   2.945   5.604   3.178  0.3557 -0.7964  0.1612
  113ASP      C 1699   3.075   5.622   3.256 -0.4455 -0.3392 -0.1618
  113ASP      O 1700   3.083   5.591   3.374  0.0571 -0.0275 -0.2642
  113ASP     CB 1701   2.848   5.708   3.221  0.2430 -0.0518  0.2953
  113ASP     CG 1702   2.880   5.847   3.165 -0.1079 -0.3671 -0.5635
  113ASP    OD1 1703   2.843   5.949   3.232 -0.1748  0.4219  0.0571
  113ASP    OD2 1704   2.933   5.862   3.053 -0.1215  0.1292  0.2616
  113ASP      H 1705   2.908   5.439   3.301  1.5939 -0.6336 -0.8402
  113ASP     HA 1706   2.968   5.611   3.072 -0.9719  0.3400 -0.1094
  113ASP    HB2 1707   2.746   5.681   3.191  0.0719  0.5592  0.3116
  113ASP    HB3 1708   2.846   5.715   3.329 -1.3376 -0.2824  0.3274
  114LYS      N 1709   3.177   5.680   3.190  0.0542 -0.4283  0.0887
  114LYS     CA 1710   3.311   5.717   3.244  0.6422  1.1421  0.0646
  114LYS      C 1711   3.381   5.593   3.307 -0.0856 -0.0464  0.1400
  114LYS      O 1712   3.477   5.620   3.379 -0.3082  0.2334 -0.6272
  114LYS     CB 1713   3.302   5.835   3.330  1.1017 -0.9533  1.0055
  114LYS     CG 1714   3.212   5.944   3.267  0.0126 -1.0061 -0.2262
  114LYS     CD 1715   3.226   6.064   3.363 -0.2644 -0.2222 -0.0961
  114LYS     CE 1716   3.121   6.175   3.349 -0.0259  0.4061 -0.1300
  114LYS     NZ 1717   2.985   6.126   3.399 -1.0141  0.5163 -0.5541
  114LYS      H 1718   3.159   5.710   3.095  0.6368 -0.0542  0.0842
  114LYS     HA 1719   3.378   5.742   3.161  0.1846 -0.7367 -0.9932
  114LYS    HB2 1720   3.268   5.807   3.430 -0.5640 -0.6912  0.5723
  114LYS    HB3 1721   3.400   5.883   3.336  0.0957  1.6869 -0.2085
  114LYS    HG2 1722   3.248   5.974   3.169  1.0095  0.4175  0.5067
  114LYS    HG3 1723   3.105   5.924   3.256 -0.3531  0.3736  0.4176
  114LYS    HD2 1724   3.238   6.027   3.465  0.3296  0.5061  0.1145
  114LYS    HD3 1725   3.325   6.105   3.344  0.2390 -1.1523  0.3558
  114LYS    HE2 1726   3.162   6.262   3.399  0.9466 -0.6364  1.0260
  114LYS    HE3 1727   3.104   6.200   3.244  0.5765  2.1467  0.1209
  114LYS    HZ1 1728   3.000   6.074   3.484 -0.1344  0.6823 -0.5868
  114LYS    HZ2 1729   2.920   6.200   3.421 -0.4601  0.4959  1.5394
  114LYS    HZ3 1730   2.945   6.056   3.338 -1.0921 -0.4292  0.5043
  115PHE      N 1731   3.342   5.469   3.276 -0.2979  0.5850  0.3818
  115PHE     CA 1732   3.386   5.346   3.352 -0.3177 -0.8393  0.6494
  115PHE      C 1733   3.490   5.269   3.276 -0.2960  1.4511 -0.0826
  115PHE      O 1734   3.597   5.223   3.319 -0.5075 -0.0649 -0.8931
  115PHE     CB 1735   3.253   5.272   3.377 -0.9156 -0.0676 -0.7451
  115PHE     CG 1736   3.287   5.124   3.412  0.4342 -0.6546  1.0790
  115PHE    CD1 1737   3.357   5.099   3.531 -0.0300 -0.1512 -0.1511
  115PHE    CD2 1738   3.231   5.015   3.346 -0.7198  0.4040  0.6018
  115PHE    CE1 1739   3.378   4.969   3.572  0.0448  0.6359 -0.5782
  115PHE    CE2 1740   3.244   4.883   3.394 -0.2439  0.1184  0.2660
  115PHE     CZ 1741   3.321   4.862   3.506  0.0286 -0.4928 -0.2819
  115PHE      H 1742   3.269   5.455   3.207  0.2036 -0.3278  0.0036
  115PHE     HA 1743   3.431   5.377   3.447 -0.7168  1.2956  0.2540
  115PHE    HB2 1744   3.201   5.313   3.464 -0.9758  0.2114 -0.9131
  115PHE    HB3 1745   3.183   5.273   3.293 -0.9960 -1.0603 -0.7191
  115PHE    HD1 1746   3.415   5.170   3.588  0.9870 -1.1284  0.1095
  115PHE    HD2 1747   3.173   5.025   3.256 -1.1238 -0.1143  0.7987
  115PHE    HE1 1748   3.443   4.944   3.655  0.3253 -1.3360 -1.2700
  115PHE    HE2 1749   3.195   4.801   3.343  0.5056  0.0459 -0.3833
  115PHE     HZ 1750   3.338   4.763   3.546  0.8748  0.2620  1.4270
  116PHE      N 1751   3.469   5.246   3.146  0.0321 -0.3270 -0.3384
  116PHE     CA 1752   3.552   5.182   3.048 -1.0147 -0.5808 -0.4649
  116PHE      C 1753   3.663   5.285   3.007  0.8260 -0.0834  0.4562
  116PHE      O 1754   3.630   5.406   2.989  0.0645  0.3730  0.0852
  116PHE     CB 1755   3.465   5.126   2.937  0.1225  0.9971  0.5866
  116PHE     CG 1756   3.375   5.000   2.960 -0.3012 -0.5520  0.8736
  116PHE    CD1 1757   3.425   4.892   3.030  0.1213  0.2779  0.0036
  116PHE    CD2 1758   3.243   4.992   2.911 -0.1062  0.3012  0.2222
  116PHE    CE1 1759   3.344   4.778   3.045 -0.4628 -0.7720  0.6208
  116PHE    CE2 1760   3.164   4.881   2.929  0.0064  0.1579 -0.4169
  116PHE     CZ 1761   3.214   4.777   3.006  0.4648 -0.1023  0.3949
  116PHE      H 1762   3.390   5.299   3.111 -0.2591  0.2086  0.9963
  116PHE     HA 1763   3.604   5.106   3.105 -0.1438  0.1700 -0.2166
  116PHE    HB2 1764   3.401   5.205   2.897 -0.1079  0.1017 -0.9817
  116PHE    HB3 1765   3.537   5.102   2.859  0.4713 -1.0563  1.4079
  116PHE    HD1 1766   3.522   4.909   3.076 -0.4480  1.3416  0.8969
  116PHE    HD2 1767   3.201   5.082   2.868 -0.7208  0.5526  1.2917
  116PHE    HE1 1768   3.386   4.699   3.105  1.3712  0.4191  1.0567
  116PHE    HE2 1769   3.063   4.881   2.891 -1.0134 -0.5377  1.8936
  116PHE     HZ 1770   3.145   4.697   3.029  0.0562  0.5412  1.5216
  117ILE      N 1771   3.786   5.238   2.977  0.2188  0.2598 -0.4786
  117ILE     CA 1772   3.902   5.313   2.936  0.4327  0.2827 -1.0139
  117ILE      C 1773   3.976   5.244   2.822 -0.1253 -0.1847  0.0341
  117ILE      O 1774   3.977   5.118   2.800  0.2645 -0.4094 -0.5297
  117ILE     CB 1775   3.998   5.337   3.059 -0.1593  0.1388 -0.8200
  117ILE    CG1 1776   4.102   5.224   3.078  0.0767  0.5972 -0.4461
  117ILE    CG2 1777   3.920   5.382   3.187 -0.7123  0.2698  0.2085
  117ILE    CD1 1778   4.160   5.225   3.221  0.8705  0.6232  0.8481
  117ILE      H 1779   3.792   5.138   2.988 -1.7084  0.2001  1.7969
  117ILE     HA 1780   3.874   5.413   2.904  0.1228  0.8242  0.7421
  117ILE     HB 1781   4.063   5.419   3.030 -0.3838 -0.0270 -1.8666
  117ILE   HG12 1782   4.062   5.127   3.050  1.2200  0.0598 -0.3137
  117ILE   HG13 1783   4.186   5.245   3.011  0.1827  1.2519 -0.1247
  117ILE   HG21 1784   3.841   5.452   3.158 -0.6958  0.3602  0.3768
  117ILE   HG22 1785   3.885   5.290   3.232 -0.2201 -0.2020 -0.3377
  117ILE   HG23 1786   3.993   5.420   3.259  0.1559 -0.2979 -0.3412
  117ILE   HD11 1787   4.201   5.325   3.227  0.4559  0.7706  1.4751
  117ILE   HD12 1788   4.085   5.206   3.299  0.2760  0.2062  0.1997
  117ILE   HD13 1789   4.240   5.152   3.235  0.5990  0.1000 -0.1122
  118ASN      N 1790   4.032   5.323   2.732 -0.2982 -0.0516  0.2001
  118ASN     CA 1791   4.104   5.277   2.612  0.1324 -0.5369  0.5277
  118ASN      C 1792   4.230   5.191   2.622  0.8605  0.6287  1.0124
  118ASN      O 1793   4.314   5.211   2.706  0.7195 -0.0428  0.1610
  118ASN     CB 1794   4.130   5.415   2.540  0.3748  1.0220  0.4194
  118ASN     CG 1795   4.182   5.388   2.406  0.0177 -0.4804 -0.1928
  118ASN    OD1 1796   4.138   5.302   2.332 -0.3385 -0.0595  0.4432
  118ASN    ND2 1797   4.279   5.475   2.361  0.3818  1.7287 -0.7596
  118ASN      H 1798   4.023   5.422   2.746  0.4825 -0.0355  0.6987
  118ASN     HA 1799   4.035   5.213   2.557  0.0581  0.6934 -0.9425
  118ASN    HB2 1800   4.039   5.475   2.529 -0.2669  0.2988  1.5233
  118ASN    HB3 1801   4.206   5.477   2.587  1.0564  0.1455  0.5273
  118ASN   HD21 1802   4.309   5.451   2.268 -0.2015  0.4318 -0.6604
  118ASN   HD22 1803   4.284   5.569   2.398  0.5716  1.6273 -0.5247
  119GLY      N 1804   4.245   5.097   2.523  0.2105 -0.5579 -0.5069
  119GLY     CA 1805   4.368   5.013   2.507 -0.2118 -0.2061 -0.0049
  119GLY      C 1806   4.417   4.925   2.621  0.5728 -0.1617  0.0110
  119GLY      O 1807   4.512   4.851   2.601 -0.3543  0.3986 -0.5625
  119GLY      H 1808   4.172   5.091   2.454  0.5551  1.3331 -1.1537
  119GLY    HA2 1809   4.355   4.952   2.417  0.9357 -0.3081 -0.1356
  119GLY    HA3 1810   4.461   5.063   2.480 -0.4994 -0.1572 -1.0121
  120SER      N 1811   4.347   4.931   2.735  0.3921 -0.6956  0.3315
  120SER     CA 1812   4.347   4.849   2.856  0.3947  0.4726  0.3862
  120SER      C 1813   4.324   4.705   2.826 -0.3402  0.4823 -0.5975
  120SER      O 1814   4.382   4.618   2.901  0.0251 -0.4242  0.1354
  120SER     CB 1815   4.232   4.893   2.954  0.0175 -0.5029 -0.4022
  120SER     OG 1816   4.102   4.870   2.893 -0.3867 -0.5768  0.4880
  120SER      H 1817   4.282   5.008   2.737 -0.7120 -1.5884  0.6353
  120SER     HA 1818   4.443   4.871   2.901 -0.1816  0.7936  1.5390
  120SER    HB2 1819   4.231   4.842   3.050 -0.4692  0.9654  0.4450
  120SER    HB3 1820   4.235   5.001   2.969  1.7450 -0.6246  0.6873
  120SER     HG 1821   4.061   4.955   2.880  0.5105 -0.1860 -0.0167
  121ASN      N 1822   4.246   4.673   2.725  0.7420  1.1438  1.2248
  121ASN     CA 1823   4.208   4.545   2.662  0.1622  0.0140  0.2983
  121ASN      C 1824   4.127   4.455   2.760 -0.2420  0.4851  0.1213
  121ASN      O 1825   4.102   4.341   2.720 -0.4431 -0.1667 -0.5055
  121ASN     CB 1826   4.342   4.490   2.608 -0.1058  1.0338 -0.3703
  121ASN     CG 1827   4.407   4.549   2.487 -0.0234 -0.7873 -0.4026
  121ASN    OD1 1828   4.512   4.518   2.443 -0.4650 -0.6612  0.4918
  121ASN    ND2 1829   4.346   4.647   2.421  0.5374  0.7645 -0.4974
  121ASN      H 1830   4.206   4.754   2.680  0.3983  0.2058 -0.3106
  121ASN     HA 1831   4.150   4.555   2.570 -0.4921 -0.1719  0.6700
  121ASN    HB2 1832   4.415   4.487   2.689  0.1102  0.6894 -0.5705
  121ASN    HB3 1833   4.317   4.387   2.581 -0.6136  0.8273  0.7727
  121ASN   HD21 1834   4.387   4.686   2.337  1.0403 -0.5557 -0.9224
  121ASN   HD22 1835   4.258   4.681   2.456 -0.0061 -1.1338  0.2259
  122TRP      N 1836   4.084   4.502   2.878 -0.0219  0.5935 -0.0784
  122TRP     CA 1837   3.982   4.427   2.957 -0.2949 -0.3700 -0.0752
  122TRP      C 1838   3.841   4.461   2.917  0.2977  1.8829  0.6459
  122TRP      O 1839   3.807   4.562   2.874 -0.2059 -0.7584  0.2299
  122TRP     CB 1840   4.004   4.446   3.108 -0.0873  0.1026  0.6604
  122TRP     CG 1841   3.999   4.583   3.162 -0.0944  0.4918 -0.7282
  122TRP    CD1 1842   4.103   4.660   3.203 -0.5017  0.0826  0.0891
  122TRP    CD2 1843   3.888   4.662   3.205  0.5194 -0.2534  0.1734
  122TRP    NE1 1844   4.066   4.784   3.235  0.2576 -0.1071 -0.2169
  122TRP    CE2 1845   3.924   4.794   3.240 -0.3754 -0.3648 -0.6908
  122TRP    CE3 1846   3.748   4.643   3.212  0.0089  0.1147  0.1289
  122TRP    CZ2 1847   3.842   4.902   3.273  1.0645 -0.3640  1.2609
  122TRP    CZ3 1848   3.661   4.751   3.261 -0.5385  0.6023  0.7499
  122TRP    CH2 1849   3.702   4.880   3.284 -0.5016 -0.3972 -0.5632
  122TRP      H 1850   4.101   4.598   2.905 -1.1016  0.9667 -0.5738
  122TRP     HA 1851   3.990   4.320   2.939 -0.5587 -0.6020  1.0186
  122TRP    HB2 1852   3.924   4.389   3.156 -0.0320  0.2479  0.9321
  122TRP    HB3 1853   4.097   4.398   3.140 -0.1836 -0.4456  0.1379
  122TRP    HD1 1854   4.207   4.632   3.207  0.4501  2.7095 -1.5356
  122TRP    HE1 1855   4.125   4.864   3.249  0.2553 -0.2044  0.3677
  122TRP    HE3 1856   3.692   4.552   3.196 -2.4720  1.5367 -0.3767
  122TRP    HZ2 1857   3.877   5.004   3.282 -0.7345  0.4801  0.0767
  122TRP    HZ3 1858   3.556   4.726   3.271 -0.4057  0.5306  2.7614
  122TRP    HH2 1859   3.639   4.960   3.319  2.3298  1.5537  0.8513
  123GLU      N 1860   3.753   4.357   2.919  0.1424 -0.3823  0.4305
  123GLU     CA 1861   3.611   4.368   2.890 -0.9118 -0.2540 -0.6289
  123GLU      C 1862   3.522   4.350   3.021  0.2041 -0.6486  1.0605
  123GLU      O 1863   3.398   4.349   3.008  0.5543  0.2886 -0.0426
  123GLU     CB 1864   3.574   4.262   2.784 -0.1214  0.6802 -0.3017
  123GLU     CG 1865   3.631   4.297   2.642  0.2405 -0.4585  0.1826
  123GLU     CD 1866   3.743   4.214   2.584 -0.0007  0.5080 -0.4335
  123GLU    OE1 1867   3.748   4.090   2.597 -0.2591  0.3653  0.5687
  123GLU    OE2 1868   3.827   4.280   2.514  0.8931  0.3151  0.2490
  123GLU      H 1869   3.785   4.267   2.950 -0.6113 -0.7102  0.3032
  123GLU     HA 1870   3.579   4.466   2.855  0.0909  0.1569 -0.4518
  123GLU    HB2 1871   3.621   4.167   2.809 -0.7446  0.1389 -1.0845
  123GLU    HB3 1872   3.467   4.247   2.782 -0.0366  0.0654 -0.5365
  123GLU    HG2 1873   3.556   4.288   2.564  0.4742  0.3034 -0.1543
  123GLU    HG3 1874   3.668   4.400   2.639 -0.5818 -0.1526 -1.0509
  124GLY      N 1875   3.580   4.312   3.134 -0.2846 -0.4366 -0.5946
  124GLY     CA 1876   3.499   4.291   3.260 -0.4614  0.7253 -0.1804
  124GLY      C 1877   3.594   4.294   3.378  0.4738  0.3396 -0.4076
  124GLY      O 1878   3.709   4.307   3.360 -0.1142 -0.4687 -0.0850
  124GLY      H 1879   3.680   4.315   3.142 -0.3645 -0.0125  0.9425
  124GLY    HA2 1880   3.409   4.351   3.273 -1.6194 -1.0333  0.8613
  124GLY    HA3 1881   3.473   4.185   3.260 -0.0460  0.4614  2.5422
  125ILE      N 1882   3.541   4.267   3.493  0.3149  0.3980  0.1594
  125ILE     CA 1883   3.614   4.239   3.626 -0.0183  0.1405  0.6776
  125ILE      C 1884   3.578   4.102   3.691  0.0781 -0.7591 -0.8581
  125ILE      O 1885   3.459   4.082   3.715 -0.3608 -0.2605  0.9519
  125ILE     CB 1886   3.610   4.359   3.712 -0.0732 -0.2336 -0.3970
  125ILE    CG1 1887   3.639   4.501   3.652  0.5704  0.2884  1.0065
  125ILE    CG2 1888   3.699   4.333   3.835  0.4184  0.1162  0.4417
  125ILE    CD1 1889   3.516   4.575   3.596  0.4033  0.1457 -0.6261
  125ILE      H 1890   3.441   4.257   3.489  0.3441  0.0349 -1.7447
  125ILE     HA 1891   3.720   4.232   3.600 -0.0761 -0.5182  0.5921
  125ILE     HB 1892   3.510   4.368   3.754 -0.6090  0.8139 -1.7484
  125ILE   HG12 1893   3.678   4.570   3.726  0.9022  0.8159  0.3674
  125ILE   HG13 1894   3.702   4.484   3.565 -0.5695 -1.5652  0.4343
  125ILE   HG21 1895   3.685   4.412   3.909 -0.1001  0.1715  0.2907
  125ILE   HG22 1896   3.803   4.328   3.801  0.1440 -0.8634 -0.3308
  125ILE   HG23 1897   3.691   4.233   3.879  0.0214 -0.1912 -0.3073
  125ILE   HD11 1898   3.422   4.573   3.652  0.3034  0.7579 -0.7565
  125ILE   HD12 1899   3.541   4.679   3.578 -0.8532  0.6444  0.2507
  125ILE   HD13 1900   3.509   4.535   3.495 -0.1074 -0.4734 -0.3653
  126LEU      N 1901   3.678   4.014   3.711  0.0004 -0.0289 -0.3319
  126LEU     CA 1902   3.667   3.898   3.801 -0.6855  0.1495 -0.4112
  126LEU      C 1903   3.692   3.947   3.946 -0.0857  0.8160  0.4705
  126LEU      O 1904   3.814   3.957   3.978 -0.0089 -0.0367 -0.1934
  126LEU     CB 1905   3.775   3.794   3.755 -0.7546 -0.4265 -0.4864
  126LEU     CG 1906   3.793   3.673   3.850 -0.0175 -0.4797  0.0318
  126LEU    CD1 1907   3.676   3.579   3.845  0.5608 -0.1026 -0.0866
  126LEU    CD2 1908   3.916   3.608   3.818 -0.7725 -0.2553  0.7456
  126LEU      H 1909   3.770   4.040   3.679  0.3202  0.2661  0.7271
  126LEU     HA 1910   3.567   3.856   3.787 -0.6685  0.1947 -0.6780
  126LEU    HB2 1911   3.760   3.755   3.655 -0.1352  0.0544 -0.7768
  126LEU    HB3 1912   3.869   3.847   3.762 -1.0768  0.0688  0.5747
  126LEU     HG 1913   3.795   3.703   3.955  0.2967 -1.8099  0.4476
  126LEU   HD11 1914   3.695   3.500   3.918 -0.1582 -1.3314 -1.1240
  126LEU   HD12 1915   3.591   3.637   3.881  1.7664  1.1721  0.9028
  126LEU   HD13 1916   3.665   3.548   3.741  2.7997  0.5681 -0.6233
  126LEU   HD21 1917   3.909   3.557   3.722 -0.5585  0.9606  0.0518
  126LEU   HD22 1918   3.995   3.682   3.807 -0.6071 -0.6008 -0.8024
  126LEU   HD23 1919   3.952   3.544   3.898  0.1668 -1.2421 -0.3954
  127GLY      N 1920   3.584   3.956   4.020  0.5619  0.1537  0.0283
  127GLY     CA 1921   3.601   3.987   4.165  0.1878  0.7413  0.3064
  127GLY      C 1922   3.640   3.862   4.239 -0.4391  1.2146  0.2569
  127GLY      O 1923   3.565   3.761   4.227  0.2616 -0.0139 -0.4144
  127GLY      H 1924   3.490   3.947   3.984  0.1689 -1.0986  1.2282
  127GLY    HA2 1925   3.678   4.063   4.168  0.5554  0.4065  2.1747
  127GLY    HA3 1926   3.509   4.026   4.209  0.1801 -1.2176  2.3965
  128LEU      N 1927   3.756   3.865   4.307  0.4121 -0.3351  1.8722
  128LEU     CA 1928   3.811   3.763   4.394 -1.4917  0.5942  0.2887
  128LEU      C 1929   3.789   3.770   4.543 -0.5958 -1.0909 -0.0160
  128LEU      O 1930   3.827   3.686   4.618 -0.8606 -0.1964  0.0478
  128LEU     CB 1931   3.966   3.741   4.369  0.4138 -0.7017 -1.0356
  128LEU     CG 1932   4.001   3.681   4.236  0.2840  0.8563  0.9705
  128LEU    CD1 1933   4.144   3.709   4.181  0.1656  0.0014  0.2132
  128LEU    CD2 1934   3.975   3.520   4.228  0.1361 -0.0230 -0.3764
  128LEU      H 1935   3.812   3.945   4.279 -0.3453 -0.5265 -0.6247
  128LEU     HA 1936   3.773   3.666   4.363  1.1149 -0.5424  0.1456
  128LEU    HB2 1937   4.011   3.841   4.375 -0.2917 -0.3460 -1.3644
  128LEU    HB3 1938   4.011   3.680   4.448 -0.1714 -0.0207 -0.1240
  128LEU     HG 1939   3.930   3.728   4.168 -0.4572 -0.1021  1.0360
  128LEU   HD11 1940   4.220   3.665   4.247  0.8596 -0.2590 -0.7203
  128LEU   HD12 1941   4.145   3.671   4.079 -0.5517 -0.4011  0.3379
  128LEU   HD13 1942   4.153   3.817   4.177 -1.5155  0.1789 -1.0768
  128LEU   HD21 1943   3.944   3.481   4.131 -1.4176 -0.9198  0.3938
  128LEU   HD22 1944   4.069   3.469   4.250  0.2910  0.2038 -0.5057
  128LEU   HD23 1945   3.897   3.505   4.303 -0.5027 -0.4614 -1.0928
  129ALA      N 1946   3.728   3.882   4.596  0.5140  0.2694 -0.0116
  129ALA     CA 1947   3.695   3.904   4.736 -0.0815 -0.2335  0.2051
  129ALA      C 1948   3.584   3.805   4.782  0.1160  0.2208  0.1284
  129ALA      O 1949   3.520   3.732   4.709  0.7402  0.8689  0.4026
  129ALA     CB 1950   3.645   4.046   4.763  0.7172 -0.9776 -0.1044
  129ALA      H 1951   3.702   3.949   4.525 -0.9525 -1.1435 -0.9413
  129ALA     HA 1952   3.784   3.899   4.799 -0.9168  0.0988  1.4864
  129ALA    HB1 1953   3.547   4.048   4.716  0.6281 -0.4393  0.0853
  129ALA    HB2 1954   3.629   4.069   4.869 -0.7906  0.8858 -0.6281
  129ALA    HB3 1955   3.713   4.122   4.724 -0.8786  0.7012  0.1261
  130TYR      N 1956   3.546   3.812   4.913 -0.4893  0.5700  0.5025
  130TYR     CA 1957   3.436   3.720   4.964  0.3805  0.1459 -0.3704
  130TYR      C 1958   3.296   3.757   4.923  0.2807  0.0387  0.6300
  130TYR      O 1959   3.277   3.856   4.851  0.7295  0.3508 -0.2116
  130TYR     CB 1960   3.453   3.703   5.113  0.0044  0.2043 -0.4720
  130TYR     CG 1961   3.576   3.633   5.168 -0.3976  0.1312  0.1790
  130TYR    CD1 1962   3.573   3.492   5.187  0.2119 -0.3464  0.7892
  130TYR    CD2 1963   3.689   3.714   5.210 -0.0783 -0.0907  0.4835
  130TYR    CE1 1964   3.683   3.425   5.245  0.9822 -0.4641  0.3827
  130TYR    CE2 1965   3.795   3.647   5.277 -0.0432  0.6124  0.1453
  130TYR     CZ 1966   3.782   3.507   5.300 -0.0483  0.1231  0.4578
  130TYR     OH 1967   3.887   3.462   5.378 -0.1420 -0.2898 -0.5473
  130TYR      H 1968   3.605   3.858   4.981  0.6071 -0.3419  0.2289
  130TYR     HA 1969   3.443   3.618   4.926 -1.7825 -0.3327  0.2281
  130TYR    HB2 1970   3.436   3.806   5.145 -1.4311 -0.1970  0.2306
  130TYR    HB3 1971   3.364   3.662   5.162  0.7678 -0.4110  0.4672
  130TYR    HD1 1972   3.484   3.434   5.171 -0.5679  0.9439  0.1563
  130TYR    HD2 1973   3.687   3.821   5.198 -0.4817 -0.1955 -0.5452
  130TYR    HE1 1974   3.681   3.324   5.284  1.3627 -0.0937  1.4382
  130TYR    HE2 1975   3.880   3.704   5.309  0.6852 -0.5610  0.4136
  130TYR     HH 1976   3.874   3.375   5.415  0.2759 -0.2817 -0.3672
  131ALA      N 1977   3.192   3.676   4.953 -0.6086  0.3042 -0.2126
  131ALA     CA 1978   3.049   3.688   4.922 -0.0283  0.6873  0.1909
  131ALA      C 1979   2.989   3.818   4.976 -0.5855 -0.4673  0.4820
  131ALA      O 1980   2.911   3.876   4.900 -0.2231  0.4758 -0.3059
  131ALA     CB 1981   2.977   3.567   4.984  0.5496  0.8805 -0.0923
  131ALA      H 1982   3.211   3.597   5.013 -1.4361  1.0967  1.2203
  131ALA     HA 1983   3.027   3.689   4.815  0.7419 -0.9684 -0.0390
  131ALA    HB1 1984   2.874   3.601   5.001  0.4555  0.1477  0.9704
  131ALA    HB2 1985   2.996   3.481   4.921 -0.5773  0.4189  0.1443
  131ALA    HB3 1986   3.011   3.547   5.085  0.2904 -0.0191 -0.1659
  132GLU      N 1987   3.033   3.868   5.095  0.4810 -0.3934  0.6992
  132GLU     CA 1988   2.976   3.988   5.154  0.0640 -0.4775 -0.2021
  132GLU      C 1989   2.980   4.118   5.069  0.5193 -1.2308  0.1265
  132GLU      O 1990   2.894   4.204   5.093  0.1218  0.2287 -0.3978
  132GLU     CB 1991   3.062   4.010   5.283 -0.0255  0.3174 -1.1599
  132GLU     CG 1992   3.011   4.112   5.387  0.3550  0.0021  0.9121
  132GLU     CD 1993   2.907   4.045   5.470 -0.6878 -0.6463  0.9403
  132GLU    OE1 1994   2.797   4.098   5.476  0.0790 -0.0750 -0.1992
  132GLU    OE2 1995   2.940   3.951   5.545  0.6238  0.6045  0.1536
  132GLU      H 1996   3.066   3.797   5.159 -1.7048 -1.8952  0.4019
  132GLU     HA 1997   2.875   3.950   5.171 -0.2163  0.3910  0.2029
  132GLU    HB2 1998   3.078   3.914   5.333  0.4107  0.8000 -0.3176
  132GLU    HB3 1999   3.159   4.037   5.242  0.6501 -1.0186 -0.5655
  132GLU    HG2 2000   3.088   4.161   5.445  1.0135 -0.2645  0.2896
  132GLU    HG3 2001   2.954   4.187   5.332 -0.5197 -0.5360  1.0329
  133ILE      N 2002   3.076   4.127   4.978  0.0068 -0.4367 -0.1655
  133ILE     CA 2003   3.085   4.240   4.886  0.3702  0.6212 -0.4360
  133ILE      C 2004   3.028   4.209   4.745  0.3494 -0.3550  0.0846
  133ILE      O 2005   3.057   4.285   4.650 -0.3976 -0.7567 -0.6610
  133ILE     CB 2006   3.224   4.319   4.891  0.3049  0.7851  0.4349
  133ILE    CG1 2007   3.329   4.238   4.811  0.5562  0.1737 -0.3187
  133ILE    CG2 2008   3.253   4.349   5.042 -0.5498 -0.5432  0.6885
  133ILE    CD1 2009   3.458   4.319   4.790  0.0446  0.0146 -1.2063
  133ILE      H 2010   3.138   4.047   4.972 -0.5495 -0.9525  0.6063
  133ILE     HA 2011   3.017   4.319   4.919  0.1842  0.1311  0.3957
  133ILE     HB 2012   3.212   4.412   4.836 -0.3401  0.2151 -0.4392
  133ILE   HG12 2013   3.348   4.143   4.860  0.2227  0.1322 -0.2635
  133ILE   HG13 2014   3.290   4.203   4.715  0.4076 -0.1191 -0.1527
  133ILE   HG21 2015   3.178   4.398   5.103  0.7989  0.7311  1.4676
  133ILE   HG22 2016   3.278   4.257   5.095 -0.1514 -0.7276  0.2047
  133ILE   HG23 2017   3.342   4.411   5.058 -1.5303  1.2331 -0.1867
  133ILE   HD11 2018   3.504   4.343   4.886 -0.6001 -0.1573 -0.8415
  133ILE   HD12 2019   3.518   4.263   4.718 -0.2277 -0.5922 -0.9783
  133ILE   HD13 2020   3.429   4.415   4.747 -0.6744  0.7257  0.6660
  134ALA      N 2021   2.942   4.109   4.724  0.6404 -0.6244 -0.5293
  134ALA     CA 2022   2.867   4.093   4.602  0.8422  0.2138  0.1800
  134ALA      C 2023   2.747   4.191   4.592 -0.6642 -0.7315  0.2561
  134ALA      O 2024   2.716   4.259   4.689  0.2843 -0.1917 -0.2776
  134ALA     CB 2025   2.827   3.943   4.581 -1.1287 -0.6744  0.0015
  134ALA      H 2026   2.923   4.048   4.802 -0.9180  0.0854 -0.2707
  134ALA     HA 2027   2.934   4.113   4.518 -0.4824  0.8931 -0.7852
  134ALA    HB1 2028   2.798   3.933   4.476  0.3572  0.0867 -0.5363
  134ALA    HB2 2029   2.917   3.886   4.603 -1.0382 -0.3978  0.3740
  134ALA    HB3 2030   2.746   3.919   4.649 -1.3297  0.7876  0.3601
  135ARG      N 2031   2.695   4.213   4.470  0.0028  0.3690  0.1356
  135ARG     CA 2032   2.596   4.307   4.426  0.6993 -0.2822  0.3485
  135ARG      C 2033   2.489   4.244   4.339 -0.4066  0.2634  0.2078
  135ARG      O 2034   2.527   4.154   4.260 -0.2402  0.0999 -0.2728
  135ARG     CB 2035   2.656   4.423   4.337 -0.4104  0.7912 -0.3726
  135ARG     CG 2036   2.778   4.497   4.397  0.5246 -0.8051  0.3971
  135ARG     CD 2037   2.753   4.570   4.529  0.0098  0.0271 -0.1707
  135ARG     NE 2038   2.671   4.702   4.522  0.0512  0.2843  0.1344
  135ARG     CZ 2039   2.648   4.782   4.628 -0.2806  0.1608  0.5547
  135ARG    NH1 2040   2.579   4.888   4.617  0.1559 -0.1922  0.2682
  135ARG    NH2 2041   2.697   4.768   4.744  0.6081 -0.4902 -0.8033
  135ARG      H 2042   2.732   4.161   4.391 -2.2372 -2.3428  0.5459
  135ARG     HA 2043   2.554   4.352   4.516  0.2047 -0.6628  0.3130
  135ARG    HB2 2044   2.680   4.386   4.238 -1.0809 -0.8379  0.0188
  135ARG    HB3 2045   2.573   4.489   4.313 -0.3797  1.1486  0.4483
  135ARG    HG2 2046   2.808   4.564   4.317 -1.2133  0.0423  0.3598
  135ARG    HG3 2047   2.858   4.425   4.416  0.9105 -0.2334  1.0186
  135ARG    HD2 2048   2.704   4.501   4.598 -0.2058 -0.1379 -0.4871
  135ARG    HD3 2049   2.851   4.593   4.572  0.5130 -0.3440 -1.0678
  135ARG     HE 2050   2.625   4.740   4.441  0.9119 -0.7359 -0.9042
  135ARG   HH11 2051   2.603   4.968   4.673  0.9865 -0.0892 -0.2066
  135ARG   HH12 2052   2.526   4.897   4.532  1.3789  1.5990 -0.4209
  135ARG   HH21 2053   2.671   4.841   4.808 -0.4611 -0.4076 -1.2863
  135ARG   HH22 2054   2.750   4.685   4.765  0.3911 -0.4755 -0.1749
  136PRO      N 2055   2.363   4.284   4.343 -0.1792  0.1016  0.1780
  136PRO     CA 2056   2.311   4.394   4.422  1.2419 -0.1384 -0.6961
  136PRO      C 2057   2.301   4.359   4.574 -0.2997 -0.1866  0.3458
  136PRO      O 2058   2.289   4.451   4.657  0.4981  0.9468  0.0059
  136PRO     CB 2059   2.162   4.407   4.361 -0.6474  0.0894 -0.8234
  136PRO     CG 2060   2.118   4.265   4.327 -0.5122 -0.1887 -0.6601
  136PRO     CD 2061   2.250   4.208   4.279 -0.2874 -0.6225  0.0457
  136PRO     HA 2062   2.355   4.492   4.401  0.5610  0.1930 -0.6424
  136PRO    HB2 2063   2.092   4.473   4.413  0.7266  0.8838  0.1667
  136PRO    HB3 2064   2.183   4.459   4.268  0.1960 -0.0316 -0.7244
  136PRO    HG2 2065   2.095   4.215   4.421  0.0318  1.3509  0.3850
  136PRO    HG3 2066   2.039   4.257   4.253 -1.2875  0.2163  0.0794
  136PRO    HD2 2067   2.261   4.100   4.289 -0.2841 -0.6650 -0.3572
  136PRO    HD3 2068   2.258   4.241   4.175  0.5037 -0.2958  0.1988
  137ASP      N 2069   2.317   4.230   4.603  0.1768 -0.6425 -0.3334
  137ASP     CA 2070   2.354   4.187   4.740  0.2973  0.0699  0.6269
  137ASP      C 2071   2.449   4.071   4.754  0.3798  0.0513  0.2878
  137ASP      O 2072   2.488   4.021   4.649  0.4143 -0.0504 -0.1463
  137ASP     CB 2073   2.234   4.181   4.835 -0.6692  1.2404  0.2039
  137ASP     CG 2074   2.147   4.058   4.802  0.4563  0.7721 -0.6112
  137ASP    OD1 2075   2.049   4.073   4.729  0.5930  0.0500 -0.0518
  137ASP    OD2 2076   2.183   3.945   4.834 -0.0019  0.2049  0.7356
  137ASP      H 2077   2.329   4.159   4.532  0.7459 -0.6885 -0.2022
  137ASP     HA 2078   2.422   4.262   4.782  1.8212 -1.0787  0.3686
  137ASP    HB2 2079   2.279   4.179   4.935  0.1586  2.2868 -0.1120
  137ASP    HB3 2080   2.170   4.269   4.826 -0.3655  1.4376 -0.1046
  138ASP      N 2081   2.477   4.026   4.876 -0.2457 -0.1487  0.0420
  138ASP     CA 2082   2.565   3.919   4.920 -0.4007 -0.3295 -0.3800
  138ASP      C 2083   2.509   3.780   4.909  0.0893  0.0096 -0.2274
  138ASP      O 2084   2.584   3.689   4.943 -0.9663 -0.3457  0.1471
  138ASP     CB 2085   2.616   3.948   5.068 -1.4157 -0.1277  0.0408
  138ASP     CG 2086   2.505   3.934   5.169  1.2856 -0.2887  0.1153
  138ASP    OD1 2087   2.395   3.985   5.134  0.0918 -0.2920 -0.1091
  138ASP    OD2 2088   2.523   3.883   5.282 -0.2211  0.0378 -0.4124
  138ASP      H 2089   2.448   4.076   4.960  0.0504  0.0098  0.0529
  138ASP     HA 2090   2.649   3.914   4.851 -0.1332 -1.0364 -0.0315
  138ASP    HB2 2091   2.698   3.879   5.091 -0.3534  0.8881 -0.5121
  138ASP    HB3 2092   2.669   4.043   5.076  1.0462 -1.2891 -0.2972
  139SER      N 2093   2.392   3.762   4.856  0.7043  0.9578  0.3441
  139SER     CA 2094   2.340   3.635   4.810  0.4134  0.3220 -0.1338
  139SER      C 2095   2.405   3.570   4.689  0.2679  0.4550 -0.0393
  139SER      O 2096   2.394   3.450   4.678 -0.0453  0.2622  0.1952
  139SER     CB 2097   2.187   3.648   4.792  0.6052  0.4475 -0.4167
  139SER     OG 2098   2.158   3.737   4.688 -0.4758  0.2274 -0.4981
  139SER      H 2099   2.336   3.845   4.840  0.5548  0.9858  0.9681
  139SER     HA 2100   2.362   3.573   4.897  0.8710  0.7758  0.0892
  139SER    HB2 2101   2.139   3.552   4.776  0.7421  0.2961  0.0443
  139SER    HB3 2102   2.148   3.683   4.887  0.4382 -0.1650 -0.2498
  139SER     HG 2103   2.158   3.827   4.721 -1.7776  0.3917 -0.8296
  140LEU      N 2104   2.461   3.650   4.600 -0.2830 -0.7038 -0.1450
  140LEU     CA 2105   2.532   3.603   4.478 -0.0783 -0.3926  0.9170
  140LEU      C 2106   2.668   3.546   4.511  0.8442 -0.5482 -0.4760
  140LEU      O 2107   2.754   3.613   4.569  0.2521  0.2544 -0.4033
  140LEU     CB 2108   2.543   3.722   4.368 -0.8031 -0.2916  0.3116
  140LEU     CG 2109   2.415   3.767   4.303  0.1551  0.6669  0.4401
  140LEU    CD1 2110   2.366   3.656   4.204 -0.3579  0.1796 -0.3041
  140LEU    CD2 2111   2.300   3.821   4.398 -1.5194  0.6715  1.5794
  140LEU      H 2112   2.460   3.749   4.618 -1.1718 -0.8310  0.6390
  140LEU     HA 2113   2.470   3.532   4.424 -0.2443  0.8342 -0.6330
  140LEU    HB2 2114   2.595   3.810   4.406  0.6665 -0.7265 -0.5391
  140LEU    HB3 2115   2.592   3.682   4.280 -0.3711  2.0257 -0.6196
  140LEU     HG 2116   2.433   3.853   4.238  1.2280  0.0925 -0.0828
  140LEU   HD11 2117   2.274   3.697   4.161 -0.6439 -0.8732 -0.7477
  140LEU   HD12 2118   2.431   3.644   4.117 -0.2132  0.8382 -0.3025
  140LEU   HD13 2119   2.330   3.562   4.246 -0.6204  0.0701 -0.7633
  140LEU   HD21 2120   2.356   3.899   4.450 -0.0788  0.4700  0.4704
  140LEU   HD22 2121   2.215   3.859   4.341 -0.3768 -0.6923 -1.4577
  140LEU   HD23 2122   2.272   3.749   4.475  0.7866 -1.0300  1.0495
  141GLU      N 2123   2.688   3.414   4.498  0.0076 -0.5309 -0.9124
  141GLU     CA 2124   2.818   3.345   4.534  1.1987  1.1540 -0.0273
  141GLU      C 2125   2.925   3.384   4.433  0.4827  0.1185 -0.2036
  141GLU      O 2126   2.901   3.387   4.318  0.4347  0.4800  0.9870
  141GLU     CB 2127   2.796   3.188   4.534 -0.6070 -0.0444 -0.1563
  141GLU     CG 2128   2.667   3.129   4.606 -0.3095 -0.6407  0.2531
  141GLU     CD 2129   2.540   3.130   4.522  0.0564 -0.0956  0.4982
  141GLU    OE1 2130   2.517   3.214   4.430 -0.7491  0.1553  0.1106
  141GLU    OE2 2131   2.447   3.054   4.567 -0.0999  0.0080  0.5202
  141GLU      H 2132   2.618   3.350   4.461  0.9452 -1.9634 -0.4010
  141GLU     HA 2133   2.853   3.373   4.633  0.9482  1.2826  0.0290
  141GLU    HB2 2134   2.791   3.158   4.429 -0.2918  0.5124 -0.3433
  141GLU    HB3 2135   2.884   3.145   4.581 -0.0369  0.7249 -0.4581
  141GLU    HG2 2136   2.695   3.025   4.626 -0.3909 -0.6216  0.4677
  141GLU    HG3 2137   2.661   3.176   4.703  0.8090 -2.1784  1.1517
  142PRO      N 2138   3.049   3.424   4.479 -0.3695 -0.1368  0.2305
  142PRO     CA 2139   3.157   3.458   4.384 -0.3343 -0.1681  1.1710
  142PRO      C 2140   3.201   3.335   4.297 -0.1014  0.6424 -0.9023
  142PRO      O 2141   3.170   3.216   4.334  0.2760  0.0626 -0.0838
  142PRO     CB 2142   3.275   3.488   4.473 -0.1093 -0.3496  0.2513
  142PRO     CG 2143   3.212   3.539   4.599  0.0050 -0.5400 -0.3003
  142PRO     CD 2144   3.090   3.450   4.615 -0.3649 -0.0151  0.0541
  142PRO     HA 2145   3.134   3.548   4.327 -0.5519  0.7364  2.5779
  142PRO    HB2 2146   3.334   3.399   4.493  1.3336  0.3959 -0.3085
  142PRO    HB3 2147   3.340   3.557   4.417  0.3294 -1.0680 -0.1495
  142PRO    HG2 2148   3.274   3.518   4.686 -1.5682 -1.7027  0.6592
  142PRO    HG3 2149   3.186   3.645   4.604  0.6561 -0.3957  0.1636
  142PRO    HD2 2150   3.012   3.507   4.664 -0.0059  0.1475  0.4514
  142PRO    HD3 2151   3.123   3.361   4.667 -2.0474 -0.0352  1.2447
  143PHE      N 2152   3.274   3.363   4.188  0.2473  0.5260 -0.2557
  143PHE     CA 2153   3.309   3.259   4.092 -0.3171  0.1441  0.2256
  143PHE      C 2154   3.397   3.155   4.156 -0.0476  0.4797 -0.0881
  143PHE      O 2155   3.373   3.032   4.137  0.1289 -0.5938  0.0704
  143PHE     CB 2156   3.380   3.325   3.960  0.1547 -0.7306 -0.9418
  143PHE     CG 2157   3.456   3.232   3.876 -1.1676 -0.2036 -0.2205
  143PHE    CD1 2158   3.395   3.151   3.790 -0.1328 -0.0373  0.6533
  143PHE    CD2 2159   3.602   3.231   3.888  0.1980 -0.0632 -0.3093
  143PHE    CE1 2160   3.460   3.052   3.712  0.5175 -0.1229 -0.2668
  143PHE    CE2 2161   3.664   3.139   3.815  0.0274 -0.1204  0.4808
  143PHE     CZ 2162   3.602   3.050   3.727  0.3412 -0.3680  0.8758
  143PHE      H 2163   3.292   3.461   4.172 -0.2045  0.7479  0.4985
  143PHE     HA 2164   3.218   3.213   4.053  0.5669  0.6152 -3.0529
  143PHE    HB2 2165   3.297   3.374   3.907 -0.8375 -1.3946 -0.0790
  143PHE    HB3 2166   3.446   3.403   3.998  1.0821 -1.3562 -1.1935
  143PHE    HD1 2167   3.288   3.162   3.793 -0.1199  0.3119  0.1426
  143PHE    HD2 2168   3.656   3.286   3.964 -0.5761 -0.5304  0.6134
  143PHE    HE1 2169   3.399   2.987   3.651 -2.4894  1.5388  0.5114
  143PHE    HE2 2170   3.770   3.120   3.810 -0.2197 -1.5781 -1.0777
  143PHE     HZ 2171   3.658   2.982   3.663 -0.5651  0.3402 -0.7726
  144PHE      N 2172   3.496   3.198   4.226 -0.6762 -0.2674 -0.3986
  144PHE     CA 2173   3.584   3.105   4.305  0.6428 -0.0817  0.2922
  144PHE      C 2174   3.509   3.022   4.408  0.2888  0.3898 -0.8032
  144PHE      O 2175   3.532   2.899   4.415  0.2101 -0.0996  0.6983
  144PHE     CB 2176   3.702   3.180   4.356  0.3773 -0.1468  0.8426
  144PHE     CG 2177   3.804   3.094   4.421 -0.0044 -0.5860 -0.1214
  144PHE    CD1 2178   3.907   3.027   4.346  0.3624 -0.3079 -0.4917
  144PHE    CD2 2179   3.807   3.085   4.562  0.3855 -0.4150  0.1164
  144PHE    CE1 2180   4.012   2.960   4.413 -0.0617  0.4125 -0.1231
  144PHE    CE2 2181   3.905   3.005   4.623  0.2360  0.0605 -0.5033
  144PHE     CZ 2182   4.006   2.947   4.555 -0.9988  0.7339 -0.6587
  144PHE      H 2183   3.527   3.293   4.211 -0.2575 -0.1747  0.7804
  144PHE     HA 2184   3.624   3.034   4.231  0.5085  0.4110 -0.2711
  144PHE    HB2 2185   3.759   3.215   4.270 -1.0294  0.7874  0.2071
  144PHE    HB3 2186   3.667   3.268   4.411 -0.6566  0.3873 -0.5448
  144PHE    HD1 2187   3.906   3.040   4.239  0.1220 -0.4225 -0.5040
  144PHE    HD2 2188   3.722   3.127   4.614 -0.0149  0.4452 -1.1397
  144PHE    HE1 2189   4.090   2.911   4.358  0.0327  1.2852 -0.8119
  144PHE    HE2 2190   3.886   2.983   4.727  0.6065  0.6876 -0.2893
  144PHE     HZ 2191   4.080   2.881   4.598 -1.0308  0.0302 -1.6070
  145ASP      N 2192   3.421   3.081   4.487 -0.1173 -0.5190  0.6045
  145ASP     CA 2193   3.342   3.007   4.595 -0.1180  0.9069  0.4758
  145ASP      C 2194   3.266   2.889   4.534 -0.0136 -0.1784  0.1384
  145ASP      O 2195   3.251   2.785   4.598 -0.3467  0.5172 -0.9012
  145ASP     CB 2196   3.245   3.103   4.669  0.3778  0.5677  0.7549
  145ASP     CG 2197   3.327   3.204   4.748 -0.6077 -0.2815 -0.1448
  145ASP    OD1 2198   3.424   3.267   4.692  0.1574 -0.0070  0.4785
  145ASP    OD2 2199   3.296   3.232   4.864  0.0632  0.3079 -0.5107
  145ASP      H 2200   3.431   3.181   4.492  0.7384 -0.5812  0.3681
  145ASP     HA 2201   3.420   2.981   4.667  0.7929  1.7601 -0.1583
  145ASP    HB2 2202   3.197   3.153   4.585 -0.4691 -1.1554  0.1308
  145ASP    HB3 2203   3.181   3.042   4.733 -0.7657  0.2625 -0.5869
  146SER      N 2204   3.230   2.907   4.406  0.3132  0.6453  0.5585
  146SER     CA 2205   3.146   2.817   4.326 -0.0174  0.0257  0.0292
  146SER      C 2206   3.232   2.707   4.254  0.9022  1.1120  0.1356
  146SER      O 2207   3.174   2.605   4.214  0.2552  0.3363  0.1374
  146SER     CB 2208   3.072   2.898   4.221 -0.5882 -0.7606  0.9494
  146SER     OG 2209   2.985   3.001   4.277 -0.0168 -0.4111  0.2882
  146SER      H 2210   3.261   2.994   4.365  0.2113  0.0723 -0.8159
  146SER     HA 2211   3.075   2.767   4.391 -1.5646  1.2241 -0.6135
  146SER    HB2 2212   3.140   2.945   4.149 -1.4267 -0.1588  0.5139
  146SER    HB3 2213   3.024   2.828   4.153  0.7067  0.0141 -0.9342
  146SER     HG 2214   3.035   3.074   4.315  0.0574 -0.1522 -0.2839
  147LEU      N 2215   3.359   2.723   4.231 -0.0267 -0.1223  0.1084
  147LEU     CA 2216   3.461   2.631   4.171  0.5926  0.6070  0.2881
  147LEU      C 2217   3.501   2.537   4.283 -0.2913 -0.5416 -0.7386
  147LEU      O 2218   3.503   2.415   4.269 -0.1940  0.2506 -0.0621
  147LEU     CB 2219   3.569   2.713   4.102  0.2760  0.2269  0.6147
  147LEU     CG 2220   3.695   2.643   4.049  0.9595 -0.1924  0.3280
  147LEU    CD1 2221   3.668   2.555   3.925 -0.5059 -0.3837  0.6388
  147LEU    CD2 2222   3.801   2.742   4.015 -0.4436 -0.0322 -0.4258
  147LEU      H 2223   3.391   2.810   4.270 -1.1399  0.2079  0.3729
  147LEU     HA 2224   3.406   2.576   4.094 -1.0132  1.0888  0.9979
  147LEU    HB2 2225   3.520   2.768   4.022 -0.4870 -0.9240  0.2404
  147LEU    HB3 2226   3.599   2.782   4.181 -1.2532  0.7411  0.8263
  147LEU     HG 2227   3.734   2.582   4.130 -0.0916 -0.3907  0.7017
  147LEU   HD11 2228   3.589   2.481   3.939 -0.1977 -0.5806  1.4617
  147LEU   HD12 2229   3.640   2.614   3.838 -0.2890 -1.2649 -0.0574
  147LEU   HD13 2230   3.761   2.509   3.893  0.1931  1.1954  0.2303
  147LEU   HD21 2231   3.816   2.806   4.102 -1.0697 -0.1975 -0.1821
  147LEU   HD22 2232   3.894   2.687   4.000  0.9870  2.2652 -0.8930
  147LEU   HD23 2233   3.781   2.806   3.929  0.0426  0.2034 -0.3690
  148VAL      N 2234   3.530   2.603   4.394  0.1079  0.0276  0.9045
  148VAL     CA 2235   3.553   2.533   4.524 -0.5417 -0.5506  0.3984
  148VAL      C 2236   3.429   2.456   4.578 -0.9969  0.0799 -0.1710
  148VAL      O 2237   3.448   2.348   4.639  0.2219 -0.1802 -0.0211
  148VAL     CB 2238   3.605   2.631   4.634  0.7281  0.0428  0.7517
  148VAL    CG1 2239   3.616   2.581   4.773 -0.6175  1.1029  0.1428
  148VAL    CG2 2240   3.755   2.643   4.595 -0.8300 -0.0269  0.4998
  148VAL      H 2241   3.507   2.701   4.401  0.0389  0.0306  0.6474
  148VAL     HA 2242   3.637   2.467   4.505  0.0822  0.1644  0.5929
  148VAL     HB 2243   3.546   2.723   4.636 -0.3204 -0.6016  1.0458
  148VAL   HG11 2244   3.671   2.488   4.786 -2.1753  0.2834  1.9888
  148VAL   HG12 2245   3.664   2.655   4.837  0.7466  0.7999 -0.4681
  148VAL   HG13 2246   3.519   2.547   4.811  0.0938 -0.9804  0.3474
  148VAL   HG21 2247   3.780   2.679   4.496 -0.2259 -0.3629  0.5205
  148VAL   HG22 2248   3.813   2.711   4.657 -0.1612  0.9694 -1.0973
  148VAL   HG23 2249   3.806   2.547   4.606 -0.0200  0.4207  0.7859
  149LYS      N 2250   3.306   2.505   4.551  0.2793  0.1511  0.3702
  149LYS     CA 2251   3.176   2.435   4.575 -0.3431  0.1999  0.5503
  149LYS      C 2252   3.168   2.314   4.482  0.1172  0.1756 -0.3982
  149LYS      O 2253   3.157   2.207   4.535 -0.2933  0.0692 -0.5494
  149LYS     CB 2254   3.053   2.524   4.583  0.3609  0.5629 -0.7032
  149LYS     CG 2255   2.924   2.447   4.576  0.5057 -0.4340 -0.0198
  149LYS     CD 2256   2.809   2.550   4.607  0.2793  0.2938  0.2749
  149LYS     CE 2257   2.681   2.467   4.628 -1.5460  0.1023  0.1965
  149LYS     NZ 2258   2.588   2.545   4.714 -0.6129  0.2967  0.9176
  149LYS      H 2259   3.297   2.601   4.520  1.6203 -0.0597 -0.8499
  149LYS     HA 2260   3.186   2.390   4.674  0.5536 -0.5448  0.1604
  149LYS    HB2 2261   3.065   2.595   4.665 -0.7655 -0.5168  0.4810
  149LYS    HB3 2262   3.058   2.578   4.488  1.5676  1.3252 -0.2530
  149LYS    HG2 2263   2.903   2.403   4.479 -0.7696  0.3138 -0.1239
  149LYS    HG3 2264   2.925   2.371   4.654 -0.1536 -0.7141 -0.2683
  149LYS    HD2 2265   2.839   2.593   4.703  3.0237  0.6874 -0.5855
  149LYS    HD3 2266   2.798   2.627   4.531  0.1176  0.3772  0.3827
  149LYS    HE2 2267   2.636   2.453   4.529  0.6024  0.2778 -0.9272
  149LYS    HE3 2268   2.715   2.376   4.677  0.4846  0.1663 -0.8668
  149LYS    HZ1 2269   2.577   2.638   4.677 -0.4059 -0.1050 -0.2273
  149LYS    HZ2 2270   2.501   2.495   4.713  0.3070 -1.4792  1.1136
  149LYS    HZ3 2271   2.621   2.558   4.809  1.3105  1.2930  0.2309
  150GLN      N 2272   3.155   2.327   4.357  0.4892  0.2795 -0.4615
  150GLN     CA 2273   3.115   2.217   4.270 -0.4870  0.8483 -1.1126
  150GLN      C 2274   3.236   2.128   4.231  0.3684  0.0451  0.1543
  150GLN      O 2275   3.216   2.034   4.156 -0.0220 -0.2991  0.1890
  150GLN     CB 2276   3.061   2.274   4.136 -0.1653 -0.3970 -0.1001
  150GLN     CG 2277   2.924   2.350   4.151 -0.1440 -0.5196 -0.0265
  150GLN     CD 2278   2.903   2.429   4.020 -0.9996  0.9510  0.2274
  150GLN    OE1 2279   2.930   2.378   3.910  0.2216 -0.4619  0.3231
  150GLN    NE2 2280   2.857   2.544   4.018  0.5695 -0.1624 -0.9055
  150GLN      H 2281   3.153   2.418   4.313 -1.2898  1.2858  1.3753
  150GLN     HA 2282   3.048   2.141   4.309  0.2490 -0.1162 -1.6240
  150GLN    HB2 2283   3.134   2.350   4.106 -0.0942  0.2317  1.5032
  150GLN    HB3 2284   3.051   2.192   4.065 -0.1281  0.7154 -1.5053
  150GLN    HG2 2285   2.836   2.290   4.174 -2.1505  1.4409 -1.6863
  150GLN    HG3 2286   2.938   2.432   4.223  0.2290  0.6459 -1.3406
  150GLN   HE21 2287   2.862   2.604   3.937  0.4144  1.5066  0.2267
  150GLN   HE22 2288   2.830   2.585   4.106 -0.3308  0.2924 -1.3631
  151THR      N 2289   3.360   2.155   4.278 -0.2192  0.1475 -0.5573
  151THR     CA 2290   3.482   2.070   4.239  0.7707 -0.4937  0.0394
  151THR      C 2291   3.587   2.049   4.351  0.1176 -0.1764 -1.0255
  151THR      O 2292   3.595   2.116   4.453  0.1024  0.2359 -0.1407
  151THR     CB 2293   3.557   2.111   4.110 -0.0672  0.0437  0.2228
  151THR    OG1 2294   3.630   2.233   4.127 -0.2897 -0.9102  0.4079
  151THR    CG2 2295   3.472   2.134   3.989 -0.1630  0.7950  0.2019
  151THR      H 2296   3.378   2.235   4.337  0.9039  0.7349 -1.5994
  151THR     HA 2297   3.435   1.974   4.219  0.0450 -0.3066  0.7637
  151THR     HB 2298   3.633   2.037   4.084 -0.1847  0.1999 -0.6167
  151THR    HG1 2299   3.563   2.293   4.160  0.3504 -0.1369  0.3598
  151THR   HG21 2300   3.536   2.188   3.919 -0.7792  0.4351 -0.6802
  151THR   HG22 2301   3.444   2.040   3.941  1.1728  0.8661 -0.8193
  151THR   HG23 2302   3.391   2.204   4.008 -0.3075  0.4480  0.9624
  152HIS      N 2303   3.657   1.944   4.335  0.0546  0.2654  0.1661
  152HIS     CA 2304   3.777   1.909   4.413 -0.1294  0.5711 -0.2151
  152HIS      C 2305   3.898   2.000   4.414  0.7070 -0.4204  0.0322
  152HIS      O 2306   3.995   1.970   4.480 -0.2561 -0.0284  0.3810
  152HIS     CB 2307   3.808   1.760   4.379 -0.7000 -1.5828 -0.0171
  152HIS     CG 2308   3.721   1.661   4.454  0.4025  0.0411  0.2337
  152HIS    ND1 2309   3.701   1.644   4.592  0.6084  0.9744  0.5875
  152HIS    CD2 2310   3.647   1.563   4.394 -0.6232 -0.3808  0.1190
  152HIS    CE1 2311   3.634   1.529   4.613  0.5420 -0.0630  0.1523
  152HIS    NE2 2312   3.603   1.473   4.497 -0.0043 -0.3537 -0.1340
  152HIS      H 2313   3.640   1.868   4.270  0.0274  0.1051  0.3590
  152HIS     HA 2314   3.751   1.907   4.518  0.4626 -0.0267 -0.0668
  152HIS    HB2 2315   3.802   1.733   4.274  0.4436 -0.3184 -0.4738
  152HIS    HB3 2316   3.910   1.733   4.409 -0.2453  0.1922  0.2802
  152HIS    HD1 2317   3.737   1.701   4.668  1.0067  1.3432  0.1362
  152HIS    HD2 2318   3.656   1.537   4.290  0.0967  0.3970 -0.0369
  152HIS    HE1 2319   3.591   1.491   4.704 -1.0083 -0.1021 -0.5407
  153VAL      N 2320   3.884   2.120   4.349 -0.0847  0.5190  0.4332
  153VAL     CA 2321   3.982   2.231   4.363  0.2826  0.1181  1.0425
  153VAL      C 2322   4.001   2.272   4.506  0.7412 -0.5491 -0.3606
  153VAL      O 2323   3.895   2.311   4.559 -0.5050 -0.4380 -0.2446
  153VAL     CB 2324   3.927   2.350   4.270 -0.2236 -0.4911 -0.9255
  153VAL    CG1 2325   4.016   2.474   4.294  0.0352 -0.6986  0.0596
  153VAL    CG2 2326   3.938   2.313   4.129 -0.0462 -0.7073  1.3286
  153VAL      H 2327   3.795   2.115   4.301  0.4106 -2.6717 -0.6507
  153VAL     HA 2328   4.070   2.188   4.314 -0.6827  0.4205 -1.2018
  153VAL     HB 2329   3.827   2.391   4.283  0.0618  0.1299 -0.6099
  153VAL   HG11 2330   4.120   2.445   4.285 -0.0507 -1.3337  0.9250
  153VAL   HG12 2331   3.982   2.558   4.234 -0.6531  0.4583  1.9183
  153VAL   HG13 2332   4.012   2.508   4.397 -1.8457  1.8706 -0.6554
  153VAL   HG21 2333   3.914   2.397   4.064 -0.2035 -0.5912  1.5353
  153VAL   HG22 2334   4.041   2.300   4.095 -0.5558  0.6667 -1.1988
  153VAL   HG23 2335   3.878   2.230   4.094  0.9190 -0.8440 -0.1993
  154PRO      N 2336   4.112   2.257   4.573 -0.3914  0.0060  0.2390
  154PRO     CA 2337   4.142   2.296   4.710 -0.2936 -0.3091 -0.2966
  154PRO      C 2338   4.115   2.445   4.729  0.4148  0.0703  0.1581
  154PRO      O 2339   4.142   2.530   4.638 -0.0492  0.8036 -0.0061
  154PRO     CB 2340   4.286   2.249   4.744  0.4793 -0.1702  0.5032
  154PRO     CG 2341   4.350   2.259   4.602  0.1369  0.3547  0.0224
  154PRO     CD 2342   4.241   2.224   4.504 -0.0211 -0.0029  0.1149
  154PRO     HA 2343   4.082   2.239   4.781 -0.7125  0.7527  0.2436
  154PRO    HB2 2344   4.340   2.303   4.822 -0.1863  0.4488  0.5533
  154PRO    HB3 2345   4.282   2.142   4.766  1.0009 -0.2635  0.1998
  154PRO    HG2 2346   4.376   2.364   4.591  0.3346  0.3216  0.1554
  154PRO    HG3 2347   4.437   2.193   4.596 -0.9362 -1.2960  0.9342
  154PRO    HD2 2348   4.250   2.120   4.471 -0.6237  0.1837 -0.7132
  154PRO    HD3 2349   4.245   2.280   4.411 -0.0566 -0.2038 -0.0110
  155ASN      N 2350   4.059   2.482   4.847 -1.1933 -0.0840  0.5223
  155ASN     CA 2351   4.028   2.620   4.871  0.2097 -0.0163  0.4432
  155ASN      C 2352   4.147   2.719   4.898  0.1618  0.2245  0.1729
  155ASN      O 2353   4.169   2.775   5.005 -0.4550 -0.6741 -0.0474
  155ASN     CB 2354   3.928   2.610   4.989 -0.3425 -0.5364 -0.3044
  155ASN     CG 2355   3.867   2.745   5.024  0.8504  0.2982 -0.3510
  155ASN    OD1 2356   3.870   2.836   4.941 -0.2460 -0.1431  0.0190
  155ASN    ND2 2357   3.782   2.762   5.126  0.0367 -0.1358  0.3913
  155ASN      H 2358   4.032   2.408   4.911 -1.8024 -0.3371 -0.0015
  155ASN     HA 2359   3.964   2.660   4.792 -0.0013  0.8335  1.0161
  155ASN    HB2 2360   3.842   2.552   4.955 -0.4512 -0.1323 -0.7264
  155ASN    HB3 2361   3.974   2.556   5.072 -0.0904  0.9917  0.6274
  155ASN   HD21 2362   3.766   2.857   5.156 -1.0498 -0.1186 -0.1239
  155ASN   HD22 2363   3.762   2.674   5.172 -1.3249 -0.6881 -1.0531
  156LEU      N 2364   4.229   2.738   4.794  0.3235  0.4227 -0.2326
  156LEU     CA 2365   4.352   2.810   4.785 -0.4824  0.4212 -0.4147
  156LEU      C 2366   4.371   2.869   4.652 -0.5541  0.3588 -0.1667
  156LEU      O 2367   4.333   2.810   4.553 -0.0066 -0.0822  0.2122
  156LEU     CB 2368   4.465   2.698   4.823 -0.2288 -0.3213 -0.8409
  156LEU     CG 2369   4.614   2.748   4.812 -0.4528 -0.1497  0.0645
  156LEU    CD1 2370   4.653   2.870   4.897 -0.7106  0.8159  0.0184
  156LEU    CD2 2371   4.706   2.627   4.852  0.3599 -0.1004 -0.1535
  156LEU      H 2372   4.213   2.691   4.706  0.2017 -0.1130  0.0713
  156LEU     HA 2373   4.359   2.893   4.855  0.0239 -0.6702  0.9321
  156LEU    HB2 2374   4.455   2.667   4.927 -0.7657  2.1510 -0.0230
  156LEU    HB3 2375   4.451   2.609   4.761 -0.7203 -0.5922 -0.3646
  156LEU     HG 2376   4.624   2.778   4.708 -0.5876  0.4650  0.2214
  156LEU   HD11 2377   4.703   2.846   4.991 -1.1521  0.4409  0.1646
  156LEU   HD12 2378   4.734   2.921   4.844  0.2577  0.8260  1.3936
  156LEU   HD13 2379   4.566   2.935   4.894 -0.5224  1.0466 -0.9043
  156LEU   HD21 2380   4.703   2.597   4.957  2.3952 -0.8102 -0.1946
  156LEU   HD22 2381   4.697   2.543   4.782  0.7006  0.1778 -0.5431
  156LEU   HD23 2382   4.812   2.654   4.853  0.4179 -0.2714  0.9872
  157PHE      N 2383   4.431   2.983   4.644 -0.7273 -0.2118  0.6970
  157PHE     CA 2384   4.497   3.039   4.523  0.7954  0.4025  0.5466
  157PHE      C 2385   4.621   3.120   4.562  0.0431 -0.6305 -0.7258
  157PHE      O 2386   4.634   3.156   4.680 -0.0725  0.3630  0.0276
  157PHE     CB 2387   4.394   3.126   4.437 -0.8942  1.3170  0.0661
  157PHE     CG 2388   4.352   3.261   4.485 -0.1984 -0.3816 -0.4996
  157PHE    CD1 2389   4.248   3.270   4.576  0.1115  0.0649  0.3318
  157PHE    CD2 2390   4.417   3.383   4.442 -0.5253 -0.0225  0.2961
  157PHE    CE1 2391   4.191   3.394   4.617  0.2792  0.0559  0.5292
  157PHE    CE2 2392   4.360   3.505   4.478  0.8923 -0.3588 -1.1129
  157PHE     CZ 2393   4.246   3.511   4.562  1.1241  0.2446 -0.2863
  157PHE      H 2394   4.445   3.032   4.731 -1.0676  0.1637  0.5460
  157PHE     HA 2395   4.535   2.960   4.458 -1.7109 -0.6587  0.1476
  157PHE    HB2 2396   4.451   3.146   4.346  0.9505  1.1073  1.0807
  157PHE    HB3 2397   4.312   3.061   4.406 -0.4154  0.2447  0.9192
  157PHE    HD1 2398   4.204   3.180   4.617 -1.7202  0.9135  0.4165
  157PHE    HD2 2399   4.500   3.379   4.374 -0.6199  0.7996  0.1112
  157PHE    HE1 2400   4.098   3.400   4.671 -0.0935 -0.2287 -0.0576
  157PHE    HE2 2401   4.399   3.603   4.457  0.0618  0.4482  0.6727
  157PHE     HZ 2402   4.200   3.604   4.589  0.7361  0.2482 -0.9290
  158SER      N 2403   4.702   3.156   4.470 -0.5882 -0.5633  0.6293
  158SER     CA 2404   4.821   3.237   4.479 -0.1213 -0.6137  0.5869
  158SER      C 2405   4.856   3.314   4.350 -0.1607 -0.4863  0.0012
  158SER      O 2406   4.817   3.270   4.240  0.4427 -0.6704 -0.0922
  158SER     CB 2407   4.938   3.157   4.523 -0.0850  0.0023 -0.2441
  158SER     OG 2408   4.979   3.057   4.426  0.1168 -0.5297 -0.2993
  158SER      H 2409   4.688   3.125   4.375  2.2372 -1.1622  0.2042
  158SER     HA 2410   4.803   3.307   4.560  0.9190 -0.1849  0.4674
  158SER    HB2 2411   5.024   3.222   4.542  0.5442 -1.2583  2.0210
  158SER    HB3 2412   4.937   3.106   4.620  1.7080 -0.7297 -0.5145
  158SER     HG 2413   4.941   2.970   4.438  1.3645 -1.3841 -1.7940
  159LEU      N 2414   4.911   3.439   4.359  0.4066  0.6188 -1.1646
  159LEU     CA 2415   4.908   3.546   4.261 -0.4865 -0.0013 -0.8816
  159LEU      C 2416   5.041   3.626   4.251 -0.5199 -0.2779 -0.0225
  159LEU      O 2417   5.108   3.648   4.353  0.2745  0.6555 -0.0106
  159LEU     CB 2418   4.791   3.637   4.304 -0.2198  0.2565 -0.7524
  159LEU     CG 2419   4.755   3.770   4.242 -0.1636 -0.7923 -0.0909
  159LEU    CD1 2420   4.700   3.748   4.097  0.3236 -0.3029 -0.9718
  159LEU    CD2 2421   4.632   3.829   4.316  0.1481 -0.5819  0.5036
  159LEU      H 2422   4.945   3.474   4.448  0.6922  0.1406 -1.0745
  159LEU     HA 2423   4.895   3.490   4.168  1.4485 -0.4647 -0.9599
  159LEU    HB2 2424   4.704   3.572   4.293 -0.6340  0.7789 -0.6581
  159LEU    HB3 2425   4.821   3.668   4.404  0.0857  0.7553 -0.9936
  159LEU     HG 2426   4.839   3.838   4.256 -0.4583 -0.7004  1.8259
  159LEU   HD11 2427   4.605   3.695   4.091  1.1819 -2.4401  1.0680
  159LEU   HD12 2428   4.691   3.841   4.043  0.6860  0.3642  0.0564
  159LEU   HD13 2429   4.780   3.698   4.042 -0.4063 -0.0688 -2.3406
  159LEU   HD21 2430   4.553   3.756   4.302 -1.4997  0.9424  1.1276
  159LEU   HD22 2431   4.650   3.854   4.420 -0.8230 -0.1558  0.5889
  159LEU   HD23 2432   4.589   3.914   4.264 -0.4854 -1.5483 -0.6603
  160GLN      N 2433   5.073   3.680   4.136  0.0447  0.4322 -0.8468
  160GLN     CA 2434   5.202   3.751   4.111  0.5945 -0.3844  0.2108
  160GLN      C 2435   5.181   3.862   4.003 -0.9673  0.4002  0.4802
  160GLN      O 2436   5.146   3.826   3.890 -0.3453  0.0378  0.0864
  160GLN     CB 2437   5.302   3.644   4.063  0.0971 -0.1116 -0.1681
  160GLN     CG 2438   5.451   3.697   4.050  0.1861  0.1502  0.3549
  160GLN     CD 2439   5.533   3.605   3.959 -0.4683 -0.5420  0.4493
  160GLN    OE1 2440   5.491   3.565   3.853  0.0533  0.5313 -0.3064
  160GLN    NE2 2441   5.662   3.587   3.985  0.2421  0.2615 -0.2705
  160GLN      H 2442   5.011   3.650   4.062 -1.8012 -0.2051  0.7926
  160GLN     HA 2443   5.238   3.796   4.204  0.6431 -1.5549  0.8032
  160GLN    HB2 2444   5.296   3.553   4.124 -0.4724 -1.0086 -1.4734
  160GLN    HB3 2445   5.275   3.613   3.962 -0.5971 -0.4990  0.1238
  160GLN    HG2 2446   5.462   3.793   4.000  0.6568 -0.5479 -0.9756
  160GLN    HG3 2447   5.497   3.705   4.149 -0.1179 -1.8061  0.7376
  160GLN   HE21 2448   5.703   3.527   3.915 -1.2103 -0.0379 -0.9263
  160GLN   HE22 2449   5.691   3.610   4.079 -1.5169  1.8678  0.0050
  161LEU      N 2450   5.223   3.985   4.023  0.3404 -0.1383  0.4520
  161LEU     CA 2451   5.227   4.093   3.925 -0.1403  0.2866  0.8035
  161LEU      C 2452   5.377   4.121   3.913  0.5540  0.1331 -0.1329
  161LEU      O 2453   5.451   4.128   4.013 -0.1670  0.1336  0.2849
  161LEU     CB 2454   5.140   4.210   3.970 -0.0123 -0.3089  0.3943
  161LEU     CG 2455   4.995   4.165   4.007 -0.3415 -0.3775  0.3295
  161LEU    CD1 2456   4.919   4.292   4.040 -0.3837  0.9626  1.1619
  161LEU    CD2 2457   4.917   4.085   3.901 -0.4204 -0.0904  0.2227
  161LEU      H 2458   5.255   4.011   4.115 -0.6179 -0.0799  0.7872
  161LEU     HA 2459   5.186   4.053   3.832 -0.4649  0.9941  0.6249
  161LEU    HB2 2460   5.190   4.252   4.057 -0.1888 -0.4711  0.5772
  161LEU    HB3 2461   5.134   4.289   3.896 -0.8319 -0.2206  0.5352
  161LEU     HG 2462   5.007   4.108   4.099  0.7591  0.3377  0.6583
  161LEU   HD11 2463   4.878   4.325   3.945 -0.0195  0.5227  0.8413
  161LEU   HD12 2464   4.830   4.262   4.095  0.4285 -1.1609  1.5299
  161LEU   HD13 2465   4.983   4.366   4.089 -0.0984  1.8751 -0.4483
  161LEU   HD21 2466   4.953   3.982   3.906  0.6264  0.2004 -0.6113
  161LEU   HD22 2467   4.809   4.089   3.917 -0.5447 -0.0844 -0.5610
  161LEU   HD23 2468   4.934   4.120   3.800  0.3316 -1.3418 -0.1403
  162CYS      N 2469   5.426   4.126   3.789  0.2273  0.2280 -0.2158
  162CYS     CA 2470   5.568   4.145   3.762 -0.5070  0.2762  0.3222
  162CYS      C 2471   5.609   4.287   3.717 -0.2971 -0.2182  0.1027
  162CYS      O 2472   5.726   4.316   3.718 -0.4747  0.0287  0.3581
  162CYS     CB 2473   5.624   4.032   3.667 -0.3456 -0.8562 -0.3690
  162CYS     SG 2474   5.607   3.871   3.735 -0.1384 -0.1779 -0.1049
  162CYS      H 2475   5.361   4.111   3.713 -0.8172 -0.4417  0.7337
  162CYS     HA 2476   5.624   4.142   3.855  0.2916  0.2280 -0.1401
  162CYS    HB2 2477   5.573   4.035   3.571  0.2208  0.4433 -0.6674
  162CYS    HB3 2478   5.729   4.059   3.652 -0.5749 -0.3230 -1.1392
  163GLY      N 2479   5.512   4.371   3.687  0.4900  0.0930 -0.1135
  163GLY     CA 2480   5.537   4.503   3.635  0.0766 -0.6912 -0.0776
  163GLY      C 2481   5.632   4.520   3.517 -0.5789  0.9591 -0.4109
  163GLY      O 2482   5.668   4.419   3.461 -0.5438  0.3292  0.2504
  163GLY      H 2483   5.415   4.341   3.690  0.1732  1.0561 -0.0691
  163GLY    HA2 2484   5.444   4.549   3.603  0.3274 -0.7178 -0.8884
  163GLY    HA3 2485   5.585   4.547   3.723  0.7949  0.3058 -0.9135
  164ALA      N 2486   5.677   4.640   3.492 -0.3619  0.2876 -0.0255
  164ALA     CA 2487   5.753   4.685   3.366  0.6826  0.8305 -0.6914
  164ALA      C 2488   5.904   4.672   3.382  0.2085  0.4763 -0.0632
  164ALA      O 2489   5.977   4.772   3.394 -0.1828  0.0803 -0.0965
  164ALA     CB 2490   5.705   4.832   3.332 -0.2567  0.5314 -0.5280
  164ALA      H 2491   5.639   4.706   3.558 -1.0012 -0.2070  0.1234
  164ALA     HA 2492   5.720   4.616   3.288 -0.9079  0.4491  0.2331
  164ALA    HB1 2493   5.597   4.835   3.340 -0.2467 -0.3319  0.3847
  164ALA    HB2 2494   5.741   4.899   3.410 -0.2690 -0.7644  0.6652
  164ALA    HB3 2495   5.731   4.866   3.232 -0.7495  1.8020 -0.2581
  165GLY      N 2496   5.953   4.550   3.377  0.2440 -0.1959  0.0169
  165GLY     CA 2497   6.090   4.512   3.375 -0.5951  0.1895 -0.1544
  165GLY      C 2498   6.165   4.577   3.257 -0.6114 -0.1364 -0.1164
  165GLY      O 2499   6.118   4.566   3.145  0.0274 -0.1271  0.0456
  165GLY      H 2500   5.883   4.480   3.356 -0.2949  0.3415 -0.0690
  165GLY    HA2 2501   6.135   4.549   3.468  0.2991  0.4528 -0.6619
  165GLY    HA3 2502   6.096   4.403   3.375  0.1025  0.2094 -0.8569
  166PHE      N 2503   6.274   4.643   3.282 -0.4143 -0.1970  0.5104
  166PHE     CA 2504   6.357   4.727   3.183  0.5866  0.5412 -0.2772
  166PHE      C 2505   6.447   4.637   3.092  0.0329 -0.3191 -0.0625
  166PHE      O 2506   6.474   4.519   3.118  1.3616 -0.0622 -0.1455
  166PHE     CB 2507   6.434   4.835   3.260 -0.3345  0.1589 -0.9540
  166PHE     CG 2508   6.367   4.918   3.365  0.3864  0.8281 -0.9397
  166PHE    CD1 2509   6.258   5.002   3.326 -0.3522  0.1620 -0.1781
  166PHE    CD2 2510   6.420   4.933   3.501 -0.5130  0.5781  1.0464
  166PHE    CE1 2511   6.196   5.082   3.422 -0.2386 -0.4612  0.1437
  166PHE    CE2 2512   6.351   5.009   3.597  1.0199 -0.3703  0.2756
  166PHE     CZ 2513   6.237   5.087   3.556  0.2744  0.4919 -1.2168
  166PHE      H 2514   6.304   4.647   3.378 -0.9950  0.8679  0.6815
  166PHE     HA 2515   6.282   4.780   3.123 -1.3213 -0.1276  1.3206
  166PHE    HB2 2516   6.508   4.781   3.318 -1.2885 -0.0965  0.0838
  166PHE    HB3 2517   6.484   4.897   3.186  0.2736  0.3483 -0.4000
  166PHE    HD1 2518   6.214   4.991   3.229  0.6844  0.2718 -0.6888
  166PHE    HD2 2519   6.516   4.890   3.525 -0.0739  0.4246 -0.6781
  166PHE    HE1 2520   6.112   5.146   3.398 -0.0847 -0.1347  0.4623
  166PHE    HE2 2521   6.388   5.029   3.696 -0.3382 -1.5892  1.1090
  166PHE     HZ 2522   6.188   5.146   3.632  0.8303 -0.9875  0.4090
  167PRO      N 2523   6.496   4.694   2.977 -0.4240 -0.1861 -0.3128
  167PRO     CA 2524   6.444   4.815   2.909 -1.0166 -0.2765 -0.3902
  167PRO      C 2525   6.302   4.786   2.866  0.8959 -0.0132  0.4456
  167PRO      O 2526   6.265   4.670   2.827  0.2484 -0.6092 -0.1156
  167PRO     CB 2527   6.543   4.845   2.790 -0.1561  0.6514  0.0515
  167PRO     CG 2528   6.598   4.704   2.760 -0.4305  0.5636  0.8111
  167PRO     CD 2529   6.593   4.628   2.892  0.6877  0.6692 -0.1096
  167PRO     HA 2530   6.441   4.904   2.972 -0.7694 -0.0726 -0.6589
  167PRO    HB2 2531   6.481   4.890   2.713 -0.1286 -0.7409 -0.8632
  167PRO    HB3 2532   6.618   4.912   2.831  1.0111 -0.6361  0.1726
  167PRO    HG2 2533   6.534   4.661   2.683 -1.2923  0.3247  1.6249
  167PRO    HG3 2534   6.703   4.711   2.732 -0.4489 -0.9265  0.1949
  167PRO    HD2 2535   6.689   4.626   2.943  0.5986  0.4479  0.0540
  167PRO    HD3 2536   6.576   4.522   2.870  1.0905  0.6722 -0.4643
  168LEU      N 2537   6.224   4.887   2.846  1.2836 -0.9005 -0.3563
  168LEU     CA 2538   6.082   4.888   2.787 -0.2484 -0.4295 -0.0628
  168LEU      C 2539   6.085   4.872   2.630  0.6129 -0.0340 -0.0270
  168LEU      O 2540   6.131   4.959   2.553  0.4350  0.0422 -0.1211
  168LEU     CB 2541   5.996   5.013   2.824  0.0346  0.8389 -0.6284
  168LEU     CG 2542   5.996   5.051   2.973  0.0062  0.7995 -1.4518
  168LEU    CD1 2543   5.900   5.170   2.984 -0.5708 -0.0450  0.0402
  168LEU    CD2 2544   5.938   4.933   3.064 -0.0353 -0.6527  0.3840
  168LEU      H 2545   6.256   4.981   2.865  1.1637 -0.6990 -1.0756
  168LEU     HA 2546   6.036   4.802   2.836 -0.0543  0.6017  2.1620
  168LEU    HB2 2547   6.032   5.098   2.767  0.3929  0.5823 -0.7954
  168LEU    HB3 2548   5.893   4.989   2.798  0.0187 -0.3506  0.3332
  168LEU     HG 2549   6.094   5.085   3.005 -0.0109 -0.5701  0.3799
  168LEU   HD11 2550   5.798   5.138   2.961 -0.3587 -1.5613  0.9098
  168LEU   HD12 2551   5.903   5.217   3.082 -0.3735 -1.1929  0.6207
  168LEU   HD13 2552   5.933   5.242   2.909 -0.0139 -1.4005 -1.1124
  168LEU   HD21 2553   5.945   4.978   3.163 -0.2772  0.6580 -0.1563
  168LEU   HD22 2554   5.836   4.908   3.037 -0.3190  0.5991  0.1815
  168LEU   HD23 2555   6.002   4.844   3.065 -0.7874 -1.2142  1.0864
  169ASN      N 2556   6.009   4.773   2.582  0.4287  0.0948  0.1569
  169ASN     CA 2557   6.015   4.742   2.438 -0.3340 -0.5017 -0.0403
  169ASN      C 2558   5.915   4.822   2.351 -0.5585 -0.5842  0.2337
  169ASN      O 2559   5.952   4.869   2.241 -0.1371  0.1332  0.6941
  169ASN     CB 2560   5.981   4.593   2.423 -0.4972  0.1377 -0.0142
  169ASN     CG 2561   6.095   4.498   2.450 -0.8611  0.0600  0.3676
  169ASN    OD1 2562   6.108   4.442   2.564  0.6525 -0.6695  0.4827
  169ASN    ND2 2563   6.186   4.476   2.351  0.0318  0.3690  0.2208
  169ASN      H 2564   5.958   4.716   2.648 -2.6007  0.5098 -1.4936
  169ASN     HA 2565   6.114   4.767   2.401 -0.5375 -1.1278 -1.0626
  169ASN    HB2 2566   5.902   4.570   2.494 -0.5189  0.3563  0.0364
  169ASN    HB3 2567   5.944   4.568   2.324 -1.8300 -0.2226  0.5382
  169ASN   HD21 2568   6.254   4.404   2.372 -0.9496 -0.2543  1.5734
  169ASN   HD22 2569   6.200   4.539   2.274  0.7476  1.1808  0.9700
  170GLN      N 2570   5.800   4.843   2.401  1.0191  0.2872  0.8345
  170GLN     CA 2571   5.689   4.917   2.341 -0.4750  0.6719 -0.2157
  170GLN      C 2572   5.710   5.068   2.346 -0.6039 -0.2969  0.0265
  170GLN      O 2573   5.784   5.115   2.433 -0.0156 -0.0662  0.4547
  170GLN     CB 2574   5.556   4.874   2.420 -0.4733 -0.2837  0.2218
  170GLN     CG 2575   5.528   4.728   2.405  0.5471 -0.8732  0.1222
  170GLN     CD 2576   5.593   4.632   2.504 -0.2189  0.3702 -0.1567
  170GLN    OE1 2577   5.689   4.668   2.577  0.2476  0.4907 -0.0850
  170GLN    NE2 2578   5.546   4.511   2.525  0.2981  0.1181 -0.7336
  170GLN      H 2579   5.775   4.801   2.489  0.2896 -1.8864 -0.2365
  170GLN     HA 2580   5.666   4.889   2.238 -1.3631  0.4820  0.0206
  170GLN    HB2 2581   5.557   4.906   2.524  0.0017  0.2256  0.0709
  170GLN    HB3 2582   5.475   4.931   2.373  0.2736  1.2087  0.6444
  170GLN    HG2 2583   5.422   4.709   2.420  0.1051  0.5034 -0.8393
  170GLN    HG3 2584   5.543   4.689   2.304 -0.2955  1.2185 -0.9276
  170GLN   HE21 2585   5.600   4.447   2.581 -0.2841  0.9304  0.8743
  170GLN   HE22 2586   5.473   4.485   2.460 -0.8141  1.9317 -0.3488
  171SER      N 2587   5.648   5.146   2.253  0.4109  0.5650  0.1825
  171SER     CA 2588   5.654   5.289   2.265 -0.0318  0.0530 -0.1708
  171SER      C 2589   5.525   5.352   2.205 -0.0283 -0.2798 -0.3874
  171SER      O 2590   5.445   5.420   2.271 -0.1242 -0.0319  0.3164
  171SER     CB 2591   5.782   5.340   2.193  0.7650  0.1713 -0.9644
  171SER     OG 2592   5.791   5.291   2.066  0.0849  0.7444  0.0772
  171SER      H 2593   5.595   5.095   2.183  0.0019 -0.2182  1.0159
  171SER     HA 2594   5.657   5.313   2.371 -1.4735 -1.2256  0.2266
  171SER    HB2 2595   5.780   5.449   2.201 -0.1665  0.1184  2.0631
  171SER    HB3 2596   5.864   5.302   2.254 -0.8503 -0.0055  1.3718
  171SER     HG 2597   5.769   5.362   2.005 -0.6275  1.5777  1.2385
  172GLU      N 2598   5.485   5.306   2.082  0.3424 -0.9119 -1.0419
  172GLU     CA 2599   5.352   5.331   2.023 -1.0465  0.3180  0.0334
  172GLU      C 2600   5.241   5.263   2.101  0.4689 -0.1776 -0.2427
  172GLU      O 2601   5.125   5.293   2.070  0.0096 -0.1844  0.6069
  172GLU     CB 2602   5.337   5.481   1.982 -0.1126 -0.4636 -0.0689
  172GLU     CG 2603   5.239   5.493   1.864 -0.1341 -1.2334  1.1161
  172GLU     CD 2604   5.233   5.641   1.816 -0.2091 -0.1414 -0.4184
  172GLU    OE1 2605   5.322   5.724   1.847 -0.0299  0.7316 -0.7592
  172GLU    OE2 2606   5.134   5.684   1.755  0.8924  0.9751 -0.1315
  172GLU      H 2607   5.545   5.237   2.040  0.7453 -1.4131  0.2461
  172GLU     HA 2608   5.360   5.285   1.925  0.6812  0.0746  0.2341
  172GLU    HB2 2609   5.292   5.533   2.067 -1.2146 -1.0916 -0.2334
  172GLU    HB3 2610   5.439   5.509   1.956 -0.4334 -0.1641 -1.1245
  172GLU    HG2 2611   5.267   5.424   1.784 -0.1314  0.3179 -0.3312
  172GLU    HG3 2612   5.139   5.468   1.899 -1.0833  0.2018 -0.2961
  173VAL      N 2613   5.272   5.184   2.202  0.3782  0.4318 -0.0765
  173VAL     CA 2614   5.178   5.132   2.301  0.5820  0.8574 -0.1718
  173VAL      C 2615   5.249   5.116   2.435 -0.5270  0.7995 -0.2423
  173VAL      O 2616   5.370   5.120   2.439 -0.3145 -0.3314 -0.5766
  173VAL     CB 2617   5.100   5.004   2.256 -0.7102 -0.0407 -0.0782
  173VAL    CG1 2618   4.994   5.025   2.146  0.4121 -0.2170 -0.1715
  173VAL    CG2 2619   5.185   4.875   2.245  0.6222 -0.2040 -0.7839
  173VAL      H 2620   5.369   5.161   2.214  0.4122  0.7480  0.3206
  173VAL     HA 2621   5.103   5.209   2.320 -0.1456  0.0637  0.3425
  173VAL     HB 2622   5.036   4.978   2.340 -0.5235  0.6824  0.3051
  173VAL   HG11 2623   4.923   5.106   2.165 -1.2300 -1.5470 -0.1093
  173VAL   HG12 2624   5.038   5.051   2.049  1.3231 -0.3317  0.1980
  173VAL   HG13 2625   4.932   4.937   2.128  0.1220 -0.3104  1.1374
  173VAL   HG21 2626   5.237   4.843   2.335 -0.4243  0.8026  0.2484
  173VAL   HG22 2627   5.124   4.794   2.207  1.0797 -1.0714  0.2533
  173VAL   HG23 2628   5.256   4.898   2.166 -0.1602  1.5542 -1.0728
  174LEU      N 2629   5.167   5.118   2.540  0.0567 -0.5700 -0.5175
  174LEU     CA 2630   5.222   5.120   2.683  0.9242  0.6775 -0.0012
  174LEU      C 2631   5.302   4.994   2.723 -0.4884  0.4178 -0.2065
  174LEU      O 2632   5.295   4.890   2.656 -0.1410  0.2072 -0.1232
  174LEU     CB 2633   5.105   5.129   2.783 -0.1433  0.2042 -0.0062
  174LEU     CG 2634   5.024   5.262   2.785 -0.4903  1.4493 -0.8607
  174LEU    CD1 2635   4.914   5.264   2.897 -0.0853  0.1384 -0.9458
  174LEU    CD2 2636   5.103   5.388   2.808  0.5181 -0.0250  0.0935
  174LEU      H 2637   5.066   5.108   2.532 -0.2865  1.0882  0.6499
  174LEU     HA 2638   5.286   5.206   2.699  1.4494  0.3854 -0.4939
  174LEU    HB2 2639   5.041   5.042   2.769 -2.5634  1.6094  1.0383
  174LEU    HB3 2640   5.151   5.126   2.881 -0.5098  0.5243  0.1793
  174LEU     HG 2641   4.974   5.274   2.689 -1.9495 -0.2255 -0.4116
  174LEU   HD11 2642   4.836   5.338   2.881  0.1056  0.8662  0.9623
  174LEU   HD12 2643   4.857   5.171   2.896  0.5273 -0.2872  0.1097
  174LEU   HD13 2644   4.968   5.261   2.992 -0.4862 -1.5940 -0.7087
  174LEU   HD21 2645   5.041   5.478   2.809 -0.6674 -0.7946  0.8393
  174LEU   HD22 2646   5.153   5.387   2.905  0.0526  0.1393  0.3415
  174LEU   HD23 2647   5.171   5.401   2.724 -0.1776  1.5494 -0.2965
  175ALA      N 2648   5.377   5.004   2.832  0.1086  0.2776 -0.6433
  175ALA     CA 2649   5.446   4.892   2.900 -0.4000  0.2507  0.3480
  175ALA      C 2650   5.367   4.758   2.895  0.0403  0.3813 -0.5760
  175ALA      O 2651   5.267   4.735   2.970 -0.0984  0.2394 -0.1336
  175ALA     CB 2652   5.595   4.894   2.848 -0.6966  0.0856  0.0023
  175ALA      H 2653   5.384   5.092   2.881  0.3052 -0.6609  1.2053
  175ALA     HA 2654   5.463   4.910   3.006  0.2297  0.4973  0.2172
  175ALA    HB1 2655   5.653   4.984   2.867  0.0433 -0.4186  0.2515
  175ALA    HB2 2656   5.660   4.822   2.899  0.5974  0.8581 -0.4509
  175ALA    HB3 2657   5.604   4.879   2.740  1.0427  0.6933 -0.0054
  176SER      N 2658   5.407   4.674   2.806  0.3564  0.7118  0.5981
  176SER     CA 2659   5.359   4.528   2.796 -0.1454  0.0966 -0.0081
  176SER      C 2660   5.392   4.444   2.927  0.4579 -0.4358  0.6798
  176SER      O 2661   5.501   4.408   2.945 -0.5640 -0.2763 -0.5386
  176SER     CB 2662   5.214   4.523   2.754  0.3623  0.4520  1.2872
  176SER     OG 2663   5.197   4.593   2.624 -0.3897 -0.2882  0.5628
  176SER      H 2664   5.482   4.707   2.747 -0.1940 -0.0186 -0.6000
  176SER     HA 2665   5.411   4.468   2.722 -0.3886 -0.9097  0.5971
  176SER    HB2 2666   5.177   4.421   2.743  0.9962  0.3735 -0.8777
  176SER    HB3 2667   5.151   4.572   2.829 -1.1384 -0.6861  0.8556
  176SER     HG 2668   5.231   4.681   2.639 -1.3606  0.5510 -1.4605
  177VAL      N 2669   5.305   4.434   3.022  0.1662  0.0105 -0.7284
  177VAL     CA 2670   5.319   4.369   3.158 -0.2057 -1.5360 -0.5647
  177VAL      C 2671   5.238   4.249   3.181 -0.1541  1.2880  0.8708
  177VAL      O 2672   5.146   4.211   3.103 -0.3494 -0.3985  0.1392
  177VAL     CB 2673   5.293   4.472   3.279 -0.3607 -0.5726 -0.3380
  177VAL    CG1 2674   5.398   4.590   3.273 -0.1304  0.2853 -0.1119
  177VAL    CG2 2675   5.157   4.539   3.289 -1.1229 -0.5901  0.1279
  177VAL      H 2676   5.223   4.491   3.010  0.9526  1.0993 -1.2762
  177VAL     HA 2677   5.424   4.342   3.167  0.1101 -0.2537  0.2610
  177VAL     HB 2678   5.312   4.421   3.373  3.0174  0.5622 -0.1594
  177VAL   HG11 2679   5.368   4.660   3.195 -1.0627  1.3531  1.1290
  177VAL   HG12 2680   5.402   4.641   3.369 -2.5931  0.7677 -0.1478
  177VAL   HG13 2681   5.499   4.561   3.243 -0.4426  0.3746 -1.3286
  177VAL   HG21 2682   5.161   4.618   3.363 -1.1672 -0.1382 -0.3380
  177VAL   HG22 2683   5.137   4.584   3.192  0.4682 -0.5412 -0.2311
  177VAL   HG23 2684   5.087   4.460   3.318 -0.4289 -1.4689 -0.4690
  178GLY      N 2685   5.289   4.173   3.273  0.1253  0.4758  0.9729
  178GLY     CA 2686   5.247   4.032   3.300 -0.8246 -0.3924  0.1542
  178GLY      C 2687   5.263   3.977   3.438  0.2203  0.3186 -0.2659
  178GLY      O 2688   5.295   4.047   3.530 -0.0846 -0.3382  0.1005
  178GLY      H 2689   5.382   4.193   3.305  0.1497 -0.1733  1.3437
  178GLY    HA2 2690   5.147   4.016   3.259 -0.5043 -0.3608 -0.6693
  178GLY    HA3 2691   5.294   3.962   3.231 -0.2029 -1.1700  1.3030
  179GLY      N 2692   5.218   3.851   3.450 -0.2977 -0.5170  0.3310
  179GLY     CA 2693   5.221   3.791   3.585 -0.2831 -1.3996  0.6155
  179GLY      C 2694   5.167   3.648   3.588  0.5221  0.3545  0.3119
  179GLY      O 2695   5.144   3.582   3.478 -0.9027  0.1219 -1.1701
  179GLY      H 2696   5.200   3.799   3.366 -1.2113  0.4407 -0.1120
  179GLY    HA2 2697   5.324   3.791   3.619  0.5185 -0.2554 -1.5200
  179GLY    HA3 2698   5.150   3.854   3.640  0.8581  1.2670 -0.6226
  180SER      N 2699   5.131   3.605   3.710  0.3264  0.4567 -0.2038
  180SER     CA 2700   5.075   3.468   3.729 -0.2759 -0.1051  0.1183
  180SER      C 2701   4.966   3.456   3.836  0.2556  0.0085 -0.8530
  180SER      O 2702   4.976   3.513   3.946  0.2200 -0.6176  0.3315
  180SER     CB 2703   5.171   3.356   3.766  0.5132  0.6379 -0.2675
  180SER     OG 2704   5.293   3.362   3.697 -0.2319 -0.2682 -0.3351
  180SER      H 2705   5.147   3.664   3.790 -0.3182  0.1928  0.1345
  180SER     HA 2706   5.028   3.445   3.633  1.0792  0.3834 -0.7339
  180SER    HB2 2707   5.195   3.356   3.872  0.8059  0.2019 -0.3307
  180SER    HB3 2708   5.125   3.260   3.745 -0.7042  1.0463  0.3194
  180SER     HG 2709   5.347   3.425   3.746 -0.9647  0.1630 -0.0543
  181MET      N 2710   4.869   3.372   3.807  0.7923  0.0223 -0.1872
  181MET     CA 2711   4.754   3.337   3.885 -0.0293  0.0084 -0.2056
  181MET      C 2712   4.737   3.188   3.894 -0.3160  0.3885  0.3258
  181MET      O 2713   4.685   3.123   3.804 -0.1677 -0.0324  0.1338
  181MET     CB 2714   4.639   3.411   3.823  0.6136  0.3448 -0.0784
  181MET     CG 2715   4.518   3.404   3.923 -0.4849  0.0428 -0.3711
  181MET     SD 2716   4.375   3.519   3.895 -0.2047 -0.3622 -0.0403
  181MET     CE 2717   4.276   3.440   3.771  0.0001  0.7327  1.0308
  181MET      H 2718   4.876   3.330   3.715  0.4483 -0.4658  0.0036
  181MET     HA 2719   4.771   3.379   3.984 -0.7588  0.4179 -0.2340
  181MET    HB2 2720   4.657   3.519   3.823 -0.3369  0.5207 -0.1376
  181MET    HB3 2721   4.611   3.366   3.728  0.6444  0.1534  0.0032
  181MET    HG2 2722   4.479   3.303   3.937  0.7930 -0.4086  0.3349
  181MET    HG3 2723   4.562   3.440   4.016 -0.6490 -1.1992  0.2368
  181MET    HE1 2724   4.268   3.334   3.795  1.3072  0.3355 -0.0588
  181MET    HE2 2725   4.177   3.487   3.773  0.0567  0.9965 -0.3479
  181MET    HE3 2726   4.328   3.440   3.675  0.5381 -0.6333  1.2851
  182ILE      N 2727   4.778   3.129   4.006 -0.9284 -0.0234 -0.3106
  182ILE     CA 2728   4.778   2.986   4.041  0.6902  0.2297 -0.5994
  182ILE      C 2729   4.651   2.955   4.120 -0.0971 -0.0988  0.1249
  182ILE      O 2730   4.639   2.989   4.237  0.3346 -0.2382 -0.0574
  182ILE     CB 2731   4.905   2.953   4.123 -0.3266  0.1895  0.0899
  182ILE    CG1 2732   5.043   2.999   4.066  0.5043  0.8448 -0.2300
  182ILE    CG2 2733   4.916   2.798   4.148 -0.7947 -0.4596  0.3564
  182ILE    CD1 2734   5.070   2.939   3.930  0.6632  0.2586  1.2535
  182ILE      H 2735   4.812   3.180   4.087 -0.6253 -0.7117  0.0111
  182ILE     HA 2736   4.776   2.935   3.945  0.5534  0.1593 -0.5604
  182ILE     HB 2737   4.899   2.989   4.226  1.4037 -0.0530  0.3386
  182ILE   HG12 2738   5.046   3.108   4.058  2.2604  0.7794 -1.3922
  182ILE   HG13 2739   5.124   2.973   4.134  0.4947  1.3715 -0.0072
  182ILE   HG21 2740   5.009   2.775   4.200 -0.1089 -0.0040 -0.6044
  182ILE   HG22 2741   4.840   2.763   4.218  0.1009  0.0729  1.6689
  182ILE   HG23 2742   4.906   2.742   4.055  0.7558  0.5514 -0.5113
  182ILE   HD11 2743   5.108   2.838   3.936 -0.8831 -0.6068 -0.8601
  182ILE   HD12 2744   4.977   2.933   3.873  1.3642 -1.7782  0.1536
  182ILE   HD13 2745   5.149   2.999   3.885  0.5306  0.2359  0.9883
  183ILE      N 2746   4.552   2.896   4.056 -0.1723 -0.6307  0.2764
  183ILE     CA 2747   4.430   2.842   4.122  0.3443 -0.3142  0.6301
  183ILE      C 2748   4.455   2.705   4.178  0.1724  0.7504  0.3671
  183ILE      O 2749   4.515   2.615   4.114  0.0994  0.1165  0.7124
  183ILE     CB 2750   4.320   2.848   4.016  0.7238 -0.1595  0.4244
  183ILE    CG1 2751   4.281   2.988   3.964  0.1393 -1.3799  0.2013
  183ILE    CG2 2752   4.194   2.771   4.058  0.2866  0.0313 -1.2278
  183ILE    CD1 2753   4.246   3.088   4.083 -0.3451  0.0710  0.0603
  183ILE      H 2754   4.567   2.880   3.958  0.3166  1.0175  0.0164
  183ILE     HA 2755   4.414   2.903   4.211 -1.1698 -1.6805  1.4016
  183ILE     HB 2756   4.363   2.793   3.933 -0.6750  0.6593 -0.9700
  183ILE   HG12 2757   4.364   3.031   3.906  0.3110 -0.2759  1.1923
  183ILE   HG13 2758   4.191   2.977   3.904 -0.1218 -0.3171  0.3456
  183ILE   HG21 2759   4.211   2.664   4.047 -0.5332 -0.1263 -1.1208
  183ILE   HG22 2760   4.158   2.799   4.157 -0.4800  1.8124 -1.9182
  183ILE   HG23 2761   4.111   2.793   3.991 -1.1887 -0.3391  0.3450
  183ILE   HD11 2762   4.204   3.031   4.165  0.2942 -1.7113 -0.7315
  183ILE   HD12 2763   4.341   3.135   4.108  0.5628 -0.6963 -1.6038
  183ILE   HD13 2764   4.175   3.166   4.059  0.0118  0.3490 -0.1222
  184GLY      N 2765   4.401   2.674   4.297 -0.4696 -0.5800 -0.1877
  184GLY     CA 2766   4.419   2.541   4.361  1.2042  0.3578 -0.0481
  184GLY      C 2767   4.552   2.501   4.417 -0.3854 -0.0344 -0.3331
  184GLY      O 2768   4.573   2.384   4.453  0.5016 -0.2489 -0.1961
  184GLY      H 2769   4.357   2.751   4.345  1.2956  0.5514 -0.1748
  184GLY    HA2 2770   4.344   2.516   4.436  0.1208 -1.3525 -1.5203
  184GLY    HA3 2771   4.388   2.468   4.286 -0.3407  0.4913  0.3916
  185GLY      N 2772   4.651   2.592   4.420 -0.7682 -0.4646  0.2399
  185GLY     CA 2773   4.798   2.552   4.444  1.2818  0.9052  0.5177
  185GLY      C 2774   4.894   2.669   4.474  0.6491  0.6480  0.3196
  185GLY      O 2775   4.857   2.786   4.471  0.2672  0.6218  0.3844
  185GLY      H 2776   4.636   2.684   4.381  1.7101  0.2611  0.6883
  185GLY    HA2 2777   4.809   2.487   4.531 -0.5752 -0.7181 -0.2746
  185GLY    HA3 2778   4.817   2.486   4.359 -1.3769 -0.5785  0.8374
  186ILE      N 2779   5.023   2.634   4.499  0.7778 -1.0397 -1.3565
  186ILE     CA 2780   5.138   2.719   4.544  0.4917  0.1304  0.6548
  186ILE      C 2781   5.251   2.663   4.459 -0.2712  0.3907  0.0083
  186ILE      O 2782   5.260   2.540   4.436  0.0945 -0.0422 -0.9162
  186ILE     CB 2783   5.161   2.707   4.696  0.1311  0.1159 -0.2368
  186ILE    CG1 2784   5.052   2.793   4.771  0.0613  0.3395  0.1305
  186ILE    CG2 2785   5.300   2.766   4.722 -0.3611 -0.8678 -0.4572
  186ILE    CD1 2786   5.056   2.769   4.923  0.4019  0.6846 -0.7856
  186ILE      H 2787   5.043   2.535   4.494 -0.1790 -1.2969 -0.7353
  186ILE     HA 2788   5.114   2.823   4.519 -1.1916 -0.4733 -0.6125
  186ILE     HB 2789   5.159   2.603   4.728  0.3341 -0.0426 -0.7093
  186ILE   HG12 2790   5.061   2.899   4.749  0.3594  0.4949  0.9196
  186ILE   HG13 2791   4.952   2.763   4.739 -0.6178  0.8336  1.5871
  186ILE   HG21 2792   5.336   2.847   4.658  2.0954 -0.5229  1.0571
  186ILE   HG22 2793   5.300   2.808   4.823 -0.1777  0.1608 -0.8645
  186ILE   HG23 2794   5.387   2.701   4.716  1.3651  1.2219 -0.6540
  186ILE   HD11 2795   5.142   2.810   4.974  0.2557 -0.2155  0.2552
  186ILE   HD12 2796   4.963   2.801   4.970  0.0271 -1.1204 -0.1207
  186ILE   HD13 2797   5.053   2.662   4.947 -1.0049  0.8595  0.0521
  187ASP      N 2798   5.341   2.746   4.408  1.1014 -0.4959 -0.7252
  187ASP     CA 2799   5.455   2.714   4.332  0.6780 -0.2628  0.4052
  187ASP      C 2800   5.572   2.811   4.365 -0.5324  0.3819  0.0834
  187ASP      O 2801   5.565   2.931   4.342 -0.0421 -0.1958 -0.3722
  187ASP     CB 2802   5.426   2.711   4.179  0.0315 -0.6426 -0.6275
  187ASP     CG 2803   5.542   2.693   4.080 -0.3597 -0.1796 -0.2312
  187ASP    OD1 2804   5.647   2.642   4.134  0.1286 -0.1496 -0.1622
  187ASP    OD2 2805   5.527   2.725   3.963 -0.4979 -0.5475 -0.0087
  187ASP      H 2806   5.316   2.844   4.410  1.6893 -0.3245  0.7620
  187ASP     HA 2807   5.489   2.613   4.353 -0.1876 -0.8381 -0.7348
  187ASP    HB2 2808   5.360   2.627   4.161  0.1439 -0.5972 -1.3280
  187ASP    HB3 2809   5.377   2.806   4.155  0.4277 -0.1941  0.2150
  188HIS      N 2810   5.683   2.748   4.415  0.2690 -0.1171  0.2139
  188HIS     CA 2811   5.806   2.823   4.452  0.1881  0.5990 -0.0837
  188HIS      C 2812   5.885   2.868   4.325 -0.0847  0.3020 -0.1003
  188HIS      O 2813   5.964   2.951   4.333 -1.2322 -0.8860  0.3875
  188HIS     CB 2814   5.890   2.739   4.546 -0.0759 -0.3133 -0.1227
  188HIS     CG 2815   6.023   2.801   4.595  0.2372  0.5542 -0.2442
  188HIS    ND1 2816   6.042   2.900   4.686 -0.8439  0.4973  0.0388
  188HIS    CD2 2817   6.140   2.764   4.543 -0.2907 -0.9024  0.3904
  188HIS    CE1 2818   6.176   2.929   4.675 -0.3409 -0.3119  0.0582
  188HIS    NE2 2819   6.243   2.846   4.597  0.4053  0.7608  0.3359
  188HIS      H 2820   5.669   2.648   4.419 -0.3909 -0.0835 -0.6185
  188HIS     HA 2821   5.779   2.915   4.503  0.2644  0.0637  0.9715
  188HIS    HB2 2822   5.831   2.710   4.633  0.3603  0.6823  0.5357
  188HIS    HB3 2823   5.908   2.651   4.484 -0.6968  0.0816 -0.8981
  188HIS    HD1 2824   5.966   2.940   4.738 -0.3789 -0.3950  1.5304
  188HIS    HD2 2825   6.148   2.689   4.465 -1.7236 -0.2324 -0.4951
  188HIS    HE1 2826   6.221   3.007   4.735 -0.5479  0.9126 -1.2669
  189SER      N 2827   5.846   2.836   4.198  0.0047  0.1736 -0.5426
  189SER     CA 2828   5.902   2.897   4.079 -0.5266  0.1079  0.6886
  189SER      C 2829   5.878   3.039   4.075  0.5428 -0.4851 -0.2779
  189SER      O 2830   5.959   3.115   4.020  0.4081 -0.0012 -0.0008
  189SER     CB 2831   5.858   2.820   3.956 -0.7592 -0.2810 -0.3543
  189SER     OG 2832   5.735   2.866   3.904 -0.3901 -0.0055 -0.4136
  189SER      H 2833   5.766   2.776   4.190  0.0029  0.0383  0.2982
  189SER     HA 2834   6.009   2.879   4.086 -0.3814  0.2933 -0.5827
  189SER    HB2 2835   5.943   2.816   3.888 -0.1531  1.0190  0.2419
  189SER    HB3 2836   5.842   2.719   3.993  0.4662 -0.4472 -0.1769
  189SER     HG 2837   5.658   2.818   3.935 -0.2325 -0.2273 -0.3610
  190LEU      N 2838   5.762   3.088   4.121 -0.1377 -0.4699 -0.6485
  190LEU     CA 2839   5.721   3.228   4.130 -0.2475 -0.3351 -0.4901
  190LEU      C 2840   5.785   3.308   4.243  0.7583  0.1535  0.1991
  190LEU      O 2841   5.779   3.426   4.230  0.1972 -0.9003 -0.4618
  190LEU     CB 2842   5.569   3.235   4.165  0.5582  0.0425  0.2256
  190LEU     CG 2843   5.468   3.152   4.073  0.4747 -0.0709  1.0164
  190LEU    CD1 2844   5.318   3.174   4.111 -1.0031  0.5483 -0.1888
  190LEU    CD2 2845   5.485   3.196   3.927 -0.2793  0.3845  0.5733
  190LEU      H 2846   5.693   3.023   4.158  0.0734 -0.4265 -0.1575
  190LEU     HA 2847   5.733   3.284   4.038 -1.1597  0.6537 -0.0452
  190LEU    HB2 2848   5.552   3.189   4.262  0.3490  0.0704  0.2029
  190LEU    HB3 2849   5.545   3.341   4.178 -0.4818 -0.1087 -0.2227
  190LEU     HG 2850   5.484   3.045   4.072  2.3152  0.0947 -0.7661
  190LEU   HD11 2851   5.300   3.277   4.139  0.2904  1.1443 -1.3073
  190LEU   HD12 2852   5.256   3.166   4.022  1.2714  0.5669 -1.9389
  190LEU   HD13 2853   5.298   3.100   4.189  1.2454 -1.0266 -0.8769
  190LEU   HD21 2854   5.584   3.180   3.884  0.2331  1.9562  1.0370
  190LEU   HD22 2855   5.403   3.157   3.866  0.2696  0.8345 -0.5150
  190LEU   HD23 2856   5.467   3.304   3.924  0.0543  0.4603  1.1060
  191TYR      N 2857   5.830   3.263   4.360  0.0010  0.9174  0.2740
  191TYR     CA 2858   5.894   3.332   4.470  0.6526  0.0116  0.1007
  191TYR      C 2859   6.038   3.290   4.513 -0.0112 -1.0572  0.8604
  191TYR      O 2860   6.103   3.191   4.473 -0.0881 -0.1608  0.6001
  191TYR     CB 2861   5.793   3.329   4.591 -0.7851  0.0276  0.0789
  191TYR     CG 2862   5.795   3.205   4.673 -0.5128 -0.1962 -0.4321
  191TYR    CD1 2863   5.689   3.116   4.654 -1.1697  0.1588  0.2295
  191TYR    CD2 2864   5.885   3.194   4.780  0.0659 -0.2237  0.5450
  191TYR    CE1 2865   5.675   3.007   4.741 -0.0521  0.0713 -0.0433
  191TYR    CE2 2866   5.872   3.085   4.872  0.4427  0.0971  0.7670
  191TYR     CZ 2867   5.766   2.990   4.850  0.0545 -0.4261 -0.5033
  191TYR     OH 2868   5.759   2.880   4.932  0.3849  0.2309 -0.4046
  191TYR      H 2869   5.844   3.163   4.358 -0.5428  0.8302  0.3737
  191TYR     HA 2870   5.894   3.436   4.437 -1.0040  0.0521  0.0708
  191TYR    HB2 2871   5.829   3.414   4.649  1.0486 -0.1992 -0.5811
  191TYR    HB3 2872   5.697   3.354   4.548 -1.3650  0.5363  1.5481
  191TYR    HD1 2873   5.631   3.118   4.563  0.9097  0.5649 -1.2374
  191TYR    HD2 2874   5.963   3.263   4.806  1.2028 -0.7228 -1.2179
  191TYR    HE1 2875   5.596   2.935   4.731  0.4588 -0.4018 -0.8112
  191TYR    HE2 2876   5.938   3.078   4.957 -0.1303  0.1370  1.2284
  191TYR     HH 2877   5.841   2.847   4.969  0.1354  0.2467  0.1920
  192THR      N 2878   6.098   3.377   4.592  0.0679 -0.6245 -0.2210
  192THR     CA 2879   6.222   3.366   4.661 -0.8489 -0.1254 -0.2607
  192THR      C 2880   6.221   3.402   4.809  0.4672 -0.3340 -0.1011
  192THR      O 2881   6.137   3.482   4.857 -0.5330 -0.1629 -0.5415
  192THR     CB 2882   6.339   3.420   4.576 -0.6484  0.5296 -0.5423
  192THR    OG1 2883   6.334   3.555   4.587 -0.3503  0.1161 -0.1877
  192THR    CG2 2884   6.325   3.402   4.429 -0.6796  0.5120  0.5458
  192THR      H 2885   6.049   3.465   4.603 -1.1065 -1.2053 -0.4960
  192THR     HA 2886   6.236   3.258   4.662 -0.1951 -0.0598 -0.6894
  192THR     HB 2887   6.438   3.388   4.608 -1.4659 -0.9284  0.8376
  192THR    HG1 2888   6.382   3.582   4.666  1.0434  1.1831 -1.2827
  192THR   HG21 2889   6.238   3.450   4.384 -1.7698 -0.6846  1.2375
  192THR   HG22 2890   6.418   3.424   4.377 -0.4706 -0.2350  0.5921
  192THR   HG23 2891   6.316   3.296   4.405 -0.3903  0.6324 -0.1551
  193GLY      N 2892   6.302   3.344   4.895 -0.3449 -0.0100  0.8545
  193GLY     CA 2893   6.306   3.365   5.038  0.0589 -0.1645 -1.2824
  193GLY      C 2894   6.190   3.279   5.112  0.1193  0.6012  0.0540
  193GLY      O 2895   6.119   3.200   5.047  0.4107 -0.0222 -0.1128
  193GLY      H 2896   6.382   3.294   4.858 -0.4171 -0.8900  1.7799
  193GLY    HA2 2897   6.400   3.353   5.091 -0.2789  1.3906 -0.1683
  193GLY    HA3 2898   6.281   3.469   5.060  0.0427 -0.3667 -0.2758
  194SER      N 2899   6.166   3.298   5.241 -0.0979  0.0076  0.0289
  194SER     CA 2900   6.056   3.241   5.317  0.3145 -0.3051 -0.4443
  194SER      C 2901   5.919   3.307   5.293 -0.6975  0.3528  0.5931
  194SER      O 2902   5.894   3.422   5.270 -0.7048 -0.4183  0.3125
  194SER     CB 2903   6.091   3.234   5.467 -0.5074 -0.4008 -0.1506
  194SER     OG 2904   6.003   3.160   5.542  0.6695 -0.4099 -0.2196
  194SER      H 2905   6.220   3.371   5.285 -0.7014  0.2812  0.3344
  194SER     HA 2906   6.050   3.138   5.282 -0.2640 -0.6453  0.5643
  194SER    HB2 2907   6.184   3.179   5.483 -0.1925  0.1539 -0.0236
  194SER    HB3 2908   6.097   3.335   5.509  0.2623 -0.2762 -0.5228
  194SER     HG 2909   5.997   3.075   5.496 -1.3772 -0.7739  0.5260
  195LEU      N 2910   5.810   3.224   5.281  0.1775 -0.3887  0.1206
  195LEU     CA 2911   5.671   3.279   5.298  0.3422  0.0066 -0.6499
  195LEU      C 2912   5.652   3.332   5.442 -0.9668  1.1519 -0.3382
  195LEU      O 2913   5.676   3.249   5.536 -0.0721 -0.5819  0.4945
  195LEU     CB 2914   5.572   3.164   5.270 -0.4839 -0.3164 -0.4807
  195LEU     CG 2915   5.552   3.142   5.118  0.6416  0.7972 -0.0937
  195LEU    CD1 2916   5.486   3.006   5.090  0.3681 -0.3602 -0.4556
  195LEU    CD2 2917   5.471   3.254   5.058  0.2194 -0.0628  0.0582
  195LEU      H 2918   5.821   3.126   5.303 -0.4502 -0.6701 -0.7066
  195LEU     HA 2919   5.647   3.360   5.229 -1.8160  0.0878  0.0610
  195LEU    HB2 2920   5.603   3.067   5.309  0.3417 -0.2534 -0.9353
  195LEU    HB3 2921   5.476   3.183   5.318 -0.5131  0.9869 -0.9789
  195LEU     HG 2922   5.646   3.150   5.064  0.4355  1.7651 -0.3618
  195LEU   HD11 2923   5.389   2.995   5.138 -0.1613  0.5484 -1.2565
  195LEU   HD12 2924   5.448   2.996   4.989 -1.0794 -0.6846  0.0752
  195LEU   HD13 2925   5.540   2.921   5.132  1.2815  0.4019 -0.0177
  195LEU   HD21 2926   5.464   3.250   4.949 -1.2860  0.1875  0.1006
  195LEU   HD22 2927   5.368   3.249   5.093  0.4234  0.2787  0.7550
  195LEU   HD23 2928   5.516   3.350   5.085 -0.7390  0.3255  0.3695
  196TRP      N 2929   5.585   3.442   5.467  0.6851 -0.4384 -0.0541
  196TRP     CA 2930   5.537   3.495   5.590  0.8953 -0.4049 -0.9808
  196TRP      C 2931   5.388   3.525   5.584  0.2412 -0.7134 -0.4041
  196TRP      O 2932   5.344   3.606   5.504  0.3744  0.5125 -0.4163
  196TRP     CB 2933   5.619   3.613   5.640 -0.7191 -0.0706  0.4404
  196TRP     CG 2934   5.758   3.571   5.698  0.4802 -0.2588 -0.2517
  196TRP    CD1 2935   5.869   3.538   5.632 -0.7993 -0.1720  0.1338
  196TRP    CD2 2936   5.789   3.541   5.831  0.1006  0.3813 -0.2577
  196TRP    NE1 2937   5.971   3.499   5.719 -0.2227  0.2747 -0.3242
  196TRP    CE2 2938   5.926   3.500   5.846 -0.4577  0.4134 -0.0529
  196TRP    CE3 2939   5.709   3.544   5.949 -0.1330  0.2330 -0.4348
  196TRP    CZ2 2940   5.978   3.439   5.959  0.3387 -0.4206  0.1051
  196TRP    CZ3 2941   5.772   3.510   6.071 -0.3425 -0.0263 -0.0844
  196TRP    CH2 2942   5.905   3.451   6.076  0.5065  0.0546  0.0918
  196TRP      H 2943   5.568   3.495   5.383  0.0754 -0.8267 -0.1872
  196TRP     HA 2944   5.550   3.421   5.668 -0.5973  0.2838  0.0126
  196TRP    HB2 2945   5.620   3.680   5.554 -0.6339 -0.2875  0.2689
  196TRP    HB3 2946   5.557   3.667   5.712 -0.8954  0.1511  0.1287
  196TRP    HD1 2947   5.885   3.554   5.527  0.9849  1.1979  0.5131
  196TRP    HE1 2948   6.063   3.465   5.693  0.2945  0.7366  0.7566
  196TRP    HE3 2949   5.603   3.568   5.950 -0.0214  0.7479 -0.0037
  196TRP    HZ2 2950   6.083   3.416   5.961  0.5194 -0.0381 -1.6576
  196TRP    HZ3 2951   5.714   3.517   6.162 -0.7237 -0.4699 -0.2883
  196TRP    HH2 2952   5.939   3.423   6.175 -0.0607 -0.0630  0.2644
  197TYR      N 2953   5.318   3.488   5.688  0.5529  0.2892  0.2249
  197TYR     CA 2954   5.168   3.492   5.680 -1.2336  0.7544  0.3414
  197TYR      C 2955   5.099   3.576   5.786  0.2848 -0.3185 -1.1162
  197TYR      O 2956   5.146   3.590   5.899 -0.2197 -0.4263  0.9620
  197TYR     CB 2957   5.109   3.349   5.681  0.3741  0.0468 -0.4262
  197TYR     CG 2958   5.118   3.251   5.565  0.4677 -1.2299 -0.8235
  197TYR    CD1 2959   5.009   3.244   5.480  0.7354 -0.4027  0.3513
  197TYR    CD2 2960   5.237   3.188   5.542 -0.2312  1.1279  0.6293
  197TYR    CE1 2961   5.022   3.165   5.361  0.1941 -0.0232  0.5101
  197TYR    CE2 2962   5.245   3.093   5.435 -0.0030 -0.3895 -0.3299
  197TYR     CZ 2963   5.131   3.081   5.349 -0.2846 -0.4062  0.8305
  197TYR     OH 2964   5.140   2.993   5.241 -0.0441  0.1806  0.0587
  197TYR      H 2965   5.361   3.422   5.752 -0.7438 -0.7549  0.1106
  197TYR     HA 2966   5.137   3.536   5.586  0.1415  0.0074 -0.5260
  197TYR    HB2 2967   5.151   3.300   5.769 -1.0300  0.6779  0.6775
  197TYR    HB3 2968   5.002   3.359   5.700  0.4465  1.6495 -0.5491
  197TYR    HD1 2969   4.918   3.299   5.498  0.5867 -0.2017 -0.8471
  197TYR    HD2 2970   5.324   3.199   5.606  0.9990 -0.9687 -0.4627
  197TYR    HE1 2971   4.941   3.159   5.290  0.1484 -1.4506  0.6330
  197TYR    HE2 2972   5.332   3.030   5.420  0.0595 -0.7828  1.2944
  197TYR     HH 2973   5.202   2.920   5.254  0.4849  0.3621 -1.1971
  198THR      N 2974   4.996   3.647   5.749  0.3695 -0.1985  0.7328
  198THR     CA 2975   4.901   3.736   5.818  0.5976 -0.7698 -0.0894
  198THR      C 2976   4.761   3.674   5.821  0.3364 -0.6586  0.6165
  198THR      O 2977   4.713   3.618   5.720  0.4809  0.1049 -0.3076
  198THR     CB 2978   4.909   3.878   5.757  0.1803 -0.1228  0.3951
  198THR    OG1 2979   4.854   3.971   5.840 -0.2965  0.1487 -0.2666
  198THR    CG2 2980   4.856   3.894   5.614  1.0439 -0.0538  0.6965
  198THR      H 2981   4.967   3.626   5.655  0.6485 -1.5264  0.9016
  198THR     HA 2982   4.940   3.748   5.919  0.0798 -0.9149  0.1353
  198THR     HB 2983   5.015   3.900   5.750  0.0652  0.3340 -0.0480
  198THR    HG1 2984   4.912   3.974   5.916  0.7072 -0.9173 -0.9084
  198THR   HG21 2985   4.918   3.831   5.550  0.2394 -2.4841  2.0469
  198THR   HG22 2986   4.751   3.866   5.616  0.9642  0.1656  0.0292
  198THR   HG23 2987   4.848   3.996   5.576 -1.3353 -0.6400 -0.7618
  199PRO      N 2988   4.692   3.688   5.934  0.4006 -0.3440 -0.7318
  199PRO     CA 2989   4.559   3.636   5.959  0.3513  0.0773  0.2304
  199PRO      C 2990   4.448   3.728   5.890 -0.0784 -0.9500  0.3682
  199PRO      O 2991   4.459   3.853   5.902  0.1824 -0.0485 -0.5040
  199PRO     CB 2992   4.534   3.632   6.112 -0.6461  0.5832 -0.2655
  199PRO     CG 2993   4.625   3.749   6.158 -0.9892 -0.0231  0.1443
  199PRO     CD 2994   4.746   3.746   6.062  0.9391 -0.5405 -0.5045
  199PRO     HA 2995   4.539   3.535   5.923 -1.1390  0.3211  0.2532
  199PRO    HB2 2996   4.428   3.652   6.128 -0.5479  0.5812  0.4426
  199PRO    HB3 2997   4.566   3.533   6.145 -1.4098 -0.0115 -1.1999
  199PRO    HG2 2998   4.584   3.849   6.140 -0.2172  0.1425 -0.8973
  199PRO    HG3 2999   4.653   3.736   6.263 -0.1248  0.4560 -0.0086
  199PRO    HD2 3000   4.817   3.668   6.092  0.7867 -0.6120 -0.3243
  199PRO    HD3 3001   4.787   3.846   6.049 -1.3680  0.4858 -0.8621
  200ILE      N 3002   4.347   3.677   5.812 -0.8321  0.0772 -0.3435
  200ILE     CA 3003   4.231   3.754   5.757 -0.1671 -0.7204  0.1593
  200ILE      C 3004   4.128   3.785   5.866 -0.1107  0.4177 -0.0107
  200ILE      O 3005   4.065   3.693   5.930  0.1078 -0.4781 -0.1010
  200ILE     CB 3006   4.165   3.689   5.644 -0.2579  1.0685 -0.2293
  200ILE    CG1 3007   4.263   3.644   5.532  0.3223 -0.0879 -0.5860
  200ILE    CG2 3008   4.061   3.788   5.582 -0.2801 -0.1598  0.0730
  200ILE    CD1 3009   4.205   3.547   5.435  0.6644  0.9018  0.4233
  200ILE      H 3010   4.345   3.576   5.809  0.8412 -0.0255 -0.2596
  200ILE     HA 3011   4.275   3.846   5.721 -0.7865 -0.3212  0.3880
  200ILE     HB 3012   4.114   3.601   5.683  0.3221  0.1204 -1.4695
  200ILE   HG12 3013   4.293   3.729   5.471  0.5483  0.8493  0.7501
  200ILE   HG13 3014   4.350   3.597   5.577  1.5163  1.3191 -1.2588
  200ILE   HG21 3015   4.111   3.885   5.572  0.0626 -0.4124 -0.9050
  200ILE   HG22 3016   4.044   3.764   5.477  0.8478  0.9586 -0.4277
  200ILE   HG23 3017   3.970   3.794   5.640 -0.6326  0.3335 -0.5041
  200ILE   HD11 3018   4.114   3.503   5.476  0.6298  0.1166 -0.4410
  200ILE   HD12 3019   4.184   3.599   5.341  0.0650  0.4105  0.2704
  200ILE   HD13 3020   4.269   3.465   5.404 -1.2889 -0.5489 -0.1443
  201ARG      N 3021   4.112   3.914   5.885 -0.4412  0.3266 -0.7896
  201ARG     CA 3022   4.032   3.976   5.998 -0.4468  0.0341  0.4735
  201ARG      C 3023   3.885   3.948   5.990  0.2522  0.2215  0.4802
  201ARG      O 3024   3.828   3.897   6.088  0.3470 -0.6384  0.3845
  201ARG     CB 3025   4.060   4.132   6.000  0.2770  0.6727  0.4833
  201ARG     CG 3026   4.019   4.198   6.137 -0.6493 -0.1000  0.5091
  201ARG     CD 3027   4.059   4.342   6.135  0.7493  0.7863  0.4605
  201ARG     NE 3028   4.031   4.399   6.264  0.8119 -0.0474 -0.5546
  201ARG     CZ 3029   3.959   4.515   6.280  0.1673 -0.5346 -0.0724
  201ARG    NH1 3030   3.897   4.581   6.184 -0.0622 -0.3667  0.2844
  201ARG    NH2 3031   3.932   4.547   6.402  0.5671 -0.0866  0.1487
  201ARG      H 3032   4.157   3.970   5.815  0.1128  0.4449 -0.3527
  201ARG     HA 3033   4.068   3.928   6.089  0.6244 -0.1275 -0.0123
  201ARG    HB2 3034   4.164   4.157   5.978  0.3077 -0.8024 -1.5524
  201ARG    HB3 3035   3.997   4.179   5.925 -1.5325 -0.5497  1.1254
  201ARG    HG2 3036   3.912   4.190   6.155 -0.3987 -1.5934  1.7747
  201ARG    HG3 3037   4.074   4.147   6.216  0.0652 -0.0134  0.0892
  201ARG    HD2 3038   4.163   4.349   6.101  0.7758  0.5759  0.4962
  201ARG    HD3 3039   3.999   4.395   6.061  1.6999  0.3390 -0.7154
  201ARG     HE 3040   4.042   4.355   6.354 -0.8922  1.0133  0.2879
  201ARG   HH11 3041   3.834   4.654   6.213 -0.7197 -0.7347 -0.1730
  201ARG   HH12 3042   3.921   4.577   6.086  0.1091  0.1826  0.2969
  201ARG   HH21 3043   3.870   4.624   6.421  0.2811 -0.0584 -0.8037
  201ARG   HH22 3044   3.989   4.511   6.478 -0.2672  1.3638  1.5949
  202ARG      N 3045   3.827   3.963   5.865 -0.6445  0.4412 -0.0219
  202ARG     CA 3046   3.688   3.927   5.851 -0.4540 -0.1197  1.4462
  202ARG      C 3047   3.664   3.891   5.702 -0.4735  0.1022  0.5528
  202ARG      O 3048   3.731   3.954   5.617  0.3354 -0.4305 -0.3393
  202ARG     CB 3049   3.609   4.053   5.890 -0.6007  0.2697 -0.5643
  202ARG     CG 3050   3.452   4.041   5.881 -0.0872  0.3399 -0.6415
  202ARG     CD 3051   3.382   4.150   5.969 -0.6768 -0.2966  0.0279
  202ARG     NE 3052   3.391   4.288   5.907 -0.1702  1.1869 -0.2958
  202ARG     CZ 3053   3.293   4.360   5.864 -0.0659  0.3559  0.5967
  202ARG    NH1 3054   3.290   4.489   5.887  0.2038  0.2505 -1.1614
  202ARG    NH2 3055   3.188   4.315   5.800 -0.4888  0.0107 -0.3682
  202ARG      H 3056   3.880   4.007   5.791  0.0538 -0.8599 -0.3555
  202ARG     HA 3057   3.671   3.835   5.905 -0.0593 -0.0660  1.6708
  202ARG    HB2 3058   3.634   4.076   5.993 -0.5754  0.2571 -0.5679
  202ARG    HB3 3059   3.644   4.138   5.831  0.5662  0.6118  0.5390
  202ARG    HG2 3060   3.407   4.038   5.782  0.1654  1.0838 -0.7966
  202ARG    HG3 3061   3.432   3.949   5.936 -0.8113  0.4432 -0.7128
  202ARG    HD2 3062   3.276   4.124   5.972 -0.6360 -0.4237  0.4370
  202ARG    HD3 3063   3.424   4.148   6.069  0.5235  0.0199 -0.4288
  202ARG     HE 3064   3.469   4.335   5.952  1.1383 -0.3576 -0.7360
  202ARG   HH11 3065   3.236   4.548   5.825  0.1262  0.5063 -0.8530
  202ARG   HH12 3066   3.365   4.521   5.946 -0.0976 -0.7887 -0.1359
  202ARG   HH21 3067   3.121   4.378   5.758  0.6603  0.8167 -1.0861
  202ARG   HH22 3068   3.185   4.214   5.798  1.8075 -0.2578  1.3892
  203GLU      N 3069   3.574   3.795   5.667  0.2509  0.1965  0.4781
  203GLU     CA 3070   3.543   3.750   5.534  0.5200  0.5891 -0.5016
  203GLU      C 3071   3.456   3.853   5.460  0.0746  0.0349  0.0959
  203GLU      O 3072   3.338   3.837   5.447  0.2507 -0.0873 -0.3334
  203GLU     CB 3073   3.483   3.601   5.530 -0.2582 -0.9868  0.1928
  203GLU     CG 3074   3.576   3.503   5.586 -0.3419  0.1287 -0.0068
  203GLU     CD 3075   3.529   3.363   5.580 -0.3203  0.2781  0.0323
  203GLU    OE1 3076   3.603   3.279   5.638 -0.5310  0.1854  0.3990
  203GLU    OE2 3077   3.423   3.333   5.520 -0.0632  0.1073  0.3822
  203GLU      H 3078   3.527   3.741   5.738 -1.3584  0.3177 -0.3964
  203GLU     HA 3079   3.635   3.754   5.476  0.6720 -0.0602 -0.3176
  203GLU    HB2 3080   3.405   3.596   5.606 -0.2903 -0.9075  0.1656
  203GLU    HB3 3081   3.454   3.584   5.427 -0.2455 -0.8504  0.1659
  203GLU    HG2 3082   3.676   3.521   5.547 -0.8811  1.1096 -1.0458
  203GLU    HG3 3083   3.577   3.525   5.693 -0.7097  0.2271 -0.0205
  204TRP      N 3084   3.516   3.966   5.418  0.4264  0.4492  0.3979
  204TRP     CA 3085   3.439   4.050   5.329  0.5807 -0.3718  0.3401
  204TRP      C 3086   3.536   4.091   5.218 -0.0357  0.1838  0.4098
  204TRP      O 3087   3.566   4.018   5.125  0.1348  0.1790 -0.3664
  204TRP     CB 3088   3.376   4.169   5.406 -0.2612  0.0710  0.4913
  204TRP     CG 3089   3.443   4.270   5.490 -0.7566 -0.1747 -0.0874
  204TRP    CD1 3090   3.567   4.260   5.541  0.0832 -0.4094 -0.1870
  204TRP    CD2 3091   3.395   4.403   5.521  0.0042 -0.6299 -0.1909
  204TRP    NE1 3092   3.592   4.380   5.614 -0.7049 -0.1170  0.3305
  204TRP    CE2 3093   3.493   4.471   5.605 -0.0318 -0.2081  0.0947
  204TRP    CE3 3094   3.276   4.480   5.488 -1.1158  0.9221  0.5484
  204TRP    CZ2 3095   3.480   4.606   5.652 -0.0118  0.3473 -0.1218
  204TRP    CZ3 3096   3.262   4.605   5.541 -0.4061 -0.3194  0.1006
  204TRP    CH2 3097   3.364   4.673   5.620  0.4255 -0.0063  0.3504
  204TRP      H 3098   3.615   3.984   5.418  0.3065  1.5050 -1.1216
  204TRP     HA 3099   3.362   3.993   5.276  0.2803  0.2864  0.0446
  204TRP    HB2 3100   3.332   4.236   5.332 -0.0856 -0.6132 -0.2650
  204TRP    HB3 3101   3.295   4.126   5.465 -0.4416 -1.3753 -0.6848
  204TRP    HD1 3102   3.645   4.188   5.524  1.0278  0.5828 -0.3053
  204TRP    HE1 3103   3.680   4.399   5.658 -0.2103 -0.4513 -0.4805
  204TRP    HE3 3104   3.200   4.429   5.431 -0.2390  0.8290 -0.6301
  204TRP    HZ2 3105   3.559   4.649   5.712  0.0943 -0.8350  0.6541
  204TRP    HZ3 3106   3.179   4.666   5.512 -0.0176  0.3429  0.3285
  204TRP    HH2 3107   3.349   4.769   5.669 -0.4380  0.0952 -0.0661
  205TYR      N 3108   3.604   4.208   5.228  1.1379  0.0129  0.5346
  205TYR     CA 3109   3.728   4.232   5.166 -0.7266 -0.5943 -0.2087
  205TYR      C 3110   3.841   4.131   5.212  0.3260  0.2443 -0.0748
  205TYR      O 3111   3.816   4.065   5.315 -0.0641 -0.0134 -0.2934
  205TYR     CB 3112   3.777   4.377   5.190  0.4973 -0.7930 -0.0787
  205TYR     CG 3113   3.686   4.487   5.140 -0.2841 -0.2616 -0.3404
  205TYR    CD1 3114   3.686   4.508   5.005  1.6272 -0.3732  0.2463
  205TYR    CD2 3115   3.588   4.543   5.226  1.1843 -1.2109 -0.1249
  205TYR    CE1 3116   3.585   4.593   4.953 -0.2284 -0.2128 -0.0946
  205TYR    CE2 3117   3.494   4.639   5.173 -0.6360  0.3091 -1.0339
  205TYR     CZ 3118   3.491   4.662   5.035  0.1055  0.0423 -0.4298
  205TYR     OH 3119   3.398   4.749   4.987  0.2326 -0.1669  0.5190
  205TYR      H 3120   3.582   4.267   5.307  0.4225 -0.0592  0.4038
  205TYR     HA 3121   3.715   4.219   5.058 -1.3152 -0.1314 -0.2008
  205TYR    HB2 3122   3.787   4.388   5.298 -1.2254 -1.4612  0.2028
  205TYR    HB3 3123   3.871   4.402   5.141  0.0098  1.8461  0.0261
  205TYR    HD1 3124   3.744   4.448   4.936 -0.4043 -1.2056 -0.9419
  205TYR    HD2 3125   3.576   4.519   5.331 -0.2107  0.0293  0.0763
  205TYR    HE1 3126   3.585   4.605   4.845  0.4055  1.3250  0.0326
  205TYR    HE2 3127   3.418   4.681   5.237  0.1144 -1.0270  0.9507
  205TYR     HH 3128   3.410   4.768   4.893 -0.9161 -0.1448  0.3406
  206TYR      N 3129   3.968   4.138   5.160  0.5914 -0.9165  0.1145
  206TYR     CA 3130   4.082   4.082   5.224 -0.5669  0.3673  0.0321
  206TYR      C 3131   4.140   4.174   5.331  0.0279 -0.2071  0.0700
  206TYR      O 3132   4.250   4.233   5.316  0.1092  0.1845 -0.3806
  206TYR     CB 3133   4.182   4.040   5.117  0.0385 -0.6267  0.4978
  206TYR     CG 3134   4.144   3.919   5.026 -0.5065 -1.2440 -0.1852
  206TYR    CD1 3135   4.152   3.789   5.087  0.1387 -1.0976 -0.0088
  206TYR    CD2 3136   4.084   3.939   4.898  0.7650  0.2843 -0.5906
  206TYR    CE1 3137   4.121   3.678   5.014  0.8362 -0.1687 -0.3054
  206TYR    CE2 3138   4.033   3.820   4.840  1.1361 -0.0240  0.7265
  206TYR     CZ 3139   4.041   3.691   4.895 -0.2724 -0.5435 -0.1330
  206TYR     OH 3140   3.969   3.591   4.842  0.0128  1.2980 -0.1422
  206TYR      H 3141   3.981   4.207   5.087 -1.0823 -1.2920 -0.6434
  206TYR     HA 3142   4.053   3.990   5.274 -1.6918  1.0009  0.6241
  206TYR    HB2 3143   4.204   4.124   5.051  0.6516 -1.4173 -0.3461
  206TYR    HB3 3144   4.278   4.030   5.168 -0.1146  0.1395  0.9803
  206TYR    HD1 3145   4.182   3.771   5.190 -0.1112 -0.3158  0.2119
  206TYR    HD2 3146   4.071   4.037   4.854 -0.1587  0.4686  0.0396
  206TYR    HE1 3147   4.128   3.581   5.063  0.1447  0.1594  0.4914
  206TYR    HE2 3148   3.980   3.826   4.746 -0.5624  0.0475  1.5976
  206TYR     HH 3149   3.923   3.614   4.761  0.8497 -0.0041 -1.0694
  207GLU      N 3150   4.057   4.188   5.437  0.7832  0.0797 -0.5394
  207GLU     CA 3151   4.090   4.277   5.552 -0.5548  0.3434  0.6103
  207GLU      C 3152   4.200   4.215   5.635 -0.5723  0.0118  0.6240
  207GLU      O 3153   4.186   4.109   5.686 -0.0533  0.0966 -0.4381
  207GLU     CB 3154   3.969   4.338   5.618 -0.0364 -0.3896  0.0502
  207GLU     CG 3155   4.006   4.442   5.724 -0.3721  0.2960 -0.5254
  207GLU     CD 3156   3.896   4.506   5.813  0.6185  0.3919 -0.1488
  207GLU    OE1 3157   3.779   4.470   5.790 -0.3042 -0.4773 -0.4512
  207GLU    OE2 3158   3.936   4.587   5.902  0.3281  0.2941 -0.2657
  207GLU      H 3159   3.966   4.145   5.437 -0.4891  2.4436 -0.0145
  207GLU     HA 3160   4.135   4.364   5.503  0.3445 -0.4291 -0.0078
  207GLU    HB2 3161   3.908   4.393   5.547 -1.4865 -1.6575  0.1976
  207GLU    HB3 3162   3.907   4.258   5.658  0.2523 -0.7663 -0.2384
  207GLU    HG2 3163   4.061   4.386   5.800  0.2593 -0.3924 -1.4403
  207GLU    HG3 3164   4.080   4.511   5.681  1.8406 -1.6738 -0.3272
  208VAL      N 3165   4.309   4.289   5.641  0.3963  0.4145  0.4351
  208VAL     CA 3166   4.420   4.262   5.726 -0.3323 -0.4821 -0.4082
  208VAL      C 3167   4.441   4.380   5.828 -0.0249  0.1035 -0.2265
  208VAL      O 3168   4.354   4.467   5.846 -0.1670  0.1548  1.2870
  208VAL     CB 3169   4.549   4.246   5.644 -0.4404  0.0149  1.0098
  208VAL    CG1 3170   4.540   4.125   5.541  0.2982  0.2767 -0.9463
  208VAL    CG2 3171   4.580   4.360   5.546 -0.9704 -0.4755 -1.4784
  208VAL      H 3172   4.318   4.367   5.578  1.0571 -0.8717 -1.2410
  208VAL     HA 3173   4.395   4.176   5.790  0.5141 -0.9174 -0.6337
  208VAL     HB 3174   4.632   4.236   5.714 -0.0941  0.5716  0.6974
  208VAL   HG11 3175   4.506   4.041   5.601 -1.3098  0.5617 -1.3622
  208VAL   HG12 3176   4.467   4.142   5.462 -0.0042  0.5708 -0.6106
  208VAL   HG13 3177   4.644   4.111   5.512  1.0853  0.3434  1.4148
  208VAL   HG21 3178   4.581   4.454   5.602 -2.1787 -0.4854 -1.3812
  208VAL   HG22 3179   4.676   4.338   5.499  0.0691  0.1187  0.1691
  208VAL   HG23 3180   4.516   4.383   5.461 -0.5759 -0.5302 -1.7927
  209ILE      N 3181   4.556   4.390   5.904  0.0007 -0.2590  0.2912
  209ILE     CA 3182   4.612   4.497   5.994  0.6154  0.4105 -0.2152
  209ILE      C 3183   4.758   4.517   5.968 -0.1590 -0.9570 -0.0786
  209ILE      O 3184   4.840   4.428   5.963 -0.1641  0.2910 -0.4468
  209ILE     CB 3185   4.587   4.448   6.145 -0.8585  0.7267 -0.7149
  209ILE    CG1 3186   4.436   4.424   6.183  0.2767  0.5427  0.1778
  209ILE    CG2 3187   4.651   4.536   6.257  0.1609  1.3103  0.1370
  209ILE    CD1 3188   4.408   4.351   6.317  0.4044 -0.9526  0.9000
  209ILE      H 3189   4.618   4.310   5.896  0.1866 -0.0745 -0.2187
  209ILE     HA 3190   4.551   4.587   5.986  0.4715  0.3139 -0.1958
  209ILE     HB 3191   4.630   4.347   6.143 -1.2032  0.5638 -0.1745
  209ILE   HG12 3192   4.380   4.517   6.186 -1.3979 -0.3324 -0.6638
  209ILE   HG13 3193   4.382   4.359   6.113 -0.0842  0.4935  0.4944
  209ILE   HG21 3194   4.696   4.477   6.338 -2.9481 -1.2783  0.3995
  209ILE   HG22 3195   4.724   4.607   6.218  0.3963  0.7247 -0.5319
  209ILE   HG23 3196   4.563   4.583   6.302 -0.5764 -0.1913  0.3936
  209ILE   HD11 3197   4.308   4.308   6.311  0.3122 -0.7180 -2.0600
  209ILE   HD12 3198   4.475   4.266   6.330  0.3589 -1.0284  0.6393
  209ILE   HD13 3199   4.418   4.430   6.392  0.3965  0.8449 -0.8274
  210ILE      N 3200   4.797   4.647   5.962  0.3929 -0.0314 -0.0079
  210ILE     CA 3201   4.928   4.707   5.920  0.2732  1.0532 -0.5151
  210ILE      C 3202   4.983   4.768   6.047  0.4196 -0.5566 -0.5215
  210ILE      O 3203   4.930   4.878   6.074  0.4135  0.1639  0.2679
  210ILE     CB 3204   4.917   4.803   5.807  0.2590 -0.9414  0.6792
  210ILE    CG1 3205   4.854   4.734   5.682  0.6385  0.3320  0.3428
  210ILE    CG2 3206   5.051   4.872   5.772 -1.0157 -0.7476 -0.4245
  210ILE    CD1 3207   4.946   4.628   5.627  0.8294  1.2750  0.3892
  210ILE      H 3208   4.724   4.717   5.975  0.6030  0.6120 -1.7165
  210ILE     HA 3209   5.003   4.630   5.899 -0.1661  0.3310  0.4276
  210ILE     HB 3210   4.856   4.887   5.839  1.8916  0.6608 -0.0804
  210ILE   HG12 3211   4.756   4.690   5.701  0.6765 -0.3972 -0.9179
  210ILE   HG13 3212   4.842   4.806   5.601 -0.7546  0.1632  0.3396
  210ILE   HG21 3213   5.127   4.807   5.729 -0.4892  0.0365 -0.7205
  210ILE   HG22 3214   5.031   4.945   5.694  0.3636  0.0151 -0.1435
  210ILE   HG23 3215   5.083   4.927   5.861 -2.1030  0.1937 -0.5727
  210ILE   HD11 3216   5.030   4.666   5.568  0.9537  0.1507 -0.1994
  210ILE   HD12 3217   4.973   4.559   5.706  0.3423  0.5675 -0.0473
  210ILE   HD13 3218   4.890   4.575   5.549  1.0767  1.7146 -0.1035
  211VAL      N 3219   5.072   4.707   6.124 -0.3465  0.0615  0.5349
  211VAL     CA 3220   5.102   4.750   6.261  0.5512  0.0045  0.5052
  211VAL      C 3221   5.208   4.858   6.272  0.1623  0.3570  0.6470
  211VAL      O 3222   5.223   4.924   6.377 -0.0711  0.3633 -0.3356
  211VAL     CB 3223   5.147   4.632   6.348  0.1239 -0.3811  0.6846
  211VAL    CG1 3224   5.037   4.526   6.369  0.1456  0.4369 -0.3060
  211VAL    CG2 3225   5.275   4.555   6.313  0.3389 -0.3837 -0.3384
  211VAL      H 3226   5.102   4.617   6.089 -1.0159  0.6595 -1.9927
  211VAL     HA 3227   5.013   4.791   6.308  0.6284 -1.2049  1.8628
  211VAL     HB 3228   5.166   4.674   6.446 -0.1182  2.7235 -0.3878
  211VAL   HG11 3229   4.933   4.559   6.371 -0.6911 -1.7431  1.6572
  211VAL   HG12 3230   5.047   4.441   6.302  0.6311 -0.2814  0.6368
  211VAL   HG13 3231   5.061   4.491   6.470  1.4435 -0.2215 -0.7940
  211VAL   HG21 3232   5.255   4.496   6.223 -0.6792 -0.2031 -0.2574
  211VAL   HG22 3233   5.357   4.625   6.301 -0.6043  0.8485  0.0006
  211VAL   HG23 3234   5.301   4.501   6.404 -0.7256 -0.5020 -0.0755
  212ARG      N 3235   5.299   4.875   6.171 -0.2886  0.1193 -0.2660
  212ARG     CA 3236   5.402   4.974   6.166 -0.1086  0.1441 -0.5459
  212ARG      C 3237   5.450   4.995   6.024  0.3855  0.3146  0.0819
  212ARG      O 3238   5.432   4.900   5.949  0.0530  0.5923  0.6134
  212ARG     CB 3239   5.517   4.932   6.264 -0.0488  0.1621  0.3372
  212ARG     CG 3240   5.652   5.012   6.251  0.6929  0.4717  0.4846
  212ARG     CD 3241   5.756   4.945   6.333 -0.2507  1.1141 -0.5879
  212ARG     NE 3242   5.880   5.023   6.343 -0.1309 -0.3068 -0.4258
  212ARG     CZ 3243   5.903   5.123   6.422 -0.3837  0.6777  0.4115
  212ARG    NH1 3244   5.822   5.176   6.504  0.3357 -0.1026 -0.0144
  212ARG    NH2 3245   6.021   5.174   6.412 -0.3233 -0.1254  0.1425
  212ARG      H 3246   5.289   4.822   6.085  1.6479  0.5316 -0.8276
  212ARG     HA 3247   5.362   5.071   6.197  0.1825  0.3329 -0.7507
  212ARG    HB2 3248   5.485   4.950   6.366  0.0191  1.4201  0.1608
  212ARG    HB3 3249   5.533   4.826   6.244 -0.1091  0.2677 -0.3229
  212ARG    HG2 3250   5.691   5.010   6.149  0.2550 -0.6844  0.3093
  212ARG    HG3 3251   5.635   5.113   6.289 -0.8216  0.5167 -0.1496
  212ARG    HD2 3252   5.717   4.925   6.433  0.5909 -0.1544 -0.4742
  212ARG    HD3 3253   5.779   4.848   6.290  0.6954  1.5768 -1.2020
  212ARG     HE 3254   5.965   4.990   6.301 -0.3200 -0.7852 -0.4429
  212ARG   HH11 3255   5.850   5.266   6.541 -0.1925  0.0533  0.0251
  212ARG   HH12 3256   5.729   5.137   6.497  0.3293  0.0362 -0.7934
  212ARG   HH21 3257   6.040   5.258   6.464  1.1508 -0.5880  0.4685
  212ARG   HH22 3258   6.094   5.125   6.362  0.0113 -0.0734  0.5633
  213VAL      N 3259   5.503   5.112   5.991  0.1930  0.4020 -0.2871
  213VAL     CA 3260   5.577   5.146   5.865  0.4816 -0.4650  0.3211
  213VAL      C 3261   5.707   5.219   5.888 -0.0986 -0.1746  0.3106
  213VAL      O 3262   5.714   5.316   5.964  0.2041 -0.2200  0.1342
  213VAL     CB 3263   5.491   5.221   5.765  0.1786 -0.3359  0.1644
  213VAL    CG1 3264   5.558   5.259   5.631 -0.1465 -0.0819  0.0628
  213VAL    CG2 3265   5.354   5.155   5.741 -0.8701 -0.7622 -0.0633
  213VAL      H 3266   5.495   5.185   6.061  0.4170 -0.2768  0.4791
  213VAL     HA 3267   5.600   5.051   5.816 -0.3265 -1.0877  1.0916
  213VAL     HB 3268   5.462   5.312   5.816 -1.4016 -1.0120  0.5699
  213VAL   HG11 3269   5.592   5.170   5.579  1.4368  0.4068  0.1404
  213VAL   HG12 3270   5.477   5.307   5.575 -0.3331  0.5577  0.8402
  213VAL   HG13 3271   5.645   5.324   5.644  0.4268 -0.7370 -0.3690
  213VAL   HG21 3272   5.375   5.048   5.733  0.2875 -0.5726  0.1610
  213VAL   HG22 3273   5.299   5.171   5.834  0.9090  0.7446  0.8595
  213VAL   HG23 3274   5.318   5.185   5.642  0.8847 -1.4852 -1.0168
  214GLU      N 3275   5.816   5.174   5.826 -0.4263 -0.3265  0.3086
  214GLU     CA 3276   5.953   5.248   5.816  1.4859  0.3437 -0.7232
  214GLU      C 3277   5.987   5.303   5.681  1.0052  0.0993 -0.4987
  214GLU      O 3278   5.949   5.244   5.579  0.0292 -1.0149  0.0321
  214GLU     CB 3279   6.059   5.159   5.883  0.2982  0.4082 -0.0269
  214GLU     CG 3280   6.037   5.141   6.041 -0.3569  0.5732  0.8351
  214GLU     CD 3281   6.136   5.034   6.090  0.7742 -0.0412 -1.0668
  214GLU    OE1 3282   6.176   4.936   6.022  0.0293 -0.9068 -0.9579
  214GLU    OE2 3283   6.169   5.049   6.213 -0.0959 -0.4878 -0.4744
  214GLU      H 3284   5.807   5.090   5.772  0.8242 -1.0111  1.0649
  214GLU     HA 3285   5.948   5.333   5.883  0.9744  0.1428 -0.4951
  214GLU    HB2 3286   6.063   5.058   5.843  1.3479  0.6537 -0.6032
  214GLU    HB3 3287   6.158   5.200   5.863  0.4520 -0.2543 -0.7336
  214GLU    HG2 3288   6.064   5.240   6.078 -1.4635  0.6139  1.6165
  214GLU    HG3 3289   5.936   5.109   6.067  0.1504 -0.4561  1.7614
  215ILE      N 3290   6.062   5.413   5.681 -0.4873 -0.0166  0.0023
  215ILE     CA 3291   6.123   5.463   5.555  0.5282 -0.1500  0.8844
  215ILE      C 3292   6.271   5.463   5.568  0.5176 -0.4439  0.0316
  215ILE      O 3293   6.320   5.539   5.652 -0.4840 -0.2422 -0.1758
  215ILE     CB 3294   6.065   5.591   5.506  0.5499 -0.4075  0.6071
  215ILE    CG1 3295   5.917   5.567   5.465 -0.5183 -0.4791  0.2188
  215ILE    CG2 3296   6.145   5.642   5.379  0.8381  0.2508  0.2848
  215ILE    CD1 3297   5.827   5.605   5.570  0.5926  0.2675 -0.0902
  215ILE      H 3298   6.094   5.455   5.767  0.1496  0.8437 -0.6244
  215ILE     HA 3299   6.107   5.385   5.481 -0.0147  0.3283  0.4856
  215ILE     HB 3300   6.060   5.659   5.591 -0.1430 -0.2369  0.4450
  215ILE   HG12 3301   5.894   5.629   5.378 -0.8273  0.0167  0.6460
  215ILE   HG13 3302   5.900   5.464   5.434  0.0249 -0.9973  1.5066
  215ILE   HG21 3303   6.247   5.675   5.402  1.1878 -0.6677  0.1259
  215ILE   HG22 3304   6.153   5.562   5.306 -1.1329  1.4747 -1.5140
  215ILE   HG23 3305   6.082   5.717   5.332  0.4580 -0.5946 -0.6331
  215ILE   HD11 3306   5.845   5.543   5.657 -0.0549  0.5045  0.2204
  215ILE   HD12 3307   5.855   5.705   5.603  1.9042  0.2243 -0.9330
  215ILE   HD13 3308   5.721   5.589   5.549  0.7542 -0.4777 -0.4096
  216ASN      N 3309   6.339   5.383   5.488 -1.0558  1.1277  0.5306
  216ASN     CA 3310   6.489   5.361   5.492 -0.3628 -0.2619  0.0570
  216ASN      C 3311   6.544   5.304   5.628 -0.0012  0.3238  0.2251
  216ASN      O 3312   6.659   5.306   5.662 -0.9929 -0.3291 -0.8363
  216ASN     CB 3313   6.570   5.483   5.436 -0.4341  1.0053 -1.5705
  216ASN     CG 3314   6.642   5.460   5.310 -0.3517 -0.0384 -0.3434
  216ASN    OD1 3315   6.633   5.355   5.238  0.1008 -0.4296 -0.8606
  216ASN    ND2 3316   6.737   5.544   5.276  0.7261 -0.3511  0.6315
  216ASN      H 3317   6.288   5.334   5.416  0.6879  0.9786 -0.7099
  216ASN     HA 3318   6.504   5.280   5.421 -0.1281 -0.4333  0.2977
  216ASN    HB2 3319   6.510   5.573   5.423  0.6578  1.9272 -0.5694
  216ASN    HB3 3320   6.644   5.502   5.513  0.4026  0.2984 -2.1540
  216ASN   HD21 3321   6.795   5.539   5.193 -0.4040  0.5594 -0.2871
  216ASN   HD22 3322   6.747   5.632   5.324  1.4725 -0.0703  0.0156
  217GLY      N 3323   6.448   5.239   5.698 -0.0760  0.2451 -0.1287
  217GLY     CA 3324   6.469   5.187   5.838  0.8866 -0.8736  0.5762
  217GLY      C 3325   6.451   5.299   5.947  0.2881  1.1451  0.3207
  217GLY      O 3326   6.490   5.276   6.061 -0.1892  0.4319  0.2424
  217GLY      H 3327   6.362   5.222   5.647  0.2447 -0.4186 -0.4845
  217GLY    HA2 3328   6.407   5.099   5.858  0.0844 -0.4763 -0.0144
  217GLY    HA3 3329   6.574   5.160   5.851  1.2569  0.1807 -0.0047
  218GLN      N 3330   6.397   5.418   5.908 -0.0149 -0.2776  0.1478
  218GLN     CA 3331   6.355   5.520   6.003  0.6239  0.4641  0.0011
  218GLN      C 3332   6.204   5.523   6.027  0.3716 -0.3028  0.4205
  218GLN      O 3333   6.121   5.488   5.938 -0.3379 -0.6406 -0.7100
  218GLN     CB 3334   6.399   5.657   5.936  0.7315  0.2013 -0.5194
  218GLN     CG 3335   6.547   5.666   5.907  0.3412 -0.5679  0.0761
  218GLN     CD 3336   6.596   5.809   5.906  0.5045 -1.1867 -0.7971
  218GLN    OE1 3337   6.526   5.904   5.945 -0.8050 -0.3611  0.5452
  218GLN    NE2 3338   6.726   5.829   5.896  0.9965 -0.2386  0.8201
  218GLN      H 3339   6.374   5.437   5.811  1.1967  0.7716  0.0190
  218GLN     HA 3340   6.398   5.500   6.101 -0.6258  1.2185  0.7562
  218GLN    HB2 3341   6.332   5.673   5.851 -0.2294  0.3205  0.2238
  218GLN    HB3 3342   6.364   5.720   6.019 -0.6041  0.5033 -1.2450
  218GLN    HG2 3343   6.603   5.610   5.982  2.1636  0.3234 -0.5041
  218GLN    HG3 3344   6.567   5.623   5.809 -1.0871  0.4769 -0.7544
  218GLN   HE21 3345   6.744   5.927   5.879 -0.5203 -0.0737 -0.2416
  218GLN   HE22 3346   6.785   5.755   5.861  0.4853 -0.2640 -0.0381
  219ASP      N 3347   6.165   5.566   6.144  0.0397 -0.1695 -0.9154
  219ASP     CA 3348   6.032   5.548   6.198 -0.0178 -0.4025 -0.7434
  219ASP      C 3349   5.935   5.664   6.161 -0.4055 -0.0122 -0.9116
  219ASP      O 3350   5.978   5.782   6.169  0.6253  0.4750 -0.5007
  219ASP     CB 3351   6.045   5.527   6.350 -0.4688 -0.9133 -0.0393
  219ASP     CG 3352   5.933   5.474   6.427 -0.4369  0.2162 -0.5336
  219ASP    OD1 3353   5.824   5.472   6.371 -0.0738  0.0639 -0.4183
  219ASP    OD2 3354   5.959   5.426   6.542 -0.3242  0.8725  0.0652
  219ASP      H 3355   6.235   5.593   6.213  1.0649 -0.6750 -1.6996
  219ASP     HA 3356   5.984   5.462   6.151 -0.5272 -0.7678  0.3650
  219ASP    HB2 3357   6.136   5.470   6.368  0.3848  0.6200  1.0271
  219ASP    HB3 3358   6.069   5.624   6.395 -0.7462 -0.6034 -0.5387
  220LEU      N 3359   5.805   5.639   6.141  0.2036  0.4491 -0.0637
  220LEU     CA 3360   5.702   5.747   6.122  0.2703  0.3776 -0.6762
  220LEU      C 3361   5.670   5.801   6.263 -0.1299  0.1896  0.2565
  220LEU      O 3362   5.619   5.912   6.265  0.3929  0.2415 -0.0112
  220LEU     CB 3363   5.575   5.691   6.061  0.1255  0.6212 -0.0468
  220LEU     CG 3364   5.584   5.672   5.907 -0.2087  1.3915 -0.3480
  220LEU    CD1 3365   5.447   5.625   5.861  0.6609 -0.8683 -0.0520
  220LEU    CD2 3366   5.614   5.795   5.829 -0.5858 -0.4260 -0.0486
  220LEU      H 3367   5.776   5.543   6.137  1.0129  0.1814  0.1488
  220LEU     HA 3368   5.733   5.832   6.061 -0.3366  1.9837  1.0546
  220LEU    HB2 3369   5.546   5.597   6.109  0.2819  0.4562 -0.2674
  220LEU    HB3 3370   5.495   5.762   6.081 -0.2823  0.2851 -0.4354
  220LEU     HG 3371   5.651   5.587   5.890 -0.9525  0.8845 -0.8882
  220LEU   HD11 3372   5.389   5.707   5.818  0.5794 -0.2861  1.0885
  220LEU   HD12 3373   5.462   5.563   5.772  0.7094  0.3071 -0.9190
  220LEU   HD13 3374   5.389   5.576   5.938 -0.7253  0.5568 -0.0923
  220LEU   HD21 3375   5.624   5.758   5.727  1.1823 -0.9500  0.2482
  220LEU   HD22 3376   5.541   5.876   5.844 -1.0263 -0.8701  0.2616
  220LEU   HD23 3377   5.712   5.828   5.862 -0.0204  0.2460 -2.0803
  221LYS      N 3378   5.701   5.730   6.374  0.8872 -0.4645  0.8401
  221LYS     CA 3379   5.673   5.767   6.510 -0.2413  0.0754 -0.9997
  221LYS      C 3380   5.524   5.777   6.538  2.0826  0.1428 -0.1388
  221LYS      O 3381   5.472   5.878   6.588 -0.1760  0.1231 -0.2772
  221LYS     CB 3382   5.751   5.896   6.556 -0.4320  0.6480 -0.3980
  221LYS     CG 3383   5.900   5.881   6.557 -0.1073  0.3379  0.6631
  221LYS     CD 3384   5.977   5.989   6.640  0.5380  0.4263  0.2425
  221LYS     CE 3385   6.122   5.964   6.675  0.7393 -0.2157  0.6836
  221LYS     NZ 3386   6.141   5.865   6.786  0.7926 -0.4074  0.1004
  221LYS      H 3387   5.743   5.640   6.354 -0.9218 -1.1496 -0.4661
  221LYS     HA 3388   5.703   5.690   6.582 -0.4463  1.5286  0.7738
  221LYS    HB2 3389   5.724   5.991   6.510 -0.5599  1.6355  1.5208
  221LYS    HB3 3390   5.733   5.895   6.663 -0.8010  0.3959 -0.4555
  221LYS    HG2 3391   5.925   5.789   6.610 -0.4519 -0.1057  0.0868
  221LYS    HG3 3392   5.943   5.889   6.458 -0.5309 -1.0179  0.3339
  221LYS    HD2 3393   5.970   6.081   6.582 -1.5087  0.2715  0.1070
  221LYS    HD3 3394   5.917   6.006   6.729 -1.7181 -0.3899 -0.9728
  221LYS    HE2 3395   6.171   5.938   6.581 -0.0247  1.0990 -0.1403
  221LYS    HE3 3396   6.174   6.057   6.701  1.6432 -0.5203  0.0858
  221LYS    HZ1 3397   6.107   5.905   6.872  0.0741 -0.0702 -0.3211
  221LYS    HZ2 3398   6.112   5.772   6.760 -0.5215 -0.0311  0.1134
  221LYS    HZ3 3399   6.241   5.866   6.803  0.9772 -0.3721 -0.8373
  222MET      N 3400   5.454   5.663   6.512 -0.3050 -1.0447 -0.6681
  222MET     CA 3401   5.305   5.675   6.503 -0.0181 -0.0307 -0.2720
  222MET      C 3402   5.232   5.551   6.553  0.0346 -0.2688  0.5249
  222MET      O 3403   5.282   5.437   6.537  0.0649 -0.8670  0.5975
  222MET     CB 3404   5.272   5.701   6.359  0.0378 -0.4021  0.7089
  222MET     CG 3405   5.120   5.756   6.339  0.2174  0.5468  0.3556
  222MET     SD 3406   5.089   5.826   6.173  0.3469 -0.2430  0.1273
  222MET     CE 3407   5.183   5.986   6.184 -1.0417 -0.8718 -0.0888
  222MET      H 3408   5.501   5.580   6.480  0.2326 -1.2299  0.5058
  222MET     HA 3409   5.264   5.757   6.562 -1.4968 -1.3137  0.6178
  222MET    HB2 3410   5.344   5.775   6.324 -1.2123  0.6293  0.1875
  222MET    HB3 3411   5.295   5.624   6.285 -1.0678 -0.1167  0.0143
  222MET    HG2 3412   5.055   5.669   6.352 -0.1743  0.7423 -0.2202
  222MET    HG3 3413   5.094   5.826   6.419 -1.4923  0.1477  0.2289
  222MET    HE1 3414   5.150   6.051   6.266 -0.5709 -0.4418 -0.2360
  222MET    HE2 3415   5.287   5.970   6.212 -1.3375 -0.5153  1.4286
  222MET    HE3 3416   5.177   6.042   6.091  0.6446 -0.0805  0.2142
  223ASP      N 3417   5.111   5.577   6.596 -0.7295 -0.1307 -0.4160
  223ASP     CA 3418   5.017   5.481   6.644  0.9296  0.7352 -0.2805
  223ASP      C 3419   4.969   5.386   6.538  0.6011  0.2353 -0.4059
  223ASP      O 3420   4.915   5.430   6.443  0.1792 -0.2221  0.3428
  223ASP     CB 3421   4.903   5.555   6.716  0.1595 -0.3063 -0.0222
  223ASP     CG 3422   4.774   5.475   6.752 -0.9408  0.5245 -0.6612
  223ASP    OD1 3423   4.768   5.354   6.770  0.5003  0.2949 -0.0479
  223ASP    OD2 3424   4.673   5.547   6.772  0.5323 -0.6445 -0.2420
  223ASP      H 3425   5.077   5.671   6.613 -0.7356 -0.0731 -0.7351
  223ASP     HA 3426   5.064   5.421   6.722 -0.4243 -0.3360 -0.2082
  223ASP    HB2 3427   4.941   5.616   6.798 -0.3309  1.5475 -1.0579
  223ASP    HB3 3428   4.864   5.633   6.652  0.8734 -0.0682 -0.1852
  224CYS      N 3429   4.978   5.250   6.563  0.0569 -0.9453  0.2463
  224CYS     CA 3430   4.935   5.145   6.471 -0.1566  0.4444 -0.7337
  224CYS      C 3431   4.786   5.149   6.439 -0.3703 -0.4586  0.4825
  224CYS      O 3432   4.747   5.083   6.341 -0.5372 -0.2534 -0.9900
  224CYS     CB 3433   4.970   5.010   6.539  0.1422 -0.4220  0.6471
  224CYS     SG 3434   4.856   4.949   6.668 -0.2775 -0.1263  0.1279
  224CYS      H 3435   5.026   5.222   6.648  2.0603 -1.0358 -0.7775
  224CYS     HA 3436   4.978   5.154   6.372  1.4088 -1.2472 -0.3212
  224CYS    HB2 3437   4.963   4.932   6.464 -0.0269 -0.6506  0.8931
  224CYS    HB3 3438   5.066   5.007   6.589 -0.3107  0.7210  1.7028
  225LYS      N 3439   4.700   5.223   6.517 -0.6939  1.2201  0.4289
  225LYS     CA 3440   4.559   5.244   6.481 -0.1367 -0.7312  0.4521
  225LYS      C 3441   4.549   5.331   6.357 -0.0786  0.7091 -0.5805
  225LYS      O 3442   4.460   5.307   6.278  0.2315 -0.8585 -0.7446
  225LYS     CB 3443   4.474   5.288   6.599 -0.4200  0.0137 -0.0993
  225LYS     CG 3444   4.461   5.165   6.694  0.0657  0.1927  0.6016
  225LYS     CD 3445   4.398   5.218   6.822  0.1888  0.4818  0.2696
  225LYS     CE 3446   4.474   5.320   6.911  1.1634 -0.5035  0.1237
  225LYS     NZ 3447   4.594   5.261   6.960 -0.9916  0.0731 -0.4838
  225LYS      H 3448   4.736   5.268   6.600  0.7498  1.5681 -0.3216
  225LYS     HA 3449   4.519   5.153   6.437  1.7815 -2.0861  1.2687
  225LYS    HB2 3450   4.518   5.374   6.649  1.2499 -1.0899  0.5146
  225LYS    HB3 3451   4.374   5.306   6.561 -0.5536 -0.6324 -0.0725
  225LYS    HG2 3452   4.394   5.092   6.648  1.2196 -0.5153 -0.0624
  225LYS    HG3 3453   4.557   5.113   6.700  0.2728  0.3197 -0.8769
  225LYS    HD2 3454   4.304   5.262   6.789 -0.5262 -0.1620  1.3214
  225LYS    HD3 3455   4.378   5.124   6.873 -0.1344 -0.9626 -2.2333
  225LYS    HE2 3456   4.483   5.413   6.855  0.8247 -0.6139 -0.1194
  225LYS    HE3 3457   4.401   5.352   6.985  0.2066  0.3168 -1.0998
  225LYS    HZ1 3458   4.616   5.299   7.051  0.9976  0.4545 -1.0320
  225LYS    HZ2 3459   4.583   5.161   6.957  0.5515 -0.2188  0.9096
  225LYS    HZ3 3460   4.673   5.283   6.902 -0.3965  1.1171  0.6276
  226GLU      N 3461   4.641   5.423   6.341 -0.6641 -0.0048 -0.0430
  226GLU     CA 3462   4.630   5.526   6.228 -0.2489 -0.3290 -0.2842
  226GLU      C 3463   4.627   5.473   6.085 -0.4338  0.8497  0.5088
  226GLU      O 3464   4.556   5.526   6.006 -0.2960 -0.3592  0.3737
  226GLU     CB 3465   4.741   5.634   6.232 -0.2389  0.2231  0.2536
  226GLU     CG 3466   4.747   5.707   6.370 -0.5960  1.2257  0.0063
  226GLU     CD 3467   4.626   5.806   6.377  0.7022  0.0774 -0.9046
  226GLU    OE1 3468   4.553   5.825   6.281  0.0927 -0.1792  0.1579
  226GLU    OE2 3469   4.600   5.853   6.493 -0.1609  0.2073 -0.0842
  226GLU      H 3470   4.726   5.410   6.394 -0.6298 -0.0014 -0.0976
  226GLU     HA 3471   4.531   5.568   6.245 -0.3701 -0.9642  0.8032
  226GLU    HB2 3472   4.835   5.584   6.207 -1.0825 -1.1729 -0.3378
  226GLU    HB3 3473   4.735   5.707   6.151 -0.5810  0.3882  0.4259
  226GLU    HG2 3474   4.745   5.639   6.455  0.4040  0.3858 -0.6010
  226GLU    HG3 3475   4.838   5.766   6.382 -0.7719  1.4849  0.0957
  227TYR      N 3476   4.711   5.377   6.054 -0.2683  0.2436 -0.4018
  227TYR     CA 3477   4.708   5.295   5.933  0.1887 -0.1085  0.0448
  227TYR      C 3478   4.572   5.233   5.914  0.1617  0.5041  0.5850
  227TYR      O 3479   4.524   5.226   5.799 -0.1241  0.2587  0.6927
  227TYR     CB 3480   4.825   5.186   5.929  0.2080 -0.5153  0.2949
  227TYR     CG 3481   4.958   5.240   5.974 -0.4876  0.5739  0.5409
  227TYR    CD1 3482   5.027   5.342   5.896  0.0690  0.1993 -0.7165
  227TYR    CD2 3483   5.026   5.191   6.085  0.5229 -0.6954 -0.6071
  227TYR    CE1 3484   5.148   5.392   5.941  0.0175 -0.4086 -0.0079
  227TYR    CE2 3485   5.151   5.240   6.135  0.8716 -0.4162  0.5964
  227TYR     CZ 3486   5.211   5.342   6.059 -0.2062  0.0906 -0.0819
  227TYR     OH 3487   5.340   5.381   6.085  0.0591  0.1898  0.0398
  227TYR      H 3488   4.770   5.339   6.127 -0.5973  0.2225 -0.1413
  227TYR     HA 3489   4.738   5.372   5.863 -0.7755 -0.0903 -0.3826
  227TYR    HB2 3490   4.796   5.107   5.999  0.0958  0.2278  1.1161
  227TYR    HB3 3491   4.830   5.140   5.830  0.2139 -0.6432  0.3540
  227TYR    HD1 3492   4.991   5.376   5.800  0.9256  1.2699 -0.6933
  227TYR    HD2 3493   4.977   5.112   6.141 -0.1048  0.0402 -0.0731
  227TYR    HE1 3494   5.200   5.473   5.891 -0.2233  0.0103  0.3964
  227TYR    HE2 3495   5.182   5.195   6.228 -0.2910 -1.8228  0.3638
  227TYR     HH 3496   5.364   5.366   6.177  1.7327  0.8074 -0.2162
  228ASN      N 3497   4.506   5.194   6.020 -0.1368 -0.3275  0.2634
  228ASN     CA 3498   4.399   5.099   6.014  0.6227 -0.6452  0.0660
  228ASN      C 3499   4.266   5.154   6.072 -0.3482  0.6539 -0.3122
  228ASN      O 3500   4.174   5.075   6.088 -0.7104  0.2022  0.2630
  228ASN     CB 3501   4.434   4.967   6.091 -1.1840 -0.2795  0.0146
  228ASN     CG 3502   4.571   4.907   6.055  0.4482  0.4909  0.3642
  228ASN    OD1 3503   4.596   4.841   5.953  0.3271 -0.0427  0.0634
  228ASN    ND2 3504   4.668   4.909   6.137 -0.4984  0.3285  0.1136
  228ASN      H 3505   4.534   5.225   6.112 -1.2314  0.2596  0.4291
  228ASN     HA 3506   4.373   5.082   5.909 -0.9197 -0.2761  0.3406
  228ASN    HB2 3507   4.425   4.983   6.198  0.0103 -0.5287  0.1839
  228ASN    HB3 3508   4.368   4.881   6.081 -0.7126 -0.6040 -0.4479
  228ASN   HD21 3509   4.760   4.885   6.104 -0.2621 -0.2108  1.1055
  228ASN   HD22 3510   4.671   4.981   6.208  0.1592 -0.4761  0.9438
  229TYR      N 3511   4.252   5.286   6.088 -0.2974  0.7780 -0.7222
  229TYR     CA 3512   4.114   5.343   6.078 -0.3529  0.5198 -0.2744
  229TYR      C 3513   4.077   5.377   5.931 -0.5927  0.0361 -0.3103
  229TYR      O 3514   4.155   5.456   5.876 -0.2814  0.1728  0.3224
  229TYR     CB 3515   4.096   5.465   6.165  0.0827  1.4378 -0.8228
  229TYR     CG 3516   3.952   5.509   6.159  0.1411 -0.4145 -0.4447
  229TYR    CD1 3517   3.853   5.447   6.242 -0.6883  0.0842  0.0489
  229TYR    CD2 3518   3.916   5.609   6.069 -0.0136  0.2561 -0.5512
  229TYR    CE1 3519   3.724   5.492   6.226  0.9090 -0.2442 -0.1382
  229TYR    CE2 3520   3.780   5.650   6.050  0.0120  0.3381 -0.0653
  229TYR     CZ 3521   3.683   5.580   6.130  0.0408 -0.1325  1.0709
  229TYR     OH 3522   3.548   5.595   6.117  0.3298 -0.6358  0.0408
  229TYR      H 3523   4.332   5.349   6.084  0.3087  0.0539 -0.4311
  229TYR     HA 3524   4.051   5.264   6.117  1.4180 -1.2741 -0.7386
  229TYR    HB2 3525   4.131   5.444   6.266  0.7295  0.7061 -1.1783
  229TYR    HB3 3526   4.164   5.541   6.126  0.6745  0.8921 -0.8756
  229TYR    HD1 3527   3.884   5.377   6.318  0.0539  0.5844  0.2319
  229TYR    HD2 3528   3.989   5.665   6.011  0.9605 -0.5164 -0.1279
  229TYR    HE1 3529   3.646   5.441   6.281  0.7804 -0.2944 -0.3637
  229TYR    HE2 3530   3.742   5.712   5.971  1.1916  0.1156 -0.8589
  229TYR     HH 3531   3.522   5.661   6.053 -1.6571 -1.0585  0.2735
  230ASP      N 3532   3.974   5.323   5.874  0.1482 -0.0499 -0.2155
  230ASP     CA 3533   3.870   5.228   5.925  0.5619  1.2316 -0.3179
  230ASP      C 3534   3.907   5.078   5.899  0.4880  0.0165 -0.5067
  230ASP      O 3535   3.846   4.987   5.956 -0.4004  0.4423 -0.2358
  230ASP     CB 3536   3.737   5.261   5.853 -0.3195 -0.4669  0.2295
  230ASP     CG 3537   3.749   5.258   5.698  0.7262 -0.3589  0.6350
  230ASP    OD1 3538   3.643   5.230   5.631 -0.4284 -0.0476 -0.4045
  230ASP    OD2 3539   3.844   5.301   5.633 -0.3151  0.5642 -0.2959
  230ASP      H 3540   3.949   5.354   5.781 -0.7247  1.2759  0.3962
  230ASP     HA 3541   3.859   5.235   6.033  1.5001 -0.7839 -0.0140
  230ASP    HB2 3542   3.662   5.193   5.893 -0.5644 -0.9672 -0.9957
  230ASP    HB3 3543   3.704   5.361   5.884 -0.4300 -0.7162  0.9470
  231LYS      N 3544   3.985   5.053   5.799 -0.2933  0.9531  0.3679
  231LYS     CA 3545   4.025   4.911   5.762 -1.3940 -0.0624  0.0827
  231LYS      C 3546   4.152   4.917   5.681 -0.5095 -0.7445  0.1105
  231LYS      O 3547   4.200   5.019   5.626  0.3305  0.2695 -0.7708
  231LYS     CB 3548   3.917   4.855   5.676  0.7786  0.6628  0.7117
  231LYS     CG 3549   3.893   4.934   5.542  0.0178  0.0808 -0.5202
  231LYS     CD 3550   3.756   4.917   5.471 -0.8077  0.8697 -0.7036
  231LYS     CE 3551   3.721   5.013   5.363  0.4179 -0.7187  0.4527
  231LYS     NZ 3552   3.749   5.154   5.392 -0.5029  0.2309  0.4834
  231LYS      H 3553   4.040   5.122   5.750  0.8912  0.6080  1.1426
  231LYS     HA 3554   4.045   4.845   5.846  0.9600  0.2141 -0.1206
  231LYS    HB2 3555   3.919   4.748   5.654 -1.3089  0.2624  1.8459
  231LYS    HB3 3556   3.826   4.854   5.737 -0.6654  0.6177 -1.2261
  231LYS    HG2 3557   3.912   5.038   5.567  1.3571 -0.2736  0.1695
  231LYS    HG3 3558   3.974   4.895   5.479  0.7833 -1.2192  1.1074
  231LYS    HD2 3559   3.758   4.812   5.443  0.8047  0.5885  0.1901
  231LYS    HD3 3560   3.680   4.918   5.549  0.7424  0.0099  0.9844
  231LYS    HE2 3561   3.772   4.978   5.274  0.1578  0.2104 -0.0805
  231LYS    HE3 3562   3.612   5.018   5.361  0.4555  0.1724 -0.4440
  231LYS    HZ1 3563   3.727   5.206   5.308  2.6422 -0.6186 -1.1868
  231LYS    HZ2 3564   3.702   5.201   5.468 -1.0730 -0.0611  0.3284
  231LYS    HZ3 3565   3.846   5.180   5.394 -0.4410 -0.0325  0.9400
  232SER      N 3566   4.222   4.807   5.671  0.9999  0.2416 -0.2999
  232SER     CA 3567   4.330   4.787   5.580 -0.1629  0.3797  0.0464
  232SER      C 3568   4.301   4.666   5.488  0.9627  0.4563 -0.3172
  232SER      O 3569   4.279   4.554   5.539 -0.2876 -0.6186 -0.3787
  232SER     CB 3570   4.462   4.762   5.651  0.4488 -0.3119  0.5491
  232SER     OG 3571   4.477   4.878   5.733  0.0412 -0.2786 -0.2030
  232SER      H 3572   4.193   4.733   5.733  0.4172  0.7307  0.0277
  232SER     HA 3573   4.344   4.872   5.513  0.6317  0.0379 -0.2447
  232SER    HB2 3574   4.442   4.682   5.722 -0.7767  0.0716  0.6801
  232SER    HB3 3575   4.543   4.758   5.579 -0.1977  0.9252 -0.3164
  232SER     HG 3576   4.527   4.858   5.812  0.4227 -0.8820 -0.5808
  233ILE      N 3577   4.304   4.688   5.356 -0.7086  0.5387 -0.7364
  233ILE     CA 3578   4.262   4.591   5.254 -0.0329 -0.5125 -0.2137
  233ILE      C 3579   4.373   4.573   5.150 -0.0660  0.9174  0.6861
  233ILE      O 3580   4.444   4.662   5.114 -0.3799 -0.4751 -0.5316
  233ILE     CB 3581   4.122   4.621   5.208  0.6304  0.3003  1.1692
  233ILE    CG1 3582   4.116   4.769   5.139  1.1421  0.3269 -0.7652
  233ILE    CG2 3583   4.018   4.602   5.318  0.4689 -0.0299 -0.4653
  233ILE    CD1 3584   3.971   4.811   5.097  0.1474  1.1743  0.2802
  233ILE      H 3585   4.348   4.773   5.325  1.3362 -0.1442 -0.0192
  233ILE     HA 3586   4.251   4.497   5.310  0.0859 -0.4001  0.0022
  233ILE     HB 3587   4.098   4.555   5.125  1.4308  1.0872  0.2596
  233ILE   HG12 3588   4.145   4.846   5.210 -0.1426  0.0553  0.1136
  233ILE   HG13 3589   4.171   4.775   5.045 -0.2179 -2.0479 -1.9119
  233ILE   HG21 3590   3.918   4.626   5.280  0.1568 -0.9897 -0.2981
  233ILE   HG22 3591   4.021   4.498   5.348  1.7673 -0.1249 -0.8181
  233ILE   HG23 3592   4.049   4.664   5.402 -0.8537 -0.2658  0.2479
  233ILE   HD11 3593   3.985   4.887   5.019  0.5823  0.0447 -0.8064
  233ILE   HD12 3594   3.915   4.723   5.066  1.2722  0.6709 -0.4568
  233ILE   HD13 3595   3.922   4.843   5.189 -0.6751 -0.4597  0.4737
  234VAL      N 3596   4.383   4.454   5.097  0.0968  0.4937  0.0854
  234VAL     CA 3597   4.454   4.401   4.974  0.6662 -0.2171 -0.5240
  234VAL      C 3598   4.372   4.424   4.851  0.7058 -0.2637 -0.0554
  234VAL      O 3599   4.265   4.361   4.847  0.1666 -0.7140  0.2233
  234VAL     CB 3600   4.490   4.256   4.993  0.0342  1.1820 -0.1747
  234VAL    CG1 3601   4.562   4.197   4.868 -0.7821 -0.4995 -0.1941
  234VAL    CG2 3602   4.580   4.243   5.116  0.9419 -0.0986  0.9580
  234VAL      H 3603   4.332   4.379   5.141  1.3476 -0.8132 -0.5433
  234VAL     HA 3604   4.546   4.457   4.963  1.5195 -1.1769  1.0299
  234VAL     HB 3605   4.399   4.199   5.011  0.6256  0.3514  0.3247
  234VAL   HG11 3606   4.598   4.095   4.879 -1.3098 -0.7021 -0.2654
  234VAL   HG12 3607   4.498   4.201   4.780 -1.1771 -1.5272  0.0168
  234VAL   HG13 3608   4.642   4.267   4.845 -0.9902 -0.0701  0.3355
  234VAL   HG21 3609   4.517   4.256   5.204  0.1413 -0.8007  0.5171
  234VAL   HG22 3610   4.609   4.138   5.121 -0.8145 -0.7235 -0.1596
  234VAL   HG23 3611   4.665   4.309   5.105  1.2957 -0.6734  0.0082
  235ASP      N 3612   4.421   4.500   4.754 -0.5501 -0.0149  0.1387
  235ASP     CA 3613   4.349   4.548   4.642  0.3941 -0.3299  0.9398
  235ASP      C 3614   4.433   4.557   4.504  0.4776  0.1215 -1.3600
  235ASP      O 3615   4.469   4.666   4.468 -0.4270 -0.2436 -0.1636
  235ASP     CB 3616   4.282   4.680   4.687  0.2570 -0.4924  0.2210
  235ASP     CG 3617   4.166   4.716   4.588  0.0020  0.0479 -0.8728
  235ASP    OD1 3618   4.066   4.772   4.630  0.1209 -0.2475 -0.7384
  235ASP    OD2 3619   4.182   4.683   4.471  0.1201 -0.0515  0.4526
  235ASP      H 3620   4.515   4.537   4.761 -0.1637 -1.0567  0.9469
  235ASP     HA 3621   4.268   4.477   4.624 -0.2789  0.6991 -0.4306
  235ASP    HB2 3622   4.249   4.670   4.791 -0.1774 -1.4080  0.0171
  235ASP    HB3 3623   4.358   4.756   4.671 -0.1863 -0.2240 -0.7582
  236SER      N 3624   4.433   4.448   4.430 -0.2401  0.3637 -0.1038
  236SER     CA 3625   4.487   4.447   4.293 -0.5781  0.3486 -1.1320
  236SER      C 3626   4.415   4.523   4.181 -0.2032  0.7274 -0.0240
  236SER      O 3627   4.463   4.517   4.065 -0.2285 -0.5866 -0.0923
  236SER     CB 3628   4.495   4.300   4.251 -0.0614 -0.7782  0.7633
  236SER     OG 3629   4.373   4.232   4.219  0.7194  0.0801  0.2840
  236SER      H 3630   4.394   4.363   4.467 -0.2414  0.4130  0.0076
  236SER     HA 3631   4.586   4.492   4.294 -0.5737  0.3467 -0.1870
  236SER    HB2 3632   4.557   4.298   4.160 -0.6239 -1.0068  0.3752
  236SER    HB3 3633   4.545   4.237   4.324 -0.9024 -1.2277  0.9686
  236SER     HG 3634   4.345   4.242   4.128 -1.4467  0.3598  0.8650
  237GLY      N 3635   4.304   4.592   4.217  0.7534  0.3763  0.3433
  237GLY     CA 3636   4.237   4.686   4.128 -0.1074  0.3084  0.6255
  237GLY      C 3637   4.263   4.833   4.160  0.3635  0.6419  0.8418
  237GLY      O 3638   4.209   4.917   4.093 -0.0513 -0.1111 -0.2709
  237GLY      H 3639   4.281   4.590   4.316 -0.5976 -2.1815  0.1367
  237GLY    HA2 3640   4.283   4.671   4.030 -0.2079 -0.3707  0.6695
  237GLY    HA3 3641   4.129   4.670   4.135 -0.1442  0.6785  0.9576
  238THR      N 3642   4.360   4.857   4.250  0.0267  0.2370 -0.3782
  238THR     CA 3643   4.426   4.989   4.283  1.0651  0.4716 -0.6689
  238THR      C 3644   4.568   4.985   4.241 -0.8570 -0.7274  0.2992
  238THR      O 3645   4.637   4.901   4.292 -0.0408 -0.0800 -0.1065
  238THR     CB 3646   4.403   5.008   4.437 -0.3697 -0.1185  1.0367
  238THR    OG1 3647   4.264   4.988   4.462  0.8650 -0.3279  0.6327
  238THR    CG2 3648   4.442   5.144   4.480 -0.3813 -0.1458  0.1280
  238THR      H 3649   4.400   4.777   4.295 -1.1083 -0.9803 -1.3710
  238THR     HA 3650   4.356   5.061   4.240 -1.2744 -0.7024  0.7813
  238THR     HB 3651   4.470   4.946   4.496  0.5546 -0.5701 -0.3787
  238THR    HG1 3652   4.245   4.895   4.449  1.0047 -0.1917 -0.8827
  238THR   HG21 3653   4.546   5.171   4.459 -0.4231 -0.2281 -0.1970
  238THR   HG22 3654   4.375   5.219   4.437 -1.0603 -1.1281 -0.6078
  238THR   HG23 3655   4.421   5.160   4.586  1.5054 -0.9375  0.6941
  239THR      N 3656   4.617   5.073   4.148 -0.0791  0.7333  0.2987
  239THR     CA 3657   4.761   5.078   4.102  0.0738  0.0678 -0.9312
  239THR      C 3658   4.851   5.122   4.217 -0.8982  0.7764 -0.0281
  239THR      O 3659   4.954   5.057   4.246  0.8642  0.5503 -0.1961
  239THR     CB 3660   4.776   5.180   3.990  0.3358  0.1019 -0.4796
  239THR    OG1 3661   4.699   5.146   3.880  0.3415  0.0839 -0.7108
  239THR    CG2 3662   4.918   5.202   3.936  1.1383  0.2768  0.5575
  239THR      H 3663   4.548   5.128   4.099 -0.3344  0.4338  0.3151
  239THR     HA 3664   4.790   4.975   4.080 -0.0696 -0.5342  1.1878
  239THR     HB 3665   4.733   5.271   4.032  0.7735 -0.3642  1.1261
  239THR    HG1 3666   4.612   5.154   3.919  0.6060 -1.3003  0.2659
  239THR   HG21 3667   4.965   5.104   3.932 -0.3883 -0.5159 -1.0186
  239THR   HG22 3668   4.924   5.235   3.832  0.9388 -0.2467  0.3683
  239THR   HG23 3669   4.971   5.280   3.989  0.8965  0.5275  0.4354
  240ASN      N 3670   4.816   5.230   4.291 -0.0344 -0.2878  0.1559
  240ASN     CA 3671   4.889   5.291   4.391 -0.4478  0.6879 -0.9475
  240ASN      C 3672   4.885   5.216   4.527  0.3939  0.3012 -0.2176
  240ASN      O 3673   4.790   5.139   4.555 -0.2405 -0.4327  0.1665
  240ASN     CB 3674   4.831   5.436   4.411  0.3418  0.5278 -0.4932
  240ASN     CG 3675   4.881   5.537   4.309  0.1591 -0.1604  0.4135
  240ASN    OD1 3676   4.917   5.513   4.196  0.0232  0.1471 -0.4054
  240ASN    ND2 3677   4.872   5.659   4.342 -0.2042 -0.3746 -0.6090
  240ASN      H 3678   4.729   5.276   4.266  0.1585  0.0309  0.0531
  240ASN     HA 3679   4.993   5.304   4.361  0.0818  0.5193  0.6423
  240ASN    HB2 3680   4.722   5.435   4.405  0.3433  0.2215 -0.5117
  240ASN    HB3 3681   4.856   5.487   4.504  0.0342  1.2056 -0.7731
  240ASN   HD21 3682   4.881   5.734   4.275 -0.3069  1.7270  1.4618
  240ASN   HD22 3683   4.824   5.687   4.427 -0.0915  0.9815 -0.9538
  241LEU      N 3684   4.970   5.252   4.617 -0.2124  0.0120  0.2104
  241LEU     CA 3685   4.961   5.235   4.765 -0.0427 -0.1108  1.0332
  241LEU      C 3686   4.883   5.355   4.825 -0.2979  0.4387 -0.1377
  241LEU      O 3687   4.944   5.462   4.825 -0.4505 -0.1396  0.7503
  241LEU     CB 3688   5.103   5.211   4.812  0.0118  0.5200 -0.1531
  241LEU     CG 3689   5.118   5.190   4.963 -1.1237  0.2721  0.3861
  241LEU    CD1 3690   5.053   5.059   5.004  0.1046  0.8147 -0.0176
  241LEU    CD2 3691   5.265   5.177   5.004  0.3306  0.2526  1.1067
  241LEU      H 3692   5.035   5.322   4.582 -0.8528  0.1259 -0.8377
  241LEU     HA 3693   4.905   5.145   4.788 -0.5843  0.3407  1.5683
  241LEU    HB2 3694   5.150   5.127   4.761  0.1228 -0.2104  1.0544
  241LEU    HB3 3695   5.169   5.294   4.786  0.8289  0.0023  0.1828
  241LEU     HG 3696   5.084   5.273   5.025 -0.0879  0.0751  1.2796
  241LEU   HD11 3697   5.076   5.027   5.105 -0.3095 -1.4496 -0.5359
  241LEU   HD12 3698   4.945   5.062   4.988  0.0271 -1.9170 -1.0267
  241LEU   HD13 3699   5.075   4.977   4.935 -1.1253 -0.1396  0.6469
  241LEU   HD21 3700   5.277   5.134   5.104 -0.7201  0.4390  1.3387
  241LEU   HD22 3701   5.312   5.118   4.926 -0.4684  1.1013 -0.0839
  241LEU   HD23 3702   5.312   5.275   4.996 -0.7105  0.6910 -0.5786
  242ARG      N 3703   4.759   5.345   4.863  0.0488  0.1739 -1.0417
  242ARG     CA 3704   4.682   5.454   4.922 -0.4673 -0.6574  0.3645
  242ARG      C 3705   4.697   5.458   5.073  0.3581 -0.9670  0.5157
  242ARG      O 3706   4.638   5.385   5.150 -0.2986 -0.0299 -0.3083
  242ARG     CB 3707   4.537   5.449   4.882 -0.5748  0.2811  0.9897
  242ARG     CG 3708   4.515   5.425   4.733  0.3271 -0.1813 -0.5110
  242ARG     CD 3709   4.372   5.425   4.691 -0.2404  0.2084  0.3675
  242ARG     NE 3710   4.288   5.532   4.740  0.0975 -0.1615  0.6022
  242ARG     CZ 3711   4.172   5.518   4.807 -0.1653 -0.5886 -0.3616
  242ARG    NH1 3712   4.114   5.410   4.842  0.9793 -0.3071  0.4428
  242ARG    NH2 3713   4.114   5.625   4.849  0.7413 -0.3379  0.9786
  242ARG      H 3714   4.713   5.255   4.858 -0.8861  0.5036  0.4534
  242ARG     HA 3715   4.721   5.546   4.879 -0.4630 -0.4616  0.7731
  242ARG    HB2 3716   4.477   5.386   4.947 -1.6027  0.2481  0.0708
  242ARG    HB3 3717   4.499   5.551   4.896 -1.3365  0.0374  0.8146
  242ARG    HG2 3718   4.568   5.499   4.672  0.6850  0.8199  0.9069
  242ARG    HG3 3719   4.556   5.326   4.714 -0.0730 -0.3980 -0.2658
  242ARG    HD2 3720   4.363   5.410   4.583 -1.9012 -0.4754  0.5435
  242ARG    HD3 3721   4.336   5.327   4.722  1.4684 -0.7482 -0.4075
  242ARG     HE 3722   4.332   5.622   4.729 -0.8677  0.2944  0.2898
  242ARG   HH11 3723   4.046   5.405   4.916  0.6050 -1.4277  0.0565
  242ARG   HH12 3724   4.139   5.326   4.792  0.3960  0.2138 -0.8232
  242ARG   HH21 3725   4.046   5.609   4.922 -0.1013  0.0563  0.3051
  242ARG   HH22 3726   4.130   5.719   4.815 -0.5424 -0.5949 -0.5744
  243LEU      N 3727   4.777   5.550   5.129  0.1301  1.0696  0.3752
  243LEU     CA 3728   4.795   5.574   5.281 -0.1867  1.0240  0.8215
  243LEU      C 3729   4.696   5.678   5.334 -0.0309  0.1753 -0.5522
  243LEU      O 3730   4.669   5.778   5.272  0.7178  0.2055  0.5666
  243LEU     CB 3731   4.935   5.616   5.307  0.4443 -0.0361 -1.4447
  243LEU     CG 3732   5.048   5.530   5.247 -0.1176 -0.1436 -0.0526
  243LEU    CD1 3733   5.186   5.573   5.296 -0.5312  0.2489 -0.0530
  243LEU    CD2 3734   5.024   5.386   5.289 -0.2587  0.0989 -0.4834
  243LEU      H 3735   4.820   5.615   5.065  0.5822 -0.0976 -0.5633
  243LEU     HA 3736   4.773   5.476   5.324  1.1369  0.2434 -0.1646
  243LEU    HB2 3737   4.947   5.724   5.297 -1.5907  0.6513  1.2352
  243LEU    HB3 3738   4.948   5.610   5.415  0.4317  0.8064 -1.3887
  243LEU     HG 3739   5.049   5.550   5.140 -1.3150  0.2727 -0.0250
  243LEU   HD11 3740   5.264   5.522   5.240 -0.6081 -0.7248  0.6845
  243LEU   HD12 3741   5.200   5.679   5.272 -0.6241  0.0857 -0.8766
  243LEU   HD13 3742   5.203   5.556   5.402  0.8204 -0.6970 -0.3679
  243LEU   HD21 3743   5.023   5.374   5.397  1.7815  0.2011 -0.3831
  243LEU   HD22 3744   4.931   5.352   5.244 -0.7335  1.3507 -0.5354
  243LEU   HD23 3745   5.105   5.316   5.270  0.0902  0.3487  0.0338
  244PRO      N 3746   4.636   5.656   5.454  0.1988 -1.2801 -0.0226
  244PRO     CA 3747   4.535   5.753   5.516  0.0113  0.7142  0.3205
  244PRO      C 3748   4.594   5.886   5.574  0.1146  0.4649 -0.3498
  244PRO      O 3749   4.713   5.889   5.604  0.5107  0.1995 -0.0015
  244PRO     CB 3750   4.465   5.661   5.627  0.6467 -0.8116 -0.5504
  244PRO     CG 3751   4.586   5.592   5.683 -0.6840  0.5992  0.5353
  244PRO     CD 3752   4.657   5.555   5.542  0.1114  0.7920 -1.7998
  244PRO     HA 3753   4.460   5.774   5.440  0.3611 -0.0200 -0.2510
  244PRO    HB2 3754   4.419   5.717   5.708  2.1649  1.3573 -0.9940
  244PRO    HB3 3755   4.391   5.599   5.576 -0.2629 -0.4134  0.2273
  244PRO    HG2 3756   4.641   5.668   5.738 -0.5712  1.3547 -0.5524
  244PRO    HG3 3757   4.568   5.504   5.745  0.4309 -0.2985 -0.3188
  244PRO    HD2 3758   4.615   5.459   5.512 -0.9844  0.8648 -0.6736
  244PRO    HD3 3759   4.761   5.559   5.573 -0.6218 -0.0712  1.6124
  245LYS      N 3760   4.508   5.986   5.584  0.0736  0.5058  0.3194
  245LYS     CA 3761   4.546   6.127   5.593  0.4978  0.7507  0.4974
  245LYS      C 3762   4.658   6.159   5.687 -0.3276 -0.3308 -0.1396
  245LYS      O 3763   4.746   6.235   5.643  0.0320 -0.9922 -0.1463
  245LYS     CB 3764   4.423   6.211   5.623  0.0652  0.3211 -0.1326
  245LYS     CG 3765   4.309   6.202   5.521 -0.5622 -0.3700  0.0820
  245LYS     CD 3766   4.187   6.297   5.537 -0.3545 -1.1031  0.5577
  245LYS     CE 3767   4.205   6.416   5.440  1.1705  0.1779 -0.2588
  245LYS     NZ 3768   4.083   6.501   5.455 -0.6743  0.3022  0.5752
  245LYS      H 3769   4.411   5.963   5.568  0.0043  0.7621  0.3622
  245LYS     HA 3770   4.594   6.154   5.499  1.8583 -0.1933  0.8582
  245LYS    HB2 3771   4.374   6.175   5.713 -1.2972 -0.0724 -0.9748
  245LYS    HB3 3772   4.457   6.315   5.624  0.7002  0.1421 -0.8883
  245LYS    HG2 3773   4.348   6.208   5.420  0.5569  0.6468  0.5234
  245LYS    HG3 3774   4.260   6.106   5.536 -1.7865  0.1216 -0.4764
  245LYS    HD2 3775   4.103   6.240   5.498 -0.9926 -0.5832  1.0998
  245LYS    HD3 3776   4.176   6.334   5.639  2.7190  1.1902  0.3354
  245LYS    HE2 3777   4.292   6.474   5.470  0.7643  0.8540 -0.3458
  245LYS    HE3 3778   4.209   6.373   5.339 -0.2487 -0.4058 -0.1136
  245LYS    HZ1 3779   4.003   6.439   5.460 -0.7284  0.2486 -0.4759
  245LYS    HZ2 3780   4.074   6.557   5.539 -0.5460 -1.3560  1.7985
  245LYS    HZ3 3781   4.083   6.561   5.374 -0.4226 -0.7093 -0.2172
  246LYS      N 3782   4.659   6.114   5.815  0.8893  0.5306  0.0456
  246LYS     CA 3783   4.764   6.147   5.917  0.9596 -0.1968 -0.1684
  246LYS      C 3784   4.898   6.082   5.894  0.1727  0.2162  0.1126
  246LYS      O 3785   4.998   6.146   5.919 -0.3817  0.7867  0.2927
  246LYS     CB 3786   4.725   6.130   6.065  0.1917  0.4574 -0.1389
  246LYS     CG 3787   4.828   6.175   6.173  0.5371  0.6203 -0.1002
  246LYS     CD 3788   4.799   6.114   6.316 -0.2649 -0.0925  0.5173
  246LYS     CE 3789   4.678   6.183   6.376  0.0637  0.4129 -0.5797
  246LYS     NZ 3790   4.638   6.127   6.509  0.1151 -1.1295  0.9482
  246LYS      H 3791   4.572   6.068   5.837  0.0473  1.1686 -1.5995
  246LYS     HA 3792   4.784   6.254   5.907  2.0149 -0.4184 -0.6328
  246LYS    HB2 3793   4.631   6.184   6.076  0.9699  1.6276  1.4352
  246LYS    HB3 3794   4.713   6.022   6.082 -0.3983  0.7562  1.9118
  246LYS    HG2 3795   4.926   6.137   6.142  0.0774 -0.0664 -0.8054
  246LYS    HG3 3796   4.825   6.283   6.186 -0.3353  0.6267 -0.2623
  246LYS    HD2 3797   4.799   6.006   6.307  2.1590 -0.1712  0.0690
  246LYS    HD3 3798   4.884   6.134   6.382 -0.4931 -0.5280  0.9584
  246LYS    HE2 3799   4.701   6.290   6.386  1.6309  0.0493  0.4596
  246LYS    HE3 3800   4.600   6.171   6.302 -0.2254  0.2616 -0.2569
  246LYS    HZ1 3801   4.706   6.147   6.581  0.6058  0.2778  0.1611
  246LYS    HZ2 3802   4.542   6.147   6.534  0.0198  0.4723 -0.3987
  246LYS    HZ3 3803   4.645   6.026   6.507  0.0058 -1.1319  0.5541
  247VAL      N 3804   4.888   5.966   5.838  0.3415  0.1847  0.3323
  247VAL     CA 3805   4.994   5.887   5.782 -0.0559  0.9555  0.2955
  247VAL      C 3806   5.057   5.935   5.653  0.4337 -0.3069  0.0887
  247VAL      O 3807   5.183   5.940   5.642  0.0421 -0.1494 -0.1556
  247VAL     CB 3808   4.948   5.743   5.756 -0.4088  0.8210  0.8726
  247VAL    CG1 3809   5.066   5.651   5.694  0.8831 -0.8156  0.2345
  247VAL    CG2 3810   4.893   5.676   5.882  0.7928 -0.1545  0.6987
  247VAL      H 3811   4.801   5.924   5.812  1.1220 -1.1312 -0.3788
  247VAL     HA 3812   5.069   5.876   5.860  0.1789  0.0460 -0.0406
  247VAL     HB 3813   4.876   5.729   5.675  0.8854 -0.8565 -0.1341
  247VAL   HG11 3814   5.154   5.667   5.756  0.3976  0.3027  0.6855
  247VAL   HG12 3815   5.048   5.543   5.693 -1.0198 -0.5649 -0.0660
  247VAL   HG13 3816   5.096   5.678   5.593  0.2457  0.8934  0.4412
  247VAL   HG21 3817   4.803   5.727   5.916 -0.1383 -0.6724 -0.7867
  247VAL   HG22 3818   4.855   5.576   5.861  0.0092  0.3895 -0.7389
  247VAL   HG23 3819   4.973   5.679   5.956  0.4572  0.4505  1.0491
  248PHE      N 3820   4.974   5.972   5.553 -0.1343  0.9601 -0.3261
  248PHE     CA 3821   5.007   6.015   5.420 -0.4005 -0.2894  0.0992
  248PHE      C 3822   5.099   6.142   5.429 -0.3026 -0.0103  0.1393
  248PHE      O 3823   5.203   6.130   5.364 -0.0121 -0.0846 -0.3140
  248PHE     CB 3824   4.882   6.047   5.335 -0.4860  0.1901 -1.0090
  248PHE     CG 3825   4.904   6.116   5.209 -0.1032  0.3882 -0.7370
  248PHE    CD1 3826   4.962   6.048   5.100  0.0880 -0.6071  0.2754
  248PHE    CD2 3827   4.881   6.258   5.204  0.2160  0.0134  0.2107
  248PHE    CE1 3828   5.012   6.130   4.995  0.4156  1.6038 -0.2748
  248PHE    CE2 3829   4.931   6.334   5.098 -0.7045 -0.0535 -0.5656
  248PHE     CZ 3830   4.996   6.268   4.995 -0.4362  0.7731  0.0640
  248PHE      H 3831   4.880   5.941   5.575  0.0952  0.3610 -0.1363
  248PHE     HA 3832   5.066   5.937   5.372 -0.0504  0.2246 -0.3321
  248PHE    HB2 3833   4.850   5.947   5.303  1.3377 -0.7927 -0.0882
  248PHE    HB3 3834   4.789   6.075   5.385 -1.2937 -2.4805 -0.7016
  248PHE    HD1 3835   4.982   5.943   5.111 -0.4319 -0.6193  1.2835
  248PHE    HD2 3836   4.833   6.316   5.282 -0.7572 -0.1683 -0.2217
  248PHE    HE1 3837   5.060   6.082   4.910  0.9805 -0.7928  1.2178
  248PHE    HE2 3838   4.926   6.442   5.100  1.2135  0.1029 -0.4671
  248PHE     HZ 3839   5.043   6.322   4.914  0.1145 -0.3577 -0.4114
  249GLU      N 3840   5.076   6.244   5.517  0.1063  0.5090 -0.2920
  249GLU     CA 3841   5.153   6.363   5.530 -1.4149  0.3478  0.8241
  249GLU      C 3842   5.293   6.328   5.583  0.0518  0.3147 -0.5978
  249GLU      O 3843   5.395   6.379   5.530  0.8973  0.8332  0.2314
  249GLU     CB 3844   5.082   6.468   5.617 -0.4970  0.7740  0.0852
  249GLU     CG 3845   5.155   6.590   5.666 -0.0693  0.3464 -0.6203
  249GLU     CD 3846   5.177   6.691   5.562  0.2379 -0.3208  0.6927
  249GLU    OE1 3847   5.185   6.659   5.440  0.4071  0.5599  0.5957
  249GLU    OE2 3848   5.182   6.812   5.581 -0.2426 -0.8748 -0.2510
  249GLU      H 3849   4.984   6.242   5.558 -0.0130 -0.3892 -0.5485
  249GLU     HA 3850   5.163   6.403   5.430 -0.1980 -1.6622  0.0245
  249GLU    HB2 3851   4.988   6.504   5.574 -1.1956 -0.3150  0.5950
  249GLU    HB3 3852   5.051   6.410   5.704 -0.3435 -0.7330 -0.7741
  249GLU    HG2 3853   5.101   6.639   5.747  0.6669 -0.3302  0.3263
  249GLU    HG3 3854   5.257   6.560   5.688 -0.3418 -1.2613 -1.3255
  250ALA      N 3855   5.298   6.248   5.691 -0.0290 -0.0560  0.6127
  250ALA     CA 3856   5.426   6.199   5.749 -0.0980  0.5142  0.0657
  250ALA      C 3857   5.507   6.093   5.673  0.1801 -0.6820  0.4155
  250ALA      O 3858   5.625   6.092   5.695 -0.1059 -0.0480  0.7274
  250ALA     CB 3859   5.372   6.146   5.881 -0.6008 -0.5043 -0.0543
  250ALA      H 3860   5.212   6.207   5.724  0.0027  0.0200  0.7948
  250ALA     HA 3861   5.487   6.286   5.772 -0.5383  0.3970  2.0100
  250ALA    HB1 3862   5.326   6.216   5.951 -0.2972 -0.5416  0.1885
  250ALA    HB2 3863   5.301   6.066   5.863 -0.8809 -0.2318 -0.1907
  250ALA    HB3 3864   5.451   6.099   5.939 -0.6613 -0.6436 -0.0850
  251ALA      N 3865   5.450   6.001   5.593  0.1185  0.3132 -0.3543
  251ALA     CA 3866   5.529   5.915   5.498  1.3189  0.5285 -1.0243
  251ALA      C 3867   5.585   6.002   5.390 -0.6257  0.0566  0.6757
  251ALA      O 3868   5.707   5.987   5.371 -0.6996 -0.1694  0.3045
  251ALA     CB 3869   5.428   5.801   5.445 -0.3624  0.6757  0.3429
  251ALA      H 3870   5.351   5.982   5.603 -0.0510  1.0910 -0.4542
  251ALA     HA 3871   5.608   5.865   5.555  2.0113  3.1867  0.7187
  251ALA    HB1 3872   5.385   5.752   5.532  1.0031 -0.8652  0.2565
  251ALA    HB2 3873   5.359   5.850   5.377  1.4405  0.7018 -1.6887
  251ALA    HB3 3874   5.487   5.726   5.393  0.1261  0.8781  0.5910
  252VAL      N 3875   5.514   6.089   5.325  1.0616  0.3511  0.0764
  252VAL     CA 3876   5.559   6.189   5.217 -0.0398  0.6096 -0.2750
  252VAL      C 3877   5.674   6.271   5.264  0.0386 -0.8502 -0.2116
  252VAL      O 3878   5.776   6.266   5.198  0.0500 -0.3672  0.5760
  252VAL     CB 3879   5.452   6.268   5.154  0.9641 -0.9862  0.7845
  252VAL    CG1 3880   5.503   6.387   5.072 -0.0958 -0.7127  0.2129
  252VAL    CG2 3881   5.361   6.174   5.068  0.9353  0.1440 -0.6437
  252VAL      H 3882   5.418   6.093   5.355  1.0962  0.4362  0.1754
  252VAL     HA 3883   5.604   6.129   5.138  0.5848  0.0332  0.4758
  252VAL     HB 3884   5.388   6.316   5.228  1.2353  0.8031 -0.0161
  252VAL   HG11 3885   5.573   6.343   5.001  0.2555 -1.4765  1.0076
  252VAL   HG12 3886   5.424   6.444   5.024  0.8647  0.7427  0.2072
  252VAL   HG13 3887   5.559   6.454   5.138 -2.3262  0.6355  0.9403
  252VAL   HG21 3888   5.422   6.107   5.008  0.2450 -1.1594  0.0202
  252VAL   HG22 3889   5.297   6.112   5.132 -0.1636  1.0409 -0.8040
  252VAL   HG23 3890   5.303   6.232   4.996  0.2417 -0.3585 -0.5191
  253LYS      N 3891   5.663   6.336   5.383 -0.0721  0.6997  1.0582
  253LYS     CA 3892   5.756   6.412   5.456 -0.4038 -0.7558 -0.7930
  253LYS      C 3893   5.890   6.336   5.485  0.1704 -0.4016  0.1514
  253LYS      O 3894   6.001   6.395   5.476  0.3287  0.1274  0.2130
  253LYS     CB 3895   5.688   6.448   5.593 -0.0984  0.2827  1.4174
  253LYS     CG 3896   5.777   6.538   5.686  0.1434 -0.1558  0.7400
  253LYS     CD 3897   5.685   6.610   5.791 -0.1606 -0.5077 -0.1601
  253LYS     CE 3898   5.624   6.736   5.726 -0.3235 -0.2408 -0.0199
  253LYS     NZ 3899   5.550   6.811   5.835 -0.8238  0.8081  0.2255
  253LYS      H 3900   5.568   6.353   5.413 -0.5203 -1.0826  0.8741
  253LYS     HA 3901   5.779   6.499   5.394 -2.3927  1.1238  0.7945
  253LYS    HB2 3902   5.609   6.517   5.563 -0.2157 -0.1224  0.7730
  253LYS    HB3 3903   5.641   6.365   5.646 -0.4391  0.9135  2.1586
  253LYS    HG2 3904   5.859   6.480   5.728 -1.1453 -1.2042  2.0172
  253LYS    HG3 3905   5.814   6.612   5.615 -1.3708 -0.5557 -0.5830
  253LYS    HD2 3906   5.600   6.543   5.803  0.6891 -1.8022 -0.9036
  253LYS    HD3 3907   5.734   6.629   5.886 -1.3195  0.4701  0.3013
  253LYS    HE2 3908   5.703   6.794   5.679 -0.3950  0.2399  0.4426
  253LYS    HE3 3909   5.560   6.705   5.644 -0.9798  0.6145  0.1447
  253LYS    HZ1 3910   5.484   6.871   5.788 -0.9653 -0.3711 -1.2215
  253LYS    HZ2 3911   5.489   6.749   5.886  0.7209  0.2931  1.6458
  253LYS    HZ3 3912   5.612   6.853   5.903  0.2823 -0.1413 -0.1314
  254SER      N 3913   5.877   6.208   5.510 -0.1761 -0.0129  0.4408
  254SER     CA 3914   5.992   6.120   5.530  0.1744  0.0686 -0.3585
  254SER      C 3915   6.061   6.085   5.402 -0.6598  0.0627 -0.7919
  254SER      O 3916   6.188   6.106   5.396  0.5697  0.1577 -0.1663
  254SER     CB 3917   5.953   5.995   5.611  0.4572 -1.3591 -0.0706
  254SER     OG 3918   6.067   5.918   5.640  0.0035  0.9089  0.6946
  254SER      H 3919   5.783   6.170   5.504 -0.2822  0.2208 -2.5454
  254SER     HA 3920   6.058   6.174   5.599 -0.5336  0.1240  0.2975
  254SER    HB2 3921   5.901   6.021   5.704 -0.2020 -0.3017 -0.6895
  254SER    HB3 3922   5.883   5.942   5.547  0.0784 -0.7935 -0.1414
  254SER     HG 3923   6.044   5.865   5.717 -0.5247  0.8892  0.5326
  255ILE      N 3924   5.988   6.058   5.295  0.3223  0.7834 -0.0420
  255ILE     CA 3925   6.042   6.031   5.158  0.7689  0.1789 -0.3094
  255ILE      C 3926   6.110   6.151   5.098  0.4589 -0.3085 -0.5411
  255ILE      O 3927   6.231   6.146   5.067 -0.1388 -0.3509  0.0732
  255ILE     CB 3928   5.927   5.976   5.071 -0.8146  0.4837  0.6542
  255ILE    CG1 3929   5.875   5.841   5.134  0.7343 -0.4100  1.0608
  255ILE    CG2 3930   5.980   5.949   4.925 -0.0661  0.4865 -1.2789
  255ILE    CD1 3931   5.736   5.791   5.086  0.9638 -0.5826  0.8553
  255ILE      H 3932   5.888   6.049   5.308  0.1076  0.1874 -1.6870
  255ILE     HA 3933   6.120   5.954   5.163  0.5057 -0.0753 -0.0463
  255ILE     HB 3934   5.849   6.051   5.054 -0.0175  1.0349 -1.0789
  255ILE   HG12 3935   5.948   5.764   5.109  0.3462 -0.2079 -1.0630
  255ILE   HG13 3936   5.868   5.860   5.242 -0.0424  1.2308  0.7851
  255ILE   HG21 3937   5.907   5.887   4.873 -1.0466  0.5103 -0.0224
  255ILE   HG22 3938   5.988   6.044   4.872 -0.1412  0.8781 -0.6135
  255ILE   HG23 3939   6.078   5.903   4.934 -0.0605  0.6388 -0.4361
  255ILE   HD11 3940   5.706   5.698   5.135 -1.1526 -0.7565 -0.5357
  255ILE   HD12 3941   5.657   5.858   5.119  0.6635 -0.7155  0.4250
  255ILE   HD13 3942   5.737   5.769   4.979  0.2504 -2.0871  1.1011
  256LYS      N 3943   6.045   6.262   5.102  0.3196  0.1714  0.5406
  256LYS     CA 3944   6.102   6.403   5.080  0.2521 -0.0316  0.7769
  256LYS      C 3945   6.225   6.431   5.173  0.8685 -0.2858  1.1075
  256LYS      O 3946   6.322   6.474   5.108  0.3661 -0.5215 -0.3854
  256LYS     CB 3947   5.992   6.507   5.081 -0.7510 -0.1221 -0.7056
  256LYS     CG 3948   5.885   6.497   4.972 -0.4093  0.8709 -0.3775
  256LYS     CD 3949   5.769   6.592   4.993  0.7265 -1.2904 -0.6943
  256LYS     CE 3950   5.817   6.742   4.993  0.3968  0.4836  0.5082
  256LYS     NZ 3951   5.707   6.841   5.009  0.3758  0.7325  0.6186
  256LYS      H 3952   5.944   6.256   5.104  0.2688  0.3578 -0.5267
  256LYS     HA 3953   6.137   6.416   4.977 -1.5314  0.1063  0.1199
  256LYS    HB2 3954   5.949   6.503   5.181 -0.0666  0.4137 -0.3662
  256LYS    HB3 3955   6.046   6.602   5.069 -1.8027  0.4553 -1.1193
  256LYS    HG2 3956   5.942   6.521   4.882  1.2389 -1.5313 -0.1726
  256LYS    HG3 3957   5.851   6.395   4.954  0.6922  0.1562  1.1653
  256LYS    HD2 3958   5.688   6.574   4.923  0.2182 -0.3335 -0.3860
  256LYS    HD3 3959   5.734   6.576   5.095 -0.4655  1.5679 -0.4639
  256LYS    HE2 3960   5.900   6.758   5.062  0.2741  0.8604  0.5715
  256LYS    HE3 3961   5.857   6.757   4.892 -0.6451  0.2429  0.0297
  256LYS    HZ1 3962   5.733   6.937   4.993  1.3062  0.4419  0.1898
  256LYS    HZ2 3963   5.622   6.826   4.956  0.3234 -0.0783  0.9111
  256LYS    HZ3 3964   5.672   6.836   5.103 -1.4190  0.7612  0.0189
  257ALA      N 3965   6.235   6.388   5.298 -0.0434 -0.5178 -0.4391
  257ALA     CA 3966   6.355   6.407   5.373 -0.1243 -0.7642 -0.0276
  257ALA      C 3967   6.482   6.329   5.328  0.2273 -0.5426  0.8577
  257ALA      O 3968   6.585   6.379   5.304 -0.5074  0.3645 -0.8233
  257ALA     CB 3969   6.316   6.399   5.525 -0.0926  0.3009  0.3865
  257ALA      H 3970   6.151   6.355   5.344 -0.3186  0.6080 -0.0685
  257ALA     HA 3971   6.399   6.506   5.370 -0.6161 -0.5533 -0.5348
  257ALA    HB1 3972   6.299   6.293   5.542 -0.6155  0.3135 -0.0069
  257ALA    HB2 3973   6.407   6.420   5.582  0.6708  0.0172 -0.6502
  257ALA    HB3 3974   6.228   6.459   5.548 -0.8800 -0.8737  0.5712
  258ALA      N 3975   6.458   6.204   5.289 -0.1029 -0.1285 -0.4549
  258ALA     CA 3976   6.561   6.111   5.250 -0.2588  1.4823 -0.5421
  258ALA      C 3977   6.616   6.140   5.112 -0.6020 -0.2996  0.3755
  258ALA      O 3978   6.738   6.119   5.081  0.0060  0.8650 -0.1451
  258ALA     CB 3979   6.512   5.962   5.256  0.4826 -0.1033 -0.2589
  258ALA      H 3980   6.366   6.165   5.304 -0.0289 -0.1881 -0.1498
  258ALA     HA 3981   6.646   6.107   5.319 -0.4141  0.1750 -0.3792
  258ALA    HB1 3982   6.472   5.956   5.357  0.4371  0.2477 -0.2527
  258ALA    HB2 3983   6.430   5.954   5.186 -0.2010 -0.5609  0.5620
  258ALA    HB3 3984   6.592   5.893   5.229  0.3180 -0.6984  0.6857
  259SER      N 3985   6.530   6.170   5.019  0.3047  0.5936 -0.2777
  259SER     CA 3986   6.567   6.214   4.882 -0.1961  1.0187 -0.3233
  259SER      C 3987   6.618   6.357   4.851  0.1225  0.0828  0.9251
  259SER      O 3988   6.601   6.407   4.738  0.0520 -0.4357 -0.1390
  259SER     CB 3989   6.444   6.181   4.796 -0.5029  0.0916 -0.0092
  259SER     OG 3990   6.326   6.251   4.828  0.4055  0.3584  0.2431
  259SER      H 3991   6.434   6.170   5.051  0.8219  0.3424  1.4657
  259SER     HA 3992   6.645   6.146   4.850 -0.1117  0.3947  1.0648
  259SER    HB2 3993   6.462   6.206   4.692 -0.2816  1.4307  0.3129
  259SER    HB3 3994   6.426   6.075   4.812 -0.0198  0.2107  1.8985
  259SER     HG 3995   6.282   6.191   4.888  0.7208  0.4585  0.5880
  260SER      N 3996   6.669   6.435   4.952  0.6346 -0.3689 -0.0082
  260SER     CA 3997   6.711   6.571   4.956 -0.2463 -0.6792  0.2018
  260SER      C 3998   6.838   6.602   4.869 -0.5491  0.1182 -0.3913
  260SER      O 3999   6.874   6.721   4.851  0.5298 -0.0722 -0.1725
  260SER     CB 4000   6.732   6.615   5.101 -0.9249  0.0866 -0.2152
  260SER     OG 4001   6.849   6.548   5.154  0.3698  0.3070 -0.5799
  260SER      H 4002   6.680   6.388   5.040 -0.5401  0.8192  0.8503
  260SER     HA 4003   6.640   6.627   4.895  0.3761 -0.1535 -0.0628
  260SER    HB2 4004   6.760   6.721   5.104  2.6545 -0.5827  1.5603
  260SER    HB3 4005   6.652   6.598   5.172 -0.7321 -1.4977 -0.3030
  260SER     HG 4006   6.877   6.586   5.238 -0.4709 -0.4405  0.0793
  261THR      N 4007   6.905   6.495   4.825  0.3890 -0.0424  0.5396
  261THR     CA 4008   7.009   6.501   4.723 -0.1348  1.0516 -0.0183
  261THR      C 4009   6.969   6.549   4.585  0.4538  0.2864 -0.8832
  261THR      O 4010   7.052   6.580   4.504 -0.4763  0.5294 -0.0770
  261THR     CB 4011   7.066   6.352   4.705  0.8042 -0.2410  0.2522
  261THR    OG1 4012   6.992   6.255   4.778 -0.3260 -0.1540  0.3659
  261THR    CG2 4013   7.211   6.336   4.748 -0.6708 -1.0234 -0.9195
  261THR      H 4014   6.874   6.402   4.848 -1.0307  0.2447 -0.0258
  261THR     HA 4015   7.087   6.563   4.768 -0.3104  0.3424  1.3942
  261THR     HB 4016   7.057   6.328   4.599 -1.2937 -0.4688  0.4061
  261THR    HG1 4017   7.005   6.276   4.871 -0.0644  0.3662  0.2171
  261THR   HG21 4018   7.222   6.377   4.849  0.0539  0.1887 -1.4489
  261THR   HG22 4019   7.247   6.233   4.747 -0.2565 -0.8819 -1.0825
  261THR   HG23 4020   7.258   6.404   4.677 -1.8996  0.0702 -0.7600
  262GLU      N 4021   6.839   6.567   4.559 -0.1200  0.2803  0.8261
  262GLU     CA 4022   6.791   6.645   4.441  0.0398 -0.1138 -0.5424
  262GLU      C 4023   6.666   6.710   4.483  0.6263 -0.6364  0.7431
  262GLU      O 4024   6.599   6.681   4.586  0.5560 -0.5837  0.1112
  262GLU     CB 4025   6.754   6.554   4.331  0.2895  0.4011  0.2382
  262GLU     CG 4026   6.870   6.472   4.268  0.5782 -0.2851 -0.3462
  262GLU     CD 4027   6.940   6.556   4.154  0.2010  0.6037  0.5409
  262GLU    OE1 4028   7.030   6.493   4.089  0.0344 -0.1751 -0.0921
  262GLU    OE2 4029   6.916   6.673   4.144  0.3082 -0.2462  0.3823
  262GLU      H 4030   6.773   6.550   4.633 -0.8441 -0.8311 -0.0133
  262GLU     HA 4031   6.855   6.728   4.411  0.0243 -0.5767 -2.0106
  262GLU    HB2 4032   6.690   6.478   4.376 -2.2949  1.1760 -1.6571
  262GLU    HB3 4033   6.688   6.606   4.261 -0.3428 -0.3164  0.2761
  262GLU    HG2 4034   6.937   6.431   4.344 -0.3349 -0.9840  0.1361
  262GLU    HG3 4035   6.822   6.381   4.232  1.1488 -1.1879  0.9938
  263LYS      N 4036   6.626   6.809   4.397 -0.3951 -0.4015 -0.6902
  263LYS     CA 4037   6.494   6.876   4.408 -0.0140 -0.1061 -0.3309
  263LYS      C 4038   6.393   6.816   4.303  0.9145 -0.0378 -1.2712
  263LYS      O 4039   6.419   6.823   4.181  0.4302  0.5105  0.1941
  263LYS     CB 4040   6.502   7.030   4.370 -0.3689 -0.0002  0.3620
  263LYS     CG 4041   6.374   7.112   4.376  0.0858  0.0812 -0.9874
  263LYS     CD 4042   6.316   7.147   4.523 -1.1799  0.2093  0.9101
  263LYS     CE 4043   6.180   7.215   4.514 -1.2338  0.3092 -0.0448
  263LYS     NZ 4044   6.180   7.353   4.463  0.1938 -0.7369 -0.4851
  263LYS      H 4045   6.680   6.835   4.315 -0.0271 -1.0181 -0.6537
  263LYS     HA 4046   6.458   6.871   4.511 -1.1922  0.1160 -0.6985
  263LYS    HB2 4047   6.579   7.080   4.428  0.9674 -1.3134 -0.1313
  263LYS    HB3 4048   6.534   7.038   4.266  0.6690  0.3854  0.6823
  263LYS    HG2 4049   6.394   7.209   4.331 -1.1445  0.2726 -1.1957
  263LYS    HG3 4050   6.299   7.060   4.315 -0.3022 -0.1548 -0.3290
  263LYS    HD2 4051   6.311   7.057   4.585  1.3147 -0.8855 -0.1996
  263LYS    HD3 4052   6.378   7.222   4.572 -0.6726  0.1365  0.4032
  263LYS    HE2 4053   6.106   7.158   4.458 -0.4425  0.4874 -1.3592
  263LYS    HE3 4054   6.152   7.226   4.618  0.5088  1.0090  0.4161
  263LYS    HZ1 4055   6.174   7.357   4.362  0.4892  0.0195 -0.4881
  263LYS    HZ2 4056   6.098   7.403   4.493  1.0224  0.4996 -0.1164
  263LYS    HZ3 4057   6.261   7.410   4.484  0.0364 -0.2047 -1.2287
  264PHE      N 4058   6.273   6.785   4.356  0.9446  0.1810  0.4610
  264PHE     CA 4059   6.149   6.750   4.283 -0.1170  0.6332 -0.1393
  264PHE      C 4060   6.035   6.847   4.296  0.4357  0.1098  0.2404
  264PHE      O 4061   6.028   6.931   4.384  1.1302  0.0078  0.4823
  264PHE     CB 4062   6.124   6.596   4.307  0.9805  0.0037 -0.5069
  264PHE     CG 4063   6.245   6.521   4.273 -0.3680  0.2411  0.6305
  264PHE    CD1 4064   6.302   6.527   4.140 -0.4739  0.0476 -0.5251
  264PHE    CD2 4065   6.319   6.445   4.366  1.0118 -0.1153  0.1163
  264PHE    CE1 4066   6.418   6.457   4.109 -0.1046 -0.1276 -0.0990
  264PHE    CE2 4067   6.438   6.375   4.335 -0.2483  0.2407 -0.8920
  264PHE     CZ 4068   6.482   6.369   4.202 -0.4894 -0.6398  0.1046
  264PHE      H 4069   6.259   6.772   4.455 -0.3686 -1.0739  0.1846
  264PHE     HA 4070   6.180   6.764   4.179 -1.1613  0.6420 -0.4795
  264PHE    HB2 4071   6.107   6.583   4.414  0.7935  1.8309 -0.2475
  264PHE    HB3 4072   6.041   6.565   4.242  0.3510  0.6475 -0.0393
  264PHE    HD1 4073   6.250   6.578   4.061  1.1159  1.0255 -1.0431
  264PHE    HD2 4074   6.277   6.436   4.465  1.6391  0.1246  0.4117
  264PHE    HE1 4075   6.452   6.467   4.007  0.2705 -1.0197 -0.0853
  264PHE    HE2 4076   6.484   6.312   4.409 -0.1877 -1.4000 -2.1948
  264PHE     HZ 4077   6.572   6.319   4.169 -0.4378  0.0911 -0.9681
  265PRO      N 4078   5.935   6.834   4.205 -0.2121  0.6284 -0.3408
  265PRO     CA 4079   5.817   6.915   4.210 -0.0487  0.0146  0.2978
  265PRO      C 4080   5.736   6.901   4.333 -0.0123  0.9659 -0.8499
  265PRO      O 4081   5.731   6.797   4.409 -0.6423 -0.2086  0.2891
  265PRO     CB 4082   5.730   6.875   4.083 -0.6114  0.3067 -0.4735
  265PRO     CG 4083   5.831   6.813   3.992 -0.4156  0.5524 -0.4684
  265PRO     CD 4084   5.932   6.746   4.090 -0.1288 -0.0176  1.5079
  265PRO     HA 4085   5.852   7.017   4.194 -0.9169  0.1719 -0.9388
  265PRO    HB2 4086   5.648   6.807   4.106  0.4715 -0.6788  0.8627
  265PRO    HB3 4087   5.688   6.963   4.035 -0.9407  1.3432  1.4992
  265PRO    HG2 4088   5.791   6.731   3.933  0.2597  0.5129 -0.8918
  265PRO    HG3 4089   5.888   6.888   3.938  0.3188 -0.4787 -1.2002
  265PRO    HD2 4090   5.894   6.646   4.106  1.4077 -0.8792  0.3399
  265PRO    HD3 4091   6.028   6.739   4.037 -1.1437  0.7943 -0.6907
  266ASP      N 4092   5.663   7.007   4.358 -0.3894  0.3931 -0.4725
  266ASP     CA 4093   5.572   7.000   4.475 -0.5628  0.4304 -0.2339
  266ASP      C 4094   5.463   6.894   4.451 -0.0501  0.0816 -0.2471
  266ASP      O 4095   5.437   6.807   4.536 -0.2548  0.2039  0.3473
  266ASP     CB 4096   5.499   7.136   4.499 -0.0839  0.9750 -0.0120
  266ASP     CG 4097   5.588   7.256   4.545  0.7323  0.0664  0.0279
  266ASP    OD1 4098   5.697   7.245   4.602 -0.4524  1.1392 -0.8349
  266ASP    OD2 4099   5.532   7.368   4.532 -0.1747 -0.0881 -0.7361
  266ASP      H 4100   5.673   7.095   4.309  0.2386  2.0640  2.1919
  266ASP     HA 4101   5.625   6.973   4.566 -0.2880 -0.3748 -0.6145
  266ASP    HB2 4102   5.445   7.166   4.409  1.0040  0.8692 -0.7336
  266ASP    HB3 4103   5.432   7.125   4.584  0.2726 -2.3199  0.1032
  267GLY      N 4104   5.398   6.909   4.335 -0.1824  0.3664 -0.4940
  267GLY     CA 4105   5.279   6.831   4.297 -0.3391  0.0956  0.3464
  267GLY      C 4106   5.315   6.681   4.266 -0.5070 -0.5050 -0.4190
  267GLY      O 4107   5.231   6.590   4.280 -0.3532  0.3155 -0.5525
  267GLY      H 4108   5.432   6.977   4.268 -0.4377  0.4690 -0.5214
  267GLY    HA2 4109   5.214   6.834   4.384  0.4832 -0.4255  1.0131
  267GLY    HA3 4110   5.237   6.878   4.207 -0.3919  0.6205  0.6330
  268PHE      N 4111   5.441   6.654   4.248 -0.3797  0.2559 -0.3928
  268PHE     CA 4112   5.498   6.518   4.237  0.3720  0.1375 -0.0962
  268PHE      C 4113   5.466   6.418   4.351  0.9024  0.1473  0.6699
  268PHE      O 4114   5.434   6.301   4.319  0.0352 -0.3007  0.6959
  268PHE     CB 4115   5.648   6.538   4.217 -0.1130 -0.5300 -0.2773
  268PHE     CG 4116   5.729   6.411   4.193  0.7659 -0.3964 -0.4275
  268PHE    CD1 4117   5.706   6.334   4.075  0.7194 -0.4327 -0.2762
  268PHE    CD2 4118   5.831   6.379   4.287  0.0364 -0.5661  0.0106
  268PHE    CE1 4119   5.794   6.231   4.043 -0.7282 -0.7927  0.1159
  268PHE    CE2 4120   5.919   6.274   4.248  0.1041  0.2140 -1.0568
  268PHE     CZ 4121   5.895   6.199   4.131  0.0512  0.4324 -0.9765
  268PHE      H 4122   5.507   6.725   4.277  0.0873 -0.4027  0.2272
  268PHE     HA 4123   5.454   6.471   4.149  0.5598 -0.8295  0.3086
  268PHE    HB2 4124   5.658   6.602   4.129  1.3186 -0.6947 -0.2775
  268PHE    HB3 4125   5.693   6.584   4.304  0.0507 -0.2015 -0.5289
  268PHE    HD1 4126   5.632   6.361   4.002 -0.2878 -0.4063  0.7110
  268PHE    HD2 4127   5.839   6.435   4.379 -1.1885  0.3955 -0.4326
  268PHE    HE1 4128   5.777   6.171   3.955 -0.4374  0.3994 -0.8050
  268PHE    HE2 4129   5.999   6.254   4.319 -1.3115 -1.2935  0.3084
  268PHE     HZ 4130   5.968   6.129   4.093 -0.5057 -1.5890  1.1860
  269TRP      N 4131   5.482   6.459   4.475  0.3750 -0.6699 -0.2270
  269TRP     CA 4132   5.455   6.381   4.599  0.2384  0.3740  0.6816
  269TRP      C 4133   5.308   6.388   4.627 -0.1474  0.4891 -0.3695
  269TRP      O 4134   5.247   6.290   4.675 -0.1934 -0.0842  0.2370
  269TRP     CB 4135   5.537   6.441   4.714 -0.4458  0.3060  0.4923
  269TRP     CG 4136   5.677   6.475   4.676  0.0294  1.6149 -0.0024
  269TRP    CD1 4137   5.726   6.594   4.647  0.0423 -0.7335  0.1017
  269TRP    CD2 4138   5.787   6.381   4.635  0.4484  0.6187  0.7406
  269TRP    NE1 4139   5.853   6.590   4.614  0.0792 -0.0137 -0.4676
  269TRP    CE2 4140   5.900   6.464   4.623 -0.6723 -0.4162  0.4509
  269TRP    CE3 4141   5.800   6.243   4.628 -0.6068  1.4218 -0.9010
  269TRP    CZ2 4142   6.028   6.401   4.619 -0.4155 -0.0935  0.0430
  269TRP    CZ3 4143   5.928   6.178   4.634  0.0035  0.0008 -0.7072
  269TRP    CH2 4144   6.039   6.261   4.626  0.0683  0.1381 -0.1374
  269TRP      H 4145   5.512   6.555   4.486 -0.8517 -0.1716 -0.7453
  269TRP     HA 4146   5.492   6.281   4.577  0.4853  0.5515  0.2593
  269TRP    HB2 4147   5.473   6.523   4.746  0.1720  0.5661  1.0876
  269TRP    HB3 4148   5.542   6.373   4.799  0.2948  0.3047  0.4596
  269TRP    HD1 4149   5.674   6.688   4.661 -0.0032 -0.8927  1.2762
  269TRP    HE1 4150   5.897   6.677   4.587 -0.8656  0.6599  0.0135
  269TRP    HE3 4151   5.712   6.180   4.630  0.6080 -0.4419  0.1205
  269TRP    HZ2 4152   6.117   6.462   4.623 -0.6504  0.2286  1.1204
  269TRP    HZ3 4153   5.935   6.070   4.638 -0.7358 -0.0660 -0.9516
  269TRP    HH2 4154   6.138   6.219   4.636 -0.0182 -0.0002  0.1541
  270LEU      N 4155   5.243   6.501   4.589 -0.0771 -0.4563 -0.8517
  270LEU     CA 4156   5.099   6.525   4.611  0.3343 -0.3532 -0.0553
  270LEU      C 4157   5.005   6.436   4.522 -0.9204 -0.4061 -0.0290
  270LEU      O 4158   4.889   6.423   4.557  0.0492 -0.4028  0.3621
  270LEU     CB 4159   5.070   6.671   4.578 -0.5504  0.3037  0.1348
  270LEU     CG 4160   5.134   6.771   4.678  0.5125 -0.4186  0.3453
  270LEU    CD1 4161   5.095   6.912   4.628  0.3100 -0.3359  0.3720
  270LEU    CD2 4162   5.096   6.758   4.820 -0.2417 -0.2939 -0.4856
  270LEU      H 4163   5.300   6.569   4.541 -0.5191  0.4027 -0.2224
  270LEU     HA 4164   5.078   6.507   4.717 -0.0102 -0.0068 -0.0592
  270LEU    HB2 4165   5.084   6.688   4.471  0.2670  1.4201  0.3742
  270LEU    HB3 4166   4.965   6.661   4.604 -0.5679 -0.7912 -0.2669
  270LEU     HG 4167   5.243   6.765   4.676  0.5846  0.4594  0.8914
  270LEU   HD11 4168   5.160   6.933   4.543  0.1805 -0.8036  0.1521
  270LEU   HD12 4169   4.992   6.928   4.595  0.4605 -0.3268 -0.1140
  270LEU   HD13 4170   5.108   6.981   4.711 -0.2074 -0.3882  0.5063
  270LEU   HD21 4171   5.155   6.827   4.881 -0.2930 -1.2657  0.7499
  270LEU   HD22 4172   4.989   6.767   4.839 -0.3250  0.7409 -1.2534
  270LEU   HD23 4173   5.129   6.660   4.854 -0.6075 -0.2190  0.1139
  271GLY      N 4174   5.051   6.392   4.406 -0.2434  0.4240 -0.0451
  271GLY     CA 4175   4.977   6.315   4.309 -0.9048 -0.6381 -0.6692
  271GLY      C 4176   4.930   6.410   4.194  0.5697 -0.1370 -0.1304
  271GLY      O 4177   4.820   6.388   4.149  0.4108 -0.3692 -0.1372
  271GLY      H 4178   5.151   6.404   4.399 -0.2992  0.8453 -0.1826
  271GLY    HA2 4179   5.059   6.255   4.270  0.4208  0.3431  0.3764
  271GLY    HA3 4180   4.897   6.255   4.353 -0.0323 -1.3315  0.0646
  272GLU      N 4181   5.001   6.507   4.145  0.2250 -0.0399  0.1561
  272GLU     CA 4182   4.966   6.602   4.031 -0.5579 -0.1773 -0.4315
  272GLU      C 4183   5.075   6.615   3.922  0.2907 -0.1606 -0.3148
  272GLU      O 4184   5.039   6.645   3.808 -0.2144  0.1148 -0.5973
  272GLU     CB 4185   4.923   6.741   4.083 -0.0642  0.6203  0.1901
  272GLU     CG 4186   4.798   6.735   4.179  0.2895  0.4168  0.6745
  272GLU     CD 4187   4.662   6.693   4.109 -0.2516  0.5534 -0.0976
  272GLU    OE1 4188   4.568   6.630   4.173 -0.5020 -0.2895  0.2711
  272GLU    OE2 4189   4.636   6.720   3.993  0.3881  0.1280 -0.0975
  272GLU      H 4190   5.095   6.515   4.180  0.0273 -0.4082  0.8060
  272GLU     HA 4191   4.880   6.564   3.977 -0.0061  1.1499 -2.4979
  272GLU    HB2 4192   5.010   6.775   4.139  1.3960 -0.1600 -1.4311
  272GLU    HB3 4193   4.915   6.810   3.999 -0.0418 -0.4410 -0.7212
  272GLU    HG2 4194   4.819   6.666   4.261 -0.0600 -1.6844 -0.8282
  272GLU    HG3 4195   4.783   6.838   4.211  0.7457  1.0400 -0.9317
  273GLN      N 4196   5.199   6.589   3.949  0.3984 -0.3456  0.0494
  273GLN     CA 4197   5.310   6.613   3.852  0.3983 -0.3529  0.1929
  273GLN      C 4198   5.414   6.500   3.845  0.2117  0.3883 -0.1470
  273GLN      O 4199   5.410   6.406   3.922  0.2059  0.0024 -0.0825
  273GLN     CB 4200   5.371   6.749   3.891 -0.2965  0.5679  0.2314
  273GLN     CG 4201   5.282   6.865   3.907  0.4175  0.4790 -0.0400
  273GLN     CD 4202   5.355   6.993   3.935 -1.0632  0.5423 -0.8704
  273GLN    OE1 4203   5.395   7.024   4.055 -0.0861 -0.0461  0.5054
  273GLN    NE2 4204   5.390   7.072   3.836 -0.2963  0.6808  0.0988
  273GLN      H 4205   5.214   6.569   4.047 -2.2184 -0.0772  0.6599
  273GLN     HA 4206   5.275   6.624   3.749 -0.2490  0.9887  0.5137
  273GLN    HB2 4207   5.415   6.728   3.989 -0.4943 -3.1764 -0.2155
  273GLN    HB3 4208   5.448   6.765   3.816 -0.4980  0.9632  0.1023
  273GLN    HG2 4209   5.220   6.874   3.818  0.0252 -1.3238 -0.0201
  273GLN    HG3 4210   5.210   6.852   3.988 -0.3778  0.4543 -0.7276
  273GLN   HE21 4211   5.446   7.156   3.846 -1.0108  1.0844  0.9927
  273GLN   HE22 4212   5.370   7.047   3.741 -0.1910  0.0930  0.2275
  274LEU      N 4213   5.490   6.504   3.739  0.1984  0.1699 -0.0699
  274LEU     CA 4214   5.585   6.408   3.686 -0.1062 -0.1486  0.0092
  274LEU      C 4215   5.735   6.448   3.668  1.5803 -0.4276 -0.3575
  274LEU      O 4216   5.760   6.565   3.689 -0.1546  0.4564  0.0734
  274LEU     CB 4217   5.539   6.357   3.546 -0.5684  0.4261  0.3702
  274LEU     CG 4218   5.390   6.299   3.528 -0.5999 -1.1727  0.1783
  274LEU    CD1 4219   5.371   6.247   3.384 -0.4421  0.0641 -1.9437
  274LEU    CD2 4220   5.346   6.190   3.616  0.0879  1.2805  0.3535
  274LEU      H 4221   5.471   6.576   3.671 -0.2353  0.9464  0.8256
  274LEU     HA 4222   5.582   6.327   3.758 -0.3012  0.1442  0.3353
  274LEU    HB2 4223   5.551   6.440   3.477  0.6465 -0.4338 -0.5444
  274LEU    HB3 4224   5.604   6.278   3.509 -0.1503  0.7032  0.4971
  274LEU     HG 4225   5.327   6.385   3.549  1.1027 -0.0497  1.2588
  274LEU   HD11 4226   5.265   6.236   3.362 -0.9679 -0.9828  0.4811
  274LEU   HD12 4227   5.425   6.312   3.316  0.6416  1.3110 -0.0709
  274LEU   HD13 4228   5.422   6.150   3.383 -0.3477  0.0513 -0.4751
  274LEU   HD21 4229   5.409   6.101   3.614 -1.3615  0.1762  0.3563
  274LEU   HD22 4230   5.333   6.221   3.720  1.0887  1.4397  0.4516
  274LEU   HD23 4231   5.251   6.150   3.580  0.9587  0.3951 -1.1517
  275VAL      N 4232   5.820   6.351   3.646 -0.1177  0.3195  0.2468
  275VAL     CA 4233   5.964   6.372   3.646 -0.3245  0.3225  0.4535
  275VAL      C 4234   6.029   6.275   3.548  0.7308 -0.3698  0.6587
  275VAL      O 4235   5.988   6.159   3.542 -0.4983  0.0535 -0.0758
  275VAL     CB 4236   6.028   6.365   3.787 -0.1575  0.2401 -0.3051
  275VAL    CG1 4237   6.182   6.372   3.781  1.1228 -0.0653  0.1858
  275VAL    CG2 4238   5.999   6.484   3.890 -0.0314 -0.2123 -0.2704
  275VAL      H 4239   5.783   6.258   3.632  1.4674 -0.3988  0.4567
  275VAL     HA 4240   5.981   6.473   3.609 -0.3299  0.2303  0.1960
  275VAL     HB 4241   6.005   6.269   3.834  2.3385 -0.6760 -0.6643
  275VAL   HG11 4242   6.220   6.288   3.722 -0.1804 -1.0081  0.5862
  275VAL   HG12 4243   6.226   6.465   3.746  1.5148 -0.0891  0.6013
  275VAL   HG13 4244   6.223   6.364   3.881 -1.3934  0.4031  1.4300
  275VAL   HG21 4245   6.059   6.457   3.977  0.0172  1.1137  0.1556
  275VAL   HG22 4246   6.031   6.581   3.851 -0.9897  0.7066  1.0280
  275VAL   HG23 4247   5.898   6.507   3.926  0.3491  1.0666  0.0943
  276CYS      N 4248   6.131   6.312   3.469  0.5710 -0.0450 -0.8728
  276CYS     CA 4249   6.200   6.222   3.378  0.0616 -0.1973 -0.7959
  276CYS      C 4250   6.353   6.231   3.402  0.2500  0.9903 -0.0269
  276CYS      O 4251   6.405   6.327   3.451  0.0444 -0.2944 -0.4224
  276CYS     CB 4252   6.171   6.268   3.234  0.5561 -0.0607 -0.9566
  276CYS     SG 4253   6.003   6.282   3.185 -0.0356 -0.1604  0.0296
  276CYS      H 4254   6.170   6.403   3.491  0.8600 -0.6159  1.5375
  276CYS     HA 4255   6.158   6.123   3.395 -1.4562  0.5258  0.0251
  276CYS    HB2 4256   6.229   6.360   3.223  1.0038 -0.3579 -1.1756
  276CYS    HB3 4257   6.225   6.194   3.174 -0.7329 -0.9094 -1.1464
  277TRP      N 4258   6.424   6.126   3.349  0.5991 -0.4280 -0.0790
  277TRP     CA 4259   6.570   6.126   3.329  0.4287  0.2400 -0.2052
  277TRP      C 4260   6.609   6.089   3.191 -0.1998 -0.0462 -0.1867
  277TRP      O 4261   6.535   6.028   3.118 -0.3299  0.1915  0.6023
  277TRP     CB 4262   6.634   6.032   3.433 -0.2658  0.1414  0.0661
  277TRP     CG 4263   6.631   6.082   3.576 -0.8533 -0.1881 -0.0698
  277TRP    CD1 4264   6.729   6.158   3.635  0.0112  0.4517  1.4869
  277TRP    CD2 4265   6.525   6.081   3.675 -0.2796  0.1338  0.1932
  277TRP    NE1 4266   6.696   6.185   3.758  0.6898 -0.0750 -0.6267
  277TRP    CE2 4267   6.572   6.137   3.794 -0.5518  0.4623 -1.6349
  277TRP    CE3 4268   6.397   6.026   3.676  0.1482  0.2185  0.3471
  277TRP    CZ2 4269   6.505   6.126   3.919 -0.5498  0.8737  0.1519
  277TRP    CZ3 4270   6.324   6.016   3.797 -0.4638  0.0110 -0.5776
  277TRP    CH2 4271   6.374   6.067   3.920  0.1366 -0.1969  0.4042
  277TRP      H 4272   6.373   6.053   3.301  0.7327 -0.8675  0.4420
  277TRP     HA 4273   6.603   6.228   3.346  1.2199 -0.1420  0.7613
  277TRP    HB2 4274   6.575   5.940   3.441  0.3182 -0.2192  0.3299
  277TRP    HB3 4275   6.737   6.005   3.410 -0.2538  0.6113 -0.4830
  277TRP    HD1 4276   6.821   6.184   3.584 -1.0735  1.0650 -0.3324
  277TRP    HE1 4277   6.762   6.219   3.827 -0.7401  0.0666  0.8061
  277TRP    HE3 4278   6.360   5.988   3.582 -0.0006  0.2424  0.3947
  277TRP    HZ2 4279   6.547   6.134   4.018 -1.6708 -0.8279  0.8593
  277TRP    HZ3 4280   6.228   5.968   3.799 -0.2862 -0.3434 -0.2025
  277TRP    HH2 4281   6.320   6.055   4.012  0.3640 -0.0383  0.5599
  278GLN      N 4282   6.731   6.127   3.152  0.1844 -0.5526  0.0661
  278GLN     CA 4283   6.797   6.097   3.026 -0.1157 -0.2126 -0.8735
  278GLN      C 4284   6.809   5.943   3.010  0.0293  0.4470 -0.8848
  278GLN      O 4285   6.845   5.874   3.109  0.4086  0.8244  0.2813
  278GLN     CB 4286   6.937   6.165   3.013  0.5053  0.2791 -0.6374
  278GLN     CG 4287   6.933   6.321   3.019  0.2108 -0.7063  0.7761
  278GLN     CD 4288   7.057   6.393   2.951  0.6412  0.3750  0.2993
  278GLN    OE1 4289   7.149   6.324   2.897  0.4998 -0.2114 -0.2301
  278GLN    NE2 4290   7.059   6.520   2.936  0.2283 -0.0601 -0.2304
  278GLN      H 4291   6.782   6.194   3.208  0.5169 -1.0569  0.3819
  278GLN     HA 4292   6.737   6.145   2.949 -0.3048  0.7745 -0.1572
  278GLN    HB2 4293   7.002   6.123   3.089 -1.3164 -0.4513  0.6417
  278GLN    HB3 4294   6.972   6.140   2.913 -1.8212 -0.2864 -1.4418
  278GLN    HG2 4295   6.857   6.353   2.948  0.9809 -0.7741 -0.1298
  278GLN    HG3 4296   6.935   6.361   3.120 -0.1982 -0.0252  0.5264
  278GLN   HE21 4297   7.142   6.560   2.894 -0.2040  0.9695 -0.1444
  278GLN   HE22 4298   6.983   6.582   2.960 -0.3988 -1.2425  1.1659
  279ALA      N 4299   6.797   5.890   2.891  0.1764  0.3503 -0.3940
  279ALA     CA 4300   6.774   5.747   2.871  1.1719 -0.4456  0.3709
  279ALA      C 4301   6.883   5.654   2.920  0.0176  0.4177 -0.2200
  279ALA      O 4302   6.990   5.654   2.859  0.4440  0.4651 -0.0214
  279ALA     CB 4303   6.741   5.724   2.724  0.0463  1.1967  0.5891
  279ALA      H 4304   6.793   5.955   2.813  0.6545  0.3744 -0.4059
  279ALA     HA 4305   6.677   5.715   2.908  1.1223 -1.5930 -0.6076
  279ALA    HB1 4306   6.809   5.762   2.648 -0.3138  0.1239 -0.3298
  279ALA    HB2 4307   6.750   5.616   2.711 -1.3836  1.0469  0.5732
  279ALA    HB3 4308   6.640   5.750   2.693  0.1148  0.1986 -0.6662
  280GLY      N 4309   6.850   5.564   3.013 -0.6589  0.2653 -0.0036
  280GLY     CA 4310   6.943   5.465   3.069 -0.1191  0.2605  0.3087
  280GLY      C 4311   7.020   5.509   3.192  0.0420  0.4456 -0.4859
  280GLY      O 4312   7.125   5.452   3.215 -0.3312  0.5408  0.0492
  280GLY      H 4313   6.754   5.576   3.043 -1.6569  0.5780 -2.7338
  280GLY    HA2 4314   6.890   5.379   3.109  0.8723 -0.6272 -0.1803
  280GLY    HA3 4315   7.008   5.422   2.993 -1.0339 -0.2210 -0.2355
  281THR      N 4316   6.976   5.620   3.257 -0.9422 -0.4313  0.6229
  281THR     CA 4317   7.051   5.690   3.367 -0.4102  0.3588 -0.4747
  281THR      C 4318   6.981   5.700   3.504 -0.1626  0.3803  0.1763
  281THR      O 4319   7.055   5.737   3.602 -0.2401 -0.5077  0.1862
  281THR     CB 4320   7.096   5.835   3.321 -0.1283  0.2071 -0.1296
  281THR    OG1 4321   6.989   5.922   3.316  0.6448 -0.1150  0.8523
  281THR    CG2 4322   7.151   5.832   3.181 -0.9432 -0.0960  0.2865
  281THR      H 4323   6.885   5.656   3.231 -0.5497  0.0733 -0.1269
  281THR     HA 4324   7.143   5.638   3.391 -0.7145  0.2878  0.7001
  281THR     HB 4325   7.171   5.880   3.387 -0.9400  0.6733  0.5097
  281THR    HG1 4326   6.948   5.897   3.233  0.2519  0.0344  0.9951
  281THR   HG21 4327   7.079   5.808   3.103 -0.8611  1.7938 -0.4720
  281THR   HG22 4328   7.185   5.934   3.162 -1.3126 -0.0436 -0.1396
  281THR   HG23 4329   7.242   5.772   3.172 -0.2687  0.9831 -0.9108
  282THR      N 4330   6.858   5.676   3.520  0.7651 -0.1009 -0.2168
  282THR     CA 4331   6.778   5.723   3.639 -1.5436  0.3548  0.0280
  282THR      C 4332   6.847   5.692   3.774 -0.1276 -0.0052 -0.6592
  282THR      O 4333   6.876   5.578   3.800 -0.3214  0.1994 -0.4914
  282THR     CB 4334   6.639   5.661   3.646 -0.6774 -0.1813 -0.8546
  282THR    OG1 4335   6.565   5.701   3.538 -0.2672  0.2977  0.6520
  282THR    CG2 4336   6.548   5.713   3.763  0.2940  0.3036 -0.6395
  282THR      H 4337   6.803   5.638   3.444 -0.5067 -0.2042  0.6963
  282THR     HA 4338   6.772   5.832   3.638 -1.3038  0.4274  1.5215
  282THR     HB 4339   6.656   5.554   3.641  1.7753  0.0540 -0.2628
  282THR    HG1 4340   6.617   5.715   3.459 -0.7636  0.5441  0.3587
  282THR   HG21 4341   6.501   5.809   3.744 -2.8280 -0.8370  0.1104
  282THR   HG22 4342   6.459   5.650   3.770  0.9079 -0.5020  1.0840
  282THR   HG23 4343   6.598   5.717   3.860 -0.1115  0.5867 -0.4389
  283PRO      N 4344   6.871   5.788   3.867 -0.2274 -0.0487  0.4566
  283PRO     CA 4345   6.947   5.751   3.988  0.3829  0.3362 -0.0705
  283PRO      C 4346   6.863   5.691   4.096 -0.2261 -0.5152 -0.0730
  283PRO      O 4347   6.820   5.761   4.192  0.0201  0.5534  0.0727
  283PRO     CB 4348   7.002   5.886   4.028  0.3793  0.2083  0.0096
  283PRO     CG 4349   6.896   5.984   3.993 -0.1511  0.1759  0.6858
  283PRO     CD 4350   6.836   5.924   3.867  0.4079 -1.7280  0.1365
  283PRO     HA 4351   7.030   5.685   3.964  0.3929  0.3635 -0.1123
  283PRO    HB2 4352   7.032   5.891   4.133 -0.0185  0.4279  0.1130
  283PRO    HB3 4353   7.100   5.908   3.984 -0.0273  0.5054 -0.7899
  283PRO    HG2 4354   6.825   5.989   4.075 -0.4532 -0.9114  0.5148
  283PRO    HG3 4355   6.941   6.082   3.979 -0.8056  0.4494  0.4201
  283PRO    HD2 4356   6.730   5.946   3.876  0.7084 -0.2528  0.6993
  283PRO    HD3 4357   6.874   5.973   3.777  1.6595 -2.8260  0.0104
  284TRP      N 4358   6.836   5.560   4.084 -0.6522 -0.5451  0.0419
  284TRP     CA 4359   6.744   5.500   4.188 -0.1711  0.6845  0.5862
  284TRP      C 4360   6.795   5.516   4.328  0.4664 -0.1640 -0.1584
  284TRP      O 4361   6.714   5.542   4.418  0.2105 -0.0308  0.4524
  284TRP     CB 4362   6.714   5.353   4.143  0.1067 -0.5184 -0.3294
  284TRP     CG 4363   6.660   5.333   4.006  0.6771  0.3352 -0.2663
  284TRP    CD1 4364   6.732   5.300   3.896  0.1718  0.0211 -0.2833
  284TRP    CD2 4365   6.525   5.358   3.961  0.0768  0.1891  0.2154
  284TRP    NE1 4366   6.650   5.295   3.781  0.6677 -0.3327 -0.5985
  284TRP    CE2 4367   6.519   5.321   3.818 -0.2764  0.0964  0.0845
  284TRP    CE3 4368   6.409   5.406   4.021  0.9285  0.0223 -0.0926
  284TRP    CZ2 4369   6.401   5.327   3.746 -1.4132  0.2968 -0.5509
  284TRP    CZ3 4370   6.285   5.413   3.944  0.1706  1.4863 -0.2320
  284TRP    CH2 4371   6.287   5.367   3.815  0.3631  0.4749  0.5527
  284TRP      H 4372   6.876   5.513   4.004 -0.0454 -0.1530  0.1049
  284TRP     HA 4373   6.647   5.551   4.186 -0.0318  1.0563  1.8545
  284TRP    HB2 4374   6.809   5.298   4.143  0.1770 -0.3963 -0.2909
  284TRP    HB3 4375   6.655   5.304   4.220  1.3931  0.2555  1.2783
  284TRP    HD1 4376   6.840   5.304   3.897  0.2459 -0.8464  1.6104
  284TRP    HE1 4377   6.687   5.304   3.687  0.3908  0.2823 -0.6620
  284TRP    HE3 4378   6.413   5.435   4.124  0.5006 -0.4480  0.0695
  284TRP    HZ2 4379   6.399   5.310   3.640  1.3113 -0.8109 -0.5896
  284TRP    HZ3 4380   6.197   5.460   3.986  0.0101  0.6509  0.4208
  284TRP    HH2 4381   6.194   5.383   3.763 -0.0053 -1.1012  0.6327
  285ASN      N 4382   6.924   5.511   4.345 -0.0500 -0.7186  0.4093
  285ASN     CA 4383   6.990   5.526   4.472  0.2244  0.2047  0.8281
  285ASN      C 4384   6.932   5.638   4.561  0.4441 -0.2528  0.6377
  285ASN      O 4385   6.919   5.610   4.678  0.0765  0.5159  0.0138
  285ASN     CB 4386   7.144   5.544   4.448 -0.4362 -0.7675  0.2744
  285ASN     CG 4387   7.177   5.666   4.363 -0.3455 -0.2377 -0.4586
  285ASN    OD1 4388   7.139   5.671   4.246 -0.1558 -0.0383  0.3941
  285ASN    ND2 4389   7.229   5.769   4.427 -0.4013 -0.4525  0.0755
  285ASN      H 4390   6.982   5.491   4.265  0.0757  1.2510 -0.1160
  285ASN     HA 4391   6.972   5.434   4.528 -1.4811  0.4571  0.7824
  285ASN    HB2 4392   7.197   5.556   4.542 -0.4152  0.3701  0.1374
  285ASN    HB3 4393   7.187   5.457   4.398  0.5701  0.1705 -0.5723
  285ASN   HD21 4394   7.256   5.837   4.358 -1.2343 -0.4878 -0.3112
  285ASN   HD22 4395   7.223   5.773   4.527  0.9462  0.6481  0.1680
  286ILE      N 4396   6.899   5.762   4.515 -0.0605  0.3543 -0.6265
  286ILE     CA 4397   6.850   5.874   4.603 -0.4284  0.1448 -0.0092
  286ILE      C 4398   6.712   5.859   4.671 -1.1003  0.1122 -0.0065
  286ILE      O 4399   6.693   5.920   4.777  0.3389 -0.3327 -0.0839
  286ILE     CB 4400   6.866   6.004   4.528 -0.1557  0.0740  0.2311
  286ILE    CG1 4401   6.781   6.017   4.398 -0.4080  1.3119 -0.2654
  286ILE    CG2 4402   7.015   6.034   4.496  0.5967 -0.4232 -0.7215
  286ILE    CD1 4403   6.706   6.156   4.394 -1.3889 -0.1845 -0.8447
  286ILE      H 4404   6.916   5.781   4.418 -1.3769 -0.2867 -1.0229
  286ILE     HA 4405   6.919   5.888   4.686  0.6103 -0.0757 -0.7976
  286ILE     HB 4406   6.830   6.075   4.603  1.6191  0.1682  1.0852
  286ILE   HG12 4407   6.853   6.016   4.317 -0.9624  0.1610 -0.7902
  286ILE   HG13 4408   6.713   5.934   4.379  1.2449  0.2317 -2.3199
  286ILE   HG21 4409   7.069   6.018   4.589 -0.6599 -0.7428 -0.0048
  286ILE   HG22 4410   7.048   5.970   4.413 -0.2175 -1.2399 -0.4455
  286ILE   HG23 4411   7.023   6.139   4.467  0.1908 -0.2075 -0.0908
  286ILE   HD11 4412   6.773   6.231   4.437 -0.1929 -2.0435  0.9296
  286ILE   HD12 4413   6.695   6.185   4.289  0.2312 -0.2632 -1.0844
  286ILE   HD13 4414   6.620   6.148   4.461 -0.2467  0.3028  0.8003
  287PHE      N 4415   6.632   5.764   4.627 -0.5478  0.1692  0.3567
  287PHE     CA 4416   6.505   5.733   4.688  0.1483 -0.2162 -0.6309
  287PHE      C 4417   6.519   5.614   4.790 -0.6914 -0.0624  0.5913
  287PHE      O 4418   6.588   5.518   4.755  0.0489 -0.3626 -0.2496
  287PHE     CB 4419   6.398   5.690   4.576 -0.6000 -0.2413 -0.1483
  287PHE     CG 4420   6.389   5.796   4.469 -0.0754 -0.6682 -0.4291
  287PHE    CD1 4421   6.301   5.903   4.486 -1.0312 -0.5606 -0.1541
  287PHE    CD2 4422   6.472   5.790   4.352  0.0814  0.2692  0.3150
  287PHE    CE1 4423   6.305   6.012   4.394  0.8570  0.2234 -0.4922
  287PHE    CE2 4424   6.469   5.896   4.259 -0.0093 -0.6962  0.1550
  287PHE     CZ 4425   6.382   6.012   4.284 -0.3989  1.1121  0.9673
  287PHE      H 4426   6.663   5.696   4.559 -0.2435  0.2974  0.3666
  287PHE     HA 4427   6.460   5.818   4.740 -0.7606  0.0869 -1.8223
  287PHE    HB2 4428   6.437   5.600   4.529 -0.3104  0.4374 -1.2831
  287PHE    HB3 4429   6.304   5.687   4.630 -0.9008  0.7628 -0.5697
  287PHE    HD1 4430   6.246   5.925   4.576  0.5570  1.7177  0.4550
  287PHE    HD2 4431   6.534   5.703   4.339 -0.6504 -0.3872  1.0725
  287PHE    HE1 4432   6.235   6.094   4.398  0.6267  0.0921 -1.3558
  287PHE    HE2 4433   6.533   5.894   4.173  0.0141  0.6083  0.1008
  287PHE     HZ 4434   6.382   6.097   4.218 -0.4205  0.0646 -0.4914
  288PRO      N 4435   6.444   5.624   4.902  0.1039 -0.7039 -0.5045
  288PRO     CA 4436   6.453   5.528   5.017 -0.2874  0.1892  0.2236
  288PRO      C 4437   6.356   5.407   4.989 -0.2158 -0.8221 -0.2846
  288PRO      O 4438   6.241   5.431   4.943 -0.2429 -0.0743  0.3121
  288PRO     CB 4439   6.402   5.607   5.132  0.3869  0.2739  0.6040
  288PRO     CG 4440   6.298   5.704   5.077  0.9590 -0.2493  0.1062
  288PRO     CD 4441   6.358   5.745   4.947 -0.4297  1.4320  0.8314
  288PRO     HA 4442   6.556   5.501   5.040 -0.1970  0.0378 -0.3372
  288PRO    HB2 4443   6.360   5.544   5.209 -0.1828  0.7778  0.7236
  288PRO    HB3 4444   6.479   5.673   5.171  1.5836 -0.3167 -0.5787
  288PRO    HG2 4445   6.201   5.656   5.059 -0.1206  1.8169 -0.1628
  288PRO    HG3 4446   6.293   5.792   5.141 -0.8602 -0.0815 -0.1599
  288PRO    HD2 4447   6.418   5.832   4.973  0.5901  0.6639  1.1614
  288PRO    HD3 4448   6.281   5.776   4.876  0.0335 -0.1854 -0.5121
  289VAL      N 4449   6.402   5.284   5.029  0.6445 -0.6836  0.6659
  289VAL     CA 4450   6.308   5.179   5.057 -0.2585 -0.1775 -0.8168
  289VAL      C 4451   6.200   5.212   5.163 -0.0331 -0.4853  0.0316
  289VAL      O 4452   6.226   5.282   5.255 -0.1230  0.6586  0.0264
  289VAL     CB 4453   6.383   5.053   5.090 -0.6839  0.4574  0.1977
  289VAL    CG1 4454   6.494   5.018   4.986 -0.4902 -0.4404  0.1602
  289VAL    CG2 4455   6.457   5.036   5.236  0.2768  0.3069  0.7038
  289VAL      H 4456   6.498   5.272   5.059  1.0116  0.4844  0.0785
  289VAL     HA 4457   6.247   5.177   4.966 -1.7000 -1.0010  0.0976
  289VAL     HB 4458   6.314   4.969   5.081  0.1142 -0.2562  0.4466
  289VAL   HG11 4459   6.455   5.027   4.885  0.2486 -1.6574 -0.2872
  289VAL   HG12 4460   6.580   5.082   5.008 -0.5912 -0.3731  0.3656
  289VAL   HG13 4461   6.527   4.914   4.988 -0.6105 -0.5165 -0.8280
  289VAL   HG21 4462   6.464   4.931   5.266  0.1949  0.0224 -0.2308
  289VAL   HG22 4463   6.555   5.084   5.234 -0.2471  1.4562  0.7264
  289VAL   HG23 4464   6.398   5.081   5.316 -0.7054 -1.3951  1.0296
  290ILE      N 4465   6.082   5.157   5.143  0.3293  0.9559  0.1620
  290ILE     CA 4466   5.966   5.159   5.233  0.2556 -0.4321  0.5526
  290ILE      C 4467   5.935   5.024   5.296 -0.6766 -0.0060  0.4467
  290ILE      O 4468   5.906   4.932   5.218  0.2739  0.0832  0.1072
  290ILE     CB 4469   5.843   5.209   5.162  0.4127 -0.0039  0.5936
  290ILE    CG1 4470   5.870   5.313   5.054  0.5667  0.0185 -0.1179
  290ILE    CG2 4471   5.726   5.242   5.252 -0.1161 -0.2366  0.4952
  290ILE    CD1 4472   5.918   5.452   5.088 -0.0136 -0.1129 -0.3130
  290ILE      H 4473   6.076   5.103   5.058 -0.7486  0.8669  0.2706
  290ILE     HA 4474   5.987   5.234   5.309  0.8549  0.7631 -0.7201
  290ILE     HB 4475   5.808   5.122   5.107  0.2246  0.1593  0.4465
  290ILE   HG12 4476   5.942   5.272   4.983 -0.3503  0.5331 -1.4097
  290ILE   HG13 4477   5.775   5.326   5.003  0.0625 -1.8831  0.1734
  290ILE   HG21 4478   5.742   5.342   5.292 -1.6967  0.0780  0.4562
  290ILE   HG22 4479   5.642   5.252   5.183  1.4594  0.3979 -1.5429
  290ILE   HG23 4480   5.707   5.166   5.328 -1.7105 -0.2201  0.1779
  290ILE   HD11 4481   6.015   5.439   5.135 -0.2250  0.6084  0.3771
  290ILE   HD12 4482   5.926   5.513   4.998 -2.0426 -0.1811 -0.6476
  290ILE   HD13 4483   5.854   5.507   5.158  0.5337 -0.1638  0.2481
  291SER      N 4484   5.957   5.007   5.425 -0.0301 -0.7946  0.3955
  291SER     CA 4485   5.932   4.887   5.507  0.3570  0.3078  0.5954
  291SER      C 4486   5.786   4.888   5.569 -0.6991  0.0549 -0.5392
  291SER      O 4487   5.769   4.956   5.666  0.1201 -0.8713 -0.3261
  291SER     CB 4488   6.042   4.861   5.609 -0.9811  0.0868 -0.7121
  291SER     OG 4489   6.171   4.833   5.546 -0.0557 -0.0596  0.0541
  291SER      H 4490   5.991   5.088   5.476  0.8704 -0.1807 -1.0375
  291SER     HA 4491   5.941   4.805   5.435 -0.3677  1.1228 -0.4864
  291SER    HB2 4492   6.069   4.944   5.674  0.2866 -0.5058 -0.4120
  291SER    HB3 4493   6.021   4.776   5.674  0.9888 -0.5802 -0.8103
  291SER     HG 4494   6.162   4.766   5.477 -1.6558  0.2668 -0.1198
  292LEU      N 4495   5.690   4.811   5.530  0.5842  0.9067  0.6067
  292LEU     CA 4496   5.559   4.791   5.604 -0.0442  0.8017 -0.0696
  292LEU      C 4497   5.570   4.662   5.698  0.4543 -0.2435  0.1851
  292LEU      O 4498   5.636   4.566   5.661  0.4351  0.2303  0.5264
  292LEU     CB 4499   5.456   4.774   5.504  0.4305  0.4221  0.6770
  292LEU     CG 4500   5.419   4.908   5.430 -0.0610  0.2979 -0.0774
  292LEU    CD1 4501   5.477   4.905   5.282  0.2551 -0.0716 -0.6851
  292LEU    CD2 4502   5.270   4.913   5.419  1.0007 -0.5689 -0.0547
  292LEU      H 4503   5.706   4.743   5.457 -1.9841  0.8986 -0.1657
  292LEU     HA 4504   5.542   4.882   5.660 -1.4953  0.0184  0.8895
  292LEU    HB2 4505   5.486   4.708   5.423  1.3379  1.9020 -0.2928
  292LEU    HB3 4506   5.365   4.737   5.552  0.6518 -0.2438  0.5997
  292LEU     HG 4507   5.439   4.996   5.491 -1.0456  0.1589  0.4897
  292LEU   HD11 4508   5.408   4.835   5.234 -0.5336  0.0697  0.1815
  292LEU   HD12 4509   5.452   5.005   5.244  0.2304  0.5205  0.7707
  292LEU   HD13 4510   5.584   4.886   5.285  0.1642 -0.4941  0.2584
  292LEU   HD21 4511   5.227   4.936   5.516 -0.8472  0.3565 -0.9799
  292LEU   HD22 4512   5.246   4.994   5.349  0.5101 -0.8002 -0.1659
  292LEU   HD23 4513   5.222   4.818   5.395 -0.4392  0.1313 -0.1774
  293TYR      N 4514   5.508   4.669   5.818 -0.3238 -0.1717  0.1920
  293TYR     CA 4515   5.495   4.554   5.915  0.6852  0.2751 -0.3306
  293TYR      C 4516   5.344   4.512   5.923 -0.4562  0.7912  0.1342
  293TYR      O 4517   5.258   4.587   5.964 -0.2142  0.5909 -0.4240
  293TYR     CB 4518   5.544   4.599   6.057 -0.5785 -0.5813  0.0800
  293TYR     CG 4519   5.695   4.628   6.070  0.1261 -0.4999 -0.3727
  293TYR    CD1 4520   5.767   4.717   5.991 -0.2589 -0.5283 -0.6943
  293TYR    CD2 4521   5.765   4.551   6.166 -0.3176 -1.1009 -0.4134
  293TYR    CE1 4522   5.908   4.729   6.006  0.8276 -0.3718 -0.1987
  293TYR    CE2 4523   5.899   4.581   6.192 -0.8261 -0.0700 -0.0195
  293TYR     CZ 4524   5.976   4.667   6.104  0.9227  0.7644  0.3693
  293TYR     OH 4525   6.109   4.665   6.110  0.1034 -0.3992 -0.0527
  293TYR      H 4526   5.469   4.756   5.851 -0.0450 -0.0281  0.1424
  293TYR     HA 4527   5.568   4.475   5.895 -0.5915 -1.8371  2.1336
  293TYR    HB2 4528   5.497   4.692   6.090 -0.9069 -0.2452 -1.2239
  293TYR    HB3 4529   5.519   4.515   6.122 -0.7220 -0.2290  0.4838
  293TYR    HD1 4530   5.720   4.778   5.915  0.9636  0.6633 -0.5645
  293TYR    HD2 4531   5.715   4.486   6.237 -0.4345  0.7641  1.4195
  293TYR    HE1 4532   5.960   4.794   5.937 -0.0735  1.8559  1.0257
  293TYR    HE2 4533   5.955   4.534   6.272  0.2334 -0.0280 -0.7042
  293TYR     HH 4534   6.144   4.745   6.070 -0.8691 -0.2192 -0.6037
  294LEU      N 4535   5.323   4.384   5.915 -0.6355 -1.0422  0.2795
  294LEU     CA 4536   5.199   4.317   5.908  0.1844  0.1592  1.7071
  294LEU      C 4537   5.180   4.230   6.030 -0.3568  0.3646  0.2775
  294LEU      O 4538   5.280   4.180   6.085 -0.5762  0.0584  0.6194
  294LEU     CB 4539   5.192   4.228   5.772 -0.4418 -0.8259 -0.8193
  294LEU     CG 4540   5.170   4.307   5.646 -0.2673  0.0563  0.4502
  294LEU    CD1 4541   5.290   4.392   5.601 -0.4898 -0.4346  0.4126
  294LEU    CD2 4542   5.135   4.207   5.536  0.5060  0.0171  0.0223
  294LEU      H 4543   5.413   4.339   5.907  0.2205  0.4304  0.8094
  294LEU     HA 4544   5.118   4.390   5.899  0.0982 -0.0495  0.3009
  294LEU    HB2 4545   5.277   4.159   5.768  1.1630  0.8031  0.8969
  294LEU    HB3 4546   5.108   4.161   5.791 -0.5713 -0.4145  0.2214
  294LEU     HG 4547   5.082   4.370   5.660 -0.3543  0.0847 -0.1781
  294LEU   HD11 4548   5.282   4.424   5.498  1.0456  0.4184  0.5084
  294LEU   HD12 4549   5.311   4.479   5.663  0.3031  1.0563 -1.7268
  294LEU   HD13 4550   5.375   4.324   5.605  0.0924  0.1686 -0.7441
  294LEU   HD21 4551   5.211   4.128   5.541 -0.6607 -1.1915 -0.2419
  294LEU   HD22 4552   5.035   4.171   5.560  0.4615 -0.0094 -0.2001
  294LEU   HD23 4553   5.137   4.254   5.438  0.8070 -0.6520 -0.3059
  295MET      N 4554   5.055   4.224   6.068  0.0526 -0.1098 -0.8587
  295MET     CA 4555   5.018   4.123   6.169  0.3927  0.1919  0.2171
  295MET      C 4556   5.059   3.981   6.132 -0.5873 -0.5881  0.1744
  295MET      O 4557   5.038   3.937   6.017 -0.0716 -0.0284 -0.2483
  295MET     CB 4558   4.864   4.147   6.197 -0.0816  0.4092  0.0974
  295MET     CG 4559   4.817   4.042   6.296  0.9056 -0.3187 -0.0169
  295MET     SD 4560   4.665   4.080   6.391  0.1608 -0.2638 -0.1427
  295MET     CE 4561   4.696   3.966   6.533  0.1192  0.2998  0.6111
  295MET      H 4562   4.977   4.273   6.025 -2.1853 -0.5602  2.0773
  295MET     HA 4563   5.068   4.147   6.263 -0.5609  0.6524  0.6366
  295MET    HB2 4564   4.849   4.244   6.242  0.0912 -0.0809  1.2841
  295MET    HB3 4565   4.809   4.133   6.104 -0.5096 -1.1149  0.5134
  295MET    HG2 4566   4.801   3.948   6.243  0.5400 -0.7462  0.8064
  295MET    HG3 4567   4.898   4.020   6.365  0.2247 -1.5181  0.4632
  295MET    HE1 4568   4.759   4.014   6.608  0.5109  0.5907  0.1003
  295MET    HE2 4569   4.605   3.918   6.571  0.4189 -2.2147 -1.3010
  295MET    HE3 4570   4.751   3.876   6.506 -1.6914 -0.6810 -0.1691
  296GLY      N 4571   5.103   3.908   6.234 -0.3676  0.2071 -0.6626
  296GLY     CA 4572   5.156   3.767   6.210  0.6227 -0.4964 -0.2622
  296GLY      C 4573   5.051   3.652   6.243  0.6376  0.6421  0.3540
  296GLY      O 4574   4.943   3.680   6.304 -0.2492  0.4828 -0.4668
  296GLY      H 4575   5.123   3.950   6.324 -0.4703 -2.2092  0.6377
  296GLY    HA2 4576   5.205   3.754   6.113  2.4431 -0.1265  0.5122
  296GLY    HA3 4577   5.242   3.753   6.276 -0.0114  0.7957  0.9628
  297GLU      N 4578   5.092   3.535   6.213 -0.1065 -0.1607 -0.2228
  297GLU     CA 4579   5.025   3.414   6.257  0.5409  0.5512 -0.1627
  297GLU      C 4580   5.072   3.354   6.397 -0.0043  0.1078  0.0987
  297GLU      O 4581   5.041   3.241   6.429 -0.5224  0.0581  0.1106
  297GLU     CB 4582   5.034   3.302   6.154  1.2184  0.9406  0.3547
  297GLU     CG 4583   4.943   3.314   6.037  0.8165  0.6399  0.1124
  297GLU     CD 4584   4.894   3.171   5.994  1.5624  0.1230  0.5511
  297GLU    OE1 4585   4.977   3.075   5.967  0.7404  0.0547  0.8409
  297GLU    OE2 4586   4.771   3.150   5.989 -0.2310  0.6908  0.2658
  297GLU      H 4587   5.176   3.520   6.159  0.6372 -1.4484  1.1392
  297GLU     HA 4588   4.922   3.441   6.282  0.4566 -0.3478  0.5631
  297GLU    HB2 4589   5.135   3.283   6.119  0.5163 -0.4521 -1.1544
  297GLU    HB3 4590   4.991   3.216   6.204 -1.0829  0.9381 -1.3234
  297GLU    HG2 4591   4.856   3.371   6.071 -0.5055 -1.6677  1.0075
  297GLU    HG3 4592   5.003   3.359   5.958  0.2741  0.6445 -0.3074
  298VAL      N 4593   5.133   3.447   6.478  0.3566  0.7532 -0.1887
  298VAL     CA 4594   5.179   3.418   6.617 -0.2106 -0.0852 -0.7991
  298VAL      C 4595   5.163   3.539   6.717  0.5091  0.4303 -0.0126
  298VAL      O 4596   5.187   3.656   6.682 -0.9988  0.3063  0.1927
  298VAL     CB 4597   5.324   3.370   6.606 -0.1794  0.9023  1.0379
  298VAL    CG1 4598   5.403   3.362   6.744  0.3202  0.2243  1.3303
  298VAL    CG2 4599   5.336   3.228   6.534  0.3475 -1.0063 -0.7085
  298VAL      H 4600   5.157   3.540   6.449  0.0584  1.2152  0.9176
  298VAL     HA 4601   5.121   3.332   6.652 -0.2966 -1.5623 -3.9222
  298VAL     HB 4602   5.388   3.436   6.548  1.0362 -0.6193  0.5040
  298VAL   HG11 4603   5.503   3.326   6.722 -0.1368 -0.8175  0.8206
  298VAL   HG12 4604   5.407   3.467   6.772 -0.8825  1.4315 -2.0541
  298VAL   HG13 4605   5.367   3.295   6.822  1.0770 -0.4606  1.1156
  298VAL   HG21 4606   5.325   3.243   6.427 -0.3906  0.9629 -0.4482
  298VAL   HG22 4607   5.440   3.200   6.550  0.6471  0.2121 -0.2407
  298VAL   HG23 4608   5.260   3.160   6.572 -0.4827  0.1652 -0.1460
  299THR      N 4609   5.127   3.507   6.840  0.7373  0.1867 -0.1074
  299THR     CA 4610   5.102   3.596   6.954 -0.0519 -0.1099  0.2071
  299THR      C 4611   5.227   3.681   6.966 -0.3338 -0.3433  0.4028
  299THR      O 4612   5.336   3.622   6.966 -0.1171  0.1698  0.3676
  299THR     CB 4613   5.087   3.525   7.090  0.4130  0.0212  0.3064
  299THR    OG1 4614   4.963   3.450   7.086  0.3184  0.2033 -0.0241
  299THR    CG2 4615   5.079   3.616   7.210 -0.5194 -0.9198 -0.9294
  299THR      H 4616   5.112   3.410   6.864  1.1186  0.0777 -0.2979
  299THR     HA 4617   5.011   3.652   6.931  0.2071 -0.0327 -0.7360
  299THR     HB 4618   5.162   3.450   7.114  0.5756 -0.0516 -0.3841
  299THR    HG1 4619   4.889   3.511   7.081 -0.4075 -0.4630  1.4511
  299THR   HG21 4620   5.053   3.565   7.303  0.2230  0.7449  0.2796
  299THR   HG22 4621   5.183   3.633   7.235 -0.6827 -0.4911 -0.5103
  299THR   HG23 4622   5.026   3.711   7.201  0.1035 -0.5007 -0.3340
  300ASN      N 4623   5.216   3.813   6.957  0.3621  0.3861  0.6293
  300ASN     CA 4624   5.324   3.915   6.959  1.0357  0.5061  0.3932
  300ASN      C 4625   5.426   3.917   6.851  0.3346  0.0338  0.0128
  300ASN      O 4626   5.527   3.990   6.861 -0.2967  0.4021 -0.4267
  300ASN     CB 4627   5.380   3.918   7.103 -0.2995  0.3212 -0.2268
  300ASN     CG 4628   5.291   3.927   7.223  0.2186  0.0387 -0.3853
  300ASN    OD1 4629   5.191   3.994   7.217 -0.1415  0.0683 -0.3466
  300ASN    ND2 4630   5.337   3.863   7.327  0.0856  0.0638 -0.0884
  300ASN      H 4631   5.125   3.853   6.936  0.4512  0.4454  0.3540
  300ASN     HA 4632   5.267   4.004   6.932  0.6945  0.0083 -0.5888
  300ASN    HB2 4633   5.438   3.826   7.112 -0.9699 -0.1636 -0.6330
  300ASN    HB3 4634   5.445   4.005   7.101 -0.4728  0.4501 -0.2730
  300ASN   HD21 4635   5.269   3.850   7.401  0.6233 -0.1584  0.3757
  300ASN   HD22 4636   5.416   3.800   7.320 -0.0249 -0.2038  0.8091
  301GLN      N 4637   5.416   3.845   6.741  0.4585  0.2951  0.0565
  301GLN     CA 4638   5.522   3.830   6.637  0.4239  0.7385  0.8094
  301GLN      C 4639   5.474   3.852   6.494 -0.0442 -0.1286  0.2174
  301GLN      O 4640   5.450   3.761   6.411  0.4963 -0.9537 -0.3690
  301GLN     CB 4641   5.595   3.685   6.650  0.7353 -0.3592  0.7901
  301GLN     CG 4642   5.657   3.664   6.786 -0.1735 -0.4054  0.1747
  301GLN     CD 4643   5.795   3.601   6.796 -1.0369 -0.3838 -0.4933
  301GLN    OE1 4644   5.880   3.659   6.863  0.4582 -0.1331  0.2092
  301GLN    NE2 4645   5.836   3.500   6.723 -0.2653  0.7141  0.0771
  301GLN      H 4646   5.336   3.784   6.739  0.4099  0.3649 -0.5849
  301GLN     HA 4647   5.604   3.900   6.655  2.1103 -0.3491 -1.5399
  301GLN    HB2 4648   5.527   3.602   6.631  0.4398 -0.1436  0.8842
  301GLN    HB3 4649   5.673   3.669   6.576 -0.2735 -0.9003 -0.2288
  301GLN    HG2 4650   5.661   3.763   6.831 -0.2004 -0.1498 -0.3775
  301GLN    HG3 4651   5.598   3.601   6.853 -0.9374  0.2865  0.1820
  301GLN   HE21 4652   5.934   3.480   6.706 -0.7056 -1.8950 -0.2461
  301GLN   HE22 4653   5.776   3.444   6.664  0.3994 -0.3301  0.3380
  302SER      N 4654   5.486   3.981   6.461 -0.1923  0.0992 -0.6050
  302SER     CA 4655   5.473   4.039   6.329  0.0711  0.5170  1.1087
  302SER      C 4656   5.593   3.999   6.235  1.1585  0.7951 -0.7205
  302SER      O 4657   5.685   3.929   6.272  0.3669 -0.2766  0.1960
  302SER     CB 4658   5.462   4.196   6.343 -0.1768  0.5345 -0.5007
  302SER     OG 4659   5.565   4.249   6.412 -0.1089 -0.3325 -0.2575
  302SER      H 4660   5.530   4.037   6.532  1.0008  0.1234 -1.3096
  302SER     HA 4661   5.379   4.006   6.285  0.4358  0.1402  0.6034
  302SER    HB2 4662   5.474   4.229   6.240  0.4660 -1.1272 -1.0181
  302SER    HB3 4663   5.365   4.221   6.386 -0.4641 -0.5930 -0.4478
  302SER     HG 4664   5.617   4.179   6.451 -0.3974 -0.3419  0.1183
  303PHE      N 4665   5.581   4.041   6.110 -0.5323  0.2062  1.4496
  303PHE     CA 4666   5.684   4.032   6.007  0.1970  0.9111 -1.0397
  303PHE      C 4667   5.677   4.157   5.919 -0.5878 -1.0005 -0.5826
  303PHE      O 4668   5.581   4.230   5.935  0.1772 -0.2629  0.3136
  303PHE     CB 4669   5.666   3.909   5.930 -0.5570  0.3529  0.8000
  303PHE     CG 4670   5.548   3.905   5.834  0.2481 -0.7016 -0.6005
  303PHE    CD1 4671   5.417   3.883   5.890  0.2065  0.5077  0.5867
  303PHE    CD2 4672   5.565   3.941   5.702  0.1793 -1.2807 -0.3658
  303PHE    CE1 4673   5.311   3.879   5.799 -0.0659  0.4497  0.1269
  303PHE    CE2 4674   5.455   3.932   5.611  0.1805  0.2346  0.0887
  303PHE     CZ 4675   5.332   3.891   5.660 -0.5927 -0.6691  0.2222
  303PHE      H 4676   5.506   4.105   6.088 -0.0483  0.0093 -1.4471
  303PHE     HA 4677   5.779   4.035   6.061 -0.2648 -1.3739  0.1432
  303PHE    HB2 4678   5.755   3.880   5.873 -0.7569 -0.3784  0.8450
  303PHE    HB3 4679   5.666   3.823   5.997  1.1038 -1.7572 -1.5294
  303PHE    HD1 4680   5.401   3.863   5.995  0.5045  0.4545  0.6220
  303PHE    HD2 4681   5.660   3.960   5.654 -0.0234 -0.8980 -0.6293
  303PHE    HE1 4682   5.210   3.858   5.831 -0.2076 -0.6664 -0.9081
  303PHE    HE2 4683   5.465   3.957   5.506  1.6432 -0.6376 -0.0353
  303PHE     HZ 4684   5.251   3.864   5.594  0.6607 -0.6222 -1.4464
  304ARG      N 4685   5.773   4.190   5.839 -0.4976 -0.1286  0.8029
  304ARG     CA 4686   5.769   4.305   5.751 -0.4519  0.1331 -0.9490
  304ARG      C 4687   5.816   4.273   5.613  0.2480 -0.7079  1.3239
  304ARG      O 4688   5.879   4.177   5.581  0.8728  0.2902 -0.2119
  304ARG     CB 4689   5.857   4.417   5.817 -0.3798  0.2050  0.7704
  304ARG     CG 4690   6.008   4.383   5.806 -0.1038  0.2427  0.0884
  304ARG     CD 4691   6.102   4.482   5.874  0.2118  0.6327  0.5086
  304ARG     NE 4692   6.242   4.475   5.835 -0.7677 -0.5658 -0.3376
  304ARG     CZ 4693   6.352   4.488   5.909  0.0190  0.4488  1.0245
  304ARG    NH1 4694   6.353   4.531   6.031 -0.0518 -0.3345  0.5626
  304ARG    NH2 4695   6.469   4.455   5.855 -0.0393  0.3068 -0.4326
  304ARG      H 4696   5.852   4.129   5.821  1.0686  1.8334  0.2914
  304ARG     HA 4697   5.667   4.341   5.746 -1.2104 -1.5736  0.2871
  304ARG    HB2 4698   5.855   4.505   5.754 -0.0220  0.1925  0.7387
  304ARG    HB3 4699   5.829   4.433   5.922  1.0041 -0.2324  1.2551
  304ARG    HG2 4700   6.020   4.280   5.841  0.1837 -0.0814 -0.8828
  304ARG    HG3 4701   6.046   4.392   5.704  1.1105 -0.6076  0.4156
  304ARG    HD2 4702   6.072   4.586   5.867  0.6078  0.7259  0.0786
  304ARG    HD3 4703   6.106   4.446   5.976  1.1931 -0.2239  0.2072
  304ARG     HE 4704   6.266   4.443   5.742  1.2707 -0.6855  0.1553
  304ARG   HH11 4705   6.440   4.540   6.082  0.7802 -1.8399 -0.4515
  304ARG   HH12 4706   6.263   4.558   6.068 -0.4892 -1.1234  0.1184
  304ARG   HH21 4707   6.545   4.444   5.920  0.8973 -1.1517 -1.6628
  304ARG   HH22 4708   6.483   4.431   5.758  1.6446  0.0030 -0.1780
  305ILE      N 4709   5.770   4.364   5.514 -0.4729  0.9804 -1.8207
  305ILE     CA 4710   5.797   4.346   5.377  0.8203 -0.9900  0.1265
  305ILE      C 4711   5.830   4.486   5.315 -0.4914  0.9246  0.0973
  305ILE      O 4712   5.760   4.587   5.326  0.5363 -0.1686 -0.2089
  305ILE     CB 4713   5.676   4.282   5.306 -0.2082  0.1187  0.1518
  305ILE    CG1 4714   5.541   4.367   5.308 -0.1634  0.3413 -0.1321
  305ILE    CG2 4715   5.653   4.141   5.374  0.1168 -0.2903 -0.2240
  305ILE    CD1 4716   5.412   4.303   5.257 -0.6693 -0.0229 -0.7462
  305ILE      H 4717   5.703   4.432   5.548 -0.5530  0.0518  0.1523
  305ILE     HA 4718   5.883   4.280   5.367  1.7596  0.0728  0.7336
  305ILE     HB 4719   5.704   4.251   5.205  0.8596  0.2998  0.3702
  305ILE   HG12 4720   5.529   4.400   5.411  0.1814 -0.8504  0.3249
  305ILE   HG13 4721   5.566   4.439   5.230 -1.8211 -0.0508 -1.1286
  305ILE   HG21 4722   5.593   4.074   5.313 -0.1105  0.1784 -0.5287
  305ILE   HG22 4723   5.742   4.080   5.388 -0.0624 -0.3917  0.5779
  305ILE   HG23 4724   5.601   4.154   5.468  0.8191  0.0755  0.1337
  305ILE   HD11 4725   5.403   4.218   5.325  0.7691  0.3829  0.0444
  305ILE   HD12 4726   5.326   4.368   5.247  0.1206  1.3879  0.7541
  305ILE   HD13 4727   5.436   4.257   5.161  0.3866 -1.7446  0.2206
  306THR      N 4728   5.941   4.485   5.239 -0.3720 -0.0729  0.1350
  306THR     CA 4729   6.001   4.608   5.192  0.4776 -0.9224 -0.3797
  306THR      C 4730   6.012   4.625   5.042  0.1162  0.4577  0.0397
  306THR      O 4731   6.050   4.526   4.974 -0.5676 -0.4623 -0.6472
  306THR     CB 4732   6.141   4.618   5.244  0.8471  0.6106 -0.7334
  306THR    OG1 4733   6.130   4.621   5.388 -0.0897  0.4539  0.5763
  306THR    CG2 4734   6.220   4.737   5.201 -0.2883 -0.1280  0.9195
  306THR      H 4735   5.995   4.400   5.237 -0.5537 -0.4115  2.8076
  306THR     HA 4736   5.940   4.695   5.218  0.1427 -0.9171 -1.1271
  306THR     HB 4737   6.187   4.523   5.216 -1.1031 -0.4767 -0.6191
  306THR    HG1 4738   6.115   4.531   5.418  1.9827 -0.2793 -0.1849
  306THR   HG21 4739   6.313   4.756   5.255  0.8483  0.6949 -1.0612
  306THR   HG22 4740   6.252   4.723   5.097  0.5803 -0.0998  1.1682
  306THR   HG23 4741   6.165   4.830   5.217  1.2999  1.2632 -0.7055
  307ILE      N 4742   5.972   4.737   4.985 -0.2137  0.1586  0.0898
  307ILE     CA 4743   5.974   4.765   4.837 -0.1430  0.2011 -0.5399
  307ILE      C 4744   6.080   4.872   4.804  0.0712 -0.4352  0.4374
  307ILE      O 4745   6.109   4.964   4.878  0.4358 -0.0256  0.3785
  307ILE     CB 4746   5.832   4.799   4.775 -0.1274 -0.4646  0.2821
  307ILE    CG1 4747   5.760   4.892   4.865 -0.1969 -0.4487 -0.1671
  307ILE    CG2 4748   5.748   4.679   4.730  0.1947  0.2228 -0.0596
  307ILE    CD1 4749   5.658   4.979   4.786  0.6881 -0.6026  0.0983
  307ILE      H 4750   5.952   4.814   5.048  0.3353 -0.1131  0.6182
  307ILE     HA 4751   6.010   4.676   4.786  0.2239 -0.1612  0.3224
  307ILE     HB 4752   5.858   4.860   4.688  0.3108  1.0367  1.3894
  307ILE   HG12 4753   5.706   4.842   4.945  0.5680  0.1404  0.7640
  307ILE   HG13 4754   5.835   4.956   4.912 -0.6086 -0.0392 -0.0523
  307ILE   HG21 4755   5.660   4.701   4.668 -0.8145 -0.9392  0.8464
  307ILE   HG22 4756   5.809   4.607   4.675 -0.0611  0.1545 -0.2620
  307ILE   HG23 4757   5.709   4.624   4.816  0.5775 -2.0127 -1.1760
  307ILE   HD11 4758   5.615   5.059   4.846 -0.1165 -0.3504 -0.7660
  307ILE   HD12 4759   5.697   5.008   4.689  0.1344 -0.4232 -0.0781
  307ILE   HD13 4760   5.570   4.919   4.763  0.2468 -0.2758  0.8356
  308LEU      N 4761   6.129   4.865   4.677  0.6837  0.5456 -1.1688
  308LEU     CA 4762   6.202   4.963   4.606 -1.1910  0.2172  0.3342
  308LEU      C 4763   6.136   5.086   4.552  0.4421  0.8602  0.0712
  308LEU      O 4764   6.018   5.083   4.508 -0.6468  0.0393 -0.0948
  308LEU     CB 4765   6.271   4.886   4.490  0.0212  0.8626 -0.5173
  308LEU     CG 4766   6.354   4.756   4.518 -0.1752  0.8856  0.0787
  308LEU    CD1 4767   6.434   4.701   4.392  0.3773 -0.7326 -0.2309
  308LEU    CD2 4768   6.463   4.792   4.619  0.9089  0.3872 -0.0521
  308LEU      H 4769   6.108   4.781   4.626  2.6111  0.3365 -1.7730
  308LEU     HA 4770   6.276   5.010   4.670  0.4931 -0.3211 -1.0539
  308LEU    HB2 4771   6.203   4.861   4.408  0.4396 -0.1264 -0.5869
  308LEU    HB3 4772   6.342   4.961   4.456  0.2671  1.0490  0.3555
  308LEU     HG 4773   6.286   4.680   4.556  0.5638  0.3560  0.3906
  308LEU   HD11 4774   6.488   4.783   4.344 -0.2173 -0.5073 -0.5302
  308LEU   HD12 4775   6.500   4.621   4.424  1.0910  0.5533  1.9872
  308LEU   HD13 4776   6.365   4.667   4.314 -0.5180 -0.3014  0.3412
  308LEU   HD21 4777   6.417   4.802   4.717 -0.6309  0.0175 -0.6834
  308LEU   HD22 4778   6.540   4.715   4.614  0.1885 -0.3738  0.2031
  308LEU   HD23 4779   6.523   4.880   4.594  1.1300 -0.1163 -1.5282
  309PRO      N 4780   6.213   5.195   4.532  0.3456 -0.3710  0.5979
  309PRO     CA 4781   6.173   5.295   4.439  0.1242  0.0932 -0.0960
  309PRO      C 4782   6.116   5.241   4.307 -0.0714 -0.4310 -1.7084
  309PRO      O 4783   6.022   5.296   4.251  0.2268  0.4627 -0.2453
  309PRO     CB 4784   6.297   5.382   4.419  0.8232 -0.4721 -0.0083
  309PRO     CG 4785   6.382   5.357   4.541 -0.3069  0.2715 -0.9225
  309PRO     CD 4786   6.350   5.212   4.572 -0.5916  0.2130 -0.0143
  309PRO     HA 4787   6.101   5.360   4.489  0.6778  0.5598  0.1186
  309PRO    HB2 4788   6.361   5.351   4.336  0.7853  0.0646 -0.2417
  309PRO    HB3 4789   6.270   5.487   4.408  1.4167 -0.4073 -1.1192
  309PRO    HG2 4790   6.488   5.379   4.527 -0.1835  0.2560 -0.1159
  309PRO    HG3 4791   6.345   5.418   4.624  0.9199 -0.0420 -0.0862
  309PRO    HD2 4792   6.376   5.185   4.674  0.2898  1.0058  0.0040
  309PRO    HD3 4793   6.411   5.148   4.508  0.4295  1.7194 -0.6729
  310GLN      N 4794   6.166   5.132   4.254  0.5235  0.7844  0.5824
  310GLN     CA 4795   6.125   5.073   4.122 -0.2130 -0.1790  0.1601
  310GLN      C 4796   5.980   5.014   4.118  0.5754  0.0371 -0.4301
  310GLN      O 4797   5.921   4.997   4.010 -0.2225 -0.7625  0.3255
  310GLN     CB 4798   6.228   4.968   4.077  1.4731  1.0337  0.4588
  310GLN     CG 4799   6.375   5.001   4.027  0.5235 -0.6176  0.7798
  310GLN     CD 4800   6.470   5.029   4.140  0.0734  0.1159  0.4103
  310GLN    OE1 4801   6.436   5.063   4.251  0.5280 -0.1148 -0.8369
  310GLN    NE2 4802   6.599   5.004   4.114  0.6606  0.1720 -0.4140
  310GLN      H 4803   6.254   5.092   4.284  0.4605  0.1670 -0.0376
  310GLN     HA 4804   6.116   5.151   4.045 -0.3293  0.7582  1.0774
  310GLN    HB2 4805   6.229   4.886   4.148 -0.0275  0.7434  0.2011
  310GLN    HB3 4806   6.179   4.922   3.992 -0.6018  0.1172  1.9929
  310GLN    HG2 4807   6.406   4.918   3.963 -1.2123 -0.9556  0.2595
  310GLN    HG3 4808   6.364   5.092   3.968  0.7304 -0.4466  1.0070
  310GLN   HE21 4809   6.677   5.016   4.177 -1.2194  0.8740  2.0791
  310GLN   HE22 4810   6.624   4.974   4.021  0.4455 -0.5362 -0.2562
  311GLN      N 4811   5.918   4.987   4.234  0.1831  1.0699  0.0663
  311GLN     CA 4812   5.779   4.950   4.243  0.1890 -0.1718  0.5083
  311GLN      C 4813   5.684   5.070   4.264 -1.0343 -0.0020  0.0525
  311GLN      O 4814   5.568   5.053   4.242 -0.0321 -0.0555  0.4144
  311GLN     CB 4815   5.748   4.847   4.348  0.3586 -0.0772 -0.7159
  311GLN     CG 4816   5.795   4.705   4.321 -0.3336  0.8962 -0.6659
  311GLN     CD 4817   5.950   4.686   4.340  0.6642 -0.2249  0.9537
  311GLN    OE1 4818   6.005   4.725   4.435 -0.4392 -0.4180 -0.7425
  311GLN    NE2 4819   6.014   4.639   4.233 -0.1559  0.7464 -0.2811
  311GLN      H 4820   5.969   4.980   4.322  2.3304 -0.0759 -1.0878
  311GLN     HA 4821   5.742   4.904   4.152  0.7415  0.9036 -0.3013
  311GLN    HB2 4822   5.793   4.861   4.446  1.1290 -0.5248 -0.9850
  311GLN    HB3 4823   5.642   4.845   4.375  0.4468  0.4365 -0.3114
  311GLN    HG2 4824   5.761   4.637   4.400  1.8586  0.4207  0.0197
  311GLN    HG3 4825   5.773   4.652   4.228  0.1909 -0.7473  0.0610
  311GLN   HE21 4826   6.115   4.631   4.236 -0.2233 -0.3604 -0.0211
  311GLN   HE22 4827   5.960   4.599   4.157  0.4638  0.2647 -0.4874
  312TYR      N 4828   5.732   5.191   4.303  0.3959  0.1327  0.2527
  312TYR     CA 4829   5.647   5.303   4.362 -0.0582 -0.0250  0.5704
  312TYR      C 4830   5.672   5.431   4.280 -1.4052 -0.3251 -0.1826
  312TYR      O 4831   5.594   5.524   4.271 -0.2335  0.2926  0.3274
  312TYR     CB 4832   5.662   5.328   4.509 -0.5605  0.4352 -0.7671
  312TYR     CG 4833   5.801   5.382   4.559  0.2695  0.2169 -0.4109
  312TYR    CD1 4834   5.826   5.522   4.540  0.8156  1.1484 -0.2690
  312TYR    CD2 4835   5.881   5.306   4.644 -0.0660  0.6692 -0.3447
  312TYR    CE1 4836   5.929   5.582   4.609 -0.7768  0.0581 -0.5192
  312TYR    CE2 4837   5.996   5.365   4.706 -0.1406 -0.5273  0.5477
  312TYR     CZ 4838   6.014   5.503   4.686 -0.3726  0.6088 -0.0768
  312TYR     OH 4839   6.115   5.567   4.747  0.3028  0.4423 -0.0774
  312TYR      H 4840   5.833   5.198   4.303  0.3773  0.5563 -0.6122
  312TYR     HA 4841   5.542   5.277   4.343 -0.4631  1.6700  0.1526
  312TYR    HB2 4842   5.589   5.404   4.536  0.0434  0.4462  1.0610
  312TYR    HB3 4843   5.637   5.238   4.566 -0.6415  0.8182 -0.1895
  312TYR    HD1 4844   5.759   5.581   4.479  0.5049 -0.0430 -1.1827
  312TYR    HD2 4845   5.868   5.200   4.662  0.6930  0.5709 -0.3228
  312TYR    HE1 4846   5.955   5.684   4.585  0.2629 -0.1941 -0.5680
  312TYR    HE2 4847   6.070   5.312   4.764  0.6700 -0.2956 -0.2241
  312TYR     HH 4848   6.155   5.513   4.815 -0.4922  0.5181  0.4743
  313LEU      N 4849   5.791   5.455   4.223  0.4916  0.0060  0.3286
  313LEU     CA 4850   5.820   5.557   4.122 -0.3328  0.7765  0.4634
  313LEU      C 4851   5.835   5.495   3.983 -0.4803 -0.2161  0.2630
  313LEU      O 4852   5.938   5.445   3.937  0.4280 -0.3504 -0.0432
  313LEU     CB 4853   5.950   5.619   4.163 -0.4457 -0.2267 -0.8689
  313LEU     CG 4854   6.008   5.730   4.072  0.3282  0.6235  0.0222
  313LEU    CD1 4855   5.926   5.856   4.059  0.5898  0.0212  0.4436
  313LEU    CD2 4856   6.139   5.782   4.123 -0.9345 -0.8680  0.2311
  313LEU      H 4857   5.866   5.388   4.232  1.0583  0.6342  0.3585
  313LEU     HA 4858   5.740   5.631   4.119 -0.9630  0.1006 -0.1621
  313LEU    HB2 4859   5.927   5.668   4.257  0.6411  1.0044 -1.1917
  313LEU    HB3 4860   6.026   5.541   4.173 -1.1600 -0.9476 -0.8515
  313LEU     HG 4861   6.023   5.687   3.973  1.4075 -1.1724  0.8616
  313LEU   HD11 4862   5.891   5.899   4.153 -0.4402 -0.4537  0.3091
  313LEU   HD12 4863   5.977   5.924   3.992 -0.1698 -0.2628 -0.4683
  313LEU   HD13 4864   5.837   5.837   3.999  0.5080  0.8794  0.2790
  313LEU   HD21 4865   6.202   5.693   4.127 -0.5323 -0.6522 -0.7382
  313LEU   HD22 4866   6.184   5.848   4.049 -0.6821 -0.7904  0.4499
  313LEU   HD23 4867   6.133   5.842   4.214 -0.9527 -0.4918 -0.0173
  314ARG      N 4868   5.721   5.485   3.916 -0.3517  0.0551  0.6366
  314ARG     CA 4869   5.681   5.387   3.818  1.0706 -0.5045 -0.5050
  314ARG      C 4870   5.680   5.448   3.677 -0.3964  0.9589 -0.4061
  314ARG      O 4871   5.650   5.562   3.669  0.1315 -0.4240 -0.2990
  314ARG     CB 4872   5.536   5.337   3.852  0.0020 -0.1543  0.3047
  314ARG     CG 4873   5.526   5.283   3.996 -0.1238 -0.7320  0.7359
  314ARG     CD 4874   5.383   5.257   4.037 -0.9088 -0.6417 -0.3270
  314ARG     NE 4875   5.315   5.159   3.949 -0.2433  0.7498 -0.2290
  314ARG     CZ 4876   5.334   5.023   3.949 -0.0353  0.0284 -0.5860
  314ARG    NH1 4877   5.294   4.951   3.855  1.0133  0.2619  0.0035
  314ARG    NH2 4878   5.395   4.963   4.049 -0.0909 -0.1742 -0.0979
  314ARG      H 4879   5.655   5.554   3.949  0.8905  1.7669 -0.1517
  314ARG     HA 4880   5.745   5.300   3.829  1.2922 -0.2420  0.4354
  314ARG    HB2 4881   5.466   5.417   3.825  1.1938  1.1195  0.7785
  314ARG    HB3 4882   5.502   5.268   3.774 -0.8164  0.5023  0.0445
  314ARG    HG2 4883   5.580   5.189   4.006  0.4816 -0.4234  0.5195
  314ARG    HG3 4884   5.577   5.351   4.064  0.8006 -0.0113 -0.5904
  314ARG    HD2 4885   5.386   5.234   4.143  0.1125 -0.1218 -0.2152
  314ARG    HD3 4886   5.326   5.350   4.028 -0.6902 -0.5958 -1.5412
  314ARG     HE 4887   5.269   5.193   3.866 -0.7835  0.2095 -0.1680
  314ARG   HH11 4888   5.303   4.850   3.863  0.7041  0.2094 -0.2717
  314ARG   HH12 4889   5.255   4.985   3.768 -1.4056 -0.1038  0.7961
  314ARG   HH21 4890   5.409   4.865   4.029  0.2111  0.0797 -1.2352
  314ARG   HH22 4891   5.420   5.022   4.127 -0.7003 -0.2882  0.1946
  315PRO      N 4892   5.712   5.366   3.571  0.7924 -0.0428 -0.2557
  315PRO     CA 4893   5.719   5.422   3.436  0.9633  0.1008 -0.2791
  315PRO      C 4894   5.576   5.459   3.375 -0.9210  0.3251  0.0052
  315PRO      O 4895   5.481   5.388   3.382  0.1729  0.7182 -0.2655
  315PRO     CB 4896   5.795   5.315   3.350  0.2047  0.7360  0.7999
  315PRO     CG 4897   5.766   5.184   3.426  0.0960 -0.4756 -0.2920
  315PRO     CD 4898   5.756   5.235   3.575 -0.4656  0.3154 -0.0552
  315PRO     HA 4899   5.774   5.517   3.435 -0.0391  0.7079 -0.4942
  315PRO    HB2 4900   5.752   5.306   3.250 -0.0844 -0.8770  1.0035
  315PRO    HB3 4901   5.902   5.331   3.352  0.4534 -0.6668  0.6990
  315PRO    HG2 4902   5.668   5.147   3.393 -0.2477  0.8656 -0.9592
  315PRO    HG3 4903   5.838   5.104   3.415  0.1560 -0.5348  0.4837
  315PRO    HD2 4904   5.690   5.178   3.640 -0.0884  1.1977  1.1713
  315PRO    HD3 4905   5.858   5.237   3.611 -0.3372  0.5627 -0.4174
  316VAL      N 4906   5.574   5.568   3.298 -0.6911  0.7112 -0.0735
  316VAL     CA 4907   5.454   5.621   3.234  0.3773  0.0578 -0.2703
  316VAL      C 4908   5.485   5.706   3.114  0.2811 -0.1934  0.6877
  316VAL      O 4909   5.584   5.774   3.105 -0.1588 -0.8991 -0.4571
  316VAL     CB 4910   5.376   5.705   3.339  0.8719  0.5441 -0.9282
  316VAL    CG1 4911   5.232   5.747   3.301 -1.8945  0.2495  0.7854
  316VAL    CG2 4912   5.454   5.829   3.380 -0.4716  0.2450  0.4427
  316VAL      H 4913   5.660   5.617   3.279 -0.1851 -0.3589 -0.8078
  316VAL     HA 4914   5.392   5.541   3.194  0.3436  0.4908 -1.1290
  316VAL     HB 4915   5.359   5.650   3.432 -0.5784  0.7162 -1.0536
  316VAL   HG11 4916   5.233   5.796   3.204 -0.6943 -0.4617  0.4015
  316VAL   HG12 4917   5.169   5.658   3.296 -0.9356 -0.4308  0.0353
  316VAL   HG13 4918   5.194   5.818   3.375 -0.3833  1.7992  0.2187
  316VAL   HG21 4919   5.480   5.906   3.307 -1.4439  0.3108  0.1414
  316VAL   HG22 4920   5.408   5.895   3.454  1.7419  2.0227  0.4643
  316VAL   HG23 4921   5.553   5.810   3.422 -0.0849 -0.7720 -0.8186
  317GLU      N 4922   5.401   5.697   3.010  0.4826 -0.0013 -0.7448
  317GLU     CA 4923   5.399   5.786   2.889  0.3136  0.2854  0.0268
  317GLU      C 4924   5.412   5.932   2.934  0.0826  0.3290  0.3086
  317GLU      O 4925   5.336   5.979   3.020 -0.1074  0.8331 -0.1626
  317GLU     CB 4926   5.279   5.743   2.803  0.6705  0.4539 -0.1240
  317GLU     CG 4927   5.265   5.849   2.692  0.4033  0.2989 -0.6481
  317GLU     CD 4928   5.168   5.809   2.588  0.5149 -0.2837 -0.1628
  317GLU    OE1 4929   5.047   5.819   2.624  0.2916 -0.4086  0.0941
  317GLU    OE2 4930   5.197   5.785   2.468 -0.4257 -0.3270  0.1453
  317GLU      H 4931   5.318   5.641   3.025 -0.3036  1.0236 -1.0356
  317GLU     HA 4932   5.486   5.758   2.831 -0.9252 -0.0740 -1.8207
  317GLU    HB2 4933   5.299   5.645   2.758  0.4171 -0.0577  0.8136
  317GLU    HB3 4934   5.182   5.743   2.852  1.4726  0.3097  1.6169
  317GLU    HG2 4935   5.227   5.940   2.740 -0.4609  0.6633 -1.9205
  317GLU    HG3 4936   5.359   5.874   2.642  0.4044  1.0562 -0.2999
  318ASP      N 4937   5.498   6.017   2.876 -0.5576  0.1298  0.4656
  318ASP     CA 4938   5.500   6.161   2.890  0.0698  0.1282  0.5800
  318ASP      C 4939   5.533   6.234   2.758 -0.4078  0.4234 -0.0638
  318ASP      O 4940   5.655   6.255   2.729 -0.4827  0.4170  0.1261
  318ASP     CB 4941   5.597   6.194   3.000  0.4665 -0.7359 -0.0553
  318ASP     CG 4942   5.577   6.340   3.051 -1.0183 -0.6200 -0.9662
  318ASP    OD1 4943   5.649   6.391   3.144 -0.2307  0.2087  0.2609
  318ASP    OD2 4944   5.485   6.403   2.993  0.2404  0.0086 -0.3236
  318ASP      H 4945   5.543   5.983   2.792 -0.1381  1.5834  0.0454
  318ASP     HA 4946   5.401   6.199   2.917 -0.5529 -0.9013 -0.0932
  318ASP    HB2 4947   5.577   6.140   3.092 -0.0160  0.6183  0.7017
  318ASP    HB3 4948   5.698   6.179   2.960  0.5634 -0.1486 -0.0501
  319VAL      N 4949   5.435   6.269   2.674  0.6500 -0.7809 -0.2794
  319VAL     CA 4950   5.447   6.288   2.530 -0.1635  0.9217 -0.0176
  319VAL      C 4951   5.553   6.398   2.488 -0.1535 -0.3108 -0.3782
  319VAL      O 4952   5.629   6.388   2.390  0.6543  0.0753  0.0368
  319VAL     CB 4953   5.302   6.298   2.469 -0.0100  0.0930 -1.2530
  319VAL    CG1 4954   5.298   6.324   2.321 -0.1468  0.8176 -0.4638
  319VAL    CG2 4955   5.234   6.165   2.509  0.4898 -0.4352  0.6066
  319VAL      H 4956   5.340   6.257   2.707  0.5943  0.0485 -0.0848
  319VAL     HA 4957   5.492   6.194   2.496 -0.2773  0.8650 -0.0136
  319VAL     HB 4958   5.245   6.377   2.519 -0.3192 -0.6309 -0.4038
  319VAL   HG11 4959   5.196   6.349   2.291 -0.2955  0.9669  0.1399
  319VAL   HG12 4960   5.362   6.409   2.294 -0.5163  1.1981 -0.1676
  319VAL   HG13 4961   5.333   6.235   2.269 -0.8688 -0.9322  1.7394
  319VAL   HG21 4962   5.141   6.155   2.454 -0.0294  0.2797  1.3255
  319VAL   HG22 4963   5.292   6.084   2.463 -0.9850 -0.5159 -1.3692
  319VAL   HG23 4964   5.215   6.165   2.616  0.6307  1.2265  0.6804
  320ALA      N 4965   5.560   6.515   2.564  0.4817  0.8950 -0.2968
  320ALA     CA 4966   5.652   6.624   2.539 -0.4864  0.6736 -0.5531
  320ALA      C 4967   5.796   6.585   2.577 -0.9052  0.6378  0.5581
  320ALA      O 4968   5.889   6.661   2.551 -0.1478 -0.5992  0.5059
  320ALA     CB 4969   5.608   6.738   2.626 -0.0300 -0.5820  0.0146
  320ALA      H 4970   5.506   6.525   2.648 -0.4214 -0.9188 -0.5734
  320ALA     HA 4971   5.644   6.646   2.432 -2.1975  0.6393 -0.4951
  320ALA    HB1 4972   5.590   6.704   2.728 -0.7889 -0.4792 -0.0782
  320ALA    HB2 4973   5.672   6.826   2.618  0.4170 -0.9324 -0.3379
  320ALA    HB3 4974   5.521   6.782   2.579  0.7851  0.6722 -0.4312
  321THR      N 4975   5.823   6.468   2.633  0.2958 -0.4390  0.1324
  321THR     CA 4976   5.954   6.419   2.662 -0.8346 -0.5499 -0.3474
  321THR      C 4977   5.979   6.276   2.629  1.0467 -0.0979 -0.5706
  321THR      O 4978   6.039   6.196   2.700 -0.5483  0.2426  0.0110
  321THR     CB 4979   5.998   6.448   2.807  0.0573  0.3716  0.0263
  321THR    OG1 4980   5.897   6.403   2.896  0.7865  0.2596  0.4084
  321THR    CG2 4981   6.019   6.596   2.842 -0.3048 -0.6085  0.6471
  321THR      H 4982   5.745   6.423   2.680 -0.0058 -0.3465 -0.2746
  321THR     HA 4983   6.028   6.469   2.599 -0.2903 -2.4843 -1.4166
  321THR     HB 4984   6.088   6.390   2.827  0.0911  0.4262  0.0338
  321THR    HG1 4985   5.878   6.309   2.886  0.1999  0.4357 -0.2592
  321THR   HG21 4986   6.100   6.636   2.780 -0.3397  0.1080  1.0402
  321THR   HG22 4987   5.933   6.660   2.822 -0.0115 -0.1542  0.8122
  321THR   HG23 4988   6.051   6.606   2.945  0.2229  0.8954  0.3976
  322SER      N 4989   5.920   6.235   2.516 -0.5672 -0.2269 -0.0280
  322SER     CA 4990   5.903   6.097   2.475  0.2729  0.3625  0.6048
  322SER      C 4991   6.031   6.003   2.469  0.4223 -1.0838 -0.2251
  322SER      O 4992   6.028   5.884   2.495  0.5932  0.3581  0.2364
  322SER     CB 4993   5.839   6.095   2.332 -0.2472  0.3280 -0.4122
  322SER     OG 4994   5.924   6.167   2.243  0.2467 -0.2051  1.2182
  322SER      H 4995   5.881   6.304   2.453  1.7266  0.1837 -1.2395
  322SER     HA 4996   5.827   6.051   2.538 -0.8242 -0.3747 -1.0831
  322SER    HB2 4997   5.812   5.996   2.295  0.8612 -0.0573 -0.2854
  322SER    HB3 4998   5.737   6.134   2.330 -0.7034 -0.7781 -1.5172
  322SER     HG 4999   5.915   6.263   2.240  1.1221 -0.0987 -0.3999
  323GLN      N 5000   6.148   6.066   2.439  0.0118  0.2223  0.1318
  323GLN     CA 5001   6.278   6.002   2.446 -0.2545  0.5022 -0.1786
  323GLN      C 5002   6.340   5.987   2.586  0.0952  1.0484  0.3346
  323GLN      O 5003   6.451   5.931   2.592  0.1387 -0.0838  0.3017
  323GLN     CB 5004   6.377   6.073   2.346  0.1186  0.1111  0.7970
  323GLN     CG 5005   6.347   6.051   2.195  0.0853 -0.5132  0.3080
  323GLN     CD 5006   6.321   5.909   2.166 -0.3212  0.7359  0.2675
  323GLN    OE1 5007   6.385   5.813   2.220 -0.2175  0.1299  0.7434
  323GLN    NE2 5008   6.235   5.872   2.078  0.2035 -0.8123 -0.1841
  323GLN      H 5009   6.137   6.160   2.402  0.6332 -0.1335 -1.0534
  323GLN     HA 5010   6.272   5.900   2.410 -0.5756  0.7694 -0.9410
  323GLN    HB2 5011   6.372   6.181   2.362 -0.8350  0.3286 -0.6535
  323GLN    HB3 5012   6.481   6.047   2.366  0.4770  1.2667  0.6109
  323GLN    HG2 5013   6.262   6.111   2.163  0.6730 -0.0610 -0.4577
  323GLN    HG3 5014   6.429   6.079   2.129 -0.4618 -0.6175 -0.4386
  323GLN   HE21 5015   6.223   5.772   2.065 -1.1975 -0.7735  0.5112
  323GLN   HE22 5016   6.194   5.946   2.024  0.5003  0.4660  1.2272
  324ASP      N 5017   6.274   6.042   2.690  0.0290  0.6233  0.7368
  324ASP     CA 5018   6.316   6.034   2.824 -0.4994  0.1277 -0.7216
  324ASP      C 5019   6.259   5.914   2.899  0.1898 -0.9947  0.1790
  324ASP      O 5020   6.156   5.858   2.862 -0.0148  0.7005  0.4906
  324ASP     CB 5021   6.291   6.169   2.896  0.4601  0.1823 -0.3613
  324ASP     CG 5022   6.373   6.283   2.848 -0.6282 -0.6815  0.2700
  324ASP    OD1 5023   6.443   6.277   2.741  0.2268  0.0067 -0.3730
  324ASP    OD2 5024   6.379   6.389   2.922  0.1182 -0.3623  0.2592
  324ASP      H 5025   6.188   6.089   2.665 -0.9642 -1.2389  0.2902
  324ASP     HA 5026   6.423   6.012   2.827 -0.2578  1.1089 -1.1985
  324ASP    HB2 5027   6.185   6.193   2.908 -0.0205 -1.6828 -0.2910
  324ASP    HB3 5028   6.314   6.143   3.000 -1.7263  0.4414  0.2873
  325ASP      N 5029   6.332   5.870   3.004  0.2234 -0.2029 -0.2588
  325ASP     CA 5030   6.272   5.771   3.094  0.0314  0.4220 -0.2884
  325ASP      C 5031   6.184   5.851   3.196  0.0112 -0.8655  0.1242
  325ASP      O 5032   6.226   5.919   3.285 -0.4741  0.2366 -0.3118
  325ASP     CB 5033   6.379   5.690   3.170 -0.0699 -0.2846  0.1156
  325ASP     CG 5034   6.468   5.604   3.089  0.3086 -0.0006 -0.3299
  325ASP    OD1 5035   6.424   5.522   3.003 -0.2447  0.1068 -0.6734
  325ASP    OD2 5036   6.590   5.599   3.127  0.0968  0.0582  0.3531
  325ASP      H 5037   6.403   5.934   3.037  0.0043 -0.2667  0.3579
  325ASP     HA 5038   6.204   5.707   3.038  0.7607  0.4222 -1.2036
  325ASP    HB2 5039   6.433   5.764   3.229 -0.8514  0.8687 -0.5398
  325ASP    HB3 5040   6.327   5.627   3.242  0.1642 -0.4991  0.0987
  326CYS      N 5041   6.050   5.835   3.191 -0.5963  0.4165  0.7824
  326CYS     CA 5042   5.960   5.922   3.271  0.1450 -0.4466 -0.4369
  326CYS      C 5043   5.878   5.845   3.372 -0.3847  0.0204  0.2095
  326CYS      O 5044   5.820   5.738   3.331 -0.1971  0.0492 -0.4019
  326CYS     CB 5045   5.874   5.996   3.172  0.2363 -0.1588  0.6895
  326CYS     SG 5046   5.965   6.115   3.069  0.4985 -0.4343 -0.1783
  326CYS      H 5047   6.006   5.778   3.120 -0.2269 -0.0472  0.9145
  326CYS     HA 5048   6.023   5.999   3.317  1.6652 -1.2828 -0.9948
  326CYS    HB2 5049   5.813   5.936   3.104 -0.0042  0.3581  0.4288
  326CYS    HB3 5050   5.798   6.057   3.221 -1.4388 -0.7642 -0.9020
  327TYR      N 5051   5.862   5.901   3.490  0.5717 -0.0590 -0.5068
  327TYR     CA 5052   5.796   5.832   3.603 -0.0871  0.8556  0.0997
  327TYR      C 5053   5.677   5.906   3.676 -0.1732  0.1708 -1.0082
  327TYR      O 5054   5.692   6.028   3.696 -0.0988 -0.3398 -0.4102
  327TYR     CB 5055   5.911   5.786   3.709  0.4087 -0.5156  0.4849
  327TYR     CG 5056   6.023   5.708   3.632 -0.3374 -0.2860 -0.1429
  327TYR    CD1 5057   6.139   5.773   3.579 -0.3974  0.6066  1.1964
  327TYR    CD2 5058   6.020   5.567   3.629  0.5141  0.1830 -0.3587
  327TYR    CE1 5059   6.246   5.702   3.525  0.3298 -0.3175  0.6399
  327TYR    CE2 5060   6.118   5.498   3.565  0.2868  0.4716  0.7501
  327TYR     CZ 5061   6.236   5.559   3.527  0.4671  0.0864  0.5126
  327TYR     OH 5062   6.329   5.486   3.465 -0.3042 -0.0144 -0.1857
  327TYR      H 5063   5.898   5.994   3.507  0.0082 -0.0192  0.6659
  327TYR     HA 5064   5.759   5.735   3.568  1.4967  0.4216 -0.5043
  327TYR    HB2 5065   5.955   5.874   3.756 -0.4694  0.2835 -0.1111
  327TYR    HB3 5066   5.849   5.728   3.777 -2.1457  0.9525 -0.3321
  327TYR    HD1 5067   6.137   5.881   3.570 -0.4673  0.5128 -0.8444
  327TYR    HD2 5068   5.947   5.519   3.692  1.8843 -0.5260  0.8216
  327TYR    HE1 5069   6.325   5.746   3.466 -0.3282 -1.1838 -1.0288
  327TYR    HE2 5070   6.106   5.391   3.562 -0.8866  0.5848 -0.5896
  327TYR     HH 5071   6.400   5.551   3.464 -0.5180  0.2245 -0.1523
  328LYS      N 5072   5.577   5.830   3.721  0.3773  0.2714 -0.5659
  328LYS     CA 5073   5.468   5.855   3.817  0.7124 -0.9018 -0.0790
  328LYS      C 5074   5.496   5.810   3.963 -0.7489  0.1035 -0.5420
  328LYS      O 5075   5.543   5.696   3.980  0.5014 -0.4667 -0.3731
  328LYS     CB 5076   5.341   5.790   3.765 -0.1755 -0.8509 -0.4915
  328LYS     CG 5077   5.213   5.864   3.811 -0.3063 -0.4600  0.2960
  328LYS     CD 5078   5.104   5.866   3.702 -0.1096 -0.4091 -0.0302
  328LYS     CE 5079   4.982   5.930   3.760  1.2909 -0.6283  0.6022
  328LYS     NZ 5080   4.865   5.931   3.669 -0.4565  0.0631  0.2084
  328LYS      H 5081   5.583   5.731   3.706 -0.3144 -0.2195  1.6100
  328LYS     HA 5082   5.466   5.963   3.826  0.4529 -0.9620  0.7516
  328LYS    HB2 5083   5.345   5.796   3.656 -0.5950  0.7719 -0.4801
  328LYS    HB3 5084   5.348   5.684   3.786  2.3693 -0.7385 -0.1720
  328LYS    HG2 5085   5.175   5.816   3.901 -1.1166 -0.4319 -0.0157
  328LYS    HG3 5086   5.229   5.968   3.843 -1.1362 -0.1297 -0.3126
  328LYS    HD2 5087   5.150   5.927   3.625  0.5350 -1.4798 -0.5363
  328LYS    HD3 5088   5.082   5.766   3.664 -1.4769 -0.0919 -0.1725
  328LYS    HE2 5089   4.951   5.872   3.847 -1.0271  0.0740  0.3922
  328LYS    HE3 5090   5.002   6.033   3.790 -0.3755  0.0832 -0.4094
  328LYS    HZ1 5091   4.891   5.996   3.597 -0.3160 -1.1599 -0.9193
  328LYS    HZ2 5092   4.848   5.841   3.627  0.7659  0.0467 -0.3260
  328LYS    HZ3 5093   4.785   5.983   3.701 -0.7822 -0.4471  0.2380
  329PHE      N 5094   5.488   5.892   4.064 -0.2941 -0.1693  0.2453
  329PHE     CA 5095   5.490   5.860   4.211 -0.9808 -0.3208  1.1996
  329PHE      C 5096   5.353   5.818   4.263  0.1877  0.9106  0.3577
  329PHE      O 5097   5.257   5.890   4.258 -0.0681  0.1938 -0.1761
  329PHE     CB 5098   5.534   5.989   4.284  0.1685 -0.2347 -0.1976
  329PHE     CG 5099   5.552   5.967   4.431 -0.9292 -0.4411  0.4913
  329PHE    CD1 5100   5.662   5.891   4.479  0.6076  0.1895 -0.2276
  329PHE    CD2 5101   5.467   6.023   4.525  0.2172 -0.0384 -0.1836
  329PHE    CE1 5102   5.682   5.872   4.624  0.4096  0.4704  0.2116
  329PHE    CE2 5103   5.484   6.011   4.666 -0.6274  0.3397 -0.2321
  329PHE     CZ 5104   5.605   5.949   4.711  0.2616 -0.6123 -0.5730
  329PHE      H 5105   5.441   5.979   4.043  0.0712 -0.1906 -0.7301
  329PHE     HA 5106   5.565   5.785   4.233 -0.4801  0.1309  1.0805
  329PHE    HB2 5107   5.625   6.025   4.236 -0.6476  0.9621 -0.9702
  329PHE    HB3 5108   5.459   6.064   4.260 -0.1567 -0.9940 -1.8348
  329PHE    HD1 5109   5.730   5.852   4.405  0.6564 -0.3482  0.0875
  329PHE    HD2 5110   5.383   6.085   4.498 -0.1720 -0.3593  0.2647
  329PHE    HE1 5111   5.760   5.807   4.661  0.4843  1.4413  1.9779
  329PHE    HE2 5112   5.406   6.053   4.728 -1.0416  0.1272 -0.5917
  329PHE     HZ 5113   5.611   5.940   4.818 -1.3641  0.8222 -0.2660
  330ALA      N 5114   5.346   5.689   4.309 -0.0120 -0.3186 -0.2483
  330ALA     CA 5115   5.220   5.616   4.337  0.2060  0.4542  0.4330
  330ALA      C 5116   5.205   5.577   4.480  0.1573 -0.4401  0.6063
  330ALA      O 5117   5.180   5.468   4.525  0.0924 -0.3345  0.2818
  330ALA     CB 5118   5.222   5.502   4.238  0.5719  0.6209  0.0325
  330ALA      H 5119   5.425   5.628   4.292 -0.1031 -0.2616 -0.9469
  330ALA     HA 5120   5.134   5.675   4.307 -0.1764 -0.7643 -1.1251
  330ALA    HB1 5121   5.312   5.442   4.247  0.3825  0.3597  0.2096
  330ALA    HB2 5122   5.143   5.427   4.249  1.8083 -0.7224  0.2932
  330ALA    HB3 5123   5.213   5.543   4.137 -0.0075 -0.0364 -0.1981
  331ILE      N 5124   5.218   5.682   4.565  0.8800  0.6301  0.4302
  331ILE     CA 5125   5.203   5.675   4.705 -0.7009 -0.5678  0.0696
  331ILE      C 5126   5.104   5.787   4.735 -0.2870  0.1659 -0.7592
  331ILE      O 5127   5.148   5.901   4.745  0.0314 -0.3199  0.1687
  331ILE     CB 5128   5.340   5.680   4.773 -0.2069  0.0734 -0.5917
  331ILE    CG1 5129   5.433   5.563   4.737  0.8595  0.0813  0.3882
  331ILE    CG2 5130   5.312   5.680   4.933 -0.0066  0.6161  0.0541
  331ILE    CD1 5131   5.569   5.543   4.799  0.4904  0.2923 -0.7349
  331ILE      H 5132   5.238   5.772   4.523 -1.1407  0.9911  0.0096
  331ILE     HA 5133   5.170   5.576   4.736 -0.0464 -0.3852  1.5354
  331ILE     HB 5134   5.386   5.773   4.737 -1.2436  1.2643  0.9014
  331ILE   HG12 5135   5.366   5.480   4.758  1.5415 -0.2527  1.4153
  331ILE   HG13 5136   5.452   5.567   4.629  1.9841  0.1054  0.5570
  331ILE   HG21 5137   5.248   5.764   4.960 -1.3879 -0.5465  0.6561
  331ILE   HG22 5138   5.252   5.592   4.954 -0.0560  0.7216  0.3674
  331ILE   HG23 5139   5.408   5.674   4.983 -0.3580 -0.7978  0.6614
  331ILE   HD11 5140   5.618   5.640   4.802 -0.1233  0.6085 -0.6760
  331ILE   HD12 5141   5.563   5.497   4.898  1.1253  1.4545 -0.1158
  331ILE   HD13 5142   5.625   5.469   4.741  0.1893 -0.7716  0.2600
  332SER      N 5143   4.975   5.760   4.753 -0.1701 -0.3308 -0.0502
  332SER     CA 5144   4.869   5.864   4.757  0.1269  0.1929 -0.3513
  332SER      C 5145   4.772   5.882   4.881 -0.1116  0.5688 -0.0565
  332SER      O 5146   4.758   5.786   4.961 -0.6649 -0.1785 -0.1908
  332SER     CB 5147   4.790   5.855   4.626  0.3360 -1.3135 -0.2610
  332SER     OG 5148   4.753   5.728   4.589 -0.4195 -0.5274 -0.1010
  332SER      H 5149   4.941   5.665   4.755 -0.4602 -0.2313  1.0590
  332SER     HA 5150   4.923   5.959   4.756  0.6074 -0.0735 -0.9117
  332SER    HB2 5151   4.706   5.924   4.623  1.5522  0.3885  0.8143
  332SER    HB3 5152   4.859   5.900   4.554 -1.0923  0.3067 -0.7665
  332SER     HG 5153   4.663   5.716   4.621 -0.4907 -1.7435 -0.6733
  333GLN      N 5154   4.704   6.000   4.889 -0.7464  0.1235  1.0034
  333GLN     CA 5155   4.611   6.024   4.990  0.7092  0.5416 -0.4900
  333GLN      C 5156   4.483   5.930   4.990 -0.4227  0.0766  0.4593
  333GLN      O 5157   4.418   5.909   4.890  0.2171 -0.2193 -0.3537
  333GLN     CB 5158   4.565   6.170   4.982  0.1422  0.0110 -0.3826
  333GLN     CG 5159   4.475   6.201   4.862 -0.3804  1.2041 -0.2992
  333GLN     CD 5160   4.489   6.349   4.839 -1.1496  0.2161  0.1273
  333GLN    OE1 5161   4.427   6.430   4.903 -0.1726  0.0945 -0.4621
  333GLN    NE2 5162   4.597   6.398   4.774  0.3808 -0.3889 -0.8338
  333GLN      H 5163   4.735   6.078   4.833  1.2328 -0.9368  0.4037
  333GLN     HA 5164   4.663   6.012   5.085  1.1364  0.6143 -0.7083
  333GLN    HB2 5165   4.504   6.192   5.071 -0.1733  0.9065 -0.7952
  333GLN    HB3 5166   4.658   6.226   4.989 -0.2340  0.7152 -0.8513
  333GLN    HG2 5167   4.496   6.133   4.780 -1.5747  0.1178  0.2200
  333GLN    HG3 5168   4.372   6.176   4.889  0.1050 -1.0738 -0.0864
  333GLN   HE21 5169   4.619   6.496   4.770  1.6231 -0.5115  0.8792
  333GLN   HE22 5170   4.662   6.337   4.726  0.6769 -0.1862 -0.6971
  334SER      N 5171   4.450   5.888   5.105  0.4530  0.3697  0.0921
  334SER     CA 5172   4.321   5.820   5.138  0.3152  0.2013  0.7733
  334SER      C 5173   4.250   5.886   5.249  0.4676  0.0296  0.2641
  334SER      O 5174   4.307   5.926   5.346  0.3187  0.1578 -0.1757
  334SER     CB 5175   4.354   5.677   5.163 -0.1963  1.0704  0.4411
  334SER     OG 5176   4.244   5.598   5.205 -0.2665  0.0721 -0.6012
  334SER      H 5177   4.525   5.881   5.172  0.2634  0.9326  0.3736
  334SER     HA 5178   4.259   5.827   5.048  0.4351  0.5058  0.7125
  334SER    HB2 5179   4.390   5.626   5.073 -0.7504 -0.5127  1.0424
  334SER    HB3 5180   4.429   5.660   5.241 -0.4954  0.1202  0.5519
  334SER     HG 5181   4.269   5.531   5.270 -0.6867 -0.9922 -1.4810
  335SER      N 5182   4.114   5.888   5.228  0.1861 -0.1589 -0.0514
  335SER     CA 5183   4.016   5.948   5.324  0.4287  0.0222  0.2685
  335SER      C 5184   4.038   5.875   5.459  0.3807  0.9503 -0.4757
  335SER      O 5185   4.089   5.925   5.557  0.0529  0.2459  0.0350
  335SER     CB 5186   3.872   5.944   5.277 -0.1835  0.0717 -0.1236
  335SER     OG 5187   3.823   5.811   5.244 -0.3389 -0.6831  0.3226
  335SER      H 5188   4.077   5.846   5.143 -1.2750  0.6461  0.1318
  335SER     HA 5189   4.064   6.046   5.330  0.2637  0.1110  0.1282
  335SER    HB2 5190   3.808   5.983   5.356  0.1985 -0.1340  0.2977
  335SER    HB3 5191   3.876   6.009   5.189  0.5482  0.1498 -0.0476
  335SER     HG 5192   3.727   5.810   5.239 -0.3714  0.6834 -0.3264
  336THR      N 5193   3.997   5.742   5.460  0.0321 -0.8099  0.3396
  336THR     CA 5194   4.014   5.646   5.567  0.3518  0.3547  0.3698
  336THR      C 5195   4.079   5.518   5.513 -0.4962  0.3552  0.4901
  336THR      O 5196   4.061   5.470   5.400 -0.0419  0.4081  0.0773
  336THR     CB 5197   3.875   5.618   5.625  0.2070 -0.1577  0.3852
  336THR    OG1 5198   3.792   5.560   5.528 -0.4001 -0.1319  0.0635
  336THR    CG2 5199   3.801   5.743   5.677 -0.4131  0.4763  0.3832
  336THR      H 5200   3.955   5.715   5.373  0.3340  0.7369 -0.3585
  336THR     HA 5201   4.082   5.690   5.640  1.2647  0.7957 -0.6881
  336THR     HB 5202   3.887   5.543   5.704 -1.1016  0.1160  0.8954
  336THR    HG1 5203   3.804   5.467   5.550 -0.7513 -0.1456  0.2102
  336THR   HG21 5204   3.781   5.810   5.593 -0.8899  0.7499  0.7087
  336THR   HG22 5205   3.708   5.704   5.719 -1.0401  1.1709 -0.3027
  336THR   HG23 5206   3.866   5.800   5.743 -0.0204  0.1446  0.2980
  337GLY      N 5207   4.149   5.453   5.598 -0.3494  0.6037 -0.2267
  337GLY     CA 5208   4.227   5.324   5.591  0.2835  0.4926  0.2756
  337GLY      C 5209   4.334   5.318   5.483 -0.5342 -0.9660  0.2359
  337GLY      O 5210   4.336   5.395   5.391  0.2707 -0.2636  0.6073
  337GLY      H 5211   4.160   5.501   5.687 -0.0286 -1.2135  0.8311
  337GLY    HA2 5212   4.289   5.306   5.678  0.7086 -1.0803 -0.2745
  337GLY    HA3 5213   4.140   5.261   5.569  0.0798  0.2547  1.6326
  338THR      N 5214   4.435   5.226   5.499  0.2040 -0.0591 -0.3879
  338THR     CA 5215   4.541   5.191   5.406 -0.4897 -0.8098  0.1619
  338THR      C 5216   4.503   5.093   5.299 -0.3914 -0.4827 -0.5257
  338THR      O 5217   4.458   4.987   5.335  1.0798 -0.1086 -0.3666
  338THR     CB 5218   4.660   5.131   5.478 -0.3477 -0.1155  0.0452
  338THR    OG1 5219   4.720   5.220   5.574  0.3606  0.0568  0.4752
  338THR    CG2 5220   4.777   5.087   5.394 -0.3440 -0.0107 -0.7527
  338THR      H 5221   4.428   5.171   5.583  0.3980 -0.4019 -0.5898
  338THR     HA 5222   4.575   5.283   5.358  0.0991 -0.7661  0.6299
  338THR     HB 5223   4.628   5.042   5.532 -0.5140  0.0437  0.2104
  338THR    HG1 5224   4.671   5.215   5.656  0.6535 -0.3200  0.6360
  338THR   HG21 5225   4.750   5.050   5.295 -0.2965 -0.5258 -0.5801
  338THR   HG22 5226   4.854   5.164   5.387 -0.6401  0.3843  0.1155
  338THR   HG23 5227   4.826   5.011   5.455 -0.3108  0.8999  0.4257
  339VAL      N 5228   4.517   5.124   5.171  0.0194  0.0693 -0.6487
  339VAL     CA 5229   4.492   5.024   5.063 -0.7793  0.5195 -0.2152
  339VAL      C 5230   4.625   4.975   4.992  1.2236  0.8499 -1.5388
  339VAL      O 5231   4.697   5.050   4.934  0.0119 -0.3078  1.4022
  339VAL     CB 5232   4.397   5.094   4.960 -0.5263 -0.0222 -1.2044
  339VAL    CG1 5233   4.371   5.013   4.839  0.6942  0.2271  0.6514
  339VAL    CG2 5234   4.268   5.146   5.026 -0.5357  0.1650  0.7499
  339VAL      H 5235   4.550   5.215   5.142  1.3686 -0.3891 -0.7401
  339VAL     HA 5236   4.435   4.945   5.111  0.5681  0.0268  0.7067
  339VAL     HB 5237   4.455   5.184   4.939 -0.7572  1.0257  1.6696
  339VAL   HG11 5238   4.310   4.925   4.859  1.6400 -0.7759 -0.5818
  339VAL   HG12 5239   4.319   5.073   4.764  0.9204 -0.5151 -0.1239
  339VAL   HG13 5240   4.459   4.960   4.804 -0.6724 -1.4609 -0.6417
  339VAL   HG21 5241   4.211   5.067   5.075 -0.3268 -0.3886  0.1338
  339VAL   HG22 5242   4.285   5.226   5.099 -0.0021  0.0667  0.7417
  339VAL   HG23 5243   4.215   5.187   4.940  0.5635  0.0552 -0.0225
  340MET      N 5244   4.647   4.846   5.014  0.0275  0.6645 -0.3468
  340MET     CA 5245   4.756   4.756   4.971 -0.3376 -0.0829 -0.0114
  340MET      C 5246   4.745   4.721   4.824  0.1228 -0.5146 -0.9621
  340MET      O 5247   4.709   4.607   4.791 -0.5279 -0.2103  0.3198
  340MET     CB 5248   4.765   4.635   5.060  0.2518  0.4451  0.3219
  340MET     CG 5249   4.825   4.669   5.193  0.8010  0.7131  0.4928
  340MET     SD 5250   4.993   4.735   5.205 -0.3455  0.0151 -0.0620
  340MET     CE 5251   5.091   4.590   5.245 -0.0033 -0.4050  0.2907
  340MET      H 5252   4.578   4.791   5.063  1.2351 -2.0274 -1.2626
  340MET     HA 5253   4.842   4.822   4.983 -0.6308  0.3691 -0.3314
  340MET    HB2 5254   4.665   4.590   5.062  0.0239  0.9206 -0.0181
  340MET    HB3 5255   4.842   4.571   5.016 -0.0922  0.2087  0.0516
  340MET    HG2 5256   4.750   4.733   5.239  0.0637  0.5352 -0.4144
  340MET    HG3 5257   4.825   4.574   5.246  0.0282  0.1747 -0.4202
  340MET    HE1 5258   5.193   4.621   5.265 -0.2161  0.4989  0.0595
  340MET    HE2 5259   5.056   4.545   5.338 -0.3113  0.0110  0.3805
  340MET    HE3 5260   5.078   4.520   5.162  0.5316 -0.4319  0.2226
  341GLY      N 5261   4.752   4.818   4.735 -0.0262 -0.9792  0.5025
  341GLY     CA 5262   4.748   4.800   4.587  1.7275  0.5167 -0.0581
  341GLY      C 5263   4.868   4.752   4.512 -0.4064  0.2722 -0.7526
  341GLY      O 5264   4.961   4.699   4.582  0.5852 -0.1225  0.2084
  341GLY      H 5265   4.756   4.915   4.762 -1.1575 -0.1631 -1.7246
  341GLY    HA2 5266   4.664   4.734   4.567  1.3909  0.6830  0.7276
  341GLY    HA3 5267   4.719   4.898   4.550  1.8490  1.0367  1.1196
  342ALA      N 5268   4.877   4.766   4.385  0.0794 -1.2133  1.1953
  342ALA     CA 5269   4.973   4.695   4.297 -0.4216  0.5534 -0.3151
  342ALA      C 5270   5.124   4.730   4.326  0.6647 -0.4774 -0.8259
  342ALA      O 5271   5.203   4.647   4.305  0.0029  0.2765  0.9938
  342ALA     CB 5272   4.945   4.727   4.150 -0.6615 -0.1660  0.2208
  342ALA      H 5273   4.796   4.811   4.345 -0.3607 -1.5732  1.6488
  342ALA     HA 5274   4.965   4.588   4.314 -0.4172  0.6773  0.6190
  342ALA    HB1 5275   4.980   4.827   4.126  1.1270 -0.7778 -0.0777
  342ALA    HB2 5276   4.998   4.662   4.081  0.2732  0.0619  0.6917
  342ALA    HB3 5277   4.840   4.716   4.123 -0.6150  0.9687 -0.5315
  343VAL      N 5278   5.152   4.856   4.380 -0.0742  1.1609 -0.0295
  343VAL     CA 5279   5.279   4.892   4.451  0.3989 -0.0443  0.1723
  343VAL      C 5280   5.338   4.792   4.553 -0.0071 -0.2041 -0.9517
  343VAL      O 5281   5.456   4.772   4.557 -0.0503 -0.1702 -0.6445
  343VAL     CB 5282   5.267   5.026   4.511 -0.2379  0.0120 -0.4215
  343VAL    CG1 5283   5.377   5.076   4.610 -0.4149  0.4727 -0.3628
  343VAL    CG2 5284   5.255   5.135   4.414  0.0777 -0.0816 -0.0536
  343VAL      H 5285   5.075   4.920   4.398 -0.2325  0.7954  0.7018
  343VAL     HA 5286   5.358   4.907   4.377  0.9013 -0.6365  0.5662
  343VAL     HB 5287   5.173   5.027   4.564 -0.0514  1.1308 -0.0476
  343VAL   HG11 5288   5.478   5.058   4.575 -0.0772  0.2376  0.6736
  343VAL   HG12 5289   5.369   5.182   4.634  1.0465  0.5844 -0.2387
  343VAL   HG13 5290   5.363   5.022   4.704 -0.3715  0.5024 -0.3392
  343VAL   HG21 5291   5.191   5.115   4.328  1.2972  0.5555 -1.1871
  343VAL   HG22 5292   5.210   5.224   4.459 -0.2055 -0.1246 -0.2461
  343VAL   HG23 5293   5.352   5.159   4.369  0.4832 -1.2042  0.1649
  344ILE      N 5294   5.256   4.710   4.624  0.0706  0.2751  0.2437
  344ILE     CA 5295   5.295   4.595   4.703  0.2196  0.5867 -1.0249
  344ILE      C 5296   5.314   4.473   4.617 -0.9514 -0.1017  0.0532
  344ILE      O 5297   5.427   4.421   4.607  0.0667  0.4688 -0.1103
  344ILE     CB 5298   5.184   4.575   4.809 -1.0694 -0.1908 -0.1614
  344ILE    CG1 5299   5.156   4.710   4.886  0.8042 -0.0697  0.2825
  344ILE    CG2 5300   5.228   4.465   4.905 -0.6934  0.0734 -0.4967
  344ILE    CD1 5301   5.273   4.784   4.951 -0.4438 -0.8373  0.4448
  344ILE      H 5302   5.157   4.721   4.607 -0.2945 -1.6169  0.6802
  344ILE     HA 5303   5.384   4.619   4.761 -0.1982 -2.5707  1.5561
  344ILE     HB 5304   5.092   4.541   4.761 -0.6114 -1.9613  0.0579
  344ILE   HG12 5305   5.107   4.775   4.815  1.5288 -1.5743 -1.7867
  344ILE   HG13 5306   5.079   4.690   4.961  0.5146 -0.3519 -0.0778
  344ILE   HG21 5307   5.328   4.480   4.945 -0.4246  0.6378 -1.3319
  344ILE   HG22 5308   5.154   4.440   4.981  0.1415  0.9076  0.6599
  344ILE   HG23 5309   5.219   4.372   4.850 -0.5978  0.3237 -0.9416
  344ILE   HD11 5310   5.319   4.850   4.876  0.4593 -1.2602  0.5924
  344ILE   HD12 5311   5.241   4.842   5.038  0.9492  0.3807  0.2274
  344ILE   HD13 5312   5.350   4.714   4.983  0.9907  1.0576  1.6187
  345MET      N 5313   5.212   4.431   4.548  0.0357 -0.4062  0.1654
  345MET     CA 5314   5.200   4.312   4.469  0.5280 -0.1544  0.1411
  345MET      C 5315   5.298   4.296   4.352 -0.6151  0.6124 -0.2804
  345MET      O 5316   5.334   4.182   4.314  0.5680 -0.1461 -0.1324
  345MET     CB 5317   5.061   4.310   4.393  0.5950 -0.2271 -0.1715
  345MET     CG 5318   4.948   4.317   4.497 -0.8791  0.3394  0.0592
  345MET     SD 5319   4.797   4.254   4.442  0.2941  0.2862 -0.4181
  345MET     CE 5320   4.701   4.290   4.585  0.7037 -0.9766  0.4787
  345MET      H 5321   5.130   4.491   4.549  0.4263  0.2116 -0.9260
  345MET     HA 5322   5.212   4.219   4.524  0.7804  0.3751  1.0095
  345MET    HB2 5323   5.052   4.387   4.316  1.4254 -0.3495 -0.4094
  345MET    HB3 5324   5.045   4.224   4.328 -1.4199  0.4988 -0.8058
  345MET    HG2 5325   4.985   4.266   4.586  0.1091 -1.0162 -1.0556
  345MET    HG3 5326   4.955   4.420   4.534  0.9791  0.2177  0.2404
  345MET    HE1 5327   4.739   4.246   4.676  0.1356 -0.1169  1.1632
  345MET    HE2 5328   4.694   4.398   4.597  0.1932 -0.7834 -1.0488
  345MET    HE3 5329   4.598   4.259   4.572  0.6219 -0.3849 -0.5564
  346GLU      N 5330   5.349   4.403   4.295  0.0705 -0.6729  0.6588
  346GLU     CA 5331   5.453   4.395   4.196 -0.2245 -0.1129  0.3168
  346GLU      C 5332   5.591   4.374   4.261 -0.8623 -0.9704  0.9841
  346GLU      O 5333   5.683   4.335   4.181  0.0413 -0.2580 -0.4458
  346GLU     CB 5334   5.451   4.522   4.107  0.0214  0.2723 -0.4070
  346GLU     CG 5335   5.331   4.531   4.006  0.2851  0.1572  0.1003
  346GLU     CD 5336   5.344   4.636   3.897 -0.7674  0.1368 -0.6669
  346GLU    OE1 5337   5.441   4.717   3.891  0.2937  0.6742  0.5413
  346GLU    OE2 5338   5.256   4.665   3.821  0.4316 -0.8357 -0.0154
  346GLU      H 5339   5.318   4.495   4.322  1.3366 -0.0540  0.1605
  346GLU     HA 5340   5.439   4.309   4.131 -0.6204  0.2202 -0.0498
  346GLU    HB2 5341   5.459   4.616   4.162 -1.1138  0.1698 -0.0245
  346GLU    HB3 5342   5.542   4.523   4.047  0.3009 -0.6826 -0.0359
  346GLU    HG2 5343   5.331   4.441   3.945  1.4262 -1.1884  1.8594
  346GLU    HG3 5344   5.235   4.533   4.057 -0.3070 -0.7049 -0.9129
  347GLY      N 5345   5.613   4.402   4.385 -0.1323  0.3933  0.1485
  347GLY     CA 5346   5.723   4.351   4.465 -0.2252  0.5292 -0.3191
  347GLY      C 5347   5.723   4.200   4.500 -0.3514 -0.2098 -0.7665
  347GLY      O 5348   5.832   4.141   4.510  0.4671 -0.2936  0.1913
  347GLY      H 5349   5.538   4.425   4.449  0.3584 -0.1583  0.9648
  347GLY    HA2 5350   5.822   4.374   4.425  0.9261 -0.4681  1.6750
  347GLY    HA3 5351   5.725   4.405   4.560  0.6737 -0.8543  0.5243
  348PHE      N 5352   5.609   4.141   4.529  0.0969 -0.3818 -0.3754
  348PHE     CA 5353   5.590   4.016   4.611 -0.1539 -0.5367  0.7926
  348PHE      C 5354   5.494   3.917   4.543  0.0147  0.5155 -0.2376
  348PHE      O 5355   5.395   3.961   4.478  0.2903  0.0149  0.2361
  348PHE     CB 5356   5.541   4.057   4.751  0.2807 -0.1757  0.2349
  348PHE     CG 5357   5.621   4.155   4.830 -0.0918 -0.6427 -0.0587
  348PHE    CD1 5358   5.761   4.132   4.854  0.8066  0.6377  0.4241
  348PHE    CD2 5359   5.562   4.278   4.869 -0.3930  0.1019 -0.7832
  348PHE    CE1 5360   5.831   4.228   4.924  0.1789 -0.1173 -0.9467
  348PHE    CE2 5361   5.642   4.370   4.945  0.7246  0.2401  0.3934
  348PHE     CZ 5362   5.773   4.340   4.975  1.0980  0.3845 -0.0960
  348PHE      H 5363   5.524   4.190   4.504  1.4723  1.6093 -1.8717
  348PHE     HA 5364   5.686   3.966   4.623 -0.1594 -1.3498 -1.5974
  348PHE    HB2 5365   5.440   4.098   4.747 -0.1861 -1.2766  0.1818
  348PHE    HB3 5366   5.519   3.977   4.821 -0.4539 -0.5792 -0.4346
  348PHE    HD1 5367   5.810   4.038   4.830 -0.7750 -0.0336 -0.4732
  348PHE    HD2 5368   5.460   4.293   4.838 -0.8341  0.3658  0.6345
  348PHE    HE1 5369   5.936   4.211   4.941  0.0723  0.0312 -0.0403
  348PHE    HE2 5370   5.598   4.467   4.961  0.7969  0.2090  0.7872
  348PHE     HZ 5371   5.827   4.401   5.047  1.2613 -0.5635  0.6231
  349TYR      N 5372   5.524   3.787   4.565 -0.3221  0.3612  0.0118
  349TYR     CA 5373   5.427   3.681   4.548 -0.3368  0.1489  0.6530
  349TYR      C 5374   5.337   3.677   4.667  0.1022  0.0982  0.2413
  349TYR      O 5375   5.377   3.696   4.781 -0.0313 -0.0245 -0.3818
  349TYR     CB 5376   5.506   3.548   4.536 -0.2162 -0.2726  0.0689
  349TYR     CG 5377   5.427   3.421   4.526  0.1201 -0.0189 -0.6292
  349TYR    CD1 5378   5.348   3.395   4.415  0.2382  0.2926 -0.5968
  349TYR    CD2 5379   5.429   3.332   4.639 -0.2070 -1.0855  0.2472
  349TYR    CE1 5380   5.269   3.274   4.416 -0.5591 -0.5769  0.1974
  349TYR    CE2 5381   5.385   3.204   4.620  0.7307  0.3063 -0.6751
  349TYR     CZ 5382   5.300   3.176   4.514  0.1927  0.8083  0.7077
  349TYR     OH 5383   5.244   3.054   4.498  0.1763  0.9646  0.2427
  349TYR      H 5384   5.591   3.768   4.638  0.6538 -0.2569 -0.9658
  349TYR     HA 5385   5.380   3.691   4.450 -1.2327 -0.8454  0.9335
  349TYR    HB2 5386   5.562   3.560   4.443 -0.4956  0.3607 -0.0303
  349TYR    HB3 5387   5.577   3.534   4.617  1.0187  0.9176 -0.7141
  349TYR    HD1 5388   5.325   3.466   4.337 -0.4033 -0.0379 -0.7213
  349TYR    HD2 5389   5.490   3.353   4.726  0.8978 -0.8804 -0.5387
  349TYR    HE1 5390   5.190   3.271   4.342  0.3658  0.9617 -0.9598
  349TYR    HE2 5391   5.394   3.130   4.698 -0.3517  1.3586  0.5369
  349TYR     HH 5392   5.163   3.059   4.447  0.8741 -0.0611 -1.0691
  350VAL      N 5393   5.208   3.656   4.647  0.0868  0.2395  0.8870
  350VAL     CA 5394   5.107   3.667   4.750  0.6471 -0.5965 -0.1477
  350VAL      C 5395   5.007   3.546   4.755 -0.9890 -0.7657  0.3180
  350VAL      O 5396   4.956   3.518   4.651  0.5503  0.6597  0.1339
  350VAL     CB 5397   5.028   3.806   4.748 -0.3291 -0.5930 -1.1396
  350VAL    CG1 5398   4.924   3.822   4.860 -0.1381  0.0345  0.4483
  350VAL    CG2 5399   5.128   3.923   4.751  0.1349  0.3755  0.2877
  350VAL      H 5400   5.180   3.625   4.555  1.7263  0.0937  0.3603
  350VAL     HA 5401   5.161   3.657   4.844 -1.5926  0.0878  1.3755
  350VAL     HB 5402   4.969   3.807   4.656 -1.1013  0.1242 -0.6626
  350VAL   HG11 5403   4.986   3.832   4.949 -0.1557 -1.2768  0.6433
  350VAL   HG12 5404   4.868   3.914   4.842  0.7905  0.6812  0.7062
  350VAL   HG13 5405   4.859   3.735   4.870 -0.3097  0.1236  0.1446
  350VAL   HG21 5406   5.197   3.929   4.667  0.1356 -0.3234  0.2293
  350VAL   HG22 5407   5.075   4.018   4.746  0.1512  0.3557 -0.7468
  350VAL   HG23 5408   5.188   3.916   4.841 -0.0795  1.6139  0.5701
  351VAL      N 5409   4.998   3.476   4.868 -0.6001  0.1492  0.1585
  351VAL     CA 5410   4.939   3.347   4.886 -0.8377  0.3971  0.1380
  351VAL      C 5411   4.809   3.364   4.964 -0.2928 -0.6354 -0.8622
  351VAL      O 5412   4.812   3.395   5.082  0.1939 -0.0926 -0.3348
  351VAL     CB 5413   5.038   3.252   4.956  0.1728  1.1419  0.0728
  351VAL    CG1 5414   4.970   3.119   4.988  0.4995  0.2158 -0.2415
  351VAL    CG2 5415   5.156   3.211   4.864  0.0993  0.5061 -0.6361
  351VAL      H 5416   5.039   3.517   4.951 -1.3174  0.4799  0.3617
  351VAL     HA 5417   4.914   3.308   4.787 -0.7127 -1.0956  0.6437
  351VAL     HB 5418   5.074   3.298   5.048  1.6473 -0.2423  0.2728
  351VAL   HG11 5419   4.939   3.077   4.892  0.6332  0.6330 -0.4764
  351VAL   HG12 5420   5.048   3.055   5.030  0.7759  1.1968  0.8134
  351VAL   HG13 5421   4.882   3.130   5.051  0.2744 -0.6185 -0.3811
  351VAL   HG21 5422   5.229   3.167   4.932  0.0812  0.4929 -0.6251
  351VAL   HG22 5423   5.129   3.139   4.787 -1.3471  0.4369 -0.1318
  351VAL   HG23 5424   5.194   3.302   4.818  0.0315  1.2908  0.7438
  352PHE      N 5425   4.697   3.351   4.900  0.5689  0.4133  0.6834
  352PHE     CA 5426   4.561   3.377   4.948  0.2703  0.4008 -0.4112
  352PHE      C 5427   4.504   3.244   4.996  1.1900  0.2020 -0.5907
  352PHE      O 5428   4.416   3.183   4.941  0.4410  0.2218 -0.3853
  352PHE     CB 5429   4.474   3.450   4.838 -0.1446  1.9110  0.1959
  352PHE     CG 5430   4.517   3.587   4.804  0.0759 -0.4931  0.0251
  352PHE    CD1 5431   4.617   3.604   4.707  0.3502 -0.3478  0.1314
  352PHE    CD2 5432   4.452   3.698   4.866  0.2053  0.1813  0.3230
  352PHE    CE1 5433   4.648   3.736   4.671  0.0038  0.1360  1.1428
  352PHE    CE2 5434   4.474   3.828   4.820 -0.2410 -1.0997  0.1889
  352PHE     CZ 5435   4.578   3.848   4.727 -0.1947  0.0868 -0.3062
  352PHE      H 5436   4.695   3.312   4.807 -1.4292  0.5609  0.5750
  352PHE     HA 5437   4.571   3.452   5.027  0.3321 -0.7947  0.7865
  352PHE    HB2 5438   4.481   3.387   4.749  1.0605 -1.3484  2.2148
  352PHE    HB3 5439   4.370   3.442   4.871 -0.1081  0.1244  0.0517
  352PHE    HD1 5440   4.673   3.522   4.664  0.1110  0.1041 -1.1280
  352PHE    HD2 5441   4.376   3.679   4.940 -0.2584  2.0276  0.4147
  352PHE    HE1 5442   4.716   3.743   4.588 -1.0734  0.0645  0.2155
  352PHE    HE2 5443   4.418   3.910   4.860  0.6261 -0.4246  0.0936
  352PHE     HZ 5444   4.595   3.950   4.697 -0.1914  0.1336 -0.1472
  353ASP      N 5445   4.555   3.193   5.112  0.3148  0.2753  0.3521
  353ASP     CA 5446   4.503   3.065   5.170 -0.0776  0.1090 -0.4764
  353ASP      C 5447   4.378   3.076   5.253  0.1190  0.0403  0.3524
  353ASP      O 5448   4.384   3.102   5.369  0.1534  0.3844 -0.2303
  353ASP     CB 5449   4.621   2.992   5.243 -0.0706 -0.3603  0.5995
  353ASP     CG 5450   4.594   2.876   5.336 -0.2935  0.4981 -0.1846
  353ASP    OD1 5451   4.486   2.810   5.345 -0.5206  0.0508 -0.3417
  353ASP    OD2 5452   4.699   2.841   5.400  0.4831 -0.4311  0.7821
  353ASP      H 5453   4.616   3.246   5.173  0.3512 -0.0681  0.6195
  353ASP     HA 5454   4.479   2.997   5.088  0.1782 -0.5508 -0.0211
  353ASP    HB2 5455   4.692   2.954   5.170 -1.4615 -0.3771 -0.8613
  353ASP    HB3 5456   4.678   3.064   5.302 -1.1381  0.8036  0.2814
  354ARG      N 5457   4.266   3.073   5.181  0.3193  0.3542 -0.0551
  354ARG     CA 5458   4.134   3.071   5.231 -0.0568 -0.8082 -0.0183
  354ARG      C 5459   4.110   2.956   5.321  0.2796 -0.4358 -0.7528
  354ARG      O 5460   4.027   2.966   5.418  0.2306  0.1777 -0.5152
  354ARG     CB 5461   4.037   3.086   5.113  0.5570 -0.9504 -0.6435
  354ARG     CG 5462   4.043   3.233   5.051  0.0270  0.6336 -0.8754
  354ARG     CD 5463   3.956   3.246   4.931 -0.3138 -0.2448 -0.4341
  354ARG     NE 5464   3.814   3.221   4.951  0.2738  0.2142 -0.3835
  354ARG     CZ 5465   3.704   3.265   4.890 -0.1911 -0.1274  0.2406
  354ARG    NH1 5466   3.720   3.342   4.790  0.6078  0.0344  0.7257
  354ARG    NH2 5467   3.582   3.243   4.938 -0.2737  0.5483  0.0696
  354ARG      H 5468   4.277   3.067   5.081  0.3512 -0.4232 -0.0177
  354ARG     HA 5469   4.122   3.156   5.298 -0.9326 -0.6597 -0.3244
  354ARG    HB2 5470   4.050   3.004   5.043  1.0516 -0.8002 -0.7366
  354ARG    HB3 5471   3.943   3.078   5.167  1.0097  0.1810  0.4226
  354ARG    HG2 5472   4.004   3.302   5.126  0.2033 -0.3579  0.1869
  354ARG    HG3 5473   4.147   3.257   5.029  0.6466 -1.8221 -1.2001
  354ARG    HD2 5474   3.989   3.340   4.888  0.2828 -0.4410 -0.4130
  354ARG    HD3 5475   4.000   3.171   4.865  0.3601  0.6764 -1.0747
  354ARG     HE 5476   3.790   3.150   5.019  0.0908  0.5805 -0.0622
  354ARG   HH11 5477   3.640   3.388   4.750  0.3258 -0.8931  0.1829
  354ARG   HH12 5478   3.811   3.364   4.751  0.5718  0.3677  0.8198
  354ARG   HH21 5479   3.504   3.255   4.875 -0.1643 -0.6073 -0.3315
  354ARG   HH22 5480   3.563   3.195   5.026 -1.8768  0.8497 -0.0593
  355ALA      N 5481   4.171   2.846   5.303 -0.0489  0.3546  0.3097
  355ALA     CA 5482   4.142   2.727   5.385 -0.3972  0.3781  1.3365
  355ALA      C 5483   4.188   2.730   5.528 -0.0328 -0.0697 -0.5290
  355ALA      O 5484   4.123   2.677   5.623  0.3940  0.4733  0.0356
  355ALA     CB 5485   4.208   2.609   5.310  0.3620 -0.0051  0.6994
  355ALA      H 5486   4.231   2.840   5.222  0.8016  2.3766  0.6934
  355ALA     HA 5487   4.039   2.691   5.380 -0.1896 -0.1651 -0.0963
  355ALA    HB1 5488   4.177   2.591   5.208  0.7661 -1.3213  0.7769
  355ALA    HB2 5489   4.316   2.614   5.299  0.2964  1.0727  0.2516
  355ALA    HB3 5490   4.193   2.519   5.370 -0.2345 -0.4914 -0.1379
  356ARG      N 5491   4.302   2.802   5.557  0.6315  0.3682  0.0736
  356ARG     CA 5492   4.351   2.843   5.685 -0.2474  0.7618  0.3615
  356ARG      C 5493   4.338   2.996   5.701  0.8503  0.9532  0.8616
  356ARG      O 5494   4.404   3.053   5.782 -0.9161  0.4034 -0.4540
  356ARG     CB 5495   4.495   2.789   5.698  0.2974 -0.1719 -1.3953
  356ARG     CG 5496   4.519   2.635   5.675  0.6283  0.0718  0.4649
  356ARG     CD 5497   4.658   2.588   5.695 -0.9839 -0.8807 -0.7239
  356ARG     NE 5498   4.705   2.614   5.836  0.0211 -0.1393  0.2351
  356ARG     CZ 5499   4.690   2.529   5.935 -0.4919 -0.4990 -0.1922
  356ARG    NH1 5500   4.635   2.415   5.931 -0.1330  0.7777 -0.3811
  356ARG    NH2 5501   4.725   2.574   6.050 -0.8521  0.5019  0.3039
  356ARG      H 5502   4.361   2.817   5.476 -1.2262  0.1084 -1.4656
  356ARG     HA 5503   4.280   2.804   5.758 -0.2200 -1.2606 -0.5510
  356ARG    HB2 5504   4.554   2.849   5.629  0.5583  2.3782  0.7392
  356ARG    HB3 5505   4.530   2.810   5.799 -1.5656 -1.2252 -0.4195
  356ARG    HG2 5506   4.445   2.579   5.733 -1.0970  0.2869 -1.3101
  356ARG    HG3 5507   4.489   2.612   5.573 -0.2697  0.4462  0.6240
  356ARG    HD2 5508   4.676   2.482   5.675  1.9173 -0.6991 -0.0236
  356ARG    HD3 5509   4.719   2.647   5.627 -0.5817 -0.4046  0.0158
  356ARG     HE 5510   4.750   2.703   5.849 -0.2656  0.4489 -1.9096
  356ARG   HH11 5511   4.638   2.346   6.004 -2.2089 -1.6419 -2.2329
  356ARG   HH12 5512   4.582   2.380   5.853  0.4112 -0.4394 -0.2466
  356ARG   HH21 5513   4.689   2.516   6.125 -1.7139  0.7041  0.0682
  356ARG   HH22 5514   4.774   2.661   6.066  0.6283 -0.1674 -0.2518
  357LYS      N 5515   4.236   3.059   5.632  0.2012  0.0653 -0.2201
  357LYS     CA 5516   4.196   3.196   5.649 -0.5687 -0.0607 -0.6165
  357LYS      C 5517   4.319   3.297   5.667 -0.0955  0.0118  0.3058
  357LYS      O 5518   4.329   3.372   5.761  0.7367  0.1236 -0.2583
  357LYS     CB 5519   4.083   3.203   5.760 -0.1173  0.5052  0.5772
  357LYS     CG 5520   4.018   3.336   5.786  0.1994 -0.8018  0.1184
  357LYS     CD 5521   3.881   3.325   5.860 -0.7739  0.0108  0.5740
  357LYS     CE 5522   3.834   3.470   5.896 -0.4113  0.4635 -0.1848
  357LYS     NZ 5523   3.718   3.473   5.991 -0.7852  0.2816  0.8534
  357LYS      H 5524   4.184   3.000   5.568  0.7853 -0.6085 -0.0971
  357LYS     HA 5525   4.144   3.228   5.559  1.2950  1.4641 -1.2978
  357LYS    HB2 5526   4.006   3.128   5.742  1.5264 -1.4654  0.9904
  357LYS    HB3 5527   4.127   3.164   5.852  0.4140 -0.0275  0.1187
  357LYS    HG2 5528   4.071   3.398   5.859 -2.0469  0.9870  0.4753
  357LYS    HG3 5529   4.005   3.392   5.694  1.3580  1.7976  1.3177
  357LYS    HD2 5530   3.809   3.275   5.795 -0.1505  0.6944 -0.7445
  357LYS    HD3 5531   3.885   3.254   5.942 -0.3581 -0.9502 -0.2354
  357LYS    HE2 5532   3.912   3.525   5.949 -0.3762  0.9868 -0.7528
  357LYS    HE3 5533   3.807   3.533   5.812  1.0237  0.6485 -0.5674
  357LYS    HZ1 5534   3.706   3.556   6.047 -1.1107  0.3794  0.6438
  357LYS    HZ2 5535   3.629   3.433   5.965 -0.4576 -0.5663  0.9486
  357LYS    HZ3 5536   3.738   3.404   6.062 -0.0869  0.0094  0.4095
  358ARG      N 5537   4.422   3.290   5.573  1.1606  0.2797 -0.8560
  358ARG     CA 5538   4.542   3.372   5.578  0.7009 -0.0087 -0.3984
  358ARG      C 5539   4.591   3.419   5.442  0.6971  0.1917 -0.8155
  358ARG      O 5540   4.562   3.356   5.337  0.1546  0.0213 -0.4986
  358ARG     CB 5541   4.641   3.294   5.662  0.2843  0.2162  0.5582
  358ARG     CG 5542   4.671   3.151   5.601  0.8055 -1.3777 -0.2608
  358ARG     CD 5543   4.757   3.071   5.692  0.1973 -0.7891  0.4205
  358ARG     NE 5544   4.809   2.962   5.618 -0.7910  0.5155  0.1610
  358ARG     CZ 5545   4.937   2.911   5.624  0.0138  0.0998 -0.9449
  358ARG    NH1 5546   5.030   2.935   5.715 -0.0102 -0.2167 -0.2067
  358ARG    NH2 5547   4.975   2.828   5.536  0.0970  1.2455  0.2759
  358ARG      H 5548   4.410   3.220   5.501  0.7789  0.1519 -0.6784
  358ARG     HA 5549   4.518   3.457   5.641  1.5079 -0.4725  0.6041
  358ARG    HB2 5550   4.732   3.351   5.645 -0.0572  0.5113 -0.4195
  358ARG    HB3 5551   4.609   3.297   5.766  0.2222  0.0067  0.5462
  358ARG    HG2 5552   4.583   3.091   5.580 -0.1980  0.4235 -1.7839
  358ARG    HG3 5553   4.717   3.168   5.503 -1.0159  0.7097 -0.9052
  358ARG    HD2 5554   4.843   3.131   5.722  0.0375 -0.0025 -0.5670
  358ARG    HD3 5555   4.692   3.039   5.773 -1.5209  1.2481  0.0506
  358ARG     HE 5556   4.756   2.923   5.542 -0.9470  0.0625  0.4925
  358ARG   HH11 5557   5.120   2.891   5.704 -0.4090 -0.8065 -1.6134
  358ARG   HH12 5558   5.015   2.992   5.796 -1.2770  0.0103 -0.5528
  358ARG   HH21 5559   5.068   2.789   5.542 -0.7680 -1.3493 -0.3914
  358ARG   HH22 5560   4.915   2.803   5.458  1.4256  0.6547 -0.6289
  359ILE      N 5561   4.661   3.529   5.447 -0.0595 -0.1941  0.2560
  359ILE     CA 5562   4.736   3.575   5.330  0.0922 -0.0664  0.4630
  359ILE      C 5563   4.884   3.556   5.364  0.6348  0.1829 -0.0982
  359ILE      O 5564   4.919   3.578   5.484  0.1107 -0.3075 -0.2663
  359ILE     CB 5565   4.695   3.719   5.298 -0.1203 -0.8653  0.0827
  359ILE    CG1 5566   4.549   3.722   5.255  0.8755  0.2985 -0.8054
  359ILE    CG2 5567   4.773   3.776   5.179 -0.4573 -0.3506  0.3373
  359ILE    CD1 5568   4.487   3.857   5.270  0.0378 -0.8527  0.0581
  359ILE      H 5569   4.682   3.570   5.537  0.3613  0.1901 -0.0070
  359ILE     HA 5570   4.716   3.523   5.236 -0.1962 -0.5943  0.8056
  359ILE     HB 5571   4.707   3.775   5.391  0.3969 -0.5276 -0.1801
  359ILE   HG12 5572   4.526   3.685   5.154 -0.9521 -1.1473  0.0093
  359ILE   HG13 5573   4.486   3.667   5.325 -0.3220  1.2679 -1.0545
  359ILE   HG21 5574   4.773   3.703   5.098 -0.2630  0.0025  0.0088
  359ILE   HG22 5575   4.726   3.863   5.132 -0.6433 -0.3241  0.5698
  359ILE   HG23 5576   4.877   3.801   5.203 -0.7081  0.6516  0.4912
  359ILE   HD11 5577   4.379   3.851   5.250 -0.1272  1.4910 -0.3442
  359ILE   HD12 5578   4.505   3.900   5.368 -0.7385 -0.1313 -0.0901
  359ILE   HD13 5579   4.522   3.920   5.188 -0.7830 -1.2112 -0.6049
  360GLY      N 5580   4.969   3.525   5.264  0.5268 -0.2268  0.0104
  360GLY     CA 5581   5.109   3.499   5.278 -0.6105 -0.7456  0.3439
  360GLY      C 5582   5.197   3.578   5.178  0.4620 -0.9243  0.3590
  360GLY      O 5583   5.150   3.603   5.072  0.2392  0.1737  0.0872
  360GLY      H 5584   4.926   3.508   5.174 -0.0616 -0.4717  0.3212
  360GLY    HA2 5585   5.139   3.527   5.379 -0.6985 -0.1812  0.2197
  360GLY    HA3 5586   5.142   3.395   5.276  0.3602 -0.4589 -0.5533
  361PHE      N 5587   5.319   3.617   5.212 -0.1577  0.1761 -0.5920
  361PHE     CA 5588   5.403   3.702   5.134 -0.7561  0.2427  0.5569
  361PHE      C 5589   5.550   3.645   5.119  0.9824  0.9271 -0.5219
  361PHE      O 5590   5.603   3.576   5.207 -0.2598 -0.4856 -0.2721
  361PHE     CB 5591   5.408   3.847   5.187  0.0285 -1.1046 -0.6590
  361PHE     CG 5592   5.280   3.929   5.185  0.1663 -0.3382  0.1458
  361PHE    CD1 5593   5.183   3.917   5.293 -0.7511 -0.0855  0.0771
  361PHE    CD2 5594   5.256   4.022   5.082  0.6100 -0.0904 -0.5614
  361PHE    CE1 5595   5.059   3.997   5.277  0.3077 -0.2086  0.1645
  361PHE    CE2 5596   5.140   4.097   5.076 -0.3715 -0.5917  0.2273
  361PHE     CZ 5597   5.041   4.083   5.168  0.1026  0.3497  0.5865
  361PHE      H 5598   5.340   3.593   5.308 -0.2530 -0.8206 -0.7955
  361PHE     HA 5599   5.370   3.695   5.030  1.1224 -1.5045 -0.0358
  361PHE    HB2 5600   5.431   3.846   5.293 -0.0265  1.2889 -0.4989
  361PHE    HB3 5601   5.482   3.913   5.141  0.2723 -0.9676 -0.0901
  361PHE    HD1 5602   5.197   3.850   5.376  1.7554 -0.2909 -0.3534
  361PHE    HD2 5603   5.332   4.041   5.008  1.3813 -0.4770  0.0957
  361PHE    HE1 5604   4.975   3.988   5.344  0.1239  0.4430  0.0294
  361PHE    HE2 5605   5.130   4.159   4.988 -0.8586 -0.3004  0.4824
  361PHE     HZ 5606   4.944   4.128   5.158 -1.0181 -1.9686 -0.9905
  362ALA      N 5607   5.609   3.674   5.006 -0.5069 -0.2322  0.4065
  362ALA     CA 5608   5.750   3.633   4.977 -0.0223  0.2406  0.0291
  362ALA      C 5609   5.801   3.729   4.865 -0.5357  0.4676 -0.7769
  362ALA      O 5610   5.726   3.789   4.796 -0.0453  0.3786  0.1449
  362ALA     CB 5611   5.749   3.494   4.926 -0.3550  0.0163 -0.0156
  362ALA      H 5612   5.563   3.728   4.935 -1.4643 -1.6262 -0.1349
  362ALA     HA 5613   5.810   3.633   5.068  0.6661 -1.5013 -0.3444
  362ALA    HB1 5614   5.851   3.455   4.928 -0.2378  0.3282  0.3094
  362ALA    HB2 5615   5.702   3.434   5.005  0.3175 -0.1713  0.2623
  362ALA    HB3 5616   5.700   3.476   4.831  0.6475 -1.3791 -0.3302
  363VAL      N 5617   5.932   3.749   4.851  0.1076  0.5220 -0.8591
  363VAL     CA 5618   5.990   3.819   4.742 -0.3216 -0.7126  1.1904
  363VAL      C 5619   5.953   3.763   4.607  0.4078 -0.4690  0.6749
  363VAL      O 5620   5.964   3.641   4.586 -0.6597  0.2728 -0.1475
  363VAL     CB 5621   6.139   3.827   4.744  1.2558  0.4134 -0.8471
  363VAL    CG1 5622   6.210   3.894   4.632  0.2850 -0.8085  0.0009
  363VAL    CG2 5623   6.183   3.890   4.876 -0.7234 -0.0225 -0.4035
  363VAL      H 5624   5.995   3.690   4.904 -0.8626  0.0155 -0.2089
  363VAL     HA 5625   5.950   3.921   4.746 -0.0859 -0.5579  0.1776
  363VAL     HB 5626   6.165   3.722   4.756 -1.5324 -0.3691 -0.3646
  363VAL   HG11 5627   6.319   3.886   4.634  0.2659 -1.1957  1.3691
  363VAL   HG12 5628   6.178   3.857   4.535  0.4308  0.3012 -0.5009
  363VAL   HG13 5629   6.189   4.001   4.640  1.0322 -0.6369 -0.1393
  363VAL   HG21 5630   6.292   3.888   4.887 -0.8061  0.5139  0.8055
  363VAL   HG22 5631   6.168   3.998   4.876 -0.7913 -0.0302 -0.5740
  363VAL   HG23 5632   6.137   3.844   4.963 -0.4902 -0.4952 -0.5232
  364SER      N 5633   5.902   3.842   4.514  0.0080 -0.0417 -0.5452
  364SER     CA 5634   5.866   3.786   4.383 -0.0951 -0.2949  0.8433
  364SER      C 5635   5.986   3.743   4.294  0.0557 -0.1638  0.3834
  364SER      O 5636   6.090   3.812   4.302 -0.1152 -0.5190 -0.3007
  364SER     CB 5637   5.779   3.881   4.305 -0.1590 -1.5742  0.1017
  364SER     OG 5638   5.722   3.805   4.203 -0.4777 -0.2675  0.0586
  364SER      H 5639   5.909   3.942   4.524  0.5254  0.1262 -2.0992
  364SER     HA 5640   5.804   3.698   4.398 -0.1985 -0.5389 -0.7517
  364SER    HB2 5641   5.694   3.912   4.366 -0.6115  0.3059 -1.3165
  364SER    HB3 5642   5.837   3.964   4.264 -1.6909 -0.9962 -1.1038
  364SER     HG 5643   5.638   3.851   4.193 -0.0372  0.3644 -1.0563
  365ALA      N 5644   5.989   3.625   4.222  0.9232 -0.8436 -0.7109
  365ALA     CA 5645   6.101   3.585   4.139 -0.5801  0.5434  0.7041
  365ALA      C 5646   6.118   3.671   4.006  0.5294  0.2486 -0.9208
  365ALA      O 5647   6.220   3.656   3.944  0.2608 -0.1404 -0.1716
  365ALA     CB 5648   6.050   3.451   4.081  0.0087  1.3473 -0.7149
  365ALA      H 5649   5.904   3.572   4.233 -0.6977  1.5869  0.2955
  365ALA     HA 5650   6.191   3.577   4.200 -0.7621 -0.8541  0.8515
  365ALA    HB1 5651   6.052   3.382   4.165  1.0657  0.9147 -1.0625
  365ALA    HB2 5652   5.948   3.459   4.044 -0.5267 -1.3262 -0.2349
  365ALA    HB3 5653   6.113   3.403   4.006  0.8137  0.2202  0.5928
  366CYS      N 5654   6.029   3.763   3.983  0.2362  0.6481  0.1728
  366CYS     CA 5655   6.032   3.859   3.876 -0.0619  0.2115 -0.1221
  366CYS      C 5656   6.044   4.006   3.914 -0.6559 -0.4942 -0.2325
  366CYS      O 5657   6.026   4.086   3.821 -0.0641 -0.2668 -0.2535
  366CYS     CB 5658   5.906   3.830   3.791  0.2878  0.8984 -0.0145
  366CYS     SG 5659   5.753   3.869   3.878  0.3904  0.4939 -0.2742
  366CYS      H 5660   5.941   3.754   4.031 -1.2560  1.1461 -2.1393
  366CYS     HA 5661   6.121   3.841   3.815 -0.5002  0.5989 -0.9186
  366CYS    HB2 5662   5.912   3.880   3.694  0.0845 -0.8056 -0.9893
  366CYS    HB3 5663   5.905   3.726   3.759 -0.7875  1.0105 -0.4307
  367HIS      N 5664   6.064   4.045   4.038  0.4855  0.6120 -0.4748
  367HIS     CA 5665   6.055   4.185   4.076 -0.2863  0.3034 -0.8452
  367HIS      C 5666   6.162   4.272   4.006  0.0794 -0.1237  0.0793
  367HIS      O 5667   6.278   4.226   3.984  0.5894  0.0335  0.4119
  367HIS     CB 5668   6.062   4.199   4.231 -1.1830  0.2300 -0.0557
  367HIS     CG 5669   6.196   4.193   4.301  0.5196 -0.2508  1.1264
  367HIS    ND1 5670   6.276   4.076   4.319  0.6135  0.4438  0.3220
  367HIS    CD2 5671   6.260   4.292   4.362 -1.1269 -0.1052 -0.2614
  367HIS    CE1 5672   6.385   4.109   4.378  0.3960 -0.0479  0.9055
  367HIS    NE2 5673   6.383   4.246   4.409  0.0797  0.0657 -0.1055
  367HIS      H 5674   6.105   3.973   4.095 -1.3587 -0.0960  0.1100
  367HIS     HA 5675   5.958   4.228   4.050 -0.3203  0.5266 -0.3758
  367HIS    HB2 5676   6.025   4.298   4.256  1.6347  0.8738  2.9475
  367HIS    HB3 5677   6.004   4.123   4.282 -0.1552 -0.8522 -0.3898
  367HIS    HD1 5678   6.242   3.986   4.287  0.4069  0.3547  0.7838
  367HIS    HD2 5679   6.222   4.392   4.382 -0.0122  0.3549 -0.3249
  367HIS    HE1 5680   6.464   4.041   4.406  0.3815 -0.1402  0.7183
  368VAL      N 5681   6.131   4.393   3.952  0.0193  1.2620 -0.6526
  368VAL     CA 5682   6.223   4.479   3.883 -0.8087 -0.3976 -0.3465
  368VAL      C 5683   6.324   4.535   3.985 -0.5355 -0.5932  0.9225
  368VAL      O 5684   6.281   4.604   4.081 -0.0250 -0.0256  0.1026
  368VAL     CB 5685   6.161   4.600   3.811  0.1448  0.3941 -1.1520
  368VAL    CG1 5686   6.260   4.682   3.729  0.3107 -0.0562 -0.4559
  368VAL    CG2 5687   6.041   4.538   3.731 -0.8065  0.4990 -0.0406
  368VAL      H 5688   6.037   4.425   3.971 -1.3543 -2.2057 -0.0546
  368VAL     HA 5689   6.288   4.426   3.813  0.9490  1.1794 -0.0800
  368VAL     HB 5690   6.107   4.664   3.881 -0.3206 -0.0802 -1.0580
  368VAL   HG11 5691   6.216   4.764   3.672  0.5104  0.1943 -0.2561
  368VAL   HG12 5692   6.320   4.742   3.797  0.5968  1.4385 -1.9009
  368VAL   HG13 5693   6.324   4.625   3.662 -0.2190  0.1000 -1.1115
  368VAL   HG21 5694   6.081   4.461   3.664 -0.0065  1.2759 -0.5060
  368VAL   HG22 5695   5.968   4.489   3.795  0.1934 -1.5386 -0.2926
  368VAL   HG23 5696   5.991   4.618   3.677 -0.1615  0.5007 -0.6745
  369HIS      N 5697   6.458   4.523   3.963  0.2657  1.3052 -0.6662
  369HIS     CA 5698   6.566   4.560   4.054  0.6183 -0.3194  0.2902
  369HIS      C 5699   6.689   4.611   3.978  0.3991  0.5267 -0.3470
  369HIS      O 5700   6.689   4.587   3.859 -0.0799  0.9412 -0.4471
  369HIS     CB 5701   6.602   4.442   4.134 -0.5384  0.6239  0.1043
  369HIS     CG 5702   6.654   4.322   4.059  0.3138  0.0131 -0.7696
  369HIS    ND1 5703   6.570   4.219   4.001  0.1172  0.2967 -0.1314
  369HIS    CD2 5704   6.778   4.279   4.035  0.0021 -0.4252  0.4427
  369HIS    CE1 5705   6.648   4.124   3.943  0.3913  0.2339 -0.6426
  369HIS    NE2 5706   6.774   4.163   3.957 -0.1722 -0.5879  0.1685
  369HIS      H 5707   6.487   4.472   3.880  0.1086 -0.3259  0.1861
  369HIS     HA 5708   6.524   4.644   4.109  0.7373 -0.2687  0.3018
  369HIS    HB2 5709   6.684   4.464   4.203 -0.1380 -0.0501 -0.1314
  369HIS    HB3 5710   6.512   4.422   4.192 -1.1611  2.0906 -0.2645
  369HIS    HD1 5711   6.470   4.214   4.010  0.1462 -0.3943 -0.0985
  369HIS    HD2 5712   6.859   4.322   4.093 -0.6561 -0.5715  1.5308
  369HIS    HE1 5713   6.630   4.027   3.898  0.2164  0.3603 -0.8473
  370ASP      N 5714   6.782   4.680   4.038  0.0729  0.5256  0.1722
  370ASP     CA 5715   6.910   4.732   3.987 -0.4330 -0.4327  0.0618
  370ASP      C 5716   7.026   4.632   4.017  0.9650 -0.6453  0.9167
  370ASP      O 5717   7.001   4.512   4.018 -0.1153 -0.6367 -0.6617
  370ASP     CB 5718   6.932   4.875   4.047  0.5164  0.4222  0.4998
  370ASP     CG 5719   6.918   4.890   4.196 -0.3657 -0.2249 -0.0889
  370ASP    OD1 5720   6.846   4.987   4.235  0.6234 -0.3751 -0.2513
  370ASP    OD2 5721   6.985   4.829   4.284 -0.1447 -0.0782  0.7792
  370ASP      H 5722   6.778   4.690   4.139 -0.7179  1.0786  0.0990
  370ASP     HA 5723   6.901   4.745   3.879  0.5996 -0.9558 -0.1129
  370ASP    HB2 5724   7.027   4.915   4.013  0.4703  0.1444  0.0202
  370ASP    HB3 5725   6.855   4.938   4.002  1.3146  0.3123 -1.1744
  371GLU      N 5726   7.146   4.684   4.032 -0.1776  0.7961  0.0050
  371GLU     CA 5727   7.270   4.609   4.069  0.5376  0.1616  0.8754
  371GLU      C 5728   7.290   4.608   4.220  0.3128 -0.0663 -0.5244
  371GLU      O 5729   7.374   4.537   4.268 -0.7267 -0.1443 -0.0621
  371GLU     CB 5730   7.386   4.667   4.001 -0.4739 -0.4373  0.5892
  371GLU     CG 5731   7.389   4.640   3.848  0.2508 -0.8480 -1.4364
  371GLU     CD 5732   7.351   4.498   3.813  0.1031  0.2353  0.7662
  371GLU    OE1 5733   7.271   4.480   3.713 -0.0709 -0.0493  0.1906
  371GLU    OE2 5734   7.413   4.407   3.874 -0.1191 -0.4269  0.6589
  371GLU      H 5735   7.156   4.783   4.017 -2.0164  0.9836 -0.4814
  371GLU     HA 5736   7.254   4.506   4.037  3.0600  0.2664 -1.5343
  371GLU    HB2 5737   7.382   4.772   4.031  0.0514 -0.1158 -0.3650
  371GLU    HB3 5738   7.474   4.621   4.047 -0.6110  0.0751  1.4087
  371GLU    HG2 5739   7.323   4.715   3.803 -0.5219 -0.7378 -0.1951
  371GLU    HG3 5740   7.491   4.662   3.814  0.8494 -1.1171  0.0227
  372PHE      N 5741   7.226   4.700   4.300  0.1241  0.2075  0.4890
  372PHE     CA 5742   7.260   4.722   4.441  0.0533  0.6760  0.1028
  372PHE      C 5743   7.154   4.664   4.537 -0.0393 -0.1628  0.2824
  372PHE      O 5744   7.190   4.601   4.636 -0.8271 -0.3266  0.0907
  372PHE     CB 5745   7.277   4.870   4.465 -0.4724  1.5501 -0.1492
  372PHE     CG 5746   7.385   4.928   4.375 -0.3467  0.2790 -0.4230
  372PHE    CD1 5747   7.518   4.942   4.425  0.4096  0.3457 -0.4200
  372PHE    CD2 5748   7.347   4.988   4.256 -0.3329  0.0145  0.7445
  372PHE    CE1 5749   7.613   5.007   4.349 -0.0185 -0.0800 -0.7935
  372PHE    CE2 5750   7.450   5.048   4.175  0.8611  0.4571  0.9468
  372PHE     CZ 5751   7.582   5.051   4.221  1.0324 -0.3340  0.4472
  372PHE      H 5752   7.141   4.742   4.265 -0.5098 -1.7212 -0.5747
  372PHE     HA 5753   7.350   4.670   4.476 -0.9043 -0.5402  0.9229
  372PHE    HB2 5754   7.181   4.920   4.448 -0.8480  1.1889  0.7965
  372PHE    HB3 5755   7.309   4.883   4.568  0.2202 -0.4611 -0.0317
  372PHE    HD1 5756   7.540   4.901   4.522  0.9618  0.8311 -0.3237
  372PHE    HD2 5757   7.245   4.991   4.220  0.1008 -1.2396 -0.8046
  372PHE    HE1 5758   7.717   5.023   4.374  0.0604 -1.0747 -0.4163
  372PHE    HE2 5759   7.436   5.090   4.077  0.0964  1.1933  1.3564
  372PHE     HZ 5760   7.660   5.088   4.156 -0.0418  0.7122 -0.3416
  373ARG      N 5761   7.023   4.679   4.496 -0.7526  0.1617 -0.1621
  373ARG     CA 5762   6.913   4.653   4.591 -0.3190  0.2063 -0.4455
  373ARG      C 5763   6.807   4.553   4.539 -0.5794  0.1975 -0.8976
  373ARG      O 5764   6.799   4.536   4.420 -0.1052 -0.7087  0.2860
  373ARG     CB 5765   6.840   4.782   4.644 -0.1220  0.3086 -0.1319
  373ARG     CG 5766   6.947   4.892   4.683 -0.3429 -0.4688 -0.0664
  373ARG     CD 5767   6.889   5.009   4.758 -0.2125 -0.6066  0.3940
  373ARG     NE 5768   6.811   5.087   4.664  0.0641 -0.0339  0.8368
  373ARG     CZ 5769   6.767   5.210   4.671  0.5398 -0.8033 -0.8792
  373ARG    NH1 5770   6.760   5.283   4.779  0.0746 -0.2118 -0.2370
  373ARG    NH2 5771   6.720   5.264   4.562  0.0484 -0.5406 -0.3126
  373ARG      H 5772   6.999   4.724   4.408  0.0509 -1.0995 -1.0898
  373ARG     HA 5773   6.952   4.596   4.676  0.2605 -0.0256 -0.8591
  373ARG    HB2 5774   6.773   4.820   4.567 -0.0403 -1.1239 -0.9725
  373ARG    HB3 5775   6.779   4.747   4.727  0.6995 -0.1805  0.2946
  373ARG    HG2 5776   7.027   4.841   4.737  0.8204 -0.2661 -1.4647
  373ARG    HG3 5777   7.009   4.924   4.599  0.3137 -0.4332  0.4176
  373ARG    HD2 5778   6.828   4.981   4.844 -0.4484 -0.0499  0.4169
  373ARG    HD3 5779   6.975   5.059   4.803  0.1692 -0.8858 -0.0042
  373ARG     HE 5780   6.787   5.042   4.577  0.5426  0.0999  0.6323
  373ARG   HH11 5781   6.719   5.375   4.779  0.3882 -0.0288  0.9484
  373ARG   HH12 5782   6.806   5.249   4.863 -0.4068  0.1730  0.1959
  373ARG   HH21 5783   6.696   5.362   4.551 -0.0664 -0.5703 -0.3268
  373ARG   HH22 5784   6.732   5.203   4.483 -0.2736 -0.1337 -0.6852
  374THR      N 5785   6.724   4.497   4.627  0.0426  0.1424 -0.9772
  374THR     CA 5786   6.609   4.412   4.601 -0.3834  0.0365 -0.4666
  374THR      C 5787   6.503   4.437   4.707 -0.2630  0.1731  0.1570
  374THR      O 5788   6.532   4.476   4.822 -0.4958 -0.0528  0.3576
  374THR     CB 5789   6.640   4.260   4.596  0.4383 -0.1322  0.7094
  374THR    OG1 5790   6.726   4.229   4.703  0.0783  0.2538 -0.2741
  374THR    CG2 5791   6.707   4.217   4.467  0.5098  0.0546  0.5242
  374THR      H 5792   6.737   4.535   4.720  0.5222 -0.7329 -0.6628
  374THR     HA 5793   6.572   4.439   4.502 -0.6142  0.9914 -0.1381
  374THR     HB 5794   6.546   4.207   4.610 -0.2480  0.9275  0.3715
  374THR    HG1 5795   6.696   4.268   4.786  2.4500 -0.6406  1.2071
  374THR   HG21 5796   6.667   4.118   4.443  0.0918  0.3769 -0.1716
[truncated: 3,975,950 more chars]
