# Supplementary material for: Broadening the Scope of Binding Free Energy Calculations Using a Separated Topologies Approach
Source: J Chem Theory Comput. 2023 Jul 24;19(15):5058–76. doi: 10.1021/acs.jctc.3c00282 (PMC10413862; doi:10.1021/acs.jctc.3c00282)
Supplement: Supplementary file 2 — ct3c00282_si_002.zip [file ct3c00282_si_002.zip › SI_paper/BACE1/input/spirocycles/lig_11/complex.pdb]

CRYST1   85.933   85.933   85.933  90.00  90.00  90.00 P 1            
HETATM    1  C   ACE 1   1      51.436  18.048  46.447  0.00  0.00           C  
HETATM    2  O   ACE 1   1      50.669  17.786  45.512  0.00  0.00           O  
HETATM    3  CH3 ACE 1   1      52.399  17.042  47.025  0.00  0.00           C  
HETATM    4 HH31 ACE 1   1      53.384  17.508  47.045  0.00  0.00           H  
HETATM    5 HH32 ACE 1   1      52.026  16.855  48.032  0.00  0.00           H  
HETATM    6 HH33 ACE 1   1      52.499  16.147  46.411  0.00  0.00           H  
ATOM      7  N   THR 1   2      51.414  19.113  47.145  0.00  0.00           N  
ATOM      8  CA  THR 1   2      50.481  20.173  46.978  0.00  0.00           C  
ATOM      9  C   THR 1   2      50.428  20.823  45.648  0.00  0.00           C  
ATOM     10  O   THR 1   2      49.485  21.418  45.136  0.00  0.00           O  
ATOM     11  CB  THR 1   2      50.721  21.151  48.166  0.00  0.00           C  
ATOM     12  OG1 THR 1   2      49.465  21.799  48.309  0.00  0.00           O  
ATOM     13  CG2 THR 1   2      51.740  22.288  47.969  0.00  0.00           C  
ATOM     14  H   THR 1   2      51.967  19.135  47.990  0.00  0.00           H  
ATOM     15  HA  THR 1   2      49.512  19.680  47.050  0.00  0.00           H  
ATOM     16  HB  THR 1   2      50.886  20.739  49.162  0.00  0.00           H  
ATOM     17  HG1 THR 1   2      49.220  21.893  49.232  0.00  0.00           H  
ATOM     18 HG21 THR 1   2      52.157  22.490  48.956  0.00  0.00           H  
ATOM     19 HG22 THR 1   2      52.652  21.882  47.530  0.00  0.00           H  
ATOM     20 HG23 THR 1   2      51.308  23.064  47.338  0.00  0.00           H  
ATOM     21  N   THR 1   3      51.584  20.825  44.878  0.00  0.00           N  
ATOM     22  CA  THR 1   3      51.747  21.287  43.492  0.00  0.00           C  
ATOM     23  C   THR 1   3      50.957  20.482  42.507  0.00  0.00           C  
ATOM     24  O   THR 1   3      50.787  19.280  42.725  0.00  0.00           O  
ATOM     25  CB  THR 1   3      53.223  21.307  43.082  0.00  0.00           C  
ATOM     26  OG1 THR 1   3      53.872  20.046  43.230  0.00  0.00           O  
ATOM     27  CG2 THR 1   3      54.028  22.137  44.174  0.00  0.00           C  
ATOM     28  H   THR 1   3      52.333  20.322  45.333  0.00  0.00           H  
ATOM     29  HA  THR 1   3      51.391  22.317  43.474  0.00  0.00           H  
ATOM     30  HB  THR 1   3      53.349  21.717  42.080  0.00  0.00           H  
ATOM     31  HG1 THR 1   3      54.006  19.748  42.327  0.00  0.00           H  
ATOM     32 HG21 THR 1   3      53.601  23.140  44.203  0.00  0.00           H  
ATOM     33 HG22 THR 1   3      53.889  21.787  45.197  0.00  0.00           H  
ATOM     34 HG23 THR 1   3      55.077  22.153  43.877  0.00  0.00           H  
ATOM     35  N   GLY 1   4      50.599  21.026  41.320  0.00  0.00           N  
ATOM     36  CA  GLY 1   4      50.151  20.169  40.177  0.00  0.00           C  
ATOM     37  C   GLY 1   4      50.465  20.750  38.890  0.00  0.00           C  
ATOM     38  O   GLY 1   4      51.339  21.591  38.791  0.00  0.00           O  
ATOM     39  H   GLY 1   4      50.804  22.001  41.152  0.00  0.00           H  
ATOM     40  HA2 GLY 1   4      50.687  19.227  40.292  0.00  0.00           H  
ATOM     41  HA3 GLY 1   4      49.067  20.076  40.244  0.00  0.00           H  
ATOM     42  N   SER 1   5      49.738  20.238  37.874  0.00  0.00           N  
ATOM     43  CA  SER 1   5      49.896  20.678  36.473  0.00  0.00           C  
ATOM     44  C   SER 1   5      48.647  21.198  35.927  0.00  0.00           C  
ATOM     45  O   SER 1   5      47.643  20.413  35.865  0.00  0.00           O  
ATOM     46  CB  SER 1   5      50.350  19.512  35.574  0.00  0.00           C  
ATOM     47  OG  SER 1   5      50.519  19.988  34.244  0.00  0.00           O  
ATOM     48  H   SER 1   5      49.190  19.413  38.072  0.00  0.00           H  
ATOM     49  HA  SER 1   5      50.630  21.483  36.428  0.00  0.00           H  
ATOM     50  HB2 SER 1   5      51.317  19.290  36.025  0.00  0.00           H  
ATOM     51  HB3 SER 1   5      49.601  18.728  35.679  0.00  0.00           H  
ATOM     52  HG  SER 1   5      49.666  19.867  33.821  0.00  0.00           H  
ATOM     53  N   PHE 1   6      48.576  22.465  35.392  0.00  0.00           N  
ATOM     54  CA  PHE 1   6      47.379  23.115  34.953  0.00  0.00           C  
ATOM     55  C   PHE 1   6      47.697  23.848  33.685  0.00  0.00           C  
ATOM     56  O   PHE 1   6      47.659  25.050  33.535  0.00  0.00           O  
ATOM     57  CB  PHE 1   6      46.858  24.084  36.080  0.00  0.00           C  
ATOM     58  CG  PHE 1   6      46.557  23.341  37.309  0.00  0.00           C  
ATOM     59  CD1 PHE 1   6      47.509  23.146  38.315  0.00  0.00           C  
ATOM     60  CD2 PHE 1   6      45.301  22.657  37.548  0.00  0.00           C  
ATOM     61  CE1 PHE 1   6      47.348  22.431  39.489  0.00  0.00           C  
ATOM     62  CE2 PHE 1   6      45.085  21.915  38.718  0.00  0.00           C  
ATOM     63  CZ  PHE 1   6      46.074  21.841  39.716  0.00  0.00           C  
ATOM     64  H   PHE 1   6      49.404  23.020  35.557  0.00  0.00           H  
ATOM     65  HA  PHE 1   6      46.653  22.351  34.676  0.00  0.00           H  
ATOM     66  HB2 PHE 1   6      47.544  24.904  36.293  0.00  0.00           H  
ATOM     67  HB3 PHE 1   6      45.874  24.475  35.820  0.00  0.00           H  
ATOM     68  HD1 PHE 1   6      48.454  23.655  38.196  0.00  0.00           H  
ATOM     69  HD2 PHE 1   6      44.520  22.757  36.809  0.00  0.00           H  
ATOM     70  HE1 PHE 1   6      48.082  22.317  40.273  0.00  0.00           H  
ATOM     71  HE2 PHE 1   6      44.151  21.381  38.815  0.00  0.00           H  
ATOM     72  HZ  PHE 1   6      45.874  21.277  40.615  0.00  0.00           H  
ATOM     73  N   VAL 1   7      48.216  23.140  32.684  0.00  0.00           N  
ATOM     74  CA  VAL 1   7      48.686  23.588  31.272  0.00  0.00           C  
ATOM     75  C   VAL 1   7      47.701  24.378  30.474  0.00  0.00           C  
ATOM     76  O   VAL 1   7      48.123  25.224  29.726  0.00  0.00           O  
ATOM     77  CB  VAL 1   7      49.141  22.381  30.409  0.00  0.00           C  
ATOM     78  CG1 VAL 1   7      50.285  21.501  30.959  0.00  0.00           C  
ATOM     79  CG2 VAL 1   7      47.921  21.407  30.121  0.00  0.00           C  
ATOM     80  H   VAL 1   7      48.229  22.139  32.818  0.00  0.00           H  
ATOM     81  HA  VAL 1   7      49.497  24.268  31.530  0.00  0.00           H  
ATOM     82  HB  VAL 1   7      49.410  22.681  29.397  0.00  0.00           H  
ATOM     83 HG11 VAL 1   7      50.597  20.706  30.281  0.00  0.00           H  
ATOM     84 HG12 VAL 1   7      51.104  22.206  31.104  0.00  0.00           H  
ATOM     85 HG13 VAL 1   7      50.000  21.175  31.959  0.00  0.00           H  
ATOM     86 HG21 VAL 1   7      47.320  21.823  29.312  0.00  0.00           H  
ATOM     87 HG22 VAL 1   7      48.297  20.421  29.849  0.00  0.00           H  
ATOM     88 HG23 VAL 1   7      47.315  21.182  30.998  0.00  0.00           H  
ATOM     89  N   GLU 1   8      46.358  24.082  30.565  0.00  0.00           N  
ATOM     90  CA  GLU 1   8      45.249  24.796  29.956  0.00  0.00           C  
ATOM     91  C   GLU 1   8      44.900  26.118  30.748  0.00  0.00           C  
ATOM     92  O   GLU 1   8      44.172  27.021  30.250  0.00  0.00           O  
ATOM     93  CB  GLU 1   8      44.055  23.870  29.752  0.00  0.00           C  
ATOM     94  CG  GLU 1   8      44.175  22.586  28.852  0.00  0.00           C  
ATOM     95  CD  GLU 1   8      44.807  22.741  27.487  0.00  0.00           C  
ATOM     96  OE1 GLU 1   8      45.321  21.725  26.966  0.00  0.00           O  
ATOM     97  OE2 GLU 1   8      44.897  23.882  26.986  0.00  0.00           O  
ATOM     98  H   GLU 1   8      46.256  23.209  31.062  0.00  0.00           H  
ATOM     99  HA  GLU 1   8      45.536  25.072  28.942  0.00  0.00           H  
ATOM    100  HB2 GLU 1   8      43.750  23.583  30.758  0.00  0.00           H  
ATOM    101  HB3 GLU 1   8      43.247  24.504  29.388  0.00  0.00           H  
ATOM    102  HG2 GLU 1   8      44.820  21.858  29.345  0.00  0.00           H  
ATOM    103  HG3 GLU 1   8      43.148  22.240  28.740  0.00  0.00           H  
ATOM    104  N   MET 1   9      45.400  26.299  31.961  0.00  0.00           N  
ATOM    105  CA  MET 1   9      45.385  27.594  32.728  0.00  0.00           C  
ATOM    106  C   MET 1   9      46.738  28.366  32.564  0.00  0.00           C  
ATOM    107  O   MET 1   9      46.708  29.590  32.570  0.00  0.00           O  
ATOM    108  CB  MET 1   9      45.023  27.357  34.115  0.00  0.00           C  
ATOM    109  CG  MET 1   9      43.500  26.928  34.181  0.00  0.00           C  
ATOM    110  SD  MET 1   9      42.679  26.854  35.853  0.00  0.00           S  
ATOM    111  CE  MET 1   9      43.188  25.244  36.286  0.00  0.00           C  
ATOM    112  H   MET 1   9      45.835  25.494  32.389  0.00  0.00           H  
ATOM    113  HA  MET 1   9      44.652  28.265  32.278  0.00  0.00           H  
ATOM    114  HB2 MET 1   9      45.737  26.645  34.529  0.00  0.00           H  
ATOM    115  HB3 MET 1   9      45.106  28.274  34.698  0.00  0.00           H  
ATOM    116  HG2 MET 1   9      43.036  27.798  33.718  0.00  0.00           H  
ATOM    117  HG3 MET 1   9      43.219  26.003  33.678  0.00  0.00           H  
ATOM    118  HE1 MET 1   9      43.678  24.888  35.380  0.00  0.00           H  
ATOM    119  HE2 MET 1   9      43.976  25.319  37.035  0.00  0.00           H  
ATOM    120  HE3 MET 1   9      42.312  24.698  36.635  0.00  0.00           H  
ATOM    121  N   VAL 1  10      47.810  27.692  32.346  0.00  0.00           N  
ATOM    122  CA  VAL 1  10      49.119  28.312  32.084  0.00  0.00           C  
ATOM    123  C   VAL 1  10      49.033  28.969  30.734  0.00  0.00           C  
ATOM    124  O   VAL 1  10      48.558  28.422  29.716  0.00  0.00           O  
ATOM    125  CB  VAL 1  10      50.258  27.305  32.130  0.00  0.00           C  
ATOM    126  CG1 VAL 1  10      51.554  27.781  31.634  0.00  0.00           C  
ATOM    127  CG2 VAL 1  10      50.453  26.675  33.521  0.00  0.00           C  
ATOM    128  H   VAL 1  10      47.812  26.691  32.483  0.00  0.00           H  
ATOM    129  HA  VAL 1  10      49.340  29.077  32.829  0.00  0.00           H  
ATOM    130  HB  VAL 1  10      50.160  26.482  31.422  0.00  0.00           H  
ATOM    131 HG11 VAL 1  10      51.596  27.967  30.561  0.00  0.00           H  
ATOM    132 HG12 VAL 1  10      51.793  28.642  32.259  0.00  0.00           H  
ATOM    133 HG13 VAL 1  10      52.380  27.072  31.686  0.00  0.00           H  
ATOM    134 HG21 VAL 1  10      50.902  25.697  33.351  0.00  0.00           H  
ATOM    135 HG22 VAL 1  10      51.150  27.156  34.207  0.00  0.00           H  
ATOM    136 HG23 VAL 1  10      49.526  26.522  34.074  0.00  0.00           H  
ATOM    137  N   ASP 1  11      49.544  30.235  30.740  0.00  0.00           N  
ATOM    138  CA  ASP 1  11      49.369  31.197  29.616  0.00  0.00           C  
ATOM    139  C   ASP 1  11      47.969  31.338  29.166  0.00  0.00           C  
ATOM    140  O   ASP 1  11      47.729  31.325  27.917  0.00  0.00           O  
ATOM    141  CB  ASP 1  11      50.368  30.969  28.466  0.00  0.00           C  
ATOM    142  CG  ASP 1  11      50.498  32.141  27.517  0.00  0.00           C  
ATOM    143  OD1 ASP 1  11      50.110  33.234  27.965  0.00  0.00           O  
ATOM    144  OD2 ASP 1  11      51.187  31.973  26.449  0.00  0.00           O  
ATOM    145  H   ASP 1  11      50.021  30.543  31.575  0.00  0.00           H  
ATOM    146  HA  ASP 1  11      49.602  32.125  30.138  0.00  0.00           H  
ATOM    147  HB2 ASP 1  11      51.329  30.640  28.860  0.00  0.00           H  
ATOM    148  HB3 ASP 1  11      49.915  30.062  28.064  0.00  0.00           H  
ATOM    149  N   ASN 1  12      46.960  31.454  30.050  0.00  0.00           N  
ATOM    150  CA  ASN 1  12      45.635  31.955  29.796  0.00  0.00           C  
ATOM    151  C   ASN 1  12      45.565  33.505  29.790  0.00  0.00           C  
ATOM    152  O   ASN 1  12      44.842  34.096  28.991  0.00  0.00           O  
ATOM    153  CB  ASN 1  12      44.636  31.408  30.825  0.00  0.00           C  
ATOM    154  CG  ASN 1  12      44.815  31.749  32.330  0.00  0.00           C  
ATOM    155  OD1 ASN 1  12      45.682  32.466  32.820  0.00  0.00           O  
ATOM    156  ND2 ASN 1  12      44.078  30.931  33.088  0.00  0.00           N  
ATOM    157  H   ASN 1  12      47.353  31.118  30.917  0.00  0.00           H  
ATOM    158  HA  ASN 1  12      45.342  31.637  28.795  0.00  0.00           H  
ATOM    159  HB2 ASN 1  12      43.690  31.905  30.611  0.00  0.00           H  
ATOM    160  HB3 ASN 1  12      44.464  30.331  30.810  0.00  0.00           H  
ATOM    161 HD21 ASN 1  12      44.143  31.059  34.088  0.00  0.00           H  
ATOM    162 HD22 ASN 1  12      43.450  30.253  32.681  0.00  0.00           H  
ATOM    163  N   LEU 1  13      46.315  34.257  30.699  0.00  0.00           N  
ATOM    164  CA  LEU 1  13      46.008  35.622  31.121  0.00  0.00           C  
ATOM    165  C   LEU 1  13      46.561  36.686  30.184  0.00  0.00           C  
ATOM    166  O   LEU 1  13      47.707  36.575  29.673  0.00  0.00           O  
ATOM    167  CB  LEU 1  13      46.509  35.806  32.621  0.00  0.00           C  
ATOM    168  CG  LEU 1  13      46.125  37.122  33.359  0.00  0.00           C  
ATOM    169  CD1 LEU 1  13      44.704  37.144  33.852  0.00  0.00           C  
ATOM    170  CD2 LEU 1  13      46.968  37.211  34.622  0.00  0.00           C  
ATOM    171  H   LEU 1  13      46.808  33.663  31.350  0.00  0.00           H  
ATOM    172  HA  LEU 1  13      44.919  35.658  31.071  0.00  0.00           H  
ATOM    173  HB2 LEU 1  13      46.237  34.937  33.219  0.00  0.00           H  
ATOM    174  HB3 LEU 1  13      47.577  35.880  32.414  0.00  0.00           H  
ATOM    175  HG  LEU 1  13      46.378  38.016  32.788  0.00  0.00           H  
ATOM    176 HD11 LEU 1  13      43.987  36.987  33.046  0.00  0.00           H  
ATOM    177 HD12 LEU 1  13      44.559  36.278  34.498  0.00  0.00           H  
ATOM    178 HD13 LEU 1  13      44.394  38.060  34.355  0.00  0.00           H  
ATOM    179 HD21 LEU 1  13      46.605  37.999  35.283  0.00  0.00           H  
ATOM    180 HD22 LEU 1  13      46.873  36.266  35.157  0.00  0.00           H  
ATOM    181 HD23 LEU 1  13      48.010  37.300  34.315  0.00  0.00           H  
ATOM    182  N   ARG 1  14      45.752  37.737  29.999  0.00  0.00           N  
ATOM    183  CA  ARG 1  14      45.960  38.779  29.008  0.00  0.00           C  
ATOM    184  C   ARG 1  14      46.025  40.138  29.671  0.00  0.00           C  
ATOM    185  O   ARG 1  14      45.644  40.173  30.856  0.00  0.00           O  
ATOM    186  CB  ARG 1  14      44.966  38.640  27.853  0.00  0.00           C  
ATOM    187  CG  ARG 1  14      45.026  37.300  27.065  0.00  0.00           C  
ATOM    188  CD  ARG 1  14      46.415  36.997  26.464  0.00  0.00           C  
ATOM    189  NE  ARG 1  14      46.506  35.628  26.018  0.00  0.00           N  
ATOM    190  CZ  ARG 1  14      47.016  34.596  26.643  0.00  0.00           C  
ATOM    191  NH1 ARG 1  14      46.896  33.409  26.206  0.00  0.00           N  
ATOM    192  NH2 ARG 1  14      47.742  34.727  27.709  0.00  0.00           N  
ATOM    193  H   ARG 1  14      44.854  37.797  30.458  0.00  0.00           H  
ATOM    194  HA  ARG 1  14      46.945  38.685  28.551  0.00  0.00           H  
ATOM    195  HB2 ARG 1  14      43.939  38.791  28.186  0.00  0.00           H  
ATOM    196  HB3 ARG 1  14      45.108  39.427  27.113  0.00  0.00           H  
ATOM    197  HG2 ARG 1  14      44.820  36.382  27.615  0.00  0.00           H  
ATOM    198  HG3 ARG 1  14      44.265  37.207  26.289  0.00  0.00           H  
ATOM    199  HD2 ARG 1  14      46.583  37.583  25.561  0.00  0.00           H  
ATOM    200  HD3 ARG 1  14      47.243  37.291  27.109  0.00  0.00           H  
ATOM    201  HE  ARG 1  14      46.006  35.446  25.160  0.00  0.00           H  
ATOM    202 HH11 ARG 1  14      47.321  32.697  26.783  0.00  0.00           H  
ATOM    203 HH12 ARG 1  14      46.422  33.159  25.350  0.00  0.00           H  
ATOM    204 HH21 ARG 1  14      48.462  34.030  27.836  0.00  0.00           H  
ATOM    205 HH22 ARG 1  14      47.800  35.558  28.280  0.00  0.00           H  
ATOM    206  N   GLY 1  15      46.250  41.192  28.930  0.00  0.00           N  
ATOM    207  CA  GLY 1  15      45.892  42.550  29.399  0.00  0.00           C  
ATOM    208  C   GLY 1  15      46.230  43.659  28.466  0.00  0.00           C  
ATOM    209  O   GLY 1  15      46.631  43.433  27.265  0.00  0.00           O  
ATOM    210  H   GLY 1  15      46.545  41.158  27.964  0.00  0.00           H  
ATOM    211  HA2 GLY 1  15      44.824  42.616  29.608  0.00  0.00           H  
ATOM    212  HA3 GLY 1  15      46.523  42.634  30.283  0.00  0.00           H  
ATOM    213  N   LYS 1  16      46.293  44.908  28.980  0.00  0.00           N  
ATOM    214  CA  LYS 1  16      46.938  46.038  28.397  0.00  0.00           C  
ATOM    215  C   LYS 1  16      47.436  46.973  29.467  0.00  0.00           C  
ATOM    216  O   LYS 1  16      46.888  47.064  30.564  0.00  0.00           O  
ATOM    217  CB  LYS 1  16      46.016  46.819  27.428  0.00  0.00           C  
ATOM    218  CG  LYS 1  16      46.487  48.095  26.683  0.00  0.00           C  
ATOM    219  CD  LYS 1  16      45.465  48.495  25.646  0.00  0.00           C  
ATOM    220  CE  LYS 1  16      45.979  49.630  24.695  0.00  0.00           C  
ATOM    221  NZ  LYS 1  16      46.196  50.998  25.333  0.00  0.00           N  
ATOM    222  H   LYS 1  16      45.818  45.064  29.858  0.00  0.00           H  
ATOM    223  HA  LYS 1  16      47.794  45.737  27.793  0.00  0.00           H  
ATOM    224  HB2 LYS 1  16      45.580  46.122  26.713  0.00  0.00           H  
ATOM    225  HB3 LYS 1  16      45.197  46.961  28.132  0.00  0.00           H  
ATOM    226  HG2 LYS 1  16      46.873  48.796  27.423  0.00  0.00           H  
ATOM    227  HG3 LYS 1  16      47.336  47.737  26.099  0.00  0.00           H  
ATOM    228  HD2 LYS 1  16      45.259  47.655  24.983  0.00  0.00           H  
ATOM    229  HD3 LYS 1  16      44.540  48.782  26.146  0.00  0.00           H  
ATOM    230  HE2 LYS 1  16      46.951  49.273  24.354  0.00  0.00           H  
ATOM    231  HE3 LYS 1  16      45.223  49.698  23.913  0.00  0.00           H  
ATOM    232  HZ1 LYS 1  16      47.103  51.080  25.771  0.00  0.00           H  
ATOM    233  HZ2 LYS 1  16      46.095  51.645  24.565  0.00  0.00           H  
ATOM    234  HZ3 LYS 1  16      45.378  51.171  25.900  0.00  0.00           H  
ATOM    235  N   SER 1  17      48.589  47.680  29.252  0.00  0.00           N  
ATOM    236  CA  SER 1  17      49.302  48.428  30.203  0.00  0.00           C  
ATOM    237  C   SER 1  17      48.482  49.665  30.660  0.00  0.00           C  
ATOM    238  O   SER 1  17      47.893  50.310  29.787  0.00  0.00           O  
ATOM    239  CB  SER 1  17      50.641  48.882  29.705  0.00  0.00           C  
ATOM    240  OG  SER 1  17      51.455  49.735  30.530  0.00  0.00           O  
ATOM    241  H   SER 1  17      48.952  47.522  28.323  0.00  0.00           H  
ATOM    242  HA  SER 1  17      49.531  47.825  31.082  0.00  0.00           H  
ATOM    243  HB2 SER 1  17      51.293  48.053  29.429  0.00  0.00           H  
ATOM    244  HB3 SER 1  17      50.410  49.381  28.763  0.00  0.00           H  
ATOM    245  HG  SER 1  17      52.251  50.031  30.083  0.00  0.00           H  
ATOM    246  N   GLY 1  18      48.433  49.839  31.974  0.00  0.00           N  
ATOM    247  CA  GLY 1  18      47.612  50.822  32.649  0.00  0.00           C  
ATOM    248  C   GLY 1  18      46.072  50.543  32.651  0.00  0.00           C  
ATOM    249  O   GLY 1  18      45.328  51.015  33.498  0.00  0.00           O  
ATOM    250  H   GLY 1  18      48.911  49.155  32.543  0.00  0.00           H  
ATOM    251  HA2 GLY 1  18      47.954  50.924  33.679  0.00  0.00           H  
ATOM    252  HA3 GLY 1  18      47.690  51.713  32.026  0.00  0.00           H  
ATOM    253  N   GLN 1  19      45.553  49.770  31.691  0.00  0.00           N  
ATOM    254  CA  GLN 1  19      44.175  49.611  31.337  0.00  0.00           C  
ATOM    255  C   GLN 1  19      43.644  48.177  31.629  0.00  0.00           C  
ATOM    256  O   GLN 1  19      42.495  47.893  31.283  0.00  0.00           O  
ATOM    257  CB  GLN 1  19      44.025  49.919  29.843  0.00  0.00           C  
ATOM    258  CG  GLN 1  19      44.290  51.378  29.600  0.00  0.00           C  
ATOM    259  CD  GLN 1  19      44.118  51.801  28.169  0.00  0.00           C  
ATOM    260  OE1 GLN 1  19      44.008  50.982  27.242  0.00  0.00           O  
ATOM    261  NE2 GLN 1  19      44.295  53.034  27.812  0.00  0.00           N  
ATOM    262  H   GLN 1  19      46.274  49.424  31.074  0.00  0.00           H  
ATOM    263  HA  GLN 1  19      43.609  50.285  31.980  0.00  0.00           H  
ATOM    264  HB2 GLN 1  19      44.723  49.300  29.280  0.00  0.00           H  
ATOM    265  HB3 GLN 1  19      42.996  49.740  29.530  0.00  0.00           H  
ATOM    266  HG2 GLN 1  19      43.653  52.040  30.187  0.00  0.00           H  
ATOM    267  HG3 GLN 1  19      45.301  51.656  29.897  0.00  0.00           H  
ATOM    268 HE21 GLN 1  19      44.161  53.425  26.890  0.00  0.00           H  
ATOM    269 HE22 GLN 1  19      44.630  53.609  28.572  0.00  0.00           H  
ATOM    270  N   GLY 1  20      44.423  47.263  32.244  0.00  0.00           N  
ATOM    271  CA  GLY 1  20      43.973  46.015  32.837  0.00  0.00           C  
ATOM    272  C   GLY 1  20      44.657  44.759  32.538  0.00  0.00           C  
ATOM    273  O   GLY 1  20      45.663  44.629  31.736  0.00  0.00           O  
ATOM    274  H   GLY 1  20      45.289  47.673  32.563  0.00  0.00           H  
ATOM    275  HA2 GLY 1  20      44.153  46.180  33.899  0.00  0.00           H  
ATOM    276  HA3 GLY 1  20      42.919  45.879  32.593  0.00  0.00           H  
ATOM    277  N   TYR 1  21      44.315  43.732  33.244  0.00  0.00           N  
ATOM    278  CA  TYR 1  21      44.615  42.336  32.931  0.00  0.00           C  
ATOM    279  C   TYR 1  21      43.307  41.604  32.909  0.00  0.00           C  
ATOM    280  O   TYR 1  21      42.427  41.846  33.781  0.00  0.00           O  
ATOM    281  CB  TYR 1  21      45.600  41.711  33.941  0.00  0.00           C  
ATOM    282  CG  TYR 1  21      47.058  42.057  33.987  0.00  0.00           C  
ATOM    283  CD1 TYR 1  21      47.445  43.171  34.738  0.00  0.00           C  
ATOM    284  CD2 TYR 1  21      47.994  41.338  33.241  0.00  0.00           C  
ATOM    285  CE1 TYR 1  21      48.738  43.581  34.776  0.00  0.00           C  
ATOM    286  CE2 TYR 1  21      49.348  41.699  33.292  0.00  0.00           C  
ATOM    287  CZ  TYR 1  21      49.765  42.823  34.068  0.00  0.00           C  
ATOM    288  OH  TYR 1  21      51.045  43.215  34.083  0.00  0.00           O  
ATOM    289  H   TYR 1  21      43.528  43.950  33.839  0.00  0.00           H  
ATOM    290  HA  TYR 1  21      45.150  42.327  31.981  0.00  0.00           H  
ATOM    291  HB2 TYR 1  21      45.177  41.777  34.943  0.00  0.00           H  
ATOM    292  HB3 TYR 1  21      45.522  40.649  33.709  0.00  0.00           H  
ATOM    293  HD1 TYR 1  21      46.715  43.677  35.352  0.00  0.00           H  
ATOM    294  HD2 TYR 1  21      47.713  40.465  32.671  0.00  0.00           H  
ATOM    295  HE1 TYR 1  21      49.045  44.387  35.426  0.00  0.00           H  
ATOM    296  HE2 TYR 1  21      50.056  41.033  32.821  0.00  0.00           H  
ATOM    297  HH  TYR 1  21      51.237  44.054  34.509  0.00  0.00           H  
ATOM    298  N   TYR 1  22      43.052  40.763  31.907  0.00  0.00           N  
ATOM    299  CA  TYR 1  22      41.875  40.013  31.604  0.00  0.00           C  
ATOM    300  C   TYR 1  22      42.093  38.556  31.278  0.00  0.00           C  
ATOM    301  O   TYR 1  22      43.163  38.197  30.767  0.00  0.00           O  
ATOM    302  CB  TYR 1  22      41.053  40.650  30.453  0.00  0.00           C  
ATOM    303  CG  TYR 1  22      41.654  40.696  29.075  0.00  0.00           C  
ATOM    304  CD1 TYR 1  22      41.262  39.700  28.049  0.00  0.00           C  
ATOM    305  CD2 TYR 1  22      42.448  41.807  28.621  0.00  0.00           C  
ATOM    306  CE1 TYR 1  22      41.810  39.718  26.770  0.00  0.00           C  
ATOM    307  CE2 TYR 1  22      42.911  41.838  27.219  0.00  0.00           C  
ATOM    308  CZ  TYR 1  22      42.623  40.722  26.408  0.00  0.00           C  
ATOM    309  OH  TYR 1  22      43.192  40.632  25.173  0.00  0.00           O  
ATOM    310  H   TYR 1  22      43.882  40.539  31.377  0.00  0.00           H  
ATOM    311  HA  TYR 1  22      41.158  39.975  32.424  0.00  0.00           H  
ATOM    312  HB2 TYR 1  22      40.076  40.173  30.385  0.00  0.00           H  
ATOM    313  HB3 TYR 1  22      40.775  41.660  30.753  0.00  0.00           H  
ATOM    314  HD1 TYR 1  22      40.611  38.895  28.357  0.00  0.00           H  
ATOM    315  HD2 TYR 1  22      42.653  42.596  29.330  0.00  0.00           H  
ATOM    316  HE1 TYR 1  22      41.663  39.021  25.958  0.00  0.00           H  
ATOM    317  HE2 TYR 1  22      43.598  42.628  26.955  0.00  0.00           H  
ATOM    318  HH  TYR 1  22      43.809  41.347  24.996  0.00  0.00           H  
ATOM    319  N   VAL 1  23      41.077  37.802  31.471  0.00  0.00           N  
ATOM    320  CA  VAL 1  23      40.934  36.475  30.874  0.00  0.00           C  
ATOM    321  C   VAL 1  23      39.773  36.443  29.836  0.00  0.00           C  
ATOM    322  O   VAL 1  23      38.800  37.207  30.010  0.00  0.00           O  
ATOM    323  CB  VAL 1  23      40.628  35.400  32.023  0.00  0.00           C  
ATOM    324  CG1 VAL 1  23      39.177  35.455  32.447  0.00  0.00           C  
ATOM    325  CG2 VAL 1  23      40.940  34.006  31.557  0.00  0.00           C  
ATOM    326  H   VAL 1  23      40.274  38.280  31.854  0.00  0.00           H  
ATOM    327  HA  VAL 1  23      41.933  36.277  30.487  0.00  0.00           H  
ATOM    328  HB  VAL 1  23      41.217  35.580  32.922  0.00  0.00           H  
ATOM    329 HG11 VAL 1  23      38.893  34.750  33.228  0.00  0.00           H  
ATOM    330 HG12 VAL 1  23      39.033  36.439  32.893  0.00  0.00           H  
ATOM    331 HG13 VAL 1  23      38.463  35.320  31.635  0.00  0.00           H  
ATOM    332 HG21 VAL 1  23      40.607  33.281  32.299  0.00  0.00           H  
ATOM    333 HG22 VAL 1  23      40.252  33.755  30.750  0.00  0.00           H  
ATOM    334 HG23 VAL 1  23      41.952  33.847  31.185  0.00  0.00           H  
ATOM    335  N   GLU 1  24      39.941  35.706  28.737  0.00  0.00           N  
ATOM    336  CA  GLU 1  24      38.792  35.503  27.775  0.00  0.00           C  
ATOM    337  C   GLU 1  24      37.835  34.535  28.491  0.00  0.00           C  
ATOM    338  O   GLU 1  24      38.234  33.680  29.256  0.00  0.00           O  
ATOM    339  CB  GLU 1  24      39.302  34.908  26.479  0.00  0.00           C  
ATOM    340  CG  GLU 1  24      38.115  34.341  25.638  0.00  0.00           C  
ATOM    341  CD  GLU 1  24      38.522  34.218  24.151  0.00  0.00           C  
ATOM    342  OE1 GLU 1  24      39.220  35.125  23.646  0.00  0.00           O  
ATOM    343  OE2 GLU 1  24      38.147  33.190  23.616  0.00  0.00           O  
ATOM    344  H   GLU 1  24      40.789  35.175  28.597  0.00  0.00           H  
ATOM    345  HA  GLU 1  24      38.303  36.425  27.459  0.00  0.00           H  
ATOM    346  HB2 GLU 1  24      39.733  35.794  26.014  0.00  0.00           H  
ATOM    347  HB3 GLU 1  24      40.030  34.146  26.760  0.00  0.00           H  
ATOM    348  HG2 GLU 1  24      37.813  33.380  26.055  0.00  0.00           H  
ATOM    349  HG3 GLU 1  24      37.352  35.104  25.793  0.00  0.00           H  
ATOM    350  N   MET 1  25      36.496  34.677  28.327  0.00  0.00           N  
ATOM    351  CA  MET 1  25      35.448  33.870  28.935  0.00  0.00           C  
ATOM    352  C   MET 1  25      34.300  33.610  28.010  0.00  0.00           C  
ATOM    353  O   MET 1  25      34.208  34.160  26.888  0.00  0.00           O  
ATOM    354  CB  MET 1  25      35.109  34.469  30.359  0.00  0.00           C  
ATOM    355  CG  MET 1  25      34.493  33.407  31.229  0.00  0.00           C  
ATOM    356  SD  MET 1  25      33.998  34.173  32.896  0.00  0.00           S  
ATOM    357  CE  MET 1  25      35.407  35.011  33.675  0.00  0.00           C  
ATOM    358  H   MET 1  25      36.186  35.474  27.790  0.00  0.00           H  
ATOM    359  HA  MET 1  25      36.009  32.959  29.143  0.00  0.00           H  
ATOM    360  HB2 MET 1  25      35.944  34.881  30.925  0.00  0.00           H  
ATOM    361  HB3 MET 1  25      34.487  35.362  30.320  0.00  0.00           H  
ATOM    362  HG2 MET 1  25      33.539  32.992  30.905  0.00  0.00           H  
ATOM    363  HG3 MET 1  25      35.241  32.665  31.512  0.00  0.00           H  
ATOM    364  HE1 MET 1  25      35.564  35.995  33.232  0.00  0.00           H  
ATOM    365  HE2 MET 1  25      35.082  35.242  34.689  0.00  0.00           H  
ATOM    366  HE3 MET 1  25      36.369  34.504  33.602  0.00  0.00           H  
ATOM    367  N   THR 1  26      33.313  32.704  28.386  0.00  0.00           N  
ATOM    368  CA  THR 1  26      32.138  32.441  27.532  0.00  0.00           C  
ATOM    369  C   THR 1  26      30.861  32.381  28.375  0.00  0.00           C  
ATOM    370  O   THR 1  26      30.923  31.816  29.498  0.00  0.00           O  
ATOM    371  CB  THR 1  26      32.342  31.209  26.620  0.00  0.00           C  
ATOM    372  OG1 THR 1  26      32.473  30.017  27.479  0.00  0.00           O  
ATOM    373  CG2 THR 1  26      33.407  31.272  25.579  0.00  0.00           C  
ATOM    374  H   THR 1  26      33.215  32.347  29.326  0.00  0.00           H  
ATOM    375  HA  THR 1  26      32.014  33.329  26.912  0.00  0.00           H  
ATOM    376  HB  THR 1  26      31.369  31.045  26.156  0.00  0.00           H  
ATOM    377  HG1 THR 1  26      33.160  30.123  28.142  0.00  0.00           H  
ATOM    378 HG21 THR 1  26      33.313  32.194  25.005  0.00  0.00           H  
ATOM    379 HG22 THR 1  26      34.385  31.357  26.052  0.00  0.00           H  
ATOM    380 HG23 THR 1  26      33.269  30.418  24.915  0.00  0.00           H  
ATOM    381  N   VAL 1  27      29.738  32.968  27.977  0.00  0.00           N  
ATOM    382  CA  VAL 1  27      28.464  32.988  28.727  0.00  0.00           C  
ATOM    383  C   VAL 1  27      27.297  32.582  27.818  0.00  0.00           C  
ATOM    384  O   VAL 1  27      27.313  32.606  26.591  0.00  0.00           O  
ATOM    385  CB  VAL 1  27      28.287  34.335  29.432  0.00  0.00           C  
ATOM    386  CG1 VAL 1  27      28.160  35.497  28.516  0.00  0.00           C  
ATOM    387  CG2 VAL 1  27      27.102  34.396  30.376  0.00  0.00           C  
ATOM    388  H   VAL 1  27      29.684  33.420  27.076  0.00  0.00           H  
ATOM    389  HA  VAL 1  27      28.573  32.272  29.543  0.00  0.00           H  
ATOM    390  HB  VAL 1  27      29.151  34.428  30.089  0.00  0.00           H  
ATOM    391 HG11 VAL 1  27      29.019  35.474  27.846  0.00  0.00           H  
ATOM    392 HG12 VAL 1  27      27.208  35.414  27.991  0.00  0.00           H  
ATOM    393 HG13 VAL 1  27      28.252  36.494  28.947  0.00  0.00           H  
ATOM    394 HG21 VAL 1  27      26.138  34.295  29.877  0.00  0.00           H  
ATOM    395 HG22 VAL 1  27      27.248  33.543  31.038  0.00  0.00           H  
ATOM    396 HG23 VAL 1  27      27.064  35.288  31.001  0.00  0.00           H  
ATOM    397  N   GLY 1  28      26.217  32.113  28.431  0.00  0.00           N  
ATOM    398  CA  GLY 1  28      24.982  31.589  27.769  0.00  0.00           C  
ATOM    399  C   GLY 1  28      25.036  30.388  26.899  0.00  0.00           C  
ATOM    400  O   GLY 1  28      26.018  29.609  26.813  0.00  0.00           O  
ATOM    401  H   GLY 1  28      26.253  32.093  29.440  0.00  0.00           H  
ATOM    402  HA2 GLY 1  28      24.178  31.383  28.476  0.00  0.00           H  
ATOM    403  HA3 GLY 1  28      24.611  32.390  27.131  0.00  0.00           H  
ATOM    404  N   SER 1  29      23.916  30.143  26.239  0.00  0.00           N  
ATOM    405  CA  SER 1  29      23.596  28.902  25.567  0.00  0.00           C  
ATOM    406  C   SER 1  29      22.706  29.294  24.307  0.00  0.00           C  
ATOM    407  O   SER 1  29      21.523  29.603  24.453  0.00  0.00           O  
ATOM    408  CB  SER 1  29      22.845  27.932  26.454  0.00  0.00           C  
ATOM    409  OG  SER 1  29      23.693  27.514  27.543  0.00  0.00           O  
ATOM    410  H   SER 1  29      23.096  30.717  26.376  0.00  0.00           H  
ATOM    411  HA  SER 1  29      24.505  28.432  25.191  0.00  0.00           H  
ATOM    412  HB2 SER 1  29      21.996  28.466  26.882  0.00  0.00           H  
ATOM    413  HB3 SER 1  29      22.643  27.194  25.677  0.00  0.00           H  
ATOM    414  HG  SER 1  29      23.564  28.101  28.292  0.00  0.00           H  
ATOM    415  N   PRO 1  30      23.255  29.244  23.059  0.00  0.00           N  
ATOM    416  CA  PRO 1  30      24.623  28.868  22.767  0.00  0.00           C  
ATOM    417  C   PRO 1  30      25.628  29.905  23.311  0.00  0.00           C  
ATOM    418  O   PRO 1  30      25.217  31.013  23.679  0.00  0.00           O  
ATOM    419  CB  PRO 1  30      24.625  28.740  21.211  0.00  0.00           C  
ATOM    420  CG  PRO 1  30      23.213  28.702  20.767  0.00  0.00           C  
ATOM    421  CD  PRO 1  30      22.566  29.620  21.838  0.00  0.00           C  
ATOM    422  HA  PRO 1  30      24.876  27.882  23.157  0.00  0.00           H  
ATOM    423  HB2 PRO 1  30      25.090  29.685  20.932  0.00  0.00           H  
ATOM    424  HB3 PRO 1  30      25.263  27.913  20.897  0.00  0.00           H  
ATOM    425  HG2 PRO 1  30      23.070  29.054  19.745  0.00  0.00           H  
ATOM    426  HG3 PRO 1  30      22.721  27.732  20.835  0.00  0.00           H  
ATOM    427  HD2 PRO 1  30      21.479  29.558  21.897  0.00  0.00           H  
ATOM    428  HD3 PRO 1  30      22.814  30.640  21.547  0.00  0.00           H  
ATOM    429  N   PRO 1  31      26.938  29.583  23.464  0.00  0.00           N  
ATOM    430  CA  PRO 1  31      27.952  30.391  24.111  0.00  0.00           C  
ATOM    431  C   PRO 1  31      28.362  31.663  23.304  0.00  0.00           C  
ATOM    432  O   PRO 1  31      28.830  31.574  22.214  0.00  0.00           O  
ATOM    433  CB  PRO 1  31      29.165  29.537  24.360  0.00  0.00           C  
ATOM    434  CG  PRO 1  31      29.034  28.416  23.413  0.00  0.00           C  
ATOM    435  CD  PRO 1  31      27.471  28.266  23.223  0.00  0.00           C  
ATOM    436  HA  PRO 1  31      27.625  30.677  25.110  0.00  0.00           H  
ATOM    437  HB2 PRO 1  31      30.087  30.104  24.230  0.00  0.00           H  
ATOM    438  HB3 PRO 1  31      29.227  29.284  25.419  0.00  0.00           H  
ATOM    439  HG2 PRO 1  31      29.447  28.763  22.466  0.00  0.00           H  
ATOM    440  HG3 PRO 1  31      29.426  27.465  23.773  0.00  0.00           H  
ATOM    441  HD2 PRO 1  31      27.350  27.967  22.182  0.00  0.00           H  
ATOM    442  HD3 PRO 1  31      27.068  27.489  23.873  0.00  0.00           H  
ATOM    443  N   GLN 1  32      28.277  32.829  23.966  0.00  0.00           N  
ATOM    444  CA  GLN 1  32      28.867  34.161  23.598  0.00  0.00           C  
ATOM    445  C   GLN 1  32      30.245  34.247  24.362  0.00  0.00           C  
ATOM    446  O   GLN 1  32      30.327  34.221  25.543  0.00  0.00           O  
ATOM    447  CB  GLN 1  32      28.023  35.338  24.140  0.00  0.00           C  
ATOM    448  CG  GLN 1  32      26.667  35.445  23.279  0.00  0.00           C  
ATOM    449  CD  GLN 1  32      25.591  36.081  24.103  0.00  0.00           C  
ATOM    450  OE1 GLN 1  32      25.921  37.211  24.566  0.00  0.00           O  
ATOM    451  NE2 GLN 1  32      24.455  35.606  24.393  0.00  0.00           N  
ATOM    452  H   GLN 1  32      28.008  32.695  24.931  0.00  0.00           H  
ATOM    453  HA  GLN 1  32      28.912  34.284  22.516  0.00  0.00           H  
ATOM    454  HB2 GLN 1  32      27.744  35.171  25.181  0.00  0.00           H  
ATOM    455  HB3 GLN 1  32      28.532  36.300  24.080  0.00  0.00           H  
ATOM    456  HG2 GLN 1  32      26.751  35.888  22.286  0.00  0.00           H  
ATOM    457  HG3 GLN 1  32      26.364  34.404  23.175  0.00  0.00           H  
ATOM    458 HE21 GLN 1  32      23.837  36.092  25.027  0.00  0.00           H  
ATOM    459 HE22 GLN 1  32      24.182  34.749  23.933  0.00  0.00           H  
ATOM    460  N   THR 1  33      31.277  34.649  23.536  0.00  0.00           N  
ATOM    461  CA  THR 1  33      32.569  35.075  24.035  0.00  0.00           C  
ATOM    462  C   THR 1  33      32.686  36.501  24.465  0.00  0.00           C  
ATOM    463  O   THR 1  33      32.237  37.439  23.833  0.00  0.00           O  
ATOM    464  CB  THR 1  33      33.672  34.881  22.901  0.00  0.00           C  
ATOM    465  OG1 THR 1  33      33.809  33.520  22.686  0.00  0.00           O  
ATOM    466  CG2 THR 1  33      35.081  35.243  23.340  0.00  0.00           C  
ATOM    467  H   THR 1  33      31.123  34.566  22.542  0.00  0.00           H  
ATOM    468  HA  THR 1  33      32.890  34.463  24.878  0.00  0.00           H  
ATOM    469  HB  THR 1  33      33.440  35.323  21.932  0.00  0.00           H  
ATOM    470  HG1 THR 1  33      32.936  33.195  22.456  0.00  0.00           H  
ATOM    471 HG21 THR 1  33      35.767  35.049  22.516  0.00  0.00           H  
ATOM    472 HG22 THR 1  33      35.049  36.286  23.656  0.00  0.00           H  
ATOM    473 HG23 THR 1  33      35.348  34.537  24.127  0.00  0.00           H  
ATOM    474  N   LEU 1  34      33.285  36.673  25.646  0.00  0.00           N  
ATOM    475  CA  LEU 1  34      33.499  37.942  26.285  0.00  0.00           C  
ATOM    476  C   LEU 1  34      34.903  38.010  26.897  0.00  0.00           C  
ATOM    477  O   LEU 1  34      35.399  37.011  27.378  0.00  0.00           O  
ATOM    478  CB  LEU 1  34      32.430  38.222  27.365  0.00  0.00           C  
ATOM    479  CG  LEU 1  34      31.055  38.609  26.716  0.00  0.00           C  
ATOM    480  CD1 LEU 1  34      30.041  38.805  27.827  0.00  0.00           C  
ATOM    481  CD2 LEU 1  34      31.097  40.016  25.956  0.00  0.00           C  
ATOM    482  H   LEU 1  34      33.788  35.890  26.038  0.00  0.00           H  
ATOM    483  HA  LEU 1  34      33.442  38.731  25.536  0.00  0.00           H  
ATOM    484  HB2 LEU 1  34      32.252  37.277  27.877  0.00  0.00           H  
ATOM    485  HB3 LEU 1  34      32.662  39.070  28.009  0.00  0.00           H  
ATOM    486  HG  LEU 1  34      30.613  37.782  26.160  0.00  0.00           H  
ATOM    487 HD11 LEU 1  34      29.830  37.981  28.509  0.00  0.00           H  
ATOM    488 HD12 LEU 1  34      30.291  39.672  28.438  0.00  0.00           H  
ATOM    489 HD13 LEU 1  34      29.045  38.865  27.388  0.00  0.00           H  
ATOM    490 HD21 LEU 1  34      31.053  40.864  26.639  0.00  0.00           H  
ATOM    491 HD22 LEU 1  34      31.992  40.118  25.341  0.00  0.00           H  
ATOM    492 HD23 LEU 1  34      30.197  40.194  25.367  0.00  0.00           H  
ATOM    493  N   ASN 1  35      35.585  39.098  26.697  0.00  0.00           N  
ATOM    494  CA  ASN 1  35      36.816  39.395  27.469  0.00  0.00           C  
ATOM    495  C   ASN 1  35      36.448  40.094  28.896  0.00  0.00           C  
ATOM    496  O   ASN 1  35      35.667  41.032  29.013  0.00  0.00           O  
ATOM    497  CB  ASN 1  35      37.836  40.214  26.728  0.00  0.00           C  
ATOM    498  CG  ASN 1  35      38.615  39.603  25.625  0.00  0.00           C  
ATOM    499  OD1 ASN 1  35      38.929  38.419  25.612  0.00  0.00           O  
ATOM    500  ND2 ASN 1  35      38.969  40.296  24.638  0.00  0.00           N  
ATOM    501  H   ASN 1  35      35.137  39.911  26.300  0.00  0.00           H  
ATOM    502  HA  ASN 1  35      37.280  38.438  27.710  0.00  0.00           H  
ATOM    503  HB2 ASN 1  35      37.458  41.099  26.217  0.00  0.00           H  
ATOM    504  HB3 ASN 1  35      38.654  40.419  27.419  0.00  0.00           H  
ATOM    505 HD21 ASN 1  35      39.446  39.898  23.842  0.00  0.00           H  
ATOM    506 HD22 ASN 1  35      38.762  41.283  24.694  0.00  0.00           H  
ATOM    507  N   ILE 1  36      37.032  39.560  29.996  0.00  0.00           N  
ATOM    508  CA  ILE 1  36      36.664  39.958  31.408  0.00  0.00           C  
ATOM    509  C   ILE 1  36      37.950  40.267  32.270  0.00  0.00           C  
ATOM    510  O   ILE 1  36      38.781  39.328  32.515  0.00  0.00           O  
ATOM    511  CB  ILE 1  36      35.894  38.779  32.063  0.00  0.00           C  
ATOM    512  CG1 ILE 1  36      34.647  38.230  31.398  0.00  0.00           C  
ATOM    513  CG2 ILE 1  36      35.584  39.143  33.553  0.00  0.00           C  
ATOM    514  CD1 ILE 1  36      33.479  39.157  31.221  0.00  0.00           C  
ATOM    515  H   ILE 1  36      37.606  38.740  29.862  0.00  0.00           H  
ATOM    516  HA  ILE 1  36      36.004  40.825  31.422  0.00  0.00           H  
ATOM    517  HB  ILE 1  36      36.589  37.940  32.115  0.00  0.00           H  
ATOM    518 HG12 ILE 1  36      34.891  37.840  30.409  0.00  0.00           H  
ATOM    519 HG13 ILE 1  36      34.278  37.298  31.824  0.00  0.00           H  
ATOM    520 HG21 ILE 1  36      36.470  39.554  34.037  0.00  0.00           H  
ATOM    521 HG22 ILE 1  36      34.845  39.944  33.523  0.00  0.00           H  
ATOM    522 HG23 ILE 1  36      35.187  38.262  34.057  0.00  0.00           H  
ATOM    523 HD11 ILE 1  36      33.241  39.541  32.213  0.00  0.00           H  
ATOM    524 HD12 ILE 1  36      33.637  40.004  30.553  0.00  0.00           H  
ATOM    525 HD13 ILE 1  36      32.633  38.582  30.847  0.00  0.00           H  
ATOM    526  N   LEU 1  37      38.015  41.495  32.853  0.00  0.00           N  
ATOM    527  CA  LEU 1  37      39.072  42.137  33.688  0.00  0.00           C  
ATOM    528  C   LEU 1  37      39.120  41.552  35.093  0.00  0.00           C  
ATOM    529  O   LEU 1  37      38.038  41.233  35.660  0.00  0.00           O  
ATOM    530  CB  LEU 1  37      38.980  43.692  33.620  0.00  0.00           C  
ATOM    531  CG  LEU 1  37      39.936  44.387  34.553  0.00  0.00           C  
ATOM    532  CD1 LEU 1  37      40.454  45.724  33.995  0.00  0.00           C  
ATOM    533  CD2 LEU 1  37      39.298  44.705  35.872  0.00  0.00           C  
ATOM    534  H   LEU 1  37      37.173  42.046  32.943  0.00  0.00           H  
ATOM    535  HA  LEU 1  37      40.049  41.918  33.256  0.00  0.00           H  
ATOM    536  HB2 LEU 1  37      39.223  43.956  32.591  0.00  0.00           H  
ATOM    537  HB3 LEU 1  37      37.981  44.109  33.750  0.00  0.00           H  
ATOM    538  HG  LEU 1  37      40.796  43.778  34.831  0.00  0.00           H  
ATOM    539 HD11 LEU 1  37      40.863  45.507  33.008  0.00  0.00           H  
ATOM    540 HD12 LEU 1  37      39.588  46.384  33.961  0.00  0.00           H  
ATOM    541 HD13 LEU 1  37      41.268  46.183  34.555  0.00  0.00           H  
ATOM    542 HD21 LEU 1  37      39.924  45.094  36.675  0.00  0.00           H  
ATOM    543 HD22 LEU 1  37      38.384  45.265  35.676  0.00  0.00           H  
ATOM    544 HD23 LEU 1  37      38.970  43.772  36.331  0.00  0.00           H  
ATOM    545  N   VAL 1  38      40.313  41.229  35.632  0.00  0.00           N  
ATOM    546  CA  VAL 1  38      40.533  40.359  36.798  0.00  0.00           C  
ATOM    547  C   VAL 1  38      40.759  41.299  37.996  0.00  0.00           C  
ATOM    548  O   VAL 1  38      41.802  41.950  38.041  0.00  0.00           O  
ATOM    549  CB  VAL 1  38      41.709  39.424  36.540  0.00  0.00           C  
ATOM    550  CG1 VAL 1  38      42.131  38.569  37.788  0.00  0.00           C  
ATOM    551  CG2 VAL 1  38      41.316  38.370  35.493  0.00  0.00           C  
ATOM    552  H   VAL 1  38      41.139  41.616  35.197  0.00  0.00           H  
ATOM    553  HA  VAL 1  38      39.655  39.735  36.966  0.00  0.00           H  
ATOM    554  HB  VAL 1  38      42.556  39.955  36.106  0.00  0.00           H  
ATOM    555 HG11 VAL 1  38      41.316  37.911  38.090  0.00  0.00           H  
ATOM    556 HG12 VAL 1  38      43.020  37.957  37.636  0.00  0.00           H  
ATOM    557 HG13 VAL 1  38      42.387  39.272  38.581  0.00  0.00           H  
ATOM    558 HG21 VAL 1  38      40.429  37.840  35.842  0.00  0.00           H  
ATOM    559 HG22 VAL 1  38      41.042  38.989  34.639  0.00  0.00           H  
ATOM    560 HG23 VAL 1  38      42.123  37.687  35.228  0.00  0.00           H  
ATOM    561  N   ASP 1  39      39.847  41.307  38.915  0.00  0.00           N  
ATOM    562  CA  ASP 1  39      39.817  42.293  40.058  0.00  0.00           C  
ATOM    563  C   ASP 1  39      39.693  41.607  41.457  0.00  0.00           C  
ATOM    564  O   ASP 1  39      38.625  41.056  41.775  0.00  0.00           O  
ATOM    565  CB  ASP 1  39      38.710  43.397  39.765  0.00  0.00           C  
ATOM    566  CG  ASP 1  39      38.863  44.491  40.834  0.00  0.00           C  
ATOM    567  OD1 ASP 1  39      37.850  45.222  41.024  0.00  0.00           O  
ATOM    568  OD2 ASP 1  39      39.862  44.603  41.582  0.00  0.00           O  
ATOM    569  H   ASP 1  39      38.973  40.813  38.806  0.00  0.00           H  
ATOM    570  HA  ASP 1  39      40.761  42.834  40.128  0.00  0.00           H  
ATOM    571  HB2 ASP 1  39      38.788  43.785  38.749  0.00  0.00           H  
ATOM    572  HB3 ASP 1  39      37.730  42.926  39.846  0.00  0.00           H  
ATOM    573  N   THR 1  40      40.741  41.585  42.258  0.00  0.00           N  
ATOM    574  CA  THR 1  40      40.677  41.096  43.617  0.00  0.00           C  
ATOM    575  C   THR 1  40      40.184  42.112  44.613  0.00  0.00           C  
ATOM    576  O   THR 1  40      40.176  41.794  45.789  0.00  0.00           O  
ATOM    577  CB  THR 1  40      41.917  40.456  44.154  0.00  0.00           C  
ATOM    578  OG1 THR 1  40      42.881  41.404  44.647  0.00  0.00           O  
ATOM    579  CG2 THR 1  40      42.515  39.637  43.047  0.00  0.00           C  
ATOM    580  H   THR 1  40      41.591  42.074  42.014  0.00  0.00           H  
ATOM    581  HA  THR 1  40      39.858  40.393  43.773  0.00  0.00           H  
ATOM    582  HB  THR 1  40      41.654  39.757  44.948  0.00  0.00           H  
ATOM    583  HG1 THR 1  40      42.817  41.529  45.597  0.00  0.00           H  
ATOM    584 HG21 THR 1  40      43.348  39.067  43.460  0.00  0.00           H  
ATOM    585 HG22 THR 1  40      41.776  38.942  42.648  0.00  0.00           H  
ATOM    586 HG23 THR 1  40      43.013  40.251  42.297  0.00  0.00           H  
ATOM    587  N   GLY 1  41      39.928  43.306  44.216  0.00  0.00           N  
ATOM    588  CA  GLY 1  41      39.490  44.429  45.011  0.00  0.00           C  
ATOM    589  C   GLY 1  41      37.956  44.547  45.055  0.00  0.00           C  
ATOM    590  O   GLY 1  41      37.446  45.384  45.830  0.00  0.00           O  
ATOM    591  H   GLY 1  41      40.127  43.452  43.237  0.00  0.00           H  
ATOM    592  HA2 GLY 1  41      39.866  44.574  46.024  0.00  0.00           H  
ATOM    593  HA3 GLY 1  41      39.876  45.327  44.530  0.00  0.00           H  
ATOM    594  N   SER 1  42      37.122  43.845  44.241  0.00  0.00           N  
ATOM    595  CA  SER 1  42      35.738  43.771  44.151  0.00  0.00           C  
ATOM    596  C   SER 1  42      35.247  42.290  44.124  0.00  0.00           C  
ATOM    597  O   SER 1  42      36.087  41.344  44.197  0.00  0.00           O  
ATOM    598  CB  SER 1  42      35.210  44.549  42.966  0.00  0.00           C  
ATOM    599  OG  SER 1  42      35.604  44.021  41.729  0.00  0.00           O  
ATOM    600  H   SER 1  42      37.596  43.222  43.602  0.00  0.00           H  
ATOM    601  HA  SER 1  42      35.186  44.257  44.955  0.00  0.00           H  
ATOM    602  HB2 SER 1  42      34.122  44.614  42.949  0.00  0.00           H  
ATOM    603  HB3 SER 1  42      35.588  45.570  43.013  0.00  0.00           H  
ATOM    604  HG  SER 1  42      36.405  44.501  41.505  0.00  0.00           H  
ATOM    605  N   SER 1  43      33.904  42.065  44.127  0.00  0.00           N  
ATOM    606  CA  SER 1  43      33.223  40.746  44.230  0.00  0.00           C  
ATOM    607  C   SER 1  43      31.961  40.542  43.545  0.00  0.00           C  
ATOM    608  O   SER 1  43      31.461  39.430  43.562  0.00  0.00           O  
ATOM    609  CB  SER 1  43      33.236  40.362  45.743  0.00  0.00           C  
ATOM    610  OG  SER 1  43      32.486  41.095  46.649  0.00  0.00           O  
ATOM    611  H   SER 1  43      33.282  42.854  44.241  0.00  0.00           H  
ATOM    612  HA  SER 1  43      33.892  40.019  43.770  0.00  0.00           H  
ATOM    613  HB2 SER 1  43      33.044  39.291  45.791  0.00  0.00           H  
ATOM    614  HB3 SER 1  43      34.272  40.475  46.065  0.00  0.00           H  
ATOM    615  HG  SER 1  43      32.707  40.806  47.538  0.00  0.00           H  
ATOM    616  N   ASN 1  44      31.300  41.488  42.830  0.00  0.00           N  
ATOM    617  CA  ASN 1  44      30.402  41.235  41.693  0.00  0.00           C  
ATOM    618  C   ASN 1  44      31.121  40.700  40.463  0.00  0.00           C  
ATOM    619  O   ASN 1  44      32.102  41.348  40.025  0.00  0.00           O  
ATOM    620  CB  ASN 1  44      29.696  42.543  41.322  0.00  0.00           C  
ATOM    621  CG  ASN 1  44      28.740  42.908  42.382  0.00  0.00           C  
ATOM    622  OD1 ASN 1  44      29.195  43.647  43.247  0.00  0.00           O  
ATOM    623  ND2 ASN 1  44      27.518  42.593  42.218  0.00  0.00           N  
ATOM    624  H   ASN 1  44      31.728  42.401  42.879  0.00  0.00           H  
ATOM    625  HA  ASN 1  44      29.708  40.506  42.110  0.00  0.00           H  
ATOM    626  HB2 ASN 1  44      30.373  43.329  40.986  0.00  0.00           H  
ATOM    627  HB3 ASN 1  44      29.103  42.299  40.441  0.00  0.00           H  
ATOM    628 HD21 ASN 1  44      26.763  43.011  42.742  0.00  0.00           H  
ATOM    629 HD22 ASN 1  44      27.242  41.853  41.589  0.00  0.00           H  
ATOM    630  N   PHE 1  45      30.643  39.731  39.741  0.00  0.00           N  
ATOM    631  CA  PHE 1  45      30.893  39.551  38.356  0.00  0.00           C  
ATOM    632  C   PHE 1  45      29.919  40.496  37.541  0.00  0.00           C  
ATOM    633  O   PHE 1  45      28.701  40.413  37.759  0.00  0.00           O  
ATOM    634  CB  PHE 1  45      30.593  38.132  37.963  0.00  0.00           C  
ATOM    635  CG  PHE 1  45      30.620  37.736  36.492  0.00  0.00           C  
ATOM    636  CD1 PHE 1  45      29.451  37.267  35.902  0.00  0.00           C  
ATOM    637  CD2 PHE 1  45      31.727  37.911  35.717  0.00  0.00           C  
ATOM    638  CE1 PHE 1  45      29.493  36.784  34.597  0.00  0.00           C  
ATOM    639  CE2 PHE 1  45      31.705  37.490  34.369  0.00  0.00           C  
ATOM    640  CZ  PHE 1  45      30.605  36.870  33.815  0.00  0.00           C  
ATOM    641  H   PHE 1  45      29.890  39.179  40.126  0.00  0.00           H  
ATOM    642  HA  PHE 1  45      31.953  39.699  38.149  0.00  0.00           H  
ATOM    643  HB2 PHE 1  45      31.186  37.523  38.645  0.00  0.00           H  
ATOM    644  HB3 PHE 1  45      29.611  37.952  38.400  0.00  0.00           H  
ATOM    645  HD1 PHE 1  45      28.724  36.798  36.549  0.00  0.00           H  
ATOM    646  HD2 PHE 1  45      32.632  38.351  36.111  0.00  0.00           H  
ATOM    647  HE1 PHE 1  45      28.576  36.369  34.205  0.00  0.00           H  
ATOM    648  HE2 PHE 1  45      32.517  37.711  33.693  0.00  0.00           H  
ATOM    649  HZ  PHE 1  45      30.627  36.450  32.820  0.00  0.00           H  
ATOM    650  N   ALA 1  46      30.496  41.432  36.781  0.00  0.00           N  
ATOM    651  CA  ALA 1  46      29.706  42.497  36.160  0.00  0.00           C  
ATOM    652  C   ALA 1  46      30.120  42.703  34.750  0.00  0.00           C  
ATOM    653  O   ALA 1  46      31.251  42.613  34.425  0.00  0.00           O  
ATOM    654  CB  ALA 1  46      29.741  43.770  37.101  0.00  0.00           C  
ATOM    655  H   ALA 1  46      31.485  41.424  36.579  0.00  0.00           H  
ATOM    656  HA  ALA 1  46      28.690  42.102  36.123  0.00  0.00           H  
ATOM    657  HB1 ALA 1  46      30.728  44.229  37.040  0.00  0.00           H  
ATOM    658  HB2 ALA 1  46      29.002  44.408  36.616  0.00  0.00           H  
ATOM    659  HB3 ALA 1  46      29.485  43.539  38.135  0.00  0.00           H  
ATOM    660  N   VAL 1  47      29.111  42.880  33.878  0.00  0.00           N  
ATOM    661  CA  VAL 1  47      29.467  42.863  32.396  0.00  0.00           C  
ATOM    662  C   VAL 1  47      28.546  43.860  31.751  0.00  0.00           C  
ATOM    663  O   VAL 1  47      27.348  43.940  32.145  0.00  0.00           O  
ATOM    664  CB  VAL 1  47      29.331  41.468  31.638  0.00  0.00           C  
ATOM    665  CG1 VAL 1  47      30.150  40.393  32.354  0.00  0.00           C  
ATOM    666  CG2 VAL 1  47      27.867  41.017  31.515  0.00  0.00           C  
ATOM    667  H   VAL 1  47      28.213  43.174  34.236  0.00  0.00           H  
ATOM    668  HA  VAL 1  47      30.436  43.326  32.211  0.00  0.00           H  
ATOM    669  HB  VAL 1  47      29.845  41.535  30.679  0.00  0.00           H  
ATOM    670 HG11 VAL 1  47      30.102  39.450  31.810  0.00  0.00           H  
ATOM    671 HG12 VAL 1  47      31.176  40.713  32.536  0.00  0.00           H  
ATOM    672 HG13 VAL 1  47      29.582  40.210  33.266  0.00  0.00           H  
ATOM    673 HG21 VAL 1  47      27.258  41.763  31.004  0.00  0.00           H  
ATOM    674 HG22 VAL 1  47      27.747  40.021  31.090  0.00  0.00           H  
ATOM    675 HG23 VAL 1  47      27.519  40.955  32.546  0.00  0.00           H  
ATOM    676  N   GLY 1  48      28.983  44.648  30.747  0.00  0.00           N  
ATOM    677  CA  GLY 1  48      28.205  45.469  29.960  0.00  0.00           C  
ATOM    678  C   GLY 1  48      27.137  44.627  29.127  0.00  0.00           C  
ATOM    679  O   GLY 1  48      27.577  43.697  28.464  0.00  0.00           O  
ATOM    680  H   GLY 1  48      29.968  44.541  30.548  0.00  0.00           H  
ATOM    681  HA2 GLY 1  48      27.612  46.218  30.485  0.00  0.00           H  
ATOM    682  HA3 GLY 1  48      28.890  45.930  29.248  0.00  0.00           H  
ATOM    683  N   ALA 1  49      25.860  44.938  29.248  0.00  0.00           N  
ATOM    684  CA  ALA 1  49      24.751  44.374  28.461  0.00  0.00           C  
ATOM    685  C   ALA 1  49      23.924  45.318  27.598  0.00  0.00           C  
ATOM    686  O   ALA 1  49      22.729  45.205  27.541  0.00  0.00           O  
ATOM    687  CB  ALA 1  49      23.826  43.522  29.349  0.00  0.00           C  
ATOM    688  H   ALA 1  49      25.684  45.708  29.879  0.00  0.00           H  
ATOM    689  HA  ALA 1  49      25.234  43.668  27.785  0.00  0.00           H  
ATOM    690  HB1 ALA 1  49      24.368  42.632  29.669  0.00  0.00           H  
ATOM    691  HB2 ALA 1  49      23.428  43.963  30.263  0.00  0.00           H  
ATOM    692  HB3 ALA 1  49      23.008  43.190  28.711  0.00  0.00           H  
ATOM    693  N   ALA 1  50      24.484  46.356  27.027  0.00  0.00           N  
ATOM    694  CA  ALA 1  50      23.754  47.206  26.071  0.00  0.00           C  
ATOM    695  C   ALA 1  50      24.722  47.734  24.962  0.00  0.00           C  
ATOM    696  O   ALA 1  50      25.973  47.742  25.261  0.00  0.00           O  
ATOM    697  CB  ALA 1  50      23.015  48.360  26.608  0.00  0.00           C  
ATOM    698  H   ALA 1  50      25.432  46.607  27.268  0.00  0.00           H  
ATOM    699  HA  ALA 1  50      23.058  46.588  25.505  0.00  0.00           H  
ATOM    700  HB1 ALA 1  50      22.593  48.937  25.785  0.00  0.00           H  
ATOM    701  HB2 ALA 1  50      22.198  47.941  27.196  0.00  0.00           H  
ATOM    702  HB3 ALA 1  50      23.714  48.853  27.284  0.00  0.00           H  
ATOM    703  N   PRO 1  51      24.326  48.243  23.779  0.00  0.00           N  
ATOM    704  CA  PRO 1  51      25.332  48.846  22.872  0.00  0.00           C  
ATOM    705  C   PRO 1  51      26.085  50.069  23.409  0.00  0.00           C  
ATOM    706  O   PRO 1  51      25.704  50.796  24.325  0.00  0.00           O  
ATOM    707  CB  PRO 1  51      24.522  49.272  21.685  0.00  0.00           C  
ATOM    708  CG  PRO 1  51      23.215  48.536  21.736  0.00  0.00           C  
ATOM    709  CD  PRO 1  51      23.014  48.432  23.243  0.00  0.00           C  
ATOM    710  HA  PRO 1  51      26.111  48.108  22.682  0.00  0.00           H  
ATOM    711  HB2 PRO 1  51      24.214  50.316  21.634  0.00  0.00           H  
ATOM    712  HB3 PRO 1  51      25.130  48.905  20.858  0.00  0.00           H  
ATOM    713  HG2 PRO 1  51      22.387  49.074  21.275  0.00  0.00           H  
ATOM    714  HG3 PRO 1  51      23.291  47.502  21.400  0.00  0.00           H  
ATOM    715  HD2 PRO 1  51      22.483  49.256  23.719  0.00  0.00           H  
ATOM    716  HD3 PRO 1  51      22.428  47.581  23.590  0.00  0.00           H  
ATOM    717  N   HIS 1  52      27.275  50.295  22.791  0.00  0.00           N  
ATOM    718  CA  HIS 1  52      28.193  51.297  23.284  0.00  0.00           C  
ATOM    719  C   HIS 1  52      29.188  51.422  22.107  0.00  0.00           C  
ATOM    720  O   HIS 1  52      29.485  50.381  21.446  0.00  0.00           O  
ATOM    721  CB  HIS 1  52      28.931  50.793  24.496  0.00  0.00           C  
ATOM    722  CG  HIS 1  52      29.706  51.694  25.272  0.00  0.00           C  
ATOM    723  ND1 HIS 1  52      30.931  52.336  24.877  0.00  0.00           N  
ATOM    724  CD2 HIS 1  52      29.549  51.979  26.624  0.00  0.00           C  
ATOM    725  CE1 HIS 1  52      31.449  52.962  25.922  0.00  0.00           C  
ATOM    726  NE2 HIS 1  52      30.619  52.780  26.995  0.00  0.00           N  
ATOM    727  H   HIS 1  52      27.560  49.695  22.030  0.00  0.00           H  
ATOM    728  HA  HIS 1  52      27.759  52.260  23.554  0.00  0.00           H  
ATOM    729  HB2 HIS 1  52      28.138  50.307  25.065  0.00  0.00           H  
ATOM    730  HB3 HIS 1  52      29.566  49.954  24.213  0.00  0.00           H  
ATOM    731  HD2 HIS 1  52      28.731  51.579  27.205  0.00  0.00           H  
ATOM    732  HE1 HIS 1  52      32.276  53.657  25.940  0.00  0.00           H  
ATOM    733  HE2 HIS 1  52      30.584  53.322  27.847  0.00  0.00           H  
ATOM    734  N   PRO 1  53      29.787  52.581  21.844  0.00  0.00           N  
ATOM    735  CA  PRO 1  53      30.817  52.663  20.863  0.00  0.00           C  
ATOM    736  C   PRO 1  53      32.109  51.821  21.045  0.00  0.00           C  
ATOM    737  O   PRO 1  53      32.749  51.370  20.082  0.00  0.00           O  
ATOM    738  CB  PRO 1  53      31.148  54.205  20.748  0.00  0.00           C  
ATOM    739  CG  PRO 1  53      30.763  54.742  22.075  0.00  0.00           C  
ATOM    740  CD  PRO 1  53      29.471  53.931  22.317  0.00  0.00           C  
ATOM    741  HA  PRO 1  53      30.546  52.364  19.851  0.00  0.00           H  
ATOM    742  HB2 PRO 1  53      32.200  54.357  20.506  0.00  0.00           H  
ATOM    743  HB3 PRO 1  53      30.494  54.733  20.054  0.00  0.00           H  
ATOM    744  HG2 PRO 1  53      31.550  54.520  22.796  0.00  0.00           H  
ATOM    745  HG3 PRO 1  53      30.698  55.822  21.948  0.00  0.00           H  
ATOM    746  HD2 PRO 1  53      29.256  54.010  23.383  0.00  0.00           H  
ATOM    747  HD3 PRO 1  53      28.611  54.397  21.836  0.00  0.00           H  
ATOM    748  N   PHE 1  54      32.448  51.638  22.310  0.00  0.00           N  
ATOM    749  CA  PHE 1  54      33.596  50.701  22.663  0.00  0.00           C  
ATOM    750  C   PHE 1  54      32.955  49.254  22.604  0.00  0.00           C  
ATOM    751  O   PHE 1  54      33.639  48.316  22.149  0.00  0.00           O  
ATOM    752  CB  PHE 1  54      34.170  50.991  24.130  0.00  0.00           C  
ATOM    753  CG  PHE 1  54      34.550  52.415  24.399  0.00  0.00           C  
ATOM    754  CD1 PHE 1  54      34.760  52.721  25.771  0.00  0.00           C  
ATOM    755  CD2 PHE 1  54      34.924  53.314  23.406  0.00  0.00           C  
ATOM    756  CE1 PHE 1  54      34.942  54.020  26.141  0.00  0.00           C  
ATOM    757  CE2 PHE 1  54      35.304  54.579  23.764  0.00  0.00           C  
ATOM    758  CZ  PHE 1  54      35.238  55.025  25.117  0.00  0.00           C  
ATOM    759  H   PHE 1  54      31.932  52.130  23.025  0.00  0.00           H  
ATOM    760  HA  PHE 1  54      34.403  50.734  21.930  0.00  0.00           H  
ATOM    761  HB2 PHE 1  54      33.394  50.762  24.861  0.00  0.00           H  
ATOM    762  HB3 PHE 1  54      35.006  50.318  24.322  0.00  0.00           H  
ATOM    763  HD1 PHE 1  54      34.614  51.878  26.430  0.00  0.00           H  
ATOM    764  HD2 PHE 1  54      35.017  53.010  22.374  0.00  0.00           H  
ATOM    765  HE1 PHE 1  54      34.915  54.375  27.161  0.00  0.00           H  
ATOM    766  HE2 PHE 1  54      35.780  55.143  22.975  0.00  0.00           H  
ATOM    767  HZ  PHE 1  54      35.452  56.029  25.454  0.00  0.00           H  
ATOM    768  N   LEU 1  55      31.729  49.044  23.060  0.00  0.00           N  
ATOM    769  CA  LEU 1  55      31.212  47.697  23.119  0.00  0.00           C  
ATOM    770  C   LEU 1  55      30.787  47.214  21.688  0.00  0.00           C  
ATOM    771  O   LEU 1  55      29.605  47.315  21.334  0.00  0.00           O  
ATOM    772  CB  LEU 1  55      30.062  47.414  24.148  0.00  0.00           C  
ATOM    773  CG  LEU 1  55      30.468  47.652  25.633  0.00  0.00           C  
ATOM    774  CD1 LEU 1  55      29.338  47.515  26.631  0.00  0.00           C  
ATOM    775  CD2 LEU 1  55      31.508  46.612  26.075  0.00  0.00           C  
ATOM    776  H   LEU 1  55      31.078  49.810  23.159  0.00  0.00           H  
ATOM    777  HA  LEU 1  55      32.081  47.116  23.426  0.00  0.00           H  
ATOM    778  HB2 LEU 1  55      29.235  48.064  23.863  0.00  0.00           H  
ATOM    779  HB3 LEU 1  55      29.650  46.411  24.038  0.00  0.00           H  
ATOM    780  HG  LEU 1  55      30.903  48.646  25.736  0.00  0.00           H  
ATOM    781 HD11 LEU 1  55      28.989  46.482  26.640  0.00  0.00           H  
ATOM    782 HD12 LEU 1  55      29.554  47.934  27.614  0.00  0.00           H  
ATOM    783 HD13 LEU 1  55      28.476  48.066  26.255  0.00  0.00           H  
ATOM    784 HD21 LEU 1  55      31.178  45.664  25.650  0.00  0.00           H  
ATOM    785 HD22 LEU 1  55      32.408  46.800  25.491  0.00  0.00           H  
ATOM    786 HD23 LEU 1  55      31.732  46.575  27.141  0.00  0.00           H  
ATOM    787  N   HIS 1  56      31.717  46.762  20.827  0.00  0.00           N  
ATOM    788  CA  HIS 1  56      31.395  46.116  19.583  0.00  0.00           C  
ATOM    789  C   HIS 1  56      30.768  44.645  19.828  0.00  0.00           C  
ATOM    790  O   HIS 1  56      30.108  44.172  18.919  0.00  0.00           O  
ATOM    791  CB  HIS 1  56      32.662  45.974  18.667  0.00  0.00           C  
ATOM    792  CG  HIS 1  56      33.321  47.335  18.259  0.00  0.00           C  
ATOM    793  ND1 HIS 1  56      33.863  48.330  19.032  0.00  0.00           N  
ATOM    794  CD2 HIS 1  56      33.244  47.955  17.027  0.00  0.00           C  
ATOM    795  CE1 HIS 1  56      34.140  49.418  18.344  0.00  0.00           C  
ATOM    796  NE2 HIS 1  56      33.869  49.154  17.058  0.00  0.00           N  
ATOM    797  H   HIS 1  56      32.584  46.546  21.297  0.00  0.00           H  
ATOM    798  HA  HIS 1  56      30.626  46.708  19.086  0.00  0.00           H  
ATOM    799  HB2 HIS 1  56      33.323  45.288  19.197  0.00  0.00           H  
ATOM    800  HB3 HIS 1  56      32.253  45.570  17.741  0.00  0.00           H  
ATOM    801  HD1 HIS 1  56      33.931  48.285  20.039  0.00  0.00           H  
ATOM    802  HD2 HIS 1  56      32.780  47.527  16.150  0.00  0.00           H  
ATOM    803  HE1 HIS 1  56      34.406  50.383  18.750  0.00  0.00           H  
ATOM    804  N   ARG 1  57      31.129  44.034  20.979  0.00  0.00           N  
ATOM    805  CA  ARG 1  57      30.285  42.978  21.672  0.00  0.00           C  
ATOM    806  C   ARG 1  57      29.788  43.354  23.057  0.00  0.00           C  
ATOM    807  O   ARG 1  57      30.615  43.975  23.794  0.00  0.00           O  
ATOM    808  CB  ARG 1  57      30.935  41.635  21.572  0.00  0.00           C  
ATOM    809  CG  ARG 1  57      32.255  41.590  22.331  0.00  0.00           C  
ATOM    810  CD  ARG 1  57      32.939  40.203  22.074  0.00  0.00           C  
ATOM    811  NE  ARG 1  57      34.010  39.993  23.099  0.00  0.00           N  
ATOM    812  CZ  ARG 1  57      34.985  39.231  22.866  0.00  0.00           C  
ATOM    813  NH1 ARG 1  57      34.996  38.292  21.992  0.00  0.00           N  
ATOM    814  NH2 ARG 1  57      36.055  39.419  23.611  0.00  0.00           N  
ATOM    815  H   ARG 1  57      31.918  44.471  21.433  0.00  0.00           H  
ATOM    816  HA  ARG 1  57      29.333  42.860  21.154  0.00  0.00           H  
ATOM    817  HB2 ARG 1  57      30.250  40.925  22.035  0.00  0.00           H  
ATOM    818  HB3 ARG 1  57      31.188  41.362  20.547  0.00  0.00           H  
ATOM    819  HG2 ARG 1  57      32.967  42.389  22.124  0.00  0.00           H  
ATOM    820  HG3 ARG 1  57      31.937  41.664  23.371  0.00  0.00           H  
ATOM    821  HD2 ARG 1  57      32.289  39.329  22.051  0.00  0.00           H  
ATOM    822  HD3 ARG 1  57      33.448  40.156  21.111  0.00  0.00           H  
ATOM    823  HE  ARG 1  57      34.069  40.626  23.883  0.00  0.00           H  
ATOM    824 HH11 ARG 1  57      35.866  37.786  22.073  0.00  0.00           H  
ATOM    825 HH12 ARG 1  57      34.275  37.970  21.363  0.00  0.00           H  
ATOM    826 HH21 ARG 1  57      36.927  38.922  23.497  0.00  0.00           H  
ATOM    827 HH22 ARG 1  57      35.954  40.189  24.255  0.00  0.00           H  
ATOM    828  N   TYR 1  58      28.533  43.083  23.454  0.00  0.00           N  
ATOM    829  CA  TYR 1  58      27.954  43.156  24.848  0.00  0.00           C  
ATOM    830  C   TYR 1  58      27.245  41.828  25.154  0.00  0.00           C  
ATOM    831  O   TYR 1  58      26.870  41.076  24.199  0.00  0.00           O  
ATOM    832  CB  TYR 1  58      27.036  44.373  25.071  0.00  0.00           C  
ATOM    833  CG  TYR 1  58      25.897  44.579  24.219  0.00  0.00           C  
ATOM    834  CD1 TYR 1  58      24.617  43.974  24.448  0.00  0.00           C  
ATOM    835  CD2 TYR 1  58      26.079  45.231  23.024  0.00  0.00           C  
ATOM    836  CE1 TYR 1  58      23.577  44.146  23.577  0.00  0.00           C  
ATOM    837  CE2 TYR 1  58      25.045  45.317  22.060  0.00  0.00           C  
ATOM    838  CZ  TYR 1  58      23.755  44.732  22.344  0.00  0.00           C  
ATOM    839  OH  TYR 1  58      22.869  44.829  21.426  0.00  0.00           O  
ATOM    840  H   TYR 1  58      27.949  42.675  22.738  0.00  0.00           H  
ATOM    841  HA  TYR 1  58      28.717  43.221  25.623  0.00  0.00           H  
ATOM    842  HB2 TYR 1  58      26.754  44.351  26.123  0.00  0.00           H  
ATOM    843  HB3 TYR 1  58      27.680  45.250  25.004  0.00  0.00           H  
ATOM    844  HD1 TYR 1  58      24.467  43.321  25.294  0.00  0.00           H  
ATOM    845  HD2 TYR 1  58      27.076  45.562  22.778  0.00  0.00           H  
ATOM    846  HE1 TYR 1  58      22.652  43.618  23.757  0.00  0.00           H  
ATOM    847  HE2 TYR 1  58      25.229  45.693  21.064  0.00  0.00           H  
ATOM    848  HH  TYR 1  58      22.100  44.313  21.677  0.00  0.00           H  
ATOM    849  N   TYR 1  59      26.820  41.513  26.433  0.00  0.00           N  
ATOM    850  CA  TYR 1  59      26.077  40.341  26.674  0.00  0.00           C  
ATOM    851  C   TYR 1  59      24.585  40.415  26.252  0.00  0.00           C  
ATOM    852  O   TYR 1  59      23.779  41.226  26.775  0.00  0.00           O  
ATOM    853  CB  TYR 1  59      26.188  40.097  28.221  0.00  0.00           C  
ATOM    854  CG  TYR 1  59      25.434  38.955  28.801  0.00  0.00           C  
ATOM    855  CD1 TYR 1  59      25.503  37.652  28.264  0.00  0.00           C  
ATOM    856  CD2 TYR 1  59      24.722  39.134  30.047  0.00  0.00           C  
ATOM    857  CE1 TYR 1  59      24.751  36.603  28.873  0.00  0.00           C  
ATOM    858  CE2 TYR 1  59      23.897  38.151  30.542  0.00  0.00           C  
ATOM    859  CZ  TYR 1  59      23.847  36.906  29.894  0.00  0.00           C  
ATOM    860  OH  TYR 1  59      22.970  36.025  30.429  0.00  0.00           O  
ATOM    861  H   TYR 1  59      27.235  42.132  27.115  0.00  0.00           H  
ATOM    862  HA  TYR 1  59      26.592  39.480  26.249  0.00  0.00           H  
ATOM    863  HB2 TYR 1  59      27.241  40.045  28.500  0.00  0.00           H  
ATOM    864  HB3 TYR 1  59      25.775  40.993  28.683  0.00  0.00           H  
ATOM    865  HD1 TYR 1  59      26.113  37.531  27.382  0.00  0.00           H  
ATOM    866  HD2 TYR 1  59      24.498  40.166  30.274  0.00  0.00           H  
ATOM    867  HE1 TYR 1  59      24.698  35.606  28.463  0.00  0.00           H  
ATOM    868  HE2 TYR 1  59      23.071  38.428  31.180  0.00  0.00           H  
ATOM    869  HH  TYR 1  59      22.916  35.176  29.984  0.00  0.00           H  
ATOM    870  N   GLN 1  60      24.358  39.523  25.255  0.00  0.00           N  
ATOM    871  CA  GLN 1  60      23.084  39.420  24.527  0.00  0.00           C  
ATOM    872  C   GLN 1  60      22.048  38.628  25.294  0.00  0.00           C  
ATOM    873  O   GLN 1  60      21.710  37.480  25.003  0.00  0.00           O  
ATOM    874  CB  GLN 1  60      23.386  38.852  23.042  0.00  0.00           C  
ATOM    875  CG  GLN 1  60      24.429  39.619  22.236  0.00  0.00           C  
ATOM    876  CD  GLN 1  60      24.056  41.097  21.878  0.00  0.00           C  
ATOM    877  OE1 GLN 1  60      23.032  41.569  22.197  0.00  0.00           O  
ATOM    878  NE2 GLN 1  60      24.821  41.804  21.088  0.00  0.00           N  
ATOM    879  H   GLN 1  60      25.074  38.865  24.982  0.00  0.00           H  
ATOM    880  HA  GLN 1  60      22.658  40.419  24.427  0.00  0.00           H  
ATOM    881  HB2 GLN 1  60      23.644  37.811  23.235  0.00  0.00           H  
ATOM    882  HB3 GLN 1  60      22.466  38.797  22.459  0.00  0.00           H  
ATOM    883  HG2 GLN 1  60      25.363  39.629  22.798  0.00  0.00           H  
ATOM    884  HG3 GLN 1  60      24.581  39.142  21.268  0.00  0.00           H  
ATOM    885 HE21 GLN 1  60      24.605  42.783  20.969  0.00  0.00           H  
ATOM    886 HE22 GLN 1  60      25.688  41.463  20.698  0.00  0.00           H  
ATOM    887  N   ARG 1  61      21.576  39.184  26.459  0.00  0.00           N  
ATOM    888  CA  ARG 1  61      20.495  38.569  27.368  0.00  0.00           C  
ATOM    889  C   ARG 1  61      19.350  37.885  26.657  0.00  0.00           C  
ATOM    890  O   ARG 1  61      19.065  36.717  27.007  0.00  0.00           O  
ATOM    891  CB  ARG 1  61      20.119  39.660  28.347  0.00  0.00           C  
ATOM    892  CG  ARG 1  61      21.352  40.047  29.256  0.00  0.00           C  
ATOM    893  CD  ARG 1  61      20.965  40.914  30.400  0.00  0.00           C  
ATOM    894  NE  ARG 1  61      20.279  42.219  30.028  0.00  0.00           N  
ATOM    895  CZ  ARG 1  61      19.497  42.971  30.843  0.00  0.00           C  
ATOM    896  NH1 ARG 1  61      19.317  42.794  32.131  0.00  0.00           N  
ATOM    897  NH2 ARG 1  61      18.975  44.034  30.329  0.00  0.00           N  
ATOM    898  H   ARG 1  61      22.047  40.034  26.733  0.00  0.00           H  
ATOM    899  HA  ARG 1  61      20.901  37.810  28.036  0.00  0.00           H  
ATOM    900  HB2 ARG 1  61      19.755  40.605  27.944  0.00  0.00           H  
ATOM    901  HB3 ARG 1  61      19.276  39.272  28.919  0.00  0.00           H  
ATOM    902  HG2 ARG 1  61      21.849  39.119  29.541  0.00  0.00           H  
ATOM    903  HG3 ARG 1  61      22.203  40.494  28.744  0.00  0.00           H  
ATOM    904  HD2 ARG 1  61      20.580  40.247  31.170  0.00  0.00           H  
ATOM    905  HD3 ARG 1  61      21.928  41.237  30.796  0.00  0.00           H  
ATOM    906  HE  ARG 1  61      20.472  42.591  29.109  0.00  0.00           H  
ATOM    907 HH11 ARG 1  61      18.810  43.495  32.652  0.00  0.00           H  
ATOM    908 HH12 ARG 1  61      19.817  42.030  32.562  0.00  0.00           H  
ATOM    909 HH21 ARG 1  61      18.493  44.682  30.936  0.00  0.00           H  
ATOM    910 HH22 ARG 1  61      19.305  44.337  29.424  0.00  0.00           H  
ATOM    911  N   GLN 1  62      18.880  38.603  25.621  0.00  0.00           N  
ATOM    912  CA  GLN 1  62      17.686  38.187  24.792  0.00  0.00           C  
ATOM    913  C   GLN 1  62      18.098  36.937  23.978  0.00  0.00           C  
ATOM    914  O   GLN 1  62      17.252  36.353  23.319  0.00  0.00           O  
ATOM    915  CB  GLN 1  62      17.256  39.402  23.954  0.00  0.00           C  
ATOM    916  CG  GLN 1  62      18.015  39.807  22.714  0.00  0.00           C  
ATOM    917  CD  GLN 1  62      19.448  40.325  23.001  0.00  0.00           C  
ATOM    918  OE1 GLN 1  62      19.935  40.681  24.060  0.00  0.00           O  
ATOM    919  NE2 GLN 1  62      20.154  40.813  21.929  0.00  0.00           N  
ATOM    920  H   GLN 1  62      19.296  39.506  25.442  0.00  0.00           H  
ATOM    921  HA  GLN 1  62      16.970  37.976  25.586  0.00  0.00           H  
ATOM    922  HB2 GLN 1  62      16.272  39.177  23.544  0.00  0.00           H  
ATOM    923  HB3 GLN 1  62      17.039  40.259  24.592  0.00  0.00           H  
ATOM    924  HG2 GLN 1  62      18.057  38.959  22.029  0.00  0.00           H  
ATOM    925  HG3 GLN 1  62      17.494  40.575  22.143  0.00  0.00           H  
ATOM    926 HE21 GLN 1  62      21.032  41.308  21.999  0.00  0.00           H  
ATOM    927 HE22 GLN 1  62      19.798  40.633  21.001  0.00  0.00           H  
ATOM    928  N   LEU 1  63      19.374  36.668  23.772  0.00  0.00           N  
ATOM    929  CA  LEU 1  63      19.831  35.656  22.839  0.00  0.00           C  
ATOM    930  C   LEU 1  63      20.222  34.240  23.455  0.00  0.00           C  
ATOM    931  O   LEU 1  63      20.161  33.303  22.725  0.00  0.00           O  
ATOM    932  CB  LEU 1  63      21.033  36.302  22.110  0.00  0.00           C  
ATOM    933  CG  LEU 1  63      21.507  35.625  20.810  0.00  0.00           C  
ATOM    934  CD1 LEU 1  63      20.492  35.349  19.688  0.00  0.00           C  
ATOM    935  CD2 LEU 1  63      22.511  36.561  20.167  0.00  0.00           C  
ATOM    936  H   LEU 1  63      20.115  37.132  24.278  0.00  0.00           H  
ATOM    937  HA  LEU 1  63      19.059  35.485  22.089  0.00  0.00           H  
ATOM    938  HB2 LEU 1  63      20.712  37.301  21.816  0.00  0.00           H  
ATOM    939  HB3 LEU 1  63      21.824  36.477  22.839  0.00  0.00           H  
ATOM    940  HG  LEU 1  63      22.051  34.701  21.007  0.00  0.00           H  
ATOM    941 HD11 LEU 1  63      19.884  36.219  19.443  0.00  0.00           H  
ATOM    942 HD12 LEU 1  63      20.945  34.936  18.787  0.00  0.00           H  
ATOM    943 HD13 LEU 1  63      19.865  34.594  20.163  0.00  0.00           H  
ATOM    944 HD21 LEU 1  63      22.120  37.420  19.621  0.00  0.00           H  
ATOM    945 HD22 LEU 1  63      23.190  36.826  20.977  0.00  0.00           H  
ATOM    946 HD23 LEU 1  63      23.191  36.077  19.466  0.00  0.00           H  
ATOM    947  N   SER 1  64      20.639  34.286  24.719  0.00  0.00           N  
ATOM    948  CA  SER 1  64      20.920  33.046  25.504  0.00  0.00           C  
ATOM    949  C   SER 1  64      19.624  32.369  26.041  0.00  0.00           C  
ATOM    950  O   SER 1  64      18.705  33.037  26.459  0.00  0.00           O  
ATOM    951  CB  SER 1  64      21.958  33.388  26.648  0.00  0.00           C  
ATOM    952  OG  SER 1  64      22.068  32.279  27.611  0.00  0.00           O  
ATOM    953  H   SER 1  64      20.801  35.215  25.079  0.00  0.00           H  
ATOM    954  HA  SER 1  64      21.453  32.419  24.788  0.00  0.00           H  
ATOM    955  HB2 SER 1  64      22.919  33.651  26.204  0.00  0.00           H  
ATOM    956  HB3 SER 1  64      21.673  34.237  27.269  0.00  0.00           H  
ATOM    957  HG  SER 1  64      22.297  32.710  28.437  0.00  0.00           H  
ATOM    958  N   SER 1  65      19.525  31.079  25.974  0.00  0.00           N  
ATOM    959  CA  SER 1  65      18.352  30.358  26.439  0.00  0.00           C  
ATOM    960  C   SER 1  65      18.386  30.086  27.982  0.00  0.00           C  
ATOM    961  O   SER 1  65      17.365  29.968  28.687  0.00  0.00           O  
ATOM    962  CB  SER 1  65      18.132  29.086  25.621  0.00  0.00           C  
ATOM    963  OG  SER 1  65      19.403  28.383  25.549  0.00  0.00           O  
ATOM    964  H   SER 1  65      20.318  30.621  25.547  0.00  0.00           H  
ATOM    965  HA  SER 1  65      17.524  31.058  26.330  0.00  0.00           H  
ATOM    966  HB2 SER 1  65      17.391  28.430  26.078  0.00  0.00           H  
ATOM    967  HB3 SER 1  65      17.803  29.346  24.616  0.00  0.00           H  
ATOM    968  HG  SER 1  65      19.856  28.562  24.721  0.00  0.00           H  
ATOM    969  N   THR 1  66      19.639  29.920  28.499  0.00  0.00           N  
ATOM    970  CA  THR 1  66      19.930  29.701  29.920  0.00  0.00           C  
ATOM    971  C   THR 1  66      19.880  30.893  30.867  0.00  0.00           C  
ATOM    972  O   THR 1  66      19.851  30.684  32.091  0.00  0.00           O  
ATOM    973  CB  THR 1  66      21.109  28.777  30.181  0.00  0.00           C  
ATOM    974  OG1 THR 1  66      22.228  29.252  29.400  0.00  0.00           O  
ATOM    975  CG2 THR 1  66      20.935  27.330  29.696  0.00  0.00           C  
ATOM    976  H   THR 1  66      20.483  29.950  27.945  0.00  0.00           H  
ATOM    977  HA  THR 1  66      19.051  29.101  30.156  0.00  0.00           H  
ATOM    978  HB  THR 1  66      21.394  28.673  31.228  0.00  0.00           H  
ATOM    979  HG1 THR 1  66      22.547  30.049  29.829  0.00  0.00           H  
ATOM    980 HG21 THR 1  66      20.254  26.838  30.390  0.00  0.00           H  
ATOM    981 HG22 THR 1  66      20.562  27.261  28.674  0.00  0.00           H  
ATOM    982 HG23 THR 1  66      21.888  26.809  29.793  0.00  0.00           H  
ATOM    983  N   TYR 1  67      19.950  32.032  30.284  0.00  0.00           N  
ATOM    984  CA  TYR 1  67      19.535  33.282  31.034  0.00  0.00           C  
ATOM    985  C   TYR 1  67      18.194  33.181  31.793  0.00  0.00           C  
ATOM    986  O   TYR 1  67      17.199  32.723  31.243  0.00  0.00           O  
ATOM    987  CB  TYR 1  67      19.545  34.518  30.137  0.00  0.00           C  
ATOM    988  CG  TYR 1  67      19.040  35.815  30.720  0.00  0.00           C  
ATOM    989  CD1 TYR 1  67      19.794  36.392  31.791  0.00  0.00           C  
ATOM    990  CD2 TYR 1  67      17.880  36.365  30.246  0.00  0.00           C  
ATOM    991  CE1 TYR 1  67      19.178  37.569  32.349  0.00  0.00           C  
ATOM    992  CE2 TYR 1  67      17.239  37.454  30.882  0.00  0.00           C  
ATOM    993  CZ  TYR 1  67      17.901  38.048  31.976  0.00  0.00           C  
ATOM    994  OH  TYR 1  67      17.438  39.153  32.695  0.00  0.00           O  
ATOM    995  H   TYR 1  67      20.006  32.112  29.278  0.00  0.00           H  
ATOM    996  HA  TYR 1  67      20.315  33.502  31.763  0.00  0.00           H  
ATOM    997  HB2 TYR 1  67      20.562  34.694  29.788  0.00  0.00           H  
ATOM    998  HB3 TYR 1  67      19.132  34.297  29.153  0.00  0.00           H  
ATOM    999  HD1 TYR 1  67      20.745  36.022  32.146  0.00  0.00           H  
ATOM   1000  HD2 TYR 1  67      17.339  35.786  29.512  0.00  0.00           H  
ATOM   1001  HE1 TYR 1  67      19.562  38.027  33.249  0.00  0.00           H  
ATOM   1002  HE2 TYR 1  67      16.274  37.731  30.484  0.00  0.00           H  
ATOM   1003  HH  TYR 1  67      16.775  39.600  32.163  0.00  0.00           H  
ATOM   1004  N   ARG 1  68      18.075  33.730  33.013  0.00  0.00           N  
ATOM   1005  CA  ARG 1  68      16.900  34.025  33.840  0.00  0.00           C  
ATOM   1006  C   ARG 1  68      17.142  35.339  34.658  0.00  0.00           C  
ATOM   1007  O   ARG 1  68      18.334  35.602  34.908  0.00  0.00           O  
ATOM   1008  CB  ARG 1  68      16.588  32.928  34.848  0.00  0.00           C  
ATOM   1009  CG  ARG 1  68      16.026  31.563  34.278  0.00  0.00           C  
ATOM   1010  CD  ARG 1  68      15.994  30.406  35.250  0.00  0.00           C  
ATOM   1011  NE  ARG 1  68      15.939  29.058  34.680  0.00  0.00           N  
ATOM   1012  CZ  ARG 1  68      16.475  27.937  35.169  0.00  0.00           C  
ATOM   1013  NH1 ARG 1  68      17.252  27.957  36.211  0.00  0.00           N  
ATOM   1014  NH2 ARG 1  68      16.240  26.840  34.594  0.00  0.00           N  
ATOM   1015  H   ARG 1  68      18.957  34.064  33.374  0.00  0.00           H  
ATOM   1016  HA  ARG 1  68      15.992  34.183  33.258  0.00  0.00           H  
ATOM   1017  HB2 ARG 1  68      17.531  32.656  35.322  0.00  0.00           H  
ATOM   1018  HB3 ARG 1  68      15.888  33.334  35.579  0.00  0.00           H  
ATOM   1019  HG2 ARG 1  68      15.026  31.644  33.850  0.00  0.00           H  
ATOM   1020  HG3 ARG 1  68      16.725  31.417  33.455  0.00  0.00           H  
ATOM   1021  HD2 ARG 1  68      16.922  30.581  35.794  0.00  0.00           H  
ATOM   1022  HD3 ARG 1  68      15.058  30.543  35.791  0.00  0.00           H  
ATOM   1023  HE  ARG 1  68      15.447  28.827  33.828  0.00  0.00           H  
ATOM   1024 HH11 ARG 1  68      17.465  27.085  36.673  0.00  0.00           H  
ATOM   1025 HH12 ARG 1  68      17.541  28.826  36.636  0.00  0.00           H  
ATOM   1026 HH21 ARG 1  68      16.916  26.103  34.736  0.00  0.00           H  
ATOM   1027 HH22 ARG 1  68      15.758  26.818  33.707  0.00  0.00           H  
ATOM   1028  N   ASP 1  69      16.106  35.981  35.214  0.00  0.00           N  
ATOM   1029  CA  ASP 1  69      16.138  37.236  35.905  0.00  0.00           C  
ATOM   1030  C   ASP 1  69      16.047  36.983  37.401  0.00  0.00           C  
ATOM   1031  O   ASP 1  69      15.206  36.170  37.860  0.00  0.00           O  
ATOM   1032  CB  ASP 1  69      14.986  38.121  35.390  0.00  0.00           C  
ATOM   1033  CG  ASP 1  69      15.197  39.605  35.632  0.00  0.00           C  
ATOM   1034  OD1 ASP 1  69      14.419  40.396  35.113  0.00  0.00           O  
ATOM   1035  OD2 ASP 1  69      15.970  40.038  36.468  0.00  0.00           O  
ATOM   1036  H   ASP 1  69      15.185  35.622  35.008  0.00  0.00           H  
ATOM   1037  HA  ASP 1  69      17.078  37.705  35.614  0.00  0.00           H  
ATOM   1038  HB2 ASP 1  69      14.907  37.961  34.315  0.00  0.00           H  
ATOM   1039  HB3 ASP 1  69      14.010  37.930  35.837  0.00  0.00           H  
ATOM   1040  N   LEU 1  70      16.924  37.613  38.157  0.00  0.00           N  
ATOM   1041  CA  LEU 1  70      16.640  37.754  39.668  0.00  0.00           C  
ATOM   1042  C   LEU 1  70      15.681  38.869  40.043  0.00  0.00           C  
ATOM   1043  O   LEU 1  70      15.604  39.161  41.213  0.00  0.00           O  
ATOM   1044  CB  LEU 1  70      18.105  37.833  40.291  0.00  0.00           C  
ATOM   1045  CG  LEU 1  70      18.983  36.657  39.812  0.00  0.00           C  
ATOM   1046  CD1 LEU 1  70      20.344  36.871  40.540  0.00  0.00           C  
ATOM   1047  CD2 LEU 1  70      18.478  35.276  40.126  0.00  0.00           C  
ATOM   1048  H   LEU 1  70      17.603  38.190  37.682  0.00  0.00           H  
ATOM   1049  HA  LEU 1  70      16.133  36.900  40.118  0.00  0.00           H  
ATOM   1050  HB2 LEU 1  70      18.434  38.778  39.860  0.00  0.00           H  
ATOM   1051  HB3 LEU 1  70      17.991  37.931  41.370  0.00  0.00           H  
ATOM   1052  HG  LEU 1  70      19.030  36.677  38.724  0.00  0.00           H  
ATOM   1053 HD11 LEU 1  70      20.287  36.750  41.621  0.00  0.00           H  
ATOM   1054 HD12 LEU 1  70      21.128  36.177  40.238  0.00  0.00           H  
ATOM   1055 HD13 LEU 1  70      20.842  37.833  40.413  0.00  0.00           H  
ATOM   1056 HD21 LEU 1  70      18.120  35.281  41.155  0.00  0.00           H  
ATOM   1057 HD22 LEU 1  70      17.635  35.138  39.448  0.00  0.00           H  
ATOM   1058 HD23 LEU 1  70      19.278  34.559  39.946  0.00  0.00           H  
ATOM   1059  N   ARG 1  71      15.114  39.598  39.114  0.00  0.00           N  
ATOM   1060  CA  ARG 1  71      14.131  40.732  39.264  0.00  0.00           C  
ATOM   1061  C   ARG 1  71      14.553  41.796  40.369  0.00  0.00           C  
ATOM   1062  O   ARG 1  71      13.746  42.024  41.271  0.00  0.00           O  
ATOM   1063  CB  ARG 1  71      12.716  40.096  39.484  0.00  0.00           C  
ATOM   1064  CG  ARG 1  71      12.049  39.793  38.116  0.00  0.00           C  
ATOM   1065  CD  ARG 1  71      10.794  39.001  38.200  0.00  0.00           C  
ATOM   1066  NE  ARG 1  71      10.097  39.073  36.897  0.00  0.00           N  
ATOM   1067  CZ  ARG 1  71       8.945  38.407  36.555  0.00  0.00           C  
ATOM   1068  NH1 ARG 1  71       8.231  38.795  35.564  0.00  0.00           N  
ATOM   1069  NH2 ARG 1  71       8.521  37.431  37.289  0.00  0.00           N  
ATOM   1070  H   ARG 1  71      15.446  39.413  38.178  0.00  0.00           H  
ATOM   1071  HA  ARG 1  71      14.057  41.268  38.317  0.00  0.00           H  
ATOM   1072  HB2 ARG 1  71      12.824  39.122  39.960  0.00  0.00           H  
ATOM   1073  HB3 ARG 1  71      12.004  40.722  40.022  0.00  0.00           H  
ATOM   1074  HG2 ARG 1  71      11.882  40.739  37.600  0.00  0.00           H  
ATOM   1075  HG3 ARG 1  71      12.759  39.233  37.507  0.00  0.00           H  
ATOM   1076  HD2 ARG 1  71      10.991  37.945  38.380  0.00  0.00           H  
ATOM   1077  HD3 ARG 1  71      10.165  39.239  39.058  0.00  0.00           H  
ATOM   1078  HE  ARG 1  71      10.419  39.844  36.329  0.00  0.00           H  
ATOM   1079 HH11 ARG 1  71       7.402  38.283  35.299  0.00  0.00           H  
ATOM   1080 HH12 ARG 1  71       8.646  39.422  34.890  0.00  0.00           H  
ATOM   1081 HH21 ARG 1  71       7.588  37.075  37.137  0.00  0.00           H  
ATOM   1082 HH22 ARG 1  71       9.161  37.085  37.989  0.00  0.00           H  
ATOM   1083  N   LYS 1  72      15.790  42.179  40.443  0.00  0.00           N  
ATOM   1084  CA  LYS 1  72      16.325  43.084  41.425  0.00  0.00           C  
ATOM   1085  C   LYS 1  72      17.307  44.104  40.745  0.00  0.00           C  
ATOM   1086  O   LYS 1  72      18.219  43.681  40.041  0.00  0.00           O  
ATOM   1087  CB  LYS 1  72      16.884  42.391  42.729  0.00  0.00           C  
ATOM   1088  CG  LYS 1  72      17.379  43.410  43.833  0.00  0.00           C  
ATOM   1089  CD  LYS 1  72      17.666  42.711  45.150  0.00  0.00           C  
ATOM   1090  CE  LYS 1  72      17.475  43.627  46.438  0.00  0.00           C  
ATOM   1091  NZ  LYS 1  72      18.160  43.263  47.732  0.00  0.00           N  
ATOM   1092  H   LYS 1  72      16.341  41.984  39.619  0.00  0.00           H  
ATOM   1093  HA  LYS 1  72      15.527  43.750  41.752  0.00  0.00           H  
ATOM   1094  HB2 LYS 1  72      16.115  41.778  43.198  0.00  0.00           H  
ATOM   1095  HB3 LYS 1  72      17.752  41.745  42.594  0.00  0.00           H  
ATOM   1096  HG2 LYS 1  72      18.253  43.969  43.498  0.00  0.00           H  
ATOM   1097  HG3 LYS 1  72      16.537  44.080  44.008  0.00  0.00           H  
ATOM   1098  HD2 LYS 1  72      16.959  41.881  45.151  0.00  0.00           H  
ATOM   1099  HD3 LYS 1  72      18.684  42.324  45.189  0.00  0.00           H  
ATOM   1100  HE2 LYS 1  72      17.777  44.651  46.219  0.00  0.00           H  
ATOM   1101  HE3 LYS 1  72      16.408  43.584  46.657  0.00  0.00           H  
ATOM   1102  HZ1 LYS 1  72      18.017  44.005  48.402  0.00  0.00           H  
ATOM   1103  HZ2 LYS 1  72      17.779  42.385  48.054  0.00  0.00           H  
ATOM   1104  HZ3 LYS 1  72      19.169  43.204  47.740  0.00  0.00           H  
ATOM   1105  N   GLY 1  73      17.200  45.379  41.042  0.00  0.00           N  
ATOM   1106  CA  GLY 1  73      18.096  46.433  40.502  0.00  0.00           C  
ATOM   1107  C   GLY 1  73      19.399  46.637  41.302  0.00  0.00           C  
ATOM   1108  O   GLY 1  73      19.510  46.288  42.459  0.00  0.00           O  
ATOM   1109  H   GLY 1  73      16.311  45.675  41.418  0.00  0.00           H  
ATOM   1110  HA2 GLY 1  73      18.331  46.101  39.491  0.00  0.00           H  
ATOM   1111  HA3 GLY 1  73      17.533  47.363  40.425  0.00  0.00           H  
ATOM   1112  N   VAL 1  74      20.460  47.193  40.597  0.00  0.00           N  
ATOM   1113  CA  VAL 1  74      21.768  47.508  41.269  0.00  0.00           C  
ATOM   1114  C   VAL 1  74      22.330  48.822  40.707  0.00  0.00           C  
ATOM   1115  O   VAL 1  74      22.486  48.917  39.479  0.00  0.00           O  
ATOM   1116  CB  VAL 1  74      22.653  46.293  41.225  0.00  0.00           C  
ATOM   1117  CG1 VAL 1  74      23.093  45.704  39.895  0.00  0.00           C  
ATOM   1118  CG2 VAL 1  74      23.907  46.595  42.079  0.00  0.00           C  
ATOM   1119  H   VAL 1  74      20.327  47.465  39.633  0.00  0.00           H  
ATOM   1120  HA  VAL 1  74      21.522  47.780  42.295  0.00  0.00           H  
ATOM   1121  HB  VAL 1  74      22.122  45.515  41.772  0.00  0.00           H  
ATOM   1122 HG11 VAL 1  74      23.531  46.568  39.394  0.00  0.00           H  
ATOM   1123 HG12 VAL 1  74      23.863  44.978  40.157  0.00  0.00           H  
ATOM   1124 HG13 VAL 1  74      22.348  45.123  39.351  0.00  0.00           H  
ATOM   1125 HG21 VAL 1  74      24.459  45.713  42.402  0.00  0.00           H  
ATOM   1126 HG22 VAL 1  74      24.699  47.236  41.692  0.00  0.00           H  
ATOM   1127 HG23 VAL 1  74      23.561  47.068  42.998  0.00  0.00           H  
ATOM   1128  N   TYR 1  75      22.711  49.735  41.610  0.00  0.00           N  
ATOM   1129  CA  TYR 1  75      23.331  51.026  41.319  0.00  0.00           C  
ATOM   1130  C   TYR 1  75      24.496  51.375  42.301  0.00  0.00           C  
ATOM   1131  O   TYR 1  75      24.378  51.082  43.506  0.00  0.00           O  
ATOM   1132  CB  TYR 1  75      22.189  52.095  41.299  0.00  0.00           C  
ATOM   1133  CG  TYR 1  75      22.596  53.497  41.119  0.00  0.00           C  
ATOM   1134  CD1 TYR 1  75      23.184  53.976  39.865  0.00  0.00           C  
ATOM   1135  CD2 TYR 1  75      22.408  54.426  42.136  0.00  0.00           C  
ATOM   1136  CE1 TYR 1  75      23.386  55.325  39.632  0.00  0.00           C  
ATOM   1137  CE2 TYR 1  75      22.698  55.751  41.910  0.00  0.00           C  
ATOM   1138  CZ  TYR 1  75      23.158  56.252  40.656  0.00  0.00           C  
ATOM   1139  OH  TYR 1  75      23.289  57.558  40.398  0.00  0.00           O  
ATOM   1140  H   TYR 1  75      22.769  49.402  42.562  0.00  0.00           H  
ATOM   1141  HA  TYR 1  75      23.808  51.007  40.339  0.00  0.00           H  
ATOM   1142  HB2 TYR 1  75      21.574  51.878  40.425  0.00  0.00           H  
ATOM   1143  HB3 TYR 1  75      21.583  51.966  42.196  0.00  0.00           H  
ATOM   1144  HD1 TYR 1  75      23.405  53.256  39.091  0.00  0.00           H  
ATOM   1145  HD2 TYR 1  75      22.114  54.086  43.117  0.00  0.00           H  
ATOM   1146  HE1 TYR 1  75      23.850  55.679  38.723  0.00  0.00           H  
ATOM   1147  HE2 TYR 1  75      22.667  56.415  42.761  0.00  0.00           H  
ATOM   1148  HH  TYR 1  75      22.812  58.044  41.075  0.00  0.00           H  
ATOM   1149  N   VAL 1  76      25.595  52.049  41.798  0.00  0.00           N  
ATOM   1150  CA  VAL 1  76      26.581  52.749  42.648  0.00  0.00           C  
ATOM   1151  C   VAL 1  76      27.081  54.051  41.907  0.00  0.00           C  
ATOM   1152  O   VAL 1  76      27.720  53.998  40.836  0.00  0.00           O  
ATOM   1153  CB  VAL 1  76      27.823  51.880  42.950  0.00  0.00           C  
ATOM   1154  CG1 VAL 1  76      28.660  52.697  43.862  0.00  0.00           C  
ATOM   1155  CG2 VAL 1  76      27.525  50.607  43.682  0.00  0.00           C  
ATOM   1156  H   VAL 1  76      25.589  52.333  40.828  0.00  0.00           H  
ATOM   1157  HA  VAL 1  76      26.145  52.932  43.630  0.00  0.00           H  
ATOM   1158  HB  VAL 1  76      28.261  51.719  41.965  0.00  0.00           H  
ATOM   1159 HG11 VAL 1  76      28.181  52.974  44.801  0.00  0.00           H  
ATOM   1160 HG12 VAL 1  76      29.598  52.150  43.964  0.00  0.00           H  
ATOM   1161 HG13 VAL 1  76      28.974  53.633  43.400  0.00  0.00           H  
ATOM   1162 HG21 VAL 1  76      28.471  50.149  43.971  0.00  0.00           H  
ATOM   1163 HG22 VAL 1  76      26.947  50.754  44.594  0.00  0.00           H  
ATOM   1164 HG23 VAL 1  76      27.018  49.883  43.044  0.00  0.00           H  
ATOM   1165  N   PRO 1  77      26.884  55.222  42.618  0.00  0.00           N  
ATOM   1166  CA  PRO 1  77      27.466  56.467  42.266  0.00  0.00           C  
ATOM   1167  C   PRO 1  77      28.872  56.632  42.895  0.00  0.00           C  
ATOM   1168  O   PRO 1  77      29.097  56.200  44.007  0.00  0.00           O  
ATOM   1169  CB  PRO 1  77      26.475  57.514  42.743  0.00  0.00           C  
ATOM   1170  CG  PRO 1  77      26.056  56.905  44.027  0.00  0.00           C  
ATOM   1171  CD  PRO 1  77      26.153  55.358  43.909  0.00  0.00           C  
ATOM   1172  HA  PRO 1  77      27.524  56.557  41.182  0.00  0.00           H  
ATOM   1173  HB2 PRO 1  77      26.857  58.522  42.901  0.00  0.00           H  
ATOM   1174  HB3 PRO 1  77      25.602  57.530  42.091  0.00  0.00           H  
ATOM   1175  HG2 PRO 1  77      26.699  57.274  44.825  0.00  0.00           H  
ATOM   1176  HG3 PRO 1  77      25.031  57.081  44.353  0.00  0.00           H  
ATOM   1177  HD2 PRO 1  77      26.717  54.864  44.701  0.00  0.00           H  
ATOM   1178  HD3 PRO 1  77      25.143  54.951  43.868  0.00  0.00           H  
ATOM   1179  N   TYR 1  78      29.668  57.264  42.114  0.00  0.00           N  
ATOM   1180  CA  TYR 1  78      31.127  57.539  42.443  0.00  0.00           C  
ATOM   1181  C   TYR 1  78      31.369  59.079  42.404  0.00  0.00           C  
ATOM   1182  O   TYR 1  78      30.493  59.881  41.902  0.00  0.00           O  
ATOM   1183  CB  TYR 1  78      31.959  56.803  41.453  0.00  0.00           C  
ATOM   1184  CG  TYR 1  78      32.006  55.232  41.666  0.00  0.00           C  
ATOM   1185  CD1 TYR 1  78      32.864  54.564  42.468  0.00  0.00           C  
ATOM   1186  CD2 TYR 1  78      31.030  54.519  40.942  0.00  0.00           C  
ATOM   1187  CE1 TYR 1  78      32.845  53.129  42.552  0.00  0.00           C  
ATOM   1188  CE2 TYR 1  78      30.828  53.149  41.167  0.00  0.00           C  
ATOM   1189  CZ  TYR 1  78      31.758  52.450  41.933  0.00  0.00           C  
ATOM   1190  OH  TYR 1  78      31.460  51.094  42.213  0.00  0.00           O  
ATOM   1191  H   TYR 1  78      29.360  57.409  41.163  0.00  0.00           H  
ATOM   1192  HA  TYR 1  78      31.303  57.060  43.406  0.00  0.00           H  
ATOM   1193  HB2 TYR 1  78      31.580  56.857  40.433  0.00  0.00           H  
ATOM   1194  HB3 TYR 1  78      33.013  57.077  41.406  0.00  0.00           H  
ATOM   1195  HD1 TYR 1  78      33.656  55.083  42.988  0.00  0.00           H  
ATOM   1196  HD2 TYR 1  78      30.260  55.070  40.421  0.00  0.00           H  
ATOM   1197  HE1 TYR 1  78      33.636  52.634  43.095  0.00  0.00           H  
ATOM   1198  HE2 TYR 1  78      30.059  52.591  40.654  0.00  0.00           H  
ATOM   1199  HH  TYR 1  78      32.037  50.918  42.960  0.00  0.00           H  
ATOM   1200  N   THR 1  79      32.541  59.470  42.733  0.00  0.00           N  
ATOM   1201  CA  THR 1  79      33.032  60.873  42.718  0.00  0.00           C  
ATOM   1202  C   THR 1  79      33.069  61.454  41.327  0.00  0.00           C  
ATOM   1203  O   THR 1  79      32.523  62.560  41.063  0.00  0.00           O  
ATOM   1204  CB  THR 1  79      34.518  60.868  43.268  0.00  0.00           C  
ATOM   1205  OG1 THR 1  79      34.680  60.261  44.515  0.00  0.00           O  
ATOM   1206  CG2 THR 1  79      35.133  62.280  43.241  0.00  0.00           C  
ATOM   1207  H   THR 1  79      33.184  58.724  42.957  0.00  0.00           H  
ATOM   1208  HA  THR 1  79      32.509  61.545  43.399  0.00  0.00           H  
ATOM   1209  HB  THR 1  79      35.157  60.344  42.557  0.00  0.00           H  
ATOM   1210  HG1 THR 1  79      34.302  59.379  44.490  0.00  0.00           H  
ATOM   1211 HG21 THR 1  79      34.594  62.961  43.900  0.00  0.00           H  
ATOM   1212 HG22 THR 1  79      36.126  62.109  43.658  0.00  0.00           H  
ATOM   1213 HG23 THR 1  79      35.228  62.592  42.201  0.00  0.00           H  
ATOM   1214  N   GLN 1  80      33.413  60.585  40.343  0.00  0.00           N  
ATOM   1215  CA  GLN 1  80      33.184  60.741  38.874  0.00  0.00           C  
ATOM   1216  C   GLN 1  80      32.809  59.391  38.346  0.00  0.00           C  
ATOM   1217  O   GLN 1  80      33.380  58.401  38.725  0.00  0.00           O  
ATOM   1218  CB  GLN 1  80      34.381  61.246  38.092  0.00  0.00           C  
ATOM   1219  CG  GLN 1  80      34.314  62.780  37.927  0.00  0.00           C  
ATOM   1220  CD  GLN 1  80      35.685  63.440  37.825  0.00  0.00           C  
ATOM   1221  OE1 GLN 1  80      36.745  62.801  37.934  0.00  0.00           O  
ATOM   1222  NE2 GLN 1  80      35.748  64.720  37.473  0.00  0.00           N  
ATOM   1223  H   GLN 1  80      33.723  59.669  40.632  0.00  0.00           H  
ATOM   1224  HA  GLN 1  80      32.327  61.391  38.692  0.00  0.00           H  
ATOM   1225  HB2 GLN 1  80      35.230  60.843  38.645  0.00  0.00           H  
ATOM   1226  HB3 GLN 1  80      34.251  60.887  37.071  0.00  0.00           H  
ATOM   1227  HG2 GLN 1  80      33.712  63.125  37.086  0.00  0.00           H  
ATOM   1228  HG3 GLN 1  80      33.823  63.193  38.808  0.00  0.00           H  
ATOM   1229 HE21 GLN 1  80      36.643  65.121  37.232  0.00  0.00           H  
ATOM   1230 HE22 GLN 1  80      34.890  65.253  37.477  0.00  0.00           H  
ATOM   1231  N   GLY 1  81      31.947  59.367  37.334  0.00  0.00           N  
ATOM   1232  CA  GLY 1  81      31.381  58.166  36.696  0.00  0.00           C  
ATOM   1233  C   GLY 1  81      30.276  57.517  37.587  0.00  0.00           C  
ATOM   1234  O   GLY 1  81      29.824  58.082  38.549  0.00  0.00           O  
ATOM   1235  H   GLY 1  81      31.664  60.255  36.946  0.00  0.00           H  
ATOM   1236  HA2 GLY 1  81      31.033  58.495  35.717  0.00  0.00           H  
ATOM   1237  HA3 GLY 1  81      32.148  57.402  36.569  0.00  0.00           H  
ATOM   1238  N   LYS 1  82      29.782  56.325  37.226  0.00  0.00           N  
ATOM   1239  CA  LYS 1  82      28.670  55.528  37.774  0.00  0.00           C  
ATOM   1240  C   LYS 1  82      28.546  54.184  37.021  0.00  0.00           C  
ATOM   1241  O   LYS 1  82      28.894  54.174  35.825  0.00  0.00           O  
ATOM   1242  CB  LYS 1  82      27.185  56.187  37.784  0.00  0.00           C  
ATOM   1243  CG  LYS 1  82      26.853  57.006  36.523  0.00  0.00           C  
ATOM   1244  CD  LYS 1  82      25.284  57.298  36.583  0.00  0.00           C  
ATOM   1245  CE  LYS 1  82      24.940  57.705  35.175  0.00  0.00           C  
ATOM   1246  NZ  LYS 1  82      23.550  58.138  34.975  0.00  0.00           N  
ATOM   1247  H   LYS 1  82      30.277  55.845  36.488  0.00  0.00           H  
ATOM   1248  HA  LYS 1  82      28.938  55.148  38.760  0.00  0.00           H  
ATOM   1249  HB2 LYS 1  82      26.510  55.350  37.966  0.00  0.00           H  
ATOM   1250  HB3 LYS 1  82      27.046  56.798  38.675  0.00  0.00           H  
ATOM   1251  HG2 LYS 1  82      27.398  57.949  36.480  0.00  0.00           H  
ATOM   1252  HG3 LYS 1  82      26.993  56.459  35.590  0.00  0.00           H  
ATOM   1253  HD2 LYS 1  82      24.782  56.386  36.906  0.00  0.00           H  
ATOM   1254  HD3 LYS 1  82      25.086  58.101  37.293  0.00  0.00           H  
ATOM   1255  HE2 LYS 1  82      25.593  58.457  34.731  0.00  0.00           H  
ATOM   1256  HE3 LYS 1  82      25.125  56.889  34.476  0.00  0.00           H  
ATOM   1257  HZ1 LYS 1  82      23.140  58.712  35.697  0.00  0.00           H  
ATOM   1258  HZ2 LYS 1  82      23.386  58.532  34.059  0.00  0.00           H  
ATOM   1259  HZ3 LYS 1  82      23.033  57.287  34.807  0.00  0.00           H  
ATOM   1260  N   TRP 1  83      27.873  53.184  37.646  0.00  0.00           N  
ATOM   1261  CA  TRP 1  83      27.340  52.058  36.914  0.00  0.00           C  
ATOM   1262  C   TRP 1  83      25.918  51.682  37.404  0.00  0.00           C  
ATOM   1263  O   TRP 1  83      25.532  51.882  38.583  0.00  0.00           O  
ATOM   1264  CB  TRP 1  83      28.326  50.824  36.898  0.00  0.00           C  
ATOM   1265  CG  TRP 1  83      28.883  50.333  38.199  0.00  0.00           C  
ATOM   1266  CD1 TRP 1  83      29.945  50.741  38.895  0.00  0.00           C  
ATOM   1267  CD2 TRP 1  83      28.335  49.216  38.977  0.00  0.00           C  
ATOM   1268  NE1 TRP 1  83      30.140  49.922  40.012  0.00  0.00           N  
ATOM   1269  CE2 TRP 1  83      29.089  49.087  40.194  0.00  0.00           C  
ATOM   1270  CE3 TRP 1  83      27.162  48.417  38.869  0.00  0.00           C  
ATOM   1271  CZ2 TRP 1  83      28.824  48.024  41.154  0.00  0.00           C  
ATOM   1272  CZ3 TRP 1  83      26.849  47.459  39.828  0.00  0.00           C  
ATOM   1273  CH2 TRP 1  83      27.656  47.246  40.978  0.00  0.00           C  
ATOM   1274  H   TRP 1  83      27.574  53.311  38.602  0.00  0.00           H  
ATOM   1275  HA  TRP 1  83      27.057  52.412  35.923  0.00  0.00           H  
ATOM   1276  HB2 TRP 1  83      27.752  50.083  36.342  0.00  0.00           H  
ATOM   1277  HB3 TRP 1  83      29.138  51.145  36.245  0.00  0.00           H  
ATOM   1278  HD1 TRP 1  83      30.650  51.539  38.716  0.00  0.00           H  
ATOM   1279  HE1 TRP 1  83      30.654  50.157  40.849  0.00  0.00           H  
ATOM   1280  HE3 TRP 1  83      26.619  48.582  37.950  0.00  0.00           H  
ATOM   1281  HZ2 TRP 1  83      29.528  47.903  41.964  0.00  0.00           H  
ATOM   1282  HZ3 TRP 1  83      25.958  46.875  39.650  0.00  0.00           H  
ATOM   1283  HH2 TRP 1  83      27.429  46.432  41.650  0.00  0.00           H  
ATOM   1284  N   GLU 1  84      25.050  51.278  36.427  0.00  0.00           N  
ATOM   1285  CA  GLU 1  84      23.677  50.875  36.701  0.00  0.00           C  
ATOM   1286  C   GLU 1  84      23.194  49.611  35.913  0.00  0.00           C  
ATOM   1287  O   GLU 1  84      23.610  49.356  34.775  0.00  0.00           O  
ATOM   1288  CB  GLU 1  84      22.703  52.131  36.502  0.00  0.00           C  
ATOM   1289  CG  GLU 1  84      21.206  51.839  36.943  0.00  0.00           C  
ATOM   1290  CD  GLU 1  84      20.196  53.019  36.917  0.00  0.00           C  
ATOM   1291  OE1 GLU 1  84      19.134  52.769  37.502  0.00  0.00           O  
ATOM   1292  OE2 GLU 1  84      20.420  54.079  36.311  0.00  0.00           O  
ATOM   1293  H   GLU 1  84      25.430  51.220  35.493  0.00  0.00           H  
ATOM   1294  HA  GLU 1  84      23.573  50.699  37.772  0.00  0.00           H  
ATOM   1295  HB2 GLU 1  84      23.118  53.057  36.899  0.00  0.00           H  
ATOM   1296  HB3 GLU 1  84      22.651  52.266  35.422  0.00  0.00           H  
ATOM   1297  HG2 GLU 1  84      20.768  50.998  36.405  0.00  0.00           H  
ATOM   1298  HG3 GLU 1  84      21.263  51.665  38.017  0.00  0.00           H  
ATOM   1299  N   GLY 1  85      22.401  48.749  36.629  0.00  0.00           N  
ATOM   1300  CA  GLY 1  85      22.156  47.400  36.104  0.00  0.00           C  
ATOM   1301  C   GLY 1  85      20.980  46.562  36.710  0.00  0.00           C  
ATOM   1302  O   GLY 1  85      20.077  47.041  37.436  0.00  0.00           O  
ATOM   1303  H   GLY 1  85      22.188  48.928  37.600  0.00  0.00           H  
ATOM   1304  HA2 GLY 1  85      22.005  47.448  35.026  0.00  0.00           H  
ATOM   1305  HA3 GLY 1  85      23.022  46.752  36.239  0.00  0.00           H  
ATOM   1306  N   GLU 1  86      20.849  45.326  36.261  0.00  0.00           N  
ATOM   1307  CA  GLU 1  86      19.727  44.449  36.680  0.00  0.00           C  
ATOM   1308  C   GLU 1  86      20.354  43.077  36.986  0.00  0.00           C  
ATOM   1309  O   GLU 1  86      21.237  42.521  36.292  0.00  0.00           O  
ATOM   1310  CB  GLU 1  86      18.671  44.227  35.595  0.00  0.00           C  
ATOM   1311  CG  GLU 1  86      18.176  45.502  34.987  0.00  0.00           C  
ATOM   1312  CD  GLU 1  86      17.218  45.316  33.852  0.00  0.00           C  
ATOM   1313  OE1 GLU 1  86      16.170  45.810  33.820  0.00  0.00           O  
ATOM   1314  OE2 GLU 1  86      17.692  44.639  32.864  0.00  0.00           O  
ATOM   1315  H   GLU 1  86      21.478  44.969  35.556  0.00  0.00           H  
ATOM   1316  HA  GLU 1  86      19.233  44.767  37.598  0.00  0.00           H  
ATOM   1317  HB2 GLU 1  86      19.103  43.619  34.800  0.00  0.00           H  
ATOM   1318  HB3 GLU 1  86      17.870  43.570  35.934  0.00  0.00           H  
ATOM   1319  HG2 GLU 1  86      17.660  45.896  35.862  0.00  0.00           H  
ATOM   1320  HG3 GLU 1  86      18.952  46.206  34.684  0.00  0.00           H  
ATOM   1321  N   LEU 1  87      20.085  42.538  38.092  0.00  0.00           N  
ATOM   1322  CA  LEU 1  87      20.658  41.262  38.520  0.00  0.00           C  
ATOM   1323  C   LEU 1  87      20.057  40.108  37.709  0.00  0.00           C  
ATOM   1324  O   LEU 1  87      18.820  40.033  37.617  0.00  0.00           O  
ATOM   1325  CB  LEU 1  87      20.388  41.045  39.992  0.00  0.00           C  
ATOM   1326  CG  LEU 1  87      21.094  41.970  40.960  0.00  0.00           C  
ATOM   1327  CD1 LEU 1  87      21.042  41.546  42.462  0.00  0.00           C  
ATOM   1328  CD2 LEU 1  87      22.574  42.046  40.766  0.00  0.00           C  
ATOM   1329  H   LEU 1  87      19.514  42.996  38.789  0.00  0.00           H  
ATOM   1330  HA  LEU 1  87      21.724  41.210  38.300  0.00  0.00           H  
ATOM   1331  HB2 LEU 1  87      19.309  41.097  40.137  0.00  0.00           H  
ATOM   1332  HB3 LEU 1  87      20.813  40.082  40.276  0.00  0.00           H  
ATOM   1333  HG  LEU 1  87      20.634  42.957  40.921  0.00  0.00           H  
ATOM   1334 HD11 LEU 1  87      20.006  41.391  42.763  0.00  0.00           H  
ATOM   1335 HD12 LEU 1  87      21.715  40.698  42.594  0.00  0.00           H  
ATOM   1336 HD13 LEU 1  87      21.480  42.345  43.060  0.00  0.00           H  
ATOM   1337 HD21 LEU 1  87      23.076  42.679  41.498  0.00  0.00           H  
ATOM   1338 HD22 LEU 1  87      23.000  41.043  40.787  0.00  0.00           H  
ATOM   1339 HD23 LEU 1  87      22.812  42.572  39.842  0.00  0.00           H  
ATOM   1340  N   GLY 1  88      20.867  39.203  37.145  0.00  0.00           N  
ATOM   1341  CA  GLY 1  88      20.509  37.987  36.383  0.00  0.00           C  
ATOM   1342  C   GLY 1  88      21.535  36.876  36.523  0.00  0.00           C  
ATOM   1343  O   GLY 1  88      22.519  37.029  37.191  0.00  0.00           O  
ATOM   1344  H   GLY 1  88      21.859  39.392  37.139  0.00  0.00           H  
ATOM   1345  HA2 GLY 1  88      19.487  37.667  36.588  0.00  0.00           H  
ATOM   1346  HA3 GLY 1  88      20.571  38.257  35.329  0.00  0.00           H  
ATOM   1347  N   THR 1  89      21.174  35.765  35.976  0.00  0.00           N  
ATOM   1348  CA  THR 1  89      22.073  34.575  36.062  0.00  0.00           C  
ATOM   1349  C   THR 1  89      21.885  33.648  34.821  0.00  0.00           C  
ATOM   1350  O   THR 1  89      20.744  33.423  34.448  0.00  0.00           O  
ATOM   1351  CB  THR 1  89      21.814  33.825  37.418  0.00  0.00           C  
ATOM   1352  OG1 THR 1  89      22.868  32.970  37.689  0.00  0.00           O  
ATOM   1353  CG2 THR 1  89      20.568  33.094  37.606  0.00  0.00           C  
ATOM   1354  H   THR 1  89      20.348  35.735  35.396  0.00  0.00           H  
ATOM   1355  HA  THR 1  89      23.112  34.902  36.048  0.00  0.00           H  
ATOM   1356  HB  THR 1  89      21.944  34.537  38.233  0.00  0.00           H  
ATOM   1357  HG1 THR 1  89      23.724  33.404  37.705  0.00  0.00           H  
ATOM   1358 HG21 THR 1  89      20.436  32.754  38.634  0.00  0.00           H  
ATOM   1359 HG22 THR 1  89      19.726  33.756  37.408  0.00  0.00           H  
ATOM   1360 HG23 THR 1  89      20.417  32.139  37.102  0.00  0.00           H  
ATOM   1361  N   ASP 1  90      23.063  33.160  34.328  0.00  0.00           N  
ATOM   1362  CA  ASP 1  90      23.246  32.313  33.200  0.00  0.00           C  
ATOM   1363  C   ASP 1  90      24.348  31.344  33.625  0.00  0.00           C  
ATOM   1364  O   ASP 1  90      24.986  31.519  34.652  0.00  0.00           O  
ATOM   1365  CB  ASP 1  90      23.782  33.173  31.997  0.00  0.00           C  
ATOM   1366  CG  ASP 1  90      23.288  32.581  30.664  0.00  0.00           C  
ATOM   1367  OD1 ASP 1  90      23.300  31.378  30.559  0.00  0.00           O  
ATOM   1368  OD2 ASP 1  90      22.907  33.317  29.715  0.00  0.00           O  
ATOM   1369  H   ASP 1  90      23.933  33.369  34.796  0.00  0.00           H  
ATOM   1370  HA  ASP 1  90      22.324  31.755  33.038  0.00  0.00           H  
ATOM   1371  HB2 ASP 1  90      23.571  34.221  32.209  0.00  0.00           H  
ATOM   1372  HB3 ASP 1  90      24.864  33.050  32.059  0.00  0.00           H  
ATOM   1373  N   LEU 1  91      24.668  30.309  32.789  0.00  0.00           N  
ATOM   1374  CA  LEU 1  91      25.889  29.579  32.679  0.00  0.00           C  
ATOM   1375  C   LEU 1  91      27.072  30.367  32.088  0.00  0.00           C  
ATOM   1376  O   LEU 1  91      27.005  30.804  30.943  0.00  0.00           O  
ATOM   1377  CB  LEU 1  91      25.646  28.347  31.787  0.00  0.00           C  
ATOM   1378  CG  LEU 1  91      24.588  27.282  32.178  0.00  0.00           C  
ATOM   1379  CD1 LEU 1  91      24.519  26.425  31.066  0.00  0.00           C  
ATOM   1380  CD2 LEU 1  91      25.024  26.461  33.382  0.00  0.00           C  
ATOM   1381  H   LEU 1  91      23.989  30.260  32.043  0.00  0.00           H  
ATOM   1382  HA  LEU 1  91      26.201  29.317  33.690  0.00  0.00           H  
ATOM   1383  HB2 LEU 1  91      25.367  28.636  30.773  0.00  0.00           H  
ATOM   1384  HB3 LEU 1  91      26.582  27.788  31.785  0.00  0.00           H  
ATOM   1385  HG  LEU 1  91      23.630  27.738  32.427  0.00  0.00           H  
ATOM   1386 HD11 LEU 1  91      23.859  26.732  30.255  0.00  0.00           H  
ATOM   1387 HD12 LEU 1  91      25.476  26.343  30.551  0.00  0.00           H  
ATOM   1388 HD13 LEU 1  91      24.186  25.437  31.383  0.00  0.00           H  
ATOM   1389 HD21 LEU 1  91      25.613  27.061  34.076  0.00  0.00           H  
ATOM   1390 HD22 LEU 1  91      24.085  26.119  33.818  0.00  0.00           H  
ATOM   1391 HD23 LEU 1  91      25.607  25.562  33.182  0.00  0.00           H  
ATOM   1392  N   VAL 1  92      28.241  30.329  32.691  0.00  0.00           N  
ATOM   1393  CA  VAL 1  92      29.532  30.898  32.232  0.00  0.00           C  
ATOM   1394  C   VAL 1  92      30.672  30.000  32.481  0.00  0.00           C  
ATOM   1395  O   VAL 1  92      30.622  29.163  33.403  0.00  0.00           O  
ATOM   1396  CB  VAL 1  92      29.780  32.330  32.907  0.00  0.00           C  
ATOM   1397  CG1 VAL 1  92      29.825  32.221  34.418  0.00  0.00           C  
ATOM   1398  CG2 VAL 1  92      30.952  33.213  32.424  0.00  0.00           C  
ATOM   1399  H   VAL 1  92      28.351  29.789  33.537  0.00  0.00           H  
ATOM   1400  HA  VAL 1  92      29.470  31.038  31.153  0.00  0.00           H  
ATOM   1401  HB  VAL 1  92      28.940  32.918  32.537  0.00  0.00           H  
ATOM   1402 HG11 VAL 1  92      28.895  31.815  34.817  0.00  0.00           H  
ATOM   1403 HG12 VAL 1  92      30.775  31.790  34.735  0.00  0.00           H  
ATOM   1404 HG13 VAL 1  92      29.813  33.272  34.708  0.00  0.00           H  
ATOM   1405 HG21 VAL 1  92      31.896  32.685  32.554  0.00  0.00           H  
ATOM   1406 HG22 VAL 1  92      30.846  33.363  31.350  0.00  0.00           H  
ATOM   1407 HG23 VAL 1  92      30.890  34.211  32.858  0.00  0.00           H  
ATOM   1408  N   SER 1  93      31.669  30.052  31.588  0.00  0.00           N  
ATOM   1409  CA  SER 1  93      32.849  29.102  31.582  0.00  0.00           C  
ATOM   1410  C   SER 1  93      34.160  29.702  30.907  0.00  0.00           C  
ATOM   1411  O   SER 1  93      34.108  30.239  29.839  0.00  0.00           O  
ATOM   1412  CB  SER 1  93      32.593  27.786  30.949  0.00  0.00           C  
ATOM   1413  OG  SER 1  93      33.810  26.956  30.999  0.00  0.00           O  
ATOM   1414  H   SER 1  93      31.524  30.787  30.911  0.00  0.00           H  
ATOM   1415  HA  SER 1  93      33.188  28.913  32.601  0.00  0.00           H  
ATOM   1416  HB2 SER 1  93      31.750  27.203  31.320  0.00  0.00           H  
ATOM   1417  HB3 SER 1  93      32.268  27.943  29.920  0.00  0.00           H  
ATOM   1418  HG  SER 1  93      33.673  26.165  30.472  0.00  0.00           H  
ATOM   1419  N   ILE 1  94      35.352  29.599  31.591  0.00  0.00           N  
ATOM   1420  CA  ILE 1  94      36.642  30.027  31.052  0.00  0.00           C  
ATOM   1421  C   ILE 1  94      37.312  28.938  30.151  0.00  0.00           C  
ATOM   1422  O   ILE 1  94      37.755  27.865  30.588  0.00  0.00           O  
ATOM   1423  CB  ILE 1  94      37.598  30.359  32.292  0.00  0.00           C  
ATOM   1424  CG1 ILE 1  94      37.050  31.512  33.152  0.00  0.00           C  
ATOM   1425  CG2 ILE 1  94      39.024  30.763  31.914  0.00  0.00           C  
ATOM   1426  CD1 ILE 1  94      37.592  31.552  34.579  0.00  0.00           C  
ATOM   1427  H   ILE 1  94      35.342  29.031  32.426  0.00  0.00           H  
ATOM   1428  HA  ILE 1  94      36.496  31.006  30.594  0.00  0.00           H  
ATOM   1429  HB  ILE 1  94      37.592  29.447  32.889  0.00  0.00           H  
ATOM   1430 HG12 ILE 1  94      37.196  32.471  32.655  0.00  0.00           H  
ATOM   1431 HG13 ILE 1  94      35.965  31.413  33.120  0.00  0.00           H  
ATOM   1432 HG21 ILE 1  94      39.105  31.597  31.217  0.00  0.00           H  
ATOM   1433 HG22 ILE 1  94      39.620  31.082  32.769  0.00  0.00           H  
ATOM   1434 HG23 ILE 1  94      39.488  29.969  31.329  0.00  0.00           H  
ATOM   1435 HD11 ILE 1  94      37.423  30.595  35.073  0.00  0.00           H  
ATOM   1436 HD12 ILE 1  94      38.673  31.691  34.605  0.00  0.00           H  
ATOM   1437 HD13 ILE 1  94      37.106  32.301  35.203  0.00  0.00           H  
ATOM   1438  N   PRO 1  95      37.407  29.219  28.857  0.00  0.00           N  
ATOM   1439  CA  PRO 1  95      37.935  28.249  27.929  0.00  0.00           C  
ATOM   1440  C   PRO 1  95      39.500  27.815  28.194  0.00  0.00           C  
ATOM   1441  O   PRO 1  95      39.788  26.661  28.010  0.00  0.00           O  
ATOM   1442  CB  PRO 1  95      37.828  28.861  26.559  0.00  0.00           C  
ATOM   1443  CG  PRO 1  95      37.686  30.395  26.808  0.00  0.00           C  
ATOM   1444  CD  PRO 1  95      36.895  30.394  28.150  0.00  0.00           C  
ATOM   1445  HA  PRO 1  95      37.363  27.322  27.984  0.00  0.00           H  
ATOM   1446  HB2 PRO 1  95      38.690  28.675  25.919  0.00  0.00           H  
ATOM   1447  HB3 PRO 1  95      36.915  28.578  26.034  0.00  0.00           H  
ATOM   1448  HG2 PRO 1  95      38.636  30.896  26.991  0.00  0.00           H  
ATOM   1449  HG3 PRO 1  95      37.125  30.882  26.011  0.00  0.00           H  
ATOM   1450  HD2 PRO 1  95      37.142  31.323  28.663  0.00  0.00           H  
ATOM   1451  HD3 PRO 1  95      35.826  30.245  27.997  0.00  0.00           H  
ATOM   1452  N   HIS 1  96      40.275  28.682  28.774  0.00  0.00           N  
ATOM   1453  CA  HIS 1  96      41.594  28.430  29.285  0.00  0.00           C  
ATOM   1454  C   HIS 1  96      41.682  28.322  30.797  0.00  0.00           C  
ATOM   1455  O   HIS 1  96      42.285  29.109  31.464  0.00  0.00           O  
ATOM   1456  CB  HIS 1  96      42.534  29.447  28.620  0.00  0.00           C  
ATOM   1457  CG  HIS 1  96      42.251  29.690  27.163  0.00  0.00           C  
ATOM   1458  ND1 HIS 1  96      42.017  28.770  26.225  0.00  0.00           N  
ATOM   1459  CD2 HIS 1  96      42.012  30.930  26.627  0.00  0.00           C  
ATOM   1460  CE1 HIS 1  96      41.894  29.345  24.989  0.00  0.00           C  
ATOM   1461  NE2 HIS 1  96      41.904  30.691  25.304  0.00  0.00           N  
ATOM   1462  H   HIS 1  96      39.918  29.627  28.757  0.00  0.00           H  
ATOM   1463  HA  HIS 1  96      41.918  27.441  28.963  0.00  0.00           H  
ATOM   1464  HB2 HIS 1  96      42.491  30.422  29.106  0.00  0.00           H  
ATOM   1465  HB3 HIS 1  96      43.556  29.090  28.747  0.00  0.00           H  
ATOM   1466  HD1 HIS 1  96      41.768  27.801  26.364  0.00  0.00           H  
ATOM   1467  HD2 HIS 1  96      41.936  31.918  27.056  0.00  0.00           H  
ATOM   1468  HE1 HIS 1  96      41.731  28.961  23.993  0.00  0.00           H  
ATOM   1469  HE2 HIS 1  96      41.773  31.339  24.540  0.00  0.00           H  
ATOM   1470  N   GLY 1  97      40.805  27.427  31.342  0.00  0.00           N  
ATOM   1471  CA  GLY 1  97      40.375  27.324  32.710  0.00  0.00           C  
ATOM   1472  C   GLY 1  97      40.296  25.891  33.362  0.00  0.00           C  
ATOM   1473  O   GLY 1  97      40.788  24.930  32.793  0.00  0.00           O  
ATOM   1474  H   GLY 1  97      40.599  26.705  30.667  0.00  0.00           H  
ATOM   1475  HA2 GLY 1  97      40.879  28.040  33.358  0.00  0.00           H  
ATOM   1476  HA3 GLY 1  97      39.339  27.664  32.697  0.00  0.00           H  
ATOM   1477  N   PRO 1  98      39.566  25.742  34.502  0.00  0.00           N  
ATOM   1478  CA  PRO 1  98      39.310  24.432  35.188  0.00  0.00           C  
ATOM   1479  C   PRO 1  98      38.558  23.380  34.356  0.00  0.00           C  
ATOM   1480  O   PRO 1  98      38.322  22.262  34.866  0.00  0.00           O  
ATOM   1481  CB  PRO 1  98      38.484  24.765  36.476  0.00  0.00           C  
ATOM   1482  CG  PRO 1  98      37.828  26.095  36.100  0.00  0.00           C  
ATOM   1483  CD  PRO 1  98      38.863  26.830  35.158  0.00  0.00           C  
ATOM   1484  HA  PRO 1  98      40.273  24.017  35.486  0.00  0.00           H  
ATOM   1485  HB2 PRO 1  98      37.795  24.026  36.885  0.00  0.00           H  
ATOM   1486  HB3 PRO 1  98      39.112  25.007  37.334  0.00  0.00           H  
ATOM   1487  HG2 PRO 1  98      36.927  25.965  35.501  0.00  0.00           H  
ATOM   1488  HG3 PRO 1  98      37.517  26.737  36.924  0.00  0.00           H  
ATOM   1489  HD2 PRO 1  98      38.369  27.586  34.548  0.00  0.00           H  
ATOM   1490  HD3 PRO 1  98      39.558  27.421  35.756  0.00  0.00           H  
ATOM   1491  N   ASN 1  99      38.248  23.563  33.102  0.00  0.00           N  
ATOM   1492  CA  ASN 1  99      37.519  22.667  32.199  0.00  0.00           C  
ATOM   1493  C   ASN 1  99      36.072  22.308  32.807  0.00  0.00           C  
ATOM   1494  O   ASN 1  99      35.653  21.186  32.681  0.00  0.00           O  
ATOM   1495  CB  ASN 1  99      38.375  21.459  31.875  0.00  0.00           C  
ATOM   1496  CG  ASN 1  99      37.909  20.538  30.690  0.00  0.00           C  
ATOM   1497  OD1 ASN 1  99      37.380  21.022  29.655  0.00  0.00           O  
ATOM   1498  ND2 ASN 1  99      38.139  19.223  30.781  0.00  0.00           N  
ATOM   1499  H   ASN 1  99      38.401  24.495  32.743  0.00  0.00           H  
ATOM   1500  HA  ASN 1  99      37.224  23.197  31.293  0.00  0.00           H  
ATOM   1501  HB2 ASN 1  99      39.384  21.738  31.570  0.00  0.00           H  
ATOM   1502  HB3 ASN 1  99      38.509  20.912  32.808  0.00  0.00           H  
ATOM   1503 HD21 ASN 1  99      37.603  18.661  30.136  0.00  0.00           H  
ATOM   1504 HD22 ASN 1  99      38.593  18.890  31.619  0.00  0.00           H  
ATOM   1505  N   VAL 1 100      35.454  23.292  33.452  0.00  0.00           N  
ATOM   1506  CA  VAL 1 100      34.117  23.215  34.000  0.00  0.00           C  
ATOM   1507  C   VAL 1 100      33.364  24.560  34.032  0.00  0.00           C  
ATOM   1508  O   VAL 1 100      34.001  25.578  34.017  0.00  0.00           O  
ATOM   1509  CB  VAL 1 100      34.012  22.607  35.391  0.00  0.00           C  
ATOM   1510  CG1 VAL 1 100      34.660  21.203  35.564  0.00  0.00           C  
ATOM   1511  CG2 VAL 1 100      34.675  23.482  36.466  0.00  0.00           C  
ATOM   1512  H   VAL 1 100      35.867  24.214  33.439  0.00  0.00           H  
ATOM   1513  HA  VAL 1 100      33.510  22.646  33.296  0.00  0.00           H  
ATOM   1514  HB  VAL 1 100      32.942  22.479  35.555  0.00  0.00           H  
ATOM   1515 HG11 VAL 1 100      35.724  21.226  35.328  0.00  0.00           H  
ATOM   1516 HG12 VAL 1 100      34.575  20.801  36.574  0.00  0.00           H  
ATOM   1517 HG13 VAL 1 100      34.154  20.588  34.820  0.00  0.00           H  
ATOM   1518 HG21 VAL 1 100      35.761  23.502  36.382  0.00  0.00           H  
ATOM   1519 HG22 VAL 1 100      34.121  24.409  36.317  0.00  0.00           H  
ATOM   1520 HG23 VAL 1 100      34.504  23.016  37.437  0.00  0.00           H  
ATOM   1521  N   THR 1 101      32.080  24.494  34.021  0.00  0.00           N  
ATOM   1522  CA  THR 1 101      31.143  25.578  33.951  0.00  0.00           C  
ATOM   1523  C   THR 1 101      30.727  26.054  35.394  0.00  0.00           C  
ATOM   1524  O   THR 1 101      30.768  25.254  36.358  0.00  0.00           O  
ATOM   1525  CB  THR 1 101      30.008  25.090  33.022  0.00  0.00           C  
ATOM   1526  OG1 THR 1 101      30.514  24.903  31.725  0.00  0.00           O  
ATOM   1527  CG2 THR 1 101      28.838  26.167  32.956  0.00  0.00           C  
ATOM   1528  H   THR 1 101      31.752  23.546  34.137  0.00  0.00           H  
ATOM   1529  HA  THR 1 101      31.701  26.397  33.499  0.00  0.00           H  
ATOM   1530  HB  THR 1 101      29.422  24.231  33.348  0.00  0.00           H  
ATOM   1531  HG1 THR 1 101      31.160  24.194  31.686  0.00  0.00           H  
ATOM   1532 HG21 THR 1 101      28.113  26.101  33.767  0.00  0.00           H  
ATOM   1533 HG22 THR 1 101      29.279  27.159  32.857  0.00  0.00           H  
ATOM   1534 HG23 THR 1 101      28.164  25.926  32.134  0.00  0.00           H  
ATOM   1535  N   VAL 1 102      30.092  27.178  35.595  0.00  0.00           N  
ATOM   1536  CA  VAL 1 102      29.486  27.797  36.767  0.00  0.00           C  
ATOM   1537  C   VAL 1 102      28.252  28.546  36.412  0.00  0.00           C  
ATOM   1538  O   VAL 1 102      28.347  29.270  35.457  0.00  0.00           O  
ATOM   1539  CB  VAL 1 102      30.478  28.602  37.578  0.00  0.00           C  
ATOM   1540  CG1 VAL 1 102      31.266  29.678  36.836  0.00  0.00           C  
ATOM   1541  CG2 VAL 1 102      29.781  29.194  38.795  0.00  0.00           C  
ATOM   1542  H   VAL 1 102      30.223  27.779  34.794  0.00  0.00           H  
ATOM   1543  HA  VAL 1 102      29.232  26.917  37.358  0.00  0.00           H  
ATOM   1544  HB  VAL 1 102      31.214  27.921  38.006  0.00  0.00           H  
ATOM   1545 HG11 VAL 1 102      31.502  29.354  35.822  0.00  0.00           H  
ATOM   1546 HG12 VAL 1 102      30.671  30.540  36.535  0.00  0.00           H  
ATOM   1547 HG13 VAL 1 102      32.138  30.014  37.398  0.00  0.00           H  
ATOM   1548 HG21 VAL 1 102      29.189  30.019  38.400  0.00  0.00           H  
ATOM   1549 HG22 VAL 1 102      29.150  28.570  39.427  0.00  0.00           H  
ATOM   1550 HG23 VAL 1 102      30.584  29.631  39.388  0.00  0.00           H  
ATOM   1551  N   ARG 1 103      27.148  28.495  37.186  0.00  0.00           N  
ATOM   1552  CA  ARG 1 103      25.994  29.373  36.912  0.00  0.00           C  
ATOM   1553  C   ARG 1 103      26.077  30.550  37.852  0.00  0.00           C  
ATOM   1554  O   ARG 1 103      25.633  30.330  38.997  0.00  0.00           O  
ATOM   1555  CB  ARG 1 103      24.696  28.574  37.037  0.00  0.00           C  
ATOM   1556  CG  ARG 1 103      23.418  29.286  36.583  0.00  0.00           C  
ATOM   1557  CD  ARG 1 103      22.035  28.533  36.633  0.00  0.00           C  
ATOM   1558  NE  ARG 1 103      21.777  27.478  35.668  0.00  0.00           N  
ATOM   1559  CZ  ARG 1 103      20.786  27.399  34.711  0.00  0.00           C  
ATOM   1560  NH1 ARG 1 103      20.063  28.453  34.379  0.00  0.00           N  
ATOM   1561  NH2 ARG 1 103      20.478  26.266  34.171  0.00  0.00           N  
ATOM   1562  H   ARG 1 103      27.218  27.819  37.934  0.00  0.00           H  
ATOM   1563  HA  ARG 1 103      25.994  29.667  35.862  0.00  0.00           H  
ATOM   1564  HB2 ARG 1 103      24.784  27.647  36.471  0.00  0.00           H  
ATOM   1565  HB3 ARG 1 103      24.572  28.314  38.088  0.00  0.00           H  
ATOM   1566  HG2 ARG 1 103      23.304  30.196  37.172  0.00  0.00           H  
ATOM   1567  HG3 ARG 1 103      23.500  29.600  35.542  0.00  0.00           H  
ATOM   1568  HD2 ARG 1 103      21.876  28.171  37.649  0.00  0.00           H  
ATOM   1569  HD3 ARG 1 103      21.374  29.358  36.370  0.00  0.00           H  
ATOM   1570  HE  ARG 1 103      22.277  26.615  35.829  0.00  0.00           H  
ATOM   1571 HH11 ARG 1 103      19.402  28.466  33.616  0.00  0.00           H  
ATOM   1572 HH12 ARG 1 103      20.224  29.322  34.868  0.00  0.00           H  
ATOM   1573 HH21 ARG 1 103      19.739  26.284  33.483  0.00  0.00           H  
ATOM   1574 HH22 ARG 1 103      21.140  25.520  34.328  0.00  0.00           H  
ATOM   1575  N   ALA 1 104      26.548  31.674  37.459  0.00  0.00           N  
ATOM   1576  CA  ALA 1 104      26.959  32.758  38.399  0.00  0.00           C  
ATOM   1577  C   ALA 1 104      26.051  33.965  38.382  0.00  0.00           C  
ATOM   1578  O   ALA 1 104      25.362  34.168  37.374  0.00  0.00           O  
ATOM   1579  CB  ALA 1 104      28.391  33.156  38.010  0.00  0.00           C  
ATOM   1580  H   ALA 1 104      26.833  31.833  36.503  0.00  0.00           H  
ATOM   1581  HA  ALA 1 104      26.975  32.444  39.442  0.00  0.00           H  
ATOM   1582  HB1 ALA 1 104      28.929  32.249  38.288  0.00  0.00           H  
ATOM   1583  HB2 ALA 1 104      28.534  33.366  36.950  0.00  0.00           H  
ATOM   1584  HB3 ALA 1 104      28.772  33.968  38.629  0.00  0.00           H  
ATOM   1585  N   ASN 1 105      25.949  34.671  39.490  0.00  0.00           N  
ATOM   1586  CA  ASN 1 105      25.174  35.834  39.657  0.00  0.00           C  
ATOM   1587  C   ASN 1 105      25.902  36.983  38.894  0.00  0.00           C  
ATOM   1588  O   ASN 1 105      27.107  37.047  38.961  0.00  0.00           O  
ATOM   1589  CB  ASN 1 105      24.923  36.255  41.166  0.00  0.00           C  
ATOM   1590  CG  ASN 1 105      24.241  35.178  41.961  0.00  0.00           C  
ATOM   1591  OD1 ASN 1 105      23.061  34.845  41.695  0.00  0.00           O  
ATOM   1592  ND2 ASN 1 105      24.881  34.572  42.943  0.00  0.00           N  
ATOM   1593  H   ASN 1 105      26.642  34.435  40.185  0.00  0.00           H  
ATOM   1594  HA  ASN 1 105      24.214  35.675  39.168  0.00  0.00           H  
ATOM   1595  HB2 ASN 1 105      25.892  36.461  41.619  0.00  0.00           H  
ATOM   1596  HB3 ASN 1 105      24.377  37.195  41.084  0.00  0.00           H  
ATOM   1597 HD21 ASN 1 105      24.358  34.157  43.701  0.00  0.00           H  
ATOM   1598 HD22 ASN 1 105      25.827  34.831  43.184  0.00  0.00           H  
ATOM   1599  N   ILE 1 106      25.205  37.835  38.102  0.00  0.00           N  
ATOM   1600  CA  ILE 1 106      25.755  38.792  37.176  0.00  0.00           C  
ATOM   1601  C   ILE 1 106      25.031  40.200  37.388  0.00  0.00           C  
ATOM   1602  O   ILE 1 106      23.811  40.366  37.220  0.00  0.00           O  
ATOM   1603  CB  ILE 1 106      25.420  38.264  35.752  0.00  0.00           C  
ATOM   1604  CG1 ILE 1 106      25.531  36.750  35.510  0.00  0.00           C  
ATOM   1605  CG2 ILE 1 106      26.199  39.108  34.815  0.00  0.00           C  
ATOM   1606  CD1 ILE 1 106      25.332  36.293  34.088  0.00  0.00           C  
ATOM   1607  H   ILE 1 106      24.217  37.698  37.945  0.00  0.00           H  
ATOM   1608  HA  ILE 1 106      26.839  38.862  37.084  0.00  0.00           H  
ATOM   1609  HB  ILE 1 106      24.399  38.606  35.584  0.00  0.00           H  
ATOM   1610 HG12 ILE 1 106      26.510  36.373  35.806  0.00  0.00           H  
ATOM   1611 HG13 ILE 1 106      24.796  36.192  36.090  0.00  0.00           H  
ATOM   1612 HG21 ILE 1 106      27.240  38.784  34.801  0.00  0.00           H  
ATOM   1613 HG22 ILE 1 106      25.808  39.216  33.803  0.00  0.00           H  
ATOM   1614 HG23 ILE 1 106      26.250  40.153  35.119  0.00  0.00           H  
ATOM   1615 HD11 ILE 1 106      24.379  36.623  33.676  0.00  0.00           H  
ATOM   1616 HD12 ILE 1 106      25.983  36.739  33.336  0.00  0.00           H  
ATOM   1617 HD13 ILE 1 106      25.384  35.210  33.982  0.00  0.00           H  
ATOM   1618  N   ALA 1 107      25.830  41.258  37.595  0.00  0.00           N  
ATOM   1619  CA  ALA 1 107      25.401  42.620  37.414  0.00  0.00           C  
ATOM   1620  C   ALA 1 107      25.546  42.981  35.910  0.00  0.00           C  
ATOM   1621  O   ALA 1 107      26.538  43.486  35.477  0.00  0.00           O  
ATOM   1622  CB  ALA 1 107      26.011  43.600  38.350  0.00  0.00           C  
ATOM   1623  H   ALA 1 107      26.814  41.037  37.541  0.00  0.00           H  
ATOM   1624  HA  ALA 1 107      24.341  42.751  37.631  0.00  0.00           H  
ATOM   1625  HB1 ALA 1 107      25.997  43.325  39.405  0.00  0.00           H  
ATOM   1626  HB2 ALA 1 107      27.068  43.654  38.092  0.00  0.00           H  
ATOM   1627  HB3 ALA 1 107      25.492  44.543  38.181  0.00  0.00           H  
ATOM   1628  N   ALA 1 108      24.481  42.741  35.125  0.00  0.00           N  
ATOM   1629  CA  ALA 1 108      24.316  43.117  33.728  0.00  0.00           C  
ATOM   1630  C   ALA 1 108      24.124  44.635  33.606  0.00  0.00           C  
ATOM   1631  O   ALA 1 108      23.191  45.119  34.168  0.00  0.00           O  
ATOM   1632  CB  ALA 1 108      23.131  42.356  33.110  0.00  0.00           C  
ATOM   1633  H   ALA 1 108      23.680  42.230  35.468  0.00  0.00           H  
ATOM   1634  HA  ALA 1 108      25.244  42.799  33.253  0.00  0.00           H  
ATOM   1635  HB1 ALA 1 108      23.282  41.280  33.192  0.00  0.00           H  
ATOM   1636  HB2 ALA 1 108      22.208  42.809  33.471  0.00  0.00           H  
ATOM   1637  HB3 ALA 1 108      23.110  42.591  32.046  0.00  0.00           H  
ATOM   1638  N   ILE 1 109      25.086  45.413  33.073  0.00  0.00           N  
ATOM   1639  CA  ILE 1 109      25.203  46.856  33.238  0.00  0.00           C  
ATOM   1640  C   ILE 1 109      24.628  47.454  32.001  0.00  0.00           C  
ATOM   1641  O   ILE 1 109      25.125  47.168  30.913  0.00  0.00           O  
ATOM   1642  CB  ILE 1 109      26.660  47.314  33.495  0.00  0.00           C  
ATOM   1643  CG1 ILE 1 109      27.379  46.504  34.494  0.00  0.00           C  
ATOM   1644  CG2 ILE 1 109      26.508  48.699  34.071  0.00  0.00           C  
ATOM   1645  CD1 ILE 1 109      28.789  46.955  34.684  0.00  0.00           C  
ATOM   1646  H   ILE 1 109      25.891  44.987  32.636  0.00  0.00           H  
ATOM   1647  HA  ILE 1 109      24.594  47.198  34.075  0.00  0.00           H  
ATOM   1648  HB  ILE 1 109      27.227  47.415  32.569  0.00  0.00           H  
ATOM   1649 HG12 ILE 1 109      26.928  46.610  35.480  0.00  0.00           H  
ATOM   1650 HG13 ILE 1 109      27.285  45.422  34.398  0.00  0.00           H  
ATOM   1651 HG21 ILE 1 109      25.757  49.331  33.597  0.00  0.00           H  
ATOM   1652 HG22 ILE 1 109      26.165  48.702  35.105  0.00  0.00           H  
ATOM   1653 HG23 ILE 1 109      27.456  49.238  34.092  0.00  0.00           H  
ATOM   1654 HD11 ILE 1 109      29.290  46.980  33.716  0.00  0.00           H  
ATOM   1655 HD12 ILE 1 109      28.814  47.898  35.230  0.00  0.00           H  
ATOM   1656 HD13 ILE 1 109      29.274  46.344  35.445  0.00  0.00           H  
ATOM   1657  N   THR 1 110      23.598  48.292  32.171  0.00  0.00           N  
ATOM   1658  CA  THR 1 110      22.946  48.787  30.932  0.00  0.00           C  
ATOM   1659  C   THR 1 110      23.149  50.248  30.624  0.00  0.00           C  
ATOM   1660  O   THR 1 110      23.057  50.700  29.487  0.00  0.00           O  
ATOM   1661  CB  THR 1 110      21.438  48.516  30.918  0.00  0.00           C  
ATOM   1662  OG1 THR 1 110      20.845  49.120  32.068  0.00  0.00           O  
ATOM   1663  CG2 THR 1 110      21.162  47.027  31.041  0.00  0.00           C  
ATOM   1664  H   THR 1 110      23.283  48.550  33.096  0.00  0.00           H  
ATOM   1665  HA  THR 1 110      23.291  48.235  30.057  0.00  0.00           H  
ATOM   1666  HB  THR 1 110      20.985  48.951  30.028  0.00  0.00           H  
ATOM   1667  HG1 THR 1 110      20.429  49.906  31.706  0.00  0.00           H  
ATOM   1668 HG21 THR 1 110      20.090  46.829  31.045  0.00  0.00           H  
ATOM   1669 HG22 THR 1 110      21.359  46.536  30.088  0.00  0.00           H  
ATOM   1670 HG23 THR 1 110      21.711  46.497  31.818  0.00  0.00           H  
ATOM   1671  N   GLU 1 111      23.649  50.929  31.606  0.00  0.00           N  
ATOM   1672  CA  GLU 1 111      23.987  52.317  31.531  0.00  0.00           C  
ATOM   1673  C   GLU 1 111      25.153  52.571  32.512  0.00  0.00           C  
ATOM   1674  O   GLU 1 111      25.097  52.177  33.656  0.00  0.00           O  
ATOM   1675  CB  GLU 1 111      22.844  53.336  31.790  0.00  0.00           C  
ATOM   1676  CG  GLU 1 111      23.190  54.715  31.437  0.00  0.00           C  
ATOM   1677  CD  GLU 1 111      21.878  55.500  31.520  0.00  0.00           C  
ATOM   1678  OE1 GLU 1 111      21.122  55.316  30.569  0.00  0.00           O  
ATOM   1679  OE2 GLU 1 111      21.485  56.192  32.504  0.00  0.00           O  
ATOM   1680  H   GLU 1 111      23.716  50.386  32.455  0.00  0.00           H  
ATOM   1681  HA  GLU 1 111      24.374  52.506  30.529  0.00  0.00           H  
ATOM   1682  HB2 GLU 1 111      22.051  53.090  31.084  0.00  0.00           H  
ATOM   1683  HB3 GLU 1 111      22.538  53.226  32.830  0.00  0.00           H  
ATOM   1684  HG2 GLU 1 111      23.987  55.178  32.020  0.00  0.00           H  
ATOM   1685  HG3 GLU 1 111      23.460  54.757  30.382  0.00  0.00           H  
ATOM   1686  N   SER 1 112      26.237  53.208  32.079  0.00  0.00           N  
ATOM   1687  CA  SER 1 112      27.416  53.517  32.993  0.00  0.00           C  
ATOM   1688  C   SER 1 112      27.962  54.889  32.542  0.00  0.00           C  
ATOM   1689  O   SER 1 112      27.285  55.612  31.810  0.00  0.00           O  
ATOM   1690  CB  SER 1 112      28.491  52.456  32.954  0.00  0.00           C  
ATOM   1691  OG  SER 1 112      29.076  52.326  31.655  0.00  0.00           O  
ATOM   1692  H   SER 1 112      26.211  53.609  31.152  0.00  0.00           H  
ATOM   1693  HA  SER 1 112      27.073  53.807  33.986  0.00  0.00           H  
ATOM   1694  HB2 SER 1 112      29.260  52.753  33.666  0.00  0.00           H  
ATOM   1695  HB3 SER 1 112      28.103  51.506  33.321  0.00  0.00           H  
ATOM   1696  HG  SER 1 112      28.396  52.055  31.034  0.00  0.00           H  
ATOM   1697  N   ASP 1 113      29.145  55.250  33.167  0.00  0.00           N  
ATOM   1698  CA  ASP 1 113      30.080  56.390  32.869  0.00  0.00           C  
ATOM   1699  C   ASP 1 113      31.324  56.171  33.702  0.00  0.00           C  
ATOM   1700  O   ASP 1 113      31.392  55.790  34.811  0.00  0.00           O  
ATOM   1701  CB  ASP 1 113      29.494  57.801  33.114  0.00  0.00           C  
ATOM   1702  CG  ASP 1 113      30.272  58.969  32.389  0.00  0.00           C  
ATOM   1703  OD1 ASP 1 113      30.253  60.084  32.965  0.00  0.00           O  
ATOM   1704  OD2 ASP 1 113      31.052  58.686  31.449  0.00  0.00           O  
ATOM   1705  H   ASP 1 113      29.401  54.585  33.883  0.00  0.00           H  
ATOM   1706  HA  ASP 1 113      30.384  56.278  31.828  0.00  0.00           H  
ATOM   1707  HB2 ASP 1 113      28.447  57.911  32.829  0.00  0.00           H  
ATOM   1708  HB3 ASP 1 113      29.552  57.995  34.185  0.00  0.00           H  
ATOM   1709  N   LYS 1 114      32.470  56.410  32.971  0.00  0.00           N  
ATOM   1710  CA  LYS 1 114      33.871  56.200  33.310  0.00  0.00           C  
ATOM   1711  C   LYS 1 114      34.186  54.828  33.849  0.00  0.00           C  
ATOM   1712  O   LYS 1 114      35.140  54.587  34.625  0.00  0.00           O  
ATOM   1713  CB  LYS 1 114      34.419  57.225  34.287  0.00  0.00           C  
ATOM   1714  CG  LYS 1 114      34.040  58.692  33.928  0.00  0.00           C  
ATOM   1715  CD  LYS 1 114      34.552  59.027  32.549  0.00  0.00           C  
ATOM   1716  CE  LYS 1 114      34.254  60.466  32.066  0.00  0.00           C  
ATOM   1717  NZ  LYS 1 114      32.825  60.833  32.022  0.00  0.00           N  
ATOM   1718  H   LYS 1 114      32.234  56.627  32.013  0.00  0.00           H  
ATOM   1719  HA  LYS 1 114      34.323  56.261  32.320  0.00  0.00           H  
ATOM   1720  HB2 LYS 1 114      33.958  57.030  35.255  0.00  0.00           H  
ATOM   1721  HB3 LYS 1 114      35.502  57.177  34.400  0.00  0.00           H  
ATOM   1722  HG2 LYS 1 114      32.964  58.870  33.952  0.00  0.00           H  
ATOM   1723  HG3 LYS 1 114      34.565  59.245  34.706  0.00  0.00           H  
ATOM   1724  HD2 LYS 1 114      35.638  58.941  32.581  0.00  0.00           H  
ATOM   1725  HD3 LYS 1 114      34.171  58.309  31.822  0.00  0.00           H  
ATOM   1726  HE2 LYS 1 114      34.810  61.098  32.758  0.00  0.00           H  
ATOM   1727  HE3 LYS 1 114      34.702  60.619  31.084  0.00  0.00           H  
ATOM   1728  HZ1 LYS 1 114      32.733  61.545  31.312  0.00  0.00           H  
ATOM   1729  HZ2 LYS 1 114      32.211  60.064  31.794  0.00  0.00           H  
ATOM   1730  HZ3 LYS 1 114      32.432  61.104  32.912  0.00  0.00           H  
ATOM   1731  N   PHE 1 115      33.321  53.846  33.491  0.00  0.00           N  
ATOM   1732  CA  PHE 1 115      33.505  52.474  33.855  0.00  0.00           C  
ATOM   1733  C   PHE 1 115      34.310  51.712  32.786  0.00  0.00           C  
ATOM   1734  O   PHE 1 115      35.179  51.008  33.066  0.00  0.00           O  
ATOM   1735  CB  PHE 1 115      32.169  51.748  34.122  0.00  0.00           C  
ATOM   1736  CG  PHE 1 115      32.190  50.376  34.706  0.00  0.00           C  
ATOM   1737  CD1 PHE 1 115      32.021  50.132  36.044  0.00  0.00           C  
ATOM   1738  CD2 PHE 1 115      32.423  49.310  33.770  0.00  0.00           C  
ATOM   1739  CE1 PHE 1 115      32.019  48.781  36.488  0.00  0.00           C  
ATOM   1740  CE2 PHE 1 115      32.601  48.036  34.254  0.00  0.00           C  
ATOM   1741  CZ  PHE 1 115      32.282  47.754  35.553  0.00  0.00           C  
ATOM   1742  H   PHE 1 115      32.591  54.040  32.820  0.00  0.00           H  
ATOM   1743  HA  PHE 1 115      34.155  52.456  34.730  0.00  0.00           H  
ATOM   1744  HB2 PHE 1 115      31.592  52.381  34.796  0.00  0.00           H  
ATOM   1745  HB3 PHE 1 115      31.525  51.631  33.251  0.00  0.00           H  
ATOM   1746  HD1 PHE 1 115      31.904  50.958  36.730  0.00  0.00           H  
ATOM   1747  HD2 PHE 1 115      32.587  49.601  32.743  0.00  0.00           H  
ATOM   1748  HE1 PHE 1 115      31.815  48.573  37.527  0.00  0.00           H  
ATOM   1749  HE2 PHE 1 115      32.848  47.203  33.613  0.00  0.00           H  
ATOM   1750  HZ  PHE 1 115      32.279  46.727  35.886  0.00  0.00           H  
ATOM   1751  N   PHE 1 116      34.173  52.003  31.471  0.00  0.00           N  
ATOM   1752  CA  PHE 1 116      34.882  51.314  30.318  0.00  0.00           C  
ATOM   1753  C   PHE 1 116      36.073  52.265  29.859  0.00  0.00           C  
ATOM   1754  O   PHE 1 116      35.984  53.434  30.141  0.00  0.00           O  
ATOM   1755  CB  PHE 1 116      33.957  50.868  29.131  0.00  0.00           C  
ATOM   1756  CG  PHE 1 116      32.872  49.815  29.534  0.00  0.00           C  
ATOM   1757  CD1 PHE 1 116      33.137  48.461  29.479  0.00  0.00           C  
ATOM   1758  CD2 PHE 1 116      31.597  50.280  30.081  0.00  0.00           C  
ATOM   1759  CE1 PHE 1 116      32.213  47.466  29.908  0.00  0.00           C  
ATOM   1760  CE2 PHE 1 116      30.644  49.313  30.410  0.00  0.00           C  
ATOM   1761  CZ  PHE 1 116      30.890  47.949  30.345  0.00  0.00           C  
ATOM   1762  H   PHE 1 116      33.395  52.631  31.330  0.00  0.00           H  
ATOM   1763  HA  PHE 1 116      35.292  50.401  30.750  0.00  0.00           H  
ATOM   1764  HB2 PHE 1 116      33.516  51.792  28.756  0.00  0.00           H  
ATOM   1765  HB3 PHE 1 116      34.623  50.433  28.386  0.00  0.00           H  
ATOM   1766  HD1 PHE 1 116      34.074  48.054  29.129  0.00  0.00           H  
ATOM   1767  HD2 PHE 1 116      31.324  51.306  29.881  0.00  0.00           H  
ATOM   1768  HE1 PHE 1 116      32.441  46.410  29.905  0.00  0.00           H  
ATOM   1769  HE2 PHE 1 116      29.719  49.614  30.880  0.00  0.00           H  
ATOM   1770  HZ  PHE 1 116      30.185  47.232  30.738  0.00  0.00           H  
ATOM   1771  N   ILE 1 117      37.054  51.736  29.124  0.00  0.00           N  
ATOM   1772  CA  ILE 1 117      38.158  52.503  28.636  0.00  0.00           C  
ATOM   1773  C   ILE 1 117      38.328  51.991  27.108  0.00  0.00           C  
ATOM   1774  O   ILE 1 117      38.541  50.809  26.897  0.00  0.00           O  
ATOM   1775  CB  ILE 1 117      39.393  52.413  29.488  0.00  0.00           C  
ATOM   1776  CG1 ILE 1 117      39.295  53.102  30.891  0.00  0.00           C  
ATOM   1777  CG2 ILE 1 117      40.674  52.828  28.702  0.00  0.00           C  
ATOM   1778  CD1 ILE 1 117      40.244  52.441  31.982  0.00  0.00           C  
ATOM   1779  H   ILE 1 117      36.951  50.751  28.927  0.00  0.00           H  
ATOM   1780  HA  ILE 1 117      37.871  53.555  28.632  0.00  0.00           H  
ATOM   1781  HB  ILE 1 117      39.566  51.372  29.758  0.00  0.00           H  
ATOM   1782 HG12 ILE 1 117      39.502  54.169  30.800  0.00  0.00           H  
ATOM   1783 HG13 ILE 1 117      38.265  52.930  31.203  0.00  0.00           H  
ATOM   1784 HG21 ILE 1 117      40.944  52.136  27.905  0.00  0.00           H  
ATOM   1785 HG22 ILE 1 117      40.363  53.822  28.380  0.00  0.00           H  
ATOM   1786 HG23 ILE 1 117      41.627  52.897  29.227  0.00  0.00           H  
ATOM   1787 HD11 ILE 1 117      40.053  53.002  32.897  0.00  0.00           H  
ATOM   1788 HD12 ILE 1 117      40.064  51.404  32.265  0.00  0.00           H  
ATOM   1789 HD13 ILE 1 117      41.264  52.553  31.614  0.00  0.00           H  
ATOM   1790  N   ASN 1 118      38.467  52.937  26.214  0.00  0.00           N  
ATOM   1791  CA  ASN 1 118      38.824  52.708  24.841  0.00  0.00           C  
ATOM   1792  C   ASN 1 118      40.211  52.124  24.537  0.00  0.00           C  
ATOM   1793  O   ASN 1 118      41.238  52.586  25.014  0.00  0.00           O  
ATOM   1794  CB  ASN 1 118      38.774  54.131  24.173  0.00  0.00           C  
ATOM   1795  CG  ASN 1 118      38.700  54.061  22.649  0.00  0.00           C  
ATOM   1796  OD1 ASN 1 118      38.549  53.040  22.020  0.00  0.00           O  
ATOM   1797  ND2 ASN 1 118      38.725  55.160  21.960  0.00  0.00           N  
ATOM   1798  H   ASN 1 118      38.269  53.882  26.508  0.00  0.00           H  
ATOM   1799  HA  ASN 1 118      37.999  52.166  24.378  0.00  0.00           H  
ATOM   1800  HB2 ASN 1 118      37.856  54.645  24.457  0.00  0.00           H  
ATOM   1801  HB3 ASN 1 118      39.626  54.766  24.415  0.00  0.00           H  
ATOM   1802 HD21 ASN 1 118      38.686  54.950  20.973  0.00  0.00           H  
ATOM   1803 HD22 ASN 1 118      38.763  56.041  22.451  0.00  0.00           H  
ATOM   1804  N   GLY 1 119      40.236  51.194  23.620  0.00  0.00           N  
ATOM   1805  CA  GLY 1 119      41.335  50.453  23.235  0.00  0.00           C  
ATOM   1806  C   GLY 1 119      41.749  49.316  24.194  0.00  0.00           C  
ATOM   1807  O   GLY 1 119      42.650  48.622  23.849  0.00  0.00           O  
ATOM   1808  H   GLY 1 119      39.380  50.985  23.125  0.00  0.00           H  
ATOM   1809  HA2 GLY 1 119      41.098  49.908  22.322  0.00  0.00           H  
ATOM   1810  HA3 GLY 1 119      42.218  51.044  22.990  0.00  0.00           H  
ATOM   1811  N   SER 1 120      41.142  49.146  25.407  0.00  0.00           N  
ATOM   1812  CA  SER 1 120      41.557  48.151  26.431  0.00  0.00           C  
ATOM   1813  C   SER 1 120      41.051  46.689  26.202  0.00  0.00           C  
ATOM   1814  O   SER 1 120      41.410  45.804  26.972  0.00  0.00           O  
ATOM   1815  CB  SER 1 120      40.890  48.605  27.721  0.00  0.00           C  
ATOM   1816  OG  SER 1 120      39.517  48.275  27.656  0.00  0.00           O  
ATOM   1817  H   SER 1 120      40.447  49.822  25.689  0.00  0.00           H  
ATOM   1818  HA  SER 1 120      42.624  48.140  26.651  0.00  0.00           H  
ATOM   1819  HB2 SER 1 120      41.285  47.917  28.468  0.00  0.00           H  
ATOM   1820  HB3 SER 1 120      41.046  49.680  27.807  0.00  0.00           H  
ATOM   1821  HG  SER 1 120      39.034  49.043  27.341  0.00  0.00           H  
ATOM   1822  N   ASN 1 121      40.179  46.498  25.162  0.00  0.00           N  
ATOM   1823  CA  ASN 1 121      39.709  45.248  24.690  0.00  0.00           C  
ATOM   1824  C   ASN 1 121      38.973  44.333  25.633  0.00  0.00           C  
ATOM   1825  O   ASN 1 121      38.920  43.124  25.369  0.00  0.00           O  
ATOM   1826  CB  ASN 1 121      40.815  44.653  23.715  0.00  0.00           C  
ATOM   1827  CG  ASN 1 121      40.144  43.595  22.768  0.00  0.00           C  
ATOM   1828  OD1 ASN 1 121      39.000  43.601  22.306  0.00  0.00           O  
ATOM   1829  ND2 ASN 1 121      40.922  42.611  22.400  0.00  0.00           N  
ATOM   1830  H   ASN 1 121      39.699  47.310  24.801  0.00  0.00           H  
ATOM   1831  HA  ASN 1 121      38.891  45.485  24.010  0.00  0.00           H  
ATOM   1832  HB2 ASN 1 121      41.176  45.516  23.154  0.00  0.00           H  
ATOM   1833  HB3 ASN 1 121      41.670  44.337  24.312  0.00  0.00           H  
ATOM   1834 HD21 ASN 1 121      40.544  41.782  21.965  0.00  0.00           H  
ATOM   1835 HD22 ASN 1 121      41.836  42.617  22.829  0.00  0.00           H  
ATOM   1836  N   TRP 1 122      38.329  44.818  26.688  0.00  0.00           N  
ATOM   1837  CA  TRP 1 122      37.522  44.005  27.614  0.00  0.00           C  
ATOM   1838  C   TRP 1 122      36.166  44.634  27.803  0.00  0.00           C  
ATOM   1839  O   TRP 1 122      36.010  45.830  27.661  0.00  0.00           O  
ATOM   1840  CB  TRP 1 122      38.326  43.808  28.921  0.00  0.00           C  
ATOM   1841  CG  TRP 1 122      38.665  44.935  29.874  0.00  0.00           C  
ATOM   1842  CD1 TRP 1 122      39.808  45.640  29.952  0.00  0.00           C  
ATOM   1843  CD2 TRP 1 122      37.771  45.761  30.746  0.00  0.00           C  
ATOM   1844  NE1 TRP 1 122      39.699  46.737  30.740  0.00  0.00           N  
ATOM   1845  CE2 TRP 1 122      38.445  46.874  31.208  0.00  0.00           C  
ATOM   1846  CE3 TRP 1 122      36.431  45.644  31.128  0.00  0.00           C  
ATOM   1847  CZ2 TRP 1 122      37.754  47.908  31.826  0.00  0.00           C  
ATOM   1848  CZ3 TRP 1 122      35.753  46.596  31.887  0.00  0.00           C  
ATOM   1849  CH2 TRP 1 122      36.420  47.845  32.119  0.00  0.00           C  
ATOM   1850  H   TRP 1 122      38.504  45.797  26.864  0.00  0.00           H  
ATOM   1851  HA  TRP 1 122      37.383  43.025  27.157  0.00  0.00           H  
ATOM   1852  HB2 TRP 1 122      37.742  43.109  29.519  0.00  0.00           H  
ATOM   1853  HB3 TRP 1 122      39.267  43.308  28.689  0.00  0.00           H  
ATOM   1854  HD1 TRP 1 122      40.613  45.307  29.313  0.00  0.00           H  
ATOM   1855  HE1 TRP 1 122      40.481  47.294  31.052  0.00  0.00           H  
ATOM   1856  HE3 TRP 1 122      35.944  44.795  30.669  0.00  0.00           H  
ATOM   1857  HZ2 TRP 1 122      38.506  48.600  32.174  0.00  0.00           H  
ATOM   1858  HZ3 TRP 1 122      34.729  46.585  32.229  0.00  0.00           H  
ATOM   1859  HH2 TRP 1 122      35.887  48.662  32.583  0.00  0.00           H  
ATOM   1860  N   GLU 1 123      35.206  43.759  28.180  0.00  0.00           N  
ATOM   1861  CA  GLU 1 123      33.778  44.024  28.229  0.00  0.00           C  
ATOM   1862  C   GLU 1 123      33.124  43.883  29.558  0.00  0.00           C  
ATOM   1863  O   GLU 1 123      31.924  44.084  29.758  0.00  0.00           O  
ATOM   1864  CB  GLU 1 123      32.998  43.230  27.157  0.00  0.00           C  
ATOM   1865  CG  GLU 1 123      33.401  43.429  25.694  0.00  0.00           C  
ATOM   1866  CD  GLU 1 123      34.689  42.690  25.379  0.00  0.00           C  
ATOM   1867  OE1 GLU 1 123      34.750  41.416  25.362  0.00  0.00           O  
ATOM   1868  OE2 GLU 1 123      35.637  43.419  24.987  0.00  0.00           O  
ATOM   1869  H   GLU 1 123      35.466  42.799  28.357  0.00  0.00           H  
ATOM   1870  HA  GLU 1 123      33.625  45.067  27.951  0.00  0.00           H  
ATOM   1871  HB2 GLU 1 123      33.095  42.186  27.456  0.00  0.00           H  
ATOM   1872  HB3 GLU 1 123      31.943  43.495  27.225  0.00  0.00           H  
ATOM   1873  HG2 GLU 1 123      32.606  42.948  25.125  0.00  0.00           H  
ATOM   1874  HG3 GLU 1 123      33.475  44.505  25.539  0.00  0.00           H  
ATOM   1875  N   GLY 1 124      33.894  43.610  30.656  0.00  0.00           N  
ATOM   1876  CA  GLY 1 124      33.256  43.145  31.914  0.00  0.00           C  
ATOM   1877  C   GLY 1 124      34.321  42.872  32.977  0.00  0.00           C  
ATOM   1878  O   GLY 1 124      35.522  42.894  32.698  0.00  0.00           O  
ATOM   1879  H   GLY 1 124      34.767  43.136  30.476  0.00  0.00           H  
ATOM   1880  HA2 GLY 1 124      32.662  43.970  32.308  0.00  0.00           H  
ATOM   1881  HA3 GLY 1 124      32.623  42.275  31.739  0.00  0.00           H  
ATOM   1882  N   ILE 1 125      33.957  42.542  34.191  0.00  0.00           N  
ATOM   1883  CA  ILE 1 125      34.805  42.490  35.377  0.00  0.00           C  
ATOM   1884  C   ILE 1 125      34.556  41.147  36.095  0.00  0.00           C  
ATOM   1885  O   ILE 1 125      33.397  40.886  36.374  0.00  0.00           O  
ATOM   1886  CB  ILE 1 125      34.818  43.711  36.361  0.00  0.00           C  
ATOM   1887  CG1 ILE 1 125      35.370  44.869  35.584  0.00  0.00           C  
ATOM   1888  CG2 ILE 1 125      35.498  43.366  37.663  0.00  0.00           C  
ATOM   1889  CD1 ILE 1 125      35.360  46.233  36.392  0.00  0.00           C  
ATOM   1890  H   ILE 1 125      32.967  42.436  34.360  0.00  0.00           H  
ATOM   1891  HA  ILE 1 125      35.817  42.457  34.974  0.00  0.00           H  
ATOM   1892  HB  ILE 1 125      33.761  43.818  36.602  0.00  0.00           H  
ATOM   1893 HG12 ILE 1 125      36.374  44.698  35.197  0.00  0.00           H  
ATOM   1894 HG13 ILE 1 125      34.681  44.918  34.741  0.00  0.00           H  
ATOM   1895 HG21 ILE 1 125      35.814  44.305  38.118  0.00  0.00           H  
ATOM   1896 HG22 ILE 1 125      34.843  42.810  38.334  0.00  0.00           H  
ATOM   1897 HG23 ILE 1 125      36.414  42.809  37.467  0.00  0.00           H  
ATOM   1898 HD11 ILE 1 125      35.144  47.048  35.701  0.00  0.00           H  
ATOM   1899 HD12 ILE 1 125      34.741  46.109  37.281  0.00  0.00           H  
ATOM   1900 HD13 ILE 1 125      36.332  46.322  36.878  0.00  0.00           H  
ATOM   1901  N   LEU 1 126      35.592  40.368  36.474  0.00  0.00           N  
ATOM   1902  CA  LEU 1 126      35.510  39.241  37.423  0.00  0.00           C  
ATOM   1903  C   LEU 1 126      36.114  39.644  38.805  0.00  0.00           C  
ATOM   1904  O   LEU 1 126      37.304  39.651  39.021  0.00  0.00           O  
ATOM   1905  CB  LEU 1 126      36.238  37.978  36.806  0.00  0.00           C  
ATOM   1906  CG  LEU 1 126      36.762  36.877  37.745  0.00  0.00           C  
ATOM   1907  CD1 LEU 1 126      35.587  36.084  38.433  0.00  0.00           C  
ATOM   1908  CD2 LEU 1 126      37.465  35.741  36.960  0.00  0.00           C  
ATOM   1909  H   LEU 1 126      36.552  40.574  36.235  0.00  0.00           H  
ATOM   1910  HA  LEU 1 126      34.460  39.007  37.594  0.00  0.00           H  
ATOM   1911  HB2 LEU 1 126      35.548  37.400  36.191  0.00  0.00           H  
ATOM   1912  HB3 LEU 1 126      37.016  38.355  36.142  0.00  0.00           H  
ATOM   1913  HG  LEU 1 126      37.436  37.347  38.461  0.00  0.00           H  
ATOM   1914 HD11 LEU 1 126      35.058  35.414  37.756  0.00  0.00           H  
ATOM   1915 HD12 LEU 1 126      35.951  35.374  39.176  0.00  0.00           H  
ATOM   1916 HD13 LEU 1 126      34.858  36.758  38.885  0.00  0.00           H  
ATOM   1917 HD21 LEU 1 126      37.749  34.929  37.631  0.00  0.00           H  
ATOM   1918 HD22 LEU 1 126      36.818  35.479  36.123  0.00  0.00           H  
ATOM   1919 HD23 LEU 1 126      38.324  36.062  36.372  0.00  0.00           H  
ATOM   1920  N   GLY 1 127      35.158  39.934  39.736  0.00  0.00           N  
ATOM   1921  CA  GLY 1 127      35.367  40.308  41.104  0.00  0.00           C  
ATOM   1922  C   GLY 1 127      35.705  39.050  41.994  0.00  0.00           C  
ATOM   1923  O   GLY 1 127      34.941  38.127  42.182  0.00  0.00           O  
ATOM   1924  H   GLY 1 127      34.189  39.822  39.471  0.00  0.00           H  
ATOM   1925  HA2 GLY 1 127      36.206  41.002  41.146  0.00  0.00           H  
ATOM   1926  HA3 GLY 1 127      34.535  40.875  41.523  0.00  0.00           H  
ATOM   1927  N   LEU 1 128      36.915  39.006  42.526  0.00  0.00           N  
ATOM   1928  CA  LEU 1 128      37.462  37.867  43.359  0.00  0.00           C  
ATOM   1929  C   LEU 1 128      37.478  38.058  44.972  0.00  0.00           C  
ATOM   1930  O   LEU 1 128      37.758  37.066  45.656  0.00  0.00           O  
ATOM   1931  CB  LEU 1 128      38.848  37.501  42.780  0.00  0.00           C  
ATOM   1932  CG  LEU 1 128      38.798  36.929  41.394  0.00  0.00           C  
ATOM   1933  CD1 LEU 1 128      40.189  36.997  40.744  0.00  0.00           C  
ATOM   1934  CD2 LEU 1 128      38.262  35.388  41.342  0.00  0.00           C  
ATOM   1935  H   LEU 1 128      37.588  39.737  42.347  0.00  0.00           H  
ATOM   1936  HA  LEU 1 128      36.824  36.988  43.265  0.00  0.00           H  
ATOM   1937  HB2 LEU 1 128      39.491  38.381  42.774  0.00  0.00           H  
ATOM   1938  HB3 LEU 1 128      39.438  36.768  43.329  0.00  0.00           H  
ATOM   1939  HG  LEU 1 128      38.021  37.430  40.817  0.00  0.00           H  
ATOM   1940 HD11 LEU 1 128      40.498  38.012  40.995  0.00  0.00           H  
ATOM   1941 HD12 LEU 1 128      40.857  36.261  41.193  0.00  0.00           H  
ATOM   1942 HD13 LEU 1 128      40.115  36.835  39.669  0.00  0.00           H  
ATOM   1943 HD21 LEU 1 128      38.910  34.761  41.955  0.00  0.00           H  
ATOM   1944 HD22 LEU 1 128      37.231  35.532  41.665  0.00  0.00           H  
ATOM   1945 HD23 LEU 1 128      38.414  35.075  40.309  0.00  0.00           H  
ATOM   1946  N   ALA 1 129      37.225  39.274  45.524  0.00  0.00           N  
ATOM   1947  CA  ALA 1 129      37.109  39.445  47.021  0.00  0.00           C  
ATOM   1948  C   ALA 1 129      35.915  38.616  47.557  0.00  0.00           C  
ATOM   1949  O   ALA 1 129      35.120  38.071  46.767  0.00  0.00           O  
ATOM   1950  CB  ALA 1 129      36.987  40.973  47.258  0.00  0.00           C  
ATOM   1951  H   ALA 1 129      36.815  40.021  44.981  0.00  0.00           H  
ATOM   1952  HA  ALA 1 129      38.098  39.141  47.366  0.00  0.00           H  
ATOM   1953  HB1 ALA 1 129      36.060  41.187  46.724  0.00  0.00           H  
ATOM   1954  HB2 ALA 1 129      36.934  41.106  48.338  0.00  0.00           H  
ATOM   1955  HB3 ALA 1 129      37.886  41.501  46.940  0.00  0.00           H  
ATOM   1956  N   TYR 1 130      35.662  38.594  48.858  0.00  0.00           N  
ATOM   1957  CA  TYR 1 130      34.509  37.854  49.516  0.00  0.00           C  
ATOM   1958  C   TYR 1 130      33.184  38.624  49.337  0.00  0.00           C  
ATOM   1959  O   TYR 1 130      33.158  39.847  48.942  0.00  0.00           O  
ATOM   1960  CB  TYR 1 130      34.688  37.635  50.985  0.00  0.00           C  
ATOM   1961  CG  TYR 1 130      35.847  36.840  51.355  0.00  0.00           C  
ATOM   1962  CD1 TYR 1 130      35.718  35.481  51.521  0.00  0.00           C  
ATOM   1963  CD2 TYR 1 130      37.140  37.410  51.522  0.00  0.00           C  
ATOM   1964  CE1 TYR 1 130      36.814  34.592  51.881  0.00  0.00           C  
ATOM   1965  CE2 TYR 1 130      38.287  36.556  51.663  0.00  0.00           C  
ATOM   1966  CZ  TYR 1 130      38.121  35.182  52.003  0.00  0.00           C  
ATOM   1967  OH  TYR 1 130      39.210  34.395  52.276  0.00  0.00           O  
ATOM   1968  H   TYR 1 130      36.167  39.184  49.503  0.00  0.00           H  
ATOM   1969  HA  TYR 1 130      34.406  36.894  49.010  0.00  0.00           H  
ATOM   1970  HB2 TYR 1 130      34.649  38.606  51.478  0.00  0.00           H  
ATOM   1971  HB3 TYR 1 130      33.807  37.061  51.272  0.00  0.00           H  
ATOM   1972  HD1 TYR 1 130      34.747  35.015  51.440  0.00  0.00           H  
ATOM   1973  HD2 TYR 1 130      37.228  38.477  51.381  0.00  0.00           H  
ATOM   1974  HE1 TYR 1 130      36.553  33.558  52.055  0.00  0.00           H  
ATOM   1975  HE2 TYR 1 130      39.259  37.022  51.740  0.00  0.00           H  
ATOM   1976  HH  TYR 1 130      38.837  33.688  52.808  0.00  0.00           H  
ATOM   1977  N   ALA 1 131      32.087  37.990  49.658  0.00  0.00           N  
ATOM   1978  CA  ALA 1 131      30.731  38.544  49.301  0.00  0.00           C  
ATOM   1979  C   ALA 1 131      30.406  39.803  50.108  0.00  0.00           C  
ATOM   1980  O   ALA 1 131      29.575  40.566  49.622  0.00  0.00           O  
ATOM   1981  CB  ALA 1 131      29.697  37.342  49.453  0.00  0.00           C  
ATOM   1982  H   ALA 1 131      32.211  37.026  49.934  0.00  0.00           H  
ATOM   1983  HA  ALA 1 131      30.691  38.754  48.232  0.00  0.00           H  
ATOM   1984  HB1 ALA 1 131      30.025  36.441  48.934  0.00  0.00           H  
ATOM   1985  HB2 ALA 1 131      29.484  37.107  50.496  0.00  0.00           H  
ATOM   1986  HB3 ALA 1 131      28.840  37.720  48.894  0.00  0.00           H  
ATOM   1987  N   GLU 1 132      30.923  39.967  51.351  0.00  0.00           N  
ATOM   1988  CA  GLU 1 132      30.826  41.134  52.189  0.00  0.00           C  
ATOM   1989  C   GLU 1 132      30.848  42.490  51.430  0.00  0.00           C  
ATOM   1990  O   GLU 1 132      29.935  43.292  51.702  0.00  0.00           O  
ATOM   1991  CB  GLU 1 132      31.874  41.105  53.273  0.00  0.00           C  
ATOM   1992  CG  GLU 1 132      32.094  42.369  54.120  0.00  0.00           C  
ATOM   1993  CD  GLU 1 132      30.822  42.691  54.959  0.00  0.00           C  
ATOM   1994  OE1 GLU 1 132      30.142  41.800  55.479  0.00  0.00           O  
ATOM   1995  OE2 GLU 1 132      30.415  43.900  55.131  0.00  0.00           O  
ATOM   1996  H   GLU 1 132      31.446  39.171  51.685  0.00  0.00           H  
ATOM   1997  HA  GLU 1 132      29.807  41.001  52.554  0.00  0.00           H  
ATOM   1998  HB2 GLU 1 132      31.835  40.255  53.955  0.00  0.00           H  
ATOM   1999  HB3 GLU 1 132      32.779  40.961  52.682  0.00  0.00           H  
ATOM   2000  HG2 GLU 1 132      32.831  42.174  54.900  0.00  0.00           H  
ATOM   2001  HG3 GLU 1 132      32.326  43.234  53.499  0.00  0.00           H  
ATOM   2002  N   ILE 1 133      31.770  42.699  50.491  0.00  0.00           N  
ATOM   2003  CA  ILE 1 133      31.786  43.878  49.583  0.00  0.00           C  
ATOM   2004  C   ILE 1 133      30.935  43.884  48.299  0.00  0.00           C  
ATOM   2005  O   ILE 1 133      30.906  44.868  47.569  0.00  0.00           O  
ATOM   2006  CB  ILE 1 133      33.185  44.496  49.462  0.00  0.00           C  
ATOM   2007  CG1 ILE 1 133      34.062  43.627  48.490  0.00  0.00           C  
ATOM   2008  CG2 ILE 1 133      33.998  44.789  50.730  0.00  0.00           C  
ATOM   2009  CD1 ILE 1 133      35.270  44.318  48.092  0.00  0.00           C  
ATOM   2010  H   ILE 1 133      32.421  41.968  50.241  0.00  0.00           H  
ATOM   2011  HA  ILE 1 133      31.361  44.660  50.212  0.00  0.00           H  
ATOM   2012  HB  ILE 1 133      33.055  45.500  49.059  0.00  0.00           H  
ATOM   2013 HG12 ILE 1 133      34.313  42.678  48.964  0.00  0.00           H  
ATOM   2014 HG13 ILE 1 133      33.420  43.367  47.649  0.00  0.00           H  
ATOM   2015 HG21 ILE 1 133      34.797  45.530  50.724  0.00  0.00           H  
ATOM   2016 HG22 ILE 1 133      33.232  45.034  51.465  0.00  0.00           H  
ATOM   2017 HG23 ILE 1 133      34.515  43.895  51.078  0.00  0.00           H  
ATOM   2018 HD11 ILE 1 133      36.029  44.368  48.873  0.00  0.00           H  
ATOM   2019 HD12 ILE 1 133      35.795  43.768  47.311  0.00  0.00           H  
ATOM   2020 HD13 ILE 1 133      35.090  45.291  47.634  0.00  0.00           H  
ATOM   2021  N   ALA 1 134      30.363  42.729  47.913  0.00  0.00           N  
ATOM   2022  CA  ALA 1 134      29.493  42.689  46.752  0.00  0.00           C  
ATOM   2023  C   ALA 1 134      28.148  43.489  46.837  0.00  0.00           C  
ATOM   2024  O   ALA 1 134      27.588  43.740  47.903  0.00  0.00           O  
ATOM   2025  CB  ALA 1 134      29.171  41.158  46.458  0.00  0.00           C  
ATOM   2026  H   ALA 1 134      30.447  41.930  48.525  0.00  0.00           H  
ATOM   2027  HA  ALA 1 134      30.083  42.987  45.885  0.00  0.00           H  
ATOM   2028  HB1 ALA 1 134      28.742  40.982  45.472  0.00  0.00           H  
ATOM   2029  HB2 ALA 1 134      30.060  40.531  46.529  0.00  0.00           H  
ATOM   2030  HB3 ALA 1 134      28.460  40.825  47.213  0.00  0.00           H  
ATOM   2031  N   ARG 1 135      27.793  44.166  45.757  0.00  0.00           N  
ATOM   2032  CA  ARG 1 135      26.622  45.019  45.619  0.00  0.00           C  
ATOM   2033  C   ARG 1 135      25.452  44.292  44.888  0.00  0.00           C  
ATOM   2034  O   ARG 1 135      25.699  43.505  44.001  0.00  0.00           O  
ATOM   2035  CB  ARG 1 135      26.982  46.380  44.971  0.00  0.00           C  
ATOM   2036  CG  ARG 1 135      28.180  47.048  45.800  0.00  0.00           C  
ATOM   2037  CD  ARG 1 135      27.907  47.297  47.269  0.00  0.00           C  
ATOM   2038  NE  ARG 1 135      29.004  47.660  48.091  0.00  0.00           N  
ATOM   2039  CZ  ARG 1 135      29.066  48.422  49.188  0.00  0.00           C  
ATOM   2040  NH1 ARG 1 135      30.226  48.735  49.705  0.00  0.00           N  
ATOM   2041  NH2 ARG 1 135      27.968  48.859  49.748  0.00  0.00           N  
ATOM   2042  H   ARG 1 135      28.183  43.815  44.893  0.00  0.00           H  
ATOM   2043  HA  ARG 1 135      26.258  45.230  46.625  0.00  0.00           H  
ATOM   2044  HB2 ARG 1 135      27.251  46.287  43.919  0.00  0.00           H  
ATOM   2045  HB3 ARG 1 135      26.158  47.093  44.982  0.00  0.00           H  
ATOM   2046  HG2 ARG 1 135      29.132  46.555  45.604  0.00  0.00           H  
ATOM   2047  HG3 ARG 1 135      28.372  48.006  45.317  0.00  0.00           H  
ATOM   2048  HD2 ARG 1 135      27.154  48.060  47.471  0.00  0.00           H  
ATOM   2049  HD3 ARG 1 135      27.606  46.410  47.828  0.00  0.00           H  
ATOM   2050  HE  ARG 1 135      29.936  47.375  47.826  0.00  0.00           H  
ATOM   2051 HH11 ARG 1 135      30.167  49.425  50.440  0.00  0.00           H  
ATOM   2052 HH12 ARG 1 135      31.027  48.121  49.746  0.00  0.00           H  
ATOM   2053 HH21 ARG 1 135      28.072  49.471  50.545  0.00  0.00           H  
ATOM   2054 HH22 ARG 1 135      27.037  48.504  49.586  0.00  0.00           H  
ATOM   2055  N   PRO 1 136      24.202  44.579  45.190  0.00  0.00           N  
ATOM   2056  CA  PRO 1 136      23.797  45.719  46.128  0.00  0.00           C  
ATOM   2057  C   PRO 1 136      23.970  45.371  47.578  0.00  0.00           C  
ATOM   2058  O   PRO 1 136      23.998  46.355  48.352  0.00  0.00           O  
ATOM   2059  CB  PRO 1 136      22.332  46.024  45.736  0.00  0.00           C  
ATOM   2060  CG  PRO 1 136      21.900  44.649  45.250  0.00  0.00           C  
ATOM   2061  CD  PRO 1 136      23.078  44.059  44.433  0.00  0.00           C  
ATOM   2062  HA  PRO 1 136      24.405  46.574  45.833  0.00  0.00           H  
ATOM   2063  HB2 PRO 1 136      21.788  46.295  46.642  0.00  0.00           H  
ATOM   2064  HB3 PRO 1 136      22.300  46.700  44.881  0.00  0.00           H  
ATOM   2065  HG2 PRO 1 136      21.579  44.079  46.122  0.00  0.00           H  
ATOM   2066  HG3 PRO 1 136      21.081  44.690  44.531  0.00  0.00           H  
ATOM   2067  HD2 PRO 1 136      23.142  42.972  44.466  0.00  0.00           H  
ATOM   2068  HD3 PRO 1 136      23.040  44.374  43.390  0.00  0.00           H  
ATOM   2069  N   ASP 1 137      23.917  44.108  47.922  0.00  0.00           N  
ATOM   2070  CA  ASP 1 137      23.791  43.554  49.292  0.00  0.00           C  
ATOM   2071  C   ASP 1 137      24.470  42.168  49.335  0.00  0.00           C  
ATOM   2072  O   ASP 1 137      24.479  41.431  48.343  0.00  0.00           O  
ATOM   2073  CB  ASP 1 137      22.387  43.593  49.798  0.00  0.00           C  
ATOM   2074  CG  ASP 1 137      21.412  42.522  49.359  0.00  0.00           C  
ATOM   2075  OD1 ASP 1 137      21.357  41.425  50.010  0.00  0.00           O  
ATOM   2076  OD2 ASP 1 137      20.857  42.625  48.268  0.00  0.00           O  
ATOM   2077  H   ASP 1 137      23.794  43.519  47.110  0.00  0.00           H  
ATOM   2078  HA  ASP 1 137      24.317  44.180  50.013  0.00  0.00           H  
ATOM   2079  HB2 ASP 1 137      22.493  43.481  50.877  0.00  0.00           H  
ATOM   2080  HB3 ASP 1 137      22.002  44.597  49.619  0.00  0.00           H  
ATOM   2081  N   ASP 1 138      25.056  41.795  50.441  0.00  0.00           N  
ATOM   2082  CA  ASP 1 138      25.924  40.675  50.501  0.00  0.00           C  
ATOM   2083  C   ASP 1 138      25.173  39.332  50.340  0.00  0.00           C  
ATOM   2084  O   ASP 1 138      25.774  38.256  50.605  0.00  0.00           O  
ATOM   2085  CB  ASP 1 138      26.765  40.523  51.780  0.00  0.00           C  
ATOM   2086  CG  ASP 1 138      26.027  40.161  53.018  0.00  0.00           C  
ATOM   2087  OD1 ASP 1 138      26.690  39.752  54.013  0.00  0.00           O  
ATOM   2088  OD2 ASP 1 138      24.855  40.403  53.180  0.00  0.00           O  
ATOM   2089  H   ASP 1 138      25.264  42.487  51.147  0.00  0.00           H  
ATOM   2090  HA  ASP 1 138      26.593  40.729  49.642  0.00  0.00           H  
ATOM   2091  HB2 ASP 1 138      27.551  39.788  51.604  0.00  0.00           H  
ATOM   2092  HB3 ASP 1 138      27.304  41.458  51.939  0.00  0.00           H  
ATOM   2093  N   SER 1 139      23.888  39.214  50.028  0.00  0.00           N  
ATOM   2094  CA  SER 1 139      23.121  37.982  49.736  0.00  0.00           C  
ATOM   2095  C   SER 1 139      23.614  37.222  48.499  0.00  0.00           C  
ATOM   2096  O   SER 1 139      23.454  35.992  48.427  0.00  0.00           O  
ATOM   2097  CB  SER 1 139      21.681  38.305  49.723  0.00  0.00           C  
ATOM   2098  OG  SER 1 139      21.226  39.129  48.720  0.00  0.00           O  
ATOM   2099  H   SER 1 139      23.488  40.094  49.737  0.00  0.00           H  
ATOM   2100  HA  SER 1 139      23.191  37.305  50.588  0.00  0.00           H  
ATOM   2101  HB2 SER 1 139      21.268  37.312  49.546  0.00  0.00           H  
ATOM   2102  HB3 SER 1 139      21.336  38.504  50.738  0.00  0.00           H  
ATOM   2103  HG  SER 1 139      21.321  40.038  49.011  0.00  0.00           H  
ATOM   2104  N   LEU 1 140      24.267  37.934  47.591  0.00  0.00           N  
ATOM   2105  CA  LEU 1 140      24.675  37.205  46.364  0.00  0.00           C  
ATOM   2106  C   LEU 1 140      25.938  36.350  46.575  0.00  0.00           C  
ATOM   2107  O   LEU 1 140      26.863  36.822  47.257  0.00  0.00           O  
ATOM   2108  CB  LEU 1 140      24.673  38.146  45.127  0.00  0.00           C  
ATOM   2109  CG  LEU 1 140      25.862  39.188  45.091  0.00  0.00           C  
ATOM   2110  CD1 LEU 1 140      27.128  38.601  44.472  0.00  0.00           C  
ATOM   2111  CD2 LEU 1 140      25.479  40.456  44.402  0.00  0.00           C  
ATOM   2112  H   LEU 1 140      24.369  38.932  47.708  0.00  0.00           H  
ATOM   2113  HA  LEU 1 140      23.896  36.472  46.153  0.00  0.00           H  
ATOM   2114  HB2 LEU 1 140      24.664  37.706  44.130  0.00  0.00           H  
ATOM   2115  HB3 LEU 1 140      23.813  38.805  45.243  0.00  0.00           H  
ATOM   2116  HG  LEU 1 140      26.044  39.429  46.139  0.00  0.00           H  
ATOM   2117 HD11 LEU 1 140      27.721  38.204  45.296  0.00  0.00           H  
ATOM   2118 HD12 LEU 1 140      26.926  37.875  43.685  0.00  0.00           H  
ATOM   2119 HD13 LEU 1 140      27.657  39.390  43.938  0.00  0.00           H  
ATOM   2120 HD21 LEU 1 140      25.483  40.249  43.332  0.00  0.00           H  
ATOM   2121 HD22 LEU 1 140      24.483  40.708  44.767  0.00  0.00           H  
ATOM   2122 HD23 LEU 1 140      26.194  41.249  44.621  0.00  0.00           H  
ATOM   2123  N   GLU 1 141      26.022  35.132  46.028  0.00  0.00           N  
ATOM   2124  CA  GLU 1 141      27.232  34.419  45.861  0.00  0.00           C  
ATOM   2125  C   GLU 1 141      28.228  34.870  44.656  0.00  0.00           C  
ATOM   2126  O   GLU 1 141      27.710  35.271  43.586  0.00  0.00           O  
ATOM   2127  CB  GLU 1 141      26.837  32.976  45.742  0.00  0.00           C  
ATOM   2128  CG  GLU 1 141      27.949  31.936  45.867  0.00  0.00           C  
ATOM   2129  CD  GLU 1 141      27.340  30.524  45.775  0.00  0.00           C  
ATOM   2130  OE1 GLU 1 141      27.282  29.900  46.874  0.00  0.00           O  
ATOM   2131  OE2 GLU 1 141      26.769  30.042  44.769  0.00  0.00           O  
ATOM   2132  H   GLU 1 141      25.175  34.693  45.696  0.00  0.00           H  
ATOM   2133  HA  GLU 1 141      27.693  34.416  46.848  0.00  0.00           H  
ATOM   2134  HB2 GLU 1 141      26.166  32.818  46.586  0.00  0.00           H  
ATOM   2135  HB3 GLU 1 141      26.413  32.871  44.743  0.00  0.00           H  
ATOM   2136  HG2 GLU 1 141      28.635  32.010  45.024  0.00  0.00           H  
ATOM   2137  HG3 GLU 1 141      28.477  32.058  46.813  0.00  0.00           H  
ATOM   2138  N   PRO 1 142      29.526  35.065  44.862  0.00  0.00           N  
ATOM   2139  CA  PRO 1 142      30.658  35.336  43.853  0.00  0.00           C  
ATOM   2140  C   PRO 1 142      30.896  34.186  42.872  0.00  0.00           C  
ATOM   2141  O   PRO 1 142      30.484  33.026  43.122  0.00  0.00           O  
ATOM   2142  CB  PRO 1 142      31.951  35.589  44.708  0.00  0.00           C  
ATOM   2143  CG  PRO 1 142      31.349  36.127  46.007  0.00  0.00           C  
ATOM   2144  CD  PRO 1 142      30.012  35.357  46.163  0.00  0.00           C  
ATOM   2145  HA  PRO 1 142      30.305  36.197  43.286  0.00  0.00           H  
ATOM   2146  HB2 PRO 1 142      32.324  34.605  44.992  0.00  0.00           H  
ATOM   2147  HB3 PRO 1 142      32.677  36.232  44.210  0.00  0.00           H  
ATOM   2148  HG2 PRO 1 142      31.922  35.914  46.909  0.00  0.00           H  
ATOM   2149  HG3 PRO 1 142      31.163  37.197  45.918  0.00  0.00           H  
ATOM   2150  HD2 PRO 1 142      29.327  35.826  46.868  0.00  0.00           H  
ATOM   2151  HD3 PRO 1 142      30.161  34.363  46.586  0.00  0.00           H  
ATOM   2152  N   PHE 1 143      31.401  34.569  41.675  0.00  0.00           N  
ATOM   2153  CA  PHE 1 143      31.742  33.648  40.599  0.00  0.00           C  
ATOM   2154  C   PHE 1 143      32.487  32.454  41.198  0.00  0.00           C  
ATOM   2155  O   PHE 1 143      32.132  31.309  40.906  0.00  0.00           O  
ATOM   2156  CB  PHE 1 143      32.603  34.369  39.575  0.00  0.00           C  
ATOM   2157  CG  PHE 1 143      32.956  33.630  38.229  0.00  0.00           C  
ATOM   2158  CD1 PHE 1 143      32.220  33.941  37.074  0.00  0.00           C  
ATOM   2159  CD2 PHE 1 143      33.919  32.613  38.164  0.00  0.00           C  
ATOM   2160  CE1 PHE 1 143      32.500  33.341  35.848  0.00  0.00           C  
ATOM   2161  CE2 PHE 1 143      34.165  31.910  36.951  0.00  0.00           C  
ATOM   2162  CZ  PHE 1 143      33.425  32.273  35.830  0.00  0.00           C  
ATOM   2163  H   PHE 1 143      31.514  35.559  41.514  0.00  0.00           H  
ATOM   2164  HA  PHE 1 143      30.789  33.361  40.156  0.00  0.00           H  
ATOM   2165  HB2 PHE 1 143      32.088  35.251  39.194  0.00  0.00           H  
ATOM   2166  HB3 PHE 1 143      33.518  34.797  39.986  0.00  0.00           H  
ATOM   2167  HD1 PHE 1 143      31.455  34.703  37.090  0.00  0.00           H  
ATOM   2168  HD2 PHE 1 143      34.587  32.321  38.961  0.00  0.00           H  
ATOM   2169  HE1 PHE 1 143      32.030  33.554  34.900  0.00  0.00           H  
ATOM   2170  HE2 PHE 1 143      34.959  31.187  36.843  0.00  0.00           H  
ATOM   2171  HZ  PHE 1 143      33.648  31.739  34.918  0.00  0.00           H  
ATOM   2172  N   PHE 1 144      33.562  32.570  42.017  0.00  0.00           N  
ATOM   2173  CA  PHE 1 144      34.452  31.500  42.449  0.00  0.00           C  
ATOM   2174  C   PHE 1 144      33.690  30.617  43.410  0.00  0.00           C  
ATOM   2175  O   PHE 1 144      33.647  29.386  43.392  0.00  0.00           O  
ATOM   2176  CB  PHE 1 144      35.720  32.130  43.076  0.00  0.00           C  
ATOM   2177  CG  PHE 1 144      36.650  31.130  43.650  0.00  0.00           C  
ATOM   2178  CD1 PHE 1 144      37.330  30.219  42.765  0.00  0.00           C  
ATOM   2179  CD2 PHE 1 144      36.736  31.010  45.074  0.00  0.00           C  
ATOM   2180  CE1 PHE 1 144      37.958  29.094  43.315  0.00  0.00           C  
ATOM   2181  CE2 PHE 1 144      37.460  29.924  45.570  0.00  0.00           C  
ATOM   2182  CZ  PHE 1 144      37.980  28.946  44.720  0.00  0.00           C  
ATOM   2183  H   PHE 1 144      33.970  33.494  42.050  0.00  0.00           H  
ATOM   2184  HA  PHE 1 144      34.671  30.956  41.530  0.00  0.00           H  
ATOM   2185  HB2 PHE 1 144      36.202  32.752  42.322  0.00  0.00           H  
ATOM   2186  HB3 PHE 1 144      35.324  32.733  43.894  0.00  0.00           H  
ATOM   2187  HD1 PHE 1 144      37.228  30.357  41.698  0.00  0.00           H  
ATOM   2188  HD2 PHE 1 144      36.200  31.696  45.713  0.00  0.00           H  
ATOM   2189  HE1 PHE 1 144      38.361  28.281  42.730  0.00  0.00           H  
ATOM   2190  HE2 PHE 1 144      37.643  29.857  46.632  0.00  0.00           H  
ATOM   2191  HZ  PHE 1 144      38.430  28.018  45.038  0.00  0.00           H  
ATOM   2192  N   ASP 1 145      32.969  31.233  44.309  0.00  0.00           N  
ATOM   2193  CA  ASP 1 145      32.127  30.459  45.230  0.00  0.00           C  
ATOM   2194  C   ASP 1 145      31.084  29.472  44.690  0.00  0.00           C  
ATOM   2195  O   ASP 1 145      31.050  28.303  45.123  0.00  0.00           O  
ATOM   2196  CB  ASP 1 145      31.420  31.490  46.179  0.00  0.00           C  
ATOM   2197  CG  ASP 1 145      32.327  31.900  47.331  0.00  0.00           C  
ATOM   2198  OD1 ASP 1 145      32.781  33.082  47.375  0.00  0.00           O  
ATOM   2199  OD2 ASP 1 145      32.486  31.093  48.300  0.00  0.00           O  
ATOM   2200  H   ASP 1 145      33.274  32.174  44.512  0.00  0.00           H  
ATOM   2201  HA  ASP 1 145      32.788  29.870  45.866  0.00  0.00           H  
ATOM   2202  HB2 ASP 1 145      30.924  32.233  45.555  0.00  0.00           H  
ATOM   2203  HB3 ASP 1 145      30.552  31.095  46.708  0.00  0.00           H  
ATOM   2204  N   SER 1 146      30.319  29.920  43.679  0.00  0.00           N  
ATOM   2205  CA  SER 1 146      29.362  29.127  42.886  0.00  0.00           C  
ATOM   2206  C   SER 1 146      30.044  28.043  42.020  0.00  0.00           C  
ATOM   2207  O   SER 1 146      29.490  26.974  41.822  0.00  0.00           O  
ATOM   2208  CB  SER 1 146      28.615  30.060  41.892  0.00  0.00           C  
ATOM   2209  OG  SER 1 146      27.827  30.995  42.571  0.00  0.00           O  
ATOM   2210  H   SER 1 146      30.411  30.890  43.412  0.00  0.00           H  
ATOM   2211  HA  SER 1 146      28.692  28.604  43.569  0.00  0.00           H  
ATOM   2212  HB2 SER 1 146      29.166  30.682  41.186  0.00  0.00           H  
ATOM   2213  HB3 SER 1 146      27.907  29.399  41.392  0.00  0.00           H  
ATOM   2214  HG  SER 1 146      27.421  30.613  43.353  0.00  0.00           H  
ATOM   2215  N   LEU 1 147      31.281  28.296  41.535  0.00  0.00           N  
ATOM   2216  CA  LEU 1 147      32.096  27.344  40.859  0.00  0.00           C  
ATOM   2217  C   LEU 1 147      32.449  26.220  41.774  0.00  0.00           C  
ATOM   2218  O   LEU 1 147      32.174  25.103  41.443  0.00  0.00           O  
ATOM   2219  CB  LEU 1 147      33.323  28.153  40.352  0.00  0.00           C  
ATOM   2220  CG  LEU 1 147      34.406  27.189  39.682  0.00  0.00           C  
ATOM   2221  CD1 LEU 1 147      33.935  26.784  38.314  0.00  0.00           C  
ATOM   2222  CD2 LEU 1 147      35.666  27.989  39.407  0.00  0.00           C  
ATOM   2223  H   LEU 1 147      31.729  29.185  41.702  0.00  0.00           H  
ATOM   2224  HA  LEU 1 147      31.575  26.941  39.991  0.00  0.00           H  
ATOM   2225  HB2 LEU 1 147      33.041  28.978  39.699  0.00  0.00           H  
ATOM   2226  HB3 LEU 1 147      33.789  28.653  41.201  0.00  0.00           H  
ATOM   2227  HG  LEU 1 147      34.699  26.417  40.394  0.00  0.00           H  
ATOM   2228 HD11 LEU 1 147      32.944  26.337  38.395  0.00  0.00           H  
ATOM   2229 HD12 LEU 1 147      33.826  27.711  37.752  0.00  0.00           H  
ATOM   2230 HD13 LEU 1 147      34.595  26.071  37.818  0.00  0.00           H  
ATOM   2231 HD21 LEU 1 147      35.429  28.800  38.718  0.00  0.00           H  
ATOM   2232 HD22 LEU 1 147      36.007  28.488  40.314  0.00  0.00           H  
ATOM   2233 HD23 LEU 1 147      36.492  27.459  38.933  0.00  0.00           H  
ATOM   2234  N   VAL 1 148      33.011  26.521  42.993  0.00  0.00           N  
ATOM   2235  CA  VAL 1 148      33.331  25.499  44.094  0.00  0.00           C  
ATOM   2236  C   VAL 1 148      32.033  24.722  44.284  0.00  0.00           C  
ATOM   2237  O   VAL 1 148      32.016  23.491  44.140  0.00  0.00           O  
ATOM   2238  CB  VAL 1 148      33.789  26.199  45.374  0.00  0.00           C  
ATOM   2239  CG1 VAL 1 148      33.764  25.345  46.668  0.00  0.00           C  
ATOM   2240  CG2 VAL 1 148      35.301  26.747  45.240  0.00  0.00           C  
ATOM   2241  H   VAL 1 148      33.291  27.485  43.105  0.00  0.00           H  
ATOM   2242  HA  VAL 1 148      34.149  24.851  43.779  0.00  0.00           H  
ATOM   2243  HB  VAL 1 148      33.170  27.073  45.579  0.00  0.00           H  
ATOM   2244 HG11 VAL 1 148      32.694  25.244  46.849  0.00  0.00           H  
ATOM   2245 HG12 VAL 1 148      34.257  24.389  46.490  0.00  0.00           H  
ATOM   2246 HG13 VAL 1 148      34.208  25.858  47.521  0.00  0.00           H  
ATOM   2247 HG21 VAL 1 148      35.698  27.029  44.265  0.00  0.00           H  
ATOM   2248 HG22 VAL 1 148      35.597  27.576  45.883  0.00  0.00           H  
ATOM   2249 HG23 VAL 1 148      35.954  25.959  45.616  0.00  0.00           H  
ATOM   2250  N   LYS 1 149      30.878  25.382  44.535  0.00  0.00           N  
ATOM   2251  CA  LYS 1 149      29.636  24.686  44.922  0.00  0.00           C  
ATOM   2252  C   LYS 1 149      29.125  23.700  43.898  0.00  0.00           C  
ATOM   2253  O   LYS 1 149      28.823  22.585  44.190  0.00  0.00           O  
ATOM   2254  CB  LYS 1 149      28.621  25.735  45.212  0.00  0.00           C  
ATOM   2255  CG  LYS 1 149      27.310  25.256  45.862  0.00  0.00           C  
ATOM   2256  CD  LYS 1 149      26.167  26.264  45.839  0.00  0.00           C  
ATOM   2257  CE  LYS 1 149      24.945  25.800  46.452  0.00  0.00           C  
ATOM   2258  NZ  LYS 1 149      24.178  27.026  46.705  0.00  0.00           N  
ATOM   2259  H   LYS 1 149      30.916  26.391  44.500  0.00  0.00           H  
ATOM   2260  HA  LYS 1 149      29.744  24.150  45.865  0.00  0.00           H  
ATOM   2261  HB2 LYS 1 149      28.984  26.445  45.956  0.00  0.00           H  
ATOM   2262  HB3 LYS 1 149      28.289  26.145  44.258  0.00  0.00           H  
ATOM   2263  HG2 LYS 1 149      26.983  24.309  45.432  0.00  0.00           H  
ATOM   2264  HG3 LYS 1 149      27.527  24.951  46.886  0.00  0.00           H  
ATOM   2265  HD2 LYS 1 149      26.575  27.122  46.373  0.00  0.00           H  
ATOM   2266  HD3 LYS 1 149      26.044  26.638  44.822  0.00  0.00           H  
ATOM   2267  HE2 LYS 1 149      24.431  25.172  45.724  0.00  0.00           H  
ATOM   2268  HE3 LYS 1 149      25.181  25.319  47.401  0.00  0.00           H  
ATOM   2269  HZ1 LYS 1 149      23.978  27.494  45.832  0.00  0.00           H  
ATOM   2270  HZ2 LYS 1 149      23.304  26.954  47.206  0.00  0.00           H  
ATOM   2271  HZ3 LYS 1 149      24.707  27.645  47.302  0.00  0.00           H  
ATOM   2272  N   GLN 1 150      29.107  24.028  42.613  0.00  0.00           N  
ATOM   2273  CA  GLN 1 150      28.632  23.203  41.556  0.00  0.00           C  
ATOM   2274  C   GLN 1 150      29.582  22.071  41.124  0.00  0.00           C  
ATOM   2275  O   GLN 1 150      29.130  21.151  40.468  0.00  0.00           O  
ATOM   2276  CB  GLN 1 150      28.225  24.174  40.357  0.00  0.00           C  
ATOM   2277  CG  GLN 1 150      27.130  25.124  40.718  0.00  0.00           C  
ATOM   2278  CD  GLN 1 150      26.977  26.334  39.810  0.00  0.00           C  
ATOM   2279  OE1 GLN 1 150      27.079  26.184  38.600  0.00  0.00           O  
ATOM   2280  NE2 GLN 1 150      26.458  27.491  40.293  0.00  0.00           N  
ATOM   2281  H   GLN 1 150      29.460  24.922  42.302  0.00  0.00           H  
ATOM   2282  HA  GLN 1 150      27.759  22.611  41.833  0.00  0.00           H  
ATOM   2283  HB2 GLN 1 150      29.090  24.643  39.888  0.00  0.00           H  
ATOM   2284  HB3 GLN 1 150      27.830  23.577  39.535  0.00  0.00           H  
ATOM   2285  HG2 GLN 1 150      26.131  24.687  40.729  0.00  0.00           H  
ATOM   2286  HG3 GLN 1 150      27.367  25.558  41.690  0.00  0.00           H  
ATOM   2287 HE21 GLN 1 150      26.001  28.223  39.768  0.00  0.00           H  
ATOM   2288 HE22 GLN 1 150      26.254  27.426  41.280  0.00  0.00           H  
ATOM   2289  N   THR 1 151      30.893  22.053  41.467  0.00  0.00           N  
ATOM   2290  CA  THR 1 151      31.937  21.263  40.737  0.00  0.00           C  
ATOM   2291  C   THR 1 151      33.000  20.769  41.774  0.00  0.00           C  
ATOM   2292  O   THR 1 151      33.024  21.218  42.904  0.00  0.00           O  
ATOM   2293  CB  THR 1 151      32.604  22.105  39.596  0.00  0.00           C  
ATOM   2294  OG1 THR 1 151      33.409  22.976  40.213  0.00  0.00           O  
ATOM   2295  CG2 THR 1 151      31.705  22.870  38.695  0.00  0.00           C  
ATOM   2296  H   THR 1 151      31.192  22.764  42.119  0.00  0.00           H  
ATOM   2297  HA  THR 1 151      31.510  20.348  40.325  0.00  0.00           H  
ATOM   2298  HB  THR 1 151      33.161  21.428  38.947  0.00  0.00           H  
ATOM   2299  HG1 THR 1 151      32.917  23.718  40.572  0.00  0.00           H  
ATOM   2300 HG21 THR 1 151      31.188  23.621  39.292  0.00  0.00           H  
ATOM   2301 HG22 THR 1 151      32.167  23.352  37.833  0.00  0.00           H  
ATOM   2302 HG23 THR 1 151      30.865  22.222  38.445  0.00  0.00           H  
ATOM   2303  N   HIS 1 152      34.031  20.052  41.267  0.00  0.00           N  
ATOM   2304  CA  HIS 1 152      35.133  19.529  42.166  0.00  0.00           C  
ATOM   2305  C   HIS 1 152      36.257  20.593  42.413  0.00  0.00           C  
ATOM   2306  O   HIS 1 152      37.370  20.196  42.754  0.00  0.00           O  
ATOM   2307  CB  HIS 1 152      35.576  18.145  41.594  0.00  0.00           C  
ATOM   2308  CG  HIS 1 152      34.546  17.066  41.524  0.00  0.00           C  
ATOM   2309  ND1 HIS 1 152      33.971  16.432  42.625  0.00  0.00           N  
ATOM   2310  CD2 HIS 1 152      34.070  16.486  40.379  0.00  0.00           C  
ATOM   2311  CE1 HIS 1 152      33.096  15.561  42.124  0.00  0.00           C  
ATOM   2312  NE2 HIS 1 152      33.232  15.513  40.804  0.00  0.00           N  
ATOM   2313  H   HIS 1 152      34.040  19.863  40.275  0.00  0.00           H  
ATOM   2314  HA  HIS 1 152      34.736  19.428  43.176  0.00  0.00           H  
ATOM   2315  HB2 HIS 1 152      36.051  18.461  40.665  0.00  0.00           H  
ATOM   2316  HB3 HIS 1 152      36.432  17.901  42.222  0.00  0.00           H  
ATOM   2317  HD1 HIS 1 152      34.077  16.668  43.602  0.00  0.00           H  
ATOM   2318  HD2 HIS 1 152      34.389  16.683  39.366  0.00  0.00           H  
ATOM   2319  HE1 HIS 1 152      32.454  14.893  42.680  0.00  0.00           H  
ATOM   2320  N   VAL 1 153      36.004  21.886  42.268  0.00  0.00           N  
ATOM   2321  CA  VAL 1 153      37.051  22.876  42.407  0.00  0.00           C  
ATOM   2322  C   VAL 1 153      37.299  23.178  43.911  0.00  0.00           C  
ATOM   2323  O   VAL 1 153      36.345  23.504  44.639  0.00  0.00           O  
ATOM   2324  CB  VAL 1 153      36.588  24.146  41.621  0.00  0.00           C  
ATOM   2325  CG1 VAL 1 153      37.364  25.480  42.026  0.00  0.00           C  
ATOM   2326  CG2 VAL 1 153      36.727  24.016  40.136  0.00  0.00           C  
ATOM   2327  H   VAL 1 153      35.026  22.140  42.269  0.00  0.00           H  
ATOM   2328  HA  VAL 1 153      37.927  22.502  41.878  0.00  0.00           H  
ATOM   2329  HB  VAL 1 153      35.527  24.163  41.873  0.00  0.00           H  
ATOM   2330 HG11 VAL 1 153      38.411  25.555  41.735  0.00  0.00           H  
ATOM   2331 HG12 VAL 1 153      36.821  26.342  41.637  0.00  0.00           H  
ATOM   2332 HG13 VAL 1 153      37.331  25.574  43.111  0.00  0.00           H  
ATOM   2333 HG21 VAL 1 153      36.126  23.152  39.853  0.00  0.00           H  
ATOM   2334 HG22 VAL 1 153      36.314  24.844  39.559  0.00  0.00           H  
ATOM   2335 HG23 VAL 1 153      37.734  23.893  39.735  0.00  0.00           H  
ATOM   2336  N   PRO 1 154      38.577  23.017  44.388  0.00  0.00           N  
ATOM   2337  CA  PRO 1 154      38.957  23.319  45.778  0.00  0.00           C  
ATOM   2338  C   PRO 1 154      39.054  24.815  46.016  0.00  0.00           C  
ATOM   2339  O   PRO 1 154      39.125  25.617  45.121  0.00  0.00           O  
ATOM   2340  CB  PRO 1 154      40.323  22.592  45.907  0.00  0.00           C  
ATOM   2341  CG  PRO 1 154      40.925  22.501  44.497  0.00  0.00           C  
ATOM   2342  CD  PRO 1 154      39.727  22.451  43.612  0.00  0.00           C  
ATOM   2343  HA  PRO 1 154      38.238  22.862  46.457  0.00  0.00           H  
ATOM   2344  HB2 PRO 1 154      40.940  23.222  46.548  0.00  0.00           H  
ATOM   2345  HB3 PRO 1 154      40.096  21.585  46.257  0.00  0.00           H  
ATOM   2346  HG2 PRO 1 154      41.528  23.393  44.326  0.00  0.00           H  
ATOM   2347  HG3 PRO 1 154      41.621  21.666  44.416  0.00  0.00           H  
ATOM   2348  HD2 PRO 1 154      39.501  21.436  43.285  0.00  0.00           H  
ATOM   2349  HD3 PRO 1 154      39.868  23.061  42.719  0.00  0.00           H  
ATOM   2350  N   ASN 1 155      39.000  25.184  47.311  0.00  0.00           N  
ATOM   2351  CA  ASN 1 155      38.672  26.568  47.662  0.00  0.00           C  
ATOM   2352  C   ASN 1 155      39.875  27.568  47.610  0.00  0.00           C  
ATOM   2353  O   ASN 1 155      40.216  28.290  48.586  0.00  0.00           O  
ATOM   2354  CB  ASN 1 155      37.698  26.516  48.920  0.00  0.00           C  
ATOM   2355  CG  ASN 1 155      37.124  27.781  49.427  0.00  0.00           C  
ATOM   2356  OD1 ASN 1 155      37.106  28.776  48.709  0.00  0.00           O  
ATOM   2357  ND2 ASN 1 155      36.524  27.776  50.569  0.00  0.00           N  
ATOM   2358  H   ASN 1 155      38.964  24.404  47.952  0.00  0.00           H  
ATOM   2359  HA  ASN 1 155      37.950  26.889  46.910  0.00  0.00           H  
ATOM   2360  HB2 ASN 1 155      36.794  25.997  48.600  0.00  0.00           H  
ATOM   2361  HB3 ASN 1 155      38.088  25.892  49.724  0.00  0.00           H  
ATOM   2362 HD21 ASN 1 155      36.138  28.656  50.879  0.00  0.00           H  
ATOM   2363 HD22 ASN 1 155      36.566  26.939  51.133  0.00  0.00           H  
ATOM   2364  N   LEU 1 156      40.603  27.568  46.452  0.00  0.00           N  
ATOM   2365  CA  LEU 1 156      41.860  28.308  46.191  0.00  0.00           C  
ATOM   2366  C   LEU 1 156      42.018  28.678  44.744  0.00  0.00           C  
ATOM   2367  O   LEU 1 156      41.574  27.942  43.860  0.00  0.00           O  
ATOM   2368  CB  LEU 1 156      43.173  27.669  46.753  0.00  0.00           C  
ATOM   2369  CG  LEU 1 156      43.847  26.595  45.838  0.00  0.00           C  
ATOM   2370  CD1 LEU 1 156      45.093  26.074  46.546  0.00  0.00           C  
ATOM   2371  CD2 LEU 1 156      42.980  25.392  45.527  0.00  0.00           C  
ATOM   2372  H   LEU 1 156      40.211  26.978  45.731  0.00  0.00           H  
ATOM   2373  HA  LEU 1 156      41.842  29.302  46.639  0.00  0.00           H  
ATOM   2374  HB2 LEU 1 156      43.901  28.470  46.883  0.00  0.00           H  
ATOM   2375  HB3 LEU 1 156      42.935  27.245  47.728  0.00  0.00           H  
ATOM   2376  HG  LEU 1 156      44.287  27.060  44.955  0.00  0.00           H  
ATOM   2377 HD11 LEU 1 156      45.732  26.905  46.843  0.00  0.00           H  
ATOM   2378 HD12 LEU 1 156      44.743  25.502  47.405  0.00  0.00           H  
ATOM   2379 HD13 LEU 1 156      45.625  25.306  45.984  0.00  0.00           H  
ATOM   2380 HD21 LEU 1 156      43.524  24.660  44.931  0.00  0.00           H  
ATOM   2381 HD22 LEU 1 156      42.680  24.897  46.450  0.00  0.00           H  
ATOM   2382 HD23 LEU 1 156      42.023  25.728  45.129  0.00  0.00           H  
ATOM   2383  N   PHE 1 157      42.684  29.757  44.465  0.00  0.00           N  
ATOM   2384  CA  PHE 1 157      43.083  30.171  43.154  0.00  0.00           C  
ATOM   2385  C   PHE 1 157      44.298  31.035  43.325  0.00  0.00           C  
ATOM   2386  O   PHE 1 157      44.561  31.527  44.440  0.00  0.00           O  
ATOM   2387  CB  PHE 1 157      41.895  30.933  42.506  0.00  0.00           C  
ATOM   2388  CG  PHE 1 157      41.546  32.310  43.125  0.00  0.00           C  
ATOM   2389  CD1 PHE 1 157      40.721  32.275  44.249  0.00  0.00           C  
ATOM   2390  CD2 PHE 1 157      42.195  33.385  42.599  0.00  0.00           C  
ATOM   2391  CE1 PHE 1 157      40.553  33.534  44.913  0.00  0.00           C  
ATOM   2392  CE2 PHE 1 157      41.953  34.563  43.254  0.00  0.00           C  
ATOM   2393  CZ  PHE 1 157      41.223  34.652  44.470  0.00  0.00           C  
ATOM   2394  H   PHE 1 157      42.895  30.353  45.253  0.00  0.00           H  
ATOM   2395  HA  PHE 1 157      43.371  29.307  42.555  0.00  0.00           H  
ATOM   2396  HB2 PHE 1 157      42.162  31.087  41.460  0.00  0.00           H  
ATOM   2397  HB3 PHE 1 157      40.952  30.389  42.558  0.00  0.00           H  
ATOM   2398  HD1 PHE 1 157      40.123  31.451  44.609  0.00  0.00           H  
ATOM   2399  HD2 PHE 1 157      42.943  33.365  41.821  0.00  0.00           H  
ATOM   2400  HE1 PHE 1 157      39.859  33.648  45.732  0.00  0.00           H  
ATOM   2401  HE2 PHE 1 157      42.321  35.483  42.824  0.00  0.00           H  
ATOM   2402  HZ  PHE 1 157      41.086  35.640  44.885  0.00  0.00           H  
ATOM   2403  N   SER 1 158      45.000  31.347  42.238  0.00  0.00           N  
ATOM   2404  CA  SER 1 158      46.321  32.041  42.211  0.00  0.00           C  
ATOM   2405  C   SER 1 158      46.649  32.813  40.901  0.00  0.00           C  
ATOM   2406  O   SER 1 158      45.886  32.656  39.921  0.00  0.00           O  
ATOM   2407  CB  SER 1 158      47.391  30.968  42.404  0.00  0.00           C  
ATOM   2408  OG  SER 1 158      47.330  30.023  41.459  0.00  0.00           O  
ATOM   2409  H   SER 1 158      44.719  30.878  41.389  0.00  0.00           H  
ATOM   2410  HA  SER 1 158      46.389  32.762  43.026  0.00  0.00           H  
ATOM   2411  HB2 SER 1 158      48.390  31.390  42.516  0.00  0.00           H  
ATOM   2412  HB3 SER 1 158      47.174  30.397  43.306  0.00  0.00           H  
ATOM   2413  HG  SER 1 158      46.513  29.519  41.462  0.00  0.00           H  
ATOM   2414  N   LEU 1 159      47.689  33.619  40.874  0.00  0.00           N  
ATOM   2415  CA  LEU 1 159      47.940  34.676  39.889  0.00  0.00           C  
ATOM   2416  C   LEU 1 159      49.434  34.951  39.742  0.00  0.00           C  
ATOM   2417  O   LEU 1 159      50.204  35.067  40.712  0.00  0.00           O  
ATOM   2418  CB  LEU 1 159      47.135  35.934  40.346  0.00  0.00           C  
ATOM   2419  CG  LEU 1 159      47.250  37.129  39.475  0.00  0.00           C  
ATOM   2420  CD1 LEU 1 159      46.384  36.840  38.253  0.00  0.00           C  
ATOM   2421  CD2 LEU 1 159      46.857  38.326  40.226  0.00  0.00           C  
ATOM   2422  H   LEU 1 159      48.316  33.641  41.666  0.00  0.00           H  
ATOM   2423  HA  LEU 1 159      47.524  34.305  38.953  0.00  0.00           H  
ATOM   2424  HB2 LEU 1 159      46.092  35.645  40.475  0.00  0.00           H  
ATOM   2425  HB3 LEU 1 159      47.465  36.163  41.359  0.00  0.00           H  
ATOM   2426  HG  LEU 1 159      48.230  37.356  39.056  0.00  0.00           H  
ATOM   2427 HD11 LEU 1 159      46.862  36.015  37.725  0.00  0.00           H  
ATOM   2428 HD12 LEU 1 159      45.351  36.581  38.486  0.00  0.00           H  
ATOM   2429 HD13 LEU 1 159      46.327  37.687  37.569  0.00  0.00           H  
ATOM   2430 HD21 LEU 1 159      45.975  38.217  40.858  0.00  0.00           H  
ATOM   2431 HD22 LEU 1 159      47.622  38.664  40.925  0.00  0.00           H  
ATOM   2432 HD23 LEU 1 159      46.707  39.174  39.559  0.00  0.00           H  
ATOM   2433  N   GLN 1 160      49.900  35.147  38.445  0.00  0.00           N  
ATOM   2434  CA  GLN 1 160      51.174  35.752  38.130  0.00  0.00           C  
ATOM   2435  C   GLN 1 160      51.143  36.676  36.848  0.00  0.00           C  
ATOM   2436  O   GLN 1 160      50.860  36.228  35.709  0.00  0.00           O  
ATOM   2437  CB  GLN 1 160      52.120  34.582  37.935  0.00  0.00           C  
ATOM   2438  CG  GLN 1 160      53.553  34.904  37.540  0.00  0.00           C  
ATOM   2439  CD  GLN 1 160      53.984  34.039  36.342  0.00  0.00           C  
ATOM   2440  OE1 GLN 1 160      53.438  34.019  35.251  0.00  0.00           O  
ATOM   2441  NE2 GLN 1 160      54.943  33.184  36.542  0.00  0.00           N  
ATOM   2442  H   GLN 1 160      49.262  34.889  37.705  0.00  0.00           H  
ATOM   2443  HA  GLN 1 160      51.587  36.408  38.896  0.00  0.00           H  
ATOM   2444  HB2 GLN 1 160      52.193  34.071  38.895  0.00  0.00           H  
ATOM   2445  HB3 GLN 1 160      51.742  33.798  37.279  0.00  0.00           H  
ATOM   2446  HG2 GLN 1 160      53.572  35.944  37.213  0.00  0.00           H  
ATOM   2447  HG3 GLN 1 160      54.290  34.667  38.308  0.00  0.00           H  
ATOM   2448 HE21 GLN 1 160      55.124  32.669  35.693  0.00  0.00           H  
ATOM   2449 HE22 GLN 1 160      55.403  33.130  37.440  0.00  0.00           H  
ATOM   2450  N   LEU 1 161      51.202  37.982  37.006  0.00  0.00           N  
ATOM   2451  CA  LEU 1 161      51.186  38.988  35.913  0.00  0.00           C  
ATOM   2452  C   LEU 1 161      52.630  39.217  35.229  0.00  0.00           C  
ATOM   2453  O   LEU 1 161      53.484  39.695  35.950  0.00  0.00           O  
ATOM   2454  CB  LEU 1 161      50.662  40.316  36.601  0.00  0.00           C  
ATOM   2455  CG  LEU 1 161      49.392  40.350  37.417  0.00  0.00           C  
ATOM   2456  CD1 LEU 1 161      48.976  41.708  37.978  0.00  0.00           C  
ATOM   2457  CD2 LEU 1 161      48.178  39.707  36.652  0.00  0.00           C  
ATOM   2458  H   LEU 1 161      51.525  38.344  37.892  0.00  0.00           H  
ATOM   2459  HA  LEU 1 161      50.499  38.642  35.141  0.00  0.00           H  
ATOM   2460  HB2 LEU 1 161      51.507  40.708  37.167  0.00  0.00           H  
ATOM   2461  HB3 LEU 1 161      50.429  40.959  35.752  0.00  0.00           H  
ATOM   2462  HG  LEU 1 161      49.480  39.658  38.254  0.00  0.00           H  
ATOM   2463 HD11 LEU 1 161      48.150  41.541  38.670  0.00  0.00           H  
ATOM   2464 HD12 LEU 1 161      49.886  42.247  38.242  0.00  0.00           H  
ATOM   2465 HD13 LEU 1 161      48.451  42.269  37.206  0.00  0.00           H  
ATOM   2466 HD21 LEU 1 161      47.240  39.921  37.164  0.00  0.00           H  
ATOM   2467 HD22 LEU 1 161      48.080  40.320  35.755  0.00  0.00           H  
ATOM   2468 HD23 LEU 1 161      48.349  38.653  36.436  0.00  0.00           H  
ATOM   2469  N   CYS 1 162      52.885  38.911  33.987  0.00  0.00           N  
ATOM   2470  CA  CYS 1 162      54.174  39.083  33.334  0.00  0.00           C  
ATOM   2471  C   CYS 1 162      54.473  40.358  32.588  0.00  0.00           C  
ATOM   2472  O   CYS 1 162      55.440  40.374  31.805  0.00  0.00           O  
ATOM   2473  CB  CYS 1 162      54.400  37.903  32.360  0.00  0.00           C  
ATOM   2474  SG  CYS 1 162      54.514  36.255  33.185  0.00  0.00           S  
ATOM   2475  H   CYS 1 162      52.117  38.683  33.372  0.00  0.00           H  
ATOM   2476  HA  CYS 1 162      55.047  38.996  33.980  0.00  0.00           H  
ATOM   2477  HB2 CYS 1 162      53.614  37.882  31.605  0.00  0.00           H  
ATOM   2478  HB3 CYS 1 162      55.310  38.018  31.771  0.00  0.00           H  
ATOM   2479  N   GLY 1 163      53.696  41.438  32.864  0.00  0.00           N  
ATOM   2480  CA  GLY 1 163      53.993  42.860  32.640  0.00  0.00           C  
ATOM   2481  C   GLY 1 163      54.325  43.339  31.249  0.00  0.00           C  
ATOM   2482  O   GLY 1 163      54.021  42.772  30.222  0.00  0.00           O  
ATOM   2483  H   GLY 1 163      52.829  41.284  33.360  0.00  0.00           H  
ATOM   2484  HA2 GLY 1 163      53.128  43.441  32.959  0.00  0.00           H  
ATOM   2485  HA3 GLY 1 163      54.870  43.134  33.225  0.00  0.00           H  
ATOM   2486  N   ALA 1 164      55.020  44.508  31.280  0.00  0.00           N  
ATOM   2487  CA  ALA 1 164      55.122  45.395  30.076  0.00  0.00           C  
ATOM   2488  C   ALA 1 164      56.551  45.966  29.873  0.00  0.00           C  
ATOM   2489  O   ALA 1 164      56.897  46.720  28.985  0.00  0.00           O  
ATOM   2490  CB  ALA 1 164      54.044  46.479  30.303  0.00  0.00           C  
ATOM   2491  H   ALA 1 164      55.312  45.015  32.103  0.00  0.00           H  
ATOM   2492  HA  ALA 1 164      54.956  44.855  29.143  0.00  0.00           H  
ATOM   2493  HB1 ALA 1 164      54.545  47.250  30.887  0.00  0.00           H  
ATOM   2494  HB2 ALA 1 164      53.680  46.820  29.333  0.00  0.00           H  
ATOM   2495  HB3 ALA 1 164      53.142  46.155  30.823  0.00  0.00           H  
ATOM   2496  N   GLY 1 165      57.534  45.479  30.688  0.00  0.00           N  
ATOM   2497  CA  GLY 1 165      58.974  45.778  30.791  0.00  0.00           C  
ATOM   2498  C   GLY 1 165      59.829  45.288  29.684  0.00  0.00           C  
ATOM   2499  O   GLY 1 165      59.493  44.374  28.920  0.00  0.00           O  
ATOM   2500  H   GLY 1 165      57.230  44.687  31.236  0.00  0.00           H  
ATOM   2501  HA2 GLY 1 165      59.049  46.865  30.781  0.00  0.00           H  
ATOM   2502  HA3 GLY 1 165      59.310  45.329  31.725  0.00  0.00           H  
ATOM   2503  N   PHE 1 166      60.934  45.978  29.432  0.00  0.00           N  
ATOM   2504  CA  PHE 1 166      61.707  45.851  28.225  0.00  0.00           C  
ATOM   2505  C   PHE 1 166      62.462  44.414  28.141  0.00  0.00           C  
ATOM   2506  O   PHE 1 166      63.048  44.022  29.208  0.00  0.00           O  
ATOM   2507  CB  PHE 1 166      62.741  47.011  28.116  0.00  0.00           C  
ATOM   2508  CG  PHE 1 166      62.143  48.383  27.953  0.00  0.00           C  
ATOM   2509  CD1 PHE 1 166      62.529  49.341  28.813  0.00  0.00           C  
ATOM   2510  CD2 PHE 1 166      61.124  48.658  26.973  0.00  0.00           C  
ATOM   2511  CE1 PHE 1 166      62.055  50.681  28.632  0.00  0.00           C  
ATOM   2512  CE2 PHE 1 166      60.687  49.924  26.704  0.00  0.00           C  
ATOM   2513  CZ  PHE 1 166      61.082  50.933  27.652  0.00  0.00           C  
ATOM   2514  H   PHE 1 166      61.178  46.658  30.137  0.00  0.00           H  
ATOM   2515  HA  PHE 1 166      61.003  45.883  27.394  0.00  0.00           H  
ATOM   2516  HB2 PHE 1 166      63.437  47.036  28.954  0.00  0.00           H  
ATOM   2517  HB3 PHE 1 166      63.415  46.849  27.275  0.00  0.00           H  
ATOM   2518  HD1 PHE 1 166      63.265  49.093  29.564  0.00  0.00           H  
ATOM   2519  HD2 PHE 1 166      60.841  47.861  26.301  0.00  0.00           H  
ATOM   2520  HE1 PHE 1 166      62.381  51.535  29.208  0.00  0.00           H  
ATOM   2521  HE2 PHE 1 166      60.047  50.095  25.851  0.00  0.00           H  
ATOM   2522  HZ  PHE 1 166      60.704  51.935  27.510  0.00  0.00           H  
ATOM   2523  N   PRO 1 167      62.593  43.817  26.976  0.00  0.00           N  
ATOM   2524  CA  PRO 1 167      62.264  44.365  25.657  0.00  0.00           C  
ATOM   2525  C   PRO 1 167      60.904  43.885  25.200  0.00  0.00           C  
ATOM   2526  O   PRO 1 167      60.367  42.972  25.748  0.00  0.00           O  
ATOM   2527  CB  PRO 1 167      63.326  43.815  24.714  0.00  0.00           C  
ATOM   2528  CG  PRO 1 167      63.431  42.395  25.284  0.00  0.00           C  
ATOM   2529  CD  PRO 1 167      63.417  42.581  26.776  0.00  0.00           C  
ATOM   2530  HA  PRO 1 167      62.236  45.451  25.748  0.00  0.00           H  
ATOM   2531  HB2 PRO 1 167      62.959  43.761  23.689  0.00  0.00           H  
ATOM   2532  HB3 PRO 1 167      64.305  44.293  24.726  0.00  0.00           H  
ATOM   2533  HG2 PRO 1 167      62.686  41.626  25.081  0.00  0.00           H  
ATOM   2534  HG3 PRO 1 167      64.475  42.122  25.131  0.00  0.00           H  
ATOM   2535  HD2 PRO 1 167      64.437  42.766  27.114  0.00  0.00           H  
ATOM   2536  HD3 PRO 1 167      62.888  41.743  27.229  0.00  0.00           H  
ATOM   2537  N   LEU 1 168      60.226  44.556  24.260  0.00  0.00           N  
ATOM   2538  CA  LEU 1 168      58.836  44.263  23.812  0.00  0.00           C  
ATOM   2539  C   LEU 1 168      58.898  42.974  22.959  0.00  0.00           C  
ATOM   2540  O   LEU 1 168      59.364  43.013  21.805  0.00  0.00           O  
ATOM   2541  CB  LEU 1 168      58.076  45.507  23.244  0.00  0.00           C  
ATOM   2542  CG  LEU 1 168      58.300  46.739  24.143  0.00  0.00           C  
ATOM   2543  CD1 LEU 1 168      57.707  47.981  23.533  0.00  0.00           C  
ATOM   2544  CD2 LEU 1 168      57.751  46.537  25.495  0.00  0.00           C  
ATOM   2545  H   LEU 1 168      60.712  45.365  23.901  0.00  0.00           H  
ATOM   2546  HA  LEU 1 168      58.260  44.068  24.717  0.00  0.00           H  
ATOM   2547  HB2 LEU 1 168      58.395  45.738  22.228  0.00  0.00           H  
ATOM   2548  HB3 LEU 1 168      57.017  45.248  23.241  0.00  0.00           H  
ATOM   2549  HG  LEU 1 168      59.361  46.973  24.229  0.00  0.00           H  
ATOM   2550 HD11 LEU 1 168      58.221  48.157  22.588  0.00  0.00           H  
ATOM   2551 HD12 LEU 1 168      56.674  47.673  23.372  0.00  0.00           H  
ATOM   2552 HD13 LEU 1 168      57.895  48.809  24.216  0.00  0.00           H  
ATOM   2553 HD21 LEU 1 168      56.668  46.489  25.388  0.00  0.00           H  
ATOM   2554 HD22 LEU 1 168      57.978  45.564  25.931  0.00  0.00           H  
ATOM   2555 HD23 LEU 1 168      58.030  47.390  26.114  0.00  0.00           H  
ATOM   2556  N   ASN 1 169      58.497  41.797  23.502  0.00  0.00           N  
ATOM   2557  CA  ASN 1 169      58.678  40.377  22.946  0.00  0.00           C  
ATOM   2558  C   ASN 1 169      57.772  40.040  21.759  0.00  0.00           C  
ATOM   2559  O   ASN 1 169      57.644  38.931  21.309  0.00  0.00           O  
ATOM   2560  CB  ASN 1 169      58.533  39.361  24.108  0.00  0.00           C  
ATOM   2561  CG  ASN 1 169      59.576  39.569  25.167  0.00  0.00           C  
ATOM   2562  OD1 ASN 1 169      59.249  39.512  26.355  0.00  0.00           O  
ATOM   2563  ND2 ASN 1 169      60.865  39.779  24.818  0.00  0.00           N  
ATOM   2564  H   ASN 1 169      58.084  41.894  24.418  0.00  0.00           H  
ATOM   2565  HA  ASN 1 169      59.705  40.418  22.583  0.00  0.00           H  
ATOM   2566  HB2 ASN 1 169      57.574  39.475  24.614  0.00  0.00           H  
ATOM   2567  HB3 ASN 1 169      58.649  38.308  23.851  0.00  0.00           H  
ATOM   2568 HD21 ASN 1 169      61.558  39.985  25.524  0.00  0.00           H  
ATOM   2569 HD22 ASN 1 169      60.939  40.203  23.904  0.00  0.00           H  
ATOM   2570  N   GLN 1 170      57.073  41.014  21.291  0.00  0.00           N  
ATOM   2571  CA  GLN 1 170      56.067  41.069  20.224  0.00  0.00           C  
ATOM   2572  C   GLN 1 170      55.830  42.525  19.760  0.00  0.00           C  
ATOM   2573  O   GLN 1 170      56.273  43.527  20.417  0.00  0.00           O  
ATOM   2574  CB  GLN 1 170      54.739  40.411  20.715  0.00  0.00           C  
ATOM   2575  CG  GLN 1 170      54.075  41.191  21.871  0.00  0.00           C  
ATOM   2576  CD  GLN 1 170      53.114  42.279  21.412  0.00  0.00           C  
ATOM   2577  OE1 GLN 1 170      52.420  42.146  20.356  0.00  0.00           O  
ATOM   2578  NE2 GLN 1 170      53.138  43.425  22.062  0.00  0.00           N  
ATOM   2579  H   GLN 1 170      57.331  41.867  21.767  0.00  0.00           H  
ATOM   2580  HA  GLN 1 170      56.364  40.456  19.373  0.00  0.00           H  
ATOM   2581  HB2 GLN 1 170      54.038  40.434  19.880  0.00  0.00           H  
ATOM   2582  HB3 GLN 1 170      54.861  39.369  21.012  0.00  0.00           H  
ATOM   2583  HG2 GLN 1 170      53.519  40.527  22.532  0.00  0.00           H  
ATOM   2584  HG3 GLN 1 170      54.854  41.611  22.508  0.00  0.00           H  
ATOM   2585 HE21 GLN 1 170      52.388  44.047  21.794  0.00  0.00           H  
ATOM   2586 HE22 GLN 1 170      53.771  43.586  22.832  0.00  0.00           H  
ATOM   2587  N   SER 1 171      55.133  42.706  18.625  0.00  0.00           N  
ATOM   2588  CA  SER 1 171      54.619  44.046  18.198  0.00  0.00           C  
ATOM   2589  C   SER 1 171      53.237  43.942  17.531  0.00  0.00           C  
ATOM   2590  O   SER 1 171      52.704  44.919  16.960  0.00  0.00           O  
ATOM   2591  CB  SER 1 171      55.647  44.688  17.250  0.00  0.00           C  
ATOM   2592  OG  SER 1 171      56.838  44.904  17.965  0.00  0.00           O  
ATOM   2593  H   SER 1 171      55.017  41.894  18.036  0.00  0.00           H  
ATOM   2594  HA  SER 1 171      54.504  44.697  19.065  0.00  0.00           H  
ATOM   2595  HB2 SER 1 171      55.792  44.073  16.362  0.00  0.00           H  
ATOM   2596  HB3 SER 1 171      55.199  45.549  16.753  0.00  0.00           H  
ATOM   2597  HG  SER 1 171      57.167  44.006  18.055  0.00  0.00           H  
ATOM   2598  N   GLU 1 172      52.553  42.794  17.470  0.00  0.00           N  
ATOM   2599  CA  GLU 1 172      51.235  42.607  16.996  0.00  0.00           C  
ATOM   2600  C   GLU 1 172      50.096  43.396  17.759  0.00  0.00           C  
ATOM   2601  O   GLU 1 172      49.144  43.824  17.104  0.00  0.00           O  
ATOM   2602  CB  GLU 1 172      51.041  42.585  15.415  0.00  0.00           C  
ATOM   2603  CG  GLU 1 172      51.835  41.514  14.695  0.00  0.00           C  
ATOM   2604  CD  GLU 1 172      53.339  41.901  14.489  0.00  0.00           C  
ATOM   2605  OE1 GLU 1 172      53.604  43.074  13.969  0.00  0.00           O  
ATOM   2606  OE2 GLU 1 172      54.189  41.035  14.729  0.00  0.00           O  
ATOM   2607  H   GLU 1 172      52.909  41.930  17.854  0.00  0.00           H  
ATOM   2608  HA  GLU 1 172      50.944  41.584  17.234  0.00  0.00           H  
ATOM   2609  HB2 GLU 1 172      50.016  42.396  15.095  0.00  0.00           H  
ATOM   2610  HB3 GLU 1 172      51.303  43.555  14.994  0.00  0.00           H  
ATOM   2611  HG2 GLU 1 172      51.797  40.634  15.337  0.00  0.00           H  
ATOM   2612  HG3 GLU 1 172      51.495  41.314  13.678  0.00  0.00           H  
ATOM   2613  N   VAL 1 173      50.199  43.603  19.106  0.00  0.00           N  
ATOM   2614  CA  VAL 1 173      49.191  44.261  19.885  0.00  0.00           C  
ATOM   2615  C   VAL 1 173      49.683  45.376  20.755  0.00  0.00           C  
ATOM   2616  O   VAL 1 173      50.749  45.235  21.378  0.00  0.00           O  
ATOM   2617  CB  VAL 1 173      48.204  43.236  20.587  0.00  0.00           C  
ATOM   2618  CG1 VAL 1 173      47.428  42.311  19.525  0.00  0.00           C  
ATOM   2619  CG2 VAL 1 173      49.024  42.245  21.388  0.00  0.00           C  
ATOM   2620  H   VAL 1 173      50.971  43.183  19.604  0.00  0.00           H  
ATOM   2621  HA  VAL 1 173      48.520  44.797  19.213  0.00  0.00           H  
ATOM   2622  HB  VAL 1 173      47.476  43.808  21.162  0.00  0.00           H  
ATOM   2623 HG11 VAL 1 173      46.540  41.848  19.955  0.00  0.00           H  
ATOM   2624 HG12 VAL 1 173      47.156  42.849  18.617  0.00  0.00           H  
ATOM   2625 HG13 VAL 1 173      48.062  41.479  19.221  0.00  0.00           H  
ATOM   2626 HG21 VAL 1 173      48.282  41.634  21.901  0.00  0.00           H  
ATOM   2627 HG22 VAL 1 173      49.610  41.547  20.790  0.00  0.00           H  
ATOM   2628 HG23 VAL 1 173      49.572  42.789  22.157  0.00  0.00           H  
ATOM   2629  N   LEU 1 174      49.022  46.520  20.579  0.00  0.00           N  
ATOM   2630  CA  LEU 1 174      49.411  47.829  21.189  0.00  0.00           C  
ATOM   2631  C   LEU 1 174      49.329  47.714  22.729  0.00  0.00           C  
ATOM   2632  O   LEU 1 174      48.334  47.414  23.359  0.00  0.00           O  
ATOM   2633  CB  LEU 1 174      48.512  48.989  20.534  0.00  0.00           C  
ATOM   2634  CG  LEU 1 174      48.948  49.529  19.079  0.00  0.00           C  
ATOM   2635  CD1 LEU 1 174      47.780  50.460  18.589  0.00  0.00           C  
ATOM   2636  CD2 LEU 1 174      50.214  50.284  19.093  0.00  0.00           C  
ATOM   2637  H   LEU 1 174      48.220  46.455  19.969  0.00  0.00           H  
ATOM   2638  HA  LEU 1 174      50.464  48.020  20.986  0.00  0.00           H  
ATOM   2639  HB2 LEU 1 174      47.526  48.540  20.410  0.00  0.00           H  
ATOM   2640  HB3 LEU 1 174      48.399  49.862  21.176  0.00  0.00           H  
ATOM   2641  HG  LEU 1 174      48.982  48.755  18.312  0.00  0.00           H  
ATOM   2642 HD11 LEU 1 174      46.904  49.911  18.243  0.00  0.00           H  
ATOM   2643 HD12 LEU 1 174      47.467  51.071  19.436  0.00  0.00           H  
ATOM   2644 HD13 LEU 1 174      48.095  51.181  17.834  0.00  0.00           H  
ATOM   2645 HD21 LEU 1 174      50.296  50.913  18.207  0.00  0.00           H  
ATOM   2646 HD22 LEU 1 174      50.188  51.019  19.898  0.00  0.00           H  
ATOM   2647 HD23 LEU 1 174      51.048  49.617  19.310  0.00  0.00           H  
ATOM   2648  N   ALA 1 175      50.489  48.143  23.373  0.00  0.00           N  
ATOM   2649  CA  ALA 1 175      50.533  48.130  24.846  0.00  0.00           C  
ATOM   2650  C   ALA 1 175      50.305  46.735  25.375  0.00  0.00           C  
ATOM   2651  O   ALA 1 175      49.759  46.692  26.479  0.00  0.00           O  
ATOM   2652  CB  ALA 1 175      51.741  48.942  25.318  0.00  0.00           C  
ATOM   2653  H   ALA 1 175      51.240  48.613  22.888  0.00  0.00           H  
ATOM   2654  HA  ALA 1 175      49.651  48.614  25.267  0.00  0.00           H  
ATOM   2655  HB1 ALA 1 175      51.874  49.829  24.699  0.00  0.00           H  
ATOM   2656  HB2 ALA 1 175      51.579  49.206  26.363  0.00  0.00           H  
ATOM   2657  HB3 ALA 1 175      52.627  48.332  25.144  0.00  0.00           H  
ATOM   2658  N   SER 1 176      50.675  45.617  24.697  0.00  0.00           N  
ATOM   2659  CA  SER 1 176      50.307  44.256  25.028  0.00  0.00           C  
ATOM   2660  C   SER 1 176      51.001  43.801  26.288  0.00  0.00           C  
ATOM   2661  O   SER 1 176      52.203  43.977  26.483  0.00  0.00           O  
ATOM   2662  CB  SER 1 176      48.768  44.070  25.016  0.00  0.00           C  
ATOM   2663  OG  SER 1 176      48.144  44.834  23.964  0.00  0.00           O  
ATOM   2664  H   SER 1 176      51.029  45.798  23.769  0.00  0.00           H  
ATOM   2665  HA  SER 1 176      50.743  43.622  24.255  0.00  0.00           H  
ATOM   2666  HB2 SER 1 176      48.473  43.020  25.013  0.00  0.00           H  
ATOM   2667  HB3 SER 1 176      48.408  44.457  25.969  0.00  0.00           H  
ATOM   2668  HG  SER 1 176      48.476  45.732  24.044  0.00  0.00           H  
ATOM   2669  N   VAL 1 177      50.327  43.078  27.164  0.00  0.00           N  
ATOM   2670  CA  VAL 1 177      50.915  42.415  28.426  0.00  0.00           C  
ATOM   2671  C   VAL 1 177      50.404  41.036  28.624  0.00  0.00           C  
ATOM   2672  O   VAL 1 177      49.308  40.714  28.176  0.00  0.00           O  
ATOM   2673  CB  VAL 1 177      50.774  43.342  29.648  0.00  0.00           C  
ATOM   2674  CG1 VAL 1 177      51.189  44.829  29.487  0.00  0.00           C  
ATOM   2675  CG2 VAL 1 177      49.335  43.480  30.007  0.00  0.00           C  
ATOM   2676  H   VAL 1 177      49.377  42.861  26.898  0.00  0.00           H  
ATOM   2677  HA  VAL 1 177      51.986  42.239  28.328  0.00  0.00           H  
ATOM   2678  HB  VAL 1 177      51.345  42.867  30.446  0.00  0.00           H  
ATOM   2679 HG11 VAL 1 177      51.211  45.286  30.477  0.00  0.00           H  
ATOM   2680 HG12 VAL 1 177      52.180  44.846  29.033  0.00  0.00           H  
ATOM   2681 HG13 VAL 1 177      50.612  45.402  28.762  0.00  0.00           H  
ATOM   2682 HG21 VAL 1 177      48.853  42.527  30.224  0.00  0.00           H  
ATOM   2683 HG22 VAL 1 177      49.264  44.001  30.961  0.00  0.00           H  
ATOM   2684 HG23 VAL 1 177      48.785  44.037  29.248  0.00  0.00           H  
ATOM   2685  N   GLY 1 178      51.175  40.144  29.260  0.00  0.00           N  
ATOM   2686  CA  GLY 1 178      50.807  38.732  29.516  0.00  0.00           C  
ATOM   2687  C   GLY 1 178      50.802  38.252  30.970  0.00  0.00           C  
ATOM   2688  O   GLY 1 178      50.958  39.131  31.827  0.00  0.00           O  
ATOM   2689  H   GLY 1 178      52.104  40.451  29.513  0.00  0.00           H  
ATOM   2690  HA2 GLY 1 178      49.813  38.367  29.256  0.00  0.00           H  
ATOM   2691  HA3 GLY 1 178      51.470  38.099  28.927  0.00  0.00           H  
ATOM   2692  N   GLY 1 179      50.710  36.987  31.151  0.00  0.00           N  
ATOM   2693  CA  GLY 1 179      50.676  36.410  32.535  0.00  0.00           C  
ATOM   2694  C   GLY 1 179      50.048  35.026  32.602  0.00  0.00           C  
ATOM   2695  O   GLY 1 179      49.959  34.388  31.563  0.00  0.00           O  
ATOM   2696  H   GLY 1 179      50.502  36.431  30.334  0.00  0.00           H  
ATOM   2697  HA2 GLY 1 179      51.626  36.484  33.065  0.00  0.00           H  
ATOM   2698  HA3 GLY 1 179      49.985  37.027  33.109  0.00  0.00           H  
ATOM   2699  N   SER 1 180      49.638  34.551  33.785  0.00  0.00           N  
ATOM   2700  CA  SER 1 180      48.909  33.348  34.057  0.00  0.00           C  
ATOM   2701  C   SER 1 180      47.998  33.476  35.307  0.00  0.00           C  
ATOM   2702  O   SER 1 180      48.319  34.015  36.349  0.00  0.00           O  
ATOM   2703  CB  SER 1 180      49.763  32.134  34.278  0.00  0.00           C  
ATOM   2704  OG  SER 1 180      50.373  31.630  33.132  0.00  0.00           O  
ATOM   2705  H   SER 1 180      49.887  35.172  34.542  0.00  0.00           H  
ATOM   2706  HA  SER 1 180      48.299  33.120  33.183  0.00  0.00           H  
ATOM   2707  HB2 SER 1 180      50.493  32.436  35.028  0.00  0.00           H  
ATOM   2708  HB3 SER 1 180      49.148  31.319  34.659  0.00  0.00           H  
ATOM   2709  HG  SER 1 180      51.203  32.097  33.007  0.00  0.00           H  
ATOM   2710  N   MET 1 181      46.848  32.746  35.348  0.00  0.00           N  
ATOM   2711  CA  MET 1 181      45.906  32.676  36.494  0.00  0.00           C  
ATOM   2712  C   MET 1 181      45.429  31.215  36.674  0.00  0.00           C  
ATOM   2713  O   MET 1 181      44.876  30.656  35.732  0.00  0.00           O  
ATOM   2714  CB  MET 1 181      44.719  33.584  36.243  0.00  0.00           C  
ATOM   2715  CG  MET 1 181      43.695  33.431  37.465  0.00  0.00           C  
ATOM   2716  SD  MET 1 181      42.433  34.749  37.507  0.00  0.00           S  
ATOM   2717  CE  MET 1 181      41.247  34.151  36.152  0.00  0.00           C  
ATOM   2718  H   MET 1 181      46.621  32.216  34.519  0.00  0.00           H  
ATOM   2719  HA  MET 1 181      46.404  33.135  37.349  0.00  0.00           H  
ATOM   2720  HB2 MET 1 181      45.162  34.580  36.235  0.00  0.00           H  
ATOM   2721  HB3 MET 1 181      44.167  33.335  35.336  0.00  0.00           H  
ATOM   2722  HG2 MET 1 181      43.343  32.399  37.443  0.00  0.00           H  
ATOM   2723  HG3 MET 1 181      44.184  33.473  38.438  0.00  0.00           H  
ATOM   2724  HE1 MET 1 181      40.414  33.644  36.638  0.00  0.00           H  
ATOM   2725  HE2 MET 1 181      40.772  35.019  35.693  0.00  0.00           H  
ATOM   2726  HE3 MET 1 181      41.777  33.503  35.454  0.00  0.00           H  
ATOM   2727  N   ILE 1 182      45.738  30.572  37.822  0.00  0.00           N  
ATOM   2728  CA  ILE 1 182      45.397  29.168  38.027  0.00  0.00           C  
ATOM   2729  C   ILE 1 182      44.310  29.086  39.052  0.00  0.00           C  
ATOM   2730  O   ILE 1 182      44.516  29.422  40.246  0.00  0.00           O  
ATOM   2731  CB  ILE 1 182      46.534  28.246  38.437  0.00  0.00           C  
ATOM   2732  CG1 ILE 1 182      47.836  28.522  37.640  0.00  0.00           C  
ATOM   2733  CG2 ILE 1 182      46.029  26.804  38.369  0.00  0.00           C  
ATOM   2734  CD1 ILE 1 182      47.781  28.374  36.052  0.00  0.00           C  
ATOM   2735  H   ILE 1 182      46.163  31.107  38.566  0.00  0.00           H  
ATOM   2736  HA  ILE 1 182      44.976  28.784  37.098  0.00  0.00           H  
ATOM   2737  HB  ILE 1 182      46.702  28.417  39.501  0.00  0.00           H  
ATOM   2738 HG12 ILE 1 182      48.258  29.514  37.800  0.00  0.00           H  
ATOM   2739 HG13 ILE 1 182      48.548  27.779  38.001  0.00  0.00           H  
ATOM   2740 HG21 ILE 1 182      46.774  26.199  38.885  0.00  0.00           H  
ATOM   2741 HG22 ILE 1 182      45.117  26.650  38.946  0.00  0.00           H  
ATOM   2742 HG23 ILE 1 182      46.021  26.331  37.387  0.00  0.00           H  
ATOM   2743 HD11 ILE 1 182      47.142  27.540  35.759  0.00  0.00           H  
ATOM   2744 HD12 ILE 1 182      47.477  29.370  35.729  0.00  0.00           H  
ATOM   2745 HD13 ILE 1 182      48.791  28.162  35.703  0.00  0.00           H  
ATOM   2746  N   ILE 1 183      43.122  28.628  38.735  0.00  0.00           N  
ATOM   2747  CA  ILE 1 183      42.061  28.185  39.651  0.00  0.00           C  
ATOM   2748  C   ILE 1 183      42.116  26.756  40.132  0.00  0.00           C  
ATOM   2749  O   ILE 1 183      42.494  25.901  39.414  0.00  0.00           O  
ATOM   2750  CB  ILE 1 183      40.626  28.491  39.100  0.00  0.00           C  
ATOM   2751  CG1 ILE 1 183      40.487  29.993  38.602  0.00  0.00           C  
ATOM   2752  CG2 ILE 1 183      39.460  28.255  40.042  0.00  0.00           C  
ATOM   2753  CD1 ILE 1 183      41.000  30.216  37.179  0.00  0.00           C  
ATOM   2754  H   ILE 1 183      42.980  28.269  37.801  0.00  0.00           H  
ATOM   2755  HA  ILE 1 183      42.078  28.786  40.560  0.00  0.00           H  
ATOM   2756  HB  ILE 1 183      40.486  27.841  38.236  0.00  0.00           H  
ATOM   2757 HG12 ILE 1 183      39.445  30.285  38.477  0.00  0.00           H  
ATOM   2758 HG13 ILE 1 183      40.965  30.691  39.290  0.00  0.00           H  
ATOM   2759 HG21 ILE 1 183      38.532  28.380  39.485  0.00  0.00           H  
ATOM   2760 HG22 ILE 1 183      39.390  27.223  40.385  0.00  0.00           H  
ATOM   2761 HG23 ILE 1 183      39.430  28.953  40.879  0.00  0.00           H  
ATOM   2762 HD11 ILE 1 183      40.699  31.168  36.743  0.00  0.00           H  
ATOM   2763 HD12 ILE 1 183      42.089  30.212  37.128  0.00  0.00           H  
ATOM   2764 HD13 ILE 1 183      40.701  29.323  36.630  0.00  0.00           H  
ATOM   2765  N   GLY 1 184      41.766  26.506  41.403  0.00  0.00           N  
ATOM   2766  CA  GLY 1 184      41.766  25.102  41.953  0.00  0.00           C  
ATOM   2767  C   GLY 1 184      43.042  24.355  41.991  0.00  0.00           C  
ATOM   2768  O   GLY 1 184      43.042  23.112  41.762  0.00  0.00           O  
ATOM   2769  H   GLY 1 184      41.413  27.264  41.969  0.00  0.00           H  
ATOM   2770  HA2 GLY 1 184      41.384  25.088  42.974  0.00  0.00           H  
ATOM   2771  HA3 GLY 1 184      40.982  24.517  41.473  0.00  0.00           H  
ATOM   2772  N   GLY 1 185      44.204  25.041  42.124  0.00  0.00           N  
ATOM   2773  CA  GLY 1 185      45.526  24.413  42.048  0.00  0.00           C  
ATOM   2774  C   GLY 1 185      46.677  25.301  41.924  0.00  0.00           C  
ATOM   2775  O   GLY 1 185      46.511  26.485  41.586  0.00  0.00           O  
ATOM   2776  H   GLY 1 185      44.202  26.051  42.127  0.00  0.00           H  
ATOM   2777  HA2 GLY 1 185      45.831  23.867  42.941  0.00  0.00           H  
ATOM   2778  HA3 GLY 1 185      45.550  23.702  41.222  0.00  0.00           H  
ATOM   2779  N   ILE 1 186      47.884  24.831  42.301  0.00  0.00           N  
ATOM   2780  CA  ILE 1 186      49.197  25.537  42.380  0.00  0.00           C  
ATOM   2781  C   ILE 1 186      50.044  25.008  41.263  0.00  0.00           C  
ATOM   2782  O   ILE 1 186      50.518  23.843  41.331  0.00  0.00           O  
ATOM   2783  CB  ILE 1 186      49.776  25.370  43.777  0.00  0.00           C  
ATOM   2784  CG1 ILE 1 186      48.890  26.319  44.567  0.00  0.00           C  
ATOM   2785  CG2 ILE 1 186      51.194  25.743  43.889  0.00  0.00           C  
ATOM   2786  CD1 ILE 1 186      49.159  26.342  46.087  0.00  0.00           C  
ATOM   2787  H   ILE 1 186      47.970  23.864  42.580  0.00  0.00           H  
ATOM   2788  HA  ILE 1 186      49.073  26.611  42.248  0.00  0.00           H  
ATOM   2789  HB  ILE 1 186      49.564  24.390  44.205  0.00  0.00           H  
ATOM   2790 HG12 ILE 1 186      49.100  27.343  44.258  0.00  0.00           H  
ATOM   2791 HG13 ILE 1 186      47.816  26.144  44.493  0.00  0.00           H  
ATOM   2792 HG21 ILE 1 186      51.349  26.781  44.185  0.00  0.00           H  
ATOM   2793 HG22 ILE 1 186      51.768  25.116  44.572  0.00  0.00           H  
ATOM   2794 HG23 ILE 1 186      51.684  25.455  42.959  0.00  0.00           H  
ATOM   2795 HD11 ILE 1 186      49.372  25.336  46.450  0.00  0.00           H  
ATOM   2796 HD12 ILE 1 186      50.038  26.940  46.327  0.00  0.00           H  
ATOM   2797 HD13 ILE 1 186      48.315  26.707  46.671  0.00  0.00           H  
ATOM   2798  N   ASP 1 187      50.255  25.777  40.232  0.00  0.00           N  
ATOM   2799  CA  ASP 1 187      51.177  25.355  39.113  0.00  0.00           C  
ATOM   2800  C   ASP 1 187      52.600  25.780  39.382  0.00  0.00           C  
ATOM   2801  O   ASP 1 187      52.864  26.982  39.751  0.00  0.00           O  
ATOM   2802  CB  ASP 1 187      50.731  25.862  37.711  0.00  0.00           C  
ATOM   2803  CG  ASP 1 187      51.531  25.144  36.555  0.00  0.00           C  
ATOM   2804  OD1 ASP 1 187      52.675  25.629  36.229  0.00  0.00           O  
ATOM   2805  OD2 ASP 1 187      51.007  24.179  35.960  0.00  0.00           O  
ATOM   2806  H   ASP 1 187      49.828  26.692  40.212  0.00  0.00           H  
ATOM   2807  HA  ASP 1 187      51.094  24.274  39.004  0.00  0.00           H  
ATOM   2808  HB2 ASP 1 187      49.729  25.444  37.610  0.00  0.00           H  
ATOM   2809  HB3 ASP 1 187      50.809  26.950  37.714  0.00  0.00           H  
ATOM   2810  N   HIS 1 188      53.459  24.832  39.256  0.00  0.00           N  
ATOM   2811  CA  HIS 1 188      54.909  24.854  39.577  0.00  0.00           C  
ATOM   2812  C   HIS 1 188      55.819  25.825  38.705  0.00  0.00           C  
ATOM   2813  O   HIS 1 188      56.706  26.422  39.216  0.00  0.00           O  
ATOM   2814  CB  HIS 1 188      55.401  23.309  39.317  0.00  0.00           C  
ATOM   2815  CG  HIS 1 188      56.872  23.044  39.717  0.00  0.00           C  
ATOM   2816  ND1 HIS 1 188      57.991  23.544  39.034  0.00  0.00           N  
ATOM   2817  CD2 HIS 1 188      57.290  22.673  40.962  0.00  0.00           C  
ATOM   2818  CE1 HIS 1 188      59.092  23.405  39.787  0.00  0.00           C  
ATOM   2819  NE2 HIS 1 188      58.689  22.864  40.931  0.00  0.00           N  
ATOM   2820  H   HIS 1 188      53.143  23.925  38.944  0.00  0.00           H  
ATOM   2821  HA  HIS 1 188      55.001  25.088  40.637  0.00  0.00           H  
ATOM   2822  HB2 HIS 1 188      54.678  22.557  39.632  0.00  0.00           H  
ATOM   2823  HB3 HIS 1 188      55.387  23.195  38.233  0.00  0.00           H  
ATOM   2824  HD1 HIS 1 188      58.056  23.711  38.040  0.00  0.00           H  
ATOM   2825  HD2 HIS 1 188      56.738  22.280  41.803  0.00  0.00           H  
ATOM   2826  HE1 HIS 1 188      60.131  23.466  39.499  0.00  0.00           H  
ATOM   2827  N   SER 1 189      55.597  26.018  37.396  0.00  0.00           N  
ATOM   2828  CA  SER 1 189      56.524  26.822  36.520  0.00  0.00           C  
ATOM   2829  C   SER 1 189      56.372  28.311  36.667  0.00  0.00           C  
ATOM   2830  O   SER 1 189      57.132  29.122  36.155  0.00  0.00           O  
ATOM   2831  CB  SER 1 189      56.103  26.584  35.031  0.00  0.00           C  
ATOM   2832  OG  SER 1 189      54.833  27.145  34.678  0.00  0.00           O  
ATOM   2833  H   SER 1 189      54.758  25.648  36.973  0.00  0.00           H  
ATOM   2834  HA  SER 1 189      57.540  26.451  36.655  0.00  0.00           H  
ATOM   2835  HB2 SER 1 189      56.945  26.852  34.393  0.00  0.00           H  
ATOM   2836  HB3 SER 1 189      56.002  25.509  34.884  0.00  0.00           H  
ATOM   2837  HG  SER 1 189      54.097  26.864  35.227  0.00  0.00           H  
ATOM   2838  N   LEU 1 190      55.356  28.691  37.444  0.00  0.00           N  
ATOM   2839  CA  LEU 1 190      55.033  30.095  37.763  0.00  0.00           C  
ATOM   2840  C   LEU 1 190      55.876  30.693  38.873  0.00  0.00           C  
ATOM   2841  O   LEU 1 190      55.827  31.916  39.041  0.00  0.00           O  
ATOM   2842  CB  LEU 1 190      53.549  30.269  38.144  0.00  0.00           C  
ATOM   2843  CG  LEU 1 190      52.563  29.708  37.064  0.00  0.00           C  
ATOM   2844  CD1 LEU 1 190      51.149  29.983  37.576  0.00  0.00           C  
ATOM   2845  CD2 LEU 1 190      52.663  30.418  35.691  0.00  0.00           C  
ATOM   2846  H   LEU 1 190      54.598  28.069  37.687  0.00  0.00           H  
ATOM   2847  HA  LEU 1 190      55.256  30.699  36.883  0.00  0.00           H  
ATOM   2848  HB2 LEU 1 190      53.393  29.842  39.134  0.00  0.00           H  
ATOM   2849  HB3 LEU 1 190      53.369  31.342  38.210  0.00  0.00           H  
ATOM   2850  HG  LEU 1 190      52.628  28.629  36.928  0.00  0.00           H  
ATOM   2851 HD11 LEU 1 190      50.845  29.496  38.503  0.00  0.00           H  
ATOM   2852 HD12 LEU 1 190      50.886  31.036  37.680  0.00  0.00           H  
ATOM   2853 HD13 LEU 1 190      50.546  29.464  36.831  0.00  0.00           H  
ATOM   2854 HD21 LEU 1 190      52.632  31.496  35.849  0.00  0.00           H  
ATOM   2855 HD22 LEU 1 190      53.615  30.073  35.288  0.00  0.00           H  
ATOM   2856 HD23 LEU 1 190      51.931  30.065  34.965  0.00  0.00           H  
ATOM   2857  N   TYR 1 191      56.585  29.944  39.675  0.00  0.00           N  
ATOM   2858  CA  TYR 1 191      57.445  30.361  40.749  0.00  0.00           C  
ATOM   2859  C   TYR 1 191      58.710  29.495  41.018  0.00  0.00           C  
ATOM   2860  O   TYR 1 191      58.783  28.338  40.509  0.00  0.00           O  
ATOM   2861  CB  TYR 1 191      56.683  30.548  41.979  0.00  0.00           C  
ATOM   2862  CG  TYR 1 191      56.319  29.243  42.652  0.00  0.00           C  
ATOM   2863  CD1 TYR 1 191      55.221  28.443  42.186  0.00  0.00           C  
ATOM   2864  CD2 TYR 1 191      57.002  28.723  43.730  0.00  0.00           C  
ATOM   2865  CE1 TYR 1 191      54.799  27.326  42.863  0.00  0.00           C  
ATOM   2866  CE2 TYR 1 191      56.669  27.522  44.430  0.00  0.00           C  
ATOM   2867  CZ  TYR 1 191      55.480  26.787  44.017  0.00  0.00           C  
ATOM   2868  OH  TYR 1 191      54.970  25.691  44.683  0.00  0.00           O  
ATOM   2869  H   TYR 1 191      56.387  28.955  39.622  0.00  0.00           H  
ATOM   2870  HA  TYR 1 191      57.827  31.356  40.521  0.00  0.00           H  
ATOM   2871  HB2 TYR 1 191      57.122  31.156  42.770  0.00  0.00           H  
ATOM   2872  HB3 TYR 1 191      55.698  30.931  41.711  0.00  0.00           H  
ATOM   2873  HD1 TYR 1 191      54.679  28.862  41.351  0.00  0.00           H  
ATOM   2874  HD2 TYR 1 191      57.830  29.225  44.208  0.00  0.00           H  
ATOM   2875  HE1 TYR 1 191      53.894  26.837  42.534  0.00  0.00           H  
ATOM   2876  HE2 TYR 1 191      57.122  27.126  45.327  0.00  0.00           H  
ATOM   2877  HH  TYR 1 191      55.519  25.466  45.437  0.00  0.00           H  
ATOM   2878  N   THR 1 192      59.658  30.110  41.683  0.00  0.00           N  
ATOM   2879  CA  THR 1 192      60.883  29.546  42.233  0.00  0.00           C  
ATOM   2880  C   THR 1 192      60.757  29.835  43.744  0.00  0.00           C  
ATOM   2881  O   THR 1 192      60.043  30.712  44.227  0.00  0.00           O  
ATOM   2882  CB  THR 1 192      62.133  30.396  41.691  0.00  0.00           C  
ATOM   2883  OG1 THR 1 192      61.897  31.733  41.774  0.00  0.00           O  
ATOM   2884  CG2 THR 1 192      62.425  29.969  40.236  0.00  0.00           C  
ATOM   2885  H   THR 1 192      59.420  31.029  42.030  0.00  0.00           H  
ATOM   2886  HA  THR 1 192      61.059  28.486  42.052  0.00  0.00           H  
ATOM   2887  HB  THR 1 192      63.002  30.136  42.295  0.00  0.00           H  
ATOM   2888  HG1 THR 1 192      62.007  32.005  42.688  0.00  0.00           H  
ATOM   2889 HG21 THR 1 192      63.404  30.166  39.798  0.00  0.00           H  
ATOM   2890 HG22 THR 1 192      62.232  28.897  40.192  0.00  0.00           H  
ATOM   2891 HG23 THR 1 192      61.655  30.405  39.601  0.00  0.00           H  
ATOM   2892  N   GLY 1 193      61.605  29.111  44.522  0.00  0.00           N  
ATOM   2893  CA  GLY 1 193      61.563  29.197  45.970  0.00  0.00           C  
ATOM   2894  C   GLY 1 193      60.311  28.589  46.761  0.00  0.00           C  
ATOM   2895  O   GLY 1 193      59.382  28.301  46.120  0.00  0.00           O  
ATOM   2896  H   GLY 1 193      62.308  28.659  43.955  0.00  0.00           H  
ATOM   2897  HA2 GLY 1 193      62.425  28.687  46.401  0.00  0.00           H  
ATOM   2898  HA3 GLY 1 193      61.587  30.187  46.424  0.00  0.00           H  
ATOM   2899  N   SER 1 194      60.425  28.479  48.099  0.00  0.00           N  
ATOM   2900  CA  SER 1 194      59.279  28.023  48.920  0.00  0.00           C  
ATOM   2901  C   SER 1 194      58.135  29.043  48.992  0.00  0.00           C  
ATOM   2902  O   SER 1 194      58.430  30.234  48.806  0.00  0.00           O  
ATOM   2903  CB  SER 1 194      59.624  27.533  50.318  0.00  0.00           C  
ATOM   2904  OG  SER 1 194      60.413  28.472  51.068  0.00  0.00           O  
ATOM   2905  H   SER 1 194      61.298  28.673  48.569  0.00  0.00           H  
ATOM   2906  HA  SER 1 194      58.892  27.095  48.500  0.00  0.00           H  
ATOM   2907  HB2 SER 1 194      58.703  27.260  50.833  0.00  0.00           H  
ATOM   2908  HB3 SER 1 194      60.184  26.609  50.177  0.00  0.00           H  
ATOM   2909  HG  SER 1 194      60.718  28.012  51.853  0.00  0.00           H  
ATOM   2910  N   LEU 1 195      56.849  28.656  49.182  0.00  0.00           N  
ATOM   2911  CA  LEU 1 195      55.780  29.617  49.610  0.00  0.00           C  
ATOM   2912  C   LEU 1 195      55.803  29.802  51.128  0.00  0.00           C  
ATOM   2913  O   LEU 1 195      56.061  28.970  52.030  0.00  0.00           O  
ATOM   2914  CB  LEU 1 195      54.393  29.083  49.242  0.00  0.00           C  
ATOM   2915  CG  LEU 1 195      54.298  28.947  47.726  0.00  0.00           C  
ATOM   2916  CD1 LEU 1 195      53.621  27.602  47.399  0.00  0.00           C  
ATOM   2917  CD2 LEU 1 195      53.482  30.087  47.148  0.00  0.00           C  
ATOM   2918  H   LEU 1 195      56.601  27.680  49.270  0.00  0.00           H  
ATOM   2919  HA  LEU 1 195      55.990  30.585  49.154  0.00  0.00           H  
ATOM   2920  HB2 LEU 1 195      54.225  28.083  49.640  0.00  0.00           H  
ATOM   2921  HB3 LEU 1 195      53.594  29.725  49.614  0.00  0.00           H  
ATOM   2922  HG  LEU 1 195      55.288  29.101  47.296  0.00  0.00           H  
ATOM   2923 HD11 LEU 1 195      52.629  27.457  47.829  0.00  0.00           H  
ATOM   2924 HD12 LEU 1 195      53.509  27.542  46.317  0.00  0.00           H  
ATOM   2925 HD13 LEU 1 195      54.223  26.716  47.596  0.00  0.00           H  
ATOM   2926 HD21 LEU 1 195      52.438  29.871  47.374  0.00  0.00           H  
ATOM   2927 HD22 LEU 1 195      53.791  31.087  47.453  0.00  0.00           H  
ATOM   2928 HD23 LEU 1 195      53.521  30.009  46.061  0.00  0.00           H  
ATOM   2929  N   TRP 1 196      55.240  30.969  51.460  0.00  0.00           N  
ATOM   2930  CA  TRP 1 196      55.176  31.612  52.763  0.00  0.00           C  
ATOM   2931  C   TRP 1 196      53.871  32.369  52.916  0.00  0.00           C  
ATOM   2932  O   TRP 1 196      53.456  33.040  52.017  0.00  0.00           O  
ATOM   2933  CB  TRP 1 196      56.404  32.610  52.945  0.00  0.00           C  
ATOM   2934  CG  TRP 1 196      57.719  31.951  53.085  0.00  0.00           C  
ATOM   2935  CD1 TRP 1 196      58.551  31.589  52.080  0.00  0.00           C  
ATOM   2936  CD2 TRP 1 196      58.434  31.630  54.373  0.00  0.00           C  
ATOM   2937  NE1 TRP 1 196      59.711  31.008  52.583  0.00  0.00           N  
ATOM   2938  CE2 TRP 1 196      59.691  30.919  53.953  0.00  0.00           C  
ATOM   2939  CE3 TRP 1 196      58.260  31.755  55.755  0.00  0.00           C  
ATOM   2940  CZ2 TRP 1 196      60.587  30.480  54.823  0.00  0.00           C  
ATOM   2941  CZ3 TRP 1 196      59.187  31.176  56.668  0.00  0.00           C  
ATOM   2942  CH2 TRP 1 196      60.353  30.599  56.181  0.00  0.00           C  
ATOM   2943  H   TRP 1 196      55.066  31.653  50.737  0.00  0.00           H  
ATOM   2944  HA  TRP 1 196      55.264  30.846  53.534  0.00  0.00           H  
ATOM   2945  HB2 TRP 1 196      56.553  33.361  52.169  0.00  0.00           H  
ATOM   2946  HB3 TRP 1 196      56.194  33.133  53.878  0.00  0.00           H  
ATOM   2947  HD1 TRP 1 196      58.349  31.634  51.020  0.00  0.00           H  
ATOM   2948  HE1 TRP 1 196      60.394  30.498  52.041  0.00  0.00           H  
ATOM   2949  HE3 TRP 1 196      57.359  32.272  56.051  0.00  0.00           H  
ATOM   2950  HZ2 TRP 1 196      61.547  30.081  54.531  0.00  0.00           H  
ATOM   2951  HZ3 TRP 1 196      59.015  31.236  57.733  0.00  0.00           H  
ATOM   2952  HH2 TRP 1 196      60.996  30.124  56.906  0.00  0.00           H  
ATOM   2953  N   TYR 1 197      53.149  32.100  54.041  0.00  0.00           N  
ATOM   2954  CA  TYR 1 197      51.728  32.500  54.153  0.00  0.00           C  
ATOM   2955  C   TYR 1 197      51.410  33.596  55.197  0.00  0.00           C  
ATOM   2956  O   TYR 1 197      51.990  33.524  56.255  0.00  0.00           O  
ATOM   2957  CB  TYR 1 197      50.934  31.174  54.289  0.00  0.00           C  
ATOM   2958  CG  TYR 1 197      51.050  30.208  53.197  0.00  0.00           C  
ATOM   2959  CD1 TYR 1 197      50.057  30.331  52.194  0.00  0.00           C  
ATOM   2960  CD2 TYR 1 197      51.976  29.155  53.064  0.00  0.00           C  
ATOM   2961  CE1 TYR 1 197      50.017  29.486  51.119  0.00  0.00           C  
ATOM   2962  CE2 TYR 1 197      51.974  28.308  51.962  0.00  0.00           C  
ATOM   2963  CZ  TYR 1 197      51.000  28.429  51.015  0.00  0.00           C  
ATOM   2964  OH  TYR 1 197      51.021  27.637  49.916  0.00  0.00           O  
ATOM   2965  H   TYR 1 197      53.523  31.487  54.751  0.00  0.00           H  
ATOM   2966  HA  TYR 1 197      51.380  32.860  53.185  0.00  0.00           H  
ATOM   2967  HB2 TYR 1 197      51.234  30.733  55.240  0.00  0.00           H  
ATOM   2968  HB3 TYR 1 197      49.908  31.460  54.521  0.00  0.00           H  
ATOM   2969  HD1 TYR 1 197      49.312  31.109  52.275  0.00  0.00           H  
ATOM   2970  HD2 TYR 1 197      52.755  28.964  53.787  0.00  0.00           H  
ATOM   2971  HE1 TYR 1 197      49.335  29.519  50.282  0.00  0.00           H  
ATOM   2972  HE2 TYR 1 197      52.702  27.516  51.866  0.00  0.00           H  
ATOM   2973  HH  TYR 1 197      51.843  27.142  49.912  0.00  0.00           H  
ATOM   2974  N   THR 1 198      50.480  34.550  54.902  0.00  0.00           N  
ATOM   2975  CA  THR 1 198      49.937  35.484  55.847  0.00  0.00           C  
ATOM   2976  C   THR 1 198      48.484  35.185  56.145  0.00  0.00           C  
ATOM   2977  O   THR 1 198      47.687  35.005  55.195  0.00  0.00           O  
ATOM   2978  CB  THR 1 198      50.152  36.954  55.506  0.00  0.00           C  
ATOM   2979  OG1 THR 1 198      49.837  37.625  56.639  0.00  0.00           O  
ATOM   2980  CG2 THR 1 198      49.263  37.576  54.393  0.00  0.00           C  
ATOM   2981  H   THR 1 198      49.975  34.585  54.028  0.00  0.00           H  
ATOM   2982  HA  THR 1 198      50.540  35.350  56.745  0.00  0.00           H  
ATOM   2983  HB  THR 1 198      51.202  37.169  55.308  0.00  0.00           H  
ATOM   2984  HG1 THR 1 198      50.638  37.566  57.166  0.00  0.00           H  
ATOM   2985 HG21 THR 1 198      48.222  37.356  54.629  0.00  0.00           H  
ATOM   2986 HG22 THR 1 198      49.455  38.633  54.211  0.00  0.00           H  
ATOM   2987 HG23 THR 1 198      49.590  37.037  53.504  0.00  0.00           H  
ATOM   2988  N   PRO 1 199      48.066  35.123  57.430  0.00  0.00           N  
ATOM   2989  CA  PRO 1 199      46.613  35.037  57.881  0.00  0.00           C  
ATOM   2990  C   PRO 1 199      45.729  36.188  57.229  0.00  0.00           C  
ATOM   2991  O   PRO 1 199      46.112  37.251  57.202  0.00  0.00           O  
ATOM   2992  CB  PRO 1 199      46.722  35.332  59.405  0.00  0.00           C  
ATOM   2993  CG  PRO 1 199      48.048  34.806  59.760  0.00  0.00           C  
ATOM   2994  CD  PRO 1 199      48.928  35.051  58.655  0.00  0.00           C  
ATOM   2995  HA  PRO 1 199      46.226  34.033  57.708  0.00  0.00           H  
ATOM   2996  HB2 PRO 1 199      46.520  36.374  59.653  0.00  0.00           H  
ATOM   2997  HB3 PRO 1 199      45.972  34.669  59.836  0.00  0.00           H  
ATOM   2998  HG2 PRO 1 199      48.497  35.040  60.726  0.00  0.00           H  
ATOM   2999  HG3 PRO 1 199      47.988  33.718  59.789  0.00  0.00           H  
ATOM   3000  HD2 PRO 1 199      49.658  34.243  58.601  0.00  0.00           H  
ATOM   3001  HD3 PRO 1 199      49.569  35.900  58.890  0.00  0.00           H  
ATOM   3002  N   ILE 1 200      44.441  35.847  56.914  0.00  0.00           N  
ATOM   3003  CA  ILE 1 200      43.441  36.855  56.446  0.00  0.00           C  
ATOM   3004  C   ILE 1 200      42.617  37.329  57.659  0.00  0.00           C  
ATOM   3005  O   ILE 1 200      41.871  36.611  58.323  0.00  0.00           O  
ATOM   3006  CB  ILE 1 200      42.511  36.309  55.393  0.00  0.00           C  
ATOM   3007  CG1 ILE 1 200      43.239  36.096  54.037  0.00  0.00           C  
ATOM   3008  CG2 ILE 1 200      41.209  37.141  55.266  0.00  0.00           C  
ATOM   3009  CD1 ILE 1 200      42.389  35.453  52.888  0.00  0.00           C  
ATOM   3010  H   ILE 1 200      44.090  34.901  56.974  0.00  0.00           H  
ATOM   3011  HA  ILE 1 200      43.981  37.725  56.073  0.00  0.00           H  
ATOM   3012  HB  ILE 1 200      42.257  35.291  55.685  0.00  0.00           H  
ATOM   3013 HG12 ILE 1 200      43.580  37.071  53.690  0.00  0.00           H  
ATOM   3014 HG13 ILE 1 200      44.136  35.485  54.143  0.00  0.00           H  
ATOM   3015 HG21 ILE 1 200      40.816  37.099  54.250  0.00  0.00           H  
ATOM   3016 HG22 ILE 1 200      40.478  36.753  55.976  0.00  0.00           H  
ATOM   3017 HG23 ILE 1 200      41.370  38.158  55.622  0.00  0.00           H  
ATOM   3018 HD11 ILE 1 200      41.774  36.223  52.422  0.00  0.00           H  
ATOM   3019 HD12 ILE 1 200      43.082  34.972  52.199  0.00  0.00           H  
ATOM   3020 HD13 ILE 1 200      41.810  34.678  53.391  0.00  0.00           H  
ATOM   3021  N   ARG 1 201      42.810  38.611  57.940  0.00  0.00           N  
ATOM   3022  CA  ARG 1 201      42.337  39.338  59.155  0.00  0.00           C  
ATOM   3023  C   ARG 1 201      40.882  39.483  59.277  0.00  0.00           C  
ATOM   3024  O   ARG 1 201      40.296  39.414  60.376  0.00  0.00           O  
ATOM   3025  CB  ARG 1 201      43.255  40.579  59.292  0.00  0.00           C  
ATOM   3026  CG  ARG 1 201      43.166  41.241  60.703  0.00  0.00           C  
ATOM   3027  CD  ARG 1 201      41.826  42.047  60.978  0.00  0.00           C  
ATOM   3028  NE  ARG 1 201      42.127  42.879  62.147  0.00  0.00           N  
ATOM   3029  CZ  ARG 1 201      42.578  44.169  62.109  0.00  0.00           C  
ATOM   3030  NH1 ARG 1 201      42.801  44.837  61.101  0.00  0.00           N  
ATOM   3031  NH2 ARG 1 201      42.930  44.862  63.133  0.00  0.00           N  
ATOM   3032  H   ARG 1 201      43.177  39.164  57.179  0.00  0.00           H  
ATOM   3033  HA  ARG 1 201      42.626  38.715  60.001  0.00  0.00           H  
ATOM   3034  HB2 ARG 1 201      44.240  40.157  59.091  0.00  0.00           H  
ATOM   3035  HB3 ARG 1 201      43.029  41.357  58.563  0.00  0.00           H  
ATOM   3036  HG2 ARG 1 201      43.347  40.507  61.489  0.00  0.00           H  
ATOM   3037  HG3 ARG 1 201      43.942  42.000  60.805  0.00  0.00           H  
ATOM   3038  HD2 ARG 1 201      41.571  42.613  60.081  0.00  0.00           H  
ATOM   3039  HD3 ARG 1 201      41.021  41.358  61.233  0.00  0.00           H  
ATOM   3040  HE  ARG 1 201      41.958  42.415  63.029  0.00  0.00           H  
ATOM   3041 HH11 ARG 1 201      43.314  45.703  61.189  0.00  0.00           H  
ATOM   3042 HH12 ARG 1 201      42.449  44.472  60.228  0.00  0.00           H  
ATOM   3043 HH21 ARG 1 201      42.852  45.867  63.060  0.00  0.00           H  
ATOM   3044 HH22 ARG 1 201      42.765  44.456  64.042  0.00  0.00           H  
ATOM   3045  N   ARG 1 202      40.195  39.635  58.127  0.00  0.00           N  
ATOM   3046  CA  ARG 1 202      38.782  39.643  57.936  0.00  0.00           C  
ATOM   3047  C   ARG 1 202      38.401  39.188  56.505  0.00  0.00           C  
ATOM   3048  O   ARG 1 202      39.001  39.641  55.575  0.00  0.00           O  
ATOM   3049  CB  ARG 1 202      38.127  40.991  58.130  0.00  0.00           C  
ATOM   3050  CG  ARG 1 202      38.019  41.464  59.588  0.00  0.00           C  
ATOM   3051  CD  ARG 1 202      37.287  42.827  59.666  0.00  0.00           C  
ATOM   3052  NE  ARG 1 202      38.241  43.918  59.317  0.00  0.00           N  
ATOM   3053  CZ  ARG 1 202      38.457  45.015  59.962  0.00  0.00           C  
ATOM   3054  NH1 ARG 1 202      39.331  45.815  59.401  0.00  0.00           N  
ATOM   3055  NH2 ARG 1 202      37.990  45.290  61.131  0.00  0.00           N  
ATOM   3056  H   ARG 1 202      40.728  39.469  57.286  0.00  0.00           H  
ATOM   3057  HA  ARG 1 202      38.380  38.909  58.634  0.00  0.00           H  
ATOM   3058  HB2 ARG 1 202      38.602  41.717  57.471  0.00  0.00           H  
ATOM   3059  HB3 ARG 1 202      37.125  40.937  57.703  0.00  0.00           H  
ATOM   3060  HG2 ARG 1 202      37.448  40.776  60.212  0.00  0.00           H  
ATOM   3061  HG3 ARG 1 202      39.006  41.604  60.031  0.00  0.00           H  
ATOM   3062  HD2 ARG 1 202      36.422  42.758  59.006  0.00  0.00           H  
ATOM   3063  HD3 ARG 1 202      36.896  42.884  60.682  0.00  0.00           H  
ATOM   3064  HE  ARG 1 202      38.924  43.609  58.640  0.00  0.00           H  
ATOM   3065 HH11 ARG 1 202      39.494  46.651  59.945  0.00  0.00           H  
ATOM   3066 HH12 ARG 1 202      39.811  45.600  58.539  0.00  0.00           H  
ATOM   3067 HH21 ARG 1 202      38.122  46.243  61.436  0.00  0.00           H  
ATOM   3068 HH22 ARG 1 202      37.212  44.782  61.528  0.00  0.00           H  
ATOM   3069  N   GLU 1 203      37.435  38.274  56.416  0.00  0.00           N  
ATOM   3070  CA  GLU 1 203      37.007  37.722  55.163  0.00  0.00           C  
ATOM   3071  C   GLU 1 203      36.179  38.586  54.280  0.00  0.00           C  
ATOM   3072  O   GLU 1 203      34.939  38.441  54.191  0.00  0.00           O  
ATOM   3073  CB  GLU 1 203      36.342  36.325  55.568  0.00  0.00           C  
ATOM   3074  CG  GLU 1 203      37.413  35.276  56.055  0.00  0.00           C  
ATOM   3075  CD  GLU 1 203      36.805  33.987  56.667  0.00  0.00           C  
ATOM   3076  OE1 GLU 1 203      37.062  32.861  56.179  0.00  0.00           O  
ATOM   3077  OE2 GLU 1 203      36.144  33.969  57.691  0.00  0.00           O  
ATOM   3078  H   GLU 1 203      36.850  38.068  57.214  0.00  0.00           H  
ATOM   3079  HA  GLU 1 203      37.902  37.494  54.585  0.00  0.00           H  
ATOM   3080  HB2 GLU 1 203      35.698  36.464  56.437  0.00  0.00           H  
ATOM   3081  HB3 GLU 1 203      35.726  35.839  54.812  0.00  0.00           H  
ATOM   3082  HG2 GLU 1 203      38.002  35.069  55.162  0.00  0.00           H  
ATOM   3083  HG3 GLU 1 203      38.074  35.637  56.843  0.00  0.00           H  
ATOM   3084  N   TRP 1 204      36.736  39.717  53.768  0.00  0.00           N  
ATOM   3085  CA  TRP 1 204      35.955  40.785  53.011  0.00  0.00           C  
ATOM   3086  C   TRP 1 204      36.586  41.274  51.768  0.00  0.00           C  
ATOM   3087  O   TRP 1 204      36.471  40.722  50.717  0.00  0.00           O  
ATOM   3088  CB  TRP 1 204      35.383  41.980  53.877  0.00  0.00           C  
ATOM   3089  CG  TRP 1 204      36.289  42.895  54.670  0.00  0.00           C  
ATOM   3090  CD1 TRP 1 204      37.456  42.645  55.257  0.00  0.00           C  
ATOM   3091  CD2 TRP 1 204      36.004  44.296  55.002  0.00  0.00           C  
ATOM   3092  NE1 TRP 1 204      37.933  43.807  55.849  0.00  0.00           N  
ATOM   3093  CE2 TRP 1 204      37.060  44.827  55.738  0.00  0.00           C  
ATOM   3094  CE3 TRP 1 204      34.922  45.123  54.597  0.00  0.00           C  
ATOM   3095  CZ2 TRP 1 204      37.103  46.107  56.155  0.00  0.00           C  
ATOM   3096  CZ3 TRP 1 204      34.994  46.514  54.893  0.00  0.00           C  
ATOM   3097  CH2 TRP 1 204      36.008  46.985  55.750  0.00  0.00           C  
ATOM   3098  H   TRP 1 204      37.746  39.734  53.766  0.00  0.00           H  
ATOM   3099  HA  TRP 1 204      34.992  40.329  52.780  0.00  0.00           H  
ATOM   3100  HB2 TRP 1 204      34.721  42.558  53.233  0.00  0.00           H  
ATOM   3101  HB3 TRP 1 204      34.850  41.478  54.685  0.00  0.00           H  
ATOM   3102  HD1 TRP 1 204      38.035  41.738  55.163  0.00  0.00           H  
ATOM   3103  HE1 TRP 1 204      38.777  43.815  56.404  0.00  0.00           H  
ATOM   3104  HE3 TRP 1 204      34.123  44.637  54.056  0.00  0.00           H  
ATOM   3105  HZ2 TRP 1 204      37.926  46.562  56.686  0.00  0.00           H  
ATOM   3106  HZ3 TRP 1 204      34.243  47.205  54.541  0.00  0.00           H  
ATOM   3107  HH2 TRP 1 204      36.112  48.059  55.801  0.00  0.00           H  
ATOM   3108  N   TYR 1 205      37.484  42.264  51.877  0.00  0.00           N  
ATOM   3109  CA  TYR 1 205      38.683  42.239  50.986  0.00  0.00           C  
ATOM   3110  C   TYR 1 205      39.599  41.103  51.349  0.00  0.00           C  
ATOM   3111  O   TYR 1 205      39.394  40.427  52.414  0.00  0.00           O  
ATOM   3112  CB  TYR 1 205      39.420  43.676  51.220  0.00  0.00           C  
ATOM   3113  CG  TYR 1 205      38.627  44.867  50.692  0.00  0.00           C  
ATOM   3114  CD1 TYR 1 205      38.778  45.379  49.475  0.00  0.00           C  
ATOM   3115  CD2 TYR 1 205      37.668  45.446  51.566  0.00  0.00           C  
ATOM   3116  CE1 TYR 1 205      38.087  46.456  49.009  0.00  0.00           C  
ATOM   3117  CE2 TYR 1 205      36.950  46.595  51.170  0.00  0.00           C  
ATOM   3118  CZ  TYR 1 205      37.080  47.008  49.833  0.00  0.00           C  
ATOM   3119  OH  TYR 1 205      36.344  48.052  49.453  0.00  0.00           O  
ATOM   3120  H   TYR 1 205      37.597  42.778  52.740  0.00  0.00           H  
ATOM   3121  HA  TYR 1 205      38.333  42.202  49.955  0.00  0.00           H  
ATOM   3122  HB2 TYR 1 205      39.760  43.870  52.237  0.00  0.00           H  
ATOM   3123  HB3 TYR 1 205      40.395  43.667  50.733  0.00  0.00           H  
ATOM   3124  HD1 TYR 1 205      39.489  44.877  48.837  0.00  0.00           H  
ATOM   3125  HD2 TYR 1 205      37.664  45.016  52.556  0.00  0.00           H  
ATOM   3126  HE1 TYR 1 205      38.163  46.814  47.993  0.00  0.00           H  
ATOM   3127  HE2 TYR 1 205      36.314  47.080  51.895  0.00  0.00           H  
ATOM   3128  HH  TYR 1 205      35.396  47.913  49.515  0.00  0.00           H  
ATOM   3129  N   TYR 1 206      40.638  40.979  50.586  0.00  0.00           N  
ATOM   3130  CA  TYR 1 206      41.953  40.264  51.005  0.00  0.00           C  
ATOM   3131  C   TYR 1 206      42.762  41.166  51.953  0.00  0.00           C  
ATOM   3132  O   TYR 1 206      43.733  41.774  51.593  0.00  0.00           O  
ATOM   3133  CB  TYR 1 206      42.671  39.938  49.656  0.00  0.00           C  
ATOM   3134  CG  TYR 1 206      42.005  38.761  48.962  0.00  0.00           C  
ATOM   3135  CD1 TYR 1 206      41.660  37.566  49.610  0.00  0.00           C  
ATOM   3136  CD2 TYR 1 206      41.570  38.891  47.622  0.00  0.00           C  
ATOM   3137  CE1 TYR 1 206      40.802  36.657  48.960  0.00  0.00           C  
ATOM   3138  CE2 TYR 1 206      40.779  37.946  46.913  0.00  0.00           C  
ATOM   3139  CZ  TYR 1 206      40.259  36.808  47.681  0.00  0.00           C  
ATOM   3140  OH  TYR 1 206      39.368  35.903  47.270  0.00  0.00           O  
ATOM   3141  H   TYR 1 206      40.694  41.619  49.806  0.00  0.00           H  
ATOM   3142  HA  TYR 1 206      41.825  39.282  51.461  0.00  0.00           H  
ATOM   3143  HB2 TYR 1 206      42.748  40.783  48.971  0.00  0.00           H  
ATOM   3144  HB3 TYR 1 206      43.700  39.792  49.986  0.00  0.00           H  
ATOM   3145  HD1 TYR 1 206      42.111  37.201  50.520  0.00  0.00           H  
ATOM   3146  HD2 TYR 1 206      41.756  39.740  46.982  0.00  0.00           H  
ATOM   3147  HE1 TYR 1 206      40.510  35.828  49.587  0.00  0.00           H  
ATOM   3148  HE2 TYR 1 206      40.426  38.214  45.928  0.00  0.00           H  
ATOM   3149  HH  TYR 1 206      38.877  36.146  46.482  0.00  0.00           H  
ATOM   3150  N   GLU 1 207      42.209  41.301  53.200  0.00  0.00           N  
ATOM   3151  CA  GLU 1 207      42.706  42.192  54.246  0.00  0.00           C  
ATOM   3152  C   GLU 1 207      43.719  41.431  55.065  0.00  0.00           C  
ATOM   3153  O   GLU 1 207      43.434  40.355  55.581  0.00  0.00           O  
ATOM   3154  CB  GLU 1 207      41.709  42.662  55.199  0.00  0.00           C  
ATOM   3155  CG  GLU 1 207      42.271  43.770  56.155  0.00  0.00           C  
ATOM   3156  CD  GLU 1 207      41.400  44.042  57.471  0.00  0.00           C  
ATOM   3157  OE1 GLU 1 207      40.186  44.167  57.330  0.00  0.00           O  
ATOM   3158  OE2 GLU 1 207      42.060  44.188  58.540  0.00  0.00           O  
ATOM   3159  H   GLU 1 207      41.384  40.750  53.389  0.00  0.00           H  
ATOM   3160  HA  GLU 1 207      43.146  43.069  53.769  0.00  0.00           H  
ATOM   3161  HB2 GLU 1 207      40.831  43.068  54.698  0.00  0.00           H  
ATOM   3162  HB3 GLU 1 207      41.448  41.831  55.854  0.00  0.00           H  
ATOM   3163  HG2 GLU 1 207      43.275  43.437  56.420  0.00  0.00           H  
ATOM   3164  HG3 GLU 1 207      42.358  44.667  55.541  0.00  0.00           H  
ATOM   3165  N   VAL 1 208      45.057  41.765  55.324  0.00  0.00           N  
ATOM   3166  CA  VAL 1 208      46.031  41.059  56.199  0.00  0.00           C  
ATOM   3167  C   VAL 1 208      46.523  42.042  57.336  0.00  0.00           C  
ATOM   3168  O   VAL 1 208      45.914  43.113  57.539  0.00  0.00           O  
ATOM   3169  CB  VAL 1 208      47.136  40.438  55.314  0.00  0.00           C  
ATOM   3170  CG1 VAL 1 208      46.585  39.336  54.380  0.00  0.00           C  
ATOM   3171  CG2 VAL 1 208      47.834  41.484  54.419  0.00  0.00           C  
ATOM   3172  H   VAL 1 208      45.211  42.732  55.075  0.00  0.00           H  
ATOM   3173  HA  VAL 1 208      45.566  40.205  56.691  0.00  0.00           H  
ATOM   3174  HB  VAL 1 208      47.927  40.044  55.951  0.00  0.00           H  
ATOM   3175 HG11 VAL 1 208      45.753  39.579  53.719  0.00  0.00           H  
ATOM   3176 HG12 VAL 1 208      47.361  39.203  53.626  0.00  0.00           H  
ATOM   3177 HG13 VAL 1 208      46.383  38.384  54.871  0.00  0.00           H  
ATOM   3178 HG21 VAL 1 208      48.571  41.043  53.748  0.00  0.00           H  
ATOM   3179 HG22 VAL 1 208      47.142  42.014  53.764  0.00  0.00           H  
ATOM   3180 HG23 VAL 1 208      48.235  42.206  55.131  0.00  0.00           H  
ATOM   3181  N   ILE 1 209      47.660  41.739  58.076  0.00  0.00           N  
ATOM   3182  CA  ILE 1 209      48.385  42.765  58.871  0.00  0.00           C  
ATOM   3183  C   ILE 1 209      49.830  42.872  58.509  0.00  0.00           C  
ATOM   3184  O   ILE 1 209      50.645  41.892  58.466  0.00  0.00           O  
ATOM   3185  CB  ILE 1 209      48.184  42.366  60.352  0.00  0.00           C  
ATOM   3186  CG1 ILE 1 209      46.825  42.591  61.000  0.00  0.00           C  
ATOM   3187  CG2 ILE 1 209      49.294  42.960  61.276  0.00  0.00           C  
ATOM   3188  CD1 ILE 1 209      46.184  43.875  60.705  0.00  0.00           C  
ATOM   3189  H   ILE 1 209      48.053  40.809  58.099  0.00  0.00           H  
ATOM   3190  HA  ILE 1 209      47.924  43.750  58.802  0.00  0.00           H  
ATOM   3191  HB  ILE 1 209      48.372  41.302  60.494  0.00  0.00           H  
ATOM   3192 HG12 ILE 1 209      46.203  41.719  60.799  0.00  0.00           H  
ATOM   3193 HG13 ILE 1 209      46.841  42.371  62.068  0.00  0.00           H  
ATOM   3194 HG21 ILE 1 209      49.036  42.735  62.311  0.00  0.00           H  
ATOM   3195 HG22 ILE 1 209      50.234  42.470  61.022  0.00  0.00           H  
ATOM   3196 HG23 ILE 1 209      49.341  44.037  61.114  0.00  0.00           H  
ATOM   3197 HD11 ILE 1 209      45.707  44.211  61.626  0.00  0.00           H  
ATOM   3198 HD12 ILE 1 209      47.007  44.572  60.547  0.00  0.00           H  
ATOM   3199 HD13 ILE 1 209      45.406  43.703  59.961  0.00  0.00           H  
ATOM   3200  N   ILE 1 210      50.387  44.035  58.134  0.00  0.00           N  
ATOM   3201  CA  ILE 1 210      51.860  44.414  57.850  0.00  0.00           C  
ATOM   3202  C   ILE 1 210      52.437  44.822  59.207  0.00  0.00           C  
ATOM   3203  O   ILE 1 210      51.783  45.532  59.986  0.00  0.00           O  
ATOM   3204  CB  ILE 1 210      52.034  45.490  56.729  0.00  0.00           C  
ATOM   3205  CG1 ILE 1 210      51.379  45.206  55.425  0.00  0.00           C  
ATOM   3206  CG2 ILE 1 210      53.581  45.550  56.481  0.00  0.00           C  
ATOM   3207  CD1 ILE 1 210      51.388  46.306  54.378  0.00  0.00           C  
ATOM   3208  H   ILE 1 210      49.736  44.807  58.120  0.00  0.00           H  
ATOM   3209  HA  ILE 1 210      52.255  43.457  57.508  0.00  0.00           H  
ATOM   3210  HB  ILE 1 210      51.647  46.463  57.034  0.00  0.00           H  
ATOM   3211 HG12 ILE 1 210      51.752  44.304  54.940  0.00  0.00           H  
ATOM   3212 HG13 ILE 1 210      50.324  45.047  55.644  0.00  0.00           H  
ATOM   3213 HG21 ILE 1 210      54.249  45.692  57.330  0.00  0.00           H  
ATOM   3214 HG22 ILE 1 210      53.783  44.560  56.073  0.00  0.00           H  
ATOM   3215 HG23 ILE 1 210      53.883  46.262  55.713  0.00  0.00           H  
ATOM   3216 HD11 ILE 1 210      50.648  47.062  54.644  0.00  0.00           H  
ATOM   3217 HD12 ILE 1 210      52.348  46.773  54.162  0.00  0.00           H  
ATOM   3218 HD13 ILE 1 210      50.984  45.908  53.446  0.00  0.00           H  
ATOM   3219  N   VAL 1 211      53.642  44.234  59.480  0.00  0.00           N  
ATOM   3220  CA  VAL 1 211      54.362  44.276  60.717  0.00  0.00           C  
ATOM   3221  C   VAL 1 211      55.762  44.958  60.620  0.00  0.00           C  
ATOM   3222  O   VAL 1 211      56.405  45.358  61.565  0.00  0.00           O  
ATOM   3223  CB  VAL 1 211      54.575  42.845  61.315  0.00  0.00           C  
ATOM   3224  CG1 VAL 1 211      53.150  42.046  61.475  0.00  0.00           C  
ATOM   3225  CG2 VAL 1 211      55.467  42.047  60.359  0.00  0.00           C  
ATOM   3226  H   VAL 1 211      53.988  43.566  58.806  0.00  0.00           H  
ATOM   3227  HA  VAL 1 211      53.749  44.816  61.438  0.00  0.00           H  
ATOM   3228  HB  VAL 1 211      55.058  42.914  62.291  0.00  0.00           H  
ATOM   3229 HG11 VAL 1 211      53.439  41.036  61.763  0.00  0.00           H  
ATOM   3230 HG12 VAL 1 211      52.622  42.536  62.293  0.00  0.00           H  
ATOM   3231 HG13 VAL 1 211      52.570  42.026  60.552  0.00  0.00           H  
ATOM   3232 HG21 VAL 1 211      55.525  41.096  60.889  0.00  0.00           H  
ATOM   3233 HG22 VAL 1 211      55.061  41.810  59.376  0.00  0.00           H  
ATOM   3234 HG23 VAL 1 211      56.453  42.511  60.348  0.00  0.00           H  
ATOM   3235  N   ARG 1 212      56.407  45.177  59.452  0.00  0.00           N  
ATOM   3236  CA  ARG 1 212      57.592  46.019  59.253  0.00  0.00           C  
ATOM   3237  C   ARG 1 212      57.684  46.467  57.769  0.00  0.00           C  
ATOM   3238  O   ARG 1 212      57.309  45.725  56.899  0.00  0.00           O  
ATOM   3239  CB  ARG 1 212      58.870  45.266  59.609  0.00  0.00           C  
ATOM   3240  CG  ARG 1 212      59.635  45.792  60.772  0.00  0.00           C  
ATOM   3241  CD  ARG 1 212      60.535  44.741  61.431  0.00  0.00           C  
ATOM   3242  NE  ARG 1 212      61.946  44.920  60.999  0.00  0.00           N  
ATOM   3243  CZ  ARG 1 212      62.885  44.014  60.928  0.00  0.00           C  
ATOM   3244  NH1 ARG 1 212      62.644  42.751  61.068  0.00  0.00           N  
ATOM   3245  NH2 ARG 1 212      64.133  44.272  60.649  0.00  0.00           N  
ATOM   3246  H   ARG 1 212      55.985  44.916  58.572  0.00  0.00           H  
ATOM   3247  HA  ARG 1 212      57.533  46.918  59.866  0.00  0.00           H  
ATOM   3248  HB2 ARG 1 212      58.633  44.202  59.609  0.00  0.00           H  
ATOM   3249  HB3 ARG 1 212      59.489  45.370  58.718  0.00  0.00           H  
ATOM   3250  HG2 ARG 1 212      60.217  46.682  60.531  0.00  0.00           H  
ATOM   3251  HG3 ARG 1 212      58.842  46.052  61.473  0.00  0.00           H  
ATOM   3252  HD2 ARG 1 212      60.452  44.741  62.518  0.00  0.00           H  
ATOM   3253  HD3 ARG 1 212      60.146  43.756  61.173  0.00  0.00           H  
ATOM   3254  HE  ARG 1 212      62.259  45.880  61.021  0.00  0.00           H  
ATOM   3255 HH11 ARG 1 212      63.446  42.139  61.039  0.00  0.00           H  
ATOM   3256 HH12 ARG 1 212      61.778  42.396  61.448  0.00  0.00           H  
ATOM   3257 HH21 ARG 1 212      64.668  43.467  60.355  0.00  0.00           H  
ATOM   3258 HH22 ARG 1 212      64.382  45.141  60.199  0.00  0.00           H  
ATOM   3259  N   VAL 1 213      58.237  47.674  57.499  0.00  0.00           N  
ATOM   3260  CA  VAL 1 213      58.637  48.048  56.099  0.00  0.00           C  
ATOM   3261  C   VAL 1 213      60.099  48.593  56.214  0.00  0.00           C  
ATOM   3262  O   VAL 1 213      60.301  49.510  56.918  0.00  0.00           O  
ATOM   3263  CB  VAL 1 213      57.595  49.076  55.524  0.00  0.00           C  
ATOM   3264  CG1 VAL 1 213      58.129  49.865  54.251  0.00  0.00           C  
ATOM   3265  CG2 VAL 1 213      56.222  48.498  55.346  0.00  0.00           C  
ATOM   3266  H   VAL 1 213      58.346  48.392  58.202  0.00  0.00           H  
ATOM   3267  HA  VAL 1 213      58.588  47.130  55.513  0.00  0.00           H  
ATOM   3268  HB  VAL 1 213      57.465  49.883  56.245  0.00  0.00           H  
ATOM   3269 HG11 VAL 1 213      58.629  49.210  53.537  0.00  0.00           H  
ATOM   3270 HG12 VAL 1 213      57.300  50.401  53.790  0.00  0.00           H  
ATOM   3271 HG13 VAL 1 213      58.914  50.522  54.623  0.00  0.00           H  
ATOM   3272 HG21 VAL 1 213      55.450  49.201  55.033  0.00  0.00           H  
ATOM   3273 HG22 VAL 1 213      56.247  47.653  54.659  0.00  0.00           H  
ATOM   3274 HG23 VAL 1 213      55.908  48.182  56.340  0.00  0.00           H  
ATOM   3275  N   GLU 1 214      61.031  47.947  55.438  0.00  0.00           N  
ATOM   3276  CA  GLU 1 214      62.401  48.306  55.210  0.00  0.00           C  
ATOM   3277  C   GLU 1 214      62.842  48.535  53.769  0.00  0.00           C  
ATOM   3278  O   GLU 1 214      62.382  47.877  52.892  0.00  0.00           O  
ATOM   3279  CB  GLU 1 214      63.325  47.270  55.833  0.00  0.00           C  
ATOM   3280  CG  GLU 1 214      63.278  47.388  57.348  0.00  0.00           C  
ATOM   3281  CD  GLU 1 214      64.084  46.383  58.018  0.00  0.00           C  
ATOM   3282  OE1 GLU 1 214      64.404  46.559  59.215  0.00  0.00           O  
ATOM   3283  OE2 GLU 1 214      64.307  45.279  57.436  0.00  0.00           O  
ATOM   3284  H   GLU 1 214      60.689  47.188  54.866  0.00  0.00           H  
ATOM   3285  HA  GLU 1 214      62.725  49.196  55.751  0.00  0.00           H  
ATOM   3286  HB2 GLU 1 214      63.059  46.273  55.483  0.00  0.00           H  
ATOM   3287  HB3 GLU 1 214      64.354  47.428  55.509  0.00  0.00           H  
ATOM   3288  HG2 GLU 1 214      63.582  48.384  57.669  0.00  0.00           H  
ATOM   3289  HG3 GLU 1 214      62.265  47.249  57.726  0.00  0.00           H  
ATOM   3290  N   ILE 1 215      63.775  49.476  53.503  0.00  0.00           N  
ATOM   3291  CA  ILE 1 215      64.214  49.845  52.146  0.00  0.00           C  
ATOM   3292  C   ILE 1 215      65.790  49.746  52.205  0.00  0.00           C  
ATOM   3293  O   ILE 1 215      66.384  50.520  52.953  0.00  0.00           O  
ATOM   3294  CB  ILE 1 215      63.652  51.203  51.792  0.00  0.00           C  
ATOM   3295  CG1 ILE 1 215      62.124  51.033  51.772  0.00  0.00           C  
ATOM   3296  CG2 ILE 1 215      64.087  51.607  50.362  0.00  0.00           C  
ATOM   3297  CD1 ILE 1 215      61.388  52.334  51.506  0.00  0.00           C  
ATOM   3298  H   ILE 1 215      64.070  50.079  54.257  0.00  0.00           H  
ATOM   3299  HA  ILE 1 215      63.924  49.220  51.301  0.00  0.00           H  
ATOM   3300  HB  ILE 1 215      63.904  51.970  52.524  0.00  0.00           H  
ATOM   3301 HG12 ILE 1 215      61.848  50.368  50.954  0.00  0.00           H  
ATOM   3302 HG13 ILE 1 215      61.670  50.614  52.670  0.00  0.00           H  
ATOM   3303 HG21 ILE 1 215      63.639  52.586  50.193  0.00  0.00           H  
ATOM   3304 HG22 ILE 1 215      65.166  51.757  50.398  0.00  0.00           H  
ATOM   3305 HG23 ILE 1 215      63.750  50.911  49.593  0.00  0.00           H  
ATOM   3306 HD11 ILE 1 215      61.310  52.296  50.420  0.00  0.00           H  
ATOM   3307 HD12 ILE 1 215      60.348  52.221  51.815  0.00  0.00           H  
ATOM   3308 HD13 ILE 1 215      61.859  53.245  51.875  0.00  0.00           H  
ATOM   3309  N   ASN 1 216      66.480  48.857  51.435  0.00  0.00           N  
ATOM   3310  CA  ASN 1 216      67.918  48.566  51.594  0.00  0.00           C  
ATOM   3311  C   ASN 1 216      68.276  48.138  53.073  0.00  0.00           C  
ATOM   3312  O   ASN 1 216      69.395  48.362  53.526  0.00  0.00           O  
ATOM   3313  CB  ASN 1 216      68.806  49.684  51.019  0.00  0.00           C  
ATOM   3314  CG  ASN 1 216      69.141  49.568  49.458  0.00  0.00           C  
ATOM   3315  OD1 ASN 1 216      68.406  48.961  48.699  0.00  0.00           O  
ATOM   3316  ND2 ASN 1 216      70.137  50.219  48.994  0.00  0.00           N  
ATOM   3317  H   ASN 1 216      65.962  48.199  50.871  0.00  0.00           H  
ATOM   3318  HA  ASN 1 216      68.175  47.692  50.997  0.00  0.00           H  
ATOM   3319  HB2 ASN 1 216      68.389  50.682  51.152  0.00  0.00           H  
ATOM   3320  HB3 ASN 1 216      69.810  49.501  51.403  0.00  0.00           H  
ATOM   3321 HD21 ASN 1 216      70.253  50.082  48.000  0.00  0.00           H  
ATOM   3322 HD22 ASN 1 216      70.662  50.888  49.539  0.00  0.00           H  
ATOM   3323  N   GLY 1 217      67.366  47.674  53.879  0.00  0.00           N  
ATOM   3324  CA  GLY 1 217      67.635  47.344  55.231  0.00  0.00           C  
ATOM   3325  C   GLY 1 217      67.362  48.545  56.108  0.00  0.00           C  
ATOM   3326  O   GLY 1 217      67.292  48.439  57.301  0.00  0.00           O  
ATOM   3327  H   GLY 1 217      66.452  47.504  53.484  0.00  0.00           H  
ATOM   3328  HA2 GLY 1 217      67.040  46.493  55.562  0.00  0.00           H  
ATOM   3329  HA3 GLY 1 217      68.670  47.006  55.300  0.00  0.00           H  
ATOM   3330  N   GLN 1 218      67.202  49.747  55.562  0.00  0.00           N  
ATOM   3331  CA  GLN 1 218      66.953  50.899  56.406  0.00  0.00           C  
ATOM   3332  C   GLN 1 218      65.571  50.948  57.020  0.00  0.00           C  
ATOM   3333  O   GLN 1 218      64.567  50.759  56.280  0.00  0.00           O  
ATOM   3334  CB  GLN 1 218      67.196  52.237  55.665  0.00  0.00           C  
ATOM   3335  CG  GLN 1 218      68.661  52.510  55.111  0.00  0.00           C  
ATOM   3336  CD  GLN 1 218      69.747  52.454  56.156  0.00  0.00           C  
ATOM   3337  OE1 GLN 1 218      69.655  52.872  57.268  0.00  0.00           O  
ATOM   3338  NE2 GLN 1 218      70.898  51.869  55.792  0.00  0.00           N  
ATOM   3339  H   GLN 1 218      67.478  49.888  54.601  0.00  0.00           H  
ATOM   3340  HA  GLN 1 218      67.739  50.957  57.158  0.00  0.00           H  
ATOM   3341  HB2 GLN 1 218      66.407  52.328  54.919  0.00  0.00           H  
ATOM   3342  HB3 GLN 1 218      66.993  53.097  56.304  0.00  0.00           H  
ATOM   3343  HG2 GLN 1 218      68.887  51.839  54.283  0.00  0.00           H  
ATOM   3344  HG3 GLN 1 218      68.579  53.522  54.714  0.00  0.00           H  
ATOM   3345 HE21 GLN 1 218      71.613  51.746  56.495  0.00  0.00           H  
ATOM   3346 HE22 GLN 1 218      70.988  51.483  54.863  0.00  0.00           H  
ATOM   3347  N   ASP 1 219      65.375  51.334  58.294  0.00  0.00           N  
ATOM   3348  CA  ASP 1 219      64.042  51.404  58.885  0.00  0.00           C  
ATOM   3349  C   ASP 1 219      63.311  52.719  58.669  0.00  0.00           C  
ATOM   3350  O   ASP 1 219      63.802  53.797  58.466  0.00  0.00           O  
ATOM   3351  CB  ASP 1 219      64.267  51.058  60.362  0.00  0.00           C  
ATOM   3352  CG  ASP 1 219      63.106  51.061  61.298  0.00  0.00           C  
ATOM   3353  OD1 ASP 1 219      63.341  51.150  62.526  0.00  0.00           O  
ATOM   3354  OD2 ASP 1 219      61.905  50.907  60.829  0.00  0.00           O  
ATOM   3355  H   ASP 1 219      66.159  51.753  58.772  0.00  0.00           H  
ATOM   3356  HA  ASP 1 219      63.424  50.589  58.511  0.00  0.00           H  
ATOM   3357  HB2 ASP 1 219      64.518  49.999  60.310  0.00  0.00           H  
ATOM   3358  HB3 ASP 1 219      65.077  51.689  60.729  0.00  0.00           H  
ATOM   3359  N   LEU 1 220      61.999  52.617  58.586  0.00  0.00           N  
ATOM   3360  CA  LEU 1 220      61.135  53.889  58.651  0.00  0.00           C  
ATOM   3361  C   LEU 1 220      60.877  54.546  60.000  0.00  0.00           C  
ATOM   3362  O   LEU 1 220      60.254  55.639  60.070  0.00  0.00           O  
ATOM   3363  CB  LEU 1 220      59.902  53.611  57.782  0.00  0.00           C  
ATOM   3364  CG  LEU 1 220      60.052  53.188  56.337  0.00  0.00           C  
ATOM   3365  CD1 LEU 1 220      58.758  53.080  55.519  0.00  0.00           C  
ATOM   3366  CD2 LEU 1 220      60.953  54.197  55.635  0.00  0.00           C  
ATOM   3367  H   LEU 1 220      61.450  51.769  58.592  0.00  0.00           H  
ATOM   3368  HA  LEU 1 220      61.675  54.650  58.089  0.00  0.00           H  
ATOM   3369  HB2 LEU 1 220      59.332  52.858  58.327  0.00  0.00           H  
ATOM   3370  HB3 LEU 1 220      59.222  54.460  57.716  0.00  0.00           H  
ATOM   3371  HG  LEU 1 220      60.534  52.211  56.316  0.00  0.00           H  
ATOM   3372 HD11 LEU 1 220      58.230  54.030  55.594  0.00  0.00           H  
ATOM   3373 HD12 LEU 1 220      58.933  52.863  54.465  0.00  0.00           H  
ATOM   3374 HD13 LEU 1 220      58.234  52.195  55.879  0.00  0.00           H  
ATOM   3375 HD21 LEU 1 220      61.930  54.253  56.115  0.00  0.00           H  
ATOM   3376 HD22 LEU 1 220      61.140  53.809  54.634  0.00  0.00           H  
ATOM   3377 HD23 LEU 1 220      60.519  55.166  55.389  0.00  0.00           H  
ATOM   3378  N   LYS 1 221      61.173  53.809  61.055  0.00  0.00           N  
ATOM   3379  CA  LYS 1 221      61.114  54.267  62.557  0.00  0.00           C  
ATOM   3380  C   LYS 1 221      59.690  54.751  62.915  0.00  0.00           C  
ATOM   3381  O   LYS 1 221      59.560  55.936  63.262  0.00  0.00           O  
ATOM   3382  CB  LYS 1 221      62.273  55.216  62.788  0.00  0.00           C  
ATOM   3383  CG  LYS 1 221      63.672  54.635  62.733  0.00  0.00           C  
ATOM   3384  CD  LYS 1 221      64.816  55.555  63.246  0.00  0.00           C  
ATOM   3385  CE  LYS 1 221      66.253  55.012  63.247  0.00  0.00           C  
ATOM   3386  NZ  LYS 1 221      66.482  54.043  64.329  0.00  0.00           N  
ATOM   3387  H   LYS 1 221      61.497  52.856  60.970  0.00  0.00           H  
ATOM   3388  HA  LYS 1 221      61.269  53.342  63.113  0.00  0.00           H  
ATOM   3389  HB2 LYS 1 221      62.233  56.015  62.048  0.00  0.00           H  
ATOM   3390  HB3 LYS 1 221      62.042  55.698  63.738  0.00  0.00           H  
ATOM   3391  HG2 LYS 1 221      63.720  53.830  63.466  0.00  0.00           H  
ATOM   3392  HG3 LYS 1 221      63.850  54.251  61.728  0.00  0.00           H  
ATOM   3393  HD2 LYS 1 221      64.873  56.469  62.654  0.00  0.00           H  
ATOM   3394  HD3 LYS 1 221      64.527  55.950  64.220  0.00  0.00           H  
ATOM   3395  HE2 LYS 1 221      66.499  54.614  62.263  0.00  0.00           H  
ATOM   3396  HE3 LYS 1 221      66.917  55.857  63.429  0.00  0.00           H  
ATOM   3397  HZ1 LYS 1 221      66.399  54.482  65.234  0.00  0.00           H  
ATOM   3398  HZ2 LYS 1 221      65.813  53.288  64.291  0.00  0.00           H  
ATOM   3399  HZ3 LYS 1 221      67.374  53.580  64.225  0.00  0.00           H  
ATOM   3400  N   MET 1 222      58.709  53.883  62.617  0.00  0.00           N  
ATOM   3401  CA  MET 1 222      57.313  54.125  62.859  0.00  0.00           C  
ATOM   3402  C   MET 1 222      56.548  52.838  63.235  0.00  0.00           C  
ATOM   3403  O   MET 1 222      56.881  51.729  62.856  0.00  0.00           O  
ATOM   3404  CB  MET 1 222      56.707  54.711  61.565  0.00  0.00           C  
ATOM   3405  CG  MET 1 222      56.912  53.957  60.170  0.00  0.00           C  
ATOM   3406  SD  MET 1 222      55.788  54.594  58.925  0.00  0.00           S  
ATOM   3407  CE  MET 1 222      56.521  56.213  58.747  0.00  0.00           C  
ATOM   3408  H   MET 1 222      58.931  52.955  62.285  0.00  0.00           H  
ATOM   3409  HA  MET 1 222      57.175  54.858  63.654  0.00  0.00           H  
ATOM   3410  HB2 MET 1 222      55.639  54.695  61.782  0.00  0.00           H  
ATOM   3411  HB3 MET 1 222      57.130  55.715  61.532  0.00  0.00           H  
ATOM   3412  HG2 MET 1 222      57.982  53.953  59.962  0.00  0.00           H  
ATOM   3413  HG3 MET 1 222      56.636  52.911  60.302  0.00  0.00           H  
ATOM   3414  HE1 MET 1 222      56.286  56.795  59.638  0.00  0.00           H  
ATOM   3415  HE2 MET 1 222      57.588  56.178  58.530  0.00  0.00           H  
ATOM   3416  HE3 MET 1 222      55.988  56.628  57.891  0.00  0.00           H  
ATOM   3417  N   ASP 1 223      55.548  52.928  64.131  0.00  0.00           N  
ATOM   3418  CA  ASP 1 223      54.677  51.846  64.607  0.00  0.00           C  
ATOM   3419  C   ASP 1 223      53.853  51.353  63.409  0.00  0.00           C  
ATOM   3420  O   ASP 1 223      53.188  52.145  62.715  0.00  0.00           O  
ATOM   3421  CB  ASP 1 223      53.744  52.348  65.716  0.00  0.00           C  
ATOM   3422  CG  ASP 1 223      52.857  51.236  66.223  0.00  0.00           C  
ATOM   3423  OD1 ASP 1 223      51.953  51.615  66.962  0.00  0.00           O  
ATOM   3424  OD2 ASP 1 223      53.144  49.980  66.044  0.00  0.00           O  
ATOM   3425  H   ASP 1 223      55.218  53.819  64.474  0.00  0.00           H  
ATOM   3426  HA  ASP 1 223      55.284  51.017  64.970  0.00  0.00           H  
ATOM   3427  HB2 ASP 1 223      54.299  52.791  66.543  0.00  0.00           H  
ATOM   3428  HB3 ASP 1 223      53.065  53.036  65.212  0.00  0.00           H  
ATOM   3429  N   CYS 1 224      53.876  50.024  63.325  0.00  0.00           N  
ATOM   3430  CA  CYS 1 224      53.221  49.179  62.376  0.00  0.00           C  
ATOM   3431  C   CYS 1 224      51.737  49.423  62.289  0.00  0.00           C  
ATOM   3432  O   CYS 1 224      51.004  49.149  61.306  0.00  0.00           O  
ATOM   3433  CB  CYS 1 224      53.545  47.629  62.729  0.00  0.00           C  
ATOM   3434  SG  CYS 1 224      53.046  47.041  64.377  0.00  0.00           S  
ATOM   3435  H   CYS 1 224      54.423  49.574  64.045  0.00  0.00           H  
ATOM   3436  HA  CYS 1 224      53.599  49.419  61.382  0.00  0.00           H  
ATOM   3437  HB2 CYS 1 224      53.061  47.024  61.962  0.00  0.00           H  
ATOM   3438  HB3 CYS 1 224      54.616  47.441  62.664  0.00  0.00           H  
ATOM   3439  N   LYS 1 225      51.115  49.980  63.323  0.00  0.00           N  
ATOM   3440  CA  LYS 1 225      49.758  50.455  63.301  0.00  0.00           C  
ATOM   3441  C   LYS 1 225      49.588  51.505  62.156  0.00  0.00           C  
ATOM   3442  O   LYS 1 225      48.485  51.449  61.544  0.00  0.00           O  
ATOM   3443  CB  LYS 1 225      49.313  51.130  64.576  0.00  0.00           C  
ATOM   3444  CG  LYS 1 225      49.259  50.282  65.843  0.00  0.00           C  
ATOM   3445  CD  LYS 1 225      48.343  50.908  66.959  0.00  0.00           C  
ATOM   3446  CE  LYS 1 225      48.258  49.946  68.185  0.00  0.00           C  
ATOM   3447  NZ  LYS 1 225      47.325  48.787  68.045  0.00  0.00           N  
ATOM   3448  H   LYS 1 225      51.670  50.280  64.112  0.00  0.00           H  
ATOM   3449  HA  LYS 1 225      49.103  49.607  63.101  0.00  0.00           H  
ATOM   3450  HB2 LYS 1 225      49.882  52.022  64.839  0.00  0.00           H  
ATOM   3451  HB3 LYS 1 225      48.286  51.431  64.371  0.00  0.00           H  
ATOM   3452  HG2 LYS 1 225      48.739  49.386  65.503  0.00  0.00           H  
ATOM   3453  HG3 LYS 1 225      50.175  49.862  66.259  0.00  0.00           H  
ATOM   3454  HD2 LYS 1 225      48.811  51.799  67.376  0.00  0.00           H  
ATOM   3455  HD3 LYS 1 225      47.308  51.031  66.638  0.00  0.00           H  
ATOM   3456  HE2 LYS 1 225      49.268  49.659  68.475  0.00  0.00           H  
ATOM   3457  HE3 LYS 1 225      47.959  50.559  69.035  0.00  0.00           H  
ATOM   3458  HZ1 LYS 1 225      47.511  48.168  68.821  0.00  0.00           H  
ATOM   3459  HZ2 LYS 1 225      46.373  49.122  68.011  0.00  0.00           H  
ATOM   3460  HZ3 LYS 1 225      47.601  48.334  67.186  0.00  0.00           H  
ATOM   3461  N   GLU 1 226      50.565  52.343  61.915  0.00  0.00           N  
ATOM   3462  CA  GLU 1 226      50.641  53.313  60.754  0.00  0.00           C  
ATOM   3463  C   GLU 1 226      50.580  52.654  59.366  0.00  0.00           C  
ATOM   3464  O   GLU 1 226      49.994  53.334  58.528  0.00  0.00           O  
ATOM   3465  CB  GLU 1 226      51.908  54.109  60.739  0.00  0.00           C  
ATOM   3466  CG  GLU 1 226      52.106  55.139  61.900  0.00  0.00           C  
ATOM   3467  CD  GLU 1 226      50.877  56.043  62.123  0.00  0.00           C  
ATOM   3468  OE1 GLU 1 226      50.765  56.726  63.201  0.00  0.00           O  
ATOM   3469  OE2 GLU 1 226      50.058  56.273  61.186  0.00  0.00           O  
ATOM   3470  H   GLU 1 226      51.415  52.277  62.458  0.00  0.00           H  
ATOM   3471  HA  GLU 1 226      49.820  54.020  60.872  0.00  0.00           H  
ATOM   3472  HB2 GLU 1 226      52.729  53.391  60.758  0.00  0.00           H  
ATOM   3473  HB3 GLU 1 226      51.880  54.691  59.817  0.00  0.00           H  
ATOM   3474  HG2 GLU 1 226      52.436  54.580  62.776  0.00  0.00           H  
ATOM   3475  HG3 GLU 1 226      52.941  55.778  61.615  0.00  0.00           H  
ATOM   3476  N   TYR 1 227      50.925  51.349  59.097  0.00  0.00           N  
ATOM   3477  CA  TYR 1 227      50.785  50.734  57.761  0.00  0.00           C  
ATOM   3478  C   TYR 1 227      49.370  50.261  57.430  0.00  0.00           C  
ATOM   3479  O   TYR 1 227      48.857  50.496  56.338  0.00  0.00           O  
ATOM   3480  CB  TYR 1 227      51.654  49.475  57.679  0.00  0.00           C  
ATOM   3481  CG  TYR 1 227      53.088  49.543  57.940  0.00  0.00           C  
ATOM   3482  CD1 TYR 1 227      53.916  50.700  57.669  0.00  0.00           C  
ATOM   3483  CD2 TYR 1 227      53.731  48.428  58.672  0.00  0.00           C  
ATOM   3484  CE1 TYR 1 227      55.261  50.818  58.045  0.00  0.00           C  
ATOM   3485  CE2 TYR 1 227      54.997  48.610  59.153  0.00  0.00           C  
ATOM   3486  CZ  TYR 1 227      55.757  49.740  58.801  0.00  0.00           C  
ATOM   3487  OH  TYR 1 227      56.927  49.992  59.383  0.00  0.00           O  
ATOM   3488  H   TYR 1 227      51.108  50.823  59.940  0.00  0.00           H  
ATOM   3489  HA  TYR 1 227      51.211  51.383  56.996  0.00  0.00           H  
ATOM   3490  HB2 TYR 1 227      51.384  48.776  58.470  0.00  0.00           H  
ATOM   3491  HB3 TYR 1 227      51.540  49.030  56.691  0.00  0.00           H  
ATOM   3492  HD1 TYR 1 227      53.436  51.615  57.354  0.00  0.00           H  
ATOM   3493  HD2 TYR 1 227      53.140  47.551  58.889  0.00  0.00           H  
ATOM   3494  HE1 TYR 1 227      55.816  51.730  57.886  0.00  0.00           H  
ATOM   3495  HE2 TYR 1 227      55.436  47.804  59.722  0.00  0.00           H  
ATOM   3496  HH  TYR 1 227      56.883  49.824  60.327  0.00  0.00           H  
ATOM   3497  N   ASN 1 228      48.642  49.772  58.473  0.00  0.00           N  
ATOM   3498  CA  ASN 1 228      47.362  49.194  58.469  0.00  0.00           C  
ATOM   3499  C   ASN 1 228      46.176  50.053  58.925  0.00  0.00           C  
ATOM   3500  O   ASN 1 228      45.086  49.605  59.194  0.00  0.00           O  
ATOM   3501  CB  ASN 1 228      47.318  47.919  59.273  0.00  0.00           C  
ATOM   3502  CG  ASN 1 228      48.532  46.951  59.009  0.00  0.00           C  
ATOM   3503  OD1 ASN 1 228      48.976  46.739  57.910  0.00  0.00           O  
ATOM   3504  ND2 ASN 1 228      49.183  46.656  60.062  0.00  0.00           N  
ATOM   3505  H   ASN 1 228      49.200  49.564  59.288  0.00  0.00           H  
ATOM   3506  HA  ASN 1 228      47.083  49.007  57.432  0.00  0.00           H  
ATOM   3507  HB2 ASN 1 228      47.308  48.034  60.357  0.00  0.00           H  
ATOM   3508  HB3 ASN 1 228      46.426  47.321  59.089  0.00  0.00           H  
ATOM   3509 HD21 ASN 1 228      50.124  46.301  59.973  0.00  0.00           H  
ATOM   3510 HD22 ASN 1 228      48.949  47.005  60.981  0.00  0.00           H  
ATOM   3511  N   TYR 1 229      46.494  51.366  59.006  0.00  0.00           N  
ATOM   3512  CA  TYR 1 229      45.606  52.482  59.195  0.00  0.00           C  
ATOM   3513  C   TYR 1 229      44.703  52.737  57.947  0.00  0.00           C  
ATOM   3514  O   TYR 1 229      45.094  53.589  57.140  0.00  0.00           O  
ATOM   3515  CB  TYR 1 229      46.434  53.676  59.670  0.00  0.00           C  
ATOM   3516  CG  TYR 1 229      45.745  55.058  59.800  0.00  0.00           C  
ATOM   3517  CD1 TYR 1 229      44.466  55.164  60.353  0.00  0.00           C  
ATOM   3518  CD2 TYR 1 229      46.473  56.212  59.441  0.00  0.00           C  
ATOM   3519  CE1 TYR 1 229      43.852  56.482  60.517  0.00  0.00           C  
ATOM   3520  CE2 TYR 1 229      45.897  57.480  59.726  0.00  0.00           C  
ATOM   3521  CZ  TYR 1 229      44.559  57.606  60.214  0.00  0.00           C  
ATOM   3522  OH  TYR 1 229      44.084  58.883  60.500  0.00  0.00           O  
ATOM   3523  H   TYR 1 229      47.457  51.668  59.049  0.00  0.00           H  
ATOM   3524  HA  TYR 1 229      44.840  52.297  59.949  0.00  0.00           H  
ATOM   3525  HB2 TYR 1 229      46.822  53.540  60.680  0.00  0.00           H  
ATOM   3526  HB3 TYR 1 229      47.312  53.776  59.031  0.00  0.00           H  
ATOM   3527  HD1 TYR 1 229      43.984  54.243  60.644  0.00  0.00           H  
ATOM   3528  HD2 TYR 1 229      47.439  56.070  58.980  0.00  0.00           H  
ATOM   3529  HE1 TYR 1 229      42.854  56.564  60.923  0.00  0.00           H  
ATOM   3530  HE2 TYR 1 229      46.268  58.450  59.427  0.00  0.00           H  
ATOM   3531  HH  TYR 1 229      44.437  59.612  59.983  0.00  0.00           H  
ATOM   3532  N   ASP 1 230      43.456  52.288  57.684  0.00  0.00           N  
ATOM   3533  CA  ASP 1 230      42.631  51.527  58.566  0.00  0.00           C  
ATOM   3534  C   ASP 1 230      42.386  50.041  58.169  0.00  0.00           C  
ATOM   3535  O   ASP 1 230      41.932  49.327  59.058  0.00  0.00           O  
ATOM   3536  CB  ASP 1 230      41.328  52.259  58.813  0.00  0.00           C  
ATOM   3537  CG  ASP 1 230      40.445  52.469  57.647  0.00  0.00           C  
ATOM   3538  OD1 ASP 1 230      40.731  53.348  56.737  0.00  0.00           O  
ATOM   3539  OD2 ASP 1 230      39.302  51.903  57.563  0.00  0.00           O  
ATOM   3540  H   ASP 1 230      42.996  52.565  56.829  0.00  0.00           H  
ATOM   3541  HA  ASP 1 230      43.052  51.501  59.571  0.00  0.00           H  
ATOM   3542  HB2 ASP 1 230      40.844  51.738  59.639  0.00  0.00           H  
ATOM   3543  HB3 ASP 1 230      41.597  53.239  59.208  0.00  0.00           H  
ATOM   3544  N   LYS 1 231      42.725  49.668  56.951  0.00  0.00           N  
ATOM   3545  CA  LYS 1 231      42.762  48.262  56.534  0.00  0.00           C  
ATOM   3546  C   LYS 1 231      43.850  48.032  55.467  0.00  0.00           C  
ATOM   3547  O   LYS 1 231      43.954  48.867  54.551  0.00  0.00           O  
ATOM   3548  CB  LYS 1 231      41.410  47.744  55.991  0.00  0.00           C  
ATOM   3549  CG  LYS 1 231      40.581  48.689  55.068  0.00  0.00           C  
ATOM   3550  CD  LYS 1 231      39.413  47.877  54.444  0.00  0.00           C  
ATOM   3551  CE  LYS 1 231      39.143  48.495  53.077  0.00  0.00           C  
ATOM   3552  NZ  LYS 1 231      38.551  49.803  53.215  0.00  0.00           N  
ATOM   3553  H   LYS 1 231      42.903  50.368  56.246  0.00  0.00           H  
ATOM   3554  HA  LYS 1 231      43.152  47.604  57.310  0.00  0.00           H  
ATOM   3555  HB2 LYS 1 231      41.593  46.823  55.437  0.00  0.00           H  
ATOM   3556  HB3 LYS 1 231      40.833  47.478  56.877  0.00  0.00           H  
ATOM   3557  HG2 LYS 1 231      40.205  49.556  55.610  0.00  0.00           H  
ATOM   3558  HG3 LYS 1 231      41.183  48.953  54.198  0.00  0.00           H  
ATOM   3559  HD2 LYS 1 231      39.653  46.820  54.331  0.00  0.00           H  
ATOM   3560  HD3 LYS 1 231      38.652  48.030  55.210  0.00  0.00           H  
ATOM   3561  HE2 LYS 1 231      40.027  48.453  52.441  0.00  0.00           H  
ATOM   3562  HE3 LYS 1 231      38.487  47.874  52.468  0.00  0.00           H  
ATOM   3563  HZ1 LYS 1 231      37.835  49.904  53.920  0.00  0.00           H  
ATOM   3564  HZ2 LYS 1 231      39.216  50.522  53.463  0.00  0.00           H  
ATOM   3565  HZ3 LYS 1 231      38.223  50.204  52.347  0.00  0.00           H  
ATOM   3566  N   SER 1 232      44.789  47.098  55.665  0.00  0.00           N  
ATOM   3567  CA  SER 1 232      45.733  46.653  54.647  0.00  0.00           C  
ATOM   3568  C   SER 1 232      45.243  45.546  53.715  0.00  0.00           C  
ATOM   3569  O   SER 1 232      45.075  44.390  54.160  0.00  0.00           O  
ATOM   3570  CB  SER 1 232      47.157  46.267  55.256  0.00  0.00           C  
ATOM   3571  OG  SER 1 232      47.744  47.413  55.688  0.00  0.00           O  
ATOM   3572  H   SER 1 232      44.642  46.544  56.496  0.00  0.00           H  
ATOM   3573  HA  SER 1 232      45.924  47.485  53.969  0.00  0.00           H  
ATOM   3574  HB2 SER 1 232      47.028  45.571  56.085  0.00  0.00           H  
ATOM   3575  HB3 SER 1 232      47.708  45.776  54.454  0.00  0.00           H  
ATOM   3576  HG  SER 1 232      48.356  47.230  56.406  0.00  0.00           H  
ATOM   3577  N   ILE 1 233      45.130  45.809  52.398  0.00  0.00           N  
ATOM   3578  CA  ILE 1 233      44.453  44.942  51.465  0.00  0.00           C  
ATOM   3579  C   ILE 1 233      45.343  44.576  50.231  0.00  0.00           C  
ATOM   3580  O   ILE 1 233      46.136  45.381  49.800  0.00  0.00           O  
ATOM   3581  CB  ILE 1 233      43.094  45.434  50.913  0.00  0.00           C  
ATOM   3582  CG1 ILE 1 233      43.159  46.730  50.197  0.00  0.00           C  
ATOM   3583  CG2 ILE 1 233      42.128  45.561  52.183  0.00  0.00           C  
ATOM   3584  CD1 ILE 1 233      41.893  47.097  49.392  0.00  0.00           C  
ATOM   3585  H   ILE 1 233      45.368  46.763  52.168  0.00  0.00           H  
ATOM   3586  HA  ILE 1 233      44.244  43.974  51.920  0.00  0.00           H  
ATOM   3587  HB  ILE 1 233      42.591  44.707  50.275  0.00  0.00           H  
ATOM   3588 HG12 ILE 1 233      43.250  47.585  50.868  0.00  0.00           H  
ATOM   3589 HG13 ILE 1 233      44.021  46.592  49.545  0.00  0.00           H  
ATOM   3590 HG21 ILE 1 233      41.149  45.862  51.809  0.00  0.00           H  
ATOM   3591 HG22 ILE 1 233      42.021  44.641  52.757  0.00  0.00           H  
ATOM   3592 HG23 ILE 1 233      42.512  46.377  52.795  0.00  0.00           H  
ATOM   3593 HD11 ILE 1 233      42.009  48.057  48.888  0.00  0.00           H  
ATOM   3594 HD12 ILE 1 233      41.766  46.257  48.710  0.00  0.00           H  
ATOM   3595 HD13 ILE 1 233      41.061  47.206  50.088  0.00  0.00           H  
ATOM   3596  N   VAL 1 234      45.112  43.438  49.549  0.00  0.00           N  
ATOM   3597  CA  VAL 1 234      45.617  43.158  48.154  0.00  0.00           C  
ATOM   3598  C   VAL 1 234      44.576  43.507  47.174  0.00  0.00           C  
ATOM   3599  O   VAL 1 234      43.447  43.086  47.249  0.00  0.00           O  
ATOM   3600  CB  VAL 1 234      46.075  41.705  47.938  0.00  0.00           C  
ATOM   3601  CG1 VAL 1 234      46.727  41.601  46.547  0.00  0.00           C  
ATOM   3602  CG2 VAL 1 234      47.177  41.396  48.962  0.00  0.00           C  
ATOM   3603  H   VAL 1 234      44.522  42.751  49.997  0.00  0.00           H  
ATOM   3604  HA  VAL 1 234      46.455  43.845  48.038  0.00  0.00           H  
ATOM   3605  HB  VAL 1 234      45.274  40.966  47.921  0.00  0.00           H  
ATOM   3606 HG11 VAL 1 234      47.104  40.611  46.289  0.00  0.00           H  
ATOM   3607 HG12 VAL 1 234      45.963  41.799  45.796  0.00  0.00           H  
ATOM   3608 HG13 VAL 1 234      47.536  42.327  46.460  0.00  0.00           H  
ATOM   3609 HG21 VAL 1 234      47.944  42.169  48.912  0.00  0.00           H  
ATOM   3610 HG22 VAL 1 234      46.812  41.461  49.987  0.00  0.00           H  
ATOM   3611 HG23 VAL 1 234      47.572  40.388  48.837  0.00  0.00           H  
ATOM   3612  N   ASP 1 235      44.897  44.277  46.111  0.00  0.00           N  
ATOM   3613  CA  ASP 1 235      43.957  44.754  45.106  0.00  0.00           C  
ATOM   3614  C   ASP 1 235      44.552  44.690  43.629  0.00  0.00           C  
ATOM   3615  O   ASP 1 235      45.246  45.710  43.315  0.00  0.00           O  
ATOM   3616  CB  ASP 1 235      43.447  46.102  45.632  0.00  0.00           C  
ATOM   3617  CG  ASP 1 235      42.405  46.647  44.750  0.00  0.00           C  
ATOM   3618  OD1 ASP 1 235      41.955  47.800  44.988  0.00  0.00           O  
ATOM   3619  OD2 ASP 1 235      42.070  46.084  43.683  0.00  0.00           O  
ATOM   3620  H   ASP 1 235      45.854  44.586  46.018  0.00  0.00           H  
ATOM   3621  HA  ASP 1 235      43.080  44.107  45.104  0.00  0.00           H  
ATOM   3622  HB2 ASP 1 235      43.091  45.999  46.657  0.00  0.00           H  
ATOM   3623  HB3 ASP 1 235      44.353  46.702  45.720  0.00  0.00           H  
ATOM   3624  N   SER 1 236      44.301  43.696  42.834  0.00  0.00           N  
ATOM   3625  CA  SER 1 236      44.799  43.696  41.399  0.00  0.00           C  
ATOM   3626  C   SER 1 236      44.112  44.806  40.474  0.00  0.00           C  
ATOM   3627  O   SER 1 236      44.439  44.796  39.295  0.00  0.00           O  
ATOM   3628  CB  SER 1 236      44.744  42.338  40.725  0.00  0.00           C  
ATOM   3629  OG  SER 1 236      43.342  41.896  40.551  0.00  0.00           O  
ATOM   3630  H   SER 1 236      43.738  42.961  43.237  0.00  0.00           H  
ATOM   3631  HA  SER 1 236      45.838  44.017  41.328  0.00  0.00           H  
ATOM   3632  HB2 SER 1 236      45.282  42.382  39.778  0.00  0.00           H  
ATOM   3633  HB3 SER 1 236      45.229  41.632  41.399  0.00  0.00           H  
ATOM   3634  HG  SER 1 236      43.135  41.838  39.615  0.00  0.00           H  
ATOM   3635  N   GLY 1 237      43.069  45.479  41.010  0.00  0.00           N  
ATOM   3636  CA  GLY 1 237      42.491  46.669  40.333  0.00  0.00           C  
ATOM   3637  C   GLY 1 237      43.250  47.930  40.594  0.00  0.00           C  
ATOM   3638  O   GLY 1 237      43.468  48.733  39.763  0.00  0.00           O  
ATOM   3639  H   GLY 1 237      42.821  45.215  41.953  0.00  0.00           H  
ATOM   3640  HA2 GLY 1 237      42.487  46.533  39.252  0.00  0.00           H  
ATOM   3641  HA3 GLY 1 237      41.448  46.778  40.631  0.00  0.00           H  
ATOM   3642  N   THR 1 238      43.718  48.112  41.859  0.00  0.00           N  
ATOM   3643  CA  THR 1 238      44.648  49.170  42.237  0.00  0.00           C  
ATOM   3644  C   THR 1 238      45.930  49.030  41.410  0.00  0.00           C  
ATOM   3645  O   THR 1 238      46.377  47.905  41.245  0.00  0.00           O  
ATOM   3646  CB  THR 1 238      44.973  49.247  43.781  0.00  0.00           C  
ATOM   3647  OG1 THR 1 238      43.785  49.711  44.402  0.00  0.00           O  
ATOM   3648  CG2 THR 1 238      46.142  50.225  44.069  0.00  0.00           C  
ATOM   3649  H   THR 1 238      43.588  47.363  42.524  0.00  0.00           H  
ATOM   3650  HA  THR 1 238      44.237  50.110  41.868  0.00  0.00           H  
ATOM   3651  HB  THR 1 238      45.234  48.259  44.161  0.00  0.00           H  
ATOM   3652  HG1 THR 1 238      43.146  49.005  44.524  0.00  0.00           H  
ATOM   3653 HG21 THR 1 238      45.748  51.202  43.789  0.00  0.00           H  
ATOM   3654 HG22 THR 1 238      46.369  50.133  45.131  0.00  0.00           H  
ATOM   3655 HG23 THR 1 238      47.063  49.943  43.559  0.00  0.00           H  
ATOM   3656  N   THR 1 239      46.510  50.017  40.855  0.00  0.00           N  
ATOM   3657  CA  THR 1 239      47.685  49.905  39.985  0.00  0.00           C  
ATOM   3658  C   THR 1 239      48.921  49.970  40.878  0.00  0.00           C  
ATOM   3659  O   THR 1 239      49.789  49.175  40.701  0.00  0.00           O  
ATOM   3660  CB  THR 1 239      47.736  50.915  38.790  0.00  0.00           C  
ATOM   3661  OG1 THR 1 239      47.754  52.291  39.023  0.00  0.00           O  
ATOM   3662  CG2 THR 1 239      46.461  50.745  37.818  0.00  0.00           C  
ATOM   3663  H   THR 1 239      46.107  50.935  40.977  0.00  0.00           H  
ATOM   3664  HA  THR 1 239      47.650  48.882  39.613  0.00  0.00           H  
ATOM   3665  HB  THR 1 239      48.577  50.699  38.131  0.00  0.00           H  
ATOM   3666  HG1 THR 1 239      48.017  52.772  38.235  0.00  0.00           H  
ATOM   3667 HG21 THR 1 239      46.554  51.485  37.024  0.00  0.00           H  
ATOM   3668 HG22 THR 1 239      46.376  49.730  37.431  0.00  0.00           H  
ATOM   3669 HG23 THR 1 239      45.579  50.966  38.420  0.00  0.00           H  
ATOM   3670  N   ASN 1 240      49.049  50.976  41.743  0.00  0.00           N  
ATOM   3671  CA  ASN 1 240      50.193  51.412  42.513  0.00  0.00           C  
ATOM   3672  C   ASN 1 240      50.398  50.632  43.770  0.00  0.00           C  
ATOM   3673  O   ASN 1 240      49.427  50.280  44.444  0.00  0.00           O  
ATOM   3674  CB  ASN 1 240      50.127  52.957  42.889  0.00  0.00           C  
ATOM   3675  CG  ASN 1 240      50.563  53.887  41.735  0.00  0.00           C  
ATOM   3676  OD1 ASN 1 240      50.843  53.494  40.597  0.00  0.00           O  
ATOM   3677  ND2 ASN 1 240      50.645  55.158  41.930  0.00  0.00           N  
ATOM   3678  H   ASN 1 240      48.241  51.576  41.824  0.00  0.00           H  
ATOM   3679  HA  ASN 1 240      51.082  51.294  41.894  0.00  0.00           H  
ATOM   3680  HB2 ASN 1 240      49.129  53.234  43.230  0.00  0.00           H  
ATOM   3681  HB3 ASN 1 240      50.787  53.082  43.747  0.00  0.00           H  
ATOM   3682 HD21 ASN 1 240      51.087  55.711  41.210  0.00  0.00           H  
ATOM   3683 HD22 ASN 1 240      50.337  55.576  42.796  0.00  0.00           H  
ATOM   3684  N   LEU 1 241      51.654  50.605  44.283  0.00  0.00           N  
ATOM   3685  CA  LEU 1 241      51.777  50.259  45.773  0.00  0.00           C  
ATOM   3686  C   LEU 1 241      51.402  51.504  46.485  0.00  0.00           C  
ATOM   3687  O   LEU 1 241      52.156  52.456  46.528  0.00  0.00           O  
ATOM   3688  CB  LEU 1 241      53.278  49.850  46.020  0.00  0.00           C  
ATOM   3689  CG  LEU 1 241      53.763  49.714  47.424  0.00  0.00           C  
ATOM   3690  CD1 LEU 1 241      52.710  48.855  48.233  0.00  0.00           C  
ATOM   3691  CD2 LEU 1 241      55.083  49.013  47.658  0.00  0.00           C  
ATOM   3692  H   LEU 1 241      52.367  51.065  43.736  0.00  0.00           H  
ATOM   3693  HA  LEU 1 241      51.120  49.450  46.093  0.00  0.00           H  
ATOM   3694  HB2 LEU 1 241      53.475  48.916  45.494  0.00  0.00           H  
ATOM   3695  HB3 LEU 1 241      53.915  50.564  45.498  0.00  0.00           H  
ATOM   3696  HG  LEU 1 241      53.895  50.692  47.886  0.00  0.00           H  
ATOM   3697 HD11 LEU 1 241      52.244  48.139  47.556  0.00  0.00           H  
ATOM   3698 HD12 LEU 1 241      53.163  48.378  49.103  0.00  0.00           H  
ATOM   3699 HD13 LEU 1 241      51.866  49.373  48.690  0.00  0.00           H  
ATOM   3700 HD21 LEU 1 241      55.113  48.041  47.165  0.00  0.00           H  
ATOM   3701 HD22 LEU 1 241      55.891  49.648  47.296  0.00  0.00           H  
ATOM   3702 HD23 LEU 1 241      55.219  48.956  48.738  0.00  0.00           H  
ATOM   3703  N   ARG 1 242      50.203  51.516  47.139  0.00  0.00           N  
ATOM   3704  CA  ARG 1 242      49.653  52.694  47.870  0.00  0.00           C  
ATOM   3705  C   ARG 1 242      49.820  52.579  49.444  0.00  0.00           C  
ATOM   3706  O   ARG 1 242      49.483  51.540  49.946  0.00  0.00           O  
ATOM   3707  CB  ARG 1 242      48.109  52.845  47.542  0.00  0.00           C  
ATOM   3708  CG  ARG 1 242      47.752  53.410  46.068  0.00  0.00           C  
ATOM   3709  CD  ARG 1 242      46.303  53.244  45.742  0.00  0.00           C  
ATOM   3710  NE  ARG 1 242      45.338  54.170  46.409  0.00  0.00           N  
ATOM   3711  CZ  ARG 1 242      44.739  55.240  45.842  0.00  0.00           C  
ATOM   3712  NH1 ARG 1 242      45.101  55.552  44.600  0.00  0.00           N  
ATOM   3713  NH2 ARG 1 242      43.744  55.822  46.415  0.00  0.00           N  
ATOM   3714  H   ARG 1 242      49.624  50.690  47.091  0.00  0.00           H  
ATOM   3715  HA  ARG 1 242      50.197  53.582  47.549  0.00  0.00           H  
ATOM   3716  HB2 ARG 1 242      47.617  51.890  47.725  0.00  0.00           H  
ATOM   3717  HB3 ARG 1 242      47.685  53.584  48.222  0.00  0.00           H  
ATOM   3718  HG2 ARG 1 242      48.081  54.448  46.013  0.00  0.00           H  
ATOM   3719  HG3 ARG 1 242      48.418  52.909  45.366  0.00  0.00           H  
ATOM   3720  HD2 ARG 1 242      46.304  53.418  44.666  0.00  0.00           H  
ATOM   3721  HD3 ARG 1 242      46.091  52.196  45.953  0.00  0.00           H  
ATOM   3722  HE  ARG 1 242      44.951  53.896  47.301  0.00  0.00           H  
ATOM   3723 HH11 ARG 1 242      44.656  56.369  44.209  0.00  0.00           H  
ATOM   3724 HH12 ARG 1 242      45.757  55.017  44.049  0.00  0.00           H  
ATOM   3725 HH21 ARG 1 242      43.216  56.424  45.800  0.00  0.00           H  
ATOM   3726 HH22 ARG 1 242      43.209  55.293  47.089  0.00  0.00           H  
ATOM   3727  N   LEU 1 243      50.482  53.635  50.042  0.00  0.00           N  
ATOM   3728  CA  LEU 1 243      50.952  53.666  51.469  0.00  0.00           C  
ATOM   3729  C   LEU 1 243      50.317  54.911  52.060  0.00  0.00           C  
ATOM   3730  O   LEU 1 243      50.313  55.983  51.415  0.00  0.00           O  
ATOM   3731  CB  LEU 1 243      52.478  53.682  51.569  0.00  0.00           C  
ATOM   3732  CG  LEU 1 243      53.195  52.425  51.068  0.00  0.00           C  
ATOM   3733  CD1 LEU 1 243      54.744  52.566  51.049  0.00  0.00           C  
ATOM   3734  CD2 LEU 1 243      53.001  51.234  51.921  0.00  0.00           C  
ATOM   3735  H   LEU 1 243      50.722  54.422  49.456  0.00  0.00           H  
ATOM   3736  HA  LEU 1 243      50.689  52.755  52.006  0.00  0.00           H  
ATOM   3737  HB2 LEU 1 243      52.782  54.540  50.969  0.00  0.00           H  
ATOM   3738  HB3 LEU 1 243      52.671  53.997  52.594  0.00  0.00           H  
ATOM   3739  HG  LEU 1 243      52.924  52.204  50.036  0.00  0.00           H  
ATOM   3740 HD11 LEU 1 243      55.201  51.933  50.289  0.00  0.00           H  
ATOM   3741 HD12 LEU 1 243      54.815  53.627  50.810  0.00  0.00           H  
ATOM   3742 HD13 LEU 1 243      55.177  52.380  52.032  0.00  0.00           H  
ATOM   3743 HD21 LEU 1 243      53.561  50.391  51.516  0.00  0.00           H  
ATOM   3744 HD22 LEU 1 243      53.467  51.390  52.893  0.00  0.00           H  
ATOM   3745 HD23 LEU 1 243      51.950  51.010  52.101  0.00  0.00           H  
ATOM   3746  N   PRO 1 244      49.768  54.869  53.288  0.00  0.00           N  
ATOM   3747  CA  PRO 1 244      49.268  56.061  54.019  0.00  0.00           C  
ATOM   3748  C   PRO 1 244      50.237  57.300  54.013  0.00  0.00           C  
ATOM   3749  O   PRO 1 244      51.427  57.124  53.825  0.00  0.00           O  
ATOM   3750  CB  PRO 1 244      48.918  55.565  55.425  0.00  0.00           C  
ATOM   3751  CG  PRO 1 244      48.473  54.133  55.206  0.00  0.00           C  
ATOM   3752  CD  PRO 1 244      49.476  53.701  54.116  0.00  0.00           C  
ATOM   3753  HA  PRO 1 244      48.338  56.343  53.527  0.00  0.00           H  
ATOM   3754  HB2 PRO 1 244      49.836  55.613  56.010  0.00  0.00           H  
ATOM   3755  HB3 PRO 1 244      48.105  56.138  55.871  0.00  0.00           H  
ATOM   3756  HG2 PRO 1 244      48.617  53.603  56.147  0.00  0.00           H  
ATOM   3757  HG3 PRO 1 244      47.430  54.165  54.890  0.00  0.00           H  
ATOM   3758  HD2 PRO 1 244      49.070  52.826  53.609  0.00  0.00           H  
ATOM   3759  HD3 PRO 1 244      50.414  53.491  54.630  0.00  0.00           H  
ATOM   3760  N   LYS 1 245      49.685  58.539  54.263  0.00  0.00           N  
ATOM   3761  CA  LYS 1 245      50.439  59.763  53.970  0.00  0.00           C  
ATOM   3762  C   LYS 1 245      51.855  59.784  54.616  0.00  0.00           C  
ATOM   3763  O   LYS 1 245      52.860  59.782  53.893  0.00  0.00           O  
ATOM   3764  CB  LYS 1 245      49.720  61.021  54.455  0.00  0.00           C  
ATOM   3765  CG  LYS 1 245      48.281  61.243  53.838  0.00  0.00           C  
ATOM   3766  CD  LYS 1 245      47.562  62.501  54.351  0.00  0.00           C  
ATOM   3767  CE  LYS 1 245      48.088  63.878  53.930  0.00  0.00           C  
ATOM   3768  NZ  LYS 1 245      47.460  65.059  54.522  0.00  0.00           N  
ATOM   3769  H   LYS 1 245      48.715  58.606  54.534  0.00  0.00           H  
ATOM   3770  HA  LYS 1 245      50.499  59.907  52.891  0.00  0.00           H  
ATOM   3771  HB2 LYS 1 245      49.705  61.030  55.545  0.00  0.00           H  
ATOM   3772  HB3 LYS 1 245      50.270  61.931  54.217  0.00  0.00           H  
ATOM   3773  HG2 LYS 1 245      48.357  61.331  52.754  0.00  0.00           H  
ATOM   3774  HG3 LYS 1 245      47.592  60.411  53.976  0.00  0.00           H  
ATOM   3775  HD2 LYS 1 245      46.535  62.356  54.014  0.00  0.00           H  
ATOM   3776  HD3 LYS 1 245      47.610  62.500  55.440  0.00  0.00           H  
ATOM   3777  HE2 LYS 1 245      49.155  63.856  54.153  0.00  0.00           H  
ATOM   3778  HE3 LYS 1 245      48.023  63.946  52.844  0.00  0.00           H  
ATOM   3779  HZ1 LYS 1 245      46.523  65.278  54.215  0.00  0.00           H  
ATOM   3780  HZ2 LYS 1 245      47.280  64.979  55.512  0.00  0.00           H  
ATOM   3781  HZ3 LYS 1 245      48.032  65.880  54.384  0.00  0.00           H  
ATOM   3782  N   LYS 1 246      51.929  59.764  55.948  0.00  0.00           N  
ATOM   3783  CA  LYS 1 246      53.227  59.768  56.717  0.00  0.00           C  
ATOM   3784  C   LYS 1 246      54.141  58.561  56.316  0.00  0.00           C  
ATOM   3785  O   LYS 1 246      55.348  58.552  56.571  0.00  0.00           O  
ATOM   3786  CB  LYS 1 246      53.004  59.650  58.297  0.00  0.00           C  
ATOM   3787  CG  LYS 1 246      54.268  59.859  59.091  0.00  0.00           C  
ATOM   3788  CD  LYS 1 246      53.915  59.819  60.601  0.00  0.00           C  
ATOM   3789  CE  LYS 1 246      55.032  59.039  61.297  0.00  0.00           C  
ATOM   3790  NZ  LYS 1 246      54.960  59.268  62.765  0.00  0.00           N  
ATOM   3791  H   LYS 1 246      51.039  59.821  56.421  0.00  0.00           H  
ATOM   3792  HA  LYS 1 246      53.707  60.725  56.513  0.00  0.00           H  
ATOM   3793  HB2 LYS 1 246      52.238  60.380  58.561  0.00  0.00           H  
ATOM   3794  HB3 LYS 1 246      52.609  58.655  58.499  0.00  0.00           H  
ATOM   3795  HG2 LYS 1 246      54.963  59.040  58.905  0.00  0.00           H  
ATOM   3796  HG3 LYS 1 246      54.742  60.776  58.743  0.00  0.00           H  
ATOM   3797  HD2 LYS 1 246      53.831  60.876  60.855  0.00  0.00           H  
ATOM   3798  HD3 LYS 1 246      52.944  59.324  60.629  0.00  0.00           H  
ATOM   3799  HE2 LYS 1 246      54.966  57.991  61.007  0.00  0.00           H  
ATOM   3800  HE3 LYS 1 246      55.964  59.391  60.855  0.00  0.00           H  
ATOM   3801  HZ1 LYS 1 246      54.829  60.247  62.976  0.00  0.00           H  
ATOM   3802  HZ2 LYS 1 246      54.182  58.819  63.226  0.00  0.00           H  
ATOM   3803  HZ3 LYS 1 246      55.782  58.923  63.239  0.00  0.00           H  
ATOM   3804  N   VAL 1 247      53.572  57.469  55.670  0.00  0.00           N  
ATOM   3805  CA  VAL 1 247      54.335  56.279  55.263  0.00  0.00           C  
ATOM   3806  C   VAL 1 247      54.856  56.452  53.800  0.00  0.00           C  
ATOM   3807  O   VAL 1 247      55.998  56.190  53.547  0.00  0.00           O  
ATOM   3808  CB  VAL 1 247      53.489  54.972  55.351  0.00  0.00           C  
ATOM   3809  CG1 VAL 1 247      54.235  53.728  54.961  0.00  0.00           C  
ATOM   3810  CG2 VAL 1 247      52.800  54.824  56.651  0.00  0.00           C  
ATOM   3811  H   VAL 1 247      52.653  57.698  55.319  0.00  0.00           H  
ATOM   3812  HA  VAL 1 247      55.099  56.073  56.014  0.00  0.00           H  
ATOM   3813  HB  VAL 1 247      52.702  55.049  54.600  0.00  0.00           H  
ATOM   3814 HG11 VAL 1 247      54.848  53.855  54.069  0.00  0.00           H  
ATOM   3815 HG12 VAL 1 247      54.928  53.611  55.794  0.00  0.00           H  
ATOM   3816 HG13 VAL 1 247      53.540  52.899  54.826  0.00  0.00           H  
ATOM   3817 HG21 VAL 1 247      53.547  54.523  57.385  0.00  0.00           H  
ATOM   3818 HG22 VAL 1 247      52.264  55.720  56.965  0.00  0.00           H  
ATOM   3819 HG23 VAL 1 247      52.011  54.071  56.636  0.00  0.00           H  
ATOM   3820  N   PHE 1 248      54.015  56.888  52.872  0.00  0.00           N  
ATOM   3821  CA  PHE 1 248      54.508  57.278  51.535  0.00  0.00           C  
ATOM   3822  C   PHE 1 248      55.634  58.385  51.698  0.00  0.00           C  
ATOM   3823  O   PHE 1 248      56.765  58.078  51.317  0.00  0.00           O  
ATOM   3824  CB  PHE 1 248      53.272  57.819  50.775  0.00  0.00           C  
ATOM   3825  CG  PHE 1 248      53.491  58.559  49.482  0.00  0.00           C  
ATOM   3826  CD1 PHE 1 248      53.742  57.968  48.308  0.00  0.00           C  
ATOM   3827  CD2 PHE 1 248      53.413  60.001  49.577  0.00  0.00           C  
ATOM   3828  CE1 PHE 1 248      54.019  58.665  47.122  0.00  0.00           C  
ATOM   3829  CE2 PHE 1 248      53.575  60.703  48.339  0.00  0.00           C  
ATOM   3830  CZ  PHE 1 248      53.898  60.044  47.150  0.00  0.00           C  
ATOM   3831  H   PHE 1 248      53.042  57.048  53.092  0.00  0.00           H  
ATOM   3832  HA  PHE 1 248      54.868  56.375  51.042  0.00  0.00           H  
ATOM   3833  HB2 PHE 1 248      52.628  56.972  50.540  0.00  0.00           H  
ATOM   3834  HB3 PHE 1 248      52.679  58.432  51.454  0.00  0.00           H  
ATOM   3835  HD1 PHE 1 248      53.803  56.895  48.205  0.00  0.00           H  
ATOM   3836  HD2 PHE 1 248      53.286  60.527  50.511  0.00  0.00           H  
ATOM   3837  HE1 PHE 1 248      54.280  58.202  46.182  0.00  0.00           H  
ATOM   3838  HE2 PHE 1 248      53.506  61.781  48.308  0.00  0.00           H  
ATOM   3839  HZ  PHE 1 248      54.118  60.609  46.257  0.00  0.00           H  
ATOM   3840  N   GLU 1 249      55.340  59.539  52.340  0.00  0.00           N  
ATOM   3841  CA  GLU 1 249      56.384  60.520  52.787  0.00  0.00           C  
ATOM   3842  C   GLU 1 249      57.703  59.891  53.223  0.00  0.00           C  
ATOM   3843  O   GLU 1 249      58.756  60.350  52.722  0.00  0.00           O  
ATOM   3844  CB  GLU 1 249      55.760  61.480  53.908  0.00  0.00           C  
ATOM   3845  CG  GLU 1 249      56.657  62.434  54.612  0.00  0.00           C  
ATOM   3846  CD  GLU 1 249      57.033  63.712  53.828  0.00  0.00           C  
ATOM   3847  OE1 GLU 1 249      57.711  64.543  54.474  0.00  0.00           O  
ATOM   3848  OE2 GLU 1 249      56.811  63.768  52.601  0.00  0.00           O  
ATOM   3849  H   GLU 1 249      54.564  59.535  52.986  0.00  0.00           H  
ATOM   3850  HA  GLU 1 249      56.515  61.106  51.877  0.00  0.00           H  
ATOM   3851  HB2 GLU 1 249      54.880  61.983  53.507  0.00  0.00           H  
ATOM   3852  HB3 GLU 1 249      55.456  60.736  54.644  0.00  0.00           H  
ATOM   3853  HG2 GLU 1 249      56.100  62.748  55.495  0.00  0.00           H  
ATOM   3854  HG3 GLU 1 249      57.540  61.910  54.979  0.00  0.00           H  
ATOM   3855  N   ALA 1 250      57.716  58.884  54.109  0.00  0.00           N  
ATOM   3856  CA  ALA 1 250      58.961  58.364  54.659  0.00  0.00           C  
ATOM   3857  C   ALA 1 250      59.751  57.517  53.627  0.00  0.00           C  
ATOM   3858  O   ALA 1 250      60.948  57.578  53.545  0.00  0.00           O  
ATOM   3859  CB  ALA 1 250      58.661  57.544  55.936  0.00  0.00           C  
ATOM   3860  H   ALA 1 250      56.826  58.491  54.382  0.00  0.00           H  
ATOM   3861  HA  ALA 1 250      59.682  59.175  54.763  0.00  0.00           H  
ATOM   3862  HB1 ALA 1 250      57.852  56.834  55.764  0.00  0.00           H  
ATOM   3863  HB2 ALA 1 250      59.511  57.037  56.390  0.00  0.00           H  
ATOM   3864  HB3 ALA 1 250      58.043  58.109  56.634  0.00  0.00           H  
ATOM   3865  N   ALA 1 251      59.061  56.740  52.739  0.00  0.00           N  
ATOM   3866  CA  ALA 1 251      59.663  55.890  51.753  0.00  0.00           C  
ATOM   3867  C   ALA 1 251      60.085  56.709  50.635  0.00  0.00           C  
ATOM   3868  O   ALA 1 251      61.119  56.451  50.066  0.00  0.00           O  
ATOM   3869  CB  ALA 1 251      58.786  54.684  51.340  0.00  0.00           C  
ATOM   3870  H   ALA 1 251      58.066  56.902  52.806  0.00  0.00           H  
ATOM   3871  HA  ALA 1 251      60.556  55.516  52.254  0.00  0.00           H  
ATOM   3872  HB1 ALA 1 251      57.891  55.092  50.872  0.00  0.00           H  
ATOM   3873  HB2 ALA 1 251      59.290  53.936  50.727  0.00  0.00           H  
ATOM   3874  HB3 ALA 1 251      58.307  54.167  52.172  0.00  0.00           H  
ATOM   3875  N   VAL 1 252      59.409  57.783  50.301  0.00  0.00           N  
ATOM   3876  CA  VAL 1 252      59.831  58.698  49.170  0.00  0.00           C  
ATOM   3877  C   VAL 1 252      61.142  59.331  49.620  0.00  0.00           C  
ATOM   3878  O   VAL 1 252      62.122  59.343  48.870  0.00  0.00           O  
ATOM   3879  CB  VAL 1 252      58.746  59.683  48.881  0.00  0.00           C  
ATOM   3880  CG1 VAL 1 252      59.042  60.847  47.932  0.00  0.00           C  
ATOM   3881  CG2 VAL 1 252      57.568  58.876  48.282  0.00  0.00           C  
ATOM   3882  H   VAL 1 252      58.512  57.866  50.757  0.00  0.00           H  
ATOM   3883  HA  VAL 1 252      59.979  58.084  48.281  0.00  0.00           H  
ATOM   3884  HB  VAL 1 252      58.347  60.005  49.843  0.00  0.00           H  
ATOM   3885 HG11 VAL 1 252      59.566  61.605  48.514  0.00  0.00           H  
ATOM   3886 HG12 VAL 1 252      59.556  60.484  47.042  0.00  0.00           H  
ATOM   3887 HG13 VAL 1 252      58.127  61.385  47.684  0.00  0.00           H  
ATOM   3888 HG21 VAL 1 252      57.203  58.111  48.966  0.00  0.00           H  
ATOM   3889 HG22 VAL 1 252      56.732  59.561  48.142  0.00  0.00           H  
ATOM   3890 HG23 VAL 1 252      57.865  58.481  47.311  0.00  0.00           H  
ATOM   3891  N   LYS 1 253      61.233  59.795  50.867  0.00  0.00           N  
ATOM   3892  CA  LYS 1 253      62.386  60.391  51.461  0.00  0.00           C  
ATOM   3893  C   LYS 1 253      63.568  59.369  51.574  0.00  0.00           C  
ATOM   3894  O   LYS 1 253      64.673  59.774  51.225  0.00  0.00           O  
ATOM   3895  CB  LYS 1 253      62.058  60.880  52.869  0.00  0.00           C  
ATOM   3896  CG  LYS 1 253      63.016  61.882  53.436  0.00  0.00           C  
ATOM   3897  CD  LYS 1 253      62.493  62.683  54.709  0.00  0.00           C  
ATOM   3898  CE  LYS 1 253      61.140  63.368  54.298  0.00  0.00           C  
ATOM   3899  NZ  LYS 1 253      60.776  64.365  55.370  0.00  0.00           N  
ATOM   3900  H   LYS 1 253      60.420  59.562  51.420  0.00  0.00           H  
ATOM   3901  HA  LYS 1 253      62.691  61.266  50.887  0.00  0.00           H  
ATOM   3902  HB2 LYS 1 253      61.085  61.371  52.832  0.00  0.00           H  
ATOM   3903  HB3 LYS 1 253      61.881  60.044  53.545  0.00  0.00           H  
ATOM   3904  HG2 LYS 1 253      63.937  61.367  53.709  0.00  0.00           H  
ATOM   3905  HG3 LYS 1 253      63.339  62.599  52.681  0.00  0.00           H  
ATOM   3906  HD2 LYS 1 253      62.246  61.935  55.462  0.00  0.00           H  
ATOM   3907  HD3 LYS 1 253      63.204  63.461  54.988  0.00  0.00           H  
ATOM   3908  HE2 LYS 1 253      61.277  63.808  53.310  0.00  0.00           H  
ATOM   3909  HE3 LYS 1 253      60.322  62.649  54.266  0.00  0.00           H  
ATOM   3910  HZ1 LYS 1 253      60.976  64.118  56.329  0.00  0.00           H  
ATOM   3911  HZ2 LYS 1 253      61.017  65.333  55.214  0.00  0.00           H  
ATOM   3912  HZ3 LYS 1 253      59.794  64.488  55.170  0.00  0.00           H  
ATOM   3913  N   SER 1 254      63.240  58.153  51.910  0.00  0.00           N  
ATOM   3914  CA  SER 1 254      64.266  57.027  51.659  0.00  0.00           C  
ATOM   3915  C   SER 1 254      64.705  56.733  50.232  0.00  0.00           C  
ATOM   3916  O   SER 1 254      65.917  56.545  50.048  0.00  0.00           O  
ATOM   3917  CB  SER 1 254      63.772  55.738  52.292  0.00  0.00           C  
ATOM   3918  OG  SER 1 254      64.759  54.715  52.230  0.00  0.00           O  
ATOM   3919  H   SER 1 254      62.292  57.886  52.136  0.00  0.00           H  
ATOM   3920  HA  SER 1 254      65.135  57.359  52.228  0.00  0.00           H  
ATOM   3921  HB2 SER 1 254      63.601  56.009  53.334  0.00  0.00           H  
ATOM   3922  HB3 SER 1 254      62.843  55.355  51.869  0.00  0.00           H  
ATOM   3923  HG  SER 1 254      64.582  54.098  52.944  0.00  0.00           H  
ATOM   3924  N   ILE 1 255      63.771  56.668  49.216  0.00  0.00           N  
ATOM   3925  CA  ILE 1 255      64.190  56.413  47.791  0.00  0.00           C  
ATOM   3926  C   ILE 1 255      64.928  57.501  47.100  0.00  0.00           C  
ATOM   3927  O   ILE 1 255      65.804  57.328  46.272  0.00  0.00           O  
ATOM   3928  CB  ILE 1 255      62.852  56.092  47.042  0.00  0.00           C  
ATOM   3929  CG1 ILE 1 255      62.178  54.757  47.568  0.00  0.00           C  
ATOM   3930  CG2 ILE 1 255      62.851  55.978  45.489  0.00  0.00           C  
ATOM   3931  CD1 ILE 1 255      60.750  54.616  47.268  0.00  0.00           C  
ATOM   3932  H   ILE 1 255      62.813  56.928  49.405  0.00  0.00           H  
ATOM   3933  HA  ILE 1 255      64.771  55.493  47.732  0.00  0.00           H  
ATOM   3934  HB  ILE 1 255      62.170  56.865  47.397  0.00  0.00           H  
ATOM   3935 HG12 ILE 1 255      62.786  53.972  47.117  0.00  0.00           H  
ATOM   3936 HG13 ILE 1 255      62.258  54.677  48.652  0.00  0.00           H  
ATOM   3937 HG21 ILE 1 255      63.330  55.029  45.249  0.00  0.00           H  
ATOM   3938 HG22 ILE 1 255      61.831  56.172  45.157  0.00  0.00           H  
ATOM   3939 HG23 ILE 1 255      63.371  56.790  44.979  0.00  0.00           H  
ATOM   3940 HD11 ILE 1 255      60.534  54.674  46.201  0.00  0.00           H  
ATOM   3941 HD12 ILE 1 255      60.307  53.728  47.720  0.00  0.00           H  
ATOM   3942 HD13 ILE 1 255      60.167  55.378  47.785  0.00  0.00           H  
ATOM   3943  N   LYS 1 256      64.713  58.754  47.533  0.00  0.00           N  
ATOM   3944  CA  LYS 1 256      65.599  59.975  47.302  0.00  0.00           C  
ATOM   3945  C   LYS 1 256      66.905  59.819  48.057  0.00  0.00           C  
ATOM   3946  O   LYS 1 256      67.932  60.228  47.456  0.00  0.00           O  
ATOM   3947  CB  LYS 1 256      64.841  61.301  47.632  0.00  0.00           C  
ATOM   3948  CG  LYS 1 256      63.903  61.805  46.439  0.00  0.00           C  
ATOM   3949  CD  LYS 1 256      63.230  63.139  46.906  0.00  0.00           C  
ATOM   3950  CE  LYS 1 256      62.137  63.051  47.937  0.00  0.00           C  
ATOM   3951  NZ  LYS 1 256      61.785  64.311  48.494  0.00  0.00           N  
ATOM   3952  H   LYS 1 256      63.897  58.893  48.112  0.00  0.00           H  
ATOM   3953  HA  LYS 1 256      65.875  60.012  46.248  0.00  0.00           H  
ATOM   3954  HB2 LYS 1 256      64.267  61.088  48.534  0.00  0.00           H  
ATOM   3955  HB3 LYS 1 256      65.545  62.129  47.714  0.00  0.00           H  
ATOM   3956  HG2 LYS 1 256      64.475  61.946  45.522  0.00  0.00           H  
ATOM   3957  HG3 LYS 1 256      63.047  61.134  46.362  0.00  0.00           H  
ATOM   3958  HD2 LYS 1 256      64.016  63.869  47.099  0.00  0.00           H  
ATOM   3959  HD3 LYS 1 256      62.601  63.477  46.082  0.00  0.00           H  
ATOM   3960  HE2 LYS 1 256      61.212  62.609  47.567  0.00  0.00           H  
ATOM   3961  HE3 LYS 1 256      62.428  62.448  48.797  0.00  0.00           H  
ATOM   3962  HZ1 LYS 1 256      61.036  64.171  49.157  0.00  0.00           H  
ATOM   3963  HZ2 LYS 1 256      62.573  64.802  48.890  0.00  0.00           H  
ATOM   3964  HZ3 LYS 1 256      61.464  64.911  47.747  0.00  0.00           H  
ATOM   3965  N   ALA 1 257      67.034  59.327  49.287  0.00  0.00           N  
ATOM   3966  CA  ALA 1 257      68.262  59.273  49.961  0.00  0.00           C  
ATOM   3967  C   ALA 1 257      69.139  58.186  49.308  0.00  0.00           C  
ATOM   3968  O   ALA 1 257      70.348  58.427  49.146  0.00  0.00           O  
ATOM   3969  CB  ALA 1 257      68.071  59.069  51.503  0.00  0.00           C  
ATOM   3970  H   ALA 1 257      66.195  59.111  49.806  0.00  0.00           H  
ATOM   3971  HA  ALA 1 257      68.804  60.201  49.778  0.00  0.00           H  
ATOM   3972  HB1 ALA 1 257      67.649  58.072  51.635  0.00  0.00           H  
ATOM   3973  HB2 ALA 1 257      69.063  59.134  51.951  0.00  0.00           H  
ATOM   3974  HB3 ALA 1 257      67.307  59.752  51.874  0.00  0.00           H  
ATOM   3975  N   ALA 1 258      68.620  57.102  48.861  0.00  0.00           N  
ATOM   3976  CA  ALA 1 258      69.244  56.079  48.064  0.00  0.00           C  
ATOM   3977  C   ALA 1 258      69.558  56.514  46.577  0.00  0.00           C  
ATOM   3978  O   ALA 1 258      70.699  56.363  46.203  0.00  0.00           O  
ATOM   3979  CB  ALA 1 258      68.326  54.860  48.068  0.00  0.00           C  
ATOM   3980  H   ALA 1 258      67.782  56.802  49.339  0.00  0.00           H  
ATOM   3981  HA  ALA 1 258      70.192  55.715  48.460  0.00  0.00           H  
ATOM   3982  HB1 ALA 1 258      67.315  55.193  47.836  0.00  0.00           H  
ATOM   3983  HB2 ALA 1 258      68.713  54.189  47.301  0.00  0.00           H  
ATOM   3984  HB3 ALA 1 258      68.421  54.372  49.038  0.00  0.00           H  
ATOM   3985  N   SER 1 259      68.653  57.046  45.741  0.00  0.00           N  
ATOM   3986  CA  SER 1 259      68.952  57.444  44.327  0.00  0.00           C  
ATOM   3987  C   SER 1 259      69.790  58.748  44.112  0.00  0.00           C  
ATOM   3988  O   SER 1 259      70.117  58.988  43.005  0.00  0.00           O  
ATOM   3989  CB  SER 1 259      67.654  57.367  43.577  0.00  0.00           C  
ATOM   3990  OG  SER 1 259      66.882  58.463  43.950  0.00  0.00           O  
ATOM   3991  H   SER 1 259      67.746  57.280  46.118  0.00  0.00           H  
ATOM   3992  HA  SER 1 259      69.519  56.653  43.835  0.00  0.00           H  
ATOM   3993  HB2 SER 1 259      67.883  57.330  42.512  0.00  0.00           H  
ATOM   3994  HB3 SER 1 259      67.224  56.438  43.950  0.00  0.00           H  
ATOM   3995  HG  SER 1 259      66.235  58.271  44.633  0.00  0.00           H  
ATOM   3996  N   SER 1 260      70.216  59.483  45.198  0.00  0.00           N  
ATOM   3997  CA  SER 1 260      70.830  60.801  45.199  0.00  0.00           C  
ATOM   3998  C   SER 1 260      72.131  61.032  44.380  0.00  0.00           C  
ATOM   3999  O   SER 1 260      72.684  62.106  44.303  0.00  0.00           O  
ATOM   4000  CB  SER 1 260      71.013  61.272  46.654  0.00  0.00           C  
ATOM   4001  OG  SER 1 260      72.022  60.485  47.282  0.00  0.00           O  
ATOM   4002  H   SER 1 260      69.839  59.199  46.091  0.00  0.00           H  
ATOM   4003  HA  SER 1 260      70.071  61.446  44.757  0.00  0.00           H  
ATOM   4004  HB2 SER 1 260      71.314  62.319  46.672  0.00  0.00           H  
ATOM   4005  HB3 SER 1 260      70.035  61.112  47.107  0.00  0.00           H  
ATOM   4006  HG  SER 1 260      71.791  60.442  48.213  0.00  0.00           H  
ATOM   4007  N   THR 1 261      72.651  59.971  43.829  0.00  0.00           N  
ATOM   4008  CA  THR 1 261      73.706  59.967  42.792  0.00  0.00           C  
ATOM   4009  C   THR 1 261      73.335  60.823  41.556  0.00  0.00           C  
ATOM   4010  O   THR 1 261      74.177  61.438  40.985  0.00  0.00           O  
ATOM   4011  CB  THR 1 261      74.075  58.560  42.292  0.00  0.00           C  
ATOM   4012  OG1 THR 1 261      74.484  57.881  43.372  0.00  0.00           O  
ATOM   4013  CG2 THR 1 261      75.155  58.393  41.242  0.00  0.00           C  
ATOM   4014  H   THR 1 261      72.227  59.116  44.161  0.00  0.00           H  
ATOM   4015  HA  THR 1 261      74.565  60.483  43.220  0.00  0.00           H  
ATOM   4016  HB  THR 1 261      73.193  58.035  41.927  0.00  0.00           H  
ATOM   4017  HG1 THR 1 261      73.805  57.531  43.954  0.00  0.00           H  
ATOM   4018 HG21 THR 1 261      74.692  58.801  40.343  0.00  0.00           H  
ATOM   4019 HG22 THR 1 261      76.070  58.930  41.493  0.00  0.00           H  
ATOM   4020 HG23 THR 1 261      75.477  57.368  41.058  0.00  0.00           H  
ATOM   4021  N   GLU 1 262      72.043  60.649  41.183  0.00  0.00           N  
ATOM   4022  CA  GLU 1 262      71.363  61.382  40.158  0.00  0.00           C  
ATOM   4023  C   GLU 1 262      70.405  62.402  40.699  0.00  0.00           C  
ATOM   4024  O   GLU 1 262      69.756  62.163  41.699  0.00  0.00           O  
ATOM   4025  CB  GLU 1 262      70.708  60.400  39.162  0.00  0.00           C  
ATOM   4026  CG  GLU 1 262      71.663  59.455  38.463  0.00  0.00           C  
ATOM   4027  CD  GLU 1 262      72.603  60.163  37.469  0.00  0.00           C  
ATOM   4028  OE1 GLU 1 262      73.833  59.931  37.416  0.00  0.00           O  
ATOM   4029  OE2 GLU 1 262      72.129  60.956  36.656  0.00  0.00           O  
ATOM   4030  H   GLU 1 262      71.518  60.077  41.829  0.00  0.00           H  
ATOM   4031  HA  GLU 1 262      72.223  61.921  39.760  0.00  0.00           H  
ATOM   4032  HB2 GLU 1 262      69.938  59.806  39.656  0.00  0.00           H  
ATOM   4033  HB3 GLU 1 262      70.307  61.006  38.350  0.00  0.00           H  
ATOM   4034  HG2 GLU 1 262      72.135  58.890  39.267  0.00  0.00           H  
ATOM   4035  HG3 GLU 1 262      71.008  58.717  37.999  0.00  0.00           H  
ATOM   4036  N   LYS 1 263      70.345  63.599  40.045  0.00  0.00           N  
ATOM   4037  CA  LYS 1 263      69.275  64.597  40.355  0.00  0.00           C  
ATOM   4038  C   LYS 1 263      68.016  64.415  39.448  0.00  0.00           C  
ATOM   4039  O   LYS 1 263      68.141  64.383  38.196  0.00  0.00           O  
ATOM   4040  CB  LYS 1 263      69.945  65.987  40.153  0.00  0.00           C  
ATOM   4041  CG  LYS 1 263      71.451  66.123  40.669  0.00  0.00           C  
ATOM   4042  CD  LYS 1 263      71.562  65.776  42.162  0.00  0.00           C  
ATOM   4043  CE  LYS 1 263      70.960  66.773  43.099  0.00  0.00           C  
ATOM   4044  NZ  LYS 1 263      71.730  67.955  43.323  0.00  0.00           N  
ATOM   4045  H   LYS 1 263      70.824  63.586  39.155  0.00  0.00           H  
ATOM   4046  HA  LYS 1 263      69.017  64.483  41.408  0.00  0.00           H  
ATOM   4047  HB2 LYS 1 263      69.847  66.282  39.109  0.00  0.00           H  
ATOM   4048  HB3 LYS 1 263      69.354  66.745  40.668  0.00  0.00           H  
ATOM   4049  HG2 LYS 1 263      72.128  65.537  40.048  0.00  0.00           H  
ATOM   4050  HG3 LYS 1 263      71.859  67.130  40.581  0.00  0.00           H  
ATOM   4051  HD2 LYS 1 263      71.113  64.807  42.377  0.00  0.00           H  
ATOM   4052  HD3 LYS 1 263      72.608  65.654  42.442  0.00  0.00           H  
ATOM   4053  HE2 LYS 1 263      69.949  67.021  42.776  0.00  0.00           H  
ATOM   4054  HE3 LYS 1 263      70.832  66.257  44.051  0.00  0.00           H  
ATOM   4055  HZ1 LYS 1 263      71.832  68.504  42.482  0.00  0.00           H  
ATOM   4056  HZ2 LYS 1 263      71.247  68.633  43.896  0.00  0.00           H  
ATOM   4057  HZ3 LYS 1 263      72.596  67.703  43.777  0.00  0.00           H  
ATOM   4058  N   PHE 1 264      66.771  64.457  39.969  0.00  0.00           N  
ATOM   4059  CA  PHE 1 264      65.523  64.314  39.239  0.00  0.00           C  
ATOM   4060  C   PHE 1 264      64.527  65.433  39.586  0.00  0.00           C  
ATOM   4061  O   PHE 1 264      64.621  66.147  40.632  0.00  0.00           O  
ATOM   4062  CB  PHE 1 264      64.957  62.872  39.618  0.00  0.00           C  
ATOM   4063  CG  PHE 1 264      65.921  61.753  39.330  0.00  0.00           C  
ATOM   4064  CD1 PHE 1 264      66.312  61.319  38.077  0.00  0.00           C  
ATOM   4065  CD2 PHE 1 264      66.337  60.978  40.469  0.00  0.00           C  
ATOM   4066  CE1 PHE 1 264      67.129  60.182  37.882  0.00  0.00           C  
ATOM   4067  CE2 PHE 1 264      67.043  59.788  40.234  0.00  0.00           C  
ATOM   4068  CZ  PHE 1 264      67.523  59.432  38.979  0.00  0.00           C  
ATOM   4069  H   PHE 1 264      66.694  64.532  40.973  0.00  0.00           H  
ATOM   4070  HA  PHE 1 264      65.737  64.242  38.173  0.00  0.00           H  
ATOM   4071  HB2 PHE 1 264      64.720  62.926  40.680  0.00  0.00           H  
ATOM   4072  HB3 PHE 1 264      64.015  62.723  39.090  0.00  0.00           H  
ATOM   4073  HD1 PHE 1 264      66.098  61.990  37.258  0.00  0.00           H  
ATOM   4074  HD2 PHE 1 264      66.074  61.300  41.466  0.00  0.00           H  
ATOM   4075  HE1 PHE 1 264      67.488  59.940  36.893  0.00  0.00           H  
ATOM   4076  HE2 PHE 1 264      67.209  59.066  41.020  0.00  0.00           H  
ATOM   4077  HZ  PHE 1 264      68.144  58.556  38.861  0.00  0.00           H  
ATOM   4078  N   PRO 1 265      63.565  65.710  38.685  0.00  0.00           N  
ATOM   4079  CA  PRO 1 265      62.406  66.590  38.946  0.00  0.00           C  
ATOM   4080  C   PRO 1 265      61.666  66.068  40.175  0.00  0.00           C  
ATOM   4081  O   PRO 1 265      61.512  64.908  40.397  0.00  0.00           O  
ATOM   4082  CB  PRO 1 265      61.558  66.471  37.743  0.00  0.00           C  
ATOM   4083  CG  PRO 1 265      61.908  65.171  37.032  0.00  0.00           C  
ATOM   4084  CD  PRO 1 265      63.361  65.030  37.416  0.00  0.00           C  
ATOM   4085  HA  PRO 1 265      62.742  67.614  39.111  0.00  0.00           H  
ATOM   4086  HB2 PRO 1 265      60.487  66.472  37.948  0.00  0.00           H  
ATOM   4087  HB3 PRO 1 265      61.701  67.314  37.067  0.00  0.00           H  
ATOM   4088  HG2 PRO 1 265      61.354  64.298  37.376  0.00  0.00           H  
ATOM   4089  HG3 PRO 1 265      61.865  65.332  35.955  0.00  0.00           H  
ATOM   4090  HD2 PRO 1 265      63.535  63.957  37.337  0.00  0.00           H  
ATOM   4091  HD3 PRO 1 265      64.039  65.525  36.721  0.00  0.00           H  
ATOM   4092  N   ASP 1 266      61.232  67.040  41.015  0.00  0.00           N  
ATOM   4093  CA  ASP 1 266      60.465  66.743  42.240  0.00  0.00           C  
ATOM   4094  C   ASP 1 266      59.073  66.076  41.822  0.00  0.00           C  
ATOM   4095  O   ASP 1 266      58.530  65.273  42.616  0.00  0.00           O  
ATOM   4096  CB  ASP 1 266      60.212  67.949  43.154  0.00  0.00           C  
ATOM   4097  CG  ASP 1 266      61.347  68.855  43.446  0.00  0.00           C  
ATOM   4098  OD1 ASP 1 266      61.047  70.132  43.638  0.00  0.00           O  
ATOM   4099  OD2 ASP 1 266      62.546  68.473  43.616  0.00  0.00           O  
ATOM   4100  H   ASP 1 266      61.132  67.968  40.631  0.00  0.00           H  
ATOM   4101  HA  ASP 1 266      61.015  65.980  42.792  0.00  0.00           H  
ATOM   4102  HB2 ASP 1 266      59.429  68.481  42.614  0.00  0.00           H  
ATOM   4103  HB3 ASP 1 266      59.647  67.660  44.039  0.00  0.00           H  
ATOM   4104  N   GLY 1 267      58.559  66.528  40.700  0.00  0.00           N  
ATOM   4105  CA  GLY 1 267      57.265  66.109  40.236  0.00  0.00           C  
ATOM   4106  C   GLY 1 267      57.234  64.643  39.687  0.00  0.00           C  
ATOM   4107  O   GLY 1 267      56.250  64.157  39.223  0.00  0.00           O  
ATOM   4108  H   GLY 1 267      59.031  67.377  40.421  0.00  0.00           H  
ATOM   4109  HA2 GLY 1 267      56.552  66.102  41.061  0.00  0.00           H  
ATOM   4110  HA3 GLY 1 267      56.903  66.794  39.469  0.00  0.00           H  
ATOM   4111  N   PHE 1 268      58.392  63.960  39.763  0.00  0.00           N  
ATOM   4112  CA  PHE 1 268      58.459  62.524  39.468  0.00  0.00           C  
ATOM   4113  C   PHE 1 268      57.880  61.643  40.585  0.00  0.00           C  
ATOM   4114  O   PHE 1 268      57.119  60.713  40.314  0.00  0.00           O  
ATOM   4115  CB  PHE 1 268      59.840  62.144  39.052  0.00  0.00           C  
ATOM   4116  CG  PHE 1 268      60.156  60.634  38.758  0.00  0.00           C  
ATOM   4117  CD1 PHE 1 268      60.187  60.065  37.424  0.00  0.00           C  
ATOM   4118  CD2 PHE 1 268      60.626  59.853  39.818  0.00  0.00           C  
ATOM   4119  CE1 PHE 1 268      60.582  58.739  37.168  0.00  0.00           C  
ATOM   4120  CE2 PHE 1 268      61.131  58.527  39.580  0.00  0.00           C  
ATOM   4121  CZ  PHE 1 268      61.124  58.022  38.228  0.00  0.00           C  
ATOM   4122  H   PHE 1 268      59.218  64.442  40.086  0.00  0.00           H  
ATOM   4123  HA  PHE 1 268      57.854  62.389  38.571  0.00  0.00           H  
ATOM   4124  HB2 PHE 1 268      60.266  62.732  38.238  0.00  0.00           H  
ATOM   4125  HB3 PHE 1 268      60.475  62.401  39.900  0.00  0.00           H  
ATOM   4126  HD1 PHE 1 268      59.951  60.750  36.623  0.00  0.00           H  
ATOM   4127  HD2 PHE 1 268      60.672  60.325  40.788  0.00  0.00           H  
ATOM   4128  HE1 PHE 1 268      60.711  58.347  36.170  0.00  0.00           H  
ATOM   4129  HE2 PHE 1 268      61.826  58.166  40.324  0.00  0.00           H  
ATOM   4130  HZ  PHE 1 268      61.693  57.155  37.928  0.00  0.00           H  
ATOM   4131  N   TRP 1 269      58.106  62.023  41.846  0.00  0.00           N  
ATOM   4132  CA  TRP 1 269      57.553  61.446  43.095  0.00  0.00           C  
ATOM   4133  C   TRP 1 269      56.055  61.687  43.303  0.00  0.00           C  
ATOM   4134  O   TRP 1 269      55.393  61.007  44.074  0.00  0.00           O  
ATOM   4135  CB  TRP 1 269      58.309  62.049  44.335  0.00  0.00           C  
ATOM   4136  CG  TRP 1 269      59.738  62.094  44.213  0.00  0.00           C  
ATOM   4137  CD1 TRP 1 269      60.460  63.270  44.231  0.00  0.00           C  
ATOM   4138  CD2 TRP 1 269      60.645  61.018  43.795  0.00  0.00           C  
ATOM   4139  NE1 TRP 1 269      61.770  63.011  43.824  0.00  0.00           N  
ATOM   4140  CE2 TRP 1 269      61.962  61.657  43.582  0.00  0.00           C  
ATOM   4141  CE3 TRP 1 269      60.601  59.635  43.624  0.00  0.00           C  
ATOM   4142  CZ2 TRP 1 269      63.134  60.858  43.462  0.00  0.00           C  
ATOM   4143  CZ3 TRP 1 269      61.763  58.883  43.299  0.00  0.00           C  
ATOM   4144  CH2 TRP 1 269      63.065  59.487  43.388  0.00  0.00           C  
ATOM   4145  H   TRP 1 269      58.805  62.720  42.061  0.00  0.00           H  
ATOM   4146  HA  TRP 1 269      57.725  60.376  42.984  0.00  0.00           H  
ATOM   4147  HB2 TRP 1 269      57.967  63.084  44.331  0.00  0.00           H  
ATOM   4148  HB3 TRP 1 269      58.025  61.629  45.300  0.00  0.00           H  
ATOM   4149  HD1 TRP 1 269      60.074  64.271  44.352  0.00  0.00           H  
ATOM   4150  HE1 TRP 1 269      62.423  63.751  43.607  0.00  0.00           H  
ATOM   4151  HE3 TRP 1 269      59.708  59.057  43.809  0.00  0.00           H  
ATOM   4152  HZ2 TRP 1 269      64.077  61.341  43.252  0.00  0.00           H  
ATOM   4153  HZ3 TRP 1 269      61.709  57.813  43.161  0.00  0.00           H  
ATOM   4154  HH2 TRP 1 269      63.939  58.908  43.129  0.00  0.00           H  
ATOM   4155  N   LEU 1 270      55.579  62.689  42.554  0.00  0.00           N  
ATOM   4156  CA  LEU 1 270      54.122  62.937  42.453  0.00  0.00           C  
ATOM   4157  C   LEU 1 270      53.437  62.044  41.364  0.00  0.00           C  
ATOM   4158  O   LEU 1 270      52.284  61.974  41.240  0.00  0.00           O  
ATOM   4159  CB  LEU 1 270      54.041  64.468  42.132  0.00  0.00           C  
ATOM   4160  CG  LEU 1 270      52.663  65.058  42.163  0.00  0.00           C  
ATOM   4161  CD1 LEU 1 270      52.002  64.937  43.562  0.00  0.00           C  
ATOM   4162  CD2 LEU 1 270      52.766  66.600  41.877  0.00  0.00           C  
ATOM   4163  H   LEU 1 270      56.247  63.150  41.952  0.00  0.00           H  
ATOM   4164  HA  LEU 1 270      53.506  62.717  43.324  0.00  0.00           H  
ATOM   4165  HB2 LEU 1 270      54.646  64.891  42.934  0.00  0.00           H  
ATOM   4166  HB3 LEU 1 270      54.580  64.664  41.205  0.00  0.00           H  
ATOM   4167  HG  LEU 1 270      52.048  64.567  41.408  0.00  0.00           H  
ATOM   4168 HD11 LEU 1 270      52.575  65.277  44.424  0.00  0.00           H  
ATOM   4169 HD12 LEU 1 270      51.044  65.450  43.478  0.00  0.00           H  
ATOM   4170 HD13 LEU 1 270      51.831  63.891  43.818  0.00  0.00           H  
ATOM   4171 HD21 LEU 1 270      51.759  67.017  41.886  0.00  0.00           H  
ATOM   4172 HD22 LEU 1 270      53.281  67.113  42.689  0.00  0.00           H  
ATOM   4173 HD23 LEU 1 270      53.240  66.761  40.909  0.00  0.00           H  
ATOM   4174  N   GLY 1 271      54.223  61.451  40.440  0.00  0.00           N  
ATOM   4175  CA  GLY 1 271      53.740  60.766  39.240  0.00  0.00           C  
ATOM   4176  C   GLY 1 271      53.458  61.767  38.056  0.00  0.00           C  
ATOM   4177  O   GLY 1 271      53.271  61.269  36.932  0.00  0.00           O  
ATOM   4178  H   GLY 1 271      55.221  61.550  40.563  0.00  0.00           H  
ATOM   4179  HA2 GLY 1 271      54.497  60.023  38.988  0.00  0.00           H  
ATOM   4180  HA3 GLY 1 271      52.782  60.290  39.448  0.00  0.00           H  
ATOM   4181  N   GLU 1 272      53.524  63.077  38.170  0.00  0.00           N  
ATOM   4182  CA  GLU 1 272      53.230  63.972  37.014  0.00  0.00           C  
ATOM   4183  C   GLU 1 272      54.370  64.032  35.992  0.00  0.00           C  
ATOM   4184  O   GLU 1 272      54.168  64.617  34.937  0.00  0.00           O  
ATOM   4185  CB  GLU 1 272      52.926  65.287  37.569  0.00  0.00           C  
ATOM   4186  CG  GLU 1 272      51.539  65.383  38.298  0.00  0.00           C  
ATOM   4187  CD  GLU 1 272      50.273  65.243  37.429  0.00  0.00           C  
ATOM   4188  OE1 GLU 1 272      50.286  65.649  36.234  0.00  0.00           O  
ATOM   4189  OE2 GLU 1 272      49.222  64.886  37.962  0.00  0.00           O  
ATOM   4190  H   GLU 1 272      53.898  63.543  38.985  0.00  0.00           H  
ATOM   4191  HA  GLU 1 272      52.376  63.649  36.418  0.00  0.00           H  
ATOM   4192  HB2 GLU 1 272      53.708  65.526  38.290  0.00  0.00           H  
ATOM   4193  HB3 GLU 1 272      52.965  65.933  36.692  0.00  0.00           H  
ATOM   4194  HG2 GLU 1 272      51.393  64.720  39.151  0.00  0.00           H  
ATOM   4195  HG3 GLU 1 272      51.441  66.351  38.789  0.00  0.00           H  
ATOM   4196  N   GLN 1 273      55.555  63.604  36.376  0.00  0.00           N  
ATOM   4197  CA  GLN 1 273      56.768  63.939  35.576  0.00  0.00           C  
ATOM   4198  C   GLN 1 273      57.540  62.712  35.223  0.00  0.00           C  
ATOM   4199  O   GLN 1 273      57.735  61.849  36.140  0.00  0.00           O  
ATOM   4200  CB  GLN 1 273      57.709  64.976  36.249  0.00  0.00           C  
ATOM   4201  CG  GLN 1 273      57.120  66.283  36.807  0.00  0.00           C  
ATOM   4202  CD  GLN 1 273      56.602  67.356  35.742  0.00  0.00           C  
ATOM   4203  OE1 GLN 1 273      57.110  67.439  34.613  0.00  0.00           O  
ATOM   4204  NE2 GLN 1 273      55.556  68.144  35.971  0.00  0.00           N  
ATOM   4205  H   GLN 1 273      55.707  63.062  37.215  0.00  0.00           H  
ATOM   4206  HA  GLN 1 273      56.363  64.384  34.666  0.00  0.00           H  
ATOM   4207  HB2 GLN 1 273      58.088  64.336  37.046  0.00  0.00           H  
ATOM   4208  HB3 GLN 1 273      58.567  65.134  35.596  0.00  0.00           H  
ATOM   4209  HG2 GLN 1 273      56.270  65.970  37.414  0.00  0.00           H  
ATOM   4210  HG3 GLN 1 273      57.854  66.717  37.485  0.00  0.00           H  
ATOM   4211 HE21 GLN 1 273      55.407  68.948  35.379  0.00  0.00           H  
ATOM   4212 HE22 GLN 1 273      55.187  68.089  36.910  0.00  0.00           H  
ATOM   4213  N   LEU 1 274      58.168  62.650  34.024  0.00  0.00           N  
ATOM   4214  CA  LEU 1 274      58.874  61.476  33.558  0.00  0.00           C  
ATOM   4215  C   LEU 1 274      60.362  61.703  33.408  0.00  0.00           C  
ATOM   4216  O   LEU 1 274      60.760  62.678  32.838  0.00  0.00           O  
ATOM   4217  CB  LEU 1 274      58.374  61.011  32.144  0.00  0.00           C  
ATOM   4218  CG  LEU 1 274      56.865  60.759  32.169  0.00  0.00           C  
ATOM   4219  CD1 LEU 1 274      56.345  60.774  30.745  0.00  0.00           C  
ATOM   4220  CD2 LEU 1 274      56.401  59.572  32.977  0.00  0.00           C  
ATOM   4221  H   LEU 1 274      58.154  63.395  33.342  0.00  0.00           H  
ATOM   4222  HA  LEU 1 274      58.702  60.683  34.285  0.00  0.00           H  
ATOM   4223  HB2 LEU 1 274      58.666  61.812  31.465  0.00  0.00           H  
ATOM   4224  HB3 LEU 1 274      58.841  60.083  31.812  0.00  0.00           H  
ATOM   4225  HG  LEU 1 274      56.308  61.592  32.598  0.00  0.00           H  
ATOM   4226 HD11 LEU 1 274      55.260  60.852  30.825  0.00  0.00           H  
ATOM   4227 HD12 LEU 1 274      56.669  61.688  30.248  0.00  0.00           H  
ATOM   4228 HD13 LEU 1 274      56.651  59.893  30.180  0.00  0.00           H  
ATOM   4229 HD21 LEU 1 274      56.920  58.692  32.598  0.00  0.00           H  
ATOM   4230 HD22 LEU 1 274      56.536  59.762  34.041  0.00  0.00           H  
ATOM   4231 HD23 LEU 1 274      55.369  59.277  32.785  0.00  0.00           H  
ATOM   4232  N   VAL 1 275      61.251  60.730  33.845  0.00  0.00           N  
ATOM   4233  CA  VAL 1 275      62.739  60.689  33.595  0.00  0.00           C  
ATOM   4234  C   VAL 1 275      63.056  59.743  32.462  0.00  0.00           C  
ATOM   4235  O   VAL 1 275      62.361  58.733  32.348  0.00  0.00           O  
ATOM   4236  CB  VAL 1 275      63.468  60.476  34.901  0.00  0.00           C  
ATOM   4237  CG1 VAL 1 275      64.975  60.088  34.775  0.00  0.00           C  
ATOM   4238  CG2 VAL 1 275      63.532  61.686  35.787  0.00  0.00           C  
ATOM   4239  H   VAL 1 275      60.904  59.928  34.351  0.00  0.00           H  
ATOM   4240  HA  VAL 1 275      63.173  61.653  33.329  0.00  0.00           H  
ATOM   4241  HB  VAL 1 275      62.903  59.732  35.462  0.00  0.00           H  
ATOM   4242 HG11 VAL 1 275      65.361  59.829  35.761  0.00  0.00           H  
ATOM   4243 HG12 VAL 1 275      65.082  59.231  34.109  0.00  0.00           H  
ATOM   4244 HG13 VAL 1 275      65.538  60.922  34.356  0.00  0.00           H  
ATOM   4245 HG21 VAL 1 275      62.563  61.985  36.188  0.00  0.00           H  
ATOM   4246 HG22 VAL 1 275      64.104  61.463  36.688  0.00  0.00           H  
ATOM   4247 HG23 VAL 1 275      63.831  62.538  35.177  0.00  0.00           H  
ATOM   4248  N   CYS 1 276      63.980  60.183  31.573  0.00  0.00           N  
ATOM   4249  CA  CYS 1 276      64.455  59.498  30.396  0.00  0.00           C  
ATOM   4250  C   CYS 1 276      65.995  59.294  30.267  0.00  0.00           C  
ATOM   4251  O   CYS 1 276      66.799  60.266  30.240  0.00  0.00           O  
ATOM   4252  CB  CYS 1 276      63.965  60.323  29.146  0.00  0.00           C  
ATOM   4253  SG  CYS 1 276      62.188  60.420  29.036  0.00  0.00           S  
ATOM   4254  H   CYS 1 276      64.542  60.962  31.884  0.00  0.00           H  
ATOM   4255  HA  CYS 1 276      63.991  58.517  30.295  0.00  0.00           H  
ATOM   4256  HB2 CYS 1 276      64.421  61.308  29.252  0.00  0.00           H  
ATOM   4257  HB3 CYS 1 276      64.321  59.867  28.222  0.00  0.00           H  
ATOM   4258  N   TRP 1 277      66.368  58.046  30.042  0.00  0.00           N  
ATOM   4259  CA  TRP 1 277      67.833  57.778  29.949  0.00  0.00           C  
ATOM   4260  C   TRP 1 277      68.334  57.178  28.619  0.00  0.00           C  
ATOM   4261  O   TRP 1 277      67.458  56.846  27.817  0.00  0.00           O  
ATOM   4262  CB  TRP 1 277      68.259  56.743  31.039  0.00  0.00           C  
ATOM   4263  CG  TRP 1 277      68.087  57.158  32.511  0.00  0.00           C  
ATOM   4264  CD1 TRP 1 277      69.028  57.868  33.192  0.00  0.00           C  
ATOM   4265  CD2 TRP 1 277      67.053  56.887  33.461  0.00  0.00           C  
ATOM   4266  NE1 TRP 1 277      68.495  58.211  34.420  0.00  0.00           N  
ATOM   4267  CE2 TRP 1 277      67.314  57.565  34.736  0.00  0.00           C  
ATOM   4268  CE3 TRP 1 277      65.856  56.157  33.439  0.00  0.00           C  
ATOM   4269  CZ2 TRP 1 277      66.549  57.309  35.937  0.00  0.00           C  
ATOM   4270  CZ3 TRP 1 277      65.035  56.040  34.571  0.00  0.00           C  
ATOM   4271  CH2 TRP 1 277      65.439  56.482  35.858  0.00  0.00           C  
ATOM   4272  H   TRP 1 277      65.659  57.334  29.937  0.00  0.00           H  
ATOM   4273  HA  TRP 1 277      68.473  58.660  29.964  0.00  0.00           H  
ATOM   4274  HB2 TRP 1 277      67.580  55.892  30.989  0.00  0.00           H  
ATOM   4275  HB3 TRP 1 277      69.300  56.457  30.888  0.00  0.00           H  
ATOM   4276  HD1 TRP 1 277      69.964  58.197  32.767  0.00  0.00           H  
ATOM   4277  HE1 TRP 1 277      68.867  58.935  35.018  0.00  0.00           H  
ATOM   4278  HE3 TRP 1 277      65.623  55.706  32.486  0.00  0.00           H  
ATOM   4279  HZ2 TRP 1 277      66.874  57.911  36.772  0.00  0.00           H  
ATOM   4280  HZ3 TRP 1 277      64.106  55.495  34.498  0.00  0.00           H  
ATOM   4281  HH2 TRP 1 277      64.816  56.257  36.711  0.00  0.00           H  
ATOM   4282  N   GLN 1 278      69.621  57.125  28.403  0.00  0.00           N  
ATOM   4283  CA  GLN 1 278      70.174  56.575  27.163  0.00  0.00           C  
ATOM   4284  C   GLN 1 278      69.645  55.115  27.021  0.00  0.00           C  
ATOM   4285  O   GLN 1 278      69.434  54.414  27.987  0.00  0.00           O  
ATOM   4286  CB  GLN 1 278      71.722  56.681  27.196  0.00  0.00           C  
ATOM   4287  CG  GLN 1 278      72.211  56.254  25.812  0.00  0.00           C  
ATOM   4288  CD  GLN 1 278      73.777  56.186  25.872  0.00  0.00           C  
ATOM   4289  OE1 GLN 1 278      74.447  57.097  25.348  0.00  0.00           O  
ATOM   4290  NE2 GLN 1 278      74.348  55.202  26.613  0.00  0.00           N  
ATOM   4291  H   GLN 1 278      70.308  57.365  29.104  0.00  0.00           H  
ATOM   4292  HA  GLN 1 278      69.694  57.147  26.369  0.00  0.00           H  
ATOM   4293  HB2 GLN 1 278      71.970  57.725  27.391  0.00  0.00           H  
ATOM   4294  HB3 GLN 1 278      72.168  56.130  28.023  0.00  0.00           H  
ATOM   4295  HG2 GLN 1 278      71.851  55.321  25.378  0.00  0.00           H  
ATOM   4296  HG3 GLN 1 278      71.912  57.029  25.106  0.00  0.00           H  
ATOM   4297 HE21 GLN 1 278      75.318  55.434  26.778  0.00  0.00           H  
ATOM   4298 HE22 GLN 1 278      73.991  54.458  27.195  0.00  0.00           H  
ATOM   4299  N   ALA 1 279      69.468  54.640  25.792  0.00  0.00           N  
ATOM   4300  CA  ALA 1 279      68.985  53.308  25.598  0.00  0.00           C  
ATOM   4301  C   ALA 1 279      69.931  52.279  26.226  0.00  0.00           C  
ATOM   4302  O   ALA 1 279      71.147  52.319  26.140  0.00  0.00           O  
ATOM   4303  CB  ALA 1 279      68.742  53.018  24.139  0.00  0.00           C  
ATOM   4304  H   ALA 1 279      69.840  55.146  25.002  0.00  0.00           H  
ATOM   4305  HA  ALA 1 279      68.035  53.196  26.119  0.00  0.00           H  
ATOM   4306  HB1 ALA 1 279      69.670  52.984  23.568  0.00  0.00           H  
ATOM   4307  HB2 ALA 1 279      68.184  52.082  24.147  0.00  0.00           H  
ATOM   4308  HB3 ALA 1 279      68.102  53.784  23.699  0.00  0.00           H  
ATOM   4309  N   GLY 1 280      69.332  51.364  26.962  0.00  0.00           N  
ATOM   4310  CA  GLY 1 280      70.020  50.258  27.670  0.00  0.00           C  
ATOM   4311  C   GLY 1 280      71.118  50.789  28.621  0.00  0.00           C  
ATOM   4312  O   GLY 1 280      72.248  50.236  28.732  0.00  0.00           O  
ATOM   4313  H   GLY 1 280      68.322  51.372  26.961  0.00  0.00           H  
ATOM   4314  HA2 GLY 1 280      69.268  49.598  28.102  0.00  0.00           H  
ATOM   4315  HA3 GLY 1 280      70.526  49.620  26.945  0.00  0.00           H  
ATOM   4316  N   THR 1 281      70.710  51.795  29.396  0.00  0.00           N  
ATOM   4317  CA  THR 1 281      71.696  52.496  30.286  0.00  0.00           C  
ATOM   4318  C   THR 1 281      71.088  52.787  31.670  0.00  0.00           C  
ATOM   4319  O   THR 1 281      71.759  53.413  32.528  0.00  0.00           O  
ATOM   4320  CB  THR 1 281      72.279  53.724  29.454  0.00  0.00           C  
ATOM   4321  OG1 THR 1 281      72.676  53.280  28.159  0.00  0.00           O  
ATOM   4322  CG2 THR 1 281      73.574  54.211  30.082  0.00  0.00           C  
ATOM   4323  H   THR 1 281      69.753  52.111  29.326  0.00  0.00           H  
ATOM   4324  HA  THR 1 281      72.547  51.832  30.438  0.00  0.00           H  
ATOM   4325  HB  THR 1 281      71.595  54.559  29.300  0.00  0.00           H  
ATOM   4326  HG1 THR 1 281      71.846  52.937  27.820  0.00  0.00           H  
ATOM   4327 HG21 THR 1 281      73.382  54.666  31.054  0.00  0.00           H  
ATOM   4328 HG22 THR 1 281      74.350  53.469  30.273  0.00  0.00           H  
ATOM   4329 HG23 THR 1 281      74.047  54.954  29.441  0.00  0.00           H  
ATOM   4330  N   THR 1 282      69.851  52.390  31.974  0.00  0.00           N  
ATOM   4331  CA  THR 1 282      69.110  52.720  33.203  0.00  0.00           C  
ATOM   4332  C   THR 1 282      69.736  52.313  34.575  0.00  0.00           C  
ATOM   4333  O   THR 1 282      70.055  51.125  34.714  0.00  0.00           O  
ATOM   4334  CB  THR 1 282      67.598  52.220  33.104  0.00  0.00           C  
ATOM   4335  OG1 THR 1 282      67.009  52.873  32.024  0.00  0.00           O  
ATOM   4336  CG2 THR 1 282      66.751  52.407  34.335  0.00  0.00           C  
ATOM   4337  H   THR 1 282      69.331  51.943  31.233  0.00  0.00           H  
ATOM   4338  HA  THR 1 282      69.149  53.795  33.031  0.00  0.00           H  
ATOM   4339  HB  THR 1 282      67.667  51.139  32.980  0.00  0.00           H  
ATOM   4340  HG1 THR 1 282      67.231  52.497  31.169  0.00  0.00           H  
ATOM   4341 HG21 THR 1 282      65.716  52.170  34.087  0.00  0.00           H  
ATOM   4342 HG22 THR 1 282      67.140  51.746  35.109  0.00  0.00           H  
ATOM   4343 HG23 THR 1 282      66.693  53.389  34.805  0.00  0.00           H  
ATOM   4344  N   PRO 1 283      70.020  53.273  35.462  0.00  0.00           N  
ATOM   4345  CA  PRO 1 283      70.902  53.065  36.582  0.00  0.00           C  
ATOM   4346  C   PRO 1 283      70.121  52.368  37.684  0.00  0.00           C  
ATOM   4347  O   PRO 1 283      69.782  53.054  38.642  0.00  0.00           O  
ATOM   4348  CB  PRO 1 283      71.464  54.430  36.951  0.00  0.00           C  
ATOM   4349  CG  PRO 1 283      70.273  55.343  36.593  0.00  0.00           C  
ATOM   4350  CD  PRO 1 283      69.633  54.668  35.432  0.00  0.00           C  
ATOM   4351  HA  PRO 1 283      71.726  52.464  36.199  0.00  0.00           H  
ATOM   4352  HB2 PRO 1 283      71.726  54.406  38.008  0.00  0.00           H  
ATOM   4353  HB3 PRO 1 283      72.310  54.653  36.301  0.00  0.00           H  
ATOM   4354  HG2 PRO 1 283      69.508  55.437  37.364  0.00  0.00           H  
ATOM   4355  HG3 PRO 1 283      70.658  56.274  36.177  0.00  0.00           H  
ATOM   4356  HD2 PRO 1 283      68.561  54.866  35.466  0.00  0.00           H  
ATOM   4357  HD3 PRO 1 283      70.106  55.131  34.567  0.00  0.00           H  
ATOM   4358  N   TRP 1 284      69.706  51.115  37.533  0.00  0.00           N  
ATOM   4359  CA  TRP 1 284      68.815  50.536  38.554  0.00  0.00           C  
ATOM   4360  C   TRP 1 284      69.331  50.500  40.013  0.00  0.00           C  
ATOM   4361  O   TRP 1 284      68.554  50.618  40.936  0.00  0.00           O  
ATOM   4362  CB  TRP 1 284      68.395  49.076  38.087  0.00  0.00           C  
ATOM   4363  CG  TRP 1 284      67.809  48.889  36.681  0.00  0.00           C  
ATOM   4364  CD1 TRP 1 284      68.367  48.138  35.730  0.00  0.00           C  
ATOM   4365  CD2 TRP 1 284      66.436  49.184  36.215  0.00  0.00           C  
ATOM   4366  NE1 TRP 1 284      67.572  48.132  34.614  0.00  0.00           N  
ATOM   4367  CE2 TRP 1 284      66.350  48.709  34.859  0.00  0.00           C  
ATOM   4368  CE3 TRP 1 284      65.259  49.772  36.794  0.00  0.00           C  
ATOM   4369  CZ2 TRP 1 284      65.266  48.871  34.072  0.00  0.00           C  
ATOM   4370  CZ3 TRP 1 284      64.102  49.794  36.069  0.00  0.00           C  
ATOM   4371  CH2 TRP 1 284      64.087  49.531  34.684  0.00  0.00           C  
ATOM   4372  H   TRP 1 284      69.939  50.578  36.710  0.00  0.00           H  
ATOM   4373  HA  TRP 1 284      67.929  51.172  38.566  0.00  0.00           H  
ATOM   4374  HB2 TRP 1 284      69.252  48.403  38.107  0.00  0.00           H  
ATOM   4375  HB3 TRP 1 284      67.642  48.642  38.746  0.00  0.00           H  
ATOM   4376  HD1 TRP 1 284      69.357  47.742  35.903  0.00  0.00           H  
ATOM   4377  HE1 TRP 1 284      67.800  47.654  33.754  0.00  0.00           H  
ATOM   4378  HE3 TRP 1 284      65.260  50.207  37.783  0.00  0.00           H  
ATOM   4379  HZ2 TRP 1 284      65.129  48.484  33.073  0.00  0.00           H  
ATOM   4380  HZ3 TRP 1 284      63.196  50.165  36.525  0.00  0.00           H  
ATOM   4381  HH2 TRP 1 284      63.211  49.501  34.053  0.00  0.00           H  
ATOM   4382  N   ASN 1 285      70.593  50.317  40.110  0.00  0.00           N  
ATOM   4383  CA  ASN 1 285      71.389  50.103  41.358  0.00  0.00           C  
ATOM   4384  C   ASN 1 285      71.245  51.249  42.378  0.00  0.00           C  
ATOM   4385  O   ASN 1 285      71.576  51.078  43.562  0.00  0.00           O  
ATOM   4386  CB  ASN 1 285      72.849  49.915  40.967  0.00  0.00           C  
ATOM   4387  CG  ASN 1 285      73.587  51.192  40.548  0.00  0.00           C  
ATOM   4388  OD1 ASN 1 285      73.256  51.787  39.527  0.00  0.00           O  
ATOM   4389  ND2 ASN 1 285      74.587  51.632  41.273  0.00  0.00           N  
ATOM   4390  H   ASN 1 285      71.174  50.393  39.287  0.00  0.00           H  
ATOM   4391  HA  ASN 1 285      71.039  49.169  41.798  0.00  0.00           H  
ATOM   4392  HB2 ASN 1 285      73.371  49.464  41.811  0.00  0.00           H  
ATOM   4393  HB3 ASN 1 285      72.896  49.178  40.165  0.00  0.00           H  
ATOM   4394 HD21 ASN 1 285      74.917  52.571  41.104  0.00  0.00           H  
ATOM   4395 HD22 ASN 1 285      75.096  51.028  41.904  0.00  0.00           H  
ATOM   4396  N   ILE 1 286      70.899  52.473  41.942  0.00  0.00           N  
ATOM   4397  CA  ILE 1 286      70.941  53.606  42.854  0.00  0.00           C  
ATOM   4398  C   ILE 1 286      69.519  53.686  43.587  0.00  0.00           C  
ATOM   4399  O   ILE 1 286      69.372  54.176  44.720  0.00  0.00           O  
ATOM   4400  CB  ILE 1 286      71.253  54.886  42.124  0.00  0.00           C  
ATOM   4401  CG1 ILE 1 286      70.197  55.449  40.986  0.00  0.00           C  
ATOM   4402  CG2 ILE 1 286      72.588  54.800  41.469  0.00  0.00           C  
ATOM   4403  CD1 ILE 1 286      70.638  56.680  40.146  0.00  0.00           C  
ATOM   4404  H   ILE 1 286      70.731  52.582  40.953  0.00  0.00           H  
ATOM   4405  HA  ILE 1 286      71.745  53.585  43.589  0.00  0.00           H  
ATOM   4406  HB  ILE 1 286      71.227  55.672  42.879  0.00  0.00           H  
ATOM   4407 HG12 ILE 1 286      69.951  54.605  40.342  0.00  0.00           H  
ATOM   4408 HG13 ILE 1 286      69.238  55.668  41.457  0.00  0.00           H  
ATOM   4409 HG21 ILE 1 286      72.543  54.193  40.565  0.00  0.00           H  
ATOM   4410 HG22 ILE 1 286      72.989  55.749  41.115  0.00  0.00           H  
ATOM   4411 HG23 ILE 1 286      73.406  54.527  42.136  0.00  0.00           H  
ATOM   4412 HD11 ILE 1 286      71.518  56.356  39.591  0.00  0.00           H  
ATOM   4413 HD12 ILE 1 286      69.802  56.959  39.505  0.00  0.00           H  
ATOM   4414 HD13 ILE 1 286      70.808  57.525  40.813  0.00  0.00           H  
ATOM   4415  N   PHE 1 287      68.487  53.095  42.915  0.00  0.00           N  
ATOM   4416  CA  PHE 1 287      67.182  52.880  43.393  0.00  0.00           C  
ATOM   4417  C   PHE 1 287      67.302  51.606  44.294  0.00  0.00           C  
ATOM   4418  O   PHE 1 287      67.892  50.590  43.931  0.00  0.00           O  
ATOM   4419  CB  PHE 1 287      66.262  52.808  42.151  0.00  0.00           C  
ATOM   4420  CG  PHE 1 287      66.102  54.148  41.330  0.00  0.00           C  
ATOM   4421  CD1 PHE 1 287      65.178  55.119  41.738  0.00  0.00           C  
ATOM   4422  CD2 PHE 1 287      66.814  54.328  40.133  0.00  0.00           C  
ATOM   4423  CE1 PHE 1 287      64.943  56.277  40.933  0.00  0.00           C  
ATOM   4424  CE2 PHE 1 287      66.615  55.491  39.373  0.00  0.00           C  
ATOM   4425  CZ  PHE 1 287      65.699  56.534  39.786  0.00  0.00           C  
ATOM   4426  H   PHE 1 287      68.795  52.677  42.048  0.00  0.00           H  
ATOM   4427  HA  PHE 1 287      66.917  53.794  43.925  0.00  0.00           H  
ATOM   4428  HB2 PHE 1 287      66.629  52.065  41.444  0.00  0.00           H  
ATOM   4429  HB3 PHE 1 287      65.262  52.581  42.521  0.00  0.00           H  
ATOM   4430  HD1 PHE 1 287      64.623  54.909  42.641  0.00  0.00           H  
ATOM   4431  HD2 PHE 1 287      67.546  53.614  39.784  0.00  0.00           H  
ATOM   4432  HE1 PHE 1 287      64.187  56.973  41.265  0.00  0.00           H  
ATOM   4433  HE2 PHE 1 287      67.317  55.672  38.573  0.00  0.00           H  
ATOM   4434  HZ  PHE 1 287      65.452  57.304  39.071  0.00  0.00           H  
ATOM   4435  N   PRO 1 288      66.865  51.773  45.558  0.00  0.00           N  
ATOM   4436  CA  PRO 1 288      66.878  50.761  46.552  0.00  0.00           C  
ATOM   4437  C   PRO 1 288      65.754  49.685  46.327  0.00  0.00           C  
ATOM   4438  O   PRO 1 288      64.656  49.958  45.708  0.00  0.00           O  
ATOM   4439  CB  PRO 1 288      66.602  51.512  47.846  0.00  0.00           C  
ATOM   4440  CG  PRO 1 288      65.644  52.560  47.463  0.00  0.00           C  
ATOM   4441  CD  PRO 1 288      66.189  52.976  46.111  0.00  0.00           C  
ATOM   4442  HA  PRO 1 288      67.817  50.209  46.583  0.00  0.00           H  
ATOM   4443  HB2 PRO 1 288      66.263  50.808  48.606  0.00  0.00           H  
ATOM   4444  HB3 PRO 1 288      67.614  51.877  48.020  0.00  0.00           H  
ATOM   4445  HG2 PRO 1 288      64.626  52.190  47.345  0.00  0.00           H  
ATOM   4446  HG3 PRO 1 288      65.717  53.368  48.191  0.00  0.00           H  
ATOM   4447  HD2 PRO 1 288      66.860  53.830  46.210  0.00  0.00           H  
ATOM   4448  HD3 PRO 1 288      65.378  53.358  45.491  0.00  0.00           H  
ATOM   4449  N   VAL 1 289      65.923  48.447  46.893  0.00  0.00           N  
ATOM   4450  CA  VAL 1 289      64.871  47.445  46.962  0.00  0.00           C  
ATOM   4451  C   VAL 1 289      64.035  47.741  48.176  0.00  0.00           C  
ATOM   4452  O   VAL 1 289      64.544  48.252  49.143  0.00  0.00           O  
ATOM   4453  CB  VAL 1 289      65.439  45.990  47.152  0.00  0.00           C  
ATOM   4454  CG1 VAL 1 289      66.415  45.678  45.999  0.00  0.00           C  
ATOM   4455  CG2 VAL 1 289      66.072  45.683  48.519  0.00  0.00           C  
ATOM   4456  H   VAL 1 289      66.748  48.313  47.460  0.00  0.00           H  
ATOM   4457  HA  VAL 1 289      64.271  47.444  46.052  0.00  0.00           H  
ATOM   4458  HB  VAL 1 289      64.536  45.410  46.964  0.00  0.00           H  
ATOM   4459 HG11 VAL 1 289      66.846  44.676  46.002  0.00  0.00           H  
ATOM   4460 HG12 VAL 1 289      65.880  45.556  45.057  0.00  0.00           H  
ATOM   4461 HG13 VAL 1 289      67.180  46.431  45.810  0.00  0.00           H  
ATOM   4462 HG21 VAL 1 289      66.458  44.666  48.453  0.00  0.00           H  
ATOM   4463 HG22 VAL 1 289      66.968  46.300  48.587  0.00  0.00           H  
ATOM   4464 HG23 VAL 1 289      65.372  45.845  49.338  0.00  0.00           H  
ATOM   4465  N   ILE 1 290      62.708  47.429  48.123  0.00  0.00           N  
ATOM   4466  CA  ILE 1 290      61.699  47.653  49.118  0.00  0.00           C  
ATOM   4467  C   ILE 1 290      61.233  46.337  49.630  0.00  0.00           C  
ATOM   4468  O   ILE 1 290      60.894  45.425  48.815  0.00  0.00           O  
ATOM   4469  CB  ILE 1 290      60.526  48.513  48.489  0.00  0.00           C  
ATOM   4470  CG1 ILE 1 290      61.011  49.857  47.929  0.00  0.00           C  
ATOM   4471  CG2 ILE 1 290      59.454  48.612  49.540  0.00  0.00           C  
ATOM   4472  CD1 ILE 1 290      59.920  50.735  47.395  0.00  0.00           C  
ATOM   4473  H   ILE 1 290      62.355  46.875  47.355  0.00  0.00           H  
ATOM   4474  HA  ILE 1 290      62.178  48.154  49.959  0.00  0.00           H  
ATOM   4475  HB  ILE 1 290      60.115  47.919  47.672  0.00  0.00           H  
ATOM   4476 HG12 ILE 1 290      61.562  50.404  48.694  0.00  0.00           H  
ATOM   4477 HG13 ILE 1 290      61.813  49.671  47.215  0.00  0.00           H  
ATOM   4478 HG21 ILE 1 290      59.788  48.934  50.526  0.00  0.00           H  
ATOM   4479 HG22 ILE 1 290      58.815  49.477  49.361  0.00  0.00           H  
ATOM   4480 HG23 ILE 1 290      58.929  47.669  49.689  0.00  0.00           H  
ATOM   4481 HD11 ILE 1 290      59.383  50.207  46.607  0.00  0.00           H  
ATOM   4482 HD12 ILE 1 290      59.324  51.109  48.227  0.00  0.00           H  
ATOM   4483 HD13 ILE 1 290      60.413  51.568  46.893  0.00  0.00           H  
ATOM   4484  N   SER 1 291      61.175  46.158  50.950  0.00  0.00           N  
ATOM   4485  CA  SER 1 291      60.785  44.894  51.666  0.00  0.00           C  
ATOM   4486  C   SER 1 291      59.662  45.042  52.680  0.00  0.00           C  
ATOM   4487  O   SER 1 291      59.855  45.846  53.599  0.00  0.00           O  
ATOM   4488  CB  SER 1 291      62.045  44.231  52.160  0.00  0.00           C  
ATOM   4489  OG  SER 1 291      62.797  44.984  53.103  0.00  0.00           O  
ATOM   4490  H   SER 1 291      61.546  46.938  51.473  0.00  0.00           H  
ATOM   4491  HA  SER 1 291      60.446  44.129  50.969  0.00  0.00           H  
ATOM   4492  HB2 SER 1 291      61.964  43.207  52.525  0.00  0.00           H  
ATOM   4493  HB3 SER 1 291      62.704  44.036  51.314  0.00  0.00           H  
ATOM   4494  HG  SER 1 291      62.734  45.889  52.791  0.00  0.00           H  
ATOM   4495  N   LEU 1 292      58.528  44.313  52.447  0.00  0.00           N  
ATOM   4496  CA  LEU 1 292      57.334  44.470  53.213  0.00  0.00           C  
ATOM   4497  C   LEU 1 292      57.216  43.158  54.085  0.00  0.00           C  
ATOM   4498  O   LEU 1 292      57.241  42.068  53.603  0.00  0.00           O  
ATOM   4499  CB  LEU 1 292      56.063  44.781  52.361  0.00  0.00           C  
ATOM   4500  CG  LEU 1 292      56.091  46.015  51.471  0.00  0.00           C  
ATOM   4501  CD1 LEU 1 292      56.820  45.760  50.124  0.00  0.00           C  
ATOM   4502  CD2 LEU 1 292      54.651  46.530  51.185  0.00  0.00           C  
ATOM   4503  H   LEU 1 292      58.585  43.666  51.673  0.00  0.00           H  
ATOM   4504  HA  LEU 1 292      57.407  45.292  53.924  0.00  0.00           H  
ATOM   4505  HB2 LEU 1 292      55.884  43.907  51.735  0.00  0.00           H  
ATOM   4506  HB3 LEU 1 292      55.250  44.865  53.082  0.00  0.00           H  
ATOM   4507  HG  LEU 1 292      56.613  46.753  52.080  0.00  0.00           H  
ATOM   4508 HD11 LEU 1 292      56.131  45.206  49.486  0.00  0.00           H  
ATOM   4509 HD12 LEU 1 292      56.956  46.760  49.711  0.00  0.00           H  
ATOM   4510 HD13 LEU 1 292      57.737  45.199  50.303  0.00  0.00           H  
ATOM   4511 HD21 LEU 1 292      54.761  47.430  50.581  0.00  0.00           H  
ATOM   4512 HD22 LEU 1 292      54.143  45.894  50.460  0.00  0.00           H  
ATOM   4513 HD23 LEU 1 292      54.197  46.808  52.136  0.00  0.00           H  
ATOM   4514  N   TYR 1 293      57.256  43.303  55.464  0.00  0.00           N  
ATOM   4515  CA  TYR 1 293      57.065  42.151  56.260  0.00  0.00           C  
ATOM   4516  C   TYR 1 293      55.613  41.857  56.608  0.00  0.00           C  
ATOM   4517  O   TYR 1 293      54.911  42.783  57.104  0.00  0.00           O  
ATOM   4518  CB  TYR 1 293      57.843  42.244  57.575  0.00  0.00           C  
ATOM   4519  CG  TYR 1 293      59.376  42.348  57.495  0.00  0.00           C  
ATOM   4520  CD1 TYR 1 293      60.003  43.427  56.894  0.00  0.00           C  
ATOM   4521  CD2 TYR 1 293      60.181  41.496  58.227  0.00  0.00           C  
ATOM   4522  CE1 TYR 1 293      61.358  43.622  56.835  0.00  0.00           C  
ATOM   4523  CE2 TYR 1 293      61.578  41.631  58.225  0.00  0.00           C  
ATOM   4524  CZ  TYR 1 293      62.205  42.661  57.483  0.00  0.00           C  
ATOM   4525  OH  TYR 1 293      63.595  42.755  57.552  0.00  0.00           O  
ATOM   4526  H   TYR 1 293      57.353  44.221  55.874  0.00  0.00           H  
ATOM   4527  HA  TYR 1 293      57.521  41.357  55.669  0.00  0.00           H  
ATOM   4528  HB2 TYR 1 293      57.386  42.959  58.259  0.00  0.00           H  
ATOM   4529  HB3 TYR 1 293      57.595  41.295  58.051  0.00  0.00           H  
ATOM   4530  HD1 TYR 1 293      59.440  44.284  56.555  0.00  0.00           H  
ATOM   4531  HD2 TYR 1 293      59.709  40.687  58.765  0.00  0.00           H  
ATOM   4532  HE1 TYR 1 293      61.760  44.516  56.381  0.00  0.00           H  
ATOM   4533  HE2 TYR 1 293      62.213  41.001  58.829  0.00  0.00           H  
ATOM   4534  HH  TYR 1 293      63.892  43.667  57.518  0.00  0.00           H  
ATOM   4535  N   LEU 1 294      55.161  40.657  56.393  0.00  0.00           N  
ATOM   4536  CA  LEU 1 294      53.866  40.244  56.820  0.00  0.00           C  
ATOM   4537  C   LEU 1 294      53.968  39.443  58.094  0.00  0.00           C  
ATOM   4538  O   LEU 1 294      54.915  38.671  58.303  0.00  0.00           O  
ATOM   4539  CB  LEU 1 294      53.204  39.450  55.694  0.00  0.00           C  
ATOM   4540  CG  LEU 1 294      52.857  40.133  54.387  0.00  0.00           C  
ATOM   4541  CD1 LEU 1 294      52.596  39.157  53.288  0.00  0.00           C  
ATOM   4542  CD2 LEU 1 294      51.680  41.085  54.561  0.00  0.00           C  
ATOM   4543  H   LEU 1 294      55.911  40.049  56.097  0.00  0.00           H  
ATOM   4544  HA  LEU 1 294      53.222  41.081  57.090  0.00  0.00           H  
ATOM   4545  HB2 LEU 1 294      53.835  38.582  55.497  0.00  0.00           H  
ATOM   4546  HB3 LEU 1 294      52.286  38.974  56.037  0.00  0.00           H  
ATOM   4547  HG  LEU 1 294      53.699  40.764  54.099  0.00  0.00           H  
ATOM   4548 HD11 LEU 1 294      52.159  39.728  52.468  0.00  0.00           H  
ATOM   4549 HD12 LEU 1 294      53.534  38.754  52.903  0.00  0.00           H  
ATOM   4550 HD13 LEU 1 294      51.883  38.378  53.555  0.00  0.00           H  
ATOM   4551 HD21 LEU 1 294      51.911  41.853  55.299  0.00  0.00           H  
ATOM   4552 HD22 LEU 1 294      51.480  41.518  53.580  0.00  0.00           H  
ATOM   4553 HD23 LEU 1 294      50.802  40.669  55.055  0.00  0.00           H  
ATOM   4554  N   MET 1 295      52.892  39.407  58.830  0.00  0.00           N  
ATOM   4555  CA  MET 1 295      52.741  38.402  59.854  0.00  0.00           C  
ATOM   4556  C   MET 1 295      52.618  37.028  59.219  0.00  0.00           C  
ATOM   4557  O   MET 1 295      51.879  36.897  58.249  0.00  0.00           O  
ATOM   4558  CB  MET 1 295      51.478  38.854  60.538  0.00  0.00           C  
ATOM   4559  CG  MET 1 295      51.069  37.867  61.668  0.00  0.00           C  
ATOM   4560  SD  MET 1 295      49.796  38.552  62.612  0.00  0.00           S  
ATOM   4561  CE  MET 1 295      49.083  37.141  63.482  0.00  0.00           C  
ATOM   4562  H   MET 1 295      52.169  40.020  58.482  0.00  0.00           H  
ATOM   4563  HA  MET 1 295      53.585  38.404  60.544  0.00  0.00           H  
ATOM   4564  HB2 MET 1 295      51.653  39.801  61.048  0.00  0.00           H  
ATOM   4565  HB3 MET 1 295      50.700  38.886  59.777  0.00  0.00           H  
ATOM   4566  HG2 MET 1 295      50.781  36.942  61.168  0.00  0.00           H  
ATOM   4567  HG3 MET 1 295      51.938  37.583  62.262  0.00  0.00           H  
ATOM   4568  HE1 MET 1 295      48.459  36.532  62.828  0.00  0.00           H  
ATOM   4569  HE2 MET 1 295      49.904  36.569  63.916  0.00  0.00           H  
ATOM   4570  HE3 MET 1 295      48.448  37.469  64.305  0.00  0.00           H  
ATOM   4571  N   GLY 1 296      53.176  36.008  59.870  0.00  0.00           N  
ATOM   4572  CA  GLY 1 296      52.890  34.564  59.601  0.00  0.00           C  
ATOM   4573  C   GLY 1 296      51.690  34.000  60.380  0.00  0.00           C  
ATOM   4574  O   GLY 1 296      51.103  34.715  61.187  0.00  0.00           O  
ATOM   4575  H   GLY 1 296      53.765  36.228  60.661  0.00  0.00           H  
ATOM   4576  HA2 GLY 1 296      52.726  34.365  58.542  0.00  0.00           H  
ATOM   4577  HA3 GLY 1 296      53.810  34.021  59.817  0.00  0.00           H  
ATOM   4578  N   GLU 1 297      51.303  32.739  60.195  0.00  0.00           N  
ATOM   4579  CA  GLU 1 297      50.313  31.962  60.910  0.00  0.00           C  
ATOM   4580  C   GLU 1 297      50.904  31.564  62.258  0.00  0.00           C  
ATOM   4581  O   GLU 1 297      50.088  31.316  63.157  0.00  0.00           O  
ATOM   4582  CB  GLU 1 297      50.063  30.711  60.089  0.00  0.00           C  
ATOM   4583  CG  GLU 1 297      49.247  31.162  58.764  0.00  0.00           C  
ATOM   4584  CD  GLU 1 297      48.868  29.937  57.944  0.00  0.00           C  
ATOM   4585  OE1 GLU 1 297      49.603  29.350  57.070  0.00  0.00           O  
ATOM   4586  OE2 GLU 1 297      47.756  29.397  58.323  0.00  0.00           O  
ATOM   4587  H   GLU 1 297      51.978  32.196  59.676  0.00  0.00           H  
ATOM   4588  HA  GLU 1 297      49.355  32.472  61.014  0.00  0.00           H  
ATOM   4589  HB2 GLU 1 297      51.049  30.342  59.810  0.00  0.00           H  
ATOM   4590  HB3 GLU 1 297      49.463  30.021  60.682  0.00  0.00           H  
ATOM   4591  HG2 GLU 1 297      48.367  31.652  59.181  0.00  0.00           H  
ATOM   4592  HG3 GLU 1 297      49.840  31.934  58.274  0.00  0.00           H  
ATOM   4593  N   VAL 1 298      52.247  31.493  62.415  0.00  0.00           N  
ATOM   4594  CA  VAL 1 298      52.890  30.865  63.665  0.00  0.00           C  
ATOM   4595  C   VAL 1 298      53.209  31.905  64.689  0.00  0.00           C  
ATOM   4596  O   VAL 1 298      53.640  33.060  64.376  0.00  0.00           O  
ATOM   4597  CB  VAL 1 298      54.156  30.020  63.243  0.00  0.00           C  
ATOM   4598  CG1 VAL 1 298      54.922  29.367  64.406  0.00  0.00           C  
ATOM   4599  CG2 VAL 1 298      53.662  28.902  62.327  0.00  0.00           C  
ATOM   4600  H   VAL 1 298      52.832  31.696  61.616  0.00  0.00           H  
ATOM   4601  HA  VAL 1 298      52.152  30.191  64.100  0.00  0.00           H  
ATOM   4602  HB  VAL 1 298      54.700  30.701  62.589  0.00  0.00           H  
ATOM   4603 HG11 VAL 1 298      55.597  28.593  64.040  0.00  0.00           H  
ATOM   4604 HG12 VAL 1 298      55.341  30.055  65.140  0.00  0.00           H  
ATOM   4605 HG13 VAL 1 298      54.257  28.835  65.086  0.00  0.00           H  
ATOM   4606 HG21 VAL 1 298      54.456  28.242  61.977  0.00  0.00           H  
ATOM   4607 HG22 VAL 1 298      52.784  28.460  62.799  0.00  0.00           H  
ATOM   4608 HG23 VAL 1 298      53.161  29.348  61.468  0.00  0.00           H  
ATOM   4609  N   THR 1 299      52.979  31.597  65.976  0.00  0.00           N  
ATOM   4610  CA  THR 1 299      53.181  32.533  67.077  0.00  0.00           C  
ATOM   4611  C   THR 1 299      54.551  33.104  66.993  0.00  0.00           C  
ATOM   4612  O   THR 1 299      55.607  32.481  66.860  0.00  0.00           O  
ATOM   4613  CB  THR 1 299      52.927  31.776  68.394  0.00  0.00           C  
ATOM   4614  OG1 THR 1 299      51.507  31.345  68.228  0.00  0.00           O  
ATOM   4615  CG2 THR 1 299      53.064  32.503  69.715  0.00  0.00           C  
ATOM   4616  H   THR 1 299      52.609  30.693  66.235  0.00  0.00           H  
ATOM   4617  HA  THR 1 299      52.413  33.296  66.946  0.00  0.00           H  
ATOM   4618  HB  THR 1 299      53.553  30.885  68.353  0.00  0.00           H  
ATOM   4619  HG1 THR 1 299      51.531  30.404  68.416  0.00  0.00           H  
ATOM   4620 HG21 THR 1 299      53.499  33.502  69.685  0.00  0.00           H  
ATOM   4621 HG22 THR 1 299      52.034  32.652  70.038  0.00  0.00           H  
ATOM   4622 HG23 THR 1 299      53.690  31.816  70.286  0.00  0.00           H  
ATOM   4623  N   ASN 1 300      54.622  34.475  67.060  0.00  0.00           N  
ATOM   4624  CA  ASN 1 300      55.897  35.251  67.051  0.00  0.00           C  
ATOM   4625  C   ASN 1 300      56.845  35.130  65.784  0.00  0.00           C  
ATOM   4626  O   ASN 1 300      57.990  35.447  65.949  0.00  0.00           O  
ATOM   4627  CB  ASN 1 300      56.598  35.162  68.424  0.00  0.00           C  
ATOM   4628  CG  ASN 1 300      55.742  35.650  69.529  0.00  0.00           C  
ATOM   4629  OD1 ASN 1 300      54.719  36.313  69.375  0.00  0.00           O  
ATOM   4630  ND2 ASN 1 300      56.181  35.218  70.712  0.00  0.00           N  
ATOM   4631  H   ASN 1 300      53.774  35.022  67.119  0.00  0.00           H  
ATOM   4632  HA  ASN 1 300      55.572  36.275  66.869  0.00  0.00           H  
ATOM   4633  HB2 ASN 1 300      56.758  34.093  68.561  0.00  0.00           H  
ATOM   4634  HB3 ASN 1 300      57.543  35.705  68.397  0.00  0.00           H  
ATOM   4635 HD21 ASN 1 300      55.858  35.722  71.526  0.00  0.00           H  
ATOM   4636 HD22 ASN 1 300      57.068  34.736  70.718  0.00  0.00           H  
ATOM   4637  N   GLN 1 301      56.278  34.761  64.589  0.00  0.00           N  
ATOM   4638  CA  GLN 1 301      57.015  34.686  63.322  0.00  0.00           C  
ATOM   4639  C   GLN 1 301      56.428  35.691  62.348  0.00  0.00           C  
ATOM   4640  O   GLN 1 301      55.205  35.769  62.190  0.00  0.00           O  
ATOM   4641  CB  GLN 1 301      56.923  33.203  62.770  0.00  0.00           C  
ATOM   4642  CG  GLN 1 301      57.586  32.223  63.652  0.00  0.00           C  
ATOM   4643  CD  GLN 1 301      57.749  30.823  63.021  0.00  0.00           C  
ATOM   4644  OE1 GLN 1 301      57.783  30.620  61.818  0.00  0.00           O  
ATOM   4645  NE2 GLN 1 301      58.008  29.766  63.706  0.00  0.00           N  
ATOM   4646  H   GLN 1 301      55.302  34.504  64.585  0.00  0.00           H  
ATOM   4647  HA  GLN 1 301      58.056  34.842  63.605  0.00  0.00           H  
ATOM   4648  HB2 GLN 1 301      55.877  33.011  62.535  0.00  0.00           H  
ATOM   4649  HB3 GLN 1 301      57.424  33.280  61.805  0.00  0.00           H  
ATOM   4650  HG2 GLN 1 301      58.497  32.658  64.065  0.00  0.00           H  
ATOM   4651  HG3 GLN 1 301      57.028  31.969  64.553  0.00  0.00           H  
ATOM   4652 HE21 GLN 1 301      58.066  28.856  63.272  0.00  0.00           H  
ATOM   4653 HE22 GLN 1 301      58.074  29.902  64.704  0.00  0.00           H  
ATOM   4654  N   SER 1 302      57.299  36.573  61.771  0.00  0.00           N  
ATOM   4655  CA  SER 1 302      56.985  37.243  60.468  0.00  0.00           C  
ATOM   4656  C   SER 1 302      57.803  36.608  59.309  0.00  0.00           C  
ATOM   4657  O   SER 1 302      58.596  35.749  59.499  0.00  0.00           O  
ATOM   4658  CB  SER 1 302      57.323  38.708  60.579  0.00  0.00           C  
ATOM   4659  OG  SER 1 302      58.786  39.085  60.599  0.00  0.00           O  
ATOM   4660  H   SER 1 302      58.285  36.550  61.986  0.00  0.00           H  
ATOM   4661  HA  SER 1 302      55.921  37.262  60.236  0.00  0.00           H  
ATOM   4662  HB2 SER 1 302      56.922  39.245  59.720  0.00  0.00           H  
ATOM   4663  HB3 SER 1 302      56.839  39.206  61.419  0.00  0.00           H  
ATOM   4664  HG  SER 1 302      59.017  39.224  61.520  0.00  0.00           H  
ATOM   4665  N   PHE 1 303      57.551  37.092  58.044  0.00  0.00           N  
ATOM   4666  CA  PHE 1 303      58.189  36.805  56.790  0.00  0.00           C  
ATOM   4667  C   PHE 1 303      58.118  37.988  55.838  0.00  0.00           C  
ATOM   4668  O   PHE 1 303      57.229  38.858  55.956  0.00  0.00           O  
ATOM   4669  CB  PHE 1 303      57.549  35.543  56.137  0.00  0.00           C  
ATOM   4670  CG  PHE 1 303      56.257  35.783  55.379  0.00  0.00           C  
ATOM   4671  CD1 PHE 1 303      55.077  35.787  56.098  0.00  0.00           C  
ATOM   4672  CD2 PHE 1 303      56.340  36.029  53.982  0.00  0.00           C  
ATOM   4673  CE1 PHE 1 303      53.878  35.865  55.387  0.00  0.00           C  
ATOM   4674  CE2 PHE 1 303      55.086  36.162  53.317  0.00  0.00           C  
ATOM   4675  CZ  PHE 1 303      53.857  36.089  53.946  0.00  0.00           C  
ATOM   4676  H   PHE 1 303      56.670  37.584  58.005  0.00  0.00           H  
ATOM   4677  HA  PHE 1 303      59.212  36.535  57.049  0.00  0.00           H  
ATOM   4678  HB2 PHE 1 303      58.234  35.085  55.423  0.00  0.00           H  
ATOM   4679  HB3 PHE 1 303      57.404  34.791  56.912  0.00  0.00           H  
ATOM   4680  HD1 PHE 1 303      55.099  35.771  57.177  0.00  0.00           H  
ATOM   4681  HD2 PHE 1 303      57.277  36.071  53.445  0.00  0.00           H  
ATOM   4682  HE1 PHE 1 303      52.916  35.806  55.875  0.00  0.00           H  
ATOM   4683  HE2 PHE 1 303      55.069  36.417  52.268  0.00  0.00           H  
ATOM   4684  HZ  PHE 1 303      52.879  36.268  53.523  0.00  0.00           H  
ATOM   4685  N   ARG 1 304      59.014  38.064  54.815  0.00  0.00           N  
ATOM   4686  CA  ARG 1 304      59.181  39.241  54.024  0.00  0.00           C  
ATOM   4687  C   ARG 1 304      59.121  39.122  52.494  0.00  0.00           C  
ATOM   4688  O   ARG 1 304      59.771  38.181  51.992  0.00  0.00           O  
ATOM   4689  CB  ARG 1 304      60.301  40.204  54.423  0.00  0.00           C  
ATOM   4690  CG  ARG 1 304      61.696  39.774  54.021  0.00  0.00           C  
ATOM   4691  CD  ARG 1 304      62.872  40.577  54.699  0.00  0.00           C  
ATOM   4692  NE  ARG 1 304      64.097  40.051  54.175  0.00  0.00           N  
ATOM   4693  CZ  ARG 1 304      65.271  40.030  54.816  0.00  0.00           C  
ATOM   4694  NH1 ARG 1 304      65.415  40.746  55.929  0.00  0.00           N  
ATOM   4695  NH2 ARG 1 304      66.309  39.506  54.294  0.00  0.00           N  
ATOM   4696  H   ARG 1 304      59.739  37.385  54.634  0.00  0.00           H  
ATOM   4697  HA  ARG 1 304      58.307  39.850  54.253  0.00  0.00           H  
ATOM   4698  HB2 ARG 1 304      60.162  41.218  54.050  0.00  0.00           H  
ATOM   4699  HB3 ARG 1 304      60.270  40.322  55.507  0.00  0.00           H  
ATOM   4700  HG2 ARG 1 304      61.857  38.702  54.144  0.00  0.00           H  
ATOM   4701  HG3 ARG 1 304      61.715  40.012  52.957  0.00  0.00           H  
ATOM   4702  HD2 ARG 1 304      62.660  41.642  54.607  0.00  0.00           H  
ATOM   4703  HD3 ARG 1 304      62.867  40.298  55.753  0.00  0.00           H  
ATOM   4704  HE  ARG 1 304      64.105  39.612  53.266  0.00  0.00           H  
ATOM   4705 HH11 ARG 1 304      66.272  40.680  56.460  0.00  0.00           H  
ATOM   4706 HH12 ARG 1 304      64.686  41.318  56.332  0.00  0.00           H  
ATOM   4707 HH21 ARG 1 304      67.201  39.551  54.764  0.00  0.00           H  
ATOM   4708 HH22 ARG 1 304      66.151  38.815  53.573  0.00  0.00           H  
ATOM   4709  N   ILE 1 305      58.363  40.010  51.789  0.00  0.00           N  
ATOM   4710  CA  ILE 1 305      58.460  40.029  50.321  0.00  0.00           C  
ATOM   4711  C   ILE 1 305      59.157  41.269  49.792  0.00  0.00           C  
ATOM   4712  O   ILE 1 305      58.884  42.368  50.275  0.00  0.00           O  
ATOM   4713  CB  ILE 1 305      57.035  39.847  49.621  0.00  0.00           C  
ATOM   4714  CG1 ILE 1 305      56.175  41.156  49.684  0.00  0.00           C  
ATOM   4715  CG2 ILE 1 305      56.328  38.604  50.278  0.00  0.00           C  
ATOM   4716  CD1 ILE 1 305      54.729  41.254  49.152  0.00  0.00           C  
ATOM   4717  H   ILE 1 305      57.825  40.692  52.304  0.00  0.00           H  
ATOM   4718  HA  ILE 1 305      59.039  39.191  49.932  0.00  0.00           H  
ATOM   4719  HB  ILE 1 305      57.251  39.604  48.580  0.00  0.00           H  
ATOM   4720 HG12 ILE 1 305      56.105  41.366  50.751  0.00  0.00           H  
ATOM   4721 HG13 ILE 1 305      56.606  41.895  49.007  0.00  0.00           H  
ATOM   4722 HG21 ILE 1 305      55.851  38.917  51.207  0.00  0.00           H  
ATOM   4723 HG22 ILE 1 305      55.687  38.152  49.522  0.00  0.00           H  
ATOM   4724 HG23 ILE 1 305      57.079  37.863  50.551  0.00  0.00           H  
ATOM   4725 HD11 ILE 1 305      54.701  40.857  48.137  0.00  0.00           H  
ATOM   4726 HD12 ILE 1 305      54.134  40.556  49.742  0.00  0.00           H  
ATOM   4727 HD13 ILE 1 305      54.313  42.260  49.210  0.00  0.00           H  
ATOM   4728  N   THR 1 306      60.209  41.178  48.977  0.00  0.00           N  
ATOM   4729  CA  THR 1 306      61.094  42.230  48.455  0.00  0.00           C  
ATOM   4730  C   THR 1 306      61.005  42.350  46.915  0.00  0.00           C  
ATOM   4731  O   THR 1 306      61.300  41.392  46.167  0.00  0.00           O  
ATOM   4732  CB  THR 1 306      62.592  41.946  48.812  0.00  0.00           C  
ATOM   4733  OG1 THR 1 306      62.670  41.716  50.142  0.00  0.00           O  
ATOM   4734  CG2 THR 1 306      63.536  43.166  48.576  0.00  0.00           C  
ATOM   4735  H   THR 1 306      60.468  40.237  48.717  0.00  0.00           H  
ATOM   4736  HA  THR 1 306      60.776  43.143  48.959  0.00  0.00           H  
ATOM   4737  HB  THR 1 306      62.965  41.098  48.239  0.00  0.00           H  
ATOM   4738  HG1 THR 1 306      62.361  40.822  50.308  0.00  0.00           H  
ATOM   4739 HG21 THR 1 306      64.504  43.000  49.050  0.00  0.00           H  
ATOM   4740 HG22 THR 1 306      63.742  43.375  47.526  0.00  0.00           H  
ATOM   4741 HG23 THR 1 306      63.156  44.100  48.990  0.00  0.00           H  
ATOM   4742  N   ILE 1 307      60.809  43.580  46.465  0.00  0.00           N  
ATOM   4743  CA  ILE 1 307      60.761  44.001  45.006  0.00  0.00           C  
ATOM   4744  C   ILE 1 307      61.864  44.918  44.583  0.00  0.00           C  
ATOM   4745  O   ILE 1 307      62.254  45.852  45.341  0.00  0.00           O  
ATOM   4746  CB  ILE 1 307      59.331  44.624  44.783  0.00  0.00           C  
ATOM   4747  CG1 ILE 1 307      59.214  46.085  45.408  0.00  0.00           C  
ATOM   4748  CG2 ILE 1 307      58.233  43.725  45.263  0.00  0.00           C  
ATOM   4749  CD1 ILE 1 307      57.851  46.553  45.811  0.00  0.00           C  
ATOM   4750  H   ILE 1 307      60.757  44.283  47.189  0.00  0.00           H  
ATOM   4751  HA  ILE 1 307      60.774  43.070  44.441  0.00  0.00           H  
ATOM   4752  HB  ILE 1 307      59.293  44.770  43.703  0.00  0.00           H  
ATOM   4753 HG12 ILE 1 307      59.874  46.159  46.272  0.00  0.00           H  
ATOM   4754 HG13 ILE 1 307      59.538  46.888  44.746  0.00  0.00           H  
ATOM   4755 HG21 ILE 1 307      58.193  43.786  46.351  0.00  0.00           H  
ATOM   4756 HG22 ILE 1 307      57.224  43.914  44.898  0.00  0.00           H  
ATOM   4757 HG23 ILE 1 307      58.461  42.693  44.995  0.00  0.00           H  
ATOM   4758 HD11 ILE 1 307      57.285  46.743  44.900  0.00  0.00           H  
ATOM   4759 HD12 ILE 1 307      57.319  45.824  46.423  0.00  0.00           H  
ATOM   4760 HD13 ILE 1 307      58.004  47.479  46.365  0.00  0.00           H  
ATOM   4761  N   LEU 1 308      62.367  44.657  43.338  0.00  0.00           N  
ATOM   4762  CA  LEU 1 308      63.404  45.525  42.715  0.00  0.00           C  
ATOM   4763  C   LEU 1 308      62.853  46.882  42.299  0.00  0.00           C  
ATOM   4764  O   LEU 1 308      61.595  46.916  42.106  0.00  0.00           O  
ATOM   4765  CB  LEU 1 308      64.151  44.766  41.568  0.00  0.00           C  
ATOM   4766  CG  LEU 1 308      64.636  43.346  41.886  0.00  0.00           C  
ATOM   4767  CD1 LEU 1 308      65.396  42.959  40.659  0.00  0.00           C  
ATOM   4768  CD2 LEU 1 308      65.532  43.363  43.127  0.00  0.00           C  
ATOM   4769  H   LEU 1 308      62.034  43.908  42.748  0.00  0.00           H  
ATOM   4770  HA  LEU 1 308      64.154  45.659  43.495  0.00  0.00           H  
ATOM   4771  HB2 LEU 1 308      63.459  44.810  40.726  0.00  0.00           H  
ATOM   4772  HB3 LEU 1 308      64.994  45.392  41.274  0.00  0.00           H  
ATOM   4773  HG  LEU 1 308      63.766  42.724  42.100  0.00  0.00           H  
ATOM   4774 HD11 LEU 1 308      65.700  41.913  40.677  0.00  0.00           H  
ATOM   4775 HD12 LEU 1 308      64.795  42.973  39.750  0.00  0.00           H  
ATOM   4776 HD13 LEU 1 308      66.233  43.634  40.475  0.00  0.00           H  
ATOM   4777 HD21 LEU 1 308      66.205  44.220  43.142  0.00  0.00           H  
ATOM   4778 HD22 LEU 1 308      64.970  43.491  44.053  0.00  0.00           H  
ATOM   4779 HD23 LEU 1 308      65.992  42.374  43.127  0.00  0.00           H  
ATOM   4780  N   PRO 1 309      63.742  47.911  41.947  0.00  0.00           N  
ATOM   4781  CA  PRO 1 309      63.353  49.089  41.187  0.00  0.00           C  
ATOM   4782  C   PRO 1 309      62.544  48.858  39.899  0.00  0.00           C  
ATOM   4783  O   PRO 1 309      61.653  49.739  39.607  0.00  0.00           O  
ATOM   4784  CB  PRO 1 309      64.588  49.979  41.016  0.00  0.00           C  
ATOM   4785  CG  PRO 1 309      65.374  49.521  42.207  0.00  0.00           C  
ATOM   4786  CD  PRO 1 309      65.119  48.036  42.481  0.00  0.00           C  
ATOM   4787  HA  PRO 1 309      62.717  49.691  41.836  0.00  0.00           H  
ATOM   4788  HB2 PRO 1 309      65.030  49.781  40.040  0.00  0.00           H  
ATOM   4789  HB3 PRO 1 309      64.377  51.046  41.086  0.00  0.00           H  
ATOM   4790  HG2 PRO 1 309      66.451  49.670  42.132  0.00  0.00           H  
ATOM   4791  HG3 PRO 1 309      65.079  50.178  43.025  0.00  0.00           H  
ATOM   4792  HD2 PRO 1 309      65.283  47.874  43.546  0.00  0.00           H  
ATOM   4793  HD3 PRO 1 309      65.876  47.522  41.889  0.00  0.00           H  
ATOM   4794  N   GLN 1 310      62.798  47.746  39.197  0.00  0.00           N  
ATOM   4795  CA  GLN 1 310      62.138  47.252  37.998  0.00  0.00           C  
ATOM   4796  C   GLN 1 310      60.727  46.959  38.157  0.00  0.00           C  
ATOM   4797  O   GLN 1 310      59.856  47.130  37.242  0.00  0.00           O  
ATOM   4798  CB  GLN 1 310      62.760  45.964  37.492  0.00  0.00           C  
ATOM   4799  CG  GLN 1 310      64.127  46.099  36.885  0.00  0.00           C  
ATOM   4800  CD  GLN 1 310      65.292  46.129  37.748  0.00  0.00           C  
ATOM   4801  OE1 GLN 1 310      65.311  46.536  38.912  0.00  0.00           O  
ATOM   4802  NE2 GLN 1 310      66.441  45.751  37.212  0.00  0.00           N  
ATOM   4803  H   GLN 1 310      63.594  47.188  39.471  0.00  0.00           H  
ATOM   4804  HA  GLN 1 310      62.259  47.978  37.194  0.00  0.00           H  
ATOM   4805  HB2 GLN 1 310      62.892  45.209  38.267  0.00  0.00           H  
ATOM   4806  HB3 GLN 1 310      62.051  45.540  36.781  0.00  0.00           H  
ATOM   4807  HG2 GLN 1 310      64.149  45.138  36.371  0.00  0.00           H  
ATOM   4808  HG3 GLN 1 310      64.129  46.827  36.074  0.00  0.00           H  
ATOM   4809 HE21 GLN 1 310      67.277  45.882  37.763  0.00  0.00           H  
ATOM   4810 HE22 GLN 1 310      66.480  45.754  36.203  0.00  0.00           H  
ATOM   4811  N   GLN 1 311      60.248  46.710  39.388  0.00  0.00           N  
ATOM   4812  CA  GLN 1 311      58.786  46.618  39.649  0.00  0.00           C  
ATOM   4813  C   GLN 1 311      58.060  47.945  39.643  0.00  0.00           C  
ATOM   4814  O   GLN 1 311      56.985  48.001  39.101  0.00  0.00           O  
ATOM   4815  CB  GLN 1 311      58.499  45.801  40.937  0.00  0.00           C  
ATOM   4816  CG  GLN 1 311      58.444  44.291  40.650  0.00  0.00           C  
ATOM   4817  CD  GLN 1 311      59.895  43.811  40.388  0.00  0.00           C  
ATOM   4818  OE1 GLN 1 311      60.732  43.543  41.246  0.00  0.00           O  
ATOM   4819  NE2 GLN 1 311      60.355  43.622  39.228  0.00  0.00           N  
ATOM   4820  H   GLN 1 311      60.891  46.632  40.163  0.00  0.00           H  
ATOM   4821  HA  GLN 1 311      58.319  46.069  38.832  0.00  0.00           H  
ATOM   4822  HB2 GLN 1 311      59.255  45.949  41.708  0.00  0.00           H  
ATOM   4823  HB3 GLN 1 311      57.532  46.129  41.320  0.00  0.00           H  
ATOM   4824  HG2 GLN 1 311      58.093  43.809  41.562  0.00  0.00           H  
ATOM   4825  HG3 GLN 1 311      57.822  44.001  39.803  0.00  0.00           H  
ATOM   4826 HE21 GLN 1 311      61.250  43.182  39.065  0.00  0.00           H  
ATOM   4827 HE22 GLN 1 311      59.703  43.623  38.457  0.00  0.00           H  
ATOM   4828  N   TYR 1 312      58.596  49.055  40.219  0.00  0.00           N  
ATOM   4829  CA  TYR 1 312      57.784  50.250  40.571  0.00  0.00           C  
ATOM   4830  C   TYR 1 312      58.189  51.476  39.782  0.00  0.00           C  
ATOM   4831  O   TYR 1 312      57.545  52.560  39.920  0.00  0.00           O  
ATOM   4832  CB  TYR 1 312      57.810  50.502  42.087  0.00  0.00           C  
ATOM   4833  CG  TYR 1 312      59.157  50.887  42.735  0.00  0.00           C  
ATOM   4834  CD1 TYR 1 312      59.609  52.206  42.833  0.00  0.00           C  
ATOM   4835  CD2 TYR 1 312      59.891  49.783  43.254  0.00  0.00           C  
ATOM   4836  CE1 TYR 1 312      60.902  52.541  43.344  0.00  0.00           C  
ATOM   4837  CE2 TYR 1 312      61.188  50.080  43.704  0.00  0.00           C  
ATOM   4838  CZ  TYR 1 312      61.655  51.438  43.868  0.00  0.00           C  
ATOM   4839  OH  TYR 1 312      62.983  51.649  44.257  0.00  0.00           O  
ATOM   4840  H   TYR 1 312      59.452  48.931  40.740  0.00  0.00           H  
ATOM   4841  HA  TYR 1 312      56.745  50.032  40.324  0.00  0.00           H  
ATOM   4842  HB2 TYR 1 312      57.145  51.345  42.272  0.00  0.00           H  
ATOM   4843  HB3 TYR 1 312      57.384  49.652  42.620  0.00  0.00           H  
ATOM   4844  HD1 TYR 1 312      58.984  52.992  42.437  0.00  0.00           H  
ATOM   4845  HD2 TYR 1 312      59.625  48.736  43.263  0.00  0.00           H  
ATOM   4846  HE1 TYR 1 312      61.331  53.522  43.203  0.00  0.00           H  
ATOM   4847  HE2 TYR 1 312      61.706  49.266  44.190  0.00  0.00           H  
ATOM   4848  HH  TYR 1 312      63.232  50.826  44.683  0.00  0.00           H  
ATOM   4849  N   LEU 1 313      59.241  51.406  39.021  0.00  0.00           N  
ATOM   4850  CA  LEU 1 313      59.603  52.403  38.025  0.00  0.00           C  
ATOM   4851  C   LEU 1 313      59.150  51.927  36.569  0.00  0.00           C  
ATOM   4852  O   LEU 1 313      59.600  50.877  36.063  0.00  0.00           O  
ATOM   4853  CB  LEU 1 313      61.089  52.668  37.976  0.00  0.00           C  
ATOM   4854  CG  LEU 1 313      61.948  53.092  39.145  0.00  0.00           C  
ATOM   4855  CD1 LEU 1 313      63.309  53.413  38.665  0.00  0.00           C  
ATOM   4856  CD2 LEU 1 313      61.190  54.256  39.868  0.00  0.00           C  
ATOM   4857  H   LEU 1 313      59.693  50.510  38.899  0.00  0.00           H  
ATOM   4858  HA  LEU 1 313      59.092  53.355  38.167  0.00  0.00           H  
ATOM   4859  HB2 LEU 1 313      61.595  51.836  37.487  0.00  0.00           H  
ATOM   4860  HB3 LEU 1 313      61.159  53.490  37.264  0.00  0.00           H  
ATOM   4861  HG  LEU 1 313      61.997  52.233  39.815  0.00  0.00           H  
ATOM   4862 HD11 LEU 1 313      63.649  52.512  38.154  0.00  0.00           H  
ATOM   4863 HD12 LEU 1 313      63.346  54.243  37.958  0.00  0.00           H  
ATOM   4864 HD13 LEU 1 313      63.928  53.614  39.540  0.00  0.00           H  
ATOM   4865 HD21 LEU 1 313      60.210  53.977  40.256  0.00  0.00           H  
ATOM   4866 HD22 LEU 1 313      61.783  54.538  40.738  0.00  0.00           H  
ATOM   4867 HD23 LEU 1 313      61.140  55.085  39.163  0.00  0.00           H  
ATOM   4868  N   ARG 1 314      58.083  52.506  36.082  0.00  0.00           N  
ATOM   4869  CA  ARG 1 314      57.235  51.936  34.937  0.00  0.00           C  
ATOM   4870  C   ARG 1 314      57.633  52.551  33.624  0.00  0.00           C  
ATOM   4871  O   ARG 1 314      57.695  53.709  33.511  0.00  0.00           O  
ATOM   4872  CB  ARG 1 314      55.762  52.234  35.258  0.00  0.00           C  
ATOM   4873  CG  ARG 1 314      55.260  51.967  36.798  0.00  0.00           C  
ATOM   4874  CD  ARG 1 314      55.509  50.487  37.136  0.00  0.00           C  
ATOM   4875  NE  ARG 1 314      54.448  49.642  36.507  0.00  0.00           N  
ATOM   4876  CZ  ARG 1 314      54.223  48.286  36.505  0.00  0.00           C  
ATOM   4877  NH1 ARG 1 314      53.120  47.859  35.885  0.00  0.00           N  
ATOM   4878  NH2 ARG 1 314      54.945  47.449  37.111  0.00  0.00           N  
ATOM   4879  H   ARG 1 314      57.781  53.335  36.574  0.00  0.00           H  
ATOM   4880  HA  ARG 1 314      57.391  50.864  34.822  0.00  0.00           H  
ATOM   4881  HB2 ARG 1 314      55.618  53.271  34.956  0.00  0.00           H  
ATOM   4882  HB3 ARG 1 314      55.046  51.700  34.634  0.00  0.00           H  
ATOM   4883  HG2 ARG 1 314      55.764  52.602  37.527  0.00  0.00           H  
ATOM   4884  HG3 ARG 1 314      54.204  52.234  36.822  0.00  0.00           H  
ATOM   4885  HD2 ARG 1 314      56.460  50.116  36.754  0.00  0.00           H  
ATOM   4886  HD3 ARG 1 314      55.361  50.280  38.196  0.00  0.00           H  
ATOM   4887  HE  ARG 1 314      53.653  50.133  36.124  0.00  0.00           H  
ATOM   4888 HH11 ARG 1 314      52.750  46.928  36.014  0.00  0.00           H  
ATOM   4889 HH12 ARG 1 314      52.421  48.572  35.730  0.00  0.00           H  
ATOM   4890 HH21 ARG 1 314      54.752  46.458  37.087  0.00  0.00           H  
ATOM   4891 HH22 ARG 1 314      55.767  47.724  37.629  0.00  0.00           H  
ATOM   4892  N   PRO 1 315      57.818  51.840  32.488  0.00  0.00           N  
ATOM   4893  CA  PRO 1 315      58.010  52.481  31.192  0.00  0.00           C  
ATOM   4894  C   PRO 1 315      56.834  53.196  30.662  0.00  0.00           C  
ATOM   4895  O   PRO 1 315      55.826  52.613  30.319  0.00  0.00           O  
ATOM   4896  CB  PRO 1 315      58.393  51.284  30.299  0.00  0.00           C  
ATOM   4897  CG  PRO 1 315      57.615  50.039  30.850  0.00  0.00           C  
ATOM   4898  CD  PRO 1 315      57.572  50.414  32.375  0.00  0.00           C  
ATOM   4899  HA  PRO 1 315      58.872  53.146  31.244  0.00  0.00           H  
ATOM   4900  HB2 PRO 1 315      58.238  51.448  29.233  0.00  0.00           H  
ATOM   4901  HB3 PRO 1 315      59.469  51.115  30.334  0.00  0.00           H  
ATOM   4902  HG2 PRO 1 315      56.638  49.981  30.371  0.00  0.00           H  
ATOM   4903  HG3 PRO 1 315      58.065  49.086  30.569  0.00  0.00           H  
ATOM   4904  HD2 PRO 1 315      56.549  50.227  32.703  0.00  0.00           H  
ATOM   4905  HD3 PRO 1 315      58.375  49.810  32.798  0.00  0.00           H  
ATOM   4906  N   VAL 1 316      56.997  54.532  30.538  0.00  0.00           N  
ATOM   4907  CA  VAL 1 316      56.037  55.580  30.273  0.00  0.00           C  
ATOM   4908  C   VAL 1 316      56.677  56.721  29.518  0.00  0.00           C  
ATOM   4909  O   VAL 1 316      57.571  57.397  30.023  0.00  0.00           O  
ATOM   4910  CB  VAL 1 316      55.312  56.157  31.426  0.00  0.00           C  
ATOM   4911  CG1 VAL 1 316      54.641  55.119  32.196  0.00  0.00           C  
ATOM   4912  CG2 VAL 1 316      54.216  57.203  31.017  0.00  0.00           C  
ATOM   4913  H   VAL 1 316      57.930  54.865  30.731  0.00  0.00           H  
ATOM   4914  HA  VAL 1 316      55.341  55.195  29.527  0.00  0.00           H  
ATOM   4915  HB  VAL 1 316      55.889  56.803  32.088  0.00  0.00           H  
ATOM   4916 HG11 VAL 1 316      55.389  54.466  32.644  0.00  0.00           H  
ATOM   4917 HG12 VAL 1 316      54.248  55.664  33.055  0.00  0.00           H  
ATOM   4918 HG13 VAL 1 316      53.867  54.680  31.566  0.00  0.00           H  
ATOM   4919 HG21 VAL 1 316      53.696  56.775  30.160  0.00  0.00           H  
ATOM   4920 HG22 VAL 1 316      53.529  57.598  31.765  0.00  0.00           H  
ATOM   4921 HG23 VAL 1 316      54.745  58.121  30.761  0.00  0.00           H  
ATOM   4922  N   GLU 1 317      56.408  56.852  28.233  0.00  0.00           N  
ATOM   4923  CA  GLU 1 317      57.074  57.890  27.448  0.00  0.00           C  
ATOM   4924  C   GLU 1 317      56.735  59.336  27.562  0.00  0.00           C  
ATOM   4925  O   GLU 1 317      55.599  59.684  27.444  0.00  0.00           O  
ATOM   4926  CB  GLU 1 317      57.197  57.555  25.932  0.00  0.00           C  
ATOM   4927  CG  GLU 1 317      57.969  56.248  25.754  0.00  0.00           C  
ATOM   4928  CD  GLU 1 317      57.253  55.038  26.214  0.00  0.00           C  
ATOM   4929  OE1 GLU 1 317      56.024  54.968  26.191  0.00  0.00           O  
ATOM   4930  OE2 GLU 1 317      57.927  54.027  26.604  0.00  0.00           O  
ATOM   4931  H   GLU 1 317      55.644  56.289  27.889  0.00  0.00           H  
ATOM   4932  HA  GLU 1 317      58.128  57.839  27.721  0.00  0.00           H  
ATOM   4933  HB2 GLU 1 317      56.298  57.705  25.335  0.00  0.00           H  
ATOM   4934  HB3 GLU 1 317      57.781  58.388  25.542  0.00  0.00           H  
ATOM   4935  HG2 GLU 1 317      58.049  56.090  24.679  0.00  0.00           H  
ATOM   4936  HG3 GLU 1 317      58.929  56.250  26.269  0.00  0.00           H  
ATOM   4937  N   ASP 1 318      57.726  60.250  27.637  0.00  0.00           N
[truncated: 4,737,232 more chars]
