# Supplementary material for: Broadening the Scope of Binding Free Energy Calculations Using a Separated Topologies Approach
Source: J Chem Theory Comput. 2023 Jul 24;19(15):5058–76. doi: 10.1021/acs.jctc.3c00282 (PMC10413862; doi:10.1021/acs.jctc.3c00282)
Supplement: Supplementary file 2 — ct3c00282_si_002.zip [file ct3c00282_si_002.zip › SI_paper/BACE1/input/spirocycles/lig_11/complex.gro]

GROningen MAchine for Chemical Simulation
63420
    1ACE      C    1   5.144   1.805   4.645  0.6462 -0.1127  0.6879
    1ACE      O    2   5.067   1.779   4.551  0.0906 -0.3109  0.1994
    1ACE    CH3    3   5.240   1.704   4.703  0.1243 -0.4371 -0.6486
    1ACE   HH31    4   5.338   1.751   4.705  0.0101 -0.2003  0.1239
    1ACE   HH32    5   5.203   1.686   4.803  0.8487 -0.1805 -0.3186
    1ACE   HH33    6   5.250   1.615   4.641  1.4319 -0.3543 -0.6136
    2THR      N    7   5.141   1.911   4.714  0.1171  0.0218 -0.0254
    2THR     CA    8   5.048   2.017   4.698  0.4242 -0.9260 -0.4542
    2THR      C    9   5.043   2.082   4.565 -0.2128 -0.5622  0.8416
    2THR      O   10   4.949   2.142   4.514  0.3093 -0.2575 -0.2422
    2THR     CB   11   5.072   2.115   4.817 -0.9579 -0.6205 -0.5014
    2THR    OG1   12   4.947   2.180   4.831 -0.1047 -0.3792 -0.3640
    2THR    CG2   13   5.174   2.229   4.797  0.8788  0.5059  0.8389
    2THR      H   14   5.197   1.913   4.799 -1.1297  0.0092  0.8453
    2THR     HA   15   4.951   1.968   4.705 -0.6940  1.1602  0.6511
    2THR     HB   16   5.089   2.074   4.916 -0.2240  1.7620  0.5075
    2THR    HG1   17   4.922   2.189   4.923  0.1000 -2.7644  0.0601
    2THR   HG21   18   5.216   2.249   4.896  1.1209  0.8586  0.6687
    2THR   HG22   19   5.265   2.188   4.753  1.2969  0.7925  1.4147
    2THR   HG23   20   5.131   2.306   4.734  1.2977 -0.8308 -1.2979
    3THR      N   21   5.158   2.083   4.488  0.2218  0.2296 -0.9667
    3THR     CA   22   5.175   2.129   4.349 -0.9670 -0.7175  0.0892
    3THR      C   23   5.096   2.048   4.251  0.4147 -0.1826  0.4663
    3THR      O   24   5.079   1.928   4.272 -0.5160 -0.6410  0.1822
    3THR     CB   25   5.322   2.131   4.308  0.8871 -0.5628 -0.0329
    3THR    OG1   26   5.387   2.005   4.323 -0.1583  0.4153  0.5455
    3THR    CG2   27   5.403   2.214   4.417 -0.2933 -0.5034 -0.2129
    3THR      H   28   5.233   2.032   4.533  0.0184  0.2400 -0.6130
    3THR     HA   29   5.139   2.232   4.347 -0.1080 -0.4064 -0.0078
    3THR     HB   30   5.335   2.172   4.208  0.6400  1.4440  0.6656
    3THR    HG1   31   5.401   1.975   4.233 -0.8003 -0.3212  0.6716
    3THR   HG21   32   5.360   2.314   4.420 -0.6283 -0.6277  1.6469
    3THR   HG22   33   5.389   2.179   4.520 -2.2736 -0.6094 -0.4401
    3THR   HG23   34   5.508   2.215   4.388 -0.3055 -1.6309 -0.4068
    4GLY      N   35   5.060   2.103   4.132  0.3445  0.0759  0.1025
    4GLY     CA   36   5.015   2.017   4.018 -0.1117 -0.4924 -1.5345
    4GLY      C   37   5.046   2.075   3.889  0.6694  0.0649  0.1078
    4GLY      O   38   5.134   2.159   3.879 -0.2260 -0.6724  0.3786
    4GLY      H   39   5.080   2.200   4.115  0.3584  0.1287  0.4131
    4GLY    HA2   40   5.069   1.923   4.029 -0.1807 -0.3556  1.2361
    4GLY    HA3   41   4.907   2.008   4.024 -0.1381 -0.2336  1.8458
    5SER      N   42   4.974   2.024   3.787  0.5587 -0.0758  0.2914
    5SER     CA   43   4.990   2.068   3.647 -0.5145 -0.5477 -0.0676
    5SER      C   44   4.865   2.120   3.593  0.6256 -0.1896  0.3651
    5SER      O   45   4.764   2.041   3.586 -0.2857 -0.0439 -0.0488
    5SER     CB   46   5.035   1.951   3.557 -0.8413  0.0726 -0.5703
    5SER     OG   47   5.052   1.999   3.424 -0.6726  0.5993 -0.3103
    5SER      H   48   4.919   1.941   3.807 -1.3802  0.8415 -0.6864
    5SER     HA   49   5.063   2.148   3.643  0.5678 -1.5003 -0.4461
    5SER    HB2   50   5.132   1.929   3.603 -0.9570 -0.0674 -0.3884
    5SER    HB3   51   4.960   1.873   3.568 -0.9501  0.2864  0.4642
    5SER     HG   52   4.967   1.987   3.382 -0.2230 -1.1703 -0.8840
    6PHE      N   53   4.858   2.247   3.539 -0.5847  0.4330 -0.5581
    6PHE     CA   54   4.738   2.311   3.495 -0.1474 -0.6666 -0.1168
    6PHE      C   55   4.770   2.385   3.369 -0.1280  0.4234  0.7441
    6PHE      O   56   4.766   2.505   3.354  0.0649  0.0831 -0.3021
    6PHE     CB   57   4.686   2.408   3.608 -0.6401  0.2545  0.0297
    6PHE     CG   58   4.656   2.334   3.731  0.5254  0.8982 -0.4257
    6PHE    CD1   59   4.751   2.315   3.831  0.8332  0.1806 -0.1125
    6PHE    CD2   60   4.530   2.266   3.755 -0.3774 -0.6202 -0.0323
    6PHE    CE1   61   4.735   2.243   3.949  0.5931  1.2718 -0.3385
    6PHE    CE2   62   4.508   2.192   3.872 -0.6062 -0.4584  0.1252
    6PHE     CZ   63   4.607   2.184   3.972 -0.3299 -0.0107  0.0387
    6PHE      H   64   4.940   2.302   3.556  0.3456 -0.7883 -0.8258
    6PHE     HA   65   4.665   2.235   3.468 -0.3186 -0.3117 -0.6796
    6PHE    HB2   66   4.754   2.490   3.629 -1.0254  0.2065  1.7429
    6PHE    HB3   67   4.587   2.447   3.582 -0.6940  0.3435  0.3593
    6PHE    HD1   68   4.845   2.365   3.820  0.9152  0.3431  1.0187
    6PHE    HD2   69   4.452   2.276   3.681  0.2108 -0.9938 -0.7309
    6PHE    HE1   70   4.808   2.232   4.027 -0.8930 -0.4093  0.9795
    6PHE    HE2   71   4.415   2.138   3.881 -0.7463 -0.3306 -0.4477
    6PHE     HZ   72   4.587   2.128   4.062 -0.9615  0.1509  0.0086
    7VAL      N   73   4.822   2.314   3.268  0.2567  0.1637  0.5602
    7VAL     CA   74   4.869   2.359   3.127 -0.1485 -0.2316 -0.2903
    7VAL      C   75   4.770   2.438   3.047  0.5165  0.1603  0.3288
    7VAL      O   76   4.812   2.522   2.973  0.3206  0.2673  0.3314
    7VAL     CB   77   4.914   2.238   3.041  0.7574  0.5809  0.5857
    7VAL    CG1   78   5.029   2.150   3.096  1.0930 -0.6406 -0.4612
    7VAL    CG2   79   4.792   2.141   3.012 -0.6015 -0.0494 -0.1867
    7VAL      H   80   4.823   2.214   3.282  1.4226 -0.1282 -1.1059
    7VAL     HA   81   4.950   2.427   3.153  0.1439 -0.9678  0.8893
    7VAL     HB   82   4.941   2.268   2.940  1.3245  0.2194  0.6201
    7VAL   HG11   83   5.060   2.071   3.028  0.7819 -0.5349 -0.7337
    7VAL   HG12   84   5.110   2.221   3.110 -0.6571  1.6709 -0.6522
    7VAL   HG13   85   5.000   2.117   3.196  0.4733  0.9263 -0.0675
    7VAL   HG21   86   4.732   2.182   2.931  0.7089  0.4882 -0.9471
    7VAL   HG22   87   4.830   2.042   2.985  0.7749  0.3165  0.2331
    7VAL   HG23   88   4.731   2.118   3.100  0.4954 -1.4544  0.2886
    8GLU      N   89   4.636   2.408   3.056 -0.5859  0.1231 -0.5041
    8GLU     CA   90   4.525   2.480   2.996  0.2526  0.4111 -0.5495
    8GLU      C   91   4.490   2.612   3.075  0.1201 -0.3998  0.5982
    8GLU      O   92   4.417   2.702   3.025 -0.6772 -0.5642  0.2259
    8GLU     CB   93   4.406   2.387   2.975  0.5653 -0.4853  0.4459
    8GLU     CG   94   4.418   2.259   2.885 -0.2234 -0.2798 -0.4786
    8GLU     CD   95   4.481   2.274   2.749 -0.1519 -0.6108 -0.0331
    8GLU    OE1   96   4.532   2.172   2.697 -0.1970  0.0744  0.3775
    8GLU    OE2   97   4.490   2.388   2.699  0.0893  0.3532  0.9252
    8GLU      H   98   4.626   2.321   3.106  0.1483  0.1977 -0.1970
    8GLU     HA   99   4.554   2.507   2.894 -1.2424 -0.5477 -1.3078
    8GLU    HB2  100   4.375   2.358   3.076 -0.8943  0.5854  0.3738
    8GLU    HB3  101   4.325   2.450   2.939  1.5438  0.3632 -0.3802
    8GLU    HG2  102   4.482   2.186   2.934 -0.5945 -0.6379 -0.5113
    8GLU    HG3  103   4.315   2.224   2.874 -0.3467  0.1696 -0.7955
    9MET      N  104   4.540   2.630   3.196 -0.0621 -0.2544 -0.5220
    9MET     CA  105   4.538   2.759   3.273  0.2091 -0.2098  0.6401
    9MET      C  106   4.674   2.837   3.256  0.3009 -0.4958 -0.4845
    9MET      O  107   4.671   2.959   3.257 -0.3239 -0.6508 -0.3074
    9MET     CB  108   4.502   2.736   3.412 -0.0896  0.5711 -1.1554
    9MET     CG  109   4.350   2.693   3.418 -0.0628  0.0027 -0.7888
    9MET     SD  110   4.268   2.685   3.585  0.0930 -0.0124  0.1724
    9MET     CE  111   4.319   2.524   3.629 -0.7644  0.3195 -0.6180
    9MET      H  112   4.583   2.549   3.239 -0.3770  0.1841  0.7092
    9MET     HA  113   4.465   2.826   3.228  0.2178 -0.3103  0.4744
    9MET    HB2  114   4.574   2.664   3.453  1.2492  2.3022 -0.2119
    9MET    HB3  115   4.511   2.827   3.470 -1.1781 -0.1862  0.3279
    9MET    HG2  116   4.304   2.780   3.372 -1.1661  0.2032  0.5603
    9MET    HG3  117   4.322   2.600   3.368  0.7921 -0.8116  0.1396
    9MET    HE1  118   4.368   2.489   3.538  1.1254 -0.2102  0.5006
    9MET    HE2  119   4.398   2.532   3.704 -0.3190  0.6153 -1.1018
    9MET    HE3  120   4.231   2.470   3.664  0.1235 -0.0274  1.3402
   10VAL      N  121   4.781   2.769   3.235  0.1760  0.2613  0.4698
   10VAL     CA  122   4.912   2.831   3.208 -1.1185  0.4531 -0.1687
   10VAL      C  123   4.903   2.897   3.073 -0.5095 -0.9914 -0.0291
   10VAL      O  124   4.856   2.842   2.972 -0.5330  0.2918 -0.0601
   10VAL     CB  125   5.026   2.730   3.213 -0.9853  0.3706  0.3719
   10VAL    CG1  126   5.155   2.778   3.163 -1.2831  0.1478  0.2182
   10VAL    CG2  127   5.045   2.668   3.352 -0.3791  0.3684  0.9345
   10VAL      H  128   4.781   2.669   3.248 -0.0143  0.2755  0.5838
   10VAL     HA  129   4.934   2.908   3.283 -0.9538 -0.1349  0.4056
   10VAL     HB  130   5.016   2.648   3.142  1.5880  0.4333 -0.2557
   10VAL   HG11  131   5.160   2.797   3.056 -0.2543 -1.7523 -0.1601
   10VAL   HG12  132   5.179   2.864   3.226 -1.3642  0.7352 -0.5312
   10VAL   HG13  133   5.238   2.707   3.169 -0.5886  0.9490  0.6167
   10VAL   HG21  134   5.090   2.570   3.335 -0.6343  0.5402 -1.3433
   10VAL   HG22  135   5.115   2.716   3.421  0.2240  0.4118  0.3132
   10VAL   HG23  136   4.953   2.652   3.407 -0.4909 -0.3783  0.5659
   11ASP      N  137   4.954   3.024   3.074 -0.0244  0.0958 -0.4493
   11ASP     CA  138   4.937   3.120   2.962 -0.5517 -0.5507 -0.6107
   11ASP      C  139   4.797   3.134   2.917 -0.1280  0.1300  0.6420
   11ASP      O  140   4.773   3.133   2.792  1.1133 -0.0754 -0.7677
   11ASP     CB  141   5.037   3.097   2.847  0.1281 -0.2263 -0.6714
   11ASP     CG  142   5.050   3.214   2.752 -0.5934  0.4040  0.7177
   11ASP    OD1  143   5.011   3.323   2.796  0.1322 -0.3866 -0.4602
   11ASP    OD2  144   5.119   3.197   2.645  0.5948 -0.4193 -0.8194
   11ASP      H  145   5.002   3.054   3.158 -0.2896  1.4071 -0.7368
   11ASP     HA  146   4.960   3.213   3.014 -0.1485 -0.6923 -0.5318
   11ASP    HB2  147   5.133   3.064   2.886  1.0583  2.2099 -0.5655
   11ASP    HB3  148   4.992   3.006   2.806 -1.4596 -0.6143  1.6028
   12ASN      N  149   4.696   3.145   3.005 -1.2558  0.2330  0.5768
   12ASN     CA  150   4.563   3.195   2.980  0.1409 -1.1412  0.3862
   12ASN      C  151   4.556   3.350   2.979 -0.4990  0.5289 -0.1709
   12ASN      O  152   4.484   3.410   2.899  0.2743  0.7708 -0.2897
   12ASN     CB  153   4.464   3.141   3.083 -0.0550 -0.1342 -1.4600
   12ASN     CG  154   4.481   3.175   3.233  0.6462  0.2368  0.4300
   12ASN    OD1  155   4.568   3.247   3.282  0.5912  0.8037  0.3602
   12ASN    ND2  156   4.408   3.093   3.309  0.1586 -0.5099  0.3704
   12ASN      H  157   4.735   3.112   3.092  0.5720  0.0966 -0.2131
   12ASN     HA  158   4.534   3.164   2.880  0.2160  0.1997 -0.1016
   12ASN    HB2  159   4.369   3.191   3.061  0.3530  0.5053 -1.8439
   12ASN    HB3  160   4.446   3.033   3.081 -0.1991 -0.1140 -1.3195
   12ASN   HD21  161   4.414   3.106   3.409 -0.0852 -0.1329  0.3420
   12ASN   HD22  162   4.345   3.025   3.268 -0.5306  0.3946 -0.1502
   13LEU      N  163   4.631   3.426   3.070 -0.2227  0.5380  0.2603
   13LEU     CA  164   4.601   3.562   3.112  0.2858  0.0716  0.3483
   13LEU      C  165   4.656   3.669   3.018  0.3307 -0.1720  0.3877
   13LEU      O  166   4.771   3.657   2.967  0.1555 -0.3077  0.3889
   13LEU     CB  167   4.651   3.581   3.262  0.1833  0.3852  0.2598
   13LEU     CG  168   4.612   3.712   3.336 -0.7668  0.2888  0.2140
   13LEU    CD1  169   4.470   3.714   3.385  0.0297  0.1458  0.0023
   13LEU    CD2  170   4.697   3.721   3.462  0.4767  0.4764  0.4247
   13LEU      H  171   4.681   3.366   3.135  0.2600  0.5872 -0.0506
   13LEU     HA  172   4.492   3.566   3.107  0.1554 -1.4428  1.0044
   13LEU    HB2  173   4.624   3.494   3.322 -0.6483  0.4089 -0.0571
   13LEU    HB3  174   4.758   3.588   3.241  0.1019 -0.1049 -0.4004
   13LEU     HG  175   4.638   3.802   3.279  0.2827 -0.3604 -0.4040
   13LEU   HD11  176   4.399   3.699   3.305  0.2278 -1.3411  0.0590
   13LEU   HD12  177   4.456   3.628   3.450  1.3834 -0.1572 -0.0399
   13LEU   HD13  178   4.439   3.806   3.436  0.2063  0.2094 -0.0029
   13LEU   HD21  179   4.660   3.800   3.528  0.4612  1.0388 -0.2321
   13LEU   HD22  180   4.687   3.627   3.516  0.3424  0.4811  0.4101
   13LEU   HD23  181   4.801   3.730   3.432  0.2195 -1.4169 -1.4587
   14ARG      N  182   4.575   3.774   3.000  0.4137  0.7544  0.1752
   14ARG     CA  183   4.596   3.878   2.901  0.0979  0.3656  0.2088
   14ARG      C  184   4.603   4.014   2.967  0.3667  0.7409 -0.2096
   14ARG      O  185   4.564   4.017   3.086  0.4515 -0.0903 -0.5022
   14ARG     CB  186   4.497   3.864   2.785  0.6572 -0.3097 -0.1106
   14ARG     CG  187   4.503   3.730   2.706 -0.6533  0.0899 -0.2370
   14ARG     CD  188   4.641   3.700   2.646  0.7444 -0.4610 -0.5052
   14ARG     NE  189   4.651   3.563   2.602  1.0378 -0.0404  0.2412
   14ARG     CZ  190   4.702   3.460   2.664  0.4804 -0.4699  0.6521
   14ARG    NH1  191   4.690   3.341   2.621  0.5929 -0.0260 -0.3176
   14ARG    NH2  192   4.774   3.473   2.771  0.0298 -0.1680 -0.6783
   14ARG      H  193   4.485   3.780   3.046  0.3668  0.9256  0.0628
   14ARG     HA  194   4.695   3.868   2.855  0.8303  0.4874  1.6456
   14ARG    HB2  195   4.394   3.879   2.819  0.7851 -0.7533  0.5209
   14ARG    HB3  196   4.511   3.943   2.711 -1.0328 -0.5800 -0.8153
   14ARG    HG2  197   4.482   3.638   2.761 -0.7313 -0.3294 -0.9416
   14ARG    HG3  198   4.427   3.721   2.629 -0.3389 -0.2056 -0.5163
   14ARG    HD2  199   4.658   3.758   2.556  0.5952  0.3095 -0.0518
   14ARG    HD3  200   4.724   3.729   2.711 -0.4749  0.6209  0.6962
   14ARG     HE  201   4.601   3.545   2.516 -0.2126 -0.2219  0.9589
   14ARG   HH11  202   4.732   3.270   2.678 -0.0126  0.6383  1.0386
   14ARG   HH12  203   4.642   3.316   2.535  0.0459  0.4042 -0.1515
   14ARG   HH21  204   4.846   3.403   2.784  0.2842  0.2867  0.7237
   14ARG   HH22  205   4.780   3.556   2.828  0.2020 -0.4670 -0.2499
   15GLY      N  206   4.625   4.119   2.893  0.6230 -0.2752  0.0712
   15GLY     CA  207   4.589   4.255   2.940 -0.1873 -0.3794  0.3730
   15GLY      C  208   4.623   4.366   2.847 -1.4045 -0.4041  0.4694
   15GLY      O  209   4.663   4.343   2.727  0.0424 -0.1600 -0.2765
   15GLY      H  210   4.655   4.116   2.796  1.2664 -0.2193  0.2563
   15GLY    HA2  211   4.482   4.262   2.961 -0.3157 -0.2280 -0.2828
   15GLY    HA3  212   4.652   4.263   3.028 -0.4471 -0.7046  0.5946
   16LYS      N  213   4.629   4.491   2.898 -0.5374  0.7497  0.4246
   16LYS     CA  214   4.694   4.604   2.840  0.2498 -0.0782  0.5163
   16LYS      C  215   4.744   4.697   2.947 -1.3621  0.6478 -0.4915
   16LYS      O  216   4.689   4.706   3.056  0.0541 -0.2031 -0.1625
   16LYS     CB  217   4.602   4.682   2.743  0.5250 -0.0076  0.4458
   16LYS     CG  218   4.649   4.809   2.668 -1.2131  0.6131 -0.3703
   16LYS     CD  219   4.547   4.849   2.565 -0.7711 -0.6514 -0.8778
   16LYS     CE  220   4.598   4.963   2.470 -0.7086  0.5805 -0.6368
   16LYS     NZ  221   4.620   5.100   2.533 -0.5578  0.3389  0.2262
   16LYS      H  222   4.582   4.506   2.986 -2.2938 -0.6114 -0.1626
   16LYS     HA  223   4.779   4.574   2.779  0.4806  0.7758  0.3922
   16LYS    HB2  224   4.558   4.612   2.671 -0.5567 -0.2978  1.3327
   16LYS    HB3  225   4.520   4.696   2.813  0.2120 -1.0380  0.3222
   16LYS    HG2  226   4.687   4.880   2.742  0.8062 -0.5360 -0.1891
   16LYS    HG3  227   4.734   4.774   2.610 -0.8739 -0.2790  0.6062
   16LYS    HD2  228   4.526   4.765   2.498 -0.5746 -1.2663 -0.1866
   16LYS    HD3  229   4.454   4.878   2.615  0.2964  0.4822  0.6366
   16LYS    HE2  230   4.695   4.927   2.435 -0.5016  0.2881  0.2084
   16LYS    HE3  231   4.522   4.970   2.391 -0.7264 -1.6126 -0.9358
   16LYS    HZ1  232   4.710   5.108   2.577  0.8013 -0.2475 -2.1259
   16LYS    HZ2  233   4.609   5.164   2.456 -1.7516  0.0977  0.1421
   16LYS    HZ3  234   4.538   5.117   2.590 -1.5325 -1.9006 -0.2743
   17SER      N  235   4.859   4.768   2.925  0.6697  0.5355  0.7471
   17SER     CA  236   4.930   4.843   3.020 -0.3646 -0.2594  0.0252
   17SER      C  237   4.848   4.967   3.066 -0.4576  1.1376  0.7067
   17SER      O  238   4.789   5.031   2.979  0.7801  0.1452 -0.2392
   17SER     CB  239   5.064   4.888   2.970 -0.2342 -0.6168 -0.0892
   17SER     OG  240   5.146   4.974   3.053 -0.2746 -0.2600 -0.4568
   17SER      H  241   4.895   4.752   2.832 -2.3359 -0.9747 -0.4463
   17SER     HA  242   4.953   4.783   3.108  0.5908 -0.0238 -0.0400
   17SER    HB2  243   5.129   4.805   2.943  0.5291  0.4451 -1.8207
   17SER    HB3  244   5.041   4.938   2.876 -0.9824 -0.3689  0.2107
   17SER     HG  245   5.225   5.003   3.008  0.5684  1.3032  1.7215
   18GLY      N  246   4.843   4.984   3.197 -0.5793 -0.1585 -0.2498
   18GLY     CA  247   4.761   5.082   3.265  0.6488  0.3215 -0.2081
   18GLY      C  248   4.607   5.054   3.265 -0.1753 -0.2859 -0.3757
   18GLY      O  249   4.533   5.102   3.350  0.4323 -0.5190 -0.0748
   18GLY      H  250   4.891   4.916   3.254 -0.8006 -0.7709 -0.7754
   18GLY    HA2  251   4.795   5.092   3.368 -0.2713  0.0285  0.1466
   18GLY    HA3  252   4.769   5.171   3.203  0.1789  0.1499 -0.5242
   19GLN      N  253   4.555   4.977   3.169  0.1317 -0.2834 -0.3460
   19GLN     CA  254   4.417   4.961   3.134  0.0046  0.1706 -0.6496
   19GLN      C  255   4.364   4.818   3.163  0.0117  0.6493 -1.0032
   19GLN      O  256   4.250   4.789   3.128  0.2118  0.2825  0.2433
   19GLN     CB  257   4.402   4.992   2.984  0.4903 -0.0593  0.5205
   19GLN     CG  258   4.429   5.138   2.960 -0.9549 -0.7123  0.4425
   19GLN     CD  259   4.412   5.180   2.817 -0.1801 -0.2541 -0.0061
   19GLN    OE1  260   4.401   5.098   2.724 -0.4976  0.7799 -0.6878
   19GLN    NE2  261   4.429   5.303   2.781  0.1372 -0.8255 -0.5350
   19GLN      H  262   4.627   4.942   3.107  0.9240  1.0512 -0.2460
   19GLN     HA  263   4.361   5.028   3.198 -0.3841  0.2574 -1.0718
   19GLN    HB2  264   4.472   4.930   2.928 -0.8294  0.2093 -1.6372
   19GLN    HB3  265   4.300   4.974   2.953  0.6516  0.1945 -0.1926
   19GLN    HG2  266   4.365   5.204   3.019  0.1344  0.3025  0.5565
   19GLN    HG3  267   4.530   5.166   2.990 -0.9420  0.0433 -0.2392
   19GLN   HE21  268   4.416   5.343   2.689 -1.8308  1.5419  0.5276
   19GLN   HE22  269   4.463   5.361   2.857 -0.5103  0.5325 -1.2054
   20GLY      N  270   4.442   4.726   3.224 -0.1685  0.4861 -0.1459
   20GLY     CA  271   4.397   4.602   3.284 -0.0226  0.3534  0.3074
   20GLY      C  272   4.466   4.476   3.254 -0.9298 -0.0216  0.8125
   20GLY      O  273   4.566   4.463   3.174  0.4098 -0.2044 -0.2621
   20GLY      H  274   4.529   4.767   3.256 -0.5772  2.1290 -0.9271
   20GLY    HA2  275   4.415   4.618   3.390  2.2477  1.3567 -0.1144
   20GLY    HA3  276   4.292   4.588   3.259 -0.1349  0.3486  0.7769
   21TYR      N  277   4.432   4.373   3.324  0.2389  0.2363 -0.3618
   21TYR     CA  278   4.462   4.234   3.293 -0.8902 -0.1044 -0.3797
   21TYR      C  279   4.331   4.160   3.291  1.4166  0.3702  0.3225
   21TYR      O  280   4.243   4.185   3.378  0.1044  0.4091 -0.1022
   21TYR     CB  281   4.560   4.171   3.394 -0.5793  0.9441 -0.0624
   21TYR     CG  282   4.706   4.206   3.399 -0.1893 -0.7976 -0.0665
   21TYR    CD1  283   4.744   4.317   3.474 -0.0085  0.5035 -0.0090
   21TYR    CD2  284   4.799   4.134   3.324  0.7181  0.8517 -0.3008
   21TYR    CE1  285   4.874   4.358   3.478 -0.9893 -0.4261 -0.2038
   21TYR    CE2  286   4.935   4.170   3.329 -0.9206 -0.6405 -0.0741
   21TYR     CZ  287   4.977   4.282   3.407 -0.3035 -0.2104 -0.6133
   21TYR     OH  288   5.104   4.322   3.408  0.1556 -0.1494  0.4109
   21TYR      H  289   4.353   4.395   3.384  0.2657  1.5026 -0.7338
   21TYR     HA  290   4.515   4.233   3.198  1.8465  0.1145  0.9619
   21TYR    HB2  291   4.518   4.178   3.494  1.0063 -0.1755  0.7687
   21TYR    HB3  292   4.552   4.065   3.371 -1.6091  1.2066 -1.1141
   21TYR    HD1  293   4.671   4.368   3.535  0.7811  1.3355  0.2896
   21TYR    HD2  294   4.771   4.047   3.267 -0.2513  0.1988  1.0624
   21TYR    HE1  295   4.905   4.439   3.543 -0.0096  0.0646 -1.2083
   21TYR    HE2  296   5.006   4.103   3.282 -1.4461 -1.0426 -0.3174
   21TYR     HH  297   5.124   4.405   3.451  1.4262 -0.2868  0.1870
   22TYR      N  298   4.305   4.076   3.191 -0.7429  0.4730 -0.6944
   22TYR     CA  299   4.187   4.001   3.160  0.1119  0.4642  0.1683
   22TYR      C  300   4.209   3.856   3.128  0.1041 -0.4810  0.6193
   22TYR      O  301   4.316   3.820   3.077 -0.2612  0.5149 -0.1474
   22TYR     CB  302   4.105   4.065   3.045 -0.3345  0.4427 -0.4318
   22TYR     CG  303   4.165   4.070   2.907 -0.7648  0.4011  0.8052
   22TYR    CD1  304   4.126   3.970   2.805  0.6205 -0.2360 -0.6740
   22TYR    CD2  305   4.245   4.181   2.862  0.5576  0.7502  0.2989
   22TYR    CE1  306   4.181   3.972   2.677  0.5390  0.2691  0.2569
   22TYR    CE2  307   4.291   4.184   2.722  0.0229  0.5750 -1.3630
   22TYR     CZ  308   4.262   4.072   2.641 -0.7286 -0.1064  0.5423
   22TYR     OH  309   4.319   4.063   2.517 -0.2671 -0.0565  1.1985
   22TYR      H  310   4.388   4.054   3.138 -0.7187 -0.0443 -0.4505
   22TYR     HA  311   4.116   3.997   3.242 -0.8736 -2.7690 -0.5498
   22TYR    HB2  312   4.008   4.017   3.038 -0.2399  0.3095 -0.9435
   22TYR    HB3  313   4.077   4.166   3.075  0.4881  0.8202 -0.8706
   22TYR    HD1  314   4.061   3.889   2.836  2.0577 -1.7181 -1.2139
   22TYR    HD2  315   4.265   4.260   2.933  0.2306  0.3301  0.8790
   22TYR    HE1  316   4.166   3.902   2.596  0.3528  0.7761 -0.1555
   22TYR    HE2  317   4.360   4.263   2.695  2.0724  0.0293  1.4046
   22TYR     HH  318   4.381   4.135   2.500  0.5890 -1.1044 -0.6353
   23VAL      N  319   4.108   3.780   3.147 -0.1558  0.3802  0.9916
   23VAL     CA  320   4.093   3.648   3.087 -0.2002  0.7002 -1.1301
   23VAL      C  321   3.977   3.644   2.984  0.2964  0.3604  1.0217
   23VAL      O  322   3.880   3.721   3.001 -0.8285 -0.3116 -0.0145
   23VAL     CB  323   4.063   3.540   3.202  0.3580  0.6721 -0.0115
   23VAL    CG1  324   3.918   3.546   3.245 -0.3325  0.0445  0.4801
   23VAL    CG2  325   4.094   3.401   3.156  0.2097  0.4548 -0.3085
   23VAL      H  326   4.027   3.828   3.185 -1.8911 -0.5181 -1.1019
   23VAL     HA  327   4.193   3.628   3.049  0.9395 -0.2855  1.7703
   23VAL     HB  328   4.122   3.558   3.292  1.0608  0.4462 -0.4119
   23VAL   HG11  329   3.889   3.475   3.323 -0.2032 -1.0671 -0.4224
   23VAL   HG12  330   3.903   3.644   3.289 -0.4762 -0.1973  0.9818
   23VAL   HG13  331   3.846   3.532   3.164  0.5291 -0.2595 -0.2622
   23VAL   HG21  332   4.061   3.328   3.230 -1.6033  0.4770 -0.9982
   23VAL   HG22  333   4.025   3.375   3.075  0.5433 -1.6967 -0.0419
   23VAL   HG23  334   4.195   3.385   3.119  0.2592 -0.4430  0.1576
   24GLU      N  335   3.994   3.571   2.874  0.4483 -0.1954 -0.4300
   24GLU     CA  336   3.879   3.550   2.778 -0.4232 -0.0078 -0.0934
   24GLU      C  337   3.784   3.453   2.849  0.4803 -0.2684  0.1723
   24GLU      O  338   3.823   3.368   2.926 -0.0979 -0.5901  0.8535
   24GLU     CB  339   3.930   3.491   2.648 -0.0026 -0.0727 -0.4018
   24GLU     CG  340   3.811   3.434   2.564 -0.7884 -0.6421  0.0617
   24GLU     CD  341   3.852   3.422   2.415  0.5167 -0.4126 -0.5133
   24GLU    OE1  342   3.922   3.512   2.365 -0.0842  0.2874 -0.1656
   24GLU    OE2  343   3.815   3.319   2.362 -0.5879  0.1882  0.2619
   24GLU      H  344   4.079   3.518   2.860  0.3082 -0.8899  0.9891
   24GLU     HA  345   3.830   3.642   2.746  0.9089  0.5031 -0.8248
   24GLU    HB2  346   3.973   3.579   2.601  0.3909 -0.3960 -0.6679
   24GLU    HB3  347   4.003   3.415   2.676  0.1840  0.4085  0.4941
   24GLU    HG2  348   3.781   3.338   2.606 -0.5547 -0.4564  0.6811
   24GLU    HG3  349   3.735   3.510   2.579  0.7347  0.6641  2.3054
   25MET      N  350   3.650   3.468   2.833 -0.4516  0.0806 -0.6297
   25MET     CA  351   3.545   3.387   2.894 -0.7152  0.0061 -0.8634
   25MET      C  352   3.430   3.361   2.801  0.7601  0.4426  0.1741
   25MET      O  353   3.421   3.416   2.689 -0.3992 -0.4748  0.2367
   25MET     CB  354   3.511   3.447   3.036  0.1849  0.2566  0.6268
   25MET     CG  355   3.449   3.341   3.123 -0.2314 -0.9626 -1.5844
   25MET     SD  356   3.400   3.417   3.290  0.1071  0.0677 -0.1145
   25MET     CE  357   3.541   3.501   3.367 -0.1683  0.9544  0.1065
   25MET      H  358   3.619   3.547   2.779 -1.1882  0.5364  0.4032
   25MET     HA  359   3.601   3.296   2.914 -1.0003  0.1642  0.9109
   25MET    HB2  360   3.594   3.488   3.093  1.1330 -0.2430 -0.3352
   25MET    HB3  361   3.449   3.536   3.032 -0.3763 -0.0414  1.8136
   25MET    HG2  362   3.354   3.299   3.091 -1.1818  0.6821 -1.1230
   25MET    HG3  363   3.524   3.267   3.151  1.1059  0.8150  0.0914
   25MET    HE1  364   3.556   3.600   3.323 -0.5637  0.8375 -0.3095
   25MET    HE2  365   3.508   3.524   3.469 -0.2464 -1.4145  0.7385
   25MET    HE3  366   3.637   3.450   3.360 -0.5469  0.3373 -1.2703
   26THR      N  367   3.331   3.270   2.839  0.6820 -0.0560  0.2784
   26THR     CA  368   3.214   3.244   2.753 -0.2336  0.3909  0.0897
   26THR      C  369   3.086   3.238   2.838  0.0299  0.4949 -0.2555
   26THR      O  370   3.092   3.182   2.950 -0.3259 -0.5346 -0.0736
   26THR     CB  371   3.234   3.121   2.662  0.2257  1.2937 -0.3678
   26THR    OG1  372   3.247   3.002   2.748 -0.2188 -0.2631  0.9633
   26THR    CG2  373   3.341   3.127   2.558 -0.7274 -0.4518 -0.2772
   26THR      H  374   3.321   3.235   2.933 -2.0867  1.1480  0.6419
   26THR     HA  375   3.201   3.333   2.691  0.5032  0.3369 -0.1543
   26THR     HB  376   3.137   3.104   2.616 -0.2493 -0.6971  1.0654
   26THR    HG1  377   3.316   3.012   2.814  0.7903  0.3134 -0.0983
   26THR   HG21  378   3.331   3.219   2.501  0.7359  0.2715  0.5320
   26THR   HG22  379   3.438   3.136   2.605 -0.4172  0.9820 -1.0607
   26THR   HG23  380   3.327   3.042   2.492  0.2138 -0.6792 -0.2076
   27VAL      N  381   2.974   3.297   2.798  0.1218 -0.4501 -0.4599
   27VAL     CA  382   2.846   3.299   2.873 -0.4301 -0.4593 -0.3087
   27VAL      C  383   2.730   3.258   2.782 -0.0128 -0.3650 -0.2686
   27VAL      O  384   2.731   3.261   2.659  0.3477  0.0141  0.1552
   27VAL     CB  385   2.829   3.433   2.943  0.5356  0.0678  0.1423
   27VAL    CG1  386   2.816   3.550   2.852  0.5478  0.0749  0.8701
   27VAL    CG2  387   2.710   3.440   3.038  0.4892  0.6591 -1.1358
   27VAL      H  388   2.968   3.342   2.708 -0.6930 -0.2562 -0.3299
   27VAL     HA  389   2.857   3.227   2.954 -0.2783  0.3504  0.4106
   27VAL     HB  390   2.915   3.443   3.009  0.1682  0.4943  0.5816
   27VAL   HG11  391   2.902   3.547   2.785  0.8701 -0.8806  1.2808
   27VAL   HG12  392   2.721   3.541   2.799  1.0292  0.5706 -0.1370
   27VAL   HG13  393   2.825   3.649   2.895  1.6168  0.8180 -0.8618
   27VAL   HG21  394   2.614   3.429   2.988  0.4643 -0.4725 -0.9116
   27VAL   HG22  395   2.725   3.354   3.104  0.5216 -0.4596 -2.4905
   27VAL   HG23  396   2.706   3.529   3.100  0.7172 -0.5152  0.7091
   28GLY      N  397   2.622   3.211   2.843  0.1713  0.0418 -0.1401
   28GLY     CA  398   2.498   3.159   2.777 -0.4911 -1.1775 -1.1337
   28GLY      C  399   2.504   3.039   2.690  0.3990  0.7046  0.5660
   28GLY      O  400   2.602   2.961   2.681  0.0815 -0.0005 -0.2444
   28GLY      H  401   2.625   3.209   2.944  0.6711 -0.8048 -0.1558
   28GLY    HA2  402   2.418   3.138   2.848 -0.3366  0.3005 -0.4522
   28GLY    HA3  403   2.461   3.239   2.713  0.3678  0.0346 -0.2082
   29SER      N  404   2.392   3.014   2.624 -0.2858  0.7466  0.7799
   29SER     CA  405   2.360   2.890   2.557 -0.0484 -0.0513 -0.1006
   29SER      C  406   2.271   2.929   2.431 -0.6492  0.1680 -0.1756
   29SER      O  407   2.152   2.960   2.445 -0.6493 -0.3359  0.4315
   29SER     CB  408   2.284   2.793   2.645  0.0665  0.6993  0.4005
   29SER     OG  409   2.369   2.751   2.754  0.5566  0.0279  0.0600
   29SER      H  410   2.310   3.072   2.638 -0.4265  0.6152  0.5040
   29SER     HA  411   2.450   2.843   2.519 -0.1418 -0.5403  0.2643
   29SER    HB2  412   2.200   2.847   2.688 -0.4988 -0.9884  1.5983
   29SER    HB3  413   2.264   2.719   2.568  0.8529  1.0561 -0.1705
   29SER     HG  414   2.356   2.810   2.829  0.3570  0.1841 -0.0943
   30PRO      N  415   2.326   2.924   2.306  0.6039  0.2264 -0.6302
   30PRO     CA  416   2.462   2.887   2.277 -0.0992  0.0617 -0.2579
   30PRO      C  417   2.563   2.990   2.331  0.0582 -0.1845  0.5013
   30PRO      O  418   2.522   3.101   2.368  0.2100 -0.2558  0.3101
   30PRO     CB  419   2.463   2.874   2.121 -0.7154  0.4155 -0.3462
   30PRO     CG  420   2.321   2.870   2.077  1.7116 -0.4654 -0.1770
   30PRO     CD  421   2.257   2.962   2.184  0.4090 -0.1045  0.1813
   30PRO     HA  422   2.488   2.788   2.316  0.1572  0.5421  0.8734
   30PRO    HB2  423   2.509   2.969   2.093  0.4154 -0.1964 -0.6604
   30PRO    HB3  424   2.526   2.791   2.090 -0.7783  0.1450  0.2130
   30PRO    HG2  425   2.307   2.905   1.974  1.5875 -0.7162 -0.2478
   30PRO    HG3  426   2.272   2.773   2.084  0.3243  0.2268  0.5052
   30PRO    HD2  427   2.148   2.956   2.190  0.3155  1.3342  0.8007
   30PRO    HD3  428   2.281   3.064   2.155  0.7884 -0.6319 -1.5925
   31PRO      N  429   2.694   2.958   2.346 -0.1583  0.2666  0.1385
   31PRO     CA  430   2.795   3.039   2.411  0.5191 -0.5486  0.1513
   31PRO      C  431   2.836   3.166   2.330 -0.3139  0.0634 -0.0543
   31PRO      O  432   2.883   3.157   2.221  0.4189  0.5729  0.3515
   31PRO     CB  433   2.916   2.954   2.436  0.1806  0.1796 -0.0105
   31PRO     CG  434   2.903   2.842   2.341  0.2223  0.0893  0.4896
   31PRO     CD  435   2.747   2.827   2.322  0.0886 -0.3111  0.3632
   31PRO     HA  436   2.763   3.068   2.511 -1.7102 -2.0350 -0.0068
   31PRO    HB2  437   3.009   3.010   2.423  0.2033  0.1292 -0.0706
   31PRO    HB3  438   2.923   2.928   2.542  0.5945  0.2187 -0.0222
   31PRO    HG2  439   2.945   2.876   2.247  0.0282 -0.1665  0.3085
   31PRO    HG3  440   2.943   2.746   2.377 -2.8191 -1.6726 -0.1498
   31PRO    HD2  441   2.735   2.797   2.218  1.3409 -0.2479  0.1696
   31PRO    HD3  442   2.707   2.749   2.387  0.1734 -1.1008 -0.4872
   32GLN      N  443   2.828   3.283   2.397 -0.7444  0.3291 -0.3001
   32GLN     CA  444   2.887   3.416   2.360  0.0633 -0.4806 -0.2973
   32GLN      C  445   3.024   3.425   2.436 -0.0538 -0.1004  0.9819
   32GLN      O  446   3.033   3.422   2.554  0.1278 -0.8646  0.0683
   32GLN     CB  447   2.802   3.534   2.414  0.9374  0.4741  0.2672
   32GLN     CG  448   2.667   3.545   2.328  1.2469 -0.0171 -0.2049
   32GLN     CD  449   2.559   3.608   2.410 -0.5716 -0.7194  0.1905
   32GLN    OE1  450   2.592   3.721   2.457  0.8187  0.5364  0.3368
   32GLN    NE2  451   2.446   3.561   2.439  0.6195  1.2912 -0.1567
   32GLN      H  452   2.801   3.269   2.493  3.0138 -1.0888  0.9160
   32GLN     HA  453   2.891   3.428   2.252 -1.4609  0.5860 -0.3042
   32GLN    HB2  454   2.774   3.517   2.518  1.9481  0.6784  0.5928
   32GLN    HB3  455   2.853   3.630   2.408  0.6289  0.6238 -0.0162
   32GLN    HG2  456   2.675   3.589   2.229 -0.5504  0.8249 -0.0606
   32GLN    HG3  457   2.636   3.440   2.317  0.8863  0.0170  0.4090
   32GLN   HE21  458   2.384   3.609   2.503  0.0942  0.7532 -0.2385
   32GLN   HE22  459   2.418   3.475   2.393  0.0697  1.9873 -1.2074
   33THR      N  460   3.128   3.465   2.354  0.3033 -0.0495 -0.3414
   33THR     CA  461   3.257   3.507   2.404 -0.5400  0.0748  0.0322
   33THR      C  462   3.269   3.650   2.446 -0.3843  0.8574 -0.5164
   33THR      O  463   3.224   3.744   2.383  0.6481  0.1150  0.2823
   33THR     CB  464   3.367   3.488   2.290  0.2407  0.3468 -0.0505
   33THR    OG1  465   3.381   3.352   2.269  0.1921 -0.1387 -0.8180
   33THR    CG2  466   3.508   3.524   2.334  0.3998  0.6396 -0.2631
   33THR      H  467   3.112   3.457   2.254  0.1623 -0.9520 -0.2614
   33THR     HA  468   3.289   3.446   2.488  0.0753 -0.9943 -0.9196
   33THR     HB  469   3.344   3.532   2.193 -1.1124 -0.4943 -0.1631
   33THR    HG1  470   3.294   3.319   2.246 -0.9155  1.5131  0.5370
   33THR   HG21  471   3.577   3.505   2.252  0.7558 -0.9128  0.3271
   33THR   HG22  472   3.505   3.629   2.366 -0.6602  0.3319  0.7957
   33THR   HG23  473   3.535   3.454   2.413 -0.2952  0.9227  0.2480
   34LEU      N  474   3.329   3.667   2.565  0.7873 -0.5687  0.7113
   34LEU     CA  475   3.350   3.794   2.629 -0.3622  0.1926 -0.0678
   34LEU      C  476   3.490   3.801   2.690  0.5456  0.4851  0.6480
   34LEU      O  477   3.540   3.701   2.738  0.0969 -0.3611  0.2060
   34LEU     CB  478   3.243   3.822   2.736 -0.2296  0.4950 -0.1364
   34LEU     CG  479   3.106   3.861   2.672 -0.3321  0.0424 -0.4347
   34LEU    CD1  480   3.004   3.880   2.783  0.0068  0.0240 -0.2957
   34LEU    CD2  481   3.110   4.002   2.596  0.2485 -0.0695 -0.0112
   34LEU      H  482   3.379   3.589   2.604  0.4945 -1.1320  0.0076
   34LEU     HA  483   3.344   3.873   2.554 -0.5666 -0.1285 -0.3972
   34LEU    HB2  484   3.225   3.728   2.788  0.5697  0.9230  1.0151
   34LEU    HB3  485   3.266   3.907   2.801 -2.6531  1.4591 -0.3175
   34LEU     HG  486   3.061   3.778   2.616 -0.9685 -0.0416  0.1687
   34LEU   HD11  487   2.983   3.798   2.851 -1.2626  1.2846  0.9739
   34LEU   HD12  488   3.029   3.967   2.844  0.0536 -0.1814 -0.0197
   34LEU   HD13  489   2.904   3.886   2.739  0.2033  0.2276 -0.7263
   34LEU   HD21  490   3.105   4.086   2.664 -0.0652 -0.4595  0.4668
   34LEU   HD22  491   3.199   4.012   2.534  0.4943 -0.5752  0.2503
   34LEU   HD23  492   3.020   4.019   2.537 -0.1135  0.4941  0.6810
   35ASN      N  493   3.559   3.910   2.670 -0.8978 -0.2693 -0.6833
   35ASN     CA  494   3.682   3.939   2.747  0.6802 -0.4033 -0.6021
   35ASN      C  495   3.645   4.009   2.890 -0.3961  0.0816  0.4142
   35ASN      O  496   3.567   4.103   2.901 -0.5932  0.1809  0.4782
   35ASN     CB  497   3.784   4.021   2.673 -0.0526 -0.4498 -0.7142
   35ASN     CG  498   3.862   3.960   2.562  0.9705  1.1426 -0.6384
   35ASN    OD1  499   3.893   3.842   2.561  0.8944 -0.1353  0.3870
   35ASN    ND2  500   3.897   4.030   2.464 -0.6645 -0.7150  0.7881
   35ASN      H  501   3.514   3.991   2.630 -0.5982  0.0257 -0.4293
   35ASN     HA  502   3.728   3.844   2.771  1.1246 -0.5028 -1.7299
   35ASN    HB2  503   3.746   4.110   2.622 -0.2004 -1.1559 -1.9039
   35ASN    HB3  504   3.865   4.042   2.742  0.3942 -0.1092 -1.3245
   35ASN   HD21  505   3.945   3.990   2.384 -1.2152  0.7566 -0.3724
   35ASN   HD22  506   3.876   4.128   2.469  0.8276 -0.2513 -0.4530
   36ILE      N  507   3.703   3.956   3.000 -0.4421 -0.3897 -0.1662
   36ILE     CA  508   3.666   3.996   3.141 -0.0563 -0.0286  0.5791
   36ILE      C  509   3.795   4.027   3.227 -1.2710  0.3953  0.5999
   36ILE      O  510   3.878   3.933   3.251 -0.7443 -0.2000  0.6545
   36ILE     CB  511   3.589   3.878   3.206 -0.5894  0.4400 -0.1564
   36ILE    CG1  512   3.465   3.823   3.140  0.2824 -0.2059  1.0904
   36ILE    CG2  513   3.558   3.914   3.355 -0.1535 -0.3602  0.0137
   36ILE    CD1  514   3.348   3.916   3.122  0.3871 -0.4136  0.7965
   36ILE      H  515   3.761   3.874   2.986 -1.2705 -0.9108 -0.7226
   36ILE     HA  516   3.600   4.083   3.142  1.4835  1.3003 -0.7250
   36ILE     HB  517   3.659   3.794   3.212  0.3219  1.1295 -0.6156
   36ILE   HG12  518   3.489   3.784   3.041  0.1988  0.4258  0.8104
   36ILE   HG13  519   3.428   3.730   3.182  0.5795 -1.3249 -0.8571
   36ILE   HG21  520   3.647   3.955   3.404  0.3790 -0.1757 -1.0570
   36ILE   HG22  521   3.484   3.994   3.352  0.0875 -0.1256  0.2301
   36ILE   HG23  522   3.519   3.826   3.406 -0.2919  0.5897  1.7176
   36ILE   HD11  523   3.324   3.954   3.221 -0.3005  0.2312  0.4026
   36ILE   HD12  524   3.364   4.000   3.055 -0.5295 -1.3851 -0.7810
   36ILE   HD13  525   3.263   3.858   3.085 -0.0767  0.2082  0.8582
   37LEU      N  526   3.801   4.150   3.285 -0.0785  0.1301 -0.3818
   37LEU     CA  527   3.907   4.214   3.369  0.4395  0.3785  0.7252
   37LEU      C  528   3.912   4.155   3.509  0.2384 -0.3638 -0.0917
   37LEU      O  529   3.804   4.123   3.566 -0.5997 -0.2720 -0.0243
   37LEU     CB  530   3.898   4.369   3.362 -0.0474 -0.2608 -0.4608
   37LEU     CG  531   3.994   4.439   3.455 -0.2317 -0.5463 -0.1920
   37LEU    CD1  532   4.045   4.572   3.399  0.2212  0.1656 -0.7068
   37LEU    CD2  533   3.930   4.470   3.587 -0.5021  0.6021  0.0896
   37LEU      H  534   3.717   4.205   3.294 -0.1533 -0.1567  1.4808
   37LEU     HA  535   4.005   4.192   3.326  0.7321  0.6635  1.2235
   37LEU    HB2  536   3.922   4.396   3.259  0.9424 -1.0851 -0.4700
   37LEU    HB3  537   3.798   4.411   3.375  0.6589  1.2271  0.8837
   37LEU     HG  538   4.080   4.378   3.483 -0.6242 -0.6300  0.9412
   37LEU   HD11  539   4.086   4.551   3.301 -0.1150  0.6758 -0.9671
   37LEU   HD12  540   3.959   4.638   3.396  0.6228  0.8280  0.5789
   37LEU   HD13  541   4.127   4.618   3.456  1.0750  0.5250 -2.1370
   37LEU   HD21  542   3.992   4.509   3.668 -1.1624 -0.2722  1.0826
   37LEU   HD22  543   3.838   4.526   3.568 -1.2212 -0.5227  0.0489
   37LEU   HD23  544   3.897   4.377   3.633 -1.1857  0.3847 -0.7862
   38VAL      N  545   4.031   4.123   3.563 -0.1293 -0.1818  0.2489
   38VAL     CA  546   4.053   4.036   3.680 -0.0031 -0.4624  0.0707
   38VAL      C  547   4.076   4.130   3.800 -0.4140 -0.7373 -0.2935
   38VAL      O  548   4.180   4.195   3.804 -0.3481  0.4666 -0.1231
   38VAL     CB  549   4.171   3.942   3.654 -0.1251  1.0694 -0.7664
   38VAL    CG1  550   4.213   3.857   3.779 -0.7268 -0.6270  0.8239
   38VAL    CG2  551   4.132   3.837   3.549  0.4974  0.1194 -0.6147
   38VAL      H  552   4.114   4.162   3.520 -0.0709  0.1393  0.6339
   38VAL     HA  553   3.966   3.973   3.697 -0.5263  0.5437  1.4561
   38VAL     HB  554   4.256   3.996   3.611  0.1242  0.4132 -1.1102
   38VAL   HG11  555   4.132   3.791   3.809 -1.1252 -0.7524 -0.4084
   38VAL   HG12  556   4.302   3.796   3.764 -0.5556 -0.1142 -0.5217
   38VAL   HG13  557   4.239   3.927   3.858 -1.5894  0.2255  0.3889
   38VAL   HG21  558   4.043   3.784   3.584  0.0153  1.0900 -0.2933
   38VAL   HG22  559   4.104   3.899   3.464 -0.4727  0.2822 -0.2127
   38VAL   HG23  560   4.212   3.769   3.523  0.1544 -0.2566 -0.7124
   39ASP      N  561   3.985   4.131   3.891  0.6928 -1.2868 -0.4270
   39ASP     CA  562   3.982   4.229   4.006 -0.4800  0.1710 -0.3950
   39ASP      C  563   3.969   4.161   4.146  0.6355  0.3583 -0.0225
   39ASP      O  564   3.863   4.106   4.178  0.5205 -0.4490  0.2938
   39ASP     CB  565   3.871   4.340   3.976 -0.3570  0.9431 -0.6613
   39ASP     CG  566   3.886   4.449   4.083  0.4934 -0.0042 -0.4610
   39ASP    OD1  567   3.785   4.522   4.102 -0.3640  0.2120 -0.3841
   39ASP    OD2  568   3.986   4.460   4.158 -0.2056  0.1020  0.1097
   39ASP      H  569   3.897   4.081   3.881 -0.3338  0.1498  0.5516
   39ASP     HA  570   4.076   4.283   4.013 -0.4768  0.1147  0.0530
   39ASP    HB2  571   3.879   4.379   3.875 -0.7691 -0.8707 -1.4671
   39ASP    HB3  572   3.773   4.293   3.985 -0.2635  0.9243  1.2741
   40THR      N  573   4.074   4.159   4.226  0.2440 -0.9144  0.4805
   40THR     CA  574   4.068   4.110   4.362 -0.5853  0.5931 -0.0859
   40THR      C  575   4.018   4.211   4.461  0.3229  1.0431  0.1011
   40THR      O  576   4.018   4.179   4.579 -0.1467 -0.0235 -0.4222
   40THR     CB  577   4.192   4.046   4.415 -0.3925 -0.1791 -0.7197
   40THR    OG1  578   4.288   4.140   4.465 -0.1482 -0.0680 -0.2568
   40THR    CG2  579   4.251   3.964   4.305 -0.1630  0.7868  0.0024
   40THR      H  580   4.159   4.207   4.201  0.4668 -0.9818  1.0871
   40THR     HA  581   3.986   4.039   4.377  0.3639 -0.4831  0.3309
   40THR     HB  582   4.165   3.976   4.495  0.8157  0.3397  0.2029
   40THR    HG1  583   4.282   4.153   4.560  2.1065  0.8194 -0.0973
   40THR   HG21  584   4.335   3.907   4.346 -0.3545 -0.0045 -0.6498
   40THR   HG22  585   4.178   3.894   4.265  0.0887 -0.6296  1.7431
   40THR   HG23  586   4.301   4.025   4.230  1.4232 -1.0257 -0.5916
   41GLY      N  587   3.993   4.331   4.422 -0.0767 -0.1731  0.8663
   41GLY     CA  588   3.949   4.443   4.501  0.9375 -0.6200  0.2560
   41GLY      C  589   3.796   4.455   4.506  0.1991 -0.6238 -0.4321
   41GLY      O  590   3.745   4.538   4.583  0.2550  0.4188  0.0214
   41GLY      H  591   4.013   4.345   4.324 -0.2108 -1.4965  0.6046
   41GLY    HA2  592   3.987   4.457   4.602 -0.6578  0.1952  0.8002
   41GLY    HA3  593   3.988   4.533   4.453  0.2361  0.0770  0.9335
   42SER      N  594   3.712   4.384   4.424 -0.6735  0.1180 -0.1591
   42SER     CA  595   3.574   4.377   4.415  0.7983  1.2551 -0.2819
   42SER      C  596   3.525   4.229   4.412  0.6745  0.6659 -0.2210
   42SER      O  597   3.609   4.134   4.420  0.4644  0.5157  0.4611
   42SER     CB  598   3.521   4.455   4.297  0.3506 -0.4797 -0.4640
   42SER     OG  599   3.560   4.402   4.173 -0.4368 -0.6559 -0.1658
   42SER      H  600   3.760   4.322   4.360  1.2941  1.7795 -0.5320
   42SER     HA  601   3.519   4.426   4.496 -1.9104 -1.1721 -0.3445
   42SER    HB2  602   3.412   4.461   4.295  0.2464 -1.4238  0.4959
   42SER    HB3  603   3.559   4.557   4.301 -0.2105 -0.2325 -1.0210
   42SER     HG  604   3.641   4.450   4.151 -0.1525 -0.5615  0.9350
   43SER      N  605   3.390   4.207   4.413  0.3633  0.1745  1.0370
   43SER     CA  606   3.322   4.075   4.423 -0.1847 -0.4681  0.3262
   43SER      C  607   3.196   4.054   4.354  0.7960  0.3342  0.4701
   43SER      O  608   3.146   3.943   4.356 -0.0074 -0.2445 -0.7546
   43SER     CB  609   3.324   4.036   4.574 -0.2823  0.3378  0.3470
   43SER     OG  610   3.249   4.110   4.665 -0.1236  0.3567  0.6748
   43SER      H  611   3.328   4.285   4.424 -0.3941  0.2217 -1.8512
   43SER     HA  612   3.389   4.002   4.377  0.0932 -0.0474  0.0511
   43SER    HB2  613   3.304   3.929   4.579 -0.2147  0.1353 -1.8644
   43SER    HB3  614   3.427   4.047   4.606 -0.6804 -0.2294  2.0306
   43SER     HG  615   3.271   4.081   4.754 -0.2279  0.0755  0.6115
   44ASN      N  616   3.130   4.149   4.283  0.1310 -0.8126  0.3623
   44ASN     CA  617   3.040   4.124   4.169  0.0975  0.1556 -0.7590
   44ASN      C  618   3.112   4.070   4.046 -0.2298 -0.0302 -0.2679
   44ASN      O  619   3.210   4.135   4.003  0.1266 -0.2172 -0.3654
   44ASN     CB  620   2.970   4.254   4.132 -0.0549  0.6829  0.4339
   44ASN     CG  621   2.874   4.291   4.238  0.1050 -0.9955  0.6124
   44ASN    OD1  622   2.919   4.365   4.325  0.1744 -0.2572  0.2842
   44ASN    ND2  623   2.752   4.259   4.222  1.0980  0.3322 -0.1146
   44ASN      H  624   3.173   4.240   4.288 -0.0090 -0.7490  0.4080
   44ASN     HA  625   2.971   4.051   4.211  0.8449  0.1548  0.5956
   44ASN    HB2  626   3.037   4.333   4.099 -0.3793  0.5469 -0.6109
   44ASN    HB3  627   2.910   4.230   4.044  1.7413  0.1089 -0.7285
   44ASN   HD21  628   2.676   4.301   4.274  0.7347 -0.4201 -0.0116
   44ASN   HD22  629   2.724   4.185   4.159  0.6385  0.3740  0.0308
   45PHE      N  630   3.064   3.973   3.974 -0.1824 -0.8145 -0.6479
   45PHE     CA  631   3.089   3.955   3.836  0.8569  0.0667  0.2569
   45PHE      C  632   2.992   4.050   3.754 -0.5380  0.0323 -1.0344
   45PHE      O  633   2.870   4.041   3.776 -0.1960 -0.7385  0.0305
   45PHE     CB  634   3.059   3.813   3.796 -0.0398 -0.2137 -0.3324
   45PHE     CG  635   3.062   3.774   3.649  0.7537  0.8964 -1.1271
   45PHE    CD1  636   2.945   3.727   3.590 -0.0902  0.5040  0.4838
   45PHE    CD2  637   3.173   3.791   3.572 -0.1987 -0.6700  1.0107
   45PHE    CE1  638   2.949   3.678   3.460  0.3334  0.5161 -0.2311
   45PHE    CE2  639   3.170   3.749   3.437  0.0755 -0.5758 -0.4967
   45PHE     CZ  640   3.061   3.687   3.382 -0.6298  0.6354  0.1827
   45PHE      H  641   2.989   3.918   4.013 -0.2999 -1.6592 -1.9610
   45PHE     HA  642   3.195   3.970   3.815  1.0101 -1.1453  0.0245
   45PHE    HB2  643   3.119   3.752   3.864 -1.5794 -0.3134  1.0459
   45PHE    HB3  644   2.961   3.795   3.840  0.0276 -0.6470 -0.3512
   45PHE    HD1  645   2.872   3.680   3.655 -0.6378 -0.5391 -0.7955
   45PHE    HD2  646   3.263   3.835   3.611  0.7680 -1.9757  0.3995
   45PHE    HE1  647   2.858   3.637   3.420  0.8393 -0.3044 -0.5996
   45PHE    HE2  648   3.252   3.771   3.369  1.3339 -0.3546  0.9761
   45PHE     HZ  649   3.063   3.645   3.282  0.7497  0.7503  0.1264
   46ALA      N  650   3.050   4.143   3.678  0.0995 -0.0776  0.0012
   46ALA     CA  651   2.971   4.250   3.616 -0.7784  0.4927  0.0839
   46ALA      C  652   3.012   4.270   3.475  0.9011  0.5316  0.3333
   46ALA      O  653   3.125   4.261   3.443 -0.7667 -0.1139  0.0525
   46ALA     CB  654   2.974   4.377   3.710 -0.2887  0.4328 -0.0471
   46ALA      H  655   3.149   4.142   3.658  0.4191 -0.4062  1.3776
   46ALA     HA  656   2.869   4.210   3.612 -0.5000 -0.5292  1.5552
   46ALA    HB1  657   3.073   4.423   3.704  0.4334 -1.0084 -0.0601
   46ALA    HB2  658   2.900   4.441   3.662 -0.4186 -0.2802 -0.8364
   46ALA    HB3  659   2.949   4.354   3.813  0.2190  0.9050  0.1942
   47VAL      N  660   2.911   4.288   3.388 -0.4765 -0.5711 -1.1036
   47VAL     CA  661   2.947   4.286   3.240  0.5636  0.2620 -0.0938
   47VAL      C  662   2.855   4.386   3.175  0.7284  0.4175  0.0713
   47VAL      O  663   2.735   4.394   3.215 -0.0215  0.3314  0.1474
   47VAL     CB  664   2.933   4.147   3.164 -0.3768  0.5704 -0.0114
   47VAL    CG1  665   3.015   4.039   3.235  0.3312 -0.3322 -0.5793
   47VAL    CG2  666   2.787   4.102   3.151  0.0069  0.5987  0.5837
   47VAL      H  667   2.821   4.317   3.424 -0.2362  0.4616 -1.2842
   47VAL     HA  668   3.044   4.333   3.221 -0.1833  1.5809 -1.0575
   47VAL     HB  669   2.984   4.154   3.068  0.7149 -0.5871  0.4343
   47VAL   HG11  670   3.010   3.945   3.181  0.2361 -0.4312 -0.4007
   47VAL   HG12  671   3.118   4.071   3.254 -0.3930  1.4860  1.0060
   47VAL   HG13  672   2.958   4.021   3.327 -0.1255 -1.8274 -1.1040
   47VAL   HG21  673   2.726   4.176   3.100 -0.1199  0.5285  0.6313
   47VAL   HG22  674   2.775   4.002   3.109  1.0740  0.0870  1.3865
   47VAL   HG23  675   2.752   4.096   3.255 -0.5500 -0.2071  0.3668
   48GLY      N  676   2.898   4.465   3.075 -0.3672 -0.0672 -0.6636
   48GLY     CA  677   2.821   4.547   2.996  0.7772 -0.0811  0.9474
   48GLY      C  678   2.714   4.463   2.913 -0.8799  0.2076 -0.3333
   48GLY      O  679   2.758   4.370   2.846  0.0489 -0.2334  0.1778
   48GLY      H  680   2.997   4.454   3.055 -0.0996 -0.9906  0.8387
   48GLY    HA2  681   2.761   4.622   3.049 -1.1442  0.5565 -1.7066
   48GLY    HA3  682   2.889   4.593   2.925  0.4257 -0.9495 -0.0027
   49ALA      N  683   2.586   4.494   2.925 -0.6779  0.2073 -0.0154
   49ALA     CA  684   2.475   4.437   2.846  0.2866  0.0238  0.2539
   49ALA      C  685   2.392   4.532   2.760 -0.2982 -0.6840  0.4934
   49ALA      O  686   2.273   4.520   2.754  0.9405 -0.3956 -0.6498
   49ALA     CB  687   2.383   4.352   2.935  1.0796  0.6840  0.2015
   49ALA      H  688   2.568   4.571   2.988 -0.5143  0.3604 -0.1545
   49ALA     HA  689   2.523   4.367   2.778 -0.5832 -0.1024 -0.2652
   49ALA    HB1  690   2.437   4.263   2.967 -0.8583 -0.0485  1.8930
   49ALA    HB2  691   2.343   4.396   3.026  0.2475  0.0785  0.1536
   49ALA    HB3  692   2.301   4.319   2.871  0.1272  0.5361  1.4231
   50ALA      N  693   2.448   4.636   2.703 -0.2849 -0.5364  0.8254
   50ALA     CA  694   2.375   4.721   2.607  0.1379  0.1684  0.8413
   50ALA      C  695   2.472   4.773   2.496 -0.8118  0.8815 -0.3910
   50ALA      O  696   2.597   4.774   2.526  0.3926 -0.0990  0.0547
   50ALA     CB  697   2.301   4.836   2.661 -0.7520  0.4206  0.6100
   50ALA      H  698   2.543   4.661   2.727  0.0090  0.1282 -0.7661
   50ALA     HA  699   2.306   4.659   2.550  1.4428 -0.7165  0.0959
   50ALA    HB1  700   2.259   4.894   2.579 -0.0122  1.1907  0.7427
   50ALA    HB2  701   2.220   4.794   2.720 -0.8872 -0.0532  0.1010
   50ALA    HB3  702   2.371   4.885   2.728 -0.1831  0.2488  0.1633
   51PRO      N  703   2.433   4.824   2.378 -0.2444 -0.0276  0.0112
   51PRO     CA  704   2.533   4.885   2.287  0.8612  0.1114  0.1263
   51PRO      C  705   2.609   5.007   2.341 -0.1099  0.3342  0.3261
   51PRO      O  706   2.570   5.080   2.432  0.5586  0.1458  0.9460
   51PRO     CB  707   2.452   4.927   2.169  1.6217  0.8318  0.2018
   51PRO     CG  708   2.321   4.854   2.174  0.3836 -0.3012 -0.6125
   51PRO     CD  709   2.301   4.843   2.324  0.1753 -0.0751 -0.3302
   51PRO     HA  710   2.611   4.811   2.268  0.8313 -0.0926  0.7495
   51PRO    HB2  711   2.421   5.032   2.163 -0.7393  0.2166 -1.0797
   51PRO    HB3  712   2.513   4.891   2.086  0.5616 -0.3575 -0.1142
   51PRO    HG2  713   2.239   4.907   2.127 -0.9137 -1.2449  0.4548
   51PRO    HG3  714   2.329   4.750   2.140 -0.5322 -0.5864 -0.0167
   51PRO    HD2  715   2.248   4.926   2.372  1.2014 -0.0245  0.8248
   51PRO    HD3  716   2.243   4.758   2.359  0.0086  0.8023  1.8628
   52HIS      N  717   2.728   5.030   2.279  0.2144  0.4770  0.1598
   52HIS     CA  718   2.819   5.130   2.328 -0.1585 -0.3548  0.4272
   52HIS      C  719   2.919   5.142   2.211 -0.9186  0.4151  0.6396
   52HIS      O  720   2.948   5.038   2.145  0.4879  0.7347 -0.1516
   52HIS     CB  721   2.893   5.079   2.450 -0.5919  0.2603 -0.0291
   52HIS     CG  722   2.971   5.169   2.527 -0.6280 -0.3403 -0.1599
   52HIS    ND1  723   3.093   5.234   2.488 -0.2466  0.1184  0.8217
   52HIS    CD2  724   2.955   5.198   2.662  1.1359 -0.0520  1.1821
   52HIS    CE1  725   3.145   5.296   2.592  0.5029 -0.5263 -0.2816
   52HIS    NE2  726   3.062   5.278   2.700  0.9679 -0.2299  0.0883
   52HIS      H  727   2.756   4.970   2.203  0.1403  0.8289 -0.1515
   52HIS     HA  728   2.776   5.226   2.355  1.0011  0.1904  0.4703
   52HIS    HB2  729   2.814   5.031   2.506 -0.6207 -0.1443 -0.4041
   52HIS    HB3  730   2.957   4.995   2.421 -1.0232 -0.2217  0.3910
   52HIS    HD2  731   2.873   5.158   2.720 -1.4425 -0.2964 -2.0348
   52HIS    HE1  732   3.228   5.366   2.594  0.2768 -0.2106  1.4442
   52HIS    HE2  733   3.058   5.332   2.785 -2.7642 -0.0056  0.1196
   53PRO      N  734   2.979   5.258   2.184 -0.0038 -0.8080 -0.6596
   53PRO     CA  735   3.082   5.266   2.086 -0.3978  0.3195  0.1236
   53PRO      C  736   3.211   5.182   2.104  0.8304 -0.6631 -0.3855
   53PRO      O  737   3.275   5.137   2.008  0.9678 -0.7931 -0.4065
   53PRO     CB  738   3.115   5.421   2.075 -0.5786 -0.5336  1.0479
   53PRO     CG  739   3.076   5.474   2.207 -0.7898  0.0640  0.5112
   53PRO     CD  740   2.947   5.393   2.232 -0.8864  0.0561 -0.6015
   53PRO     HA  741   3.055   5.236   1.985 -0.7992  0.2975  0.2341
   53PRO    HB2  742   3.220   5.436   2.051 -0.8921 -0.3558 -0.3793
   53PRO    HB3  743   3.049   5.473   2.005  1.0163  0.9276  0.5129
   53PRO    HG2  744   3.155   5.452   2.280  0.1896  0.8356 -0.2606
   53PRO    HG3  745   3.070   5.582   2.195 -0.0165 -0.0168 -1.0570
   53PRO    HD2  746   2.926   5.401   2.338  1.5730 -0.6185  0.0746
   53PRO    HD3  747   2.861   5.440   2.184 -0.3910  0.4011 -1.1823
   54PHE      N  748   3.245   5.164   2.231 -1.4689  0.0091 -0.3260
   54PHE     CA  749   3.360   5.070   2.266  0.9881 -0.1604  0.4059
   54PHE      C  750   3.295   4.925   2.260 -0.0256 -0.3805  0.0927
   54PHE      O  751   3.364   4.832   2.215  0.2665 -0.6803 -0.4064
   54PHE     CB  752   3.417   5.099   2.413  0.1176  0.3006  0.9881
   54PHE     CG  753   3.455   5.241   2.440 -1.1133  1.1615 -0.8701
   54PHE    CD1  754   3.476   5.272   2.577 -0.6928  0.9413 -0.1881
   54PHE    CD2  755   3.492   5.331   2.341  0.0421 -0.2089  0.3561
   54PHE    CE1  756   3.494   5.402   2.614 -0.3557 -1.0083  0.2802
   54PHE    CE2  757   3.530   5.458   2.376 -0.0941 -0.3317  0.1843
   54PHE     CZ  758   3.524   5.503   2.512  0.5797  0.2688  0.2384
   54PHE      H  759   3.193   5.213   2.303 -1.5660  0.9138 -0.9826
   54PHE     HA  760   3.440   5.073   2.193  0.1177 -0.2526 -0.6063
   54PHE    HB2  761   3.339   5.076   2.486 -0.5686 -0.2010  0.1430
   54PHE    HB3  762   3.501   5.032   2.432 -0.7866 -1.3794 -0.3830
   54PHE    HD1  763   3.461   5.188   2.643  0.5356  0.5395 -0.3793
   54PHE    HD2  764   3.502   5.301   2.237 -0.4406 -0.1119  0.2791
   54PHE    HE1  765   3.492   5.438   2.716  0.4856  0.6598 -0.2053
   54PHE    HE2  766   3.578   5.514   2.298 -0.7147  0.8664  0.6140
   54PHE     HZ  767   3.545   5.603   2.545  0.3884  0.4328 -0.1174
   55LEU      N  768   3.173   4.904   2.306 -0.0522 -0.5874 -0.1304
   55LEU     CA  769   3.121   4.770   2.312 -0.0968  0.1916 -0.2596
   55LEU      C  770   3.079   4.721   2.169  0.5951  0.1792  0.8641
   55LEU      O  771   2.961   4.732   2.133 -0.3102  0.1508  0.3344
   55LEU     CB  772   3.006   4.741   2.415 -0.1147  0.3290 -0.5064
   55LEU     CG  773   3.047   4.765   2.563 -0.2615  0.0287  0.1203
   55LEU    CD1  774   2.934   4.751   2.663  0.4008  0.0624  0.6234
   55LEU    CD2  775   3.151   4.661   2.608 -0.0173  0.2608  0.3983
   55LEU      H  776   3.108   4.981   2.316  0.9044  0.1373  1.2236
   55LEU     HA  777   3.208   4.712   2.343  0.2412 -0.4784 -2.2012
   55LEU    HB2  778   2.924   4.806   2.386 -1.4525 -0.9614  0.1588
   55LEU    HB3  779   2.965   4.641   2.404 -0.2750  0.4404 -0.9674
   55LEU     HG  780   3.090   4.865   2.574 -0.8090  0.2303  0.6020
   55LEU   HD11  781   2.899   4.648   2.664 -0.5941  0.2037 -2.1813
   55LEU   HD12  782   2.955   4.793   2.761 -1.0818 -0.2006  1.1131
   55LEU   HD13  783   2.848   4.807   2.625  0.1574 -0.9649 -0.4424
   55LEU   HD21  784   3.118   4.566   2.565  0.7861  0.2900 -0.3449
   55LEU   HD22  785   3.241   4.680   2.549 -0.1509  1.1160  0.4415
   55LEU   HD23  786   3.173   4.658   2.714 -0.4725  1.0723  0.5391
   56HIS      N  787   3.172   4.676   2.083 -0.6077 -0.4102 -0.2822
   56HIS     CA  788   3.140   4.612   1.958  1.0687  1.0817 -0.4499
   56HIS      C  789   3.077   4.465   1.983 -0.1734 -0.4824  0.2580
   56HIS      O  790   3.011   4.417   1.892  0.2877 -0.2214 -0.3512
   56HIS     CB  791   3.266   4.597   1.867  0.8976 -0.3985  0.0409
   56HIS     CG  792   3.332   4.734   1.826  0.5743  0.4102 -0.5480
   56HIS    ND1  793   3.386   4.833   1.903  0.5183  0.0820 -0.8951
   56HIS    CD2  794   3.324   4.796   1.703 -0.2239  0.9400  0.6394
   56HIS    CE1  795   3.414   4.942   1.834  0.7886 -0.5203  0.3734
   56HIS    NE2  796   3.387   4.915   1.706 -0.2836 -0.6041  0.4821
   56HIS      H  797   3.258   4.655   2.130 -1.7978 -0.7058  2.0747
   56HIS     HA  798   3.063   4.671   1.909  0.4094  0.1861 -0.5473
   56HIS    HB2  799   3.332   4.529   1.920 -0.1043 -0.8024  0.8340
   56HIS    HB3  800   3.225   4.557   1.774  0.0841  1.1155 -0.3266
   56HIS    HD1  801   3.393   4.829   2.004  0.4023  0.6260 -0.8571
   56HIS    HD2  802   3.278   4.753   1.615  0.1767  1.8471 -0.0487
   56HIS    HE1  803   3.441   5.038   1.875 -0.9251  0.0775  0.2389
   57ARG      N  804   3.113   4.403   2.098  0.1665  0.1149 -0.2874
   57ARG     CA  805   3.029   4.298   2.167 -1.2372  0.5148  0.5730
   57ARG      C  806   2.979   4.335   2.306 -0.5249 -1.0685 -0.6622
   57ARG      O  807   3.062   4.397   2.379 -0.2040 -0.0860 -0.4374
   57ARG     CB  808   3.094   4.163   2.157 -0.6220  0.7317  0.5741
   57ARG     CG  809   3.226   4.159   2.233 -0.5554  0.1343  0.3941
   57ARG     CD  810   3.294   4.020   2.207 -0.6752 -0.6681 -0.4467
   57ARG     NE  811   3.401   3.999   2.310  0.4127 -0.2672 -0.1700
   57ARG     CZ  812   3.499   3.923   2.287  0.0681 -0.3030 -0.4753
   57ARG    NH1  813   3.500   3.829   2.199  0.0181  0.3739  0.6566
   57ARG    NH2  814   3.605   3.942   2.361 -0.0650 -0.9407 -0.0676
   57ARG      H  815   3.192   4.447   2.143 -0.0068  0.5964 -0.4372
   57ARG     HA  816   2.933   4.286   2.115 -0.4785 -0.4880 -0.7171
   57ARG    HB2  817   3.025   4.092   2.203  0.1300  0.5178  1.4158
   57ARG    HB3  818   3.119   4.136   2.055 -0.3875  1.4282  0.4355
   57ARG    HG2  819   3.297   4.239   2.212 -0.3471 -0.1784 -0.1380
   57ARG    HG3  820   3.194   4.166   2.337 -0.7997 -1.3028  0.4631
   57ARG    HD2  821   3.229   3.933   2.205  0.8234 -1.8601 -1.1808
   57ARG    HD3  822   3.345   4.016   2.111  0.3705  0.4861 -0.0049
   57ARG     HE  823   3.407   4.063   2.388 -0.7068 -0.2738 -0.0480
   57ARG   HH11  824   3.587   3.779   2.207 -0.6714 -0.7754  1.5179
   57ARG   HH12  825   3.427   3.797   2.136  1.3819  0.3329 -1.0354
   57ARG   HH21  826   3.693   3.892   2.350 -0.1881 -1.4010  0.8232
   57ARG   HH22  827   3.595   4.019   2.426  0.0445  0.8379 -1.9660
   58TYR      N  828   2.853   4.308   2.345  0.3077 -0.9660 -0.5632
   58TYR     CA  829   2.795   4.316   2.485 -0.0269  0.4848 -0.1180
   58TYR      C  830   2.724   4.183   2.515  0.0904  0.2739  0.1669
   58TYR      O  831   2.687   4.108   2.420 -0.2070  0.0185 -0.0139
   58TYR     CB  832   2.704   4.437   2.507 -1.1699 -0.5886 -1.0947
   58TYR     CG  833   2.590   4.458   2.422  0.3946  0.5008  0.1542
   58TYR    CD1  834   2.462   4.397   2.445 -0.6555  0.7404 -0.0322
   58TYR    CD2  835   2.608   4.523   2.302 -0.8413  0.4628  0.5654
   58TYR    CE1  836   2.358   4.415   2.358  0.1625  0.3209  0.5193
   58TYR    CE2  837   2.504   4.532   2.206 -0.1863  0.5403 -0.5731
   58TYR     CZ  838   2.375   4.473   2.234 -1.0928 -0.1229  0.1098
   58TYR     OH  839   2.287   4.483   2.143 -0.2607  0.4697  0.4707
   58TYR      H  840   2.795   4.267   2.274 -0.8613 -1.4571  0.5877
   58TYR     HA  841   2.872   4.322   2.562 -1.0025  0.6176  0.8812
   58TYR    HB2  842   2.675   4.435   2.612 -0.4881 -0.3718 -0.8973
   58TYR    HB3  843   2.768   4.525   2.500 -0.4333 -0.9291  0.5423
   58TYR    HD1  844   2.447   4.332   2.529 -0.2357  0.3429 -0.2560
   58TYR    HD2  845   2.708   4.556   2.278 -0.4863  0.4360  1.8270
   58TYR    HE1  846   2.265   4.362   2.376  0.1366  0.6242  1.3671
   58TYR    HE2  847   2.523   4.569   2.106  0.5155 -1.0081 -1.0926
   58TYR     HH  848   2.210   4.431   2.168 -0.0869  0.2115  0.4800
   59TYR      N  849   2.682   4.151   2.643 -0.2960 -0.4297  0.5525
   59TYR     CA  850   2.608   4.034   2.667  0.1558  0.8769 -1.1006
   59TYR      C  851   2.458   4.042   2.625  0.4805  0.1596 -0.2930
   59TYR      O  852   2.378   4.123   2.678  0.0945  0.5127 -0.2597
   59TYR     CB  853   2.619   4.010   2.822 -0.4017  0.0704  0.9590
   59TYR     CG  854   2.543   3.896   2.880  0.0650 -0.0098 -0.5645
   59TYR    CD1  855   2.550   3.765   2.826 -0.1675  0.4385 -0.5351
   59TYR    CD2  856   2.472   3.913   3.005 -0.1404 -0.2153  1.1489
   59TYR    CE1  857   2.475   3.660   2.887 -0.3293  0.2742 -0.1122
   59TYR    CE2  858   2.390   3.815   3.054  0.0851  0.7159  0.0277
   59TYR     CZ  859   2.385   3.691   2.989  0.0466  0.6263  0.5957
   59TYR     OH  860   2.297   3.603   3.043 -0.0038 -0.3081  0.6223
   59TYR      H  861   2.724   4.213   2.711  0.2708  0.0868 -0.2251
   59TYR     HA  862   2.659   3.948   2.625  0.5153 -0.1515  1.1252
   59TYR    HB2  863   2.724   4.005   2.850 -0.0984  0.3813 -0.0433
   59TYR    HB3  864   2.577   4.099   2.868 -0.4019 -0.3141  1.7373
   59TYR    HD1  865   2.611   3.753   2.738 -0.3439 -0.5442 -0.5451
   59TYR    HD2  866   2.450   4.017   3.027 -1.5578 -0.1115 -0.3494
   59TYR    HE1  867   2.470   3.561   2.846  1.0287  0.3530 -0.5806
   59TYR    HE2  868   2.307   3.843   3.118 -0.4311  0.4953 -0.5246
   59TYR     HH  869   2.292   3.518   2.998  0.2307  0.3900 -0.8630
   60GLN      N  870   2.436   3.952   2.525 -0.5852  0.3771 -1.1511
   60GLN     CA  871   2.308   3.942   2.453 -0.2240  0.1309 -0.1168
   60GLN      C  872   2.205   3.863   2.529  0.2943 -0.7841 -0.6279
   60GLN      O  873   2.171   3.748   2.500 -0.3565  0.6600 -0.8852
   60GLN     CB  874   2.339   3.885   2.304  0.2963  0.3555 -0.3488
   60GLN     CG  875   2.443   3.962   2.224 -0.2177 -1.7236  0.4222
   60GLN     CD  876   2.406   4.110   2.188 -0.8098 -0.3322 -0.0635
   60GLN    OE1  877   2.303   4.157   2.220 -0.2014 -0.5801  0.4302
   60GLN    NE2  878   2.482   4.180   2.109 -0.1820 -0.3212 -0.3491
   60GLN      H  879   2.507   3.887   2.498 -0.5443  0.1631 -0.5579
   60GLN     HA  880   2.266   4.042   2.443  1.3811  0.8597 -0.3095
   60GLN    HB2  881   2.364   3.781   2.323 -0.8709 -0.2153 -1.5462
   60GLN    HB3  882   2.247   3.880   2.246 -0.0913  0.0596  0.2701
   60GLN    HG2  883   2.536   3.963   2.280  0.4602 -0.4713 -0.6176
   60GLN    HG3  884   2.458   3.914   2.127 -1.3739  0.5621 -1.0656
   60GLN   HE21  885   2.461   4.278   2.097 -0.8740 -0.4473 -0.2205
   60GLN   HE22  886   2.569   4.146   2.070 -0.4524 -0.5861 -0.7341
   61ARG      N  887   2.158   3.918   2.646  0.4371  0.0123  1.1225
   61ARG     CA  888   2.050   3.857   2.737 -0.9671  0.2553  1.0673
   61ARG      C  889   1.935   3.789   2.666  0.0657  0.3433  0.8027
   61ARG      O  890   1.906   3.672   2.701 -0.1168 -0.0667  0.6199
   61ARG     CB  891   2.012   3.966   2.835  0.6334 -0.0672 -0.6989
   61ARG     CG  892   2.135   4.005   2.926  1.2039  0.4333  0.6782
   61ARG     CD  893   2.097   4.091   3.040  0.0770 -0.5336 -0.9408
   61ARG     NE  894   2.028   4.222   3.003 -1.2294  0.0671 -0.5269
   61ARG     CZ  895   1.950   4.297   3.084 -0.1249  0.3830  0.0331
   61ARG    NH1  896   1.932   4.279   3.213 -0.2356  0.2243  0.6331
   61ARG    NH2  897   1.898   4.403   3.033  0.2076  0.1019 -0.5659
   61ARG      H  898   2.205   4.003   2.673  0.8877  0.3206 -0.4105
   61ARG     HA  899   2.090   3.781   2.804  0.7402  0.4033  0.3034
   61ARG    HB2  900   1.976   4.061   2.794  0.4717  0.5710  0.8086
   61ARG    HB3  901   1.928   3.927   2.892  1.0750 -1.1402 -0.7289
   61ARG    HG2  902   2.185   3.912   2.954  0.6664 -0.4068 -0.8799
   61ARG    HG3  903   2.220   4.049   2.874  0.9604  0.3739  0.2110
   61ARG    HD2  904   2.058   4.025   3.117  1.4563 -1.0841 -0.6684
   61ARG    HD3  905   2.193   4.124   3.080 -0.6715 -0.0348  0.6373
   61ARG     HE  906   2.047   4.259   2.911  0.4701  0.4977 -0.0668
   61ARG   HH11  907   1.881   4.349   3.265  1.4641  1.1444  1.2068
   61ARG   HH12  908   1.982   4.203   3.256  1.3973  0.6015 -0.4094
   61ARG   HH21  909   1.849   4.468   3.094 -0.4125 -0.0891 -0.8380
   61ARG   HH22  910   1.931   4.434   2.942 -1.1948  1.0348 -0.8297
   62GLN      N  911   1.888   3.860   2.562  0.3383  0.2895  1.2927
   62GLN     CA  912   1.769   3.819   2.479  0.1594  0.2512 -0.5918
   62GLN      C  913   1.810   3.694   2.398 -0.0423  0.7142  0.1067
   62GLN      O  914   1.725   3.635   2.332  0.2901 -0.4705  0.3354
   62GLN     CB  915   1.726   3.940   2.395  0.2805  0.6210 -0.8136
   62GLN     CG  916   1.802   3.981   2.271 -0.6378 -0.6116  0.3596
   62GLN     CD  917   1.945   4.033   2.300 -0.4683  0.0168  0.3942
   62GLN    OE1  918   1.993   4.068   2.406  0.4676  0.1719 -0.3782
   62GLN    NE2  919   2.015   4.081   2.193  0.6430 -0.5525 -0.4843
   62GLN      H  920   1.930   3.951   2.544  0.2976  0.2827  1.1626
   62GLN     HA  921   1.697   3.798   2.559  0.2687  0.0965 -0.5336
   62GLN    HB2  922   1.627   3.918   2.354  0.0537  0.4745 -0.2103
   62GLN    HB3  923   1.704   4.026   2.459  0.4823 -0.4490  0.8126
   62GLN    HG2  924   1.806   3.896   2.203  0.4021  0.6211 -1.2558
   62GLN    HG3  925   1.749   4.058   2.214 -0.3861  0.0393  0.9766
   62GLN   HE21  926   2.103   4.131   2.200 -0.3479  1.3986 -0.4617
   62GLN   HE22  927   1.980   4.063   2.100  1.4472 -0.2609 -0.8678
   63LEU      N  928   1.937   3.667   2.377 -0.4634  0.5945 -0.0931
   63LEU     CA  929   1.983   3.566   2.284 -0.6582 -0.9010  0.6741
   63LEU      C  930   2.022   3.424   2.346  0.7531 -0.6515  0.5258
   63LEU      O  931   2.016   3.330   2.272  0.0554 -0.5085 -0.7144
   63LEU     CB  932   2.103   3.630   2.211  0.5968 -0.1975 -0.9178
   63LEU     CG  933   2.151   3.562   2.081  0.2630  0.3379  0.2213
   63LEU    CD1  934   2.049   3.535   1.969  0.4513 -0.7568 -1.5364
   63LEU    CD2  935   2.251   3.656   2.017  0.3328 -0.6032 -0.0327
   63LEU      H  936   2.011   3.713   2.428  0.3966  0.2035 -0.9302
   63LEU     HA  937   1.906   3.549   2.209 -0.1857 -0.8108  0.1537
   63LEU    HB2  938   2.071   3.730   2.182  0.7267  0.1491  0.0438
   63LEU    HB3  939   2.182   3.648   2.284 -0.6000 -0.3433  0.5123
   63LEU     HG  940   2.205   3.470   2.101  0.5355 -0.4518 -3.0652
   63LEU   HD11  941   1.988   3.622   1.944 -0.1831 -0.7114 -0.0208
   63LEU   HD12  942   2.094   3.494   1.879  0.0411 -0.6068 -1.8170
   63LEU   HD13  943   1.987   3.459   2.016 -0.5558  1.2051  0.6625
   63LEU   HD21  944   2.212   3.742   1.962  0.2512 -1.0920 -0.7726
   63LEU   HD22  945   2.319   3.683   2.098 -0.6940 -0.2969  0.7714
   63LEU   HD23  946   2.319   3.608   1.947  0.2364 -0.3300 -0.3198
   64SER      N  947   2.064   3.429   2.472 -0.6115  0.0810 -0.3349
   64SER     CA  948   2.092   3.305   2.550 -0.6731 -0.6265  0.4278
   64SER      C  949   1.962   3.237   2.604 -0.4905 -0.3969  0.4554
   64SER      O  950   1.871   3.304   2.646 -0.2009  0.0469 -0.3287
   64SER     CB  951   2.196   3.339   2.665  0.3301 -0.3491 -0.0024
   64SER     OG  952   2.207   3.228   2.761 -0.1372 -0.0705  0.3814
   64SER      H  953   2.080   3.521   2.508  0.8922  0.0653 -0.8324
   64SER     HA  954   2.145   3.242   2.479  1.9857  1.7555 -0.0397
   64SER    HB2  955   2.292   3.365   2.620 -0.3851  0.4380 -1.1997
   64SER    HB3  956   2.167   3.424   2.727  1.5227  0.1738 -0.1133
   64SER     HG  957   2.230   3.271   2.844  0.0027  0.7112 -0.0452
   65SER      N  958   1.953   3.108   2.597  0.3553  0.3651  0.4100
   65SER     CA  959   1.835   3.036   2.644 -0.3905 -0.0478 -0.3773
   65SER      C  960   1.839   3.009   2.798 -0.8898 -0.0129  0.0229
   65SER      O  961   1.736   2.997   2.869 -0.0701 -0.0981  0.0823
   65SER     CB  962   1.813   2.909   2.562 -0.7248  0.5370 -0.0184
   65SER     OG  963   1.940   2.838   2.555  0.3052  0.5548 -0.2525
   65SER      H  964   2.032   3.062   2.555 -0.3172  0.3611 -0.9382
   65SER     HA  965   1.752   3.106   2.633  0.5823  1.2605  0.1025
   65SER    HB2  966   1.739   2.843   2.608 -0.2039 -0.3832 -0.4371
   65SER    HB3  967   1.780   2.935   2.462  0.2919  0.5977 -0.3586
   65SER     HG  968   1.986   2.856   2.472  0.9325 -1.4009 -0.4355
   66THR      N  969   1.964   2.992   2.850 -0.2303  0.3255 -0.5500
   66THR     CA  970   1.993   2.970   2.992  0.1785  0.3065 -0.3658
   66THR      C  971   1.988   3.089   3.087  0.2842  0.3609  1.2215
   66THR      O  972   1.985   3.068   3.209  0.3778  0.4220 -0.7250
   66THR     CB  973   2.111   2.878   3.018 -0.4669 -0.3116 -0.0863
   66THR    OG1  974   2.223   2.925   2.940  0.1062  0.0271  0.4541
   66THR    CG2  975   2.094   2.733   2.970 -0.0473 -0.3117  0.0679
   66THR      H  976   2.048   2.995   2.795  0.6210 -0.7866  0.5701
   66THR     HA  977   1.905   2.910   3.016 -0.4794  0.5854 -1.8696
   66THR     HB  978   2.139   2.867   3.123  0.2604 -0.4516 -0.2873
   66THR    HG1  979   2.255   3.005   2.983  0.6504  0.7057 -1.0693
   66THR   HG21  980   2.025   2.684   3.039 -0.5124  2.0589  1.5194
   66THR   HG22  981   2.056   2.726   2.867 -0.5609 -1.3696  0.2997
   66THR   HG23  982   2.189   2.681   2.979  0.3380  0.3865  0.1671
   67TYR      N  983   1.995   3.203   3.028 -0.5498 -0.5244 -0.3374
   67TYR     CA  984   1.953   3.328   3.103  0.3087 -0.9440  0.6351
   67TYR      C  985   1.819   3.318   3.179  0.7947 -0.2619 -0.0817
   67TYR      O  986   1.720   3.272   3.124  0.0735  0.3196 -0.3175
   67TYR     CB  987   1.954   3.452   3.014 -0.4153  0.1514 -0.1986
   67TYR     CG  988   1.904   3.582   3.072 -0.2106 -0.8909 -0.3857
   67TYR    CD1  989   1.979   3.639   3.179 -0.2542 -0.1804  0.3027
   67TYR    CD2  990   1.788   3.637   3.025  0.7401  0.4364  0.3290
   67TYR    CE1  991   1.918   3.757   3.235 -0.3271  0.2065 -0.1623
   67TYR    CE2  992   1.724   3.745   3.088 -0.0650  0.7710  0.2018
   67TYR     CZ  993   1.790   3.805   3.198  0.2195 -0.2128 -0.2256
   67TYR     OH  994   1.744   3.915   3.269  0.5487  0.6949  0.6465
   67TYR      H  995   2.001   3.211   2.928  0.1978 -0.5698 -0.3105
   67TYR     HA  996   2.031   3.350   3.176  1.9720 -0.8706 -1.0165
   67TYR    HB2  997   2.056   3.469   2.979 -0.4019 -1.0227 -0.8544
   67TYR    HB3  998   1.913   3.430   2.915 -0.2186  0.3206 -0.3207
   67TYR    HD1  999   2.074   3.602   3.215  0.2031  0.9193  0.3036
   67TYR    HD2 1000   1.734   3.579   2.951 -0.6413  0.0734  1.5392
   67TYR    HE1 1001   1.956   3.803   3.325 -0.3260 -1.1020  0.5515
   67TYR    HE2 1002   1.627   3.773   3.048  0.1059 -0.7737 -1.5638
   67TYR     HH 1003   1.677   3.960   3.216 -0.6076 -0.4179  1.0511
   68ARG      N 1004   1.807   3.373   3.301  0.0047  0.1838  0.5305
   68ARG     CA 1005   1.690   3.403   3.384  0.3615  0.8312  0.0624
   68ARG      C 1006   1.714   3.534   3.466 -0.6083 -0.1987 -0.0151
   68ARG      O 1007   1.833   3.560   3.491 -0.0223  0.1791 -0.2354
   68ARG     CB 1008   1.659   3.293   3.485 -0.5843  0.7644 -0.1646
   68ARG     CG 1009   1.603   3.156   3.428  0.2598 -0.4527  0.2817
   68ARG     CD 1010   1.599   3.041   3.525 -0.2768 -1.4232  0.5732
   68ARG     NE 1011   1.594   2.906   3.468 -0.7402  0.5227  0.5619
   68ARG     CZ 1012   1.647   2.794   3.517  0.4121 -0.7816  0.0690
   68ARG    NH1 1013   1.725   2.796   3.621 -0.1359  0.3783  0.5650
   68ARG    NH2 1014   1.624   2.684   3.459  1.1268  0.2968  1.0123
   68ARG      H 1015   1.896   3.406   3.337 -0.2410  0.2358  1.1052
   68ARG     HA 1016   1.599   3.418   3.326  0.3560 -0.0670 -0.2019
   68ARG    HB2 1017   1.753   3.266   3.532 -1.1271 -0.9888  0.0529
   68ARG    HB3 1018   1.589   3.333   3.558 -0.7629  0.8239 -0.3668
   68ARG    HG2 1019   1.503   3.164   3.385 -0.0311 -0.3752  0.9504
   68ARG    HG3 1020   1.673   3.142   3.346 -0.6320  1.3915 -0.9427
   68ARG    HD2 1021   1.692   3.058   3.579  0.2801  2.5054 -0.9775
   68ARG    HD3 1022   1.506   3.054   3.579 -0.9736  0.6390 -0.8963
   68ARG     HE 1023   1.545   2.883   3.383  0.6871 -0.1911 -0.1410
   68ARG   HH11 1024   1.746   2.708   3.667 -2.1419 -0.9081 -0.6303
   68ARG   HH12 1025   1.754   2.883   3.664 -0.2075  0.1264  1.1486
   68ARG   HH21 1026   1.692   2.610   3.474  0.0285 -0.8287  0.7555
   68ARG   HH22 1027   1.576   2.682   3.371  1.2135  0.5849  0.9560
   69ASP      N 1028   1.611   3.598   3.521 -0.0690 -0.6374  0.3054
   69ASP     CA 1029   1.614   3.724   3.590  0.8682  0.6214 -0.8141
   69ASP      C 1030   1.605   3.698   3.740 -0.2324  0.1584  0.6147
   69ASP      O 1031   1.521   3.617   3.786 -0.1013 -0.5058 -0.1461
   69ASP     CB 1032   1.499   3.812   3.539 -0.2739 -1.5896  0.2149
   69ASP     CG 1033   1.520   3.961   3.563 -0.3655  0.3463  1.0261
   69ASP    OD1 1034   1.442   4.040   3.511  0.2974 -0.8233  0.2504
   69ASP    OD2 1035   1.597   4.004   3.647 -0.8731 -0.5351 -0.2587
   69ASP      H 1036   1.519   3.562   3.501  0.1404 -1.1931  0.3035
   69ASP     HA 1037   1.708   3.770   3.561  0.6995  1.1354 -0.5564
   69ASP    HB2 1038   1.491   3.796   3.431 -0.3236 -0.6813  0.0676
   69ASP    HB3 1039   1.401   3.793   3.584 -0.3426  0.4239  1.1466
   70LEU      N 1040   1.692   3.761   3.816  0.8101 -0.1261 -0.1313
   70LEU     CA 1041   1.664   3.775   3.967  0.1552  0.4487  0.8447
   70LEU      C 1042   1.568   3.887   4.004 -0.5151 -0.5662  0.5352
   70LEU      O 1043   1.560   3.916   4.121 -0.3417  0.4918 -0.1150
   70LEU     CB 1044   1.811   3.783   4.029  0.4795 -0.1240  0.1020
   70LEU     CG 1045   1.898   3.666   3.981 -0.7089 -0.1388 -0.0658
   70LEU    CD1 1046   2.034   3.687   4.054 -0.2933 -0.4621  0.4148
   70LEU    CD2 1047   1.848   3.528   4.013  0.1810 -0.8591 -0.2513
   70LEU      H 1048   1.760   3.819   3.768  0.0323  0.1918 -0.9132
   70LEU     HA 1049   1.613   3.690   4.012 -0.7034 -0.0706 -0.9230
   70LEU    HB2 1050   1.843   3.878   3.986 -1.0126  0.3821 -0.0428
   70LEU    HB3 1051   1.799   3.793   4.137 -1.3156  1.0928 -0.1122
   70LEU     HG 1052   1.903   3.668   3.872 -1.1169  0.7471 -0.0844
   70LEU   HD11 1053   2.029   3.675   4.162 -0.3158  1.1060  0.6359
   70LEU   HD12 1054   2.113   3.618   4.024  1.9665  2.1981 -0.7327
   70LEU   HD13 1055   2.084   3.783   4.041  1.5995 -1.3527  0.4108
   70LEU   HD21 1056   1.812   3.528   4.116 -0.3838  0.6093 -0.4058
   70LEU   HD22 1057   1.764   3.514   3.945  0.3189  0.2522 -0.6913
   70LEU   HD23 1058   1.928   3.456   3.995  0.3589 -0.4796 -1.0648
   71ARG      N 1059   1.511   3.960   3.911 -0.6997 -0.1891 -0.0345
   71ARG     CA 1060   1.413   4.073   3.926 -0.2475  0.6444 -0.1663
   71ARG      C 1061   1.455   4.180   4.037  0.4730  0.4059  0.4969
   71ARG      O 1062   1.375   4.202   4.127  0.3527  0.3862 -0.2445
   71ARG     CB 1063   1.272   4.010   3.948 -0.1015 -0.1050  0.0072
   71ARG     CG 1064   1.205   3.979   3.812 -0.1597  1.1220 -0.0266
   71ARG     CD 1065   1.079   3.900   3.820 -0.2020  0.2699 -0.1033
   71ARG     NE 1066   1.010   3.907   3.690  0.7607  0.0204  0.3506
   71ARG     CZ 1067   0.894   3.841   3.655 -1.1422 -0.9264  0.0960
   71ARG    NH1 1068   0.823   3.879   3.556  0.4103  0.3766  0.0232
   71ARG    NH2 1069   0.852   3.743   3.729  0.3043 -0.4854  0.0844
   71ARG      H 1070   1.545   3.941   3.818  0.7295  0.7777  0.2158
   71ARG     HA 1071   1.406   4.127   3.832 -0.7556 -0.5290 -0.8359
   71ARG    HB2 1072   1.282   3.912   3.996 -0.3102  0.1749  0.6498
   71ARG    HB3 1073   1.200   4.072   4.002 -0.7520 -1.9330  1.4961
   71ARG    HG2 1074   1.188   4.074   3.760 -1.0282  0.6078 -0.7471
   71ARG    HG3 1075   1.276   3.923   3.751 -0.3047  0.7297  0.1581
   71ARG    HD2 1076   1.099   3.794   3.838 -0.1252  0.4106  0.7125
   71ARG    HD3 1077   1.017   3.924   3.906  0.1257 -0.9715  0.5287
   71ARG     HE 1078   1.042   3.984   3.633  0.7466 -0.5130 -0.4108
   71ARG   HH11 1079   0.740   3.828   3.530  0.1606  0.8028 -0.0367
   71ARG   HH12 1080   0.865   3.942   3.489 -0.4902  0.3796 -0.5626
   71ARG   HH21 1081   0.759   3.707   3.714  0.1145  0.2148 -0.5114
   71ARG   HH22 1082   0.916   3.709   3.799  0.7426 -0.0122 -0.0699
   72LYS      N 1083   1.579   4.218   4.044  0.0538 -0.5673  0.3064
   72LYS     CA 1084   1.633   4.308   4.142 -0.2146 -0.6975 -0.8017
   72LYS      C 1085   1.731   4.410   4.074 -0.4134  1.0209  0.1395
   72LYS      O 1086   1.822   4.368   4.004  0.1726  0.3564  0.0791
   72LYS     CB 1087   1.688   4.239   4.273 -0.3101  0.8638  0.7512
   72LYS     CG 1088   1.738   4.341   4.383 -0.1213 -0.7117  0.2346
   72LYS     CD 1089   1.767   4.271   4.515 -0.4965  0.1026  0.5704
   72LYS     CE 1090   1.747   4.363   4.644  0.1495  0.0714 -0.7738
   72LYS     NZ 1091   1.816   4.326   4.773  0.2245  0.0700 -0.2157
   72LYS      H 1092   1.634   4.198   3.962  1.0345  1.4376  0.3664
   72LYS     HA 1093   1.553   4.375   4.175  0.0442 -0.9485  0.4440
   72LYS    HB2 1094   1.612   4.178   4.320  0.1186 -0.0838  0.2707
   72LYS    HB3 1095   1.775   4.175   4.259 -0.2337  0.8204  1.3914
   72LYS    HG2 1096   1.825   4.397   4.350 -1.2620  0.8896 -0.3219
   72LYS    HG3 1097   1.654   4.408   4.401  0.3014 -0.3006  0.7684
   72LYS    HD2 1098   1.696   4.188   4.515 -1.5888  0.9221 -1.0511
   72LYS    HD3 1099   1.868   4.232   4.519  0.0911  1.1260 -1.5608
   72LYS    HE2 1100   1.778   4.465   4.622 -1.5635  0.7832 -0.1531
   72LYS    HE3 1101   1.641   4.358   4.666  0.3997  0.2891  0.6966
   72LYS    HZ1 1102   1.802   4.400   4.840  0.3332 -0.3216  0.2519
   72LYS    HZ2 1103   1.778   4.239   4.805  0.3510  0.3167  0.6575
   72LYS    HZ3 1104   1.917   4.320   4.774  0.2211  0.0228 -0.1043
   73GLY      N 1105   1.720   4.538   4.104 -0.0472 -0.3862  0.5656
   73GLY     CA 1106   1.810   4.643   4.050 -0.3131 -0.4133  0.3335
   73GLY      C 1107   1.940   4.664   4.130 -0.2304 -0.5299  0.2087
   73GLY      O 1108   1.951   4.629   4.246  0.1000 -0.3247  0.4012
   73GLY      H 1109   1.631   4.567   4.142 -0.7194  1.8445 -2.1062
   73GLY    HA2 1110   1.833   4.610   3.949  0.0573  0.5357  0.0857
   73GLY    HA3 1111   1.753   4.736   4.042  2.6693  1.6823  0.3854
   74VAL      N 1112   2.046   4.719   4.060  0.5884 -0.2922 -0.0177
   74VAL     CA 1113   2.177   4.751   4.127  0.1273 -0.4572  0.3801
   74VAL      C 1114   2.233   4.882   4.071  0.1146  0.7902  0.0541
   74VAL      O 1115   2.249   4.892   3.948 -0.1169 -0.5704 -0.2691
   74VAL     CB 1116   2.265   4.629   4.122 -0.1572 -0.3629  0.4514
   74VAL    CG1 1117   2.309   4.570   3.989  0.0091 -0.5208  0.5649
   74VAL    CG2 1118   2.391   4.659   4.208  0.1607  0.2666 -0.0180
   74VAL      H 1119   2.033   4.747   3.963 -2.0175  0.4769  0.4026
   74VAL     HA 1120   2.152   4.778   4.230 -0.4525  0.6738 -0.0252
   74VAL     HB 1121   2.212   4.551   4.177  0.3700  0.2240  1.8947
   74VAL   HG11 1122   2.353   4.657   3.939  0.3485 -0.1128  1.5179
   74VAL   HG12 1123   2.386   4.498   4.016  0.5543  0.0452  0.5804
   74VAL   HG13 1124   2.235   4.512   3.935  0.2002  0.6324 -1.0784
   74VAL   HG21 1125   2.446   4.571   4.240 -0.2440  0.0653  0.1384
   74VAL   HG22 1126   2.470   4.724   4.169  2.2038 -1.4788  0.8587
   74VAL   HG23 1127   2.356   4.707   4.300 -0.0464  0.8736 -0.3962
   75TYR      N 1128   2.271   4.974   4.161 -0.0136 -0.3546 -0.0618
   75TYR     CA 1129   2.333   5.103   4.132 -0.4662 -0.4462 -0.4596
   75TYR      C 1130   2.450   5.137   4.230 -0.9077  0.1912 -0.7626
   75TYR      O 1131   2.438   5.108   4.351  0.4103 -0.6226 -0.3910
   75TYR     CB 1132   2.219   5.210   4.130  0.6652 -0.3684 -0.7376
   75TYR     CG 1133   2.260   5.350   4.112 -0.1614  0.0979 -0.1831
   75TYR    CD1 1134   2.318   5.398   3.986  0.9784  1.3946 -0.2514
   75TYR    CD2 1135   2.241   5.443   4.214 -0.1112  0.6295 -0.7072
   75TYR    CE1 1136   2.339   5.533   3.963  0.1279 -0.3024 -0.2493
   75TYR    CE2 1137   2.270   5.575   4.191  0.7079 -0.7214  0.3428
   75TYR     CZ 1138   2.316   5.625   4.066  0.1357  0.5760 -0.4442
   75TYR     OH 1139   2.329   5.756   4.040  0.0011 -0.3361  0.6803
   75TYR      H 1140   2.277   4.940   4.256 -0.2440 -0.5030 -0.0982
   75TYR     HA 1141   2.381   5.101   4.034 -0.3350 -0.7343 -0.3923
   75TYR    HB2 1142   2.157   5.188   4.043  0.2377 -0.5347 -0.4028
   75TYR    HB3 1143   2.158   5.197   4.220  2.0313  0.5816  0.4120
   75TYR    HD1 1144   2.341   5.326   3.909 -0.4515  0.0210  0.5020
   75TYR    HD2 1145   2.211   5.409   4.312 -0.1777 -0.8937 -1.2032
   75TYR    HE1 1146   2.385   5.568   3.872  0.2017  0.4314  0.0598
   75TYR    HE2 1147   2.267   5.641   4.276  0.0280  1.0264 -0.9241
   75TYR     HH 1148   2.281   5.804   4.107 -1.0190 -1.4103  0.7977
   76VAL      N 1149   2.559   5.205   4.180 -0.2175 -0.8105  0.2484
   76VAL     CA 1150   2.658   5.275   4.265 -0.3118  0.5240 -0.1238
   76VAL      C 1151   2.708   5.405   4.191  0.8705  0.4824 -0.8306
   76VAL      O 1152   2.772   5.400   4.084  0.2355  0.1683  0.0011
   76VAL     CB 1153   2.782   5.188   4.295  0.6482  0.0283  0.6158
   76VAL    CG1 1154   2.866   5.270   4.386 -0.4134 -0.4074 -0.2162
   76VAL    CG2 1155   2.753   5.061   4.368  0.0962  0.6431 -0.2853
   76VAL      H 1156   2.559   5.233   4.083 -0.6269 -0.0615  0.4544
   76VAL     HA 1157   2.614   5.293   4.363 -0.0560 -0.4567  0.1960
   76VAL     HB 1158   2.826   5.172   4.197 -0.8618  0.0494 -0.1169
   76VAL   HG11 1159   2.818   5.297   4.480 -1.8314 -0.5644 -0.8422
   76VAL   HG12 1160   2.960   5.215   4.396 -0.8043 -1.0606 -0.0048
   76VAL   HG13 1161   2.897   5.363   4.340 -1.9187  0.1873 -0.1479
   76VAL   HG21 1162   2.847   5.015   4.397  0.1821  0.3704 -0.9607
   76VAL   HG22 1163   2.695   5.075   4.459  0.8869 -1.5607  0.7138
   76VAL   HG23 1164   2.702   4.988   4.304 -0.5592  1.1278 -0.3356
   77PRO      N 1165   2.688   5.522   4.262 -0.4472  0.6105 -0.2875
   77PRO     CA 1166   2.747   5.647   4.227 -0.1959 -0.5339  1.2920
   77PRO      C 1167   2.887   5.663   4.289 -0.0616 -0.8168  0.5321
   77PRO      O 1168   2.910   5.620   4.401  0.4958 -0.2610 -0.3201
   77PRO     CB 1169   2.647   5.751   4.274  0.2501  0.3179  0.0983
   77PRO     CG 1170   2.606   5.690   4.403  0.7861  1.9937 -1.4613
   77PRO     CD 1171   2.615   5.536   4.391 -0.1120  0.5252  0.8523
   77PRO     HA 1172   2.752   5.656   4.118 -0.4318 -1.0176  1.2338
   77PRO    HB2 1173   2.686   5.852   4.290  0.0086  0.5810 -0.8630
   77PRO    HB3 1174   2.560   5.753   4.209  0.0200  0.9213  0.4057
   77PRO    HG2 1175   2.670   5.727   4.483 -1.5304  2.4719  0.4111
   77PRO    HG3 1176   2.503   5.708   4.435  0.6132 -0.6733  0.0040
   77PRO    HD2 1177   2.672   5.486   4.470  0.7829 -0.8696 -0.5361
   77PRO    HD3 1178   2.514   5.495   4.387 -0.0026  0.2912  0.3162
   78TYR      N 1179   2.967   5.726   4.211 -1.2054 -0.4058  0.4281
   78TYR     CA 1180   3.113   5.754   4.244 -0.2128  0.0333 -1.0928
   78TYR      C 1181   3.137   5.908   4.240  1.2355 -0.3493  0.6346
   78TYR      O 1182   3.049   5.988   4.190 -0.0389  0.7352  0.1787
   78TYR     CB 1183   3.196   5.680   4.145 -0.7009  0.0070  0.4417
   78TYR     CG 1184   3.201   5.523   4.167 -0.7234 -0.2967  0.7417
   78TYR    CD1 1185   3.286   5.456   4.247 -0.4222  0.3231  0.1225
   78TYR    CD2 1186   3.103   5.452   4.094 -0.8478  0.4213 -0.2192
   78TYR    CE1 1187   3.284   5.313   4.255  0.7009 -0.0605  0.2788
   78TYR    CE2 1188   3.083   5.315   4.117 -0.2146  0.8212 -0.2696
   78TYR     CZ 1189   3.176   5.245   4.193  0.1654  1.1735 -0.9660
   78TYR     OH 1190   3.146   5.109   4.221 -0.2854 -0.4537 -0.0568
   78TYR      H 1191   2.936   5.741   4.116 -0.2975 -0.2943  0.1320
   78TYR     HA 1192   3.130   5.706   4.341 -0.2898  0.0304 -1.0800
   78TYR    HB2 1193   3.158   5.686   4.043 -0.4646  0.2881  0.3661
   78TYR    HB3 1194   3.301   5.708   4.141 -0.2766 -1.5363 -0.6135
   78TYR    HD1 1195   3.366   5.508   4.299 -0.4405  1.5585 -0.9779
   78TYR    HD2 1196   3.026   5.507   4.042 -0.2568  1.7227  0.1986
   78TYR    HE1 1197   3.364   5.263   4.310  0.3166 -1.0726 -0.0357
   78TYR    HE2 1198   3.006   5.259   4.065  0.0316  0.7999 -0.6228
   78TYR     HH 1199   3.204   5.092   4.296  0.1439  0.3924 -0.1648
   79THR      N 1200   3.254   5.947   4.273 -0.3504 -0.3977 -0.1639
   79THR     CA 1201   3.303   6.087   4.272  0.2634 -0.2262 -0.3501
   79THR      C 1202   3.307   6.145   4.133 -0.3915  0.7551  0.5537
   79THR      O 1203   3.252   6.256   4.106 -0.4205  0.0234 -0.8632
   79THR     CB 1204   3.452   6.087   4.327 -0.6411 -0.3562  0.4314
   79THR    OG1 1205   3.468   6.026   4.452  0.1486 -0.5322 -0.2498
   79THR    CG2 1206   3.513   6.228   4.324 -0.0103  0.8918 -0.7465
   79THR      H 1207   3.318   5.872   4.296  0.7300  0.3900 -0.4720
   79THR     HA 1208   3.251   6.154   4.340  1.2059 -0.0722  0.2586
   79THR     HB 1209   3.516   6.034   4.256  0.0903  1.3808 -0.3075
   79THR    HG1 1210   3.430   5.938   4.449 -0.4371 -0.3484  0.8496
   79THR   HG21 1211   3.459   6.296   4.390 -0.1026 -0.4516  0.6852
   79THR   HG22 1212   3.613   6.211   4.366 -0.6592 -1.9157  0.0821
   79THR   HG23 1213   3.523   6.259   4.220 -0.1651  1.0622 -0.7106
   80GLN      N 1214   3.341   6.059   4.034 -0.2903 -0.0854 -0.5932
   80GLN     CA 1215   3.318   6.074   3.887 -0.9371  0.3576 -0.3886
   80GLN      C 1216   3.281   5.939   3.835 -0.3010 -0.3396 -0.2465
   80GLN      O 1217   3.338   5.840   3.872  0.1226 -0.2164  1.1946
   80GLN     CB 1218   3.438   6.125   3.809  0.5575 -0.2248 -0.0421
   80GLN     CG 1219   3.431   6.278   3.793  0.1527  0.4314 -0.2423
   80GLN     CD 1220   3.568   6.344   3.783  0.0097 -0.0183  1.1086
   80GLN    OE1 1221   3.674   6.280   3.793  0.2064  0.2721 -0.0614
   80GLN    NE2 1222   3.575   6.472   3.747 -0.1516 -0.3743 -0.4383
   80GLN      H 1223   3.372   5.967   4.063  0.7235  0.1306 -0.9108
   80GLN     HA 1224   3.233   6.139   3.869 -0.5351  0.8749 -0.4816
   80GLN    HB2 1225   3.523   6.084   3.865  0.3818 -0.9997 -0.3110
   80GLN    HB3 1226   3.425   6.089   3.707  0.0127  0.1142 -0.1001
   80GLN    HG2 1227   3.371   6.313   3.709  0.1789  0.2718 -0.3274
   80GLN    HG3 1228   3.382   6.319   3.881  0.9221 -0.5978  0.7280
   80GLN   HE21 1229   3.664   6.512   3.723 -0.3486  1.1026  0.9484
   80GLN   HE22 1230   3.489   6.525   3.748 -0.2707 -0.5555 -0.8259
   81GLY      N 1231   3.195   5.937   3.733  0.1766 -0.1834  0.2531
   81GLY     CA 1232   3.138   5.817   3.670  0.2300 -0.6987 -0.4650
   81GLY      C 1233   3.028   5.752   3.759  0.5390 -0.0097  0.0854
   81GLY      O 1234   2.982   5.808   3.855 -0.2480 -0.3248 -0.3708
   81GLY      H 1235   3.166   6.026   3.695  0.1066 -0.0096  0.6898
   81GLY    HA2 1236   3.103   5.850   3.572  0.7017  1.1984 -0.0758
   81GLY    HA3 1237   3.215   5.740   3.657  0.4866 -0.6830  0.7477
   82LYS      N 1238   2.978   5.632   3.723 -0.1279  0.0825  0.5067
   82LYS     CA 1239   2.867   5.553   3.777  0.2891  0.8036 -0.1858
   82LYS      C 1240   2.855   5.418   3.702  0.7032  0.3964  0.2269
   82LYS      O 1241   2.889   5.417   3.583  0.2927  0.4679 -0.8125
   82LYS     CB 1242   2.719   5.619   3.778 -0.7563  0.2432 -0.1428
   82LYS     CG 1243   2.685   5.701   3.652  0.4443 -0.1290  0.5443
   82LYS     CD 1244   2.528   5.730   3.658 -0.5172 -0.0553 -0.4906
   82LYS     CE 1245   2.494   5.771   3.517 -0.0808  0.6882  0.5690
   82LYS     NZ 1246   2.355   5.814   3.497  0.2607  0.0532  0.3915
   82LYS      H 1247   3.028   5.585   3.649  1.1946  0.4884  1.0702
   82LYS     HA 1248   2.894   5.515   3.876 -0.5265  0.0132 -0.2424
   82LYS    HB2 1249   2.651   5.535   3.797  0.3044 -0.3790  1.3378
   82LYS    HB3 1250   2.705   5.680   3.868  1.0510 -0.5588  0.7961
   82LYS    HG2 1251   2.740   5.795   3.648 -1.3958  1.0236 -1.3717
   82LYS    HG3 1252   2.699   5.646   3.559 -3.0052  0.5756 -0.6825
   82LYS    HD2 1253   2.478   5.639   3.691  1.4882 -1.0877  0.0500
   82LYS    HD3 1254   2.509   5.810   3.729 -0.9737 -0.6676  0.1008
   82LYS    HE2 1255   2.559   5.846   3.473  0.2305  0.3273  0.4038
   82LYS    HE3 1256   2.513   5.689   3.448 -1.1181  1.0066 -0.1249
   82LYS    HZ1 1257   2.314   5.871   3.570 -0.0407  0.5657 -0.1685
   82LYS    HZ2 1258   2.339   5.853   3.406  0.3625 -0.8339 -0.0297
   82LYS    HZ3 1259   2.303   5.729   3.481  0.7789 -0.1579 -0.2157
   83TRP      N 1260   2.787   5.318   3.765 -0.0681 -0.0734  0.4071
   83TRP     CA 1261   2.734   5.206   3.691  0.2459  0.8596 -1.0470
   83TRP      C 1262   2.592   5.168   3.740  0.4307  0.3640  0.2629
   83TRP      O 1263   2.553   5.188   3.858 -0.1724  0.3008 -0.4261
   83TRP     CB 1264   2.833   5.082   3.690  0.3059 -1.3902  0.7235
   83TRP     CG 1265   2.888   5.033   3.820  0.0201 -0.1504 -0.3810
   83TRP    CD1 1266   2.995   5.074   3.890 -0.2516  0.2135 -0.8750
   83TRP    CD2 1267   2.833   4.922   3.898  0.5114  0.8407 -0.7546
   83TRP    NE1 1268   3.014   4.992   4.001  0.9002  0.6735  0.1073
   83TRP    CE2 1269   2.909   4.909   4.019 -0.0308  0.6483 -0.0871
   83TRP    CE3 1270   2.716   4.842   3.887 -0.6870  0.5346  0.7528
   83TRP    CZ2 1271   2.882   4.802   4.115  0.6186 -0.7966  0.7835
   83TRP    CZ3 1272   2.685   4.746   3.983  0.1372  0.0769  0.2920
   83TRP    CH2 1273   2.766   4.725   4.098 -0.8429 -0.4477 -0.6085
   83TRP      H 1274   2.757   5.331   3.860 -0.0382  0.6266  0.3338
   83TRP     HA 1275   2.706   5.241   3.592  0.0325 -1.5535 -1.9821
   83TRP    HB2 1276   2.775   5.008   3.634 -0.7814  0.4106 -0.7992
   83TRP    HB3 1277   2.914   5.114   3.624 -1.5794  0.7948 -0.8825
   83TRP    HD1 1278   3.065   5.154   3.872 -0.6524  0.6097 -0.7254
   83TRP    HE1 1279   3.065   5.016   4.085  1.0045  0.6866  0.0401
   83TRP    HE3 1280   2.662   4.858   3.795  1.5699 -0.8686 -1.0576
   83TRP    HZ2 1281   2.953   4.790   4.196  0.6349 -1.4711  0.6797
   83TRP    HZ3 1282   2.596   4.688   3.965  0.2464  0.0605 -0.2348
   83TRP    HH2 1283   2.743   4.643   4.165  0.2986 -0.7919 -0.5971
   84GLU      N 1284   2.505   5.128   3.643 -0.6996  0.5814  0.1930
   84GLU     CA 1285   2.368   5.087   3.670  0.6193 -0.0234  0.0452
   84GLU      C 1286   2.319   4.961   3.591  0.5358 -0.0351  0.3124
   84GLU      O 1287   2.361   4.936   3.477 -0.5493  0.1842  0.6443
   84GLU     CB 1288   2.270   5.213   3.650  0.2034  1.2267  1.0263
   84GLU     CG 1289   2.121   5.184   3.694 -0.4082  0.3673 -0.0894
   84GLU     CD 1290   2.020   5.302   3.692 -1.0182  0.1443  0.8470
   84GLU    OE1 1291   1.913   5.277   3.750  0.6004 -0.1749  0.2426
   84GLU    OE2 1292   2.042   5.408   3.631  0.5375 -0.2266  0.2193
   84GLU      H 1293   2.543   5.122   3.549 -0.1710  0.1274  0.4246
   84GLU     HA 1294   2.357   5.070   3.777  0.4998  1.4493  0.3171
   84GLU    HB2 1295   2.312   5.306   3.690  2.7296  0.5490  0.3375
   84GLU    HB3 1296   2.265   5.227   3.542 -1.3708 -0.4070  0.8016
   84GLU    HG2 1297   2.077   5.100   3.641 -0.0191  0.4604 -0.5664
   84GLU    HG3 1298   2.126   5.167   3.802  1.6672 -0.3695 -0.2286
   85GLY      N 1299   2.240   4.875   3.663 -0.2077 -0.2773 -0.2856
   85GLY     CA 1300   2.216   4.740   3.610  0.5868  0.2242 -0.2985
   85GLY      C 1301   2.098   4.656   3.671  0.5660 -0.6332 -0.3891
   85GLY      O 1302   2.008   4.704   3.744 -0.0706 -0.5456 -0.1016
   85GLY      H 1303   2.219   4.893   3.760 -0.0764  0.6369 -0.4081
   85GLY    HA2 1304   2.201   4.745   3.503 -0.6821  1.5141 -0.1246
   85GLY    HA3 1305   2.302   4.675   3.624 -0.5987 -1.6056 -0.7337
   86GLU      N 1306   2.085   4.533   3.626  0.0318 -0.3247  0.3209
   86GLU     CA 1307   1.973   4.445   3.668 -0.4644  0.2744 -0.0407
   86GLU      C 1308   2.035   4.308   3.699 -0.8596  1.4746  0.7063
   86GLU      O 1309   2.124   4.252   3.629 -0.2637 -0.5317 -0.4543
   86GLU     CB 1310   1.867   4.423   3.559 -0.6049 -0.0178  0.3430
   86GLU     CG 1311   1.818   4.550   3.499 -0.6808  0.0255 -0.1562
   86GLU     CD 1312   1.722   4.532   3.385 -0.8327  0.5159  0.0272
   86GLU    OE1 1313   1.617   4.581   3.382  0.5403  0.2664  0.1116
   86GLU    OE2 1314   1.769   4.464   3.286  0.3349  0.1270 -0.8880
   86GLU      H 1315   2.148   4.497   3.556  0.6892 -0.6506  1.0426
   86GLU     HA 1316   1.923   4.477   3.760  0.3408  0.6105  0.2958
   86GLU    HB2 1317   1.910   4.362   3.480 -0.8782 -0.6474  0.6614
   86GLU    HB3 1318   1.787   4.357   3.593 -0.7622 -0.3831 -0.6677
   86GLU    HG2 1319   1.766   4.590   3.586 -0.3969 -1.0794  0.5496
   86GLU    HG3 1320   1.895   4.621   3.468  0.1188 -0.9683 -0.5332
   87LEU      N 1321   2.008   4.254   3.809  0.2515  0.4503 -0.5659
   87LEU     CA 1322   2.066   4.126   3.852 -0.3306 -0.5731 -0.2209
   87LEU      C 1323   2.006   4.011   3.771  0.5873 -0.3023  0.5288
   87LEU      O 1324   1.882   4.003   3.762 -0.2334 -0.1081 -0.1785
   87LEU     CB 1325   2.039   4.104   3.999 -0.2429 -0.2538 -0.0913
   87LEU     CG 1326   2.109   4.197   4.096  0.6335 -0.1467 -0.8030
   87LEU    CD1 1327   2.104   4.155   4.246 -0.5233 -0.2111  0.3346
   87LEU    CD2 1328   2.257   4.205   4.077 -0.3699 -0.6174  0.2482
   87LEU      H 1329   1.951   4.300   3.879 -0.4660 -1.5992  0.3544
   87LEU     HA 1330   2.172   4.121   3.830 -0.2861 -0.4626 -0.0362
   87LEU    HB2 1331   1.931   4.110   4.014 -0.2276 -0.2079  0.0076
   87LEU    HB3 1332   2.081   4.008   4.028 -1.1461 -0.1610  1.9181
   87LEU     HG 1333   2.063   4.296   4.092 -1.9136 -1.1974 -1.4272
   87LEU   HD11 1334   2.001   4.139   4.276 -0.6670 -0.3192 -0.1952
   87LEU   HD12 1335   2.171   4.070   4.259 -0.5653 -0.2103  0.5616
   87LEU   HD13 1336   2.148   4.235   4.306 -0.1411  0.2043 -0.4687
   87LEU   HD21 1337   2.308   4.268   4.150 -0.8017  0.4644 -0.3442
   87LEU   HD22 1338   2.300   4.104   4.079 -0.4665 -0.6556  0.4194
   87LEU   HD23 1339   2.281   4.257   3.984  0.1851  0.3687  0.9152
   88GLY      N 1340   2.087   3.920   3.715 -0.3211 -0.0183 -0.6825
   88GLY     CA 1341   2.051   3.799   3.638  0.3906 -0.9971 -0.6059
   88GLY      C 1342   2.154   3.688   3.652  0.7527 -0.3453  0.4771
   88GLY      O 1343   2.252   3.703   3.719 -0.0446  0.4010  0.3012
   88GLY      H 1344   2.186   3.939   3.714 -0.2549 -0.2276  0.3004
   88GLY    HA2 1345   1.949   3.767   3.659  0.4040 -1.2229 -0.8782
   88GLY    HA3 1346   2.057   3.826   3.533  0.5979  0.4939 -0.2567
   89THR      N 1347   2.117   3.576   3.598 -0.9419  0.3157 -0.0062
   89THR     CA 1348   2.207   3.458   3.606  0.0408 -0.4782  0.1637
   89THR      C 1349   2.188   3.365   3.482 -0.4451 -0.8787 -0.4486
   89THR      O 1350   2.074   3.342   3.445 -0.2843  0.0538 -0.1356
   89THR     CB 1351   2.181   3.383   3.742  0.1305  0.4555 -0.3380
   89THR    OG1 1352   2.287   3.297   3.769  0.3635 -0.0127 -0.3755
   89THR    CG2 1353   2.057   3.309   3.761  0.7942 -0.3937  0.2638
   89THR      H 1354   2.035   3.574   3.540 -0.3947  0.3339 -0.8200
   89THR     HA 1355   2.311   3.490   3.605  0.2197 -1.0013 -0.9735
   89THR     HB 1356   2.194   3.454   3.823  0.6495 -1.1063  1.0580
   89THR    HG1 1357   2.372   3.340   3.771  0.2392  0.2433 -0.5262
   89THR   HG21 1358   2.044   3.275   3.863  0.4881  1.7395  1.0327
   89THR   HG22 1359   1.973   3.376   3.741  0.0294 -0.9686  1.3757
   89THR   HG23 1360   2.042   3.214   3.710 -0.0162 -0.3204  0.3419
   90ASP      N 1361   2.306   3.316   3.433  0.4044  0.8893 -0.0310
   90ASP     CA 1362   2.325   3.231   3.320 -0.7835 -0.2188 -0.4059
   90ASP      C 1363   2.435   3.134   3.363  0.4372 -1.0882 -0.3036
   90ASP      O 1364   2.499   3.152   3.465 -0.7346  0.1089 -0.3451
   90ASP     CB 1365   2.378   3.317   3.200 -1.0913  0.1690 -0.4799
   90ASP     CG 1366   2.329   3.258   3.066  0.0651  0.0053  0.3083
   90ASP    OD1 1367   2.330   3.138   3.056  0.0291  0.1513  0.2814
   90ASP    OD2 1368   2.291   3.332   2.971 -0.0419 -0.0927 -0.7873
   90ASP      H 1369   2.393   3.337   3.480  0.6645  0.8421 -0.4816
   90ASP     HA 1370   2.232   3.175   3.304  0.2042 -1.8525 -0.8756
   90ASP    HB2 1371   2.357   3.422   3.221  0.3244  0.2738  0.7506
   90ASP    HB3 1372   2.486   3.305   3.206 -1.0958 -0.0928 -0.8527
   91LEU      N 1373   2.467   3.031   3.279 -0.0639 -0.5329  0.5698
   91LEU     CA 1374   2.589   2.958   3.268  0.0434  0.5356  0.0212
   91LEU      C 1375   2.707   3.037   3.209  0.4254 -0.0733 -0.0216
   91LEU      O 1376   2.700   3.080   3.094  0.4163 -0.2258  0.5001
   91LEU     CB 1377   2.565   2.835   3.179  0.5216  0.4262 -0.2056
   91LEU     CG 1378   2.459   2.728   3.218 -0.5652 -0.6298  0.0967
   91LEU    CD1 1379   2.452   2.643   3.107  0.3856  1.2145  0.5638
   91LEU    CD2 1380   2.502   2.646   3.338  0.6665 -0.2499  0.3448
   91LEU      H 1381   2.399   3.026   3.204  0.4879  0.2140 -0.0135
   91LEU     HA 1382   2.620   2.932   3.369  0.9458  1.9353  0.1597
   91LEU    HB2 1383   2.537   2.864   3.077  0.6912 -0.6706 -0.5921
   91LEU    HB3 1384   2.658   2.779   3.178 -0.2797 -1.0488  0.7040
   91LEU     HG 1385   2.363   2.774   3.243  0.0696  0.6744  0.3249
   91LEU   HD11 1386   2.386   2.673   3.025  0.6958  0.8328  0.1573
   91LEU   HD12 1387   2.548   2.634   3.055 -0.1952  1.8152 -0.7000
   91LEU   HD13 1388   2.419   2.544   3.138  0.0659  0.8243 -0.8493
   91LEU   HD21 1389   2.561   2.706   3.408  1.5483 -0.6904  0.0075
   91LEU   HD22 1390   2.408   2.612   3.382  0.2442 -0.5837 -0.7581
   91LEU   HD23 1391   2.561   2.556   3.318 -0.6333 -1.3811  1.2560
   92VAL      N 1392   2.824   3.033   3.269  0.5632 -0.2474  0.1653
   92VAL     CA 1393   2.953   3.090   3.223  0.4698 -0.7387  0.3237
   92VAL      C 1394   3.067   3.000   3.248 -0.2424 -0.1123 -0.0973
   92VAL      O 1395   3.062   2.916   3.340  0.1375 -0.5837  0.0938
   92VAL     CB 1396   2.978   3.233   3.291  0.9387  0.6833 -0.4536
   92VAL    CG1 1397   2.982   3.222   3.442 -0.5601 -1.3423  0.5622
   92VAL    CG2 1398   3.095   3.321   3.242  0.2430  0.4111 -0.0224
   92VAL      H 1399   2.835   2.979   3.354 -1.2888  0.0771  0.7035
   92VAL     HA 1400   2.947   3.104   3.115 -1.0551  0.5489  0.5035
   92VAL     HB 1401   2.894   3.292   3.254 -1.2253 -0.7406  1.6073
   92VAL   HG11 1402   2.890   3.181   3.482 -1.1392  0.2182  0.9500
   92VAL   HG12 1403   3.077   3.179   3.473  1.4600  0.8333 -1.6657
   92VAL   HG13 1404   2.981   3.327   3.471  0.7832 -0.7254 -1.2417
   92VAL   HG21 1405   3.190   3.268   3.255 -0.2973 -0.9892 -1.2221
   92VAL   HG22 1406   3.085   3.336   3.135  0.3221 -0.3742 -0.1512
   92VAL   HG23 1407   3.089   3.421   3.286 -2.4715  0.4341 -0.1220
   93SER      N 1408   3.167   3.005   3.159  0.1470  0.0661 -0.3645
   93SER     CA 1409   3.285   2.910   3.158  0.0281 -0.6947  0.6502
   93SER      C 1410   3.416   2.970   3.091  0.4132  0.7514 -0.1756
   93SER      O 1411   3.411   3.024   2.984  0.4651 -0.5259  0.5643
   93SER     CB 1412   3.259   2.779   3.095  0.1733  0.8608  1.3951
   93SER     OG 1413   3.381   2.696   3.100  0.1936  0.0653  0.3176
   93SER      H 1414   3.152   3.079   3.091 -0.6667  1.1522  0.8857
   93SER     HA 1415   3.319   2.891   3.260 -0.1031 -0.5713  0.7175
   93SER    HB2 1416   3.175   2.720   3.132  0.0917 -0.5468 -0.6637
   93SER    HB3 1417   3.227   2.794   2.992  0.9178 -0.0781  0.9853
   93SER     HG 1418   3.367   2.617   3.047  0.4781  0.0379  0.2818
   94ILE      N 1419   3.535   2.960   3.159  0.2918  0.5052 -0.0480
   94ILE     CA 1420   3.664   3.003   3.105 -0.9364 -0.3253 -0.5204
   94ILE      C 1421   3.731   2.894   3.015 -0.0365 -0.7909  0.8933
   94ILE      O 1422   3.776   2.787   3.059 -0.0141 -0.3957  0.7661
   94ILE     CB 1423   3.760   3.036   3.229  0.3671 -0.0293 -0.0744
   94ILE    CG1 1424   3.705   3.151   3.315  0.5763 -0.8338 -0.3729
   94ILE    CG2 1425   3.902   3.076   3.191 -1.4284  0.4424 -0.1960
   94ILE    CD1 1426   3.759   3.155   3.458  1.2019 -0.4722  0.6066
   94ILE      H 1427   3.534   2.903   3.243  1.4606  1.2422  0.5203
   94ILE     HA 1428   3.650   3.101   3.059 -0.0080  0.9364  1.5830
   94ILE     HB 1429   3.759   2.945   3.289 -0.4353  0.7447  1.1964
   94ILE   HG12 1430   3.720   3.247   3.265 -0.8418 -0.7265 -0.6661
   94ILE   HG13 1431   3.597   3.141   3.312  0.4902  0.0543 -1.5470
   94ILE   HG21 1432   3.910   3.160   3.122  1.5702  0.5081 -0.0305
   94ILE   HG22 1433   3.962   3.108   3.277  0.4089  1.2318 -1.6291
   94ILE   HG23 1434   3.949   2.997   3.133 -0.1956  0.6334  0.4537
   94ILE   HD11 1435   3.742   3.060   3.507  0.2116 -1.1044 -0.8181
   94ILE   HD12 1436   3.867   3.169   3.461  1.2365 -0.7042  0.4657
   94ILE   HD13 1437   3.711   3.230   3.520 -0.1808  0.3545 -1.2664
   95PRO      N 1438   3.741   2.922   2.886  0.4393 -0.1204  0.2569
   95PRO     CA 1439   3.794   2.825   2.793 -0.4860  0.3721  0.3867
   95PRO      C 1440   3.950   2.781   2.819  0.2680  1.1034 -0.0324
   95PRO      O 1441   3.979   2.666   2.801 -0.4154  0.3683  0.0144
   95PRO     CB 1442   3.783   2.886   2.656 -0.2399 -0.3463  0.3685
   95PRO     CG 1443   3.769   3.039   2.681  1.1837 -0.1583 -0.0934
   95PRO     CD 1444   3.689   3.039   2.815 -0.7264  0.3655 -0.1373
   95PRO     HA 1445   3.736   2.732   2.798  0.2564 -0.1590 -0.3397
   95PRO    HB2 1446   3.869   2.868   2.592 -1.1487 -0.0663 -1.0273
   95PRO    HB3 1447   3.691   2.858   2.603  0.8114 -1.1471 -1.1881
   95PRO    HG2 1448   3.864   3.090   2.699  0.6761  1.0781 -0.6201
   95PRO    HG3 1449   3.713   3.088   2.601  0.1879 -0.1404  0.5815
   95PRO    HD2 1450   3.714   3.132   2.866 -0.4273  0.6653 -0.8004
   95PRO    HD3 1451   3.583   3.024   2.800 -0.6977  0.3506 -0.3284
   96HIS      N 1452   4.027   2.868   2.877  0.4129 -0.2135  0.6357
   96HIS     CA 1453   4.159   2.843   2.928 -1.2270 -0.4437  0.6533
   96HIS      C 1454   4.168   2.832   3.080 -0.3723 -0.8731 -0.3331
   96HIS      O 1455   4.228   2.911   3.146 -0.0503 -0.4163  0.8351
   96HIS     CB 1456   4.253   2.945   2.862  0.6460  1.4793 -0.3720
   96HIS     CG 1457   4.225   2.969   2.716  0.1620 -0.2287  0.1603
   96HIS    ND1 1458   4.202   2.877   2.622 -0.0855  0.0798  0.5772
   96HIS    CD2 1459   4.201   3.093   2.663 -0.1523  0.3535 -0.5048
   96HIS    CE1 1460   4.189   2.935   2.499 -0.3377 -0.3154 -0.2198
   96HIS    NE2 1461   4.190   3.069   2.530  0.6583 -0.2442  0.6145
   96HIS      H 1462   3.992   2.963   2.876  0.7047 -0.0729  1.4500
   96HIS     HA 1463   4.192   2.744   2.896  1.4335  0.3904  0.2791
   96HIS    HB2 1464   4.249   3.042   2.911  1.0418  0.9829  0.7243
   96HIS    HB3 1465   4.356   2.909   2.875  0.0223 -0.6779 -0.6155
   96HIS    HD1 1466   4.177   2.780   2.636  0.7033 -0.1836  0.2644
   96HIS    HD2 1467   4.194   3.192   2.706 -0.2317  0.9739 -1.8468
   96HIS    HE1 1468   4.173   2.896   2.399 -0.3004  1.3890 -0.9536
   96HIS    HE2 1469   4.177   3.134   2.454 -0.7804 -0.5469  0.5467
   97GLY      N 1470   4.080   2.743   3.134 -0.4749  0.8110 -0.0697
   97GLY     CA 1471   4.037   2.732   3.271 -0.2026  0.2636  0.1030
   97GLY      C 1472   4.030   2.589   3.336  0.2913 -0.2989 -0.4722
   97GLY      O 1473   4.079   2.493   3.279 -0.1009  0.2540  0.0446
   97GLY      H 1474   4.060   2.671   3.067  0.4458  0.8129 -0.3803
   97GLY    HA2 1475   4.088   2.804   3.336 -0.2379 -0.3748  0.8663
   97GLY    HA3 1476   3.934   2.766   3.270  0.3130  2.0487  0.3207
   98PRO      N 1477   3.957   2.574   3.450 -0.1946  0.4492 -0.0285
   98PRO     CA 1478   3.931   2.443   3.519  0.2140  0.6789  0.7419
   98PRO      C 1479   3.856   2.338   3.436 -0.2517  0.2089  0.9540
   98PRO      O 1480   3.832   2.226   3.487  0.0581 -0.6178  0.0372
   98PRO     CB 1481   3.848   2.477   3.648 -1.0922 -0.0523  0.1100
   98PRO     CG 1482   3.783   2.610   3.610 -0.0942 -0.7250  0.3023
   98PRO     CD 1483   3.886   2.683   3.516  0.4314  0.3270 -0.0882
   98PRO     HA 1484   4.027   2.402   3.549  0.4627  1.9100  1.8460
   98PRO    HB2 1485   3.780   2.403   3.689 -1.0248 -1.2652 -1.7290
   98PRO    HB3 1486   3.911   2.501   3.733 -0.8237  1.4258 -0.4431
   98PRO    HG2 1487   3.693   2.597   3.550 -0.7189  1.1079  0.7135
   98PRO    HG3 1488   3.752   2.674   3.692  0.7167 -0.2428  0.2550
   98PRO    HD2 1489   3.837   2.759   3.455  0.4804  0.6237  0.2327
   98PRO    HD3 1490   3.956   2.742   3.576  0.3793  0.3017 -0.0022
   99ASN      N 1491   3.825   2.356   3.310  0.4325 -0.3926  0.0994
   99ASN     CA 1492   3.752   2.267   3.220 -0.1870 -0.8956 -0.6587
   99ASN      C 1493   3.607   2.231   3.281  0.0585 -0.4942 -0.3737
   99ASN      O 1494   3.565   2.119   3.268 -0.2370  0.3378 -0.1562
   99ASN     CB 1495   3.838   2.146   3.188 -0.6150  0.4973 -0.0481
   99ASN     CG 1496   3.791   2.054   3.069  0.6602 -0.4621  0.5425
   99ASN    OD1 1497   3.738   2.102   2.966 -0.2201  0.1842 -0.5326
   99ASN    ND2 1498   3.814   1.922   3.078  0.6306 -0.6431  0.0458
   99ASN      H 1499   3.840   2.450   3.274  0.0625 -0.0689  0.7449
   99ASN     HA 1500   3.722   2.320   3.129 -0.0623 -0.0074 -0.2020
   99ASN    HB2 1501   3.938   2.174   3.157 -0.6821 -0.1416 -0.9297
   99ASN    HB3 1502   3.851   2.091   3.281  1.8091  0.5893 -0.2149
   99ASN   HD21 1503   3.760   1.866   3.014 -0.3614  1.5131 -1.2347
   99ASN   HD22 1504   3.859   1.889   3.162  0.0224  0.7746  1.0178
  100VAL      N 1505   3.545   2.329   3.345 -0.5140 -0.4228  0.2634
  100VAL     CA 1506   3.412   2.322   3.400  0.5467  0.8544 -0.1375
  100VAL      C 1507   3.336   2.456   3.403 -0.7254  0.0230  0.1338
  100VAL      O 1508   3.400   2.558   3.402  0.1563 -0.3891  0.2605
  100VAL     CB 1509   3.401   2.261   3.539 -0.9797  1.0851 -0.5229
  100VAL    CG1 1510   3.466   2.120   3.556 -0.5391 -0.3220  0.0319
  100VAL    CG2 1511   3.467   2.348   3.647  0.2921  0.2676  0.4183
  100VAL      H 1512   3.587   2.421   3.344 -0.6651 -0.3541 -0.4060
  100VAL     HA 1513   3.351   2.265   3.330 -0.0810  1.3929 -0.0522
  100VAL     HB 1514   3.294   2.248   3.556 -0.6383 -3.1079  0.7799
  100VAL   HG11 1515   3.572   2.123   3.533 -0.3286 -0.3774  0.9065
  100VAL   HG12 1516   3.458   2.080   3.657  0.7030 -0.4831  0.1033
  100VAL   HG13 1517   3.415   2.059   3.482 -0.9392 -1.3440  1.0852
  100VAL   HG21 1518   3.576   2.350   3.638  0.3654 -0.1139  1.1212
  100VAL   HG22 1519   3.412   2.441   3.632 -1.2228 -0.7815 -1.3358
  100VAL   HG23 1520   3.450   2.302   3.744 -0.2384  0.1411  0.2707
  101THR      N 1521   3.208   2.449   3.402  0.0545  0.2537 -0.3865
  101THR     CA 1522   3.114   2.558   3.395  0.3241 -0.8000  0.2323
  101THR      C 1523   3.073   2.605   3.539 -0.2440  0.2854 -0.2032
  101THR      O 1524   3.077   2.525   3.636 -0.4654 -0.1760  0.3186
  101THR     CB 1525   3.001   2.509   3.302  0.1999 -0.5512  0.1539
  101THR    OG1 1526   3.051   2.490   3.173  0.2861 -0.1511 -0.5309
  101THR    CG2 1527   2.884   2.617   3.296 -0.2653  0.2908  0.2481
  101THR      H 1528   3.175   2.355   3.414  1.5299 -0.3035 -0.3482
  101THR     HA 1529   3.170   2.640   3.350  1.0950 -0.4951  1.6214
  101THR     HB 1530   2.942   2.423   3.335 -1.1908  0.0501 -0.5851
  101THR    HG1 1531   3.116   2.419   3.169 -0.1624 -0.6092  0.0020
  101THR   HG21 1532   2.811   2.610   3.377 -0.3572  1.2167  0.2621
  101THR   HG22 1533   2.928   2.716   3.286 -0.2242  0.1732 -1.1329
  101THR   HG23 1534   2.816   2.593   3.213  1.1404 -0.2485 -0.8299
  102VAL      N 1535   3.009   2.718   3.559  0.1430 -0.4121  0.5942
  102VAL     CA 1536   2.949   2.780   3.677 -0.0554  0.1363 -0.7592
  102VAL      C 1537   2.825   2.855   3.641 -0.8037  0.0905  0.2285
  102VAL      O 1538   2.835   2.927   3.546  0.4051 -0.2392 -0.0742
  102VAL     CB 1539   3.048   2.860   3.758 -0.0073  0.1756 -0.4582
  102VAL    CG1 1540   3.127   2.968   3.684 -0.0745 -0.2506  1.1578
  102VAL    CG2 1541   2.978   2.919   3.880  0.2862 -0.7481 -0.5153
  102VAL      H 1542   3.022   2.778   3.479  0.1028 -1.4100 -0.2009
  102VAL     HA 1543   2.923   2.692   3.736  1.1631  0.8635  1.0235
  102VAL     HB 1544   3.121   2.792   3.801  0.8714  0.9825 -0.6183
  102VAL   HG11 1545   3.150   2.935   3.582 -1.0250  1.1502  0.4217
  102VAL   HG12 1546   3.067   3.054   3.653 -0.8145 -0.7382  1.1742
  102VAL   HG13 1547   3.214   3.001   3.740  0.9654 -0.1496 -0.3914
  102VAL   HG21 1548   2.919   3.002   3.840  1.2025  0.3756  0.3177
  102VAL   HG22 1549   2.915   2.857   3.943  0.3504  0.1699  0.5151
  102VAL   HG23 1550   3.058   2.963   3.939  0.9040 -1.4338 -0.8138
  103ARG      N 1551   2.715   2.849   3.719  0.0845  0.8335 -0.0998
  103ARG     CA 1552   2.599   2.937   3.691 -0.6162  0.3442 -0.3178
  103ARG      C 1553   2.608   3.055   3.785 -0.0009 -0.9042 -0.2540
  103ARG      O 1554   2.563   3.033   3.900 -0.0499 -0.2064 -0.1021
  103ARG     CB 1555   2.470   2.857   3.704  0.6595  0.7677 -0.1892
  103ARG     CG 1556   2.342   2.929   3.658  0.5270  0.7633 -0.2295
  103ARG     CD 1557   2.203   2.853   3.663 -0.0336 -0.2912 -0.0576
  103ARG     NE 1558   2.178   2.748   3.567 -0.1043  0.0626  1.2333
  103ARG     CZ 1559   2.079   2.740   3.471 -0.3995 -0.4572  0.1238
  103ARG    NH1 1560   2.006   2.845   3.438  0.1652 -0.5089 -0.1926
  103ARG    NH2 1561   2.048   2.627   3.417  0.0417  0.3110 -0.4264
  103ARG      H 1562   2.722   2.782   3.793 -0.0625  0.5017 -0.3799
  103ARG     HA 1563   2.599   2.967   3.586  0.3290  0.6409 -0.2539
  103ARG    HB2 1564   2.478   2.765   3.647  0.0464  0.1911  0.6129
  103ARG    HB3 1565   2.457   2.831   3.809 -0.1038  0.2724 -0.3856
  103ARG    HG2 1566   2.330   3.020   3.717  0.1623  1.3083 -1.1003
  103ARG    HG3 1567   2.350   2.960   3.554  0.6556 -1.2829 -0.9270
  103ARG    HD2 1568   2.188   2.817   3.765 -1.0189  1.6779  0.5937
  103ARG    HD3 1569   2.137   2.936   3.637  0.0177 -0.4765 -0.8145
  103ARG     HE 1570   2.228   2.662   3.583  1.1120 -0.1544 -2.1192
  103ARG   HH11 1571   1.940   2.847   3.362  0.3291  0.2750 -0.3386
  103ARG   HH12 1572   2.022   2.932   3.487 -1.4985  0.1743 -0.7161
  103ARG   HH21 1573   1.974   2.628   3.348 -0.7176  1.9585  0.3194
  103ARG   HH22 1574   2.114   2.552   3.433 -0.3341  0.0433 -0.0705
  104ALA      N 1575   2.655   3.167   3.746 -1.0380 -0.8295  0.0349
  104ALA     CA 1576   2.696   3.276   3.840 -0.2351  0.2015 -0.4588
  104ALA      C 1577   2.605   3.397   3.838 -0.2423 -0.3797  0.1581
  104ALA      O 1578   2.536   3.417   3.737  0.0338  0.0218 -0.7187
  104ALA     CB 1579   2.839   3.316   3.801 -0.8826  0.1469 -0.9445
  104ALA      H 1580   2.683   3.183   3.650  0.6010 -0.3649  0.5342
  104ALA     HA 1581   2.697   3.244   3.944 -0.4720 -0.3816 -0.6225
  104ALA    HB1 1582   2.893   3.225   3.829 -0.5800  0.5912  0.0056
  104ALA    HB2 1583   2.853   3.337   3.695 -0.9532  2.1986 -0.6272
  104ALA    HB3 1584   2.877   3.397   3.863  0.3012 -1.0901  0.0773
  105ASN      N 1585   2.595   3.467   3.949  0.1898  0.3059 -0.4433
  105ASN     CA 1586   2.517   3.583   3.966  0.9973 -0.4489  0.6809
  105ASN      C 1587   2.590   3.698   3.889 -0.2792  0.0519 -0.0252
  105ASN      O 1588   2.711   3.705   3.896 -0.4156 -0.4801  0.5878
  105ASN     CB 1589   2.492   3.626   4.117 -1.3653  1.2497  0.2319
  105ASN     CG 1590   2.424   3.518   4.196  0.5393  1.1822 -0.0754
  105ASN    OD1 1591   2.306   3.485   4.169  0.0692 -0.6036 -0.3156
  105ASN    ND2 1592   2.488   3.457   4.294 -0.1290 -0.0078 -0.1341
  105ASN      H 1593   2.664   3.443   4.019 -0.0434 -0.2836 -0.3999
  105ASN     HA 1594   2.421   3.568   3.917  1.5256 -0.1871 -0.5127
  105ASN    HB2 1595   2.589   3.646   4.162  0.2978 -1.2397 -1.6442
  105ASN    HB3 1596   2.438   3.720   4.108  0.1613  2.1272 -2.6046
  105ASN   HD21 1597   2.436   3.416   4.370 -0.9112  1.4706  0.2124
  105ASN   HD22 1598   2.583   3.483   4.318  0.2908 -1.8314  0.4975
  106ILE      N 1599   2.520   3.783   3.810  0.4986  0.2809 -0.7758
  106ILE     CA 1600   2.575   3.879   3.718  0.6196  0.2860  0.0112
  106ILE      C 1601   2.503   4.020   3.739 -0.4921  0.4914  0.1247
  106ILE      O 1602   2.381   4.037   3.722  0.4376 -0.3542  0.1961
  106ILE     CB 1603   2.542   3.826   3.575  0.7303  0.4082 -0.0438
  106ILE    CG1 1604   2.553   3.675   3.551  0.4961  0.7669 -0.4641
  106ILE    CG2 1605   2.620   3.911   3.482  0.2465 -0.9914  0.0283
  106ILE    CD1 1606   2.533   3.629   3.409 -0.0860 -0.5549  0.8923
  106ILE      H 1607   2.422   3.770   3.794  0.6634 -1.4124 -0.7140
  106ILE     HA 1608   2.684   3.886   3.708  0.5386  0.1224 -1.7807
  106ILE     HB 1609   2.440   3.861   3.558  1.0864  1.9194  0.5369
  106ILE   HG12 1610   2.651   3.637   3.581 -0.5444 -0.9632  1.2441
  106ILE   HG13 1611   2.480   3.619   3.609  0.4520  0.8286 -0.4605
  106ILE   HG21 1612   2.724   3.878   3.480  0.2133 -1.0919 -0.1938
  106ILE   HG22 1613   2.581   3.922   3.380 -0.0185  0.8122  0.2572
  106ILE   HG23 1614   2.625   4.015   3.512 -1.1426 -0.6636 -0.6968
  106ILE   HD11 1615   2.438   3.662   3.368  0.0524 -0.1630  0.8772
  106ILE   HD12 1616   2.598   3.674   3.334 -0.9313 -1.6170 -0.5748
  106ILE   HD13 1617   2.538   3.521   3.398 -1.0069 -0.5498  0.1258
  107ALA      N 1618   2.583   4.126   3.760  0.2517  0.3058 -0.2654
  107ALA     CA 1619   2.540   4.262   3.741  0.3113  0.2918 -0.7431
  107ALA      C 1620   2.555   4.298   3.591  0.5581  0.2218  0.2299
  107ALA      O 1621   2.654   4.349   3.548  0.1944  0.7136  0.7251
  107ALA     CB 1622   2.601   4.360   3.835 -1.4680 -0.3259 -1.0888
  107ALA      H 1623   2.681   4.104   3.754  0.1987 -0.1185  0.3098
  107ALA     HA 1624   2.434   4.275   3.763  0.5700  1.9353 -0.1887
  107ALA    HB1 1625   2.600   4.333   3.941  0.0165  0.7695 -0.7186
  107ALA    HB2 1626   2.707   4.365   3.809 -1.3874 -1.2650 -1.0267
  107ALA    HB3 1627   2.549   4.454   3.818 -1.5165 -0.1682 -0.1664
  108ALA      N 1628   2.448   4.274   3.512 -0.2909 -0.0318 -0.3245
  108ALA     CA 1629   2.432   4.312   3.373 -0.2708 -0.0015  0.0834
  108ALA      C 1630   2.412   4.463   3.361  0.7193 -0.4519 -0.8045
  108ALA      O 1631   2.319   4.512   3.417  0.2430 -0.2764 -0.0436
  108ALA     CB 1632   2.313   4.236   3.311 -0.6617  0.1379 -0.3615
  108ALA      H 1633   2.368   4.223   3.547 -0.9272 -0.1290 -1.8013
  108ALA     HA 1634   2.524   4.280   3.325  0.0125 -0.2522  0.7784
  108ALA    HB1 1635   2.328   4.128   3.319  0.5283  0.3180  0.2573
  108ALA    HB2 1636   2.221   4.281   3.347 -0.7715  0.4532 -1.0072
  108ALA    HB3 1637   2.311   4.259   3.205 -1.0253 -0.1141 -0.4136
  109ILE      N 1638   2.509   4.541   3.307  0.0625 -0.1826 -0.5120
  109ILE     CA 1639   2.520   4.686   3.324 -0.9209 -0.6375 -0.5716
  109ILE      C 1640   2.463   4.745   3.200 -0.2969  0.0770 -0.2457
  109ILE      O 1641   2.513   4.717   3.091 -0.1546 -0.0554 -0.1097
  109ILE     CB 1642   2.666   4.731   3.349  0.6167 -0.5975  0.0214
  109ILE    CG1 1643   2.738   4.650   3.449  0.2332  0.1030 -1.3945
  109ILE    CG2 1644   2.651   4.870   3.407  1.2842 -0.7000 -0.3592
  109ILE    CD1 1645   2.879   4.695   3.468  0.0076  0.2223  0.5179
  109ILE      H 1646   2.589   4.499   3.264  0.0313  0.6715 -1.4803
  109ILE     HA 1647   2.459   4.720   3.408 -0.0266  0.1836 -0.2180
  109ILE     HB 1648   2.723   4.742   3.257 -1.0205  0.2076 -0.9876
  109ILE   HG12 1649   2.693   4.661   3.548  0.3974 -0.8017 -1.2048
  109ILE   HG13 1650   2.729   4.542   3.440 -3.1968 -0.1882  1.2986
  109ILE   HG21 1651   2.576   4.933   3.360  0.5376 -0.0204  1.5372
  109ILE   HG22 1652   2.616   4.870   3.511 -0.1942  1.3457 -0.7309
  109ILE   HG23 1653   2.746   4.924   3.409  0.4896  0.7950  0.3852
  109ILE   HD11 1654   2.929   4.698   3.372  0.1763  0.7208  0.6125
  109ILE   HD12 1655   2.881   4.790   3.523 -0.9214 -0.1588  1.2763
  109ILE   HD13 1656   2.927   4.634   3.545  0.1310  1.2791  1.3350
  110THR      N 1657   2.360   4.829   3.217  0.0268  0.2646  0.9766
  110THR     CA 1658   2.295   4.879   3.093 -0.3168  0.4081  0.1686
  110THR      C 1659   2.315   5.025   3.062  0.0578 -0.0042 -0.2468
  110THR      O 1660   2.306   5.070   2.949 -0.0048  0.4910  0.0978
  110THR     CB 1661   2.144   4.852   3.092  0.2347 -0.2746  0.1819
  110THR    OG1 1662   2.084   4.912   3.207  0.1099  0.2812  0.5846
  110THR    CG2 1663   2.116   4.703   3.104  0.0481 -0.3691 -0.3749
  110THR      H 1664   2.328   4.855   3.310 -1.4429  1.1558  0.3014
  110THR     HA 1665   2.329   4.824   3.006  0.4967 -0.6557  1.0984
  110THR     HB 1666   2.098   4.895   3.003  1.2443  0.2817 -0.0917
  110THR    HG1 1667   2.043   4.991   3.171 -0.4090 -0.2269  0.0300
  110THR   HG21 1668   2.009   4.683   3.105  0.1672 -1.0850 -0.6695
  110THR   HG22 1669   2.136   4.654   3.009 -0.9320  0.2820 -0.9496
  110THR   HG23 1670   2.171   4.650   3.182  0.0033 -0.8029 -0.6321
  111GLU      N 1671   2.365   5.093   3.161  0.8069 -0.1399  0.0748
  111GLU     CA 1672   2.399   5.232   3.153 -0.0351 -0.8647  0.3726
  111GLU      C 1673   2.515   5.257   3.251 -0.1177 -0.6352  0.1229
  111GLU      O 1674   2.510   5.218   3.366  0.1567  0.3464 -0.0500
  111GLU     CB 1675   2.284   5.334   3.179  0.1726  0.3458 -0.7167
  111GLU     CG 1676   2.319   5.472   3.144 -0.5863 -0.2849 -0.1844
  111GLU     CD 1677   2.188   5.550   3.152  0.3904  0.5808 -0.1347
  111GLU    OE1 1678   2.112   5.532   3.057  0.0069 -0.4861 -0.0135
  111GLU    OE2 1679   2.148   5.619   3.250 -0.5463  0.5102 -0.0747
  111GLU      H 1680   2.372   5.039   3.245 -0.2548 -1.7383 -0.7604
  111GLU     HA 1681   2.437   5.251   3.053  1.0928 -0.4616  0.8518
  111GLU    HB2 1682   2.205   5.309   3.108 -0.4463 -0.4014  0.1904
  111GLU    HB3 1683   2.254   5.323   3.283  0.1567 -0.1670 -0.7704
  111GLU    HG2 1684   2.399   5.518   3.202  0.2666 -0.2030 -1.3432
  111GLU    HG3 1685   2.346   5.476   3.038 -1.4434  0.9920 -0.3996
  112SER      N 1686   2.624   5.321   3.208 -0.0953  0.9098  0.1985
  112SER     CA 1687   2.742   5.352   3.299  0.2304 -0.3414 -0.0606
  112SER      C 1688   2.796   5.489   3.254 -0.3035 -0.2473  0.1944
  112SER      O 1689   2.729   5.561   3.181  0.4033  0.5135  0.4132
  112SER     CB 1690   2.849   5.246   3.295 -0.2894 -0.0244  0.5999
  112SER     OG 1691   2.908   5.233   3.165 -0.2554 -0.0393  0.2207
  112SER      H 1692   2.621   5.361   3.115 -1.6709 -0.5716 -0.5090
  112SER     HA 1693   2.707   5.381   3.399  1.0788 -0.9148  0.4259
  112SER    HB2 1694   2.926   5.275   3.367 -0.5657  0.1158  0.8442
  112SER    HB3 1695   2.810   5.151   3.332  0.4583 -0.3864  0.4905
  112SER     HG 1696   2.840   5.206   3.103 -0.2835 -0.6309  0.4958
  113ASP      N 1697   2.914   5.525   3.317  0.5231  0.1658 -0.2609
  113ASP     CA 1698   3.008   5.639   3.287  0.5597  1.3753  0.1292
  113ASP      C 1699   3.132   5.617   3.370 -0.6821 -0.5793  0.1231
  113ASP      O 1700   3.139   5.579   3.481 -0.4176  0.1602 -1.1597
  113ASP     CB 1701   2.949   5.780   3.311 -0.2199  0.1733 -0.4358
  113ASP     CG 1702   3.027   5.897   3.239  0.2011  0.2930  0.0592
  113ASP    OD1 1703   3.025   6.008   3.296 -0.1228  0.5307  0.1748
  113ASP    OD2 1704   3.105   5.869   3.145  0.1751  0.1820  0.1738
  113ASP      H 1705   2.940   5.459   3.388 -0.7940  0.8068  0.9037
  113ASP     HA 1706   3.038   5.628   3.183  1.0777  0.1021  0.3801
  113ASP    HB2 1707   2.845   5.791   3.283 -0.4347  0.9377  0.5369
  113ASP    HB3 1708   2.955   5.799   3.419  1.4316  0.2856 -0.4947
  114LYS      N 1709   3.247   5.641   3.297  0.2324 -0.0079 -0.4603
  114LYS     CA 1710   3.387   5.620   3.331  0.0756 -0.0973  0.3948
  114LYS      C 1711   3.419   5.483   3.385 -0.6422  0.2446 -0.5022
  114LYS      O 1712   3.514   5.459   3.462 -0.2324  0.2894 -0.0769
  114LYS     CB 1713   3.442   5.723   3.429  1.4328  0.5756  0.4953
  114LYS     CG 1714   3.404   5.869   3.393 -0.4753  0.2544 -0.4543
  114LYS     CD 1715   3.455   5.903   3.255  0.3113 -0.1502  0.1664
  114LYS     CE 1716   3.425   6.047   3.207 -0.0322  0.1350  0.0355
  114LYS     NZ 1717   3.282   6.083   3.202 -0.4412  0.3914 -0.1957
  114LYS      H 1718   3.223   5.663   3.201 -0.0405  1.7516 -0.0643
  114LYS     HA 1719   3.432   5.626   3.232 -0.0015 -1.1463  0.2727
  114LYS    HB2 1720   3.396   5.703   3.526 -2.4874  0.3404 -1.0492
  114LYS    HB3 1721   3.550   5.718   3.440  1.3738 -0.7685  0.8222
  114LYS    HG2 1722   3.296   5.887   3.395 -0.4885  0.1491 -0.2207
  114LYS    HG3 1723   3.457   5.925   3.471 -0.5987 -1.4605  0.9754
  114LYS    HD2 1724   3.564   5.894   3.258  0.2783 -0.5641  0.2981
  114LYS    HD3 1725   3.417   5.831   3.182  1.4274 -0.9606  0.3291
  114LYS    HE2 1726   3.481   6.110   3.276 -1.0365  1.6545 -0.4444
  114LYS    HE3 1727   3.470   6.062   3.108 -1.1618 -0.7919 -0.6779
  114LYS    HZ1 1728   3.273   6.154   3.131  0.3562  0.0126 -0.7082
  114LYS    HZ2 1729   3.221   6.006   3.179  0.0035  0.0678 -0.3290
  114LYS    HZ3 1730   3.243   6.110   3.291 -0.0799 -1.0181  0.4509
  115PHE      N 1731   3.332   5.385   3.349 -0.8899  0.2146  0.6320
  115PHE     CA 1732   3.351   5.247   3.385 -0.7346 -0.2334  0.6857
  115PHE      C 1733   3.431   5.171   3.279  0.3389 -0.1691  0.6482
  115PHE      O 1734   3.518   5.101   3.307 -0.4473  0.2690 -0.7000
  115PHE     CB 1735   3.217   5.175   3.412  0.3290 -0.7379  0.3765
  115PHE     CG 1736   3.219   5.038   3.471  0.2566  0.4374  0.7031
  115PHE    CD1 1737   3.202   5.013   3.604 -0.0783  0.3504  0.1396
  115PHE    CD2 1738   3.242   4.931   3.377 -0.0331 -0.5800 -0.1691
  115PHE    CE1 1739   3.202   4.878   3.649 -0.7645  0.0335 -1.0124
  115PHE    CE2 1740   3.260   4.804   3.425  0.2620 -0.1838 -0.1326
  115PHE     CZ 1741   3.228   4.775   3.555 -0.2985  0.3090 -0.1734
  115PHE      H 1742   3.259   5.404   3.282 -0.7902  0.4970  0.6029
  115PHE     HA 1743   3.415   5.246   3.473  0.4347  1.3989 -0.0451
  115PHE    HB2 1744   3.159   5.238   3.480 -0.1465  0.4508 -1.0390
  115PHE    HB3 1745   3.152   5.163   3.325 -0.0087  0.3979  0.4424
  115PHE    HD1 1746   3.190   5.096   3.673  1.0759  0.3486  0.3777
  115PHE    HD2 1747   3.259   4.960   3.274 -0.1205 -0.9293 -0.2848
  115PHE    HE1 1748   3.181   4.857   3.753 -2.0225  1.6122 -0.8665
  115PHE    HE2 1749   3.285   4.720   3.361 -1.0359 -0.9349  0.2680
  115PHE     HZ 1750   3.228   4.673   3.589  1.6238  0.1766 -0.3446
  116PHE      N 1751   3.417   5.200   3.147  0.3159  0.5360  0.3201
  116PHE     CA 1752   3.488   5.131   3.032 -1.2032  0.4242 -0.7201
  116PHE      C 1753   3.607   5.227   2.986  0.6578 -0.1537 -0.9115
  116PHE      O 1754   3.598   5.343   3.014 -0.0081  0.2237  0.8705
  116PHE     CB 1755   3.396   5.087   2.913  0.9224  0.3219 -0.2591
  116PHE     CG 1756   3.287   4.981   2.953  1.2348  0.0799  0.0818
  116PHE    CD1 1757   3.314   4.846   2.948 -0.4278  1.5066 -1.0915
  116PHE    CD2 1758   3.160   5.028   3.008 -1.4317 -0.3687 -0.1036
  116PHE    CE1 1759   3.221   4.747   2.991  0.1696 -0.3553 -1.6918
  116PHE    CE2 1760   3.064   4.931   3.041 -0.3449  0.0490  0.3352
  116PHE     CZ 1761   3.089   4.795   3.035 -0.9472  0.5045 -0.1728
  116PHE      H 1762   3.339   5.263   3.133 -0.3906 -0.2442  0.5779
  116PHE     HA 1763   3.529   5.040   3.075 -0.1515  0.6629 -1.1520
  116PHE    HB2 1764   3.352   5.179   2.876  0.5800  0.7278  1.0384
  116PHE    HB3 1765   3.462   5.043   2.839  0.9579  0.6709 -0.4355
  116PHE    HD1 1766   3.407   4.805   2.913 -0.8340 -0.4031 -0.2201
  116PHE    HD2 1767   3.132   5.131   2.988  0.3408 -0.2096 -2.6781
  116PHE    HE1 1768   3.244   4.641   2.990 -0.3420 -0.5656  0.4464
  116PHE    HE2 1769   2.972   4.961   3.088 -0.1017  1.6121 -0.0722
  116PHE     HZ 1770   3.018   4.723   3.074  0.0594 -0.1027  0.6300
  117ILE      N 1771   3.705   5.174   2.912  0.5460  0.5551 -0.4414
  117ILE     CA 1772   3.816   5.250   2.864  0.8452  0.1190 -0.4950
  117ILE      C 1773   3.833   5.199   2.711 -0.2250 -0.6695 -0.3932
  117ILE      O 1774   3.854   5.081   2.690 -0.7150  0.1036  0.2179
  117ILE     CB 1775   3.939   5.241   2.949 -0.1909 -0.7287 -0.1085
  117ILE    CG1 1776   3.929   5.310   3.089  0.2571  0.3533  0.2560
  117ILE    CG2 1777   4.067   5.283   2.870 -1.1522 -0.3655  0.7880
  117ILE    CD1 1778   4.024   5.244   3.198  0.9038 -0.4214 -0.1008
  117ILE      H 1779   3.695   5.075   2.893 -0.4801  0.6467 -0.4722
  117ILE     HA 1780   3.787   5.355   2.863 -0.6648 -0.2160  0.6970
  117ILE     HB 1781   3.957   5.137   2.976  0.2357 -0.5344  0.4043
  117ILE   HG12 1782   3.950   5.417   3.080 -2.5075  1.0690  0.5533
  117ILE   HG13 1783   3.827   5.293   3.120 -0.2828  0.7035 -1.1717
  117ILE   HG21 1784   4.094   5.214   2.790  0.3169  1.0976 -0.1136
  117ILE   HG22 1785   4.036   5.382   2.838  0.2344  0.6193  2.1842
  117ILE   HG23 1786   4.163   5.290   2.923 -0.1944  1.8688 -0.9056
  117ILE   HD11 1787   4.005   5.300   3.290 -0.0971 -0.4047 -0.2975
  117ILE   HD12 1788   4.006   5.140   3.227  0.8683 -0.5597 -0.6094
  117ILE   HD13 1789   4.126   5.255   3.161  1.0339 -1.3249 -0.0606
  118ASN      N 1790   3.847   5.294   2.621  0.2485 -0.0863  0.0060
  118ASN     CA 1791   3.882   5.271   2.484 -0.2633 -1.1441  0.2351
  118ASN      C 1792   4.021   5.212   2.454 -0.3014 -0.2081  0.0918
  118ASN      O 1793   4.124   5.259   2.501 -0.2296  0.5617 -0.7221
  118ASN     CB 1794   3.877   5.413   2.417  0.3571  0.1946  0.8161
  118ASN     CG 1795   3.870   5.406   2.265  0.9205 -0.3712  0.2077
  118ASN    OD1 1796   3.855   5.304   2.202  0.0753  0.0124  0.2171
  118ASN    ND2 1797   3.872   5.516   2.196  0.2474  0.2184 -0.3112
  118ASN      H 1798   3.827   5.388   2.651 -0.1749  0.3249 -1.4374
  118ASN     HA 1799   3.800   5.217   2.438 -1.6384  0.6849  0.3187
  118ASN    HB2 1800   3.786   5.465   2.446 -0.6619 -0.3663 -1.1037
  118ASN    HB3 1801   3.963   5.477   2.441  1.3627 -1.1417  1.0186
  118ASN   HD21 1802   3.869   5.495   2.097 -1.3073 -0.5189 -0.1535
  118ASN   HD22 1803   3.876   5.604   2.245 -0.2951 -0.4585  1.0522
  119GLY      N 1804   4.024   5.119   2.362  0.3614  0.1850 -0.2013
  119GLY     CA 1805   4.134   5.045   2.324 -0.1465 -0.0839  1.0900
  119GLY      C 1806   4.175   4.932   2.419 -0.9867  0.4115 -0.9843
  119GLY      O 1807   4.265   4.862   2.385  0.3060 -0.1552  0.1479
  119GLY      H 1808   3.938   5.098   2.313  0.5023 -0.2505 -0.2696
  119GLY    HA2 1809   4.110   4.991   2.232  0.3783  1.4024 -0.0144
  119GLY    HA3 1810   4.222   5.104   2.299 -0.0870 -0.8370 -0.8734
  120SER      N 1811   4.114   4.915   2.541 -0.1525 -0.1127  0.7246
  120SER     CA 1812   4.156   4.815   2.643 -0.0119  0.6118 -0.0629
  120SER      C 1813   4.105   4.669   2.620 -0.0003 -0.9169  0.6219
  120SER      O 1814   4.141   4.580   2.697 -0.2685  0.0168  0.3520
  120SER     CB 1815   4.089   4.861   2.772  0.0429  0.9162 -0.5048
  120SER     OG 1816   3.952   4.828   2.766 -0.2461  0.4831 -0.1974
  120SER      H 1817   4.045   4.982   2.569 -0.6129  0.1361 -0.8155
  120SER     HA 1818   4.262   4.814   2.665 -0.1107 -1.0018  0.6181
  120SER    HB2 1819   4.129   4.792   2.847 -1.3743 -2.4818 -2.4251
  120SER    HB3 1820   4.105   4.968   2.781 -0.9701  1.0696 -0.3276
  120SER     HG 1821   3.903   4.904   2.734 -0.4413  0.5503  0.2506
  121ASN      N 1822   4.018   4.650   2.516 -0.3920 -0.2572  0.4702
  121ASN     CA 1823   3.971   4.525   2.469 -0.8968  0.1625  0.2244
  121ASN      C 1824   3.897   4.433   2.563 -0.4379  1.2487 -0.0815
  121ASN      O 1825   3.892   4.312   2.537  0.4329 -0.0740 -0.3120
  121ASN     CB 1826   4.081   4.465   2.371 -0.1973 -0.4249 -0.5582
  121ASN     CG 1827   4.014   4.360   2.277 -0.4711  0.3331 -0.2332
  121ASN    OD1 1828   3.900   4.360   2.231 -0.3493 -0.4761 -0.2321
  121ASN    ND2 1829   4.092   4.261   2.240  0.0942  0.0984 -0.7806
  121ASN      H 1830   3.970   4.731   2.480 -0.8102 -0.1131  1.3027
  121ASN     HA 1831   3.889   4.549   2.401 -0.0719 -0.9819 -1.2957
  121ASN    HB2 1832   4.118   4.552   2.315 -0.2713  0.1725  0.2753
  121ASN    HB3 1833   4.167   4.434   2.431  0.2059  1.5768  0.0769
  121ASN   HD21 1834   4.054   4.178   2.196 -1.2537  0.0424  0.3548
  121ASN   HD22 1835   4.184   4.262   2.283 -0.6742  0.9071  1.0620
  122TRP      N 1836   3.833   4.482   2.669 -0.1578  0.1631  0.7160
  122TRP     CA 1837   3.752   4.400   2.761 -0.2845 -0.0014  0.1714
  122TRP      C 1838   3.617   4.463   2.780  0.0415  0.2591 -0.6226
  122TRP      O 1839   3.601   4.583   2.766 -0.1469 -0.4195 -0.0038
  122TRP     CB 1840   3.833   4.381   2.892 -0.1263 -0.4292 -0.6273
  122TRP     CG 1841   3.867   4.493   2.987  0.6912 -0.1899  0.2365
  122TRP    CD1 1842   3.981   4.564   2.995 -0.1632  0.3390  0.3258
  122TRP    CD2 1843   3.777   4.576   3.075  0.0947  0.7966  0.6004
  122TRP    NE1 1844   3.970   4.674   3.074  0.5516  0.0421  0.3488
  122TRP    CE2 1845   3.845   4.687   3.121  0.2558 -0.3403  0.7602
  122TRP    CE3 1846   3.643   4.564   3.113  0.1292  0.5915  0.6517
  122TRP    CZ2 1847   3.775   4.791   3.183 -1.0389  0.3798 -0.3188
  122TRP    CZ3 1848   3.575   4.660   3.189  0.0854 -0.5241 -1.1720
  122TRP    CH2 1849   3.642   4.784   3.212  0.5126 -0.0485 -0.1505
  122TRP      H 1850   3.850   4.580   2.686  1.9792  0.1569 -0.6455
  122TRP     HA 1851   3.738   4.303   2.716  1.1433 -0.5046  0.7021
  122TRP    HB2 1852   3.774   4.311   2.952  0.7081  0.2631  1.1417
  122TRP    HB3 1853   3.927   4.331   2.869  0.2939 -0.1655  0.3958
  122TRP    HD1 1854   4.061   4.531   2.931 -0.6968 -2.3520  0.8096
  122TRP    HE1 1855   4.048   4.729   3.105  1.2336 -0.1466 -0.8931
  122TRP    HE3 1856   3.594   4.480   3.067  1.6399  0.0288 -0.0455
  122TRP    HZ2 1857   3.851   4.860   3.217  0.0019  0.0770 -1.7793
  122TRP    HZ3 1858   3.473   4.659   3.223  0.3904  1.2507  0.0826
  122TRP    HH2 1859   3.589   4.866   3.258 -0.1752 -0.1313 -0.7586
  123GLU      N 1860   3.521   4.376   2.818 -0.3967 -0.3969  0.2003
  123GLU     CA 1861   3.378   4.402   2.823  0.0246 -0.3077 -0.4135
  123GLU      C 1862   3.312   4.388   2.956 -0.2290  0.0681 -0.3673
  123GLU      O 1863   3.192   4.408   2.976 -0.6338 -0.0043 -0.4207
  123GLU     CB 1864   3.300   4.323   2.716 -0.1852  0.2765  1.0696
  123GLU     CG 1865   3.340   4.343   2.569  0.6692  0.0859 -0.0584
  123GLU     CD 1866   3.469   4.269   2.538  0.0920 -0.3532 -0.3558
  123GLU    OE1 1867   3.475   4.142   2.536  0.1622 -0.0034  0.2148
  123GLU    OE2 1868   3.564   4.342   2.499 -0.3132 -0.7792 -0.4201
  123GLU      H 1869   3.547   4.280   2.836  1.3728 -0.0300 -0.0347
  123GLU     HA 1870   3.362   4.507   2.795 -0.4857 -0.2102  0.1891
  123GLU    HB2 1871   3.310   4.219   2.746  0.3176 -0.4093 -1.1194
  123GLU    HB3 1872   3.194   4.350   2.722 -0.5351 -0.4473 -0.5667
  123GLU    HG2 1873   3.261   4.295   2.512  0.3174 -0.0990  0.5696
  123GLU    HG3 1874   3.347   4.451   2.554 -2.1394  1.1605  3.3671
  124GLY      N 1875   3.389   4.361   3.066  0.5806 -0.2004  0.5672
  124GLY     CA 1876   3.326   4.314   3.191  1.2042 -0.4563 -0.1278
  124GLY      C 1877   3.432   4.287   3.298 -0.3343 -0.3024 -0.4041
  124GLY      O 1878   3.552   4.289   3.270  0.1268  0.1711  0.4485
  124GLY      H 1879   3.477   4.314   3.048 -0.4209 -2.0207 -0.0114
  124GLY    HA2 1880   3.266   4.397   3.231  0.7772 -0.2454 -1.1469
  124GLY    HA3 1881   3.262   4.227   3.174  0.4858 -0.2919  1.3457
  125ILE      N 1882   3.396   4.254   3.419  0.2434 -0.4640 -0.4364
  125ILE     CA 1883   3.481   4.249   3.538  0.5506  0.6573 -0.3715
  125ILE      C 1884   3.456   4.115   3.610  0.6954 -0.3858 -0.1169
  125ILE      O 1885   3.340   4.089   3.637  0.3565  0.2330  0.1097
  125ILE     CB 1886   3.482   4.371   3.636  0.3416  0.1163  0.0310
  125ILE    CG1 1887   3.537   4.487   3.558 -0.6415 -0.9861 -1.1238
  125ILE    CG2 1888   3.550   4.337   3.766 -1.5615  0.4821 -0.7148
  125ILE    CD1 1889   3.536   4.623   3.639 -0.3078  1.6276  0.6959
  125ILE      H 1890   3.297   4.244   3.436  0.5586 -1.2973  1.3669
  125ILE     HA 1891   3.582   4.246   3.497  0.1121  0.5540 -1.5394
  125ILE     HB 1892   3.376   4.382   3.660 -0.0408 -0.5343 -1.1849
  125ILE   HG12 1893   3.637   4.470   3.520  0.7898  1.8762  0.6345
  125ILE   HG13 1894   3.468   4.492   3.474 -0.0669 -1.1660 -1.6177
  125ILE   HG21 1895   3.581   4.430   3.812 -0.5342 -0.1077 -0.1350
  125ILE   HG22 1896   3.484   4.281   3.833 -0.0604  0.1191  0.5703
  125ILE   HG23 1897   3.641   4.281   3.747 -1.0395  1.3471 -0.8381
  125ILE   HD11 1898   3.514   4.705   3.570 -0.1466  0.9480 -0.1914
  125ILE   HD12 1899   3.474   4.611   3.728 -0.7382 -0.5677  0.2080
  125ILE   HD13 1900   3.633   4.632   3.688 -0.3237 -0.3252  1.2525
  126LEU      N 1901   3.559   4.037   3.647  0.0218 -0.0241  0.2130
  126LEU     CA 1902   3.551   3.924   3.742  0.0623 -1.0567 -0.6319
  126LEU      C 1903   3.611   3.964   3.881  0.0156 -0.1691 -0.3215
  126LEU      O 1904   3.730   3.965   3.902 -1.1737 -0.3409 -0.3591
  126LEU     CB 1905   3.624   3.798   3.681  0.1066  0.7089  0.1133
  126LEU     CG 1906   3.676   3.688   3.775  0.0496  0.1185 -0.7886
  126LEU    CD1 1907   3.559   3.608   3.843  0.4120  0.8606  0.1668
  126LEU    CD2 1908   3.747   3.574   3.696 -0.0175 -0.1608  0.1174
  126LEU      H 1909   3.655   4.057   3.624 -0.1564 -0.5327 -1.1143
  126LEU     HA 1910   3.446   3.901   3.759 -0.3342  0.3367 -0.9079
  126LEU    HB2 1911   3.555   3.740   3.619 -1.3216  1.6138  0.7582
  126LEU    HB3 1912   3.702   3.836   3.614  0.0793 -0.1403 -0.4316
  126LEU     HG 1913   3.744   3.735   3.846  0.1767 -0.4723 -0.5081
  126LEU   HD11 1914   3.506   3.541   3.776  0.8233 -0.9186  1.4588
  126LEU   HD12 1915   3.595   3.537   3.918  0.5150  0.0392 -0.6328
  126LEU   HD13 1916   3.486   3.676   3.888 -1.0927 -0.3299 -0.3107
  126LEU   HD21 1917   3.775   3.493   3.763  0.4213  1.0523  1.5066
  126LEU   HD22 1918   3.682   3.548   3.612  0.0623  0.0544 -0.0133
  126LEU   HD23 1919   3.832   3.606   3.637 -0.1525 -0.3031 -0.1613
  127GLY      N 1920   3.516   3.993   3.974  0.2177  0.2488  0.5097
  127GLY     CA 1921   3.537   4.031   4.110 -0.2723 -0.4851  0.0753
  127GLY      C 1922   3.571   3.905   4.199 -0.8254  0.4306 -0.6135
  127GLY      O 1923   3.494   3.813   4.218  0.2423 -0.1595  0.3795
  127GLY      H 1924   3.419   3.982   3.947  0.4551 -0.5099 -0.1142
  127GLY    HA2 1925   3.621   4.100   4.115 -0.0477 -0.7832  0.9848
  127GLY    HA3 1926   3.454   4.088   4.152  0.6742  1.2111 -0.1601
  128LEU      N 1927   3.692   3.901   4.253 -0.3264 -0.1278 -0.1778
  128LEU     CA 1928   3.746   3.787   4.336  0.0342  0.1645 -0.0326
  128LEU      C 1929   3.748   3.806   4.497  0.3052 -0.0868  0.3396
  128LEU      O 1930   3.776   3.707   4.566 -0.8546  0.3424  0.1920
  128LEU     CB 1931   3.885   3.750   4.278 -0.4108 -0.5996  0.7560
  128LEU     CG 1932   3.880   3.693   4.139  1.4624  0.4449  0.5413
  128LEU    CD1 1933   4.019   3.700   4.074  0.6057  0.4753 -0.3643
  128LEU    CD2 1934   3.826   3.539   4.134 -0.4882 -0.0733  0.5590
  128LEU      H 1935   3.759   3.974   4.235 -0.1818  0.3263  1.7738
  128LEU     HA 1936   3.682   3.699   4.327 -1.8529  1.2217  1.4357
  128LEU    HB2 1937   3.949   3.838   4.277 -0.1887 -0.7526 -0.0144
  128LEU    HB3 1938   3.944   3.677   4.333  0.1292 -0.8434 -0.1108
  128LEU     HG 1939   3.802   3.743   4.082  0.7290 -1.3781 -0.2072
  128LEU   HD11 1940   4.050   3.801   4.100 -0.3777  0.6161  0.3989
  128LEU   HD12 1941   4.086   3.626   4.119 -0.2030  0.3603  0.7328
  128LEU   HD13 1942   4.011   3.684   3.967 -0.7229 -0.6892 -0.1556
  128LEU   HD21 1943   3.891   3.476   4.196  1.5324  1.6345  0.3997
  128LEU   HD22 1944   3.723   3.553   4.167 -1.0164  0.1934 -1.0608
  128LEU   HD23 1945   3.841   3.507   4.031  0.5668  0.0260  0.6623
  129ALA      N 1946   3.722   3.927   4.552 -0.5745 -0.3002 -0.3762
  129ALA     CA 1947   3.711   3.944   4.702 -0.2265 -0.3290  0.6001
  129ALA      C 1948   3.592   3.862   4.756  0.8754  0.0146 -0.5953
  129ALA      O 1949   3.512   3.807   4.677 -0.8218 -0.1058  0.2099
  129ALA     CB 1950   3.699   4.097   4.726  0.2419  0.2567  0.0299
  129ALA      H 1951   3.682   4.002   4.498 -1.4098  1.2611  2.0685
  129ALA     HA 1952   3.810   3.914   4.737  0.0769 -0.9676 -0.7071
  129ALA    HB1 1953   3.606   4.119   4.672 -0.2751 -0.6625  0.5092
  129ALA    HB2 1954   3.693   4.111   4.834 -0.8255 -0.4216  0.0911
  129ALA    HB3 1955   3.789   4.150   4.694  0.4995 -0.1156  0.1279
  130TYR      N 1956   3.566   3.859   4.886  0.1683  0.3507 -0.7609
  130TYR     CA 1957   3.451   3.785   4.952 -0.4211 -0.1862  0.4856
  130TYR      C 1958   3.318   3.862   4.934  0.1631 -0.1340  0.3368
  130TYR      O 1959   3.316   3.985   4.894 -0.5748  0.2511 -0.2222
  130TYR     CB 1960   3.469   3.763   5.099  0.2761 -0.6228 -0.3314
  130TYR     CG 1961   3.585   3.684   5.135 -0.6564  0.2714 -0.7876
  130TYR    CD1 1962   3.572   3.548   5.152 -0.3019  0.7518 -0.4476
  130TYR    CD2 1963   3.714   3.741   5.152  0.2873 -0.0195  0.2483
  130TYR    CE1 1964   3.681   3.459   5.188  0.0729 -1.1626  0.0612
  130TYR    CE2 1965   3.829   3.656   5.166 -0.3617 -0.2409 -0.0267
  130TYR     CZ 1966   3.812   3.518   5.200 -0.4307 -0.3016 -0.1191
  130TYR     OH 1967   3.921   3.439   5.228 -0.8364  0.5926 -0.0771
  130TYR      H 1968   3.617   3.918   4.950 -0.7313 -2.2368  2.9716
  130TYR     HA 1969   3.441   3.689   4.901 -0.2397  0.2848 -0.4948
  130TYR    HB2 1970   3.465   3.861   5.148 -0.1903 -0.7620 -0.0819
  130TYR    HB3 1971   3.381   3.706   5.127  1.6528 -1.7963  2.2293
  130TYR    HD1 1972   3.475   3.502   5.144  0.2074 -0.9879  1.6008
  130TYR    HD2 1973   3.723   3.848   5.138 -0.2996  0.0737  0.5274
  130TYR    HE1 1974   3.655   3.356   5.205  0.5918 -1.2735  0.2144
  130TYR    HE2 1975   3.926   3.702   5.174 -0.7949  0.7239 -0.1085
  130TYR     HH 1976   3.884   3.369   5.281  0.4668 -0.6441 -0.6731
  131ALA      N 1977   3.209   3.799   4.966  0.2735  0.4335 -0.1678
  131ALA     CA 1978   3.073   3.854   4.930  0.6287 -0.4432  0.5666
  131ALA      C 1979   3.041   3.980   5.011  0.7909  0.2128 -0.4089
  131ALA      O 1980   2.958   4.057   4.962 -0.0369  0.3677 -0.3734
  131ALA     CB 1981   2.970   3.734   4.945  0.1052 -0.7523 -0.1694
  131ALA      H 1982   3.221   3.703   4.993  0.7105  0.4842 -0.1732
  131ALA     HA 1983   3.069   3.875   4.823 -0.3471  1.2167  0.8581
  131ALA    HB1 1984   3.003   3.644   4.893 -0.0556 -0.2313 -1.2316
  131ALA    HB2 1985   2.948   3.711   5.050 -0.5912  0.9251  0.1315
  131ALA    HB3 1986   2.884   3.772   4.889 -0.3684 -0.5933  0.6329
  132GLU      N 1987   3.092   3.997   5.135 -0.4151  0.7187  0.6919
  132GLU     CA 1988   3.083   4.113   5.219  0.4187  0.2893  1.2033
  132GLU      C 1989   3.085   4.249   5.143  0.0207 -0.1883 -0.1541
  132GLU      O 1990   2.993   4.329   5.170  0.4787 -0.2563 -0.2216
  132GLU     CB 1991   3.187   4.110   5.327 -0.0399  0.2414 -0.5358
  132GLU     CG 1992   3.209   4.237   5.412  0.1826 -1.0458 -0.3607
  132GLU     CD 1993   3.082   4.269   5.496  0.2428 -1.1673  0.3183
  132GLU    OE1 1994   3.014   4.180   5.548  0.5573 -0.0321  0.6728
  132GLU    OE2 1995   3.041   4.390   5.513 -0.3051  0.2609  0.2943
  132GLU      H 1996   3.145   3.917   5.168  0.7117  0.0438 -2.1139
  132GLU     HA 1997   2.981   4.100   5.255  0.4149  0.4389  1.2483
  132GLU    HB2 1998   3.183   4.025   5.395  1.9733  0.6902  0.2851
  132GLU    HB3 1999   3.278   4.096   5.268 -0.5363 -1.2011 -1.0330
  132GLU    HG2 2000   3.283   4.217   5.490 -0.0448 -0.8419 -0.0908
  132GLU    HG3 2001   3.233   4.323   5.350 -0.7676 -0.6768 -0.2353
  133ILE      N 2002   3.177   4.270   5.049  0.0929  0.2253  0.3424
  133ILE     CA 2003   3.179   4.388   4.958 -0.1861  0.0973 -0.0016
  133ILE      C 2004   3.093   4.388   4.830  0.1012  0.6918  0.1287
  133ILE      O 2005   3.091   4.487   4.757 -0.1570 -0.0664 -0.0507
  133ILE     CB 2006   3.319   4.450   4.946  0.3362  0.3626 -0.0760
  133ILE    CG1 2007   3.406   4.363   4.849  0.5859 -0.1582 -1.4324
  133ILE    CG2 2008   3.400   4.479   5.073  0.9831 -0.4307 -0.5547
  133ILE    CD1 2009   3.527   4.432   4.809 -0.9648 -1.3569  1.4199
  133ILE      H 2010   3.242   4.197   5.024  0.5026  0.7778 -0.2738
  133ILE     HA 2011   3.136   4.466   5.021  1.0832  0.5107  0.4046
  133ILE     HB 2012   3.306   4.550   4.906 -0.7372 -0.1267 -1.0649
  133ILE   HG12 2013   3.431   4.268   4.896 -0.9762 -0.2246 -0.6038
  133ILE   HG13 2014   3.342   4.337   4.765 -1.0200  0.0065 -0.3477
  133ILE   HG21 2015   3.480   4.553   5.072  0.6484  0.2206  2.5065
  133ILE   HG22 2016   3.323   4.503   5.147  0.5696  0.0854 -1.1363
  133ILE   HG23 2017   3.451   4.390   5.108  0.5964 -0.8527 -1.0316
  133ILE   HD11 2018   3.603   4.437   4.887  1.2580 -0.6845 -0.5489
  133ILE   HD12 2019   3.579   4.377   4.731 -0.4879  0.4692  0.3330
  133ILE   HD13 2020   3.509   4.529   4.763  1.2096 -1.1354  0.8101
  134ALA      N 2021   3.036   4.273   4.791  0.3165  0.2803  0.2376
  134ALA     CA 2022   2.949   4.269   4.675 -0.3253 -0.1051  0.3484
  134ALA      C 2023   2.815   4.349   4.684  0.5419  0.0851  0.4475
  134ALA      O 2024   2.759   4.374   4.790 -0.2002 -0.1287 -0.1508
  134ALA     CB 2025   2.917   4.116   4.646  0.0476  0.4265  0.7118
  134ALA      H 2026   3.045   4.193   4.852  0.7074  0.2372  0.1334
  134ALA     HA 2027   3.008   4.299   4.588  0.0430  0.7033  0.8530
  134ALA    HB1 2028   2.874   4.098   4.547  0.4284  0.7985  0.4724
  134ALA    HB2 2029   3.006   4.053   4.653  0.4623  1.0317  1.0570
  134ALA    HB3 2030   2.846   4.083   4.721  1.2656 -0.9859  1.3400
  135ARG      N 2031   2.779   4.417   4.576 -0.3197  0.0473  0.0817
  135ARG     CA 2032   2.662   4.502   4.562 -0.3600 -0.1092  0.5229
  135ARG      C 2033   2.545   4.429   4.489  0.0816 -0.2441  1.3705
  135ARG      O 2034   2.570   4.351   4.400 -0.1687 -0.3804  0.0411
  135ARG     CB 2035   2.698   4.638   4.497 -0.7059 -0.3869 -0.4822
  135ARG     CG 2036   2.818   4.705   4.580  0.9133 -0.7746  0.6583
  135ARG     CD 2037   2.791   4.730   4.727  0.3749  0.2262  0.2293
  135ARG     NE 2038   2.900   4.766   4.809 -0.0668 -0.0645 -0.0533
  135ARG     CZ 2039   2.907   4.842   4.919  0.7003  0.0935 -0.2873
  135ARG    NH1 2040   3.023   4.873   4.971 -0.5632 -0.4258  0.0653
  135ARG    NH2 2041   2.797   4.886   4.975  0.0615 -0.3081 -0.2215
  135ARG      H 2042   2.818   4.382   4.489  0.8251 -0.0612  0.6055
  135ARG     HA 2043   2.626   4.523   4.662 -0.0624  1.6491  0.3253
  135ARG    HB2 2044   2.725   4.629   4.392 -1.8333  1.8660 -1.0985
  135ARG    HB3 2045   2.616   4.709   4.498  0.5816  1.2363  0.5388
  135ARG    HG2 2046   2.913   4.656   4.560  1.0117 -0.4405  0.2698
  135ARG    HG3 2047   2.837   4.801   4.532  0.3201 -1.0868 -0.2500
  135ARG    HD2 2048   2.715   4.806   4.747  1.4741  1.4116  0.1086
  135ARG    HD3 2049   2.761   4.641   4.783  2.9410  0.0683  1.6724
  135ARG     HE 2050   2.994   4.737   4.783  0.4952 -0.4770  2.0125
  135ARG   HH11 2051   3.017   4.943   5.044  1.6265 -0.0893  0.0598
  135ARG   HH12 2052   3.103   4.812   4.975  0.2113  0.5661  0.9149
  135ARG   HH21 2053   2.807   4.947   5.055  0.5618 -0.1651 -0.3889
  135ARG   HH22 2054   2.704   4.850   4.959 -0.3430  0.1787  0.8417
  136PRO      N 2055   2.420   4.458   4.519 -0.6712 -1.1325 -0.2569
  136PRO     CA 2056   2.380   4.572   4.613  0.3616  0.2085  0.0117
  136PRO      C 2057   2.397   4.537   4.758  0.9815 -1.0457 -0.1111
  136PRO      O 2058   2.400   4.635   4.835  0.1634 -0.0113  0.4178
  136PRO     CB 2059   2.233   4.602   4.574 -0.5403  0.6904  0.1560
  136PRO     CG 2060   2.190   4.465   4.525 -0.4887 -0.0906  0.8830
  136PRO     CD 2061   2.308   4.406   4.443 -0.1113  0.1468 -0.2716
  136PRO     HA 2062   2.440   4.657   4.583  0.0939 -0.2626 -2.2847
  136PRO    HB2 2063   2.179   4.629   4.664 -0.9176  0.1375  0.1045
  136PRO    HB3 2064   2.230   4.670   4.488  1.1188  0.8114  0.1250
  136PRO    HG2 2065   2.158   4.408   4.612 -0.4355 -0.6430  0.5509
  136PRO    HG3 2066   2.108   4.469   4.453  1.3715 -1.2303 -1.6047
  136PRO    HD2 2067   2.314   4.297   4.447  0.4593  0.1735  1.4156
  136PRO    HD3 2068   2.304   4.437   4.339 -0.7816  0.2230 -0.2327
  137ASP      N 2069   2.392   4.411   4.792 -0.2857 -0.1521 -0.6701
  137ASP     CA 2070   2.379   4.355   4.929 -0.8835 -0.3611  0.7666
  137ASP      C 2071   2.447   4.217   4.934  0.3365 -0.6140  0.3174
  137ASP      O 2072   2.448   4.143   4.834  0.1536 -0.5962  0.0433
  137ASP     CB 2073   2.239   4.359   4.980 -0.5134  0.2930 -0.5073
  137ASP     CG 2074   2.141   4.252   4.936 -0.4489  0.8113 -1.1010
  137ASP    OD1 2075   2.136   4.142   5.001  0.3013 -0.3861  0.4237
  137ASP    OD2 2076   2.086   4.263   4.827 -0.2655 -0.1280  0.7393
  137ASP      H 2077   2.379   4.352   4.711 -0.1670 -0.0667 -0.7508
  137ASP     HA 2078   2.432   4.418   5.001 -1.0392  1.2230 -0.3868
  137ASP    HB2 2079   2.249   4.348   5.088 -1.4672  1.0961 -0.2999
  137ASP    HB3 2080   2.200   4.460   4.962 -0.4262  0.6125  0.8720
  138ASP      N 2081   2.506   4.179   5.044  0.0980  0.2508 -0.3846
  138ASP     CA 2082   2.592   4.068   5.050 -0.4755  0.5528  0.8932
  138ASP      C 2083   2.517   3.933   5.034  0.3275  1.3622  0.0963
  138ASP      O 2084   2.577   3.826   5.061 -0.5430 -0.6759 -0.0046
  138ASP     CB 2085   2.677   4.052   5.178  0.6800 -0.2156  0.1218
  138ASP     CG 2086   2.603   4.016   5.302  0.4603  0.5120 -0.3900
  138ASP    OD1 2087   2.669   3.975   5.401 -0.1690  0.0956  0.7670
  138ASP    OD2 2088   2.485   4.040   5.318 -0.0586 -0.2088  0.0148
  138ASP      H 2089   2.526   4.249   5.115  1.2992 -0.2194 -0.2302
  138ASP     HA 2090   2.659   4.073   4.964  0.1411  0.8892  1.3776
  138ASP    HB2 2091   2.755   3.979   5.160  1.3532  0.6191 -0.5408
  138ASP    HB3 2092   2.730   4.146   5.194  0.6673 -0.2997  0.7013
  139SER      N 2093   2.389   3.921   5.003  0.5772 -0.6834 -0.4407
  139SER     CA 2094   2.312   3.798   4.974 -0.8529 -0.6033  0.1439
  139SER      C 2095   2.361   3.722   4.850  0.1523 -0.7094 -0.3349
  139SER      O 2096   2.345   3.599   4.843  0.6850  0.1116  0.2583
  139SER     CB 2097   2.168   3.830   4.972  0.6008  0.6336 -0.0862
  139SER     OG 2098   2.123   3.913   4.872 -0.5289 -0.1687  0.5444
  139SER      H 2099   2.349   4.009   4.974 -0.1213 -0.5982  0.6623
  139SER     HA 2100   2.319   3.731   5.059  0.7117  0.9422  1.3938
  139SER    HB2 2101   2.127   3.731   4.955 -1.5334  1.2291  0.8820
  139SER    HB3 2102   2.134   3.850   5.074 -0.7622 -0.8364 -0.1805
  139SER     HG 2103   2.132   4.004   4.901 -0.1244 -0.2177  0.5760
  140LEU      N 2104   2.427   3.793   4.759 -0.1491 -0.2673  0.1231
  140LEU     CA 2105   2.468   3.720   4.636 -0.0525  0.1291 -0.0883
  140LEU      C 2106   2.594   3.635   4.658 -0.4729 -0.4750 -0.0306
  140LEU      O 2107   2.686   3.682   4.726 -0.1400 -0.0340 -0.2679
  140LEU     CB 2108   2.467   3.815   4.513 -0.7062  0.0558  0.7034
  140LEU     CG 2109   2.586   3.919   4.509  0.4172  0.2630  0.3577
  140LEU    CD1 2110   2.713   3.860   4.447  0.1263 -0.7042  0.8682
  140LEU    CD2 2111   2.548   4.046   4.440  0.1872 -0.7346 -0.1448
  140LEU      H 2112   2.437   3.893   4.771 -0.4135 -0.0692 -1.0686
  140LEU     HA 2113   2.390   3.647   4.615  0.9557 -0.4809 -2.2765
  140LEU    HB2 2114   2.466   3.771   4.413  0.2946  0.3218  0.5547
  140LEU    HB3 2115   2.381   3.881   4.524 -0.1616  0.6977  1.2731
  140LEU     HG 2116   2.604   3.943   4.614 -1.1135 -0.5293  0.8681
  140LEU   HD11 2117   2.772   3.820   4.530 -0.4095 -0.5162  1.3580
  140LEU   HD12 2118   2.693   3.787   4.369 -0.4576  0.9258 -0.6183
  140LEU   HD13 2119   2.766   3.939   4.394  1.0155 -0.5473  1.9089
  140LEU   HD21 2120   2.548   4.025   4.333  1.2201  0.5831 -0.4499
  140LEU   HD22 2121   2.448   4.071   4.477  0.2572  0.3730 -0.6371
  140LEU   HD23 2122   2.619   4.125   4.462 -0.6930 -0.0412  0.3581
  141GLU      N 2123   2.602   3.513   4.603  0.0346 -0.4352  0.2768
  141GLU     CA 2124   2.723   3.442   4.586 -0.5670  0.6497  0.8163
  141GLU      C 2125   2.823   3.487   4.466  0.9866 -0.3924  0.5633
  141GLU      O 2126   2.771   3.527   4.359  0.4274 -0.4585  0.3020
  141GLU     CB 2127   2.684   3.298   4.574  0.9055 -0.1810 -0.2694
  141GLU     CG 2128   2.795   3.194   4.587  0.0349 -0.0091  0.8825
  141GLU     CD 2129   2.734   3.052   4.578  0.2665  0.0835  0.1735
  141GLU    OE1 2130   2.728   2.990   4.687 -0.2430  0.6977 -0.0315
  141GLU    OE2 2131   2.677   3.004   4.477 -0.3389  0.1179 -0.8962
  141GLU      H 2132   2.517   3.469   4.570  0.1852 -0.0442 -0.6945
  141GLU     HA 2133   2.769   3.442   4.685 -0.6071  1.2942  0.8458
  141GLU    HB2 2134   2.617   3.282   4.659  1.1633 -0.2161 -0.0682
  141GLU    HB3 2135   2.641   3.287   4.474 -0.6392  1.3781  0.1237
  141GLU    HG2 2136   2.864   3.201   4.502 -1.2212 -0.3103 -0.2361
  141GLU    HG3 2137   2.848   3.206   4.681 -0.1051 -0.5097  1.0318
  142PRO      N 2138   2.953   3.506   4.486 -0.0223  0.0909  0.2078
  142PRO     CA 2139   3.066   3.534   4.385  0.3542 -0.4658 -0.6559
  142PRO      C 2140   3.090   3.419   4.287 -0.3403  0.3013  0.6964
  142PRO      O 2141   3.048   3.303   4.312 -0.5800 -0.4408 -0.2845
  142PRO     CB 2142   3.195   3.559   4.471  0.7204  0.2053 -0.5045
  142PRO     CG 2143   3.135   3.613   4.601 -0.2060  0.3337 -0.0645
  142PRO     CD 2144   3.001   3.536   4.616  0.5628 -0.1743 -0.4211
  142PRO     HA 2145   3.031   3.620   4.329 -1.1026  0.3196  1.2218
  142PRO    HB2 2146   3.232   3.460   4.499  0.4741  0.0583 -0.6823
  142PRO    HB3 2147   3.268   3.623   4.421  1.0167  0.6486  0.4513
  142PRO    HG2 2148   3.192   3.591   4.691  0.2716 -0.5207 -0.5430
  142PRO    HG3 2149   3.116   3.720   4.592  0.8720  0.4730 -1.2020
  142PRO    HD2 2150   2.933   3.583   4.687  1.4359  0.1604  0.2411
  142PRO    HD3 2151   3.016   3.436   4.659 -1.6922 -0.1832  0.6493
  143PHE      N 2152   3.140   3.457   4.167  0.0128  0.4488 -0.0001
  143PHE     CA 2153   3.174   3.365   4.060  0.1478  0.2131  0.1342
  143PHE      C 2154   3.249   3.245   4.120 -0.5243  0.0490 -0.2395
  143PHE      O 2155   3.213   3.131   4.091  0.1610 -0.1349  0.3316
  143PHE     CB 2156   3.260   3.437   3.958  0.3081  0.4956  0.8602
  143PHE     CG 2157   3.296   3.363   3.823  0.4007 -0.1279 -0.8924
  143PHE    CD1 2158   3.222   3.394   3.707  0.0083 -0.0890  0.6628
  143PHE    CD2 2159   3.392   3.261   3.816 -0.1440 -0.2032  1.0248
  143PHE    CE1 2160   3.250   3.334   3.585 -1.2295  0.3966 -0.0659
  143PHE    CE2 2161   3.416   3.191   3.695  0.2885  0.7442 -0.0266
  143PHE     CZ 2162   3.342   3.227   3.583 -0.0474  0.3651  0.1734
  143PHE      H 2163   3.151   3.556   4.151 -0.0192  0.4113 -0.2617
  143PHE     HA 2164   3.079   3.336   4.016 -0.1976  0.8993  0.4029
  143PHE    HB2 2165   3.209   3.525   3.919 -0.0545 -0.3960 -0.9248
  143PHE    HB3 2166   3.352   3.480   3.999  0.8401 -1.1261  1.5284
  143PHE    HD1 2167   3.146   3.470   3.709 -0.5635 -0.3647 -2.2575
  143PHE    HD2 2168   3.459   3.232   3.896  1.9451  0.9960 -0.1092
  143PHE    HE1 2169   3.203   3.355   3.490 -0.4640 -0.1846 -0.6006
  143PHE    HE2 2170   3.496   3.119   3.684 -0.4665 -0.0324 -0.6767
  143PHE     HZ 2171   3.365   3.174   3.492 -0.9729 -0.2139  0.2590
  144PHE      N 2172   3.356   3.257   4.202  0.4492 -0.6148  0.6240
  144PHE     CA 2173   3.445   3.150   4.245 -0.2371  0.5480 -0.1878
  144PHE      C 2174   3.369   3.062   4.341  1.2588  0.2186  0.1603
  144PHE      O 2175   3.365   2.939   4.339 -0.1792 -0.6548  0.3740
  144PHE     CB 2176   3.572   3.213   4.308  0.3289  0.0929 -0.0787
  144PHE     CG 2177   3.665   3.113   4.365 -0.6755 -0.5243  0.1880
  144PHE    CD1 2178   3.733   3.022   4.276  0.3563  0.0690  0.2521
  144PHE    CD2 2179   3.674   3.101   4.507 -0.5132 -0.3155 -0.0224
  144PHE    CE1 2180   3.796   2.909   4.331  0.1002 -0.4311  0.5509
  144PHE    CE2 2181   3.746   2.992   4.557  0.5668 -0.3774 -0.4125
  144PHE     CZ 2182   3.798   2.895   4.472 -0.9841  0.2684 -0.2000
  144PHE      H 2183   3.397   3.349   4.205  0.1265 -0.4013 -0.5031
  144PHE     HA 2184   3.467   3.096   4.153 -0.7476  0.6132 -0.3543
  144PHE    HB2 2185   3.620   3.275   4.232 -1.4863  1.2338 -0.4225
  144PHE    HB3 2186   3.532   3.273   4.389 -0.1461 -0.7930  0.3737
  144PHE    HD1 2187   3.723   3.036   4.170 -1.1859 -0.4152  0.2879
  144PHE    HD2 2188   3.620   3.170   4.571  0.4868 -0.2193  0.7631
  144PHE    HE1 2189   3.836   2.828   4.273  2.0800  0.4641  0.5075
  144PHE    HE2 2190   3.764   2.986   4.663  1.0019 -0.8780 -0.5104
  144PHE     HZ 2191   3.843   2.802   4.504 -0.2466 -0.0175 -1.8636
  145ASP      N 2192   3.297   3.123   4.431  0.2720 -0.1266  0.0284
  145ASP     CA 2193   3.213   3.046   4.523  0.2307  0.3364 -1.5842
  145ASP      C 2194   3.108   2.947   4.469 -0.1469 -0.1333  0.4208
  145ASP      O 2195   3.105   2.830   4.512 -0.5996 -0.1663 -0.1411
  145ASP     CB 2196   3.142   3.149   4.618 -0.2846 -0.0147  0.3774
  145ASP     CG 2197   3.233   3.190   4.733 -0.9154 -0.3887 -0.4765
  145ASP    OD1 2198   3.278   3.308   4.737 -0.3316  0.6524  0.2697
  145ASP    OD2 2199   3.249   3.109   4.830  0.6696 -0.0117 -0.1491
  145ASP      H 2200   3.327   3.217   4.451  1.0727 -0.2413 -0.5477
  145ASP     HA 2201   3.279   2.987   4.587  0.2843  1.2619 -0.7334
  145ASP    HB2 2202   3.092   3.223   4.555  1.2879 -1.2190 -2.7415
  145ASP    HB3 2203   3.055   3.109   4.671 -0.4812  0.2943  0.2914
  146SER      N 2204   3.032   2.992   4.368  0.7892 -0.1403  0.3422
  146SER     CA 2205   2.936   2.913   4.289  0.2039  0.6828  0.9975
  146SER      C 2206   3.004   2.804   4.202 -0.0169 -0.0934 -0.4218
  146SER      O 2207   2.949   2.697   4.182  0.7310 -0.2593 -0.2615
  146SER     CB 2208   2.861   3.006   4.189  1.1079 -1.0397  1.0675
  146SER     OG 2209   2.783   3.100   4.257 -0.5745 -0.0306  0.0833
  146SER      H 2210   3.041   3.089   4.341  0.6861 -0.5927 -1.6501
  146SER     HA 2211   2.869   2.860   4.357  1.0773 -0.9715  0.6913
  146SER    HB2 2212   2.917   3.068   4.119  0.2303 -0.0816  1.1774
  146SER    HB3 2213   2.791   2.940   4.139  1.3196 -0.6784  0.2557
  146SER     HG 2214   2.742   3.061   4.335 -0.9459  0.2684  0.0424
  147LEU      N 2215   3.128   2.830   4.154  0.4996 -0.3393 -0.6154
  147LEU     CA 2216   3.210   2.734   4.086  0.5004 -0.6271  1.1735
  147LEU      C 2217   3.245   2.622   4.177 -0.8627  0.1164 -1.0496
  147LEU      O 2218   3.217   2.510   4.144 -0.5314 -0.4384  0.7524
  147LEU     CB 2219   3.332   2.815   4.035 -0.4657  0.3975  0.6200
  147LEU     CG 2220   3.441   2.719   3.968  0.4814 -0.1260 -0.0341
  147LEU    CD1 2221   3.394   2.678   3.831 -0.2337  0.0230 -0.4643
  147LEU    CD2 2222   3.567   2.799   3.941 -0.1212 -0.8000  1.1867
  147LEU      H 2223   3.173   2.919   4.170 -0.1718  0.2164 -1.5741
  147LEU     HA 2224   3.157   2.694   3.999 -0.5851  0.5389  1.2256
  147LEU    HB2 2225   3.304   2.898   3.970 -0.6920  0.8643  1.2857
  147LEU    HB3 2226   3.379   2.865   4.120  0.0472  0.4120  0.3379
  147LEU     HG 2227   3.470   2.642   4.039  0.2611  0.1358  0.3480
  147LEU   HD11 2228   3.294   2.634   3.839 -0.7452  1.2577  1.2358
  147LEU   HD12 2229   3.383   2.771   3.775  0.1991  0.4941  0.1997
  147LEU   HD13 2230   3.459   2.607   3.782  1.1085  0.3239  0.7524
  147LEU   HD21 2231   3.543   2.880   3.872 -0.0597 -1.5172  0.2820
  147LEU   HD22 2232   3.601   2.849   4.031 -0.1215 -0.5401  1.0459
  147LEU   HD23 2233   3.649   2.746   3.893 -0.2759 -1.0142  1.1534
  148VAL      N 2234   3.301   2.652   4.299  0.6628  0.0230 -0.6671
  148VAL     CA 2235   3.333   2.550   4.409 -0.1663  0.2783  0.3293
  148VAL      C 2236   3.203   2.472   4.428  0.1270  0.2700  0.2654
  148VAL      O 2237   3.202   2.349   4.414  0.4806  0.0589 -0.3799
  148VAL     CB 2238   3.379   2.620   4.537 -0.5293 -0.5222 -0.3119
  148VAL    CG1 2239   3.376   2.534   4.667  0.2279 -0.8235 -0.1482
  148VAL    CG2 2240   3.530   2.675   4.524  0.4907  0.4000 -0.5570
  148VAL      H 2241   3.329   2.749   4.311 -0.0996  0.2641 -0.7212
  148VAL     HA 2242   3.415   2.485   4.378  0.6568  1.1963  0.4799
  148VAL     HB 2243   3.317   2.707   4.558 -0.0708  0.1612 -1.6095
  148VAL   HG11 2244   3.269   2.524   4.685 -0.3506  1.5919 -1.3862
  148VAL   HG12 2245   3.426   2.439   4.649  1.7128 -0.7560  2.5392
  148VAL   HG13 2246   3.421   2.586   4.752 -0.5699  0.0877 -0.2465
  148VAL   HG21 2247   3.570   2.703   4.427  0.8864  0.3521 -0.4135
  148VAL   HG22 2248   3.560   2.758   4.588 -0.0114 -0.1154  0.3826
  148VAL   HG23 2249   3.595   2.596   4.562  0.7234  0.5111 -0.7226
  149LYS      N 2250   3.088   2.538   4.453 -0.2831  0.5221  0.3864
  149LYS     CA 2251   2.964   2.469   4.492 -0.3964 -0.5653 -0.1358
  149LYS      C 2252   2.912   2.370   4.390  0.2039  0.0120  0.2658
  149LYS      O 2253   2.882   2.258   4.419  0.5300 -0.5550 -0.0807
  149LYS     CB 2254   2.862   2.574   4.521  0.0686  0.0811 -0.1123
  149LYS     CG 2255   2.731   2.526   4.586  0.5148 -0.7463 -0.9270
  149LYS     CD 2256   2.617   2.626   4.584 -1.5932  0.4240  0.7404
  149LYS     CE 2257   2.495   2.580   4.645  0.7906 -0.4454 -0.9232
  149LYS     NZ 2258   2.418   2.703   4.670 -0.5943  0.1383  0.3831
  149LYS      H 2259   3.092   2.639   4.450  0.4743  0.4922 -0.1623
  149LYS     HA 2260   2.974   2.415   4.587 -1.2079 -1.3592 -0.4641
  149LYS    HB2 2261   2.898   2.644   4.596 -0.9138 -0.9077  1.4275
  149LYS    HB3 2262   2.829   2.614   4.426 -0.0428  0.1512 -0.0440
  149LYS    HG2 2263   2.698   2.431   4.543 -0.3932 -0.9333  0.0860
  149LYS    HG3 2264   2.753   2.495   4.689 -0.3684  0.4100 -0.3470
  149LYS    HD2 2265   2.657   2.712   4.637  0.1156 -0.2064  0.5738
  149LYS    HD3 2266   2.604   2.664   4.482  1.6103 -1.2325 -0.5437
  149LYS    HE2 2267   2.443   2.517   4.572 -1.1159 -0.0986 -0.0005
  149LYS    HE3 2268   2.518   2.532   4.740 -1.0920  1.3908  0.6777
  149LYS    HZ1 2269   2.398   2.749   4.583  0.4051 -0.9220 -0.4802
  149LYS    HZ2 2270   2.330   2.695   4.721 -0.3134 -0.7062  0.7887
  149LYS    HZ3 2271   2.471   2.765   4.730  0.9769 -1.2351  0.5615
  150GLN      N 2272   2.911   2.403   4.261 -0.5965 -1.3066 -0.2158
  150GLN     CA 2273   2.863   2.320   4.156  0.2319 -0.0672 -0.7994
  150GLN      C 2274   2.958   2.207   4.112  0.0123  0.0206  0.4873
  150GLN      O 2275   2.913   2.115   4.047 -0.0953  0.4357  0.5545
  150GLN     CB 2276   2.823   2.417   4.036  0.0368 -0.0124 -0.2476
  150GLN     CG 2277   2.713   2.512   4.072 -0.8585 -0.5567 -0.3073
  150GLN     CD 2278   2.698   2.633   3.981  0.2018 -0.1014  0.2823
  150GLN    OE1 2279   2.708   2.618   3.860  0.7787  0.0463 -0.3014
  150GLN    NE2 2280   2.646   2.749   4.029  0.0207  0.1100  0.0731
  150GLN      H 2281   2.946   2.492   4.230  1.3959 -1.7208  0.5510
  150GLN     HA 2282   2.776   2.261   4.183 -0.0573  0.1769 -1.1686
  150GLN    HB2 2283   2.909   2.464   3.989 -0.9153  0.8951 -1.2071
  150GLN    HB3 2284   2.783   2.358   3.953  1.1547 -0.2781 -0.6287
  150GLN    HG2 2285   2.613   2.469   4.073 -1.4068  0.6017  0.6906
  150GLN    HG3 2286   2.737   2.556   4.169 -0.8965  1.0199 -0.9438
  150GLN   HE21 2287   2.600   2.822   3.977  0.5831 -0.0013 -0.6017
  150GLN   HE22 2288   2.625   2.743   4.128 -1.0924 -2.0304 -0.1773
  151THR      N 2289   3.089   2.205   4.147  0.4468 -0.8102  0.1627
  151THR     CA 2290   3.194   2.126   4.074 -0.3749  0.2360 -0.2899
  151THR      C 2291   3.300   2.077   4.177 -0.4814 -0.3963  0.1640
  151THR      O 2292   3.302   2.122   4.290  0.1703 -0.5422 -0.2833
  151THR     CB 2293   3.260   2.210   3.960  0.2082  1.1210 -0.3764
  151THR    OG1 2294   3.341   2.298   4.021 -0.0048 -0.2484 -0.0611
  151THR    CG2 2295   3.170   2.287   3.869  1.0605 -0.0342 -0.6771
  151THR      H 2296   3.119   2.276   4.212 -1.9476  0.1037  0.4696
  151THR     HA 2297   3.151   2.035   4.032 -0.9133  0.4202 -0.1570
  151THR     HB 2298   3.316   2.143   3.895 -0.2924  0.3958 -0.0767
  151THR    HG1 2299   3.292   2.372   4.057 -0.6148 -0.0761 -1.1648
  151THR   HG21 2300   3.119   2.362   3.929 -1.2779 -1.8086 -0.1716
  151THR   HG22 2301   3.217   2.335   3.783  0.7292 -0.5333 -1.1468
  151THR   HG23 2302   3.087   2.222   3.844  0.7569  0.6378 -1.4990
  152HIS      N 2303   3.403   2.005   4.127  0.3644 -0.1355 -0.0610
  152HIS     CA 2304   3.513   1.953   4.217 -0.1930 -0.0661  0.2555
  152HIS      C 2305   3.626   2.059   4.241  0.0998  0.2576 -0.5170
  152HIS      O 2306   3.737   2.020   4.275 -0.3464  0.3933  0.0159
  152HIS     CB 2307   3.558   1.814   4.159  0.3348 -0.0491 -0.7992
  152HIS     CG 2308   3.455   1.707   4.152 -0.7049 -0.0552 -0.2761
  152HIS    ND1 2309   3.397   1.643   4.263 -0.2132 -0.5342  0.1776
  152HIS    CD2 2310   3.407   1.649   4.038  0.5911  0.0650 -0.2893
  152HIS    CE1 2311   3.310   1.556   4.212  0.4000  0.5271  0.5928
  152HIS    NE2 2312   3.323   1.551   4.080  0.2911  0.9897 -0.7923
  152HIS      H 2313   3.404   1.986   4.027 -0.3127 -2.2920  0.2382
  152HIS     HA 2314   3.474   1.943   4.318  0.2725  1.1602  0.5970
  152HIS    HB2 2315   3.605   1.846   4.067  0.7012  0.2582 -0.5139
  152HIS    HB3 2316   3.643   1.790   4.222 -0.0661  1.1708  0.3124
  152HIS    HD1 2317   3.408   1.667   4.360 -0.6858 -0.4687  0.2177
  152HIS    HD2 2318   3.439   1.668   3.937  0.6849 -0.1109 -0.2948
  152HIS    HE1 2319   3.245   1.489   4.268  0.2323 -0.6784 -0.9140
  153VAL      N 2320   3.600   2.189   4.227  0.2273 -0.5258 -0.6659
  153VAL     CA 2321   3.705   2.288   4.241  0.3744  1.2186  0.1655
  153VAL      C 2322   3.730   2.318   4.391 -0.5243  0.8662 -0.3298
  153VAL      O 2323   3.634   2.350   4.464 -0.2232  0.2053  0.8622
  153VAL     CB 2324   3.659   2.415   4.162 -0.2102 -0.3476 -0.1945
  153VAL    CG1 2325   3.736   2.548   4.203  0.6135  0.3487 -0.5665
  153VAL    CG2 2326   3.673   2.402   4.014 -0.1908 -0.3459  1.1012
  153VAL      H 2327   3.503   2.214   4.227  0.2538 -0.3558  0.2760
  153VAL     HA 2328   3.793   2.250   4.188  0.1082  0.2983  0.3398
  153VAL     HB 2329   3.553   2.416   4.187 -0.0284 -0.7966  0.6852
  153VAL   HG11 2330   3.841   2.556   4.174  0.8518 -0.7948 -0.1106
  153VAL   HG12 2331   3.682   2.634   4.164 -0.8462 -0.1139  0.2857
  153VAL   HG13 2332   3.733   2.557   4.311  0.7261  0.2019 -0.5496
  153VAL   HG21 2333   3.613   2.315   3.985 -0.4537  0.2461 -0.3179
  153VAL   HG22 2334   3.631   2.484   3.956 -0.1450 -0.9612  0.1393
  153VAL   HG23 2335   3.773   2.389   3.974 -0.7014  1.6969 -1.3221
  154PRO      N 2336   3.858   2.302   4.439 -0.5400  0.2617  0.0959
  154PRO     CA 2337   3.896   2.332   4.578  0.6147 -0.0681  0.1882
  154PRO      C 2338   3.905   2.481   4.602 -0.6392  0.1244 -0.4751
  154PRO      O 2339   3.912   2.562   4.512 -0.5370 -0.0874  0.3785
  154PRO     CB 2340   4.032   2.259   4.591 -0.0817 -0.4142  0.7827
  154PRO     CG 2341   4.092   2.250   4.450 -0.7136  0.4808 -0.6154
  154PRO     CD 2342   3.973   2.245   4.361 -0.7537  0.1848 -0.3095
  154PRO     HA 2343   3.824   2.286   4.646  0.8226 -1.1293 -0.2658
  154PRO    HB2 2344   4.094   2.322   4.655 -1.2595  0.9790  0.6499
  154PRO    HB3 2345   4.010   2.159   4.626 -1.9254 -0.2262  0.3338
  154PRO    HG2 2346   4.153   2.339   4.433 -0.3383  0.3483 -0.0428
  154PRO    HG3 2347   4.162   2.167   4.442 -0.0779  0.8001  0.8736
  154PRO    HD2 2348   3.950   2.144   4.328 -0.3286 -0.5691  1.4927
  154PRO    HD3 2349   3.987   2.306   4.272 -0.6551  1.0477  0.2705
  155ASN      N 2350   3.900   2.518   4.731  0.0479  0.6116  0.3294
  155ASN     CA 2351   3.867   2.657   4.766  0.3421 -0.5151  0.2649
  155ASN      C 2352   3.988   2.757   4.761  0.5274 -0.2487 -0.4037
  155ASN      O 2353   4.022   2.829   4.859 -0.3034  0.1259  0.1710
  155ASN     CB 2354   3.770   2.652   4.892 -0.0477  1.0055  1.1599
  155ASN     CG 2355   3.712   2.778   4.943 -0.3284  0.1044  0.0496
  155ASN    OD1 2356   3.711   2.878   4.871  0.3703 -0.8518  0.0644
  155ASN    ND2 2357   3.652   2.778   5.057 -0.2008  0.6797  0.3993
  155ASN      H 2358   3.896   2.440   4.795  0.8599  0.1695 -0.1302
  155ASN     HA 2359   3.795   2.689   4.691  0.7039 -0.0713  0.0970
  155ASN    HB2 2360   3.679   2.600   4.860  0.5352  0.7913 -0.3007
  155ASN    HB3 2361   3.809   2.589   4.972 -1.3255 -0.0700  1.0164
  155ASN   HD21 2362   3.614   2.866   5.088 -1.0148  0.3829  0.2776
  155ASN   HD22 2363   3.657   2.694   5.113 -1.0136  0.9069  0.8279
  156LEU      N 2364   4.060   2.757   4.645  0.1271 -0.4788 -0.3609
  156LEU     CA 2365   4.186   2.831   4.619 -0.5866 -0.4270 -0.8339
  156LEU      C 2366   4.202   2.868   4.474 -0.0018  0.6136  0.3074
  156LEU      O 2367   4.157   2.794   4.386  0.0409 -0.2754  0.0751
  156LEU     CB 2368   4.317   2.767   4.675 -0.0106  0.2590 -0.0907
  156LEU     CG 2369   4.385   2.660   4.584 -0.5092  0.1840 -0.0901
  156LEU    CD1 2370   4.509   2.607   4.655 -0.3622  0.0024 -0.1682
  156LEU    CD2 2371   4.298   2.539   4.553  0.0931 -0.7573  0.3514
  156LEU      H 2372   4.021   2.698   4.573 -1.8448  0.4744 -0.2031
  156LEU     HA 2373   4.184   2.930   4.664  1.8717 -0.7785  0.3874
  156LEU    HB2 2374   4.390   2.847   4.688  0.3201  0.0720 -0.7083
  156LEU    HB3 2375   4.294   2.724   4.773  0.3676  0.0207 -0.0980
  156LEU     HG 2376   4.429   2.706   4.496  0.5424  0.2213  0.4229
  156LEU   HD11 2377   4.573   2.690   4.684  1.5417 -0.6422 -1.9686
  156LEU   HD12 2378   4.474   2.550   4.741  0.3786  1.4245  1.1824
  156LEU   HD13 2379   4.563   2.531   4.598 -0.6945 -1.3275  1.2018
  156LEU   HD21 2380   4.352   2.466   4.493  0.3113  0.1131 -0.5749
  156LEU   HD22 2381   4.268   2.490   4.645 -1.3116 -0.7990 -0.0805
  156LEU   HD23 2382   4.202   2.573   4.513  0.2253 -0.1636  0.5140
  157PHE      N 2383   4.268   2.976   4.447  0.3246  0.2987  0.4898
  157PHE     CA 2384   4.308   3.017   4.315 -0.1027 -0.3606  0.0105
  157PHE      C 2385   4.430   3.103   4.332 -0.7103 -0.5697  0.2578
  157PHE      O 2386   4.456   3.153   4.444  0.3649  0.7574  0.1478
  157PHE     CB 2387   4.190   3.093   4.251 -0.1257 -0.8503 -0.0511
  157PHE     CG 2388   4.155   3.231   4.312 -0.0687  0.1913 -0.0472
  157PHE    CD1 2389   4.072   3.227   4.425  0.1143 -0.2732 -0.4900
  157PHE    CD2 2390   4.219   3.339   4.260 -0.5485 -0.2935  0.1907
  157PHE    CE1 2391   4.055   3.353   4.491  0.2247 -0.1522 -0.2314
  157PHE    CE2 2392   4.195   3.456   4.325  0.4108  0.0633 -0.1807
  157PHE     CZ 2393   4.122   3.465   4.447  0.8789 -0.4321 -0.3295
  157PHE      H 2394   4.289   3.035   4.525 -0.2332  0.2015  0.7221
  157PHE     HA 2395   4.337   2.931   4.256 -0.0704  0.5562 -1.3893
  157PHE    HB2 2396   4.216   3.109   4.146  0.9592  0.4628  0.3609
  157PHE    HB3 2397   4.095   3.039   4.256 -0.4143 -0.3079  1.7466
  157PHE    HD1 2398   4.012   3.145   4.461 -0.6960  0.6044  0.2845
  157PHE    HD2 2399   4.294   3.336   4.182 -1.0318  0.1337 -0.3023
  157PHE    HE1 2400   3.986   3.365   4.573 -0.1632  1.8106 -0.7306
  157PHE    HE2 2401   4.232   3.548   4.282  0.0721  0.2747 -0.0268
  157PHE     HZ 2402   4.109   3.564   4.488 -0.4035 -0.8446  0.3372
  158SER      N 2403   4.500   3.135   4.224 -0.2998 -0.4659 -0.1678
  158SER     CA 2404   4.632   3.204   4.221 -0.0344 -0.1249  0.7326
  158SER      C 2405   4.665   3.281   4.090 -0.0267  0.1706 -0.5174
  158SER      O 2406   4.589   3.266   3.992  0.5893 -0.2092 -0.1493
  158SER     CB 2407   4.739   3.097   4.240 -0.0304 -0.5864 -0.6189
  158SER     OG 2408   4.733   3.002   4.146 -0.1814 -0.0808 -0.2555
  158SER      H 2409   4.472   3.088   4.139 -0.7602 -0.3319 -0.0950
  158SER     HA 2410   4.639   3.276   4.303  1.0396  1.1995 -0.4238
  158SER    HB2 2411   4.839   3.139   4.252 -0.9500  1.5831  0.7056
  158SER    HB3 2412   4.717   3.040   4.331  0.6818 -0.5918 -0.4393
  158SER     HG 2413   4.651   2.952   4.146 -1.1724  1.3201  1.3092
  159LEU      N 2414   4.769   3.362   4.087  0.1478  0.1611  0.3614
  159LEU     CA 2415   4.794   3.468   3.989  0.1064  0.7554  0.1832
  159LEU      C 2416   4.943   3.495   3.974 -0.4747 -0.2336  0.3600
  159LEU      O 2417   5.020   3.507   4.071 -0.3322 -0.1813  0.1973
  159LEU     CB 2418   4.714   3.593   4.035 -0.3091  0.8234 -0.3672
  159LEU     CG 2419   4.725   3.713   3.948 -0.2750  0.2536  0.3662
  159LEU    CD1 2420   4.638   3.684   3.825  0.6295 -0.0601 -0.6914
  159LEU    CD2 2421   4.686   3.833   4.023  0.9312 -0.4887  0.9018
  159LEU      H 2422   4.832   3.364   4.167 -0.6758  0.0667  1.0445
  159LEU     HA 2423   4.752   3.430   3.895 -0.0087 -0.4120  0.6635
  159LEU    HB2 2424   4.609   3.564   4.048 -0.1514  0.4323  0.0909
  159LEU    HB3 2425   4.747   3.616   4.136 -0.5939 -1.4661  0.3586
  159LEU     HG 2426   4.823   3.736   3.906 -0.9313  1.2921 -0.7337
  159LEU   HD11 2427   4.686   3.602   3.772  0.2237 -0.4030 -0.5347
  159LEU   HD12 2428   4.535   3.658   3.849  0.8078 -0.9242 -0.7954
  159LEU   HD13 2429   4.633   3.769   3.757  0.0706  0.5162  0.0333
  159LEU   HD21 2430   4.598   3.822   4.086 -0.1578  0.4966 -0.3325
  159LEU   HD22 2431   4.762   3.866   4.092  1.1212  0.1829  0.3894
  159LEU   HD23 2432   4.671   3.917   3.956  1.3639 -1.1742 -0.1174
  160GLN      N 2433   4.990   3.515   3.844 -0.4920  0.0416 -0.0744
  160GLN     CA 2434   5.117   3.575   3.813 -1.5496  0.9022  0.2568
  160GLN      C 2435   5.114   3.668   3.685  0.7770  0.4828  1.0626
  160GLN      O 2436   5.086   3.623   3.571 -0.2306 -0.1359 -1.1282
  160GLN     CB 2437   5.212   3.458   3.793 -0.3594  0.2591  0.0855
  160GLN     CG 2438   5.355   3.490   3.754  0.1680  0.4471  0.4106
  160GLN     CD 2439   5.398   3.404   3.634 -0.7106  0.6104 -0.0068
  160GLN    OE1 2440   5.344   3.402   3.525  0.2382  0.0157  0.2018
  160GLN    NE2 2441   5.494   3.318   3.654 -0.1933 -0.7293  1.2019
  160GLN      H 2442   4.926   3.489   3.771 -0.3757  0.3039 -0.2694
  160GLN     HA 2443   5.159   3.641   3.890  2.0932 -0.2452 -0.3327
  160GLN    HB2 2444   5.219   3.407   3.890 -0.4831 -0.0953 -0.0902
  160GLN    HB3 2445   5.174   3.380   3.728  2.1533 -1.0317 -0.0661
  160GLN    HG2 2446   5.357   3.594   3.721  0.3767 -0.0208 -1.2444
  160GLN    HG3 2447   5.429   3.467   3.831  1.2341 -0.3511 -0.7770
  160GLN   HE21 2448   5.512   3.267   3.569 -1.3232  0.0559  0.4255
  160GLN   HE22 2449   5.540   3.313   3.744  0.2593  1.3885  1.2020
  161LEU      N 2450   5.120   3.798   3.701 -0.2759 -0.4523  0.0976
  161LEU     CA 2451   5.119   3.899   3.591 -0.0936 -0.1568 -0.5681
  161LEU      C 2452   5.263   3.922   3.523  0.5353  0.3652 -0.4702
  161LEU      O 2453   5.348   3.970   3.595  0.3579  0.2422 -0.4500
  161LEU     CB 2454   5.066   4.032   3.660 -0.0179  0.3292 -0.2735
  161LEU     CG 2455   4.939   4.035   3.742  0.0643  0.4534 -0.0152
  161LEU    CD1 2456   4.898   4.171   3.798 -0.1358  0.2913  0.8762
  161LEU    CD2 2457   4.818   3.971   3.665 -0.9045 -0.8334 -0.0167
  161LEU      H 2458   5.152   3.834   3.789 -0.9418  0.0041  0.1691
  161LEU     HA 2459   5.050   3.864   3.514  0.8729 -1.0163 -1.0934
  161LEU    HB2 2460   5.151   4.071   3.717  0.4320 -0.3850 -0.4236
  161LEU    HB3 2461   5.043   4.096   3.575  1.5076  0.9372 -0.2952
  161LEU     HG 2462   4.948   3.966   3.825  0.7854  0.7578  0.1763
  161LEU   HD11 2463   4.815   4.154   3.867 -0.0773  1.3194  1.2271
  161LEU   HD12 2464   4.989   4.225   3.824  0.3027 -0.3364  0.6935
  161LEU   HD13 2465   4.845   4.227   3.721 -0.5191  0.4780  1.2636
  161LEU   HD21 2466   4.724   3.992   3.716 -0.2716  1.4300  0.4198
  161LEU   HD22 2467   4.808   4.032   3.576  1.2010  0.4113  0.4652
  161LEU   HD23 2468   4.835   3.865   3.644 -0.7674 -0.5947 -1.2159
  162CYS      N 2469   5.289   3.891   3.399 -0.8053 -0.0688  0.5266
  162CYS     CA 2470   5.417   3.908   3.333 -0.5122  0.1757  0.3278
  162CYS      C 2471   5.447   4.036   3.259  0.5096 -0.5581 -0.0005
  162CYS      O 2472   5.544   4.037   3.180  0.6500 -0.2175  0.0234
  162CYS     CB 2473   5.440   3.790   3.236  0.1899  1.1106  0.2855
  162CYS     SG 2474   5.451   3.626   3.319 -0.0143 -0.4565  0.0085
  162CYS      H 2475   5.212   3.868   3.337 -1.0175 -0.7360  1.0156
  162CYS     HA 2476   5.505   3.900   3.398  0.2676 -0.6402 -0.7598
  162CYS    HB2 2477   5.361   3.788   3.161  0.2930  0.3238  0.1834
  162CYS    HB3 2478   5.531   3.802   3.177  0.0804 -0.2940 -0.2333
  163GLY      N 2479   5.370   4.144   3.286 -0.5698  0.1573 -0.3679
  163GLY     CA 2480   5.399   4.286   3.264 -0.7640 -0.4459  0.3200
  163GLY      C 2481   5.432   4.334   3.125  0.2126 -0.5075 -0.0985
  163GLY      O 2482   5.402   4.277   3.022 -0.8020  0.5097  0.3284
  163GLY      H 2483   5.283   4.128   3.336  0.1848 -0.4636  0.8568
  163GLY    HA2 2484   5.313   4.344   3.296 -0.5131  0.1564 -0.0614
  163GLY    HA3 2485   5.487   4.313   3.323 -0.3767 -0.0281 -0.4258
  164ALA      N 2486   5.502   4.451   3.128  0.2543 -0.2491  0.2504
  164ALA     CA 2487   5.512   4.540   3.008  0.1530  0.5592 -0.1245
  164ALA      C 2488   5.655   4.597   2.987 -0.6537  0.8385  0.4524
  164ALA      O 2489   5.690   4.672   2.899  0.1805 -0.4834 -0.7644
  164ALA     CB 2490   5.404   4.648   3.030 -0.3130 -0.0487 -0.3468
  164ALA      H 2491   5.531   4.502   3.210  0.5057  0.8364 -0.4648
  164ALA     HA 2492   5.496   4.485   2.914 -0.5799  2.7235 -1.3953
  164ALA    HB1 2493   5.454   4.725   3.089  0.5135 -0.1510 -0.8872
  164ALA    HB2 2494   5.368   4.682   2.933  0.2991  0.1412 -0.5187
  164ALA    HB3 2495   5.314   4.616   3.082 -0.3623 -0.2897 -0.5778
  165GLY      N 2496   5.753   4.548   3.069 -0.4136  1.4362  0.3125
  165GLY     CA 2497   5.897   4.578   3.079  1.1728  0.8116  0.1294
  165GLY      C 2498   5.983   4.529   2.968 -0.4765 -0.3084 -0.3468
  165GLY      O 2499   5.949   4.437   2.892 -0.3247  0.1509 -0.8896
  165GLY      H 2500   5.723   4.469   3.124 -0.7671  0.5155 -1.1060
  165GLY    HA2 2501   5.905   4.687   3.078  0.1647  0.8985 -0.0968
  165GLY    HA3 2502   5.931   4.533   3.173 -1.5694 -0.1553  0.8413
  166PHE      N 2503   6.093   4.598   2.943 -0.0287 -0.0780 -0.0855
  166PHE     CA 2504   6.171   4.585   2.823  1.0634 -0.3504 -0.2027
  166PHE      C 2505   6.246   4.441   2.814  0.3767 -0.7739 -0.4636
  166PHE      O 2506   6.305   4.402   2.921  0.4255 -0.4316  0.8128
  166PHE     CB 2507   6.274   4.701   2.812 -0.7812 -0.2682  0.4457
  166PHE     CG 2508   6.214   4.838   2.795  0.8922 -0.4267  0.1501
  166PHE    CD1 2509   6.253   4.934   2.881  0.2976 -0.8519 -0.3849
  166PHE    CD2 2510   6.112   4.866   2.697  0.0314 -0.2851 -0.0731
  166PHE    CE1 2511   6.206   5.068   2.863  0.5120 -0.1822 -0.8538
  166PHE    CE2 2512   6.069   4.992   2.670 -0.5339 -0.5466 -0.2710
  166PHE     CZ 2513   6.108   5.093   2.765 -0.2577  0.1738  0.8316
  166PHE      H 2514   6.118   4.666   3.014 -0.6683 -0.8968  0.9887
  166PHE     HA 2515   6.100   4.588   2.739  0.0416 -2.9386  0.3696
  166PHE    HB2 2516   6.344   4.704   2.895  0.1462 -0.5515 -0.2811
  166PHE    HB3 2517   6.342   4.685   2.728  1.1290 -0.2352  1.8377
  166PHE    HD1 2518   6.326   4.909   2.956 -0.0359 -0.2815  0.1492
  166PHE    HD2 2519   6.084   4.786   2.630 -0.1963 -0.5425  0.3199
  166PHE    HE1 2520   6.238   5.153   2.921 -0.4008  0.0731 -0.6833
  166PHE    HE2 2521   6.005   5.009   2.585  0.3335 -1.4725 -1.1648
  166PHE     HZ 2522   6.070   5.193   2.751  0.2654  0.2033 -0.7407
  167PRO      N 2523   6.259   4.382   2.698 -0.2575 -0.8018  0.0782
  167PRO     CA 2524   6.226   4.436   2.566 -0.9103  0.0094 -0.6443
  167PRO      C 2525   6.090   4.389   2.520  0.2372 -0.3999  0.4006
  167PRO      O 2526   6.037   4.297   2.575 -0.2488  0.0949  0.2025
  167PRO     CB 2527   6.333   4.382   2.471 -0.2283 -0.1031  0.5375
  167PRO     CG 2528   6.343   4.239   2.528 -0.9464  0.4085 -0.1917
  167PRO     CD 2529   6.342   4.258   2.678  0.1050  0.2094 -0.1047
  167PRO     HA 2530   6.224   4.545   2.575 -0.8401 -0.0137 -0.3254
  167PRO    HB2 2531   6.296   4.376   2.369  0.2150 -0.3467  0.3864
  167PRO    HB3 2532   6.431   4.429   2.473 -0.7472  1.3279 -1.7245
  167PRO    HG2 2533   6.269   4.163   2.508 -0.1234 -0.3903 -0.3194
  167PRO    HG3 2534   6.448   4.212   2.513 -1.2407 -1.3481  0.4658
  167PRO    HD2 2535   6.444   4.277   2.711  0.2833 -0.7346 -0.0715
  167PRO    HD3 2536   6.289   4.174   2.723 -0.3785  0.8929  0.6506
  168LEU      N 2537   6.023   4.456   2.426  0.2268 -0.7376  0.0368
  168LEU     CA 2538   5.884   4.426   2.381 -0.3842 -0.2315  0.1933
  168LEU      C 2539   5.890   4.297   2.296  0.3925  0.3117  0.2302
  168LEU      O 2540   5.936   4.301   2.181  0.3394  0.1878  0.4173
  168LEU     CB 2541   5.808   4.551   2.324 -0.2059  1.5809  0.0859
  168LEU     CG 2542   5.830   4.674   2.414 -0.8673  0.6215  0.7758
  168LEU    CD1 2543   5.771   4.798   2.353 -0.5452  0.1409  0.3811
  168LEU    CD2 2544   5.775   4.654   2.549  0.2377  0.7260  0.0783
  168LEU      H 2545   6.071   4.537   2.390 -0.5672 -0.4820 -0.5188
  168LEU     HA 2546   5.826   4.407   2.472 -0.3515 -0.2140  0.2179
  168LEU    HB2 2547   5.839   4.574   2.223 -0.4793 -0.5357 -0.5783
  168LEU    HB3 2548   5.702   4.525   2.324  0.0466  0.4418  0.1174
  168LEU     HG 2549   5.936   4.697   2.423 -0.4935 -0.5800 -0.0452
  168LEU   HD11 2550   5.822   4.816   2.259 -0.2773 -0.0091  0.4965
  168LEU   HD12 2551   5.667   4.767   2.337  0.0007 -1.8046  0.0835
  168LEU   HD13 2552   5.790   4.881   2.422  0.2386 -0.5623  1.0622
  168LEU   HD21 2553   5.667   4.649   2.539  0.1278 -0.6991  1.2155
  168LEU   HD22 2554   5.798   4.556   2.593 -0.4796  0.8542  0.7827
  168LEU   HD23 2555   5.803   4.739   2.611 -0.7409  0.4096  1.0165
  169ASN      N 2556   5.850   4.180   2.350 -0.6661  0.1976  0.0820
  169ASN     CA 2557   5.868   4.038   2.295  0.3333  0.2513 -0.5912
  169ASN      C 2558   5.777   4.004   2.176  0.2160  0.2076  0.1085
  169ASN      O 2559   5.764   3.893   2.131 -0.5293 -0.9197  0.6936
  169ASN     CB 2560   5.853   3.936   2.411 -0.3595  0.0583 -0.5035
  169ASN     CG 2561   5.958   3.957   2.517 -1.1779  0.1038  0.4343
  169ASN    OD1 2562   5.925   3.951   2.636  0.2813 -0.4727  0.1497
  169ASN    ND2 2563   6.086   3.978   2.482  0.8904  0.4375  0.0937
  169ASN      H 2564   5.808   4.189   2.442 -0.3797 -0.1506  0.2535
  169ASN     HA 2565   5.971   4.042   2.258  0.3649  0.8240 -0.4556
  169ASN    HB2 2566   5.757   3.948   2.461 -0.1071  0.7085 -0.1480
  169ASN    HB3 2567   5.865   3.831   2.385  0.9734  0.0671 -0.0874
  169ASN   HD21 2568   6.156   3.998   2.552  0.1372  0.7131  0.7840
  169ASN   HD22 2569   6.094   4.020   2.390 -0.4218  0.8542  0.1386
  170GLN      N 2570   5.707   4.101   2.129  0.1729 -0.0768 -0.0966
  170GLN     CA 2571   5.607   4.107   2.022  0.0052 -1.4406  0.1036
  170GLN      C 2572   5.583   4.252   1.976  0.0133 -0.2582 -0.5856
  170GLN      O 2573   5.627   4.353   2.042 -0.0983  0.2465  0.1927
  170GLN     CB 2574   5.474   4.041   2.071 -0.2462 -0.4709 -0.1806
  170GLN     CG 2575   5.408   4.119   2.187 -0.2893 -0.1464  0.4505
  170GLN     CD 2576   5.311   4.228   2.141  0.0307  0.1218 -0.2185
  170GLN    OE1 2577   5.242   4.215   2.036 -0.5550  0.4020 -0.2345
  170GLN    NE2 2578   5.314   4.342   2.206  0.3398  0.8149  0.4286
  170GLN      H 2579   5.733   4.187   2.177  1.2313 -0.1339 -0.5132
  170GLN     HA 2580   5.636   4.046   1.937 -0.8669 -0.9107 -0.6188
  170GLN    HB2 2581   5.404   4.043   1.988 -0.8412  0.2846  0.3124
  170GLN    HB3 2582   5.486   3.937   2.101  0.9969 -0.2902  0.0536
  170GLN    HG2 2583   5.352   4.053   2.253 -0.3187 -0.0854  0.4872
  170GLN    HG3 2584   5.485   4.161   2.251  0.8929 -0.5623 -0.6335
  170GLN   HE21 2585   5.239   4.405   2.179 -0.6166 -0.6933 -0.7387
  170GLN   HE22 2586   5.377   4.359   2.283  0.4508 -1.4055  0.9352
  171SER      N 2587   5.513   4.271   1.863 -0.1863 -0.0080 -0.2858
  171SER     CA 2588   5.462   4.405   1.820 -0.6555 -0.3376 -0.4549
  171SER      C 2589   5.324   4.394   1.753  0.0543  0.1337  0.5690
  171SER      O 2590   5.270   4.492   1.696 -0.0377 -0.0762 -0.7816
  171SER     CB 2591   5.565   4.469   1.725  0.4341 -0.1702  0.8139
  171SER     OG 2592   5.684   4.490   1.797 -0.6808 -0.3891  0.5568
  171SER      H 2593   5.502   4.189   1.804 -1.1086  0.1367 -0.3326
  171SER     HA 2594   5.450   4.470   1.906 -1.4425  1.3201 -1.6899
  171SER    HB2 2595   5.579   4.407   1.636 -0.8979  0.7725 -0.1370
  171SER    HB3 2596   5.520   4.555   1.675  1.3199  0.0349  0.3281
  171SER     HG 2597   5.717   4.401   1.805 -0.3242 -0.3048  0.1546
  172GLU      N 2598   5.255   4.279   1.747  0.3459 -0.0924 -0.4303
  172GLU     CA 2599   5.123   4.261   1.700  1.6568  0.0101  0.1408
  172GLU      C 2600   5.010   4.340   1.776 -0.3555 -0.5590  0.0466
  172GLU      O 2601   4.914   4.382   1.710  0.2498 -0.2902  0.1979
  172GLU     CB 2602   5.104   4.258   1.541 -0.1029 -0.8843  0.8419
  172GLU     CG 2603   5.184   4.151   1.469 -1.0728 -0.0968 -0.3383
  172GLU     CD 2604   5.334   4.190   1.449  0.9557 -0.7278  0.1872
  172GLU    OE1 2605   5.360   4.307   1.397  0.1151  0.0552  0.1197
  172GLU    OE2 2606   5.419   4.104   1.473 -0.4935 -0.5957 -0.1904
  172GLU      H 2607   5.291   4.193   1.785 -1.0956 -0.6281 -0.1717
  172GLU     HA 2608   5.094   4.158   1.723 -0.1957  0.5359  0.4563
  172GLU    HB2 2609   5.002   4.240   1.510 -0.0203  0.5493 -0.5139
  172GLU    HB3 2610   5.130   4.356   1.499 -0.2128 -1.2768 -0.1901
  172GLU    HG2 2611   5.180   4.063   1.534  0.1969 -0.9816 -1.3672
  172GLU    HG3 2612   5.150   4.131   1.368 -1.4962  0.9629 -0.4315
  173VAL      N 2613   5.020   4.360   1.911 -0.1375  0.8530 -0.2222
  173VAL     CA 2614   4.919   4.426   1.988  0.1457  0.3985 -0.1419
  173VAL      C 2615   4.968   4.538   2.075 -0.1537  0.2758 -0.6267
  173VAL      O 2616   5.075   4.523   2.138  0.3467 -0.8642 -0.5479
  173VAL     CB 2617   4.820   4.324   2.059  0.5259  0.6923  1.4138
  173VAL    CG1 2618   4.743   4.231   1.953 -0.1447  0.4947  0.1223
  173VAL    CG2 2619   4.902   4.224   2.139 -0.7367  0.0493 -0.6070
  173VAL      H 2620   5.097   4.318   1.960 -0.7532 -0.4119 -0.2535
  173VAL     HA 2621   4.852   4.480   1.921  0.1547 -0.6456 -1.0388
  173VAL     HB 2622   4.748   4.381   2.116 -1.1427  2.0965 -1.6122
  173VAL   HG11 2623   4.654   4.185   1.995 -0.4269  0.0114 -0.9180
  173VAL   HG12 2624   4.716   4.285   1.862 -0.2697  1.2031  0.5633
  173VAL   HG13 2625   4.806   4.148   1.922  0.1140  0.3888  0.9053
  173VAL   HG21 2626   4.828   4.163   2.190 -0.4931  0.0272 -0.2743
  173VAL   HG22 2627   4.961   4.155   2.079  1.1226  0.4079  0.6281
  173VAL   HG23 2628   4.957   4.279   2.216 -2.3387  0.3139  0.4440
  174LEU      N 2629   4.902   4.652   2.058 -0.5335 -0.5218 -0.5180
  174LEU     CA 2630   4.941   4.783   2.119  0.4437 -0.3413  1.0630
  174LEU      C 2631   4.933   4.771   2.273 -0.1684 -1.2128  0.6401
  174LEU      O 2632   4.833   4.741   2.336 -0.3734  0.0539 -0.0077
  174LEU     CB 2633   4.851   4.899   2.053 -0.1195 -0.1676  0.4237
  174LEU     CG 2634   4.895   4.953   1.908  0.3848  0.4718 -0.1321
  174LEU    CD1 2635   4.778   5.046   1.859  1.0463  0.8121 -0.2166
  174LEU    CD2 2636   5.021   5.028   1.909  0.1075  0.4714  0.1718
  174LEU      H 2637   4.822   4.646   1.997 -0.6448 -0.5519 -0.3695
  174LEU     HA 2638   5.046   4.802   2.099  0.2478 -0.0609  0.2314
  174LEU    HB2 2639   4.753   4.854   2.041 -0.1649  0.0758 -0.1619
  174LEU    HB3 2640   4.840   4.986   2.118 -0.5499  0.2022 -0.1347
  174LEU     HG 2641   4.898   4.875   1.831 -1.4081  0.6485 -0.4772
  174LEU   HD11 2642   4.690   4.991   1.824  0.3372  1.0900  1.0156
  174LEU   HD12 2643   4.747   5.107   1.944  0.3302  0.7664 -0.4348
  174LEU   HD13 2644   4.809   5.118   1.783  0.1463  0.7045 -0.7236
  174LEU   HD21 2645   5.030   5.091   1.821 -2.1288  0.6951  0.0083
  174LEU   HD22 2646   5.019   5.102   1.990  0.3868  1.2479 -0.4996
  174LEU   HD23 2647   5.105   4.962   1.931  0.1683  0.7325  0.7836
  175ALA      N 2648   5.049   4.814   2.337  0.2568 -0.3912 -0.3083
  175ALA     CA 2649   5.053   4.813   2.485  0.8942 -0.0890  0.0112
  175ALA      C 2650   5.030   4.673   2.537 -0.3496  1.0506  0.0143
  175ALA      O 2651   4.976   4.669   2.648  0.1855  0.5783 -0.0571
  175ALA     CB 2652   5.174   4.894   2.532  0.9732  0.1279  0.5721
  175ALA      H 2653   5.124   4.861   2.289 -0.1647  0.1374 -0.4692
  175ALA     HA 2654   4.965   4.861   2.527  1.3928  0.7801  0.1055
  175ALA    HB1 2655   5.187   4.983   2.470 -0.0132  0.0064  0.1470
  175ALA    HB2 2656   5.158   4.921   2.636  0.0457 -0.3639  0.5738
  175ALA    HB3 2657   5.263   4.833   2.514  1.3092  0.7569 -0.0195
  176SER      N 2658   5.068   4.562   2.470  0.6333 -0.2854  0.0628
  176SER     CA 2659   5.031   4.426   2.503  0.7059 -0.3844  0.1475
  176SER      C 2660   5.100   4.380   2.629 -0.3649 -0.4707  0.0302
  176SER      O 2661   5.220   4.398   2.648  0.3758 -0.5207 -0.3651
  176SER     CB 2662   4.877   4.407   2.502  0.0714 -0.6292  1.1520
  176SER     OG 2663   4.814   4.483   2.396 -0.2009  0.1540 -0.7061
  176SER      H 2664   5.103   4.580   2.377  0.2770  0.1209 -0.0001
  176SER     HA 2665   5.074   4.362   2.426  0.0100 -0.5160 -0.1516
  176SER    HB2 2666   4.847   4.302   2.501 -0.2812 -0.6023 -0.8312
  176SER    HB3 2667   4.841   4.446   2.597  1.0173 -0.6420  1.5366
  176SER     HG 2668   4.848   4.573   2.404  0.0358  0.0419 -0.3878
  177VAL      N 2669   5.033   4.308   2.716  0.3973 -0.1899 -0.2643
  177VAL     CA 2670   5.091   4.242   2.843 -0.1260 -0.0155  1.2246
  177VAL      C 2671   5.040   4.104   2.862  0.0392  0.0942  0.3151
  177VAL      O 2672   4.931   4.071   2.818  0.8254 -0.4918  0.4483
  177VAL     CB 2673   5.077   4.334   2.965  0.5109 -1.0373  0.2870
  177VAL    CG1 2674   5.119   4.483   2.949 -0.3114 -0.5372  0.6237
  177VAL    CG2 2675   4.934   4.348   3.001  0.7320 -0.2449 -0.0416
  177VAL      H 2676   4.938   4.286   2.690  0.4086  0.4886 -0.9270
  177VAL     HA 2677   5.199   4.224   2.833 -0.2088 -0.1394  0.3987
  177VAL     HB 2678   5.134   4.287   3.045 -0.5841 -0.2981  1.5977
  177VAL   HG11 2679   5.121   4.529   3.048  2.2744  0.6209  0.1962
  177VAL   HG12 2680   5.218   4.485   2.903 -1.1028  0.5504 -1.3032
  177VAL   HG13 2681   5.061   4.540   2.876 -0.8077 -0.9527  0.6790
  177VAL   HG21 2682   4.885   4.253   3.022 -0.6251  0.3490 -0.2448
  177VAL   HG22 2683   4.926   4.400   3.096  0.5049  0.2588 -0.3254
  177VAL   HG23 2684   4.878   4.404   2.925 -0.6024 -0.9810  0.3216
  178GLY      N 2685   5.118   4.014   2.926  0.3512 -0.8733  0.2986
  178GLY     CA 2686   5.081   3.873   2.952 -0.0605  0.2247 -0.0534
  178GLY      C 2687   5.080   3.825   3.097 -0.8541 -1.0168 -0.5244
  178GLY      O 2688   5.096   3.913   3.183 -0.3081  0.0780 -0.8039
  178GLY      H 2689   5.210   4.045   2.951 -0.0118  0.6022  0.0316
  178GLY    HA2 2690   4.981   3.837   2.926  0.7138 -2.1683 -0.1459
  178GLY    HA3 2691   5.147   3.810   2.893  0.1875  0.4819 -0.0546
  179GLY      N 2692   5.071   3.699   3.115  0.2663  0.3800 -0.5186
  179GLY     CA 2693   5.068   3.641   3.254  0.5655 -0.1882 -0.1988
  179GLY      C 2694   5.005   3.503   3.260 -0.7389  0.1584  0.7322
  179GLY      O 2695   4.996   3.439   3.156 -0.9101  0.3384 -0.0561
  179GLY      H 2696   5.050   3.643   3.033 -0.8337  1.0526 -0.7377
  179GLY    HA2 2697   5.163   3.648   3.306  0.0407  0.2571  0.7304
  179GLY    HA3 2698   4.998   3.703   3.311  0.3620 -0.7242  0.1489
  180SER      N 2699   4.964   3.455   3.379  0.1740 -0.1896 -0.1555
  180SER     CA 2700   4.891   3.335   3.406  0.9212 -0.4505 -0.5248
  180SER      C 2701   4.800   3.348   3.531  0.2580  0.4600  0.1123
  180SER      O 2702   4.832   3.401   3.635 -0.2339 -0.3199  0.0580
  180SER     CB 2703   4.976   3.213   3.428 -0.5244  0.3256 -0.6728
  180SER     OG 2704   5.037   3.163   3.313 -0.0803  0.0109  0.8724
  180SER      H 2705   4.989   3.517   3.454  2.3138 -0.2176 -0.7060
  180SER     HA 2706   4.830   3.312   3.318  0.7659  1.1266 -0.8887
  180SER    HB2 2707   5.049   3.244   3.503  0.6949 -1.4338 -1.0268
  180SER    HB3 2708   4.915   3.132   3.466 -0.1419  0.8257  1.2208
  180SER     HG 2709   5.120   3.210   3.301 -0.0587 -0.1972  0.1468
  181MET      N 2710   4.685   3.275   3.535  0.7403 -0.0478  0.1558
  181MET     CA 2711   4.591   3.268   3.649  0.5742 -0.2375 -0.0482
  181MET      C 2712   4.543   3.121   3.667  0.0154  0.0019  0.1428
  181MET      O 2713   4.488   3.066   3.573 -0.3503  0.5435  0.0226
  181MET     CB 2714   4.472   3.358   3.624  0.1203 -0.2771 -0.8100
  181MET     CG 2715   4.370   3.343   3.747 -0.4425  0.2491  0.0755
  181MET     SD 2716   4.243   3.475   3.751 -0.0230  0.0389  0.3704
  181MET     CE 2717   4.125   3.415   3.615 -0.0718  0.3363 -0.4438
  181MET      H 2718   4.662   3.222   3.452  0.1007 -1.6963  1.2770
  181MET     HA 2719   4.640   3.313   3.735  0.5608 -0.3692  0.0309
  181MET    HB2 2720   4.516   3.458   3.624  0.1048 -0.2088  0.7596
  181MET    HB3 2721   4.417   3.334   3.534 -2.4983 -1.7643  0.9248
  181MET    HG2 2722   4.334   3.240   3.744  1.0223 -0.3334  0.9683
  181MET    HG3 2723   4.418   3.347   3.844 -0.9510 -0.1402  0.3580
  181MET    HE1 2724   4.041   3.364   3.664  0.5593  0.4048  0.7891
  181MET    HE2 2725   4.077   3.502   3.569 -0.9524  0.3700  0.4624
  181MET    HE3 2726   4.178   3.350   3.545  0.1241 -1.2235  1.0218
  182ILE      N 2727   4.574   3.057   3.782 -1.2335 -0.2302 -0.0754
  182ILE     CA 2728   4.540   2.917   3.803 -0.2294 -0.2415 -0.0806
  182ILE      C 2729   4.431   2.909   3.905 -0.3429 -0.4059 -0.6426
  182ILE      O 2730   4.452   2.942   4.025 -0.1746 -0.1233  0.3168
  182ILE     CB 2731   4.653   2.825   3.844  0.0042 -0.9770 -0.3032
  182ILE    CG1 2732   4.784   2.852   3.764 -0.0549 -0.1254  0.6700
  182ILE    CG2 2733   4.603   2.680   3.837 -0.3769  0.4752 -0.6708
  182ILE    CD1 2734   4.778   2.837   3.605  1.0960  0.2163 -0.2365
  182ILE      H 2735   4.616   3.111   3.857 -0.3702  0.1638 -0.8131
  182ILE     HA 2736   4.498   2.878   3.710  0.1614  1.2021 -0.9171
  182ILE     HB 2737   4.670   2.842   3.950  0.6259 -0.0608 -0.5243
  182ILE   HG12 2738   4.826   2.951   3.780 -1.5198  0.8481 -0.8385
  182ILE   HG13 2739   4.855   2.778   3.800  0.0776 -0.3474 -0.0181
  182ILE   HG21 2740   4.677   2.620   3.889 -1.1936  0.0138  0.0187
  182ILE   HG22 2741   4.512   2.665   3.895  0.3375  0.8427  0.6385
  182ILE   HG23 2742   4.602   2.633   3.739 -0.1746  0.7209 -0.7932
  182ILE   HD11 2743   4.714   2.754   3.576 -0.1221  1.2072 -0.5790
  182ILE   HD12 2744   4.748   2.937   3.573  1.1383  0.3685  0.1805
  182ILE   HD13 2745   4.879   2.816   3.570  0.7372  1.9375 -2.9128
  183ILE      N 2746   4.312   2.863   3.873  0.0646  0.2641 -0.0506
  183ILE     CA 2747   4.206   2.819   3.965  0.2723  0.7610 -0.1526
  183ILE      C 2748   4.212   2.676   4.013  0.1555 -0.4363 -1.0460
  183ILE      O 2749   4.249   2.590   3.941  0.0373 -0.4713  0.5824
  183ILE     CB 2750   4.063   2.849   3.910 -0.2540  0.0256  0.4318
  183ILE    CG1 2751   4.049   2.999   3.860 -0.0858 -0.1372  0.1478
  183ILE    CG2 2752   3.946   2.825   4.004  0.5081  0.6482 -0.8544
  183ILE    CD1 2753   4.100   3.022   3.718  0.1240  0.3596  0.0485
  183ILE      H 2754   4.298   2.827   3.780 -0.3515 -0.3295  0.2281
  183ILE     HA 2755   4.208   2.879   4.056  0.6359  1.5919 -0.6835
  183ILE     HB 2756   4.049   2.784   3.824  1.2336 -0.7922  0.7362
  183ILE   HG12 2757   3.944   3.029   3.848 -0.0610  0.0195  0.2994
  183ILE   HG13 2758   4.096   3.069   3.929  0.6213  0.1877 -0.6380
  183ILE   HG21 2759   3.853   2.838   3.948 -0.1584  0.1384  0.0835
  183ILE   HG22 2760   3.939   2.722   4.039 -0.4787  0.7022 -0.8372
  183ILE   HG23 2761   3.943   2.895   4.088  0.3921  0.1592 -0.4402
  183ILE   HD11 2762   4.070   3.117   3.674  0.5807  0.3598 -0.2817
  183ILE   HD12 2763   4.209   3.021   3.713  0.1587 -0.1869  0.6020
  183ILE   HD13 2764   4.070   2.932   3.663  0.9045 -0.9699  1.6112
  184GLY      N 2765   4.177   2.651   4.140 -0.5163 -0.1852  0.4120
  184GLY     CA 2766   4.177   2.510   4.195 -0.1302 -1.0717  0.0997
  184GLY      C 2767   4.304   2.435   4.199 -0.1439  0.1427  0.5342
  184GLY      O 2768   4.304   2.311   4.176 -0.5103 -0.3689 -0.1103
  184GLY      H 2769   4.141   2.726   4.197 -1.6794  1.3658 -2.0464
  184GLY    HA2 2770   4.138   2.509   4.297 -1.4253 -0.5019 -0.3338
  184GLY    HA3 2771   4.098   2.452   4.147 -1.1374 -0.7800  1.2851
  185GLY      N 2772   4.420   2.504   4.212  0.2718  0.1554  0.3508
  185GLY     CA 2773   4.553   2.441   4.205 -0.3538 -0.0842 -0.4177
  185GLY      C 2774   4.668   2.530   4.192 -0.0397  0.1739  0.2371
  185GLY      O 2775   4.651   2.648   4.159 -0.0367  0.4957  0.1609
  185GLY      H 2776   4.420   2.605   4.213 -0.0696  0.1960  1.8242
  185GLY    HA2 2777   4.583   2.387   4.294  0.8115  0.9597 -0.1200
  185GLY    HA3 2778   4.555   2.370   4.122 -0.8365  0.3502 -0.8196
  186ILE      N 2779   4.788   2.483   4.230  0.1450 -0.5619 -0.2793
  186ILE     CA 2780   4.920   2.554   4.238  0.7273 -0.4335 -0.1134
  186ILE      C 2781   5.004   2.501   4.126 -0.3091  0.3412 -0.1795
  186ILE      O 2782   5.052   2.384   4.133  0.1783 -0.3239 -0.1696
  186ILE     CB 2783   4.978   2.537   4.378  1.1348 -0.2938 -0.3045
  186ILE    CG1 2784   4.889   2.632   4.457 -0.3299 -0.7667 -0.9994
  186ILE    CG2 2785   5.119   2.574   4.389  0.2635  0.8858  0.4897
  186ILE    CD1 2786   4.916   2.634   4.609 -0.6665  0.3618 -0.2248
  186ILE      H 2787   4.797   2.386   4.258  1.0734 -0.4189 -0.0021
  186ILE     HA 2788   4.907   2.661   4.225  0.7155 -0.3616  0.4356
  186ILE     HB 2789   4.956   2.439   4.421 -0.2765  0.0700 -0.0713
  186ILE   HG12 2790   4.910   2.734   4.426 -0.9303 -0.1608  0.4246
  186ILE   HG13 2791   4.782   2.614   4.449 -0.9239  1.2382  0.8046
  186ILE   HG21 2792   5.135   2.678   4.419  0.8470  0.6770  0.9577
  186ILE   HG22 2793   5.177   2.512   4.457  0.3704  0.5582  0.1067
  186ILE   HG23 2794   5.168   2.546   4.296 -0.8941  0.5696 -0.0592
  186ILE   HD11 2795   4.937   2.534   4.645 -1.1436  0.4244  0.2530
  186ILE   HD12 2796   5.004   2.694   4.633 -0.0765 -0.6351  0.2318
  186ILE   HD13 2797   4.832   2.671   4.667 -0.9005 -0.0279 -0.3115
  187ASP      N 2798   5.026   2.578   4.023 -0.2586 -0.2153  0.7304
  187ASP     CA 2799   5.118   2.536   3.911  0.5469 -0.2196 -0.6207
  187ASP      C 2800   5.260   2.578   3.938  1.0997  0.7241  0.3684
  187ASP      O 2801   5.286   2.698   3.975  0.0887  0.0217  0.4223
  187ASP     CB 2802   5.073   2.586   3.771  0.6871  0.0895 -0.4824
  187ASP     CG 2803   5.153   2.514   3.655 -0.4451  0.5888 -0.0930
  187ASP    OD1 2804   5.267   2.563   3.623  0.2615 -0.0339 -0.6753
  187ASP    OD2 2805   5.101   2.418   3.596  0.7608 -0.6524 -0.1296
  187ASP      H 2806   4.983   2.669   4.021 -0.8786 -0.4976 -0.1443
  187ASP     HA 2807   5.109   2.427   3.900 -2.2040 -0.0669 -1.5988
  187ASP    HB2 2808   4.973   2.544   3.761  1.0277 -0.8249 -0.2755
  187ASP    HB3 2809   5.081   2.695   3.771 -0.6217  0.2412  0.7662
  188HIS      N 2810   5.346   2.483   3.926 -0.3528  0.4901  0.5194
  188HIS     CA 2811   5.491   2.485   3.958 -0.2236  0.5312  0.0401
  188HIS      C 2812   5.582   2.582   3.870  0.0715  0.1923 -0.4040
  188HIS      O 2813   5.671   2.642   3.922 -0.0755  0.9417  0.0616
  188HIS     CB 2814   5.540   2.331   3.932  0.5835 -0.5950  0.2680
  188HIS     CG 2815   5.687   2.304   3.972  0.2772  0.2625 -0.3128
  188HIS    ND1 2816   5.799   2.354   3.903 -0.1573  0.6515  0.8124
  188HIS    CD2 2817   5.729   2.267   4.096 -0.4322 -0.4760  0.1384
  188HIS    CE1 2818   5.909   2.340   3.979 -0.1816  0.1539 -0.7008
  188HIS    NE2 2819   5.869   2.286   4.093  0.2926  0.6729 -0.6529
  188HIS      H 2820   5.314   2.392   3.894  1.2499  0.2249 -0.5808
  188HIS     HA 2821   5.500   2.509   4.064 -0.8667  0.5980  0.0890
  188HIS    HB2 2822   5.468   2.256   3.963 -0.2205 -0.1730 -0.4850
  188HIS    HB3 2823   5.539   2.319   3.823 -0.0404  0.4563  0.1378
  188HIS    HD1 2824   5.806   2.371   3.804  0.1453 -0.8243  0.5370
  188HIS    HD2 2825   5.674   2.228   4.180 -0.0290 -1.0031  0.1679
  188HIS    HE1 2826   6.013   2.347   3.950  0.2923 -1.0947  0.5122
  189SER      N 2827   5.560   2.602   3.740 -0.1618 -0.0912 -0.2266
  189SER     CA 2828   5.652   2.682   3.652  0.2248  0.6539  0.8362
  189SER      C 2829   5.637   2.831   3.667 -0.1519  0.7083 -0.6786
  189SER      O 2830   5.713   2.912   3.616  0.3390  0.2509 -0.5424
  189SER     CB 2831   5.610   2.658   3.503  0.6299 -0.2513 -0.8991
  189SER     OG 2832   5.483   2.714   3.468 -0.3107  0.6634 -0.3127
  189SER      H 2833   5.476   2.565   3.697  0.3825 -0.4156 -1.0748
  189SER     HA 2834   5.754   2.645   3.665  0.1047 -0.4986 -0.8222
  189SER    HB2 2835   5.695   2.685   3.439 -0.3060  1.1939 -1.6379
  189SER    HB3 2836   5.600   2.551   3.488  0.0399 -0.4737  0.7170
  189SER     HG 2837   5.410   2.686   3.523 -0.5040  1.1349 -0.3208
  190LEU      N 2838   5.536   2.869   3.744  0.2797  0.2430  0.1963
  190LEU     CA 2839   5.503   3.009   3.776 -0.2321 -0.2554 -0.0337
  190LEU      C 2840   5.588   3.069   3.887  0.2240  0.0902  0.0319
  190LEU      O 2841   5.583   3.192   3.904  0.0225  0.3376 -0.2397
  190LEU     CB 2842   5.355   3.027   3.814 -0.5027  0.1910  0.5038
  190LEU     CG 2843   5.256   2.971   3.706  0.5517 -0.1264 -0.3157
  190LEU    CD1 2844   5.115   2.998   3.758 -0.7088  0.0928  0.4610
  190LEU    CD2 2845   5.266   3.042   3.569 -0.3433  0.1282 -0.7000
  190LEU      H 2846   5.460   2.807   3.769 -0.6551  1.4591  0.6024
  190LEU     HA 2847   5.526   3.070   3.688  0.9933  1.5720  1.3772
  190LEU    HB2 2848   5.339   2.984   3.913 -1.1402  0.5937  0.5888
  190LEU    HB3 2849   5.337   3.134   3.821 -0.1059  0.2755  0.2765
  190LEU     HG 2850   5.263   2.863   3.693  1.3390 -0.1827  0.3509
  190LEU   HD11 2851   5.084   2.950   3.850 -0.5244 -0.6282  0.1566
  190LEU   HD12 2852   5.089   3.104   3.768 -1.8926 -0.1879  0.6023
  190LEU   HD13 2853   5.055   2.946   3.683 -0.5121 -0.7874  0.8877
  190LEU   HD21 2854   5.263   3.150   3.585  1.1660  0.0981  0.1933
  190LEU   HD22 2855   5.362   3.007   3.529 -0.1003 -0.3200  0.2035
  190LEU   HD23 2856   5.193   3.006   3.497  0.6558  0.2632 -1.8378
  191TYR      N 2857   5.659   2.994   3.968  0.7734 -0.3556 -0.1674
  191TYR     CA 2858   5.744   3.036   4.075  0.0489  0.0662  0.5060
  191TYR      C 2859   5.871   2.949   4.102  0.4419  0.1589  0.4960
  191TYR      O 2860   5.878   2.834   4.051  0.5470 -0.1515 -0.2600
  191TYR     CB 2861   5.668   3.055   4.198  0.7637  0.2825 -0.3602
  191TYR     CG 2862   5.632   2.924   4.265 -0.2353  0.2622 -0.2000
  191TYR    CD1 2863   5.522   2.844   4.219  0.3835 -0.0647  0.6135
  191TYR    CD2 2864   5.700   2.872   4.373 -0.3937  0.2611 -1.5877
  191TYR    CE1 2865   5.480   2.733   4.286 -0.7754  0.2821  0.3035
  191TYR    CE2 2866   5.667   2.752   4.443 -0.1515  0.0275 -0.9664
  191TYR     CZ 2867   5.548   2.679   4.402  1.0188  0.6981 -0.3527
  191TYR     OH 2868   5.497   2.569   4.468 -0.0610 -0.3371  0.0378
  191TYR      H 2869   5.639   2.896   3.962  0.8957 -0.3549 -0.7846
  191TYR     HA 2870   5.783   3.136   4.052  0.2200 -0.3290 -1.1989
  191TYR    HB2 2871   5.712   3.116   4.277  0.4690 -0.2171  0.2043
  191TYR    HB3 2872   5.570   3.093   4.171 -0.0479 -1.2757  0.1465
  191TYR    HD1 2873   5.468   2.886   4.135  0.9065  2.7078  1.4602
  191TYR    HD2 2874   5.783   2.923   4.421 -1.2021  0.6641 -0.5300
  191TYR    HE1 2875   5.389   2.684   4.253  0.0111 -1.9306  1.0598
  191TYR    HE2 2876   5.712   2.713   4.533 -0.8351  0.7422 -0.2733
  191TYR     HH 2877   5.552   2.547   4.544  0.6858  0.6834 -0.1579
  192THR      N 2878   5.966   3.011   4.168  0.5321 -0.2962  0.7429
  192THR     CA 2879   6.088   2.955   4.223 -0.8329 -0.2921  0.6040
  192THR      C 2880   6.076   2.984   4.374 -0.5906  0.1894 -1.1081
  192THR      O 2881   6.004   3.071   4.423  0.8938  0.1396 -0.3170
  192THR     CB 2882   6.213   3.040   4.169 -0.5213  0.5499  0.2700
  192THR    OG1 2883   6.190   3.173   4.177 -0.0131 -0.0671  0.2924
  192THR    CG2 2884   6.243   2.997   4.024  0.2698 -0.1038  0.3541
  192THR      H 2885   5.942   3.103   4.203 -0.5421 -0.1448 -0.2689
  192THR     HA 2886   6.106   2.849   4.205  1.0929  0.1881 -1.0858
  192THR     HB 2887   6.300   3.014   4.230 -0.4197 -0.6315 -0.3255
  192THR    HG1 2888   6.201   3.201   4.269 -0.2266  0.4398  0.1736
  192THR   HG21 2889   6.340   3.017   3.980  0.3570 -1.0357  0.0867
  192THR   HG22 2890   6.223   2.890   4.019  0.7602 -0.1748 -0.6244
  192THR   HG23 2891   6.165   3.041   3.960  0.2502 -0.5137  0.0882
  193GLY      N 2892   6.161   2.911   4.452  0.4557 -0.4836 -0.0547
  193GLY     CA 2893   6.156   2.920   4.597  0.0142  0.2280  0.3560
  193GLY      C 2894   6.031   2.859   4.676 -0.6690 -0.5281  0.7278
  193GLY      O 2895   5.938   2.830   4.612  0.4961  0.1740  0.3983
  193GLY      H 2896   6.231   2.866   4.396  0.2993  0.9365 -1.5291
  193GLY    HA2 2897   6.243   2.869   4.640 -0.5973 -0.5729  0.6836
  193GLY    HA3 2898   6.159   3.019   4.642  0.0475  0.6209 -0.4666
  194SER      N 2899   6.043   2.848   4.810 -0.2551  0.3538 -0.2771
  194SER     CA 2900   5.928   2.802   4.892  0.3510  0.6606 -0.0538
  194SER      C 2901   5.814   2.904   4.899 -0.4644 -0.3475 -0.7844
  194SER      O 2902   5.843   3.023   4.881 -0.0456 -0.6364  0.0262
  194SER     CB 2903   5.962   2.753   5.032  0.2476 -0.9858  0.2523
  194SER     OG 2904   6.041   2.847   5.107  0.4608  0.4148  0.4037
  194SER      H 2905   6.130   2.867   4.857 -0.1049 -1.2491  0.2262
  194SER     HA 2906   5.889   2.709   4.850  0.6273  0.6180 -0.2195
  194SER    HB2 2907   5.870   2.726   5.083  0.4712 -0.5472  0.9116
  194SER    HB3 2908   6.018   2.661   5.018  0.4246 -0.7942 -0.3656
  194SER     HG 2909   6.072   2.801   5.185 -0.8691  0.1559  0.8190
  195LEU      N 2910   5.685   2.866   4.918  0.0213 -0.5901  0.1088
  195LEU     CA 2911   5.578   2.962   4.961  0.3685  0.3519 -0.3530
  195LEU      C 2912   5.580   2.980   5.113 -0.3532  0.4895 -0.5630
  195LEU      O 2913   5.606   2.897   5.203  0.3994  0.7414  0.6807
  195LEU     CB 2914   5.439   2.908   4.924  0.2542  0.6926  0.3344
  195LEU     CG 2915   5.430   2.895   4.773  0.8324 -0.7424 -0.5353
  195LEU    CD1 2916   5.362   2.760   4.740  0.5358  0.3807  0.7201
  195LEU    CD2 2917   5.348   3.009   4.715  0.7781 -0.6495 -0.2375
  195LEU      H 2918   5.660   2.768   4.927  0.1503 -0.6197  0.1471
  195LEU     HA 2919   5.599   3.058   4.915  0.7576  0.2153 -0.4721
  195LEU    HB2 2920   5.423   2.808   4.964 -0.0919  0.1380 -1.0813
  195LEU    HB3 2921   5.359   2.972   4.961 -0.6104  0.0890 -0.3917
  195LEU     HG 2922   5.529   2.910   4.730  1.0514 -0.0498  0.1684
  195LEU   HD11 2923   5.263   2.746   4.783  0.4251  1.2533  0.7957
  195LEU   HD12 2924   5.351   2.754   4.632  1.0211 -0.2378  0.6930
  195LEU   HD13 2925   5.422   2.672   4.760  0.5094 -0.1591 -1.2222
  195LEU   HD21 2926   5.244   2.987   4.737  0.3666  0.5711 -0.7922
  195LEU   HD22 2927   5.379   3.109   4.745  0.0141 -0.3760 -0.3151
  195LEU   HD23 2928   5.352   3.001   4.606  0.1169  0.7114 -0.4017
  196TRP      N 2929   5.524   3.097   5.146  0.4046 -0.3971 -0.4350
  196TRP     CA 2930   5.518   3.161   5.276  0.2838 -0.5262 -0.1954
  196TRP      C 2931   5.387   3.237   5.292 -0.7959 -0.7107 -0.6306
  196TRP      O 2932   5.346   3.304   5.202 -0.4549 -0.6776  0.4451
  196TRP     CB 2933   5.640   3.261   5.294 -0.5324  0.1671 -0.8431
  196TRP     CG 2934   5.772   3.195   5.308  0.9229 -0.8448 -0.0345
  196TRP    CD1 2935   5.855   3.159   5.208 -0.0458 -0.5225  0.3785
  196TRP    CD2 2936   5.843   3.163   5.437  0.2962  0.3110  1.4625
  196TRP    NE1 2937   5.971   3.101   5.258  0.2314  0.1603 -0.1254
  196TRP    CE2 2938   5.969   3.092   5.395  0.5527 -0.3651  0.3736
  196TRP    CE3 2939   5.826   3.176   5.576  1.0818  1.5245 -0.5547
  196TRP    CZ2 2940   6.059   3.048   5.482 -0.4795 -0.1668  0.0285
  196TRP    CZ3 2941   5.919   3.118   5.667  0.0815 -0.5072 -0.1932
  196TRP    CH2 2942   6.035   3.060   5.618  0.9705 -0.8879  0.1001
  196TRP      H 2943   5.507   3.165   5.074  0.2170  1.0287  0.8550
  196TRP     HA 2944   5.526   3.085   5.353 -0.2378 -0.4383 -0.0408
  196TRP    HB2 2945   5.655   3.336   5.217 -0.5929 -0.5203 -1.5448
  196TRP    HB3 2946   5.619   3.313   5.388  0.7633 -0.1516 -0.3294
  196TRP    HD1 2947   5.835   3.163   5.102 -0.2388  0.1001  0.4341
  196TRP    HE1 2948   6.039   3.050   5.204 -1.5509 -1.2001 -1.3277
  196TRP    HE3 2949   5.736   3.227   5.605 -0.2283 -0.2256 -1.1403
  196TRP    HZ2 2950   6.155   3.008   5.453 -0.2958  1.0866 -1.3157
  196TRP    HZ3 2951   5.901   3.124   5.773  0.4488  0.3108 -0.1650
  196TRP    HH2 2952   6.100   3.012   5.691 -0.1034 -1.1840  0.9113
  197TYR      N 2953   5.315   3.210   5.404 -0.8185 -1.0398  0.4830
  197TYR     CA 2954   5.173   3.250   5.415 -0.5318  0.8053  0.4955
  197TYR      C 2955   5.141   3.360   5.520  1.1714  0.4966  0.5484
  197TYR      O 2956   5.199   3.352   5.626 -0.2539 -0.3447  0.4932
  197TYR     CB 2957   5.093   3.117   5.429  0.3992 -0.6501 -0.5823
  197TYR     CG 2958   5.105   3.021   5.320 -0.0510 -0.3722  0.1740
  197TYR    CD1 2959   5.006   3.033   5.219  0.1726  0.1099 -0.6134
  197TYR    CD2 2960   5.198   2.916   5.306 -0.2385 -0.1858 -1.1162
  197TYR    CE1 2961   5.002   2.949   5.112 -0.0587  1.1737 -0.1308
  197TYR    CE2 2962   5.197   2.831   5.196  0.1555  0.3624  0.0978
  197TYR     CZ 2963   5.100   2.843   5.101  0.5556 -0.6957 -0.0140
  197TYR     OH 2964   5.102   2.764   4.992 -0.2201 -0.2231  0.2142
  197TYR      H 2965   5.352   3.149   5.475  0.9720 -1.2304 -0.5085
  197TYR     HA 2966   5.138   3.286   5.318  0.0321  0.2997  0.0893
  197TYR    HB2 2967   5.123   3.073   5.524 -0.3989 -0.9447 -0.4516
  197TYR    HB3 2968   4.991   3.146   5.452  0.6396 -0.3780  0.2096
  197TYR    HD1 2969   4.931   3.111   5.227 -0.4397 -0.5605  1.4206
  197TYR    HD2 2970   5.276   2.896   5.379 -0.3116 -0.7969 -1.1879
  197TYR    HE1 2971   4.933   2.952   5.028  1.0450 -0.4885 -1.2207
  197TYR    HE2 2972   5.270   2.752   5.187 -0.3036 -0.0010 -0.5471
  197TYR     HH 2973   5.184   2.714   4.991  0.3633  0.6824 -0.5067
  198THR      N 2974   5.048   3.455   5.490 -0.4776  0.4538  0.6240
  198THR     CA 2975   4.994   3.548   5.585  0.5211 -0.7047 -1.0437
  198THR      C 2976   4.848   3.519   5.614  0.3399  0.7202 -0.6413
  198THR      O 2977   4.769   3.501   5.520  0.2484 -0.3795 -0.3119
  198THR     CB 2978   5.015   3.695   5.551 -0.2308  0.1683  0.1340
  198THR    OG1 2979   4.984   3.763   5.664  0.0631  0.1679 -0.2843
  198THR    CG2 2980   4.926   3.758   5.439 -0.1633 -0.1315 -0.5539
  198THR      H 2981   4.998   3.459   5.403  1.0709  0.7752 -0.3343
  198THR     HA 2982   5.054   3.535   5.674 -0.2222 -0.6817 -0.5222
  198THR     HB 2983   5.120   3.717   5.531 -0.0806 -0.0009  0.7088
  198THR    HG1 2984   5.064   3.757   5.717 -0.0713 -0.5296 -0.1379
  198THR   HG21 2985   4.822   3.736   5.463 -0.1974  0.4943 -0.0677
  198THR   HG22 2986   4.946   3.863   5.421 -1.5516  0.1264 -0.7417
  198THR   HG23 2987   4.959   3.704   5.350  1.5136  0.8724 -0.6322
  199PRO      N 2988   4.807   3.512   5.743  1.2401  0.6528  0.0534
  199PRO     CA 2989   4.661   3.504   5.788 -0.5390 -0.2021  0.1125
  199PRO      C 2990   4.573   3.619   5.723  0.4992  1.1199 -0.1229
  199PRO      O 2991   4.611   3.725   5.720 -0.1242 -0.7899  0.6809
  199PRO     CB 2992   4.672   3.533   5.940  0.6902  1.0239  0.4458
  199PRO     CG 2993   4.805   3.481   5.976  0.7521  0.7847 -0.1697
  199PRO     CD 2994   4.893   3.505   5.865 -0.5276 -0.5428  0.5366
  199PRO     HA 2995   4.623   3.403   5.771 -0.0406 -0.7082  1.6174
  199PRO    HB2 2996   4.652   3.637   5.965 -0.5020  0.8337  0.3919
  199PRO    HB3 2997   4.597   3.467   5.984 -0.3677  2.0805  0.3363
  199PRO    HG2 2998   4.850   3.504   6.073  0.8096 -1.7619  0.5670
  199PRO    HG3 2999   4.799   3.372   5.979  2.1695  0.6771  0.8198
  199PRO    HD2 3000   4.966   3.424   5.860  0.7150  0.5403  0.0423
  199PRO    HD3 3001   4.957   3.590   5.889 -0.4462 -0.8883  1.6866
  200ILE      N 3002   4.444   3.585   5.691 -0.1709 -0.6143  0.2286
  200ILE     CA 3003   4.344   3.685   5.645  0.2464  0.5051 -1.3559
  200ILE      C 3004   4.262   3.733   5.766  0.0286 -0.0203 -0.4681
  200ILE      O 3005   4.187   3.661   5.832 -0.4111  0.8357 -0.1206
  200ILE     CB 3006   4.251   3.631   5.539 -0.7302  0.2833 -0.1776
  200ILE    CG1 3007   4.324   3.610   5.404 -0.1622  0.4015 -0.0835
  200ILE    CG2 3008   4.121   3.714   5.527 -0.3870  0.3888  0.5850
  200ILE    CD1 3009   4.239   3.545   5.289 -0.4370  0.1657  0.0704
  200ILE      H 3010   4.409   3.490   5.697 -1.0949 -0.2786  0.4564
  200ILE     HA 3011   4.398   3.772   5.607  0.9306  0.4715 -0.5085
  200ILE     HB 3012   4.226   3.529   5.569 -0.3284  0.2852  0.1986
  200ILE   HG12 3013   4.358   3.707   5.369  0.0994  0.1855 -0.4481
  200ILE   HG13 3014   4.414   3.549   5.414 -0.1974  0.0828 -1.3180
  200ILE   HG21 3015   4.082   3.710   5.425  0.6780 -1.0006  0.1670
  200ILE   HG22 3016   4.048   3.675   5.598 -0.3496  0.3161  0.5839
  200ILE   HG23 3017   4.137   3.816   5.562  0.9168  0.2352  0.5279
  200ILE   HD11 3018   4.177   3.622   5.242 -1.0212 -0.5863 -0.4499
  200ILE   HD12 3019   4.308   3.497   5.220  0.6932  0.0604  1.2047
  200ILE   HD13 3020   4.181   3.468   5.339 -1.8296 -0.0278 -1.6374
  201ARG      N 3021   4.281   3.861   5.794  0.1984 -1.0554  0.1626
  201ARG     CA 3022   4.234   3.934   5.916 -0.4155  0.2590  0.5714
  201ARG      C 3023   4.088   3.948   5.928  0.7716 -0.1472 -0.4785
  201ARG      O 3024   4.030   3.941   6.038 -0.1242 -0.2661 -0.3940
  201ARG     CB 3025   4.325   4.058   5.929  0.1400  0.4035  0.3926
  201ARG     CG 3026   4.317   4.124   6.070 -0.2256  0.1651 -0.4472
  201ARG     CD 3027   4.183   4.205   6.098 -0.3364 -0.0995 -0.2648
  201ARG     NE 3028   4.213   4.288   6.215 -0.0518 -0.0357  0.6406
  201ARG     CZ 3029   4.258   4.417   6.211  0.6465 -0.2515 -1.0196
  201ARG    NH1 3030   4.280   4.484   6.110  0.3122  0.3701  0.1345
  201ARG    NH2 3031   4.293   4.486   6.313  1.2995 -0.0853  0.0065
  201ARG      H 3032   4.318   3.916   5.718 -0.4595 -0.8817 -0.0412
  201ARG     HA 3033   4.263   3.872   6.000  0.8850 -1.1202 -0.7624
  201ARG    HB2 3034   4.424   4.016   5.909 -0.0736  0.0076  0.1513
  201ARG    HB3 3035   4.303   4.136   5.856 -0.3278 -0.4601 -0.4305
  201ARG    HG2 3036   4.335   4.051   6.149  0.4438  1.3982  0.6296
  201ARG    HG3 3037   4.394   4.200   6.081  0.9124 -1.0627  0.9742
  201ARG    HD2 3038   4.157   4.261   6.008 -0.6771 -1.5008 -1.1142
  201ARG    HD3 3039   4.102   4.136   6.123 -0.7118  0.6666  0.7566
  201ARG     HE 3040   4.196   4.242   6.303  0.5524  0.1299  0.8535
  201ARG   HH11 3041   4.331   4.570   6.119  0.9631 -0.0537  0.7306
  201ARG   HH12 3042   4.245   4.447   6.023  0.2957 -0.1118  0.3362
  201ARG   HH21 3043   4.285   4.587   6.306 -0.5075 -0.2240 -2.1221
  201ARG   HH22 3044   4.276   4.446   6.404  0.6698  0.0631 -0.0327
  202ARG      N 3045   4.019   3.964   5.813 -0.5528  0.4622  0.3312
  202ARG     CA 3046   3.878   3.964   5.794 -0.1913  0.1444 -0.5080
  202ARG      C 3047   3.840   3.919   5.651  0.2457  0.4863 -0.7893
  202ARG      O 3048   3.900   3.964   5.557 -0.0313 -0.4464  0.2135
  202ARG     CB 3049   3.813   4.099   5.813 -0.3713 -0.7191  0.0666
  202ARG     CG 3050   3.802   4.146   5.959  0.0568  0.0064 -0.0660
  202ARG     CD 3051   3.729   4.283   5.967  0.1172  0.2510 -0.2600
  202ARG     NE 3052   3.824   4.392   5.932  1.2400  0.8590 -0.6104
  202ARG     CZ 3053   3.846   4.501   5.996 -0.4103 -0.3505 -0.3107
  202ARG    NH1 3054   3.933   4.582   5.940  0.0031 -0.1553 -0.7381
  202ARG    NH2 3055   3.799   4.529   6.113 -0.0880 -0.5326 -0.4396
  202ARG      H 3056   4.073   3.947   5.729  0.1156  0.8874  0.6537
  202ARG     HA 3057   3.838   3.891   5.863  0.6020 -0.7847 -0.9783
  202ARG    HB2 3058   3.860   4.172   5.747 -0.7243 -1.0906 -0.6201
  202ARG    HB3 3059   3.713   4.094   5.770 -0.4575 -1.2180  0.3166
  202ARG    HG2 3060   3.745   4.078   6.021 -0.7247  2.2510  2.0160
  202ARG    HG3 3061   3.901   4.160   6.003  0.5517 -1.0889 -0.7380
  202ARG    HD2 3062   3.642   4.276   5.901 -1.4415 -0.6584  1.6681
  202ARG    HD3 3063   3.690   4.288   6.068  1.3578  0.0331  0.2664
  202ARG     HE 3064   3.892   4.361   5.864  0.9510  0.3001 -0.6590
  202ARG   HH11 3065   3.949   4.665   5.994 -0.3888 -0.5203 -0.0312
  202ARG   HH12 3066   3.981   4.560   5.854  1.5313  0.2192 -0.0474
  202ARG   HH21 3067   3.812   4.624   6.144 -0.8250 -0.4821 -0.2403
  202ARG   HH22 3068   3.721   4.478   6.153 -0.7945  0.2003 -0.8267
  203GLU      N 3069   3.743   3.827   5.642 -0.0824 -0.6345 -0.3065
  203GLU     CA 3070   3.701   3.772   5.516 -0.4485  0.5866 -0.0983
  203GLU      C 3071   3.618   3.859   5.428  0.4628 -0.1981 -0.4161
  203GLU      O 3072   3.494   3.844   5.419 -0.4331 -0.1781 -0.3287
  203GLU     CB 3073   3.634   3.632   5.557 -0.0346 -0.4282 -0.2740
  203GLU     CG 3074   3.741   3.528   5.605 -0.5891  0.3799  0.4922
  203GLU     CD 3075   3.680   3.399   5.667 -0.6999  0.7263  0.7038
  203GLU    OE1 3076   3.706   3.286   5.618 -0.3776 -0.0883  0.1963
  203GLU    OE2 3077   3.614   3.397   5.769  0.1761  0.0035 -0.4202
  203GLU      H 3078   3.685   3.807   5.721 -0.5863  0.0351 -0.4844
  203GLU     HA 3079   3.790   3.749   5.458 -0.7940  1.3916 -1.0053
  203GLU    HB2 3080   3.570   3.646   5.644  1.7844  0.1168  1.1139
  203GLU    HB3 3081   3.573   3.584   5.481 -0.7081 -0.1650  0.0881
  203GLU    HG2 3082   3.800   3.507   5.516 -0.5356 -0.1761  0.6489
  203GLU    HG3 3083   3.807   3.564   5.684 -0.4132 -0.2881  0.6636
  204TRP      N 3084   3.674   3.972   5.377  0.4387 -0.0919  0.1612
  204TRP     CA 3085   3.596   4.078   5.301 -0.0605  0.5626 -1.1740
  204TRP      C 3086   3.659   4.127   5.177  0.2616 -0.4023 -0.4494
  204TRP      O 3087   3.647   4.072   5.072  0.1436 -0.3087  1.3452
  204TRP     CB 3088   3.538   4.198   5.388 -0.7509  0.1449 -0.4768
  204TRP     CG 3089   3.629   4.290   5.467 -0.1837 -0.2204 -0.2375
  204TRP    CD1 3090   3.746   4.264   5.526 -0.5129  0.5753  0.4181
  204TRP    CD2 3091   3.600   4.430   5.500  0.8579 -0.8014  0.2412
  204TRP    NE1 3092   3.793   4.381   5.585  0.2626 -0.5679  0.1661
  204TRP    CE2 3093   3.706   4.483   5.574  0.0051 -0.3468  0.1945
  204TRP    CE3 3094   3.492   4.512   5.460 -0.8761  0.3496 -0.1749
  204TRP    CZ2 3095   3.710   4.611   5.616  1.3861 -0.3021 -0.1474
  204TRP    CZ3 3096   3.499   4.651   5.489 -0.1563 -0.1152  0.4155
  204TRP    CH2 3097   3.601   4.699   5.575 -1.3213  0.2159  0.6533
  204TRP      H 3098   3.775   3.973   5.377  0.6119 -1.3671 -2.3350
  204TRP     HA 3099   3.499   4.033   5.278 -0.2901  0.4864 -0.1617
  204TRP    HB2 3100   3.472   4.256   5.323 -0.3771  0.0747 -0.9348
  204TRP    HB3 3101   3.485   4.148   5.468 -0.6249 -0.5519 -0.8117
  204TRP    HD1 3102   3.804   4.174   5.516  0.3211  1.1606 -0.4787
  204TRP    HE1 3103   3.878   4.382   5.640  0.6044  0.7329 -0.3009
  204TRP    HE3 3104   3.412   4.464   5.406 -1.4849  0.5764  0.4884
  204TRP    HZ2 3105   3.793   4.656   5.669  0.9918  0.6627 -0.3220
  204TRP    HZ3 3106   3.424   4.720   5.454  0.1622 -0.5831 -1.3813
  204TRP    HH2 3107   3.611   4.806   5.580  0.8613  0.1249  0.1259
  205TYR      N 3108   3.748   4.226   5.188 -0.0792 -0.0180  0.1713
  205TYR     CA 3109   3.868   4.224   5.099  0.3225 -0.5367 -0.3064
  205TYR      C 3110   3.960   4.110   5.135  0.3049  0.5240 -0.7592
  205TYR      O 3111   3.939   4.043   5.241  0.6577  0.2611  0.4515
  205TYR     CB 3112   3.942   4.368   5.122 -0.2347  0.5048  0.5341
  205TYR     CG 3113   3.863   4.487   5.069  0.1798 -0.5385 -0.3348
  205TYR    CD1 3114   3.878   4.538   4.948 -0.4814 -0.1162  1.2872
  205TYR    CD2 3115   3.767   4.545   5.157 -0.0001  0.6286  0.2084
  205TYR    CE1 3116   3.809   4.646   4.901 -0.1347 -0.8544 -0.1195
  205TYR    CE2 3117   3.695   4.659   5.117 -0.0561  0.2175 -0.2746
  205TYR     CZ 3118   3.708   4.701   4.983  0.2871 -0.2183 -0.3541
  205TYR     OH 3119   3.634   4.805   4.945  0.4189  0.3793  0.5189
  205TYR      H 3120   3.760   4.278   5.274  0.7018 -0.1328  0.1525
  205TYR     HA 3121   3.833   4.220   4.995 -1.3313 -0.0735  0.1770
  205TYR    HB2 3122   3.976   4.387   5.224  0.4115 -0.0097  0.4301
  205TYR    HB3 3123   4.040   4.367   5.073  0.1200  1.2684  1.1844
  205TYR    HD1 3124   3.949   4.488   4.884  0.5731  0.3565  2.0320
  205TYR    HD2 3125   3.766   4.502   5.256  1.5360 -0.5467 -0.2161
  205TYR    HE1 3126   3.816   4.681   4.799 -1.4419  0.1547  0.0833
  205TYR    HE2 3127   3.631   4.708   5.190  0.5942  1.3725 -0.4287
  205TYR     HH 3128   3.540   4.791   4.952  0.2435  0.9187 -0.5061
  206TYR      N 3129   4.064   4.098   5.059  0.2559  0.6484 -0.4169
  206TYR     CA 3130   4.195   4.026   5.101 -0.1113 -0.6422  0.7582
  206TYR      C 3131   4.276   4.117   5.195  0.0042  0.4004 -0.2780
  206TYR      O 3132   4.373   4.177   5.159 -0.5234 -0.0462  0.1739
  206TYR     CB 3133   4.267   3.994   4.966 -0.6020 -0.4387  0.0693
  206TYR     CG 3134   4.201   3.876   4.896 -0.2726 -0.2718 -0.3080
  206TYR    CD1 3135   4.166   3.757   4.961  0.0431 -0.2392 -0.5116
  206TYR    CD2 3136   4.157   3.889   4.762  0.3883  0.1701  0.7177
  206TYR    CE1 3137   4.080   3.666   4.896  0.2104 -0.5657 -0.1187
  206TYR    CE2 3138   4.078   3.795   4.691  0.8085  0.9655 -1.2496
  206TYR     CZ 3139   4.026   3.681   4.768 -0.2084 -1.2965 -0.0061
  206TYR     OH 3140   3.937   3.590   4.727 -0.3843 -0.0261  0.0337
  206TYR      H 3141   4.069   4.162   4.981  1.3424  0.4456 -0.5369
  206TYR     HA 3142   4.182   3.928   5.146  0.6065 -1.8807 -1.4105
  206TYR    HB2 3143   4.275   4.078   4.897  0.5401  0.0991  0.7990
  206TYR    HB3 3144   4.370   3.979   4.999 -0.7067  1.6333  1.7380
  206TYR    HD1 3145   4.211   3.720   5.052  0.4001 -0.1072 -0.6320
  206TYR    HD2 3146   4.176   3.974   4.698  0.5765 -1.0947 -1.0559
  206TYR    HE1 3147   4.051   3.583   4.959 -0.5511 -0.3833 -0.2123
  206TYR    HE2 3148   4.043   3.821   4.593  0.1079  1.3709 -0.9048
  206TYR     HH 3149   3.888   3.615   4.648 -0.1883 -1.5726 -0.6371
  207GLU      N 3150   4.221   4.130   5.320 -0.8885 -0.4892 -0.5282
  207GLU     CA 3151   4.271   4.219   5.425 -0.7798  0.6752 -0.1056
  207GLU      C 3152   4.372   4.143   5.507 -0.4412  0.3944  0.4460
  207GLU      O 3153   4.343   4.036   5.558  0.0502  0.3114 -0.1161
  207GLU     CB 3154   4.171   4.266   5.520  0.4166 -0.6610 -0.6439
  207GLU     CG 3155   4.227   4.377   5.616  0.4354 -0.4071 -0.1907
  207GLU     CD 3156   4.140   4.404   5.747 -0.3250  0.4461  0.5585
  207GLU    OE1 3157   4.019   4.417   5.733  0.0865  0.0483 -0.1591
  207GLU    OE2 3158   4.206   4.419   5.854  0.8664  0.2385 -0.2921
  207GLU      H 3159   4.138   4.075   5.339 -0.4235 -0.6983  1.2570
  207GLU     HA 3160   4.315   4.307   5.377  1.4321 -0.0691  0.3301
  207GLU    HB2 3161   4.083   4.307   5.470  0.3720  0.6550  0.3905
  207GLU    HB3 3162   4.145   4.183   5.585 -0.0761 -0.2496 -0.3026
  207GLU    HG2 3163   4.327   4.344   5.642 -0.2612 -2.1190  0.5961
  207GLU    HG3 3164   4.236   4.467   5.554  0.0287  0.7218  1.2833
  208VAL      N 3165   4.506   4.177   5.532  0.2331  0.1207  0.3100
  208VAL     CA 3166   4.603   4.106   5.620 -0.2550 -0.1582  0.2855
  208VAL      C 3167   4.652   4.204   5.734  0.2165 -0.0028 -0.5717
  208VAL      O 3168   4.591   4.311   5.754 -0.0786  0.1803  0.3277
  208VAL     CB 3169   4.714   4.044   5.531  0.0050 -0.7054  0.0139
  208VAL    CG1 3170   4.658   3.934   5.438 -0.9129 -0.0220  0.2549
  208VAL    CG2 3171   4.783   4.148   5.442 -0.1274 -0.3992  0.1258
  208VAL      H 3172   4.521   4.273   5.508 -0.7847  0.3570  0.5045
  208VAL     HA 3173   4.557   4.021   5.669  0.5468 -0.8779 -0.1510
  208VAL     HB 3174   4.793   4.004   5.595  0.2316  0.9516  0.8669
  208VAL   HG11 3175   4.575   3.958   5.372 -0.0538 -0.5187 -1.0930
  208VAL   HG12 3176   4.736   3.920   5.363 -0.3481 -0.7411  0.9285
  208VAL   HG13 3177   4.638   3.838   5.487 -2.1422 -0.4346 -0.9255
  208VAL   HG21 3178   4.857   4.104   5.375  1.3869  2.5480 -0.4885
  208VAL   HG22 3179   4.714   4.201   5.376 -0.5758 -1.0720  0.0349
  208VAL   HG23 3180   4.824   4.221   5.513 -1.8272  0.4703  0.3052
  209ILE      N 3181   4.766   4.174   5.808  0.2228 -0.3786  0.1110
  209ILE     CA 3182   4.838   4.276   5.887 -0.3095  0.4940 -0.0771
  209ILE      C 3183   4.983   4.287   5.851 -0.2641  0.1315  0.0715
  209ILE      O 3184   5.065   4.189   5.847  0.7394 -0.6012 -0.0501
  209ILE     CB 3185   4.818   4.237   6.035  0.6153 -0.1843  0.4381
  209ILE    CG1 3186   4.682   4.259   6.100  0.6833 -0.3452 -0.5496
  209ILE    CG2 3187   4.929   4.296   6.128  0.5848  0.3020  0.2197
  209ILE    CD1 3188   4.618   4.387   6.071  0.4948  0.5979 -0.1072
  209ILE      H 3189   4.805   4.081   5.810 -1.0030 -0.9511 -0.3305
  209ILE     HA 3190   4.792   4.375   5.880 -0.8743  0.2847  0.5034
  209ILE     HB 3191   4.837   4.130   6.049  1.3682  0.0232  1.1555
  209ILE   HG12 3192   4.620   4.172   6.080 -0.3609 -0.0108  0.8987
  209ILE   HG13 3193   4.684   4.237   6.207 -0.6238  0.0999 -0.4021
  209ILE   HG21 3194   4.904   4.273   6.231 -0.4587 -0.6423 -0.2032
  209ILE   HG22 3195   5.023   4.247   6.102 -0.3507 -1.2813 -0.5006
  209ILE   HG23 3196   4.934   4.404   6.111 -0.0385  0.2879 -0.1199
  209ILE   HD11 3197   4.571   4.421   6.163  0.7783 -0.2592  0.3752
  209ILE   HD12 3198   4.701   4.457   6.055  0.8392  0.4202  0.7854
  209ILE   HD13 3199   4.541   4.370   5.996  0.1220  0.3319  0.3337
  210ILE      N 3200   5.039   4.403   5.813  0.1686 -0.4064  0.1319
  210ILE     CA 3201   5.186   4.441   5.785  1.2175  0.0727  0.0443
  210ILE      C 3202   5.244   4.482   5.921 -0.7328 -0.0275  0.2578
  210ILE      O 3203   5.178   4.553   5.999 -0.5818 -0.7059 -0.4721
  210ILE     CB 3204   5.203   4.549   5.673  0.2526  0.4256  0.1090
  210ILE    CG1 3205   5.138   4.521   5.543  0.3873 -0.1020  0.9870
  210ILE    CG2 3206   5.358   4.555   5.648  0.1364 -0.3016 -0.4213
  210ILE    CD1 3207   5.139   4.631   5.438 -0.4270  0.6051 -0.2891
  210ILE      H 3208   4.974   4.481   5.812  0.1626 -0.4053  0.3847
  210ILE     HA 3209   5.225   4.346   5.751 -0.3307 -1.3848  1.8772
  210ILE     HB 3210   5.165   4.646   5.703 -1.5801 -0.0207 -0.5289
  210ILE   HG12 3211   5.175   4.430   5.494 -1.0453  0.0585 -0.6041
  210ILE   HG13 3212   5.032   4.505   5.564  0.2154  0.5766  0.7039
  210ILE   HG21 3213   5.425   4.569   5.733  0.4047  0.0167 -0.6801
  210ILE   HG22 3214   5.378   4.456   5.607 -0.7721 -0.7419  0.1320
  210ILE   HG23 3215   5.388   4.626   5.571  0.2306  0.4563  0.2900
  210ILE   HD11 3216   5.065   4.706   5.464  0.0272  1.2321 -0.7459
  210ILE   HD12 3217   5.235   4.677   5.416 -0.6711  1.2968  0.0607
  210ILE   HD13 3218   5.098   4.591   5.345 -0.2542  1.1627 -0.6115
  211VAL      N 3219   5.364   4.423   5.948 -0.0159  0.5375  0.8561
  211VAL     CA 3220   5.436   4.428   6.072 -0.9378  0.4143 -0.7654
  211VAL      C 3221   5.576   4.496   6.062  0.3708  0.4484  0.3307
  211VAL      O 3222   5.640   4.536   6.157  0.4946 -0.1260 -0.6901
  211VAL     CB 3223   5.458   4.285   6.132  0.9409 -0.2169 -0.0650
  211VAL    CG1 3224   5.315   4.205   6.147 -0.9552  0.6530 -0.4256
  211VAL    CG2 3225   5.547   4.205   6.036 -0.3535 -0.4227 -0.2523
  211VAL      H 3226   5.399   4.357   5.881 -0.2873  0.4067  0.8440
  211VAL     HA 3227   5.375   4.482   6.144  0.6169  1.1162  0.1337
  211VAL     HB 3228   5.506   4.291   6.229  0.7354 -1.2836  0.1368
  211VAL   HG11 3229   5.344   4.104   6.176  0.0588  1.1630  0.4915
  211VAL   HG12 3230   5.262   4.254   6.229  0.2406  0.6928  0.3723
  211VAL   HG13 3231   5.257   4.203   6.055  0.1166 -0.1411 -1.1312
  211VAL   HG21 3232   5.553   4.110   6.089 -0.0063  0.3029  1.1053
  211VAL   HG22 3233   5.506   4.181   5.938 -0.5655 -0.6175 -0.1199
  211VAL   HG23 3234   5.645   4.251   6.035 -1.1429  1.4789 -1.5759
  212ARG      N 3235   5.641   4.518   5.945 -0.1845 -0.5740  0.4391
  212ARG     CA 3236   5.759   4.602   5.925  0.1433 -0.8179 -0.4340
  212ARG      C 3237   5.768   4.647   5.777 -0.7091  0.3549 -1.2406
  212ARG      O 3238   5.731   4.572   5.690  0.3253  0.5991  0.9015
  212ARG     CB 3239   5.887   4.527   5.961  0.4125  0.1151  0.4437
  212ARG     CG 3240   5.964   4.579   6.077  0.9343 -0.6454 -0.1398
  212ARG     CD 3241   6.053   4.474   6.143  0.7691 -0.0648  0.8123
  212ARG     NE 3242   6.195   4.492   6.100  0.4104 -0.2553  0.4439
  212ARG     CZ 3243   6.289   4.401   6.093 -0.3040  0.5377 -0.0137
  212ARG    NH1 3244   6.264   4.275   6.107  0.0172 -0.0464 -0.4255
  212ARG    NH2 3245   6.413   4.427   6.065  0.1958  0.1300 -0.7929
  212ARG      H 3246   5.599   4.492   5.857  1.4170  0.4283 -0.7387
  212ARG     HA 3247   5.753   4.692   5.987  0.6685 -0.2226 -1.2153
  212ARG    HB2 3248   5.863   4.420   5.961  0.5694  0.0781  0.1622
  212ARG    HB3 3249   5.949   4.537   5.872 -1.5061 -0.6589 -1.1303
  212ARG    HG2 3250   6.022   4.668   6.053 -0.2921  0.4012  0.5113
  212ARG    HG3 3251   5.884   4.605   6.147  0.1690 -0.1152 -1.1486
  212ARG    HD2 3252   6.045   4.474   6.252 -0.7154 -1.4619  0.7749
  212ARG    HD3 3253   6.015   4.376   6.117 -0.2605  0.2314  1.1340
  212ARG     HE 3254   6.226   4.588   6.102 -0.1594 -0.0678  1.0378
  212ARG   HH11 3255   6.345   4.214   6.104  0.4479  0.2664  1.6680
  212ARG   HH12 3256   6.178   4.240   6.145 -0.4454  0.4662 -0.9604
  212ARG   HH21 3257   6.467   4.347   6.035  0.4402  0.2103 -0.5748
  212ARG   HH22 3258   6.438   4.514   6.020 -0.2170  0.4338 -0.4514
  213VAL      N 3259   5.824   4.767   5.750  0.0113  0.2264  0.0921
  213VAL     CA 3260   5.864   4.805   5.610  0.0711  0.5526 -0.2418
  213VAL      C 3261   6.010   4.859   5.621  0.3884  0.4572  0.6574
  213VAL      O 3262   6.030   4.951   5.692 -0.0908 -0.1362 -0.6100
  213VAL     CB 3263   5.760   4.908   5.552  0.3354 -1.0028 -0.0165
  213VAL    CG1 3264   5.813   4.986   5.425  0.8123  0.1599 -0.2414
  213VAL    CG2 3265   5.622   4.850   5.535  0.2855 -0.4179 -0.1729
  213VAL      H 3266   5.835   4.839   5.820  0.2451  0.1748  0.1102
  213VAL     HA 3267   5.859   4.713   5.551 -0.4531  0.0427  0.5604
  213VAL     HB 3268   5.746   4.988   5.625  0.9455 -0.8788 -0.0341
  213VAL   HG11 3269   5.863   4.921   5.354  0.3335 -0.8075  0.2701
  213VAL   HG12 3270   5.730   5.040   5.379 -0.0123  0.3997  1.3742
  213VAL   HG13 3271   5.891   5.052   5.462  0.0632  0.5317  0.7748
  213VAL   HG21 3272   5.545   4.920   5.503 -2.0489 -2.0921  1.1813
  213VAL   HG22 3273   5.625   4.765   5.466 -0.4285 -0.3901 -0.2481
  213VAL   HG23 3274   5.591   4.818   5.634 -0.4845 -0.3151 -0.3703
  214GLU      N 3275   6.103   4.795   5.544  0.9089  0.5908  0.0195
  214GLU     CA 3276   6.240   4.831   5.521  0.2750  0.3271 -0.6390
  214GLU      C 3277   6.284   4.853   5.377  0.4284 -0.0742 -0.6624
  214GLU      O 3278   6.238   4.788   5.289  0.2226 -0.0976 -0.1640
  214GLU     CB 3279   6.333   4.727   5.583 -1.2120  0.2171  0.6683
  214GLU     CG 3280   6.328   4.739   5.735  0.6802  0.3470  0.2561
  214GLU     CD 3281   6.408   4.638   5.802  0.1144  0.0684  0.4797
  214GLU    OE1 3282   6.440   4.656   5.922 -0.3112  0.1552  0.0628
  214GLU    OE2 3283   6.431   4.528   5.744 -0.0465  0.5630 -0.4672
  214GLU      H 3284   6.069   4.719   5.487  1.9435  0.0572  0.0629
  214GLU     HA 3285   6.272   4.920   5.575  0.1412 -0.7877  1.4909
  214GLU    HB2 3286   6.306   4.627   5.548 -0.4047 -0.3500  1.5703
  214GLU    HB3 3287   6.435   4.743   5.551 -0.7097 -0.9254  1.5631
  214GLU    HG2 3288   6.358   4.838   5.767  0.1052  0.5547  0.1806
  214GLU    HG3 3289   6.226   4.725   5.773  0.0001  2.0087 -0.7341
  215ILE      N 3290   6.377   4.948   5.350 -0.1454  0.1663 -0.3086
  215ILE     CA 3291   6.421   4.984   5.215 -0.8939 -0.0875  1.1433
  215ILE      C 3292   6.579   4.975   5.220  0.0570 -0.0340  0.3613
  215ILE      O 3293   6.638   5.052   5.295 -0.7149  0.0393 -0.0748
  215ILE     CB 3294   6.365   5.120   5.179 -0.0937  0.2095  0.3503
  215ILE    CG1 3295   6.212   5.103   5.177 -0.1102 -0.0959  1.1082
  215ILE    CG2 3296   6.409   5.161   5.036 -1.1882  0.6045  0.5039
  215ILE    CD1 3297   6.139   5.233   5.151  0.0078 -0.3034 -0.1592
  215ILE      H 3298   6.407   5.008   5.426 -0.4639  0.7384 -0.6272
  215ILE     HA 3299   6.392   4.922   5.130  0.5029  0.6896 -0.0008
  215ILE     HB 3300   6.390   5.197   5.252 -0.4113  0.7267 -0.0674
  215ILE   HG12 3301   6.185   5.037   5.095  0.0164  1.0963  0.0330
  215ILE   HG13 3302   6.167   5.061   5.267  0.3818 -0.5157  1.1705
  215ILE   HG21 3303   6.364   5.259   5.019 -0.1737  0.9486 -0.4285
  215ILE   HG22 3304   6.517   5.176   5.040 -1.1916  0.8019 -0.0300
  215ILE   HG23 3305   6.375   5.091   4.959  0.8187  0.1862 -0.1152
  215ILE   HD11 3306   6.131   5.230   5.042 -1.7038 -2.1048 -0.0873
  215ILE   HD12 3307   6.035   5.222   5.181 -0.0892  0.4988 -0.1502
  215ILE   HD13 3308   6.186   5.325   5.188 -0.8196  0.1863 -0.2621
  216ASN      N 3309   6.648   4.886   5.143  0.9481 -0.7485  0.0842
  216ASN     CA 3310   6.792   4.857   5.159 -0.0267  0.1484 -0.3129
  216ASN      C 3311   6.828   4.814   5.307  0.0239 -0.0446 -0.3390
  216ASN      O 3312   6.940   4.836   5.353 -0.5119 -0.3305 -0.2944
  216ASN     CB 3313   6.881   4.968   5.102 -0.6897  0.3817  0.9198
  216ASN     CG 3314   6.914   4.957   4.946  0.1992 -0.4271 -0.9956
  216ASN    OD1 3315   6.841   4.896   4.870 -0.2562  0.1888 -0.6852
  216ASN    ND2 3316   7.014   5.022   4.899 -0.3200  0.9497  0.1398
  216ASN      H 3317   6.596   4.820   5.087  0.4766 -0.2742 -0.0534
  216ASN     HA 3318   6.818   4.769   5.100  1.2132  0.1890  0.1037
  216ASN    HB2 3319   6.839   5.068   5.115 -1.0296  0.5096 -0.6876
  216ASN    HB3 3320   6.981   4.950   5.140 -1.0483 -0.5736  1.4734
  216ASN   HD21 3321   7.025   5.008   4.800 -0.2766 -0.2524  0.2815
  216ASN   HD22 3322   7.066   5.089   4.954  0.2944 -0.3405  1.2481
  217GLY      N 3323   6.737   4.767   5.388 -0.0215 -0.1344  0.1342
  217GLY     CA 3324   6.764   4.734   5.523 -0.2667  0.2955  0.0591
  217GLY      C 3325   6.736   4.854   5.611 -0.0693 -0.5529  0.3841
  217GLY      O 3326   6.729   4.844   5.730  0.2860  0.7692  0.2383
  217GLY      H 3327   6.645   4.750   5.348  0.1221 -0.4908 -0.0536
  217GLY    HA2 3328   6.704   4.649   5.556 -0.8738  0.5300 -0.3917
  217GLY    HA3 3329   6.867   4.701   5.530 -0.3753  0.1155  1.1716
  218GLN      N 3330   6.720   4.975   5.556 -0.0125 -0.0175  0.1664
  218GLN     CA 3331   6.695   5.090   5.641  0.3341 -1.0150  0.3917
  218GLN      C 3332   6.557   5.095   5.702  1.1015  0.0417 -0.5648
  218GLN      O 3333   6.457   5.076   5.628 -0.0605 -0.0337 -0.4208
  218GLN     CB 3334   6.720   5.224   5.567 -0.6786 -0.1612  1.1305
  218GLN     CG 3335   6.866   5.251   5.511  0.2660 -0.6733  1.0382
  218GLN     CD 3336   6.975   5.245   5.616 -1.1251  0.4443  0.8722
  218GLN    OE1 3337   6.966   5.287   5.727  0.1557 -0.0411 -0.2628
  218GLN    NE2 3338   7.090   5.187   5.579 -0.4166  0.0005 -0.3948
  218GLN      H 3339   6.748   4.989   5.460 -0.6668 -0.5986 -0.1255
  218GLN     HA 3340   6.774   5.096   5.716 -0.2146 -0.1009  0.9328
  218GLN    HB2 3341   6.641   5.233   5.492 -0.1045  0.4449  0.5698
  218GLN    HB3 3342   6.699   5.310   5.630 -0.5166  1.3628 -0.6932
  218GLN    HG2 3343   6.889   5.184   5.428  0.3723  1.7750 -1.1814
  218GLN    HG3 3344   6.858   5.352   5.471  1.2566 -0.4145  1.4323
  218GLN   HE21 3345   7.161   5.175   5.649 -0.8505  0.0052  0.0585
  218GLN   HE22 3346   7.099   5.148   5.486  0.0281 -0.4836 -0.1607
  219ASP      N 3347   6.537   5.133   5.829 -0.2251 -0.9601  0.3715
  219ASP     CA 3348   6.404   5.140   5.888  0.4176  0.8008  0.1937
  219ASP      C 3349   6.331   5.272   5.867  0.1953  0.4205  0.3912
  219ASP      O 3350   6.380   5.380   5.847  0.1069  0.1831  0.2110
  219ASP     CB 3351   6.427   5.106   6.036  1.0092 -0.1243 -0.9560
  219ASP     CG 3352   6.311   5.106   6.130  1.1176 -0.4279  0.3913
  219ASP    OD1 3353   6.334   5.115   6.253 -1.1168 -0.1846  0.3418
  219ASP    OD2 3354   6.191   5.091   6.083  0.2611 -0.6316  0.3713
  219ASP      H 3355   6.616   5.175   5.877 -0.5682 -0.2664  0.3508
  219ASP     HA 3356   6.342   5.059   5.851 -0.4886  0.9218  1.3158
  219ASP    HB2 3357   6.452   5.000   6.031 -1.2889 -0.7788 -0.9039
  219ASP    HB3 3358   6.508   5.169   6.073  0.0498  0.1170  1.0116
  220LEU      N 3359   6.200   5.262   5.859  0.0943 -1.2298 -0.2400
  220LEU     CA 3360   6.113   5.389   5.865 -0.6228  1.2281 -0.2167
  220LEU      C 3361   6.088   5.455   6.000  0.2587  0.2103  0.8293
  220LEU      O 3362   6.025   5.564   6.007 -0.0805 -0.1291 -0.6050
  220LEU     CB 3363   5.990   5.361   5.778  1.4128  0.2431  0.4941
  220LEU     CG 3364   6.005   5.319   5.634 -0.6598 -0.1499 -0.3432
  220LEU    CD1 3365   5.876   5.308   5.552 -0.3011 -0.3624 -0.2225
  220LEU    CD2 3366   6.095   5.420   5.564 -1.0854 -1.4154  0.0681
  220LEU      H 3367   6.145   5.177   5.859 -0.5144 -0.8889  1.2457
  220LEU     HA 3368   6.168   5.465   5.809  0.8561  0.3849 -0.0416
  220LEU    HB2 3369   5.933   5.286   5.833 -1.4197  1.0982 -0.8898
  220LEU    HB3 3370   5.922   5.446   5.772 -0.2768 -1.0639 -0.8802
  220LEU     HG 3371   6.053   5.221   5.632  0.6355  0.4205  0.4058
  220LEU   HD11 3372   5.823   5.403   5.559  1.2838  0.5776 -0.0550
  220LEU   HD12 3373   5.893   5.286   5.446  0.0641 -1.7593  0.0841
  220LEU   HD13 3374   5.823   5.220   5.588 -0.4506 -0.5435 -0.8590
  220LEU   HD21 3375   6.193   5.425   5.611 -0.5160  1.5183 -1.0128
  220LEU   HD22 3376   6.114   5.381   5.463  1.5454  2.2466 -1.2992
  220LEU   HD23 3377   6.052   5.517   5.539  1.2218 -0.1335  0.4734
  221LYS      N 3378   6.117   5.381   6.105 -0.0480  0.0311 -1.0222
  221LYS     CA 3379   6.111   5.427   6.256 -0.1782  0.3861  1.0361
  221LYS      C 3380   5.969   5.475   6.291 -0.1272 -0.2138  0.0229
  221LYS      O 3381   5.956   5.594   6.326 -0.2936  0.6271 -0.3456
  221LYS     CB 3382   6.227   5.522   6.279  0.6545 -0.2174  0.1466
  221LYS     CG 3383   6.367   5.464   6.273  0.6157 -0.3301  0.1269
  221LYS     CD 3384   6.482   5.556   6.325 -0.2581 -0.4527 -0.0262
  221LYS     CE 3385   6.625   5.501   6.325 -0.1091 -0.3372 -0.5169
  221LYS     NZ 3386   6.648   5.404   6.433 -0.3054  0.7829 -0.0367
  221LYS      H 3387   6.150   5.286   6.097 -0.5001 -0.4048  1.0481
  221LYS     HA 3388   6.127   5.334   6.311 -0.0424  0.0571  0.4674
  221LYS    HB2 3389   6.223   5.601   6.205  0.2844  0.3385  0.7449
  221LYS    HB3 3390   6.204   5.570   6.374 -0.5902  0.2141 -0.3339
  221LYS    HG2 3391   6.372   5.383   6.347  2.3778  0.1806  0.6723
  221LYS    HG3 3392   6.385   5.425   6.173 -1.4508  0.7124 -0.7600
  221LYS    HD2 3393   6.487   5.647   6.265  0.3394  1.0868  2.1530
  221LYS    HD3 3394   6.453   5.595   6.422 -0.2234  0.2242 -0.2797
  221LYS    HE2 3395   6.650   5.461   6.226  0.1544  0.8937 -0.9856
  221LYS    HE3 3396   6.692   5.586   6.343 -0.6120 -0.1134  0.4020
  221LYS    HZ1 3397   6.640   5.448   6.523  1.1276 -0.5818  0.8617
  221LYS    HZ2 3398   6.581   5.329   6.429  0.7144 -0.1849  0.1744
  221LYS    HZ3 3399   6.737   5.358   6.423 -0.9949 -0.4831 -0.8405
  222MET      N 3400   5.871   5.388   6.262 -0.6988  0.0389 -0.1184
  222MET     CA 3401   5.731   5.412   6.286 -0.1163  0.6415  0.5360
  222MET      C 3402   5.655   5.284   6.323  0.6384 -0.2311  0.3660
  222MET      O 3403   5.688   5.173   6.286 -0.5466 -0.2636  0.3884
  222MET     CB 3404   5.671   5.471   6.156  0.3617 -1.1541  0.3014
  222MET     CG 3405   5.691   5.396   6.017 -0.0576  0.7481  0.8431
  222MET     SD 3406   5.579   5.459   5.893 -0.1872  0.2536  0.3410
  222MET     CE 3407   5.652   5.621   5.875  0.1774 -0.5073  0.6404
  222MET      H 3408   5.893   5.295   6.229 -0.8230 -0.2762  0.6388
  222MET     HA 3409   5.717   5.486   6.365 -1.2960  0.8089  0.2142
  222MET    HB2 3410   5.564   5.469   6.178  0.0942  0.7514 -0.4737
  222MET    HB3 3411   5.713   5.572   6.153 -0.6916 -0.6759  0.4969
  222MET    HG2 3412   5.798   5.395   5.996  0.0524 -1.9086  0.7724
  222MET    HG3 3413   5.664   5.291   6.030  0.2852  0.7003  1.2238
  222MET    HE1 3414   5.629   5.679   5.964 -0.0107  0.3903  0.0321
  222MET    HE2 3415   5.759   5.618   5.853 -0.1924  0.9477 -2.5832
  222MET    HE3 3416   5.599   5.663   5.789 -0.0906 -0.7897  0.6665
  223ASP      N 3417   5.555   5.293   6.413 -1.0817 -0.0532  0.5662
  223ASP     CA 3418   5.468   5.185   6.461 -0.3474  0.3104  0.2165
  223ASP      C 3419   5.385   5.135   6.341  0.0638  0.2572 -0.6114
  223ASP      O 3420   5.319   5.215   6.272 -0.0463  0.5600  0.1545
  223ASP     CB 3421   5.374   5.235   6.572  0.4526 -0.0406  0.7677
  223ASP     CG 3422   5.286   5.124   6.622 -0.6130  0.5689 -0.5042
  223ASP    OD1 3423   5.195   5.161   6.696 -0.3197  0.4175 -0.2183
  223ASP    OD2 3424   5.314   4.998   6.604  0.3963 -0.5455 -0.5809
  223ASP      H 3425   5.522   5.382   6.447  0.0271  0.2409  0.9513
  223ASP     HA 3426   5.528   5.102   6.497 -1.2630 -0.2133  0.6234
  223ASP    HB2 3427   5.430   5.279   6.654 -0.6744  1.3975  0.8342
  223ASP    HB3 3428   5.306   5.304   6.521  0.4167 -0.7535 -0.2155
  224CYS      N 3429   5.388   5.002   6.333  0.1530 -0.3272  0.0484
  224CYS     CA 3430   5.322   4.918   6.238  0.1762  0.6340  0.1716
  224CYS      C 3431   5.174   4.942   6.229  0.8534 -0.8689  0.3591
  224CYS      O 3432   5.100   4.915   6.131  0.1572 -0.4992  1.0106
  224CYS     CB 3433   5.354   4.763   6.273 -0.2407 -0.5518  0.6249
  224CYS     SG 3434   5.305   4.704   6.438 -0.5391 -0.2413  0.0368
  224CYS      H 3435   5.442   4.957   6.405 -0.2080 -0.3745  0.2983
  224CYS     HA 3436   5.360   4.942   6.138  1.5094  0.6488  0.6433
  224CYS    HB2 3437   5.306   4.702   6.196  0.8506  0.5164 -1.0409
  224CYS    HB3 3438   5.462   4.744   6.266 -0.3127 -0.9659  0.5816
  225LYS      N 3439   5.112   4.998   6.332  0.3785 -0.5533 -0.3053
  225LYS     CA 3440   4.976   5.045   6.330 -0.2391  0.2024  1.0835
  225LYS      C 3441   4.959   5.151   6.216  0.0972  0.7064 -0.1751
  225LYS      O 3442   4.849   5.145   6.154  0.5094 -0.1228 -0.3483
  225LYS     CB 3443   4.931   5.113   6.458  0.3246  0.1722 -0.5980
  225LYS     CG 3444   4.926   5.028   6.584  0.3148  0.4588  0.3829
  225LYS     CD 3445   4.834   5.091   6.696  0.2261  0.1133  0.1528
  225LYS     CE 3446   4.826   4.995   6.818 -0.5075 -1.2296 -0.5796
  225LYS     NZ 3447   4.732   4.879   6.805  0.3859 -0.9172  0.4833
  225LYS      H 3448   5.167   5.028   6.411 -1.9048  0.5155  1.1056
  225LYS     HA 3449   4.910   4.961   6.310  1.1274 -0.9548  1.1898
  225LYS    HB2 3450   4.988   5.202   6.484  0.2590  0.0778 -0.1179
  225LYS    HB3 3451   4.829   5.143   6.437  0.0918 -0.0200  0.2124
  225LYS    HG2 3452   4.874   4.939   6.550  0.8905 -0.5914  2.0280
  225LYS    HG3 3453   5.017   4.986   6.626 -0.1345 -0.7412  0.2399
  225LYS    HD2 3454   4.881   5.180   6.738  0.7295  0.0034 -0.1603
  225LYS    HD3 3455   4.731   5.103   6.664  0.1425  0.1972  0.4489
  225LYS    HE2 3456   4.927   4.966   6.848 -0.6941  0.1007  1.9460
  225LYS    HE3 3457   4.796   5.056   6.904  1.9602 -0.5708 -0.0283
  225LYS    HZ1 3458   4.751   4.817   6.882 -1.1581 -2.1066  0.0100
  225LYS    HZ2 3459   4.637   4.912   6.801  0.6416 -0.1591  0.4207
  225LYS    HZ3 3460   4.760   4.833   6.719  0.5823  0.0808 -0.0090
  226GLU      N 3461   5.057   5.234   6.191 -0.0127  0.0579  1.1873
  226GLU     CA 3462   5.064   5.331   6.075 -0.2283 -0.0546 -0.3674
  226GLU      C 3463   5.058   5.265   5.937 -0.0363 -0.3980 -0.1188
  226GLU      O 3464   4.999   5.333   5.853  0.1741 -0.0393  0.0667
  226GLU     CB 3465   5.191   5.411   6.074 -0.6195  0.2111  0.4601
  226GLU     CG 3466   5.211   5.514   6.190  0.2824  0.5244  0.5165
  226GLU     CD 3467   5.088   5.604   6.212  0.0128 -0.5152  0.4490
  226GLU    OE1 3468   5.076   5.673   6.320 -0.5131  0.2922  0.4341
  226GLU    OE2 3469   5.006   5.627   6.119 -0.0223  0.4360  0.0378
  226GLU      H 3470   5.141   5.228   6.246  0.4730 -0.1858  0.4296
  226GLU     HA 3471   4.982   5.402   6.087 -0.0616 -0.0028  0.6692
  226GLU    HB2 3472   5.273   5.339   6.076 -0.3527  0.5159  0.6612
  226GLU    HB3 3473   5.188   5.469   5.982  0.3707 -0.2047  0.1403
  226GLU    HG2 3474   5.244   5.458   6.278 -0.1758 -0.9323 -0.1756
  226GLU    HG3 3475   5.294   5.578   6.161  0.8392 -0.1192  0.6521
  227TYR      N 3476   5.092   5.135   5.910  1.1582 -1.0793 -0.0193
  227TYR     CA 3477   5.078   5.073   5.776  0.4703 -0.0644 -0.5727
  227TYR      C 3478   4.937   5.026   5.743 -0.4205 -0.6202  0.4704
  227TYR      O 3479   4.886   5.050   5.634 -0.5278  0.2545 -0.1104
  227TYR     CB 3480   5.165   4.948   5.768  0.2607 -0.0429  0.0338
  227TYR     CG 3481   5.309   4.954   5.794 -1.1871  0.4491 -0.4653
  227TYR    CD1 3482   5.392   5.070   5.767 -0.0442 -0.0378 -0.0671
  227TYR    CD2 3483   5.373   4.843   5.867  0.4971 -0.2796  0.3342
  227TYR    CE1 3484   5.526   5.082   5.804 -0.2808  0.7316 -0.2430
  227TYR    CE2 3485   5.500   4.861   5.915 -0.3550  0.7409 -0.5098
  227TYR     CZ 3486   5.576   4.974   5.880 -0.7115 -1.1522 -0.4682
  227TYR     OH 3487   5.693   4.999   5.938  0.1265 -0.3152 -0.4099
  227TYR      H 3488   5.111   5.082   5.994 -0.3330  0.4058  1.3829
  227TYR     HA 3489   5.121   5.138   5.700 -0.7246  0.4199 -0.8742
  227TYR    HB2 3490   5.138   4.878   5.847  0.3604  1.4553  1.5035
  227TYR    HB3 3491   5.154   4.903   5.669 -1.5001 -0.8291  0.5110
  227TYR    HD1 3492   5.344   5.161   5.735 -0.9214  0.1698  1.6403
  227TYR    HD2 3493   5.314   4.755   5.889 -0.7155  0.1367 -0.9767
  227TYR    HE1 3494   5.582   5.173   5.789  0.1423  0.5244  0.0098
  227TYR    HE2 3495   5.544   4.780   5.972  0.5789  0.2820 -1.7862
  227TYR     HH 3496   5.688   4.982   6.033  0.8568  0.7424 -0.1507
  228ASN      N 3497   4.864   4.977   5.847 -0.6662 -0.5607 -0.0726
  228ASN     CA 3498   4.736   4.919   5.847  1.2535 -0.1339 -0.2803
  228ASN      C 3499   4.618   5.005   5.892 -0.8351 -0.2148 -0.1601
  228ASN      O 3500   4.509   4.961   5.919  0.5617  1.3442  0.5746
  228ASN     CB 3501   4.732   4.792   5.927 -0.5074  0.8584 -0.6562
  228ASN     CG 3502   4.853   4.695   5.901  0.1727 -0.8534 -1.1356
  228ASN    OD1 3503   4.898   4.674   5.791 -0.0945 -0.2787  0.1525
  228ASN    ND2 3504   4.918   4.666   6.006 -0.6710  0.7948 -0.9517
  228ASN      H 3505   4.920   4.956   5.929  0.7097  0.3552 -0.7038
  228ASN     HA 3506   4.708   4.901   5.743 -2.2357  1.2752  0.1276
  228ASN    HB2 3507   4.731   4.803   6.036  1.1131 -2.1325 -0.1059
  228ASN    HB3 3508   4.643   4.732   5.909 -0.8184  1.0231  0.2200
  228ASN   HD21 3509   5.012   4.630   5.997 -0.2808  1.6590 -0.5218
  228ASN   HD22 3510   4.895   4.701   6.098  0.9014 -1.1350  0.3535
  229TYR      N 3511   4.649   5.137   5.901 -0.2027 -0.1069  0.3527
  229TYR     CA 3512   4.561   5.248   5.920 -0.2282  0.6311  0.2017
  229TYR      C 3513   4.470   5.274   5.795 -0.2070 -0.6210 -0.1361
  229TYR      O 3514   4.509   5.359   5.714 -0.4174  0.3307 -0.5946
  229TYR     CB 3515   4.643   5.368   5.967  0.2538 -1.0589  0.6972
  229TYR     CG 3516   4.575   5.506   5.980 -0.0030 -0.8253  0.3823
  229TYR    CD1 3517   4.447   5.516   6.035 -0.1845  0.1931  0.1384
  229TYR    CD2 3518   4.647   5.621   5.944  0.3061  0.2115 -0.6249
  229TYR    CE1 3519   4.385   5.648   6.052 -0.3981  1.3843  0.0233
  229TYR    CE2 3520   4.590   5.748   5.973  0.3856 -0.4267  0.6178
  229TYR     CZ 3521   4.456   5.761   6.021 -0.5290 -0.3978  0.8604
  229TYR     OH 3522   4.408   5.888   6.050 -0.2693 -0.2571  0.4950
  229TYR      H 3523   4.746   5.167   5.905 -0.0913  0.0171 -1.4630
  229TYR     HA 3524   4.484   5.230   5.995 -1.0231 -0.6223 -0.8272
  229TYR    HB2 3525   4.682   5.354   6.068  0.5375  0.4618  0.8398
  229TYR    HB3 3526   4.731   5.378   5.903 -0.1250  0.0532  0.3028
  229TYR    HD1 3527   4.398   5.424   6.064  0.2487 -0.1931 -0.3284
  229TYR    HD2 3528   4.744   5.607   5.898  0.3672 -0.2424 -0.3689
  229TYR    HE1 3529   4.285   5.656   6.092 -0.7624 -0.4002 -0.3448
  229TYR    HE2 3530   4.627   5.845   5.943 -1.1926 -0.1053 -0.5622
  229TYR     HH 3531   4.444   5.961   5.998 -1.4674  0.6507  0.8652
  230ASP      N 3532   4.346   5.229   5.768 -0.0283  0.4840 -0.4176
  230ASP     CA 3533   4.263   5.153   5.857 -0.7071 -0.6170 -0.3256
  230ASP      C 3534   4.239   5.004   5.817  0.0504 -0.9751 -0.7210
  230ASP      O 3535   4.193   4.933   5.906  0.3576  0.3278 -0.0153
  230ASP     CB 3536   4.133   5.226   5.881  0.2190  0.2894 -0.8902
  230ASP     CG 3537   4.044   5.247   5.765  1.4863  0.8336  0.2118
  230ASP    OD1 3538   4.073   5.335   5.674 -0.8789 -0.0388 -0.6609
  230ASP    OD2 3539   3.930   5.190   5.756 -0.5071  0.2784 -0.1253
  230ASP      H 3540   4.300   5.256   5.683 -0.0677 -0.3689 -0.6905
  230ASP     HA 3541   4.305   5.150   5.957 -0.8277 -0.4265 -0.2693
  230ASP    HB2 3542   4.084   5.174   5.964  1.5307  0.8601  0.3238
  230ASP    HB3 3543   4.160   5.324   5.921 -0.4549 -0.2020  1.0007
  231LYS      N 3544   4.272   4.967   5.695  0.2148  1.1127  0.6551
  231LYS     CA 3545   4.276   4.826   5.653  0.2701  0.4630 -0.3737
  231LYS      C 3546   4.385   4.803   5.547 -0.9785 -0.0843 -0.1292
  231LYS      O 3547   4.395   4.887   5.455 -0.0397 -0.3651  0.0776
  231LYS     CB 3548   4.141   4.774   5.599 -0.2852  0.4434 -0.8200
  231LYS     CG 3549   4.058   4.869   5.507 -0.4106  0.0284  0.0536
  231LYS     CD 3550   3.941   4.788   5.444 -0.2055  0.2693  0.0524
  231LYS     CE 3551   3.914   4.849   5.308 -0.5741  0.9807  0.0028
  231LYS     NZ 3552   3.855   4.980   5.321 -0.3211 -0.5828  0.1168
  231LYS      H 3553   4.290   5.037   5.625 -0.0799  0.0075 -0.5985
  231LYS     HA 3554   4.315   4.760   5.731  1.5826  0.7374 -0.7514
  231LYS    HB2 3555   4.159   4.682   5.544  0.4132 -0.2694  0.4976
  231LYS    HB3 3556   4.083   4.748   5.688  1.7518  0.5049  0.6701
  231LYS    HG2 3557   4.021   4.956   5.561 -0.2743 -0.2325  0.5784
  231LYS    HG3 3558   4.118   4.895   5.420  0.4643 -1.3357  0.1842
  231LYS    HD2 3559   3.965   4.682   5.433  0.0844  0.2858  0.4689
  231LYS    HD3 3560   3.865   4.803   5.521  0.9633  0.0358  1.3419
  231LYS    HE2 3561   4.003   4.845   5.244 -1.8024 -0.7201 -1.8354
  231LYS    HE3 3562   3.849   4.787   5.247  0.3941  0.6445 -0.7500
  231LYS    HZ1 3563   3.784   4.990   5.392 -0.1310 -1.2916  0.4283
  231LYS    HZ2 3564   3.922   5.052   5.346 -0.4894 -0.4131  0.0813
  231LYS    HZ3 3565   3.822   5.020   5.235  0.3367  0.9227  0.4973
  232SER      N 3566   4.479   4.710   5.566 -0.3521  0.5868 -0.2077
  232SER     CA 3567   4.573   4.665   5.465 -0.2231  0.0338  0.4659
  232SER      C 3568   4.524   4.555   5.372 -0.2194  0.0983  0.5442
  232SER      O 3569   4.507   4.439   5.416 -0.0524 -0.3797 -0.1639
  232SER     CB 3570   4.716   4.627   5.526  0.8752 -0.2293  0.0175
  232SER     OG 3571   4.774   4.741   5.569  0.0501 -0.1491  0.3909
  232SER      H 3572   4.464   4.654   5.650  0.0207  1.2718  0.3369
  232SER     HA 3573   4.592   4.748   5.397  0.1749 -0.1354  0.3650
  232SER    HB2 3574   4.703   4.557   5.608  1.1711  0.6731  0.8608
  232SER    HB3 3575   4.771   4.578   5.445  0.1645  0.9679 -1.2952
  232SER     HG 3576   4.836   4.723   5.641  1.3317  1.4634 -0.1643
  233ILE      N 3577   4.513   4.581   5.240 -0.7080 -0.2539 -0.8003
  233ILE     CA 3578   4.445   4.494   5.146  0.2179  0.3639  0.4361
  233ILE      C 3579   4.534   4.458   5.023  0.6880 -0.3530  0.5257
  233ILE      O 3580   4.614   4.538   4.980  0.1358 -0.8559 -0.0897
  233ILE     CB 3581   4.309   4.543   5.091  0.7177  0.2704 -1.2837
  233ILE    CG1 3582   4.316   4.673   5.020  0.5388  0.0733 -0.8240
  233ILE    CG2 3583   4.213   4.556   5.218  0.2978 -0.5811  1.3452
  233ILE    CD1 3584   4.189   4.710   4.939 -0.5469  0.2131  0.0074
  233ILE      H 3585   4.537   4.676   5.217  0.4410 -0.2670  0.1427
  233ILE     HA 3586   4.424   4.397   5.192  0.5682  0.8489  1.7174
  233ILE     HB 3587   4.259   4.471   5.028 -1.2206 -0.6102  0.9510
  233ILE   HG12 3588   4.325   4.758   5.087 -1.3625  0.9134 -1.4940
  233ILE   HG13 3589   4.402   4.659   4.955  0.6155 -0.8365 -0.5578
  233ILE   HG21 3590   4.115   4.586   5.181  0.5896  0.5484  1.4167
  233ILE   HG22 3591   4.202   4.464   5.276  0.8601 -1.2980  0.3641
  233ILE   HG23 3592   4.251   4.638   5.280 -0.7894  0.2716  0.9573
  233ILE   HD11 3593   4.201   4.806   4.889  1.6489  0.3293  0.5338
  233ILE   HD12 3594   4.177   4.626   4.871 -0.0599  0.3565 -0.2698
  233ILE   HD13 3595   4.106   4.721   5.009  0.2422 -1.6748  1.4213
  234VAL      N 3596   4.511   4.344   4.955  0.2634  0.1126  0.8318
  234VAL     CA 3597   4.562   4.316   4.815 -1.1798  0.4484 -0.3044
  234VAL      C 3598   4.458   4.351   4.717  0.3216 -0.2121  0.7606
  234VAL      O 3599   4.345   4.309   4.725  0.4218  0.3210  0.0809
  234VAL     CB 3600   4.607   4.170   4.794  0.8519  0.0106  0.0478
  234VAL    CG1 3601   4.673   4.160   4.655 -0.1046 -0.6726  0.6209
  234VAL    CG2 3602   4.718   4.140   4.896 -0.0461  0.2023 -0.1829
  234VAL      H 3603   4.452   4.275   5.000 -1.1982  1.1834  0.6945
  234VAL     HA 3604   4.645   4.385   4.804  0.1151 -0.9930 -0.1454
  234VAL     HB 3605   4.527   4.097   4.792  0.7444  0.0700 -1.8765
  234VAL   HG11 3606   4.710   4.061   4.629  0.4845 -0.1827 -0.5466
  234VAL   HG12 3607   4.596   4.180   4.580  0.0545 -0.0871  0.6036
  234VAL   HG13 3608   4.754   4.233   4.646 -0.5639 -0.0958  1.0009
  234VAL   HG21 3609   4.794   4.217   4.891  0.6122 -0.3699  0.5499
  234VAL   HG22 3610   4.681   4.146   4.999  1.1557  0.4162  0.2642
  234VAL   HG23 3611   4.757   4.039   4.884 -0.5956  0.0100 -0.4288
  235ASP      N 3612   4.490   4.428   4.611  0.0516  0.0443  0.4982
  235ASP     CA 3613   4.396   4.475   4.511 -0.5922  0.0989  0.6064
  235ASP      C 3614   4.455   4.469   4.363  0.1045 -1.1888 -0.1380
  235ASP      O 3615   4.525   4.571   4.332  0.2179  0.5043  0.3341
  235ASP     CB 3616   4.345   4.610   4.563 -1.1632  0.4636 -0.9353
  235ASP     CG 3617   4.241   4.665   4.475  0.0415 -0.5314  0.0099
  235ASP    OD1 3618   4.195   4.780   4.499  0.0312 -0.8430 -0.4709
  235ASP    OD2 3619   4.207   4.608   4.368  0.1501  0.0825 -0.4654
  235ASP      H 3620   4.585   4.459   4.602 -0.2307  0.7961 -0.1435
  235ASP     HA 3621   4.308   4.411   4.510  0.1523 -0.9852  1.4061
  235ASP    HB2 3622   4.309   4.600   4.666 -0.1363 -0.0240 -0.6001
  235ASP    HB3 3623   4.435   4.670   4.572 -0.4935 -0.6509  1.1371
  236SER      N 3624   4.430   4.370   4.283 -0.2929 -0.6214 -0.2222
  236SER     CA 3625   4.480   4.370   4.140 -0.2913 -0.1307  0.9028
  236SER      C 3626   4.411   4.481   4.047  0.0655  1.6616  0.0023
  236SER      O 3627   4.444   4.480   3.930  0.0301 -0.6383 -0.4198
  236SER     CB 3628   4.474   4.234   4.072  0.0460 -0.3190  0.3678
  236SER     OG 3629   4.334   4.190   4.055 -0.5104 -0.3246 -0.2178
  236SER      H 3630   4.374   4.296   4.324  0.2241 -0.6943  0.3997
  236SER     HA 3631   4.584   4.402   4.133  0.0333 -1.1593  0.6641
  236SER    HB2 3632   4.528   4.238   3.978 -0.3589 -2.4235 -0.0605
  236SER    HB3 3633   4.523   4.163   4.140 -1.5488 -1.4491  0.4449
  236SER     HG 3634   4.314   4.184   3.962 -0.2209  0.3338 -0.3341
  237GLY      N 3635   4.307   4.548   4.101 -0.1764  0.3976  0.3169
  237GLY     CA 3636   4.249   4.667   4.033 -0.6113  0.3848  0.8097
  237GLY      C 3637   4.325   4.793   4.059 -0.0922 -0.1387 -0.5982
  237GLY      O 3638   4.347   4.873   3.976 -0.2534  0.4655 -0.0099
  237GLY      H 3639   4.282   4.521   4.195  0.0434  0.2694  0.3401
  237GLY    HA2 3640   4.249   4.653   3.925  0.3468 -0.1801  0.8543
  237GLY    HA3 3641   4.145   4.678   4.063 -1.4418 -1.7463 -0.7932
  238THR      N 3642   4.372   4.811   4.186 -0.4870  0.3673  0.0850
  238THR     CA 3643   4.465   4.917   4.224 -0.9165 -0.4241 -0.4549
  238THR      C 3644   4.593   4.903   4.141  0.4310  0.9865 -0.7847
  238THR      O 3645   4.638   4.790   4.125  0.3727  0.2940  0.7880
  238THR     CB 3646   4.497   4.925   4.378  0.2522  0.7562 -0.4227
  238THR    OG1 3647   4.379   4.971   4.440  0.3896 -0.4484 -0.3641
  238THR    CG2 3648   4.614   5.022   4.407  0.0686  0.6493 -0.7468
  238THR      H 3649   4.359   4.736   4.252 -0.6408 -0.2711 -0.6343
  238THR     HA 3650   4.424   5.011   4.187 -0.2892  0.0915  0.1061
  238THR     HB 3651   4.523   4.826   4.416  1.0893  1.2832  0.4657
  238THR    HG1 3652   4.315   4.901   4.452 -0.2191  0.0873 -0.3486
  238THR   HG21 3653   4.575   5.120   4.379 -1.9298  0.1053 -0.1671
  238THR   HG22 3654   4.637   5.013   4.513  0.5409  0.7547 -0.8340
  238THR   HG23 3655   4.706   4.994   4.356  0.5866 -1.3005  0.9881
  239THR      N 3656   4.651   5.002   4.085 -0.1979 -0.2168  0.4290
  239THR     CA 3657   4.769   4.991   3.998  0.5781  0.8117 -0.5955
  239THR      C 3658   4.892   4.997   4.088  0.7510 -0.7766 -0.6286
  239THR      O 3659   4.979   4.918   4.070  0.2485 -0.3336  0.2501
  239THR     CB 3660   4.774   5.092   3.879  0.0353  0.6711  0.5851
  239THR    OG1 3661   4.775   5.229   3.902 -0.1078  0.3367 -0.5690
  239THR    CG2 3662   4.646   5.075   3.782  0.3850 -0.9607 -0.0924
  239THR      H 3663   4.611   5.094   4.098 -0.2704 -0.0569 -0.7708
  239THR     HA 3664   4.765   4.888   3.961 -0.9373  0.2872  0.7568
  239THR     HB 3665   4.858   5.070   3.813 -1.1848 -0.2521 -0.7983
  239THR    HG1 3666   4.802   5.277   3.823 -1.0650  1.6287 -0.1692
  239THR   HG21 3667   4.655   5.149   3.702  0.0228  0.0164  0.7305
  239THR   HG22 3668   4.638   4.973   3.743  0.2015 -1.0053  0.0616
  239THR   HG23 3669   4.558   5.097   3.842  0.3267 -0.9643 -0.1760
  240ASN      N 3670   4.905   5.098   4.174  0.3701 -0.1510  1.2258
  240ASN     CA 3671   5.019   5.141   4.251 -0.3781  0.6485 -0.0446
  240ASN      C 3672   5.040   5.063   4.377  0.0010 -0.1644  0.2389
  240ASN      O 3673   4.943   5.028   4.444 -0.0466  0.2160  0.2336
  240ASN     CB 3674   5.013   5.296   4.289 -0.2206  0.2004  0.0061
  240ASN     CG 3675   5.056   5.389   4.174 -0.0173  0.6399 -0.3500
  240ASN    OD1 3676   5.084   5.349   4.060 -0.1628  0.1035 -0.0587
  240ASN    ND2 3677   5.065   5.516   4.193 -0.1632 -0.2184  0.3118
  240ASN      H 3678   4.824   5.158   4.182  0.5690  0.6950 -1.2945
  240ASN     HA 3679   5.108   5.129   4.189 -0.2188  1.0225  0.1073
  240ASN    HB2 3680   4.913   5.323   4.323 -0.5327  0.0054 -0.7101
  240ASN    HB3 3681   5.079   5.308   4.375  0.7634 -0.3826 -0.6257
  240ASN   HD21 3682   5.109   5.571   4.121  0.5594  0.3416  1.1429
  240ASN   HD22 3683   5.034   5.558   4.280  0.0337 -0.5297  0.5366
  241LEU      N 3684   5.165   5.061   4.428 -0.1717  0.1391 -0.4364
  241LEU     CA 3685   5.178   5.026   4.577 -0.6190 -0.1329  0.7492
  241LEU      C 3686   5.140   5.150   4.649  0.7200  0.1153 -0.0825
  241LEU      O 3687   5.216   5.246   4.653  0.6044 -0.2574  0.3291
  241LEU     CB 3688   5.328   4.985   4.602  0.9369 -0.2932  0.2356
  241LEU     CG 3689   5.376   4.971   4.742 -0.0294  0.2000 -0.6334
  241LEU    CD1 3690   5.271   4.886   4.823 -0.1551  0.7790  0.1842
  241LEU    CD2 3691   5.508   4.901   4.766 -0.4098 -0.3484  0.6226
  241LEU      H 3692   5.237   5.107   4.374 -0.8544  1.5181 -0.2537
  241LEU     HA 3693   5.112   4.945   4.609 -0.1841 -0.3481  1.1207
  241LEU    HB2 3694   5.347   4.892   4.549  0.3923 -0.4682  0.3306
  241LEU    HB3 3695   5.392   5.056   4.550  0.7881  0.1700  0.6716
  241LEU     HG 3696   5.389   5.069   4.789 -0.3143 -0.3219  0.6392
  241LEU   HD11 3697   5.224   4.814   4.756  0.0976  1.0324 -0.2678
  241LEU   HD12 3698   5.316   4.838   4.910  0.5490 -1.3411 -1.1885
  241LEU   HD13 3699   5.187   4.937   4.869  0.2475  1.0466  0.6449
  241LEU   HD21 3700   5.511   4.804   4.716  0.3023  0.0317 -0.1334
  241LEU   HD22 3701   5.589   4.965   4.730 -1.2906  0.1812 -0.5510
  241LEU   HD23 3702   5.522   4.896   4.874 -0.7011 -0.1541  0.6719
  242ARG      N 3703   5.020   5.152   4.714  0.0569  0.6592 -0.4724
  242ARG     CA 3704   4.965   5.269   4.787  0.4486 -0.0574 -0.8346
  242ARG      C 3705   4.982   5.258   4.944 -0.0106 -0.6629  0.7244
  242ARG      O 3706   4.948   5.154   4.995  0.2465 -0.6693  0.1486
  242ARG     CB 3707   4.811   5.285   4.754 -0.2173 -0.0860  0.4875
  242ARG     CG 3708   4.775   5.341   4.607 -0.9560 -0.1369 -0.6126
  242ARG     CD 3709   4.630   5.324   4.574 -0.0553 -0.1301  0.1548
  242ARG     NE 3710   4.534   5.417   4.641 -0.0134  0.1935  0.1553
  242ARG     CZ 3711   4.474   5.524   4.584 -0.8723 -0.2295 -0.4294
  242ARG    NH1 3712   4.510   5.555   4.460  0.3447  0.3907 -0.1297
  242ARG    NH2 3713   4.374   5.582   4.641  0.8133 -0.0994 -0.2958
  242ARG      H 3714   4.962   5.069   4.709  0.9135 -0.3016  2.1612
  242ARG     HA 3715   5.020   5.358   4.755  1.2023 -0.7664 -1.6220
  242ARG    HB2 3716   4.762   5.189   4.773  0.1242 -0.1713  1.0013
  242ARG    HB3 3717   4.769   5.358   4.822  0.9990  1.5164 -0.3569
  242ARG    HG2 3718   4.808   5.445   4.601 -0.6750 -0.2314 -0.7505
  242ARG    HG3 3719   4.842   5.291   4.537 -1.0571 -0.7100 -0.3118
  242ARG    HD2 3720   4.630   5.342   4.467 -0.4813  0.9840  0.3074
  242ARG    HD3 3721   4.609   5.220   4.595 -0.2563 -0.0526  0.3453
  242ARG     HE 3722   4.495   5.390   4.730 -1.2102  0.8325 -0.1254
  242ARG   HH11 3723   4.466   5.637   4.421 -1.3130 -0.0210  0.7103
  242ARG   HH12 3724   4.576   5.502   4.405 -1.3944 -0.4079 -1.6390
  242ARG   HH21 3725   4.322   5.642   4.580 -0.0489 -0.4526  0.0664
  242ARG   HH22 3726   4.321   5.529   4.709  0.2784 -0.1801 -0.7683
  243LEU      N 3727   5.048   5.364   5.004  0.2761  0.1845  0.3194
  243LEU     CA 3728   5.095   5.367   5.147  0.8919 -0.0320 -0.2239
  243LEU      C 3729   5.032   5.491   5.206 -0.3948 -0.2309 -0.3359
  243LEU      O 3730   5.031   5.598   5.142 -0.6117  0.3734  0.3235
  243LEU     CB 3731   5.248   5.368   5.157 -0.1472 -0.3137  0.2139
  243LEU     CG 3732   5.319   5.243   5.107  0.3249  0.1948 -0.0134
  243LEU    CD1 3733   5.474   5.257   5.105  0.8943 -0.7554 -0.1461
  243LEU    CD2 3734   5.300   5.123   5.192  0.3700  0.7652 -1.3579
  243LEU      H 3735   5.072   5.442   4.946  0.5453  0.2023  0.4505
  243LEU     HA 3736   5.069   5.276   5.201  0.5480  0.0294 -0.2838
  243LEU    HB2 3737   5.278   5.454   5.097  0.1607 -0.6185 -0.0750
  243LEU    HB3 3738   5.267   5.400   5.259 -0.5703  0.8881 -0.0429
  243LEU     HG 3739   5.292   5.220   5.004 -0.4758 -0.6858  0.3553
  243LEU   HD11 3740   5.520   5.193   5.029  1.6031  0.7538 -1.0732
  243LEU   HD12 3741   5.481   5.363   5.081 -1.1588 -0.4031  0.4157
  243LEU   HD13 3742   5.518   5.238   5.203  1.0044  0.9044  0.1793
  243LEU   HD21 3743   5.356   5.039   5.152  0.6456  0.1972  0.0862
  243LEU   HD22 3744   5.347   5.139   5.289  1.3861  0.0128 -1.6888
  243LEU   HD23 3745   5.195   5.101   5.210  0.6914  0.3947  0.4317
  244PRO      N 3746   4.977   5.487   5.329 -1.0659 -0.7177 -0.0708
  244PRO     CA 3747   4.927   5.606   5.402 -0.3935  0.5013  0.4670
  244PRO      C 3748   5.024   5.730   5.401  0.1886  0.2730 -1.0136
  244PRO      O 3749   5.143   5.712   5.382  0.0549  0.3884  0.0989
  244PRO     CB 3750   4.892   5.557   5.543  0.3135 -1.2444 -0.2827
  244PRO     CG 3751   4.847   5.413   5.521  0.5896 -0.4234 -1.1582
  244PRO     CD 3752   4.948   5.370   5.412 -0.4657 -0.5929  0.0395
  244PRO     HA 3753   4.834   5.634   5.353  0.4920 -0.1196 -1.8224
  244PRO    HB2 3754   4.984   5.561   5.601  0.1199  1.2770  0.0367
  244PRO    HB3 3755   4.810   5.614   5.587  1.0920 -0.0610 -0.2938
  244PRO    HG2 3756   4.862   5.360   5.615  0.1765  0.0253 -0.8317
  244PRO    HG3 3757   4.743   5.417   5.489 -0.2875  0.3210  1.3344
  244PRO    HD2 3758   4.907   5.283   5.361 -0.5685 -1.0366  0.8532
  244PRO    HD3 3759   5.041   5.349   5.463  0.3926  0.9733 -0.7415
  245LYS      N 3760   4.969   5.854   5.426  0.1255 -0.0891 -0.5284
  245LYS     CA 3761   5.044   5.976   5.397  0.0436  0.8797  0.2556
  245LYS      C 3762   5.186   5.978   5.462 -0.0256 -0.8404  0.4410
  245LYS      O 3763   5.286   5.978   5.389  0.5887  0.1840 -0.5328
  245LYS     CB 3764   4.972   6.102   5.446  0.9467 -0.2244 -0.1840
  245LYS     CG 3765   4.828   6.124   5.384 -0.3770 -0.1327  0.0417
  245LYS     CD 3766   4.756   6.250   5.435  0.1143 -0.4915  0.7216
  245LYS     CE 3767   4.809   6.388   5.393  0.0518  0.4828  0.5145
  245LYS     NZ 3768   4.746   6.506   5.452 -0.1296  0.7912  0.7014
  245LYS      H 3769   4.871   5.861   5.453  0.0943  1.4841 -0.8366
  245LYS     HA 3770   5.050   5.991   5.289 -0.0355  0.1600  0.1454
  245LYS    HB2 3771   4.971   6.103   5.555  0.7755 -2.2087 -0.0964
  245LYS    HB3 3772   5.027   6.193   5.422  0.9184  0.3718  1.7000
  245LYS    HG2 3773   4.836   6.133   5.275  0.3768 -1.1281 -0.0147
  245LYS    HG3 3774   4.759   6.041   5.398 -0.2052 -0.4189 -0.7242
  245LYS    HD2 3775   4.654   6.236   5.401  0.2088  0.0596  0.1590
  245LYS    HD3 3776   4.761   6.250   5.544  0.3665 -0.3221  0.7124
  245LYS    HE2 3777   4.915   6.386   5.415  0.0123 -0.5173  0.6970
  245LYS    HE3 3778   4.802   6.395   5.284 -1.2517 -1.4058  0.3756
  245LYS    HZ1 3779   4.652   6.528   5.422 -0.3985  0.3653  1.1872
  245LYS    HZ2 3780   4.728   6.498   5.551  1.2847  1.8486  1.1103
  245LYS    HZ3 3781   4.803   6.588   5.438 -0.3174  1.1027  1.6342
  246LYS      N 3782   5.193   5.976   5.595 -0.4469 -0.4169  0.2047
  246LYS     CA 3783   5.323   5.977   5.672 -0.2195 -0.1603  0.4405
  246LYS      C 3784   5.414   5.856   5.632 -0.4163 -0.1004  0.8086
  246LYS      O 3785   5.535   5.855   5.657  0.1935  0.1795 -0.3013
  246LYS     CB 3786   5.300   5.965   5.830  0.3720  0.0463  0.8185
  246LYS     CG 3787   5.427   5.986   5.909 -0.6939 -0.0052 -0.7027
  246LYS     CD 3788   5.391   5.982   6.060  0.6276 -0.2574  0.8010
  246LYS     CE 3789   5.503   5.904   6.130 -0.0195  0.1845 -0.6109
  246LYS     NZ 3790   5.496   5.927   6.276 -0.0457  0.7281  0.1769
  246LYS      H 3791   5.104   5.982   5.642 -0.6777  2.2055 -0.2452
  246LYS     HA 3792   5.371   6.073   5.651  0.9575 -0.9627 -0.9452
  246LYS    HB2 3793   5.224   6.038   5.856  0.6621  0.7565 -0.1838
  246LYS    HB3 3794   5.261   5.865   5.850 -0.4061  0.3097  0.6619
  246LYS    HG2 3795   5.496   5.904   5.890  0.1002  0.4355  0.1553
  246LYS    HG3 3796   5.474   6.078   5.874  0.2987 -0.7200 -1.3464
  246LYS    HD2 3797   5.383   6.088   6.086 -1.3994 -0.4940  1.4853
  246LYS    HD3 3798   5.294   5.932   6.063  0.8034 -0.5972  1.9229
  246LYS    HE2 3799   5.497   5.799   6.101 -0.6352  0.0916 -0.1756
  246LYS    HE3 3800   5.596   5.939   6.085  0.1127 -0.2390 -0.6786
  246LYS    HZ1 3801   5.483   6.025   6.298 -0.0470  0.3853  2.1476
  246LYS    HZ2 3802   5.418   5.882   6.323 -0.0104 -0.4078 -0.7753
  246LYS    HZ3 3803   5.578   5.892   6.324 -0.0922 -0.8029 -0.7249
  247VAL      N 3804   5.357   5.747   5.567  0.0301 -1.2025 -0.1366
  247VAL     CA 3805   5.434   5.628   5.526 -0.4554 -0.6236  0.6022
  247VAL      C 3806   5.486   5.645   5.380 -0.1034 -0.0879 -0.4750
  247VAL      O 3807   5.600   5.619   5.355 -0.2205 -0.3348  0.7100
  247VAL     CB 3808   5.349   5.497   5.535 -0.4369  0.1399 -0.1830
  247VAL    CG1 3809   5.424   5.373   5.496  0.1952  0.4379 -1.0206
  247VAL    CG2 3810   5.280   5.482   5.665 -0.4074  0.5622 -0.1886
  247VAL      H 3811   5.265   5.770   5.532  0.8323  0.0792 -1.6653
  247VAL     HA 3812   5.510   5.607   5.601 -0.7899 -0.8070  0.8983
  247VAL     HB 3813   5.270   5.505   5.460 -0.8118  0.5132  0.2358
  247VAL   HG11 3814   5.485   5.385   5.407  1.1942 -0.6289 -0.5394
  247VAL   HG12 3815   5.493   5.361   5.579 -0.7236 -0.5555 -0.3408
  247VAL   HG13 3816   5.354   5.290   5.483  0.4998  0.1348 -0.7650
  247VAL   HG21 3817   5.355   5.452   5.739  0.2146 -0.0002 -1.0144
  247VAL   HG22 3818   5.226   5.572   5.696 -0.4088  0.6407 -0.4119
  247VAL   HG23 3819   5.201   5.407   5.664 -0.0350  0.0606  1.4154
  248PHE      N 3820   5.401   5.689   5.287 -0.2943 -0.3965  0.1654
  248PHE     CA 3821   5.451   5.728   5.153 -0.6502 -0.6991 -0.2963
  248PHE      C 3822   5.563   5.839   5.170 -0.3233  0.1723 -0.0063
  248PHE      O 3823   5.677   5.808   5.132  0.6212  0.3915  0.5658
  248PHE     CB 3824   5.327   5.782   5.078  0.7007  0.5108  0.3464
  248PHE     CG 3825   5.349   5.856   4.948  0.5514 -0.7078 -0.4214
  248PHE    CD1 3826   5.374   5.797   4.831  0.0360  0.6295  0.9744
  248PHE    CD2 3827   5.341   6.000   4.958 -0.2103  0.4218  0.1479
  248PHE    CE1 3828   5.402   5.867   4.712 -0.1737 -0.0722 -0.1549
  248PHE    CE2 3829   5.357   6.070   4.834 -0.4189  0.3039 -0.2829
  248PHE     CZ 3830   5.390   6.004   4.715 -0.6788  0.4585  0.3825
  248PHE      H 3831   5.304   5.705   5.309 -0.2707 -0.2941  0.1961
  248PHE     HA 3832   5.487   5.637   5.104 -1.0246 -0.3493 -1.2605
  248PHE    HB2 3833   5.263   5.697   5.054  0.0213  0.8897  0.7758
  248PHE    HB3 3834   5.268   5.843   5.145 -0.0258  0.6693 -0.3978
  248PHE    HD1 3835   5.380   5.690   4.820  1.0936  0.7663 -0.4113
  248PHE    HD2 3836   5.329   6.053   5.051  0.2561  0.0874  0.4077
  248PHE    HE1 3837   5.428   5.820   4.618  0.8607 -0.8847  0.4877
  248PHE    HE2 3838   5.351   6.178   4.831  0.3865  0.3621 -0.4832
  248PHE     HZ 3839   5.412   6.061   4.626 -0.1519 -0.6317 -0.2188
  249GLU      N 3840   5.534   5.954   5.234 -0.4120 -0.4459 -1.3638
  249GLU     CA 3841   5.638   6.052   5.279  0.6263 -0.2181  0.0992
  249GLU      C 3842   5.770   5.989   5.322  0.0132 -1.1035 -0.1552
  249GLU      O 3843   5.876   6.035   5.272  0.5245 -0.1546 -0.2256
  249GLU     CB 3844   5.576   6.148   5.391  0.3378  0.1643  0.7525
  249GLU     CG 3845   5.666   6.243   5.461  0.2861 -0.5042  0.1969
  249GLU     CD 3846   5.703   6.371   5.383 -1.1984 -0.1520  0.5958
  249GLU    OE1 3847   5.771   6.454   5.447  0.3822 -0.1337  0.2758
  249GLU    OE2 3848   5.681   6.377   5.260 -1.0095 -0.0883  0.1392
  249GLU      H 3849   5.456   5.954   5.299  0.5832  0.6445 -0.0384
  249GLU     HA 3850   5.651   6.111   5.188 -0.6852 -0.8263 -0.5361
  249GLU    HB2 3851   5.488   6.198   5.351  0.9596 -0.5603 -1.9241
  249GLU    HB3 3852   5.546   6.074   5.464 -0.0537 -0.9370 -0.4463
  249GLU    HG2 3853   5.610   6.275   5.549 -0.1541  1.8916 -0.7766
  249GLU    HG3 3854   5.754   6.191   5.498  0.4795  0.3639  1.0544
  250ALA      N 3855   5.772   5.888   5.411 -0.0683  0.0674 -0.2122
  250ALA     CA 3856   5.896   5.836   5.466  0.0402  0.2895  0.3466
  250ALA      C 3857   5.975   5.752   5.363  0.1043  0.1873  0.0340
  250ALA      O 3858   6.095   5.758   5.355  0.1785  0.0707 -0.5174
  250ALA     CB 3859   5.866   5.754   5.594  0.4948  0.0933  0.4826
  250ALA      H 3860   5.683   5.849   5.438 -0.4372  0.4609 -0.8027
  250ALA     HA 3861   5.968   5.918   5.476  1.0998 -0.2901 -1.5266
  250ALA    HB1 3862   5.785   5.683   5.576  0.9313 -0.7218  1.5650
  250ALA    HB2 3863   5.951   5.704   5.639 -0.5707 -1.2240  1.1500
  250ALA    HB3 3864   5.804   5.811   5.663 -0.6771 -0.9503  0.3597
  251ALA      N 3865   5.906   5.674   5.274 -0.3181 -0.3935 -1.1104
  251ALA     CA 3866   5.966   5.589   5.175  0.1415  0.6405 -0.0862
  251ALA      C 3867   6.009   5.671   5.064 -0.2765 -0.3860  0.4800
  251ALA      O 3868   6.112   5.645   5.007 -0.1161  0.9906 -0.2978
  251ALA     CB 3869   5.879   5.468   5.134  0.7661  0.0444 -0.0646
  251ALA      H 3870   5.807   5.690   5.281 -0.2234 -0.0681 -0.2397
  251ALA     HA 3871   6.056   5.552   5.225 -0.3067 -2.3080 -1.0895
  251ALA    HB1 3872   5.789   5.509   5.087 -0.4239  1.7790  3.1085
  251ALA    HB2 3873   5.929   5.394   5.073 -1.5523 -0.9065 -1.0452
  251ALA    HB3 3874   5.831   5.417   5.217  0.4106 -0.1271 -0.3700
  252VAL      N 3875   5.941   5.778   5.030  0.0176 -0.2433  0.4364
  252VAL     CA 3876   5.983   5.870   4.917  0.8499  0.1020 -0.4204
  252VAL      C 3877   6.114   5.933   4.962 -0.8213 -0.3280  0.2387
  252VAL      O 3878   6.212   5.934   4.887  0.1810  0.0516  0.2704
  252VAL     CB 3879   5.875   5.968   4.888  0.3283  0.1946 -0.6716
  252VAL    CG1 3880   5.904   6.085   4.793  0.4290 -0.3022 -0.0513
  252VAL    CG2 3881   5.757   5.888   4.828 -0.9742 -0.4158  0.1270
  252VAL      H 3882   5.851   5.787   5.076  0.3594  0.7076  0.9940
  252VAL     HA 3883   5.998   5.808   4.828  1.4824 -0.4708  0.0600
  252VAL     HB 3884   5.835   6.001   4.984 -0.2813  0.1928 -0.9146
  252VAL   HG11 3885   5.957   6.161   4.851  0.1946 -0.2344  0.0733
  252VAL   HG12 3886   5.956   6.048   4.704  0.1947  2.0480 -1.3068
  252VAL   HG13 3887   5.813   6.138   4.768  0.2865 -0.7334 -0.4934
  252VAL   HG21 3888   5.720   5.811   4.897  0.1347 -1.7216 -0.6386
  252VAL   HG22 3889   5.673   5.956   4.814 -0.2300  0.4355 -0.3681
  252VAL   HG23 3890   5.787   5.848   4.731  1.6643  1.1960  0.0793
  253LYS      N 3891   6.123   5.980   5.087  0.8296 -0.0776  0.1149
  253LYS     CA 3892   6.239   6.039   5.146  0.2181  0.3383 -0.7330
  253LYS      C 3893   6.357   5.937   5.157  0.0124 -0.4788  0.1830
  253LYS      O 3894   6.467   5.977   5.122  0.5556 -0.0798  0.5490
  253LYS     CB 3895   6.206   6.088   5.287  0.5585 -0.1591  0.0249
  253LYS     CG 3896   6.302   6.188   5.344  0.1275  0.7314 -1.2549
  253LYS     CD 3897   6.249   6.268   5.471 -0.4492  0.4917  0.0718
  253LYS     CE 3898   6.114   6.337   5.430  0.2725 -0.4838 -0.7270
  253LYS     NZ 3899   6.078   6.436   5.537  0.7963  0.0919  0.3825
  253LYS      H 3900   6.042   5.956   5.142  0.4935  0.0731 -0.3049
  253LYS     HA 3901   6.269   6.127   5.089  2.1590  0.3616  0.1756
  253LYS    HB2 3902   6.109   6.137   5.283  0.8721  0.5837  0.8802
  253LYS    HB3 3903   6.188   6.004   5.355 -0.3384  0.1363  0.1833
  253LYS    HG2 3904   6.394   6.137   5.371 -0.2661  0.0680 -1.1342
  253LYS    HG3 3905   6.334   6.260   5.268 -0.0053  1.2554 -0.8266
  253LYS    HD2 3906   6.225   6.193   5.546  0.1933 -0.4324 -0.5900
  253LYS    HD3 3907   6.320   6.346   5.499 -0.8496  0.6605  0.6592
  253LYS    HE2 3908   6.128   6.381   5.331 -0.5410 -0.0594 -0.6673
  253LYS    HE3 3909   6.032   6.265   5.427 -0.5534  0.2788  0.8636
  253LYS    HZ1 3910   6.098   6.412   5.633  0.4970  0.4876  0.5527
  253LYS    HZ2 3911   6.102   6.533   5.521  0.0208  0.2891  0.3236
  253LYS    HZ3 3912   5.979   6.449   5.517  1.0058 -0.6478 -1.5172
  254SER      N 3913   6.324   5.815   5.191 -0.8805  0.5162  0.2930
  254SER     CA 3914   6.427   5.703   5.166  0.0963 -0.2421 -1.0781
  254SER      C 3915   6.471   5.673   5.023  0.0624 -0.5355 -0.0757
  254SER      O 3916   6.592   5.655   5.005  0.6476  0.3153 -0.2022
  254SER     CB 3917   6.377   5.574   5.229  0.2010  0.2141  0.2999
  254SER     OG 3918   6.476   5.472   5.223 -0.9272  0.2804 -0.6850
  254SER      H 3919   6.229   5.789   5.214 -0.4236 -0.7640  0.8907
  254SER     HA 3920   6.513   5.736   5.223 -2.0168  1.4935  1.6668
  254SER    HB2 3921   6.360   5.601   5.333 -0.6251 -1.9508  0.8359
  254SER    HB3 3922   6.284   5.535   5.187  0.5654 -0.3736  0.0056
  254SER     HG 3923   6.458   5.410   5.294  0.4935  0.0695 -0.4559
  255ILE      N 3924   6.377   5.667   4.922  0.1649 -0.8900 -0.1623
  255ILE     CA 3925   6.419   5.641   4.779 -0.4791  0.6615  0.6602
  255ILE      C 3926   6.493   5.750   4.710 -0.5151 -0.4549 -0.5603
  255ILE      O 3927   6.580   5.733   4.627 -0.3248 -0.1315  0.1114
  255ILE     CB 3928   6.285   5.609   4.704  0.5363  0.5781 -0.6246
  255ILE    CG1 3929   6.218   5.476   4.757 -0.2686 -0.7382  0.5078
  255ILE    CG2 3930   6.285   5.598   4.549 -0.0635  0.3750  0.0172
  255ILE    CD1 3931   6.075   5.462   4.727  1.0653  0.7480  0.5495
  255ILE      H 3932   6.281   5.693   4.940  0.2216 -0.5742 -0.2965
  255ILE     HA 3933   6.477   5.549   4.773 -1.7045 -0.1609  0.6618
  255ILE     HB 3934   6.217   5.687   4.740  0.4679  0.0558  0.4651
  255ILE   HG12 3935   6.279   5.397   4.712  1.5511  0.3412  0.8766
  255ILE   HG13 3936   6.226   5.468   4.865 -0.3216 -0.9557  0.4965
  255ILE   HG21 3937   6.333   5.503   4.525  0.5022  0.6432  0.0546
  255ILE   HG22 3938   6.183   5.617   4.516 -0.2222  0.5159  0.5660
  255ILE   HG23 3939   6.337   5.679   4.498  0.6895  0.0026  0.1640
  255ILE   HD11 3940   6.053   5.467   4.620  0.1603 -1.3261  0.5235
  255ILE   HD12 3941   6.031   5.373   4.772 -0.5959  1.0769 -0.2736
  255ILE   HD13 3942   6.017   5.538   4.779 -0.4764 -0.2622  0.4310
  256LYS      N 3943   6.471   5.875   4.753  0.7323 -0.6733 -0.8089
  256LYS     CA 3944   6.560   5.998   4.730 -0.3414  0.4496  0.3192
  256LYS      C 3945   6.690   5.982   4.806 -0.6503 -0.7173  0.9180
  256LYS      O 3946   6.793   6.023   4.746  0.1553  0.8021  0.3159
  256LYS     CB 3947   6.484   6.130   4.763  0.6160 -0.6551  0.8092
  256LYS     CG 3948   6.390   6.180   4.644 -0.6390 -0.6793  0.3861
  256LYS     CD 3949   6.323   6.314   4.691  0.0169  0.4910  0.3009
  256LYS     CE 3950   6.214   6.305   4.794 -0.1311 -0.4042 -0.2067
  256LYS     NZ 3951   6.178   6.431   4.849 -0.2275  0.1524  0.5287
  256LYS      H 3952   6.390   5.889   4.811  0.3349  0.8627 -1.6266
  256LYS     HA 3953   6.587   6.001   4.625  0.0718 -0.4079  0.3802
  256LYS    HB2 3954   6.427   6.109   4.853  0.4543  1.4792  1.3176
  256LYS    HB3 3955   6.555   6.213   4.771 -0.8137  1.1097 -1.8064
  256LYS    HG2 3956   6.447   6.195   4.552 -0.5307 -2.2673  0.1528
  256LYS    HG3 3957   6.305   6.113   4.636 -1.7989  0.7303  0.1181
  256LYS    HD2 3958   6.402   6.387   4.710  0.7965 -0.2908  0.2093
  256LYS    HD3 3959   6.260   6.348   4.608 -0.0321  0.2300  0.2296
  256LYS    HE2 3960   6.121   6.261   4.757 -0.5753 -0.0302  0.4189
  256LYS    HE3 3961   6.243   6.245   4.880  0.1934  0.7970  0.5763
  256LYS    HZ1 3962   6.104   6.417   4.916  0.1430  1.3549  1.2652
  256LYS    HZ2 3963   6.257   6.480   4.889  1.0507  0.1420 -1.6759
  256LYS    HZ3 3964   6.146   6.491   4.775  0.3694  0.7404  0.7253
  257ALA      N 3965   6.703   5.933   4.929  0.1379  0.6974  0.4047
  257ALA     CA 3966   6.826   5.927   4.996 -0.5390  0.8728  0.1691
  257ALA      C 3967   6.914   5.819   4.931  0.0432  0.6897  0.3623
  257ALA      O 3968   7.035   5.843   4.915 -0.3803  0.3754  0.1678
  257ALA     CB 3969   6.807   5.907   5.150  0.3713 -0.7458  0.6412
  257ALA      H 3970   6.620   5.911   4.981  0.6230 -0.1444  0.8833
  257ALA     HA 3971   6.880   6.020   4.978  0.2821  0.2425 -0.8106
  257ALA    HB1 3972   6.765   5.807   5.163  0.6649 -1.1856 -1.1982
  257ALA    HB2 3973   6.906   5.913   5.195  0.7568  0.6985 -0.2854
  257ALA    HB3 3974   6.731   5.975   5.187  0.2725 -0.1462 -0.5678
  258ALA      N 3975   6.862   5.710   4.886 -0.0502  0.0910  0.2438
  258ALA     CA 3976   6.924   5.608   4.806 -0.0662 -0.2000 -0.1471
  258ALA      C 3977   6.956   5.651   4.658  0.0582 -0.0883 -1.3694
  258ALA      O 3978   7.070   5.636   4.620 -0.0796 -0.7344 -0.2899
  258ALA     CB 3979   6.833   5.486   4.807  0.4017 -0.4489 -0.1446
  258ALA      H 3980   6.778   5.680   4.934 -0.1369 -1.3940 -0.7078
  258ALA     HA 3981   7.019   5.571   4.846  0.3669  0.0005 -0.9567
  258ALA    HB1 3982   6.731   5.519   4.784  0.2037 -1.2212 -0.4549
  258ALA    HB2 3983   6.871   5.419   4.730  0.0100  0.8378 -1.5670
  258ALA    HB3 3984   6.842   5.437   4.904 -0.5228 -1.0235 -0.3179
  259SER      N 3985   6.865   5.705   4.574 -0.5196  0.6026 -0.8461
  259SER     CA 3986   6.895   5.744   4.433  0.5266  1.1311 -0.8967
  259SER      C 3987   6.979   5.875   4.411 -0.5863  0.6954 -0.1972
  259SER      O 3988   7.012   5.899   4.301 -0.5558  0.0025  0.9197
  259SER     CB 3989   6.765   5.737   4.358 -0.9489 -0.1883 -0.9989
  259SER     OG 3990   6.688   5.846   4.395  0.4892 -0.5545 -0.4046
  259SER      H 3991   6.775   5.728   4.612 -0.5643  0.1876 -0.6850
  259SER     HA 3992   6.952   5.665   4.384  0.9714  1.0713 -0.3105
  259SER    HB2 3993   6.788   5.733   4.251 -0.1108  0.0332 -0.8415
  259SER    HB3 3994   6.722   5.644   4.395 -1.2155  0.8116  1.6008
  259SER     HG 3995   6.623   5.827   4.463  0.6063 -0.4424 -0.2607
  260SER      N 3996   7.022   5.948   4.520 -0.1056  0.5054  0.5776
  260SER     CA 3997   7.083   6.080   4.520  0.1356 -0.9306 -0.3601
  260SER      C 3998   7.213   6.103   4.438  0.7257 -0.1213  1.2950
  260SER      O 3999   7.268   6.211   4.430 -0.4836 -0.1987 -0.0663
  260SER     CB 4000   7.101   6.127   4.665 -0.3005  0.4616  0.1987
  260SER     OG 4001   7.202   6.048   4.728  0.3184  0.1595 -0.2051
  260SER      H 4002   6.984   5.920   4.609 -0.7995  0.1202  0.1796
  260SER     HA 4003   7.007   6.145   4.476  0.9579 -0.3477 -0.9875
  260SER    HB2 4004   7.131   6.232   4.667 -1.5810  0.8858 -0.4738
  260SER    HB3 4005   7.003   6.111   4.711 -0.5671 -0.1392 -0.5452
  260SER     HG 4006   7.179   6.044   4.821  0.5091 -0.3168 -0.1740
  261THR      N 4007   7.265   5.997   4.383 -0.0028  0.1650 -0.2156
  261THR     CA 4008   7.371   5.997   4.279 -0.4317  0.3305  0.2569
  261THR      C 4009   7.333   6.082   4.156 -0.4415  0.7494 -0.5267
  261THR      O 4010   7.418   6.144   4.099 -0.3469 -0.0017  0.3120
  261THR     CB 4011   7.408   5.856   4.229 -0.0892 -0.3089 -0.0437
  261THR    OG1 4012   7.448   5.788   4.337  0.2712 -0.5988 -0.0433
  261THR    CG2 4013   7.516   5.839   4.124 -0.5732  1.1540  0.0588
  261THR      H 4014   7.223   5.912   4.416  0.6947 -0.2275 -0.2971
  261THR     HA 4015   7.457   6.048   4.322  0.5321  0.1010 -1.2470
  261THR     HB 4016   7.319   5.803   4.193 -0.1351 -0.3122  0.0712
  261THR    HG1 4017   7.381   5.753   4.395  1.0049 -1.2491  0.4631
  261THR   HG21 4018   7.469   5.880   4.034  0.0096  0.5216 -0.5539
  261THR   HG22 4019   7.607   5.893   4.149  1.1682 -1.2915 -0.3311
  261THR   HG23 4020   7.548   5.737   4.106 -0.2514  1.1918  0.3865
  262GLU      N 4021   7.204   6.065   4.118 -0.3686  0.9214 -0.9813
  262GLU     CA 4022   7.136   6.138   4.016  0.5572  0.1978 -0.9619
  262GLU      C 4023   7.041   6.240   4.070 -0.0209 -0.3109  1.0495
  262GLU      O 4024   6.976   6.216   4.170  0.3220  0.0870 -0.6304
  262GLU     CB 4025   7.071   6.040   3.916 -0.1599 -0.3278 -0.4259
  262GLU     CG 4026   7.166   5.945   3.846 -0.2309 -0.2474 -0.4110
  262GLU     CD 4027   7.260   6.016   3.747 -0.0327 -0.6380  0.0810
  262GLU    OE1 4028   7.383   5.993   3.742 -0.0052 -0.4574  0.3487
  262GLU    OE2 4029   7.213   6.096   3.666  0.0797  0.2623  0.7579
  262GLU      H 4030   7.152   6.008   4.183  1.7317 -0.1969 -0.0610
  262GLU     HA 4031   7.222   6.192   3.976  0.6802 -0.3238 -1.4292
  262GLU    HB2 4032   6.994   5.981   3.966 -0.3430 -0.1138 -0.4509
  262GLU    HB3 4033   7.031   6.101   3.835 -0.0190  0.9138  0.3768
  262GLU    HG2 4034   7.213   5.889   3.927 -0.4143 -0.2649 -0.3145
  262GLU    HG3 4035   7.101   5.872   3.800 -0.2458 -0.7804  0.4140
  263LYS      N 4036   7.034   6.360   4.004  0.1305  0.7761 -0.1854
  263LYS     CA 4037   6.928   6.460   4.035  0.1402 -0.7963  0.0835
  263LYS      C 4038   6.802   6.442   3.945  0.2360 -0.0117 -0.3237
  263LYS      O 4039   6.814   6.438   3.820 -0.0860 -0.2443 -0.7752
  263LYS     CB 4040   6.994   6.599   4.015  0.6650 -0.1154  0.0728
  263LYS     CG 4041   7.145   6.612   4.067 -0.8767  0.1359 -0.6052
  263LYS     CD 4042   7.156   6.578   4.216 -0.4557 -0.2461 -0.4423
  263LYS     CE 4043   7.096   6.677   4.310 -0.1050  0.6445  0.1124
  263LYS     NZ 4044   7.173   6.796   4.332  0.1343 -0.7467  0.0904
  263LYS      H 4045   7.082   6.359   3.916  1.0835 -1.3790  0.2312
  263LYS     HA 4046   6.902   6.448   4.141 -0.6035 -0.3152 -0.0321
  263LYS    HB2 4047   6.985   6.628   3.911 -1.0947 -0.6158  0.0323
  263LYS    HB3 4048   6.935   6.674   4.067 -0.0144 -0.2436 -0.4871
  263LYS    HG2 4049   7.213   6.554   4.005 -0.6661 -1.0730  0.6632
  263LYS    HG3 4050   7.186   6.713   4.058  1.3096 -0.5554  0.2614
  263LYS    HD2 4051   7.111   6.481   4.238 -0.4485  0.1540  1.9011
  263LYS    HD3 4052   7.261   6.565   4.244 -0.5691 -0.5109 -0.1215
  263LYS    HE2 4053   6.995   6.702   4.278 -0.2415  0.6414  0.5252
  263LYS    HE3 4054   7.083   6.626   4.405  0.7535  0.0595 -0.0655
  263LYS    HZ1 4055   7.183   6.850   4.248  1.9732 -0.7175  0.2526
  263LYS    HZ2 4056   7.125   6.863   4.390  0.5940  0.2640 -0.6555
  263LYS    HZ3 4057   7.260   6.770   4.378  0.0870 -1.0084  0.0384
  264PHE      N 4058   6.677   6.446   3.997  0.3601  0.3880  0.2486
  264PHE     CA 4059   6.552   6.431   3.924  0.2518  0.2331  0.1773
  264PHE      C 4060   6.453   6.543   3.959 -0.0231 -0.6874 -0.7313
  264PHE      O 4061   6.462   6.615   4.063 -0.3949  0.3365  0.8286
  264PHE     CB 4062   6.496   6.287   3.962  0.5501 -0.6615 -0.2619
  264PHE     CG 4063   6.592   6.175   3.933 -0.0557 -0.3467 -1.0242
  264PHE    CD1 4064   6.631   6.132   3.808  0.3283  0.3601 -0.3697
  264PHE    CD2 4065   6.634   6.098   4.047  0.2487  0.2533  0.1919
  264PHE    CE1 4066   6.713   6.018   3.788  1.3561  0.0198 -0.5817
  264PHE    CE2 4067   6.704   5.979   4.023 -0.4398 -0.4339 -0.4390
  264PHE     CZ 4068   6.752   5.943   3.898 -0.2523 -0.0730  0.3950
  264PHE      H 4069   6.669   6.453   4.097  1.8066 -1.5219  0.6213
  264PHE     HA 4070   6.574   6.424   3.817  0.1712  0.0566  0.1722
  264PHE    HB2 4071   6.472   6.293   4.068  0.3805  0.2282 -0.3300
  264PHE    HB3 4072   6.402   6.272   3.909  0.1863  1.3939 -0.3552
  264PHE    HD1 4073   6.610   6.199   3.726  0.0233  1.7523  0.7696
  264PHE    HD2 4074   6.607   6.130   4.147  0.3451  0.7101  0.0745
  264PHE    HE1 4075   6.749   5.994   3.689 -1.6758  0.3087 -1.9770
  264PHE    HE2 4076   6.721   5.907   4.102 -2.2732 -1.1064 -0.5721
  264PHE     HZ 4077   6.814   5.856   3.886 -0.6048 -0.2728 -0.0356
  265PRO      N 4078   6.357   6.571   3.869  0.1971  0.0838  0.4864
  265PRO     CA 4079   6.241   6.659   3.895  0.4143 -0.2659 -1.1338
  265PRO      C 4080   6.167   6.607   4.018 -0.1816 -0.8098  1.0414
  265PRO      O 4081   6.151   6.491   4.040 -0.1102  0.5934 -0.1622
  265PRO     CB 4082   6.156   6.647   3.774  0.8424 -0.6101  1.0706
  265PRO     CG 4083   6.191   6.517   3.703 -0.6228 -1.0122  0.0900
  265PRO     CD 4084   6.336   6.503   3.742 -0.3771 -0.2395 -0.9361
  265PRO     HA 4085   6.274   6.761   3.911 -0.2965 -0.0274 -1.0967
  265PRO    HB2 4086   6.049   6.647   3.795  0.5392 -0.2102 -0.3081
  265PRO    HB3 4087   6.170   6.731   3.707  2.1899 -0.5738  1.3455
  265PRO    HG2 4088   6.135   6.430   3.738 -1.0904 -1.0079 -0.6103
  265PRO    HG3 4089   6.186   6.533   3.595  0.3076 -0.1666  0.1495
  265PRO    HD2 4090   6.353   6.396   3.734  0.8638 -0.1188 -0.3335
  265PRO    HD3 4091   6.404   6.552   3.672  1.3854  0.0036  0.7806
  266ASP      N 4092   6.123   6.704   4.102 -0.1547  0.3345 -0.1194
  266ASP     CA 4093   6.047   6.674   4.224  0.1781  0.1312  0.1824
  266ASP      C 4094   5.907   6.608   4.182 -1.6469  0.1128 -1.0704
  266ASP      O 4095   5.853   6.527   4.262  0.6341  0.7115  0.9944
  266ASP     CB 4096   6.021   6.795   4.315  0.0864  0.2469 -0.6129
  266ASP     CG 4097   6.135   6.886   4.345 -0.0917 -0.9062 -0.0760
  266ASP    OD1 4098   6.105   7.013   4.364 -0.0428  1.0082 -0.3664
  266ASP    OD2 4099   6.255   6.847   4.362  0.4039  0.9400  0.4146
  266ASP      H 4100   6.113   6.797   4.063 -0.8755  0.9935  1.4790
  266ASP     HA 4101   6.101   6.598   4.279 -0.4067 -0.2900  0.2019
  266ASP    HB2 4102   5.943   6.848   4.261 -0.2152 -0.6869 -1.1419
  266ASP    HB3 4103   5.965   6.766   4.404 -1.0411  1.1702 -0.9805
  267GLY      N 4104   5.856   6.653   4.070 -0.7502 -0.7312  0.4427
  267GLY     CA 4105   5.727   6.611   4.024 -0.2347  0.1204 -0.0626
  267GLY      C 4106   5.723   6.464   3.969 -1.2222 -0.5788  0.1513
  267GLY      O 4107   5.625   6.416   3.922 -0.1970  0.2418 -0.1949
  267GLY      H 4108   5.903   6.738   4.042  1.2796 -1.2032  1.9628
  267GLY    HA2 4109   5.655   6.610   4.106  0.9702  0.0713  1.0431
  267GLY    HA3 4110   5.690   6.679   3.947 -0.3118 -1.3656 -1.4618
  268PHE      N 4111   5.839   6.396   3.976 -0.3679  0.5291 -0.5961
  268PHE     CA 4112   5.846   6.252   3.947  0.0536 -0.4490  0.7295
  268PHE      C 4113   5.788   6.164   4.059  0.1661 -0.2261  0.2595
  268PHE      O 4114   5.712   6.071   4.031 -0.7670  0.0779 -0.0082
  268PHE     CB 4115   5.984   6.214   3.905  0.1256 -0.1632 -0.1667
  268PHE     CG 4116   6.016   6.063   3.876 -0.8506  0.1962 -0.1977
  268PHE    CD1 4117   6.019   6.006   3.742 -0.0927 -0.3129 -0.8158
  268PHE    CD2 4118   6.063   5.985   3.982  0.5182  0.1712  0.3252
  268PHE    CE1 4119   6.058   5.874   3.717  0.1096 -0.3706 -0.3125
  268PHE    CE2 4120   6.113   5.853   3.958 -0.4374 -1.4542  0.2825
  268PHE     CZ 4121   6.112   5.802   3.823  0.7076  0.1192 -0.3269
  268PHE      H 4122   5.922   6.444   4.009  0.7639 -1.4506 -0.2099
  268PHE     HA 4123   5.785   6.239   3.857 -0.1142 -0.5228  0.8528
  268PHE    HB2 4124   6.027   6.273   3.824 -0.5847  1.1292  0.3346
  268PHE    HB3 4125   6.047   6.240   3.990 -0.1438  0.5454 -0.1659
  268PHE    HD1 4126   5.995   6.075   3.662 -0.9244  1.9789  1.1444
  268PHE    HD2 4127   6.067   6.033   4.079  1.2271  0.5744  0.1101
  268PHE    HE1 4128   6.071   5.835   3.617  0.8120 -0.4288 -0.2083
  268PHE    HE2 4129   6.183   5.817   4.032  0.0893  0.4413  0.8204
  268PHE     HZ 4130   6.169   5.715   3.793 -0.4014 -1.2663  1.2057
  269TRP      N 4131   5.811   6.202   4.185  0.3728 -0.5092 -0.2972
  269TRP     CA 4132   5.755   6.145   4.309  0.1904  0.1594 -0.1455
  269TRP      C 4133   5.605   6.169   4.330  0.7689 -0.0981 -0.2254
  269TRP      O 4134   5.539   6.101   4.407  0.2224  0.2159 -0.4192
  269TRP     CB 4135   5.831   6.205   4.433  0.5879  0.8209  0.4993
  269TRP     CG 4136   5.974   6.209   4.421 -0.0429 -0.2002 -0.1481
  269TRP    CD1 4137   6.046   6.327   4.423  0.2005 -0.5708  0.3347
  269TRP    CD2 4138   6.065   6.102   4.379 -0.5009 -0.3534 -0.3351
  269TRP    NE1 4139   6.177   6.301   4.382  1.1067 -0.4793  0.5770
  269TRP    CE2 4140   6.196   6.166   4.358 -0.3067  0.0757  0.1173
  269TRP    CE3 4141   6.060   5.963   4.362 -0.3114 -0.5786 -0.3968
  269TRP    CZ2 4142   6.313   6.086   4.346  0.5649 -1.2786 -0.4928
  269TRP    CZ3 4143   6.176   5.888   4.330 -0.7620 -0.4009 -0.6579
  269TRP    CH2 4144   6.306   5.949   4.339  0.2114  0.4702  0.6951
  269TRP      H 4145   5.881   6.272   4.206 -0.7372  0.6099 -0.0802
  269TRP     HA 4146   5.773   6.038   4.298 -0.5620  0.1473 -1.7834
  269TRP    HB2 4147   5.797   6.308   4.433 -0.8838  0.4657 -1.6942
  269TRP    HB3 4148   5.803   6.163   4.530 -0.2922 -0.0827 -0.1115
  269TRP    HD1 4149   6.007   6.427   4.435  0.0915 -0.2839 -1.6946
  269TRP    HE1 4150   6.242   6.375   4.361  0.1469  0.0010 -1.0166
  269TRP    HE3 4151   5.971   5.906   4.381  0.6265 -2.0220 -0.0401
  269TRP    HZ2 4152   6.408   6.134   4.325  0.1724 -0.6416 -0.8610
  269TRP    HZ3 4153   6.171   5.781   4.316 -0.1788 -0.5186 -0.0739
  269TRP    HH2 4154   6.394   5.891   4.313  0.9719  1.7947  0.0966
  270LEU      N 4155   5.558   6.269   4.255  0.5153 -0.2337 -0.2399
  270LEU     CA 4156   5.412   6.294   4.245 -0.0944 -0.0730  0.6776
  270LEU      C 4157   5.344   6.204   4.136 -0.8134 -0.0805  0.6884
  270LEU      O 4158   5.228   6.197   4.124  0.5778 -0.1402 -0.0611
  270LEU     CB 4159   5.404   6.447   4.213 -0.6412 -0.0103 -0.5870
  270LEU     CG 4160   5.266   6.506   4.216  0.5261 -0.1649 -0.1802
  270LEU    CD1 4161   5.200   6.494   4.356  0.7189  0.4972  0.2068
  270LEU    CD2 4162   5.277   6.660   4.188  0.8397  0.4233 -0.3061
  270LEU      H 4163   5.625   6.315   4.195  1.3556 -1.2219 -0.1196
  270LEU     HA 4164   5.351   6.272   4.332 -1.3780  0.1569 -0.1186
  270LEU    HB2 4165   5.465   6.489   4.293 -0.9366 -0.9514  0.1708
  270LEU    HB3 4166   5.458   6.466   4.120 -0.6132 -0.2386 -0.6200
  270LEU     HG 4167   5.205   6.457   4.141  0.7496 -0.9315  0.1174
  270LEU   HD11 4168   5.258   6.528   4.442 -0.5086  0.9816  0.8832
  270LEU   HD12 4169   5.104   6.545   4.348  0.3739 -0.2817 -1.4208
  270LEU   HD13 4170   5.183   6.389   4.382 -0.5423  0.8498  0.9867
  270LEU   HD21 4171   5.176   6.702   4.189  0.6287 -0.0705  0.2167
  270LEU   HD22 4172   5.328   6.711   4.269 -0.9490  1.1070  0.5047
  270LEU   HD23 4173   5.324   6.676   4.091  1.5138  0.0768 -0.0466
  271GLY      N 4174   5.422   6.145   4.044  0.1857  0.2048 -0.4668
  271GLY     CA 4175   5.374   6.077   3.924  0.3000  0.1644 -0.1154
  271GLY      C 4176   5.346   6.177   3.806  0.2739  0.3082  0.2229
  271GLY      O 4177   5.327   6.127   3.693  0.1070  0.7215 -0.4515
  271GLY      H 4178   5.522   6.155   4.056  0.2368  0.9207 -1.2693
  271GLY    HA2 4179   5.450   6.002   3.899 -0.5993 -0.9805  0.3728
  271GLY    HA3 4180   5.278   6.029   3.945 -0.3881  1.0784 -0.9907
  272GLU      N 4181   5.352   6.308   3.817 -0.2289  0.0831 -0.2675
  272GLU     CA 4182   5.323   6.397   3.701 -0.3349  0.0495  0.1081
  272GLU      C 4183   5.437   6.403   3.599  0.0723 -0.0401 -0.1618
  272GLU      O 4184   5.417   6.462   3.494  0.2481 -0.2443 -0.1423
  272GLU     CB 4185   5.293   6.529   3.757 -0.1741 -1.6112 -0.3615
  272GLU     CG 4186   5.154   6.538   3.830  1.1647 -0.0082 -0.1016
  272GLU     CD 4187   5.027   6.524   3.743 -0.5788 -0.9589  0.0832
  272GLU    OE1 4188   5.029   6.565   3.623  0.1112  0.5124 -0.5464
  272GLU    OE2 4189   4.922   6.489   3.796 -1.0173  0.1387 -1.2646
  272GLU      H 4190   5.390   6.354   3.898  1.3369 -0.9777 -0.2924
  272GLU     HA 4191   5.238   6.365   3.642  0.0172  0.7915 -0.8500
  272GLU    HB2 4192   5.371   6.553   3.829 -0.8781 -0.2594  0.0223
  272GLU    HB3 4193   5.296   6.593   3.669  1.4027 -0.9292  0.1381
  272GLU    HG2 4194   5.139   6.472   3.915  1.2585  0.6660  0.4571
  272GLU    HG3 4195   5.144   6.635   3.879 -0.0566 -0.4254  0.5616
  273GLN      N 4196   5.556   6.360   3.638  0.3272 -0.0720  0.1738
  273GLN     CA 4197   5.677   6.394   3.558  0.4070 -0.2927 -0.3392
  273GLN      C 4198   5.754   6.271   3.522 -0.2781  1.1256  0.4693
  273GLN      O 4199   5.773   6.185   3.614  0.6455 -0.3464  0.5266
  273GLN     CB 4200   5.771   6.498   3.625  0.0203  0.8951  0.0231
  273GLN     CG 4201   5.712   6.628   3.681 -0.2171  0.8031  0.3269
  273GLN     CD 4202   5.660   6.736   3.574 -0.0452  0.0652  0.3786
  273GLN    OE1 4203   5.711   6.744   3.461 -0.5081  0.0288 -0.2743
  273GLN    NE2 4204   5.556   6.814   3.597  0.5678  0.4160  0.0228
  273GLN      H 4205   5.571   6.306   3.722 -1.0010 -0.2000  0.3752
  273GLN     HA 4206   5.636   6.438   3.467 -0.5119 -0.6993 -0.1519
  273GLN    HB2 4207   5.809   6.434   3.705  0.2162  0.2644 -0.5572
  273GLN    HB3 4208   5.857   6.513   3.560  1.3326 -1.7561  0.8200
  273GLN    HG2 4209   5.627   6.597   3.741  0.2350 -0.2202  0.4733
  273GLN    HG3 4210   5.785   6.672   3.749  0.1450  0.5744  0.0883
  273GLN   HE21 4211   5.541   6.895   3.538 -1.4774  0.1698  0.0590
  273GLN   HE22 4212   5.519   6.809   3.691  0.9847 -0.2464  0.1617
  274LEU      N 4213   5.817   6.265   3.402  0.1932 -0.0355  0.5339
  274LEU     CA 4214   5.887   6.148   3.356 -0.3441 -0.7560 -0.1382
  274LEU      C 4215   6.036   6.170   3.341 -0.5126 -0.2186 -0.4426
  274LEU      O 4216   6.076   6.268   3.284  0.2817  0.3226 -0.3784
  274LEU     CB 4217   5.837   6.101   3.214  0.1286 -0.3141 -0.4368
  274LEU     CG 4218   5.687   6.076   3.217  0.6019  0.1500  0.5203
  274LEU    CD1 4219   5.634   6.077   3.075 -0.2972  0.4425  0.1555
  274LEU    CD2 4220   5.640   5.957   3.298  0.3807  0.4880  0.0640
  274LEU      H 4221   5.815   6.339   3.334  0.8867 -0.6673 -0.2123
  274LEU     HA 4222   5.870   6.068   3.429  0.2021 -0.0255  0.8369
  274LEU    HB2 4223   5.867   6.181   3.147 -0.4563  0.2228 -0.0765
  274LEU    HB3 4224   5.884   6.008   3.181 -0.3269 -0.9442  0.5831
  274LEU     HG 4225   5.631   6.159   3.260 -0.9732  0.2040 -1.3511
  274LEU   HD11 4226   5.526   6.085   3.082 -0.4148 -0.7955  0.1483
  274LEU   HD12 4227   5.667   6.169   3.025 -0.7815  0.5666  0.0574
  274LEU   HD13 4228   5.665   5.989   3.018  0.6496  0.3815  0.7209
  274LEU   HD21 4229   5.692   5.869   3.260 -0.3834  0.0932 -0.1054
  274LEU   HD22 4230   5.654   5.976   3.404  0.5505 -0.5752  0.2541
  274LEU   HD23 4231   5.537   5.928   3.279  0.8320 -1.4584  0.2152
  275VAL      N 4232   6.125   6.073   3.385  1.0146 -0.5321 -0.1846
  275VAL     CA 4233   6.274   6.069   3.360 -0.2829 -0.3111 -0.4388
  275VAL      C 4234   6.306   5.974   3.246  0.9278  0.1117 -0.6532
  275VAL      O 4235   6.236   5.873   3.235  0.1979 -0.3133 -0.8777
  275VAL     CB 4236   6.347   6.048   3.490 -0.2386  1.3196  0.3278
  275VAL    CG1 4237   6.497   6.009   3.477  0.9767 -0.0146  0.2315
  275VAL    CG2 4238   6.353   6.169   3.579  0.1148  0.2841 -0.4432
  275VAL      H 4239   6.090   5.993   3.435  1.0074  0.0370  0.7609
  275VAL     HA 4240   6.317   6.165   3.333  0.4675 -0.3081  0.6618
  275VAL     HB 4241   6.290   5.973   3.546 -1.3114  2.0187  0.2334
  275VAL   HG11 4242   6.536   5.983   3.576 -0.5164 -0.8965  0.6484
  275VAL   HG12 4243   6.508   5.923   3.411  0.9754 -0.7147  1.0951
  275VAL   HG13 4244   6.554   6.092   3.436  0.6886  0.9295  1.5901
  275VAL   HG21 4245   6.256   6.198   3.619  0.1788  0.4828 -0.4343
  275VAL   HG22 4246   6.410   6.146   3.669 -0.0867  0.1218 -0.3537
  275VAL   HG23 4247   6.383   6.254   3.518  0.4380  0.4072 -0.1201
  276CYS      N 4248   6.398   6.018   3.157  0.0153  0.3492 -0.4056
  276CYS     CA 4249   6.445   5.950   3.040 -0.1212  0.3380  0.9402
  276CYS      C 4250   6.599   5.929   3.027  0.3356 -0.0546  0.5000
  276CYS      O 4251   6.680   6.027   3.024  0.1002  0.7097 -0.2738
  276CYS     CB 4252   6.397   6.032   2.915 -0.6640  0.6860 -0.0942
  276CYS     SG 4253   6.219   6.042   2.904  0.3277 -0.1883  0.2723
  276CYS      H 4254   6.454   6.096   3.188  0.5293 -0.1958  0.0810
  276CYS     HA 4255   6.399   5.852   3.029  0.9825 -0.1298 -0.0843
  276CYS    HB2 4256   6.442   6.131   2.925  0.0935  0.3795 -0.3606
  276CYS    HB3 4257   6.432   5.987   2.822 -0.9556  0.7578 -0.2442
  277TRP      N 4258   6.637   5.805   3.004  0.2026 -0.2780 -0.3029
  277TRP     CA 4259   6.783   5.778   2.995  0.4666  0.5949  0.4325
  277TRP      C 4260   6.833   5.718   2.862  0.2530 -0.9254  0.3997
  277TRP      O 4261   6.746   5.685   2.782 -0.2493 -0.2681  0.0598
  277TRP     CB 4262   6.826   5.674   3.104 -0.2620 -0.4298 -0.1673
  277TRP     CG 4263   6.809   5.716   3.251 -0.0829 -0.7887  0.2613
  277TRP    CD1 4264   6.903   5.787   3.319  0.9174  0.9800  0.3717
  277TRP    CD2 4265   6.705   5.689   3.346 -0.1620 -0.7663 -0.3013
  277TRP    NE1 4266   6.850   5.821   3.442  0.1846 -0.5753 -0.1774
  277TRP    CE2 4267   6.731   5.757   3.474 -0.2168  1.1833 -0.2350
  277TRP    CE3 4268   6.586   5.616   3.344  0.5033  0.0404  0.1045
  277TRP    CZ2 4269   6.655   5.731   3.594 -0.3049  0.1279  0.9114
  277TRP    CZ3 4270   6.503   5.604   3.457 -0.3777 -0.0986 -0.2865
  277TRP    CH2 4271   6.544   5.648   3.586  0.6528  0.0334  0.5166
  277TRP      H 4272   6.566   5.733   2.994  0.3643 -0.6746  0.9637
  277TRP     HA 4273   6.847   5.866   2.996  1.9545 -0.4040  0.1270
  277TRP    HB2 4274   6.758   5.589   3.099  1.2590 -1.9673  1.8394
  277TRP    HB3 4275   6.930   5.646   3.089 -0.2890 -0.3745 -0.4705
  277TRP    HD1 4276   6.996   5.820   3.277  0.4923  0.3425 -1.2044
  277TRP    HE1 4277   6.887   5.894   3.502 -1.3234 -0.2927  0.5127
  277TRP    HE3 4278   6.562   5.571   3.249  1.2814  0.8417 -0.4981
  277TRP    HZ2 4279   6.687   5.791   3.677  0.9158  0.5636  0.1766
  277TRP    HZ3 4280   6.411   5.549   3.450 -0.6809  0.4122 -0.3385
  277TRP    HH2 4281   6.482   5.626   3.671 -0.7389 -2.8171 -0.9653
  278GLN      N 4282   6.962   5.712   2.840  0.2119 -0.2577  0.8018
  278GLN     CA 4283   7.017   5.658   2.716  0.3896  0.6543 -0.4083
  278GLN      C 4284   6.965   5.512   2.702 -0.5109 -0.1002  0.1705
  278GLN      O 4285   6.943   5.441   2.799  0.3843 -0.1177 -0.2319
  278GLN     CB 4286   7.172   5.668   2.720 -1.1227  0.1510  0.1763
  278GLN     CG 4287   7.221   5.625   2.581 -0.7587  0.2868  0.6574
  278GLN     CD 4288   7.378   5.619   2.587  0.0041  0.2127 -0.3742
  278GLN    OE1 4289   7.445   5.710   2.535  0.0079 -0.3707  0.0859
  278GLN    NE2 4290   7.435   5.520   2.661 -0.6204 -0.2546 -0.3927
  278GLN      H 4291   7.031   5.736   2.910 -0.3028  0.8967  0.9570
  278GLN     HA 4292   6.969   5.715   2.637 -1.9467 -0.3389  0.1196
  278GLN    HB2 4293   7.197   5.772   2.739  2.1274 -0.4735  0.5074
  278GLN    HB3 4294   7.217   5.613   2.802 -0.4006 -0.3872 -0.5399
  278GLN    HG2 4295   7.185   5.532   2.538  0.3838 -0.2836  0.8585
  278GLN    HG3 4296   7.191   5.703   2.511 -1.0872 -0.2709  0.1657
  278GLN   HE21 4297   7.532   5.543   2.678 -0.4442 -1.6430  0.9941
  278GLN   HE22 4298   7.399   5.446   2.720  0.8590 -0.9918 -0.3334
  279ALA      N 4299   6.947   5.464   2.579  0.5575  0.8488 -0.6535
  279ALA     CA 4300   6.899   5.331   2.560 -0.1083  0.2314 -0.5396
  279ALA      C 4301   6.993   5.228   2.623 -0.3658 -0.0345 -0.0576
  279ALA      O 4302   7.115   5.232   2.614 -0.0662  0.4249 -0.6688
  279ALA     CB 4303   6.874   5.302   2.414  0.2199  0.4918  0.4705
  279ALA      H 4304   6.984   5.515   2.500  2.3341  1.2016  0.3028
  279ALA     HA 4305   6.803   5.320   2.612  0.0023 -0.1102 -0.4059
  279ALA    HB1 4306   6.967   5.298   2.357  0.1591  1.0681  0.3242
  279ALA    HB2 4307   6.818   5.208   2.415  0.4079  0.3772  0.9989
  279ALA    HB3 4308   6.810   5.378   2.370 -0.1162 -0.2776 -0.4485
  280GLY      N 4309   6.933   5.136   2.696 -0.2770 -0.0234 -0.3237
  280GLY     CA 4310   7.002   5.026   2.767  0.2201 -0.4364  0.3704
  280GLY      C 4311   7.112   5.079   2.862 -0.2062  0.5210  0.2837
  280GLY      O 4312   7.225   5.024   2.873 -0.4672 -0.1671  0.0726
  280GLY      H 4313   6.832   5.137   2.696 -0.3045 -0.5754  0.5828
  280GLY    HA2 4314   6.927   4.960   2.810  0.3754 -1.3454 -0.6605
  280GLY    HA3 4315   7.053   4.962   2.695  1.1821  0.6989 -0.0230
  281THR      N 4316   7.071   5.180   2.940  0.1226 -0.3367 -0.8772
  281THR     CA 4317   7.170   5.250   3.029 -0.2235  0.3175  0.8913
  281THR      C 4318   7.109   5.279   3.167 -0.2616  0.4088 -0.3508
  281THR      O 4319   7.176   5.341   3.253 -0.3001  0.1587  0.8977
  281THR     CB 4320   7.228   5.372   2.945 -0.0159  0.0222 -0.7173
  281THR    OG1 4321   7.268   5.328   2.816  0.0350  0.3459 -1.1022
  281THR    CG2 4322   7.357   5.421   3.008 -0.8977 -0.1676  0.0739
  281THR      H 4323   6.975   5.211   2.933  0.1043 -0.1709 -0.0767
  281THR     HA 4324   7.255   5.183   3.044 -0.1762  0.0328 -0.3926
  281THR     HB 4325   7.159   5.456   2.930 -1.5466 -1.2740 -1.5555
  281THR    HG1 4326   7.185   5.294   2.782  0.0951 -0.1131 -0.8026
  281THR   HG21 4327   7.338   5.467   3.105  0.2451  0.7482 -0.0849
  281THR   HG22 4328   7.435   5.347   3.027  0.0460  0.7252 -0.1099
  281THR   HG23 4329   7.405   5.495   2.944  0.3441 -0.3119  0.7570
  282THR      N 4330   6.985   5.239   3.197 -0.3041  0.1509  1.1721
  282THR     CA 4331   6.911   5.272   3.320 -0.3833 -0.1911  0.3717
  282THR      C 4332   6.974   5.231   3.457  0.7307 -0.1753  0.1306
  282THR      O 4333   7.005   5.113   3.471 -0.4177  0.4757 -0.1378
  282THR     CB 4334   6.760   5.222   3.310 -0.6273 -0.1721 -0.2240
  282THR    OG1 4335   6.701   5.287   3.202  0.8088  1.0877 -0.0824
  282THR    CG2 4336   6.675   5.241   3.433  0.2935  0.3401 -0.3971
  282THR      H 4337   6.933   5.194   3.123  0.3142 -1.3220  1.5548
  282THR     HA 4338   6.915   5.380   3.303  0.2384 -0.4002 -1.1016
  282THR     HB 4339   6.767   5.114   3.298  1.7747 -0.0494 -0.9858
  282THR    HG1 4340   6.723   5.250   3.117 -1.9461  0.9314 -0.9243
  282THR   HG21 4341   6.572   5.217   3.409  0.2979  0.1667 -0.2536
  282THR   HG22 4342   6.714   5.175   3.511  1.5583  1.1209 -0.3103
  282THR   HG23 4343   6.669   5.339   3.481  0.2275 -0.6204  1.8536
  283PRO      N 4344   7.002   5.327   3.546  0.4406  0.2656 -0.3502
  283PRO     CA 4345   7.090   5.306   3.658  0.3631  0.3699  1.0755
  283PRO      C 4346   7.012   5.237   3.768 -0.5702  0.2541 -0.8695
  283PRO      O 4347   6.978   5.305   3.864  0.1552  0.0881 -0.1997
  283PRO     CB 4348   7.146   5.443   3.695 -0.2102  0.3430 -0.9948
  283PRO     CG 4349   7.027   5.534   3.659 -0.3106 -0.2352 -0.1684
  283PRO     CD 4350   6.963   5.467   3.543  0.3903 -0.1074  1.4094
  283PRO     HA 4351   7.173   5.246   3.620 -0.1263  0.0685  0.4591
  283PRO    HB2 4352   7.173   5.441   3.801  0.1468  0.3211 -1.0812
  283PRO    HB3 4353   7.231   5.465   3.630  1.8483 -0.5290  1.0983
  283PRO    HG2 4354   6.951   5.544   3.736 -1.1001 -0.3734 -0.9042
  283PRO    HG3 4355   7.066   5.627   3.618 -0.2938 -0.6903 -1.2349
  283PRO    HD2 4356   6.856   5.487   3.547  0.4807  1.3466 -0.5940
  283PRO    HD3 4357   7.011   5.513   3.457 -1.0924 -2.4276 -0.9479
  284TRP      N 4358   6.971   5.111   3.753  0.7057  0.4331 -1.1990
  284TRP     CA 4359   6.881   5.054   3.855  0.1650 -0.0661  1.8739
  284TRP      C 4360   6.933   5.050   4.001 -0.1803 -0.3663  0.0630
  284TRP      O 4361   6.855   5.062   4.094 -0.5461 -0.4756 -0.8823
  284TRP     CB 4362   6.839   4.908   3.809  0.3493 -0.9730 -0.0828
  284TRP     CG 4363   6.781   4.889   3.668  0.7331  0.5804  0.3102
  284TRP    CD1 4364   6.837   4.814   3.573 -0.0215  0.0977  0.2216
  284TRP    CD2 4365   6.644   4.918   3.621  0.4102 -0.1684  0.2597
  284TRP    NE1 4366   6.757   4.813   3.461  0.0582  0.4350  0.1984
  284TRP    CE2 4367   6.635   4.871   3.486  0.4636  0.0931 -0.6883
  284TRP    CE3 4368   6.526   4.977   3.679 -0.9524  0.4336  0.8432
  284TRP    CZ2 4369   6.527   4.887   3.407  1.0017  0.3481 -0.8575
  284TRP    CZ3 4370   6.410   4.979   3.607 -0.9191 -0.7183 -0.1776
  284TRP    CH2 4371   6.409   4.953   3.468 -0.7094  0.3135  0.9804
  284TRP      H 4372   6.994   5.058   3.671 -0.4360 -0.7233 -0.8351
  284TRP     HA 4373   6.793   5.117   3.857 -0.5866 -0.8327 -0.6279
  284TRP    HB2 4374   6.925   4.840   3.811  0.2665 -1.1276 -0.9550
  284TRP    HB3 4375   6.764   4.864   3.875 -0.3291  0.4264  0.1399
  284TRP    HD1 4376   6.936   4.774   3.590  0.2880  1.1833  1.1886
  284TRP    HE1 4377   6.780   4.765   3.375 -1.6686  0.1422 -0.1704
  284TRP    HE3 4378   6.526   5.021   3.778  0.8394  0.9382  0.6911
  284TRP    HZ2 4379   6.513   4.848   3.307 -1.4635 -1.1857 -0.1070
  284TRP    HZ3 4380   6.320   5.016   3.653 -0.2102  0.0979  0.6477
  284TRP    HH2 4381   6.321   4.950   3.405  0.8625  0.7666 -1.5030
  285ASN      N 4382   7.059   5.032   4.011 -0.0472 -1.0162 -0.4026
  285ASN     CA 4383   7.139   5.010   4.136  0.3311  0.5929  0.6719
  285ASN      C 4384   7.125   5.125   4.238 -0.4351  0.3605  0.3561
  285ASN      O 4385   7.158   5.108   4.356  0.0928  0.0124  0.4510
  285ASN     CB 4386   7.285   4.991   4.097  0.0164 -0.2275 -0.0189
  285ASN     CG 4387   7.359   5.119   4.055 -0.5948 -0.1962  0.9734
  285ASN    OD1 4388   7.326   5.179   3.953  0.4565 -0.0606 -0.2950
  285ASN    ND2 4389   7.459   5.163   4.127  0.0409 -0.0683 -0.6196
  285ASN      H 4390   7.117   5.039   3.929 -0.2418  2.4120 -0.5096
  285ASN     HA 4391   7.104   4.917   4.180 -0.0942 -0.0686 -0.9291
  285ASN    HB2 4392   7.337   4.946   4.181 -0.3877 -1.2786 -0.2972
  285ASN    HB3 4393   7.290   4.918   4.016  1.7171 -1.1707  0.8334
  285ASN   HD21 4394   7.492   5.257   4.110  0.5145 -0.3009 -1.0375
  285ASN   HD22 4395   7.510   5.103   4.190 -0.6063  0.6408  0.6633
  286ILE      N 4396   7.090   5.247   4.194  0.2188  0.0529 -0.4266
  286ILE     CA 4397   7.094   5.361   4.285  0.9673  0.5535 -0.1392
  286ILE      C 4398   6.952   5.369   4.359 -0.3630 -0.5598 -0.8982
  286ILE      O 4399   6.937   5.418   4.472  0.0487  0.0258 -0.0458
  286ILE     CB 4400   7.125   5.489   4.212  0.3445 -0.7975  1.0655
  286ILE    CG1 4401   7.020   5.545   4.099 -0.4762  0.6042 -0.9191
  286ILE    CG2 4402   7.259   5.480   4.147 -0.3110  0.1466  0.1576
  286ILE    CD1 4403   7.064   5.668   4.015 -0.0168  0.3158  0.2985
  286ILE      H 4404   7.073   5.258   4.095 -0.1452  0.4279 -0.3290
  286ILE     HA 4405   7.175   5.359   4.359  0.7106  0.4285  0.1429
  286ILE     HB 4406   7.123   5.567   4.288  0.5354  0.3250 -0.0294
  286ILE   HG12 4407   6.995   5.461   4.034  0.1691 -1.1430  0.9130
  286ILE   HG13 4408   6.924   5.567   4.146 -0.4839 -0.9003 -0.1129
  286ILE   HG21 4409   7.254   5.419   4.057 -1.0294  0.7781 -0.2547
  286ILE   HG22 4410   7.299   5.575   4.111  0.4603 -0.2754 -0.1461
  286ILE   HG23 4411   7.341   5.453   4.214 -0.7500 -1.8135  0.0162
  286ILE   HD11 4412   7.152   5.636   3.959  0.3291  0.1144  0.9434
  286ILE   HD12 4413   6.980   5.696   3.950 -0.2222  0.4221  0.6076
  286ILE   HD13 4414   7.081   5.753   4.081 -0.1396  1.2115 -0.7485
  287PHE      N 4415   6.849   5.309   4.291  0.0316 -0.5196  0.4856
  287PHE     CA 4416   6.718   5.288   4.339  0.4871  0.2556  0.4203
  287PHE      C 4417   6.730   5.161   4.429  0.3069 -0.6559  0.4019
  287PHE      O 4418   6.789   5.059   4.393 -0.7637  0.1139 -0.3153
  287PHE     CB 4419   6.626   5.281   4.215 -0.7559 -0.7000  0.3378
  287PHE     CG 4420   6.610   5.415   4.133 -0.1663 -0.0218  0.6518
  287PHE    CD1 4421   6.518   5.512   4.174 -0.1411 -0.1872  0.7365
  287PHE    CD2 4422   6.681   5.433   4.013  0.6657 -0.0815  0.2101
  287PHE    CE1 4423   6.494   5.628   4.093 -0.5354 -0.3763 -0.0313
  287PHE    CE2 4424   6.662   5.549   3.937 -0.6315  0.0432  0.8392
  287PHE     CZ 4425   6.570   5.653   3.979  1.4120  0.7562  0.8987
  287PHE      H 4426   6.879   5.268   4.205 -1.0360 -1.8149  0.6636
  287PHE     HA 4427   6.692   5.379   4.392 -0.8246  0.4915 -0.5391
  287PHE    HB2 4428   6.663   5.206   4.144  2.2932  0.4176  0.4462
  287PHE    HB3 4429   6.526   5.258   4.252 -0.6352 -0.5158  0.7913
  287PHE    HD1 4430   6.462   5.491   4.264  0.0934 -0.4927  0.8127
  287PHE    HD2 4431   6.755   5.361   3.978  0.9162  0.4108 -0.3022
  287PHE    HE1 4432   6.419   5.697   4.127 -0.8574 -1.0431  0.6980
  287PHE    HE2 4433   6.732   5.567   3.857 -0.1210 -0.1987  1.2204
  287PHE     HZ 4434   6.545   5.730   3.907  0.2516 -1.2216 -1.0882
  288PRO      N 4435   6.686   5.177   4.556  0.2053 -0.0013  0.0656
  288PRO     CA 4436   6.688   5.076   4.655  0.5817 -0.1511  0.7151
  288PRO      C 4437   6.575   4.968   4.633  0.2614 -0.2348 -0.0212
  288PRO      O 4438   6.466   4.996   4.571  0.3766  0.3030  0.1011
  288PRO     CB 4439   6.660   5.151   4.785 -0.2943  1.2390  0.7777
  288PRO     CG 4440   6.564   5.256   4.746  0.1025 -0.6478  0.0722
  288PRO     CD 4441   6.619   5.298   4.611 -0.1910  0.5270  0.4539
  288PRO     HA 4442   6.782   5.021   4.658  0.2124 -0.8163  0.4743
  288PRO    HB2 4443   6.626   5.081   4.861  0.0359 -0.4211 -0.4951
  288PRO    HB3 4444   6.761   5.188   4.802  0.8562 -0.2532 -1.6857
  288PRO    HG2 4445   6.463   5.219   4.734 -0.4108  0.5598  0.4080
  288PRO    HG3 4446   6.572   5.337   4.819  0.6364 -0.8992  0.3095
  288PRO    HD2 4447   6.686   5.383   4.621  0.0304  0.3585  0.4230
  288PRO    HD3 4448   6.538   5.336   4.549 -0.2968 -1.1514 -0.5669
  289VAL      N 4449   6.592   4.845   4.689  0.2339 -0.3553 -0.5025
  289VAL     CA 4450   6.487   4.744   4.696  0.0065  0.6319  0.4310
  289VAL      C 4451   6.403   4.774   4.818  0.2762 -0.0361  0.2926
  289VAL      O 4452   6.454   4.825   4.914  0.4105 -0.1351 -0.0764
  289VAL     CB 4453   6.544   4.599   4.715  0.1450 -0.8122  0.8402
  289VAL    CG1 4454   6.641   4.568   4.600  0.3499  0.6083  0.4988
  289VAL    CG2 4455   6.607   4.568   4.852  0.4992  0.3770  1.0885
  289VAL      H 4456   6.675   4.831   4.746  0.3954  0.1289 -0.6134
  289VAL     HA 4457   6.427   4.744   4.605  0.5823 -0.6213  0.0061
  289VAL     HB 4458   6.454   4.541   4.696  0.9399 -1.9510  0.2986
  289VAL   HG11 4459   6.685   4.468   4.600 -1.7961 -0.4458 -0.3601
  289VAL   HG12 4460   6.588   4.556   4.506  0.4204 -0.2001  0.5495
  289VAL   HG13 4461   6.718   4.643   4.581  0.1278  0.6294 -0.4106
  289VAL   HG21 4462   6.646   4.467   4.845  1.7551  0.8688 -0.9837
  289VAL   HG22 4463   6.697   4.630   4.859  0.2269  1.3277 -1.5807
  289VAL   HG23 4464   6.537   4.585   4.934 -0.1024 -0.1039  0.6877
  290ILE      N 4465   6.271   4.743   4.812 -0.0249  0.1189  0.2294
  290ILE     CA 4466   6.170   4.765   4.912  0.0704 -0.0862  0.2147
  290ILE      C 4467   6.123   4.634   4.963 -0.0417  0.6800 -0.6084
  290ILE      O 4468   6.089   4.542   4.881 -0.5887  0.1341 -0.3969
  290ILE     CB 4469   6.053   4.851   4.849  0.3694  0.7912 -0.6037
  290ILE    CG1 4470   6.101   4.986   4.793 -0.4465 -0.1419 -0.3179
  290ILE    CG2 4471   5.945   4.861   4.954  0.0470 -0.5959 -0.6567
  290ILE    CD1 4472   5.992   5.074   4.739 -0.2946 -0.8382  0.8195
  290ILE      H 4473   6.236   4.687   4.736 -1.7467  0.1049  0.9405
  290ILE     HA 4474   6.218   4.815   4.996  0.9052 -0.6612  0.1069
  290ILE     HB 4475   6.011   4.792   4.767 -1.4168  0.3694  0.4901
  290ILE   HG12 4476   6.156   5.040   4.869  0.0697  0.6401 -1.2050
  290ILE   HG13 4477   6.181   4.967   4.721  0.4467  0.1656  0.5579
  290ILE   HG21 4478   5.979   4.893   5.053 -2.5302  1.5727 -0.2593
  290ILE   HG22 4479   5.882   4.948   4.936  0.5880  0.4932  1.8272
  290ILE   HG23 4480   5.893   4.767   4.969  0.2508 -0.5511  0.5451
  290ILE   HD11 4481   5.938   5.021   4.661 -0.3214 -0.0186  0.2636
  290ILE   HD12 4482   5.932   5.111   4.823 -1.4737  2.4860 -1.1286
  290ILE   HD13 4483   6.041   5.157   4.689  1.8717 -2.4102  0.0278
  291SER      N 4484   6.117   4.616   5.095  0.3972 -0.4521  0.1133
  291SER     CA 4485   6.079   4.489   5.167 -0.4427  0.2842 -0.2341
  291SER      C 4486   5.966   4.504   5.268 -0.2468  0.6756  0.1470
  291SER      O 4487   5.986   4.585   5.360  0.2975  0.0691 -0.6669
  291SER     CB 4488   6.205   4.423   5.216  0.2252  0.1629  0.3147
  291SER     OG 4489   6.280   4.498   5.310  0.2712  0.2699  0.7197
  291SER      H 4490   6.155   4.694   5.147  0.5272 -0.4253 -0.0174
  291SER     HA 4491   6.045   4.413   5.097  1.6010 -0.2743 -0.7512
  291SER    HB2 4492   6.196   4.321   5.253  2.0690 -0.1137  0.1425
  291SER    HB3 4493   6.270   4.404   5.131  0.0206 -1.4918  0.4701
  291SER     HG 4494   6.273   4.589   5.279 -1.0245 -0.2484 -0.7925
  292LEU      N 4495   5.853   4.431   5.245 -1.2598 -0.2999 -0.4071
  292LEU     CA 4496   5.733   4.447   5.321  0.6576  0.0044  0.4169
  292LEU      C 4497   5.722   4.316   5.408 -0.1184 -0.6479 -0.6250
  292LEU      O 4498   5.724   4.207   5.360  0.5575  0.3867  0.1751
  292LEU     CB 4499   5.606   4.478   5.236  0.1004  0.9622 -0.5126
  292LEU     CG 4500   5.609   4.601   5.147  0.8590  0.1822 -0.4274
  292LEU    CD1 4501   5.682   4.576   5.012 -0.0056 -0.7919  0.1135
  292LEU    CD2 4502   5.465   4.653   5.119 -0.0240 -0.2504 -0.2386
  292LEU      H 4503   5.859   4.367   5.167  0.9926 -0.1485 -0.4981
  292LEU     HA 4504   5.741   4.529   5.392 -0.0719 -0.0925  0.6210
  292LEU    HB2 4505   5.588   4.391   5.173 -0.6438  1.0851 -0.4890
  292LEU    HB3 4506   5.525   4.486   5.308  0.9354  0.8338  0.4912
  292LEU     HG 4507   5.661   4.675   5.208  0.0537 -0.3589  1.0184
  292LEU   HD11 4508   5.613   4.521   4.949 -0.1967  0.9595 -1.3682
  292LEU   HD12 4509   5.696   4.676   4.971 -0.5455  0.4082  2.4879
  292LEU   HD13 4510   5.774   4.520   5.030  0.0130 -0.6851  0.3601
  292LEU   HD21 4511   5.476   4.743   5.058 -0.6341  0.3875  0.5545
  292LEU   HD22 4512   5.414   4.589   5.046 -0.0115  0.2669 -0.7144
  292LEU   HD23 4513   5.420   4.681   5.214  1.7149 -0.5864  0.7774
  293TYR      N 4514   5.726   4.330   5.546  0.7407  0.3285  1.3838
  293TYR     CA 4515   5.707   4.215   5.626 -0.0177 -0.4883 -0.0387
  293TYR      C 4516   5.561   4.186   5.661 -0.3735 -0.9300  0.3057
  293TYR      O 4517   5.491   4.278   5.710  0.1362 -0.2418  0.0394
  293TYR     CB 4518   5.784   4.224   5.758 -0.1836 -0.1342  0.1975
  293TYR     CG 4519   5.938   4.235   5.749  0.5079  0.5694 -0.0939
  293TYR    CD1 4520   6.000   4.343   5.689  0.7663 -0.1251  0.6395
  293TYR    CD2 4521   6.018   4.150   5.823 -0.0497  0.5896  0.3207
  293TYR    CE1 4522   6.136   4.362   5.683 -1.0967 -0.0274  0.3602
  293TYR    CE2 4523   6.158   4.163   5.822 -0.3940  0.1770  1.0718
  293TYR     CZ 4524   6.220   4.266   5.748 -0.3604  0.1726  0.5497
  293TYR     OH 4525   6.359   4.275   5.755 -0.7102 -0.0415 -0.3178
  293TYR      H 4526   5.735   4.422   5.587  0.2149  0.4657  1.2173
  293TYR     HA 4527   5.752   4.136   5.567  0.4871  0.0824 -0.4414
  293TYR    HB2 4528   5.739   4.296   5.826 -0.6217 -0.6030  0.4085
  293TYR    HB3 4529   5.760   4.129   5.805 -0.0616  0.5323  1.7063
  293TYR    HD1 4530   5.944   4.428   5.656  1.7622  0.2767 -0.1006
  293TYR    HD2 4531   5.971   4.069   5.876 -0.6511  0.4074 -0.4460
  293TYR    HE1 4532   6.176   4.452   5.638 -0.8390  0.0762  0.7810
  293TYR    HE2 4533   6.221   4.100   5.883 -0.8721  0.8412  2.3424
  293TYR     HH 4534   6.389   4.367   5.752  0.1658 -0.3147 -0.5130
  294LEU      N 4535   5.516   4.066   5.639 -0.5296  0.2924  0.2629
  294LEU     CA 4536   5.387   4.024   5.682  0.7820 -0.1243  0.5602
  294LEU      C 4537   5.397   3.944   5.809 -0.4893 -0.0367 -0.1203
  294LEU      O 4538   5.492   3.867   5.830 -0.5198  0.0378 -0.3284
  294LEU     CB 4539   5.320   3.945   5.569  0.7486 -0.0393 -0.4647
  294LEU     CG 4540   5.286   4.013   5.439  0.2505 -0.1729 -0.5176
  294LEU    CD1 4541   5.260   3.916   5.329 -0.4820  0.6819 -0.3852
  294LEU    CD2 4542   5.168   4.109   5.456  0.2562 -0.9997 -0.0041
  294LEU      H 4543   5.591   4.005   5.610  0.4612  1.6694 -0.2702
  294LEU     HA 4544   5.322   4.108   5.709  0.5986 -0.4332  1.1118
  294LEU    HB2 4545   5.383   3.858   5.550  1.9279  0.6981 -0.1419
  294LEU    HB3 4546   5.229   3.897   5.604  0.4312 -0.6859 -2.0366
  294LEU     HG 4547   5.370   4.076   5.410  0.3502 -0.1658 -0.2175
  294LEU   HD11 4548   5.216   3.973   5.247 -1.3599 -0.2443 -0.6028
  294LEU   HD12 4549   5.353   3.875   5.290 -0.6518 -0.4919  0.3318
  294LEU   HD13 4550   5.188   3.838   5.356  0.4370  0.1799  0.7897
  294LEU   HD21 4551   5.191   4.185   5.530 -1.3652  0.8805 -1.2444
  294LEU   HD22 4552   5.148   4.152   5.358 -0.4341 -2.3019 -0.4871
  294LEU   HD23 4553   5.080   4.067   5.505 -0.2963  0.3674  0.2565
  295MET      N 4554   5.289   3.941   5.883  0.0714 -0.1623 -0.0951
  295MET     CA 4555   5.274   3.840   5.985  0.0896 -0.1348 -0.7054
  295MET      C 4556   5.262   3.703   5.922 -0.1236 -0.2820  0.2091
  295MET      O 4557   5.188   3.690   5.825  0.1674 -0.6732 -0.5049
  295MET     CB 4558   5.148   3.885   6.054  0.5746  0.4916 -0.5535
  295MET     CG 4559   5.107   3.787   6.167 -2.1157  0.0448  0.1955
  295MET     SD 4560   4.980   3.855   6.261  0.0722 -0.2927 -0.1241
  295MET     CE 4561   4.908   3.714   6.348  0.2756 -0.6347 -0.4447
  295MET      H 4562   5.217   4.002   5.848  0.2329  0.8353  1.1738
  295MET     HA 4563   5.358   3.840   6.054 -0.3962 -0.1669 -0.0934
  295MET    HB2 4564   5.165   3.980   6.105  0.2687  0.1616  0.1950
  295MET    HB3 4565   5.070   3.889   5.978 -0.1300 -1.2561 -0.0089
  295MET    HG2 4566   5.078   3.694   6.117 -0.4110 -0.1105 -0.6432
  295MET    HG3 4567   5.194   3.758   6.226 -1.8338 -0.7997 -0.5742
  295MET    HE1 4568   4.846   3.653   6.283  0.1905 -0.7899 -0.2219
  295MET    HE2 4569   4.990   3.657   6.392 -0.0161 -0.2432  0.6954
  295MET    HE3 4570   4.845   3.747   6.431  0.5540 -0.3520 -0.3386
  296GLY      N 4571   5.318   3.601   5.987 -0.6960 -0.4113  0.2308
  296GLY     CA 4572   5.289   3.456   5.960 -0.5743 -0.1392  0.0732
  296GLY      C 4573   5.169   3.400   6.038  0.3858 -0.1270 -0.7282
  296GLY      O 4574   5.110   3.472   6.119 -0.0041 -0.3006 -0.3267
  296GLY      H 4575   5.377   3.623   6.066 -0.4538  0.3855 -0.1501
  296GLY    HA2 4576   5.273   3.437   5.854 -0.0287 -1.0565  0.1397
  296GLY    HA3 4577   5.381   3.402   5.982 -0.0044  0.9849  0.6477
  297GLU      N 4578   5.130   3.274   6.020  0.1314 -0.3392  0.3434
  297GLU     CA 4579   5.031   3.196   6.091  0.1104 -0.8190 -0.5170
  297GLU      C 4580   5.090   3.156   6.226  0.3283 -0.6183 -0.4067
  297GLU      O 4581   5.009   3.132   6.316 -0.0456  0.4816  0.4135
  297GLU     CB 4582   5.006   3.071   6.009  0.6448 -0.1506  0.6458
  297GLU     CG 4583   4.925   3.116   5.876 -0.4407  0.2511 -1.6218
  297GLU     CD 4584   4.887   2.994   5.794  1.4211  0.6247  0.8752
  297GLU    OE1 4585   4.960   2.935   5.707 -0.4800 -0.2998  0.2470
  297GLU    OE2 4586   4.776   2.940   5.832  0.0469  0.5659  0.2519
  297GLU      H 4587   5.198   3.220   5.968  1.4627  0.5895  0.9877
  297GLU     HA 4588   4.936   3.247   6.101  0.0346 -1.0896  0.2368
  297GLU    HB2 4589   5.105   3.034   5.981  0.2112 -0.4932 -0.5580
  297GLU    HB3 4590   4.946   3.002   6.068  0.0262 -0.5727 -0.4142
  297GLU    HG2 4591   4.837   3.165   5.918  0.4607 -0.1022  1.1008
  297GLU    HG3 4592   4.984   3.193   5.827  0.5537  0.7149  0.1333
  298VAL      N 4593   5.225   3.149   6.241  0.7579  0.6219 -0.6328
  298VAL     CA 4594   5.289   3.086   6.367 -0.1016  0.2649  0.2153
  298VAL      C 4595   5.321   3.190   6.469 -0.2558 -0.3423 -0.4211
  298VAL      O 4596   5.364   3.306   6.438  0.4339  0.0215  1.1354
  298VAL     CB 4597   5.416   3.002   6.324 -0.0812  0.7163  0.4286
  298VAL    CG1 4598   5.492   2.937   6.441  1.3452  0.1799 -0.2198
  298VAL    CG2 4599   5.366   2.890   6.233  0.2457 -1.0363  0.1586
  298VAL      H 4600   5.283   3.170   6.162  0.9407  1.3562 -0.3295
  298VAL     HA 4601   5.215   3.019   6.410  0.4567  0.2955  1.2778
  298VAL     HB 4602   5.470   3.070   6.259 -0.3706 -0.1088 -0.7360
  298VAL   HG11 4603   5.560   2.859   6.404  0.1053 -0.8872 -0.3973
  298VAL   HG12 4604   5.534   3.006   6.514 -0.0312  0.3695  0.4529
  298VAL   HG13 4605   5.426   2.884   6.509  1.0525  0.0625 -0.5910
  298VAL   HG21 4606   5.446   2.824   6.198 -0.0981 -1.5563  0.3341
  298VAL   HG22 4607   5.278   2.846   6.280  0.2631  0.1108  1.3852
  298VAL   HG23 4608   5.316   2.935   6.147  0.0300  0.2326  0.8919
  299THR      N 4609   5.298   3.160   6.598 -0.1555  0.3212 -0.0301
  299THR     CA 4610   5.318   3.253   6.708 -0.2659  0.1878 -0.4145
  299THR      C 4611   5.455   3.310   6.699  0.3555 -1.4917  0.3513
  299THR      O 4612   5.561   3.248   6.686  0.5856 -0.0625 -0.2716
  299THR     CB 4613   5.293   3.178   6.839  0.5358 -0.1482  0.9451
  299THR    OG1 4614   5.151   3.134   6.823 -0.7714 -0.0724  0.1809
  299THR    CG2 4615   5.306   3.250   6.972 -0.4719  0.1143 -0.6801
  299THR      H 4616   5.261   3.069   6.623  0.2130  0.1718 -0.0127
  299THR     HA 4617   5.241   3.330   6.695 -0.0392  0.2999 -1.2008
  299THR     HB 4618   5.355   3.088   6.835  0.8489  0.0874 -0.5315
  299THR    HG1 4619   5.153   3.040   6.842 -0.0828  0.2339  2.0534
  299THR   HG21 4620   5.350   3.350   6.969 -1.5049  0.6028 -0.3413
  299THR   HG22 4621   5.203   3.265   7.004 -0.1489  1.0631  0.0025
  299THR   HG23 4622   5.369   3.182   7.029 -0.4020  0.3155 -0.5122
  300ASN      N 4623   5.462   3.448   6.706  0.0226  0.2686  0.0999
  300ASN     CA 4624   5.590   3.525   6.705 -0.3245 -0.1110 -0.1924
  300ASN      C 4625   5.684   3.513   6.578  1.5501 -0.2652 -0.8140
  300ASN      O 4626   5.799   3.545   6.595 -0.1850 -0.2176  0.1315
  300ASN     CB 4627   5.660   3.516   6.842 -0.1904  0.1249 -0.5117
  300ASN     CG 4628   5.574   3.565   6.953  0.5802 -0.2591  0.2369
  300ASN    OD1 4629   5.472   3.631   6.938  0.0206 -0.5078 -0.3880
  300ASN    ND2 4630   5.618   3.522   7.071  0.3205 -0.5953  0.2077
  300ASN      H 4631   5.377   3.502   6.712 -0.8288 -0.9254 -0.2914
  300ASN     HA 4632   5.557   3.627   6.687  0.1663 -0.1517 -1.5216
  300ASN    HB2 4633   5.676   3.409   6.856 -1.1351  0.0642  0.3493
  300ASN    HB3 4634   5.754   3.571   6.840 -0.5832  0.8162 -1.3705
  300ASN   HD21 4635   5.586   3.572   7.153  0.4823  0.1246 -0.1571
  300ASN   HD22 4636   5.707   3.474   7.072  1.2016  0.9017  0.4505
  301GLN      N 4637   5.628   3.476   6.459  0.1326 -0.3006 -0.0174
  301GLN     CA 4638   5.701   3.469   6.332  0.1139  0.3984 -0.2905
  301GLN      C 4639   5.643   3.569   6.235  0.0752 -0.7606  0.3624
  301GLN      O 4640   5.521   3.577   6.219  0.4614 -0.0847  0.4851
  301GLN     CB 4641   5.692   3.320   6.277 -0.2364 -0.4410  0.1153
  301GLN     CG 4642   5.759   3.222   6.365  0.2653  0.1708 -0.0882
  301GLN     CD 4643   5.775   3.082   6.302 -0.8763  0.3500  0.8819
  301GLN    OE1 4644   5.778   3.062   6.182  0.3303  0.9475  0.1364
  301GLN    NE2 4645   5.801   2.977   6.371  0.1981  0.7679 -0.6801
  301GLN      H 4646   5.530   3.450   6.458 -0.0574  0.3184  0.8144
  301GLN     HA 4647   5.806   3.484   6.361 -0.2311  0.4630  1.0839
  301GLN    HB2 4648   5.588   3.301   6.254 -0.1051 -0.5709 -0.3875
  301GLN    HB3 4649   5.742   3.328   6.181 -1.0352 -1.2787 -0.3994
  301GLN    HG2 4650   5.850   3.266   6.406  0.2381 -0.6213  0.8825
  301GLN    HG3 4651   5.703   3.197   6.455  1.0072 -0.8505  0.1199
  301GLN   HE21 4652   5.807   2.886   6.327  0.6306  0.5815 -0.2497
  301GLN   HE22 4653   5.807   2.990   6.470 -1.1789  0.6531 -0.5342
  302SER      N 4654   5.730   3.657   6.177 -0.3188 -0.2809 -0.1473
  302SER     CA 4655   5.699   3.724   6.047  0.0341 -0.5276  0.2669
  302SER      C 4656   5.780   3.661   5.931  0.7059  0.0010  0.7257
  302SER      O 4657   5.860   3.575   5.950  0.2218 -0.0406 -0.3102
  302SER     CB 4658   5.732   3.871   6.058 -0.4299 -1.2522  0.4234
  302SER     OG 4659   5.879   3.908   6.060  0.5779 -0.0677 -0.0455
  302SER      H 4660   5.829   3.655   6.199 -0.2919 -0.9407 -0.2967
  302SER     HA 4661   5.592   3.726   6.024  0.0693  1.1522 -0.0024
  302SER    HB2 4662   5.692   3.925   5.972  0.8918  0.3697  0.7175
  302SER    HB3 4663   5.684   3.921   6.142 -0.4992 -0.1157 -0.2495
  302SER     HG 4664   5.902   3.922   6.152  1.2276 -0.2339 -0.1730
  303PHE      N 4665   5.755   3.709   5.804  0.4747  0.3813 -0.6098
  303PHE     CA 4666   5.819   3.680   5.679 -0.3858  1.4612  0.2447
  303PHE      C 4667   5.812   3.799   5.584  0.1636  0.0260  0.0559
  303PHE      O 4668   5.723   3.886   5.596 -0.3584 -0.0664 -0.0543
  303PHE     CB 4669   5.755   3.554   5.614 -0.1900 -0.1866 -0.2122
  303PHE     CG 4670   5.626   3.578   5.538 -0.8687  0.4250 -0.1919
  303PHE    CD1 4671   5.508   3.579   5.610  0.0763  0.4050 -0.3403
  303PHE    CD2 4672   5.634   3.603   5.398  1.1241  0.7880  0.3584
  303PHE    CE1 4673   5.388   3.587   5.539 -0.3640 -0.1539  0.0791
  303PHE    CE2 4674   5.509   3.616   5.332 -0.1699 -0.3966  0.5659
  303PHE     CZ 4675   5.386   3.609   5.395 -0.4211  0.2454 -0.5042
  303PHE      H 4676   5.667   3.758   5.800  0.4457  0.6388  1.3240
  303PHE     HA 4677   5.921   3.653   5.705 -0.7875 -0.7291 -0.0600
  303PHE    HB2 4678   5.823   3.509   5.542  0.5189 -0.4895  0.6253
  303PHE    HB3 4679   5.740   3.479   5.691  0.8695  0.6134  0.8382
  303PHE    HD1 4680   5.510   3.577   5.718  0.5588  1.1260 -0.3257
  303PHE    HD2 4681   5.728   3.607   5.345  1.6503  0.4499  1.2094
  303PHE    HE1 4682   5.292   3.581   5.587  0.0016  0.0479  0.8564
  303PHE    HE2 4683   5.507   3.642   5.227 -1.5921 -0.6140  0.4955
  303PHE     HZ 4684   5.288   3.627   5.352 -0.6556  0.4060  0.0862
  304ARG      N 4685   5.901   3.806   5.481 -0.3426  0.3705 -0.0705
  304ARG     CA 4686   5.918   3.924   5.402  0.6508 -1.3704  1.2168
  304ARG      C 4687   5.912   3.912   5.249  0.3884  0.0493 -0.9385
  304ARG      O 4688   5.977   3.818   5.199 -0.1841 -0.4236 -0.1733
  304ARG     CB 4689   6.030   4.020   5.442 -0.3175 -0.2566 -0.7617
  304ARG     CG 4690   6.170   3.977   5.402 -1.3566 -0.0548  0.2345
  304ARG     CD 4691   6.287   4.058   5.470  0.5822  0.9865  0.0919
  304ARG     NE 4692   6.410   4.005   5.418 -0.8660  0.1079  0.2187
  304ARG     CZ 4693   6.527   4.003   5.482 -0.0741 -0.6882 -0.4830
  304ARG    NH1 4694   6.542   4.075   5.593  0.5662  0.4743 -0.2044
  304ARG    NH2 4695   6.631   3.951   5.429 -0.5650  0.6752 -0.1263
  304ARG      H 4696   5.974   3.738   5.463 -0.0236  0.6127  0.2675
  304ARG     HA 4697   5.831   3.985   5.425  0.8035 -0.5506 -0.1519
  304ARG    HB2 4698   6.016   4.122   5.405  0.8350 -0.0275 -0.6450
  304ARG    HB3 4699   6.027   4.032   5.551  1.6992  1.4884 -0.7623
  304ARG    HG2 4700   6.186   3.870   5.414  1.1080  0.1496 -0.1793
  304ARG    HG3 4701   6.172   4.001   5.296 -0.1012  0.2816  0.3005
  304ARG    HD2 4702   6.266   4.164   5.461 -1.1067  0.7292  0.3503
  304ARG    HD3 4703   6.287   4.030   5.575 -0.6357 -0.4284 -0.2206
  304ARG     HE 4704   6.410   3.961   5.327 -0.2716  0.8658 -0.1661
  304ARG   HH11 4705   6.627   4.068   5.646  0.3747 -0.2318  0.0398
  304ARG   HH12 4706   6.469   4.132   5.633 -0.1344 -0.2373 -0.4105
  304ARG   HH21 4707   6.720   3.955   5.476  0.0779 -0.2476 -1.1571
  304ARG   HH22 4708   6.615   3.882   5.357  2.0634  0.6202 -0.8579
  305ILE      N 4709   5.836   4.001   5.179 -0.3319  1.0469  0.0709
  305ILE     CA 4710   5.846   4.003   5.032 -0.0074 -0.6663  0.1982
  305ILE      C 4711   5.916   4.127   4.979  0.3592 -0.7091 -0.4126
  305ILE      O 4712   5.888   4.237   5.028 -0.0895  0.0199  0.6835
  305ILE     CB 4713   5.703   3.985   4.962  0.4087  0.3725 -0.5084
  305ILE    CG1 4714   5.617   4.116   4.968 -0.1032 -0.3327 -0.5916
  305ILE    CG2 4715   5.633   3.860   5.028 -0.1901  0.2842 -0.8574
  305ILE    CD1 4716   5.473   4.125   4.915 -0.0076 -0.0684 -0.5201
  305ILE      H 4717   5.783   4.069   5.230 -0.3380  0.2368  1.2127
  305ILE     HA 4718   5.904   3.919   4.993  0.5097 -0.1657 -0.1432
  305ILE     HB 4719   5.725   3.960   4.858  1.2091 -0.1993 -0.2291
  305ILE   HG12 4720   5.610   4.137   5.075 -0.3575 -0.1829 -0.6360
  305ILE   HG13 4721   5.661   4.189   4.901  1.6173 -0.8163 -0.1238
  305ILE   HG21 4722   5.585   3.892   5.121 -0.6048  0.7202 -1.2066
  305ILE   HG22 4723   5.569   3.815   4.952 -0.3293 -0.1470 -0.4904
  305ILE   HG23 4724   5.708   3.786   5.055 -1.6129 -0.9154  0.1213
  305ILE   HD11 4725   5.470   4.086   4.814 -1.7345  0.3979 -0.7182
  305ILE   HD12 4726   5.413   4.056   4.974  1.1535 -0.3031  0.4534
  305ILE   HD13 4727   5.431   4.226   4.921 -0.7683 -0.3984  0.1296
  306THR      N 4728   6.021   4.118   4.898  0.0432  0.3038  0.5709
  306THR     CA 4729   6.109   4.223   4.846 -0.9582 -0.3838 -0.0687
  306THR      C 4730   6.101   4.235   4.692 -0.0147  0.4684  0.2167
  306THR      O 4731   6.130   4.139   4.617  0.2959  0.5958 -0.2313
  306THR     CB 4732   6.259   4.195   4.881  0.5907  0.1938  0.5358
  306THR    OG1 4733   6.267   4.172   5.014  0.1229  0.8828  0.7525
  306THR    CG2 4734   6.354   4.317   4.858 -0.3781  0.2053  0.2366
  306THR      H 4735   6.047   4.024   4.872  1.5670  0.7299  0.3459
  306THR     HA 4736   6.078   4.314   4.896 -2.1612 -0.5325 -0.4938
  306THR     HB 4737   6.297   4.110   4.824 -2.5081 -0.6345 -0.6676
  306THR    HG1 4738   6.236   4.082   5.031  0.8362  0.1366 -1.2965
  306THR   HG21 4739   6.450   4.300   4.905 -0.7475 -0.4263  0.8059
  306THR   HG22 4740   6.374   4.337   4.753  0.1095  1.1119  0.4910
  306THR   HG23 4741   6.316   4.410   4.899  0.1752  0.3188  0.5070
  307ILE      N 4742   6.081   4.358   4.646 -0.1796 -0.0119  0.6904
  307ILE     CA 4743   6.076   4.400   4.501 -0.0571  0.7315  0.0284
  307ILE      C 4744   6.186   4.492   4.458 -0.6825  0.3149  0.3231
  307ILE      O 4745   6.225   4.585   4.534  0.1003 -0.2933  0.0833
  307ILE     CB 4746   5.933   4.462   4.478 -0.4381 -0.9082 -0.2644
  307ILE    CG1 4747   5.921   4.609   4.541 -0.8810  1.2810  0.5138
  307ILE    CG2 4748   5.823   4.373   4.526  0.4851 -0.0313  0.6863
  307ILE    CD1 4749   5.785   4.655   4.581 -0.3787 -0.1756 -0.3125
  307ILE      H 4750   6.076   4.428   4.719 -0.6835 -0.2277  0.8726
  307ILE     HA 4751   6.077   4.307   4.444 -0.0875 -0.4215  1.7731
  307ILE     HB 4752   5.929   4.477   4.370 -0.1370 -0.7287 -0.2530
  307ILE   HG12 4753   5.987   4.616   4.627  0.4578  0.1220 -0.3230
  307ILE   HG13 4754   5.954   4.689   4.475 -0.0857  1.3530  0.9658
  307ILE   HG21 4755   5.819   4.379   4.635  0.8519 -0.3894  0.7245
  307ILE   HG22 4756   5.722   4.391   4.490  0.2477 -1.1819  0.6729
  307ILE   HG23 4757   5.846   4.269   4.499  0.5497  0.4388 -1.4097
  307ILE   HD11 4758   5.728   4.674   4.490 -0.1857  1.3154 -0.1717
  307ILE   HD12 4759   5.732   4.582   4.642  0.9918 -0.3007  0.8382
  307ILE   HD13 4760   5.800   4.748   4.637  0.9812 -0.4990 -0.0738
  308LEU      N 4761   6.237   4.466   4.334 -0.2271 -0.6882 -0.8090
  308LEU     CA 4762   6.340   4.552   4.271 -0.5396  0.0483  0.3654
  308LEU      C 4763   6.285   4.688   4.230 -0.0174 -0.2901  1.0516
  308LEU      O 4764   6.159   4.692   4.211 -0.7322 -0.0148  0.3215
  308LEU     CB 4765   6.415   4.477   4.157  0.4763 -0.7956 -0.2804
  308LEU     CG 4766   6.464   4.335   4.189 -0.1235  0.2417 -0.1754
  308LEU    CD1 4767   6.540   4.296   4.066 -0.3316 -0.3534  0.3529
  308LEU    CD2 4768   6.553   4.336   4.313  0.5953 -0.0379  1.0233
  308LEU      H 4769   6.203   4.391   4.275 -1.0250 -0.3213 -0.8517
  308LEU     HA 4770   6.415   4.566   4.349  0.4464  1.5066 -0.7247
  308LEU    HB2 4771   6.346   4.481   4.073  0.0054  0.5286  0.1248
  308LEU    HB3 4772   6.499   4.539   4.127  0.3693  0.0604  1.0622
  308LEU     HG 4773   6.377   4.272   4.210  0.4125 -1.0974 -1.5221
  308LEU   HD11 4774   6.570   4.191   4.068 -0.5397 -0.4433 -0.4934
  308LEU   HD12 4775   6.479   4.297   3.975 -0.9951 -0.3114  0.7791
  308LEU   HD13 4776   6.623   4.363   4.047 -0.9303  0.1489 -0.7144
  308LEU   HD21 4777   6.620   4.422   4.314 -1.2086  1.5949 -0.4799
  308LEU   HD22 4778   6.497   4.349   4.405 -0.0175 -0.2344  0.6898
  308LEU   HD23 4779   6.599   4.237   4.313 -0.5992 -0.7127 -0.9907
  309PRO      N 4780   6.374   4.791   4.195 -0.5189  0.7585 -0.6247
  309PRO     CA 4781   6.335   4.909   4.119  0.5091 -0.4374  0.2876
  309PRO      C 4782   6.254   4.886   3.990  0.5287  0.1112 -0.3690
  309PRO      O 4783   6.165   4.974   3.961 -0.6731  0.1120  0.6145
  309PRO     CB 4784   6.459   4.998   4.102 -0.0779  0.2994  0.1333
  309PRO     CG 4785   6.537   4.952   4.221 -0.4867 -0.3911  0.2107
  309PRO     CD 4786   6.512   4.804   4.248 -1.6068 -0.4828  0.8802
  309PRO     HA 4787   6.272   4.969   4.184 -0.5527  1.4127 -2.1462
  309PRO    HB2 4788   6.503   4.978   4.004 -0.9363 -0.4843 -0.1248
  309PRO    HB3 4789   6.438   5.105   4.109  0.1017  0.3338  0.1593
  309PRO    HG2 4790   6.645   4.967   4.213 -0.6220  0.7789  0.2282
  309PRO    HG3 4791   6.508   5.018   4.302  1.4901  0.7629  0.1261
  309PRO    HD2 4792   6.528   4.787   4.355  1.3263  0.3479  0.7287
  309PRO    HD3 4793   6.588   4.752   4.189  0.1347  0.4095  2.1476
  310GLN      N 4794   6.280   4.775   3.920 -0.2229  0.4869  0.6388
  310GLN     CA 4795   6.214   4.725   3.800 -0.4256  0.2031 -0.2561
  310GLN      C 4796   6.073   4.696   3.816  1.3802  0.0779  0.2060
  310GLN      O 4797   5.986   4.713   3.724  0.1347  0.3499 -0.2909
  310GLN     CB 4798   6.276   4.596   3.749  0.6859  0.5914 -0.1294
  310GLN     CG 4799   6.413   4.610   3.689  0.7250  0.5973  0.5546
  310GLN     CD 4800   6.529   4.613   3.775 -0.5653  0.2663 -0.4134
  310GLN    OE1 4801   6.531   4.654   3.891 -0.0760 -0.0094 -0.4459
  310GLN    NE2 4802   6.644   4.575   3.721  0.1608 -0.1503 -0.2273
  310GLN      H 4803   6.359   4.719   3.947 -0.7829 -0.7877 -0.1435
  310GLN     HA 4804   6.226   4.798   3.719 -0.2007 -0.0143 -0.4214
  310GLN    HB2 4805   6.289   4.521   3.827 -1.5818 -0.2604 -0.4163
  310GLN    HB3 4806   6.205   4.554   3.678 -0.1097 -0.8185  1.3671
  310GLN    HG2 4807   6.415   4.514   3.637  0.9645 -0.3235  2.1504
  310GLN    HG3 4808   6.413   4.683   3.607 -0.5385 -0.7824 -0.8193
  310GLN   HE21 4809   6.728   4.588   3.776 -1.2794  0.9462  1.9965
  310GLN   HE22 4810   6.648   4.575   3.620 -1.8049  1.0729 -0.4074
  311GLN      N 4811   6.025   4.671   3.939 -0.2820  0.0814  0.2113
  311GLN     CA 4812   5.879   4.662   3.965 -0.4253  1.1211  0.6685
  311GLN      C 4813   5.806   4.794   3.964  0.0253  0.5819 -0.7460
  311GLN      O 4814   5.698   4.800   3.910 -0.2470  0.6400  0.6764
  311GLN     CB 4815   5.850   4.580   4.094 -0.0169 -0.0240  0.5786
  311GLN     CG 4816   5.844   4.429   4.065  0.2514  0.6697  0.2368
  311GLN     CD 4817   5.990   4.381   4.039  0.3525  0.6121 -0.3070
  311GLN    OE1 4818   6.073   4.354   4.125  0.0678 -0.6458 -0.0144
  311GLN    NE2 4819   6.036   4.362   3.923  0.7438  0.0616  1.3212
  311GLN      H 4820   6.089   4.663   4.016  0.0415  0.1207 -0.0488
  311GLN     HA 4821   5.832   4.607   3.883  0.1072  0.6314  0.6806
  311GLN    HB2 4822   5.926   4.595   4.171 -0.7805 -1.4907  1.7146
  311GLN    HB3 4823   5.753   4.613   4.132  0.1936  1.4153  0.0058
  311GLN    HG2 4824   5.809   4.381   4.156  1.5938  1.0120  0.9886
  311GLN    HG3 4825   5.782   4.400   3.980  1.1875 -1.1456  0.0719
  311GLN   HE21 4826   6.125   4.318   3.906  0.4806  0.0946 -0.7250
  311GLN   HE22 4827   5.970   4.362   3.846  0.3540  0.1553  1.6441
  312TYR      N 4828   5.860   4.906   4.022  0.8320  0.6661 -0.4628
  312TYR     CA 4829   5.778   5.025   4.057  0.6261  0.4074 -0.5320
  312TYR      C 4830   5.819   5.148   3.978  0.1491  0.0795 -0.1649
  312TYR      O 4831   5.755   5.256   3.992 -0.5752  0.3722  0.6033
  312TYR     CB 4832   5.781   5.050   4.209 -0.9659 -0.1949 -0.7227
  312TYR     CG 4833   5.916   5.089   4.273  0.3788  0.2482 -0.2480
  312TYR    CD1 4834   5.961   5.221   4.283  0.6627 -0.5277  0.6581
  312TYR    CD2 4835   5.989   4.978   4.325  0.5585 -0.4055 -0.6752
  312TYR    CE1 4836   6.090   5.254   4.334 -0.4378  0.2747 -0.2327
  312TYR    CE2 4837   6.119   5.008   4.370 -0.1364 -0.0713 -0.6750
  312TYR     CZ 4838   6.166   5.144   4.387 -0.0622 -1.2360 -0.2926
  312TYR     OH 4839   6.298   5.165   4.426 -0.3034  0.0642  0.2152
  312TYR      H 4840   5.945   4.893   4.074  0.1054 -0.1041  0.6348
  312TYR     HA 4841   5.674   5.003   4.032  0.3205 -0.2017  1.0510
  312TYR    HB2 4842   5.714   5.134   4.227 -1.2514 -0.4896 -0.3765
  312TYR    HB3 4843   5.738   4.965   4.262 -0.1788 -0.1523  0.0177
  312TYR    HD1 4844   5.898   5.299   4.244  0.4955 -0.5773  0.8208
  312TYR    HD2 4845   5.963   4.874   4.326  0.4103 -0.3913  0.6852
  312TYR    HE1 4846   6.133   5.352   4.320 -0.6045  0.2685 -0.8406
  312TYR    HE2 4847   6.171   4.927   4.419 -0.9823 -0.5052 -0.4602
  312TYR     HH 4848   6.323   5.083   4.468  0.6454 -0.5482 -1.3461
  313LEU      N 4849   5.924   5.141   3.902  0.2008  0.1112  0.4818
  313LEU     CA 4850   5.960   5.240   3.803  0.1121 -0.0165  0.8590
  313LEU      C 4851   5.915   5.193   3.657 -0.5077  0.1559 -0.3860
  313LEU      O 4852   5.960   5.088   3.606  0.1853  0.4076  0.0774
  313LEU     CB 4853   6.109   5.267   3.798 -0.1964 -0.6969  0.8031
  313LEU     CG 4854   6.195   5.309   3.915  0.7769  0.4504 -0.5363
  313LEU    CD1 4855   6.331   5.341   3.866 -1.6310  0.1719 -0.3818
  313LEU    CD2 4856   6.119   5.426   3.987  0.3790 -0.1995  0.0679
  313LEU      H 4857   5.969   5.051   3.890  0.8505  0.5431 -0.5725
  313LEU     HA 4858   5.909   5.335   3.817  0.3161  0.1153  0.7207
  313LEU    HB2 4859   6.159   5.184   3.749  0.0450  0.2030 -0.5914
  313LEU    HB3 4860   6.116   5.349   3.726 -1.6993  0.2974  1.6889
  313LEU     HG 4861   6.200   5.223   3.981  0.8680  0.3288 -0.6973
  313LEU   HD11 4862   6.365   5.251   3.815 -0.4998  0.0099  0.5696
  313LEU   HD12 4863   6.335   5.424   3.796  0.0128  1.5172  1.0945
  313LEU   HD13 4864   6.393   5.361   3.954 -0.4023 -0.0887 -1.1408
  313LEU   HD21 4865   6.021   5.398   4.026  0.1347  0.4579 -0.0505
  313LEU   HD22 4866   6.178   5.454   4.074  0.1927  0.7858 -0.1011
  313LEU   HD23 4867   6.114   5.509   3.916  0.5288  0.1223  0.4283
  314ARG      N 4868   5.808   5.251   3.608  0.7509  0.0811  0.1217
  314ARG     CA 4869   5.724   5.194   3.494 -0.2400 -0.3735 -0.1477
  314ARG      C 4870   5.763   5.255   3.362 -0.1026  0.6750  0.9188
  314ARG      O 4871   5.769   5.371   3.351 -0.6473 -0.3391 -0.2151
  314ARG     CB 4872   5.576   5.223   3.526  0.5256  0.2881  0.2369
  314ARG     CG 4873   5.526   5.197   3.680  0.5459  0.2832 -0.4580
  314ARG     CD 4874   5.551   5.049   3.714  0.7563  0.6124 -0.1393
  314ARG     NE 4875   5.445   4.964   3.651  0.1306  0.2656  0.2148
  314ARG     CZ 4876   5.422   4.829   3.650  0.0721 -0.6392 -0.2881
  314ARG    NH1 4877   5.312   4.786   3.589 -0.2865 -0.1705 -0.3167
  314ARG    NH2 4878   5.494   4.745   3.711 -0.1686  1.1824 -0.2991
  314ARG      H 4879   5.778   5.333   3.657  1.2294 -0.1894  0.9072
  314ARG     HA 4880   5.739   5.086   3.482 -0.0583 -0.4531  0.7045
  314ARG    HB2 4881   5.562   5.327   3.496  0.8203  0.3425  0.2778
  314ARG    HB3 4882   5.505   5.170   3.463 -0.0341 -0.1122  1.1773
  314ARG    HG2 4883   5.576   5.260   3.753  0.3219  0.6682 -0.6324
  314ARG    HG3 4884   5.420   5.223   3.682  0.7002  1.0099 -1.0246
  314ARG    HD2 4885   5.646   5.012   3.675 -0.1143 -1.5242 -0.5181
  314ARG    HD3 4886   5.536   5.028   3.820  1.0788  0.5206 -0.1099
  314ARG     HE 4887   5.365   5.013   3.612 -0.7198 -0.1475  1.3369
  314ARG   HH11 4888   5.275   4.693   3.601 -0.9015  0.2247  1.2164
  314ARG   HH12 4889   5.242   4.857   3.573  0.7214  1.3163  1.2428
  314ARG   HH21 4890   5.475   4.646   3.709  0.4775  1.0152  0.5040
  314ARG   HH22 4891   5.577   4.772   3.763  0.2873 -0.0554 -0.2959
  315PRO      N 4892   5.782   5.184   3.249  0.7876  0.3263  0.4741
  315PRO     CA 4893   5.801   5.248   3.119  0.1403  0.0070  1.1670
  315PRO      C 4894   5.683   5.320   3.066  0.1865 -0.6901  0.5216
  315PRO      O 4895   5.583   5.261   3.032 -0.0147  0.6778 -0.9799
  315PRO     CB 4896   5.839   5.128   3.030  0.4900  0.8196  0.4192
  315PRO     CG 4897   5.762   5.004   3.085  0.2920  0.5716  0.2971
  315PRO     CD 4898   5.757   5.041   3.238  0.0405 -0.1639  0.6279
  315PRO     HA 4899   5.887   5.315   3.124  0.1384  0.4011 -1.3463
  315PRO    HB2 4900   5.824   5.145   2.923 -0.6849  0.4670  0.5080
  315PRO    HB3 4901   5.947   5.112   3.033  0.5284  0.7141 -0.6274
  315PRO    HG2 4902   5.664   4.998   3.037  0.1050  1.0988  0.5978
  315PRO    HG3 4903   5.806   4.909   3.057  0.3695  0.6616  0.1128
  315PRO    HD2 4904   5.655   5.023   3.270 -1.2881  1.4064 -1.9610
  315PRO    HD3 4905   5.837   4.981   3.280 -0.0306  0.1300  1.2032
  316VAL      N 4906   5.700   5.453   3.054  0.4516  0.1029 -0.6762
  316VAL     CA 4907   5.604   5.558   3.027 -0.9199 -0.0596  0.4547
  316VAL      C 4908   5.668   5.672   2.952  0.9283  0.0093  0.0090
  316VAL      O 4909   5.757   5.740   3.002 -0.5218  0.1400  0.5823
  316VAL     CB 4910   5.531   5.616   3.143  0.4627 -1.1492 -0.5723
  316VAL    CG1 4911   5.464   5.512   3.220  0.4111 -0.1386 -0.8515
  316VAL    CG2 4912   5.422   5.720   3.102  0.2634  0.6387  0.3100
  316VAL      H 4913   5.793   5.486   3.073  0.8268 -1.5719  1.0026
  316VAL     HA 4914   5.534   5.520   2.953 -0.0449 -0.4113 -0.2168
  316VAL     HB 4915   5.589   5.680   3.209 -0.0195 -0.9715 -0.3152
  316VAL   HG11 4916   5.539   5.447   3.264 -0.7047 -0.7646  0.2244
  316VAL   HG12 4917   5.425   5.566   3.305  1.6678  0.1108 -0.3919
  316VAL   HG13 4918   5.387   5.468   3.157 -0.2413  0.6569 -0.6402
  316VAL   HG21 4919   5.370   5.678   3.016  1.2483  0.3914 -0.1941
  316VAL   HG22 4920   5.353   5.760   3.176 -0.2468  1.7932 -0.6994
  316VAL   HG23 4921   5.475   5.812   3.076  0.2588  0.3963 -0.6439
  317GLU      N 4922   5.641   5.685   2.823  0.3518 -0.3589 -0.4204
  317GLU     CA 4923   5.707   5.789   2.745 -0.2409 -0.6450  0.0924
  317GLU      C 4924   5.674   5.934   2.756  0.1026 -0.5578 -0.6669
  317GLU      O 4925   5.560   5.968   2.744  0.1874  0.2197  0.4805
  317GLU     CB 4926   5.720   5.755   2.593  0.6641 -0.4457  0.0791
  317GLU     CG 4927   5.797   5.625   2.575  0.2096  0.7256 -0.1126
  317GLU     CD 4928   5.725   5.504   2.621  0.7201 -0.0173 -0.4701
  317GLU    OE1 4929   5.602   5.497   2.619  0.0897 -0.1676 -0.5349
  317GLU    OE2 4930   5.793   5.403   2.660 -0.0877 -0.2292  0.0302
  317GLU      H 4931   5.564   5.629   2.789  0.0860 -1.0224  1.0943
  317GLU     HA 4932   5.813   5.784   2.772 -0.6429 -1.7809  1.7297
  317GLU    HB2 4933   5.630   5.770   2.533  0.1013 -0.2238  0.9445
  317GLU    HB3 4934   5.778   5.839   2.554 -0.0397 -0.6717 -1.6330
  317GLU    HG2 4935   5.805   5.609   2.468 -1.1031  0.2597 -0.1781
  317GLU    HG3 4936   5.893   5.625   2.627  1.0235  0.1065 -1.5116
  318ASP      N 4937   5.773   6.025   2.764 -0.3865 -0.5641 -0.2099
  318ASP     CA 4938   5.756   6.173   2.750  0.6139  0.4847 -1.2981
  318ASP      C 4939   5.721   6.233   2.611 -0.1148  0.6716  0.3752
  318ASP      O 4940   5.773   6.180   2.513  1.2327 -0.4941 -0.2208
  318ASP     CB 4941   5.875   6.235   2.819 -0.1679 -0.3009  0.0572
  318ASP     CG 4942   5.856   6.386   2.872 -0.4512  0.2151  0.2618
  318ASP    OD1 4943   5.953   6.464   2.890 -0.4568  0.1811 -0.2762
  318ASP    OD2 4944   5.739   6.426   2.881 -0.2340  0.4124 -0.2865
  318ASP      H 4945   5.864   5.982   2.757  0.0136  0.2283 -0.1463
  318ASP     HA 4946   5.667   6.194   2.810  0.0110  0.2581 -2.0789
  318ASP    HB2 4947   5.903   6.171   2.903 -0.6043 -1.2454 -0.4941
  318ASP    HB3 4948   5.963   6.216   2.757  0.5288 -0.7048  1.1085
  319VAL      N 4949   5.643   6.337   2.609  0.4588  0.3497  0.2822
  319VAL     CA 4950   5.568   6.384   2.486  0.1932  0.1147  0.6272
  319VAL      C 4951   5.661   6.405   2.367  1.1570  0.0132 -0.2479
  319VAL      O 4952   5.614   6.378   2.258 -0.3823  0.0425  0.1561
  319VAL     CB 4953   5.500   6.522   2.513 -0.8556 -0.0952 -0.7755
  319VAL    CG1 4954   5.458   6.612   2.406  1.2852 -0.2203  0.7281
  319VAL    CG2 4955   5.385   6.494   2.611 -1.0406  0.0820  0.5029
  319VAL      H 4956   5.623   6.370   2.702 -1.1410 -0.1206  0.1658
  319VAL     HA 4957   5.494   6.307   2.462 -0.4978  0.8440  0.3184
  319VAL     HB 4958   5.580   6.573   2.567 -0.9555 -1.3587  0.7369
  319VAL   HG11 4959   5.400   6.561   2.329  0.2946  0.3281  1.0708
  319VAL   HG12 4960   5.397   6.696   2.439 -0.1082 -0.5394 -0.7377
  319VAL   HG13 4961   5.551   6.654   2.367  1.0609  0.1343  0.5595
  319VAL   HG21 4962   5.310   6.432   2.562 -0.9558  0.3889 -0.0328
  319VAL   HG22 4963   5.430   6.446   2.698 -0.2368  0.7853  0.5015
  319VAL   HG23 4964   5.345   6.588   2.648  0.0836  0.7829  0.0456
  320ALA      N 4965   5.785   6.455   2.382  0.4111 -0.0737 -0.0112
  320ALA     CA 4966   5.871   6.480   2.269 -0.4661 -0.1852 -0.0296
  320ALA      C 4967   5.963   6.354   2.239  0.0898 -0.0249 -0.1802
  320ALA      O 4968   6.017   6.335   2.126  0.8076  0.2061 -0.5491
  320ALA     CB 4969   5.950   6.618   2.278 -0.1045  1.0198  0.5741
  320ALA      H 4970   5.827   6.461   2.474  0.1796 -0.3344  0.1159
  320ALA     HA 4971   5.804   6.482   2.183 -1.7236  0.4596  0.9014
  320ALA    HB1 4972   5.884   6.694   2.236 -0.5159  1.1782  1.4675
  320ALA    HB2 4973   5.966   6.640   2.383  0.9505  0.4535  0.5624
  320ALA    HB3 4974   6.046   6.608   2.228 -0.5701 -1.8098 -0.1232
  321THR      N 4975   5.982   6.256   2.326 -0.3905 -0.8603  0.4194
  321THR     CA 4976   6.080   6.147   2.302 -0.0964 -0.2371  0.3013
  321THR      C 4977   6.030   6.032   2.214 -0.3082  0.2619 -0.2424
  321THR      O 4978   5.910   6.014   2.186 -1.4744 -0.1862 -0.4544
  321THR     CB 4979   6.129   6.087   2.438 -0.2995  0.4884  1.0016
  321THR    OG1 4980   6.022   6.028   2.509 -0.3195 -0.3424  0.1163
  321THR    CG2 4981   6.197   6.187   2.510 -0.9692 -1.1101 -0.2731
  321THR      H 4982   5.931   6.256   2.413 -0.7920  0.5897  0.2395
  321THR     HA 4983   6.169   6.181   2.248  0.1420 -1.0409  0.1597
  321THR     HB 4984   6.198   6.005   2.420 -0.0678  0.8781 -0.1133
  321THR    HG1 4985   5.946   6.087   2.504  0.3092  0.4682 -0.4470
  321THR   HG21 4986   6.275   6.224   2.443 -0.9973 -0.9932 -0.2417
  321THR   HG22 4987   6.130   6.266   2.545  1.1938  0.8541 -0.0767
  321THR   HG23 4988   6.243   6.154   2.603  0.2716  0.6668 -0.1718
  322SER      N 4989   6.125   5.952   2.163  0.0096 -0.2068  0.3580
  322SER     CA 4990   6.104   5.831   2.083  0.1212  0.0038 -0.9609
  322SER      C 4991   6.218   5.725   2.097  0.3417 -0.2670 -0.0498
  322SER      O 4992   6.199   5.610   2.053  0.1688 -1.2806 -0.2115
  322SER     CB 4993   6.078   5.865   1.942  0.2862  0.2909 -0.0142
  322SER     OG 4994   6.182   5.938   1.898 -0.2355 -0.2138  0.5301
  322SER      H 4995   6.221   5.976   2.184  0.7882 -1.0504 -1.7403
  322SER     HA 4996   6.013   5.778   2.112  0.1159  0.2183 -0.5759
  322SER    HB2 4997   6.076   5.774   1.883  0.2920  0.7040 -0.6699
  322SER    HB3 4998   5.981   5.914   1.934 -0.0163 -0.2872 -0.0019
  322SER     HG 4999   6.167   5.969   1.809  0.4453  1.9214  1.0517
  323GLN      N 5000   6.335   5.760   2.144 -0.6951 -0.3942  0.1720
  323GLN     CA 5001   6.454   5.668   2.149  0.0452  0.4497 -0.0847
  323GLN      C 5002   6.540   5.672   2.279  0.1182 -0.2392  0.9629
  323GLN      O 5003   6.642   5.610   2.285 -0.1538  0.3515  0.6145
  323GLN     CB 5004   6.552   5.697   2.033  0.3501 -0.3447 -0.7265
  323GLN     CG 5005   6.491   5.713   1.894 -0.1013 -1.5355  0.2306
  323GLN     CD 5006   6.443   5.581   1.836  0.3598 -0.8380  0.3438
  323GLN    OE1 5007   6.439   5.479   1.892 -0.0542  0.6494  0.2304
  323GLN    NE2 5008   6.396   5.584   1.712  1.1394 -0.8369 -0.2184
  323GLN      H 5009   6.356   5.851   2.182  0.2889 -0.4479 -0.1705
  323GLN     HA 5010   6.424   5.564   2.143  0.7178  0.0342  2.0030
  323GLN    HB2 5011   6.608   5.786   2.060 -0.0507 -0.7431  2.0190
  323GLN    HB3 5012   6.625   5.617   2.022  1.4234  0.6775 -1.4860
  323GLN    HG2 5013   6.423   5.798   1.893 -0.8282 -2.0601 -1.2178
  323GLN    HG3 5014   6.574   5.748   1.832  0.2506 -0.7120  1.1118
  323GLN   HE21 5015   6.368   5.493   1.678  0.7233 -0.5372 -0.7008
  323GLN   HE22 5016   6.404   5.661   1.648 -0.4357  0.1118  0.6113
  324ASP      N 5017   6.489   5.744   2.373  0.1378 -0.4022 -0.1307
  324ASP     CA 5018   6.531   5.737   2.514 -0.5372  0.1739 -0.3185
  324ASP      C 5019   6.438   5.665   2.604 -0.5484  0.6368  0.0539
  324ASP      O 5020   6.311   5.670   2.591 -0.0414  0.2053  0.2381
  324ASP     CB 5021   6.563   5.878   2.569  0.6567 -0.2838  0.5959
  324ASP     CG 5022   6.654   5.953   2.472  0.2209 -0.1704  0.4322
  324ASP    OD1 5023   6.617   6.070   2.431 -0.1053  0.1801 -0.2490
  324ASP    OD2 5024   6.765   5.907   2.441  0.1947  0.4188 -0.0061
  324ASP      H 5025   6.391   5.767   2.366  0.1656  0.5949  1.6376
  324ASP     HA 5026   6.627   5.686   2.513 -0.2028  0.7781 -1.0130
  324ASP    HB2 5027   6.467   5.929   2.578  0.9232  0.5968 -0.7695
  324ASP    HB3 5028   6.612   5.867   2.665  1.1221 -0.6435  0.3273
  325ASP      N 5029   6.491   5.581   2.697 -1.0137  0.8945 -0.0394
  325ASP     CA 5030   6.411   5.495   2.784  0.0349 -0.7426  0.3907
  325ASP      C 5031   6.360   5.580   2.903  0.3195  0.6499  0.3427
  325ASP      O 5032   6.422   5.592   3.009  0.1083  0.4226 -0.1611
  325ASP     CB 5033   6.478   5.370   2.830 -0.5689  0.0182 -0.3284
  325ASP     CG 5034   6.537   5.284   2.717 -0.1696  0.2246 -0.8324
  325ASP    OD1 5035   6.487   5.281   2.602 -0.5768  1.2287  0.5413
  325ASP    OD2 5036   6.642   5.220   2.740  0.2880  0.3962  0.3254
  325ASP      H 5037   6.591   5.577   2.709 -1.0429  0.9100  0.2148
  325ASP     HA 5038   6.319   5.469   2.731 -0.3104  0.0532  0.5759
  325ASP    HB2 5039   6.563   5.393   2.894 -0.3623 -0.6629 -0.3402
  325ASP    HB3 5040   6.403   5.316   2.886  0.1267  0.6798  1.3672
  326CYS      N 5041   6.238   5.627   2.881  0.7431 -0.6350  0.1579
  326CYS     CA 5042   6.155   5.707   2.973  0.6701 -0.1434 -0.9466
  326CYS      C 5043   6.066   5.628   3.074 -0.4597  0.6385 -0.5346
  326CYS      O 5044   6.004   5.531   3.027 -0.1183  0.2430  0.5503
  326CYS     CB 5045   6.063   5.795   2.890  0.0310 -0.5065 -0.4563
  326CYS     SG 5046   6.157   5.905   2.776 -0.1883 -0.2490 -0.0822
  326CYS      H 5047   6.186   5.591   2.803  0.3854 -0.5690  0.3646
  326CYS     HA 5048   6.219   5.774   3.030 -1.4682  0.4254  1.1417
  326CYS    HB2 5049   5.995   5.732   2.833 -1.1905  0.1985  0.1330
  326CYS    HB3 5050   6.002   5.855   2.958 -0.1781 -0.1566 -0.9441
  327TYR      N 5051   6.044   5.672   3.200  0.4980  0.1617  0.5171
  327TYR     CA 5052   5.965   5.601   3.303 -1.4386  0.1001 -0.4295
  327TYR      C 5053   5.905   5.701   3.400 -0.5003  0.5403 -0.5163
  327TYR      O 5054   5.941   5.820   3.408 -0.3372  0.4781  0.5448
  327TYR     CB 5055   6.069   5.502   3.377  0.0361 -0.3082 -0.7079
  327TYR     CG 5056   6.159   5.411   3.303  0.3552  0.7776  0.3829
  327TYR    CD1 5057   6.284   5.450   3.249 -1.0155  0.5862  0.0775
  327TYR    CD2 5058   6.127   5.272   3.293  0.5676 -0.4427  0.5364
  327TYR    CE1 5059   6.379   5.358   3.188  0.3252  0.1504 -0.0221
  327TYR    CE2 5060   6.214   5.183   3.234  0.1243 -0.1263  0.3754
  327TYR     CZ 5061   6.345   5.221   3.186  0.3258  0.2340 -0.6128
  327TYR     OH 5062   6.424   5.122   3.139  0.2550  0.0861 -0.0160
  327TYR      H 5063   6.090   5.756   3.230 -0.5417  0.7184  0.6726
  327TYR     HA 5064   5.884   5.549   3.253 -0.8856 -0.0391 -1.2290
  327TYR    HB2 5065   6.132   5.567   3.438 -0.2232 -0.7338  0.0403
  327TYR    HB3 5066   6.015   5.447   3.453  0.8931  0.4657  0.5337
  327TYR    HD1 5067   6.317   5.553   3.249  0.0071  0.2905  0.8249
  327TYR    HD2 5068   6.040   5.236   3.345 -0.1670  0.0108 -0.3281
  327TYR    HE1 5069   6.472   5.391   3.144 -0.0131 -0.2147 -1.0838
  327TYR    HE2 5070   6.187   5.079   3.232 -0.2169 -0.0359 -0.0321
  327TYR     HH 5071   6.507   5.170   3.132 -0.1838  0.8932  0.1302
  328LYS      N 5072   5.811   5.640   3.474 -0.0195 -0.3676 -0.0697
  328LYS     CA 5073   5.720   5.706   3.575 -0.1621  1.3115  0.7917
  328LYS      C 5074   5.721   5.627   3.705  0.2098  0.3586 -0.3432
  328LYS      O 5075   5.746   5.508   3.699  0.4192 -0.1328 -0.1408
  328LYS     CB 5076   5.573   5.694   3.519  1.3217 -1.3143 -0.5256
  328LYS     CG 5077   5.463   5.779   3.587  0.1874  0.0427 -0.1226
  328LYS     CD 5078   5.324   5.749   3.523 -1.0461  0.0789  0.9538
  328LYS     CE 5079   5.212   5.826   3.578 -0.0394 -0.7819 -0.0763
  328LYS     NZ 5080   5.195   5.965   3.522 -0.8779  0.7382  0.1368
  328LYS      H 5081   5.803   5.539   3.468 -1.1023 -0.3782  0.7788
  328LYS     HA 5082   5.744   5.810   3.595 -0.4980  1.5965 -0.1665
  328LYS    HB2 5083   5.573   5.736   3.418  0.2601 -0.8465 -0.3557
  328LYS    HB3 5084   5.533   5.593   3.520 -2.4271 -0.1055 -0.5021
  328LYS    HG2 5085   5.454   5.749   3.691  1.5004  0.0999  0.0408
  328LYS    HG3 5086   5.493   5.884   3.584  0.7657 -0.1014 -1.8408
  328LYS    HD2 5087   5.333   5.775   3.418 -0.6633  1.1222  1.2211
  328LYS    HD3 5088   5.295   5.647   3.548  1.8966 -1.0332  0.6598
  328LYS    HE2 5089   5.123   5.771   3.547  0.8198 -2.1058 -0.3487
  328LYS    HE3 5090   5.215   5.829   3.687  0.8107 -0.4908 -0.0925
  328LYS    HZ1 5091   5.269   6.026   3.553  0.5783  0.1043 -1.7201
  328LYS    HZ2 5092   5.197   5.965   3.421  0.6322  0.1562  0.1176
  328LYS    HZ3 5093   5.109   6.010   3.549 -1.1051 -0.1529  0.9992
  329PHE      N 5094   5.684   5.690   3.817 -0.8512 -0.0739 -0.8400
  329PHE     CA 5095   5.669   5.634   3.954 -0.2901 -0.3593  0.1225
  329PHE      C 5096   5.534   5.563   3.989 -0.0390 -1.1442  0.7639
  329PHE      O 5097   5.428   5.619   3.946  0.4812 -0.0503 -0.3295
  329PHE     CB 5098   5.698   5.744   4.053 -0.0304  0.1481 -0.2678
  329PHE     CG 5099   5.736   5.697   4.198  0.3989 -1.2258  0.4936
  329PHE    CD1 5100   5.837   5.601   4.219  0.0677 -0.6482  0.5027
  329PHE    CD2 5101   5.681   5.768   4.303  0.4923 -0.1172 -0.4441
  329PHE    CE1 5102   5.885   5.573   4.348  0.2419  0.1808  0.0331
  329PHE    CE2 5103   5.724   5.737   4.435  0.3167  0.8440  0.2658
  329PHE     CZ 5104   5.831   5.645   4.453 -0.1075 -0.1205 -0.7382
  329PHE      H 5105   5.673   5.790   3.815  0.4611  0.1094 -0.6704
  329PHE     HA 5106   5.749   5.562   3.968 -1.3454 -1.8285 -0.8233
  329PHE    HB2 5107   5.789   5.801   4.033  0.6096 -0.5553  0.4451
  329PHE    HB3 5108   5.610   5.808   4.053 -0.3699 -0.3014 -0.0528
  329PHE    HD1 5109   5.880   5.547   4.136 -0.9823  0.4220 -0.8588
  329PHE    HD2 5110   5.608   5.845   4.287 -1.1694 -1.4432  0.1272
  329PHE    HE1 5111   5.957   5.494   4.354 -0.8365 -0.9409 -0.7824
  329PHE    HE2 5112   5.672   5.782   4.518  0.1750  0.8089  0.1990
  329PHE     HZ 5113   5.865   5.636   4.555 -1.5814  1.1835 -0.0388
  330ALA      N 5114   5.545   5.446   4.048  0.2582  0.0774 -1.1037
  330ALA     CA 5115   5.422   5.364   4.078  0.6850  0.0798  0.3858
  330ALA      C 5116   5.405   5.330   4.231 -0.4541 -0.5950  0.4615
  330ALA      O 5117   5.361   5.225   4.281  0.1516 -0.2716  0.3944
  330ALA     CB 5118   5.416   5.238   3.992 -0.6255  0.4677  0.1603
  330ALA      H 5119   5.633   5.396   4.053  0.0996 -0.1700  0.8482
  330ALA     HA 5120   5.342   5.429   4.043  1.9295  1.5678  0.1054
  330ALA    HB1 5121   5.386   5.268   3.892 -0.5133 -0.3048 -0.1155
  330ALA    HB2 5122   5.511   5.186   4.003 -0.9618 -0.3806 -0.6626
  330ALA    HB3 5123   5.343   5.165   4.026  0.1815 -0.9600 -0.9408
  331ILE      N 5124   5.435   5.433   4.309 -0.1726  0.2690  0.3436
  331ILE     CA 5125   5.398   5.445   4.451 -0.0868  1.0955 -0.8671
  331ILE      C 5126   5.330   5.575   4.473  0.8349 -1.4048 -0.3247
  331ILE      O 5127   5.381   5.680   4.427 -0.1625  0.8817 -0.3004
  331ILE     CB 5128   5.526   5.439   4.540 -0.8460  0.0166  0.5068
  331ILE    CG1 5129   5.607   5.308   4.517  1.2574 -1.1781  0.6873
  331ILE    CG2 5130   5.497   5.463   4.684 -0.4018  0.0097 -0.4048
  331ILE    CD1 5131   5.727   5.292   4.600  0.3637  0.0666 -0.0679
  331ILE      H 5132   5.475   5.510   4.256 -1.6968 -0.1018 -1.5848
  331ILE     HA 5133   5.333   5.361   4.476  0.1061  1.0706 -0.4241
  331ILE     HB 5134   5.589   5.516   4.496 -1.0457 -0.4601 -0.7095
  331ILE   HG12 5135   5.533   5.228   4.520 -1.1226  0.7615  0.1069
  331ILE   HG13 5136   5.646   5.316   4.415 -0.1974 -0.1411  0.1424
  331ILE   HG21 5137   5.422   5.390   4.715  0.2928 -1.0636 -1.1062
  331ILE   HG22 5138   5.591   5.467   4.740 -0.4087 -0.1413 -0.3817
  331ILE   HG23 5139   5.437   5.553   4.694 -1.1626 -0.5393  0.2796
  331ILE   HD11 5140   5.697   5.279   4.704 -0.9279  2.0797 -0.0712
  331ILE   HD12 5141   5.784   5.207   4.562 -0.0015  0.2603 -1.1233
  331ILE   HD13 5142   5.787   5.383   4.590 -0.4626  0.6937  0.3915
  332SER      N 5143   5.207   5.579   4.537 -0.1507 -0.0402 -0.6730
  332SER     CA 5144   5.141   5.704   4.573 -0.2487  0.4786 -0.0246
  332SER      C 5145   5.058   5.693   4.705  0.2626 -1.6268  0.5778
  332SER      O 5146   5.048   5.594   4.769 -0.0641  0.7084 -0.1824
  332SER     CB 5147   5.052   5.746   4.453  0.1563 -0.6085  0.3097
  332SER     OG 5148   4.949   5.652   4.422 -0.3091  0.1610 -0.1076
  332SER      H 5149   5.177   5.491   4.576  0.3267  0.0234 -0.1362
  332SER     HA 5150   5.216   5.782   4.584 -0.3209  0.4501  0.8416
  332SER    HB2 5151   5.018   5.848   4.472  0.3651 -0.2931 -0.8194
  332SER    HB3 5152   5.113   5.763   4.364 -0.1785 -0.4938  0.0958
  332SER     HG 5153   4.869   5.683   4.464 -0.0980  0.5980 -0.0199
  333GLN      N 5154   5.002   5.807   4.745 -0.5136 -0.2156 -0.5919
  333GLN     CA 5155   4.945   5.828   4.879 -0.2358 -0.5084 -0.1165
  333GLN      C 5156   4.804   5.785   4.911  0.5105  0.9368  0.0848
  333GLN      O 5157   4.711   5.795   4.833  0.5038 -0.4236 -0.7822
  333GLN     CB 5158   4.951   5.979   4.907  0.0662  0.0826 -0.4161
  333GLN     CG 5159   4.852   6.069   4.827 -0.1183 -0.6234 -0.1669
  333GLN     CD 5160   4.863   6.089   4.676  0.0249 -0.0932  0.7252
  333GLN    OE1 5161   4.956   6.045   4.611 -0.2919  0.5091  0.0415
  333GLN    NE2 5162   4.757   6.136   4.611 -0.2330  0.3241 -0.4298
  333GLN      H 5163   5.002   5.883   4.677  0.1568  1.0041  0.6837
  333GLN     HA 5164   5.009   5.776   4.950  0.5884  0.2744 -0.2375
  333GLN    HB2 5165   4.928   5.991   5.013 -0.1948  0.5138 -0.5144
  333GLN    HB3 5166   5.051   6.021   4.895 -0.0090  0.6458  0.7007
  333GLN    HG2 5167   4.748   6.047   4.850 -0.4067 -0.1253 -0.9259
  333GLN    HG3 5168   4.865   6.166   4.877 -1.3959 -0.2895 -0.4252
  333GLN   HE21 5169   4.755   6.137   4.510  1.4207  1.4108 -0.5144
  333GLN   HE22 5170   4.682   6.184   4.659 -0.2726  1.1868 -1.3007
  334SER      N 5171   4.789   5.718   5.024  0.3099 -0.5814 -0.9855
  334SER     CA 5172   4.662   5.673   5.076  0.2456  0.4362 -1.0111
  334SER      C 5173   4.599   5.742   5.206 -0.2849  0.0462 -0.4111
  334SER      O 5174   4.670   5.798   5.290  0.3123  0.1010 -0.1202
  334SER     CB 5175   4.681   5.524   5.110 -0.5126 -0.9719  0.9685
  334SER     OG 5176   4.565   5.457   5.149  0.5594  0.1481 -0.1244
  334SER      H 5177   4.875   5.708   5.077  0.9364  0.0147 -1.8341
  334SER     HA 5178   4.587   5.679   4.997 -0.1516  0.4656 -0.6403
  334SER    HB2 5179   4.724   5.469   5.026  0.5485 -0.1706  0.9471
  334SER    HB3 5180   4.756   5.511   5.189  0.0865  0.7186  0.7523
  334SER     HG 5181   4.590   5.369   5.178 -1.4869 -0.6821 -0.5516
  335SER      N 5182   4.468   5.732   5.218  0.2420  0.4004 -0.0246
  335SER     CA 5183   4.387   5.747   5.342  0.2578 -0.2807 -0.3313
  335SER      C 5184   4.298   5.622   5.381 -0.0888 -0.5926  0.4424
  335SER      O 5185   4.206   5.632   5.461  0.4431  0.4442  0.6268
  335SER     CB 5186   4.295   5.867   5.319  1.4833  0.7043 -0.3528
  335SER     OG 5187   4.348   5.981   5.258  0.8167 -0.3801  0.1407
  335SER      H 5188   4.423   5.690   5.138  0.8200  0.4167 -0.3741
  335SER     HA 5189   4.451   5.773   5.426 -0.2736  1.1152 -0.3039
  335SER    HB2 5190   4.207   5.830   5.267  1.0281  0.4141  0.5863
  335SER    HB3 5191   4.251   5.891   5.416  0.3336 -0.8422 -0.4200
  335SER     HG 5192   4.368   5.951   5.169 -1.4518 -1.7890 -0.0398
  336THR      N 5193   4.318   5.508   5.316 -0.1495  1.2244 -0.2507
  336THR     CA 5194   4.243   5.374   5.332 -0.3731 -0.1701  0.0358
  336THR      C 5195   4.326   5.268   5.410  0.4569 -0.9716 -0.8514
  336THR      O 5196   4.280   5.159   5.442  0.4932 -0.0196  0.5704
  336THR     CB 5197   4.209   5.313   5.201  0.4586 -0.6544  0.1745
  336THR    OG1 5198   4.312   5.280   5.121  0.0648 -0.5417 -0.2841
  336THR    CG2 5199   4.121   5.402   5.108 -0.8135 -0.5295 -0.4911
  336THR      H 5200   4.395   5.499   5.251  1.4476  0.8477  1.5197
  336THR     HA 5201   4.152   5.394   5.389 -0.5522  1.0309 -0.6216
  336THR     HB 5202   4.163   5.217   5.223  1.1590 -1.0321  0.0454
  336THR    HG1 5203   4.339   5.193   5.149 -0.5057 -0.3826  0.8438
  336THR   HG21 5204   4.060   5.469   5.168 -0.2518 -0.1166 -0.3546
  336THR   HG22 5205   4.183   5.469   5.049 -0.7011  0.9470  1.1690
  336THR   HG23 5206   4.069   5.337   5.037  1.2307 -2.0478 -0.7949
  337GLY      N 5207   4.453   5.295   5.427  0.6274  0.7150 -0.1776
  337GLY     CA 5208   4.549   5.190   5.463 -0.9466 -1.2624  0.4937
  337GLY      C 5209   4.653   5.162   5.351  0.0302 -0.5662 -0.4616
  337GLY      O 5210   4.661   5.234   5.253  0.0209 -0.1335 -0.0973
  337GLY      H 5211   4.487   5.389   5.412  1.8457  0.4790  0.7608
  337GLY    HA2 5212   4.603   5.243   5.542 -1.6960 -0.0349  0.2272
  337GLY    HA3 5213   4.511   5.099   5.509  0.6382 -1.0787  2.4771
  338THR      N 5214   4.735   5.063   5.372  0.1251  0.4881  0.7279
  338THR     CA 5215   4.822   5.010   5.258 -0.1586  0.0298 -0.5341
  338THR      C 5216   4.734   4.935   5.158  0.3314 -0.2092 -0.3153
  338THR      O 5217   4.645   4.864   5.198 -0.0182  0.0956 -0.2031
  338THR     CB 5218   4.928   4.913   5.320  0.0633  0.4544  1.0570
  338THR    OG1 5219   5.016   4.994   5.388  0.6650 -0.3890  0.4901
  338THR    CG2 5220   5.007   4.835   5.210 -0.0598 -0.2652 -1.8615
  338THR      H 5221   4.729   5.000   5.450  1.7928 -0.3985  0.2505
  338THR     HA 5222   4.882   5.088   5.212 -0.5127  0.5995 -0.0628
  338THR     HB 5223   4.882   4.836   5.382 -1.2930  0.9504  0.7484
  338THR    HG1 5224   4.971   5.023   5.468  0.7660 -0.1937  0.4756
  338THR   HG21 5225   4.959   4.737   5.202 -0.3096 -0.2161 -1.1123
  338THR   HG22 5226   5.012   4.895   5.119 -0.1507  0.2725 -1.5216
  338THR   HG23 5227   5.108   4.821   5.250 -0.6679 -0.8132 -0.3796
  339VAL      N 5228   4.753   4.952   5.031 -0.0781 -0.3630  0.2930
  339VAL     CA 5229   4.699   4.873   4.922  0.3756  0.6422  0.8045
  339VAL      C 5230   4.808   4.816   4.833  0.2869  0.3389  0.0155
  339VAL      O 5231   4.889   4.889   4.778  0.1113  0.2064  0.0554
  339VAL     CB 5232   4.602   4.952   4.833  0.3168 -0.0943 -0.5947
  339VAL    CG1 5233   4.508   4.862   4.757 -0.5279 -0.3618  0.1832
  339VAL    CG2 5234   4.516   5.053   4.916  0.0427 -0.2574  0.0730
  339VAL      H 5235   4.822   5.019   5.000 -0.2342 -0.5129 -0.4155
  339VAL     HA 5236   4.634   4.793   4.956 -0.1777  0.6923 -0.0644
  339VAL     HB 5237   4.657   5.018   4.767  0.5434  0.3275 -0.0059
  339VAL   HG11 5238   4.557   4.798   4.683  0.1654  1.3172 -0.9390
  339VAL   HG12 5239   4.457   4.786   4.816 -2.1264  0.3304 -0.2068
  339VAL   HG13 5240   4.426   4.921   4.716 -0.5920 -0.3452  0.3353
  339VAL   HG21 5241   4.565   5.125   4.981 -0.0175  0.1929 -0.3739
  339VAL   HG22 5242   4.479   5.125   4.844  0.1908  0.4773  0.7111
  339VAL   HG23 5243   4.430   5.006   4.966 -0.1872 -1.3251 -1.2014
  340MET      N 5244   4.828   4.682   4.835  0.2024 -0.8372  0.0293
  340MET     CA 5245   4.933   4.615   4.758  0.3650  0.2666 -0.5791
  340MET      C 5246   4.876   4.589   4.621  0.0479  0.2600  0.7752
  340MET      O 5247   4.829   4.480   4.581  0.4249 -0.3920 -0.5635
  340MET     CB 5248   4.976   4.492   4.841  0.0877  0.5915 -0.7288
  340MET     CG 5249   5.095   4.504   4.946  0.2273 -0.3631 -0.3405
  340MET     SD 5250   5.138   4.343   5.038  0.1218  0.1564 -0.3667
  340MET     CE 5251   4.989   4.316   5.146  0.9836 -1.1331  0.2126
  340MET      H 5252   4.767   4.623   4.890  1.0951 -1.5508  0.3092
  340MET     HA 5253   5.023   4.674   4.739  0.5303  0.0238 -0.5650
  340MET    HB2 5254   4.899   4.450   4.906  0.5358 -0.0609 -0.6055
  340MET    HB3 5255   4.998   4.405   4.780  0.0774 -0.2645  0.4084
  340MET    HG2 5256   5.180   4.541   4.888 -0.9195  0.8040 -1.3799
  340MET    HG3 5257   5.069   4.570   5.028 -1.5368 -0.8928 -0.3889
  340MET    HE1 5258   4.959   4.212   5.135 -1.2904 -0.6462  0.7727
  340MET    HE2 5259   5.016   4.340   5.249  2.3253 -0.1577 -0.3149
  340MET    HE3 5260   4.902   4.372   5.111  1.7135 -0.1324 -0.0825
  341GLY      N 5261   4.874   4.698   4.539  0.0334  0.3492 -0.4053
  341GLY     CA 5262   4.833   4.696   4.400  0.5339 -0.8589 -0.5547
  341GLY      C 5263   4.928   4.632   4.297  0.5618  1.0137  0.3607
  341GLY      O 5264   5.018   4.555   4.339  0.3615 -0.4799  0.6070
  341GLY      H 5265   4.910   4.782   4.583 -0.6839 -0.3626  1.7897
  341GLY    HA2 5266   4.741   4.637   4.400 -0.6189  0.5751  2.1702
  341GLY    HA3 5267   4.820   4.802   4.377  0.7932 -0.9289 -1.0455
  342ALA      N 5268   4.902   4.652   4.169 -0.1900  0.0974 -0.1471
  342ALA     CA 5269   4.960   4.558   4.064  0.7434 -0.9820 -0.2040
  342ALA      C 5270   5.110   4.552   4.048  0.5352  0.3319  0.0488
  342ALA      O 5271   5.157   4.458   3.986  0.0580  0.0539  0.1599
  342ALA     CB 5272   4.890   4.601   3.933  0.3769  0.4211  0.1652
  342ALA      H 5273   4.816   4.702   4.153 -0.2971 -0.0254  0.0484
  342ALA     HA 5274   4.933   4.454   4.084  1.3360 -1.1425 -0.1846
  342ALA    HB1 5275   4.783   4.608   3.954  0.1130  0.8721 -1.1742
  342ALA    HB2 5276   4.946   4.691   3.909  0.7334  0.4978  1.1631
  342ALA    HB3 5277   4.924   4.520   3.867  0.5680 -0.1656  0.9459
  343VAL      N 5278   5.181   4.644   4.111 -0.7589  0.3224  0.0358
  343VAL     CA 5279   5.328   4.643   4.131  0.2985  0.1466 -0.0009
  343VAL      C 5280   5.382   4.514   4.194  0.1560 -0.2433 -0.2159
  343VAL      O 5281   5.482   4.460   4.152 -0.3070 -0.0845 -0.0425
  343VAL     CB 5282   5.379   4.757   4.223  0.8258 -0.1343  0.0803
  343VAL    CG1 5283   5.528   4.746   4.258 -0.3105 -0.6012  0.0342
  343VAL    CG2 5284   5.341   4.890   4.154 -0.2526  0.1233 -0.6549
  343VAL      H 5285   5.129   4.718   4.156 -0.3229  1.1634 -0.7741
  343VAL     HA 5286   5.372   4.654   4.032 -0.4679 -0.2512 -0.3964
  343VAL     HB 5287   5.326   4.754   4.318 -0.3332  1.6359 -0.4061
  343VAL   HG11 5288   5.560   4.660   4.317 -0.5053 -0.0698  0.9453
  343VAL   HG12 5289   5.585   4.754   4.166  1.4816 -0.4055  1.0688
  343VAL   HG13 5290   5.551   4.828   4.325 -1.5681 -1.8582  2.2394
  343VAL   HG21 5291   5.232   4.890   4.151 -0.2869 -0.7663  0.0194
  343VAL   HG22 5292   5.375   4.971   4.218  0.6587 -0.2740 -0.6042
  343VAL   HG23 5293   5.388   4.895   4.055  0.6644  1.4725 -0.1998
  344ILE      N 5294   5.304   4.458   4.285  0.4136 -0.0967  0.3316
  344ILE     CA 5295   5.342   4.355   4.372  0.6055  1.1560 -0.6496
  344ILE      C 5296   5.321   4.214   4.303  0.3700  0.0272  0.2709
  344ILE      O 5297   5.415   4.133   4.294 -0.2833  0.3465  0.9644
  344ILE     CB 5298   5.266   4.365   4.509  0.3498 -0.3147  0.5327
  344ILE    CG1 5299   5.303   4.497   4.585 -0.4297  0.2785  0.3127
  344ILE    CG2 5300   5.283   4.246   4.599 -0.4233  0.4847 -0.0247
  344ILE    CD1 5301   5.453   4.500   4.632  0.4814 -0.7408  0.7696
  344ILE      H 5302   5.220   4.507   4.313  0.8054  1.0514 -0.3471
  344ILE     HA 5303   5.449   4.373   4.386  0.7228  0.5477 -0.7227
  344ILE     HB 5304   5.162   4.379   4.479  0.8629  0.1893 -1.2058
  344ILE   HG12 5305   5.282   4.589   4.531 -0.6720  0.2818  0.4111
  344ILE   HG13 5306   5.239   4.506   4.672  0.4127  1.0487  0.8793
  344ILE   HG21 5307   5.227   4.256   4.692 -0.9970  0.8284 -0.3954
  344ILE   HG22 5308   5.236   4.151   4.574 -0.3042 -0.0386  1.5160
  344ILE   HG23 5309   5.390   4.231   4.616 -0.1683  0.6385 -1.3186
  344ILE   HD11 5310   5.514   4.500   4.541 -0.5125 -0.1699  0.0601
  344ILE   HD12 5311   5.459   4.601   4.672 -0.7792 -0.3678  0.1240
  344ILE   HD13 5312   5.481   4.432   4.712  3.0122  0.0527  0.7475
  345MET      N 5313   5.200   4.200   4.232 -0.1540 -0.6182 -0.0318
  345MET     CA 5314   5.166   4.083   4.153  0.2717 -0.2075 -0.4751
  345MET      C 5315   5.249   4.073   4.023 -0.3154  1.0065  0.6151
  345MET      O 5316   5.261   3.969   3.961  0.1624  0.2902 -0.2788
  345MET     CB 5317   5.017   4.092   4.123  0.4349  0.0758  0.2732
  345MET     CG 5318   4.921   4.041   4.242 -1.3302 -0.7278 -0.2843
  345MET     SD 5319   4.917   4.152   4.389  0.0966 -0.2940  0.1142
  345MET     CE 5320   4.818   4.291   4.331  0.3833  0.0802  0.1364
  345MET      H 5321   5.132   4.272   4.250  0.0285 -0.3814 -0.2702
  345MET     HA 5322   5.189   3.994   4.213  0.7544 -0.5847 -1.1876
  345MET    HB2 5323   4.993   4.191   4.086  0.4409  0.0316  0.1491
  345MET    HB3 5324   4.999   4.026   4.038 -0.6424  0.1881  0.3921
  345MET    HG2 5325   4.817   4.034   4.211 -1.1018  0.0077 -1.3188
  345MET    HG3 5326   4.961   3.944   4.274  0.0856  0.1432  0.8245
  345MET    HE1 5327   4.711   4.284   4.347  0.3628 -0.8134 -0.2783
  345MET    HE2 5328   4.860   4.374   4.388 -1.3194  0.9451  0.2488
  345MET    HE3 5329   4.836   4.321   4.228  0.3876 -0.7859 -0.1281
  346GLU      N 5330   5.307   4.188   3.982 -0.1053  0.1286  0.3369
  346GLU     CA 5331   5.397   4.189   3.874  0.3791  0.3480 -0.0560
  346GLU      C 5332   5.542   4.151   3.907  0.1826 -0.7925  0.7323
  346GLU      O 5333   5.629   4.153   3.817 -0.2175  0.2079 -0.3343
  346GLU     CB 5334   5.396   4.325   3.806  0.5648 -0.5310  0.9218
  346GLU     CG 5335   5.278   4.337   3.706 -0.2735  0.1687  0.7473
  346GLU     CD 5336   5.273   4.468   3.630 -0.2247  0.6980 -0.1795
  346GLU    OE1 5337   5.390   4.515   3.600  1.0227 -0.0366  0.4617
  346GLU    OE2 5338   5.162   4.516   3.596  0.7465  0.4538 -0.0886
  346GLU      H 5339   5.281   4.277   4.022  0.5741  0.5830 -0.1888
  346GLU     HA 5340   5.377   4.110   3.801 -0.2114  1.4860 -1.1994
  346GLU    HB2 5341   5.389   4.412   3.872  0.0882  0.7319 -0.6547
  346GLU    HB3 5342   5.485   4.342   3.746 -0.1653  0.1713 -0.0360
  346GLU    HG2 5343   5.291   4.255   3.635 -0.7996  1.2040 -0.6506
  346GLU    HG3 5344   5.188   4.322   3.765 -0.4919 -0.3220  0.3115
  347GLY      N 5345   5.571   4.119   4.031 -0.0530  0.1089 -0.9446
  347GLY     CA 5346   5.695   4.051   4.070  0.5267 -0.8842  0.3210
  347GLY      C 5347   5.680   3.922   4.146  0.5964  0.4058  0.0248
  347GLY      O 5348   5.775   3.844   4.139 -1.1214  0.1541 -0.7427
  347GLY      H 5349   5.498   4.117   4.102  0.1094  0.2067 -0.7741
  347GLY    HA2 5350   5.753   4.045   3.978 -0.0818  0.4674 -0.2104
  347GLY    HA3 5351   5.746   4.127   4.129  0.2977 -0.6188  0.1808
  348PHE      N 5352   5.565   3.894   4.211  0.1540  0.2230 -0.4746
  348PHE     CA 5353   5.547   3.765   4.285  0.5179  0.9506 -0.0760
  348PHE      C 5354   5.435   3.682   4.221  0.7930  0.2708 -0.2562
  348PHE      O 5355   5.360   3.726   4.132 -0.0488 -0.0689 -0.0436
  348PHE     CB 5356   5.519   3.783   4.438  0.8410  0.4524 -1.0569
  348PHE     CG 5357   5.609   3.880   4.504 -1.4574  0.4265 -0.5305
  348PHE    CD1 5358   5.749   3.848   4.520 -0.0064  0.2218 -0.0137
  348PHE    CD2 5359   5.561   4.006   4.553  0.5792  0.7134  1.1252
  348PHE    CE1 5360   5.838   3.937   4.580  0.7997 -0.2690  0.2166
  348PHE    CE2 5361   5.652   4.098   4.608  0.0263  0.6292  0.7724
  348PHE     CZ 5362   5.791   4.056   4.627  0.1542 -0.1317 -0.0784
  348PHE      H 5363   5.500   3.967   4.234 -0.6556 -0.9104  1.2212
  348PHE     HA 5364   5.634   3.699   4.288  0.0952  0.3809 -0.0552
  348PHE    HB2 5365   5.415   3.814   4.451  0.5430 -0.8238  0.0953
  348PHE    HB3 5366   5.507   3.689   4.492  1.3886  1.0517  0.1607
  348PHE    HD1 5367   5.787   3.751   4.490 -0.6653 -0.4576  1.1865
  348PHE    HD2 5368   5.456   4.024   4.538  0.6447  0.1775 -0.2767
  348PHE    HE1 5369   5.946   3.928   4.580  0.8972  0.6192 -0.1274
  348PHE    HE2 5370   5.615   4.197   4.633 -0.8464  0.4723  0.1922
  348PHE     HZ 5371   5.866   4.122   4.668  0.1372 -0.1713  0.0186
  349TYR      N 5372   5.429   3.552   4.262 -0.0004 -0.1662 -0.3251
  349TYR     CA 5373   5.315   3.464   4.251  0.1050  0.1327  0.6747
  349TYR      C 5374   5.236   3.443   4.379  0.4559  0.5652  0.7473
  349TYR      O 5375   5.298   3.412   4.476 -0.1065  0.3530 -0.3421
  349TYR     CB 5376   5.370   3.331   4.201 -0.7376  0.3909  0.8630
  349TYR     CG 5377   5.275   3.207   4.207  0.7832  1.2076  0.2872
  349TYR    CD1 5378   5.162   3.194   4.122 -0.9960  0.2112  0.4208
  349TYR    CD2 5379   5.298   3.101   4.300  0.0007 -0.6088 -0.1111
  349TYR    CE1 5380   5.070   3.090   4.129 -0.8051 -0.4005  0.7760
  349TYR    CE2 5381   5.209   2.990   4.303  0.9111 -0.3793 -0.5471
  349TYR     CZ 5382   5.089   2.988   4.220 -0.4683  0.0225  0.4113
  349TYR     OH 5383   4.991   2.896   4.233  0.2530  0.4815  0.4954
  349TYR      H 5384   5.505   3.530   4.324  0.2576  0.1105 -0.5343
  349TYR     HA 5385   5.245   3.503   4.176  0.5309 -0.8930 -0.3143
  349TYR    HB2 5386   5.398   3.345   4.096 -0.6463  1.4430  1.0048
  349TYR    HB3 5387   5.455   3.307   4.264 -0.8659  0.8399  1.2152
  349TYR    HD1 5388   5.155   3.282   4.059 -0.6253  0.5545  0.8500
  349TYR    HD2 5389   5.384   3.111   4.365 -0.6660 -0.6642  0.8219
  349TYR    HE1 5390   4.986   3.096   4.061  0.7315  1.3849 -1.2473
  349TYR    HE2 5391   5.227   2.913   4.377  0.6097  1.0163  1.1141
  349TYR     HH 5392   4.912   2.927   4.188  0.5371  0.2663 -0.1784
  350VAL      N 5393   5.109   3.483   4.379 -0.3354  0.6767 -0.3245
  350VAL     CA 5394   5.021   3.496   4.496  0.6682 -0.5987  0.4902
  350VAL      C 5395   4.916   3.388   4.484 -0.1991  0.6494  0.3038
  350VAL      O 5396   4.868   3.364   4.377  0.5819  0.2655  0.0686
  350VAL     CB 5397   4.959   3.640   4.496 -0.3401 -0.4556 -0.2507
  350VAL    CG1 5398   4.846   3.652   4.600 -0.8229  0.0285  0.9533
  350VAL    CG2 5399   5.069   3.747   4.535  0.2055 -0.5994 -0.0887
  350VAL      H 5400   5.070   3.516   4.292 -0.5446  0.3629 -0.3537
  350VAL     HA 5401   5.070   3.490   4.594 -0.3882  0.4769  1.1416
  350VAL     HB 5402   4.913   3.661   4.400 -0.4223 -0.9546 -0.3293
  350VAL   HG11 5403   4.812   3.756   4.600  0.1045  0.4848 -1.4699
  350VAL   HG12 5404   4.765   3.589   4.563 -0.4590  0.1966 -0.2109
  350VAL   HG13 5405   4.879   3.620   4.698  0.1338 -0.9005  0.3722
  350VAL   HG21 5406   5.032   3.849   4.541  2.4253  0.3285 -0.2133
  350VAL   HG22 5407   5.113   3.725   4.632  0.0740 -0.9433 -0.1036
  350VAL   HG23 5408   5.145   3.750   4.457 -0.0268  0.0590 -0.3053
  351VAL      N 5409   4.879   3.333   4.598 -0.2333 -0.5167 -0.1542
  351VAL     CA 5410   4.782   3.225   4.614 -0.0559  0.9249 -0.6779
  351VAL      C 5411   4.674   3.272   4.709 -0.3270 -0.1298 -0.2618
  351VAL      O 5412   4.710   3.292   4.826 -0.1336  0.3129  0.3902
  351VAL     CB 5413   4.847   3.094   4.661  0.8448 -0.7840 -0.2096
  351VAL    CG1 5414   4.746   2.979   4.656  0.0291 -0.6640 -0.6286
  351VAL    CG2 5415   4.965   3.043   4.577  0.3727  1.0437  0.8786
  351VAL      H 5416   4.929   3.375   4.674  0.1295 -0.1206 -0.6014
  351VAL     HA 5417   4.747   3.201   4.514  0.4094  0.4228 -0.7305
  351VAL     HB 5418   4.889   3.102   4.761 -0.3683 -1.1972  0.3664
  351VAL   HG11 5419   4.659   3.015   4.711  0.5047 -0.1765 -0.1635
  351VAL   HG12 5420   4.723   2.947   4.555 -0.1112  1.7179 -1.4912
  351VAL   HG13 5421   4.792   2.896   4.710 -1.4482 -0.7854  0.5687
  351VAL   HG21 5422   5.037   3.124   4.590  0.3936  1.0140  0.9463
  351VAL   HG22 5423   4.998   2.947   4.616 -0.6190  0.0202 -0.5810
  351VAL   HG23 5424   4.935   3.033   4.472 -1.1509 -1.7923  1.3919
  352PHE      N 5425   4.557   3.302   4.666  0.2071  0.1315 -0.4221
  352PHE     CA 5426   4.443   3.327   4.756  0.5833  0.1595 -0.6557
  352PHE      C 5427   4.393   3.196   4.809 -0.7694  0.3339  0.3366
  352PHE      O 5428   4.331   3.128   4.733  0.0192  0.0448 -0.0754
  352PHE     CB 5429   4.337   3.412   4.697 -0.3008  0.9442 -0.2863
  352PHE     CG 5430   4.396   3.546   4.656 -0.0891  0.2179 -0.9019
  352PHE    CD1 5431   4.439   3.561   4.519  0.7192 -1.0017 -0.7686
  352PHE    CD2 5432   4.417   3.653   4.744 -0.1592  0.5279  0.5115
  352PHE    CE1 5433   4.489   3.688   4.483 -0.2565 -0.1937 -0.0102
  352PHE    CE2 5434   4.460   3.779   4.698 -0.4716 -0.3764  0.4536
  352PHE     CZ 5435   4.483   3.800   4.564 -0.2630  1.1251  0.2891
  352PHE      H 5436   4.536   3.265   4.575 -0.5419 -0.2699 -0.1109
  352PHE     HA 5437   4.474   3.387   4.841  0.7433 -0.3336 -0.3616
  352PHE    HB2 5438   4.293   3.358   4.613  1.0254 -2.1026  0.7017
  352PHE    HB3 5439   4.254   3.425   4.766  0.2698 -0.3522  0.7236
  352PHE    HD1 5440   4.443   3.479   4.448  0.3566 -0.5131 -1.3733
  352PHE    HD2 5441   4.403   3.637   4.850  1.4631  1.7353  0.9880
  352PHE    HE1 5442   4.519   3.700   4.380 -0.3417  0.5736  0.0404
  352PHE    HE2 5443   4.469   3.862   4.766  0.9610 -0.4030  0.3656
  352PHE     HZ 5444   4.526   3.896   4.538 -1.2947  1.5103 -0.0859
  353ASP      N 5445   4.438   3.149   4.924 -0.8334  0.4815  0.1619
  353ASP     CA 5446   4.423   3.017   4.985  0.7348  0.7419 -0.2418
  353ASP      C 5447   4.314   3.033   5.092  0.3088 -0.5315  0.5649
  353ASP      O 5448   4.338   3.012   5.214 -0.1169 -0.0473  0.3042
  353ASP     CB 5449   4.554   2.961   5.038 -0.4709 -0.5271 -0.1194
  353ASP     CG 5450   4.536   2.821   5.091 -0.0842 -0.8276  0.3145
  353ASP    OD1 5451   4.432   2.756   5.074 -0.3884 -0.4119  0.0405
  353ASP    OD2 5452   4.635   2.763   5.145  0.7610 -0.5523 -0.2680
  353ASP      H 5453   4.497   3.212   4.977 -1.2459  1.0007  0.0184
  353ASP     HA 5454   4.401   2.943   4.909 -0.6079  0.8242  0.0186
  353ASP    HB2 5455   4.619   2.935   4.955  0.1708 -0.1561  0.2512
  353ASP    HB3 5456   4.600   3.027   5.111  0.0408 -0.8283 -0.1546
  354ARG      N 5457   4.194   3.067   5.043 -0.2306 -0.3547  0.2849
  354ARG     CA 5458   4.074   3.071   5.131  0.6334 -0.2371  0.5594
  354ARG      C 5459   4.052   2.954   5.208 -0.7734  0.7633  1.4822
  354ARG      O 5460   3.994   2.961   5.310 -0.0720  0.3193 -0.3390
  354ARG     CB 5461   3.954   3.119   5.050 -0.0907 -0.5767  0.3728
  354ARG     CG 5462   3.978   3.212   4.922  0.6784 -0.4531  0.2854
  354ARG     CD 5463   3.844   3.278   4.876  0.1693  1.5280  0.0965
  354ARG     NE 5464   3.742   3.168   4.857 -0.2665 -0.1172  0.1328
  354ARG     CZ 5465   3.618   3.182   4.851  0.1705 -1.0572  0.8477
  354ARG    NH1 5466   3.563   3.300   4.853 -0.0477 -0.2094  0.2364
  354ARG    NH2 5467   3.532   3.091   4.831 -0.2132  1.1861 -0.4434
  354ARG      H 5468   4.184   3.065   4.943  0.6693 -2.0413  0.1630
  354ARG     HA 5469   4.097   3.145   5.207 -0.0049  0.5976 -0.0214
  354ARG    HB2 5470   3.892   3.032   5.029 -0.8936  0.2186 -0.8184
  354ARG    HB3 5471   3.890   3.178   5.116 -0.7125 -0.1857 -0.5421
  354ARG    HG2 5472   4.044   3.297   4.941  0.0164  0.4363 -1.0419
  354ARG    HG3 5473   4.016   3.149   4.842 -0.1027 -0.1940 -0.3208
  354ARG    HD2 5474   3.800   3.345   4.949 -0.9426 -0.2077  1.1531
  354ARG    HD3 5475   3.869   3.330   4.783  0.2102 -0.2852 -1.0094
  354ARG     HE 5476   3.774   3.073   4.849 -0.5326 -0.1608 -0.5797
  354ARG   HH11 5477   3.463   3.307   4.840 -0.2238  1.1132  1.6154
  354ARG   HH12 5478   3.611   3.389   4.856 -1.5676  0.9058 -2.1454
  354ARG   HH21 5479   3.432   3.107   4.827 -0.7772 -1.1706  0.3184
  354ARG   HH22 5480   3.554   2.992   4.832  0.3237  1.3001 -0.4432
  355ALA      N 5481   4.092   2.831   5.164  0.0050 -0.0508  0.4681
  355ALA     CA 5482   4.042   2.715   5.240 -0.8942 -0.3391  0.6589
  355ALA      C 5483   4.116   2.706   5.373 -0.2215 -0.2374 -0.4660
  355ALA      O 5484   4.061   2.653   5.472  0.0157  0.9384 -0.6514
  355ALA     CB 5485   4.065   2.597   5.154  0.1855  0.9426 -0.0896
  355ALA      H 5486   4.121   2.811   5.070 -0.2273 -0.7507  0.5263
  355ALA     HA 5487   3.934   2.723   5.254 -0.7980  1.1831  0.9071
  355ALA    HB1 5488   4.170   2.583   5.131 -0.1081 -2.0189 -0.4447
  355ALA    HB2 5489   4.026   2.510   5.208  0.1658 -0.2356 -1.8449
  355ALA    HB3 5490   4.010   2.614   5.062 -0.2113  1.0640  0.1628
  356ARG      N 5491   4.246   2.747   5.370 -0.4333 -0.5366 -0.3952
  356ARG     CA 5492   4.327   2.774   5.488  0.7422  0.7296 -0.5907
  356ARG      C 5493   4.325   2.921   5.527  0.1825 -0.7133  0.0599
  356ARG      O 5494   4.417   2.965   5.602  0.4538  0.1096  0.4539
  356ARG     CB 5495   4.459   2.704   5.478 -0.1941 -0.4686  0.7918
  356ARG     CG 5496   4.451   2.547   5.464  0.0060 -0.5222 -0.5860
  356ARG     CD 5497   4.559   2.489   5.370 -0.8541 -0.6620 -0.3506
  356ARG     NE 5498   4.528   2.516   5.230 -0.6989 -0.0978  0.1194
  356ARG     CZ 5499   4.497   2.437   5.129 -0.2027  0.7194 -0.2197
  356ARG    NH1 5500   4.501   2.310   5.140 -0.4060 -0.8552  0.3569
  356ARG    NH2 5501   4.452   2.479   5.017 -0.0429  0.6348 -0.3975
  356ARG      H 5502   4.285   2.785   5.285 -0.1263  0.1175  0.0243
  356ARG     HA 5503   4.278   2.719   5.568  0.7211  0.0425 -1.0572
  356ARG    HB2 5504   4.509   2.752   5.394  1.2562 -0.3360  1.6719
  356ARG    HB3 5505   4.516   2.724   5.568  0.9845  1.0613 -0.1892
  356ARG    HG2 5506   4.456   2.514   5.568 -0.0194  0.5122 -0.2313
  356ARG    HG3 5507   4.351   2.516   5.434  0.1694 -1.0642 -0.5871
  356ARG    HD2 5508   4.655   2.533   5.397 -0.4776 -1.7625  0.2644
  356ARG    HD3 5509   4.561   2.381   5.388  0.5885 -0.5894  0.2048
  356ARG     HE 5510   4.543   2.611   5.199  0.8917 -0.3943 -0.1864
  356ARG   HH11 5511   4.467   2.261   5.058  1.5373  0.0900 -1.1919
  356ARG   HH12 5512   4.529   2.274   5.230 -0.1661 -0.9514  0.2465
  356ARG   HH21 5513   4.387   2.427   4.960 -0.8449  0.5468  0.5543
  356ARG   HH22 5514   4.435   2.578   5.019 -0.7146  0.5946  1.8456
  357LYS      N 5515   4.225   2.999   5.488  0.6080 -0.2985 -0.2188
  357LYS     CA 5516   4.193   3.136   5.529 -0.2985  0.0374  0.4781
  357LYS      C 5517   4.323   3.225   5.534  0.8853 -0.6287 -0.3567
  357LYS      O 5518   4.351   3.301   5.626  0.0051 -0.5926  0.2586
  357LYS     CB 5519   4.125   3.124   5.667 -0.1628 -0.6144 -1.1534
  357LYS     CG 5520   4.056   3.255   5.716 -0.2920  0.2382  0.3852
  357LYS     CD 5521   3.986   3.228   5.852 -0.2388 -0.2368 -0.6551
  357LYS     CE 5522   3.925   3.355   5.916 -0.4637 -0.8355  0.0283
  357LYS     NZ 5523   4.027   3.449   5.968  0.5934  0.1215  0.9430
  357LYS      H 5524   4.150   2.954   5.438  0.1135 -0.5116  0.6676
  357LYS     HA 5525   4.118   3.169   5.457  0.2566 -0.3695 -0.3147
  357LYS    HB2 5526   4.058   3.038   5.669 -0.7363 -0.2353  0.9995
  357LYS    HB3 5527   4.197   3.106   5.746  0.8269  0.4384 -1.7551
  357LYS    HG2 5528   4.134   3.327   5.739 -0.2093  0.3357 -0.1683
  357LYS    HG3 5529   3.978   3.298   5.652 -1.0731 -0.6679  0.6738
  357LYS    HD2 5530   3.907   3.154   5.835 -0.8996  0.1788  0.4082
  357LYS    HD3 5531   4.060   3.188   5.921  0.3175 -0.4393 -1.3413
  357LYS    HE2 5532   3.857   3.409   5.849  0.5395  0.8659  0.2729
  357LYS    HE3 5533   3.869   3.311   5.998 -1.2925 -0.0219 -0.0626
  357LYS    HZ1 5534   4.116   3.403   5.984 -0.0063 -1.4581  0.0930
  357LYS    HZ2 5535   4.035   3.527   5.905 -1.1947  0.4143  0.9890
  357LYS    HZ3 5536   3.994   3.483   6.058 -0.0947 -0.1275  0.7974
  358ARG      N 5537   4.402   3.205   5.429 -0.0379 -0.4360 -0.0511
  358ARG     CA 5538   4.532   3.275   5.417 -0.2212  0.1685  0.0631
  358ARG      C 5539   4.571   3.315   5.270 -0.4082 -0.3882  0.8310
  358ARG      O 5540   4.501   3.281   5.173  0.8367 -0.2008  0.1333
  358ARG     CB 5541   4.639   3.183   5.487 -0.5577  0.3270 -0.1654
  358ARG     CG 5542   4.675   3.068   5.390  0.1006 -0.2631  0.1776
  358ARG     CD 5543   4.758   2.960   5.467 -0.2424 -0.6595 -0.2378
  358ARG     NE 5544   4.769   2.839   5.380  0.0464  0.7867  0.2976
  358ARG     CZ 5545   4.859   2.740   5.385 -0.2034 -0.0194 -0.1613
  358ARG    NH1 5546   4.946   2.738   5.487  0.1298  0.9668  0.1247
  358ARG    NH2 5547   4.850   2.652   5.297 -0.0267  0.2071 -0.9570
  358ARG      H 5548   4.369   3.149   5.352  0.6744  0.2882 -0.9389
  358ARG     HA 5549   4.529   3.366   5.476  1.7332 -0.9391  2.1947
  358ARG    HB2 5550   4.730   3.239   5.512 -0.1110 -0.0943 -0.7856
  358ARG    HB3 5551   4.600   3.134   5.576 -1.1418  1.3930  0.2053
  358ARG    HG2 5552   4.588   3.012   5.354  0.1828  0.2102 -0.8373
  358ARG    HG3 5553   4.727   3.099   5.299  0.4410 -0.1572  0.4065
  358ARG    HD2 5554   4.859   2.997   5.482 -0.9273  1.1532  0.4284
  358ARG    HD3 5555   4.714   2.933   5.563 -0.7594 -2.0842 -0.8199
  358ARG     HE 5556   4.693   2.817   5.316 -0.1420  0.2709  0.6863
  358ARG   HH11 5557   5.009   2.659   5.488 -0.5485  0.3129 -1.6286
  358ARG   HH12 5558   4.936   2.807   5.560 -1.3846 -0.8006  1.8145
  358ARG   HH21 5559   4.906   2.568   5.303 -0.4028 -0.0136  1.3428
  358ARG   HH22 5560   4.788   2.665   5.218 -1.4269  0.3341  0.0867
  359ILE      N 5561   4.678   3.392   5.249  0.0044 -0.0938  0.0400
  359ILE     CA 5562   4.734   3.446   5.126  0.3743 -0.1585 -0.3225
  359ILE      C 5563   4.882   3.397   5.121 -0.7305 -0.2378  0.8053
  359ILE      O 5564   4.958   3.423   5.211 -0.4068  0.2158 -0.5611
  359ILE     CB 5565   4.735   3.597   5.106 -0.4522  0.0734 -0.6434
  359ILE    CG1 5566   4.592   3.644   5.123 -0.4551 -0.2805 -0.8084
  359ILE    CG2 5567   4.776   3.645   4.971 -0.7418  0.8238  0.5011
  359ILE    CD1 5568   4.576   3.797   5.112  0.6727 -0.3074  0.6064
  359ILE      H 5569   4.715   3.439   5.331 -0.3880 -0.6773  0.5649
  359ILE     HA 5570   4.677   3.404   5.043 -1.7854 -0.9088  1.3573
  359ILE     HB 5571   4.788   3.641   5.190  0.0272 -0.2463 -0.7658
  359ILE   HG12 5572   4.523   3.585   5.062 -0.7923 -0.6943 -0.0597
  359ILE   HG13 5573   4.558   3.628   5.225 -0.4582 -2.8303 -1.0742
  359ILE   HG21 5574   4.859   3.597   4.918 -0.7412  0.7581  0.5614
  359ILE   HG22 5575   4.694   3.625   4.903  0.5107 -0.3829 -0.7919
  359ILE   HG23 5576   4.813   3.748   4.975  0.9940  0.2621  0.6328
  359ILE   HD11 5577   4.576   3.829   5.008  0.5403 -0.1645  0.6504
  359ILE   HD12 5578   4.478   3.833   5.143  0.1787  0.0785 -1.1685
  359ILE   HD13 5579   4.653   3.862   5.153  0.7483  0.4447 -0.6179
  360GLY      N 5580   4.920   3.326   5.015 -0.1034  0.1020 -0.2776
  360GLY     CA 5581   5.052   3.266   4.995  0.4058 -0.1355 -0.2375
  360GLY      C 5582   5.136   3.340   4.892 -0.9668  0.4041 -0.4295
  360GLY      O 5583   5.087   3.399   4.802  0.0284 -0.2300  0.1054
  360GLY      H 5584   4.847   3.326   4.945  0.4022 -0.2396 -0.8160
  360GLY    HA2 5585   5.110   3.275   5.086 -1.7670  1.5458  1.2026
  360GLY    HA3 5586   5.032   3.163   4.965 -0.4103 -0.7025  1.8897
  361PHE      N 5587   5.272   3.343   4.918  0.0067  0.3121  0.1920
  361PHE     CA 5588   5.365   3.416   4.828  0.5048 -0.1411 -0.8407
  361PHE      C 5589   5.487   3.336   4.785  0.0579  0.1887 -0.4355
  361PHE      O 5590   5.541   3.261   4.868  0.1125 -0.1283  0.2133
  361PHE     CB 5591   5.412   3.543   4.899 -0.1217 -0.3066  0.0814
  361PHE     CG 5592   5.300   3.647   4.925 -0.1555  0.3179 -0.0142
  361PHE    CD1 5593   5.206   3.638   5.031 -0.9391  0.1756 -0.2059
  361PHE    CD2 5594   5.287   3.759   4.837 -0.0677  0.3985  0.3913
  361PHE    CE1 5595   5.110   3.737   5.049 -0.4652 -1.2180 -0.5886
  361PHE    CE2 5596   5.195   3.869   4.862 -0.5869  0.2276  1.2867
  361PHE     CZ 5597   5.107   3.854   4.968  0.2923  0.2348  1.1853
  361PHE      H 5598   5.311   3.304   5.002 -0.2602 -0.6844 -0.1193
  361PHE     HA 5599   5.315   3.457   4.741 -0.3922  1.3638  0.2895
  361PHE    HB2 5600   5.460   3.501   4.988 -0.4929 -2.0616 -0.4710
  361PHE    HB3 5601   5.490   3.590   4.840 -1.1936  0.4921 -0.7706
  361PHE    HD1 5602   5.210   3.553   5.097  0.0676  0.5836  0.2894
  361PHE    HD2 5603   5.346   3.764   4.747  0.1926 -0.6378  0.4813
  361PHE    HE1 5604   5.046   3.734   5.136  0.5120  1.7364  0.4667
  361PHE    HE2 5605   5.198   3.945   4.786  0.8670 -0.6793  0.3415
  361PHE     HZ 5606   5.021   3.919   4.978 -0.3464 -0.6685  1.9517
  362ALA      N 5607   5.538   3.348   4.660 -0.0181 -0.7877  0.0855
  362ALA     CA 5608   5.674   3.309   4.607  0.5738  1.1248 -1.0792
  362ALA      C 5609   5.723   3.389   4.492 -0.5338 -0.2507  0.8657
  362ALA      O 5610   5.656   3.472   4.433  1.1347 -0.2767 -0.1262
  362ALA     CB 5611   5.655   3.163   4.575  0.0983  0.2172 -0.4480
  362ALA      H 5612   5.484   3.399   4.593 -0.1490 -0.5517  0.3695
  362ALA     HA 5613   5.747   3.318   4.687 -0.4335  0.4733 -0.0137
  362ALA    HB1 5614   5.698   3.108   4.658  0.2033  0.0373 -0.6189
  362ALA    HB2 5615   5.551   3.139   4.553 -0.2542  0.5818  0.6777
  362ALA    HB3 5616   5.702   3.123   4.484 -1.7351 -0.6449 -1.1238
  363VAL      N 5617   5.852   3.375   4.458 -0.2822  0.5666  0.5093
  363VAL     CA 5618   5.908   3.463   4.353  0.3534  1.0943  0.4846
  363VAL      C 5619   5.865   3.428   4.211 -0.2021 -0.1457 -0.6928
  363VAL      O 5620   5.878   3.315   4.168  0.2261  0.0045  0.1828
  363VAL     CB 5621   6.059   3.465   4.356  0.0271 -0.1744 -0.5730
  363VAL    CG1 5622   6.121   3.546   4.245  0.5728 -0.5749  0.8927
  363VAL    CG2 5623   6.114   3.521   4.497  0.3633  0.8417  1.0998
  363VAL      H 5624   5.917   3.311   4.502  0.3952  1.1071  0.3267
  363VAL     HA 5625   5.871   3.565   4.368  0.3711  1.2013 -0.1560
  363VAL     HB 5626   6.093   3.362   4.353  0.2787 -0.1492  0.5188
  363VAL   HG11 5627   6.100   3.500   4.148 -1.1107  0.5027  0.6622
  363VAL   HG12 5628   6.076   3.646   4.246  0.3109 -0.6810  0.4096
  363VAL   HG13 5629   6.226   3.569   4.261  0.5154 -0.2126  0.7731
  363VAL   HG21 5630   6.223   3.511   4.490  0.2761  0.3482 -0.0425
  363VAL   HG22 5631   6.090   3.627   4.503 -0.2435  0.7387  0.6601
  363VAL   HG23 5632   6.064   3.471   4.579 -1.8473 -2.4409 -1.6849
  364SER      N 5633   5.803   3.525   4.143  0.5234  0.4243  0.5603
  364SER     CA 5634   5.744   3.497   4.008 -1.0084 -0.1051 -0.0094
  364SER      C 5635   5.851   3.459   3.911  0.2716  0.6381  0.9136
  364SER      O 5636   5.954   3.524   3.893 -0.0643 -0.2940  0.0827
  364SER     CB 5637   5.664   3.611   3.957  0.2485 -0.8325  0.8951
  364SER     OG 5638   5.652   3.619   3.813 -0.9964 -0.3031 -0.1244
  364SER      H 5639   5.803   3.620   4.177 -0.2895  0.3432  0.8522
  364SER     HA 5640   5.668   3.420   4.022 -0.5183 -0.5305  0.3758
  364SER    HB2 5641   5.561   3.597   3.991 -0.0177 -0.4819  0.2721
  364SER    HB3 5642   5.707   3.704   3.995  1.0366 -0.6733 -0.2911
  364SER     HG 5643   5.594   3.695   3.803 -0.3993  0.1913  0.0731
  365ALA      N 5644   5.825   3.367   3.822 -0.3974  0.2939  0.0221
  365ALA     CA 5645   5.920   3.330   3.711  0.0870 -0.8589  0.3256
  365ALA      C 5646   5.937   3.432   3.605  0.5014 -0.1432  0.2434
  365ALA      O 5647   6.035   3.423   3.534 -0.1760 -0.5969 -0.1672
  365ALA     CB 5648   5.889   3.197   3.641  0.4144 -0.4561 -0.3275
  365ALA      H 5649   5.744   3.306   3.826 -0.0141 -0.2060  1.1006
  365ALA     HA 5650   6.017   3.318   3.759  0.1961  0.9754  0.7121
  365ALA    HB1 5651   5.789   3.202   3.597  0.7279 -0.4912 -1.0731
  365ALA    HB2 5652   5.971   3.178   3.571  0.4573 -0.3929 -0.2947
  365ALA    HB3 5653   5.885   3.126   3.724  0.8356  0.3849  0.4479
  366CYS      N 5654   5.850   3.535   3.605 -0.0203  0.0639 -0.2083
  366CYS     CA 5655   5.857   3.646   3.512  0.6325  0.2953  0.1437
  366CYS      C 5656   5.863   3.783   3.576  0.2637 -0.5576  0.1958
  366CYS      O 5657   5.847   3.885   3.509 -0.2777  0.1993  0.1347
  366CYS     CB 5658   5.743   3.637   3.407  0.0986 -0.0577 -1.2436
  366CYS     SG 5659   5.575   3.648   3.477  0.3236  0.4898  0.1764
  366CYS      H 5660   5.783   3.542   3.680  1.4937  0.2906  1.2186
  366CYS     HA 5661   5.949   3.626   3.458 -0.3304 -0.0568 -1.5221
  366CYS    HB2 5662   5.756   3.716   3.333  1.3143 -0.5580 -1.6127
  366CYS    HB3 5663   5.751   3.540   3.358  1.2094 -0.6119 -0.1004
  367HIS      N 5664   5.899   3.798   3.704 -0.4476  0.0746 -0.0448
  367HIS     CA 5665   5.955   3.925   3.761 -0.5096  0.3813  0.8616
  367HIS      C 5666   6.077   3.984   3.674 -0.1148  0.6841 -0.6547
  367HIS      O 5667   6.171   3.904   3.642 -0.3770  0.3113 -0.5965
  367HIS     CB 5668   5.995   3.928   3.909  0.7115 -0.3727 -0.8027
  367HIS     CG 5669   6.126   3.873   3.945 -0.1356 -0.1900 -0.7441
  367HIS    ND1 5670   6.156   3.740   3.962 -0.7048  0.0688  0.4294
  367HIS    CD2 5671   6.242   3.941   3.971  0.2588 -0.4232  0.8772
  367HIS    CE1 5672   6.282   3.733   4.000 -0.8468  0.1896 -0.2533
  367HIS    NE2 5673   6.338   3.856   4.007 -0.4673  0.8006  0.0926
  367HIS      H 5674   5.912   3.710   3.753 -0.6413 -0.1167 -0.3370
  367HIS     HA 5675   5.875   3.996   3.738 -1.1341 -0.3559  0.6438
  367HIS    HB2 5676   5.978   4.029   3.945  0.9678 -0.4362 -0.4878
  367HIS    HB3 5677   5.927   3.864   3.964  0.3560  0.1253 -0.6555
  367HIS    HD1 5678   6.099   3.665   3.924 -0.1283  0.0597 -0.4614
  367HIS    HD2 5679   6.245   4.046   3.946  0.2828 -0.6275 -0.0249
  367HIS    HE1 5680   6.327   3.639   4.025 -0.5329  0.1728 -0.8443
  368VAL      N 5681   6.083   4.108   3.643  0.4329 -0.9273  0.6821
  368VAL     CA 5682   6.194   4.169   3.559  0.1577  0.6808 -1.1824
  368VAL      C 5683   6.313   4.207   3.656 -0.6967 -0.5188  0.3266
  368VAL      O 5684   6.302   4.240   3.773  0.3527  0.0114  0.2318
  368VAL     CB 5685   6.149   4.296   3.480 -0.5393  0.3652 -0.2199
  368VAL    CG1 5686   6.261   4.357   3.402 -0.0522  0.1027  0.9353
  368VAL    CG2 5687   6.029   4.262   3.379  0.2755  0.0388  0.3806
  368VAL      H 5688   6.004   4.169   3.660  0.3881 -0.6537 -0.3659
  368VAL     HA 5689   6.226   4.091   3.490 -0.3231 -0.8852  0.2129
  368VAL     HB 5690   6.113   4.366   3.556  0.0566 -1.1107  1.5659
  368VAL   HG11 5691   6.300   4.277   3.339  0.3901  0.5826  0.5896
  368VAL   HG12 5692   6.207   4.437   3.352 -1.7923 -1.6680 -0.3292
  368VAL   HG13 5693   6.339   4.399   3.465  1.4362  0.8463 -1.1983
  368VAL   HG21 5694   6.063   4.189   3.304  1.4995  0.6599  0.2879
  368VAL   HG22 5695   5.950   4.215   3.438  0.2832 -0.9456 -0.3267
  368VAL   HG23 5696   6.010   4.349   3.316  0.7437 -0.0075  0.1617
  369HIS      N 5697   6.434   4.182   3.603  0.3236  0.1569  0.4747
  369HIS     CA 5698   6.566   4.180   3.674 -0.6565 -0.5982  0.5640
  369HIS      C 5699   6.695   4.217   3.583  0.7023 -0.0866 -0.5270
  369HIS      O 5700   6.685   4.225   3.453 -0.1321 -0.0880 -0.1822
  369HIS     CB 5701   6.587   4.049   3.739  0.1677  0.6208  0.2011
  369HIS     CG 5702   6.567   3.925   3.650  0.1508  0.3669 -0.0114
  369HIS    ND1 5703   6.451   3.852   3.641 -0.4638 -0.2201 -0.1570
  369HIS    CD2 5704   6.660   3.856   3.577 -0.0270  0.4631  0.5668
  369HIS    CE1 5705   6.475   3.737   3.578  0.1394 -0.3647 -0.1612
  369HIS    NE2 5706   6.598   3.738   3.527 -0.4959  0.2371 -0.1808
  369HIS      H 5707   6.434   4.147   3.508 -0.5831 -0.2978  0.6229
  369HIS     HA 5708   6.567   4.257   3.750  2.0092  1.0677 -0.8450
  369HIS    HB2 5709   6.683   4.047   3.791  0.3377 -0.4286 -0.0968
  369HIS    HB3 5710   6.521   4.024   3.823  0.1827  0.2634  0.1124
  369HIS    HD1 5711   6.366   3.873   3.693  0.4723 -0.9077  1.8559
  369HIS    HD2 5712   6.762   3.885   3.558  0.1541 -0.5692 -0.2545
  369HIS    HE1 5713   6.404   3.656   3.579 -0.2222 -0.0587 -0.4362
  370ASP      N 5714   6.811   4.249   3.640  0.2370  0.0617  0.7498
  370ASP     CA 5715   6.939   4.282   3.576 -0.1195  0.0796 -0.6415
  370ASP      C 5716   7.041   4.176   3.615 -0.8780  0.4093  0.8834
  370ASP      O 5717   7.006   4.063   3.652  0.1676 -0.4398  0.6276
  370ASP     CB 5718   6.988   4.420   3.627  0.5759 -0.4395  0.1937
  370ASP     CG 5719   6.983   4.438   3.779 -0.3180  1.0429  0.2802
  370ASP    OD1 5720   7.047   4.365   3.857  0.5413  0.5075  0.2929
  370ASP    OD2 5721   6.904   4.522   3.822  0.5820  0.0248  0.5113
  370ASP      H 5722   6.817   4.233   3.740  0.8694 -0.7888  0.5980
  370ASP     HA 5723   6.939   4.287   3.467  0.6613 -0.8010 -0.7116
  370ASP    HB2 5724   7.087   4.452   3.595  0.6332  0.0853  0.8538
  370ASP    HB3 5725   6.914   4.486   3.582  1.5506 -0.3348 -1.3926
  371GLU      N 5726   7.174   4.202   3.586  0.0312  0.0263 -0.3038
  371GLU     CA 5727   7.288   4.110   3.604  0.3984 -0.4600  0.3439
  371GLU      C 5728   7.328   4.091   3.755  0.1800  0.1465 -0.2477
  371GLU      O 5729   7.409   4.010   3.788 -0.5038 -0.2616 -0.7442
  371GLU     CB 5730   7.404   4.167   3.533 -0.2615 -0.7085  0.7038
  371GLU     CG 5731   7.404   4.159   3.375 -0.3031 -0.4592 -0.7597
  371GLU     CD 5732   7.429   4.023   3.320 -0.7776  0.4715 -0.7173
  371GLU    OE1 5733   7.335   3.974   3.253 -0.2080 -0.2529 -0.7768
  371GLU    OE2 5734   7.530   3.953   3.348  0.1489 -0.5520  0.2588
  371GLU      H 5735   7.196   4.294   3.552 -0.8848 -0.0053 -1.0744
  371GLU     HA 5736   7.265   4.011   3.565 -1.6165 -0.0928  0.3770
  371GLU    HB2 5737   7.411   4.272   3.559  1.0356 -0.5291 -0.1472
  371GLU    HB3 5738   7.500   4.131   3.570  0.5587  0.8880  0.2771
  371GLU    HG2 5739   7.314   4.196   3.326 -0.8682  0.1156  0.6095
  371GLU    HG3 5740   7.489   4.221   3.347 -0.1689 -0.4703 -0.3914
  372PHE      N 5741   7.259   4.149   3.850 -0.1879 -1.4266  0.3180
  372PHE     CA 5742   7.301   4.173   3.989  0.5732 -0.0834  0.7261
  372PHE      C 5743   7.192   4.137   4.095 -0.1055 -0.2454 -0.6979
  372PHE      O 5744   7.228   4.087   4.201  0.2630  0.1877 -0.8289
  372PHE     CB 5745   7.368   4.314   3.999  1.3710  0.5223 -0.5490
  372PHE     CG 5746   7.464   4.347   3.886 -1.1110 -1.2174  0.0674
  372PHE    CD1 5747   7.427   4.458   3.799  0.1108  0.3799  0.3833
  372PHE    CD2 5748   7.595   4.293   3.877  0.3180 -0.1967  0.1976
  372PHE    CE1 5749   7.522   4.490   3.701  0.2442 -0.4783 -0.3531
  372PHE    CE2 5750   7.688   4.339   3.787  0.5492 -0.7888 -1.0317
  372PHE     CZ 5751   7.647   4.427   3.689  0.5898  0.6850  0.5338
  372PHE      H 5752   7.177   4.198   3.818  1.0360  0.8108  0.1940
  372PHE     HA 5753   7.384   4.105   4.005  0.4803 -0.5393 -0.4752
  372PHE    HB2 5754   7.287   4.386   4.010  0.6426 -0.3541 -0.0459
  372PHE    HB3 5755   7.425   4.310   4.092 -0.3673 -0.5199  0.5848
  372PHE    HD1 5756   7.331   4.506   3.800  0.4034  1.0498 -0.6424
  372PHE    HD2 5757   7.618   4.211   3.944 -0.8933  0.4539  1.5363
  372PHE    HE1 5758   7.484   4.565   3.634  0.1508  0.6399  0.8835
  372PHE    HE2 5759   7.785   4.289   3.787  0.4334 -1.2855  1.5282
  372PHE     HZ 5760   7.710   4.438   3.602 -0.9156 -0.5696 -0.8477
  373ARG      N 5761   7.064   4.166   4.066 -0.1558  0.1942  0.1428
  373ARG     CA 5762   6.958   4.156   4.167 -0.0167  1.1071 -0.5827
  373ARG      C 5763   6.838   4.080   4.116  0.6613  1.2410  0.7259
  373ARG      O 5764   6.814   4.075   3.995  0.4867  0.1986 -0.2841
  373ARG     CB 5765   6.920   4.297   4.211 -0.6029 -0.1021 -1.3878
  373ARG     CG 5766   7.015   4.348   4.326  0.5517  0.0319  1.1075
  373ARG     CD 5767   6.971   4.482   4.374  0.3413 -0.5263 -0.6485
  373ARG     NE 5768   6.940   4.596   4.283  0.1358  0.1914 -0.3845
  373ARG     CZ 5769   6.909   4.715   4.317  1.0806  0.0559  1.1320
  373ARG    NH1 5770   6.912   4.763   4.438 -0.6655  0.1801  0.1380
  373ARG    NH2 5771   6.883   4.807   4.229  0.7245  0.2012 -0.5115
  373ARG      H 5772   7.035   4.207   3.978 -0.0575 -0.1573 -0.0604
  373ARG     HA 5773   6.996   4.103   4.254  1.1684  0.8731 -1.1990
  373ARG    HB2 5774   6.933   4.371   4.132  0.8945  0.9660 -0.2491
  373ARG    HB3 5775   6.819   4.304   4.251 -0.8834 -0.9223 -1.9080
  373ARG    HG2 5776   7.014   4.277   4.409 -0.6986 -1.3719  0.0067
  373ARG    HG3 5777   7.116   4.360   4.287 -0.5234  0.2329 -2.2090
  373ARG    HD2 5778   6.882   4.455   4.430 -0.2325 -0.3178 -1.4268
  373ARG    HD3 5779   7.050   4.521   4.439  0.2300 -0.0773 -0.7755
  373ARG     HE 5780   6.931   4.584   4.183 -0.8867 -0.2934 -0.2549
  373ARG   HH11 5781   6.892   4.861   4.455  0.2071  0.2888  0.6671
  373ARG   HH12 5782   6.959   4.717   4.514  0.6107  1.5819  0.2856
  373ARG   HH21 5783   6.877   4.905   4.253  0.5524 -0.0916  0.8107
  373ARG   HH22 5784   6.871   4.773   4.134 -0.5205 -0.5851 -0.1314
  374THR      N 5785   6.753   4.019   4.204 -1.1024  0.4513 -0.7384
  374THR     CA 5786   6.625   3.946   4.181  0.4040 -0.1487 -0.3194
  374THR      C 5787   6.541   3.975   4.307  0.3777  0.1159  0.3980
  374THR      O 5788   6.604   3.984   4.413 -0.4094  0.0872  0.0074
  374THR     CB 5789   6.634   3.791   4.167 -0.8383 -0.2827 -0.5415
  374THR    OG1 5790   6.729   3.734   4.256  0.2002  0.2110 -0.1389
  374THR    CG2 5791   6.684   3.759   4.025  0.9476 -0.1401 -0.9330
  374THR      H 5792   6.792   4.020   4.297  0.8570  0.7296 -1.4802
  374THR     HA 5793   6.572   3.988   4.096 -0.6933  0.3752  0.5629
  374THR     HB 5794   6.532   3.753   4.182 -1.1210  0.9986  1.6303
  374THR    HG1 5795   6.685   3.680   4.322  1.2563  0.2308  0.6261
  374THR   HG21 5796   6.676   3.654   3.996 -0.9452 -0.2587 -0.2882
[truncated: 3,976,088 more chars]
