# Supplementary material for: Broadening the Scope of Binding Free Energy Calculations Using a Separated Topologies Approach
Source: J Chem Theory Comput. 2023 Jul 24;19(15):5058–76. doi: 10.1021/acs.jctc.3c00282 (PMC10413862; doi:10.1021/acs.jctc.3c00282)
Supplement: Supplementary file 2 — ct3c00282_si_002.zip [file ct3c00282_si_002.zip › SI_paper/BACE1/input/spirocycles/lig_11/solvent.top]

;
;   File lig_11/solvent.top  was generated
;   By user: hannahbaumann (501)
;   On host: dhcp-204152.bio.uci.edu
;   At date: Fri. July  5 11:08:17 2022
;
;   This is a standalone topology file
;
;   Created by:
;   ParmEd:       extract_solvent_orion.py, VERSION 3.2.0
;   Executable:   extract_solvent_orion.py
;   Library dir:  /usr/local/gromacs/share/gromacs/top
;   Command line:
;     extract_solvent_orion.py
;

[ defaults ]
; nbfunc        comb-rule       gen-pairs       fudgeLJ fudgeQQ
1               2               yes             0.5          0.8333      

[ atomtypes ]
; name    at.num    mass    charge ptype  sigma      epsilon
O0            17  35.453200  0.00000000  A      0.4477657     0.14891274
O1            11  22.989769  0.00000000  A     0.24392807     0.36584603
O2             6  12.010780  0.00000000  A     0.34806469     0.36350306
O3             6  12.010780  0.00000000  A     0.34806469     0.36350306
O4             6  12.010780  0.00000000  A     0.34806469     0.36350306
O5             6  12.010780  0.00000000  A     0.34806469     0.36350306
O6             6  12.010780  0.00000000  A     0.34806469     0.36350306
O7             6  12.010780  0.00000000  A     0.34806469     0.36350306
O8             6  12.010780  0.00000000  A     0.34806469     0.36350306
O9             6  12.010780  0.00000000  A     0.34806469     0.36350306
O10            6  12.010780  0.00000000  A     0.34806469     0.36350306
O11            6  12.010780  0.00000000  A     0.34806469     0.36350306
O12            6  12.010780  0.00000000  A     0.34806469     0.36350306
O13            6  12.010780  0.00000000  A     0.34806469     0.36350306
O14            6  12.010780  0.00000000  A     0.34806469     0.36350306
O15            6  12.010780  0.00000000  A     0.34806469     0.36350306
O16            6  12.010780  0.00000000  A     0.33795318     0.45538912
O17            6  12.010780  0.00000000  A     0.33795318     0.45538912
O18            6  12.010780  0.00000000  A     0.33795318     0.45538912
O19            6  12.010780  0.00000000  A     0.33795318     0.45538912
O20            6  12.010780  0.00000000  A     0.33795318     0.45538912
O21            6  12.010780  0.00000000  A     0.33795318     0.45538912
O22            7  14.006720  0.00000000  A      0.3206876      0.7016213
O23            7  14.006720  0.00000000  A      0.3206876      0.7016213
O24            7  14.006720  0.00000000  A      0.3206876      0.7016213
O25            8  15.999430  0.00000000  A     0.30398122     0.87950233
O26            8  15.999430  0.00000000  A     0.30251065     0.70485815
O27            1   1.007947  0.00000000  A     0.25725815     0.06531786
O28            1   1.007947  0.00000000  A     0.25725815     0.06531786
O29            1   1.007947  0.00000000  A     0.25725815     0.06531786
O30            1   1.007947  0.00000000  A     0.25725815     0.06531786
O31            1   1.007947  0.00000000  A     0.25725815     0.06531786
O32            1   1.007947  0.00000000  A     0.25725815     0.06531786
O33            1   1.007947  0.00000000  A     0.25725815     0.06531786
O34            1   1.007947  0.00000000  A     0.25725815     0.06531786
O35            1   1.007947  0.00000000  A     0.26445434    0.066021356
O36            1   1.007947  0.00000000  A     0.26445434    0.066021356
O37            1   1.007947  0.00000000  A     0.26445434    0.066021356
O38            1   1.007947  0.00000000  A     0.26445434    0.066021356
O39            1   1.007947  0.00000000  A     0.26445434    0.066021356
O40            1   1.007947  0.00000000  A     0.26445434    0.066021356
O41            1   1.007947  0.00000000  A     0.26445434    0.066021356
O42            1   1.007947  0.00000000  A     0.26445434    0.066021356
O43            1   1.007947  0.00000000  A     0.25832257    0.068656285
O44            1   1.007947  0.00000000  A     0.25832257    0.068656285
O45            1   1.007947  0.00000000  A     0.25832257    0.068656285
O46            1   1.007947  0.00000000  A     0.11034277    0.058955969
O47            1   1.007947  0.00000000  A     0.11034277    0.058955969
O48            1   1.007947  0.00000000  A     0.11034277    0.058955969
OW             8  15.999430  0.00000000  A     0.31507524       0.635968
HW             1   1.007947  0.00000000  A              1              0


[ moleculetype ]
; Name            nrexcl
Cl-          3

[ atoms ]
;   nr       type  resnr residue  atom   cgnr    charge       mass  typeB    chargeB      massB
; residue    1 Cl- rtp Cl- q -1.0
    1         O0      1    Cl-     CL      1 -1.00000000  35.453200   ; qtot -1.000000


[ moleculetype ]
; Name            nrexcl
Na+          3

[ atoms ]
;   nr       type  resnr residue  atom   cgnr    charge       mass  typeB    chargeB      massB
; residue    1 Na+ rtp Na+ q 1.0
    1         O1      1    Na+     NA      1 1.00000000  22.989769   ; qtot 1.000000


[ moleculetype ]
; Name            nrexcl
UNL          3

[ atoms ]
;   nr       type  resnr residue  atom   cgnr    charge       mass  typeB    chargeB      massB
; residue    1 UNL rtp UNL q 1.0
    1         O2      1    UNL     C1      1 -0.11021000  12.010780   ; qtot -0.110210
    2         O3      1    UNL     C2      2 -0.12221000  12.010780   ; qtot -0.232420
    3         O4      1    UNL     C3      3 -0.12221000  12.010780   ; qtot -0.354630
    4         O5      1    UNL     C4      4 -0.11680000  12.010780   ; qtot -0.471430
    5         O6      1    UNL     C5      5 -0.11680000  12.010780   ; qtot -0.588230
    6         O7      1    UNL     C6      6 -0.05390000  12.010780   ; qtot -0.642130
    7         O8      1    UNL     C7      7 -0.14563000  12.010780   ; qtot -0.787760
    8         O9      1    UNL     C8      8 -0.08180000  12.010780   ; qtot -0.869560
    9        O10      1    UNL     C9      9 -0.05634000  12.010780   ; qtot -0.925900
   10        O11      1    UNL    C10     10 -0.03825000  12.010780   ; qtot -0.964150
   11        O12      1    UNL    C11     11 -0.22511999  12.010780   ; qtot -1.189270
   12        O13      1    UNL    C12     12 0.17394000  12.010780   ; qtot -1.015330
   13        O14      1    UNL    C13     13 0.69836003  12.010780   ; qtot -0.316970
   14        O15      1    UNL    C14     14 0.46553001  12.010780   ; qtot 0.148560
   15        O16      1    UNL    C15     15 -0.11555000  12.010780   ; qtot 0.033010
   16        O17      1    UNL    C16     16 0.08302000  12.010780   ; qtot 0.116030
   17        O18      1    UNL    C17     17 0.15459999  12.010780   ; qtot 0.270630
   18        O19      1    UNL    C18     18 -0.10928000  12.010780   ; qtot 0.161350
   19        O20      1    UNL    C19     19 -0.10928000  12.010780   ; qtot 0.052070
   20        O21      1    UNL    C20     20 0.06175000  12.010780   ; qtot 0.113820
   21        O22      1    UNL     N1     21 -0.41484001  14.006720   ; qtot -0.301020
   22        O23      1    UNL     N2     22 -0.40081000  14.006720   ; qtot -0.701830
   23        O24      1    UNL     N3     23 -0.47586000  14.006720   ; qtot -1.177690
   24        O25      1    UNL     O1     24 -0.45804000  15.999430   ; qtot -1.635730
   25        O26      1    UNL     O2     25 -0.30316001  15.999430   ; qtot -1.938890
   26        O27      1    UNL     H1     26 0.14455000   1.007947   ; qtot -1.794340
   27        O28      1    UNL     H2     27 0.14274999   1.007947   ; qtot -1.651590
   28        O29      1    UNL     H3     28 0.14274999   1.007947   ; qtot -1.508840
   29        O30      1    UNL     H4     29 0.12693000   1.007947   ; qtot -1.381910
   30        O31      1    UNL     H5     30 0.12693000   1.007947   ; qtot -1.254980
   31        O32      1    UNL     H6     31 0.16034999   1.007947   ; qtot -1.094630
   32        O33      1    UNL     H7     32 0.17314000   1.007947   ; qtot -0.921490
   33        O34      1    UNL     H8     33 0.12733001   1.007947   ; qtot -0.794160
   34        O35      1    UNL     H9     34 0.09403000   1.007947   ; qtot -0.700130
   35        O36      1    UNL    H10     35 0.09403000   1.007947   ; qtot -0.606100
   36        O37      1    UNL    H11     36 0.05914000   1.007947   ; qtot -0.546960
   37        O38      1    UNL    H12     37 0.05914000   1.007947   ; qtot -0.487820
   38        O39      1    UNL    H13     38 0.05914000   1.007947   ; qtot -0.428680
   39        O40      1    UNL    H14     39 0.05914000   1.007947   ; qtot -0.369540
   40        O41      1    UNL    H15     40 0.05914000   1.007947   ; qtot -0.310400
   41        O42      1    UNL    H16     41 0.05914000   1.007947   ; qtot -0.251260
   42        O43      1    UNL    H17     42 0.08250000   1.007947   ; qtot -0.168760
   43        O44      1    UNL    H18     43 0.08250000   1.007947   ; qtot -0.086260
   44        O45      1    UNL    H19     44 0.08250000   1.007947   ; qtot -0.003760
   45        O46      1    UNL    H20     45 0.34196001   1.007947   ; qtot 0.338200
   46        O47      1    UNL    H21     46 0.33090001   1.007947   ; qtot 0.669100
   47        O48      1    UNL    H22     47 0.33090001   1.007947   ; qtot 1.000000

[ bonds ]
;    ai     aj funct         c0         c1         c2         c3
      1      2     1   0.13872 301905.092579
      1      3     1   0.13872 301905.092579
      1     26     1   0.10854 332422.631675
      2      4     1   0.13872 301905.092579
      2     27     1   0.10854 332422.631675
      3      5     1   0.13872 301905.092579
      3     28     1   0.10854 332422.631675
      4      9     1   0.13872 301905.092579
      4     29     1   0.10854 332422.631675
      5      9     1   0.13872 301905.092579
      5     30     1   0.10854 332422.631675
      6      7     1   0.13872 301905.092579
      6     10     1   0.13872 301905.092579
      6     31     1   0.10854 332422.631675
      7     12     1   0.13872 301905.092579
      7     32     1   0.10854 332422.631675
      8     10     1   0.13872 301905.092579
      8     11     1   0.13872 301905.092579
      8     33     1   0.10854 332422.631675
      9     10     1   0.14546 233580.248618
     11     12     1   0.13872 301905.092579
     11     16     1   0.14986 242452.869388
     12     25     1   0.13629 356218.264001
     13     16     1   0.15234 275676.608549
     13     21     1   0.13819 412347.817359
     13     24     1   0.12252 487602.327766
     14     21     1   0.13902 326381.745633
     14     22     1   0.13048 422987.308774
     14     23     1   0.13902 326381.745633
     15     16     1   0.15219 221435.259290
     15     17     1   0.15219 221435.259290
     15     34     1   0.10939 309655.084322
     15     35     1   0.10939 309655.084322
     16     22     1   0.14648 306553.707217
     17     18     1   0.15219 221435.259290
     17     19     1   0.15219 221435.259290
     17     25     1   0.14259 306888.771877
     18     36     1   0.10939 309655.084322
     18     37     1   0.10939 309655.084322
     18     38     1   0.10939 309655.084322
     19     39     1   0.10939 309655.084322
     19     40     1   0.10939 309655.084322
     19     41     1   0.10939 309655.084322
     20     21     1   0.14501 294600.927776
     20     42     1   0.10939 309655.084322
     20     43     1   0.10939 309655.084322
     20     44     1   0.10939 309655.084322
     22     45     1   0.10195 422704.914414
     23     46     1   0.10195 422704.914414
     23     47     1   0.10195 422704.914414

[ pairs ]
;    ai     aj funct         c0         c1         c2         c3
      3      4     1
      2      5     1
      4      6     1
      5      6     1
      4      8     1
      5      8     1
      7      8     1
      1      9     1
      7      9     1
      2     10     1
      3     10     1
      6     11     1
      9     11     1
     10     12     1
      8     13     1
     12     13     1
     11     14     1
      8     15     1
     12     15     1
     14     15     1
      7     16     1
     10     16     1
      7     17     1
     11     17     1
     13     17     1
     12     18     1
     16     18     1
     12     19     1
     16     19     1
     16     20     1
     11     21     1
     15     21     1
      8     22     1
     12     22     1
     17     22     1
     20     22     1
     13     23     1
     16     23     1
     20     23     1
     11     24     1
     14     24     1
     15     24     1
     20     24     1
     22     24     1
      6     25     1
      8     25     1
     16     25     1
      4     26     1
      5     26     1
      3     27     1
      9     27     1
     26     27     1
      2     28     1
      9     28     1
     26     28     1
      1     29     1
      5     29     1
     10     29     1
     27     29     1
      1     30     1
      4     30     1
     10     30     1
     28     30     1
      8     31     1
      9     31     1
     12     31     1
     10     32     1
     11     32     1
     25     32     1
     31     32     1
      6     33     1
      9     33     1
     12     33     1
     16     33     1
     11     34     1
     13     34     1
     18     34     1
     19     34     1
     22     34     1
     25     34     1
     11     35     1
     13     35     1
     18     35     1
     19     35     1
     22     35     1
     25     35     1
     15     36     1
     19     36     1
     25     36     1
     15     37     1
     19     37     1
     25     37     1
     15     38     1
     19     38     1
     25     38     1
     15     39     1
     18     39     1
     25     39     1
     15     40     1
     18     40     1
     25     40     1
     15     41     1
     18     41     1
     25     41     1
     13     42     1
     14     42     1
     13     43     1
     14     43     1
     13     44     1
     14     44     1
     11     45     1
     13     45     1
     15     45     1
     21     45     1
     23     45     1
     21     46     1
     22     46     1
     21     47     1
     22     47     1

[ angles ]
;    ai     aj     ak funct         c0         c1         c2         c3
      1      2      4     1   126.8062420 484.492885
      1      2     27     1   129.1835930 285.070775
      1      3      5     1   126.8062420 484.492885
      1      3     28     1   129.1835930 285.070775
      2      1      3     1   126.8062420 484.492885
      2      1     26     1   129.1835930 285.070775
      2      4      9     1   126.8062420 484.492885
      2      4     29     1   129.1835930 285.070775
      3      1     26     1   129.1835930 285.070775
      3      5      9     1   126.8062420 484.492885
      3      5     30     1   129.1835930 285.070775
      4      2     27     1   129.1835930 285.070775
      4      9      5     1   126.8062420 484.492885
      4      9     10     1   126.8062420 484.492885
      5      3     28     1   129.1835930 285.070775
      5      9     10     1   126.8062420 484.492885
      6      7     12     1   126.8062420 484.492885
      6      7     32     1   129.1835930 285.070775
      6     10      8     1   126.8062420 484.492885
      6     10      9     1   126.8062420 484.492885
      7      6     10     1   126.8062420 484.492885
      7      6     31     1   129.1835930 285.070775
      7     12     11     1   126.8062420 484.492885
      7     12     25     1   126.8062420 484.492885
      8     10      9     1   126.8062420 484.492885
      8     11     12     1   126.8062420 484.492885
      8     11     16     1   126.8062420 484.492885
      9      4     29     1   129.1835930 285.070775
      9      5     30     1   129.1835930 285.070775
     10      6     31     1   129.1835930 285.070775
     10      8     11     1   126.8062420 484.492885
     10      8     33     1   129.1835930 285.070775
     11      8     33     1   129.1835930 285.070775
     11     12     25     1   126.8062420 484.492885
     11     16     13     1   138.3184368 119.851701
     11     16     15     1   116.5475863 445.222087
     11     16     22     1   138.3184368 119.851701
     12      7     32     1   129.1835930 285.070775
     12     11     16     1   126.8062420 484.492885
     12     25     17     1   110.3538806 544.678275
     13     16     15     1   138.3184368 119.851701
     13     16     22     1   116.5475863 445.222087
     13     21     14     1   117.3465571 463.769802
     13     21     20     1   117.3465571 463.769802
     14     21     20     1   117.3465571 463.769802
     14     22     16     1   117.3465571 463.769802
     14     22     45     1   117.3465571 463.769802
     14     23     46     1   115.5071328 530.901283
     14     23     47     1   115.5071328 530.901283
     15     16     22     1   138.3184368 119.851701
     15     17     18     1   116.5475863 445.222087
     15     17     19     1   116.5475863 445.222087
     15     17     25     1   116.5475863 445.222087
     16     13     21     1   126.8062420 484.492885
     16     13     24     1   129.8027305 331.608082
     16     15     17     1   116.5475863 445.222087
     16     15     34     1   116.5475863 445.222087
     16     15     35     1   116.5475863 445.222087
     16     22     45     1   115.5071328 530.901283
     17     15     34     1   116.5475863 445.222087
     17     15     35     1   116.5475863 445.222087
     17     18     36     1   116.5475863 445.222087
     17     18     37     1   116.5475863 445.222087
     17     18     38     1   116.5475863 445.222087
     17     19     39     1   116.5475863 445.222087
     17     19     40     1   116.5475863 445.222087
     17     19     41     1   116.5475863 445.222087
     18     17     19     1   116.5475863 445.222087
     18     17     25     1   116.5475863 445.222087
     19     17     25     1   116.5475863 445.222087
     21     13     24     1   129.8027305 331.608082
     21     14     22     1   126.8062420 484.492885
     21     14     23     1   129.8027305 331.608082
     21     20     42     1   116.5475863 445.222087
     21     20     43     1   116.5475863 445.222087
     21     20     44     1   116.5475863 445.222087
     22     14     23     1   129.8027305 331.608082
     34     15     35     1   115.6031000 408.161690
     36     18     37     1   115.6031000 408.161690
     36     18     38     1   115.6031000 408.161690
     37     18     38     1   115.6031000 408.161690
     39     19     40     1   115.6031000 408.161690
     39     19     41     1   115.6031000 408.161690
     40     19     41     1   115.6031000 408.161690
     42     20     43     1   115.6031000 408.161690
     42     20     44     1   115.6031000 408.161690
     43     20     44     1   115.6031000 408.161690
     46     23     47     1   115.5071328 530.901283

[ dihedrals ]
;    ai     aj     ak     al funct         c0         c1         c2         c3         c4         c5
      1      2      4      9     1  180.0000000  15.3215155  2
      1      2      4     29     1  180.0000000  15.3215155  2
      1      3      5      9     1  180.0000000  15.3215155  2
      1      3      5     30     1  180.0000000  15.3215155  2
      2      1      3      5     1  180.0000000  15.3215155  2
      2      1      3     28     1  180.0000000  15.3215155  2
      2      4      9      5     1  180.0000000  15.3215155  2
      2      4      9     10     1  180.0000000  15.3215155  2
      3      1      2      4     1  180.0000000  15.3215155  2
      3      1      2     27     1  180.0000000  15.3215155  2
      3      5      9      4     1  180.0000000  15.3215155  2
      3      5      9     10     1  180.0000000  15.3215155  2
      4      2      1     26     1  180.0000000  15.3215155  2
      4      9      5     30     1  180.0000000  15.3215155  2
      4      9     10      6     1  180.0000000  4.8669776  2
      4      9     10      8     1  180.0000000  4.8669776  2
      5      3      1     26     1  180.0000000  15.3215155  2
      5      9      4     29     1  180.0000000  15.3215155  2
      5      9     10      6     1  180.0000000  4.8669776  2
      5      9     10      8     1  180.0000000  4.8669776  2
      6      7     12     11     1  180.0000000  15.3215155  2
      6      7     12     25     1  180.0000000  15.3215155  2
      6     10      8     11     1  180.0000000  15.3215155  2
      6     10      8     33     1  180.0000000  15.3215155  2
      7      6     10      8     1  180.0000000  15.3215155  2
      7      6     10      9     1  180.0000000  15.3215155  2
      7     12     11      8     1  180.0000000  15.3215155  2
      7     12     11     16     1  180.0000000  15.3215155  2
      7     12     25     17     1  180.0000000  6.9442484  2
      8     10      6     31     1  180.0000000  15.3215155  2
      8     11     12     25     1  180.0000000  15.3215155  2
      8     11     16     13     1  0.0000000  0.1115010  3
      8     11     16     15     1  0.0000000  0.1115010  3
      8     11     16     22     1  0.0000000  0.1115010  3
      9      4      2     27     1  180.0000000  15.3215155  2
      9      5      3     28     1  180.0000000  15.3215155  2
      9     10      6     31     1  180.0000000  15.3215155  2
      9     10      8     11     1  180.0000000  15.3215155  2
      9     10      8     33     1  180.0000000  15.3215155  2
     10      6      7     12     1  180.0000000  15.3215155  2
     10      6      7     32     1  180.0000000  15.3215155  2
     10      8     11     12     1  180.0000000  15.3215155  2
     10      8     11     16     1  180.0000000  15.3215155  2
     10      9      4     29     1  180.0000000  15.3215155  2
     10      9      5     30     1  180.0000000  15.3215155  2
     11     12      7     32     1  180.0000000  15.3215155  2
     11     12     25     17     1  180.0000000  6.9442484  2
     11     16     13     21     1  0.0000000  0.1115010  3
     11     16     13     24     1  0.0000000  -1.5494826  2
     11     16     15     17     1  0.0000000  0.4834079  3
     11     16     15     34     1  0.0000000  0.4834079  3
     11     16     15     35     1  0.0000000  0.4834079  3
     11     16     22     14     1  0.0000000  3.7641712  1
     11     16     22     45     1  0.0000000  0.7624859  2
     11     16     22     45     1  0.0000000  0.1243628  3
     12      7      6     31     1  180.0000000  15.3215155  2
     12     11      8     33     1  180.0000000  15.3215155  2
     12     11     16     13     1  0.0000000  0.1115010  3
     12     11     16     15     1  0.0000000  0.1115010  3
     12     11     16     22     1  0.0000000  0.1115010  3
     12     25     17     15     1  0.0000000  0.8026052  3
     12     25     17     15     1  180.0000000  3.8501921  1
     12     25     17     18     1  0.0000000  0.8026052  3
     12     25     17     18     1  180.0000000  3.8501921  1
     12     25     17     19     1  0.0000000  0.8026052  3
     12     25     17     19     1  180.0000000  3.8501921  1
     13     16     15     17     1  0.0000000  0.4834079  3
     13     16     15     34     1  0.0000000  0.4834079  3
     13     16     15     35     1  0.0000000  0.4834079  3
     13     16     22     14     1  0.0000000  3.7641712  1
     13     16     22     45     1  0.0000000  0.7624859  2
     13     16     22     45     1  0.0000000  0.1243628  3
     13     21     14     22     1  180.0000000  6.5967784  2
     13     21     14     23     1  180.0000000  6.5967784  2
     13     21     20     42     1  0.0000000  0.7624859  2
     13     21     20     42     1  0.0000000  0.1243628  3
     13     21     20     43     1  0.0000000  0.7624859  2
     13     21     20     43     1  0.0000000  0.1243628  3
     13     21     20     44     1  0.0000000  0.7624859  2
     13     21     20     44     1  0.0000000  0.1243628  3
     14     21     13     16     1  180.0000000  6.5967784  2
     14     21     13     24     1  180.0000000  6.5967784  2
     14     21     20     42     1  0.0000000  0.7624859  2
     14     21     20     42     1  0.0000000  0.1243628  3
     14     21     20     43     1  0.0000000  0.7624859  2
     14     21     20     43     1  0.0000000  0.1243628  3
     14     21     20     44     1  0.0000000  0.7624859  2
     14     21     20     44     1  0.0000000  0.1243628  3
     14     22     16     15     1  0.0000000  3.7641712  1
     15     16     13     21     1  0.0000000  -0.1908667  4
     15     16     13     21     1  0.0000000  0.6427005  2
     15     16     13     24     1  0.0000000  -1.5494826  2
     15     16     22     45     1  0.0000000  0.7624859  2
     15     16     22     45     1  0.0000000  0.1243628  3
     15     17     18     36     1  0.0000000  0.4354138  3
     15     17     18     37     1  0.0000000  0.4354138  3
     15     17     18     38     1  0.0000000  0.4354138  3
     15     17     19     39     1  0.0000000  0.4354138  3
     15     17     19     40     1  0.0000000  0.4354138  3
     15     17     19     41     1  0.0000000  0.4354138  3
     16     11      8     33     1  180.0000000  15.3215155  2
     16     11     12     25     1  180.0000000  15.3215155  2
     16     13     21     20     1  180.0000000  6.5967784  2
     16     15     17     18     1  0.0000000  0.3859269  3
     16     15     17     18     1  180.0000000  1.3221172  2
     16     15     17     18     1  180.0000000  1.3588782  1
     16     15     17     19     1  0.0000000  0.3859269  3
     16     15     17     19     1  180.0000000  1.3221172  2
     16     15     17     19     1  180.0000000  1.3588782  1
     16     15     17     25     1  0.0000000  0.4834079  3
     16     22     14     21     1  180.0000000  13.9633058  2
     16     22     14     23     1  180.0000000  13.9633058  2
     17     15     16     22     1  0.0000000  0.4834079  3
     18     17     15     34     1  0.0000000  0.4354138  3
     18     17     15     35     1  0.0000000  0.4354138  3
     18     17     19     39     1  0.0000000  0.4354138  3
     18     17     19     40     1  0.0000000  0.4354138  3
     18     17     19     41     1  0.0000000  0.4354138  3
     19     17     15     34     1  0.0000000  0.4354138  3
     19     17     15     35     1  0.0000000  0.4354138  3
     19     17     18     36     1  0.0000000  0.4354138  3
     19     17     18     37     1  0.0000000  0.4354138  3
     19     17     18     38     1  0.0000000  0.4354138  3
     20     21     13     24     1  180.0000000  6.5967784  2
     20     21     14     22     1  180.0000000  6.5967784  2
     20     21     14     23     1  180.0000000  6.5967784  2
     21     13     16     22     1  180.0000000  -1.5563397  1
     21     13     16     22     1  180.0000000  1.6828599  2
     21     14     22     45     1  180.0000000  13.9633058  2
     21     14     23     46     1  180.0000000  7.5690543  2
     21     14     23     46     1  0.0000000  -0.2015131  1
     21     14     23     47     1  180.0000000  7.5690543  2
     21     14     23     47     1  0.0000000  -0.2015131  1
     22     14     23     46     1  180.0000000  4.5111316  2
     22     14     23     46     1  0.0000000  0.0000000  1
     22     14     23     47     1  180.0000000  4.5111316  2
     22     14     23     47     1  0.0000000  0.0000000  1
     22     16     13     24     1  0.0000000  -1.5494826  2
     22     16     15     34     1  0.0000000  0.4834079  3
     22     16     15     35     1  0.0000000  0.4834079  3
     23     14     22     45     1  180.0000000  13.9633058  2
     25     12      7     32     1  180.0000000  15.3215155  2
     25     17     15     34     1  0.0000000  0.4667359  3
     25     17     15     34     1  0.0000000  1.4361539  1
     25     17     15     35     1  0.0000000  0.4667359  3
     25     17     15     35     1  0.0000000  1.4361539  1
     25     17     18     36     1  0.0000000  0.4667359  3
     25     17     18     36     1  0.0000000  1.4361539  1
     25     17     18     37     1  0.0000000  0.4667359  3
     25     17     18     37     1  0.0000000  1.4361539  1
     25     17     18     38     1  0.0000000  0.4667359  3
     25     17     18     38     1  0.0000000  1.4361539  1
     25     17     19     39     1  0.0000000  0.4667359  3
     25     17     19     39     1  0.0000000  1.4361539  1
     25     17     19     40     1  0.0000000  0.4667359  3
     25     17     19     40     1  0.0000000  1.4361539  1
     25     17     19     41     1  0.0000000  0.4667359  3
     25     17     19     41     1  0.0000000  1.4361539  1
     26      1      2     27     1  180.0000000  15.3215155  2
     26      1      3     28     1  180.0000000  15.3215155  2
     27      2      4     29     1  180.0000000  15.3215155  2
     28      3      5     30     1  180.0000000  15.3215155  2
     31      6      7     32     1  180.0000000  15.3215155  2
      2      1      4     27     1  180.0000000  1.5341333  2
      2      4     27      1     1  180.0000000  1.5341333  2
      2     27      1      4     1  180.0000000  1.5341333  2
      3      1      5     28     1  180.0000000  1.5341333  2
      3      5     28      1     1  180.0000000  1.5341333  2
      3     28      1      5     1  180.0000000  1.5341333  2
      1      2      3     26     1  180.0000000  1.5341333  2
      1      3     26      2     1  180.0000000  1.5341333  2
      1     26      2      3     1  180.0000000  1.5341333  2
      4      2      9     29     1  180.0000000  1.5341333  2
      4      9     29      2     1  180.0000000  1.5341333  2
      4     29      2      9     1  180.0000000  1.5341333  2
      5      3      9     30     1  180.0000000  1.5341333  2
      5      9     30      3     1  180.0000000  1.5341333  2
      5     30      3      9     1  180.0000000  1.5341333  2
      9      4      5     10     1  180.0000000  1.5341333  2
      9      5     10      4     1  180.0000000  1.5341333  2
      9     10      4      5     1  180.0000000  1.5341333  2
      7      6     12     32     1  180.0000000  1.5341333  2
      7     12     32      6     1  180.0000000  1.5341333  2
      7     32      6     12     1  180.0000000  1.5341333  2
     10      6      8      9     1  180.0000000  1.5341333  2
     10      8      9      6     1  180.0000000  1.5341333  2
     10      9      6      8     1  180.0000000  1.5341333  2
      6      7     10     31     1  180.0000000  1.5341333  2
      6     10     31      7     1  180.0000000  1.5341333  2
      6     31      7     10     1  180.0000000  1.5341333  2
     12      7     11     25     1  180.0000000  1.5341333  2
     12     11     25      7     1  180.0000000  1.5341333  2
     12     25      7     11     1  180.0000000  1.5341333  2
     11      8     12     16     1  180.0000000  1.5341333  2
     11     12     16      8     1  180.0000000  1.5341333  2
     11     16      8     12     1  180.0000000  1.5341333  2
      8     10     11     33     1  180.0000000  1.5341333  2
      8     11     33     10     1  180.0000000  1.5341333  2
      8     33     10     11     1  180.0000000  1.5341333  2
     21     13     14     20     1  180.0000000  1.3946667  2
     21     14     20     13     1  180.0000000  1.3946667  2
     21     20     13     14     1  180.0000000  1.3946667  2
     22     14     16     45     1  180.0000000  1.3946667  2
     22     16     45     14     1  180.0000000  1.3946667  2
     22     45     14     16     1  180.0000000  1.3946667  2
     23     14     46     47     1  180.0000000  1.3946667  2
     23     46     47     14     1  180.0000000  1.3946667  2
     23     47     14     46     1  180.0000000  1.3946667  2
     13     16     21     24     1  180.0000000  1.5341333  2
     13     21     24     16     1  180.0000000  1.5341333  2
     13     24     16     21     1  180.0000000  1.5341333  2
     14     21     22     23     1  180.0000000  14.6440000  2
     14     22     23     21     1  180.0000000  14.6440000  2
     14     23     21     22     1  180.0000000  14.6440000  2


[ moleculetype ]
; Name            nrexcl
HOH          3

[ atoms ]
;   nr       type  resnr residue  atom   cgnr    charge       mass  typeB    chargeB      massB
; residue    1 HOH rtp HOH q 0.0
    1         OW      1    HOH      O      1 -0.83400000  15.999430   ; qtot -0.834000
    2         HW      1    HOH     H1      2 0.41700000   1.007947   ; qtot -0.417000
    3         HW      1    HOH     H2      3 0.41700000   1.007947   ; qtot 0.000000

#ifdef FLEXIBLE

[ bonds ]
;    ai     aj funct         c0         c1         c2         c3
      2      1     1   0.09572 462750.400000
      3      1     1   0.09572 462750.400000

[ angles ]
;    ai     aj     ak funct         c0         c1         c2         c3
      2      1      3     1   104.5200000 836.800000


#else

[ settles ]
; i     funct   doh     dhh
1     1   0.09572000   0.15139007

#endif

[ exclusions ]
1  2  3
2  1  3
3  1  2

[ system ]
; Name
Generic title

[ molecules ]
; Compound       #mols
UNL                  1
Na+                  5
Cl-                  6
HOH               1989
