# Supplementary material for: Broadening the Scope of Binding Free Energy Calculations Using a Separated Topologies Approach
Source: J Chem Theory Comput. 2023 Jul 24;19(15):5058–76. doi: 10.1021/acs.jctc.3c00282 (PMC10413862; doi:10.1021/acs.jctc.3c00282)
Supplement: Supplementary file 2 — ct3c00282_si_002.zip [file ct3c00282_si_002.zip › SI_paper/BACE1/input/spirocycles/lig_11/solvent.gro]

GROningen MAchine for Chemical Simulation
 6025
   11UNL     C1   12   1.953   1.925   0.290  0.0395 -0.1734  0.6029
   11UNL     C2   13   1.932   1.791   0.303 -0.4743  0.3291 -0.4277
   11UNL     C3   14   1.884   1.999   0.192  0.4241 -0.2466 -0.0602
   11UNL     C4   15   1.831   1.723   0.237 -0.7298 -0.6258 -0.4945
   11UNL     C5   16   1.787   1.927   0.114 -0.5609  0.3744 -0.7597
   11UNL     C6   17   1.622   1.760  -0.065  0.1785 -0.0195  0.0520
   11UNL     C7   18   1.528   1.691  -0.141  0.4533 -0.5030 -0.5456
   11UNL     C8   19   1.582   1.621   0.124 -0.0421 -0.2754  0.0708
   11UNL     C9   20   1.757   1.784   0.139 -0.2483 -0.3925  0.2426
   11UNL    C10   21   1.653   1.723   0.066 -0.6524 -0.5689 -0.3887
   11UNL    C11   22   1.490   1.546   0.054 -0.0820  0.8527  0.6145
   11UNL    C12   23   1.467   1.586  -0.083  0.4643  0.8124 -0.0676
   11UNL    C13   24   1.344   1.417   0.240  1.1952 -0.2637  0.0471
   11UNL    C14   25   1.500   1.270   0.271 -0.4835 -0.0584 -0.1869
   11UNL    C15   26   1.356   1.339   0.007  0.4071 -0.3247  1.7654
   11UNL    C16   27   1.425   1.423   0.112 -0.7190  0.3263  0.1629
   11UNL    C17   28   1.293   1.423  -0.103 -0.0346  0.4382  0.0598
   11UNL    C18   29   1.179   1.509  -0.042 -0.2069 -0.0398  0.2806
   11UNL    C19   30   1.245   1.318  -0.208 -0.7285 -0.0223 -0.4275
   11UNL    C20   31   1.327   1.279   0.454 -0.4620 -0.5322 -0.3450
   11UNL     N1   32   1.384   1.321   0.327  0.4466 -0.0027  0.0041
   11UNL     N2   33   1.525   1.318   0.151 -0.1178 -0.9568  0.0514
   11UNL     N3   34   1.590   1.186   0.327 -0.3619  0.2131  0.2625
   11UNL     O1   35   1.241   1.487   0.243  0.0490 -0.2985 -0.6259
   11UNL     O2   36   1.386   1.510  -0.169 -0.1757 -0.4606 -0.1005
   11UNL     H1   37   2.026   1.961   0.362 -0.8795 -0.1417  1.5716
   11UNL     H2   38   1.988   1.734   0.376 -0.1912 -0.9555 -1.5478
   11UNL     H3   39   1.903   2.106   0.182 -0.3956  0.0869  1.4325
   11UNL     H4   40   1.817   1.617   0.255 -0.5810 -0.5187  0.3560
   11UNL     H5   41   1.725   1.979   0.041 -1.1709  0.2325 -0.3543
   11UNL     H6   42   1.687   1.835  -0.109  0.3122  0.5367  1.1259
   11UNL     H7   43   1.521   1.714  -0.247 -0.0024 -1.1025 -0.6559
   11UNL     H8   44   1.612   1.606   0.227  0.3888  0.3783  0.0509
   11UNL     H9   45   1.428   1.271  -0.040  0.5896  1.0118 -0.0926
   11UNL    H10   46   1.287   1.269   0.055 -0.3555 -1.4374 -0.6558
   11UNL    H11   47   1.216   1.600   0.007 -0.2099  1.1184 -1.6594
   11UNL    H12   48   1.120   1.449   0.027 -1.4514 -0.5555 -1.1444
   11UNL    H13   49   1.108   1.533  -0.122 -0.3076 -1.2196 -0.0162
   11UNL    H14   50   1.187   1.241  -0.156 -0.0467 -0.1152  0.2265
   11UNL    H15   51   1.335   1.269  -0.246 -0.1271  1.1128 -0.5672
   11UNL    H16   52   1.195   1.371  -0.290 -0.8963 -0.4964 -0.6386
   11UNL    H17   53   1.218   1.273   0.453 -0.5294  0.4325 -0.1187
   11UNL    H18   54   1.364   1.182   0.489 -1.1965 -0.6078  0.2869
   11UNL    H19   55   1.358   1.353   0.528 -1.7176 -0.8520  0.5785
   11UNL    H20   56   1.608   1.296   0.096  0.3337  0.9062 -0.1292
   11UNL    H21   57   1.648   1.127   0.268 -0.4753 -0.5475  0.8756
   11UNL    H22   58   1.554   1.131   0.405  0.3389 -0.8772 -0.1392
    2Na+     NA    2   0.444   0.370   1.889 -0.2556  0.0305  0.2435
    3Na+     NA    3   2.300   1.986   2.489 -0.0275 -0.4730  0.4964
    4Na+     NA    4   3.331   0.430   3.011  0.0496 -0.4488 -0.0765
    5Na+     NA    5   0.571   1.129   1.478  0.4154  0.0609 -0.2608
    6Na+     NA    6   2.373   2.567   1.880 -0.2655  0.0060 -0.0615
    1Cl-     CL    1   0.666   0.284   2.536 -0.0595  0.0452  0.5770
    7Cl-     CL    7   2.127   3.452   3.883  0.0847  0.3282  0.1425
    8Cl-     CL    8   3.437   2.556   0.977  0.1241 -0.0159 -0.0690
    9Cl-     CL    9   0.866   0.282   2.929  0.2442 -0.4831  0.0161
   10Cl-     CL   10   2.988   0.738   2.162  0.2786 -0.1671  0.0746
   11Cl-     CL   11   2.771   0.839   3.782  0.0866 -0.0336 -0.3689
   13HOH      O   59   1.020   1.047   1.686  0.2129 -0.5228 -0.1446
   13HOH     H1   60   1.075   0.974   1.656  0.9136 -0.2523  0.4368
   13HOH     H2   61   1.040   1.055   1.779  1.2553  1.3149 -0.4414
   14HOH      O   62   2.830   2.367   0.457  0.1424  0.0861 -0.0316
   14HOH     H1   63   2.864   2.456   0.462  0.6945 -0.1248  0.0457
   14HOH     H2   64   2.907   2.311   0.454 -0.1522 -0.5049  1.4892
   15HOH      O   65   3.178   1.774   0.874 -0.9390 -0.2464  0.5522
   15HOH     H1   66   3.117   1.845   0.893 -0.8753  0.3597 -1.1179
   15HOH     H2   67   3.238   1.810   0.809  0.1024 -1.3679  0.8150
   16HOH      O   68   2.038   2.145   0.927 -0.4781  0.1485 -0.4144
   16HOH     H1   69   1.965   2.196   0.962 -0.3719  0.2031 -0.2717
   16HOH     H2   70   2.032   2.060   0.971 -0.0246  0.3967  0.1544
   17HOH      O   71   3.214   0.532   3.482  0.3199  0.0320  0.1726
   17HOH     H1   72   3.186   0.623   3.485  0.2455  0.0182 -0.0723
   17HOH     H2   73   3.183   0.495   3.565  1.5077  0.5486  0.8895
   18HOH      O   74   2.987   0.611   1.885 -0.2127  0.5572 -0.3739
   18HOH     H1   75   2.941   0.668   1.823 -0.6595  0.6360  0.0141
   18HOH     H2   76   2.976   0.655   1.969 -0.4251 -0.0197 -0.0930
   19HOH      O   77   3.447   1.778   1.872  0.1360 -0.1678  0.0131
   19HOH     H1   78   3.501   1.742   1.803 -0.7703  0.1478 -0.9175
   19HOH     H2   79   3.389   1.707   1.899  0.7215 -0.3977  0.7450
   20HOH      O   80   0.917   3.065   2.470 -0.1431 -0.0998  0.4724
   20HOH     H1   81   0.910   3.057   2.375  0.4714 -0.6605  0.4530
   20HOH     H2   82   0.851   3.005   2.504  0.1637 -0.5019  0.3792
   21HOH      O   83   0.039   3.370   3.630  0.0876  0.3387 -0.5077
   21HOH     H1   84   0.129   3.394   3.608  0.0505 -0.5042 -1.8058
   21HOH     H2   85   0.049   3.297   3.691  0.3063  0.0984 -0.8209
   22HOH      O   86   3.249   0.988   2.558  0.3767  0.0656 -0.3898
   22HOH     H1   87   3.345   0.984   2.559  0.3679 -0.5526  0.7076
   22HOH     H2   88   3.222   0.911   2.507  0.4748 -0.6593  0.6015
   23HOH      O   89   2.560   0.092   2.740 -0.6546 -0.3436  0.4812
   23HOH     H1   90   2.621   0.147   2.788 -0.6292 -0.6949  0.8668
   23HOH     H2   91   2.511   0.152   2.684 -0.0711 -0.0416  0.2853
   24HOH      O   92   3.180   0.859   3.179  0.5190  0.3278 -0.1905
   24HOH     H1   93   3.244   0.930   3.182 -0.3617  1.1511  0.7799
   24HOH     H2   94   3.132   0.867   3.262 -0.7548 -0.3051 -0.8137
   25HOH      O   95   0.853   3.793   0.963  0.0772  0.0050 -1.2746
   25HOH     H1   96   0.928   3.735   0.975  0.1277 -0.0339 -1.7286
   25HOH     H2   97   0.776   3.738   0.980  0.1439  0.2374 -0.0219
   26HOH      O   98   1.053   3.391   2.111 -0.3273  0.2900  0.1211
   26HOH     H1   99   1.032   3.330   2.040 -0.0437 -0.3013  0.5324
   26HOH     H2  100   1.121   3.447   2.074 -0.1415 -0.0480 -0.0616
   27HOH      O  101   2.855   0.455   3.815  0.4166  0.2581 -0.3490
   27HOH     H1  102   2.892   0.472   3.902  0.2300  1.3207 -0.4485
   27HOH     H2  103   2.925   0.478   3.754  0.3755  0.0120 -0.4874
   28HOH      O  104   2.221   1.241   2.805  0.7717  0.0705 -0.3171
   28HOH     H1  105   2.195   1.331   2.787 -0.8966 -0.0966  0.8097
   28HOH     H2  106   2.224   1.199   2.719 -0.8360  0.6704 -0.7339
   29HOH      O  107   3.736   3.467   3.814 -0.4839 -0.2128  0.1783
   29HOH     H1  108   3.791   3.425   3.747 -0.0007 -0.8891  0.9665
   29HOH     H2  109   3.739   3.560   3.792  0.9057 -0.2352  0.1202
   30HOH      O  110   2.595   0.980   1.088 -0.1062  0.3612 -0.4259
   30HOH     H1  111   2.601   1.066   1.047  2.1162  0.5599  0.0250
   30HOH     H2  112   2.579   0.920   1.015 -1.2617  1.0691 -0.8052
   31HOH      O  113   1.438   3.159   0.249  0.0858  0.7295 -0.8081
   31HOH     H1  114   1.436   3.254   0.264 -0.2079  0.5092  0.9994
   31HOH     H2  115   1.524   3.132   0.279 -0.6901  0.1851  1.2471
   32HOH      O  116   2.690   0.316   1.090 -0.7754  0.2019  0.1052
   32HOH     H1  117   2.712   0.308   1.183 -1.0310  0.3280  0.1781
   32HOH     H2  118   2.629   0.389   1.086  1.1189  1.9214 -0.4916
   33HOH      O  119   2.762   2.089   3.872 -0.0369  0.8802 -0.2179
   33HOH     H1  120   2.818   2.029   3.921 -0.0956  0.6913 -0.3779
   33HOH     H2  121   2.813   2.170   3.865 -0.3028  1.1501  0.7378
   34HOH      O  122   1.055   3.523   3.026  0.3054 -0.4980 -0.4503
   34HOH     H1  123   1.139   3.480   3.047  1.0130  0.4497 -1.1560
   34HOH     H2  124   1.051   3.596   3.087 -0.6217 -1.1750  0.3668
   35HOH      O  125   1.879   0.928   2.865 -0.0936 -0.6237 -0.2064
   35HOH     H1  126   1.963   0.888   2.884  0.9266  1.1771 -0.4153
   35HOH     H2  127   1.880   0.945   2.771 -0.1338  0.4523 -0.0402
   36HOH      O  128   1.453   3.772   2.681  0.2979  0.2889  0.6515
   36HOH     H1  129   1.387   3.737   2.622  0.8746  1.1531 -0.5714
   36HOH     H2  130   1.417   3.854   2.713  0.5821  0.5357  0.3457
   37HOH      O  131   0.395   1.572   3.908  0.0097 -0.4714 -0.3317
   37HOH     H1  132   0.391   1.618   3.992 -2.0374  1.2208 -1.1826
   37HOH     H2  133   0.474   1.605   3.866 -0.4158  0.9204 -0.1317
   38HOH      O  134   2.006   3.882   1.551  0.1250 -0.3393 -0.5684
   38HOH     H1  135   1.940   3.847   1.491 -0.1015 -0.8831 -0.0244
   38HOH     H2  136   2.089   3.853   1.515  0.0619  0.1358 -1.1216
   39HOH      O  137   2.863   2.238   1.961 -0.6434 -0.1593 -0.7557
   39HOH     H1  138   2.818   2.245   2.045  0.5081  0.2421 -0.1256
   39HOH     H2  139   2.794   2.221   1.897 -1.4614 -1.6372  0.4038
   40HOH      O  140   3.783   0.370   3.478  0.6162 -0.3183  0.2097
   40HOH     H1  141   3.874   0.342   3.469  0.7829  0.4063 -0.7415
   40HOH     H2  142   3.790   0.462   3.505  0.2063 -0.0109 -0.6737
   41HOH      O  143   3.597   2.041   0.166  0.0730 -0.4719  0.4134
   41HOH     H1  144   3.551   2.125   0.172 -0.4421 -0.7405  0.3068
   41HOH     H2  145   3.684   2.059   0.202 -0.0119  0.1203  0.3426
   42HOH      O  146   0.677   1.038   0.381 -0.1842 -0.1283 -0.7571
   42HOH     H1  147   0.584   1.056   0.391 -0.3705 -0.6318 -1.4270
   42HOH     H2  148   0.685   0.997   0.295  0.5236 -0.9444 -0.3385
   43HOH      O  149   3.417   0.185   1.529 -0.1971 -0.0886 -0.3022
   43HOH     H1  150   3.333   0.217   1.561  0.0228 -0.3428  0.5937
   43HOH     H2  151   3.439   0.113   1.588  0.2034 -0.6515 -1.1130
   44HOH      O  152   2.760   2.819   1.395  0.0115 -0.1971  0.3938
   44HOH     H1  153   2.684   2.819   1.338 -0.0973 -1.1013  0.5167
   44HOH     H2  154   2.834   2.801   1.337  0.1085  0.3465  0.3293
   45HOH      O  155   3.441   2.458   3.520 -0.1995 -0.4262  0.6405
   45HOH     H1  156   3.374   2.446   3.454  0.4734 -0.8774  0.0136
   45HOH     H2  157   3.393   2.481   3.600 -1.0417 -0.1189  0.0671
   46HOH      O  158   0.882   2.732   0.332  0.1590  0.1317  0.3610
   46HOH     H1  159   0.970   2.700   0.316  0.1648  0.3570 -0.0852
   46HOH     H2  160   0.876   2.814   0.282 -1.0044 -0.9520 -1.5544
   47HOH      O  161   2.736   0.218   0.172  0.0422  0.7474 -0.1162
   47HOH     H1  162   2.785   0.187   0.096  0.4884 -0.3996  0.6005
   47HOH     H2  163   2.801   0.230   0.240 -0.5910 -1.1471  0.9723
   48HOH      O  164   0.745   1.030   1.593 -0.5619  0.6612 -0.3492
   48HOH     H1  165   0.837   1.047   1.575 -0.3843 -0.5027 -0.7210
   48HOH     H2  166   0.737   1.039   1.688 -0.1139  0.9822 -0.3361
   49HOH      O  167   3.847   2.776   1.949  0.0242 -0.1031  0.0939
   49HOH     H1  168   3.900   2.703   1.981  0.2055 -0.2213 -0.4536
   49HOH     H2  169   3.766   2.771   2.000 -0.0010 -0.7402  0.0097
   50HOH      O  170   0.985   1.517   2.958  0.7457 -0.1571  0.3397
   50HOH     H1  171   0.930   1.512   2.880  0.7550 -0.0748  0.3273
   50HOH     H2  172   0.941   1.460   3.021  1.0269 -0.6461  0.1034
   51HOH      O  173   0.822   1.276   3.000  0.0901  0.3604 -0.1226
   51HOH     H1  174   0.867   1.208   2.950  0.6963  0.7750 -0.1583
   51HOH     H2  175   0.746   1.298   2.946 -0.9743 -1.2767  0.5488
   52HOH      O  176   3.563   2.236   2.046  0.2328 -0.2224  0.2940
   52HOH     H1  177   3.512   2.154   2.044  0.6842 -0.5034  0.0537
   52HOH     H2  178   3.543   2.274   2.131 -0.3278 -0.3582  0.2349
   53HOH      O  179   3.586   2.392   3.263  0.6333  0.0953 -0.2922
   53HOH     H1  180   3.633   2.318   3.223  0.9873 -0.5818  1.2331
   53HOH     H2  181   3.563   2.361   3.351 -1.6794  0.8305 -0.5086
   54HOH      O  182   2.847   0.209   3.293 -0.3174 -0.1213 -0.0569
   54HOH     H1  183   2.934   0.249   3.287 -0.3949 -0.0695 -1.3649
   54HOH     H2  184   2.820   0.224   3.384  0.7394  0.4770  0.1926
   55HOH      O  185   3.684   1.085   1.965  0.3458 -0.2017 -0.0710
   55HOH     H1  186   3.629   1.098   2.042  0.9334  1.2474  0.1570
   55HOH     H2  187   3.651   1.148   1.901  0.8715 -0.2721 -0.4247
   56HOH      O  188   3.270   3.006   1.244  0.5913 -0.5841 -0.0554
   56HOH     H1  189   3.313   3.021   1.328  0.7189 -0.5556 -0.1258
   56HOH     H2  190   3.302   2.920   1.216  0.0895 -0.8599  0.2078
   57HOH      O  191   0.725   1.963   2.569 -0.2376 -0.2133  0.3306
   57HOH     H1  192   0.637   1.953   2.605 -0.0946 -0.7492  0.5442
   57HOH     H2  193   0.737   1.887   2.513 -0.3130  0.4097 -0.5758
   58HOH      O  194   1.042   3.096   1.206 -0.4040  0.0657 -0.5204
   58HOH     H1  195   1.073   3.096   1.115  1.1259 -0.5284 -0.0649
   58HOH     H2  196   0.952   3.128   1.200  0.1480  1.7360 -2.0607
   59HOH      O  197   0.223   3.515   2.580 -0.0901  0.0601 -0.1720
   59HOH     H1  198   0.296   3.535   2.521  0.2427 -0.9837 -0.1444
   59HOH     H2  199   0.177   3.442   2.539 -1.0372  0.5830 -0.0966
   60HOH      O  200   3.678   0.630   3.144 -0.5326 -0.4287  0.0605
   60HOH     H1  201   3.693   0.536   3.153 -1.0887 -0.6139 -0.6821
   60HOH     H2  202   3.633   0.655   3.224  0.0781 -0.6770  0.4969
   61HOH      O  203   3.887   3.121   0.555 -0.2222  0.1622 -0.1315
   61HOH     H1  204   3.868   3.197   0.610  1.4600  0.9826 -0.5342
   61HOH     H2  205   3.968   3.086   0.590 -0.1531 -0.5032 -0.9077
   62HOH      O  206   0.055   1.416   1.390 -0.1233 -0.1594 -0.0982
   62HOH     H1  207   0.150   1.420   1.380 -0.1585  0.3706 -0.3293
   62HOH     H2  208   0.040   1.358   1.464  0.3773 -0.2758 -0.0849
   63HOH      O  209   1.106   0.541   2.950  0.0947 -0.2779  0.1980
   63HOH     H1  210   1.126   0.563   2.859 -0.7564 -0.8372 -0.1588
   63HOH     H2  211   1.033   0.479   2.944 -1.2534  1.0317  1.3025
   64HOH      O  212   0.018   0.106   2.734 -0.4926  0.3259 -0.0796
   64HOH     H1  213   0.047   0.191   2.766  0.4885 -0.4194  1.2252
   64HOH     H2  214   0.082   0.044   2.770 -1.1249 -0.9592 -1.0258
   65HOH      O  215   2.989   3.288   0.532 -0.1677  0.3192  0.7036
   65HOH     H1  216   2.906   3.290   0.579 -0.0800  1.3988  0.8490
   65HOH     H2  217   3.052   3.326   0.593  0.5232 -0.7277  0.7034
   66HOH      O  218   0.752   2.441   1.957 -0.1965 -0.0872 -0.1110
   66HOH     H1  219   0.674   2.496   1.966 -0.2855 -0.1718 -0.3570
   66HOH     H2  220   0.788   2.437   2.046 -1.0929 -0.9456  0.2649
   67HOH      O  221   0.401   3.492   0.244  0.3499  0.2430 -0.5057
   67HOH     H1  222   0.463   3.553   0.205 -0.2244  1.5956  0.5203
   67HOH     H2  223   0.393   3.522   0.335 -0.3941 -1.0564 -0.0938
   68HOH      O  224   1.667   0.164   2.293  0.7229 -0.5390 -0.1081
   68HOH     H1  225   1.669   0.127   2.381  0.2298 -1.3862 -0.4349
   68HOH     H2  226   1.647   0.090   2.236  0.3257  0.1193 -0.8604
   69HOH      O  227   1.620   3.129   0.599  0.3878 -0.0481  0.1894
   69HOH     H1  228   1.613   3.128   0.504 -0.0835  0.2055  0.2136
   69HOH     H2  229   1.584   3.044   0.627 -1.0898  0.5182  0.2089
   70HOH      O  230   1.592   3.387   3.437  0.3143  0.3274  0.0054
   70HOH     H1  231   1.554   3.302   3.459  0.8562  0.2385  0.6761
   70HOH     H2  232   1.555   3.409   3.351 -0.2530 -0.3262  0.0664
   71HOH      O  233   3.942   3.521   3.152 -0.1072  0.2627 -0.0701
   71HOH     H1  234   3.864   3.511   3.097  0.0122 -1.0674 -0.0673
   71HOH     H2  235   3.945   3.440   3.203  1.3385  0.2235 -0.1456
   72HOH      O  236   1.373   1.437   1.045  0.1083  0.2173 -0.3598
   72HOH     H1  237   1.320   1.430   1.125  0.1683  0.6770 -0.2696
   72HOH     H2  238   1.311   1.461   0.977  0.1280  0.2824 -0.3546
   73HOH      O  239   1.488   3.738   1.368  0.1305 -0.4227 -0.0692
   73HOH     H1  240   1.463   3.827   1.393  1.0248 -0.5664  1.6423
   73HOH     H2  241   1.407   3.688   1.374 -0.2695  0.1528 -0.4614
   74HOH      O  242   2.389   1.041   1.859 -0.5381 -0.2121  0.6658
   74HOH     H1  243   2.455   1.034   1.927  1.2900  1.8730 -0.6306
   74HOH     H2  244   2.330   1.110   1.889 -0.4305 -0.1022  0.6234
   75HOH      O  245   1.758   2.726   0.854  0.2777 -0.8415 -0.0136
   75HOH     H1  246   1.844   2.743   0.815 -0.2463 -0.4355 -1.0803
   75HOH     H2  247   1.728   2.646   0.810 -0.4442 -0.2237 -0.7022
   76HOH      O  248   0.392   3.392   3.122 -0.5407 -0.1618 -0.0395
   76HOH     H1  249   0.330   3.429   3.060 -0.0886 -0.6868 -0.8454
   76HOH     H2  250   0.353   3.308   3.148 -0.5003 -0.1678  0.0031
   77HOH      O  251   1.697   3.008   0.973 -0.1183 -0.7640 -0.1533
   77HOH     H1  252   1.779   3.052   0.997 -0.5512  0.3727 -0.6184
   77HOH     H2  253   1.724   2.940   0.912  0.4327  0.2632 -1.1276
   78HOH      O  254   0.486   2.576   3.119 -0.1311  0.4989 -0.5861
   78HOH     H1  255   0.433   2.653   3.098  0.5977  0.9548 -0.8382
   78HOH     H2  256   0.570   2.594   3.078  0.0744 -0.4202 -0.6001
   79HOH      O  257   2.463   0.017   2.452 -0.8106 -0.4555 -0.4223
   79HOH     H1  258   2.469   0.040   2.544  0.4907  0.4171 -0.6635
   79HOH     H2  259   2.410   0.087   2.413 -0.6390 -0.3414 -0.4553
   80HOH      O  260   0.526   0.607   2.936 -0.2963  0.2176  0.1252
   80HOH     H1  261   0.547   0.515   2.923 -0.5746  0.1410  0.2101
   80HOH     H2  262   0.609   0.648   2.959 -0.1584  0.0020  0.0108
   81HOH      O  263   0.212   0.922   1.686 -0.2030 -0.9051 -0.2860
   81HOH     H1  264   0.125   0.950   1.655 -0.2580 -0.3054  0.3532
   81HOH     H2  265   0.194   0.867   1.762 -0.0318  0.0636  0.4977
   82HOH      O  266   2.049   0.212   1.860  0.4979 -0.2554  0.8840
   82HOH     H1  267   1.978   0.202   1.797  1.2065 -0.8807  0.1378
   82HOH     H2  268   2.019   0.166   1.938 -0.0728 -0.1616  0.7278
   83HOH      O  269   1.185   3.243   3.658  0.1217  0.1000 -0.4725
   83HOH     H1  270   1.238   3.323   3.662  0.7811 -0.3135 -0.5787
   83HOH     H2  271   1.103   3.271   3.619  0.0302  0.8774  0.2035
   84HOH      O  272   0.579   3.256   3.817 -0.3080 -0.0234  0.2067
   84HOH     H1  273   0.656   3.270   3.872 -0.2862 -0.6530  0.3448
   84HOH     H2  274   0.596   3.310   3.739  0.0009  0.2942  0.4849
   85HOH      O  275   1.394   3.429   0.261 -0.2242 -0.2782 -0.1135
   85HOH     H1  276   1.457   3.494   0.290 -1.0428  0.4065  0.2163
   85HOH     H2  277   1.395   3.434   0.166 -0.2526  0.2070 -0.0933
   86HOH      O  278   0.944   3.462   3.597  0.3265 -0.0827 -0.0083
   86HOH     H1  279   0.930   3.471   3.503  2.1061 -0.1652 -0.3553
   86HOH     H2  280   0.931   3.551   3.631  0.7191  0.1858 -0.5223
   87HOH      O  281   3.319   3.586   1.342  0.0801  0.3081  0.1753
   87HOH     H1  282   3.304   3.551   1.430 -0.0242  0.6548  0.3028
   87HOH     H2  283   3.356   3.673   1.358  0.5482  0.1722 -0.1296
   88HOH      O  284   3.912   2.232   1.015  0.4478 -0.2838  0.2873
   88HOH     H1  285   3.994   2.235   0.966 -0.5068 -0.1083 -1.4313
   88HOH     H2  286   3.862   2.307   0.983 -0.4581 -0.4486  1.2044
   89HOH      O  287   0.903   2.971   0.586 -0.0435  0.0225  0.4730
   89HOH     H1  288   0.910   3.051   0.533  1.3985 -0.2074  0.2329
   89HOH     H2  289   0.936   2.997   0.672  0.7603 -0.3653  0.2979
   90HOH      O  290   3.848   3.327   1.306 -0.9868 -0.3951 -0.3620
   90HOH     H1  291   3.817   3.254   1.253 -0.9937 -0.4514 -0.2807
   90HOH     H2  292   3.770   3.363   1.347 -0.9383 -0.5809 -0.1019
   91HOH      O  293   3.328   0.809   2.007 -0.7554 -0.2996 -0.2544
   91HOH     H1  294   3.233   0.805   2.017 -0.9455  0.8515 -1.1640
   91HOH     H2  295   3.356   0.868   2.078 -0.7860 -0.2583 -0.2763
   92HOH      O  296   2.039   2.527   1.400  0.2342  0.4721 -0.0201
   92HOH     H1  297   2.034   2.559   1.490  0.2685 -1.2116  0.6539
   92HOH     H2  298   1.958   2.477   1.387  0.1766  0.7712 -0.9819
   93HOH      O  299   0.446   0.057   0.678 -0.2658 -0.0387  0.9108
   93HOH     H1  300   0.512   0.126   0.668  0.3292 -0.6213  0.6364
   93HOH     H2  301   0.414   0.042   0.589  0.3399 -0.7904  0.8012
   94HOH      O  302   2.507   1.589   1.199 -0.1491 -0.1372  0.0734
   94HOH     H1  303   2.495   1.530   1.124 -0.4509  0.1341 -0.0982
   94HOH     H2  304   2.552   1.536   1.264  0.9591 -0.1218 -0.6307
   95HOH      O  305   3.907   2.619   0.652 -0.3004 -0.4864 -0.2599
   95HOH     H1  306   3.955   2.545   0.614 -0.4407 -0.5882 -0.2417
   95HOH     H2  307   3.853   2.652   0.581  0.4374  0.1836 -0.5300
   96HOH      O  308   3.460   2.169   2.897 -0.1478  0.1571 -0.2291
   96HOH     H1  309   3.461   2.105   2.826 -0.8776 -0.7624  0.5396
   96HOH     H2  310   3.400   2.133   2.962 -0.7623  1.7224  0.1832
   97HOH      O  311   0.497   0.299   3.519 -0.3208  0.4912  0.6623
   97HOH     H1  312   0.444   0.378   3.508 -0.4748  0.3426  0.3288
   97HOH     H2  313   0.451   0.232   3.468  0.6750  0.5762 -0.4166
   98HOH      O  314   3.206   1.914   2.543 -0.4780  0.2050 -0.0046
   98HOH     H1  315   3.233   1.901   2.634 -0.6646 -0.7679 -0.0633
   98HOH     H2  316   3.257   1.989   2.513  0.2287  0.0150  0.6542
   99HOH      O  317   2.146  -0.033   0.377  0.3418  0.5508 -0.0953
   99HOH     H1  318   2.104   0.025   0.439  0.3086  0.9127 -0.4499
   99HOH     H2  319   2.172   0.023   0.304 -0.0893  0.0627 -0.6542
  100HOH      O  320   0.276   1.612   3.537  0.1690 -0.1120 -0.0707
  100HOH     H1  321   0.360   1.567   3.549 -0.5513 -1.1435  1.9906
  100HOH     H2  322   0.273   1.676   3.609 -0.5322  0.4286 -0.5516
  101HOH      O  323   2.808   2.654   0.790 -0.1018  0.7366  0.3727
  101HOH     H1  324   2.747   2.710   0.743 -0.7829  0.1661  0.5532
  101HOH     H2  325   2.885   2.710   0.804  0.5062  0.7575 -2.0492
  102HOH      O  326   2.119   3.477   2.700 -0.1526  0.2198  0.0432
  102HOH     H1  327   2.141   3.570   2.702 -0.2065  0.2579 -0.6784
  102HOH     H2  328   2.182   3.438   2.640 -0.0118 -0.2496  0.4823
  103HOH      O  329   1.245   3.169   1.003  0.4490  0.2568 -0.5349
  103HOH     H1  330   1.325   3.171   0.951  0.1095  0.4899 -1.0717
  103HOH     H2  331   1.231   3.260   1.030  0.1466  0.2983 -0.8104
  104HOH      O  332   3.445   3.050   3.301 -0.2414  0.0595 -0.0404
  104HOH     H1  333   3.351   3.063   3.296 -0.2374 -0.1582 -1.0661
  104HOH     H2  334   3.458   2.994   3.378 -0.8803  0.4952  0.4094
  105HOH      O  335   1.980   3.138   3.886 -0.0699 -1.1291 -0.5987
  105HOH     H1  336   2.025   3.219   3.862 -0.3701 -0.9436 -0.5519
  105HOH     H2  337   1.960   3.148   3.979  0.8058 -1.7101 -0.3176
  106HOH      O  338   0.190   2.279   2.969  0.2553  0.2244 -0.0312
  106HOH     H1  339   0.116   2.291   3.028 -0.3177  0.0924 -0.6901
  106HOH     H2  340   0.267   2.279   3.026 -0.1680  1.1768  0.6026
  107HOH      O  341   0.159   0.674   3.469 -0.6804  0.3894  0.2837
  107HOH     H1  342   0.223   0.706   3.532 -1.4276  1.8554  0.3921
  107HOH     H2  343   0.167   0.734   3.395 -0.8917 -0.3479 -0.3606
  108HOH      O  344   0.302   0.537   2.700  0.3091 -0.1710 -0.5458
  108HOH     H1  345   0.385   0.577   2.675  0.3770 -0.6625 -1.1550
  108HOH     H2  346   0.264   0.598   2.764  1.2506 -0.0682 -0.0543
  109HOH      O  347   3.212   0.506   3.782 -0.5300  0.1583  0.2753
  109HOH     H1  348   3.165   0.589   3.771 -0.4860  0.1276 -0.1638
  109HOH     H2  349   3.290   0.529   3.834 -0.7464  0.3065  0.5386
  110HOH      O  350   3.787   3.735   3.713  0.5773  0.3007 -0.1952
  110HOH     H1  351   3.746   3.722   3.627  1.5937 -0.8609 -0.5566
  110HOH     H2  352   3.846   3.810   3.701 -0.5260  1.2692  0.0276
  111HOH      O  353   1.938   2.723   2.184  0.3647 -0.1186  0.3154
  111HOH     H1  354   1.937   2.796   2.246  0.0643 -0.5571  0.8517
  111HOH     H2  355   1.869   2.665   2.215  1.1165 -1.0217  0.4058
  112HOH      O  356   2.316   0.469   2.637 -0.2440 -0.2475  0.0471
  112HOH     H1  357   2.224   0.485   2.657 -0.0884  0.3796  0.3002
  112HOH     H2  358   2.363   0.495   2.716  0.1908 -0.0240 -0.2711
  113HOH      O  359   2.060   2.108   1.266 -0.1236 -0.0542  0.4251
  113HOH     H1  360   2.151   2.134   1.278 -0.3138  0.6585  0.4185
  113HOH     H2  361   2.010   2.190   1.273 -0.7281 -0.3721  0.0631
  114HOH      O  362   2.519   0.435   0.803 -0.3323 -0.2472  0.6086
  114HOH     H1  363   2.501   0.349   0.841 -0.3804 -0.6913 -0.3666
  114HOH     H2  364   2.441   0.455   0.751 -0.0335  0.0601  0.2706
  115HOH      O  365   0.958   2.449   1.556  0.7296  0.3025 -0.2101
  115HOH     H1  366   0.890   2.424   1.618  0.6781  0.7651 -0.0727
  115HOH     H2  367   0.914   2.505   1.492  0.8544  0.1022 -0.4757
  116HOH      O  368   3.678   3.838   0.765 -0.4957  0.0991 -0.2911
  116HOH     H1  369   3.583   3.831   0.773 -0.4903  0.6167  0.3944
  116HOH     H2  370   3.693   3.927   0.733 -0.2271  0.2250  0.1726
  117HOH      O  371   0.113   2.937   0.146 -0.4332 -0.4538 -0.4251
  117HOH     H1  372   0.044   2.996   0.177 -0.8911 -0.6679 -1.0033
  117HOH     H2  373   0.190   2.993   0.137 -0.2631 -0.3739  1.0396
  118HOH      O  374   1.678   1.407   2.292 -0.3441  0.2661 -0.2799
  118HOH     H1  375   1.642   1.443   2.373  0.4346  1.0126 -0.2285
  118HOH     H2  376   1.773   1.404   2.308 -0.1531  0.6469 -1.2225
  119HOH      O  377   2.637   1.916   0.470  0.2862 -0.1415  0.2961
  119HOH     H1  378   2.677   1.878   0.548  0.7030 -0.3696 -0.0222
  119HOH     H2  379   2.660   2.008   0.473 -0.2171 -0.0244  0.7569
  120HOH      O  380   2.738   1.396   0.107 -0.1408  0.5331 -0.7214
  120HOH     H1  381   2.699   1.403   0.020  0.1585 -0.9300 -1.0256
  120HOH     H2  382   2.724   1.305   0.132  0.4408  0.7328  0.4494
  121HOH      O  383   1.654   1.040   2.299 -0.1148  0.0246  0.2234
  121HOH     H1  384   1.621   0.956   2.332  1.4313 -0.5425  0.4772
  121HOH     H2  385   1.639   1.101   2.371  0.6272 -0.5414  0.8882
  122HOH      O  386   0.829   1.772   2.803 -0.1376 -0.6886 -0.2737
  122HOH     H1  387   0.836   1.826   2.882 -0.2466 -0.3941 -0.4604
  122HOH     H2  388   0.817   1.835   2.732  1.9344 -0.7551 -0.8288
  123HOH      O  389   0.887   0.139   1.150 -0.3704 -0.3313 -0.8042
  123HOH     H1  390   0.896   0.057   1.198  1.1832  0.4765  0.4823
  123HOH     H2  391   0.960   0.139   1.088  0.4071  0.5157  0.0429
  124HOH      O  392   1.604   3.413   2.286 -0.1722 -0.2956  0.2813
  124HOH     H1  393   1.533   3.356   2.313  0.1652 -0.9811 -0.2285
  124HOH     H2  394   1.621   3.468   2.363 -1.8996  0.6146  0.1156
  125HOH      O  395   1.592   3.523   1.024 -0.3578 -0.4942 -0.2085
  125HOH     H1  396   1.658   3.585   0.992  0.4059 -0.9365  0.4321
  125HOH     H2  397   1.605   3.522   1.119 -0.0649 -1.9031 -0.2133
  126HOH      O  398   1.790   1.046   0.681 -0.2082 -0.6536 -0.2531
  126HOH     H1  399   1.872   1.001   0.700 -0.2415 -0.8213 -0.4984
  126HOH     H2  400   1.806   1.092   0.599  0.0936  0.4602  0.3731
  127HOH      O  401   3.438   1.826   3.460  0.9031 -0.3999 -0.0081
  127HOH     H1  402   3.368   1.788   3.513  0.9028  0.2508  0.4873
  127HOH     H2  403   3.487   1.751   3.427  0.0732 -0.8618 -0.2359
  128HOH      O  404   1.420   3.005   1.187  0.0678 -0.2680 -0.5387
  128HOH     H1  405   1.421   3.058   1.266  0.6496 -0.3994 -0.4430
  128HOH     H2  406   1.421   3.068   1.115 -0.8265 -0.1439 -0.4591
  129HOH      O  407   0.739   0.715   1.904  0.0955 -0.0687  0.4709
  129HOH     H1  408   0.737   0.619   1.913 -0.3595 -0.0237  0.9263
  129HOH     H2  409   0.669   0.734   1.842 -0.6213  0.0412  1.2745
  130HOH      O  410   3.144   2.434   1.277  0.7646  0.8442 -0.2220
  130HOH     H1  411   3.157   2.386   1.359  1.7498  0.6627 -0.4551
  130HOH     H2  412   3.228   2.477   1.261  0.6114  0.8321 -1.1550
  131HOH      O  413   3.170   3.391   0.717 -0.1555  0.1110  0.0544
  131HOH     H1  414   3.166   3.359   0.807 -1.4409  0.4125  0.1408
  131HOH     H2  415   3.261   3.416   0.705  0.0278  0.1976  1.3176
  132HOH      O  416   3.812   0.865   2.643 -0.9693  0.0743 -0.2599
  132HOH     H1  417   3.792   0.791   2.586 -0.0731  0.2381 -0.8248
  132HOH     H2  418   3.779   0.838   2.729 -1.5527 -0.5479 -0.6518
  133HOH      O  419   1.098   3.410   3.968  0.8755  0.5998  0.4012
  133HOH     H1  420   1.057   3.429   3.883 -0.2474 -0.3199  0.6989
  133HOH     H2  421   1.191   3.401   3.947  0.7220  1.0329 -0.6131
  134HOH      O  422   3.510   3.922   3.284 -0.4216 -0.3309 -0.0495
  134HOH     H1  423   3.599   3.942   3.311 -0.4260 -0.8853  0.4221
  134HOH     H2  424   3.513   3.830   3.258 -0.8670 -0.3738  0.0260
  135HOH      O  425   2.940   2.661   0.441  0.1031  0.5675 -0.3795
  135HOH     H1  426   3.016   2.717   0.457 -0.5286  1.3223  0.1343
  135HOH     H2  427   2.871   2.697   0.497 -0.4241 -0.5619 -0.2381
  136HOH      O  428   2.554   1.088   0.319 -0.2608 -0.3145  0.8780
  136HOH     H1  429   2.648   1.090   0.336 -0.1911 -0.0780  0.5066
  136HOH     H2  430   2.534   1.177   0.289 -0.6732 -0.2600  1.3035
  137HOH      O  431   3.784   2.536   1.118 -1.1854  0.5851  0.2900
  137HOH     H1  432   3.859   2.554   1.062 -0.4570  0.5602  1.1959
  137HOH     H2  433   3.713   2.588   1.081 -0.4323  1.4767  0.0166
  138HOH      O  434   3.573   0.401   0.419  0.0298  0.2435  0.0405
  138HOH     H1  435   3.572   0.319   0.369  0.9701 -0.0548  0.4776
  138HOH     H2  436   3.482   0.430   0.417 -0.5140 -1.2345  0.5630
  139HOH      O  437   0.495   2.331   2.383 -0.4896 -0.0657  0.4626
  139HOH     H1  438   0.418   2.343   2.329 -0.3589  0.7241  0.4322
  139HOH     H2  439   0.472   2.370   2.467 -0.3576 -0.4372  0.6782
  140HOH      O  440   1.723   3.332   3.137  0.3429  0.5451 -0.7132
  140HOH     H1  441   1.686   3.245   3.124  0.0268  0.5493  0.0786
  140HOH     H2  442   1.814   3.323   3.109  0.3306 -0.0484 -0.5904
  141HOH      O  443   1.107   1.883   3.858  0.4679  0.2257  0.2321
  141HOH     H1  444   1.090   1.840   3.941  0.4474 -0.0476  0.0893
  141HOH     H2  445   1.104   1.812   3.793  0.3176  0.4601 -0.0202
  142HOH      O  446   2.595   3.085   3.199  0.0678 -0.3331 -0.1421
  142HOH     H1  447   2.599   2.992   3.221 -0.2614 -0.4374 -0.4914
  142HOH     H2  448   2.509   3.095   3.157  0.2621  0.0451 -0.4597
  143HOH      O  449   2.270   2.951   2.115 -0.0445 -0.7390  0.0922
  143HOH     H1  450   2.232   2.977   2.198  1.4280  0.5672  0.4522
  143HOH     H2  451   2.219   2.998   2.049 -1.6571 -2.2904  0.0598
  144HOH      O  452   1.000   0.712   0.207  0.1411 -0.0649 -0.2999
  144HOH     H1  453   0.979   0.696   0.115 -0.9638  0.0800 -0.1057
  144HOH     H2  454   1.093   0.691   0.215  0.0718 -0.8765 -1.2675
  145HOH      O  455   3.503   3.930   2.280 -0.3632 -0.2610  0.0827
  145HOH     H1  456   3.475   3.838   2.275 -0.3431 -0.2512 -0.2845
  145HOH     H2  457   3.599   3.925   2.276 -0.3764 -0.1898 -0.8218
  146HOH      O  458   3.844   3.560   1.651 -0.3792  0.3931  0.0658
  146HOH     H1  459   3.778   3.490   1.653 -0.4240  0.4288 -0.1528
  146HOH     H2  460   3.831   3.607   1.733 -0.4766  0.2626  0.1263
  147HOH      O  461   3.699   3.568   2.959 -0.2428 -0.0657 -0.1586
  147HOH     H1  462   3.658   3.501   2.904 -0.5923  0.9386 -1.1950
  147HOH     H2  463   3.753   3.619   2.899 -0.7015  1.1393  0.3764
  148HOH      O  464   2.505   3.365   3.509  0.0602  0.1592  0.0619
  148HOH     H1  465   2.522   3.451   3.548  0.4288  0.2008 -0.1859
  148HOH     H2  466   2.409   3.357   3.510  0.0358  0.4586  0.3269
  149HOH      O  467   1.292   2.785   1.991  0.1180 -0.3818  0.7256
  149HOH     H1  468   1.377   2.740   1.989 -0.0770 -0.7391  0.1383
  149HOH     H2  469   1.234   2.730   1.939 -0.0104  0.7868 -0.4751
  150HOH      O  470   1.198   3.683   1.220  0.6785 -0.1512 -0.2744
  150HOH     H1  471   1.185   3.588   1.230  0.8957 -0.1217  0.3659
  150HOH     H2  472   1.273   3.690   1.160  1.0953 -0.4063  0.2001
  151HOH      O  473   1.123   3.419   1.199  0.2714  0.1421  0.6154
  151HOH     H1  474   1.040   3.412   1.153  0.1166  1.1798  0.6928
  151HOH     H2  475   1.123   3.345   1.260 -0.1863 -0.3793  0.0121
  152HOH      O  476   2.544   0.204   3.184  0.2522  0.3722  0.6615
  152HOH     H1  477   2.635   0.177   3.196  0.3885  0.8342  0.7060
  152HOH     H2  478   2.506   0.136   3.128  0.5142 -0.0317  0.9599
  153HOH      O  479   0.885   0.431   2.355 -0.4286 -0.3124 -0.3881
  153HOH     H1  480   0.810   0.383   2.391 -0.2784 -0.0811  0.2579
  153HOH     H2  481   0.848   0.483   2.284 -1.1642  0.7798  0.7089
  154HOH      O  482   0.992   0.418   3.487 -0.0176 -0.5488  0.6090
  154HOH     H1  483   0.909   0.394   3.528 -0.0128 -1.6907  0.0436
  154HOH     H2  484   0.980   0.396   3.394  0.6842 -0.0781  0.3937
  155HOH      O  485   3.574   0.283   2.225  0.0541  0.0482 -0.0761
  155HOH     H1  486   3.558   0.321   2.138  1.0720  0.2858 -0.1936
  155HOH     H2  487   3.636   0.212   2.208 -0.4560 -0.5130  0.3614
  156HOH      O  488   3.244   3.669   2.694  0.7055 -0.7694 -0.0258
  156HOH     H1  489   3.153   3.642   2.684  0.3190 -0.0297  1.1722
  156HOH     H2  490   3.261   3.662   2.788  2.0273 -1.2772 -0.2621
  157HOH      O  491   1.168   3.190   2.280 -0.2146 -0.6285  0.2963
  157HOH     H1  492   1.139   3.255   2.216  1.3721  0.1910  0.3082
  157HOH     H2  493   1.168   3.107   2.233 -1.6675 -0.5640  0.0884
  158HOH      O  494   1.805   0.822   1.185 -0.5608  0.0890 -0.2618
  158HOH     H1  495   1.728   0.824   1.129 -1.5152  0.0106  0.9457
  158HOH     H2  496   1.793   0.896   1.245  0.1728 -0.0685  0.1041
  159HOH      O  497   3.796   2.907   2.759 -0.2137 -0.6966  0.2554
  159HOH     H1  498   3.862   2.908   2.828  0.3173 -0.9702 -0.2276
  159HOH     H2  499   3.779   2.814   2.743 -1.3786 -0.6443  0.9602
  160HOH      O  500   2.028   0.600   2.695  0.2777  1.1433  0.3372
  160HOH     H1  501   1.978   0.542   2.638 -0.1059  0.0559  1.6771
  160HOH     H2  502   2.026   0.685   2.650  0.0989  0.3618 -1.2720
  161HOH      O  503   0.500   1.902   2.326 -0.5172  0.1340  0.3441
  161HOH     H1  504   0.487   1.835   2.259 -1.4338  0.3494  0.2742
  161HOH     H2  505   0.578   1.950   2.297 -1.1295  0.5046 -0.8395
  162HOH      O  506   1.059   3.944   3.829 -0.5592  0.4811  0.1479
  162HOH     H1  507   1.105   3.925   3.912 -0.2343  0.8011  0.0460
  162HOH     H2  508   1.028   3.859   3.799 -0.0673  0.2593  0.2479
  163HOH      O  509   2.537   2.845   0.839 -0.0290 -0.2005  0.4851
  163HOH     H1  510   2.607   2.909   0.827 -0.2126 -0.0687  0.0836
  163HOH     H2  511   2.487   2.877   0.914 -0.4741  0.4621 -0.0735
  164HOH      O  512   2.045   1.902   0.650 -0.0237 -0.0417  0.8062
  164HOH     H1  513   2.085   1.967   0.592 -1.6144  0.3681  0.0728
  164HOH     H2  514   2.087   1.819   0.625 -0.6722  0.1099 -1.0264
  165HOH      O  515   0.302   0.603   2.380  0.1064  0.0060  0.0260
  165HOH     H1  516   0.371   0.536   2.377  0.3816  0.3004 -0.3777
  165HOH     H2  517   0.344   0.682   2.347 -0.2251  0.3794  0.4696
  166HOH      O  518   3.421   0.023   1.996  1.0288 -0.2777 -0.3351
  166HOH     H1  519   3.455   0.093   2.053  0.2726 -0.2885  0.1620
  166HOH     H2  520   3.460  -0.057   2.032 -0.7001 -0.5153  1.3403
  167HOH      O  521   2.784   3.730   0.254  0.2236 -0.5849  0.5128
  167HOH     H1  522   2.846   3.764   0.318  0.6705 -0.7449  0.1783
  167HOH     H2  523   2.749   3.650   0.295  1.2023 -1.2040  0.1943
  168HOH      O  524   3.004   2.486   0.672 -0.0289 -0.2012 -0.5650
  168HOH     H1  525   2.914   2.473   0.703 -0.0900 -1.8606 -1.2362
  168HOH     H2  526   3.057   2.489   0.751 -0.5891  0.0761 -0.1892
  169HOH      O  527   2.610   0.604   1.120 -0.0475 -0.4553  0.6472
  169HOH     H1  528   2.542   0.575   1.180 -0.3391  0.1325  0.6208
  169HOH     H2  529   2.563   0.656   1.055  0.3875 -0.3102  0.4414
  170HOH      O  530   3.826   2.712   1.682 -0.2655 -0.8825 -0.6587
  170HOH     H1  531   3.853   2.744   1.769  2.6491 -0.2064 -1.5555
  170HOH     H2  532   3.765   2.642   1.700 -1.4474  0.4990  1.7984
  171HOH      O  533   3.382   2.367   2.620  0.3806  0.3652 -0.3032
  171HOH     H1  534   3.394   2.440   2.559  1.2519  1.1308  0.7239
  171HOH     H2  535   3.459   2.370   2.676 -0.3938 -0.2799  0.8585
  172HOH      O  536   3.057   2.598   3.639 -0.6237 -0.1279  0.5387
  172HOH     H1  537   3.061   2.503   3.652  0.3402 -0.1900 -0.0218
  172HOH     H2  538   2.999   2.610   3.564 -0.5750 -0.2911  0.4748
  173HOH      O  539   0.944   0.757   1.277  0.9779 -0.4519 -0.0967
  173HOH     H1  540   1.024   0.805   1.298  0.9612 -0.4898  0.0550
  173HOH     H2  541   0.943   0.684   1.339 -0.0285  0.4583  1.0841
  174HOH      O  542   2.415   2.782   1.779 -0.0311 -0.3708 -0.4073
  174HOH     H1  543   2.455   2.860   1.817  1.1626 -0.5847 -1.1329
  174HOH     H2  544   2.413   2.800   1.685 -2.3244 -0.1144 -0.4324
  175HOH      O  545   0.181   1.353   2.317 -0.1519  0.3426  0.0534
  175HOH     H1  546   0.098   1.376   2.274  0.3776 -0.1738 -1.3739
  175HOH     H2  547   0.190   1.259   2.303  0.1258  0.1701  1.2528
  176HOH      O  548   1.637   1.228   1.737  0.3138  0.5443  0.0090
  176HOH     H1  549   1.593   1.250   1.819  0.1607  0.5038 -0.0613
  176HOH     H2  550   1.594   1.147   1.708  0.3803  0.5483 -0.1013
  177HOH      O  551   3.777   0.078   2.240 -0.4361 -0.4010  0.5113
  177HOH     H1  552   3.834   0.089   2.317 -1.1776 -0.2381  1.0544
  177HOH     H2  553   3.838   0.077   2.166  0.1864  1.7456  0.8593
  178HOH      O  554   0.964   1.460   2.633 -0.1637 -0.1603 -0.5975
  178HOH     H1  555   0.895   1.501   2.685 -0.3820 -1.5834  0.3349
  178HOH     H2  556   0.917   1.414   2.563 -0.0463 -0.1213 -0.7034
  179HOH      O  557   3.014   3.111   0.323  0.1995  0.0895  0.3575
  179HOH     H1  558   3.006   3.154   0.238  0.7291  0.1637  0.3407
  179HOH     H2  559   3.031   3.182   0.385 -0.1422  0.0311  0.5264
  180HOH      O  560   2.981   2.709   1.265 -0.3011  0.2274 -0.3714
  180HOH     H1  561   2.975   2.621   1.303 -1.1140  0.0085 -0.9483
  180HOH     H2  562   3.075   2.727   1.260 -0.1163  0.1301  1.3586
  181HOH      O  563   2.272   3.138   1.646 -0.6036 -0.2141  0.1338
  181HOH     H1  564   2.281   3.196   1.571 -0.1345 -0.3534  0.0791
  181HOH     H2  565   2.341   3.165   1.706  0.7122 -1.7083 -0.5600
  182HOH      O  566   3.564   0.909   1.067 -0.1551  0.1108 -0.4346
  182HOH     H1  567   3.605   0.842   1.122  0.7236  0.3190 -0.7959
  182HOH     H2  568   3.622   0.917   0.991 -0.9552  0.3433 -1.0509
  183HOH      O  569   1.675   0.549   3.686  0.1823 -0.2498  0.0892
  183HOH     H1  570   1.691   0.507   3.602 -0.0695 -0.0849 -0.0425
  183HOH     H2  571   1.755   0.598   3.704 -0.0939  0.4502 -0.4949
  184HOH      O  572   3.891   1.263   3.531  0.2863  0.9315  0.3916
  184HOH     H1  573   3.813   1.292   3.483  0.1164 -0.0220  0.0575
  184HOH     H2  574   3.880   1.301   3.618 -0.1884  1.3951  0.1423
  185HOH      O  575   0.796   2.730   3.875 -0.0271  0.2529 -0.4145
  185HOH     H1  576   0.836   2.795   3.817  0.4412  0.2342 -0.1147
  185HOH     H2  577   0.770   2.779   3.952  1.7641 -0.1197  0.5305
  186HOH      O  578   0.250   3.074   1.197 -0.0189  0.2182  0.1485
  186HOH     H1  579   0.267   3.153   1.145  0.5857 -0.0561 -0.0913
  186HOH     H2  580   0.188   3.023   1.144 -0.1343  0.3653  0.1401
  187HOH      O  581   1.593   2.749   1.097 -0.1280 -0.1972  0.1527
  187HOH     H1  582   1.661   2.739   1.032 -0.1164 -0.2246  0.1689
  187HOH     H2  583   1.571   2.842   1.096 -0.3951 -0.2618 -0.1603
  188HOH      O  584   3.893   1.391   3.782  0.4482  0.4004  0.0646
  188HOH     H1  585   3.918   1.482   3.763  0.3400  0.2677 -0.7974
  188HOH     H2  586   3.836   1.398   3.859 -0.2768  1.1796 -0.4992
  189HOH      O  587   0.618   1.216   1.066  0.4026  0.3406  0.2639
  189HOH     H1  588   0.607   1.171   0.982  0.5607 -0.4156  0.6289
  189HOH     H2  589   0.636   1.307   1.042 -0.8861  0.4574 -0.4876
  190HOH      O  590   3.489   1.975   2.082  0.3105  0.0711 -0.3464
  190HOH     H1  591   3.460   1.910   2.018 -1.2050 -0.3608  0.6644
  190HOH     H2  592   3.516   1.922   2.158 -0.7873  0.5679  0.4354
  191HOH      O  593   0.343   0.180   2.597 -0.2982  0.2477  0.3313
  191HOH     H1  594   0.284   0.221   2.661 -0.1369 -0.2783  0.8308
  191HOH     H2  595   0.420   0.237   2.596 -0.3333  0.3020  0.5531
  192HOH      O  596   2.724   1.928   2.364 -0.1330 -0.3915 -0.0797
  192HOH     H1  597   2.735   1.920   2.269  0.9624 -0.3983  0.0219
  192HOH     H2  598   2.779   1.859   2.400 -1.0668 -0.8352  0.5762
  193HOH      O  599   0.143   1.692   0.916 -0.1955 -0.0447 -0.5608
  193HOH     H1  600   0.137   1.654   1.003 -0.0332  0.8345 -0.1495
  193HOH     H2  601   0.057   1.675   0.876 -0.5293  0.1825  0.0441
  194HOH      O  602   2.096   3.490   2.023 -0.0265 -0.2722 -0.3169
  194HOH     H1  603   2.021   3.432   2.034 -0.0512 -0.0434  0.9731
  194HOH     H2  604   2.067   3.574   2.058  0.5878  0.0304 -0.5025
  195HOH      O  605   1.403   2.629   0.233  0.3586  0.6008  0.3548
  195HOH     H1  606   1.421   2.683   0.157 -0.3153 -0.1685 -0.3934
  195HOH     H2  607   1.485   2.629   0.283  0.7719  1.2196 -0.2979
  196HOH      O  608   1.997   3.890   2.926  0.0420  0.3989  0.7265
  196HOH     H1  609   2.086   3.908   2.955  0.6909  0.2436 -0.9506
  196HOH     H2  610   1.996   3.795   2.911 -0.0681  0.5242 -0.1619
  197HOH      O  611   2.116   2.935   3.725  0.1776  0.0073  0.1275
  197HOH     H1  612   2.211   2.942   3.740  0.1669 -0.2758  0.3505
  197HOH     H2  613   2.078   2.996   3.789  0.2245  0.5054 -0.3049
  198HOH      O  614   2.876   1.265   3.452 -0.3993  0.6083 -0.1571
  198HOH     H1  615   2.893   1.174   3.475 -0.2977  0.4037 -0.9809
  198HOH     H2  616   2.798   1.289   3.502 -0.2781  0.1570  0.2614
  199HOH      O  617   3.543   3.092   0.350  0.2252 -0.2261  1.0573
  199HOH     H1  618   3.561   3.056   0.437  0.6623  0.1329  1.1246
  199HOH     H2  619   3.531   3.186   0.366 -0.0647 -0.2148  0.7794
  200HOH      O  620   1.952   3.256   2.013  0.8339  0.2762  0.1222
  200HOH     H1  621   1.954   3.216   1.926 -0.5263  0.2296  0.0801
  200HOH     H2  622   2.041   3.241   2.048  0.7529 -1.8635 -0.3047
  201HOH      O  623   2.984   2.961   1.675 -0.6245  0.2716  0.3071
  201HOH     H1  624   2.902   2.993   1.637 -0.5418 -0.9468 -1.1170
  201HOH     H2  625   2.995   2.874   1.637  0.8334 -0.0242  1.2484
  202HOH      O  626   2.651   1.349   1.697 -0.0208  0.1117 -0.1489
  202HOH     H1  627   2.581   1.326   1.637  0.7393  0.0587 -1.0520
  202HOH     H2  628   2.713   1.276   1.691  0.6161  0.6402 -0.1845
  203HOH      O  629   2.515   0.293   3.661  0.2669  0.9701  0.1997
  203HOH     H1  630   2.506   0.386   3.684 -0.5461  0.9906 -0.1146
  203HOH     H2  631   2.444   0.250   3.709 -0.2518  0.7342 -0.7352
  204HOH      O  632   2.138   0.387   0.632  0.2233 -0.1810  0.2016
  204HOH     H1  633   2.085   0.386   0.553 -0.0714  0.1500  0.3891
  204HOH     H2  634   2.161   0.295   0.647 -0.0207 -0.2875 -0.0627
  205HOH      O  635   1.275   2.762   1.478  0.4430  0.3783 -0.4754
  205HOH     H1  636   1.300   2.700   1.409  0.7704  0.1765 -0.1833
  205HOH     H2  637   1.186   2.789   1.456  0.2009 -0.3925 -0.4673
  206HOH      O  638   2.666   0.307   1.836 -0.1084 -0.6394  0.4077
  206HOH     H1  639   2.641   0.394   1.807  0.0807 -0.6268  0.2841
  206HOH     H2  640   2.759   0.314   1.859 -0.1558 -0.7434  0.6445
  207HOH      O  641   0.951   0.724   0.799 -0.4847  0.5289 -0.1141
  207HOH     H1  642   0.989   0.721   0.887 -1.7119  0.5760  0.4551
  207HOH     H2  643   0.915   0.813   0.792 -0.2994  0.5655 -0.7247
  208HOH      O  644   0.042   0.631   2.464 -0.0570  0.5681  0.3171
  208HOH     H1  645   0.131   0.602   2.440  0.1592  1.3136  0.1693
  208HOH     H2  646  -0.013   0.554   2.448  0.5944  0.0014  0.6662
  209HOH      O  647   0.660   0.542   3.640 -0.1703  0.3590  0.7705
  209HOH     H1  648   0.699   0.458   3.661 -0.5093  0.0518  0.2157
  209HOH     H2  649   0.571   0.521   3.612  0.1571  0.7307 -0.7282
  210HOH      O  650   3.547   3.101   1.844 -0.4432 -0.4403  1.0914
  210HOH     H1  651   3.631   3.086   1.799 -0.9156 -0.4826  0.1718
  210HOH     H2  652   3.569   3.161   1.916  0.3665 -0.4070  0.8422
  211HOH      O  653   2.254   3.527   3.560  0.0263 -0.0575 -0.1013
  211HOH     H1  654   2.206   3.498   3.639  1.0017  0.2344  0.6385
  211HOH     H2  655   2.193   3.586   3.516 -0.4311  0.0416  0.6220
  212HOH      O  656   0.752   1.298   3.936  0.1319 -0.1028  0.0961
  212HOH     H1  657   0.757   1.203   3.937 -0.3157 -0.1376  0.8709
  212HOH     H2  658   0.808   1.325   3.864  0.8501 -0.9201  0.3225
  213HOH      O  659   3.555   1.643   0.733  0.0388  0.5765  0.0448
  213HOH     H1  660   3.599   1.714   0.778 -1.0926  1.0710  0.4455
  213HOH     H2  661   3.559   1.569   0.794 -0.8821  1.0424  0.7165
  214HOH      O  662   0.226   1.852   3.652  0.2296  0.6168  0.2247
  214HOH     H1  663   0.269   1.904   3.721 -0.4159  0.6622  0.6081
  214HOH     H2  664   0.150   1.905   3.626 -0.1393  0.1087  0.2490
  215HOH      O  665   2.065   0.326   2.889  0.4732 -0.2889  0.6790
  215HOH     H1  666   2.006   0.398   2.912  0.1693 -0.2938 -0.0355
  215HOH     H2  667   2.070   0.330   2.794  0.9869 -0.8034  0.6791
  216HOH      O  668   3.111   1.633   1.110 -0.7360 -0.0717  0.0575
  216HOH     H1  669   3.121   1.694   1.183 -0.1877 -0.4324  0.3070
  216HOH     H2  670   3.129   1.685   1.032 -0.2867  0.0952  0.2641
  217HOH      O  671   3.053   2.561   2.955 -0.4828  0.3936 -1.1214
  217HOH     H1  672   3.066   2.644   2.910 -0.0597  1.3206  0.5424
  217HOH     H2  673   3.139   2.520   2.955 -0.3242  0.7110 -0.6242
  218HOH      O  674   0.096   2.902   1.052  0.6354 -0.5671  0.5938
  218HOH     H1  675   0.051   2.848   1.117  0.9579 -1.0014  0.4705
  218HOH     H2  676   0.082   2.857   0.969  0.7220 -0.3374  0.4524
  219HOH      O  677   2.376   1.318   2.194  0.1723  0.2193  0.4074
  219HOH     H1  678   2.468   1.305   2.218  0.1618  0.3288  0.5083
  219HOH     H2  679   2.378   1.336   2.101  0.1815 -0.5959  0.2324
  220HOH      O  680   2.478   2.148   3.906 -0.2744  0.8543 -0.1949
  220HOH     H1  681   2.553   2.096   3.878 -0.9944 -0.0526 -0.5502
  220HOH     H2  682   2.506   2.239   3.894  0.9530  0.5728  0.2510
  221HOH      O  683   3.905   0.057   3.628  0.1634 -0.2196 -0.3770
  221HOH     H1  684   3.984   0.017   3.665  0.6332 -0.2641 -1.3586
  221HOH     H2  685   3.861   0.096   3.703  1.6706  0.7453  0.1005
  222HOH      O  686   2.902   3.400   3.221 -0.1241  0.0049 -0.2466
  222HOH     H1  687   2.962   3.344   3.271  0.0802 -0.2416 -0.7577
  222HOH     H2  688   2.840   3.339   3.181 -1.5704  0.3076  1.2873
  223HOH      O  689   3.374   0.155   3.647 -0.4070  0.1365 -0.2264
  223HOH     H1  690   3.351   0.153   3.554 -0.1218  0.8506 -0.3314
  223HOH     H2  691   3.462   0.194   3.649 -0.9214  1.3967  0.3972
  224HOH      O  692   2.943   2.230   3.383  0.2923 -0.4116  0.5448
  224HOH     H1  693   2.850   2.246   3.371 -0.0445 -1.7311  1.0888
  224HOH     H2  694   2.978   2.224   3.294 -0.3687 -0.9889  0.3096
  225HOH      O  695   2.482   0.391   3.382  0.2768  0.1017  0.2790
  225HOH     H1  696   2.471   0.318   3.322 -0.6678  0.4398  0.0121
  225HOH     H2  697   2.529   0.354   3.457  0.1353 -0.6850 -0.0068
  226HOH      O  698   3.212   0.581   3.140 -0.4768 -0.6669  0.6485
  226HOH     H1  699   3.210   0.676   3.151 -1.1420 -0.5040 -0.5626
  226HOH     H2  700   3.120   0.556   3.128 -0.2010 -1.2261 -0.5639
  227HOH      O  701   2.826   3.416   1.581 -0.0260  0.0722 -0.0688
  227HOH     H1  702   2.773   3.491   1.607 -0.4626 -0.2769  0.0884
  227HOH     H2  703   2.894   3.410   1.648  0.1104  0.4230 -0.1742
  228HOH      O  704   3.882   0.602   3.636 -0.2135 -0.0587  0.5824
  228HOH     H1  705   3.962   0.641   3.599 -0.0026 -0.7686  0.2475
  228HOH     H2  706   3.914   0.530   3.690 -0.6375 -0.6610  0.0553
  229HOH      O  707   0.682   2.492   3.802 -0.0799  0.2116  0.2530
  229HOH     H1  708   0.722   2.568   3.843 -0.1312  0.2306  0.2678
  229HOH     H2  709   0.754   2.430   3.790 -0.0276  0.2832  0.1928
  230HOH      O  710   1.931   2.510   3.336 -0.2310 -0.1292  0.4119
  230HOH     H1  711   1.993   2.437   3.327 -0.3344 -0.1586 -0.0820
  230HOH     H2  712   1.848   2.467   3.360 -0.0634 -0.0866  1.1146
  231HOH      O  713   1.108   1.049   0.340 -0.8198  0.0107 -0.0615
  231HOH     H1  714   1.118   0.971   0.394  0.4929  0.5012  0.4982
  231HOH     H2  715   1.118   1.018   0.250 -1.0495 -0.5453  0.0966
  232HOH      O  716   3.408   2.588   0.540  0.3151  0.0910 -0.2704
  232HOH     H1  717   3.458   2.623   0.614  0.8944 -1.3909  0.1260
  232HOH     H2  718   3.453   2.622   0.463  0.1599  1.0582  0.0356
  233HOH      O  719   1.119   1.935   3.168  0.3746  0.1020  0.1105
  233HOH     H1  720   1.049   1.872   3.184  0.3684  0.0979  0.0672
  233HOH     H2  721   1.165   1.943   3.252  0.6047 -0.2360  0.0188
  234HOH      O  722   3.094   1.679   1.692  0.1624  0.1694  0.4783
  234HOH     H1  723   3.014   1.638   1.727 -0.0683  0.2408  0.0465
  234HOH     H2  724   3.152   1.606   1.674  0.3068  0.1310  1.0414
  235HOH      O  725   0.790   2.145   3.577  0.7151 -0.4390 -0.1352
  235HOH     H1  726   0.779   2.056   3.612 -0.1273 -1.3115 -2.2693
  235HOH     H2  727   0.704   2.167   3.541  0.3401  2.1022  1.8101
  236HOH      O  728   0.441   1.053   0.213  0.3771  0.0802  0.0207
  236HOH     H1  729   0.404   0.966   0.230 -0.1374  0.3820  0.5223
  236HOH     H2  730   0.407   1.077   0.127  1.1011 -0.4941 -0.4544
  237HOH      O  731   1.544   2.905   0.725 -0.2020 -0.1423  0.1491
  237HOH     H1  732   1.611   2.841   0.750 -0.6789 -0.3726  0.9056
  237HOH     H2  733   1.499   2.864   0.651  0.3072 -0.0975 -0.2014
  238HOH      O  734   3.490   1.990   0.748  0.5908 -0.0474 -0.5745
  238HOH     H1  735   3.417   1.949   0.702  0.1976  0.7350 -0.6920
  238HOH     H2  736   3.495   2.078   0.712  0.5657  0.4467  0.5339
  239HOH      O  737   0.695   0.194   2.141 -0.0129 -0.4965  0.2852
  239HOH     H1  738   0.732   0.105   2.139  0.8273 -0.2080  1.2229
  239HOH     H2  739   0.676   0.209   2.234 -1.3902 -0.1522 -0.0138
  240HOH      O  740   2.404   3.143   0.616 -0.1866 -0.0906  0.5393
  240HOH     H1  741   2.411   3.209   0.547 -0.7334  0.2467  0.7837
  240HOH     H2  742   2.335   3.083   0.585 -0.3283 -0.0231  0.7165
  241HOH      O  743   3.292   1.382   3.637  0.2191  0.0753 -0.4150
  241HOH     H1  744   3.334   1.362   3.721  0.5229  0.1818 -0.5378
  241HOH     H2  745   3.213   1.431   3.661  0.3005  0.1030 -0.1922
  242HOH      O  746   3.305   3.416   3.010 -0.3380 -0.2650  0.0671
  242HOH     H1  747   3.342   3.362   3.079 -0.5967 -1.1367 -0.4475
  242HOH     H2  748   3.230   3.460   3.051 -0.4701 -0.7465  0.3476
  243HOH      O  749   1.205   3.446   0.433  0.1081 -0.6477 -0.9253
  243HOH     H1  750   1.273   3.418   0.372  0.3702 -0.2041 -0.8448
  243HOH     H2  751   1.214   3.388   0.508  1.3059  0.2207 -0.3188
  244HOH      O  752   0.430   1.626   2.978  0.1031 -0.1687 -0.4622
  244HOH     H1  753   0.456   1.637   2.887 -0.7886 -0.5481 -0.7855
  244HOH     H2  754   0.339   1.597   2.974 -0.4114  1.0650  0.5735
  245HOH      O  755   0.083   1.748   0.073 -0.1164 -0.0528 -0.9873
  245HOH     H1  756   0.157   1.805   0.053  0.4993 -0.5829 -0.3069
  245HOH     H2  757   0.055   1.714  -0.011  1.2286 -0.8217 -1.1669
  246HOH      O  758   2.336   3.433   2.562 -0.0210 -0.2841  0.2704
  246HOH     H1  759   2.359   3.447   2.470 -1.3082  0.7013  0.0550
  246HOH     H2  760   2.419   3.442   2.609  0.4582  0.5220 -0.6685
  247HOH      O  761   1.806   1.053   3.625  0.0288 -0.2535  0.1759
  247HOH     H1  762   1.763   0.983   3.576  0.0091 -0.8200  0.9651
  247HOH     H2  763   1.899   1.028   3.625  0.0535 -0.1637  0.2872
  248HOH      O  764   3.016   1.443   2.385 -0.1772  0.6447  0.5548
  248HOH     H1  765   3.038   1.360   2.428  1.0168  0.6014 -0.0837
  248HOH     H2  766   3.088   1.501   2.407  1.0081  0.3752 -1.9769
  249HOH      O  767   3.852   1.967   0.992 -0.0068 -0.0842  0.1348
  249HOH     H1  768   3.816   1.939   1.076  0.4071  0.8416  0.6566
  249HOH     H2  769   3.859   2.062   1.000 -0.3046  0.0771 -1.0961
  250HOH      O  770   3.929   2.219   1.330 -0.3055  0.0870 -0.2295
  250HOH     H1  771   3.967   2.305   1.314 -0.3570  0.0497 -0.5746
  250HOH     H2  772   3.836   2.229   1.310 -0.5591  0.2555  0.9104
  251HOH      O  773   3.798   0.174   3.002  0.3130  0.0429 -0.0967
  251HOH     H1  774   3.866   0.107   3.012 -0.0189 -0.3924 -0.6023
  251HOH     H2  775   3.807   0.203   2.911  0.0790  0.2767 -0.0483
  252HOH      O  776   0.305   0.475   2.049 -0.4098 -0.2512 -1.0197
  252HOH     H1  777   0.307   0.406   2.116  0.1740 -0.7509 -1.5256
  252HOH     H2  778   0.215   0.505   2.048 -0.2859  0.3601  0.5595
  253HOH      O  779   1.618   3.230   0.007 -0.3191  0.0634  1.0100
  253HOH     H1  780   1.639   3.283  -0.070 -1.2183  0.4834  1.0282
  253HOH     H2  781   1.660   3.276   0.080 -2.4473  1.8638  1.3105
  254HOH      O  782   3.600   1.042   3.494 -0.7350 -0.5342  0.3793
  254HOH     H1  783   3.667   1.069   3.432 -1.2027 -0.8830 -0.2980
  254HOH     H2  784   3.579   1.122   3.542 -0.8015 -0.1075 -0.3363
  255HOH      O  785   0.446   3.790   0.868 -0.2841 -0.1500 -0.3137
  255HOH     H1  786   0.454   3.859   0.801 -0.3093 -0.1224 -0.2879
  255HOH     H2  787   0.413   3.835   0.945 -1.2125 -0.3582 -0.5719
  256HOH      O  788   3.224   3.198   2.869  0.2582 -0.4739  0.1977
  256HOH     H1  789   3.251   3.229   2.783  1.3235 -0.8700  0.3606
  256HOH     H2  790   3.267   3.257   2.931 -0.1061 -0.4858  0.4753
  257HOH      O  791   1.264   2.211   1.205  0.0484  0.2855  0.7225
  257HOH     H1  792   1.248   2.298   1.167  1.2029  0.5460  0.7604
  257HOH     H2  793   1.191   2.198   1.265 -1.4269  0.2096 -0.9118
  258HOH      O  794   2.369   1.628   0.130 -0.3035 -0.1575 -0.2958
  258HOH     H1  795   2.436   1.694   0.145 -0.2598  0.2186 -1.8456
  258HOH     H2  796   2.289   1.678   0.115 -0.5472 -0.5242 -0.2493
  259HOH      O  797   3.604   1.178   0.047 -0.0756  0.2875  0.0344
  259HOH     H1  798   3.538   1.243   0.026  0.1225  0.6780  0.5673
  259HOH     H2  799   3.637   1.148  -0.037 -0.3970  0.6417 -0.2203
  260HOH      O  800   2.600   1.218   0.992 -0.6171  0.5655 -0.3816
  260HOH     H1  801   2.538   1.274   0.946  0.5412  0.3268 -2.5266
  260HOH     H2  802   2.677   1.273   1.005 -0.3620  0.1655 -0.1544
  261HOH      O  803   3.898   1.648   1.914  0.2462  0.1969  0.2187
  261HOH     H1  804   3.832   1.681   1.853 -0.2011 -0.4872  0.3151
  261HOH     H2  805   3.940   1.727   1.949 -0.9596  0.6923  0.6445
  262HOH      O  806   3.255   0.860   3.631  0.4132 -0.3237  0.3799
  262HOH     H1  807   3.202   0.853   3.710  0.0630  1.2937  0.3630
  262HOH     H2  808   3.201   0.910   3.570  1.4376  0.2368 -0.1202
  263HOH      O  809   3.499   1.260   3.124 -0.2210 -0.3203  0.1812
  263HOH     H1  810   3.470   1.342   3.083  0.9301 -0.1639 -0.4315
  263HOH     H2  811   3.504   1.198   3.052 -1.4142 -1.0754  0.6971
  264HOH      O  812   1.083   2.346   2.535  0.1456 -0.6027  0.2246
  264HOH     H1  813   1.033   2.428   2.537  0.0701 -0.6540  0.4890
  264HOH     H2  814   1.025   2.281   2.574  0.6278 -0.5423  1.0995
  265HOH      O  815   1.807   2.276   1.685  0.3211 -0.2718 -0.4401
  265HOH     H1  816   1.827   2.312   1.771  0.0917 -0.1934 -0.4179
  265HOH     H2  817   1.786   2.184   1.701 -0.9494  0.0162 -0.2266
  266HOH      O  818   0.476   0.870   2.455 -0.2464  0.5504 -0.0916
  266HOH     H1  819   0.553   0.814   2.453 -0.4319  0.2953 -0.1869
  266HOH     H2  820   0.450   0.872   2.547  1.1541  2.4338  0.3946
  267HOH      O  821   2.742   3.605   3.280 -0.3429 -0.1626  0.2412
  267HOH     H1  822   2.803   3.535   3.258 -0.6433 -0.3948  0.1343
  267HOH     H2  823   2.656   3.568   3.261 -0.4825  0.4086 -0.2922
  268HOH      O  824   0.516   1.705   0.663 -0.0897  0.5517 -0.0364
  268HOH     H1  825   0.470   1.671   0.586 -0.2005  0.1890  0.1900
  268HOH     H2  826   0.473   1.665   0.738  1.0110 -0.3481  0.1732
  269HOH      O  827   3.201   3.744   0.184 -0.0269 -0.3576 -0.7906
  269HOH     H1  828   3.127   3.746   0.245  1.3523 -0.4816  1.0859
  269HOH     H2  829   3.195   3.658   0.141  0.4917 -1.7154  1.5087
  270HOH      O  830   0.323   0.820   3.633  0.6463 -0.1164 -0.5401
  270HOH     H1  831   0.387   0.844   3.699  0.4370  0.0924 -0.4107
  270HOH     H2  832   0.261   0.893   3.631  0.2539 -0.4371 -0.4659
  271HOH      O  833   3.160   3.881   0.645  0.4156  0.3830  0.3676
  271HOH     H1  834   3.222   3.882   0.718 -0.1021  0.8024  0.8141
  271HOH     H2  835   3.141   3.789   0.631  1.8979  0.1274 -0.4675
  272HOH      O  836   2.994   0.855   3.438 -0.1128 -0.1778  0.2919
  272HOH     H1  837   2.925   0.849   3.372  1.4509  1.3616 -1.7463
  272HOH     H2  838   2.973   0.933   3.488 -0.2103 -0.1013  0.1334
  273HOH      O  839   2.463   3.822   0.935  0.3744 -0.6725  0.3691
  273HOH     H1  840   2.530   3.801   1.000  1.3744 -0.7006 -0.6218
  273HOH     H2  841   2.446   3.739   0.890 -0.6566 -0.7617  0.8622
  274HOH      O  842   0.371   2.811   3.935 -0.1922 -0.1952  0.3182
  274HOH     H1  843   0.289   2.842   3.895 -0.1627 -0.2894  0.1814
  274HOH     H2  844   0.438   2.833   3.870 -0.1422 -0.3457  0.3189
  275HOH      O  845   3.655   3.669   1.248  0.4450  0.3904  0.2418
  275HOH     H1  846   3.649   3.636   1.158  1.8192  0.9945 -0.1130
  275HOH     H2  847   3.628   3.594   1.302  0.5889 -0.3360 -0.6300
  276HOH      O  848   0.949   1.878   1.599 -0.2354 -0.6370 -0.5376
  276HOH     H1  849   1.000   1.843   1.672 -0.2170  0.5205  0.0441
  276HOH     H2  850   1.010   1.930   1.548 -0.6716  0.2983 -0.1534
  277HOH      O  851   1.196   0.546   2.648 -0.3026  0.2934  0.2207
  277HOH     H1  852   1.117   0.575   2.601 -0.0119  0.3912 -0.2205
  277HOH     H2  853   1.269   0.577   2.594  0.0264 -0.5956  0.1199
  278HOH      O  854   0.781   3.453   0.841  0.7382  0.0292  0.9190
  278HOH     H1  855   0.768   3.544   0.813 -1.0489 -0.2115  0.7052
  278HOH     H2  856   0.859   3.424   0.794  0.5567  1.0465 -0.1046
  279HOH      O  857   1.275   2.494   1.309 -0.5101 -0.1379 -0.3040
  279HOH     H1  858   1.359   2.517   1.270 -0.3390  0.6385  0.4554
  279HOH     H2  859   1.219   2.472   1.234  0.0264  0.4993 -0.9234
  280HOH      O  860   0.815   3.625   2.507  0.5429  0.1398  0.2228
  280HOH     H1  861   0.842   3.550   2.455 -0.7375 -0.7139  0.6994
  280HOH     H2  862   0.878   3.629   2.579  1.5316  0.5194 -0.6133
  281HOH      O  863   0.597   0.107   0.979 -0.1027  0.1911  0.0458
  281HOH     H1  864   0.679   0.084   1.023  0.1042 -0.0067 -0.4316
  281HOH     H2  865   0.622   0.120   0.888 -0.7482 -0.7805 -0.2921
  282HOH      O  866   2.271  -0.013   2.097  0.6805  0.7086 -0.2305
  282HOH     H1  867   2.299   0.060   2.153 -0.1228  0.5880  0.3775
  282HOH     H2  868   2.292   0.015   2.008  0.4033  1.6891 -0.0155
  283HOH      O  869   0.269   3.455   2.849 -0.2349  0.0031 -0.2895
  283HOH     H1  870   0.185   3.409   2.852 -0.9343  1.2013  0.3190
  283HOH     H2  871   0.269   3.500   2.765 -0.6051  0.6422  0.0365
  284HOH      O  872   2.555   2.021   1.159  0.3102 -0.3854  0.0766
  284HOH     H1  873   2.489   2.087   1.177 -0.4938 -1.1412  0.0225
  284HOH     H2  874   2.584   1.992   1.246  1.1152  0.4293  0.1100
  285HOH      O  875   3.565   1.278   3.633 -0.8478 -0.7340  0.7726
  285HOH     H1  876   3.477   1.303   3.606 -0.3983 -0.0998 -0.2065
  285HOH     H2  877   3.607   1.361   3.656 -0.0224 -0.8110 -0.3394
  286HOH      O  878   3.100   2.472   2.572  0.7025  0.4662  0.0012
  286HOH     H1  879   3.185   2.433   2.592  0.0058 -0.8910  0.6208
  286HOH     H2  880   3.052   2.467   2.654 -0.5349 -0.4222 -0.7155
  287HOH      O  881   3.010   2.830   0.804 -0.1590  0.2006  0.0759
  287HOH     H1  882   3.002   2.904   0.744 -0.4630 -0.3494 -0.5970
  287HOH     H2  883   3.097   2.794   0.786 -0.1729  0.1537  0.1033
  288HOH      O  884   3.254   1.243   1.962 -0.2393 -0.2209 -0.5140
  288HOH     H1  885   3.251   1.185   2.038  0.5604 -1.1339 -1.1282
  288HOH     H2  886   3.295   1.190   1.893  0.1757  0.9595 -1.2316
  289HOH      O  887   1.088   1.715   0.284  0.2878  0.5344  0.4154
  289HOH     H1  888   0.994   1.705   0.299  0.1682  0.1614 -0.4579
  289HOH     H2  889   1.118   1.627   0.262  0.7035  0.7672  0.0102
  290HOH      O  890   1.709   1.321   3.829  0.1229 -0.9683  0.1876
  290HOH     H1  891   1.692   1.375   3.752  1.6848 -0.2994  0.2392
  290HOH     H2  892   1.676   1.234   3.805 -0.2755 -0.5571 -0.8673
  291HOH      O  893   1.046   2.616   1.965  0.5807  0.1317 -0.3168
  291HOH     H1  894   0.994   2.685   2.005  0.6398  0.3277 -0.5689
  291HOH     H2  895   0.987   2.575   1.901  0.1796 -0.7985  0.5915
  292HOH      O  896   1.822   3.834   0.298 -0.4404 -0.7323 -0.4102
  292HOH     H1  897   1.869   3.807   0.220 -0.6679 -0.4360 -0.6538
  292HOH     H2  898   1.730   3.815   0.279 -0.5790 -0.0600 -0.4862
  293HOH      O  899   2.174   1.953   2.701 -0.2177 -0.3442  0.1326
  293HOH     H1  900   2.088   1.956   2.660  0.0113  0.3638 -0.3464
  293HOH     H2  901   2.181   2.037   2.748  0.3540 -0.2117 -0.1681
  294HOH      O  902   3.257   2.624   1.542  0.1996  0.0205 -0.1459
  294HOH     H1  903   3.307   2.683   1.599  0.3954  0.5798 -0.8640
  294HOH     H2  904   3.167   2.631   1.573  0.4055 -0.2114  0.5203
  295HOH      O  905   3.894   2.914   1.490 -0.1692  0.6667 -0.0357
  295HOH     H1  906   3.863   2.832   1.530  0.2471  0.2945 -0.4420
  295HOH     H2  907   3.962   2.945   1.549 -0.4911  0.8503  0.2433
  296HOH      O  908   1.039   0.171   2.188  0.2152  0.1092  0.5228
  296HOH     H1  909   0.962   0.181   2.243 -0.2113 -1.1482  0.2099
  296HOH     H2  910   1.094   0.108   2.235  0.0236 -0.6859 -0.2670
  297HOH      O  911   0.588   2.473   0.421  0.2310  0.2364  0.5822
  297HOH     H1  912   0.632   2.548   0.463  0.5659  0.6665 -0.4669
  297HOH     H2  913   0.653   2.438   0.360  0.1766 -1.1115  1.2222
  298HOH      O  914   3.178   2.471   0.435  0.5406  0.0936 -0.4634
  298HOH     H1  915   3.106   2.483   0.498 -0.1981 -0.9116 -1.0667
  298HOH     H2  916   3.247   2.528   0.468  0.5569 -0.9961  1.7908
  299HOH      O  917   1.457   3.153   3.502  0.3578 -0.1936 -0.2399
  299HOH     H1  918   1.371   3.133   3.539  0.1937  0.2532 -0.3603
  299HOH     H2  919   1.467   3.091   3.430  0.3108 -0.5075  0.0199
  300HOH      O  920   0.769   2.119   0.969  0.4116 -0.5593 -0.0262
  300HOH     H1  921   0.744   2.101   1.060  0.9338 -0.1471  0.2144
  300HOH     H2  922   0.719   2.057   0.917 -0.3535 -0.4080  0.4963
  301HOH      O  923   1.699   0.335   2.899 -0.0223  0.6050  0.2679
  301HOH     H1  924   1.610   0.316   2.928 -0.7394 -0.3816 -2.1121
  301HOH     H2  925   1.754   0.307   2.972 -1.5676 -0.9764  0.9819
  302HOH      O  926   3.358   1.985   1.718 -0.0244 -0.0676 -0.3924
  302HOH     H1  927   3.403   1.931   1.784  1.2765  0.3127 -0.8984
  302HOH     H2  928   3.348   2.070   1.761 -0.9251 -0.3244 -0.0456
  303HOH      O  929   1.901   1.375   1.504 -0.2147 -0.3639  0.5458
  303HOH     H1  930   1.829   1.437   1.520 -0.3896 -0.2926 -0.3936
  303HOH     H2  931   1.976   1.431   1.483 -0.2597 -0.4447  0.1395
  304HOH      O  932   1.796   0.041   3.481  0.6039 -0.3125 -0.4915
  304HOH     H1  933   1.745  -0.040   3.490  0.0974  0.0851  0.4377
  304HOH     H2  934   1.885   0.017   3.508  0.3838 -0.4891  0.0860
  305HOH      O  935   2.143   1.705   3.418 -0.0566  0.0003 -0.1105
  305HOH     H1  936   2.086   1.650   3.471 -0.4917  1.0863  0.6133
  305HOH     H2  937   2.199   1.749   3.482  0.5218  0.1415 -0.6948
  306HOH      O  938   2.554   3.427   2.355  0.1046 -0.5527 -0.1065
  306HOH     H1  939   2.629   3.449   2.410  0.3165  0.6424 -0.8035
  306HOH     H2  940   2.584   3.444   2.266 -1.1800  0.7304 -0.3750
  307HOH      O  941   0.666   3.853   2.471 -0.5662 -0.4224  0.1027
  307HOH     H1  942   0.680   3.919   2.539 -0.1061 -0.9128  0.4946
  307HOH     H2  943   0.717   3.777   2.500 -0.3238 -0.6302 -0.8075
  308HOH      O  944   2.715   3.368   2.699  0.5732  0.1241 -0.3298
  308HOH     H1  945   2.787   3.345   2.758  0.5221 -1.6362 -0.8406
  308HOH     H2  946   2.637   3.371   2.755  0.9310  1.8431  0.1907
  309HOH      O  947   3.074   1.535   3.715 -0.4400 -0.5985 -0.2312
  309HOH     H1  948   2.992   1.499   3.750 -0.8082  0.2587 -0.1700
  309HOH     H2  949   3.067   1.629   3.729  0.7452 -0.5324  0.1529
  310HOH      O  950   2.783   2.649   0.212 -0.1665 -0.1750  0.3297
  310HOH     H1  951   2.817   2.732   0.180 -1.1610  0.4895  0.8917
  310HOH     H2  952   2.850   2.615   0.270  0.5520 -0.1332 -0.4423
  311HOH      O  953   3.248   1.475   1.655  0.2732 -0.2905  0.4305
  311HOH     H1  954   3.222   1.389   1.623  0.8931 -0.9752  1.6297
  311HOH     H2  955   3.328   1.495   1.605 -1.0088  0.7084 -1.4811
  312HOH      O  956   0.860   3.393   1.085 -0.0858  0.0279  0.6060
  312HOH     H1  957   0.812   3.320   1.124  0.5642 -0.2879  0.8456
  312HOH     H2  958   0.811   3.414   1.005  0.2543 -1.3595 -0.0248
  313HOH      O  959   3.641   2.012   3.560  0.2018 -0.5094  0.3836
  313HOH     H1  960   3.571   1.964   3.515 -0.8061 -0.1637  1.4739
  313HOH     H2  961   3.605   2.032   3.646  0.4780  2.2281  0.0492
  314HOH      O  962   0.525   3.030   1.198 -0.3886 -0.3536 -0.2228
  314HOH     H1  963   0.431   3.030   1.211 -0.5659 -1.5530 -1.1830
  314HOH     H2  964   0.540   2.971   1.124  1.1626 -0.6734  0.2642
  315HOH      O  965   1.967   2.426   2.013 -0.5629  0.4071  0.8271
  315HOH     H1  966   1.937   2.509   1.977 -0.5390  0.1638  0.2143
  315HOH     H2  967   1.894   2.365   1.996 -0.3613  0.1803  0.7634
  316HOH      O  968   2.409   3.193   2.299 -0.3972  0.2760 -0.0259
  316HOH     H1  969   2.451   3.276   2.322 -0.5292  0.1603  0.6846
  316HOH     H2  970   2.479   3.140   2.262 -0.0331  0.2835  0.6260
  317HOH      O  971   2.950   2.311   3.084 -0.4804 -0.0499 -0.7362
  317HOH     H1  972   2.965   2.398   3.045 -1.1928  0.7198  0.5767
  317HOH     H2  973   2.856   2.295   3.071 -0.6174 -0.0257  0.1005
  318HOH      O  974   3.212   2.329   3.369  0.0139  0.8419  1.0275
  318HOH     H1  975   3.243   2.241   3.347 -0.6502  0.9398 -0.5686
  318HOH     H2  976   3.136   2.314   3.426 -1.2738  0.1824 -0.6890
  319HOH      O  977   0.134   3.416   0.460  0.3986  0.9292 -0.3643
  319HOH     H1  978   0.043   3.387   0.454  0.5090  0.7547 -2.4936
  319HOH     H2  979   0.129   3.511   0.460  0.2139  0.9201 -0.5278
  320HOH      O  980   2.656   3.076   3.490 -0.7380  0.0307 -0.3142
  320HOH     H1  981   2.658   3.126   3.408 -0.7403 -0.3360 -0.5450
  320HOH     H2  982   2.594   3.005   3.473 -1.0564  0.1908  0.1552
  321HOH      O  983   3.666   1.388   2.465 -0.5579 -0.0090  0.3954
  321HOH     H1  984   3.603   1.411   2.396 -0.5507  0.6535  0.5930
  321HOH     H2  985   3.613   1.347   2.533 -0.5154 -0.9867 -0.1316
  322HOH      O  986   2.884   0.636   1.150 -0.0532  0.0331  0.0949
  322HOH     H1  987   2.903   0.730   1.151 -0.4845  0.1305 -0.2153
  322HOH     H2  988   2.795   0.631   1.115  0.2787 -0.5437 -0.7254
  323HOH      O  989   2.740   0.421   0.577  0.1158 -0.2138 -0.1226
  323HOH     H1  990   2.704   0.361   0.642  0.6415  0.0684  0.4497
  323HOH     H2  991   2.668   0.480   0.556  0.0975  0.0703  0.6728
  324HOH      O  992   0.425   0.192   2.040  0.1091  0.4936  0.8320
  324HOH     H1  993   0.506   0.167   2.085  0.1937 -0.0362  0.4029
  324HOH     H2  994   0.365   0.120   2.057  0.3328 -0.0196 -0.3668
  325HOH      O  995   2.854   3.917   1.895 -0.0781  0.1175 -0.2485
  325HOH     H1  996   2.916   3.976   1.938 -0.4868  1.4680 -1.3315
  325HOH     H2  997   2.771   3.934   1.939 -0.0415 -0.3115 -0.0051
  326HOH      O  998   0.642   3.151   2.375 -0.4385 -1.1893  0.3292
  326HOH     H1  999   0.621   3.167   2.467  0.3933  0.8495  0.2760
  326HOH     H2 1000   0.733   3.177   2.367 -0.8016 -0.1398 -1.2599
  327HOH      O 1001   2.611   0.567   3.773 -0.1444  0.1865  0.1593
  327HOH     H1 1002   2.687   0.511   3.788 -0.5819 -0.6445 -0.5018
  327HOH     H2 1003   2.644   0.656   3.783  0.9143 -0.1494 -0.0837
  328HOH      O 1004   0.704   1.711   0.931 -0.0261 -0.3530 -0.8027
  328HOH     H1 1005   0.659   1.794   0.913 -0.0648 -0.4840 -1.3273
  328HOH     H2 1006   0.738   1.683   0.846  0.6844 -0.4755 -0.4972
  329HOH      O 1007   1.421   0.642   2.424  0.1859 -0.1949  0.0374
  329HOH     H1 1008   1.347   0.654   2.365  0.3851 -0.4176 -0.2644
  329HOH     H2 1009   1.446   0.550   2.412  0.0209 -0.3427  0.7165
  330HOH      O 1010   0.150   3.004   0.744 -0.1183  0.3784 -0.4347
  330HOH     H1 1011   0.120   2.917   0.769  0.1966  0.2969 -0.3404
  330HOH     H2 1012   0.216   3.027   0.809 -0.3596  0.7850 -0.3207
  331HOH      O 1013   3.437   3.420   0.604  0.4195  0.2638  0.1272
  331HOH     H1 1014   3.434   3.384   0.516 -0.6371 -0.0883  0.2744
  331HOH     H2 1015   3.525   3.401   0.636  0.2877 -1.1466 -0.2388
  332HOH      O 1016   1.379   3.403   3.956 -0.1456 -0.0262  0.2575
  332HOH     H1 1017   1.404   3.434   3.868  0.7700 -2.5949 -0.5913
  332HOH     H2 1018   1.444   3.335   3.975 -1.5254 -0.9829  2.0378
  333HOH      O 1019   0.263   3.310   1.022 -0.9899 -0.2650  0.2597
  333HOH     H1 1020   0.189   3.364   0.994 -0.2417  1.3687  1.1507
  333HOH     H2 1021   0.340   3.363   1.004 -0.2103 -0.8407  1.5953
  334HOH      O 1022   3.217   3.533   3.949 -0.1408 -0.3059  0.2732
  334HOH     H1 1023   3.248   3.551   3.860 -0.0582  0.1839  0.3958
  334HOH     H2 1024   3.196   3.440   3.949 -0.3003 -0.2767 -0.3096
  335HOH      O 1025   2.562   0.238   0.370  0.1842  0.1330 -0.0752
  335HOH     H1 1026   2.610   0.250   0.453 -0.3193  0.9424  0.1243
  335HOH     H2 1027   2.630   0.243   0.303  0.6699 -0.9820  0.2743
  336HOH      O 1028   2.701   0.527   2.065 -0.2073  0.3105 -0.2369
  336HOH     H1 1029   2.701   0.530   1.969 -0.7079 -0.3138 -0.2708
  336HOH     H2 1030   2.794   0.530   2.089 -0.0487 -0.0263 -0.7693
  337HOH      O 1031   1.680   1.589   1.633  0.2734  1.0028  0.4199
  337HOH     H1 1032   1.602   1.544   1.598  0.9725  0.5058 -0.6013
  337HOH     H2 1033   1.686   1.670   1.582  1.4134  0.1798 -0.9046
  338HOH      O 1034   2.843   2.291   0.169  0.2205  0.8919  0.5995
  338HOH     H1 1035   2.789   2.334   0.103 -0.4556 -0.3875  0.2442
  338HOH     H2 1036   2.794   2.300   0.251 -0.4549 -0.0229  0.3310
  339HOH      O 1037   2.861   1.439   2.178 -0.1237 -0.2567 -0.2956
  339HOH     H1 1038   2.865   1.348   2.149 -1.4576 -0.3577 -0.2942
  339HOH     H2 1039   2.910   1.440   2.260  0.1414 -0.9025 -0.4285
  340HOH      O 1040   0.260   3.920   2.787 -0.1540  0.4635  0.1655
  340HOH     H1 1041   0.322   3.974   2.737  1.0187  0.0025  1.0317
  340HOH     H2 1042   0.311   3.889   2.862 -1.3094 -0.3881  0.6447
  341HOH      O 1043   0.407   2.710   0.609 -0.2658 -0.3755  0.5376
  341HOH     H1 1044   0.354   2.784   0.577  0.2224  0.0202  0.6104
  341HOH     H2 1045   0.497   2.737   0.591 -0.0984 -1.1683  0.1401
  342HOH      O 1046   3.016   3.206   3.640  0.3841 -0.5856 -0.5774
  342HOH     H1 1047   2.926   3.236   3.631  0.4968  0.2916  0.6460
  342HOH     H2 1048   3.009   3.121   3.685  0.1530 -0.2728  0.0031
  343HOH      O 1049   0.943   1.207   2.449  0.3020 -0.1406  0.4303
  343HOH     H1 1050   0.876   1.148   2.484  1.0263 -1.2699  0.0407
  343HOH     H2 1051   1.002   1.150   2.400  0.2431  1.1282 -1.3131
  344HOH      O 1052   1.986   1.189   3.264  0.3811 -0.1397  0.2342
  344HOH     H1 1053   2.004   1.111   3.317  0.4510 -0.1645  0.1739
  344HOH     H2 1054   1.942   1.155   3.186 -0.5931 -0.0192  0.6930
  345HOH      O 1055   1.869   3.573   1.535 -0.3720  0.3177 -0.0755
  345HOH     H1 1056   1.941   3.556   1.474 -0.0589  0.4844  0.2420
  345HOH     H2 1057   1.834   3.658   1.508  0.2735  0.7712  0.4460
  346HOH      O 1058   0.374   1.062   0.580 -0.5898  0.1452  0.2290
  346HOH     H1 1059   0.326   1.085   0.660  0.0553  0.1216  0.6317
  346HOH     H2 1060   0.406   1.145   0.546 -0.4730  0.1085  0.2487
  347HOH      O 1061   0.026   2.034   2.359 -0.4210  0.1312 -0.1914
  347HOH     H1 1062   0.020   2.094   2.285 -1.2840 -0.7758 -0.8995
  347HOH     H2 1063   0.118   2.005   2.358 -0.4132  0.1402 -0.9060
  348HOH      O 1064   3.224   1.430   1.254 -0.3774  0.3167  0.5148
  348HOH     H1 1065   3.166   1.358   1.228 -1.5237  1.1692  0.5707
  348HOH     H2 1066   3.194   1.504   1.202  0.7529  0.7790  0.4827
  349HOH      O 1067   3.059   3.081   2.147 -0.6066 -0.1747 -0.4649
  349HOH     H1 1068   3.060   3.025   2.069 -0.9716 -0.0993 -0.5269
  349HOH     H2 1069   3.065   3.020   2.220  0.9024 -0.1989 -0.5485
  350HOH      O 1070   0.952   1.302   3.248 -0.1616 -0.6646 -0.0416
  350HOH     H1 1071   0.915   1.308   3.160  1.2442 -0.5178 -0.6762
  350HOH     H2 1072   0.965   1.208   3.262  0.5674 -0.6299 -0.4383
  351HOH      O 1073   3.726   1.203   1.554  0.0182 -0.4010  0.3375
  351HOH     H1 1074   3.687   1.116   1.555  0.1165 -0.4964 -0.7843
  351HOH     H2 1075   3.820   1.187   1.543 -0.0306 -0.1834 -0.6059
  352HOH      O 1076   1.618   0.693   3.259 -0.2043  0.8945  0.0430
  352HOH     H1 1077   1.641   0.605   3.288 -0.0351  0.9900  0.2016
  352HOH     H2 1078   1.614   0.687   3.163 -0.1926  0.7159  0.0543
  353HOH      O 1079   2.344   3.091   3.819 -0.0932  0.6406 -0.0860
  353HOH     H1 1080   2.383   3.026   3.878  0.5271 -0.4178 -1.5307
  353HOH     H2 1081   2.405   3.165   3.820  0.7904 -0.0376 -0.5676
  354HOH      O 1082   2.672   1.486   3.790 -0.2471 -0.1526 -0.0723
  354HOH     H1 1083   2.677   1.443   3.705 -0.9515 -0.5324  0.0595
  354HOH     H2 1084   2.695   1.577   3.772  0.7399 -0.4502 -0.4539
  355HOH      O 1085   1.774   2.191   0.719 -0.5710  1.2744 -0.4865
  355HOH     H1 1086   1.849   2.135   0.740 -0.7283  0.9741 -0.7147
  355HOH     H2 1087   1.703   2.130   0.701 -0.9888  1.5549  0.1328
  356HOH      O 1088   1.017   3.515   0.257 -0.2101 -0.6886 -0.1430
  356HOH     H1 1089   1.051   3.483   0.173  1.2847  0.1087  0.0893
  356HOH     H2 1090   1.094   3.517   0.314 -0.7588  0.7076  0.6403
  357HOH      O 1091   1.787   0.795   0.348  0.1864 -0.3327 -0.0422
  357HOH     H1 1092   1.779   0.843   0.430  0.0159 -0.0671 -0.2110
  357HOH     H2 1093   1.880   0.770   0.343  0.1600 -0.5020  0.3128
  358HOH      O 1094   0.175   2.943   2.054 -0.6283  0.0154 -0.1279
  358HOH     H1 1095   0.145   3.033   2.055  0.7006  0.5053  0.6048
  358HOH     H2 1096   0.157   2.910   2.142  0.0876  0.0361  0.0420
  359HOH      O 1097   1.633   2.096   3.155  0.2438  0.1698  0.5096
  359HOH     H1 1098   1.663   2.054   3.075 -0.1546  1.0868 -0.1664
  359HOH     H2 1099   1.569   2.036   3.192 -0.0516  0.0128 -0.2292
  360HOH      O 1100   2.450   1.094   0.688  0.2632 -0.2552 -0.1561
  360HOH     H1 1101   2.393   1.164   0.654 -1.6005 -1.2057  0.7210
  360HOH     H2 1102   2.501   1.136   0.757 -0.5034  0.3522  0.0701
  361HOH      O 1103   3.479   3.120   0.763 -0.5735 -0.5762  0.3665
  361HOH     H1 1104   3.503   3.051   0.701 -0.3409 -0.5236  0.3964
  361HOH     H2 1105   3.522   3.198   0.730 -0.6483 -0.4946  0.4602
  362HOH      O 1106   3.168   0.205   2.627  0.0527 -0.1444  0.1675
  362HOH     H1 1107   3.140   0.176   2.714  0.0933  1.0763  0.6208
  362HOH     H2 1108   3.094   0.185   2.570 -0.3959 -0.0050  0.6885
  363HOH      O 1109   1.145   0.314   2.416  0.4991  0.6395  0.1670
  363HOH     H1 1110   1.171   0.390   2.468  0.1637  0.4982  0.5611
  363HOH     H2 1111   1.050   0.322   2.409  0.5336  0.6177 -0.3753
  364HOH      O 1112   0.039   0.055   3.242 -0.0270  0.4510  0.1792
  364HOH     H1 1113   0.084  -0.017   3.197 -1.6884 -0.1057 -0.7680
  364HOH     H2 1114   0.092   0.132   3.221  0.2752 -0.0686 -1.2570
  365HOH      O 1115   3.135   3.885   3.901 -0.5638 -0.6152 -0.1986
  365HOH     H1 1116   3.222   3.886   3.860 -0.8089 -0.4797 -0.7320
  365HOH     H2 1117   3.152   3.858   3.991  0.0812 -0.1638 -0.1685
  366HOH      O 1118   2.824   3.592   1.866  0.8168 -0.0851 -0.9477
  366HOH     H1 1119   2.849   3.668   1.918  0.2074 -0.4171 -0.1222
  366HOH     H2 1120   2.763   3.627   1.801  0.1271  0.0874 -0.2433
  367HOH      O 1121   0.137   0.669   0.322 -0.6001 -0.0130  0.4854
  367HOH     H1 1122   0.049   0.683   0.357 -0.0951  1.0267  1.4752
  367HOH     H2 1123   0.187   0.635   0.396 -0.0501 -0.1016  0.0868
  368HOH      O 1124   2.827   1.903   1.175 -0.4387 -0.5821 -0.5018
  368HOH     H1 1125   2.757   1.964   1.155  0.8677  1.2965  0.0954
  368HOH     H2 1126   2.819   1.886   1.269  1.3514  2.0209  0.3405
  369HOH      O 1127   2.659   1.022   2.464  0.2612  0.4586 -0.3002
  369HOH     H1 1128   2.708   0.949   2.428 -0.5127 -0.2846  0.0801
  369HOH     H2 1129   2.570   1.009   2.431 -0.4638 -0.1835  1.6607
  370HOH      O 1130   3.687   1.181   0.832  0.2983  0.3178 -0.3464
  370HOH     H1 1131   3.714   1.090   0.836  0.7588  0.4749  0.9858
  370HOH     H2 1132   3.630   1.193   0.908  0.0118  1.0751 -0.6561
  371HOH      O 1133   1.497   2.498   2.626 -0.2888 -0.0685 -0.4219
  371HOH     H1 1134   1.427   2.531   2.570  0.1721 -0.4907 -1.2876
  371HOH     H2 1135   1.476   2.531   2.714 -0.6771  1.1911 -0.9456
  372HOH      O 1136   0.086   3.227   2.072  0.2190  0.2241 -0.6923
  372HOH     H1 1137   0.010   3.180   2.039 -0.1075  0.2245  0.0086
  372HOH     H2 1138   0.049   3.307   2.111  0.6113  0.3696 -0.6116
  373HOH      O 1139   2.650   3.627   3.564  0.2650  0.0511  0.0539
  373HOH     H1 1140   2.719   3.643   3.499  1.0893  1.4047  1.1566
  373HOH     H2 1141   2.596   3.706   3.561 -0.2833 -0.3043  0.3364
  374HOH      O 1142   3.398   0.028   2.543 -0.0110 -0.0875 -0.6114
  374HOH     H1 1143   3.318   0.076   2.568  0.0678 -0.5691  0.6966
  374HOH     H2 1144   3.430   0.075   2.467 -1.1277  0.5924 -0.7162
  375HOH      O 1145   1.472   0.050   1.470  0.1214  0.0886 -0.1611
  375HOH     H1 1146   1.510   0.138   1.469 -0.1056  0.2188  0.6796
  375HOH     H2 1147   1.460   0.031   1.563  0.3822 -0.9333 -0.3120
  376HOH      O 1148   2.154   2.128   1.995  0.1875 -0.1463 -0.1419
  376HOH     H1 1149   2.105   2.048   1.973 -0.2770  0.0377  0.1999
  376HOH     H2 1150   2.184   2.113   2.085  2.4209 -1.0685 -0.8883
  377HOH      O 1151   2.705   1.831   0.707 -0.2181 -0.3417 -0.8305
  377HOH     H1 1152   2.791   1.807   0.739 -0.4230 -0.4115 -0.3028
  377HOH     H2 1153   2.644   1.799   0.774 -0.6853 -0.6303 -1.3710
  378HOH      O 1154   1.629   0.790   0.112 -0.5513 -0.0327 -0.1772
  378HOH     H1 1155   1.659   0.777   0.203  1.0457  0.0129 -0.6258
  378HOH     H2 1156   1.590   0.706   0.088 -0.5456 -0.2158  0.4040
  379HOH      O 1157   3.555   2.784   2.010  0.0655 -0.1311  0.2033
  379HOH     H1 1158   3.570   2.691   2.029  0.1134 -0.0531  0.5667
  379HOH     H2 1159   3.538   2.823   2.096  0.0602  0.1998  0.0540
  380HOH      O 1160   0.460   3.516   1.362  0.1858 -0.6221 -0.1277
  380HOH     H1 1161   0.510   3.458   1.305  0.3560 -0.4478 -0.1561
  380HOH     H2 1162   0.369   3.501   1.338  0.2788 -0.2503 -0.7317
  381HOH      O 1163   1.853   3.549   2.653 -0.3435 -0.5126  0.3523
  381HOH     H1 1164   1.869   3.639   2.627 -0.4948 -0.6420 -0.2032
  381HOH     H2 1165   1.935   3.520   2.692 -0.2861 -0.1462  0.5068
  382HOH      O 1166   0.308   1.137   3.949  0.2538  0.6428  1.1864
  382HOH     H1 1167   0.361   1.191   3.890 -0.4139  0.3438  0.2674
  382HOH     H2 1168   0.247   1.199   3.989  0.6474  0.8361  1.4860
  383HOH      O 1169   2.459   0.545   0.287 -0.5541  0.1077 -0.4464
  383HOH     H1 1170   2.524   0.612   0.308 -0.2208 -0.2244 -0.4121
  383HOH     H2 1171   2.440   0.503   0.371  0.1188 -0.6272 -0.6441
  384HOH      O 1172   0.252   0.739   1.058  0.2788  0.3326 -0.1685
  384HOH     H1 1173   0.239   0.651   1.022 -0.8882  0.4577 -0.1095
  384HOH     H2 1174   0.331   0.771   1.014  1.3168 -1.0750  0.4989
  385HOH      O 1175   2.796   2.190   0.842 -0.7978  0.5276  0.4153
  385HOH     H1 1176   2.721   2.133   0.825 -0.5688 -0.3260  1.9097
  385HOH     H2 1177   2.767   2.277   0.814 -1.2892 -0.1771 -1.6692
  386HOH      O 1178   2.307   3.549   2.238 -0.7407  0.3502 -0.1838
  386HOH     H1 1179   2.384   3.493   2.252 -0.4944  0.6469 -0.3275
  386HOH     H2 1180   2.274   3.524   2.152 -1.9834 -1.1518  0.6206
  387HOH      O 1181   3.795   0.561   1.818 -0.2490 -0.0236  0.0799
  387HOH     H1 1182   3.750   0.477   1.806 -0.9386  0.4077 -0.5261
  387HOH     H2 1183   3.751   0.601   1.893 -0.1025 -0.0824  0.1982
  388HOH      O 1184   2.931   1.686   0.757  0.3198 -0.3056 -0.0039
  388HOH     H1 1185   3.020   1.704   0.786  0.5943 -0.4052 -0.7493
  388HOH     H2 1186   2.880   1.682   0.838  0.6021  1.7157  0.3944
  389HOH      O 1187   3.853   2.079   0.256  0.4670  0.0695 -0.1558
  389HOH     H1 1188   3.886   2.133   0.184  0.9281 -0.0019 -0.0054
  389HOH     H2 1189   3.902   2.108   0.333  0.3555 -0.2127  0.0268
  390HOH      O 1190   0.522   2.348   1.572  0.0543 -0.0979  0.6458
  390HOH     H1 1191   0.604   2.314   1.608  0.7179 -0.0602 -0.7096
  390HOH     H2 1192   0.531   2.443   1.578  0.6201 -0.0480 -0.4196
  391HOH      O 1193   1.912   1.376   2.426  0.1787 -0.0099  0.4048
  391HOH     H1 1194   1.980   1.410   2.369  0.1738  1.2960  1.1072
  391HOH     H2 1195   1.926   1.281   2.427  1.3670  0.1287 -0.2260
  392HOH      O 1196   2.682   2.287   3.394  0.0841 -0.7192 -0.4428
  392HOH     H1 1197   2.709   2.378   3.393 -0.2083 -0.6088 -1.6414
  392HOH     H2 1198   2.589   2.290   3.419  0.1309 -0.7155 -0.2662
  393HOH      O 1199   2.813   0.815   2.409 -0.3563  0.7191 -0.2226
  393HOH     H1 1200   2.841   0.761   2.483 -0.5944  0.7571 -0.1046
  393HOH     H2 1201   2.859   0.777   2.334  0.7240  1.3139  0.0904
  394HOH      O 1202   0.720   3.827   2.764 -0.7542  0.1271  0.6216
  394HOH     H1 1203   0.786   3.758   2.756 -0.7874  0.2298 -1.5075
  394HOH     H2 1204   0.771   3.907   2.780 -0.2727  0.2089 -1.0104
  395HOH      O 1205   2.827   3.721   0.852 -0.4804  1.0568  0.5512
  395HOH     H1 1206   2.906   3.758   0.813  0.3141 -0.7037  0.2517
  395HOH     H2 1207   2.857   3.684   0.935 -0.2846 -1.5687 -0.4852
  396HOH      O 1208   3.866   3.090   0.247  0.0236 -0.0605 -0.5154
  396HOH     H1 1209   3.844   3.097   0.340  0.2491 -0.2921 -0.4437
  396HOH     H2 1210   3.799   3.143   0.203 -0.9529 -1.0627 -0.3397
  397HOH      O 1211   3.756   0.355   2.767 -0.4560  0.5978 -0.3551
  397HOH     H1 1212   3.710   0.338   2.684  0.1754 -0.6220 -0.5011
  397HOH     H2 1213   3.818   0.425   2.746 -0.0947  0.1078 -1.0244
  398HOH      O 1214   0.533   1.319   2.939 -0.6609  0.0892 -0.6514
  398HOH     H1 1215   0.452   1.370   2.931 -1.2039 -0.5410  0.3975
  398HOH     H2 1216   0.541   1.301   3.033  0.2230 -0.6221 -0.8353
  399HOH      O 1217   1.240   3.261   0.631  0.2624 -0.2468  0.6237
  399HOH     H1 1218   1.330   3.283   0.609 -0.4090  1.4743 -0.9055
  399HOH     H2 1219   1.226   3.175   0.592  0.5265  0.6738 -1.8399
  400HOH      O 1220   2.296   2.551   3.914  0.3102  0.2839  0.0654
  400HOH     H1 1221   2.286   2.532   4.007 -0.7422 -0.6109 -0.1792
  400HOH     H2 1222   2.208   2.573   3.884  0.3792 -0.6110 -0.9261
  401HOH      O 1223   0.397   1.657   1.511 -0.2457 -0.3580  0.2452
  401HOH     H1 1224   0.339   1.609   1.451 -0.5151  0.6146 -0.3173
  401HOH     H2 1225   0.343   1.727   1.546  0.5817  0.6959 -0.4321
  402HOH      O 1226   2.394   2.494   2.855  0.0229 -0.2666  0.1831
  402HOH     H1 1227   2.401   2.399   2.848 -0.5940 -0.3698  0.7792
  402HOH     H2 1228   2.301   2.513   2.846  0.1544  0.3104 -0.1152
  403HOH      O 1229   3.482   2.021   1.298 -0.2205 -0.2271  0.7782
  403HOH     H1 1230   3.538   2.097   1.282  1.5568 -1.3008  1.2925
  403HOH     H2 1231   3.432   2.010   1.217  0.0140  1.0164  0.4217
  404HOH      O 1232   3.717   2.294   2.918  0.0800 -0.0455  0.3483
  404HOH     H1 1233   3.713   2.384   2.949  1.4527  0.2481 -0.1611
  404HOH     H2 1234   3.645   2.287   2.856  0.6771  1.1638 -0.5776
  405HOH      O 1235   0.542   0.818   2.729  0.7102 -0.0844 -0.5308
  405HOH     H1 1236   0.573   0.732   2.756  0.8450 -0.1951 -1.0178
  405HOH     H2 1237   0.589   0.880   2.785 -1.2372 -0.3507  1.7136
  406HOH      O 1238   2.219   2.484   2.334 -0.0104  0.0506 -0.9360
  406HOH     H1 1239   2.173   2.517   2.411  0.8748 -1.0503  0.1442
  406HOH     H2 1240   2.240   2.563   2.283 -0.7387  0.7997 -0.1327
  407HOH      O 1241   0.764   3.356   2.047  0.1679  0.3433  0.0397
  407HOH     H1 1242   0.701   3.427   2.059  0.8679  0.9608  0.1988
  407HOH     H2 1243   0.824   3.389   1.979  0.9032  0.2063  0.5988
  408HOH      O 1244   1.039   1.320   1.619 -0.5558  0.3210  0.0289
  408HOH     H1 1245   0.981   1.328   1.543 -0.7956  0.6313  0.2401
  408HOH     H2 1246   1.029   1.230   1.647 -0.8960  0.3563  0.0299
  409HOH      O 1247   3.449   1.913   1.022 -0.4480 -0.1824 -0.2310
  409HOH     H1 1248   3.357   1.938   1.012 -0.6177 -0.5059  0.3770
  409HOH     H2 1249   3.483   1.910   0.933 -0.8705  0.4972 -0.4336
  410HOH      O 1250   0.873   0.598   0.416 -0.8229 -0.3860 -0.0105
  410HOH     H1 1251   0.939   0.580   0.483 -0.3892  0.9492 -0.0306
  410HOH     H2 1252   0.921   0.645   0.348 -1.5715 -0.4058 -0.5751
  411HOH      O 1253   0.076   1.210   1.602  0.4712 -0.7494 -0.4055
  411HOH     H1 1254   0.061   1.145   1.670 -0.7675  0.3450  0.4684
  411HOH     H2 1255   0.124   1.280   1.646  0.2634 -0.3184 -0.8472
  412HOH      O 1256   0.758   1.422   0.713  0.3428  0.2931 -0.0986
  412HOH     H1 1257   0.686   1.372   0.676  0.3112  0.9483 -0.9961
  412HOH     H2 1258   0.837   1.379   0.681  0.3793 -0.4033  0.8553
  413HOH      O 1259   2.984   1.249   0.306 -0.0008 -0.0438 -0.0790
  413HOH     H1 1260   2.980   1.209   0.219  1.3163  0.2666 -0.3219
  413HOH     H2 1261   2.977   1.343   0.290  0.2512  0.0155  0.1426
  414HOH      O 1262   3.070   3.898   2.466  0.4975  0.1270  0.1410
  414HOH     H1 1263   3.105   3.945   2.390  1.2673  0.5042  0.7070
  414HOH     H2 1264   3.105   3.809   2.457  0.5667  0.1640  0.0440
  415HOH      O 1265   0.383   0.230   2.961  0.6117 -0.1083  0.2703
  415HOH     H1 1266   0.452   0.294   2.943  0.7427  0.0453  1.1976
  415HOH     H2 1267   0.303   0.283   2.969  0.6994 -0.0524  0.9154
  416HOH      O 1268   3.185   0.266   3.083 -0.1755  0.2402 -0.2571
  416HOH     H1 1269   3.238   0.187   3.092  1.0859  1.0953  0.3272
  416HOH     H2 1270   3.161   0.288   3.173 -0.4736  0.5638 -0.4129
  417HOH      O 1271   2.364   1.385   1.927  0.1281  0.4078 -0.0829
  417HOH     H1 1272   2.336   1.377   1.836  1.2695  1.3665 -0.5797
  417HOH     H2 1273   2.441   1.441   1.923  0.7666 -0.2573  1.3928
  418HOH      O 1274   1.538   2.916   0.137  0.3818  0.3591  0.3520
  418HOH     H1 1275   1.608   2.925   0.073  1.2051 -0.4287  1.0750
  418HOH     H2 1276   1.497   3.003   0.141  1.1616  0.7797 -0.2748
  419HOH      O 1277   0.097   3.764   3.102 -0.8938  0.3577  0.9595
  419HOH     H1 1278   0.082   3.761   3.007 -0.3966  0.6551  0.8648
  419HOH     H2 1279   0.065   3.680   3.134 -0.0475 -0.2191  0.3702
  420HOH      O 1280   2.311   1.485   3.635  0.0331  0.8142  0.2126
  420HOH     H1 1281   2.402   1.501   3.659  0.3111  0.6409 -0.6340
  420HOH     H2 1282   2.262   1.496   3.716  1.0154 -0.9929  1.1716
  421HOH      O 1283   3.068   3.795   3.282  0.5954  0.3379  0.6967
  421HOH     H1 1284   3.052   3.835   3.197 -0.7661 -0.1578  0.6666
  421HOH     H2 1285   3.050   3.865   3.345 -0.0245  0.2828  0.5969
  422HOH      O 1286   0.280   1.349   1.045  0.1443  0.5412 -0.5175
  422HOH     H1 1287   0.337   1.351   1.122  0.0488  0.5560 -0.4458
  422HOH     H2 1288   0.277   1.257   1.019 -0.1861  0.4641 -0.2261
  423HOH      O 1289   1.532   0.562   1.694  0.2869 -0.4887  0.0085
  423HOH     H1 1290   1.519   0.557   1.599 -0.2501 -0.7656  0.0856
  423HOH     H2 1291   1.616   0.519   1.710  0.4914 -0.2343 -0.3597
  424HOH      O 1292   0.014   2.122   2.844  0.4583  0.0166  0.1863
  424HOH     H1 1293   0.077   2.192   2.860  0.8384 -0.2451 -0.1434
  424HOH     H2 1294  -0.066   2.151   2.889  0.3154  1.0968 -0.6902
  425HOH      O 1295   0.182   1.391   3.953  0.4009 -0.4150 -0.0555
  425HOH     H1 1296   0.104   1.412   3.902 -0.1808 -0.5706  0.7349
  425HOH     H2 1297   0.246   1.457   3.926 -0.0985 -0.0907 -0.4948
  426HOH      O 1298   1.066   1.860   2.380 -0.0085  0.4468  0.0416
  426HOH     H1 1299   1.121   1.834   2.306 -2.2022 -0.6670 -1.4340
  426HOH     H2 1300   1.088   1.798   2.450  0.9711  0.4505 -0.2323
  427HOH      O 1301   3.121   0.881   0.291 -0.2656 -0.4403  0.5072
  427HOH     H1 1302   3.210   0.916   0.284 -0.0317 -0.9826  0.6776
  427HOH     H2 1303   3.080   0.904   0.208  0.0463 -0.2242  0.4088
  428HOH      O 1304   2.116   1.982   3.381  0.5531  0.2469 -0.2094
  428HOH     H1 1305   2.136   1.899   3.425 -1.3671 -0.0587  0.2673
  428HOH     H2 1306   2.124   2.048   3.450 -0.2809  0.0834  0.0608
  429HOH      O 1307   2.944   3.345   2.870 -0.2027  0.1137  0.7026
  429HOH     H1 1308   3.034   3.319   2.888 -0.2281 -0.1755  0.4138
  429HOH     H2 1309   2.891   3.289   2.928 -0.2613 -0.5480  0.0345
  430HOH      O 1310   3.873   2.745   0.389  0.1672  0.2304  0.0362
  430HOH     H1 1311   3.937   2.674   0.387  0.4133  0.4148  0.7277
  430HOH     H2 1312   3.917   2.819   0.349 -0.1752 -0.0512 -0.9124
  431HOH      O 1313   0.963   2.204   1.882 -0.1515  0.6518 -0.2364
  431HOH     H1 1314   0.989   2.272   1.944  0.7598 -0.0565  0.2066
  431HOH     H2 1315   1.042   2.185   1.833 -0.4024 -0.0458 -0.3908
  432HOH      O 1316   0.636   3.338   0.420 -0.3828  0.4686 -0.1271
  432HOH     H1 1317   0.566   3.377   0.367 -0.6769 -0.2836 -0.3107
  432HOH     H2 1318   0.591   3.296   0.492 -0.0527  0.6195  0.1725
  433HOH      O 1319   2.208   3.468   1.781 -0.2363 -0.6416  0.3485
  433HOH     H1 1320   2.150   3.472   1.857 -1.1033 -0.3833 -0.2899
  433HOH     H2 1321   2.165   3.407   1.721  0.6255 -1.1380  0.2043
  434HOH      O 1322   3.632   1.626   0.468 -0.1781  0.5109 -0.1472
  434HOH     H1 1323   3.712   1.679   0.458  0.5050 -0.3020  0.6921
  434HOH     H2 1324   3.610   1.634   0.561 -1.0233  0.6329 -0.3495
  435HOH      O 1325   3.091   1.778   0.337 -0.1616 -0.0398 -0.5754
  435HOH     H1 1326   3.109   1.807   0.247 -0.2057 -0.3664 -0.6928
  435HOH     H2 1327   3.156   1.710   0.353 -1.5429 -1.6335 -1.2042
  436HOH      O 1328   1.358   3.784   3.131 -0.2839 -0.5634 -0.4459
  436HOH     H1 1329   1.423   3.757   3.066  0.3353 -0.8195  0.2508
  436HOH     H2 1330   1.368   3.879   3.137 -0.1883 -0.5660 -0.5668
  437HOH      O 1331   3.135   0.288   3.661 -0.0124  0.6132 -0.1520
  437HOH     H1 1332   3.157   0.368   3.709 -0.0892  0.3117  0.4106
  437HOH     H2 1333   3.215   0.236   3.663  0.2186  0.8990 -1.0178
  438HOH      O 1334   1.951   2.829   3.096 -0.8029  0.0211 -0.0370
  438HOH     H1 1335   1.958   2.797   3.186 -0.0955  0.5240  0.1077
  438HOH     H2 1336   1.902   2.911   3.104 -0.8829 -0.0179 -0.1297
  439HOH      O 1337   1.142   3.350   3.312 -0.2408  0.1611 -0.6597
  439HOH     H1 1338   1.206   3.339   3.241  0.6175  0.0745  0.0778
  439HOH     H2 1339   1.170   3.430   3.358 -1.1015  0.5208 -0.7206
  440HOH      O 1340   1.119   3.782   1.613  0.4363  0.1165  0.0009
  440HOH     H1 1341   1.088   3.767   1.703  0.1226 -0.0529 -0.1356
  440HOH     H2 1342   1.049   3.750   1.557  0.7048  0.0648 -0.3113
  441HOH      O 1343   1.989   3.134   0.506  0.5879  0.5776 -0.1926
  441HOH     H1 1344   2.034   3.061   0.547 -0.0764  0.9523  1.3475
  441HOH     H2 1345   2.034   3.212   0.538 -0.5102  0.9178  0.6614
  442HOH      O 1346   0.149   3.412   1.675  0.9428 -0.5262 -0.5062
  442HOH     H1 1347   0.167   3.379   1.587  0.0532  0.6582 -1.1914
  442HOH     H2 1348   0.055   3.433   1.674  1.0558  0.1752  0.4945
  443HOH      O 1349   1.276   1.932   0.298 -0.0739 -0.0671  0.4038
  443HOH     H1 1350   1.370   1.922   0.307  0.1483 -0.8904 -1.6877
  443HOH     H2 1351   1.242   1.843   0.297 -0.7752  0.1867  0.3474
  444HOH      O 1352   1.965   0.436   0.382 -0.3915  0.0176 -0.0774
  444HOH     H1 1353   2.013   0.378   0.324 -0.2477 -0.4864  0.5176
  444HOH     H2 1354   1.878   0.396   0.391 -0.4758  0.1932 -0.0955
  445HOH      O 1355   2.702   1.786   1.751  0.0442  0.2679  0.8273
  445HOH     H1 1356   2.627   1.841   1.773 -0.6332  0.1653 -0.8949
  445HOH     H2 1357   2.778   1.844   1.760 -0.6387  1.6154 -0.9003
  446HOH      O 1358   2.461   2.145   2.553 -0.0902 -0.1633 -0.7961
  446HOH     H1 1359   2.540   2.145   2.606 -0.2593 -0.4606 -0.5345
  446HOH     H2 1360   2.461   2.230   2.509 -0.3890  0.4979  0.3662
  447HOH      O 1361   1.881   2.571   0.598 -0.3579  0.2355  0.3013
  447HOH     H1 1362   1.917   2.484   0.609 -1.0548  0.0563  1.5236
  447HOH     H2 1363   1.791   2.556   0.568 -0.7175  0.4664  1.1934
  448HOH      O 1364   2.350   2.701   0.686 -0.3332  0.6582  0.0962
  448HOH     H1 1365   2.377   2.750   0.609 -0.9534  0.9303  0.0405
  448HOH     H2 1366   2.408   2.731   0.756  1.2122 -0.6092 -0.5150
  449HOH      O 1367   0.516   2.456   3.593  0.0743  0.0744 -0.1393
  449HOH     H1 1368   0.579   2.479   3.661  1.2341  0.2459 -1.2129
  449HOH     H2 1369   0.544   2.506   3.516 -0.7531 -0.6465 -0.9488
  450HOH      O 1370   0.789   3.372   3.011 -0.7045 -0.3683 -0.2707
  450HOH     H1 1371   0.726   3.417   2.954 -1.1153 -0.6196 -0.0170
  450HOH     H2 1372   0.864   3.433   3.015 -0.9355 -0.0535 -0.5489
  451HOH      O 1373   0.740   1.525   2.764 -0.3163  0.7541 -0.3514
  451HOH     H1 1374   0.647   1.525   2.738 -0.5453  0.1799  0.3777
  451HOH     H2 1375   0.759   1.616   2.786 -0.7808  0.8445 -0.2899
  452HOH      O 1376   2.301   1.813   3.619 -0.3027  0.1113  0.0985
  452HOH     H1 1377   2.361   1.767   3.678  1.0054  1.2134 -0.2672
  452HOH     H2 1378   2.248   1.868   3.676 -1.0366 -0.8892  0.4317
  453HOH      O 1379   3.244   2.097   2.210  0.6855  0.0367  0.1382
  453HOH     H1 1380   3.315   2.048   2.168  0.4005  0.2274 -0.6002
  453HOH     H2 1381   3.279   2.121   2.296  1.9434  1.0654 -0.5938
  454HOH      O 1382   3.024   3.082   1.376 -0.4948 -0.0843 -0.1480
  454HOH     H1 1383   3.066   3.026   1.442 -0.3729 -0.4609 -0.5300
  454HOH     H2 1384   3.085   3.080   1.302 -0.5145  0.5264 -0.1862
  455HOH      O 1385   1.818   1.437   2.886  0.0145 -0.3054 -0.6381
  455HOH     H1 1386   1.726   1.413   2.897 -0.1583  0.8075  0.9528
  455HOH     H2 1387   1.817   1.528   2.859  0.5477  0.4367  1.4735
  456HOH      O 1388   0.331   0.347   0.314  0.1382 -1.1375 -0.7541
  456HOH     H1 1389   0.295   0.358   0.403  0.5484 -1.0052 -0.5987
  456HOH     H2 1390   0.275   0.402   0.259  0.2658 -0.7143 -0.4733
  457HOH      O 1391   2.687   1.474   1.433 -0.2796 -0.4007 -0.2634
  457HOH     H1 1392   2.774   1.480   1.394 -0.3176 -0.1220 -0.3092
  457HOH     H2 1393   2.686   1.388   1.476  0.0112 -0.4128 -0.2757
  458HOH      O 1394   0.703   0.127   0.735 -0.3860 -0.6904  0.0869
  458HOH     H1 1395   0.739   0.176   0.660 -0.1463  0.6501  1.0130
  458HOH     H2 1396   0.779   0.087   0.776 -0.2739 -0.0290  0.5485
  459HOH      O 1397   0.504   0.873   3.889  0.4464 -0.0961  0.5068
  459HOH     H1 1398   0.476   0.875   3.981  1.0064 -0.9905  0.7213
  459HOH     H2 1399   0.561   0.796   3.883  1.0886  0.4160 -0.4106
  460HOH      O 1400   1.277   1.283   1.313  0.1731 -0.0494 -0.2540
  460HOH     H1 1401   1.334   1.227   1.260 -0.5931 -0.7034 -0.4296
  460HOH     H2 1402   1.299   1.260   1.403  2.2190  1.7951 -0.1191
  461HOH      O 1403   2.788   3.195   1.368  0.7199 -0.0150  0.2119
  461HOH     H1 1404   2.874   3.156   1.383  0.4565 -0.5861  0.2885
  461HOH     H2 1405   2.756   3.218   1.455  0.1885 -1.1685  0.3689
  462HOH      O 1406   3.179   1.962   0.105  0.1049  0.1707  0.0966
  462HOH     H1 1407   3.224   2.025   0.048 -0.2366  0.5203  0.2076
  462HOH     H2 1408   3.229   1.962   0.186  0.3870 -0.0682 -0.0703
  463HOH      O 1409   1.705   0.742   2.988 -0.4981  0.3597  0.3100
  463HOH     H1 1410   1.682   0.830   2.958 -0.0860  0.2815 -0.2658
  463HOH     H2 1411   1.661   0.684   2.925  0.7097  0.1975 -0.4401
  464HOH      O 1412   2.337   1.985   1.614 -0.4889  0.2207 -0.6140
  464HOH     H1 1413   2.375   2.017   1.533  1.4675 -1.0078 -0.3160
  464HOH     H2 1414   2.369   1.895   1.622 -1.8709 -0.2448  0.7945
  465HOH      O 1415   3.388   2.382   1.595  0.5571  0.0181  0.3482
  465HOH     H1 1416   3.339   2.462   1.574 -1.0178 -0.7890  0.6417
  465HOH     H2 1417   3.357   2.318   1.532  1.0837 -0.6140  0.7081
  466HOH      O 1418   1.470   0.305   1.219 -0.0990  0.2427 -0.5643
  466HOH     H1 1419   1.414   0.314   1.297  0.1742 -0.6505 -0.2440
  466HOH     H2 1420   1.440   0.225   1.177  0.5592  0.0592 -0.7012
  467HOH      O 1421   1.100   3.922   1.340 -1.3781  0.0283 -0.8004
  467HOH     H1 1422   1.095   3.905   1.434 -0.5696  1.0762 -0.5403
  467HOH     H2 1423   1.124   3.837   1.302  0.6875  0.0327  0.2212
  468HOH      O 1424   1.849   1.722   3.617  0.3545 -0.1217 -0.2049
  468HOH     H1 1425   1.805   1.654   3.566 -0.1044 -0.4215  0.5508
  468HOH     H2 1426   1.822   1.804   3.576 -0.0235 -0.3528 -0.4288
  469HOH      O 1427   2.970   1.226   1.859  0.2917  0.4880  0.1394
  469HOH     H1 1428   3.046   1.258   1.907  1.0437 -0.6509 -0.2220
  469HOH     H2 1429   2.944   1.146   1.903 -0.5676  0.7158  0.0992
  470HOH      O 1430   1.595   1.783   0.827 -0.1720  0.0961 -0.7403
  470HOH     H1 1431   1.571   1.723   0.897 -0.0236 -0.0537 -0.8162
  470HOH     H2 1432   1.690   1.792   0.835 -0.2888  1.1492 -0.0569
  471HOH      O 1433   0.629   2.927   2.124 -0.2168  0.1964 -0.2018
  471HOH     H1 1434   0.548   2.889   2.158 -0.1188 -0.7001 -0.8942
  471HOH     H2 1435   0.605   2.966   2.040 -0.3218  1.8087  0.4968
  472HOH      O 1436   2.486   3.421   3.252  0.8417  0.2502  0.0133
  472HOH     H1 1437   2.487   3.330   3.222  1.0685  0.3015 -0.1431
  472HOH     H2 1438   2.495   3.416   3.347 -0.4482  0.0609  0.1638
  473HOH      O 1439   3.961   1.245   0.699  0.3583  0.8500  0.3146
  473HOH     H1 1440   3.948   1.258   0.605  1.0217  0.0066  0.0783
  473HOH     H2 1441   3.873   1.233   0.735  0.1446  0.2873 -0.3535
  474HOH      O 1442   0.498   1.978   2.740  0.0731  0.4025  0.0563
  474HOH     H1 1443   0.536   2.040   2.803 -0.8264  0.7449  0.2906
  474HOH     H2 1444   0.446   1.919   2.794  0.8298 -0.5132 -0.1807
  475HOH      O 1445   1.226   2.427   1.631  0.4307 -0.9671  0.0265
  475HOH     H1 1446   1.252   2.421   1.539  0.6437 -0.7225  0.0712
  475HOH     H2 1447   1.131   2.442   1.627  0.4006 -1.1803 -0.1465
  476HOH      O 1448   2.523   3.335   1.577 -0.2465 -0.1778  0.1250
  476HOH     H1 1449   2.603   3.301   1.617 -0.4403  0.3715  1.0197
  476HOH     H2 1450   2.552   3.376   1.495  0.4188  0.2127  0.5469
  477HOH      O 1451   1.234   2.880   3.049  0.2825 -0.3548 -0.9364
  477HOH     H1 1452   1.153   2.845   3.010  0.6721 -1.0887 -1.1252
  477HOH     H2 1453   1.252   2.958   2.997 -0.6082  0.1683 -0.5130
  478HOH      O 1454   1.965   0.101   2.090  0.5451 -0.7265 -0.6013
  478HOH     H1 1455   1.947   0.008   2.098 -0.6805 -0.4501  0.9226
  478HOH     H2 1456   2.028   0.120   2.159  0.2696 -0.3357 -0.4482
  479HOH      O 1457   0.422   3.786   1.969 -0.2875  0.2887 -0.2918
  479HOH     H1 1458   0.368   3.854   2.010 -0.3948  0.1419 -0.1877
  479HOH     H2 1459   0.379   3.770   1.885 -0.2436  0.3724 -0.3305
  480HOH      O 1460   0.876   2.173   2.649  0.0464  0.0162  0.2719
  480HOH     H1 1461   0.816   2.107   2.614 -1.3946  0.5446  1.5447
  480HOH     H2 1462   0.909   2.136   2.731 -1.2593  0.9952  1.3303
  481HOH      O 1463   3.527   1.273   2.663 -0.1420  0.1235 -0.0784
  481HOH     H1 1464   3.439   1.304   2.644 -0.1053  0.8306  0.7827
  481HOH     H2 1465   3.522   1.240   2.753  0.7191  1.2833  0.4336
  482HOH      O 1466   1.175   0.241   1.319 -0.6133 -0.3325 -0.1783
  482HOH     H1 1467   1.131   0.156   1.326 -1.6619  0.2507  1.7590
  482HOH     H2 1468   1.128   0.287   1.250 -0.5201 -1.0093 -0.7244
  483HOH      O 1469   2.631   3.489   0.282 -0.7384 -0.0234  0.4637
  483HOH     H1 1470   2.562   3.550   0.255  0.7670  1.8880  0.5029
  483HOH     H2 1471   2.653   3.441   0.202 -0.2758  1.3810 -0.3156
  484HOH      O 1472   2.122   0.089   3.304  0.1356  0.8104  0.2665
  484HOH     H1 1473   2.096   0.181   3.311  1.4681  1.2833 -0.2419
  484HOH     H2 1474   2.182   0.087   3.229 -0.0174 -0.5301  0.1353
  485HOH      O 1475   1.634   2.117   3.702  0.0034  0.2574  0.0478
  485HOH     H1 1476   1.615   2.041   3.648  0.1282  0.5041 -0.3502
  485HOH     H2 1477   1.555   2.129   3.756 -0.0906 -0.0369 -0.0236
  486HOH      O 1478   0.729   1.021   3.856  0.2138 -0.6180  0.2585
  486HOH     H1 1479   0.638   0.992   3.849  0.0578  0.0116 -0.8854
  486HOH     H2 1480   0.761   1.021   3.765  0.7175  1.0425  0.3728
  487HOH      O 1481   0.113   2.759   0.829  0.2381  0.2770  0.9853
  487HOH     H1 1482   0.044   2.731   0.769 -0.2419  1.6148  0.8504
  487HOH     H2 1483   0.161   2.679   0.850 -1.0516 -0.6258  0.7037
  488HOH      O 1484   1.224   0.685   2.215  0.1723 -0.0950 -0.2688
  488HOH     H1 1485   1.229   0.777   2.188  1.4470  0.1601  0.6213
  488HOH     H2 1486   1.242   0.636   2.135  0.8601  0.5029 -0.5126
  489HOH      O 1487   2.674   3.096   0.714  0.3938  0.0117 -0.7921
  489HOH     H1 1488   2.584   3.102   0.683  0.1900  0.3211 -0.1737
  489HOH     H2 1489   2.704   3.187   0.719  0.9046 -0.1083 -1.4288
  490HOH      O 1490   3.047   2.963   2.412 -0.1331  0.5927 -0.5309
  490HOH     H1 1491   3.051   2.879   2.367 -0.0342  0.5697 -0.4797
  490HOH     H2 1492   2.987   2.949   2.485  0.3396  0.3968 -0.1687
  491HOH      O 1493   0.161   3.439   1.312 -0.2097  0.1005  0.5914
  491HOH     H1 1494   0.069   3.421   1.331 -0.0893  0.4713  1.6670
  491HOH     H2 1495   0.205   3.354   1.325 -0.4149 -0.1291 -0.1461
  492HOH      O 1496   0.476   1.330   3.848 -0.7066 -0.3256  0.1409
  492HOH     H1 1497   0.437   1.417   3.860 -0.0132  0.0374 -0.1045
  492HOH     H2 1498   0.552   1.330   3.907 -1.1355 -1.0695  0.7194
  493HOH      O 1499   3.376   3.180   3.602 -0.2551 -0.1899  0.6304
  493HOH     H1 1500   3.340   3.112   3.660 -2.4008  0.9428  0.8213
  493HOH     H2 1501   3.382   3.258   3.657 -0.8698  0.5374 -0.2734
  494HOH      O 1502   3.784   1.865   1.235  0.4236  0.2012  0.2506
  494HOH     H1 1503   3.830   1.831   1.312  0.0801  0.9680  0.8246
  494HOH     H2 1504   3.708   1.911   1.270 -0.2628 -0.2163 -0.6219
  495HOH      O 1505   3.881   2.249   2.604  0.6019 -0.3173 -0.3139
  495HOH     H1 1506   3.918   2.315   2.663  0.8212 -1.0448  0.4014
  495HOH     H2 1507   3.863   2.174   2.661 -1.4604 -0.2379 -0.7113
  496HOH      O 1508   0.075   2.480   3.432 -0.3846  0.0518 -0.1290
  496HOH     H1 1509   0.121   2.442   3.507  0.6265  0.0774 -0.6994
  496HOH     H2 1510   0.029   2.407   3.391  0.8940 -0.4567 -0.7555
  497HOH      O 1511   0.349   1.226   3.476  0.2978  0.7085 -0.1475
  497HOH     H1 1512   0.406   1.261   3.408  0.7047  0.3565  0.0079
  497HOH     H2 1513   0.282   1.294   3.488  1.4887  1.8096  0.6886
  498HOH      O 1514   3.652   2.145   3.140  0.0170 -0.5393  0.1502
  498HOH     H1 1515   3.658   2.182   3.051  0.8533  1.0595  0.7837
  498HOH     H2 1516   3.561   2.118   3.148 -0.4419  0.5597 -0.7538
  499HOH      O 1517   3.620   3.685   3.499 -0.0504  0.8398  0.0935
  499HOH     H1 1518   3.552   3.647   3.444  0.9484  0.5186 -1.0281
  499HOH     H2 1519   3.621   3.778   3.476  0.0571  0.7923 -0.1011
  500HOH      O 1520   1.359   0.066   1.137  0.2263 -0.5092  0.2960
  500HOH     H1 1521   1.360   0.035   1.227 -0.2521  0.3507  0.6239
  500HOH     H2 1522   1.356  -0.013   1.084  0.2752 -1.0275  1.0389
  501HOH      O 1523   1.514   1.895   3.529  0.1214 -0.1057 -0.0229
  501HOH     H1 1524   1.509   1.828   3.462 -0.8430  0.1432 -0.2400
  501HOH     H2 1525   1.427   1.896   3.569  0.4868  0.1687  0.8250
  502HOH      O 1526   1.402   0.852   3.301 -0.2568  0.0974 -0.3779
  502HOH     H1 1527   1.489   0.822   3.277 -0.0998  0.7635 -0.6977
  502HOH     H2 1528   1.342   0.791   3.258  0.0424 -0.2946 -0.2488
  503HOH      O 1529   2.292   1.684   1.292 -0.5071  0.0202 -0.7447
  503HOH     H1 1530   2.296   1.778   1.274  1.3440  0.0961 -0.3097
  503HOH     H2 1531   2.374   1.649   1.258 -1.0694 -1.4466 -0.7503
  504HOH      O 1532   1.107   2.369   2.033  0.4588 -0.1643 -0.0457
  504HOH     H1 1533   1.086   2.462   2.023  0.0123 -0.2901 -0.3323
  504HOH     H2 1534   1.178   2.367   2.098  1.6235  0.4989 -1.1961
  505HOH      O 1535   2.645   1.491   0.388 -0.1895 -0.0691 -0.2448
  505HOH     H1 1536   2.550   1.500   0.394 -0.1343  0.5759 -0.1212
  505HOH     H2 1537   2.663   1.503   0.295 -0.1724  0.6215 -0.1630
  506HOH      O 1538   2.051   1.515   0.849 -0.1976 -0.5641 -0.6083
  506HOH     H1 1539   1.964   1.545   0.820 -0.4858 -0.7088  0.0664
  506HOH     H2 1540   2.068   1.437   0.797 -0.2892 -0.3063 -1.0325
  507HOH      O 1541   3.244   2.235   1.757  0.1091  0.1243  0.3146
  507HOH     H1 1542   3.240   2.257   1.850  0.7508  0.6270  0.2381
  507HOH     H2 1543   3.315   2.289   1.723 -0.7447  0.6843 -0.6777
  508HOH      O 1544   3.134   3.817   1.143  0.4988 -0.3799 -0.1701
  508HOH     H1 1545   3.089   3.879   1.086  1.3684 -0.2638 -0.7825
  508HOH     H2 1546   3.194   3.871   1.194  0.6845 -0.6294 -0.1193
  509HOH      O 1547   2.127   2.815   2.836  0.1260 -0.0964  0.3578
  509HOH     H1 1548   2.096   2.853   2.754 -1.0158 -1.7657 -0.0896
  509HOH     H2 1549   2.073   2.854   2.904 -0.7023 -0.5248 -0.0299
  510HOH      O 1550   0.833   3.398   2.322  0.0076 -0.3223  0.1743
  510HOH     H1 1551   0.764   3.449   2.279 -0.0844 -0.2272  0.4345
  510HOH     H2 1552   0.892   3.374   2.251  0.1300  0.2669  0.0632
  511HOH      O 1553   3.854   1.705   2.288  0.0564  0.4551 -0.2574
  511HOH     H1 1554   3.902   1.752   2.357 -0.6458  0.1273  0.4874
  511HOH     H2 1555   3.918   1.695   2.218  0.8016  0.8236  0.3323
  512HOH      O 1556   1.772   2.951   3.923 -0.1661  0.1969 -0.1253
  512HOH     H1 1557   1.836   3.021   3.913 -0.4698  0.6345  0.8422
  512HOH     H2 1558   1.825   2.872   3.939  0.1444  0.4342  0.0382
  513HOH      O 1559   3.454   1.312   1.331  0.2611  0.1130  0.1707
  513HOH     H1 1560   3.519   1.378   1.353  0.0363  0.5563 -0.4496
  513HOH     H2 1561   3.380   1.362   1.296 -0.3364 -0.3913  0.6656
  514HOH      O 1562   2.867   2.671   1.943  0.4315  0.1970  0.0172
  514HOH     H1 1563   2.900   2.598   1.892  0.7712  0.5453 -0.2708
  514HOH     H2 1564   2.863   2.638   2.032 -0.2362 -0.4448 -0.2280
  515HOH      O 1565   3.118   0.891   1.774 -0.0701 -0.3003 -0.3692
  515HOH     H1 1566   3.138   0.864   1.685  1.6942 -1.5219  0.2775
  515HOH     H2 1567   3.201   0.881   1.821 -0.8322  0.6064  1.3563
  516HOH      O 1568   2.316   1.201   3.598  0.4054 -0.0927 -0.4692
  516HOH     H1 1569   2.285   1.284   3.563  0.4523 -0.2408 -0.8738
  516HOH     H2 1570   2.318   1.142   3.522 -0.0654 -0.5960 -0.1062
  517HOH      O 1571   2.600   1.041   3.930 -0.2492 -0.2421  0.4838
  517HOH     H1 1572   2.518   1.047   3.882 -0.7772 -1.1001  1.2132
  517HOH     H2 1573   2.657   0.988   3.874 -0.3747 -0.1028  0.2209
  518HOH      O 1574   2.739   2.202   1.500  0.0562 -0.2509 -0.5722
  518HOH     H1 1575   2.722   2.289   1.464 -0.3981 -0.4720 -0.9238
  518HOH     H2 1576   2.825   2.208   1.541  0.3959  0.1485 -1.3068
  519HOH      O 1577   1.349   3.794   0.975 -0.0265  0.7492 -0.7752
  519HOH     H1 1578   1.267   3.772   0.930 -0.1555 -0.5989  0.0381
  519HOH     H2 1579   1.409   3.722   0.953  0.4582  0.9480 -0.1557
  520HOH      O 1580   2.534   1.815   0.928 -0.4384 -0.1684 -0.2357
  520HOH     H1 1581   2.439   1.803   0.933 -0.4104 -0.3955 -0.1976
  520HOH     H2 1582   2.549   1.906   0.954 -0.6854  0.0127 -0.7061
  521HOH      O 1583   2.148   2.890   1.708  0.3149  0.3514 -0.0496
  521HOH     H1 1584   2.189   2.964   1.664  0.9337 -0.5649 -1.1238
  521HOH     H2 1585   2.218   2.850   1.759  0.0662  0.3261  0.2767
  522HOH      O 1586   0.991   2.670   1.141 -0.7575 -0.0925 -0.1158
  522HOH     H1 1587   1.076   2.691   1.102 -0.5859 -0.3466  0.1133
  522HOH     H2 1588   0.991   2.718   1.224 -1.1171  0.4379 -0.4129
  523HOH      O 1589   1.327   1.178   1.562  0.5630 -0.5626 -0.3263
  523HOH     H1 1590   1.303   1.191   1.653 -0.4860 -1.5496 -0.4180
  523HOH     H2 1591   1.321   1.083   1.548  0.2315 -0.4048 -1.5202
  524HOH      O 1592   0.550   0.394   1.051  0.1808  0.7194 -0.3395
  524HOH     H1 1593   0.618   0.408   0.985  0.2965  0.0835 -0.3685
  524HOH     H2 1594   0.491   0.330   1.011 -0.2727  1.0388 -0.1935
  525HOH      O 1595   3.785   3.103   1.176  0.9805 -0.1062  0.1326
  525HOH     H1 1596   3.781   3.082   1.083 -0.2753  0.2232  0.0710
  525HOH     H2 1597   3.839   3.034   1.214  0.4817 -0.9919 -0.6670
  526HOH      O 1598   1.024   2.874   1.703 -0.2683  0.1192  0.1843
  526HOH     H1 1599   1.076   2.934   1.756 -0.7654  0.2513  0.5432
  526HOH     H2 1600   1.048   2.787   1.734  0.1632  0.1467 -0.0626
  527HOH      O 1601   1.686   2.685   2.259 -0.2187  0.7846 -0.7374
  527HOH     H1 1602   1.646   2.770   2.240 -0.4089  0.7709 -0.4218
  527HOH     H2 1603   1.615   2.622   2.247 -0.3642  0.7811  0.0293
  528HOH      O 1604   0.057   1.036   1.384  0.1803  0.2784 -0.2227
  528HOH     H1 1605   0.131   0.983   1.354  0.3366  0.9318 -1.0543
  528HOH     H2 1606   0.098   1.107   1.434 -0.0392 -0.4344  1.0614
  529HOH      O 1607   0.406   1.424   2.151  0.0319 -0.5730 -0.4531
  529HOH     H1 1608   0.493   1.393   2.177 -0.1506 -1.0942 -0.4333
  529HOH     H2 1609   0.354   1.418   2.231  0.3624  1.3477  0.0001
  530HOH      O 1610   1.177   1.076   2.374  0.0752 -0.0173 -0.2521
  530HOH     H1 1611   1.215   1.162   2.353  0.6839 -0.1656  0.1799
  530HOH     H2 1612   1.216   1.016   2.311  0.0268 -0.0558 -0.2453
  531HOH      O 1613   2.277   3.080   0.198  0.4853  0.2155 -0.3414
  531HOH     H1 1614   2.265   3.174   0.208  0.3478  0.2235 -0.5628
  531HOH     H2 1615   2.371   3.069   0.180  0.6178  0.2529  0.2744
  532HOH      O 1616   0.387   2.803   2.170  0.3754 -0.0814  0.3084
  532HOH     H1 1617   0.347   2.799   2.257  0.0692 -0.4902  0.1570
  532HOH     H2 1618   0.320   2.843   2.114  0.3604 -0.3165  0.1541
  533HOH      O 1619   2.247   2.379   1.990 -0.1136 -0.3464  0.2552
  533HOH     H1 1620   2.220   2.291   1.963  1.7138 -0.5763 -1.2245
  533HOH     H2 1621   2.166   2.431   1.987 -0.9439 -1.5731 -0.7076
  534HOH      O 1622   0.130   2.924   2.914 -0.6653 -0.0489  0.0090
  534HOH     H1 1623   0.096   3.004   2.955 -0.0201  0.3612 -0.2149
  534HOH     H2 1624   0.177   2.879   2.984 -0.5271  0.0729 -0.0047
  535HOH      O 1625   3.410   3.292   1.212  0.1151  0.0580 -0.1379
  535HOH     H1 1626   3.415   3.259   1.122  0.4041  0.5407 -0.3083
  535HOH     H2 1627   3.460   3.229   1.264  0.2173 -0.0505 -0.3671
  536HOH      O 1628   2.079   3.206   3.302  0.5215 -0.2714 -0.1741
  536HOH     H1 1629   2.132   3.202   3.381 -1.5411 -0.0917  1.3936
  536HOH     H2 1630   2.012   3.139   3.315 -1.0019  0.9938 -0.8263
  537HOH      O 1631   1.844   3.483   3.398  0.0680 -0.0801  0.2151
  537HOH     H1 1632   1.765   3.435   3.424  0.4652 -0.3627  0.9624
  537HOH     H2 1633   1.906   3.415   3.372  0.4209  0.0616  0.6662
  538HOH      O 1634   3.237   0.955   0.686 -0.2757  0.7799  0.2150
  538HOH     H1 1635   3.144   0.963   0.704 -0.8928 -1.1669 -1.4044
  538HOH     H2 1636   3.252   1.008   0.608 -0.3039  0.2976 -0.1299
  539HOH      O 1637   1.110   0.588   3.651 -0.1849 -0.2674  0.2273
  539HOH     H1 1638   1.192   0.597   3.604 -0.0235 -0.3265  0.4907
  539HOH     H2 1639   1.064   0.517   3.606 -0.3685  0.1838 -0.3069
  540HOH      O 1640   1.777   2.455   1.450  0.1499 -0.3508 -0.3674
  540HOH     H1 1641   1.702   2.410   1.410 -0.8240 -0.0483  0.9374
  540HOH     H2 1642   1.785   2.414   1.537  0.4561  0.6986  0.1288
  541HOH      O 1643   0.376   0.559   3.592 -0.7547  0.2643  0.0657
  541HOH     H1 1644   0.376   0.648   3.627 -0.5548  0.1521  0.3635
  541HOH     H2 1645   0.285   0.530   3.601 -0.8300  0.4561 -0.0774
  542HOH      O 1646   3.049   1.811   3.729 -0.0255 -0.2440 -0.6836
  542HOH     H1 1647   3.087   1.872   3.793 -0.5563 -0.3007 -0.2980
  542HOH     H2 1648   3.027   1.866   3.654 -1.1554  0.2271 -0.0756
  543HOH      O 1649   0.027   3.148   3.051  0.9445  0.3906 -0.1586
  543HOH     H1 1650  -0.021   3.180   3.127 -0.0362 -0.3416 -0.4295
  543HOH     H2 1651   0.012   3.214   2.983  0.0990  0.0781 -0.3008
  544HOH      O 1652  -0.014   2.712   0.073  0.3034  0.2298 -0.3389
  544HOH     H1 1653   0.017   2.800   0.095  0.4079 -0.1386  1.1428
  544HOH     H2 1654   0.065   2.662   0.055  0.2969  0.2179 -0.3341
  545HOH      O 1655   2.310   0.733   1.281 -0.5144 -0.6064  0.1749
  545HOH     H1 1656   2.241   0.717   1.345 -0.5305  0.3259  0.4146
  545HOH     H2 1657   2.312   0.828   1.270  0.2842 -0.6592 -0.3237
  546HOH      O 1658   1.388   1.782   1.580  0.2043 -0.6514  0.2251
  546HOH     H1 1659   1.354   1.762   1.667 -0.0594 -0.1397  0.2466
  546HOH     H2 1660   1.318   1.830   1.537  0.4414 -0.6482 -0.1679
  547HOH      O 1661   0.115   2.140   0.469 -0.0456 -0.1216  0.4597
  547HOH     H1 1662   0.180   2.144   0.399 -0.7002 -0.0085 -0.1800
  547HOH     H2 1663   0.165   2.133   0.550  0.7488  0.1091  0.0029
  548HOH      O 1664   2.506   3.057   1.833 -0.6581  0.6879 -0.1469
  548HOH     H1 1665   2.496   3.152   1.841 -0.7298  0.6145  0.8911
  548HOH     H2 1666   2.530   3.028   1.921 -1.2400 -0.3317 -0.2923
  549HOH      O 1667   1.664   1.562   1.916 -0.3289 -0.0185  0.2012
  549HOH     H1 1668   1.700   1.564   1.828 -0.2659 -1.1569  0.1639
  549HOH     H2 1669   1.570   1.559   1.904 -0.3147 -0.3883  0.1476
  550HOH      O 1670   3.705   3.385   0.623 -0.1854 -0.5209 -0.3882
  550HOH     H1 1671   3.757   3.443   0.679 -0.8752 -0.5741  0.3415
  550HOH     H2 1672   3.755   3.380   0.541  0.6095 -0.0445  0.0380
  551HOH      O 1673   3.358   0.673   1.225  0.2976  0.4193  0.3309
  551HOH     H1 1674   3.338   0.590   1.268 -0.3028  0.4466  0.1240
  551HOH     H2 1675   3.372   0.649   1.134  1.6543  0.3491  0.5178
  552HOH      O 1676   3.243   0.778   2.355  0.1408  0.5742  0.4362
  552HOH     H1 1677   3.309   0.731   2.305  0.2890  1.0795  0.1437
  552HOH     H2 1678   3.164   0.772   2.302  0.1499  0.6283  0.4170
  553HOH      O 1679   2.161   1.782   3.142  0.3193  0.1145 -0.2532
  553HOH     H1 1680   2.148   1.792   3.237  0.0530 -0.1274 -0.2632
  553HOH     H2 1681   2.255   1.797   3.130  0.1659  1.3978 -0.1259
  554HOH      O 1682   2.577   0.271   2.085  0.0937  0.3070 -0.6886
  554HOH     H1 1683   2.593   0.365   2.084  0.3896  0.2590 -1.4092
  554HOH     H2 1684   2.610   0.240   2.001  0.2327 -0.4845 -0.3582
  555HOH      O 1685   3.552   2.621   3.877 -0.5281  0.5532  0.2218
  555HOH     H1 1686   3.567   2.707   3.837 -0.1709 -0.1060 -1.1598
  555HOH     H2 1687   3.462   2.599   3.856 -0.3869  0.2706 -0.1074
  556HOH      O 1688   0.814   3.702   1.928 -0.5487  0.3229 -0.1366
  556HOH     H1 1689   0.879   3.658   1.873 -0.8999 -0.0557 -0.2610
  556HOH     H2 1690   0.746   3.636   1.941 -1.0184  0.7818 -0.2006
  557HOH      O 1691   0.333   1.459   1.339 -0.5089  0.4581  0.2856
  557HOH     H1 1692   0.404   1.500   1.289  0.6463  0.4816  1.8099
  557HOH     H2 1693   0.355   1.366   1.338 -0.7380  0.4023  0.3715
  558HOH      O 1694   3.139   2.462   0.977  0.0327 -0.4888 -0.0188
  558HOH     H1 1695   3.089   2.527   1.025  0.0033 -0.4975 -0.0373
  558HOH     H2 1696   3.228   2.497   0.975  0.1000 -0.6375  0.3080
  559HOH      O 1697   0.124   2.872   3.787  0.0967 -0.3171  0.4011
  559HOH     H1 1698   0.072   2.824   3.723 -0.4016 -0.2772  0.7615
  559HOH     H2 1699   0.060   2.907   3.849  0.4801  0.4575  0.3886
  560HOH      O 1700   0.702   2.685   0.529  0.6671  0.2152 -0.0103
  560HOH     H1 1701   0.682   2.777   0.549  1.2205  0.2455  0.4812
  560HOH     H2 1702   0.777   2.689   0.470  0.0985  0.0829 -0.7727
  561HOH      O 1703   2.046   0.997   0.266  0.3427  0.1951 -0.0773
  561HOH     H1 1704   2.058   0.969   0.175 -0.1605 -0.5757  0.0668
  561HOH     H2 1705   2.134   1.011   0.299  0.5279  0.5226 -0.6919
  562HOH      O 1706   0.567   2.024   1.602 -0.0914 -0.3491 -0.1628
  562HOH     H1 1707   0.585   2.111   1.566 -0.8129  0.3939  1.1416
  562HOH     H2 1708   0.503   1.986   1.541 -0.1843  0.2557 -0.4542
  563HOH      O 1709   3.865   3.081   1.924 -0.5350  0.3229  0.2837
  563HOH     H1 1710   3.902   3.099   1.838 -0.7965  0.6821  0.2438
  563HOH     H2 1711   3.837   2.989   1.919 -0.8361  0.4312 -0.1211
  564HOH      O 1712   1.006   1.075   3.626 -0.0204  0.2906 -0.6283
  564HOH     H1 1713   1.037   0.994   3.665  0.6719  0.6948 -0.3074
  564HOH     H2 1714   0.932   1.049   3.571 -1.0283 -0.3103  0.8996
  565HOH      O 1715   0.765   3.458   1.484 -0.6638  0.3589 -0.0358
  565HOH     H1 1716   0.718   3.406   1.417  0.1867 -1.3595  0.5742
  565HOH     H2 1717   0.696   3.498   1.536 -1.3992 -0.1397 -0.5835
  566HOH      O 1718   2.535   0.760   2.112 -0.1044  0.2964 -0.4733
  566HOH     H1 1719   2.577   0.845   2.099 -1.1254  1.3714  1.9876
  566HOH     H2 1720   2.604   0.704   2.148  0.1038  0.8485  0.0228
  567HOH      O 1721   0.878   0.077   1.513 -0.6066 -0.2678 -0.6753
  567HOH     H1 1722   0.895  -0.004   1.464  0.1899  0.1916 -1.1932
  567HOH     H2 1723   0.829   0.132   1.453  0.2614  0.2484 -0.9413
  568HOH      O 1724   1.150   2.371   3.710  0.1138 -0.2883  0.3314
  568HOH     H1 1725   1.103   2.454   3.721  0.1982 -0.2459  0.3749
  568HOH     H2 1726   1.184   2.375   3.621  0.1062 -0.2825  0.3287
  569HOH      O 1727   0.116   1.749   2.490  0.6489  0.9259 -0.3635
  569HOH     H1 1728   0.177   1.820   2.511 -0.2285  1.2927  1.2538
  569HOH     H2 1729   0.159   1.670   2.522  0.4136  1.1525  0.5532
  570HOH      O 1730   1.976   0.192   3.828 -0.0918  0.9443  0.3106
  570HOH     H1 1731   1.906   0.127   3.837 -0.0728  0.6703 -1.0071
  570HOH     H2 1732   1.980   0.236   3.913  1.1250 -1.9118  2.0255
  571HOH      O 1733   3.724  -0.022   2.689  0.3188  0.0182  0.2141
  571HOH     H1 1734   3.781   0.048   2.720 -0.5465  1.2123 -0.6920
  571HOH     H2 1735   3.637   0.003   2.720  0.1157 -1.2952  0.8373
  572HOH      O 1736   0.162   1.404   0.276  0.2828  0.1814 -0.1915
  572HOH     H1 1737   0.176   1.403   0.181 -1.1307  0.4154 -0.4348
  572HOH     H2 1738   0.131   1.492   0.295  0.1728  0.0131  0.4380
  573HOH      O 1739   2.253   1.390   0.099 -0.2873  0.7308  0.0065
  573HOH     H1 1740   2.227   1.359   0.012  0.0315 -0.8915  0.4129
  573HOH     H2 1741   2.322   1.454   0.082  1.0141 -0.7742 -0.9877
  574HOH      O 1742   3.747  -0.000   3.415 -0.0426 -0.4942  0.6498
  574HOH     H1 1743   3.809   0.017   3.344 -0.7094  0.8711  0.3264
  574HOH     H2 1744   3.801   0.001   3.494  0.5319 -0.7317  0.2738
  575HOH      O 1745   2.249   2.529   1.681 -0.4973  0.2516  0.1564
  575HOH     H1 1746   2.156   2.550   1.673 -0.5083  0.4825  0.7739
  575HOH     H2 1747   2.256   2.440   1.647 -1.1751 -0.2545  1.2302
  576HOH      O 1748   0.696   0.486   1.442  0.4395 -0.0008 -0.0903
  576HOH     H1 1749   0.680   0.395   1.419  0.0223  0.1439 -0.3815
  576HOH     H2 1750   0.755   0.481   1.518  0.0815 -0.5208  0.1688
  577HOH      O 1751   3.233   0.774   2.835 -0.5746  0.0353  0.3490
  577HOH     H1 1752   3.187   0.692   2.820 -0.9659  0.3238 -0.1130
  577HOH     H2 1753   3.318   0.763   2.791 -0.6622 -0.0915  0.2107
  578HOH      O 1754   2.181   3.592   1.294 -0.1351 -0.1266 -0.0395
  578HOH     H1 1755   2.236   3.536   1.239  0.0820 -0.0865  0.1325
  578HOH     H2 1756   2.092   3.567   1.273 -0.0465 -0.2894 -0.2233
  579HOH      O 1757   1.250   0.829   1.386  0.1110 -0.9216  0.0850
  579HOH     H1 1758   1.252   0.819   1.481  0.4786 -0.5636  0.1211
  579HOH     H2 1759   1.329   0.785   1.355 -0.0280 -1.0704 -0.0578
  580HOH      O 1760   1.231   0.352   1.595 -0.3366  0.3088  0.1052
  580HOH     H1 1761   1.268   0.306   1.520  0.0736  1.2953 -0.3308
  580HOH     H2 1762   1.170   0.289   1.634  0.2123 -0.5980 -0.4272
  581HOH      O 1763   0.168   0.383   3.691 -0.3110  0.2218 -0.1464
  581HOH     H1 1764   0.080   0.394   3.727 -0.3301 -0.2229 -0.0428
  581HOH     H2 1765   0.155   0.330   3.612 -0.1407  0.2009 -0.1612
  582HOH      O 1766   0.766   2.570   1.347 -0.4288 -0.2945  0.1287
  582HOH     H1 1767   0.773   2.643   1.286 -0.8541 -0.1427  0.2566
  582HOH     H2 1768   0.793   2.493   1.297  0.6615  0.0226  0.1702
  583HOH      O 1769   0.426   1.443   2.626 -0.1375 -0.0949 -0.2717
  583HOH     H1 1770   0.450   1.519   2.574 -1.1764  0.8987  0.5729
  583HOH     H2 1771   0.330   1.443   2.625 -0.1928 -1.5985 -0.4658
  584HOH      O 1772   1.552   0.562   3.930  0.4291  0.3377 -0.0865
  584HOH     H1 1773   1.594   0.494   3.982 -0.1064 -0.0965 -0.2108
  584HOH     H2 1774   1.569   0.537   3.839 -0.4710 -0.1089 -0.1543
  585HOH      O 1775   1.581   2.334   0.901  0.8138  0.5232  0.6560
  585HOH     H1 1776   1.663   2.309   0.858  0.1560  0.4374 -0.6494
  585HOH     H2 1777   1.549   2.254   0.942  0.8157  0.2575  0.1534
  586HOH      O 1778   2.004   3.625   3.006 -0.3265  0.4019 -0.3055
  586HOH     H1 1779   2.044   3.651   3.088 -0.5224 -0.1321 -0.0270
  586HOH     H2 1780   1.953   3.547   3.028  0.3109 -0.2838 -1.0922
  587HOH      O 1781   1.803   1.506   0.704 -0.4115 -0.0573  0.2016
  587HOH     H1 1782   1.750   1.432   0.675  0.2786 -0.2346 -0.6719
  587HOH     H2 1783   1.740   1.578   0.715 -1.0210 -0.6341  0.6131
  588HOH      O 1784   1.479   3.362   1.934 -0.0698  0.1204  0.6903
  588HOH     H1 1785   1.561   3.316   1.954  0.2428  0.8113  1.0870
  588HOH     H2 1786   1.501   3.421   1.863 -0.5648 -0.5785 -0.0734
  589HOH      O 1787   1.051   3.293   2.562  0.0273 -0.2912  0.3463
  589HOH     H1 1788   1.100   3.216   2.533 -0.4231 -0.0466 -1.3026
  589HOH     H2 1789   0.962   3.276   2.532 -0.0734  0.8617 -0.0910
  590HOH      O 1790   3.142   3.340   1.472 -0.1081 -0.0631 -0.5664
  590HOH     H1 1791   3.072   3.290   1.430 -0.2412 -0.4867  0.1234
  590HOH     H2 1792   3.113   3.351   1.562  0.5219  0.1238 -0.3721
  591HOH      O 1793   0.051   0.237   0.364 -0.0737 -0.0544 -0.2012
  591HOH     H1 1794   0.028   0.239   0.457 -0.9541 -1.5411 -0.3240
  591HOH     H2 1795   0.027   0.149   0.335  0.3929  0.2757 -1.7966
  592HOH      O 1796   3.494   0.257   2.930  0.6149  0.1836  0.3777
  592HOH     H1 1797   3.555   0.238   3.001  0.7968  1.2697  0.5487
  592HOH     H2 1798   3.548   0.298   2.862  0.4119 -0.6713 -0.3472
  593HOH      O 1799   0.511   3.395   0.933 -0.1343  0.4388 -0.1224
  593HOH     H1 1800   0.554   3.313   0.910 -0.5753  0.1809 -0.0480
  593HOH     H2 1801   0.579   3.462   0.922  0.4284 -0.0108  0.4519
  594HOH      O 1802   0.269   2.688   1.425  0.0909 -0.1755 -0.5556
  594HOH     H1 1803   0.355   2.663   1.459 -0.3705 -1.3518 -0.1908
  594HOH     H2 1804   0.284   2.701   1.331  0.6950 -0.2198 -0.4735
  595HOH      O 1805   0.977   3.171   3.008 -0.4800  0.0882 -0.5266
  595HOH     H1 1806   0.925   3.192   3.086 -0.4190  0.7076 -0.6415
  595HOH     H2 1807   1.024   3.253   2.989 -0.3641 -0.1105 -1.1135
  596HOH      O 1808   1.565   0.198   0.572 -0.2219  0.8279  0.7857
  596HOH     H1 1809   1.580   0.135   0.643 -0.1172  0.3132  0.3127
  596HOH     H2 1810   1.476   0.179   0.541  0.2217  0.1044 -0.1327
  597HOH      O 1811   0.400   2.232   1.981 -0.5373 -0.4577 -0.2242
  597HOH     H1 1812   0.464   2.207   2.048 -0.9044  0.5890  0.5745
  597HOH     H2 1813   0.435   2.196   1.899  1.1988  0.2250  0.1277
  598HOH      O 1814   3.120   1.820   2.117  0.3194 -0.3315 -0.0058
  598HOH     H1 1815   3.076   1.905   2.113  0.7045 -0.1473 -0.5184
  598HOH     H2 1816   3.058   1.759   2.076  0.1560 -0.2519  0.1193
  599HOH      O 1817   3.473   0.588   2.244  0.5245 -0.0549  0.3533
  599HOH     H1 1818   3.384   0.558   2.228  0.2666  0.3454  0.9540
  599HOH     H2 1819   3.514   0.517   2.294  0.4093 -0.0619  0.4379
  600HOH      O 1820   3.544   2.025   3.832  0.9630 -0.2518  0.4828
  600HOH     H1 1821   3.598   2.044   3.909 -0.4563 -0.3232  1.5777
  600HOH     H2 1822   3.535   1.930   3.833  1.3228 -0.2987 -0.0823
  601HOH      O 1823   1.673   0.406   1.069  0.4959 -0.2108 -0.2801
  601HOH     H1 1824   1.620   0.367   1.138  0.6695 -1.7396 -0.9193
  601HOH     H2 1825   1.610   0.426   1.000  0.3530  1.1072  0.1855
  602HOH      O 1826   2.435   1.829   2.773  1.1476 -0.0137  0.1255
  602HOH     H1 1827   2.435   1.738   2.803  0.3580  0.0068  0.2103
  602HOH     H2 1828   2.421   1.824   2.679 -0.0668  0.0401  0.2775
  603HOH      O 1829   0.496   2.870   1.807  0.2815  0.8344  0.4385
  603HOH     H1 1830   0.540   2.954   1.798  0.1895  0.7915 -0.8433
  603HOH     H2 1831   0.439   2.865   1.730 -0.3088 -0.0600  0.9012
  604HOH      O 1832   2.900   0.908   1.137  0.2679  0.4417 -0.0902
  604HOH     H1 1833   2.846   0.914   1.058 -0.4935  0.3366  0.4040
  604HOH     H2 1834   2.909   0.999   1.166 -1.0031  0.3718  0.6812
  605HOH      O 1835   0.752   0.207   0.183  0.5037 -0.4707  0.4420
  605HOH     H1 1836   0.732   0.256   0.104  0.9872 -0.9255  0.0272
  605HOH     H2 1837   0.710   0.257   0.253  0.5191  0.2342 -0.0291
  606HOH      O 1838   1.953   0.615   2.959  0.3395 -0.4580  0.0038
  606HOH     H1 1839   1.985   0.635   2.871 -0.2869 -1.1373 -0.4119
  606HOH     H2 1840   1.874   0.669   2.969  1.4181  1.0750  0.9494
  607HOH      O 1841   2.030   1.934   1.463  0.1214  0.4728 -0.1311
  607HOH     H1 1842   2.070   1.996   1.524  0.5468  0.2775 -0.2027
  607HOH     H2 1843   2.002   1.989   1.389 -0.5332  0.7286  0.2971
  608HOH      O 1844   0.775   2.833   3.430  0.1326  0.1946  0.2487
  608HOH     H1 1845   0.833   2.832   3.354  0.2797 -0.0692  0.3588
  608HOH     H2 1846   0.742   2.743   3.437  0.1548  0.2032  0.5164
  609HOH      O 1847   3.507   0.267   0.049  0.5373  0.2932 -0.2696
  609HOH     H1 1848   3.473   0.355   0.063  0.9449  0.8169 -2.0090
  609HOH     H2 1849   3.539   0.239   0.134 -0.4119  1.4398  0.5364
  610HOH      O 1850   2.281   3.720   3.868  0.0960  0.1602 -0.4890
  610HOH     H1 1851   2.368   3.682   3.854  0.0035 -0.5019  0.4654
  610HOH     H2 1852   2.221   3.648   3.849 -0.1712  0.2542 -0.0319
  611HOH      O 1853   1.200   2.157   0.145 -0.6068  0.6937  0.2127
  611HOH     H1 1854   1.120   2.145   0.095 -0.1679  0.3653 -0.4356
  611HOH     H2 1855   1.207   2.078   0.199 -0.5377  0.5600  0.0081
  612HOH      O 1856   2.256   1.185   2.541  0.0158 -0.4636 -0.6301
  612HOH     H1 1857   2.332   1.148   2.587 -1.0044 -0.5579  1.1587
  612HOH     H2 1858   2.276   1.278   2.532 -0.0787 -0.2348  0.9533
  613HOH      O 1859   1.050   2.870   1.364  0.2807  0.3046 -0.1042
  613HOH     H1 1860   1.008   2.904   1.443 -0.3361 -0.5408 -0.0429
  613HOH     H2 1861   1.035   2.937   1.297 -0.4987  0.3661  0.1158
  614HOH      O 1862   0.776   0.564   1.118  0.1428 -0.5135 -0.2849
  614HOH     H1 1863   0.815   0.627   1.178  0.9389 -0.0201 -1.2597
  614HOH     H2 1864   0.702   0.527   1.166  0.9562 -0.4264  1.1164
  615HOH      O 1865   2.918   2.925   1.076 -0.4070  0.2753  0.4857
  615HOH     H1 1866   2.910   2.845   1.127 -1.2046  0.0829  0.1000
  615HOH     H2 1867   2.964   2.898   0.996 -0.1402  0.3356  0.6183
  616HOH      O 1868   1.045   0.018   2.956  0.1855  0.6270  0.0817
  616HOH     H1 1869   1.133   0.055   2.947  0.0712  0.7069 -1.1362
  616HOH     H2 1870   0.986   0.092   2.943 -0.0401  0.3614 -0.5153
  617HOH      O 1871   3.228   1.719   1.373  0.0384 -0.5126  0.3222
  617HOH     H1 1872   3.208   1.791   1.432 -0.7331 -1.5201  1.3973
  617HOH     H2 1873   3.295   1.668   1.418  0.0199 -0.8775 -0.0393
  618HOH      O 1874   1.010   1.518   3.390 -0.4186  0.4827  0.2394
  618HOH     H1 1875   0.970   1.596   3.350 -0.2699  0.2660 -0.3575
  618HOH     H2 1876   1.008   1.452   3.320  1.5456  0.6395 -0.0960
  619HOH      O 1877   0.043   2.586   2.134 -0.3207 -0.3229 -0.3025
  619HOH     H1 1878   0.000   2.535   2.203  0.0013  0.4415  0.5030
  619HOH     H2 1879   0.124   2.538   2.116 -0.2529 -0.3630  0.0902
  620HOH      O 1880   3.452   3.688   0.557 -0.2749  0.5368  0.5494
  620HOH     H1 1881   3.434   3.740   0.635 -1.0873  0.4082  0.4610
  620HOH     H2 1882   3.422   3.600   0.580  1.2792 -0.0052  0.7838
  621HOH      O 1883   0.502   2.899   3.282  0.5304 -0.1381 -0.5853
  621HOH     H1 1884   0.554   2.903   3.361 -0.9860  0.8805  0.4682
  621HOH     H2 1885   0.544   2.960   3.221  1.4243 -0.5464 -0.4006
  622HOH      O 1886   1.867   0.473   2.498  0.1315  0.2292  0.7129
  622HOH     H1 1887   1.832   0.480   2.409 -0.2426  0.5055  0.8784
  622HOH     H2 1888   1.911   0.387   2.500  0.4605  0.3775  0.1559
  623HOH      O 1889   1.496   3.503   1.700 -0.5726 -0.1293 -0.3850
  623HOH     H1 1890   1.536   3.450   1.631 -0.3804  0.3856 -0.6812
  623HOH     H2 1891   1.423   3.547   1.657  0.7251  1.7983 -0.8878
  624HOH      O 1892   3.144   1.909   1.590  0.1359 -0.5991 -0.4753
  624HOH     H1 1893   3.134   1.817   1.614  0.5523 -0.7388 -0.8234
  624HOH     H2 1894   3.214   1.941   1.647 -0.7901 -0.1666  0.4919
  625HOH      O 1895   2.448   3.943   1.405 -0.0906 -0.3390 -0.0288
  625HOH     H1 1896   2.477   3.987   1.484  0.8847 -1.4038  0.2634
  625HOH     H2 1897   2.389   3.874   1.436  1.7313 -2.0117  0.0976
  626HOH      O 1898   0.100   1.655   0.334 -0.0017 -0.5826 -0.0247
  626HOH     H1 1899   0.072   1.687   0.249 -0.5414 -0.3681  0.2271
  626HOH     H2 1900   0.050   1.706   0.398 -0.0445 -1.1418  0.4102
  627HOH      O 1901   3.928   1.784   2.852  0.2974  0.1123 -0.3931
  627HOH     H1 1902   3.855   1.794   2.913  0.6887  0.0163  0.1038
  627HOH     H2 1903   3.896   1.823   2.770 -0.5283 -0.4752 -0.3766
  628HOH      O 1904   3.707   0.923   0.829 -0.4799 -0.0080  0.2187
  628HOH     H1 1905   3.788   0.874   0.842  0.2577  1.1986  0.5268
  628HOH     H2 1906   3.683   0.905   0.738 -0.1581 -0.7735  0.2694
  629HOH      O 1907   1.817   2.180   3.507 -0.1153 -0.2310  0.2844
  629HOH     H1 1908   1.789   2.245   3.441  1.4091  1.0131  0.7465
  629HOH     H2 1909   1.745   2.177   3.569 -0.5297  0.5052 -0.1273
  630HOH      O 1910   0.653   2.137   2.934  0.3996  0.1675  0.2972
  630HOH     H1 1911   0.729   2.180   2.973  0.3586  0.0766  0.4785
  630HOH     H2 1912   0.661   2.046   2.961 -0.1117  0.2768  0.8572
  631HOH      O 1913   2.195   3.745   2.656 -0.0802  0.2089 -0.3477
  631HOH     H1 1914   2.260   3.780   2.717 -0.5465  0.3376  0.0955
  631HOH     H2 1915   2.221   3.780   2.571  0.8512 -0.3558 -0.3137
  632HOH      O 1916   1.902   3.553   0.345  0.3930  0.0937 -0.2575
  632HOH     H1 1917   1.897   3.643   0.314  0.4652 -0.2402 -1.3217
  632HOH     H2 1918   1.986   3.549   0.392  0.0223  0.7574  0.5140
  633HOH      O 1919   0.581   1.209   3.637 -0.4710  0.5282  0.6628
  633HOH     H1 1920   0.511   1.193   3.574 -0.0484 -0.5687  0.4299
  633HOH     H2 1921   0.535   1.240   3.715 -1.2258 -0.0762  0.4907
  634HOH      O 1922   2.528   3.033   0.110  0.2370  0.1920  0.3176
  634HOH     H1 1923   2.558   2.953   0.153  1.0552  0.7728  0.8965
  634HOH     H2 1924   2.593   3.048   0.041 -0.0130  0.2754  0.0955
  635HOH      O 1925   2.587   0.149   0.651 -0.6571 -0.0053  0.5930
  635HOH     H1 1926   2.581   0.059   0.621 -0.9688  0.1656  0.1196
  635HOH     H2 1927   2.620   0.143   0.741 -0.1706 -0.5582  0.3898
  636HOH      O 1928   3.267   1.746   3.120  0.1596 -0.6673 -0.1859
  636HOH     H1 1929   3.208   1.750   3.195 -0.1660 -0.4206 -0.4468
  636HOH     H2 1930   3.210   1.748   3.044  0.4992 -0.5071 -0.4459
  637HOH      O 1931   1.754   2.045   1.256 -0.0813  0.5570  0.4171
  637HOH     H1 1932   1.804   2.126   1.242  0.3872  0.2060  0.0071
  637HOH     H2 1933   1.669   2.075   1.288 -0.3912  1.3202 -0.9340
  638HOH      O 1934   2.462   3.084   1.369 -0.1230 -0.6122 -0.1220
  638HOH     H1 1935   2.540   3.139   1.374 -0.2639 -0.2381 -1.3412
  638HOH     H2 1936   2.389   3.146   1.365 -0.3280 -0.8755 -0.8923
  639HOH      O 1937   0.232  -0.006   2.104 -0.6593 -0.1072  0.5350
  639HOH     H1 1938   0.231  -0.022   2.198 -1.3900  0.1785  0.5918
  639HOH     H2 1939   0.147   0.034   2.086 -0.4610  0.0017 -0.2206
  640HOH      O 1940   2.740   0.837   3.218 -0.1805  0.0368 -0.0040
  640HOH     H1 1941   2.723   0.797   3.304 -0.7206  0.5264  0.1287
  640HOH     H2 1942   2.694   0.921   3.221 -0.5117 -0.0908 -0.9104
  641HOH      O 1943   3.457   2.806   1.750 -0.0971  0.1175  0.1310
  641HOH     H1 1944   3.486   2.807   1.841 -1.1270 -0.9750  0.5184
  641HOH     H2 1945   3.470   2.896   1.720  1.7233  0.1699  0.8416
  642HOH      O 1946   2.124   3.223   2.826  0.2199 -0.4305  0.9916
  642HOH     H1 1947   2.135   3.317   2.814  0.0305 -0.4750  0.4361
  642HOH     H2 1948   2.213   3.187   2.823  0.2599 -0.3155  0.7709
  643HOH      O 1949   3.038   3.425   1.746 -1.0203 -0.2184  0.2244
  643HOH     H1 1950   3.078   3.508   1.719 -0.0113 -0.7810 -0.1056
  643HOH     H2 1951   3.079   3.405   1.829 -1.6734 -0.1398  0.5823
  644HOH      O 1952   3.921   2.219   2.156 -0.2168  0.3029 -0.6067
  644HOH     H1 1953   3.858   2.152   2.129  1.3590 -1.3714 -0.5443
  644HOH     H2 1954   3.973   2.236   2.078  0.1814  0.5153 -0.3041
  645HOH      O 1955   1.353   1.961   2.985  0.0634 -0.0796  0.6146
  645HOH     H1 1956   1.407   1.893   3.024 -0.5317 -0.3941  0.9191
  645HOH     H2 1957   1.269   1.953   3.030 -0.2514  0.3656  0.1247
  646HOH      O 1958   3.032   1.970   0.966 -0.4645  0.8223 -0.0075
  646HOH     H1 1959   3.089   2.045   0.981 -0.1228  0.5530  0.0679
  646HOH     H2 1960   2.962   1.979   1.031 -0.3503  1.0029  0.0895
  647HOH      O 1961   0.324   0.551   0.508 -0.2173 -0.4859 -0.2678
  647HOH     H1 1962   0.412   0.531   0.538 -0.2578 -1.0718 -0.5169
  647HOH     H2 1963   0.295   0.622   0.566  0.4727 -0.1644 -0.3001
  648HOH      O 1964   1.742   2.005   1.742  0.2448 -0.0142 -0.4405
  648HOH     H1 1965   1.770   1.972   1.828 -1.3871 -1.5538 -0.3719
  648HOH     H2 1966   1.782   1.945   1.679 -0.4936 -0.4365 -0.5333
  649HOH      O 1967   0.724   2.664   2.998 -0.6573  0.3778 -0.0037
  649HOH     H1 1968   0.784   2.603   2.955 -0.0107  0.0901  1.2099
  649HOH     H2 1969   0.781   2.733   3.032 -1.2335  0.9785 -0.2222
  650HOH      O 1970   2.234   0.467   1.464 -0.1384 -0.4614 -0.2869
  650HOH     H1 1971   2.183   0.541   1.430 -0.5948 -0.2945  0.6987
  650HOH     H2 1972   2.178   0.391   1.451 -0.4196 -0.3611  0.2808
  651HOH      O 1973   1.406   0.551   0.553 -0.4711  0.0749  0.1524
  651HOH     H1 1974   1.407   0.503   0.470  0.8255 -0.0544  0.2106
  651HOH     H2 1975   1.425   0.642   0.528  2.0514 -0.2628  0.3812
  652HOH      O 1976   3.069   1.750   2.381 -0.1688 -0.3749  0.1143
  652HOH     H1 1977   3.107   1.815   2.439 -0.3574 -1.0990  1.1124
  652HOH     H2 1978   3.107   1.769   2.295 -0.4040  1.1658  0.2966
  653HOH      O 1979   2.960   3.945   3.490  0.2297 -0.2685  0.0516
  653HOH     H1 1980   2.880   3.904   3.457  0.6994 -0.7788 -0.5193
  653HOH     H2 1981   2.938   3.973   3.579 -0.5210 -0.5615 -0.0248
  654HOH      O 1982   0.163   1.540   2.911 -0.0359  0.1705  0.1252
  654HOH     H1 1983   0.091   1.477   2.902 -0.2473  0.3714  0.3961
  654HOH     H2 1984   0.125   1.623   2.884  0.3345  0.1313 -0.5460
  655HOH      O 1985   3.507   2.502   1.276  0.1672  0.8542 -0.3447
  655HOH     H1 1986   3.471   2.518   1.189  0.7129  0.4183 -0.6617
  655HOH     H2 1987   3.595   2.469   1.260 -0.2473 -0.7825  0.2984
  656HOH      O 1988   1.139   1.720   1.736 -0.1692 -0.0174 -0.5286
  656HOH     H1 1989   1.141   1.661   1.660 -1.4856 -0.6119 -0.1663
  656HOH     H2 1990   1.132   1.662   1.812  0.1857  0.5845 -0.0172
  657HOH      O 1991   3.550   3.074   1.349  0.1762  0.2437 -0.4292
  657HOH     H1 1992   3.550   2.998   1.408  0.1549  0.8861  0.4428
  657HOH     H2 1993   3.612   3.050   1.280  1.2725 -0.0332  0.5691
  658HOH      O 1994   2.448   2.312   2.176  0.6779  1.2146  0.5473
  658HOH     H1 1995   2.419   2.332   2.265 -0.4511  0.7775  0.3211
  658HOH     H2 1996   2.378   2.347   2.120  0.3568 -0.2297 -0.0366
  659HOH      O 1997   0.688   3.777   3.606 -0.0267 -0.0129  0.5011
  659HOH     H1 1998   0.619   3.844   3.602 -0.8183 -0.7783  0.6695
  659HOH     H2 1999   0.714   3.775   3.698 -0.9080 -0.7686  0.7657
  660HOH      O 2000   0.801   0.410   1.749 -0.3871  0.1919 -0.1877
  660HOH     H1 2001   0.875   0.467   1.725  0.2367 -0.6868 -0.4753
  660HOH     H2 2002   0.829   0.368   1.830 -1.1811  0.8508  0.4608
  661HOH      O 2003   3.492   3.688   0.132 -0.3935 -0.6077  0.2341
  661HOH     H1 2004   3.474   3.722   0.219 -0.6047  0.4355 -0.1911
  661HOH     H2 2005   3.406   3.669   0.095 -0.3419 -0.4781  0.0427
  662HOH      O 2006   0.968   0.958   3.345  0.2544 -0.1196 -0.1454
  662HOH     H1 2007   0.964   0.863   3.353  1.0903 -0.1049  1.0886
  662HOH     H2 2008   1.062   0.977   3.340  0.1966  0.6766  1.0168
  663HOH      O 2009   1.042   0.647   2.441 -0.2825 -0.3010 -0.2834
  663HOH     H1 2010   1.086   0.706   2.379 -1.0855 -0.1215 -0.7161
  663HOH     H2 2011   1.004   0.578   2.386 -0.7020 -0.3352  0.0351
  664HOH      O 2012   1.585   3.630   0.171 -0.3226  0.0879  0.0754
  664HOH     H1 2013   1.602   3.642   0.078 -0.5656 -1.1840 -0.1637
  664HOH     H2 2014   1.540   3.711   0.198 -0.5157  0.3522 -0.9685
  665HOH      O 2015   0.802   1.695   0.659 -0.0574 -0.3896 -0.1367
  665HOH     H1 2016   0.789   1.600   0.661  0.1911 -0.4308 -0.3492
  665HOH     H2 2017   0.724   1.729   0.615 -0.1908 -0.4885  0.0255
  666HOH      O 2018   1.229   1.517   2.623  0.0897 -0.2474  0.2472
  666HOH     H1 2019   1.145   1.471   2.615  0.1418 -0.4535  0.8024
  666HOH     H2 2020   1.232   1.548   2.713  0.7181 -0.4675  0.3185
  667HOH      O 2021   2.273   0.542   2.372  0.4975 -0.3848  0.4942
  667HOH     H1 2022   2.232   0.475   2.317  0.1459 -0.5372  0.9288
  667HOH     H2 2023   2.289   0.498   2.455 -1.7804  0.5605  1.6238
  668HOH      O 2024   0.137   2.867   2.309  0.4598 -0.4428 -0.0867
  668HOH     H1 2025   0.140   2.923   2.386 -0.7404 -0.1836 -0.1803
  668HOH     H2 2026   0.081   2.794   2.335  1.1139 -1.0482 -0.3113
  669HOH      O 2027   1.413   3.825   2.270 -0.3412 -0.2702 -0.2259
  669HOH     H1 2028   1.382   3.916   2.268 -0.1041 -0.1659  0.4812
  669HOH     H2 2029   1.385   3.793   2.355 -0.1577 -0.7741 -0.3535
  670HOH      O 2030   1.496   3.624   2.896  1.0458  0.5855  0.1476
  670HOH     H1 2031   1.545   3.681   2.955  1.4760  0.6180 -0.2400
  670HOH     H2 2032   1.489   3.673   2.815  0.3412  0.5937  0.1961
  671HOH      O 2033   1.900   3.650   3.767  0.0385  0.7210 -0.2896
  671HOH     H1 2034   1.821   3.596   3.779  0.7783 -0.7057 -1.3425
  671HOH     H2 2035   1.970   3.598   3.805  0.6898  1.3042 -0.6536
  672HOH      O 2036   1.199   3.343   2.807  0.1288  0.0497 -0.4219
  672HOH     H1 2037   1.156   3.324   2.724 -0.4540 -0.0540 -0.1067
  672HOH     H2 2038   1.257   3.416   2.788  0.6328 -0.4928 -1.1089
  673HOH      O 2039   1.640   2.699   1.618  1.1032  0.1282 -0.4212
  673HOH     H1 2040   1.709   2.642   1.653  1.2034  0.1336 -0.6120
  673HOH     H2 2041   1.566   2.685   1.678  1.1629 -0.1200 -0.4017
  674HOH      O 2042   1.984   2.399   0.110  0.3907  0.6653  0.3151
  674HOH     H1 2043   1.891   2.395   0.131 -0.1524  0.2565 -1.7672
  674HOH     H2 2044   2.026   2.342   0.174 -1.2042 -1.5059 -0.3457
  675HOH      O 2045   3.716   3.588   0.926  0.1049 -0.1600 -0.5208
  675HOH     H1 2046   3.723   3.675   0.887  0.3748  0.7114  1.2584
  675HOH     H2 2047   3.623   3.569   0.927  0.0565  0.0197 -1.0755
  676HOH      O 2048   2.628   3.541   0.779  1.0787 -0.7071  0.0272
  676HOH     H1 2049   2.619   3.492   0.861  0.9157 -0.0061  0.4432
  676HOH     H2 2050   2.702   3.600   0.795  0.0331  0.6298  0.3253
  677HOH      O 2051   3.805   0.126   3.888 -0.0360  0.0804 -0.2612
  677HOH     H1 2052   3.775   0.112   3.978 -0.2435 -0.5054 -0.4148
  677HOH     H2 2053   3.728   0.162   3.843 -0.3600 -0.8582 -0.5086
  678HOH      O 2054   0.936   0.341   1.987  0.2520 -0.0471  0.1320
  678HOH     H1 2055   0.945   0.246   1.978  0.7870 -0.0982  0.9912
  678HOH     H2 2056   0.995   0.364   2.059 -0.4214  0.8411  0.4340
  679HOH      O 2057   3.419   0.834   1.749  0.4996 -0.7657 -0.5156
  679HOH     H1 2058   3.398   0.751   1.707  1.5454 -0.8422 -0.9434
  679HOH     H2 2059   3.400   0.819   1.842 -0.2371 -1.1480 -0.7101
  680HOH      O 2060   1.193   2.999   1.849 -0.4744  0.8872  0.6113
  680HOH     H1 2061   1.250   2.945   1.904 -0.5919 -0.2967 -0.3427
  680HOH     H2 2062   1.250   3.071   1.820  0.1458  0.4761  0.7587
  681HOH      O 2063   2.681   0.749   3.481  0.1436  0.8366 -0.2860
  681HOH     H1 2064   2.693   0.795   3.564 -0.5977  1.3132 -0.4256
  681HOH     H2 2065   2.591   0.718   3.483  0.6915 -0.9246 -0.0734
  682HOH      O 2066   3.243   2.677   0.746 -0.8269 -0.8352 -0.0773
  682HOH     H1 2067   3.251   2.630   0.663 -1.1313 -0.4217 -0.3505
  682HOH     H2 2068   3.314   2.643   0.800 -0.3732 -0.8267 -0.6516
  683HOH      O 2069   2.585   0.134   1.614 -0.7968  0.6134  0.3438
  683HOH     H1 2070   2.673   0.096   1.618 -1.3067 -0.6127  0.8975
  683HOH     H2 2071   2.586   0.203   1.680 -0.1723  0.8114  0.1407
  684HOH      O 2072   3.352   0.364   1.973 -0.0864  0.5435 -0.4250
  684HOH     H1 2073   3.327   0.433   1.911  0.5383  1.3533  0.1867
  684HOH     H2 2074   3.307   0.388   2.054  0.2449  0.3018 -0.1666
  685HOH      O 2075   3.292   0.024   3.116 -0.4612 -1.0803  0.2032
  685HOH     H1 2076   3.317   0.020   3.024 -0.1423  0.1720  0.1974
  685HOH     H2 2077   3.374   0.011   3.164 -0.4268 -0.6155  0.2752
  686HOH      O 2078   1.837   3.366   0.967  0.2087  0.7665  0.2517
  686HOH     H1 2079   1.744   3.388   0.969  0.0906  0.2579  0.6564
  686HOH     H2 2080   1.865   3.392   0.879 -0.9607 -1.5307 -0.9967
  687HOH      O 2081   0.257   3.244   2.322 -0.1701 -0.0644 -0.7062
  687HOH     H1 2082   0.204   3.230   2.243 -1.2121  0.9678 -0.2489
  687HOH     H2 2083   0.331   3.296   2.292 -1.1251  1.2903 -0.8960
  688HOH      O 2084   1.027   2.253   3.305  0.7764 -0.5371  0.2883
  688HOH     H1 2085   1.064   2.174   3.347  2.5318 -0.1230 -0.3176
  688HOH     H2 2086   1.069   2.326   3.350 -1.1921  0.1932  1.1866
  689HOH      O 2087   2.421   0.722   0.926  0.1175  0.2015 -0.0607
  689HOH     H1 2088   2.358   0.790   0.905  0.1160  0.4385  0.6718
  689HOH     H2 2089   2.424   0.668   0.847 -0.3815  0.6548 -0.4087
  690HOH      O 2090   0.419   3.216   1.693 -0.6719 -0.4976  0.0544
  690HOH     H1 2091   0.449   3.306   1.681 -0.4858 -0.5434  0.1694
  690HOH     H2 2092   0.377   3.216   1.779  0.2159 -0.7437  0.5200
  691HOH      O 2093   3.893   2.403   2.365  0.6981  0.3170  0.1390
  691HOH     H1 2094   3.929   2.331   2.314  0.2874  0.4956 -0.4227
  691HOH     H2 2095   3.853   2.361   2.441  0.1949 -0.0928 -0.3309
  692HOH      O 2096   1.792   1.409   3.287  0.2541  0.4054  0.4365
  692HOH     H1 2097   1.875   1.363   3.274  0.2174  0.5739 -0.5578
  692HOH     H2 2098   1.777   1.406   3.381  1.3755  0.3544  0.6394
  693HOH      O 2099   0.771   0.925   1.074  0.5292 -0.3275 -0.5223
  693HOH     H1 2100   0.838   0.904   1.139  1.2539  0.0481 -1.1236
  693HOH     H2 2101   0.790   1.015   1.047 -0.4955 -0.0518 -0.3960
  694HOH      O 2102   0.112   2.262   1.935 -0.5918  0.3277 -0.7441
  694HOH     H1 2103   0.125   2.341   1.884  0.2764  1.8234  1.4810
  694HOH     H2 2104   0.190   2.209   1.919 -1.0825 -0.0597 -2.0914
  695HOH      O 2105   2.861   0.667   0.303  0.0716 -0.4123 -0.1818
  695HOH     H1 2106   2.773   0.691   0.335  0.1541  0.9061 -0.7983
  695HOH     H2 2107   2.921   0.705   0.368  0.1894  0.0598 -0.5527
  696HOH      O 2108   0.313   1.997   1.085  0.2013  0.0387  0.8642
  696HOH     H1 2109   0.238   1.976   1.140 -0.7605  0.3586 -0.2353
  696HOH     H2 2110   0.351   2.075   1.125 -0.7472  0.5355  0.8600
  697HOH      O 2111   0.431   0.948   1.540  0.1119 -0.6160  0.2580
  697HOH     H1 2112   0.351   0.939   1.591 -0.5324 -0.1878 -0.6170
  697HOH     H2 2113   0.414   0.900   1.459  0.3259  0.3253 -0.3769
  698HOH      O 2114   1.024   3.193   1.927 -0.9672 -0.3315  0.3991
  698HOH     H1 2115   1.070   3.118   1.890  0.1616  0.8026 -0.7358
  698HOH     H2 2116   0.962   3.219   1.858 -0.1652  0.6957 -0.0009
  699HOH      O 2117   2.264   1.828   0.894  0.2255 -1.0143  0.4516
  699HOH     H1 2118   2.263   1.904   0.836  1.1253 -1.0205  0.4047
  699HOH     H2 2119   2.186   1.839   0.949  1.2085  0.9188  1.6936
  700HOH      O 2120   0.327   0.470   3.922  0.2820  0.0836  0.3941
  700HOH     H1 2121   0.308   0.441   3.833  0.0717  1.0664  0.0860
  700HOH     H2 2122   0.244   0.463   3.968  0.1030  0.6190  0.1771
  701HOH      O 2123   3.406   1.644   0.064 -0.0271  0.4324  0.2401
  701HOH     H1 2124   3.490   1.687   0.052 -0.3124  0.8231 -0.5366
  701HOH     H2 2125   3.342   1.707   0.028 -0.5058 -0.4332 -0.5009
  702HOH      O 2126   1.908   2.906   1.839  0.6495  0.0933 -0.4796
  702HOH     H1 2127   1.991   2.917   1.794  0.3420 -0.2447 -1.1534
  702HOH     H2 2128   1.843   2.945   1.781  0.2700 -0.1367 -0.2208
  703HOH      O 2129   1.112   2.644   3.161 -0.0041 -0.1109  0.4382
  703HOH     H1 2130   1.138   2.561   3.121 -0.0082 -0.3217  0.8588
  703HOH     H2 2131   1.195   2.688   3.179  0.2276 -1.1459  2.5527
  704HOH      O 2132   3.852   0.855   3.768 -0.4267  0.2280  0.5642
  704HOH     H1 2133   3.904   0.846   3.848 -1.2429 -0.2847  1.0647
  704HOH     H2 2134   3.835   0.766   3.739 -0.1565  0.4052 -0.1878
  705HOH      O 2135   2.813   1.911   2.097 -0.7171 -0.0453 -0.6659
  705HOH     H1 2136   2.829   1.821   2.068 -0.8575 -0.3607  0.1914
  705HOH     H2 2137   2.865   1.965   2.037  1.5580 -0.8455  0.3494
  706HOH      O 2138   2.908   0.574   2.871 -0.1811 -0.3539 -0.4853
  706HOH     H1 2139   2.891   0.667   2.886  0.2619 -0.2872 -0.3774
  706HOH     H2 2140   2.906   0.535   2.958  0.9431 -0.2135 -0.3736
  707HOH      O 2141   1.831   0.093   2.777 -0.5191  0.7234  0.5276
  707HOH     H1 2142   1.892   0.046   2.833 -0.2632  0.2317 -0.1368
  707HOH     H2 2143   1.789   0.157   2.834  0.2577  0.7311  1.1056
  708HOH      O 2144   3.343   0.380   2.423 -0.3618 -0.1869  1.0423
  708HOH     H1 2145   3.268   0.324   2.400 -0.4610  0.1368  0.5437
  708HOH     H2 2146   3.305   0.447   2.480 -0.7606  0.7318 -0.2060
  709HOH      O 2147   1.854   3.758   0.572  0.4003 -0.1312  0.0134
  709HOH     H1 2148   1.879   3.824   0.509 -0.0213 -0.1272 -0.1568
  709HOH     H2 2149   1.760   3.744   0.557  0.3558 -0.3402  0.4386
  710HOH      O 2150   1.903   3.560   0.739 -0.0932 -1.3953  0.4925
  710HOH     H1 2151   1.886   3.495   0.670 -0.7020 -0.8878  0.1505
  710HOH     H2 2152   1.893   3.644   0.696  0.2892 -1.0599  1.0303
  711HOH      O 2153   2.914   1.166   2.161  0.4334  0.6247  0.3828
  711HOH     H1 2154   2.938   1.173   2.254 -0.6373 -1.0203  0.8701
  711HOH     H2 2155   2.954   1.084   2.132 -0.9014  0.0556  0.0228
  712HOH      O 2156   2.741   2.462   1.422  0.1676 -0.2199 -0.2818
  712HOH     H1 2157   2.715   2.551   1.447  0.6349 -0.2820  0.5238
  712HOH     H2 2158   2.790   2.473   1.340  2.3855  0.6794  0.9708
  713HOH      O 2159   2.404   3.603   0.605 -0.2087 -0.2988 -0.1360
  713HOH     H1 2160   2.371   3.519   0.574 -0.3952 -0.2893  0.0364
  713HOH     H2 2161   2.459   3.581   0.680 -0.8824 -0.2146  0.4104
  714HOH      O 2162   0.891   2.769   2.116 -0.5156 -0.5127 -0.2899
  714HOH     H1 2163   0.807   2.805   2.090 -0.4545 -0.6069 -0.6324
  714HOH     H2 2164   0.875   2.729   2.202 -0.3538  1.1589  0.5983
  715HOH      O 2165   2.907   2.890   0.112  0.1772  0.3623 -0.4615
  715HOH     H1 2166   2.926   2.960   0.175  0.8870  0.4267 -0.7380
  715HOH     H2 2167   2.989   2.842   0.104  0.1649  0.4692 -1.4774
  716HOH      O 2168   3.333   1.068   3.269 -0.6252  0.4086 -0.8513
  716HOH     H1 2169   3.303   1.098   3.355 -0.5642  0.0062 -0.6867
  716HOH     H2 2170   3.374   1.145   3.230 -0.0516  0.4290 -0.2443
  717HOH      O 2171   2.988   2.941   1.943 -0.0309 -0.6375  0.1270
  717HOH     H1 2172   2.897   2.923   1.967 -0.3587  0.7167  0.0658
  717HOH     H2 2173   2.987   2.945   1.847 -0.1690  0.4003  0.1478
  718HOH      O 2174   1.017   3.431   0.732 -0.3687  0.2215 -0.0706
  718HOH     H1 2175   1.097   3.380   0.722 -0.2287  0.3834  0.1960
  718HOH     H2 2176   0.998   3.465   0.644 -0.9064 -0.9240 -0.4336
  719HOH      O 2177   3.205   1.254   1.522  0.2406 -0.0728 -0.0319
  719HOH     H1 2178   3.131   1.195   1.507  0.4238 -0.1959 -0.4716
  719HOH     H2 2179   3.256   1.250   1.441  1.1286 -0.5523  0.5311
  720HOH      O 2180   1.162   1.533   1.549  0.3384 -0.1083  0.6945
  720HOH     H1 2181   1.119   1.568   1.471  1.3693  0.9509  0.5416
  720HOH     H2 2182   1.126   1.445   1.559 -1.3432  0.4523  0.2419
  721HOH      O 2183   0.807   3.013   1.546  0.2316 -0.1929 -0.4313
  721HOH     H1 2184   0.853   2.948   1.600  0.9872 -0.4663 -1.3484
  721HOH     H2 2185   0.851   3.095   1.567  1.2988 -0.4660 -1.3717
  722HOH      O 2186   0.125   1.923   3.251  0.2711  0.3622  0.0053
  722HOH     H1 2187   0.087   1.908   3.164  0.8999 -0.5477 -0.1440
  722HOH     H2 2188   0.118   1.838   3.295  0.3514  0.7001  0.6890
  723HOH      O 2189   0.199   1.807   1.610  0.1108 -0.0450  0.5734
  723HOH     H1 2190   0.139   1.737   1.638 -0.8731  0.6268  0.2455
  723HOH     H2 2191   0.152   1.888   1.630 -0.4056  0.5286 -2.1787
  724HOH      O 2192   1.215   1.730   0.849  0.2691 -0.0846  0.6833
  724HOH     H1 2193   1.230   1.778   0.930  0.8141  0.5456  0.2328
  724HOH     H2 2194   1.160   1.789   0.796 -0.6176 -0.7498  0.8129
  725HOH      O 2195   3.802   2.939   3.902 -0.3753  0.4357  0.4717
  725HOH     H1 2196   3.745   2.955   3.977 -0.8620 -0.4318  0.3076
  725HOH     H2 2197   3.838   2.852   3.918 -0.3746  0.3017 -0.2292
  726HOH      O 2198   0.017   3.141   3.814 -0.1990 -0.3847 -0.5114
  726HOH     H1 2199  -0.044   3.075   3.847  0.2569 -0.9526 -0.7611
  726HOH     H2 2200   0.088   3.142   3.877 -0.2448 -0.0546 -0.4602
  727HOH      O 2201   3.074   1.427   0.923 -0.0056  0.1427 -0.1142
  727HOH     H1 2202   3.100   1.484   0.995 -0.3849 -0.0682  0.2006
  727HOH     H2 2203   3.113   1.467   0.845 -1.0810  1.4383 -0.0652
  728HOH      O 2204   1.812   2.152   2.883  0.5510  0.0861 -0.2893
  728HOH     H1 2205   1.832   2.071   2.930 -0.2174 -0.7987 -1.3913
  728HOH     H2 2206   1.892   2.171   2.834  1.0222  0.4847  0.5970
  729HOH      O 2207   3.817   3.257   3.241  0.4279 -0.0733 -0.0900
  729HOH     H1 2208   3.788   3.180   3.290 -0.9290  0.3551 -0.1472
  729HOH     H2 2209   3.765   3.329   3.276  1.6248  0.8381 -0.0782
  730HOH      O 2210   1.176   3.017   2.510 -0.4429 -0.0004 -0.0850
  730HOH     H1 2211   1.088   3.034   2.545 -1.0133  0.6623 -1.6467
  730HOH     H2 2212   1.160   2.983   2.422  0.8870 -0.5755 -0.1480
  731HOH      O 2213   2.639   1.399   2.586 -0.3105 -0.0826 -0.1842
  731HOH     H1 2214   2.548   1.425   2.569 -0.1885 -0.1132 -0.9264
  731HOH     H2 2215   2.643   1.391   2.682 -1.0613  0.0070 -0.1276
  732HOH      O 2216   0.806   3.268   0.056 -0.2033  0.3603 -0.7130
  732HOH     H1 2217   0.900   3.249   0.053 -0.2649  0.0959 -0.9568
  732HOH     H2 2218   0.800   3.362   0.037  0.1298  0.7567  0.8517
  733HOH      O 2219   3.668   3.569   2.262  0.4127  0.3878  0.5388
  733HOH     H1 2220   3.606   3.617   2.207 -0.2258 -0.3611  0.5693
  733HOH     H2 2221   3.700   3.635   2.325 -0.2360  0.8330  0.4255
  734HOH      O 2222   0.825   0.308   0.539  0.5544  0.9674  0.0401
  734HOH     H1 2223   0.760   0.339   0.475  0.4104  1.7387  0.5279
  734HOH     H2 2224   0.880   0.385   0.556  1.3135  0.4586 -0.0091
  735HOH      O 2225   2.907   1.492   1.804  0.1191 -0.3599  0.0577
  735HOH     H1 2226   2.947   1.416   1.847  0.0440 -0.9400 -0.8365
  735HOH     H2 2227   2.878   1.459   1.719 -0.6684  0.4839 -0.0319
  736HOH      O 2228   3.550   1.324   0.654 -0.2675  0.5981 -0.5162
  736HOH     H1 2229   3.611   1.266   0.698 -0.9553 -0.6915 -1.1572
  736HOH     H2 2230   3.468   1.316   0.704 -0.6708  0.1486 -1.2128
  737HOH      O 2231   2.669   2.187   2.696  0.0616 -0.1510 -0.3334
  737HOH     H1 2232   2.615   2.170   2.773 -1.3798  1.1351 -0.9605
  737HOH     H2 2233   2.738   2.246   2.727  0.7778 -1.2558  0.3259
  738HOH      O 2234   1.945   2.818   0.338 -0.3772  0.3704  0.2037
  738HOH     H1 2235   2.019   2.763   0.362 -0.3021  0.7538  0.8724
  738HOH     H2 2236   1.981   2.880   0.274 -0.4486 -0.2957 -0.5081
  739HOH      O 2237   0.623   1.397   1.790  0.0691 -0.5322  0.5058
  739HOH     H1 2238   0.599   1.479   1.832 -0.6292 -0.4680  0.0077
  739HOH     H2 2239   0.714   1.383   1.816 -0.2346 -0.3538  1.7870
  740HOH      O 2240   3.213   0.326   1.011  0.2225  0.4443 -0.1211
  740HOH     H1 2241   3.124   0.360   1.000 -0.5502 -0.5936  1.9440
  740HOH     H2 2242   3.264   0.401   1.041 -1.0298  0.4183  2.6479
  741HOH      O 2243   2.898   3.909   2.234 -0.0106 -1.0577  0.4535
  741HOH     H1 2244   2.853   3.993   2.242  0.2271 -0.8884  0.0699
  741HOH     H2 2245   2.858   3.854   2.300 -0.2075 -0.6565  0.6738
  742HOH      O 2246   1.337   0.138   2.290  0.1732  0.5214  0.0296
  742HOH     H1 2247   1.261   0.144   2.348  0.1922 -0.4501  0.1998
  742HOH     H2 2248   1.374   0.226   2.290 -0.2813  0.7429  0.8685
  743HOH      O 2249   1.703   2.555   0.141 -0.7965  0.1701 -0.6842
  743HOH     H1 2250   1.674   2.469   0.112 -0.0241 -0.2403 -0.3122
  743HOH     H2 2251   1.728   2.601   0.061 -0.9268 -0.0651 -0.8596
  744HOH      O 2252   2.590   3.356   1.006  0.0563  0.2971 -0.2261
  744HOH     H1 2253   2.511   3.307   0.983 -0.1082  0.8806 -1.0141
  744HOH     H2 2254   2.646   3.293   1.051 -0.4226 -0.4153 -0.5936
  745HOH      O 2255   0.009   0.801   0.611 -0.0343 -0.2993  0.1323
  745HOH     H1 2256   0.104   0.794   0.621  0.0968 -0.5402 -1.0037
  745HOH     H2 2257  -0.023   0.714   0.634  0.0753 -0.3713  0.0169
  746HOH      O 2258   2.470   2.392   2.443  0.0196 -0.4397  0.4480
  746HOH     H1 2259   2.390   2.444   2.436  0.0998 -0.2559  0.8138
  746HOH     H2 2260   2.540   2.457   2.441  0.1138 -0.5085  1.1075
  747HOH      O 2261   1.358   2.945   3.300 -1.0555 -0.0237  0.2833
  747HOH     H1 2262   1.371   2.852   3.284  0.9084  0.4282 -1.7386
  747HOH     H2 2263   1.303   2.975   3.228 -0.0882  0.6010 -0.2489
  748HOH      O 2264   3.941   0.694   3.084  0.4628  0.4609 -0.4229
  748HOH     H1 2265   3.857   0.659   3.114 -0.0605  1.1462 -1.0231
  748HOH     H2 2266   3.993   0.703   3.164  0.1278 -0.3740 -0.0942
  749HOH      O 2267   0.893   1.245   0.241 -1.4141 -0.1187  0.2042
  749HOH     H1 2268   0.970   1.189   0.255 -1.5775 -0.4831 -0.2642
  749HOH     H2 2269   0.892   1.259   0.146 -1.1033  1.1028  0.3527
  750HOH      O 2270   1.528   0.870   1.732  0.8642  0.1253  0.2322
  750HOH     H1 2271   1.505   0.778   1.724 -0.7115  0.4600  0.1342
  750HOH     H2 2272   1.538   0.885   1.826 -0.2599  0.0936  0.3832
  751HOH      O 2273   0.960   0.105   3.607 -0.3157  0.1371  0.1276
  751HOH     H1 2274   0.990   0.019   3.577 -0.0710  0.2535  0.0331
  751HOH     H2 2275   0.960   0.098   3.703  1.1808  0.4939  0.2041
  752HOH      O 2276   0.184   0.016   1.735  0.0318 -0.0031  0.1054
  752HOH     H1 2277   0.182   0.107   1.763  0.4841 -0.0405  0.2817
  752HOH     H2 2278   0.275   0.001   1.709  0.1194 -0.5751  0.6940
  753HOH      O 2279   1.650   0.247   1.499  0.1654 -0.6110 -0.1966
  753HOH     H1 2280   1.723   0.216   1.552  0.6066  0.0248 -0.4049
  753HOH     H2 2281   1.679   0.333   1.467 -0.7717 -0.2427 -0.0966
  754HOH      O 2282   2.805   0.750   1.673 -0.5653 -0.1298 -0.5808
  754HOH     H1 2283   2.790   0.740   1.579 -0.6049  1.5838 -0.8250
  754HOH     H2 2284   2.722   0.782   1.708 -0.1748  0.5306 -0.2217
  755HOH      O 2285   2.677   0.937   1.340 -0.8016  0.0303 -0.5593
  755HOH     H1 2286   2.648   0.918   1.251  0.2495  0.6751 -1.0686
  755HOH     H2 2287   2.717   1.024   1.335 -0.4360 -0.0483  0.4759
  756HOH      O 2288   0.821   2.070   3.315 -0.2193  0.0474  0.6106
  756HOH     H1 2289   0.799   2.085   3.407 -0.6142 -0.3207  0.5842
  756HOH     H2 2290   0.891   2.133   3.296  0.5514 -0.5143  1.4334
  757HOH      O 2291   2.787   2.550   2.647 -0.3145  0.2252  0.2360
  757HOH     H1 2292   2.860   2.496   2.676  0.4542  1.0653 -0.0420
  757HOH     H2 2293   2.785   2.539   2.552  0.3897  1.2661  0.0664
  758HOH      O 2294   3.309   2.456   3.018  0.4018  0.4978  0.4551
  758HOH     H1 2295   3.312   2.551   3.028  1.1097  0.5210  0.1297
  758HOH     H2 2296   3.400   2.427   3.031  0.2473 -0.1066  0.2870
  759HOH      O 2297   0.523   2.478   1.189 -0.0912 -0.0902  0.7098
  759HOH     H1 2298   0.483   2.564   1.195  0.1007 -0.0091  0.8414
  759HOH     H2 2299   0.474   2.424   1.251 -0.2321 -0.0856  0.6034
  760HOH      O 2300   3.580   1.008   2.260  0.5040 -0.0426 -0.2418
  760HOH     H1 2301   3.553   1.020   2.352 -0.1181 -0.0531 -0.4125
  760HOH     H2 2302   3.669   1.042   2.257  0.7083 -0.4556  0.4675
  761HOH      O 2303   3.892   0.814   0.144  0.2155 -0.2530 -0.4312
  761HOH     H1 2304   3.893   0.863   0.226 -1.2931 -0.4649 -0.2254
  761HOH     H2 2305   3.954   0.742   0.159  0.1768 -0.1362  0.4219
  762HOH      O 2306   2.528   2.616   2.060 -0.4732  0.1646  0.5214
  762HOH     H1 2307   2.621   2.614   2.083 -0.3288  0.1717 -0.0143
  762HOH     H2 2308   2.483   2.633   2.142  0.0662  1.2400  0.6346
  763HOH      O 2309   3.606   3.015   2.579  0.3091  0.0713  0.2737
  763HOH     H1 2310   3.676   2.950   2.576 -0.1440 -0.4293 -0.9034
  763HOH     H2 2311   3.612   3.053   2.666  0.6040 -1.5457  1.0391
  764HOH      O 2312   3.752   1.754   0.169 -0.0761 -0.1249  0.2073
  764HOH     H1 2313   3.840   1.786   0.147 -0.4426  0.7765 -0.0568
  764HOH     H2 2314   3.724   1.811   0.241 -0.9412  0.4975 -0.5832
  765HOH      O 2315   0.930   2.608   0.885 -0.4974  0.2611  0.6148
  765HOH     H1 2316   0.948   2.625   0.977  0.0821  0.2683  0.5047
  765HOH     H2 2317   1.003   2.553   0.856  0.8649  2.4010 -0.5045
  766HOH      O 2318   2.409   3.657   0.208  0.2026  0.0098  0.2546
  766HOH     H1 2319   2.464   3.728   0.244  1.3741 -0.6683 -0.1012
  766HOH     H2 2320   2.364   3.698   0.134  1.0395  0.3563 -0.0967
  767HOH      O 2321   1.055   2.142   3.605 -0.0855 -0.7182  0.2702
  767HOH     H1 2322   1.086   2.204   3.671  0.4603 -1.4041  0.6919
  767HOH     H2 2323   0.962   2.130   3.623 -0.5612  0.9258 -0.6349
  768HOH      O 2324   2.873   3.201   2.529 -0.1838  0.4338 -0.4420
  768HOH     H1 2325   2.816   3.238   2.596  0.0473 -0.1468  0.0966
  768HOH     H2 2326   2.862   3.106   2.538  0.6236  0.3146 -0.5397
  769HOH      O 2327   1.393   2.848   2.368 -0.2762  0.1069 -0.1985
  769HOH     H1 2328   1.327   2.900   2.323  0.3717  0.6836 -0.5204
  769HOH     H2 2329   1.473   2.861   2.317  0.3238  0.2297  0.7332
  770HOH      O 2330   2.947   0.084   3.748 -0.4244  0.1590  0.1397
  770HOH     H1 2331   3.025   0.139   3.739 -0.4585  0.0117 -1.7672
  770HOH     H2 2332   2.981  -0.002   3.772 -0.1281  0.3407  0.3930
  771HOH      O 2333   3.173   0.616   0.247 -0.9153 -0.7327 -0.2317
  771HOH     H1 2334   3.087   0.589   0.215 -1.2118 -0.7543  0.5516
  771HOH     H2 2335   3.162   0.708   0.271  0.0748  0.2778 -2.8494
  772HOH      O 2336   0.548   3.277   3.347  0.1875  0.2594  0.1201
  772HOH     H1 2337   0.511   3.297   3.261  0.1056 -0.7469 -0.1001
  772HOH     H2 2338   0.595   3.357   3.372  0.5916  0.4291 -1.0552
  773HOH      O 2339   3.017   2.192   3.911 -0.0605  0.0144 -0.2498
  773HOH     H1 2340   3.110   2.182   3.928 -0.0712  0.5065  0.1721
  773HOH     H2 2341   2.982   2.231   3.991 -0.2946  1.5599 -1.0249
  774HOH      O 2342   1.531   0.990   0.574 -0.0905  0.1127 -0.0498
  774HOH     H1 2343   1.463   0.955   0.631  0.6243 -1.0900  0.1258
  774HOH     H2 2344   1.605   1.006   0.632  0.2175  0.1264 -0.4391
  775HOH      O 2345   2.183   2.193   2.912  0.2442  0.7732  0.3058
  775HOH     H1 2346   2.138   2.131   2.968 -0.2506  1.4019  0.6209
  775HOH     H2 2347   2.133   2.274   2.920 -0.1825  0.7604 -1.4625
  776HOH      O 2348   1.456   3.147   0.858  0.0391  0.5412 -0.4711
  776HOH     H1 2349   1.511   3.070   0.871 -1.8665 -0.8326  0.6277
  776HOH     H2 2350   1.437   3.148   0.764 -0.4445 -0.8670 -0.4429
  777HOH      O 2351   3.698   1.877   2.999  0.5795 -0.1946  0.1664
  777HOH     H1 2352   3.690   1.901   2.907  0.9152 -0.0839  0.1634
  777HOH     H2 2353   3.617   1.907   3.039  0.8338  0.6383  0.0917
  778HOH      O 2354   0.746   0.887   0.142 -0.1187 -0.6847 -0.3637
  778HOH     H1 2355   0.752   0.943   0.064 -1.3584 -0.1465 -0.1096
  778HOH     H2 2356   0.837   0.882   0.174  0.1627  0.5811 -0.8213
  779HOH      O 2357   0.465   1.679   2.108  0.3709 -0.9593 -0.1431
  779HOH     H1 2358   0.439   1.587   2.111 -0.1803 -0.8432 -0.8562
  779HOH     H2 2359   0.537   1.681   2.044  0.2202 -0.8658 -0.3120
  780HOH      O 2360   1.575   3.765   0.568 -0.1818 -0.1320  0.5197
  780HOH     H1 2361   1.482   3.751   0.549 -0.2927  0.8089  0.2730
  780HOH     H2 2362   1.576   3.813   0.651  0.1959 -1.7721  1.5454
  781HOH      O 2363   2.966   1.514   1.376 -0.2007  0.0297  0.1924
  781HOH     H1 2364   3.055   1.482   1.388 -0.1185  0.4146  0.6392
  781HOH     H2 2365   2.970   1.607   1.396 -0.6301  0.1300 -0.1583
  782HOH      O 2366   0.873   2.292   3.820  0.0991 -0.0700  0.0804
  782HOH     H1 2367   0.838   2.243   3.745 -0.5468  0.0972  0.2585
  782HOH     H2 2368   0.905   2.224   3.880  0.7662 -0.1992 -0.4036
  783HOH      O 2369   3.761   3.737   0.046 -0.0419 -0.9135 -0.0325
  783HOH     H1 2370   3.769   3.747  -0.049 -1.3831  1.0815 -0.0624
  783HOH     H2 2371   3.668   3.724   0.061  0.1044 -0.9047  1.0326
  784HOH      O 2372   1.071   3.004   3.766 -0.5461 -0.2047 -0.4588
  784HOH     H1 2373   1.109   3.088   3.737  0.0469  0.1870  1.1986
  784HOH     H2 2374   1.146   2.945   3.770 -0.4109  0.0029  0.9423
  785HOH      O 2375   1.316   0.949   2.153 -0.4316  0.2575 -0.6685
  785HOH     H1 2376   1.296   0.942   2.060 -0.2365  0.7899 -0.7600
  785HOH     H2 2377   1.402   0.907   2.163 -0.8738 -0.6628 -0.5451
  786HOH      O 2378   1.062   2.474   0.605 -0.1375  0.1586  0.1368
  786HOH     H1 2379   0.969   2.497   0.607 -0.0413  0.6142 -0.2804
  786HOH     H2 2380   1.067   2.397   0.548 -0.3858 -0.5816  1.0593
  787HOH      O 2381   0.909   1.316   0.955 -0.0882  0.4193 -0.0874
  787HOH     H1 2382   0.975   1.378   0.926  0.0732  0.3971  0.2182
  787HOH     H2 2383   0.826   1.363   0.948 -0.2062  0.0907 -1.5473
  788HOH      O 2384   1.357   0.167   0.272 -0.4654  0.1215 -0.3333
  788HOH     H1 2385   1.302   0.183   0.349 -0.1565  0.1900 -0.1234
  788HOH     H2 2386   1.417   0.242   0.269 -0.6330  0.2459 -0.7858
  789HOH      O 2387   2.886   1.922   0.083 -0.3571 -0.0077  0.7820
  789HOH     H1 2388   2.970   1.961   0.109 -0.2167 -0.0209  0.3645
  789HOH     H2 2389   2.902   1.828   0.085 -0.2514 -0.0044  0.3703
  790HOH      O 2390   0.671   3.184   0.847  0.6225  0.0695  0.9199
  790HOH     H1 2391   0.712   3.265   0.818  1.5213 -0.8853 -0.7852
  790HOH     H2 2392   0.744   3.131   0.879  0.1720 -0.3655  1.2519
  791HOH      O 2393   0.775   1.060   2.221 -0.1754 -0.6191 -0.6510
  791HOH     H1 2394   0.782   1.046   2.316 -0.7009  0.9611 -0.3308
  791HOH     H2 2395   0.688   1.029   2.199 -0.6226  0.3346 -0.3086
  792HOH      O 2396   2.382   2.064   2.246  0.2234  0.0403 -0.1019
  792HOH     H1 2397   2.426   2.145   2.221  0.4983 -0.1740 -0.3316
  792HOH     H2 2398   2.431   1.995   2.201  0.8902 -0.4002  1.1685
  793HOH      O 2399   3.446   2.883   2.815  0.3125 -0.0898 -0.2941
  793HOH     H1 2400   3.434   2.883   2.720 -0.3116  1.0725 -0.2529
  793HOH     H2 2401   3.497   2.962   2.833 -0.0546  0.0186  0.3695
  794HOH      O 2402   2.982   0.653   3.639  0.2101 -0.5875  0.1414
  794HOH     H1 2403   2.988   0.709   3.562  1.2069  0.4676  0.9228
  794HOH     H2 2404   2.917   0.695   3.695  1.4297  0.2403  1.0179
  795HOH      O 2405   3.458   0.811   3.297  0.5310  0.1021 -0.5714
  795HOH     H1 2406   3.521   0.776   3.360  1.0830  0.4666 -0.9101
  795HOH     H2 2407   3.429   0.894   3.336  0.8575  0.3178 -0.7820
  796HOH      O 2408   2.956   0.488   3.147  0.7693  0.4345 -0.0378
  796HOH     H1 2409   2.987   0.408   3.189  0.3058 -0.8619 -1.9120
  796HOH     H2 2410   2.876   0.511   3.195  0.4748 -0.7180  0.0813
  797HOH      O 2411   3.467   1.046   1.421 -0.3922  0.1957  0.3670
  797HOH     H1 2412   3.483   1.135   1.391 -0.3436 -0.0519 -0.3669
  797HOH     H2 2413   3.406   1.009   1.358 -0.6308 -0.2087  0.8190
  798HOH      O 2414   0.810   2.447   0.265 -0.1776 -0.3228  0.3453
  798HOH     H1 2415   0.853   2.431   0.181 -0.1545 -0.5187  0.3940
  798HOH     H2 2416   0.813   2.542   0.276 -1.1821 -0.1728 -0.4082
  799HOH      O 2417   3.171   0.749   0.885  0.2884 -0.2488  0.3466
  799HOH     H1 2418   3.144   0.745   0.793  0.5816  0.3704  0.2225
  799HOH     H2 2419   3.128   0.827   0.918  0.8661  0.0089  0.5012
  800HOH      O 2420   1.125   3.520   2.359 -0.4619  0.2818  0.3767
  800HOH     H1 2421   1.096   3.486   2.275 -0.2781  0.7912  0.0960
  800HOH     H2 2422   1.130   3.443   2.416 -1.1773  0.0192  0.0982
  801HOH      O 2423   0.293   3.871   0.215 -0.1833  0.2166 -0.4708
  801HOH     H1 2424   0.295   3.779   0.188 -0.4129 -0.1543  0.6785
  801HOH     H2 2425   0.317   3.920   0.136  0.5799 -0.8614 -0.9493
  802HOH      O 2426   2.306   0.509   1.121  0.4910  0.0214  0.2799
  802HOH     H1 2427   2.331   0.555   1.201 -0.3463  0.1953  0.4644
  802HOH     H2 2428   2.294   0.578   1.056  0.3091 -0.0319  0.2546
  803HOH      O 2429   1.608   3.632   3.846 -0.5171  0.0135  0.4957
  803HOH     H1 2430   1.598   3.721   3.811  1.2396 -0.0382 -0.3295
  803HOH     H2 2431   1.589   3.575   3.772  0.2404 -0.2122  0.4656
  804HOH      O 2432   1.363   0.252   1.842 -0.8630 -0.7030 -0.6592
  804HOH     H1 2433   1.358   0.162   1.811 -1.5979 -0.9259  0.0369
  804HOH     H2 2434   1.340   0.305   1.766 -0.3861 -1.0971 -1.0844
  805HOH      O 2435   2.278   0.798   2.209 -0.0694 -0.3009 -0.2756
  805HOH     H1 2436   2.295   0.735   2.279  0.1189  0.3206  0.2576
  805HOH     H2 2437   2.361   0.804   2.161 -0.0484 -0.3555 -0.2462
  806HOH      O 2438   0.932   2.205   0.792 -0.1277  0.1080 -0.3568
  806HOH     H1 2439   1.017   2.194   0.835 -0.2476  0.7329  0.0614
  806HOH     H2 2440   0.870   2.161   0.850 -0.0321 -0.9393 -0.9928
  807HOH      O 2441   2.080   2.265   2.237 -0.4597  0.0939 -0.0302
  807HOH     H1 2442   2.020   2.318   2.185 -0.1889  1.1122  0.6320
  807HOH     H2 2443   2.133   2.329   2.284 -0.2455 -0.7694  0.9744
  808HOH      O 2444   0.073   2.729   2.735  0.0729 -0.1832  0.9659
  808HOH     H1 2445   0.105   2.787   2.805  0.6289 -0.6235  1.0881
  808HOH     H2 2446   0.112   2.644   2.755  1.3540 -0.0540 -0.5919
  809HOH      O 2447   1.357   0.033   2.837  0.4557 -0.3163 -0.1505
  809HOH     H1 2448   1.346   0.029   2.932 -1.4762 -0.9102 -0.3168
  809HOH     H2 2449   1.305   0.109   2.811 -0.9498 -1.4185 -0.8390
  810HOH      O 2450   1.895   2.040   2.276  0.2174 -0.0002  0.3123
  810HOH     H1 2451   1.942   2.123   2.270  0.4391 -0.0445  1.1712
  810HOH     H2 2452   1.935   1.995   2.351 -0.8161 -0.2932  0.7247
  811HOH      O 2453   2.152   1.792   3.965  0.2385 -0.4077 -0.3328
  811HOH     H1 2454   2.150   1.873   3.913  0.2256 -0.1483  0.0571
  811HOH     H2 2455   2.067   1.752   3.949  0.3617 -0.5030 -0.7689
  812HOH      O 2456   1.153   2.800   0.507  0.3910  0.2069 -0.4905
  812HOH     H1 2457   1.065   2.834   0.523  0.7185  0.4465  1.2288
  812HOH     H2 2458   1.138   2.712   0.472 -0.6231 -0.3218  1.0380
  813HOH      O 2459   3.617   1.370   0.377  0.6437  0.1316 -0.5510
  813HOH     H1 2460   3.604   1.320   0.458  0.4718  0.2307 -0.5159
  813HOH     H2 2461   3.602   1.461   0.403 -0.5597  0.0681 -0.9258
  814HOH      O 2462   2.263   0.674   1.960 -0.0475  0.1724 -0.2032
  814HOH     H1 2463   2.269   0.581   1.938 -0.2207  0.3028 -0.8488
  814HOH     H2 2464   2.285   0.678   2.053 -0.9699 -0.6213  0.0797
  815HOH      O 2465   0.450   3.185   0.576 -0.0026 -0.4137 -0.1717
  815HOH     H1 2466   0.393   3.240   0.629  0.0718  0.8862 -1.3078
  815HOH     H2 2467   0.405   3.178   0.491  0.5078 -1.2322 -0.3981
  816HOH      O 2468   1.867   1.011   2.139 -0.2318  0.0950  0.0031
  816HOH     H1 2469   1.801   1.023   2.206  0.2621  0.4909  0.4380
  816HOH     H2 2470   1.906   0.925   2.158 -0.2338  0.1147  0.0972
  817HOH      O 2471   1.419   1.501   1.832 -0.8059  0.1451  0.5367
  817HOH     H1 2472   1.393   1.412   1.807  0.5566 -0.4133  0.8748
  817HOH     H2 2473   1.387   1.557   1.761  0.3823 -0.9750 -1.0342
  818HOH      O 2474   0.884   1.765   3.299  0.1913 -0.1214 -0.4215
  818HOH     H1 2475   0.889   1.857   3.326 -0.3502  0.0854 -0.9975
  818HOH     H2 2476   0.793   1.740   3.314  0.4011 -0.6616  0.0065
  819HOH      O 2477   1.658   2.141   2.240 -0.1179  0.0764  0.0580
  819HOH     H1 2478   1.741   2.097   2.259  0.3573  0.6517 -0.5557
  819HOH     H2 2479   1.622   2.162   2.326  0.1411 -0.5916  0.3421
  820HOH      O 2480   3.541   1.577   3.383  0.2664  0.4090 -0.3034
  820HOH     H1 2481   3.616   1.603   3.329 -0.4973  1.0701 -1.1077
  820HOH     H2 2482   3.486   1.524   3.324 -0.2467  0.5448  0.0380
  821HOH      O 2483   1.521   2.467   3.643  0.5663  0.3923 -0.2172
  821HOH     H1 2484   1.604   2.463   3.692  0.5770  0.2340 -0.2482
  821HOH     H2 2485   1.501   2.561   3.638  0.3822  0.3939  0.3941
  822HOH      O 2486   3.898   1.436   2.203 -0.6598  0.8520  0.7293
  822HOH     H1 2487   3.849   1.447   2.121 -0.4870  0.6983  0.6043
  822HOH     H2 2488   3.877   1.515   2.254 -1.1692  0.7077  0.7509
  823HOH      O 2489   2.074   1.420   3.480  0.1759  0.3779 -0.1187
  823HOH     H1 2490   2.150   1.450   3.530  0.0200  0.7017 -0.0700
  823HOH     H2 2491   2.107   1.408   3.391  0.7562 -1.3763  0.2696
  824HOH      O 2492   0.384   3.112   0.879  0.5134 -0.3678  0.9843
  824HOH     H1 2493   0.472   3.137   0.848  0.3273 -0.3834  0.4214
  824HOH     H2 2494   0.348   3.192   0.916  0.2623  0.0126 -0.0057
  825HOH      O 2495   0.399   3.807   3.189  0.1668 -0.0598 -0.6224
  825HOH     H1 2496   0.423   3.791   3.098 -0.3395  1.3714 -1.0726
  825HOH     H2 2497   0.303   3.808   3.189  0.1433  1.1832 -0.3814
  826HOH      O 2498   2.227   2.746   1.311  0.3306  0.2716  0.1783
  826HOH     H1 2499   2.208   2.654   1.332  0.5096 -0.0917 -1.0706
  826HOH     H2 2500   2.141   2.788   1.311  0.2700  0.1730  0.9945
  827HOH      O 2501   2.674   2.421   3.051 -0.2686 -0.0651  0.1949
  827HOH     H1 2502   2.580   2.428   3.063 -0.3174 -0.6096  0.2183
  827HOH     H2 2503   2.707   2.510   3.059 -0.9316  0.3576 -1.1780
  828HOH      O 2504   3.315   2.981   2.006 -0.0488 -0.1411 -0.3849
  828HOH     H1 2505   3.399   3.023   1.987 -0.6961  1.3810 -0.2524
  828HOH     H2 2506   3.310   2.981   2.102 -0.5231  0.5851 -0.3920
  829HOH      O 2507   3.907   2.769   3.581 -0.0204 -0.2152 -0.6081
  829HOH     H1 2508   3.891   2.842   3.521 -0.1416 -0.2346 -0.5994
  829HOH     H2 2509   3.903   2.691   3.527  0.0608 -0.2192 -0.6085
  830HOH      O 2510   1.474   1.999   1.774 -0.0303  0.1960  0.1770
  830HOH     H1 2511   1.567   1.983   1.760 -0.0737 -0.1896  0.3067
  830HOH     H2 2512   1.446   2.047   1.697 -0.3878 -2.2859 -1.4847
  831HOH      O 2513   3.531   1.630   2.632  0.4282  0.0073  0.2850
  831HOH     H1 2514   3.480   1.670   2.562  1.8628  0.7477 -0.4200
  831HOH     H2 2515   3.484   1.549   2.652 -0.6952  0.3653 -0.6717
  832HOH      O 2516   2.779   2.175   2.439  0.2576 -0.4551  0.7834
  832HOH     H1 2517   2.723   2.171   2.517 -2.2214  0.4586 -0.7049
  832HOH     H2 2518   2.768   2.089   2.398  0.3695 -0.4478  0.7397
  833HOH      O 2519   2.758   0.528   3.314 -0.0045 -0.1131 -0.0046
  833HOH     H1 2520   2.799   0.453   3.357 -0.1636  0.0958  0.5182
  833HOH     H2 2521   2.746   0.593   3.383 -0.1546  0.2800 -0.3860
  834HOH      O 2522   2.537   3.833   0.549 -0.0337 -0.5006  0.4099
  834HOH     H1 2523   2.463   3.784   0.585 -0.9505  0.1794 -0.4620
  834HOH     H2 2524   2.525   3.829   0.454  0.8664 -0.0796  0.2575
  835HOH      O 2525   1.702   0.625   2.151  0.5891 -0.2862 -0.2270
  835HOH     H1 2526   1.730   0.575   2.228  0.1739  0.0017  0.1204
  835HOH     H2 2527   1.763   0.598   2.082  0.2674 -1.4114 -0.1059
  836HOH      O 2528   1.923   2.520   1.076  0.2575  0.0711 -0.1361
  836HOH     H1 2529   1.900   2.588   1.012  0.7501  0.0087 -0.3888
  836HOH     H2 2530   1.988   2.561   1.133 -1.0587  0.5464  1.1439
  837HOH      O 2531   2.945   1.915   1.800 -0.3291 -0.0713 -0.1458
  837HOH     H1 2532   2.970   1.978   1.868  0.1060 -1.4315  1.0768
  837HOH     H2 2533   3.028   1.889   1.760 -0.4547 -0.1456 -0.3579
  838HOH      O 2534   1.930   0.563   2.000 -0.3899 -0.3598 -0.0735
  838HOH     H1 2535   1.940   0.657   1.987 -0.7154 -0.3321 -0.1337
  838HOH     H2 2536   1.955   0.525   1.916  0.5054 -0.3872  0.1809
  839HOH      O 2537   1.094   1.563   1.284  0.1646  0.3868 -0.5602
  839HOH     H1 2538   1.028   1.627   1.256  0.5423  0.4700 -1.2807
  839HOH     H2 2539   1.059   1.479   1.254 -0.0280  0.3172 -0.1617
  840HOH      O 2540   2.590   2.496   1.789  0.3668  0.3383  0.7492
  840HOH     H1 2541   2.624   2.414   1.753 -0.9765  0.0369  0.0289
  840HOH     H2 2542   2.628   2.564   1.733  0.5837  0.1146  0.6183
  841HOH      O 2543   3.934   0.341   1.681 -0.2451 -0.1483 -0.2264
  841HOH     H1 2544   3.891   0.404   1.739 -0.9291 -0.9396  0.1750
  841HOH     H2 2545   3.899   0.360   1.594 -0.0977  0.3011 -0.1918
  842HOH      O 2546   0.810   0.728   3.742 -0.0711 -0.1256 -0.3167
  842HOH     H1 2547   0.755   0.657   3.707 -0.6306  0.4329 -0.6036
  842HOH     H2 2548   0.785   0.805   3.691  0.0166  0.4371  0.4612
  843HOH      O 2549   2.085   0.993   1.258 -0.2638 -0.0946  0.1299
  843HOH     H1 2550   2.076   1.081   1.295 -0.0732  0.3120 -0.7293
  843HOH     H2 2551   2.012   0.944   1.295 -0.7266  0.5950  0.1751
  844HOH      O 2552   0.470   3.604   0.520 -0.1703 -0.1256 -0.2408
  844HOH     H1 2553   0.549   3.657   0.537 -0.7720  0.4528  1.0129
  844HOH     H2 2554   0.415   3.618   0.597 -0.7396 -1.9606 -0.2367
  845HOH      O 2555   3.055   2.989   2.937 -1.1489  0.5532 -0.1629
  845HOH     H1 2556   3.091   2.918   2.883  0.3106  0.9578  0.1884
  845HOH     H2 2557   3.123   3.056   2.936 -1.0844  0.6539  2.0335
  846HOH      O 2558   0.110   0.292   1.073 -0.0559  0.9352  0.1430
  846HOH     H1 2559   0.038   0.246   1.115 -0.2488  0.1951 -0.9085
  846HOH     H2 2560   0.188   0.242   1.096 -0.3353 -0.4715 -1.5352
  847HOH      O 2561   3.926   3.358   2.416  0.0075 -0.5263 -0.8553
  847HOH     H1 2562   3.946   3.282   2.472 -0.1023  0.4340  0.6058
  847HOH     H2 2563   3.830   3.357   2.409 -0.0323 -0.2540 -0.4026
  848HOH      O 2564   0.697   1.883   0.481  0.4024  0.1779  0.0694
  848HOH     H1 2565   0.770   1.942   0.496  0.5553  0.6119 -1.8999
  848HOH     H2 2566   0.623   1.940   0.463 -0.1609 -0.2676  0.8437
  849HOH      O 2567   0.208   0.842   2.597 -0.5130  0.0253  0.2996
  849HOH     H1 2568   0.170   0.807   2.678  0.5229  0.1605  0.8834
  849HOH     H2 2569   0.210   0.767   2.537  0.0453 -0.4762  0.9207
  850HOH      O 2570   2.042   2.671   3.768 -0.1004  0.5576  0.2440
  850HOH     H1 2571   2.002   2.716   3.843  0.6241  0.7807  0.5099
  850HOH     H2 2572   2.061   2.742   3.706  1.4766  0.7637  0.8549
  851HOH      O 2573   3.092   2.544   0.159 -1.2377 -0.0488 -0.3849
  851HOH     H1 2574   3.108   2.505   0.245 -0.8384  1.2492  0.1886
  851HOH     H2 2575   3.000   2.570   0.161 -0.9998  0.8437  0.0756
  852HOH      O 2576   0.205   2.735   1.855  0.0066 -0.1122  0.5948
  852HOH     H1 2577   0.257   2.802   1.811 -0.3102 -0.1310  0.1835
  852HOH     H2 2578   0.177   2.776   1.937 -0.8132  0.5539  0.0196
  853HOH      O 2579   0.071   0.646   2.053  0.1992  0.5687 -0.4433
  853HOH     H1 2580  -0.015   0.680   2.030 -0.6339 -0.4227  0.8860
  853HOH     H2 2581   0.104   0.707   2.119 -0.0319  0.3455 -0.1117
  854HOH      O 2582   3.460   3.258   3.937  0.2188  0.2507  0.9751
  854HOH     H1 2583   3.471   3.299   3.852  0.0822 -0.4742  0.5859
  854HOH     H2 2584   3.365   3.257   3.951  0.1865 -0.3112  0.7694
  855HOH      O 2585   3.161   1.056   2.796  0.4444 -0.0371  0.1154
  855HOH     H1 2586   3.195   1.051   2.707 -0.4072  0.0417 -0.2286
  855HOH     H2 2587   3.154   0.965   2.825 -0.1643 -0.1178 -0.2583
  856HOH      O 2588   3.768   2.294   1.805  0.4645  0.4290 -0.4501
  856HOH     H1 2589   3.771   2.379   1.849 -0.3596  0.0894  0.3230
  856HOH     H2 2590   3.675   2.277   1.792  0.5436 -0.7317  0.2120
  857HOH      O 2591   0.216   2.711   0.336  0.2362  0.2777  0.2441
  857HOH     H1 2592   0.219   2.788   0.393 -0.1143  1.1691 -0.8723
  857HOH     H2 2593   0.237   2.745   0.249  0.2676 -0.9375 -0.2599
  858HOH      O 2594   1.287   0.653   3.870 -0.6362 -0.4089  0.0654
  858HOH     H1 2595   1.262   0.582   3.810 -0.3295  0.1629 -0.7835
  858HOH     H2 2596   1.381   0.641   3.883 -0.5365 -0.0465 -0.2667
  859HOH      O 2597   0.054   0.991   3.548 -0.1518 -0.4481 -0.5336
  859HOH     H1 2598   0.043   1.085   3.530 -0.1893 -0.4215 -0.3747
  859HOH     H2 2599   0.006   0.976   3.629 -0.0789 -0.5890 -0.5151
  860HOH      O 2600   1.642   0.470   2.664 -0.1586 -0.6271  0.3301
  860HOH     H1 2601   1.676   0.426   2.741 -1.0731 -0.9165  0.5894
  860HOH     H2 2602   1.720   0.497   2.615  0.4263 -1.1757  0.9301
  861HOH      O 2603   3.639   2.783   1.131  0.2646 -0.0561 -0.1130
  861HOH     H1 2604   3.641   2.845   1.058  0.0764  0.2662  0.1506
  861HOH     H2 2605   3.567   2.723   1.109  0.2502  0.0002 -0.2211
  862HOH      O 2606   1.006   0.035   1.925  0.8065  0.3274  0.4686
  862HOH     H1 2607   0.941  -0.006   1.983  0.2446  0.9003  0.2707
  862HOH     H2 2608   1.065   0.081   1.985  0.1640  1.0120  0.6025
  863HOH      O 2609   0.987   1.290   1.343  0.5664 -0.4167 -0.0478
  863HOH     H1 2610   1.083   1.294   1.336  0.6451 -0.4447  0.8037
  863HOH     H2 2611   0.962   1.216   1.287  1.2218 -1.4963  0.9948
  864HOH      O 2612   3.052   3.830   1.477  0.6774  0.2961  0.3007
  864HOH     H1 2613   2.990   3.789   1.417  1.1393  0.0351 -0.0107
  864HOH     H2 2614   3.135   3.831   1.429  0.6712  1.7159  0.2332
  865HOH      O 2615   2.292   3.892   3.666  0.6205 -0.3897  0.8395
  865HOH     H1 2616   2.381   3.902   3.633  0.1840 -1.2346 -0.7942
  865HOH     H2 2617   2.300   3.825   3.734  1.2140 -0.6115  0.5688
  866HOH      O 2618   2.363   1.603   2.345  0.3929  0.1124  0.1006
  866HOH     H1 2619   2.427   1.582   2.277 -0.8322  0.9254 -1.4200
  866HOH     H2 2620   2.292   1.541   2.332 -0.2187  0.7914  0.0763
  867HOH      O 2621   2.723   2.916   3.024 -0.6586  0.0111 -0.5607
  867HOH     H1 2622   2.703   2.832   2.982  0.3762 -0.2758 -0.5483
  867HOH     H2 2623   2.639   2.949   3.053 -1.1043 -1.0204 -0.5855
  868HOH      O 2624   2.202   0.046   0.125  0.6629 -0.1003 -0.2669
  868HOH     H1 2625   2.175   0.071   0.037  0.1766 -1.0318 -0.4102
  868HOH     H2 2626   2.172  -0.045   0.135 -0.3300  0.3038  1.2546
  869HOH      O 2627   2.387   0.162   0.860  0.8395  0.6168 -0.3921
  869HOH     H1 2628   2.335   0.194   0.932 -0.3963  0.3834 -1.1247
  869HOH     H2 2629   2.410   0.072   0.884 -0.9383 -0.0502 -0.8942
  870HOH      O 2630   1.008   0.849   2.642 -0.5710 -0.0026  0.5713
  870HOH     H1 2631   0.950   0.797   2.697 -1.0409 -0.1760 -0.0566
  870HOH     H2 2632   1.017   0.798   2.561 -1.4133  1.0377 -0.2539
  871HOH      O 2633   3.405   3.884   0.361 -0.3785 -0.3814  0.4415
  871HOH     H1 2634   3.321   3.860   0.322  0.6336 -1.3023 -1.4559
  871HOH     H2 2635   3.417   3.820   0.432 -1.1889 -0.3218  0.6512
  872HOH      O 2636   2.082   1.217   1.412 -0.6638  0.8988  0.2173
  872HOH     H1 2637   2.003   1.255   1.451 -0.6084  0.1575  1.1169
  872HOH     H2 2638   2.127   1.176   1.485  0.1142  0.5466 -0.4354
  873HOH      O 2639   3.350   0.551   0.995  0.4744 -0.2639  0.3536
  873HOH     H1 2640   3.398   0.501   0.929 -1.3053 -0.9323 -0.5968
  873HOH     H2 2641   3.289   0.605   0.945  0.1177  0.4158  1.4442
  874HOH      O 2642   3.318   0.511   0.448 -0.6212  0.8700  0.1009
  874HOH     H1 2643   3.339   0.589   0.500 -1.4653  1.5379 -0.5145
  874HOH     H2 2644   3.289   0.545   0.364 -1.0244 -0.1192 -0.1855
  875HOH      O 2645   3.626   0.727   2.427  0.9128  0.3074 -0.0782
  875HOH     H1 2646   3.586   0.676   2.357  0.1290  0.8044 -0.0216
  875HOH     H2 2647   3.693   0.780   2.384 -0.4911  1.6838 -0.7917
  876HOH      O 2648   1.171   1.074   0.068  0.2193 -0.7082  0.4894
  876HOH     H1 2649   1.144   1.035  -0.016  0.7069  0.6836 -0.3849
  876HOH     H2 2650   1.266   1.081   0.061  0.1550  0.7680  0.4654
  877HOH      O 2651   2.180   3.642   0.434  0.4829 -0.7787  0.3841
  877HOH     H1 2652   2.274   3.649   0.448  0.3940 -0.9322  1.1595
  877HOH     H2 2653   2.151   3.732   0.419  0.7942 -0.7700 -0.2486
  878HOH      O 2654   2.223   1.125   1.628  0.4262  0.2066  0.1586
  878HOH     H1 2655   2.166   1.108   1.704 -0.2881  0.5450 -0.2824
  878HOH     H2 2656   2.306   1.084   1.651  0.0539 -0.1768  0.8940
  879HOH      O 2657   2.196   2.807   0.177  0.0903 -0.0884 -0.4484
  879HOH     H1 2658   2.208   2.902   0.184 -0.2777 -0.0998  1.7234
  879HOH     H2 2659   2.282   2.770   0.197 -0.0339 -0.1800 -0.0546
  880HOH      O 2660   0.452   0.722   2.078 -0.3855 -0.1425 -0.7406
  880HOH     H1 2661   0.427   0.632   2.058 -0.0339 -0.2464 -0.7297
  880HOH     H2 2662   0.474   0.761   1.994  0.4977 -0.3955 -0.6490
  881HOH      O 2663   0.321   2.229   3.952  0.8548 -0.4635 -0.2553
  881HOH     H1 2664   0.362   2.306   3.990 -0.6427  0.4679 -0.3562
  881HOH     H2 2665   0.275   2.261   3.874 -0.5583 -1.2189  0.1777
  882HOH      O 2666   2.155   2.168   1.707 -0.2702  0.4327  0.0230
  882HOH     H1 2667   2.217   2.101   1.679 -0.3996  0.4127 -0.2260
  882HOH     H2 2668   2.171   2.179   1.801 -1.2041 -0.9683  0.3942
  883HOH      O 2669   1.506   1.444   2.550  0.9712 -0.7576  0.1806
  883HOH     H1 2670   1.419   1.410   2.574  0.4622  0.1074 -0.3162
  883HOH     H2 2671   1.530   1.502   2.622 -0.0303  0.9284 -0.7132
  884HOH      O 2672   1.704   2.407   3.063 -0.3883 -0.2195 -0.2156
  884HOH     H1 2673   1.764   2.342   3.100 -1.2419 -0.6834  0.4365
  884HOH     H2 2674   1.731   2.415   2.971  0.5625 -0.5071  0.0151
  885HOH      O 2675   0.548   2.376   0.894  0.2501  0.8921 -0.0513
  885HOH     H1 2676   0.535   2.338   0.807  0.0798  0.3227  0.2170
  885HOH     H2 2677   0.643   2.392   0.899  0.3634  0.2661 -0.0815
  886HOH      O 2678   2.184   1.093   1.045  0.4481 -0.8873  0.0938
  886HOH     H1 2679   2.232   1.174   1.059  0.1889 -0.5661 -0.7254
  886HOH     H2 2680   2.169   1.058   1.132  0.5565 -0.0489  0.4672
  887HOH      O 2681   3.622   0.166   0.813 -0.3846 -0.0098  0.0837
  887HOH     H1 2682   3.677   0.225   0.865  0.1135  0.3111 -0.7571
  887HOH     H2 2683   3.538   0.211   0.806 -0.2327  0.2745  0.0408
  888HOH      O 2684   1.694   2.678   0.406  0.1526  0.4324  0.3303
  888HOH     H1 2685   1.692   2.637   0.320 -0.8471  1.3722 -0.1379
  888HOH     H2 2686   1.775   2.729   0.407  0.1939  0.3777 -0.0260
  889HOH      O 2687   3.338   0.015   2.854 -0.4015 -0.7097  0.3892
  889HOH     H1 2688   3.348   0.108   2.837 -0.7980 -0.6635  0.3797
  889HOH     H2 2689   3.327  -0.024   2.767  0.5511 -0.8789  0.3274
  890HOH      O 2690   3.505   0.570   2.941  0.0083 -0.2223  0.1563
  890HOH     H1 2691   3.554   0.574   3.023  0.8858  2.1948 -0.3178
  890HOH     H2 2692   3.568   0.595   2.874 -1.4189  1.5412 -0.7014
  891HOH      O 2693   2.467   2.985   1.130 -0.5165 -0.5203 -0.3109
  891HOH     H1 2694   2.556   3.012   1.108 -0.2645 -0.9390  0.1610
  891HOH     H2 2695   2.456   3.008   1.222 -1.3214  0.5935 -0.6482
  892HOH      O 2696   0.536   0.446   0.641 -0.6454  0.1442  0.1688
  892HOH     H1 2697   0.464   0.400   0.684 -0.6903 -1.1452 -1.1041
  892HOH     H2 2698   0.606   0.448   0.706 -0.9715 -0.9671  0.5978
  893HOH      O 2699   1.361   0.572   3.521 -0.1970 -0.5101 -0.4268
  893HOH     H1 2700   1.364   0.524   3.438  0.0498 -1.4115  0.0753
  893HOH     H2 2701   1.453   0.585   3.545 -0.2645 -0.0287 -0.4158
  894HOH      O 2702   3.781   0.719   1.120 -0.5340 -0.4008  0.0569
  894HOH     H1 2703   3.736   0.634   1.118 -0.3305 -0.5416  0.7908
  894HOH     H2 2704   3.842   0.712   1.194 -0.1391  0.2006 -0.1987
  895HOH      O 2705   3.577   2.735   0.736 -0.6861 -0.1222  0.1679
  895HOH     H1 2706   3.641   2.778   0.793  0.6119 -1.2252 -0.3475
  895HOH     H2 2707   3.520   2.687   0.796  0.2014 -0.6811  0.5970
  896HOH      O 2708   2.487   0.440   1.328 -0.3300  0.5190  0.3471
  896HOH     H1 2709   2.425   0.453   1.400  0.5400 -1.0660  1.5219
  896HOH     H2 2710   2.460   0.358   1.287  0.4427  0.2648  0.3071
  897HOH      O 2711   2.002   1.118   2.466 -0.2273  0.3343 -0.4734
  897HOH     H1 2712   1.988   1.025   2.452 -0.6931  0.2249  0.5986
  897HOH     H2 2713   2.091   1.124   2.501 -0.2381  0.2869 -0.4380
  898HOH      O 2714   2.792   1.686   0.988  0.0169 -0.2337  0.1456
  898HOH     H1 2715   2.847   1.738   1.046  0.8726 -1.2989  0.3558
  898HOH     H2 2716   2.703   1.703   1.018  0.4034 -0.5748  1.6760
  899HOH      O 2717   0.660   3.136   3.100  0.1603 -0.2776 -0.5616
  899HOH     H1 2718   0.704   3.139   3.185 -0.7949  0.1461 -0.0658
  899HOH     H2 2719   0.675   3.222   3.062 -0.1461 -0.1682 -0.4372
  900HOH      O 2720   1.330   3.428   3.089  0.2578  0.2831 -0.5214
  900HOH     H1 2721   1.352   3.390   3.004  0.0110  0.4982 -0.6867
  900HOH     H2 2722   1.413   3.461   3.122  0.8646 -1.8723  0.4325
  901HOH      O 2723   2.424   3.589   1.657 -0.0196 -0.0975  0.4999
  901HOH     H1 2724   2.448   3.507   1.612 -2.3082  0.1394 -1.6499
  901HOH     H2 2725   2.355   3.563   1.718  0.1743  0.0971  0.8056
  902HOH      O 2726   1.897   1.298   1.772 -0.2609  0.5208 -0.5988
  902HOH     H1 2727   1.808   1.267   1.786 -0.0751  0.0719 -0.3671
  902HOH     H2 2728   1.899   1.326   1.681 -0.5324  0.1465 -0.7237
  903HOH      O 2729   0.488   0.575   1.762  0.5562 -0.0848  0.4165
  903HOH     H1 2730   0.555   0.628   1.719  0.2827 -0.2026 -0.1881
  903HOH     H2 2731   0.424   0.558   1.692 -0.1338  0.0786  0.9879
  904HOH      O 2732   1.794   1.897   3.022 -0.2348  0.3216 -0.0497
  904HOH     H1 2733   1.833   1.843   2.952  1.2429  1.5013 -0.2537
  904HOH     H2 2734   1.749   1.834   3.079  0.5402 -0.9903 -0.7820
  905HOH      O 2735   3.359   2.105   3.393 -0.2312  0.4531  0.0360
  905HOH     H1 2736   3.445   2.062   3.395 -0.4078  0.0465 -0.5419
  905HOH     H2 2737   3.310   2.064   3.464 -0.6255 -0.8506 -0.9125
  906HOH      O 2738   1.873   2.226   3.196  0.2185  0.2026 -0.2127
  906HOH     H1 2739   1.807   2.188   3.254  0.4092  0.8326  0.4418
  906HOH     H2 2740   1.931   2.152   3.174 -0.0064 -0.1000  0.1909
  907HOH      O 2741   1.708   3.029   1.659 -0.2590  0.1929 -0.0086
  907HOH     H1 2742   1.620   2.993   1.647 -0.0694 -0.3213  0.0773
  907HOH     H2 2743   1.735   3.054   1.571 -0.4185  0.1781 -0.0639
  908HOH      O 2744   2.475   2.078   2.882  0.7301 -1.2238  0.1763
  908HOH     H1 2745   2.460   1.989   2.851  0.0454 -1.2061  0.4145
  908HOH     H2 2746   2.390   2.122   2.872  1.0784 -0.5682 -0.0292
  909HOH      O 2747   0.579   3.561   1.997  0.4176  0.1421 -0.1280
  909HOH     H1 2748   0.503   3.511   1.968  0.2549  0.5470 -0.4171
  909HOH     H2 2749   0.546   3.650   2.009  0.5263  0.0521  1.1144
  910HOH      O 2750   3.527   3.262   3.143 -0.2012 -0.0482  0.1999
  910HOH     H1 2751   3.519   3.188   3.203 -0.0038 -0.5656 -0.3883
  910HOH     H2 2752   3.610   3.248   3.099 -0.5560  0.0646 -0.5300
  911HOH      O 2753   3.092   3.156   1.023 -0.6074  0.1341 -0.4689
  911HOH     H1 2754   3.137   3.097   1.084 -0.5054  0.8191  0.1436
  911HOH     H2 2755   3.007   3.115   1.010 -0.1236 -0.7653 -1.0131
  912HOH      O 2756   2.211   0.435   0.028  0.3105  0.1787  0.0687
  912HOH     H1 2757   2.283   0.390  -0.016  0.0185  1.0801 -1.4587
  912HOH     H2 2758   2.239   0.527   0.033 -0.2333  0.3327  0.5676
  913HOH      O 2759   0.022   2.670   2.445 -0.0661 -0.1613  0.5728
  913HOH     H1 2760   0.058   2.669   2.534  0.4176 -0.9244  0.3857
  913HOH     H2 2761   0.031   2.579   2.414 -0.3856  0.0512 -0.1922
  914HOH      O 2762   0.811   1.894   2.268 -0.1499  0.8387  0.3900
  914HOH     H1 2763   0.812   1.946   2.188 -1.2318  0.5409  0.1421
  914HOH     H2 2764   0.903   1.878   2.288  0.1701  1.6938 -0.2740
  915HOH      O 2765   1.956   3.315   1.448 -0.2475  0.1197  0.4275
  915HOH     H1 2766   1.920   3.399   1.476 -0.5529  0.6149 -1.2268
  915HOH     H2 2767   1.884   3.273   1.400  0.3402 -0.4409  0.0058
  916HOH      O 2768   1.663   0.278   3.512  0.0082  0.3371 -0.0445
  916HOH     H1 2769   1.578   0.255   3.551 -0.4266  1.2229 -0.4173
  916HOH     H2 2770   1.692   0.197   3.469 -0.8423  0.1096 -0.2385
  917HOH      O 2771   2.623   3.021   2.225  0.3515 -0.1626 -0.1120
  917HOH     H1 2772   2.625   2.961   2.150  0.5196 -1.3890  0.8048
  917HOH     H2 2773   2.702   3.074   2.215 -0.4848  0.9405 -1.6765
  918HOH      O 2774   3.150   0.842   1.492  0.3468 -0.0594  0.3041
  918HOH     H1 2775   3.205   0.887   1.429 -0.3726  0.9653  0.3693
  918HOH     H2 2776   3.087   0.793   1.439  0.1681  0.2543  0.2246
  919HOH      O 2777   3.735   0.685   2.082 -0.2289  0.2743 -0.3822
  919HOH     H1 2778   3.681   0.616   2.120  0.1277 -0.2373 -0.7726
  919HOH     H2 2779   3.714   0.763   2.133 -0.0944 -0.2808  0.5769
  920HOH      O 2780   3.853   3.405   2.171 -0.3050 -0.2296  0.4707
  920HOH     H1 2781   3.776   3.458   2.189 -0.2525  0.1118 -0.2317
  920HOH     H2 2782   3.899   3.401   2.255 -0.9919 -0.2951  0.8575
  921HOH      O 2783   1.600   2.940   2.230 -0.1296 -0.1607  0.9748
  921HOH     H1 2784   1.680   2.950   2.178 -0.2164 -0.4701  0.7793
  921HOH     H2 2785   1.600   3.016   2.289  0.0223  0.1460  0.5920
  922HOH      O 2786   3.849   3.129   0.863 -0.6236  0.2485 -0.3375
  922HOH     H1 2787   3.877   3.219   0.884 -1.2712  0.7441 -1.4037
  922HOH     H2 2788   3.923   3.092   0.815 -0.5123  0.3668 -0.2599
  923HOH      O 2789   1.580   1.105   3.760 -0.6753  0.6990  0.1743
  923HOH     H1 2790   1.524   1.128   3.686 -0.2501  0.7627 -0.1385
  923HOH     H2 2791   1.649   1.050   3.722  0.3328  1.8216  0.2269
  924HOH      O 2792   2.103   1.561   1.494  0.3493  0.4881  0.4013
  924HOH     H1 2793   2.078   1.653   1.496  0.4728  0.5400 -0.0606
  924HOH     H2 2794   2.151   1.551   1.411  1.3792  0.2775  0.9824
  925HOH      O 2795   2.054   3.928   3.551 -0.1728 -0.1760 -0.0222
  925HOH     H1 2796   2.135   3.912   3.601 -0.7315 -1.0636  0.6566
  925HOH     H2 2797   2.079   3.993   3.486  1.3410 -1.0805 -0.4533
  926HOH      O 2798   0.177   1.417   1.995 -0.1503  0.1366 -0.6272
  926HOH     H1 2799   0.265   1.407   2.031  0.4736 -0.0991 -2.1076
  926HOH     H2 2800   0.138   1.487   2.047  1.2532  0.9288 -0.5431
  927HOH      O 2801   3.596   2.718   0.305  0.4713  0.1228 -0.3169
  927HOH     H1 2802   3.626   2.651   0.243  1.0742  0.3566 -0.2932
  927HOH     H2 2803   3.677   2.757   0.338  0.1587  1.4831 -1.0076
  928HOH      O 2804   0.813   3.898   2.138 -0.4390 -0.0597  0.3418
  928HOH     H1 2805   0.799   3.830   2.071  0.4103  0.2869 -0.2157
  928HOH     H2 2806   0.892   3.870   2.185 -0.4547  0.2142  0.5372
  929HOH      O 2807   1.894   0.225   3.076  0.3770 -0.0855 -0.9945
  929HOH     H1 2808   1.948   0.271   3.140 -0.6905  0.4716 -0.4416
  929HOH     H2 2809   1.956   0.193   3.011  1.4641 -0.2852  0.0643
  930HOH      O 2810   2.052   1.790   1.937  0.2940  0.6293 -0.6021
  930HOH     H1 2811   2.047   1.728   1.864  1.5390  0.2010 -0.3735
  930HOH     H2 2812   2.142   1.783   1.968 -0.3137  0.4129  1.3248
  931HOH      O 2813   3.368   1.936   0.299  0.1265 -0.4267  0.5831
  931HOH     H1 2814   3.423   1.948   0.222 -0.3511 -0.7841  0.1737
  931HOH     H2 2815   3.362   2.023   0.339  0.8820 -0.3569  0.5760
  932HOH      O 2816   0.534   2.951   1.476  0.2668 -0.7086  0.5712
  932HOH     H1 2817   0.537   2.963   1.381  0.1709 -0.3636  0.6069
  932HOH     H2 2818   0.617   2.987   1.507 -0.1547  0.2102  0.7099
  933HOH      O 2819   0.110   0.222   3.482 -0.4964  0.1185  0.3107
  933HOH     H1 2820   0.062   0.143   3.508  1.2196 -1.4011 -0.6334
  933HOH     H2 2821   0.121   0.214   3.387  0.0892  1.3018  0.2374
  934HOH      O 2822   2.907   1.159   1.219  0.1368  0.0181  0.1346
  934HOH     H1 2823   2.978   1.180   1.158  0.1236 -0.1883  0.0461
  934HOH     H2 2824   2.847   1.234   1.213  0.0090 -0.1109 -0.2925
  935HOH      O 2825   1.986   2.894   1.263 -0.1086  0.0109  0.0644
  935HOH     H1 2826   1.924   2.839   1.310  0.4977  0.5236  1.5806
  935HOH     H2 2827   1.956   2.983   1.278  0.9902  0.2855  0.9630
  936HOH      O 2828  -0.022   0.579   2.746  0.1871  0.2100  0.0675
  936HOH     H1 2829  -0.014   0.624   2.662 -1.4241  0.6048  0.0560
  936HOH     H2 2830   0.055   0.607   2.795  0.9261  0.3438 -1.0927
  937HOH      O 2831   0.472   2.477   0.085  0.0092 -0.3850  0.2960
  937HOH     H1 2832   0.492   2.558   0.132 -0.2999 -0.3399  0.3506
  937HOH     H2 2833   0.516   2.488   0.001 -0.2607 -0.0379  0.1944
  938HOH      O 2834   1.788   3.708   0.950  0.1057  0.2757  0.3450
  938HOH     H1 2835   1.872   3.735   0.988  0.0810  0.0036  0.6011
  938HOH     H2 2836   1.812   3.665   0.868  0.2155  0.2199  0.4056
  939HOH      O 2837   0.515   0.823   0.988  0.2774  0.1126 -0.3492
  939HOH     H1 2838   0.530   0.807   0.895  0.9259 -0.0377 -0.2305
  939HOH     H2 2839   0.600   0.852   1.021 -0.0088  0.4193  0.1477
  940HOH      O 2840   3.540   0.268   1.232 -0.2860 -0.6364  0.0727
  940HOH     H1 2841   3.582   0.199   1.284 -0.1764 -0.7039 -0.1043
  940HOH     H2 2842   3.489   0.221   1.167 -1.0986 -0.5654  0.6320
  941HOH      O 2843   2.626   3.836   1.164 -0.3695  0.2809  0.9206
  941HOH     H1 2844   2.601   3.853   1.255  1.0075  0.5929  1.2768
  941HOH     H2 2845   2.697   3.772   1.170 -0.0925  0.4833  0.0738
  942HOH      O 2846   2.209   2.099   0.518  0.5222  0.0502 -0.3062
  942HOH     H1 2847   2.266   2.160   0.566  0.3310 -0.8706  1.2370
  942HOH     H2 2848   2.267   2.054   0.457  0.5896  2.0019 -1.8602
  943HOH      O 2849   3.877   0.395   3.844 -0.3161 -0.0932  0.2568
  943HOH     H1 2850   3.870   0.300   3.840 -0.6062 -0.1021  0.7894
  943HOH     H2 2851   3.787   0.425   3.857 -0.2047  0.2437  0.2694
  944HOH      O 2852   2.981   0.791   0.507 -0.6131  0.1730  0.7079
  944HOH     H1 2853   2.961   0.848   0.582 -1.3850  1.5630 -0.4420
  944HOH     H2 2854   3.040   0.843   0.453  0.7885 -1.2111  0.7543
  945HOH      O 2855   0.478   1.319   0.636 -0.3024 -0.7204  0.1708
  945HOH     H1 2856   0.430   1.342   0.556 -0.4504 -0.3585  0.3591
  945HOH     H2 2857   0.452   1.385   0.700  0.0060 -0.8597  0.4495
  946HOH      O 2858   0.691   1.314   1.414  0.2591 -0.0243 -0.6363
  946HOH     H1 2859   0.784   1.316   1.388  0.4338  0.5005 -0.0197
  946HOH     H2 2860   0.670   1.406   1.434  0.0722 -0.3285  0.7654
  947HOH      O 2861   2.951   2.381   2.364 -0.6066  0.0505 -0.3727
  947HOH     H1 2862   3.010   2.399   2.438 -0.3341 -0.7470 -0.3764
  947HOH     H2 2863   2.906   2.301   2.389 -0.6257 -0.1461 -1.0031
  948HOH      O 2864   0.546   0.178   3.791 -0.2646  0.2829 -0.3418
  948HOH     H1 2865   0.566   0.249   3.852 -0.5053  0.2875 -0.2657
  948HOH     H2 2866   0.586   0.204   3.708 -0.0028  0.3153 -0.2084
  949HOH      O 2867   2.015   0.240   2.600  0.4900 -0.0536  0.3646
  949HOH     H1 2868   2.049   0.187   2.527 -1.5106  0.2657 -0.9633
  949HOH     H2 2869   1.950   0.185   2.642 -0.1162  0.6059  0.3217
  950HOH      O 2870   2.595   3.780   2.641 -0.0196 -0.4039 -0.0123
  950HOH     H1 2871   2.621   3.871   2.651  0.8204 -0.6732  0.5053
  950HOH     H2 2872   2.504   3.777   2.671 -0.6025  0.5102 -1.4852
  951HOH      O 2873   1.331   1.182   0.883  0.5697  0.5461  0.0286
  951HOH     H1 2874   1.425   1.188   0.902  0.8171  0.3255 -0.9954
  951HOH     H2 2875   1.291   1.251   0.936  1.4583  1.4126 -0.3792
  952HOH      O 2876   0.234   1.095   2.497 -0.5224  0.0989 -0.0643
  952HOH     H1 2877   0.245   1.003   2.520 -1.3564 -0.1324 -0.5072
  952HOH     H2 2878   0.140   1.110   2.501 -0.3865  0.9872  0.1630
  953HOH      O 2879   3.912   1.079   2.464 -0.3727  0.0566 -0.0712
  953HOH     H1 2880   3.867   1.115   2.387 -0.5669 -0.3305 -0.1409
  953HOH     H2 2881   3.875   0.992   2.476 -1.1753  0.5133  1.1493
  954HOH      O 2882   2.603   1.278   2.345  0.2402 -0.0842  0.8491
  954HOH     H1 2883   2.593   1.324   2.429 -0.1671 -0.6585  1.1245
  954HOH     H2 2884   2.581   1.187   2.364 -1.1650 -0.0231 -0.1443
  955HOH      O 2885   1.404   3.214   2.437 -0.5337 -0.0195 -0.2713
  955HOH     H1 2886   1.365   3.173   2.515 -0.4506  0.3518 -0.0272
  955HOH     H2 2887   1.330   3.227   2.378 -0.7438  0.4268  0.0780
  956HOH      O 2888   0.247   3.426   0.038 -0.1154  0.3698  0.5091
  956HOH     H1 2889   0.168   3.388   0.076 -0.1381 -0.5298 -0.3333
  956HOH     H2 2890   0.309   3.431   0.111 -0.2638 -0.9491  0.7792
  957HOH      O 2891   2.778   1.728   3.080 -0.2380  0.0590 -0.3024
  957HOH     H1 2892   2.830   1.697   3.005 -0.2175 -0.3039 -0.1407
  957HOH     H2 2893   2.776   1.823   3.069 -0.0032  0.0335 -0.6143
  958HOH      O 2894   1.271   0.666   0.212 -0.3803 -0.1771 -0.1870
  958HOH     H1 2895   1.293   0.744   0.264  0.0230 -0.1716 -0.3527
  958HOH     H2 2896   1.272   0.697   0.122  0.4683 -0.5065 -0.3123
  959HOH      O 2897   2.573   0.614   0.564  0.0607  0.8416 -0.1233
  959HOH     H1 2898   2.598   0.706   0.550  0.1500  0.9667  0.7873
  959HOH     H2 2899   2.482   0.618   0.593  0.1873  0.6751  0.3026
  960HOH      O 2900   3.173   2.778   2.835  0.4624 -0.5769  0.0667
  960HOH     H1 2901   3.192   2.757   2.744 -0.0638 -0.8713  0.0208
  960HOH     H2 2902   3.259   2.783   2.877  0.7034 -0.4917 -0.4307
  961HOH      O 2903   0.365   0.787   0.192  0.2275  0.6801 -0.4958
  961HOH     H1 2904   0.283   0.781   0.240 -0.2633 -0.1155 -1.3728
  961HOH     H2 2905   0.412   0.707   0.215  0.2512  0.5814 -0.8818
  962HOH      O 2906   2.574   2.916   2.488  0.4697  0.3359 -0.2719
  962HOH     H1 2907   2.493   2.951   2.526  0.8945  0.9622  0.0903
  962HOH     H2 2908   2.587   2.968   2.409  0.6041  0.3431 -0.2451
  963HOH      O 2909   1.552   3.539   3.186  0.4370  0.0661 -0.0892
  963HOH     H1 2910   1.592   3.614   3.142 -1.1922  0.4973 -0.9983
  963HOH     H2 2911   1.611   3.466   3.167  1.2738  0.8149 -0.5237
  964HOH      O 2912   3.221   3.166   2.432 -0.5343  0.4285  0.4963
  964HOH     H1 2913   3.171   3.084   2.438 -0.4920  0.2074 -1.2273
  964HOH     H2 2914   3.156   3.232   2.409 -0.3572  0.6078  0.5083
  965HOH      O 2915   3.858   1.841   0.518  0.1106 -0.0068 -0.0367
  965HOH     H1 2916   3.914   1.916   0.497  0.4887 -0.3963 -0.4501
  965HOH     H2 2917   3.819   1.863   0.603  0.5055  0.4862  0.0248
  966HOH      O 2918   3.008   1.067   1.459 -0.4190 -0.2131  0.0569
  966HOH     H1 2919   2.953   1.068   1.381 -0.0537  0.1301 -0.2022
  966HOH     H2 2920   3.008   0.975   1.486 -1.2662 -0.1919  0.1783
  967HOH      O 2921   1.927   2.251   2.604  0.4111  0.3483  0.1884
  967HOH     H1 2922   1.942   2.299   2.686 -0.3600 -0.0197  0.5671
  967HOH     H2 2923   1.833   2.261   2.588  0.5945  0.6349 -0.8034
  968HOH      O 2924  -0.020   2.487   3.118 -0.3116 -0.0183  0.3208
  968HOH     H1 2925  -0.008   2.404   3.165  1.4362 -0.5916 -0.9261
  968HOH     H2 2926   0.032   2.550   3.167  0.7631 -0.4058 -0.2415
  969HOH      O 2927   3.462   1.860   1.500 -0.0934  0.2855 -0.3768
  969HOH     H1 2928   3.464   1.927   1.431 -0.4663  0.6918 -0.0030
  969HOH     H2 2929   3.434   1.907   1.578 -0.1243 -0.2647 -0.0474
  970HOH      O 2930   3.066   3.591   3.103 -0.2973 -0.3215 -0.7487
  970HOH     H1 2931   3.077   3.647   3.180  0.1054 -1.6861  0.2479
  970HOH     H2 2932   2.992   3.535   3.124  0.8926 -1.9326 -0.5006
  971HOH      O 2933   0.867   3.510   0.489  0.2863  0.0708 -0.4549
  971HOH     H1 2934   0.915   3.523   0.407 -0.2037 -0.8736 -0.9262
  971HOH     H2 2935   0.790   3.459   0.463 -0.7035  1.0493  0.3572
  972HOH      O 2936   2.482   2.681   2.372  0.0212 -1.1200 -0.2052
  972HOH     H1 2937   2.526   2.747   2.425  0.4138 -0.9184 -0.7580
  972HOH     H2 2938   2.390   2.709   2.369 -0.1532 -1.4881  0.8789
  973HOH      O 2939   0.266   0.291   1.736 -0.2859 -0.4390 -0.2471
  973HOH     H1 2940   0.291   0.295   1.644 -0.0271 -0.6015 -0.1863
  973HOH     H2 2941   0.178   0.327   1.739 -0.1354 -0.0401 -0.4997
  974HOH      O 2942   2.496   1.088   2.670  0.1864 -0.9105 -0.1219
  974HOH     H1 2943   2.579   1.104   2.625 -0.0307  0.6987 -0.0429
  974HOH     H2 2944   2.521   1.070   2.761  0.4670 -0.3981 -0.0894
  975HOH      O 2945   3.317   0.412   1.338  0.5303  0.0771 -0.1958
  975HOH     H1 2946   3.388   0.351   1.319  1.2018  0.7058  0.2054
  975HOH     H2 2947   3.238   0.358   1.336  1.1418 -0.9330  0.6688
  976HOH      O 2948   0.435   3.072   2.960 -0.0108 -0.1830 -0.0099
  976HOH     H1 2949   0.358   3.090   3.015 -0.3362 -0.0093 -0.5111
  976HOH     H2 2950   0.509   3.091   3.017 -0.3122  1.7797 -0.1270
  977HOH      O 2951   0.135   2.496   1.769  0.1923  0.1109  0.6782
  977HOH     H1 2952   0.186   2.572   1.796  0.7081 -0.3621  1.0768
  977HOH     H2 2953   0.074   2.530   1.703  0.5076  0.8352  0.7458
  978HOH      O 2954   0.674   1.041   3.278 -0.6475 -0.6424 -0.2820
  978HOH     H1 2955   0.754   1.016   3.325 -0.7248  0.8421  0.8151
  978HOH     H2 2956   0.635   0.958   3.252  0.8581 -1.4568 -0.2087
  979HOH      O 2957   3.570   3.036   0.082  0.4398  0.4344  0.2599
  979HOH     H1 2958   3.511   3.097   0.036  0.9451 -0.9461 -2.6865
  979HOH     H2 2959   3.560   3.059   0.174 -2.7061  2.0060 -0.1832
  980HOH      O 2960   3.642   2.996   0.585 -0.7055  0.1392  0.1217
  980HOH     H1 2961   3.665   2.909   0.618 -0.5858  0.2245  0.2682
  980HOH     H2 2962   3.724   3.031   0.551 -0.9465 -0.2027 -0.8934
  981HOH      O 2963   2.833   3.187   3.052  0.4199  0.3072  0.7043
  981HOH     H1 2964   2.758   3.158   3.104 -0.2681  0.2969 -0.2638
  981HOH     H2 2965   2.868   3.107   3.014 -0.4599  0.5001 -0.6205
  982HOH      O 2966   1.941   0.135   0.798  0.0679 -0.6010  0.3734
  982HOH     H1 2967   2.006   0.090   0.744  0.3374 -0.6951  0.7697
  982HOH     H2 2968   1.975   0.224   0.808  0.1082 -0.6331  0.5320
  983HOH      O 2969   0.371   2.289   3.181  0.2714  0.2139  0.7621
  983HOH     H1 2970   0.449   2.233   3.181 -0.3171 -0.6908 -0.2840
  983HOH     H2 2971   0.404   2.377   3.164  1.0315 -0.2540 -0.4231
  984HOH      O 2972   1.555   1.063   1.984  0.2796  0.6171 -0.4147
  984HOH     H1 2973   1.609   1.140   1.999  0.5952  0.3391 -0.0702
  984HOH     H2 2974   1.609   0.989   2.012  0.3039  0.1799 -1.5175
  985HOH      O 2975   2.302   3.572   2.919  0.3362 -0.3372 -0.0019
  985HOH     H1 2976   2.298   3.564   3.015 -0.2551 -1.2486 -0.0743
  985HOH     H2 2977   2.210   3.575   2.892  0.5001  0.2297 -0.5386
  986HOH      O 2978   3.369   1.135   1.730  0.0057 -0.3630  0.4795
  986HOH     H1 2979   3.402   1.063   1.676 -0.1995 -0.1216  0.0199
  986HOH     H2 2980   3.298   1.174   1.678 -0.1386 -0.0648  0.8846
  987HOH      O 2981   2.657   2.180   1.762 -0.4112  0.0192  0.4215
  987HOH     H1 2982   2.594   2.114   1.792 -1.6269  1.1345  0.4792
  987HOH     H2 2983   2.675   2.157   1.671 -1.0852 -0.2006  0.3350
  988HOH      O 2984   1.043   3.398   1.558  0.2280  0.1441 -0.3443
  988HOH     H1 2985   1.075   3.339   1.491 -0.6474 -0.8355  0.0457
  988HOH     H2 2986   0.951   3.413   1.536  0.2202  0.7063  0.0178
  989HOH      O 2987   1.418   2.184   1.587  0.8469  0.2827  0.5939
  989HOH     H1 2988   1.329   2.190   1.552  1.1382 -0.1084 -0.2907
  989HOH     H2 2989   1.430   2.265   1.636  0.2952  0.7572 -0.0108
  990HOH      O 2990   1.273   2.154   2.718  0.3538  0.4917 -0.2685
  990HOH     H1 2991   1.293   2.135   2.627  0.0714  0.8352 -0.4047
  990HOH     H2 2992   1.255   2.248   2.720  0.3754  0.4924  0.1443
  991HOH      O 2993   0.701   0.132   3.304  0.1873 -0.3980  0.6406
  991HOH     H1 2994   0.703   0.086   3.220  0.3672  0.1891  0.3115
  991HOH     H2 2995   0.622   0.100   3.347  0.0301 -0.6236  0.1966
  992HOH      O 2996   0.627   0.773   1.652  0.6096  0.2299 -0.0369
  992HOH     H1 2997   0.587   0.837   1.593 -0.2101 -0.6866 -0.5398
  992HOH     H2 2998   0.721   0.784   1.641  0.5353  1.7434  0.3687
  993HOH      O 2999   2.995   1.459   2.980 -0.4475  0.2805  0.2595
  993HOH     H1 3000   3.012   1.401   3.054 -0.1855  0.7616  0.5910
  993HOH     H2 3001   2.967   1.401   2.909  0.2336 -0.2987  0.4374
  994HOH      O 3002   2.460   1.820   2.491  0.8313 -0.1430 -0.1315
  994HOH     H1 3003   2.422   1.743   2.448 -0.2899  0.7758 -0.9160
  994HOH     H2 3004   2.544   1.833   2.447  0.5931 -0.3668 -0.6731
  995HOH      O 3005   0.532   2.644   1.496  0.5828 -0.7710  0.4802
  995HOH     H1 3006   0.619   2.634   1.459  0.6298 -0.8376  0.6068
  995HOH     H2 3007   0.519   2.739   1.501 -0.1392 -0.7076 -1.3583
  996HOH      O 3008   3.714   1.483   0.022 -0.1194 -0.0299  0.0823
  996HOH     H1 3009   3.719   1.513   0.113 -0.4517  0.2321  0.0210
  996HOH     H2 3010   3.634   1.430   0.019 -0.0469 -0.1347 -0.0339
  997HOH      O 3011   2.036   3.733   1.035  0.6244 -0.3438  0.0357
  997HOH     H1 3012   2.049   3.803   1.100 -0.1110 -0.4676  0.3402
  997HOH     H2 3013   2.059   3.774   0.952  0.7450  0.0925  0.2714
  998HOH      O 3014   0.758   1.909   3.787  0.4437 -0.2852  1.3166
  998HOH     H1 3015   0.844   1.910   3.830  0.7407  1.2430  0.8136
  998HOH     H2 3016   0.715   1.989   3.818  0.3524  0.4679 -0.5006
  999HOH      O 3017   2.123   1.728   2.874 -0.2286  0.2092  0.1063
  999HOH     H1 3018   2.163   1.802   2.827  0.3751  0.0058  0.2879
  999HOH     H2 3019   2.149   1.740   2.965 -0.7239  0.1572  0.2614
 1000HOH      O 3020   2.741   3.339   3.687 -0.1193 -0.2286 -0.3719
 1000HOH     H1 3021   2.687   3.275   3.640 -0.2501 -0.2249 -0.2265
 1000HOH     H2 3022   2.714   3.423   3.651  0.6262 -0.2938 -1.1596
 1001HOH      O 3023   3.092   0.236   1.387  0.2475 -0.8302 -0.2039
 1001HOH     H1 3024   3.086   0.227   1.483 -0.1409  0.4818 -0.0681
 1001HOH     H2 3025   3.009   0.277   1.363  0.7447 -0.2591 -0.9862
 1002HOH      O 3026   2.564   0.769   1.823 -0.1168 -0.7452 -0.3167
 1002HOH     H1 3027   2.569   0.740   1.914  0.3624 -0.9819 -0.4141
 1002HOH     H2 3028   2.516   0.852   1.827  0.0316 -0.6778  0.1638
 1003HOH      O 3029   3.822   3.406   0.353 -0.1829 -0.2012  0.1142
 1003HOH     H1 3030   3.847   3.495   0.329 -0.3541  0.3652  1.7702
 1003HOH     H2 3031   3.794   3.366   0.270 -0.1237  1.2699 -0.6944
 1004HOH      O 3032   1.460   1.595   0.666 -0.3707 -0.0694 -0.5848
 1004HOH     H1 3033   1.384   1.640   0.630  0.3239  0.6221 -1.2557
 1004HOH     H2 3034   1.487   1.649   0.740 -0.4423 -0.2338 -0.4378
 1005HOH      O 3035   0.214   2.575   0.031 -0.2872  0.1204  0.1680
 1005HOH     H1 3036   0.283   2.619  -0.019 -0.4121  0.1336  0.0056
 1005HOH     H2 3037   0.260   2.533   0.104 -0.0214 -0.3915 -0.2754
 1006HOH      O 3038   2.515   2.412   3.832  0.4599  0.0106 -0.3005
 1006HOH     H1 3039   2.439   2.464   3.857  0.0249  0.5798 -2.3939
 1006HOH     H2 3040   2.589   2.455   3.876 -0.1954  0.6687  0.2168
 1007HOH      O 3041   0.119   0.905   3.305 -0.6970 -0.3010  0.0719
 1007HOH     H1 3042   0.141   0.985   3.256 -1.0752 -0.5199 -0.4758
 1007HOH     H2 3043   0.093   0.937   3.391  0.4336  0.0579  0.3029
 1008HOH      O 3044   3.477   3.588   1.868  0.1040  0.5266  0.1240
 1008HOH     H1 3045   3.445   3.509   1.824  0.7927 -0.2297  0.8993
 1008HOH     H2 3046   3.541   3.625   1.807  0.1248  0.2183 -0.0443
 1009HOH      O 3047   2.288   1.676   2.016  0.3123 -0.6527 -0.7742
 1009HOH     H1 3048   2.231   1.599   2.021 -0.0169 -0.3793  0.2318
 1009HOH     H2 3049   2.359   1.651   1.957  0.6471 -2.0123  0.1333
 1010HOH      O 3050   2.992   2.983   3.786  0.6424 -0.0079 -0.4759
 1010HOH     H1 3051   2.955   2.924   3.720 -1.1259  0.8768 -0.3801
 1010HOH     H2 3052   2.933   2.976   3.861  0.8663  1.2202 -0.1331
 1011HOH      O 3053   3.879   0.953   2.049  0.0478 -0.5015 -0.9642
 1011HOH     H1 3054   3.936   1.030   2.056  0.1978 -0.6814  0.1021
 1011HOH     H2 3055   3.794   0.988   2.025 -0.0996  0.1303  0.3145
 1012HOH      O 3056   0.514   1.629   0.206 -0.2745  0.2852 -0.3071
 1012HOH     H1 3057   0.507   1.665   0.294 -1.1378 -0.1992 -0.1537
 1012HOH     H2 3058   0.550   1.541   0.219  0.6056  0.5946 -0.5526
 1013HOH      O 3059   3.884   1.243   0.366 -0.5282 -0.5481 -0.3490
 1013HOH     H1 3060   3.937   1.285   0.298 -0.6983 -0.7547 -0.6118
 1013HOH     H2 3061   3.798   1.285   0.358 -0.0558  0.8694  1.0466
 1014HOH      O 3062   3.076   0.222   1.640 -0.3843 -0.0349 -0.5426
 1014HOH     H1 3063   3.005   0.286   1.647  0.5012  1.0503 -0.8269
 1014HOH     H2 3064   3.095   0.198   1.731  0.0334  1.0710 -0.2928
 1015HOH      O 3065   2.997   3.646   3.659  0.0823 -0.3429  0.0009
 1015HOH     H1 3066   2.994   3.550   3.665  0.8506 -0.3856 -0.1191
 1015HOH     H2 3067   2.953   3.676   3.738 -1.0326 -0.7719 -0.4070
 1016HOH      O 3068   2.828   2.898   2.559 -0.0938  0.1721  0.0512
 1016HOH     H1 3069   2.827   2.868   2.650  0.8032  0.4700  0.1722
 1016HOH     H2 3070   2.740   2.877   2.527 -0.8960  1.1925  1.3487
 1017HOH      O 3071   3.038   3.630   0.651  0.3084 -0.2775 -0.6235
 1017HOH     H1 3072   3.074   3.544   0.674  1.4701  0.1358 -0.7268
 1017HOH     H2 3073   2.955   3.611   0.607 -0.6259 -1.2112  1.3085
 1018HOH      O 3074   3.335   3.301   2.640  0.5705  0.4332  0.1498
 1018HOH     H1 3075   3.410   3.353   2.611  0.0099  0.5343 -1.2773
 1018HOH     H2 3076   3.291   3.274   2.559 -0.3529 -0.5044  0.8992
 1019HOH      O 3077   0.121   2.700   3.269  0.1091  0.0037 -0.1595
 1019HOH     H1 3078   0.085   2.639   3.334  1.5112 -0.3246  0.3905
 1019HOH     H2 3079   0.122   2.784   3.314  0.1854 -0.0206 -0.1160
 1020HOH      O 3080   3.302   0.986   0.962 -0.8370 -0.0810 -0.6144
 1020HOH     H1 3081   3.376   0.954   1.013 -0.9267  1.2345  0.4506
 1020HOH     H2 3082   3.313   0.945   0.876  1.9359  1.0167 -0.9992
 1021HOH      O 3083   0.822   2.120   0.504 -1.2776  1.0222 -0.8167
 1021HOH     H1 3084   0.902   2.168   0.484 -0.2952  0.0873  0.5739
 1021HOH     H2 3085   0.776   2.174   0.568 -0.5251  0.5186  0.2028
 1022HOH      O 3086   1.042   0.531   1.385  0.3107  0.1817 -0.3767
 1022HOH     H1 3087   1.127   0.562   1.356  0.5590 -0.0241  0.1085
 1022HOH     H2 3088   1.047   0.436   1.375  0.4271  0.1001  0.3751
 1023HOH      O 3089   3.880   1.585   3.471 -0.5922  0.0019 -0.4182
 1023HOH     H1 3090   3.931   1.512   3.436 -0.4835  0.4258 -1.1800
 1023HOH     H2 3091   3.855   1.636   3.395 -0.7100  0.7359  0.0888
 1024HOH      O 3092   2.322   0.589   0.686 -0.1614 -0.1010  0.4597
 1024HOH     H1 3093   2.283   0.672   0.660  0.5886  0.0609 -0.2201
 1024HOH     H2 3094   2.253   0.524   0.670 -0.0347  0.0958 -1.2840
 1025HOH      O 3095   3.364   2.727   3.036 -0.3358  0.0221  0.2883
 1025HOH     H1 3096   3.413   2.746   2.956  0.0531 -1.1039  0.2307
 1025HOH     H2 3097   3.431   2.708   3.102 -0.6632 -0.6987  0.4344
 1026HOH      O 3098   1.807   2.633   1.891 -0.2014  0.5569  0.1095
 1026HOH     H1 3099   1.720   2.625   1.931 -0.5440  0.8530 -0.5422
 1026HOH     H2 3100   1.819   2.727   1.877  0.5946  0.6064  0.9419
 1027HOH      O 3101   2.482   2.425   3.528 -0.1116 -0.4415 -0.1746
 1027HOH     H1 3102   2.512   2.413   3.618  0.7505 -0.1483 -0.4032
 1027HOH     H2 3103   2.386   2.427   3.534 -0.0563  0.1853  0.8055
 1028HOH      O 3104   3.433   3.351   0.291 -0.0676  0.5603 -0.0295
 1028HOH     H1 3105   3.452   3.413   0.221 -0.5472  1.3719  0.5321
 1028HOH     H2 3106   3.339   3.357   0.304 -0.3551 -1.1494 -0.7094
 1029HOH      O 3107   0.829   2.660   2.344  0.1650 -0.0572  0.2327
 1029HOH     H1 3108   0.806   2.567   2.351 -2.6446  0.5251  1.0182
 1029HOH     H2 3109   0.896   2.673   2.412  1.7094 -1.6132 -0.7990
 1030HOH      O 3110   3.824   0.346   0.899  0.3261 -0.4768 -0.2575
 1030HOH     H1 3111   3.774   0.378   0.974  0.0854 -0.4799 -0.4123
 1030HOH     H2 3112   3.912   0.330   0.933  0.2900 -0.2225 -0.0410
 1031HOH      O 3113   2.329   3.028   2.523  0.3361 -0.4212 -0.2792
 1031HOH     H1 3114   2.280   2.949   2.497 -0.0101 -0.4238  0.3479
 1031HOH     H2 3115   2.319   3.087   2.448  1.0347 -1.1474 -0.9833
 1032HOH      O 3116   1.196   1.079   3.275 -0.7557  0.3393 -0.7775
 1032HOH     H1 3117   1.174   1.101   3.185 -0.6366  0.7207 -0.7187
 1032HOH     H2 3118   1.284   1.040   3.270 -0.8262  0.1887 -0.8455
 1033HOH      O 3119   2.290   1.135   3.307  0.7105  0.0160  0.1012
 1033HOH     H1 3120   2.288   1.039   3.303 -1.0775  0.0037 -0.5973
 1033HOH     H2 3121   2.209   1.162   3.264  1.0346  1.8536  0.4941
 1034HOH      O 3122   0.759   3.112   1.123  0.5496  0.2547 -0.2083
 1034HOH     H1 3123   0.793   3.028   1.094  1.5837  0.3277  0.6394
 1034HOH     H2 3124   0.674   3.092   1.163  0.9423 -0.4521  0.2991
 1035HOH      O 3125   3.926   1.627   1.573 -0.3988  0.0479  0.0824
 1035HOH     H1 3126   3.935   1.551   1.516  0.9270  0.7100 -0.6948
 1035HOH     H2 3127   3.861   1.683   1.529  0.8662  0.7172 -1.0934
 1036HOH      O 3128   0.369   0.319   1.484  0.1789  0.4996  0.1715
 1036HOH     H1 3129   0.365   0.399   1.431  0.1376  0.7196  0.5030
 1036HOH     H2 3130   0.432   0.339   1.553 -0.3701  0.5051  0.6798
 1037HOH      O 3131   2.417   1.868   3.102 -0.4862  0.3966 -0.2445
 1037HOH     H1 3132   2.496   1.825   3.069 -0.8147 -0.3428 -0.0885
 1037HOH     H2 3133   2.427   1.959   3.073  0.3348  0.2834 -0.3795
 1038HOH      O 3134   2.538   2.716   1.232  0.7569 -0.1427  0.1666
 1038HOH     H1 3135   2.504   2.632   1.202  0.9912 -0.5710  1.0196
 1038HOH     H2 3136   2.488   2.782   1.183  0.7101 -0.7682 -0.6704
 1039HOH      O 3137   1.872   0.173   1.673 -0.3980  0.6937  0.3200
 1039HOH     H1 3138   1.790   0.157   1.719 -0.7435  0.2548 -0.4006
 1039HOH     H2 3139   1.899   0.086   1.643 -0.1207  0.9439 -0.1753
 1040HOH      O 3140   1.546   1.625   3.453 -0.6972 -0.1247  0.3765
 1040HOH     H1 3141   1.465   1.575   3.461 -0.4842 -0.4827  0.3922
 1040HOH     H2 3142   1.594   1.581   3.383 -1.1125  0.9505 -0.6364
 1041HOH      O 3143   0.754   2.311   1.725 -0.5333  0.0476 -0.3079
 1041HOH     H1 3144   0.751   2.377   1.794 -1.6948 -0.4328  0.1528
 1041HOH     H2 3145   0.809   2.241   1.761  0.8794  0.7809 -0.8814
 1042HOH      O 3146   2.285   3.581   3.183 -0.3392 -0.1277 -0.3365
 1042HOH     H1 3147   2.220   3.602   3.249 -0.4081 -0.6150 -0.2355
 1042HOH     H2 3148   2.350   3.528   3.229 -0.0579  0.0546 -0.5175
 1043HOH      O 3149   3.265   0.564   1.822  0.5817 -0.0370 -0.0246
 1043HOH     H1 3150   3.279   0.601   1.909 -0.0395 -0.8781  0.4549
 1043HOH     H2 3151   3.171   0.577   1.805  0.8779  1.2191 -1.1334
 1044HOH      O 3152   1.370   2.325   0.355  0.0599 -0.4527 -1.0882
 1044HOH     H1 3153   1.371   2.418   0.333 -0.3499 -0.6587 -2.0675
 1044HOH     H2 3154   1.299   2.288   0.303 -0.7443 -1.0901  0.3486
 1045HOH      O 3155   2.393   3.289   1.868  0.1753 -1.0217 -0.5496
 1045HOH     H1 3156   2.340   3.359   1.829  0.1121 -1.0780 -0.5663
 1045HOH     H2 3157   2.450   3.333   1.930 -0.9802 -1.0972  0.6744
 1046HOH      O 3158   3.604   1.763   3.847  0.0478  0.1583 -0.4427
 1046HOH     H1 3159   3.662   1.760   3.923 -1.1259 -0.6942  0.5091
 1046HOH     H2 3160   3.636   1.695   3.789  0.2988  0.0410 -0.1705
 1047HOH      O 3161   3.859   1.003   1.718 -0.0457  0.3413  0.2630
 1047HOH     H1 3162   3.831   0.999   1.810  0.4828 -1.0100  0.4058
 1047HOH     H2 3163   3.781   0.979   1.668 -0.0011 -0.2494  0.4609
 1048HOH      O 3164   2.510   2.788   3.728  0.5567 -0.0082  0.2027
 1048HOH     H1 3165   2.467   2.703   3.732 -0.0877  0.3017  0.2285
 1048HOH     H2 3166   2.562   2.785   3.648  0.2676 -0.3041  0.0210
 1049HOH      O 3167   1.390   2.675   3.268 -0.0921  0.3139  0.2486
 1049HOH     H1 3168   1.460   2.678   3.203 -0.7286  0.5597 -0.4608
 1049HOH     H2 3169   1.372   2.582   3.280  0.4358  0.2450  0.5327
 1050HOH      O 3170   2.089   2.576   2.536  0.4616  0.6061 -0.4144
 1050HOH     H1 3171   1.994   2.561   2.532  0.3004  1.0873  0.8536
 1050HOH     H2 3172   2.109   2.582   2.629  1.6015  1.3942 -0.6685
 1051HOH      O 3173   3.139   0.189   1.910  0.4122 -0.1728  0.4829
 1051HOH     H1 3174   3.222   0.204   1.955  0.6594 -1.4128  0.5299
 1051HOH     H2 3175   3.117   0.098   1.932 -0.5362 -0.1360 -0.2050
 1052HOH      O 3176   2.152   1.409   2.263  0.4631  0.1412  0.0081
 1052HOH     H1 3177   2.085   1.367   2.208  0.5681 -1.1629  0.7791
 1052HOH     H2 3178   2.234   1.370   2.234  0.5040 -0.7213  1.1328
 1053HOH      O 3179   1.675   3.025   3.140 -0.1520  0.1489 -1.0662
 1053HOH     H1 3180   1.592   3.017   3.188 -0.6448  1.3477 -1.6170
 1053HOH     H2 3181   1.675   2.952   3.078 -0.7620  0.0791 -0.9949
 1054HOH      O 3182   2.474   1.665   3.376 -0.3288  0.2098  0.6756
 1054HOH     H1 3183   2.407   1.632   3.436  0.5747  0.6717  2.0427
 1054HOH     H2 3184   2.550   1.610   3.393 -0.2068 -0.0342 -0.5340
 1055HOH      O 3185   1.092   0.042   2.499  0.2088  0.0962  0.3277
 1055HOH     H1 3186   1.114   0.134   2.487  0.5461 -0.1090 -0.9064
 1055HOH     H2 3187   1.007   0.043   2.544 -0.1230  1.0256 -0.2612
 1056HOH      O 3188   1.234   2.121   1.850  0.8514 -0.7387  0.0768
 1056HOH     H1 3189   1.257   2.132   1.942  1.0606 -0.5238  0.0013
 1056HOH     H2 3190   1.297   2.057   1.817  0.3616 -1.3181  0.2376
 1057HOH      O 3191   1.438   1.543   1.492 -0.5136 -0.6444 -0.0559
 1057HOH     H1 3192   1.413   1.635   1.496  0.3624 -0.2991 -1.2992
 1057HOH     H2 3193   1.355   1.496   1.486 -0.9577  0.1833 -0.8715
 1058HOH      O 3194   0.365   2.738   1.165  0.8822  0.0811 -0.5274
 1058HOH     H1 3195   0.422   2.808   1.133 -0.5708  1.9064  0.4819
 1058HOH     H2 3196   0.292   2.736   1.104  0.0354  0.8115  0.3821
 1059HOH      O 3197   2.838   3.952   1.622 -0.0617  0.1090 -0.1770
 1059HOH     H1 3198   2.922   3.915   1.594 -0.2121  0.0740 -0.6022
 1059HOH     H2 3199   2.838   3.942   1.717  0.0412 -0.7048 -0.2462
 1060HOH      O 3200   0.987   2.684   2.584  0.2172 -0.8711  0.4183
 1060HOH     H1 3201   0.939   2.767   2.584 -0.5968 -1.2631 -1.0860
 1060HOH     H2 3202   0.932   2.625   2.636  0.6120 -0.5970  1.1793
 1061HOH      O 3203   3.236   0.570   2.554  0.0739  0.3748 -1.4283
 1061HOH     H1 3204   3.281   0.654   2.548 -0.4710  0.7774 -0.3915
 1061HOH     H2 3205   3.143   0.592   2.544 -0.1116 -0.0220 -0.7154
 1062HOH      O 3206   1.599   1.116   0.911 -0.0478  0.2123 -0.1117
 1062HOH     H1 3207   1.654   1.113   0.833  0.2420  0.1055  0.0944
 1062HOH     H2 3208   1.646   1.174   0.971 -0.9625  1.4988 -0.5377
 1063HOH      O 3209   2.934   0.853   0.105  0.3733 -0.2036 -0.5286
 1063HOH     H1 3210   2.875   0.839   0.031 -0.9190  0.0365  0.3795
 1063HOH     H2 3211   2.909   0.786   0.169  0.6524  0.2968  0.1355
 1064HOH      O 3212   0.574   1.582   1.235  0.4650 -0.9198  0.5217
 1064HOH     H1 3213   0.544   1.655   1.181  0.3051 -1.5791 -0.3046
 1064HOH     H2 3214   0.613   1.625   1.312  0.4791  0.0374  0.0155
 1065HOH      O 3215   1.544   3.878   3.746 -0.8756 -0.1300  0.2473
 1065HOH     H1 3216   1.502   3.937   3.809  0.3622  0.2407  0.7771
 1065HOH     H2 3217   1.493   3.889   3.666 -0.6781  1.7533  0.2918
 1066HOH      O 3218   1.419   0.364   2.990 -0.3843  0.1281 -0.0157
 1066HOH     H1 3219   1.347   0.347   2.929 -0.1152 -0.3023 -0.2286
 1066HOH     H2 3220   1.444   0.455   2.973 -0.0513 -0.1008 -0.8516
 1067HOH      O 3221   2.208   3.208   3.524  0.0412  0.4361  0.5642
 1067HOH     H1 3222   2.250   3.281   3.569  0.8482  0.0433  0.4910
 1067HOH     H2 3223   2.257   3.131   3.552 -0.9574 -0.1328  0.8580
 1068HOH      O 3224   0.813   0.840   0.531  0.4064  0.1665 -0.6986
 1068HOH     H1 3225   0.759   0.904   0.484 -1.3091 -0.2546  0.5039
 1068HOH     H2 3226   0.785   0.755   0.495  0.0066 -0.0768  0.1507
 1069HOH      O 3227   1.594   0.838   1.001 -0.3560  0.6423  0.6557
 1069HOH     H1 3228   1.629   0.789   0.926 -0.3957 -0.2555  1.1887
 1069HOH     H2 3229   1.581   0.927   0.968  0.0704  0.3894 -0.2615
 1070HOH      O 3230   2.960   2.327   2.780 -0.0553 -0.3193  0.5566
 1070HOH     H1 3231   3.022   2.260   2.807  0.9921  0.8943  1.4482
 1070HOH     H2 3232   2.923   2.360   2.862 -0.3365  0.3410  0.1832
 1071HOH      O 3233   1.051   2.081   2.871 -0.0015  0.3809 -0.0601
 1071HOH     H1 3234   1.140   2.098   2.843 -0.1176  0.4903 -0.3674
 1071HOH     H2 3235   1.060   2.024   2.947  0.3279  0.3570 -0.1169
 1072HOH      O 3236   2.920   1.233   3.829  0.2434  0.7450  1.3605
 1072HOH     H1 3237   2.850   1.217   3.893 -0.5633 -1.0154  0.2127
 1072HOH     H2 3238   3.000   1.212   3.876 -0.2238  0.5399  2.1079
 1073HOH      O 3239   0.232   1.910   2.859 -0.1070  0.7668  0.4973
 1073HOH     H1 3240   0.163   1.977   2.857 -0.2113  0.6719 -0.7594
 1073HOH     H2 3241   0.186   1.827   2.846  0.1268  0.5381  1.0379
 1074HOH      O 3242   3.487   3.699   2.108  0.2708 -0.2306  0.0000
 1074HOH     H1 3243   3.483   3.675   2.015  0.1747  1.1535 -0.4064
 1074HOH     H2 3244   3.408   3.660   2.145 -0.2571  0.0569 -0.7546
 1075HOH      O 3245   0.905   1.501   0.478 -0.1768  0.3220  0.7111
 1075HOH     H1 3246   0.859   1.452   0.410  1.1899  0.4185 -0.3751
 1075HOH     H2 3247   0.872   1.591   0.469  0.3109  0.4367 -0.2004
 1076HOH      O 3248   1.028   0.144   0.578  1.0539 -0.0662  0.1686
 1076HOH     H1 3249   0.960   0.204   0.548  1.4974  0.4012  0.0778
 1076HOH     H2 3250   0.985   0.092   0.646  0.5481  0.0737 -0.0308
 1077HOH      O 3251   1.871   2.307   1.224 -0.0463 -0.0068  0.0636
 1077HOH     H1 3252   1.845   2.360   1.300 -0.1735 -0.1972  0.1550
 1077HOH     H2 3253   1.888   2.371   1.155 -1.0155  0.1186 -0.0838
 1078HOH      O 3254   1.657   3.123   1.906  0.1010  1.0398 -0.5855
 1078HOH     H1 3255   1.692   3.111   1.818 -0.3600  0.9947 -0.7675
 1078HOH     H2 3256   1.716   3.073   1.962  0.0816  0.6115 -0.9371
 1079HOH      O 3257   0.341   3.232   1.954 -0.0301  0.0962 -0.5208
 1079HOH     H1 3258   0.253   3.198   1.974  0.2846  0.0127  0.9346
 1079HOH     H2 3259   0.367   3.279   2.034  1.9964 -1.4788 -0.1021
 1080HOH      O 3260   0.198   0.713   3.890 -0.8388 -0.1698 -0.7259
 1080HOH     H1 3261   0.242   0.634   3.921 -1.6616  0.0331  1.2446
 1080HOH     H2 3262   0.261   0.783   3.907 -0.9672 -0.1556 -0.3047
 1081HOH      O 3263   3.470   0.480   0.731  0.0947 -0.8490  0.7121
 1081HOH     H1 3264   3.449   0.415   0.664 -0.2070 -0.4490  0.4077
 1081HOH     H2 3265   3.428   0.561   0.700  1.3048 -0.2376  0.5347
 1082HOH      O 3266   3.035   0.075   2.844  0.2297  0.1849 -0.0176
 1082HOH     H1 3267   3.020  -0.016   2.869  1.3172  0.0493  0.2485
 1082HOH     H2 3268   2.992   0.126   2.913  0.3814 -0.1429  0.3242
 1083HOH      O 3269   0.587   0.373   2.834  0.3889 -0.0903  0.1935
 1083HOH     H1 3270   0.583   0.353   2.741  0.6562 -0.7606  0.3172
 1083HOH     H2 3271   0.675   0.346   2.861  0.9695  1.6496  0.3091
 1084HOH      O 3272   2.813   1.096   0.465 -0.5070 -0.4984  0.5313
 1084HOH     H1 3273   2.849   1.166   0.411 -0.5861 -0.6334  0.2958
 1084HOH     H2 3274   2.854   1.106   0.550 -0.5063 -0.1771  0.4929
 1085HOH      O 3275   0.303   0.293   0.771  0.1216 -0.1995  0.1949
 1085HOH     H1 3276   0.208   0.303   0.766  0.1965  0.6441  0.0162
 1085HOH     H2 3277   0.319   0.201   0.753 -0.6430 -0.2901 -0.0871
 1086HOH      O 3278   2.055   1.053   1.843  0.1714  0.1017  0.0844
 1086HOH     H1 3279   2.014   1.133   1.811 -0.1554 -0.5205 -1.1762
 1086HOH     H2 3280   2.053   1.062   1.939 -0.5461  1.2417  0.0035
 1087HOH      O 3281   3.698   3.327   0.113 -0.0208 -0.2046  0.7307
 1087HOH     H1 3282   3.743   3.374   0.044  1.9970 -0.7804  1.4981
 1087HOH     H2 3283   3.617   3.296   0.073  0.1832  0.9943 -0.7800
 1088HOH      O 3284   3.766   0.209   0.584  0.0896  0.5620 -0.1316
 1088HOH     H1 3285   3.693   0.235   0.528 -0.4441  0.6299  0.5774
 1088HOH     H2 3286   3.728   0.200   0.671  0.8296  0.1135  0.1632
 1089HOH      O 3287   2.295   1.027   0.361 -0.3630 -0.7865  0.3671
 1089HOH     H1 3288   2.389   1.029   0.344 -0.3223 -0.8473  0.5818
 1089HOH     H2 3289   2.278   1.106   0.412 -0.5686 -0.3372 -0.3605
 1090HOH      O 3290   2.478   0.847   3.115  0.1282 -0.1472 -0.1833
 1090HOH     H1 3291   2.468   0.899   3.035  0.7424 -0.0678 -0.2206
 1090HOH     H2 3292   2.569   0.817   3.112  0.0964 -0.3177  0.3870
 1091HOH      O 3293   0.181   2.982   3.373  0.2984 -0.2543  0.0699
 1091HOH     H1 3294   0.236   2.988   3.452  0.3812 -0.0365 -0.0032
 1091HOH     H2 3295   0.094   3.010   3.402  0.3550 -0.0650  0.0578
 1092HOH      O 3296   2.271   3.372   1.152  0.7029  0.1206  0.0915
 1092HOH     H1 3297   2.297   3.280   1.160  0.7107  0.1316  0.1968
 1092HOH     H2 3298   2.286   3.393   1.060  0.5811 -0.0187  0.0395
 1093HOH      O 3299   1.383   0.641   0.966  0.0484  0.0586  0.7284
 1093HOH     H1 3300   1.455   0.687   1.007  0.0072  0.4764  0.3443
 1093HOH     H2 3301   1.306   0.663   1.019 -0.0023  0.5824  0.4471
 1094HOH      O 3302   3.185   1.401   0.450 -0.2224 -0.5221 -0.0658
 1094HOH     H1 3303   3.100   1.442   0.432 -0.0094  0.1043  0.2740
 1094HOH     H2 3304   3.216   1.446   0.529  1.1455  0.4134 -1.0438
 1095HOH      O 3305   2.757   2.849   0.575  0.1338  0.3370 -0.1864
 1095HOH     H1 3306   2.851   2.859   0.587  0.3178 -1.5608  0.7411
 1095HOH     H2 3307   2.720   2.932   0.603  1.5047  0.9762 -0.1366
 1096HOH      O 3308   1.848   1.917   3.401  0.3815 -0.0439 -0.2739
 1096HOH     H1 3309   1.928   1.958   3.368  0.1802 -0.2064 -0.9902
 1096HOH     H2 3310   1.804   1.986   3.450  1.6048 -0.3030  1.3829
 1097HOH      O 3311   2.793   1.420   1.019 -0.2154 -0.1201  0.1489
 1097HOH     H1 3312   2.786   1.515   1.025 -1.1067 -0.1488 -0.2036
 1097HOH     H2 3313   2.883   1.405   0.990  0.1313  0.5714  0.8078
 1098HOH      O 3314   0.527   2.993   3.761 -0.7741 -0.3681 -0.1887
 1098HOH     H1 3315   0.615   2.972   3.731 -0.7377 -0.4503 -0.0232
 1098HOH     H2 3316   0.532   3.085   3.787 -0.5236 -0.5864  0.5911
 1099HOH      O 3317   0.076   1.880   1.938 -0.2989  0.1195  0.6612
 1099HOH     H1 3318   0.147   1.904   1.879 -0.3570 -0.6481  0.2454
 1099HOH     H2 3319   0.020   1.957   1.942 -0.4289  0.1195 -0.5010
 1100HOH      O 3320   1.180   2.747   3.502  0.1575 -0.3776 -0.4805
 1100HOH     H1 3321   1.275   2.750   3.511  0.1415 -0.4922 -0.2423
 1100HOH     H2 3322   1.162   2.782   3.415  0.4549 -0.9235 -0.7666
 1101HOH      O 3323   1.637   3.343   1.505  0.2950 -0.1093 -0.1518
 1101HOH     H1 3324   1.567   3.277   1.502 -0.2650  0.4138  0.6656
 1101HOH     H2 3325   1.695   3.313   1.575  0.4061 -0.0734 -0.2279
 1102HOH      O 3326   3.702   1.261   3.313  0.1947 -0.4708 -0.5614
 1102HOH     H1 3327   3.618   1.252   3.269  0.2082 -0.6996 -0.5427
 1102HOH     H2 3328   3.767   1.242   3.246  0.1925 -2.5641 -0.0832
 1103HOH      O 3329   0.656   0.625   0.223  0.0249  0.0257  0.3412
 1103HOH     H1 3330   0.718   0.563   0.260  0.1357 -0.6659 -0.9086
 1103HOH     H2 3331   0.711   0.698   0.193 -0.0108  0.3267  0.9551
 1104HOH      O 3332   2.956   3.562   0.132  0.2232 -0.3006 -0.1934
 1104HOH     H1 3333   2.950   3.585   0.039 -0.8889 -1.3296 -0.4362
 1104HOH     H2 3334   2.884   3.609   0.173  0.0605 -0.6459 -0.0705
 1105HOH      O 3335   1.353   2.403   3.262 -0.1883  0.0635 -0.1408
 1105HOH     H1 3336   1.358   2.350   3.182  0.5352 -0.9115  0.5002
 1105HOH     H2 3337   1.366   2.339   3.333  0.4733  1.0756  0.7004
 1106HOH      O 3338   2.541   3.894   3.595 -0.9449  0.1805  0.5645
 1106HOH     H1 3339   2.590   3.924   3.519 -1.8708  0.6458  0.1135
 1106HOH     H2 3340   2.574   3.948   3.667  0.0235 -0.3449  0.5468
 1107HOH      O 3341   3.582   3.105   2.837  0.7382 -0.0829 -0.2708
 1107HOH     H1 3342   3.642   3.082   2.908  1.5398 -0.0575 -0.9004
 1107HOH     H2 3343   3.553   3.194   2.858  0.6310 -0.2279  0.2285
 1108HOH      O 3344   1.051   1.399   0.673  0.2680  0.2591 -0.2313
 1108HOH     H1 3345   1.022   1.315   0.638 -1.2148  0.5773  0.0957
 1108HOH     H2 3346   1.029   1.462   0.604  0.8129  0.4707 -0.2252
 1109HOH      O 3347   1.680   2.068   2.664 -0.6435 -0.0497  0.6501
 1109HOH     H1 3348   1.696   2.119   2.744 -0.2317  0.9580 -0.0477
 1109HOH     H2 3349   1.655   2.133   2.599 -1.3342 -0.8949  0.0312
 1110HOH      O 3350   1.034   3.179   0.200 -0.2512 -0.5338 -0.4431
 1110HOH     H1 3351   1.089   3.256   0.188 -0.4378 -0.1741  0.7769
 1110HOH     H2 3352   1.095   3.105   0.195  0.3251 -0.1624  0.5264
 1111HOH      O 3353   2.131   1.503   2.710  0.1509 -0.6921 -0.2746
 1111HOH     H1 3354   2.138   1.570   2.778 -0.3150 -1.4282  0.5481
 1111HOH     H2 3355   2.042   1.513   2.676  0.3309 -0.4269 -0.6778
 1112HOH      O 3356   2.918   0.333   1.924  0.4268 -0.2148  0.5365
 1112HOH     H1 3357   2.980   0.260   1.922  1.1639  0.2880  2.0666
 1112HOH     H2 3358   2.967   0.406   1.885 -0.3614 -0.4875 -1.1406
 1113HOH      O 3359   2.096   2.654   0.474  0.0427 -0.1561  1.0262
 1113HOH     H1 3360   2.134   2.567   0.477 -0.4733 -0.4380  0.1717
 1113HOH     H2 3361   2.028   2.654   0.541 -0.5860 -0.7504  0.4204
 1114HOH      O 3362   0.801   2.101   0.229  0.1721  0.0867  0.6477
 1114HOH     H1 3363   0.714   2.067   0.252 -0.5208  1.4355  0.2635
 1114HOH     H2 3364   0.838   2.130   0.312 -0.0578  0.1677  0.7230
 1115HOH      O 3365   0.298   3.140   3.916 -0.3839 -0.2194 -1.0156
 1115HOH     H1 3366   0.366   3.079   3.943 -0.1784  0.2374 -0.4619
 1115HOH     H2 3367   0.344   3.222   3.898 -0.8604  0.4112  0.3831
 1116HOH      O 3368   2.362   0.821   2.679 -0.4263 -0.3429  0.1918
 1116HOH     H1 3369   2.434   0.760   2.696 -0.4878 -0.3134  0.5863
 1116HOH     H2 3370   2.405   0.907   2.677 -0.4624 -0.3136  0.5442
 1117HOH      O 3371   3.772   3.443   3.453  0.1420 -0.1384  0.1725
 1117HOH     H1 3372   3.859   3.446   3.495  0.0330  0.6869  0.3578
 1117HOH     H2 3373   3.732   3.527   3.473 -0.3691 -0.1611 -0.6551
 1118HOH      O 3374   2.397   0.647   3.495 -0.7522  0.3985 -0.0912
 1118HOH     H1 3375   2.306   0.646   3.465 -0.6155  0.3177 -0.5196
 1118HOH     H2 3376   2.432   0.562   3.468 -0.3127  0.7565 -0.7135
 1119HOH      O 3377   1.764   1.027   0.175  0.2538 -0.1372  0.4437
 1119HOH     H1 3378   1.734   0.942   0.141 -0.6778 -0.0665  1.0367
 1119HOH     H2 3379   1.851   1.008   0.211  0.5246 -0.5873 -0.3774
 1120HOH      O 3380   3.238   0.099   2.255  0.8424 -0.0962  0.0142
 1120HOH     H1 3381   3.201   0.045   2.186  0.1618  0.1148  0.1994
 1120HOH     H2 3382   3.332   0.082   2.251  0.8820  0.2325 -1.2355
 1121HOH      O 3383   2.261   0.916   0.853  0.3215  0.1698 -0.1085
 1121HOH     H1 3384   2.295   0.967   0.781 -1.7031  0.9459 -0.6617
 1121HOH     H2 3385   2.239   0.980   0.921  0.0303 -0.2531  0.2152
 1122HOH      O 3386   0.513   1.182   2.580 -0.1946  0.0519 -0.2185
 1122HOH     H1 3387   0.440   1.140   2.535 -0.0181  0.7726 -1.2372
 1122HOH     H2 3388   0.487   1.274   2.588  0.4059  0.2254 -0.1785
 1123HOH      O 3389   1.959   1.292   2.069  0.0397 -0.1148  0.5661
 1123HOH     H1 3390   1.934   1.207   2.105 -0.6844  0.2275  0.9304
 1123HOH     H2 3391   1.886   1.316   2.012  1.0897 -0.5819 -1.1311
 1124HOH      O 3392   2.846   2.897   3.550  0.2557  0.1001 -0.5345
 1124HOH     H1 3393   2.920   2.930   3.500 -0.4953  0.5541 -1.4175
 1124HOH     H2 3394   2.774   2.957   3.530 -0.3917 -0.3778  0.1955
 1125HOH      O 3395   3.179   2.120   3.141  0.0414  0.4899  0.3553
 1125HOH     H1 3396   3.133   2.202   3.158 -1.2992 -0.1339 -0.0012
 1125HOH     H2 3397   3.174   2.110   3.046 -0.3172 -0.2566  0.4411
 1126HOH      O 3398   1.478   0.366   2.470  0.2144 -0.3940 -0.1590
 1126HOH     H1 3399   1.497   0.359   2.563 -0.6123  2.0295  0.3534
 1126HOH     H2 3400   1.564   0.368   2.428  0.6953  0.1513  0.7799
 1127HOH      O 3401   3.267   0.125   1.207  0.0898  0.4586  0.5737
 1127HOH     H1 3402   3.253   0.194   1.142 -0.9868 -0.9272 -0.8248
 1127HOH     H2 3403   3.210   0.148   1.280  0.4912  1.4919  0.5975
 1128HOH      O 3404   1.496   2.482   1.120  0.3492  0.4647 -0.4356
 1128HOH     H1 3405   1.543   2.565   1.115  0.0617  0.6272 -0.4712
 1128HOH     H2 3406   1.521   2.435   1.040  0.2717  0.6451 -0.5655
 1129HOH      O 3407   3.197   0.502   2.184 -0.8790 -0.4192 -0.8330
 1129HOH     H1 3408   3.160   0.443   2.249 -1.2860  0.4283 -0.2643
 1129HOH     H2 3409   3.135   0.574   2.178  0.4995  0.9491 -0.0264
 1130HOH      O 3410   1.185   3.686   3.598  0.4294  0.1294  0.1375
 1130HOH     H1 3411   1.216   3.776   3.606 -0.6642  0.6794 -1.0857
 1130HOH     H2 3412   1.194   3.665   3.505  1.3662 -1.3548  0.4923
 1131HOH      O 3413   0.723   2.778   1.139  0.1611  0.1050 -0.0589
 1131HOH     H1 3414   0.674   2.793   1.058  0.4975 -1.3223 -0.5886
 1131HOH     H2 3415   0.808   2.745   1.109  0.6395  0.4341  0.8787
 1132HOH      O 3416   2.744   3.145   1.112  0.5993  0.4971 -0.5269
 1132HOH     H1 3417   2.782   3.057   1.113  0.4481  0.4104  0.6573
 1132HOH     H2 3418   2.769   3.183   1.196 -1.2006  0.7276 -0.0011
 1133HOH      O 3419   0.836   2.946   0.911  0.3076  0.1695  0.5245
 1133HOH     H1 3420   0.922   2.964   0.874  0.5553 -1.1462  0.3716
 1133HOH     H2 3421   0.796   2.883   0.852 -0.4244  0.1223  1.0362
 1134HOH      O 3422   1.661   0.930   1.519 -0.6062 -0.0571 -0.1120
 1134HOH     H1 3423   1.749   0.907   1.548 -0.7895 -0.2628  0.3118
 1134HOH     H2 3424   1.607   0.919   1.598 -1.1572 -0.7871 -0.5651
 1135HOH      O 3425   2.559   3.520   1.372  0.5996  0.0316 -0.1806
 1135HOH     H1 3426   2.644   3.563   1.367  0.9776 -0.7059 -0.3722
 1135HOH     H2 3427   2.533   3.505   1.281  0.7050 -0.5665 -0.1188
 1136HOH      O 3428   3.019   2.452   1.853 -0.2687  0.1751 -0.4031
 1136HOH     H1 3429   2.975   2.375   1.889 -0.5640  0.9503  1.0613
 1136HOH     H2 3430   3.104   2.453   1.898  0.1016  0.2370 -1.0845
 1137HOH      O 3431   2.423   0.197   1.210 -0.2135 -0.4437 -0.7825
 1137HOH     H1 3432   2.343   0.199   1.158 -0.2872  0.0055 -0.6581
 1137HOH     H2 3433   2.419   0.113   1.256 -2.0935  0.6354  1.4720
 1138HOH      O 3434   1.204   2.422   2.870 -0.3075 -0.5582  0.2679
 1138HOH     H1 3435   1.279   2.372   2.903  0.0628 -0.8103 -0.8554
 1138HOH     H2 3436   1.242   2.496   2.824 -0.7980 -0.1357  0.5221
 1139HOH      O 3437   1.220   0.677   3.167  0.0398 -0.2441  0.6509
 1139HOH     H1 3438   1.193   0.635   3.086  1.4589 -0.5400  0.2766
 1139HOH     H2 3439   1.142   0.675   3.223 -0.9199 -0.2145 -0.6050
 1140HOH      O 3440   3.658   1.027   0.258  0.1388  0.1496  0.2744
 1140HOH     H1 3441   3.741   1.026   0.306  0.3603 -0.2020 -0.1116
 1140HOH     H2 3442   3.672   1.092   0.189  0.3903 -0.4868 -0.2932
 1141HOH      O 3443   1.219   2.972   0.214 -0.6586  0.3525 -0.4136
 1141HOH     H1 3444   1.276   3.036   0.257  1.1490 -0.4694 -1.3746
 1141HOH     H2 3445   1.190   2.914   0.285  0.3675  0.3654  0.0568
 1142HOH      O 3446   1.372   2.693   1.719  0.5173  0.1330 -0.7928
 1142HOH     H1 3447   1.369   2.598   1.704 -0.8292  0.0096 -0.0052
 1142HOH     H2 3448   1.312   2.729   1.654  0.2528  0.3261 -0.4476
 1143HOH      O 3449   1.261   3.611   3.344 -0.4238  0.1134 -0.2709
 1143HOH     H1 3450   1.346   3.588   3.307  0.1206  1.1572  0.2591
 1143HOH     H2 3451   1.220   3.668   3.279 -0.2409  0.4947 -0.0552
 1144HOH      O 3452   3.646   0.313   1.886  0.4212 -0.6342  0.0639
 1144HOH     H1 3453   3.686   0.229   1.866 -0.5181 -1.2618  0.6636
 1144HOH     H2 3454   3.552   0.297   1.880  0.2058  0.5455 -0.4181
 1145HOH      O 3455   1.671   3.067   2.836  0.2204 -0.4974  0.4681
 1145HOH     H1 3456   1.610   3.117   2.891 -0.0233 -0.2215 -0.0393
 1145HOH     H2 3457   1.635   3.074   2.748  0.4573 -1.1567  0.3060
 1146HOH      O 3458   2.018   1.888   1.074  0.0466  0.1956  0.1296
 1146HOH     H1 3459   1.959   1.819   1.104  0.0821  0.0604 -0.1032
 1146HOH     H2 3460   2.027   1.946   1.149  1.4133 -0.9891  0.9951
 1147HOH      O 3461   2.720   1.749   3.739 -0.1817  0.0554 -0.9468
 1147HOH     H1 3462   2.744   1.784   3.653  1.1349 -0.2097 -0.7293
 1147HOH     H2 3463   2.780   1.793   3.800 -0.0796 -0.8392 -0.3670
 1148HOH      O 3464   3.630   3.769   1.679  0.2777 -0.1124  0.6108
 1148HOH     H1 3465   3.692   3.728   1.619 -0.0498 -0.1982  0.3314
 1148HOH     H2 3466   3.685   3.796   1.753  0.5890 -0.5297  0.5434
 1149HOH      O 3467   3.294   1.461   2.723 -0.6920  0.0276  0.2430
 1149HOH     H1 3468   3.283   1.418   2.638 -1.1175  1.6167 -0.6020
 1149HOH     H2 3469   3.212   1.445   2.769 -0.7245 -0.3004  0.0724
 1150HOH      O 3470   1.477   0.425   0.289 -0.2004 -0.0563 -0.0271
 1150HOH     H1 3471   1.560   0.407   0.245 -0.7037 -0.5361 -0.8246
 1150HOH     H2 3472   1.433   0.489   0.232 -0.4157  0.1371  0.3467
 1151HOH      O 3473   3.593   1.282   1.785  0.0459  0.2217  0.4977
 1151HOH     H1 3474   3.624   1.280   1.694 -0.6851  0.7420  0.2206
 1151HOH     H2 3475   3.505   1.246   1.781 -0.0335  0.3510  0.9816
 1152HOH      O 3476   3.259   2.225   1.425 -0.6921  0.2516  0.5443
 1152HOH     H1 3477   3.277   2.148   1.372 -0.2803  0.6127  0.1380
 1152HOH     H2 3478   3.197   2.195   1.491 -0.6984 -0.3721  0.2692
 1153HOH      O 3479   3.301   1.634   2.182 -0.5176  0.1644 -0.5349
 1153HOH     H1 3480   3.279   1.553   2.135 -0.8510  0.1724 -0.4010
 1153HOH     H2 3481   3.258   1.703   2.132 -0.8315  0.1788 -0.2520
 1154HOH      O 3482   0.478   0.420   2.313  0.1123 -0.1257 -0.0336
 1154HOH     H1 3483   0.447   0.329   2.307 -0.1577 -0.0348 -0.0466
 1154HOH     H2 3484   0.539   0.420   2.387  0.1660 -0.3322 -0.0763
 1155HOH      O 3485   1.944   2.755   0.072 -0.4526  0.3653 -0.6545
 1155HOH     H1 3486   1.903   2.730   0.155 -0.7007 -0.3968 -0.9829
 1155HOH     H2 3487   2.035   2.774   0.094 -0.3767 -0.3563 -0.2749
 1156HOH      O 3488   3.735   0.586   0.690  0.0420  1.1643  0.5450
 1156HOH     H1 3489   3.793   0.581   0.766  0.6992 -0.2843  0.0245
 1156HOH     H2 3490   3.659   0.535   0.714  0.7174 -0.2450 -0.0589
 1157HOH      O 3491   2.282   2.875   3.053 -0.5254  0.1083 -0.4744
 1157HOH     H1 3492   2.210   2.852   2.995  0.3299 -0.5496 -1.3357
 1157HOH     H2 3493   2.307   2.792   3.094 -0.9071  0.5056  0.6488
 1158HOH      O 3494   2.025   2.813   0.787  0.7842 -0.1979  0.8755
 1158HOH     H1 3495   2.039   2.870   0.862  3.1755 -0.9556  1.1728
 1158HOH     H2 3496   2.111   2.806   0.746 -0.1841 -0.6330 -1.4046
 1159HOH      O 3497   0.787   1.920   3.032  0.2474 -0.4424 -0.0761
 1159HOH     H1 3498   0.758   1.856   3.096 -0.1307  0.6266  0.8898
 1159HOH     H2 3499   0.787   2.004   3.079  0.3915  0.3343 -1.3450
 1160HOH      O 3500   3.960   2.330   0.176  0.2178  0.0340  0.0365
 1160HOH     H1 3501   3.995   2.330   0.087  0.2435  0.1349  0.0460
 1160HOH     H2 3502   3.877   2.377   0.170 -0.2235 -0.7264 -0.1004
 1161HOH      O 3503   1.868   3.033   3.333 -0.1915  0.7272  0.1125
 1161HOH     H1 3504   1.809   3.053   3.261  0.8787  0.7102 -0.8262
 1161HOH     H2 3505   1.872   2.938   3.336  0.3845  0.7252 -0.3744
 1162HOH      O 3506   3.057   2.069   2.002  0.8766 -0.4194  0.5937
 1162HOH     H1 3507   3.014   2.153   1.988 -1.0258 -1.1828  1.1929
 1162HOH     H2 3508   3.130   2.088   2.061  0.5049  0.8021  0.7034
 1163HOH      O 3509   2.852   0.398   1.576 -0.5334  0.2030  0.3562
 1163HOH     H1 3510   2.871   0.486   1.545  0.3401  0.1050  0.5463
 1163HOH     H2 3511   2.773   0.372   1.529 -1.5762  1.5294  1.2163
 1164HOH      O 3512   3.156   2.240   0.664 -0.0230  0.6355 -0.2083
 1164HOH     H1 3513   3.156   2.329   0.628 -0.2581  0.3188 -1.0322
 1164HOH     H2 3514   3.248   2.213   0.660  0.0407  0.8168 -0.0063
 1165HOH      O 3515   3.361   0.195   3.394  0.0097 -0.8438 -0.1962
 1165HOH     H1 3516   3.372   0.286   3.364 -0.0495 -0.7549  0.0459
 1165HOH     H2 3517   3.411   0.143   3.332  0.1317 -0.6334 -0.2758
 1166HOH      O 3518   0.291   1.960   2.495  0.1676 -0.4433 -0.0789
 1166HOH     H1 3519   0.350   1.934   2.424 -0.1252 -1.3033 -0.0235
 1166HOH     H2 3520   0.349   1.993   2.563  0.5168 -0.4453 -0.3689
 1167HOH      O 3521   1.723   2.812   2.900  0.0139 -0.5566 -0.2492
 1167HOH     H1 3522   1.709   2.897   2.859 -0.1541 -0.5926 -0.2660
 1167HOH     H2 3523   1.817   2.810   2.918  0.0182 -0.3653 -0.2434
 1168HOH      O 3524   3.380   2.853   0.249 -0.0426 -0.2857  0.4014
 1168HOH     H1 3525   3.410   2.942   0.265 -0.6614  0.2459 -1.0842
 1168HOH     H2 3526   3.454   2.798   0.273  0.7484  0.7045  0.3363
 1169HOH      O 3527   2.426   2.383   0.804  0.5675  0.3358 -0.0492
 1169HOH     H1 3528   2.385   2.296   0.798 -0.2799  0.7485 -0.6133
 1169HOH     H2 3529   2.516   2.369   0.776  0.1406 -0.1864 -1.3056
 1170HOH      O 3530   2.973   3.400   1.011 -0.1671 -0.1708 -0.2380
 1170HOH     H1 3531   2.994   3.311   1.037 -0.8789 -0.9783 -2.1248
 1170HOH     H2 3532   3.047   3.452   1.044  0.4944 -1.4856  0.5304
 1171HOH      O 3533   3.412   1.369  -0.007 -0.2368  0.4220  0.3097
 1171HOH     H1 3534   3.385   1.341   0.080  1.8904 -0.4557  0.8284
 1171HOH     H2 3535   3.429   1.463   0.002  0.0229  0.3292  0.8821
 1172HOH      O 3536   0.999   2.587   3.638 -0.3497 -0.1711 -0.0689
 1172HOH     H1 3537   1.062   2.643   3.592 -0.7533 -0.5621 -1.1515
 1172HOH     H2 3538   0.914   2.624   3.615 -0.5631  0.2529  1.2521
 1173HOH      O 3539   0.859   2.494   3.222 -0.0632  0.2055 -0.2371
 1173HOH     H1 3540   0.869   2.434   3.148 -0.0725  0.0921 -0.1484
 1173HOH     H2 3541   0.928   2.559   3.210  0.2504 -0.0923 -0.0806
 1174HOH      O 3542   2.443   1.718   0.467  0.4358  0.5082 -0.2884
 1174HOH     H1 3543   2.385   1.719   0.544 -0.3076  1.1440 -0.8298
 1174HOH     H2 3544   2.514   1.778   0.490  0.4431  0.3705  0.0616
 1175HOH      O 3545   1.489   3.868   3.350 -0.2544  0.0825  0.6027
 1175HOH     H1 3546   1.564   3.811   3.367 -0.2180  0.0720  0.4067
 1175HOH     H2 3547   1.435   3.820   3.288  0.2454  0.6476 -0.3065
 1176HOH      O 3548   0.166   1.490   2.572  0.2607 -0.1343  0.6152
 1176HOH     H1 3549   0.092   1.442   2.609  0.7232 -1.0811  0.3677
 1176HOH     H2 3550   0.185   1.446   2.490  0.6277  0.5732  0.3040
 1177HOH      O 3551   3.260   1.884   0.636 -0.0793  0.4497  0.3802
 1177HOH     H1 3552   3.184   1.941   0.631 -0.5412 -0.0891  0.9048
 1177HOH     H2 3553   3.263   1.840   0.551  1.4110  2.5433 -0.8268
 1178HOH      O 3554   3.748   1.948   3.301 -0.9200  0.6439 -0.3424
 1178HOH     H1 3555   3.724   2.012   3.234  0.3597  0.6409 -0.8634
 1178HOH     H2 3556   3.758   1.999   3.381 -0.7823  0.9556 -0.5534
 1179HOH      O 3557   3.901   2.258   3.245  0.2577 -0.0567 -0.0175
 1179HOH     H1 3558   3.851   2.256   3.327 -0.3980  1.0498 -0.3521
 1179HOH     H2 3559   3.856   2.197   3.188  0.2267 -0.2201  0.1791
 1180HOH      O 3560   0.574   2.263   0.607 -0.1046  0.1735 -0.0639
 1180HOH     H1 3561   0.533   2.339   0.566 -0.5450  0.5608  1.0250
 1180HOH     H2 3562   0.502   2.220   0.653  0.4019 -0.0943  0.5021
 1181HOH      O 3563   3.471   0.852   3.034  0.1199 -0.1745  0.0028
 1181HOH     H1 3564   3.429   0.773   2.999  0.4125  0.0952 -1.0090
 1181HOH     H2 3565   3.471   0.838   3.129 -1.5014 -0.5525  0.0111
 1182HOH      O 3566   3.494   2.591   2.516  0.2938 -0.2567  0.4917
 1182HOH     H1 3567   3.466   2.679   2.490  1.1068 -0.1632 -0.1289
 1182HOH     H2 3568   3.589   2.599   2.528  0.5017 -1.2226 -0.3378
 1183HOH      O 3569   0.240   0.224   3.187 -0.2378 -0.4200 -0.6754
 1183HOH     H1 3570   0.259   0.311   3.223  0.2580 -1.3152  1.5549
 1183HOH     H2 3571   0.316   0.204   3.132  0.7638 -0.2236  0.5422
 1184HOH      O 3572   0.462   2.906   2.460  0.7343 -0.5999 -0.0100
 1184HOH     H1 3573   0.472   2.938   2.550  0.4908 -0.8277  0.1023
 1184HOH     H2 3574   0.495   2.977   2.405  0.2606 -0.1775  0.2350
 1185HOH      O 3575   2.154   2.370   3.338 -0.0482  0.6965 -0.5690
 1185HOH     H1 3576   2.141   2.290   3.389 -1.6335  1.3928  0.2530
 1185HOH     H2 3577   2.217   2.421   3.389 -0.0093  0.5047 -0.4234
 1186HOH      O 3578   1.747   2.559   2.814 -0.1989 -0.5719  0.5124
 1186HOH     H1 3579   1.703   2.539   2.732  0.7764  1.3087 -0.5886
 1186HOH     H2 3580   1.752   2.654   2.816  0.1601 -0.5377  2.6157
 1187HOH      O 3581   1.800   1.207   2.669  0.1887 -0.5227 -0.5602
 1187HOH     H1 3582   1.826   1.119   2.640 -0.0415 -0.4869 -0.8901
 1187HOH     H2 3583   1.869   1.264   2.636  0.9704 -0.6916  0.6474
 1188HOH      O 3584   2.119   0.236   1.412  0.3357  0.3313 -0.2212
 1188HOH     H1 3585   2.115   0.183   1.333 -0.0866 -0.8739  0.5526
 1188HOH     H2 3586   2.076   0.183   1.479 -0.2604  1.7331  0.5971
 1189HOH      O 3587   0.688   3.512   3.916 -0.3982  0.0404 -0.6096
 1189HOH     H1 3588   0.694   3.607   3.907 -0.4192  0.0268 -0.7633
 1189HOH     H2 3589   0.663   3.480   3.829  0.3031 -0.1743 -0.7459
 1190HOH      O 3590   2.319   1.091   3.861  0.1207 -0.1785  0.2651
 1190HOH     H1 3591   2.273   1.172   3.885 -0.8027 -0.6416  0.1380
 1190HOH     H2 3592   2.334   1.099   3.767  0.4298  0.0235  0.3263
 1191HOH      O 3593   3.820   3.687   1.895  0.1691  0.2340 -0.0712
 1191HOH     H1 3594   3.913   3.688   1.916  0.2473 -1.0313 -0.2198
 1191HOH     H2 3595   3.785   3.611   1.941 -0.5719  0.0559 -0.8714
 1192HOH      O 3596   2.390   2.342   3.154  0.2490  0.1799 -0.4081
 1192HOH     H1 3597   2.301   2.309   3.164  0.1020  0.6241 -0.1728
 1192HOH     H2 3598   2.446   2.264   3.162 -0.1177 -0.1097 -0.6181
 1193HOH      O 3599   1.922   3.541   1.248 -0.3651 -0.1631  0.7999
 1193HOH     H1 3600   1.859   3.475   1.219 -0.2823 -0.1830  0.6623
 1193HOH     H2 3601   1.940   3.593   1.170 -0.5676  0.1382  0.9491
 1194HOH      O 3602   2.901   0.945   1.954 -0.3097 -0.5767 -0.0089
 1194HOH     H1 3603   2.922   0.887   2.026  0.9489  0.7964  0.8333
 1194HOH     H2 3604   2.968   0.928   1.888 -0.2705 -0.4562 -0.0007
 1195HOH      O 3605   2.330   3.131   3.147  0.8913  0.5372  0.0777
 1195HOH     H1 3606   2.254   3.163   3.195  0.9361  0.0650  0.4839
 1195HOH     H2 3607   2.315   3.037   3.138  0.6300  0.6699 -1.3210
 1196HOH      O 3608   0.269   3.628   0.758  0.4639  0.2203  0.4091
 1196HOH     H1 3609   0.333   3.677   0.809  0.7302  0.2333  0.0688
 1196HOH     H2 3610   0.191   3.684   0.756  0.4719  0.2445  0.7485
 1197HOH      O 3611   0.199   1.992   3.910  0.0449 -0.4670 -0.5507
 1197HOH     H1 3612   0.130   2.044   3.869 -0.0986 -0.3229 -0.1423
 1197HOH     H2 3613   0.253   2.057   3.956 -0.4933 -0.7097  0.4867
 1198HOH      O 3614   3.581   3.434   2.550 -0.3274  0.3745  0.4180
 1198HOH     H1 3615   3.641   3.371   2.510 -0.0579  0.5613  0.5278
 1198HOH     H2 3616   3.579   3.507   2.488  1.0795  1.2443  1.2839
 1199HOH      O 3617   0.894   3.765   0.282  0.7592 -0.1219 -0.7407
 1199HOH     H1 3618   0.905   3.672   0.263  1.1768 -0.2780  0.1647
 1199HOH     H2 3619   0.978   3.792   0.320  0.4142  0.4540 -0.3594
 1200HOH      O 3620   3.478   0.054   1.036  0.3749 -0.0820  0.8876
 1200HOH     H1 3621   3.393   0.065   1.078  0.0134 -0.9740  0.4340
 1200HOH     H2 3622   3.464   0.080   0.945  0.1201 -1.7329  0.3976
 1201HOH      O 3623   2.505   2.280   0.265 -0.4148 -0.3389  0.3725
 1201HOH     H1 3624   2.536   2.220   0.197  0.0948 -0.6512  0.8677
 1201HOH     H2 3625   2.457   2.348   0.217 -1.0964 -1.1825 -0.1954
 1202HOH      O 3626   2.342   1.488   0.379 -0.0131  0.1483  0.0103
 1202HOH     H1 3627   2.354   1.521   0.290  0.8808 -0.0105  0.0486
 1202HOH     H2 3628   2.370   1.559   0.436  0.1212 -0.0075  0.1427
 1203HOH      O 3629   1.411   2.266   3.036 -0.5812 -0.6758  0.8185
 1203HOH     H1 3630   1.390   2.178   3.004 -0.1539 -0.5718  0.2245
 1203HOH     H2 3631   1.506   2.272   3.029 -0.6748  0.1868 -0.1315
 1204HOH      O 3632   1.250   2.034   0.565 -0.0957 -0.2510  0.0035
 1204HOH     H1 3633   1.175   1.978   0.586 -0.1256  0.1902  1.1891
 1204HOH     H2 3634   1.265   2.019   0.471 -1.4689 -0.5691 -0.2101
 1205HOH      O 3635   3.535   1.466   2.236 -0.1295  0.0981  0.4312
 1205HOH     H1 3636   3.483   1.544   2.217  0.4807  0.4456  0.1339
 1205HOH     H2 3637   3.607   1.469   2.173  0.0339 -0.5809  0.5724
 1206HOH      O 3638   1.282   2.045   2.468 -0.3964  0.2427 -0.0949
 1206HOH     H1 3639   1.196   2.003   2.461 -0.0844 -0.4936  0.3151
 1206HOH     H2 3640   1.342   1.974   2.489  0.5518  0.5168 -1.5955
 1207HOH      O 3641   0.326   0.111   1.115 -0.3840  0.0387  0.2305
 1207HOH     H1 3642   0.352   0.119   1.206 -0.4347  0.3795  0.2178
 1207HOH     H2 3643   0.401   0.071   1.071 -0.2954  0.0346  0.3880
 1208HOH      O 3644   3.002   0.046   0.970 -0.0954  0.0522  0.2448
 1208HOH     H1 3645   3.053   0.109   0.917 -0.4229 -0.0869 -0.2459
 1208HOH     H2 3646   2.911   0.064   0.948 -0.2203 -0.2500  0.5009
 1209HOH      O 3647   2.289   0.075   1.839  0.0644  0.5872  0.3199
 1209HOH     H1 3648   2.334   0.081   1.755 -0.4930 -0.7378 -0.1383
 1209HOH     H2 3649   2.225   0.146   1.837  0.5939  1.0748 -0.0031
 1210HOH      O 3650   1.070   2.249   0.406 -0.0657 -0.7541 -0.6456
 1210HOH     H1 3651   1.150   2.198   0.400 -0.4716 -1.4003 -0.8132
 1210HOH     H2 3652   1.045   2.265   0.315  0.5293  0.5566 -0.6177
 1211HOH      O 3653   2.189   0.237   1.070  0.3020 -0.7180 -0.1182
 1211HOH     H1 3654   2.237   0.318   1.055  0.2395 -0.4361  1.0054
 1211HOH     H2 3655   2.101   0.266   1.094  0.3171 -1.1028  0.4250
 1212HOH      O 3656   3.500   0.759   3.655 -1.1230  0.2538 -0.0046
 1212HOH     H1 3657   3.410   0.787   3.646 -0.9172  0.7409 -0.6873
 1212HOH     H2 3658   3.549   0.839   3.674 -0.8459 -0.0248  0.5036
 1213HOH      O 3659   0.047   1.066   2.781 -0.8856 -0.3713  0.1581
 1213HOH     H1 3660  -0.025   1.128   2.787 -0.3538  0.4738 -1.2503
 1213HOH     H2 3661   0.030   1.017   2.700  0.3768  0.2934 -0.5697
 1214HOH      O 3662   0.276   2.346   1.348 -0.3791  0.7106  0.3761
 1214HOH     H1 3663   0.262   2.296   1.428 -1.2512  0.3663  0.0310
 1214HOH     H2 3664   0.199   2.402   1.341 -0.0481  1.1448  0.0552
 1215HOH      O 3665   0.713   3.891   1.755 -0.3814  0.4578  0.9069
 1215HOH     H1 3666   0.759   3.818   1.795 -0.4168 -0.0568  0.0622
 1215HOH     H2 3667   0.780   3.937   1.704 -0.6369  0.0680  0.1748
 1216HOH      O 3668   1.904   0.349   3.582 -0.2291  0.1967  0.6657
 1216HOH     H1 3669   1.831   0.295   3.553 -0.9140  1.2912  0.2594
 1216HOH     H2 3670   1.937   0.304   3.660 -1.3852 -0.2809  0.9179
 1217HOH      O 3671   0.806   2.926   3.691  0.5662 -0.1389  0.1877
 1217HOH     H1 3672   0.896   2.961   3.696  0.5955 -0.2275  0.2902
 1217HOH     H2 3673   0.792   2.910   3.598  0.7153 -0.2764  0.1887
 1218HOH      O 3674   0.623   0.760   3.429  0.2923  0.5242 -0.0911
 1218HOH     H1 3675   0.567   0.779   3.354  1.0615  0.5227 -0.6843
 1218HOH     H2 3676   0.587   0.678   3.465  0.4372  0.0384 -0.9987
 1219HOH      O 3677   2.556   2.000   1.425 -0.0775  0.3475 -0.0667
 1219HOH     H1 3678   2.612   1.923   1.434 -0.3553  0.0736 -0.6275
 1219HOH     H2 3679   2.611   2.072   1.457 -0.2315 -0.2110  1.6481
 1220HOH      O 3680   0.249   2.277   1.638  0.2656  0.0777  0.2089
 1220HOH     H1 3681   0.332   2.282   1.591  0.0327 -0.4651 -0.2912
 1220HOH     H2 3682   0.238   2.362   1.679  0.5713  0.5113 -0.5764
 1221HOH      O 3683   3.406   3.309   2.082  0.0286  0.0334 -0.4297
 1221HOH     H1 3684   3.485   3.261   2.105  0.3358  0.9675  0.5827
 1221HOH     H2 3685   3.384   3.360   2.160 -1.1646  0.3664 -0.9290
 1222HOH      O 3686   0.416   1.896   1.372 -0.4432  0.1363 -0.3879
 1222HOH     H1 3687   0.323   1.887   1.390 -0.3852 -1.0707 -0.5488
 1222HOH     H2 3688   0.455   1.815   1.404  0.4559  0.3239 -0.9411
 1223HOH      O 3689  -0.019   3.496   0.721  0.5234  0.1455 -0.0147
 1223HOH     H1 3690  -0.010   3.582   0.762 -0.7421 -0.0046  0.6773
 1223HOH     H2 3691   0.055   3.445   0.754 -0.0436  0.2539  1.5856
 1224HOH      O 3692   2.206   0.556   3.043  0.5249 -0.1284 -0.3928
 1224HOH     H1 3693   2.124   0.597   3.015  0.2479  1.8129  2.4666
 1224HOH     H2 3694   2.178   0.472   3.080  0.2306 -0.4498 -1.2746
 1225HOH      O 3695   3.099   0.340   3.339  0.5420 -0.5744  0.1317
 1225HOH     H1 3696   3.126   0.427   3.368  1.2949 -0.6037 -0.4100
 1225HOH     H2 3697   3.115   0.284   3.414  0.8422 -0.3764  0.2210
 1226HOH      O 3698   1.015   1.886   0.680 -0.4635 -0.3294  0.0517
 1226HOH     H1 3699   0.974   1.967   0.710 -0.3671 -0.1381 -0.3229
 1226HOH     H2 3700   0.942   1.829   0.657 -0.5957  0.3843 -1.6418
 1227HOH      O 3701   1.441   3.153   1.497 -0.6867  0.0351 -0.0407
 1227HOH     H1 3702   1.482   3.069   1.478  0.2667  0.5959 -0.6507
 1227HOH     H2 3703   1.419   3.149   1.590  0.1959 -0.5508  0.1651
 1228HOH      O 3704   2.839   2.511   2.162  0.0128  0.1877  0.6770
 1228HOH     H1 3705   2.874   2.466   2.240 -0.3495 -0.5262  0.4467
 1228HOH     H2 3706   2.774   2.450   2.127  0.2645  0.4365 -0.2638
 1229HOH      O 3707   1.400   2.249   3.778 -0.2348  0.1955 -0.0436
 1229HOH     H1 3708   1.433   2.320   3.722 -0.6762 -0.0656 -0.6621
 1229HOH     H2 3709   1.306   2.266   3.786 -0.3611 -0.3466 -0.2613
 1230HOH      O 3710   2.622   3.866   3.041  0.1465 -0.0095 -0.2832
 1230HOH     H1 3711   2.710   3.904   3.035 -0.1264  0.7102  0.0374
 1230HOH     H2 3712   2.634   3.774   3.020  1.1605 -0.1591  0.7495
 1231HOH      O 3713   2.147   2.147   2.468 -0.7069 -0.0398 -0.0661
 1231HOH     H1 3714   2.135   2.193   2.385 -0.8285  0.7524  0.3774
 1231HOH     H2 3715   2.067   2.163   2.517 -0.8219 -0.8688  0.0506
 1232HOH      O 3716   1.973   3.322   3.051 -0.0653  0.0042  0.2901
 1232HOH     H1 3717   2.024   3.270   2.989  0.1477  1.3814 -0.8050
 1232HOH     H2 3718   2.021   3.315   3.134 -0.3124 -1.8307  0.3537
 1233HOH      O 3719   0.901   0.150   2.648  0.4225  0.0269 -0.4093
 1233HOH     H1 3720   0.824   0.170   2.595  0.1566  0.0414 -0.0287
 1233HOH     H2 3721   0.879   0.183   2.735  0.9105  0.1440 -0.3232
 1234HOH      O 3722   3.096   3.896   2.033  0.3279  0.2030  0.0923
 1234HOH     H1 3723   3.115   3.803   2.022  0.3686  0.0893  1.0188
 1234HOH     H2 3724   3.038   3.900   2.109 -0.0481  0.9063 -0.2085
 1235HOH      O 3725   2.089   1.525   0.550 -0.1484  0.4962 -0.5992
 1235HOH     H1 3726   2.002   1.487   0.563  0.1214  0.1823  0.5449
 1235HOH     H2 3727   2.117   1.494   0.464 -0.0597 -1.7654  0.1013
 1236HOH      O 3728   0.214   0.855   2.173  0.0046  0.5278 -0.3576
 1236HOH     H1 3729   0.296   0.872   2.128  0.7316 -0.0638  0.6589
 1236HOH     H2 3730   0.219   0.908   2.253 -0.0301 -0.4142  0.3042
 1237HOH      O 3731   1.894   1.289   0.114 -0.3089  0.2299  0.2784
 1237HOH     H1 3732   1.862   1.200   0.131 -1.5392  0.7901  1.2545
 1237HOH     H2 3733   1.835   1.322   0.046 -0.2274  0.4807  0.3308
 1238HOH      O 3734   1.587   2.315   0.027  0.1138  0.1425 -0.4586
 1238HOH     H1 3735   1.566   2.222   0.029  0.3879  0.0849  0.3273
 1238HOH     H2 3736   1.534   2.350  -0.044 -0.2879 -0.5431 -0.5123
 1239HOH      O 3737   2.164   0.894   0.036  0.2320  0.3309  0.3447
 1239HOH     H1 3738   2.235   0.830   0.034  0.1385  0.2095 -1.2061
 1239HOH     H2 3739   2.206   0.977   0.012 -0.1099  0.2645 -0.5498
 1240HOH      O 3740   3.152   3.292   3.912  0.3874  0.6623  0.2266
 1240HOH     H1 3741   3.077   3.270   3.967 -0.2606  0.6158 -0.6258
 1240HOH     H2 3742   3.121   3.276   3.822  1.7984 -0.5047 -0.1285
 1241HOH      O 3743   1.911   1.636   3.869  0.0237 -0.0662  0.6405
 1241HOH     H1 3744   1.891   1.687   3.790 -0.7218 -0.7081  0.3871
 1241HOH     H2 3745   1.825   1.614   3.904  0.2715 -1.7480  0.3336
 1242HOH      O 3746   0.050   0.346   0.621  0.0484 -0.1101 -0.3186
 1242HOH     H1 3747  -0.034   0.302   0.633 -0.1491  0.1700 -0.6397
 1242HOH     H2 3748   0.030   0.422   0.566  0.5462 -0.1595 -0.5842
 1243HOH      O 3749   0.298   2.393   2.194  0.1367  0.4377  0.1896
 1243HOH     H1 3750   0.350   2.388   2.114  1.4634 -1.5728  1.0220
 1243HOH     H2 3751   0.217   2.347   2.173  0.2579  0.3771 -0.1488
 1244HOH      O 3752   0.363   3.496   1.844 -0.1006  0.2004 -0.3755
 1244HOH     H1 3753   0.309   3.570   1.870 -0.5223 -0.1293 -0.2896
 1244HOH     H2 3754   0.302   3.434   1.804  0.3075  0.0778 -0.8407
 1245HOH      O 3755   2.134   3.252   2.213 -0.2557  0.0891 -0.3127
 1245HOH     H1 3756   2.098   3.320   2.270 -0.2940  0.0900 -0.3379
 1245HOH     H2 3757   2.221   3.235   2.248 -0.6768 -0.7031  0.4334
 1246HOH      O 3758   2.658   2.702   1.628 -0.6600 -0.3355  0.0968
 1246HOH     H1 3759   2.708   2.752   1.563 -0.2029 -0.0583  0.6332
 1246HOH     H2 3760   2.567   2.715   1.604 -0.5323  0.4178 -0.0407
 1247HOH      O 3761   2.643   2.673   2.856 -0.1793 -0.1552 -0.1475
 1247HOH     H1 3762   2.570   2.615   2.833 -0.1096 -0.8274  1.1530
 1247HOH     H2 3763   2.716   2.640   2.804 -0.4442 -0.3910 -0.3815
 1248HOH      O 3764   1.053   0.196   1.705 -0.5694 -0.0753  0.6193
 1248HOH     H1 3765   1.003   0.152   1.637 -0.9218 -0.7180  1.2707
 1248HOH     H2 3766   1.043   0.141   1.782  0.5556  0.1555  0.9716
 1249HOH      O 3767   3.392   0.987   0.241 -0.2446 -0.2772  0.5260
 1249HOH     H1 3768   3.486   1.003   0.255 -0.1207 -0.1166 -0.3495
 1249HOH     H2 3769   3.349   1.027   0.316  0.3589  0.1931  0.6362
 1250HOH      O 3770   2.693   1.568   3.498  0.6288  0.0905 -0.3884
 1250HOH     H1 3771   2.767   1.546   3.442  0.8666 -0.1870  0.0228
 1250HOH     H2 3772   2.687   1.495   3.560  0.4729  0.4617  0.0476
 1251HOH      O 3773   2.038   1.259   0.765 -0.1162 -0.2042  0.3650
 1251HOH     H1 3774   2.071   1.207   0.837  0.3362 -0.3636  0.0495
 1251HOH     H2 3775   1.972   1.203   0.723  0.1270 -0.3966  0.2316
 1252HOH      O 3776   1.733   2.597   3.804 -1.4093  0.3925  0.6523
 1252HOH     H1 3777   1.821   2.584   3.770 -1.8076 -1.7602  0.2061
 1252HOH     H2 3778   1.707   2.684   3.771  0.0636  0.5588 -0.2359
 1253HOH      O 3779   0.696   2.721   0.800 -0.1934 -0.7134  0.1969
 1253HOH     H1 3780   0.688   2.693   0.709 -0.3987  0.8218 -0.3138
 1253HOH     H2 3781   0.778   2.680   0.830  1.0029  0.2996 -1.3471
 1254HOH      O 3782   2.606   0.007   1.993 -0.3962  0.9163  0.0643
 1254HOH     H1 3783   2.539   0.024   1.927 -0.9080  0.6166  0.4982
 1254HOH     H2 3784   2.567   0.035   2.075 -0.2771  0.0556  0.4312
 1255HOH      O 3785   2.289   0.214   0.463  0.0527  0.2164  0.3618
 1255HOH     H1 3786   2.375   0.251   0.444  0.1501 -0.3184 -0.3194
 1255HOH     H2 3787   2.234   0.241   0.389 -0.1312 -0.1552  0.3549
 1256HOH      O 3788   1.582   0.363   1.978  0.2546 -1.0394  0.5695
 1256HOH     H1 3789   1.516   0.312   1.932  0.5467 -1.1133  0.2234
 1256HOH     H2 3790   1.566   0.345   2.071 -0.1254 -1.1583  0.4837
 1257HOH      O 3791   3.381   3.341   1.811 -0.4502  0.0424 -0.3758
 1257HOH     H1 3792   3.388   3.350   1.906 -0.0477  1.9011 -0.5076
 1257HOH     H2 3793   3.317   3.271   1.798  0.6864 -1.4600  1.1986
 1258HOH      O 3794   0.319   2.199   0.291  0.0968  0.4247 -0.2857
 1258HOH     H1 3795   0.309   2.214   0.197 -0.5316  0.4194 -0.2251
 1258HOH     H2 3796   0.315   2.286   0.329 -0.4068  0.3750 -0.2071
 1259HOH      O 3797   2.169   3.318   0.577  0.2171 -0.4951  0.0011
 1259HOH     H1 3798   2.190   3.358   0.661  1.0854 -2.3067  0.7751
 1259HOH     H2 3799   2.236   3.352   0.517 -0.6983  1.1884 -0.1747
 1260HOH      O 3800   0.362   3.825   3.565 -0.5481 -0.5853 -1.0012
 1260HOH     H1 3801   0.388   3.736   3.592  1.1311 -0.3835 -1.7210
 1260HOH     H2 3802   0.298   3.851   3.630 -0.0207 -1.7969  0.1052
 1261HOH      O 3803   1.093   3.004   0.821  0.1316  0.1768  0.4992
 1261HOH     H1 3804   1.138   3.088   0.815  0.7002 -0.1516 -0.0869
 1261HOH     H2 3805   1.160   2.942   0.850  0.0101 -0.2808 -0.1602
 1262HOH      O 3806   1.321  -0.002   3.549  0.6288 -0.4218  0.9699
 1262HOH     H1 3807   1.379  -0.014   3.474  0.6422 -0.4729  0.9884
 1262HOH     H2 3808   1.347   0.083   3.586  0.2131 -0.1036  0.5549
 1263HOH      O 3809   1.260   2.285   2.336  0.3029 -1.0017  0.3554
 1263HOH     H1 3810   1.247   2.197   2.372 -0.5759 -0.7871  0.5998
 1263HOH     H2 3811   1.234   2.344   2.406  0.6964 -0.5400  0.1235
 1264HOH      O 3812   0.315   0.087   3.939  0.2309 -0.0847  0.3248
 1264HOH     H1 3813   0.278   0.169   3.973 -0.2998 -0.6571  1.2306
 1264HOH     H2 3814   0.401   0.111   3.906 -0.1606  0.9500 -0.0333
 1265HOH      O 3815   2.818   2.654   3.118 -0.7979  0.1793  0.0389
 1265HOH     H1 3816   2.910   2.658   3.094 -1.0237 -0.9576 -1.2602
 1265HOH     H2 3817   2.785   2.743   3.104  0.1446  0.7286  0.9927
 1266HOH      O 3818   1.531   0.791   2.017  0.2485  0.0633 -0.5498
 1266HOH     H1 3819   1.472   0.721   1.990 -0.1831  0.5894 -1.0369
 1266HOH     H2 3820   1.607   0.746   2.055 -0.3023 -0.6366 -0.2448
 1267HOH      O 3821   0.909   0.345   3.241 -0.0138  0.2656  0.5329
 1267HOH     H1 3822   0.824   0.307   3.260 -0.2781  0.9077  0.6694
 1267HOH     H2 3823   0.913   0.348   3.145 -0.1513  0.2565  0.5273
 1268HOH      O 3824   3.119   1.730   2.889  0.5145  0.3111 -0.2527
 1268HOH     H1 3825   3.086   1.641   2.898 -0.2950  0.7219  2.1410
 1268HOH     H2 3826   3.044   1.781   2.857 -0.3555  0.6395  1.9232
 1269HOH      O 3827   2.522   3.624   3.824 -0.0438  0.2706 -0.4967
 1269HOH     H1 3828   2.563   3.671   3.897 -0.1877 -0.4285  0.0582
 1269HOH     H2 3829   2.592   3.618   3.759  0.5925 -0.3785  0.1923
 1270HOH      O 3830   1.683   0.435   0.636  0.2182  1.2100 -0.3023
 1270HOH     H1 3831   1.645   0.348   0.623  0.9516  0.9938 -1.2617
 1270HOH     H2 3832   1.619   0.495   0.599  0.6904  0.8615 -1.8299
 1271HOH      O 3833   0.864   2.940   0.177  0.2241  0.2458  0.4245
 1271HOH     H1 3834   0.939   2.981   0.135  0.2372 -0.1563  0.0395
 1271HOH     H2 3835   0.799   3.010   0.185  0.4466  0.4703  0.2808
 1272HOH      O 3836   1.075   1.128   1.940 -0.5758 -0.4057  0.0431
 1272HOH     H1 3837   0.993   1.173   1.958 -0.9551 -0.7037 -0.8745
 1272HOH     H2 3838   1.082   1.063   2.010 -0.6300  0.2368  0.6705
 1273HOH      O 3839   1.909   2.770   3.363  0.0093  0.2717 -0.0241
 1273HOH     H1 3840   1.932   2.677   3.367  0.5177  0.4203  1.5069
 1273HOH     H2 3841   1.829   2.778   3.415 -0.0918  0.6816 -0.2347
 1274HOH      O 3842   1.710   0.376   0.147  0.5959  0.1393 -0.0225
 1274HOH     H1 3843   1.778   0.363   0.081  0.4152 -1.1552 -0.0115
 1274HOH     H2 3844   1.724   0.305   0.210 -0.7137 -0.1473  0.0064
 1275HOH      O 3845   1.348   3.950   1.718  0.1149 -1.1763 -0.0269
 1275HOH     H1 3846   1.271   3.907   1.681 -0.1412 -1.5706  0.8874
 1275HOH     H2 3847   1.376   3.891   1.789  0.3893 -0.3412  0.5867
 1276HOH      O 3848   1.858   0.028   1.173 -0.1454  0.3011  0.2428
 1276HOH     H1 3849   1.857   0.119   1.142  0.0746 -0.0216 -0.8100
 1276HOH     H2 3850   1.783  -0.013   1.129  0.2461 -0.2115  0.0309
 1277HOH      O 3851   0.840   3.813   3.374  0.3663  0.1438  0.6291
 1277HOH     H1 3852   0.787   3.892   3.369 -0.7451 -0.6087 -0.7233
 1277HOH     H2 3853   0.801   3.762   3.444 -0.2698 -0.0771  0.1337
 1278HOH      O 3854   0.234   2.309   0.937 -0.2496  0.2485 -0.2377
 1278HOH     H1 3855   0.278   2.271   1.012 -0.1723 -0.4551 -0.6212
 1278HOH     H2 3856   0.288   2.385   0.913 -0.3282  0.5405  0.4538
 1279HOH      O 3857   0.894   1.472   2.320  0.8012  0.0794  0.4308
 1279HOH     H1 3858   0.982   1.505   2.300  0.6274  0.2408 -0.1001
 1279HOH     H2 3859   0.907   1.379   2.339  0.9461 -0.1932 -0.8388
 1280HOH      O 3860   0.684   3.410   3.624  0.6723 -0.3320  0.2482
 1280HOH     H1 3861   0.666   3.462   3.546  1.5106 -1.3539 -0.7027
 1280HOH     H2 3862   0.779   3.396   3.622  0.6353 -0.8581  1.1471
 1281HOH      O 3863   1.776   3.025   1.392  0.0284  0.4477  0.0896
 1281HOH     H1 3864   1.719   2.955   1.359  0.1786  0.2535  0.2386
 1281HOH     H2 3865   1.778   3.090   1.321 -0.8834  0.7604  0.3231
 1282HOH      O 3866   3.274   0.952   1.267  0.3611  0.3760  0.5014
 1282HOH     H1 3867   3.221   0.957   1.187 -0.3579  1.2602  1.0010
 1282HOH     H2 3868   3.307   0.862   1.268  0.0053  0.2075 -0.5440
 1283HOH      O 3869   2.656   0.656   1.450  0.4957 -0.2115  0.0212
 1283HOH     H1 3870   2.626   0.594   1.384  1.3999 -0.5674 -0.0916
 1283HOH     H2 3871   2.635   0.742   1.413 -0.1506 -0.4230 -0.1352
 1284HOH      O 3872   2.174   3.102   1.926  0.3291 -0.4164  0.2117
 1284HOH     H1 3873   2.172   3.082   1.832 -0.8396  0.6479 -0.0484
 1284HOH     H2 3874   2.245   3.165   1.935 -0.3834  0.4970 -0.2458
 1285HOH      O 3875   1.402   2.176   3.433 -0.0041 -0.0489  0.3626
 1285HOH     H1 3876   1.398   2.082   3.449 -0.6321  0.0768  1.0439
 1285HOH     H2 3877   1.446   2.211   3.510  0.2353  0.2163  0.1077
 1286HOH      O 3878   1.164   0.200   3.297 -0.1683  0.4906  0.4710
 1286HOH     H1 3879   1.194   0.241   3.378  0.3401  1.0345  0.0220
 1286HOH     H2 3880   1.084   0.247   3.275  0.6203  1.5965 -0.2566
 1287HOH      O 3881   3.852   2.507   3.745  0.6702  0.5697  0.4159
 1287HOH     H1 3882   3.910   2.584   3.746  0.0330  1.1232 -0.8821
 1287HOH     H2 3883   3.791   2.524   3.674  0.4435 -1.1328  0.1208
 1288HOH      O 3884   3.395   3.787   0.833  0.1100  0.4588  0.3419
 1288HOH     H1 3885   3.419   3.861   0.889  1.2623  0.0001  0.5214
 1288HOH     H2 3886   3.363   3.721   0.894  2.4542 -0.4893  0.7671
 1289HOH      O 3887   1.303   2.625   2.497 -0.2235  0.0446  0.7599
 1289HOH     H1 3888   1.345   2.699   2.454 -0.5488 -0.4888 -0.5793
 1289HOH     H2 3889   1.211   2.649   2.502 -0.5860 -0.7125 -0.9097
 1290HOH      O 3890   0.769   3.222   2.693 -0.3188 -0.1468  0.0853
 1290HOH     H1 3891   0.772   3.126   2.690  1.1428 -0.1598  0.5334
 1290HOH     H2 3892   0.797   3.244   2.781  0.9091  0.6833 -0.4630
 1291HOH      O 3893   2.996   1.985   3.520 -0.0385  0.8712 -0.0896
 1291HOH     H1 3894   2.914   1.937   3.514 -0.4367  1.4766  0.2553
 1291HOH     H2 3895   2.977   2.070   3.480  0.4183  1.0206 -0.0032
 1292HOH      O 3896   0.598   0.386   0.011  0.1592 -0.1416 -0.0709
 1292HOH     H1 3897   0.642   0.461   0.052  0.0109  0.2042 -0.5154
 1292HOH     H2 3898   0.506   0.397   0.033  0.1820 -0.3810  0.1405
 1293HOH      O 3899   2.697   1.282   2.822 -0.3305  0.8021 -0.5370
 1293HOH     H1 3900   2.762   1.216   2.799 -0.9502 -0.3598  0.8021
 1293HOH     H2 3901   2.685   1.273   2.916 -0.7010  2.6404 -0.3254
 1294HOH      O 3902   3.343   0.180   0.842  0.4769 -0.4719 -0.3125
 1294HOH     H1 3903   3.327   0.222   0.757  0.9051  1.1412  0.3217
 1294HOH     H2 3904   3.279   0.220   0.901  0.9821 -0.6305  0.3673
 1295HOH      O 3905   2.622   0.893   0.576 -0.4742  0.2529 -0.2983
 1295HOH     H1 3906   2.685   0.948   0.530  0.1680 -0.2217 -0.0232
 1295HOH     H2 3907   2.541   0.944   0.578 -0.3807  0.4908 -1.4869
 1296HOH      O 3908   1.252   3.528   1.984  0.2723 -0.0106 -0.1601
 1296HOH     H1 3909   1.315   3.583   2.031  0.4829  0.2741 -0.7556
 1296HOH     H2 3910   1.306   3.473   1.928  0.0064 -0.0217 -0.4059
 1297HOH      O 3911   2.055   2.031   3.104  0.3177  0.1480 -0.1123
 1297HOH     H1 3912   2.102   1.983   3.173  0.6646 -0.3054 -0.6520
 1297HOH     H2 3913   1.982   1.974   3.081  0.7306 -0.1481 -0.7544
 1298HOH      O 3914   3.425   0.416   3.225  0.6198  0.2131  0.2284
 1298HOH     H1 3915   3.379   0.480   3.280  0.2262  1.3153 -1.2508
 1298HOH     H2 3916   3.518   0.429   3.246  0.5111  0.9262  0.3220
 1299HOH      O 3917   2.828   1.206   2.578 -1.0149 -0.1642  0.1551
 1299HOH     H1 3918   2.783   1.121   2.575 -0.5812 -0.5020  1.7149
 1299HOH     H2 3919   2.757   1.270   2.587 -1.2871 -0.5806  1.2301
 1300HOH      O 3920   2.420   2.829   1.509 -0.6420  0.0229 -0.2192
 1300HOH     H1 3921   2.462   2.901   1.461  0.1811 -0.7627 -0.7449
 1300HOH     H2 3922   2.367   2.785   1.443  0.1059 -0.7681 -0.3284
 1301HOH      O 3923   3.901   2.795   1.242 -0.7498  0.4633  0.0390
 1301HOH     H1 3924   3.904   2.836   1.328 -1.4856 -0.5416  0.5789
 1301HOH     H2 3925   3.808   2.796   1.218 -0.7980 -0.8282  0.0732
 1302HOH      O 3926   0.434   0.841   3.217  0.1664 -0.2064 -0.1999
 1302HOH     H1 3927   0.410   0.831   3.125 -0.4272 -1.2482  0.0348
 1302HOH     H2 3928   0.376   0.910   3.250 -0.4178 -0.6017 -0.3643
 1303HOH      O 3929   0.780   0.597   2.164 -0.3444  0.2840 -0.1207
 1303HOH     H1 3930   0.810   0.677   2.119 -0.3399  0.0611 -0.5223
 1303HOH     H2 3931   0.711   0.562   2.107  0.5712 -0.7320 -0.6620
 1304HOH      O 3932   0.570   2.105   3.247 -0.3707 -0.2055 -0.1124
 1304HOH     H1 3933   0.661   2.085   3.268 -0.0384  0.4407 -0.8383
 1304HOH     H2 3934   0.526   2.020   3.248  0.0781 -0.4570  0.9010
 1305HOH      O 3935   2.706   2.012   3.020  0.1022  0.0184 -0.6951
 1305HOH     H1 3936   2.650   2.050   3.088  0.1060  0.4545 -0.9284
 1305HOH     H2 3937   2.652   2.013   2.941 -0.2868 -1.4545 -0.5082
 1306HOH      O 3938   3.638   0.949   1.610 -0.3848  0.9990  0.3711
 1306HOH     H1 3939   3.573   0.915   1.671  0.4825 -0.2076  0.6913
 1306HOH     H2 3940   3.587   0.971   1.532 -1.1290 -0.7500  0.2674
 1307HOH      O 3941   0.606   0.437   2.048  0.1568  0.4595  0.4464
 1307HOH     H1 3942   0.579   0.447   2.140  1.3296  1.4384  0.7327
 1307HOH     H2 3943   0.671   0.367   2.050 -0.9673 -0.6646  0.0477
 1308HOH      O 3944   0.539   3.390   2.883 -0.2881  1.0580  0.8884
 1308HOH     H1 3945   0.458   3.413   2.837 -0.3823 -0.2093  0.3380
 1308HOH     H2 3946   0.517   3.401   2.975 -1.4105 -0.0729  0.8053
 1309HOH      O 3947   3.837   2.996   3.433 -0.5098 -0.7206 -0.4009
 1309HOH     H1 3948   3.779   3.061   3.472  0.4461  0.1308 -0.3185
 1309HOH     H2 3949   3.779   2.944   3.376 -1.3611  0.0057 -0.2494
 1310HOH      O 3950   3.034   2.166   1.609  0.5991  0.4999  0.2102
 1310HOH     H1 3951   3.089   2.213   1.672  0.0459 -0.2293  1.3129
 1310HOH     H2 3952   3.057   2.074   1.622 -0.8976  0.1484  0.8171
 1311HOH      O 3953   1.974   0.405   1.101 -0.8120 -0.8429 -0.3867
 1311HOH     H1 3954   1.891   0.420   1.057 -0.1253 -0.1300 -1.5436
 1311HOH     H2 3955   2.019   0.490   1.098 -0.2955 -1.0283  0.8224
 1312HOH      O 3956   3.347   1.665   0.403 -0.5492  0.1687  0.5052
 1312HOH     H1 3957   3.367   1.758   0.392 -1.0220  0.1690 -0.5620
 1312HOH     H2 3958   3.430   1.626   0.432 -0.2192  0.8380  0.4974
 1313HOH      O 3959   2.610   0.451   3.084  0.2954 -0.1339 -0.2536
 1313HOH     H1 3960   2.625   0.510   3.158  0.2939  0.2728 -0.5711
 1313HOH     H2 3961   2.559   0.378   3.121 -1.2972  0.9171 -0.1948
 1314HOH      O 3962   3.172   1.543   0.184  0.3920 -0.1276  0.3015
 1314HOH     H1 3963   3.157   1.497   0.267  0.5682 -0.9946 -0.1255
 1314HOH     H2 3964   3.262   1.576   0.191  0.7601 -1.0326  0.0972
 1315HOH      O 3965   0.546   2.759   0.222  0.0073  0.3813  0.1112
 1315HOH     H1 3966   0.555   2.834   0.280 -1.6569  0.6514  0.1254
 1315HOH     H2 3967   0.493   2.792   0.149  0.6287 -0.3814 -0.7313
 1316HOH      O 3968   1.713   3.731   3.384  0.1813  0.5094  0.1129
 1316HOH     H1 3969   1.770   3.776   3.322  0.7823  0.6447  0.7359
 1316HOH     H2 3970   1.764   3.657   3.414 -0.5313 -0.2077 -0.3658
 1317HOH      O 3971   2.549   2.121   3.229 -0.0258  0.1814 -0.1187
 1317HOH     H1 3972   2.610   2.184   3.267 -0.0275 -0.1776  0.4932
 1317HOH     H2 3973   2.534   2.057   3.298 -0.3062 -0.2962 -0.6065
 1318HOH      O 3974   1.315   1.455   3.410 -0.3670 -0.1102 -0.0647
 1318HOH     H1 3975   1.345   1.364   3.422 -1.0653 -0.3774 -0.2438
 1318HOH     H2 3976   1.224   1.454   3.440 -0.2525  0.6441  0.3364
 1319HOH      O 3977   1.525   2.944   2.615  0.3065  0.1498 -0.1245
 1319HOH     H1 3978   1.503   2.917   2.526 -0.3147 -1.3229  0.4117
 1319HOH     H2 3979   1.446   2.927   2.666  0.9056  0.1402  0.8616
 1320HOH      O 3980   1.858   1.979   1.989 -0.7248 -0.1331  0.4996
 1320HOH     H1 3981   1.840   1.997   2.081 -1.1881  0.5980  0.2875
 1320HOH     H2 3982   1.897   1.891   1.988  1.1863  0.5836  1.5856
 1321HOH      O 3983   2.110   0.266   0.222  0.4524  0.0339  0.1007
 1321HOH     H1 3984   2.145   0.332   0.162 -0.2277 -0.2041 -0.5888
 1321HOH     H2 3985   2.132   0.183   0.181  0.5711 -0.1621  0.5426
 1322HOH      O 3986   2.210   0.427   3.494 -0.0864 -0.3850 -0.1309
 1322HOH     H1 3987   2.200   0.398   3.585 -0.6943  0.2110  0.0068
 1322HOH     H2 3988   2.304   0.439   3.483  0.0005 -0.5367  0.3987
 1323HOH      O 3989   3.331   3.644   3.721  0.3568  0.6034 -0.9750
 1323HOH     H1 3990   3.278   3.686   3.654 -1.5136  0.8941  0.5114
 1323HOH     H2 3991   3.373   3.717   3.767 -1.1207  0.8029  0.2112
 1324HOH      O 3992   3.877   1.332   2.609 -0.3343  0.1384 -0.2327
 1324HOH     H1 3993   3.815   1.398   2.578 -0.4861  0.0545 -0.1086
 1324HOH     H2 3994   3.850   1.252   2.564 -0.9119 -0.1177  0.5304
 1325HOH      O 3995   2.744   3.072   1.688  0.1547 -0.3267 -0.0797
 1325HOH     H1 3996   2.760   3.136   1.757  0.4371  0.0571 -0.4828
 1325HOH     H2 3997   2.668   3.023   1.717  0.8298 -0.8349  0.9622
 1326HOH      O 3998   1.951   0.598   3.523 -0.0421  0.0925 -0.7684
 1326HOH     H1 3999   2.038   0.580   3.487  0.1100  0.5562 -0.6502
 1326HOH     H2 4000   1.915   0.511   3.542  0.6472 -0.0947 -0.2257
 1327HOH      O 4001   0.710   1.873   1.775 -0.6281  0.4697  0.0732
 1327HOH     H1 4002   0.658   1.934   1.722 -0.1757  1.3007  0.5356
 1327HOH     H2 4003   0.787   1.854   1.721 -0.4919  0.7784  0.1550
 1328HOH      O 4004   0.227   2.148   3.380  0.2379 -0.8694 -0.2942
 1328HOH     H1 4005   0.200   2.066   3.338 -0.5341 -0.8097  0.0467
 1328HOH     H2 4006   0.260   2.202   3.309  0.4038 -1.3318 -0.5801
 1329HOH      O 4007   1.319   0.795   2.897  0.1613  0.6677 -0.5730
 1329HOH     H1 4008   1.249   0.777   2.960  1.2901  0.2251  0.6274
 1329HOH     H2 4009   1.315   0.890   2.885  0.0646  0.7975  0.3627
 1330HOH      O 4010   0.599   3.142   1.936 -0.8875 -0.4559  0.7279
 1330HOH     H1 4011   0.527   3.175   1.881 -0.5270  0.0229  0.5312
 1330HOH     H2 4012   0.604   3.204   2.009 -0.4722 -0.3039  0.5754
 1331HOH      O 4013   1.180   0.255   2.794  0.7108  0.2396 -0.4854
 1331HOH     H1 4014   1.086   0.249   2.815  0.6237  0.6301 -0.7306
 1331HOH     H2 4015   1.182   0.298   2.708  1.1280  0.7047 -0.2521
 1332HOH      O 4016   1.642   3.518   1.282 -0.2348  0.5739 -0.0272
 1332HOH     H1 4017   1.623   3.468   1.361 -0.3855 -0.4765 -0.6830
 1332HOH     H2 4018   1.584   3.594   1.287 -0.9263  0.0429  0.4290
 1333HOH      O 4019   1.596   1.985   0.655 -0.5583  0.3008  0.0690
 1333HOH     H1 4020   1.574   1.943   0.571 -1.1040 -0.3161  0.4919
 1333HOH     H2 4021   1.607   1.911   0.716 -0.8901  0.7518  0.6972
 1334HOH      O 4022   0.416   2.234   1.136 -0.5183  0.2102  0.1148
 1334HOH     H1 4023   0.367   2.273   1.208 -0.3329  1.1189 -0.2258
 1334HOH     H2 4024   0.476   2.303   1.108  0.3289 -0.5602 -0.0703
 1335HOH      O 4025   3.891   3.385   1.003  0.7931 -0.1524 -0.6819
 1335HOH     H1 4026   3.834   3.438   0.948  0.0575 -0.6537 -0.4305
 1335HOH     H2 4027   3.885   3.424   1.090  0.4095 -0.5059 -0.5411
 1336HOH      O 4028   0.911   1.784   1.141 -0.1947 -0.1598 -0.1467
 1336HOH     H1 4029   0.855   1.799   1.218 -0.1554  0.0643 -0.1595
 1336HOH     H2 4030   0.851   1.751   1.074 -0.0729 -1.2963  0.2644
 1337HOH      O 4031   1.577   1.091   3.294 -0.3868 -0.0113 -0.0809
 1337HOH     H1 4032   1.595   1.017   3.236 -1.0234  0.4844 -0.9509
 1337HOH     H2 4033   1.649   1.151   3.278  0.2067 -0.4560  0.7283
 1338HOH      O 4034   2.366   0.325   1.715  0.0380  0.0001 -0.0001
 1338HOH     H1 4035   2.331   0.372   1.639 -0.6093  0.2340  0.4276
 1338HOH     H2 4036   2.456   0.357   1.724 -0.0851  0.4410 -0.2916
 1339HOH      O 4037   0.527   3.192   0.165  0.2827 -0.0760 -0.7591
 1339HOH     H1 4038   0.556   3.195   0.074  0.2352  1.5333 -0.7777
 1339HOH     H2 4039   0.599   3.229   0.215 -0.0457 -0.0956 -0.2471
 1340HOH      O 4040   3.485   2.244   0.985 -0.2255 -0.0404 -0.4272
 1340HOH     H1 4041   3.466   2.241   0.892 -2.0668  0.5988 -0.1528
 1340HOH     H2 4042   3.479   2.337   1.008  0.4387 -0.1539  0.3111
 1341HOH      O 4043   3.078   3.427   2.436  0.4183  0.2134 -0.1719
 1341HOH     H1 4044   3.056   3.496   2.498  0.1454  0.0357 -0.0655
 1341HOH     H2 4045   3.000   3.371   2.434  0.2891  0.4015 -0.9301
 1342HOH      O 4046   0.376   1.598   0.454  0.0701  0.5502  0.2540
 1342HOH     H1 4047   0.385   1.542   0.377 -0.1057  0.3188  0.4016
 1342HOH     H2 4048   0.295   1.647   0.438  0.2677  0.8256  0.0859
 1343HOH      O 4049   1.165   0.815   1.915  0.3627 -0.5575 -0.3693
 1343HOH     H1 4050   1.193   0.727   1.940 -0.1655 -0.3550  1.0950
 1343HOH     H2 4051   1.073   0.820   1.938  0.5686  0.6248  0.4349
 1344HOH      O 4052   1.283   0.859   1.649 -0.2029  0.3735  0.0921
 1344HOH     H1 4053   1.371   0.890   1.668  0.3487 -1.1876  0.3736
 1344HOH     H2 4054   1.250   0.826   1.733 -0.6056 -0.0665 -0.2281
 1345HOH      O 4055   1.036   0.543   1.677  0.1193 -0.1794  0.0117
 1345HOH     H1 4056   1.109   0.490   1.707  0.1472  0.0190  0.2956
 1345HOH     H2 4057   1.045   0.545   1.582  0.6008  0.0189  0.0608
 1346HOH      O 4058   0.365   1.529   0.852 -0.6990  0.4262 -0.1037
 1346HOH     H1 4059   0.284   1.581   0.857 -0.6894  0.4015  0.5758
 1346HOH     H2 4060   0.355   1.464   0.921  0.1723  0.8291  0.4386
 1347HOH      O 4061   0.808   3.251   1.743  0.3140 -0.0141 -0.5985
 1347HOH     H1 4062   0.794   3.179   1.804 -0.4333  1.0653  0.5992
 1347HOH     H2 4063   0.722   3.264   1.702  0.2157  0.6727 -0.2047
 1348HOH      O 4064   1.865   1.586   2.592 -0.2355  0.2050 -0.3714
 1348HOH     H1 4065   1.863   1.502   2.545  1.5301  0.4050 -0.9558
 1348HOH     H2 4066   1.828   1.648   2.529 -1.5202 -0.0731  0.0510
 1349HOH      O 4067   2.971   3.754   2.910 -0.5974 -0.1146  0.1415
 1349HOH     H1 4068   2.981   3.708   2.826  0.1989  0.5401 -0.1466
 1349HOH     H2 4069   3.005   3.692   2.975  0.9235  0.1801 -0.2920
 1350HOH      O 4070   0.705   0.958   3.582  0.3928 -0.1433  0.0503
 1350HOH     H1 4071   0.666   0.895   3.522  1.6459 -0.8041 -0.1379
 1350HOH     H2 4072   0.676   1.043   3.549 -0.9457 -0.5621  0.0228
 1351HOH      O 4073   0.112   0.357   0.130 -0.0039  0.2827  0.0263
 1351HOH     H1 4074   0.034   0.373   0.077 -0.0894  0.4360  0.1973
 1351HOH     H2 4075   0.079   0.328   0.214  0.1329  0.0261 -0.0063
 1352HOH      O 4076   0.944   2.514   2.890 -0.1198  0.0994 -0.0594
 1352HOH     H1 4077   1.020   2.457   2.893  0.0366  0.2216 -1.1258
 1352HOH     H2 4078   0.880   2.467   2.836 -0.5359  0.3133  0.2318
 1353HOH      O 4079   2.577   1.813   0.192 -0.0771 -0.1220 -0.3727
 1353HOH     H1 4080   2.577   1.835   0.285 -0.9038  0.0733 -0.4104
 1353HOH     H2 4081   2.662   1.845   0.160 -0.3768  1.1450  0.0058
 1354HOH      O 4082   2.708   1.771   1.467  0.3146  0.6846  0.2484
 1354HOH     H1 4083   2.677   1.685   1.437 -1.1824  1.0710  0.5528
 1354HOH     H2 4084   2.742   1.754   1.555 -1.0403  0.5259  0.7971
 1355HOH      O 4085   1.560   0.703   1.368  0.6547  0.0177  0.1733
 1355HOH     H1 4086   1.568   0.779   1.425  0.1423 -0.4106  0.8442
 1355HOH     H2 4087   1.650   0.681   1.344  0.8551  0.3951  0.5616
 1356HOH      O 4088   3.660   1.522   1.331  0.1308 -0.0599 -0.0831
 1356HOH     H1 4089   3.746   1.480   1.324  0.0769 -0.2840  0.5352
 1356HOH     H2 4090   3.656   1.579   1.254  1.2019  0.6189  0.3202
 1357HOH      O 4091   0.768   0.304   3.595 -0.0765  0.1569  0.4906
 1357HOH     H1 4092   0.821   0.227   3.577  0.1294  0.1753  0.9758
 1357HOH     H2 4093   0.692   0.295   3.538  0.5708  0.2820 -0.4548
 1358HOH      O 4094   1.815   2.572   2.488  0.0906 -0.5419  0.1253
 1358HOH     H1 4095   1.800   2.639   2.554  0.2347 -0.3622 -0.0209
 1358HOH     H2 4096   1.799   2.616   2.405 -0.2924 -0.8193  0.0444
 1359HOH      O 4097   0.809   1.700   0.315  0.5857  0.3888 -0.2035
 1359HOH     H1 4098   0.760   1.751   0.379 -0.1576  0.0910 -0.5094
 1359HOH     H2 4099   0.747   1.686   0.243  0.8521 -0.6881 -0.2603
 1360HOH      O 4100   3.711   0.790   2.887  0.3485  0.3942 -0.0113
 1360HOH     H1 4101   3.791   0.755   2.925  0.7075 -0.5752 -1.4633
 1360HOH     H2 4102   3.656   0.814   2.962  1.3176 -0.5149  1.0555
 1361HOH      O 4103   3.454   3.066   2.353  0.8925  0.2069 -0.3219
 1361HOH     H1 4104   3.377   3.119   2.374  0.7589  0.2835 -0.9570
 1361HOH     H2 4105   3.500   3.056   2.436 -0.0553 -0.2592  0.1785
 1362HOH      O 4106   3.653   0.832   0.584  0.4257 -0.0894 -0.4459
 1362HOH     H1 4107   3.694   0.749   0.609  0.4096 -0.3213 -1.1349
 1362HOH     H2 4108   3.699   0.858   0.504 -0.8078 -0.4333 -1.3447
 1363HOH      O 4109   2.784   1.447   0.643 -0.0162 -0.4480 -0.8701
 1363HOH     H1 4110   2.826   1.533   0.649 -0.7351 -0.0860 -0.6782
 1363HOH     H2 4111   2.714   1.459   0.578 -1.6314 -0.1547  0.7403
 1364HOH      O 4112   3.267   1.504   0.700 -0.2756  0.7670  0.3817
 1364HOH     H1 4113   3.307   1.443   0.762  0.0237 -0.1336 -0.6348
 1364HOH     H2 4114   3.331   1.574   0.690  0.6933 -0.1822 -0.5150
 1365HOH      O 4115   3.057   2.325   3.638  0.1893 -0.9245  0.0748
 1365HOH     H1 4116   3.004   2.280   3.572  0.2113 -0.2010 -0.4564
 1365HOH     H2 4117   3.046   2.272   3.717 -1.9699 -0.4257  0.2378
 1366HOH      O 4118   1.181   0.897   3.768 -0.0872 -0.1730  0.5390
 1366HOH     H1 4119   1.239   0.901   3.692  0.6231  0.0608  1.0769
 1366HOH     H2 4120   1.194   0.808   3.803 -0.7317 -0.4306  0.1641
 1367HOH      O 4121   0.365   0.880   2.936  0.2356  0.5698  0.2115
 1367HOH     H1 4122   0.415   0.855   2.859 -0.2515 -0.2142  0.1318
 1367HOH     H2 4123   0.348   0.973   2.924  0.0605  0.4387 -0.6970
 1368HOH      O 4124   3.458   3.410   3.725 -0.3564  0.2788  0.2996
 1368HOH     H1 4125   3.531   3.443   3.776 -0.0884  0.0715  0.0539
 1368HOH     H2 4126   3.407   3.489   3.703  0.5584  0.6305 -0.7284
 1369HOH      O 4127   2.395   3.662   1.985 -0.5600 -0.4373 -0.0811
 1369HOH     H1 4128   2.391   3.723   2.059  0.2778 -0.3614 -0.0721
 1369HOH     H2 4129   2.306   3.658   1.952 -0.5666  1.2072 -0.4223
 1370HOH      O 4130   3.725   2.569   3.528  0.9426 -0.2664  0.6673
 1370HOH     H1 4131   3.643   2.528   3.556  0.4503  0.0552 -0.2441
 1370HOH     H2 4132   3.700   2.657   3.500  1.3951 -0.5011 -0.6046
 1371HOH      O 4133   2.689   0.296   2.878 -0.0796 -0.2547 -0.7382
 1371HOH     H1 4134   2.648   0.354   2.942  0.4940 -0.3507 -0.2687
 1371HOH     H2 4135   2.727   0.355   2.813  1.1713 -0.0101  0.1340
 1372HOH      O 4136   1.427   0.287   3.645  0.4098  0.2041 -0.5729
 1372HOH     H1 4137   1.387   0.369   3.617  1.1701  0.6348 -0.4360
 1372HOH     H2 4138   1.384   0.266   3.728  1.2366  1.2874  0.1937
 1373HOH      O 4139   0.155   3.889   3.761  0.7833  0.0561 -0.0620
 1373HOH     H1 4140   0.193   3.952   3.823  0.1562  0.1861  0.2034
 1373HOH     H2 4141   0.139   3.811   3.813  0.7599 -0.0257 -0.1903
 1374HOH      O 4142   1.995   2.633   1.675  0.0212  0.2077  0.3098
 1374HOH     H1 4143   2.039   2.718   1.676 -0.0905  0.2684  0.1242
 1374HOH     H2 4144   1.945   2.630   1.756  0.3651  0.1379  0.5263
 1375HOH      O 4145   0.635   1.556   1.517 -1.4496 -0.3942 -1.2510
 1375HOH     H1 4146   0.640   1.508   1.600 -0.3138  0.5501 -0.7057
 1375HOH     H2 4147   0.543   1.584   1.511 -1.3645  0.4464  0.3063
 1376HOH      O 4148   3.173   0.404   2.831  0.8319 -0.5757  0.5582
 1376HOH     H1 4149   3.099   0.370   2.881 -0.2347  0.6852 -0.0583
 1376HOH     H2 4150   3.171   0.357   2.748 -0.1471  0.3274  0.0231
 1377HOH      O 4151   2.292   3.597   0.967 -0.3485  0.2116 -0.5047
 1377HOH     H1 4152   2.274   3.636   1.053 -0.7840  0.0909 -0.5359
 1377HOH     H2 4153   2.239   3.649   0.906 -0.0901  0.2570 -0.6931
 1378HOH      O 4154   3.479   2.734   1.393 -1.0960 -0.3079  1.3638
 1378HOH     H1 4155   3.524   2.656   1.359 -1.5933  0.2350 -0.8960
 1378HOH     H2 4156   3.427   2.701   1.466 -0.6226 -1.9219  1.0705
 1379HOH      O 4157   1.369   2.147   2.124 -0.5977 -0.4210  0.8307
 1379HOH     H1 4158   1.458   2.164   2.157  0.0396  0.9665 -1.2245
 1379HOH     H2 4159   1.312   2.190   2.186  0.4298  1.2285  0.7488
 1380HOH      O 4160   0.187   3.701   1.802 -0.4500 -0.7269  0.3751
 1380HOH     H1 4161   0.161   3.656   1.722 -1.6265 -1.0318  0.8850
 1380HOH     H2 4162   0.180   3.794   1.780 -0.1917 -0.8010 -0.0386
 1381HOH      O 4163   0.861   1.030   0.764 -0.1294  0.1454  0.6189
 1381HOH     H1 4164   0.854   1.075   0.680  0.5513 -0.2036  0.3648
 1381HOH     H2 4165   0.787   1.064   0.815 -1.0201 -0.1889 -0.3672
 1382HOH      O 4166   0.131   3.704   0.017 -0.0647  0.2669  0.3040
 1382HOH     H1 4167   0.164   3.614   0.020 -0.0064  0.2225 -0.8368
 1382HOH     H2 4168   0.067   3.709   0.088  0.9381 -0.2357  1.3050
 1383HOH      O 4169   0.330   2.178   0.711  0.3790  0.2539  1.0464
 1383HOH     H1 4170   0.339   2.088   0.742 -0.4936 -0.4572 -0.5469
 1383HOH     H2 4171   0.257   2.214   0.762 -0.6702 -0.7026  0.3312
 1384HOH      O 4172   1.751   1.163   1.195  0.1086  0.5674  0.4153
 1384HOH     H1 4173   1.711   1.226   1.255  0.1939  0.7404  0.2902
 1384HOH     H2 4174   1.833   1.204   1.168  0.3710  0.2191  0.6595
 1385HOH      O 4175   0.853   3.177   0.420 -0.1257  0.2968  0.6717
 1385HOH     H1 4176   0.930   3.202   0.370 -0.4281 -0.5264 -0.2730
 1385HOH     H2 4177   0.788   3.245   0.400 -0.3655 -0.2154 -0.4089
 1386HOH      O 4178   0.492   0.924   1.857  0.2989  0.2875 -0.1404
 1386HOH     H1 4179   0.479   0.876   1.775  0.6120  0.9937 -0.6261
 1386HOH     H2 4180   0.547   0.999   1.832  0.5112  0.4436  0.7439
 1387HOH      O 4181   3.767   3.733   2.449 -0.5013  0.2931  0.4851
 1387HOH     H1 4182   3.844   3.693   2.488 -0.8067 -0.0040  0.7943
 1387HOH     H2 4183   3.756   3.816   2.497 -0.0379  0.6310  0.0380
 1388HOH      O 4184   3.867   1.898   2.583  0.1239 -0.8393  0.4427
 1388HOH     H1 4185   3.882   1.964   2.516 -0.3945  0.0822  1.1848
 1388HOH     H2 4186   3.944   1.840   2.577  1.1354  0.4138  0.4216
 1389HOH      O 4187   1.514   3.884   0.268 -0.5540 -0.3181 -1.0363
 1389HOH     H1 4188   1.459   3.962   0.265 -0.8091 -0.3723  0.5069
 1389HOH     H2 4189   1.490   3.841   0.350  0.9103 -1.0148 -0.9061
 1390HOH      O 4190   0.070   1.486   1.125 -0.0510 -0.4266  0.5980
 1390HOH     H1 4191   0.046   1.462   1.215  0.6174 -0.9895  0.6360
 1390HOH     H2 4192   0.142   1.428   1.102  0.7413  0.6401  0.1942
 1391HOH      O 4193   0.587   2.126   2.183 -0.0462 -0.0126 -0.1000
 1391HOH     H1 4194   0.673   2.145   2.144  0.0463 -0.5760 -0.1903
 1391HOH     H2 4195   0.592   2.165   2.270  1.1120 -1.7454  0.7226
 1392HOH      O 4196   0.198   1.602   3.265 -0.2436  0.0159  0.6646
 1392HOH     H1 4197   0.223   1.611   3.357  0.1627 -0.1557  0.5760
 1392HOH     H2 4198   0.154   1.517   3.261 -0.3598  0.0725  0.7181
 1393HOH      O 4199   3.887   0.759   1.391  0.1134 -0.4150  0.2433
 1393HOH     H1 4200   3.939   0.837   1.369  0.4926 -0.6689  0.2289
 1393HOH     H2 4201   3.844   0.782   1.474 -0.4168  0.1102 -0.1635
 1394HOH      O 4202   2.071   1.374   2.986 -0.4510 -0.1686  0.2888
 1394HOH     H1 4203   1.988   1.392   2.942 -0.3354  0.0484  0.1532
 1394HOH     H2 4204   2.102   1.292   2.947 -0.0852  0.2968 -0.4437
 1395HOH      O 4205   1.140   1.460   0.900  0.5476  0.5596  0.2699
 1395HOH     H1 4206   1.148   1.555   0.905 -1.8713  0.8862  0.2003
 1395HOH     H2 4207   1.093   1.444   0.818 -0.6129 -0.4815  1.0537
 1396HOH      O 4208   2.385   3.838   2.850 -0.2096 -0.4215  0.0150
 1396HOH     H1 4209   2.393   3.747   2.881  0.9290 -0.0601  0.9255
 1396HOH     H2 4210   2.464   3.881   2.882 -0.9404  1.0321  0.0150
 1397HOH      O 4211   2.889   0.301   0.386  0.3172 -0.2326 -0.3627
 1397HOH     H1 4212   2.933   0.224   0.424  1.7302  0.7596  0.1794
 1397HOH     H2 4213   2.842   0.340   0.459  0.3513 -0.0978 -0.4128
 1398HOH      O 4214   2.565   1.566   3.132  0.0583 -0.6834  0.6699
 1398HOH     H1 4215   2.636   1.625   3.107  0.2532 -0.2662  2.0220
 1398HOH     H2 4216   2.520   1.612   3.203  0.1244 -2.0853  1.7005
 1399HOH      O 4217   2.949   1.047   3.621 -0.0974 -0.4682  0.1365
 1399HOH     H1 4218   2.938   1.117   3.687 -1.1252 -0.3830 -0.0928
 1399HOH     H2 4219   2.913   0.969   3.663 -0.5573 -0.4622 -0.2284
 1400HOH      O 4220   3.293   2.827   2.580  0.9037  0.0173 -0.5961
 1400HOH     H1 4221   3.227   2.794   2.519  0.2310  0.9409 -0.4210
 1400HOH     H2 4222   3.335   2.899   2.532 -0.0698  1.1869  0.1796
 1401HOH      O 4223   3.609   0.553   3.782 -0.2617 -0.6012 -0.3890
 1401HOH     H1 4224   3.623   0.603   3.863 -0.1212 -0.7109 -0.3442
 1401HOH     H2 4225   3.565   0.614   3.723  0.5975 -0.1664 -0.6080
 1402HOH      O 4226   3.366   3.848   1.420  0.0844  0.0325  0.6741
 1402HOH     H1 4227   3.391   3.886   1.504 -1.4695  0.4612  1.0110
 1402HOH     H2 4228   3.345   3.923   1.365  0.8697 -0.2519 -0.0563
 1403HOH      O 4229   1.874   3.879   2.359  0.0889 -0.8896 -0.5615
 1403HOH     H1 4230   1.825   3.882   2.441  0.9470 -0.5528 -0.0337
 1403HOH     H2 4231   1.856   3.792   2.323 -0.5700 -0.9121 -0.1926
 1404HOH      O 4232   0.252   2.292   3.637  0.2248  0.1714  0.0207
 1404HOH     H1 4233   0.243   2.240   3.557  0.3426  0.2510 -0.0441
 1404HOH     H2 4234   0.336   2.337   3.628  0.9128 -0.8456  0.7728
 1405HOH      O 4235   2.957   1.516   0.373 -0.1989  0.4462  0.6795
 1405HOH     H1 4236   2.967   1.597   0.423 -0.1308  0.5294  0.5321
 1405HOH     H2 4237   2.865   1.492   0.386 -0.2608  0.6311  0.5993
 1406HOH      O 4238   0.873   1.097   2.807 -0.0684 -0.0895 -0.4833
 1406HOH     H1 4239   0.922   1.021   2.777  0.0274 -1.0635  1.7515
 1406HOH     H2 4240   0.782   1.069   2.809 -0.1915  0.2749 -0.7476
 1407HOH      O 4241   3.056   1.354   3.239 -0.8418  0.7854  0.5623
 1407HOH     H1 4242   3.015   1.317   3.317  0.0659 -1.0631  0.2757
 1407HOH     H2 4243   3.148   1.367   3.263 -0.4917 -0.0425 -0.2234
 1408HOH      O 4244   3.631   2.154   2.464 -0.3475  0.0421 -0.5416
 1408HOH     H1 4245   3.641   2.066   2.426  0.4126 -0.4659  0.7139
 1408HOH     H2 4246   3.712   2.168   2.513  0.3125  2.1788 -2.0068
 1409HOH      O 4247   1.627   1.346   1.377  0.1471 -0.2657  0.0835
 1409HOH     H1 4248   1.684   1.342   1.454  0.0181  1.0002  0.2775
 1409HOH     H2 4249   1.551   1.396   1.405 -0.2514 -0.4155 -0.6762
 1410HOH      O 4250   1.747   3.423   2.039 -0.0093 -0.3686 -0.2043
 1410HOH     H1 4251   1.690   3.379   2.103 -0.3051 -0.1942 -0.3468
 1410HOH     H2 4252   1.818   3.360   2.024  0.0641 -0.4158  0.2892
 1411HOH      O 4253   1.570   1.618   2.769  0.0534  0.3067  0.4033
 1411HOH     H1 4254   1.652   1.647   2.810 -0.4279  0.0994  1.5811
 1411HOH     H2 4255   1.511   1.692   2.779 -0.1324  0.1785  0.2500
 1412HOH      O 4256   2.712   2.263   2.187  0.2943 -0.1871 -0.1836
 1412HOH     H1 4257   2.617   2.274   2.180  0.3317  0.7915  0.4625
 1412HOH     H2 4258   2.725   2.216   2.270  0.3831  0.5619  0.2527
 1413HOH      O 4259   2.633   1.006   2.049 -0.3225  0.4735 -0.5562
 1413HOH     H1 4260   2.633   1.078   2.112  0.7372 -0.9598  1.2833
 1413HOH     H2 4261   2.723   1.004   2.017  0.3899 -1.2551  1.1809
 1414HOH      O 4262   2.575   0.807   0.175 -0.3350  0.2231  0.1965
 1414HOH     H1 4263   2.599   0.838   0.088  0.2027 -0.9149 -0.1038
 1414HOH     H2 4264   2.545   0.885   0.221 -0.8935  0.8142 -1.0843
 1415HOH      O 4265   3.223   3.736   3.501  0.2097  0.0130 -0.2473
 1415HOH     H1 4266   3.234   3.767   3.411 -1.4856 -1.1472 -0.9724
 1415HOH     H2 4267   3.133   3.760   3.523  0.3792 -0.3070  0.8951
 1416HOH      O 4268   0.299   2.813   3.089  0.0990 -0.3827  0.3159
 1416HOH     H1 4269   0.224   2.776   3.135 -1.0350  1.3027 -0.0014
 1416HOH     H2 4270   0.357   2.844   3.159 -0.0547 -0.6660  0.5751
 1417HOH      O 4271   1.609   2.551   0.719 -0.1395  0.2764  0.2671
 1417HOH     H1 4272   1.553   2.546   0.641 -1.6235 -0.1341  1.2725
 1417HOH     H2 4273   1.600   2.465   0.760  0.4870  0.5327  0.9729
 1418HOH      O 4274   0.932   1.603   3.653  0.4912 -0.6526  0.7608
 1418HOH     H1 4275   0.934   1.587   3.559  1.1792 -0.3035  0.7044
 1418HOH     H2 4276   0.885   1.528   3.689 -0.1466 -0.5885  0.1101
 1419HOH      O 4277   0.475   3.792   2.900  0.3439  0.3989 -0.1164
 1419HOH     H1 4278   0.501   3.739   2.824 -0.1150  0.4012 -0.2806
 1419HOH     H2 4279   0.554   3.838   2.925  0.5973  0.1079 -0.3594
 1420HOH      O 4280   3.676   1.652   1.740 -0.6679 -0.6106 -0.3640
 1420HOH     H1 4281   3.638   1.572   1.704  0.1002 -1.2243  0.1196
 1420HOH     H2 4282   3.715   1.696   1.664 -1.6567 -0.3413 -0.7400
 1421HOH      O 4283   0.698   1.474   1.040 -0.4344  0.2820 -0.0206
 1421HOH     H1 4284   0.651   1.493   1.121 -0.2801 -0.6683  0.3162
 1421HOH     H2 4285   0.685   1.551   0.986 -0.4012  1.0137  0.9694
 1422HOH      O 4286   0.899   1.827   0.069  0.1956  0.2631 -0.6044
 1422HOH     H1 4287   0.818   1.785   0.041 -0.7815  1.9252 -0.5215
 1422HOH     H2 4288   0.892   1.833   0.164  0.3404  0.5721 -0.6123
 1423HOH      O 4289   0.857   0.636   3.187  0.7733 -0.1731  0.3416
 1423HOH     H1 4290   0.840   0.689   3.264  1.3403 -0.7242  0.8692
 1423HOH     H2 4291   0.893   0.554   3.221 -2.5630 -2.2218 -0.0713
 1424HOH      O 4292   0.773   1.570   0.034  0.0585 -0.3622  0.3472
 1424HOH     H1 4293   0.792   1.476   0.033  2.0553 -0.0465 -0.0253
 1424HOH     H2 4294   0.724   1.586  -0.047 -0.7968 -1.1105  0.6838
 1425HOH      O 4295   2.986   0.107   0.521 -0.0461 -0.5474 -0.0661
 1425HOH     H1 4296   2.907   0.087   0.570  0.2374 -0.3559  0.4884
 1425HOH     H2 4297   3.058   0.082   0.580  0.3169  0.7582  0.1119
 1426HOH      O 4298   2.521   1.180   1.336  0.1007  0.3995 -0.1432
 1426HOH     H1 4299   2.530   1.114   1.267  0.4191  0.9328 -0.6271
 1426HOH     H2 4300   2.528   1.130   1.417  0.6097 -0.1336 -0.4969
 1427HOH      O 4301   1.255   0.986   2.648 -0.1651  0.0583  0.0155
 1427HOH     H1 4302   1.230   1.008   2.558  0.2414 -0.8005 -0.3281
 1427HOH     H2 4303   1.181   0.936   2.682  0.0712 -0.4218 -0.1701
 1428HOH      O 4304   2.108   0.850   2.569  0.7077  0.5806 -0.2068
 1428HOH     H1 4305   2.055   0.906   2.626  0.9982  0.3575  0.2891
 1428HOH     H2 4306   2.191   0.841   2.614  0.9477  0.3993 -0.6732
 1429HOH      O 4307   1.134   1.286   2.831  0.3418 -0.3930  0.2287
 1429HOH     H1 4308   1.134   1.381   2.827 -0.2893 -0.3188  1.3603
 1429HOH     H2 4309   1.062   1.260   2.774  0.7329 -0.2340 -0.3586
 1430HOH      O 4310   1.292   1.771   2.224 -0.1702  0.9817  0.2804
 1430HOH     H1 4311   1.318   1.767   2.316  0.8516  0.1887 -0.0101
 1430HOH     H2 4312   1.373   1.787   2.177 -0.3057 -0.5768 -0.6173
 1431HOH      O 4313   3.543   2.378   2.273  0.5938 -0.1895  0.4189
 1431HOH     H1 4314   3.531   2.462   2.318  0.0096 -0.5081  0.8966
 1431HOH     H2 4315   3.566   2.317   2.343 -0.1460 -0.6593  0.2729
 1432HOH      O 4316   2.255   0.728   3.242  0.1733 -0.2543  0.3906
 1432HOH     H1 4317   2.345   0.758   3.229  0.1474 -0.4660 -0.3816
 1432HOH     H2 4318   2.240   0.665   3.171 -0.8204  0.3238  0.0519
 1433HOH      O 4319   3.130   2.091   2.842  0.3084  0.1661 -0.0537
 1433HOH     H1 4320   3.202   2.039   2.807  0.2766  0.6443 -0.8699
 1433HOH     H2 4321   3.057   2.030   2.851  0.6728 -0.2213  0.3404
 1434HOH      O 4322   0.771   2.406   2.406 -0.1927  0.4513  0.1963
 1434HOH     H1 4323   0.816   2.321   2.408  0.3643  0.7446  0.5709
 1434HOH     H2 4324   0.681   2.385   2.378 -0.3112 -0.3788  1.0883
 1435HOH      O 4325   1.766   2.735   1.393 -0.0829  1.0113  0.0296
 1435HOH     H1 4326   1.769   2.647   1.357  0.3761  1.4126 -0.9852
 1435HOH     H2 4327   1.739   2.723   1.484 -0.0282 -0.1667 -0.0835
 1436HOH      O 4328   2.809   1.121   1.667  0.2111  0.0736  0.1775
 1436HOH     H1 4329   2.872   1.087   1.603 -0.6781  0.6682 -1.0951
 1436HOH     H2 4330   2.862   1.145   1.743  1.3805 -0.3054 -0.4748
 1437HOH      O 4331   0.973   2.507   3.977 -0.3326  0.4901 -0.0295
 1437HOH     H1 4332   0.976   2.455   3.896 -0.7423  0.1594  0.1559
 1437HOH     H2 4333   0.941   2.593   3.949 -0.5613  0.3495 -0.2125
 1438HOH      O 4334   1.410   1.191   3.463  0.5576 -0.2843 -0.4244
 1438HOH     H1 4335   1.337   1.130   3.452  0.7027 -0.6338  0.3681
 1438HOH     H2 4336   1.484   1.150   3.417  0.5269 -0.4672 -0.3128
 1439HOH      O 4337   2.823   1.677   2.461  0.1779  0.5021  0.2568
 1439HOH     H1 4338   2.907   1.684   2.416 -0.2897  0.4549 -0.6680
 1439HOH     H2 4339   2.804   1.584   2.464 -0.0892  0.5449 -0.0258
 1440HOH      O 4340   1.448   2.501   2.271 -0.2299  0.3637 -1.0042
 1440HOH     H1 4341   1.402   2.418   2.281 -0.5379  0.6611  1.7421
 1440HOH     H2 4342   1.386   2.567   2.302  0.7413  1.2927 -0.9065
 1441HOH      O 4343   2.071   2.180   3.549 -0.1195  0.3854 -0.2475
 1441HOH     H1 4344   1.979   2.166   3.528 -0.2119  0.1945  0.2537
 1441HOH     H2 4345   2.071   2.214   3.639  0.3059  0.1182 -0.1363
 1442HOH      O 4346   3.496   2.290   0.685  0.2145 -0.0853  0.0475
 1442HOH     H1 4347   3.576   2.292   0.633  0.1512  0.4405 -0.0484
 1442HOH     H2 4348   3.457   2.377   0.671 -0.3231 -0.3022  0.1655
 1443HOH      O 4349   2.757   0.602   0.808 -0.0651  0.7280  0.4458
 1443HOH     H1 4350   2.753   0.571   0.718  1.3475 -0.5029  0.7246
 1443HOH     H2 4351   2.681   0.561   0.850 -0.6602  1.2039 -0.1247
 1444HOH      O 4352   1.815   3.897   3.906 -0.6451 -0.2154  0.3918
 1444HOH     H1 4353   1.755   3.896   3.831  0.4415  2.3732 -0.7595
 1444HOH     H2 4354   1.873   3.822   3.890 -0.1828  0.4409 -1.7546
 1445HOH      O 4355   2.770   0.298   3.554 -0.3391  0.2935  0.0272
 1445HOH     H1 4356   2.685   0.283   3.595 -0.9720  0.2100 -1.2151
 1445HOH     H2 4357   2.829   0.317   3.626 -1.2344 -0.4264  1.0087
 1446HOH      O 4358   0.279   0.609   1.616  0.0543  0.3713  0.1396
 1446HOH     H1 4359   0.206   0.566   1.571 -0.3278  0.1780  0.9070
 1446HOH     H2 4360   0.243   0.691   1.648  0.5218  0.8495 -0.4902
 1447HOH      O 4361   1.807   1.760   1.472  0.8851 -0.6489  0.4870
 1447HOH     H1 4362   1.889   1.804   1.494  0.7185 -0.2464  0.3173
 1447HOH     H2 4363   1.787   1.789   1.384 -0.3112  0.6392  1.1131
 1448HOH      O 4364   2.057   1.412   0.298  0.0287 -0.8375 -0.5324
 1448HOH     H1 4365   1.979   1.392   0.245 -0.4890  0.5349 -0.3605
 1448HOH     H2 4366   2.129   1.412   0.234 -0.5987  0.9283 -1.3809
 1449HOH      O 4367   1.749   0.398   3.260 -0.1468  0.1049  0.0921
 1449HOH     H1 4368   1.758   0.328   3.195  0.1173  0.1571  0.0692
 1449HOH     H2 4369   1.724   0.353   3.340  0.8760 -0.1311  0.3046
 1450HOH      O 4370   3.155   2.882   3.164 -0.2722 -0.3360 -0.3340
 1450HOH     H1 4371   3.239   2.851   3.131 -0.1354 -0.7150  0.3149
 1450HOH     H2 4372   3.116   2.931   3.092  0.7948  0.4250 -0.4426
 1451HOH      O 4373   1.910   1.961   2.589  0.2369  0.7396 -0.5453
 1451HOH     H1 4374   1.831   2.002   2.625 -0.2797 -0.7571  0.2049
 1451HOH     H2 4375   1.877   1.889   2.535  0.8773 -1.5575  1.6981
 1452HOH      O 4376   0.970   1.110   1.108  0.2507 -0.6646 -0.4518
 1452HOH     H1 4377   0.956   1.183   1.048 -0.0986 -0.1648  0.2119
 1452HOH     H2 4378   1.063   1.087   1.097  0.4347  0.0573 -0.4930
 1453HOH      O 4379   3.742   1.816   1.506 -0.6505 -0.2187 -0.1707
 1453HOH     H1 4380   3.780   1.904   1.513  0.4409 -0.6461 -0.4654
 1453HOH     H2 4381   3.647   1.832   1.508 -0.4970  1.0119 -0.7237
 1454HOH      O 4382  -0.005   0.378   2.111 -0.2617 -0.3339 -0.5156
 1454HOH     H1 4383  -0.010   0.415   2.199  0.1544 -0.0920 -0.5854
 1454HOH     H2 4384   0.018   0.452   2.055 -0.6827 -0.4547 -0.8543
 1455HOH      O 4385   3.928   3.635   0.270  0.0177  0.5713 -0.0558
 1455HOH     H1 4386   3.956   3.711   0.321  1.5146  0.3627 -0.4877
 1455HOH     H2 4387   3.865   3.671   0.207 -0.3077  1.1901  0.5914
 1456HOH      O 4388   2.182   0.072   0.661  0.5450 -0.3739  0.3581
 1456HOH     H1 4389   2.240   0.077   0.737  0.2536  0.7457  0.5524
 1456HOH     H2 4390   2.223   0.129   0.596  0.2681 -0.5072  0.0617
 1457HOH      O 4391   2.816   0.237   2.275 -0.2835 -0.0012  0.1210
 1457HOH     H1 4392   2.764   0.211   2.351  0.0387 -0.4494  0.1947
 1457HOH     H2 4393   2.764   0.306   2.234 -1.2250 -0.7892 -0.1113
 1458HOH      O 4394   0.747   2.871   2.532  0.4671 -0.7766  0.1217
 1458HOH     H1 4395   0.722   2.832   2.448  0.0550 -0.5754  0.1453
 1458HOH     H2 4396   0.701   2.817   2.597  0.3090 -0.5713  0.1826
 1459HOH      O 4397   0.480   1.673   2.482 -0.0463  0.0261 -0.0061
 1459HOH     H1 4398   0.574   1.684   2.477 -0.0158 -0.1455  0.1802
 1459HOH     H2 4399   0.444   1.748   2.433  0.1782  0.2372  0.1499
 1460HOH      O 4400   3.296   2.621   3.754  0.1052  0.0396  0.1379
 1460HOH     H1 4401   3.220   2.613   3.696  0.4506  0.9421 -0.4852
 1460HOH     H2 4402   3.280   2.702   3.802  0.0668 -0.4423  0.9654
 1461HOH      O 4403   2.303   2.122   0.867  0.3211  0.5612  0.3186
 1461HOH     H1 4404   2.217   2.165   0.874  0.4118  0.9875 -0.7101
 1461HOH     H2 4405   2.326   2.098   0.956 -0.6462  0.8872  0.6797
 1462HOH      O 4406   3.707   1.456   1.988 -0.2283 -0.5055 -0.0872
 1462HOH     H1 4407   3.653   1.400   1.933 -0.6068 -0.5195  0.2902
 1462HOH     H2 4408   3.766   1.501   1.927 -0.1402 -1.0661 -0.4249
 1463HOH      O 4409   3.486   2.331   0.154  0.1069  0.3217  0.8884
 1463HOH     H1 4410   3.566   2.379   0.134 -0.0515  0.2417 -0.0132
 1463HOH     H2 4411   3.417   2.378   0.108  0.0745 -1.2527 -0.9083
 1464HOH      O 4412   0.225   3.343   0.722  0.2418 -0.1000  0.1730
 1464HOH     H1 4413   0.265   3.428   0.741  0.0044  0.0431  0.0544
 1464HOH     H2 4414   0.183   3.356   0.637 -0.9043  0.0753  0.7291
 1465HOH      O 4415   3.377   1.512   3.019  0.1595  0.1865  0.1958
 1465HOH     H1 4416   3.335   1.586   3.065 -0.1111  0.0475  0.1726
 1465HOH     H2 4417   3.316   1.489   2.950  0.3369  0.0644  0.0790
 1466HOH      O 4418   3.944   0.116   2.015  0.3412 -0.4920  0.6667
 1466HOH     H1 4419   3.900   0.123   1.931 -0.3609 -0.7424  1.0002
 1466HOH     H2 4420   3.936   0.204   2.053 -0.4599 -0.6865  0.9926
 1467HOH      O 4421   3.709   2.645   2.697 -0.3404 -0.1220 -0.2531
 1467HOH     H1 4422   3.802   2.627   2.687 -0.1393  0.9884 -0.6758
 1467HOH     H2 4423   3.682   2.593   2.773  0.9563  0.6339  0.8026
 1468HOH      O 4424   1.783   1.796   1.149  0.4079  0.2258 -0.8412
 1468HOH     H1 4425   1.710   1.734   1.149  0.2469  0.4139 -0.9451
 1468HOH     H2 4426   1.742   1.881   1.167  0.7345  0.1797  0.2817
 1469HOH      O 4427   2.984   2.149   0.408 -0.2866  0.4462 -0.4329
 1469HOH     H1 4428   3.032   2.104   0.478 -0.5599  0.5041 -0.2056
 1469HOH     H2 4429   2.966   2.081   0.343 -1.1056  0.1090  0.1210
 1470HOH      O 4430   2.464   0.316   0.086 -0.2947  0.6859  0.1038
 1470HOH     H1 4431   2.492   0.388   0.142 -0.6854  1.1899 -0.3265
 1470HOH     H2 4432   2.533   0.251   0.095 -0.5856  0.5124  1.5610
 1471HOH      O 4433   2.993   2.664   1.639 -0.3914  0.0114  0.3647
 1471HOH     H1 4434   2.910   2.659   1.592 -0.5382 -0.7770  0.6712
 1471HOH     H2 4435   2.977   2.614   1.719  0.4355 -0.2967  0.3456
 1472HOH      O 4436   1.129   0.738   1.032 -0.2875  0.4519  0.4306
 1472HOH     H1 4437   1.157   0.829   1.035 -0.2231  0.4257  0.7479
 1472HOH     H2 4438   1.070   0.729   1.107  0.0629  0.1207  0.6724
 1473HOH      O 4439   2.362   1.083   2.978  0.9104  0.6295 -0.1729
 1473HOH     H1 4440   2.373   1.128   3.062 -1.0895  0.2332  0.4214
 1473HOH     H2 4441   2.315   1.147   2.924 -0.4962 -0.0722  0.1225
 1474HOH      O 4442   1.528   2.644   1.939 -0.2346 -0.1597 -0.3395
 1474HOH     H1 4443   1.503   2.703   1.868  0.3834 -1.0119 -1.3210
 1474HOH     H2 4444   1.492   2.559   1.914 -1.0817 -0.2681  1.0222
 1475HOH      O 4445   3.274   2.147   3.895 -0.2473 -0.1320  0.0165
 1475HOH     H1 4446   3.293   2.239   3.910  1.4809 -0.4397  0.1995
 1475HOH     H2 4447   3.356   2.111   3.861 -0.6983 -1.6947  0.4077
 1476HOH      O 4448   1.141   1.004   0.780 -0.3755 -0.0824  0.3208
 1476HOH     H1 4449   1.194   1.074   0.820 -0.1431 -0.1629  0.1613
 1476HOH     H2 4450   1.052   1.037   0.781 -0.3536 -0.0243  0.7821
 1477HOH      O 4451   2.316   1.419   1.676  0.1628  0.6756 -0.2516
 1477HOH     H1 4452   2.235   1.469   1.662 -0.3345  0.3709  1.2458
 1477HOH     H2 4453   2.326   1.368   1.595 -1.0033  0.9163 -0.5926
 1478HOH      O 4454   3.586   2.531   1.764  0.2613  0.0390 -0.8478
 1478HOH     H1 4455   3.533   2.607   1.739 -0.1671 -0.3825 -1.2648
 1478HOH     H2 4456   3.562   2.463   1.701  0.6664 -0.4344 -0.5098
 1479HOH      O 4457   3.750   2.735   2.286 -0.5519 -0.2315 -0.4267
 1479HOH     H1 4458   3.759   2.665   2.221  0.0534  0.0059 -0.6148
 1479HOH     H2 4459   3.831   2.729   2.338 -0.6837  0.0675 -0.1856
 1480HOH      O 4460   3.908   3.153   2.646  0.5761  0.1312 -0.5307
 1480HOH     H1 4461   3.986   3.106   2.615  0.7676 -0.4815  0.7446
 1480HOH     H2 4462   3.857   3.087   2.692  0.6404  1.0273  0.9803
 1481HOH      O 4463   3.464   1.670   1.122  0.4969  0.0955  0.3502
 1481HOH     H1 4464   3.454   1.691   1.215  0.0962 -0.0731  0.3485
 1481HOH     H2 4465   3.443   1.751   1.077 -0.8114 -0.2028  0.3538
 1482HOH      O 4466   1.911   1.358   1.091  0.1433 -0.7277 -0.4161
 1482HOH     H1 4467   1.859   1.434   1.117  0.3824 -0.9994  1.0126
 1482HOH     H2 4468   1.982   1.394   1.038 -0.3082 -0.0920 -0.6092
 1483HOH      O 4469   0.883   1.474   1.965  0.4440  1.1136  0.5987
 1483HOH     H1 4470   0.969   1.501   1.997  0.5815  0.3144  0.9442
 1483HOH     H2 4471   0.850   1.413   2.031  0.2672  0.2539 -0.2318
 1484HOH      O 4472   3.136   2.716   2.333  0.0925  0.0412 -0.0797
 1484HOH     H1 4473   3.125   2.626   2.362  0.0061  0.3128  0.7762
 1484HOH     H2 4474   3.114   2.714   2.240  1.4859 -1.0880 -0.4511
 1485HOH      O 4475   1.130   2.918   2.204 -0.5437 -0.2284 -0.1412
 1485HOH     H1 4476   1.159   2.843   2.152 -0.3375  0.7669 -1.6172
 1485HOH     H2 4477   1.050   2.947   2.160  0.1981  1.2837 -0.6448
 1486HOH      O 4478   2.414   2.577   0.988  0.4470  1.0517  0.0478
 1486HOH     H1 4479   2.499   2.614   0.963  1.6750 -0.8314  0.9324
 1486HOH     H2 4480   2.393   2.516   0.917  0.5618  0.5408  0.4361
 1487HOH      O 4481   3.372   1.007   3.913  0.0964 -0.1092 -0.6117
 1487HOH     H1 4482   3.402   1.027   4.002 -0.0492  0.7521 -0.7436
 1487HOH     H2 4483   3.451   1.016   3.859  0.0889 -0.1822 -0.6354
 1488HOH      O 4484   3.344   3.281   0.948  0.1013  0.0589 -0.3847
 1488HOH     H1 4485   3.383   3.214   0.891  0.6473  0.9990 -1.1804
 1488HOH     H2 4486   3.270   3.237   0.989  2.2558 -2.1663  1.8629
 1489HOH      O 4487   2.168   1.846   2.378  0.3057  0.2379  0.2616
 1489HOH     H1 4488   2.233   1.781   2.349  0.3141 -0.2022  1.1652
 1489HOH     H2 4489   2.085   1.815   2.342  0.5237  0.5864 -0.5772
 1490HOH      O 4490   1.115   2.423   1.118  0.2051 -0.4286 -0.3035
 1490HOH     H1 4491   1.136   2.409   1.026 -0.6385  0.2174 -0.6205
 1490HOH     H2 4492   1.042   2.485   1.117  0.7076  0.2544  0.8285
 1491HOH      O 4493   3.701   0.361   3.217 -0.3747 -0.2175  0.2723
 1491HOH     H1 4494   3.744   0.295   3.162  0.6281  0.7093 -0.1196
 1491HOH     H2 4495   3.723   0.335   3.306  0.4285 -0.1760  0.1068
 1492HOH      O 4496   0.680   3.844   0.465 -0.8084 -0.5812 -0.2807
 1492HOH     H1 4497   0.660   3.936   0.451  0.7298 -0.0968  0.3672
 1492HOH     H2 4498   0.754   3.826   0.406 -0.2875 -1.0432  0.4851
 1493HOH      O 4499   2.939   1.643   0.098  0.3223  0.1414  0.3686
 1493HOH     H1 4500   3.016   1.595   0.127  0.2946 -0.6681 -0.7695
 1493HOH     H2 4501   2.871   1.576   0.089  0.3334  0.2760 -1.4661
 1494HOH      O 4502   3.353   2.842   3.500  0.2249  0.1921  0.2583
 1494HOH     H1 4503   3.347   2.847   3.596  0.9946 -0.3187  0.3468
 1494HOH     H2 4504   3.273   2.885   3.470  0.0249  0.4883  1.1242
 1495HOH      O 4505   2.876   1.571   3.282  0.2057  0.5166 -0.4603
 1495HOH     H1 4506   2.919   1.498   3.237 -1.1300 -0.8096  0.2223
 1495HOH     H2 4507   2.835   1.622   3.213  0.1456 -0.1142 -0.9039
 1496HOH      O 4508   2.859   2.516   3.368 -0.5876  0.3690  0.1289
 1496HOH     H1 4509   2.937   2.570   3.366 -0.0920 -0.3277 -0.1220
 1496HOH     H2 4510   2.846   2.487   3.277  0.2922 -1.4289  0.4756
 1497HOH      O 4511   3.351   1.890   2.813 -0.0444 -0.0378  0.1021
 1497HOH     H1 4512   3.305   1.821   2.861  0.1386  0.2515  0.7054
 1497HOH     H2 4513   3.443   1.864   2.815  0.2226  0.8164  1.4374
 1498HOH      O 4514   2.383   3.219   0.921  0.3497 -0.6936 -0.1211
 1498HOH     H1 4515   2.319   3.156   0.954  0.6323 -0.8104  0.2117
 1498HOH     H2 4516   2.387   3.201   0.827 -0.7341 -0.1065 -0.3050
 1499HOH      O 4517   1.184   3.245   1.391  0.1315 -0.1790  0.1365
 1499HOH     H1 4518   1.277   3.245   1.414 -0.0068  0.2245  0.7566
 1499HOH     H2 4519   1.172   3.167   1.337  1.0701  0.3993 -0.9984
 1500HOH      O 4520   0.946   0.047   0.827 -0.2903 -0.0478 -0.8315
 1500HOH     H1 4521   1.008   0.097   0.880  0.6392 -0.5786 -1.3811
 1500HOH     H2 4522   0.931  -0.033   0.876 -0.8064  0.2076 -0.5527
 1501HOH      O 4523   3.784   3.908   0.285 -0.7094  0.2962 -0.0809
 1501HOH     H1 4524   3.760   3.850   0.358  0.0700 -0.3347 -0.2892
 1501HOH     H2 4525   3.784   3.851   0.208  1.7611  0.0333 -0.0532
 1502HOH      O 4526   0.313   3.309   3.564  0.6359 -0.0843  0.5811
 1502HOH     H1 4527   0.277   3.222   3.580  0.7371 -0.3769 -0.6059
 1502HOH     H2 4528   0.393   3.293   3.513  0.9030  0.6834  0.7390
 1503HOH      O 4529   1.605   2.937   3.707  0.5580 -0.2457  0.1841
 1503HOH     H1 4530   1.596   3.027   3.674  0.7506 -0.2127  0.2184
 1503HOH     H2 4531   1.663   2.946   3.784  1.1650 -0.4893 -0.2290
 1504HOH      O 4532   3.730   1.861   0.763 -0.7162  0.2274 -0.0335
 1504HOH     H1 4533   3.774   1.876   0.846  1.0783  0.9532 -1.0115
 1504HOH     H2 4534   3.669   1.934   0.754 -0.0696  0.7982  0.1423
 1505HOH      O 4535   1.386   3.510   0.791 -0.1837  0.1328  0.1857
 1505HOH     H1 4536   1.422   3.507   0.702 -0.2675 -1.6315  0.1424
 1505HOH     H2 4537   1.462   3.501   0.848 -0.2062  0.4464  0.2679
 1506HOH      O 4538   1.913   1.181   0.456  0.3106  0.1536  0.4088
 1506HOH     H1 4539   1.950   1.260   0.417  0.2716 -0.3541 -0.7446
 1506HOH     H2 4540   1.951   1.110   0.405 -0.5374 -0.5119  0.6649
 1507HOH      O 4541   2.840   2.673   3.773 -0.1362  0.2333 -0.9289
 1507HOH     H1 4542   2.777   2.719   3.717 -0.3006  2.2033  0.6410
 1507HOH     H2 4543   2.924   2.689   3.731 -0.2641  1.5472 -0.7877
 1508HOH      O 4544   3.925   1.250   3.126  0.4038 -0.6924  0.2860
 1508HOH     H1 4545   3.930   1.163   3.088  1.1538 -0.5170 -0.0515
 1508HOH     H2 4546   3.907   1.308   3.052  0.9509 -0.4547  0.3283
 1509HOH      O 4547   3.839   0.404   2.401 -0.6977  0.1033 -0.0237
 1509HOH     H1 4548   3.858   0.313   2.423  0.0140 -0.1681 -1.5176
 1509HOH     H2 4549   3.753   0.402   2.359  0.0370 -0.2287 -1.6396
 1510HOH      O 4550   0.620   0.966   1.318 -0.1997 -0.2923  0.4557
 1510HOH     H1 4551   0.680   0.982   1.245 -1.5224  0.5810 -0.5139
 1510HOH     H2 4552   0.614   0.871   1.324  1.5480 -0.4528  0.8866
 1511HOH      O 4553   1.325   0.549   1.323 -0.0184  0.1827 -0.2299
 1511HOH     H1 4554   1.353   0.503   1.245 -0.4874 -0.7630  0.1304
 1511HOH     H2 4555   1.404   0.592   1.357  0.3818 -0.1767 -0.6969
 1512HOH      O 4556   1.286   2.764   1.123 -0.0234  0.0434  0.1701
 1512HOH     H1 4557   1.374   2.730   1.105  0.5600  1.4871  0.0173
 1512HOH     H2 4558   1.300   2.857   1.139 -1.7091  0.6938 -1.5410
 1513HOH      O 4559   2.099   2.297   3.813 -0.3141  0.0145 -0.3401
 1513HOH     H1 4560   2.183   2.341   3.825 -0.7677  0.8951 -0.2404
 1513HOH     H2 4561   2.057   2.301   3.899 -0.1867 -1.0443 -0.2097
 1514HOH      O 4562   1.171   1.946   3.439  0.9169 -0.1959 -0.3797
 1514HOH     H1 4563   1.165   1.866   3.490 -0.1421 -0.3678 -0.7319
 1514HOH     H2 4564   1.146   2.016   3.500  1.0751 -0.2176 -0.2872
 1515HOH      O 4565   0.744   3.672   0.686  0.4036 -0.5696 -0.5380
 1515HOH     H1 4566   0.817   3.657   0.626  0.4451  0.2982 -0.7309
 1515HOH     H2 4567   0.717   3.763   0.669 -0.0643 -0.5449  0.2374
 1516HOH      O 4568   1.102  -0.004   0.374 -0.0798  0.2470  0.3327
 1516HOH     H1 4569   1.071   0.050   0.447 -0.3586 -0.2576  0.5988
 1516HOH     H2 4570   1.084   0.048   0.296 -0.5575  0.4418  0.5670
 1517HOH      O 4571   1.443   3.479   3.671  0.7313 -0.1581 -0.1766
 1517HOH     H1 4572   1.388   3.555   3.651  1.0045  0.1608  0.2602
 1517HOH     H2 4573   1.499   3.470   3.593  0.5478 -0.0494 -0.3238
 1518HOH      O 4574   3.372   2.123   2.462  0.4063 -0.1707  0.2721
 1518HOH     H1 4575   3.466   2.144   2.458  0.1449  1.1120 -0.4694
 1518HOH     H2 4576   3.340   2.169   2.539  0.4888 -1.3161  1.0399
 1519HOH      O 4577   2.019   0.815   2.300  0.3773 -0.2639 -0.0860
 1519HOH     H1 4578   2.038   0.771   2.383  0.6335  0.2045  0.1131
 1519HOH     H2 4579   2.105   0.829   2.260  0.3156  0.2197 -0.0576
 1520HOH      O 4580   1.230   1.614   2.879 -0.1805  0.1124 -0.4136
 1520HOH     H1 4581   1.144   1.596   2.916  0.2807 -0.8112  0.3355
 1520HOH     H2 4582   1.290   1.599   2.952  0.6538  0.0747 -1.0759
 1521HOH      O 4583   3.598   3.426   1.351  0.1841 -0.1078  0.6317
 1521HOH     H1 4584   3.551   3.409   1.270 -0.0088  1.0534  0.4621
 1521HOH     H2 4585   3.535   3.406   1.420 -0.4577  1.0082  0.4161
 1522HOH      O 4586   2.740   0.877   0.863 -0.4052  0.2305 -0.8075
 1522HOH     H1 4587   2.758   0.783   0.874  0.5608  0.2344 -1.9118
 1522HOH     H2 4588   2.675   0.881   0.793 -1.7964  0.3768  0.4073
 1523HOH      O 4589   1.741   3.388   0.195 -0.4991 -0.5749 -0.4151
 1523HOH     H1 4590   1.811   3.427   0.248 -1.3030 -1.2649  1.3124
 1523HOH     H2 4591   1.679   3.459   0.180 -0.5948 -0.5109  0.2277
 1524HOH      O 4592   0.789   3.794   1.255 -0.3243  0.5102  0.1794
 1524HOH     H1 4593   0.695   3.777   1.265 -0.2406 -0.2044 -0.1529
 1524HOH     H2 4594   0.807   3.771   1.164  0.5907 -1.4954  0.7814
 1525HOH      O 4595   0.528   3.486   1.614 -0.0340  0.0487 -0.0553
 1525HOH     H1 4596   0.471   3.534   1.553 -0.0485 -0.3620 -0.3741
 1525HOH     H2 4597   0.492   3.506   1.700 -0.2786  0.2970 -0.2092
 1526HOH      O 4598   3.543   1.007   2.534 -0.1537  1.0793 -0.0453
 1526HOH     H1 4599   3.570   1.088   2.576  0.3918  0.8939 -0.0292
 1526HOH     H2 4600   3.585   0.938   2.585 -0.1421  0.8158 -0.4038
 1527HOH      O 4601   1.125   0.435   1.030 -0.5355 -0.0203 -0.1894
 1527HOH     H1 4602   1.113   0.407   0.939 -0.4308  0.6883 -0.4378
 1527HOH     H2 4603   1.120   0.531   1.026 -0.6493  0.0169  0.5742
 1528HOH      O 4604   0.981   0.612   3.918  0.2154  0.3425  0.3371
 1528HOH     H1 4605   0.918   0.642   3.852  0.1444 -1.4333 -0.5310
 1528HOH     H2 4606   1.066   0.631   3.880  0.1910  0.8147  0.5137
 1529HOH      O 4607   0.063   2.051   1.634  0.3169 -0.1210  0.5612
 1529HOH     H1 4608   0.113   2.127   1.662 -0.7365  1.0258 -0.4336
 1529HOH     H2 4609  -0.028   2.078   1.641 -0.0785 -0.9867 -0.6316
 1530HOH      O 4610   2.199   2.413   1.073  0.2339 -0.2308 -0.4893
 1530HOH     H1 4611   2.135   2.428   1.003 -0.4523 -0.0382  0.1552
 1530HOH     H2 4612   2.260   2.486   1.065 -1.1162  1.1223  0.4685
 1531HOH      O 4613   3.682   2.196   1.168 -0.1835  0.0456 -0.2036
 1531HOH     H1 4614   3.760   2.203   1.113 -0.4552 -0.5965 -0.6898
 1531HOH     H2 4615   3.610   2.225   1.112 -0.4398 -0.4421 -0.1414
 1532HOH      O 4616   1.670   2.317   2.510 -0.3871  0.3039  0.0358
 1532HOH     H1 4617   1.719   2.374   2.451 -0.7401 -0.0340 -0.6077
 1532HOH     H2 4618   1.599   2.372   2.544 -0.7222  0.2687 -0.5735
 1533HOH      O 4619   0.456   1.258   1.677  0.2392  0.3470  0.2657
 1533HOH     H1 4620   0.523   1.301   1.730  0.4803  0.8771 -0.4435
 1533HOH     H2 4621   0.374   1.302   1.701  0.3715  0.6972  0.0844
 1534HOH      O 4622   1.520   1.033   2.961  0.1707  0.0266  0.1754
 1534HOH     H1 4623   1.459   1.068   3.027 -0.0128  0.4781 -0.2218
 1534HOH     H2 4624   1.571   1.109   2.933  0.2019 -0.1465 -0.2453
 1535HOH      O 4625   2.590   1.565   2.116 -0.5082 -0.0765  0.0833
 1535HOH     H1 4626   2.584   1.543   2.023 -0.8025 -0.0592  0.0973
 1535HOH     H2 4627   2.677   1.534   2.142 -0.3893 -0.0003 -0.2178
 1536HOH      O 4628   2.027   3.217   2.523 -0.1235  0.3146 -0.4794
 1536HOH     H1 4629   2.031   3.301   2.478  0.3839  0.3550 -0.3771
 1536HOH     H2 4630   2.046   3.238   2.614 -0.2448  0.1221 -0.4103
 1537HOH      O 4631   3.743   0.434   1.137 -0.1078 -0.5771 -0.0248
 1537HOH     H1 4632   3.669   0.397   1.185  0.0898 -0.1060  0.6573
 1537HOH     H2 4633   3.817   0.430   1.198  0.3274 -0.6135 -0.5322
 1538HOH      O 4634   3.071   1.179   2.462  0.7084  0.2182 -0.0599
 1538HOH     H1 4635   2.994   1.191   2.518  0.3378  0.1234 -0.5439
 1538HOH     H2 4636   3.118   1.106   2.502 -0.2919 -0.7981 -0.6563
 1539HOH      O 4637   1.949   1.715   2.179  0.2025  0.0518 -0.2697
 1539HOH     H1 4638   1.864   1.738   2.142  0.0967  1.2501  0.5843
 1539HOH     H2 4639   2.012   1.732   2.109 -0.2370 -1.0350 -0.9779
 1540HOH      O 4640   1.608   3.918   2.069 -0.4082  0.5956  0.4705
 1540HOH     H1 4641   1.581   3.870   1.991  0.1001 -0.4682  0.9107
 1540HOH     H2 4642   1.544   3.894   2.136 -0.4419  0.9453  0.5667
 1541HOH      O 4643   2.011   0.664   1.035  0.0000  0.2991  0.0668
 1541HOH     H1 4644   2.047   0.717   0.964 -0.5494  0.5322 -0.0499
 1541HOH     H2 4645   1.962   0.726   1.089  0.4010  0.1201  0.6528
 1542HOH      O 4646   2.385   3.359   0.411 -0.2193 -0.6693 -0.4481
 1542HOH     H1 4647   2.454   3.420   0.383 -0.2834  0.0228  0.7600
 1542HOH     H2 4648   2.316   3.369   0.347 -0.2745  0.6596 -0.2315
 1543HOH      O 4649   2.906   1.676   2.042 -0.0912 -0.1499  0.2892
 1543HOH     H1 4650   2.898   1.588   2.079 -0.1121 -0.3397 -0.1586
 1543HOH     H2 4651   2.911   1.662   1.948  0.7036  0.2686  0.2480
 1544HOH      O 4652   0.100   1.972   1.264  0.3869 -0.0248  0.2206
 1544HOH     H1 4653   0.073   2.052   1.308  0.4561 -0.5637  1.3084
 1544HOH     H2 4654   0.019   1.935   1.229  0.1536 -0.1443  0.8728
 1545HOH      O 4655   0.058   3.790   0.789  0.2172  0.5715  0.4862
 1545HOH     H1 4656  -0.026   3.831   0.770  0.4350  0.8994  0.1851
 1545HOH     H2 4657   0.082   3.822   0.875 -0.2784 -0.0698  0.8852
 1546HOH      O 4658   1.128   2.632   0.255 -0.0339  0.9110 -0.4053
 1546HOH     H1 4659   1.095   2.592   0.174 -0.2783 -0.8223  0.4538
 1546HOH     H2 4660   1.223   2.625   0.248 -0.0693  0.0114 -0.2468
 1547HOH      O 4661   0.236   0.834   1.331  0.4944  0.8948 -0.2866
 1547HOH     H1 4662   0.282   0.756   1.362  1.0624  1.1513 -0.4622
 1547HOH     H2 4663   0.221   0.818   1.238 -1.5173 -0.0283  0.0830
 1548HOH      O 4664   0.569   2.656   2.018 -0.2194  0.3985  0.0311
 1548HOH     H1 4665   0.535   2.711   1.947 -1.6789  0.5700  0.7874
 1548HOH     H2 4666   0.543   2.701   2.098  0.9952 -0.0162  0.7133
 1549HOH      O 4667   1.512   0.022   0.772  0.0356  0.8222 -0.1308
 1549HOH     H1 4668   1.422   0.007   0.802  0.3711 -0.7515  0.2600
 1549HOH     H2 4669   1.564   0.025   0.852  0.5560 -0.3943 -0.3782
 1550HOH      O 4670   2.624   2.643   3.478 -0.0068  0.2159  0.9214
 1550HOH     H1 4671   2.567   2.569   3.496 -0.7856  0.2722 -0.8991
 1550HOH     H2 4672   2.702   2.605   3.437 -0.1260  0.3365  0.5726
 1551HOH      O 4673   1.668   1.323   2.040  0.6762  0.1811 -0.1794
 1551HOH     H1 4674   1.680   1.337   2.134  0.1532 -0.8853  0.0836
 1551HOH     H2 4675   1.668   1.410   2.001 -1.2551  0.8592  1.0702
 1552HOH      O 4676   1.719   3.351   3.706  0.2145 -0.1577  0.3457
 1552HOH     H1 4677   1.784   3.282   3.690  0.8212  0.5222 -0.2720
 1552HOH     H2 4678   1.708   3.393   3.621 -0.8278 -0.0477  0.5045
 1553HOH      O 4679   3.493   2.803   2.299 -0.1321  0.6109  0.0945
 1553HOH     H1 4680   3.587   2.795   2.317  0.0602  1.2538 -0.5269
 1553HOH     H2 4681   3.474   2.896   2.312 -0.3980  0.7327 -0.9771
 1554HOH      O 4682   0.319   1.070   1.070 -0.7782  0.0367 -0.0194
 1554HOH     H1 4683   0.257   1.021   1.015 -0.0983 -0.6373 -0.2270
 1554HOH     H2 4684   0.393   1.010   1.081  0.2415  1.1289 -0.5227
 1555HOH      O 4685   0.311   0.506   3.251  0.5870 -0.3158  0.0224
 1555HOH     H1 4686   0.335   0.591   3.215 -0.4310  0.2834  0.6616
 1555HOH     H2 4687   0.266   0.526   3.333 -1.4795 -1.2948 -0.7220
 1556HOH      O 4688   2.445   0.014   0.252  0.3565 -0.0471  0.2634
 1556HOH     H1 4689   2.370   0.045   0.201  0.0943 -0.6095  0.2947
 1556HOH     H2 4690   2.487   0.094   0.283 -0.3621  0.2825  0.4352
 1557HOH      O 4691   2.891   3.720   1.277 -0.6934  0.0882  0.0537
 1557HOH     H1 4692   2.968   3.740   1.224 -0.1394  1.5732  1.2647
 1557HOH     H2 4693   2.863   3.634   1.248  1.5235 -0.6083 -0.3407
 1558HOH      O 4694   1.739   1.774   2.383  0.4476  0.2722 -0.0606
 1558HOH     H1 4695   1.649   1.766   2.352 -0.2442  1.1181  1.4670
 1558HOH     H2 4696   1.793   1.767   2.304 -0.7440 -2.1822 -0.8556
 1559HOH      O 4697   0.613   2.695   2.700  0.1039  0.2252 -0.6835
 1559HOH     H1 4698   0.635   2.701   2.793  0.2496 -1.6786 -0.5066
 1559HOH     H2 4699   0.518   2.711   2.698 -0.2790 -1.4232  0.1521
 1560HOH      O 4700   0.524   3.778   1.281  0.5748  0.2332  0.6611
 1560HOH     H1 4701   0.511   3.853   1.339  0.3522  0.5480  0.2196
 1560HOH     H2 4702   0.464   3.711   1.314 -0.5852  0.8800  0.0073
 1561HOH      O 4703   0.423   1.196   1.288  0.1109  0.5458 -0.0666
 1561HOH     H1 4704   0.510   1.197   1.249  0.6314 -0.9880  0.8590
 1561HOH     H2 4705   0.366   1.157   1.221  0.5023  0.0239 -0.1018
 1562HOH      O 4706   3.399   0.533   1.572  0.6939 -0.2143 -0.1139
 1562HOH     H1 4707   3.329   0.567   1.627  0.7799 -0.3124  0.0586
 1562HOH     H2 4708   3.355   0.503   1.492  0.6310  0.4024 -0.3178
 1563HOH      O 4709   2.390   1.460   0.842  0.0845  0.0398  0.4138
 1563HOH     H1 4710   2.378   1.531   0.779 -0.2282 -0.1341  0.2697
 1563HOH     H2 4711   2.304   1.450   0.883  0.0074 -0.5334  0.1330
 1564HOH      O 4712   2.892   0.137   2.620  0.4497 -0.2973  0.3524
 1564HOH     H1 4713   2.902   0.079   2.545  1.6422 -0.3291  0.4940
 1564HOH     H2 4714   2.936   0.092   2.692  0.2376  0.1944  0.8054
 1565HOH      O 4715   0.495   0.034   2.287 -0.0322  0.2476  0.7628
 1565HOH     H1 4716   0.564  -0.013   2.333  0.0663  0.3566  0.7266
 1565HOH     H2 4717   0.414   0.008   2.331 -0.0124 -0.2125  0.5320
 1566HOH      O 4718   3.308   2.231   0.344  0.1688  0.0405 -0.6848
 1566HOH     H1 4719   3.251   2.299   0.381  0.0785 -0.2193 -0.3302
 1566HOH     H2 4720   3.352   2.273   0.271 -1.2286 -0.0213 -1.6274
 1567HOH      O 4721   1.362   1.972   3.768 -0.0510 -0.1465  0.5089
 1567HOH     H1 4722   1.274   1.940   3.790  0.1859 -0.7045  0.6755
 1567HOH     H2 4723   1.356   2.067   3.778 -0.6349 -0.1772  0.5171
 1568HOH      O 4724   0.236   2.926   0.482  0.1708 -0.9705  0.1109
 1568HOH     H1 4725   0.261   3.011   0.445 -1.4697 -0.8136 -0.8377
 1568HOH     H2 4726   0.235   2.941   0.577 -0.4487  0.2270 -0.0349
 1569HOH      O 4727   1.720   0.636   0.853  0.4277  0.5920 -0.3016
 1569HOH     H1 4728   1.716   0.566   0.787  1.0049  0.6015 -0.3653
 1569HOH     H2 4729   1.805   0.623   0.895 -0.1763  0.2167  0.8734
 1570HOH      O 4730   2.227   3.299   1.418 -0.0399  0.2699  0.4107
 1570HOH     H1 4731   2.221   3.364   1.347 -1.0134  0.1219  0.3346
 1570HOH     H2 4732   2.137   3.277   1.438  0.2542 -0.5832  0.8955
 1571HOH      O 4733   3.918   0.079   1.227 -0.3264  0.5489 -0.3752
 1571HOH     H1 4734   3.941   0.018   1.157  1.4481  0.4638  0.2017
 1571HOH     H2 4735   3.854   0.031   1.280  0.2963 -0.4561 -0.4763
 1572HOH      O 4736   2.256   2.443   0.547  0.4792  0.2355 -0.4804
 1572HOH     H1 4737   2.320   2.379   0.579  0.1414  0.1206 -0.0293
 1572HOH     H2 4738   2.253   2.510   0.615  0.1513  0.2592 -0.5158
 1573HOH      O 4739   3.385   3.671   2.448  0.3923  0.4665 -0.5105
 1573HOH     H1 4740   3.411   3.763   2.450  0.4472  0.5304 -1.9032
 1573HOH     H2 4741   3.328   3.660   2.525 -0.1568  1.8432 -0.6594
 1574HOH      O 4742   1.264   0.476   0.760 -0.2397  0.5054 -0.8591
 1574HOH     H1 4743   1.302   0.517   0.837 -0.5524 -0.2670 -0.2548
 1574HOH     H2 4744   1.310   0.515   0.686  0.7361  0.6054 -0.2397
 1575HOH      O 4745   1.431   0.999   0.069 -0.0934  0.2300 -0.2055
 1575HOH     H1 4746   1.503   0.961   0.121 -0.4286  0.0954  0.1685
 1575HOH     H2 4747   1.451   0.974  -0.021  0.0878 -0.2049 -0.0489
 1576HOH      O 4748   1.542   0.929   2.707  0.1564 -0.7878 -0.1484
 1576HOH     H1 4749   1.519   0.948   2.798 -0.0649 -0.8186 -0.1973
 1576HOH     H2 4750   1.459   0.935   2.660  0.3849  0.0384 -0.4889
 1577HOH      O 4751   3.435   3.945   1.727  0.1757  0.4109  0.4279
 1577HOH     H1 4752   3.483   3.863   1.720 -0.5666  0.0220 -0.4113
 1577HOH     H2 4753   3.407   3.949   1.819 -0.6290 -0.8009  0.2776
 1578HOH      O 4754   0.042   1.651   3.725 -0.2900 -0.1168 -0.1613
 1578HOH     H1 4755   0.031   1.626   3.633 -0.6901 -0.0740 -0.1303
 1578HOH     H2 4756   0.120   1.707   3.725  0.1047 -0.6505 -0.3636
 1579HOH      O 4757   1.282   3.022   0.504  0.1242 -0.4217  0.2117
 1579HOH     H1 4758   1.358   3.009   0.448 -1.0563 -0.2792 -1.5915
 1579HOH     H2 4759   1.244   2.934   0.514 -0.7314 -0.2299 -0.9558
 1580HOH      O 4760   1.046   3.777   2.191 -0.3373  0.5804  0.8084
 1580HOH     H1 4761   1.067   3.709   2.255  0.1846 -0.8458 -0.7319
 1580HOH     H2 4762   1.129   3.795   2.147 -0.9871 -0.2471 -0.9633
 1581HOH      O 4763   2.146   0.366   2.198  0.1024  0.1620  0.2243
 1581HOH     H1 4764   2.170   0.416   2.119 -0.4375 -1.6608 -1.2312
 1581HOH     H2 4765   2.051   0.372   2.202  0.1311  0.3190  0.8271
 1582HOH      O 4766   2.992   0.396   0.725  0.3149 -0.2839 -0.0981
 1582HOH     H1 4767   2.959   0.376   0.813  0.9038 -0.2017  0.1548
 1582HOH     H2 4768   2.919   0.438   0.680  0.1172  0.0225  0.4896
 1583HOH      O 4769   3.580   0.307   2.526 -0.7538 -0.8331  0.1726
 1583HOH     H1 4770   3.589   0.244   2.455  0.0113  0.0417 -0.5726
 1583HOH     H2 4771   3.496   0.350   2.509 -0.1459  0.0509 -0.8559
 1584HOH      O 4772   0.602   0.360   0.393  0.1217 -0.0528 -1.0013
 1584HOH     H1 4773   0.528   0.365   0.331  0.3994 -0.3460 -1.3689
 1584HOH     H2 4774   0.573   0.411   0.468 -0.7248 -0.6856 -0.8618
 1585HOH      O 4775   0.916   0.866   2.048 -0.2404  0.1273  0.2469
 1585HOH     H1 4776   0.860   0.810   1.994 -0.4491  0.2623  0.3194
 1585HOH     H2 4777   0.855   0.916   2.101 -0.0509  0.3294  0.2777
 1586HOH      O 4778   3.767   2.302   0.589  0.2727 -0.3981 -0.1381
 1586HOH     H1 4779   3.837   2.240   0.569  0.9850  0.2697  0.1785
 1586HOH     H2 4780   3.789   2.381   0.540 -0.4416 -0.2659 -0.2776
 1587HOH      O 4781   1.429   2.740   3.677 -0.1843  0.4192 -0.1689
 1587HOH     H1 4782   1.369   2.762   3.748  0.5833  1.2930  0.2648
 1587HOH     H2 4783   1.495   2.810   3.679  0.6567 -0.3039 -0.8301
 1588HOH      O 4784   2.222   0.094   3.024 -0.3801  0.1546 -0.1408
 1588HOH     H1 4785   2.293   0.046   2.984  1.0592  1.4155  0.6899
 1588HOH     H2 4786   2.212   0.173   2.970 -0.2605  0.5820  0.4335
 1589HOH      O 4787   1.480   3.747   1.861 -0.5683  0.6437  0.0392
 1589HOH     H1 4788   1.510   3.673   1.808  0.0287  0.5759  0.4488
 1589HOH     H2 4789   1.481   3.714   1.951 -0.4189  1.1056  0.2162
 1590HOH      O 4790   2.031   3.776   2.095  0.3105  0.3702  0.4552
 1590HOH     H1 4791   2.112   3.814   2.130  0.2743  0.7885  0.0999
 1590HOH     H2 4792   2.033   3.797   2.002  0.3257 -0.5951  0.2207
 1591HOH      O 4793   0.769   2.355   1.133  0.4295  0.5860 -0.1611
 1591HOH     H1 4794   0.689   2.408   1.134 -0.7550 -1.0638  0.5703
 1591HOH     H2 4795   0.762   2.303   1.053  0.4118 -0.0485  0.2454
 1592HOH      O 4796   0.172   1.725   2.141  0.4173  0.1652  0.0997
 1592HOH     H1 4797   0.138   1.788   2.078  0.0458 -0.1187  0.0116
 1592HOH     H2 4798   0.265   1.746   2.148  0.5724 -0.0750 -0.8884
 1593HOH      O 4799   1.211   3.832   0.110 -0.3273  0.2542  0.9743
 1593HOH     H1 4800   1.160   3.896   0.160 -0.0016  0.3092  1.2411
 1593HOH     H2 4801   1.294   3.877   0.091 -0.9812  0.8196 -0.9563
 1594HOH      O 4802   3.907   3.913   1.568  0.2702  0.2207  0.1244
 1594HOH     H1 4803   3.990   3.937   1.610 -0.3966  0.7385  1.2720
 1594HOH     H2 4804   3.932   3.856   1.496  1.6546  0.7893  0.0796
 1595HOH      O 4805   1.393   2.434   1.856  0.1531 -0.3862  0.3246
 1595HOH     H1 4806   1.394   2.352   1.904  0.4767 -0.8193 -0.3834
 1595HOH     H2 4807   1.322   2.425   1.793  0.4583 -0.3086 -0.0418
 1596HOH      O 4808   2.115   3.783   0.779 -0.3250  0.0004 -0.6157
 1596HOH     H1 4809   2.043   3.739   0.735 -0.5959 -0.0554 -0.1338
 1596HOH     H2 4810   2.140   3.854   0.720 -0.0564 -0.6194 -1.2809
 1597HOH      O 4811   0.534   0.964   2.202 -0.1493  0.4268  0.0559
 1597HOH     H1 4812   0.486   0.951   2.284 -1.2238  0.6767 -0.5013
 1597HOH     H2 4813   0.521   0.882   2.153  0.6119  0.2192  0.1775
 1598HOH      O 4814   2.103   1.458   3.807  0.1370  0.3379 -0.0407
 1598HOH     H1 4815   2.052   1.532   3.842 -0.9228 -0.1877 -0.3743
 1598HOH     H2 4816   2.061   1.438   3.724  0.1410 -0.8845  0.2214
 1599HOH      O 4817   1.839   3.609   2.222  0.6202  0.5008 -0.1178
 1599HOH     H1 4818   1.791   3.566   2.151  0.2408  0.6051  0.0674
 1599HOH     H2 4819   1.899   3.669   2.177  0.6672  0.2777 -0.3576
 1600HOH      O 4820   1.674   3.145   2.397  0.0068 -0.3746  0.5543
 1600HOH     H1 4821   1.589   3.179   2.426  0.0110 -0.5698  0.8033
 1600HOH     H2 4822   1.732   3.221   2.399 -0.1208 -0.2760  0.5503
 1601HOH      O 4823   2.978   3.589   2.688 -0.1627  0.2655  0.4838
 1601HOH     H1 4824   2.909   3.613   2.627  0.6959  1.0048 -0.2712
 1601HOH     H2 4825   2.950   3.507   2.726 -0.8212 -0.1675 -0.8236
 1602HOH      O 4826   0.457   3.570   2.369 -0.1005  0.5743 -0.0198
 1602HOH     H1 4827   0.518   3.549   2.440 -0.5721  0.1676  0.2793
 1602HOH     H2 4828   0.457   3.665   2.364  1.0868  0.5771 -0.4995
 1603HOH      O 4829   3.269   2.933   3.748  0.4811 -0.0715  0.1967
 1603HOH     H1 4830   3.179   2.965   3.753  0.2844 -0.6285  0.2605
 1603HOH     H2 4831   3.283   2.887   3.831  0.7758 -0.1132  0.1254
 1604HOH      O 4832   0.359   1.081   2.050 -0.0352  0.0956  0.1367
 1604HOH     H1 4833   0.445   1.099   2.088 -0.2743  0.1994  0.6375
 1604HOH     H2 4834   0.378   1.024   1.975  0.5469  0.7903 -0.2741
 1605HOH      O 4835   3.258   0.316   0.625  0.6170  0.0767 -0.2828
 1605HOH     H1 4836   3.267   0.356   0.539  0.2682  0.0110 -0.3531
 1605HOH     H2 4837   3.181   0.358   0.663 -0.6732 -1.4850 -0.9268
 1606HOH      O 4838   3.420   1.976   3.112  0.6163  0.2824  0.0246
 1606HOH     H1 4839   3.378   2.025   3.183  1.4759  0.1213  0.6866
 1606HOH     H2 4840   3.393   1.885   3.126 -0.0844  0.3932 -0.5294
 1607HOH      O 4841   0.827   2.025   2.030 -0.6794 -0.2871 -0.3479
 1607HOH     H1 4842   0.874   2.102   1.999 -0.7620 -0.0394  0.1255
 1607HOH     H2 4843   0.799   1.980   1.950  0.3832 -0.4757 -0.6479
 1608HOH      O 4844   2.355   0.691   0.016 -0.5529 -0.3925  0.0750
 1608HOH     H1 4845   2.413   0.700   0.091 -0.2473 -0.9906 -0.0794
 1608HOH     H2 4846   2.411   0.659  -0.054 -0.9579 -0.4354 -0.2364
 1609HOH      O 4847   3.288   3.050   1.533 -0.2390 -0.1198 -0.7816
 1609HOH     H1 4848   3.240   3.068   1.614 -0.7442  1.0280 -1.2970
 1609HOH     H2 4849   3.371   3.096   1.544 -0.3137  0.0487 -0.9091
 1610HOH      O 4850   1.609   1.261   2.870 -0.2887 -0.1365 -0.6258
 1610HOH     H1 4851   1.680   1.245   2.808  0.2879  0.8597 -0.2754
 1610HOH     H2 4852   1.530   1.260   2.816  0.1330  0.0607 -1.2725
 1611HOH      O 4853   2.299   1.647   0.674  0.3030 -0.2592  0.1053
 1611HOH     H1 4854   2.278   1.701   0.750  0.7159 -0.3486  0.2902
 1611HOH     H2 4855   2.224   1.590   0.663  0.2445 -0.2529  0.4573
 1612HOH      O 4856   0.579   1.061   2.832  0.7070 -0.1561  0.0181
 1612HOH     H1 4857   0.532   1.065   2.749 -0.5723 -1.5645  0.5817
 1612HOH     H2 4858   0.552   1.140   2.879 -1.2500 -0.8881  0.3054
 1613HOH      O 4859   1.112   0.165   1.024  0.3551 -0.0825 -0.0693
 1613HOH     H1 4860   1.194   0.122   1.045  1.2723  0.5804 -1.8477
 1613HOH     H2 4861   1.126   0.257   1.044 -0.2792 -0.0584  0.3446
 1614HOH      O 4862   3.109   1.727   3.359 -0.4720 -0.1487 -0.2682
 1614HOH     H1 4863   3.021   1.697   3.341 -0.3967  0.0619 -1.0880
 1614HOH     H2 4864   3.097   1.806   3.412 -0.7639 -0.2701 -0.1510
 1615HOH      O 4865   1.571   2.331   1.325 -0.3079  0.2313 -0.0552
 1615HOH     H1 4866   1.539   2.389   1.256 -0.1083  0.1374 -0.2284
 1615HOH     H2 4867   1.493   2.284   1.355 -0.4138  0.3541 -0.1357
 1616HOH      O 4868   1.395   1.242   2.211 -0.3007 -0.2289  0.3463
 1616HOH     H1 4869   1.435   1.178   2.153 -0.9817 -0.2666 -0.1058
 1616HOH     H2 4870   1.469   1.287   2.252  0.1922 -1.2946  0.6910
 1617HOH      O 4871   1.809   3.260   1.222  0.5336 -0.5319 -0.5276
 1617HOH     H1 4872   1.823   3.298   1.136  1.0645 -0.6286 -0.4913
 1617HOH     H2 4873   1.723   3.292   1.250  0.4919 -0.2624 -0.9626
 1618HOH      O 4874   2.355   0.197   2.246 -0.0778  0.0912 -0.3559
 1618HOH     H1 4875   2.278   0.254   2.254  0.3236  0.5294  0.9354
 1618HOH     H2 4876   2.424   0.255   2.215  0.1867  0.1952  0.3866
 1619HOH      O 4877   1.749   3.803   1.457 -0.0900 -0.1115 -0.3899
 1619HOH     H1 4878   1.693   3.881   1.458  0.6362  0.4271  0.0754
 1619HOH     H2 4879   1.713   3.749   1.387 -0.9084  0.4169 -0.4090
 1620HOH      O 4880   3.928   1.998   3.602  0.2276 -0.4386  0.6483
 1620HOH     H1 4881   3.935   2.079   3.652  0.9481 -0.4896  0.6559
 1620HOH     H2 4882   3.837   1.994   3.575  0.0057 -0.0086  1.2874
 1621HOH      O 4883   0.546   2.199   3.516  0.1155  0.6348 -0.5140
 1621HOH     H1 4884   0.506   2.214   3.430 -0.3674  1.0237 -0.2334
 1621HOH     H2 4885   0.536   2.282   3.562 -0.1849  0.2638  0.1324
 1622HOH      O 4886   2.063   0.765   1.814  0.1694  0.2039  0.4474
 1622HOH     H1 4887   2.136   0.751   1.874 -0.4734 -0.3459  1.1273
 1622HOH     H2 4888   2.067   0.859   1.794  1.1725  0.1518  0.2979
 1623HOH      O 4889   0.546   2.081   0.372  0.1221 -0.1214 -0.8184
 1623HOH     H1 4890   0.573   2.136   0.445 -0.9651 -0.7750  0.1431
 1623HOH     H2 4891   0.458   2.112   0.350 -0.3897 -1.2159 -0.4557
 1624HOH      O 4892   2.581   0.657   2.727  0.2615  0.2740  0.5504
 1624HOH     H1 4893   2.538   0.595   2.786  0.3583  0.0779  0.4155
 1624HOH     H2 4894   2.621   0.602   2.660  0.4040  0.4801  0.4669
 1625HOH      O 4895   2.451   1.291   3.138  0.4806 -0.4820  0.3692
 1625HOH     H1 4896   2.481   1.381   3.149 -0.8311  0.1224 -0.5800
 1625HOH     H2 4897   2.402   1.273   3.218 -0.1774  0.0673  0.1054
 1626HOH      O 4898  -0.003   0.751   0.895 -0.0881 -0.4674  0.3451
 1626HOH     H1 4899   0.054   0.675   0.884 -0.8008 -0.9819 -0.0226
 1626HOH     H2 4900  -0.036   0.744   0.984  0.7099  0.0646  0.7051
 1627HOH      O 4901   2.009   3.706   0.121 -0.5545  0.3361  0.0140
 1627HOH     H1 4902   2.009   3.639   0.053 -0.2606  0.6345 -0.2890
 1627HOH     H2 4903   2.093   3.695   0.166 -0.5634  0.4131  0.0496
 1628HOH      O 4904   0.458   1.348   3.207  0.1186 -0.2669  0.0032
 1628HOH     H1 4905   0.541   1.347   3.255  0.6904  0.1851 -0.9128
 1628HOH     H2 4906   0.425   1.437   3.217 -0.4675 -0.5342  0.6531
 1629HOH      O 4907   3.082   3.011   3.411  0.3182  0.9561  0.0513
 1629HOH     H1 4908   3.066   3.103   3.391  0.6254  0.9937 -0.0369
 1629HOH     H2 4909   3.103   2.971   3.327 -0.0734  0.7485  0.0514
 1630HOH      O 4910   2.217   0.801   0.496 -0.4962 -0.1514  0.2599
 1630HOH     H1 4911   2.172   0.749   0.430 -0.2413 -0.4945  0.3536
 1630HOH     H2 4912   2.243   0.881   0.450 -0.5752 -0.2588  0.0258
 1631HOH      O 4913   3.648   1.536   2.893 -0.2072 -0.5313  0.1219
 1631HOH     H1 4914   3.578   1.569   2.949  0.6127  1.2969  0.2293
 1631HOH     H2 4915   3.615   1.550   2.804  0.2202  1.0803  0.1530
 1632HOH      O 4916   3.162   1.164   0.062  0.0193 -0.0928  0.3270
 1632HOH     H1 4917   3.193   1.209   0.141  0.5296  0.3185 -0.0906
 1632HOH     H2 4918   3.242   1.137   0.017 -0.2711 -0.8193  0.2167
 1633HOH      O 4919   1.017   0.490   0.666  0.1830 -0.3058  0.2044
 1633HOH     H1 4920   0.994   0.582   0.679  0.2985 -0.4401  1.6731
 1633HOH     H2 4921   1.108   0.484   0.692  0.6429 -0.6154 -1.2710
 1634HOH      O 4922   2.442   1.686   3.817  0.4967 -0.0460 -0.0604
 1634HOH     H1 4923   2.535   1.707   3.811  0.6736 -0.8977 -0.7259
 1634HOH     H2 4924   2.426   1.677   3.911  0.8135  1.1578  0.1354
 1635HOH      O 4925   0.042   2.432   2.803  0.5263 -0.1443  0.5534
 1635HOH     H1 4926   0.009   2.497   2.865  0.3854  0.6808 -0.3527
 1635HOH     H2 4927   0.127   2.407   2.839  0.8000  0.8953  0.6945
 1636HOH      O 4928   3.460   0.757   2.696  0.4266 -0.3378 -0.4030
 1636HOH     H1 4929   3.538   0.764   2.751  0.2090 -1.2347  0.0570
 1636HOH     H2 4930   3.494   0.746   2.608  0.7869  1.8327 -0.6456
 1637HOH      O 4931   1.823   2.289   0.439 -0.5007  0.4451  0.2612
 1637HOH     H1 4932   1.800   2.253   0.524  0.6882  1.2222  0.9665
 1637HOH     H2 4933   1.761   2.249   0.378 -1.3400 -0.1934  1.4657
 1638HOH      O 4934   3.866   1.356   2.873  0.7644 -0.1200  0.0116
 1638HOH     H1 4935   3.800   1.425   2.871  0.1782 -0.6266  0.8237
 1638HOH     H2 4936   3.872   1.325   2.782 -0.4395 -0.3474 -0.0192
 1639HOH      O 4937   1.802   0.932   2.587 -0.3786  0.4686 -0.4172
 1639HOH     H1 4938   1.791   0.890   2.502 -0.7496 -0.4513  0.0625
 1639HOH     H2 4939   1.714   0.934   2.625 -0.1415  0.3482  0.1693
 1640HOH      O 4940   3.436   1.104   2.885  0.5132 -0.2005  0.0217
 1640HOH     H1 4941   3.345   1.093   2.859  0.7443  0.3781 -1.2135
 1640HOH     H2 4942   3.457   1.025   2.936 -0.6915 -0.2778  0.4471
 1641HOH      O 4943   2.103   0.068   2.413 -0.5703 -0.8879 -1.0971
 1641HOH     H1 4944   2.168  -0.002   2.414 -1.0694 -1.3999  0.2245
 1641HOH     H2 4945   2.019   0.022   2.408 -0.9720 -0.5402  0.8691
 1642HOH      O 4946   0.119   3.776   2.601 -0.3951 -0.3974 -0.6792
 1642HOH     H1 4947   0.176   3.826   2.660 -1.1678 -0.3799  0.0967
 1642HOH     H2 4948   0.165   3.693   2.589 -0.3943 -0.5696  0.3055
 1643HOH      O 4949   1.045   0.161   0.156 -0.4141 -0.0957 -0.1266
 1643HOH     H1 4950   1.078   0.250   0.142 -1.7316  0.7585  1.4941
 1643HOH     H2 4951   0.950   0.171   0.160 -0.5551 -1.3152  1.4007
 1644HOH      O 4952   3.714   3.100   1.590 -0.4215 -0.3897  0.2506
 1644HOH     H1 4953   3.762   3.030   1.546 -1.3055 -0.2799 -0.9930
 1644HOH     H2 4954   3.674   3.150   1.519  0.0878  1.3559  1.0730
 1645HOH      O 4955   3.305   1.047   2.166 -0.8715 -0.7676 -0.4545
 1645HOH     H1 4956   3.263   1.000   2.238 -0.3457  0.1828  0.5294
 1645HOH     H2 4957   3.398   1.050   2.189 -0.8946  0.8513 -0.3512
 1646HOH      O 4958   2.429   3.378   3.891 -0.3845  0.0568 -0.3331
 1646HOH     H1 4959   2.468   3.464   3.874  0.5538 -0.0423  1.0051
 1646HOH     H2 4960   2.335   3.396   3.899 -0.1047  1.2805  1.2923
 1647HOH      O 4961   1.804   2.806   2.612 -0.0394  0.4181  0.4413
 1647HOH     H1 4962   1.859   2.883   2.623 -0.0932  0.3969  0.8859
 1647HOH     H2 4963   1.716   2.841   2.597 -0.0132  0.4464  0.3544
 1648HOH      O 4964   1.338   0.862   3.568 -0.5086 -0.5595 -0.0554
 1648HOH     H1 4965   1.358   0.772   3.592 -0.3571 -0.7213 -0.7700
 1648HOH     H2 4966   1.357   0.868   3.475  0.3471  0.4543  0.1442
 1649HOH      O 4967   3.387   1.729   2.423 -0.0383  0.3760 -0.3128
 1649HOH     H1 4968   3.356   1.694   2.340 -0.3812  0.8407 -0.3858
 1649HOH     H2 4969   3.310   1.772   2.461  0.0379 -0.0587  0.3727
 1650HOH      O 4970   0.657   1.350   2.202  0.1995 -0.3418 -0.6741
 1650HOH     H1 4971   0.683   1.278   2.260 -0.1060  0.5590  0.6697
 1650HOH     H2 4972   0.722   1.418   2.218 -0.5074  0.3280 -0.5249
 1651HOH      O 4973   3.840   0.835   2.309  0.0224  0.5712  0.1985
 1651HOH     H1 4974   3.860   0.870   2.223 -0.2130  0.7450  0.2146
 1651HOH     H2 4975   3.917   0.782   2.332 -0.2537 -0.1511 -0.4675
 1652HOH      O 4976   0.167   0.705   2.887  0.3996  1.0152 -0.4285
 1652HOH     H1 4977   0.101   0.701   2.956  0.2641  0.4566 -0.5810
 1652HOH     H2 4978   0.239   0.756   2.925 -0.1196  1.6579 -0.2679
 1653HOH      O 4979   1.674   2.765   3.491 -0.3763  0.1269 -0.2612
 1653HOH     H1 4980   1.675   2.847   3.541 -0.0843  0.0631 -0.1618
 1653HOH     H2 4981   1.581   2.741   3.486 -0.4498  0.3854 -0.1640
 1654HOH      O 4982   3.181   2.696   2.029  0.3093 -0.1173  0.7623
 1654HOH     H1 4983   3.250   2.761   2.027  1.4301 -1.2244 -0.3889
 1654HOH     H2 4984   3.114   2.730   1.968  0.4167  0.3767  0.9129
 1655HOH      O 4985   3.623   0.251   3.697  0.3559 -0.1542  0.0635
 1655HOH     H1 4986   3.599   0.325   3.752 -0.3805  0.3619 -0.8847
 1655HOH     H2 4987   3.662   0.291   3.619 -0.7030 -0.6795 -0.7922
 1656HOH      O 4988   3.084   3.637   2.009  0.8733 -0.1249  0.0184
 1656HOH     H1 4989   3.122   3.566   2.059  1.8719 -0.3072 -0.9119
 1656HOH     H2 4990   3.037   3.594   1.938  0.4872  0.1360  0.1097
 1657HOH      O 4991   3.138   3.426   0.293 -0.1630 -0.6508 -0.3719
 1657HOH     H1 4992   3.096   3.483   0.229  1.2235  0.7091 -0.1921
 1657HOH     H2 4993   3.068   3.406   0.356 -0.5780  1.8074  0.1611
 1658HOH      O 4994   1.987   2.972   2.380  0.0055 -0.3972 -0.4602
 1658HOH     H1 4995   2.012   3.052   2.425  1.4371 -0.3329 -1.2546
 1658HOH     H2 4996   1.906   2.993   2.334 -0.5112  0.0650  0.5993
 1659HOH      O 4997   3.292   1.486   1.907 -0.3393 -0.0517 -0.6923
 1659HOH     H1 4998   3.270   1.481   1.814 -0.4770 -0.5964 -0.6390
 1659HOH     H2 4999   3.274   1.398   1.941 -0.1220  0.0889 -0.1867
 1660HOH      O 5000   1.515   3.642   2.106 -0.7415 -0.4751  0.2508
 1660HOH     H1 5001   1.486   3.692   2.182 -0.5053 -0.3223  0.2415
 1660HOH     H2 5002   1.574   3.576   2.143 -0.4343 -0.2462  0.1754
 1661HOH      O 5003   1.287   1.768   2.548 -0.7124 -0.3224  1.0440
 1661HOH     H1 5004   1.297   1.678   2.578  0.4820 -1.1831 -1.3877
 1661HOH     H2 5005   1.350   1.818   2.599  0.0251 -1.2950  1.1398
 1662HOH      O 5006   0.680   1.146   1.980  0.0510 -0.0517  0.2315
 1662HOH     H1 5007   0.724   1.103   2.052  0.2399  0.2037  0.2712
 1662HOH     H2 5008   0.639   1.224   2.019  0.8798  0.5696 -0.0785
 1663HOH      O 5009   3.906   0.974   0.397  0.5692  0.1506 -0.9857
 1663HOH     H1 5010   3.934   0.948   0.484 -0.7999 -0.4958 -0.6816
 1663HOH     H2 5011   3.902   1.069   0.400  0.6931  0.1426 -0.3971
 1664HOH      O 5012   3.627   2.810   3.472  0.5433 -0.6532  0.0003
 1664HOH     H1 5013   3.656   2.840   3.558 -0.9317 -1.0073  0.6915
 1664HOH     H2 5014   3.532   2.808   3.479  0.3917 -0.9912 -1.5604
 1665HOH      O 5015   1.283   3.566   1.530  0.3046 -0.1915  0.0804
 1665HOH     H1 5016   1.225   3.500   1.490 -0.0389  0.2510 -0.1713
 1665HOH     H2 5017   1.224   3.636   1.558  0.5009 -0.5858  1.6248
 1666HOH      O 5018   1.124   0.423   0.103 -0.3241 -0.0702 -0.3481
 1666HOH     H1 5019   1.069   0.476   0.045 -1.0603 -0.5418 -0.1064
 1666HOH     H2 5020   1.178   0.487   0.150 -1.1603  0.4752 -0.0903
 1667HOH      O 5021   3.276   2.432   3.944 -0.3224 -0.2385 -0.0517
 1667HOH     H1 5022   3.198   2.454   3.995 -0.6478 -0.7827 -0.3002
 1667HOH     H2 5023   3.277   2.496   3.873 -0.6775 -0.3626 -0.1756
 1668HOH      O 5024   3.007   0.598   1.384  0.0041 -0.6886  1.0873
 1668HOH     H1 5025   2.958   0.624   1.307  0.8601 -0.4964  0.5826
 1668HOH     H2 5026   3.041   0.511   1.364 -0.0699 -0.7926  1.3965
 1669HOH      O 5027   3.697   3.352   1.722 -0.4950 -0.6294  0.5351
 1669HOH     H1 5028   3.603   3.334   1.721 -0.2548 -2.2326  0.4158
 1669HOH     H2 5029   3.737   3.268   1.700  0.9685  0.1216  0.1053
 1670HOH      O 5030   0.607   3.456   2.564 -0.5063 -0.3623 -0.5915
 1670HOH     H1 5031   0.652   3.372   2.567 -0.8677 -0.5801 -0.9799
 1670HOH     H2 5032   0.674   3.519   2.540 -0.0494 -0.3916  0.4685
 1671HOH      O 5033   1.796   0.422   1.760 -0.4892 -0.5516  0.0543
 1671HOH     H1 5034   1.743   0.382   1.830 -0.6745 -0.8582 -0.2542
 1671HOH     H2 5035   1.865   0.358   1.744  0.7193  0.3291  1.2498
 1672HOH      O 5036   3.816   0.525   0.420 -0.2271  0.3171 -0.6085
 1672HOH     H1 5037   3.731   0.515   0.377 -0.3789  2.8868 -1.2696
 1672HOH     H2 5038   3.796   0.529   0.513 -0.7141  0.0607 -0.6984
 1673HOH      O 5039   1.493   0.600   2.875 -0.2813 -0.1238  0.0635
 1673HOH     H1 5040   1.425   0.666   2.891 -0.5160 -0.5710  1.0596
 1673HOH     H2 5041   1.522   0.617   2.785 -0.1854  1.4632  0.3227
 1674HOH      O 5042   0.317   3.168   0.324  0.7536 -0.2771 -0.1342
 1674HOH     H1 5043   0.263   3.247   0.335  0.3858 -0.5088 -0.2469
 1674HOH     H2 5044   0.385   3.194   0.263  0.7018 -0.0131 -0.0846
 1675HOH      O 5045   2.075   0.936   0.665 -0.1270  0.6832 -0.3268
 1675HOH     H1 5046   2.124   0.889   0.598 -0.0215  1.2328 -0.6538
 1675HOH     H2 5047   2.138   0.948   0.737 -0.4995 -0.7000  0.2898
 1676HOH      O 5048   1.566   1.640   1.081 -0.4919 -0.6171 -0.5248
 1676HOH     H1 5049   1.513   1.671   1.154 -0.9492 -1.5201 -0.4374
 1676HOH     H2 5050   1.523   1.558   1.054  0.2607 -0.8323 -1.1395
 1677HOH      O 5051   0.092   1.173   2.079 -0.2718 -0.7744 -0.5638
 1677HOH     H1 5052   0.104   1.261   2.043  0.2830 -0.5283  0.1741
 1677HOH     H2 5053   0.181   1.138   2.086 -0.2843 -0.6109  0.9775
 1678HOH      O 5054   2.412   1.064   2.317 -0.3527  0.4407  0.6172
 1678HOH     H1 5055   2.360   1.144   2.321 -0.4588  0.3692  0.6873
 1678HOH     H2 5056   2.352   0.998   2.282  0.1068  0.6774 -0.7289
 1679HOH      O 5057   0.317   2.551   0.824  0.0218 -0.5990 -0.7091
 1679HOH     H1 5058   0.349   2.614   0.759  0.2823  0.2775  0.2094
 1679HOH     H2 5059   0.397   2.511   0.859  0.0664  0.3248  0.3635
 1680HOH      O 5060   3.821   2.074   1.944  0.4911 -0.0220  0.0349
 1680HOH     H1 5061   3.841   2.164   1.916  0.6970  0.3549  1.2817
 1680HOH     H2 5062   3.727   2.077   1.964  0.3669 -0.2641 -0.4741
 1681HOH      O 5063   2.801   0.171   1.373  0.4396  0.7114 -0.0629
 1681HOH     H1 5064   2.709   0.164   1.401  0.0714  0.3761 -1.2314
 1681HOH     H2 5065   2.847   0.106   1.426  0.0702  1.0834  0.7440
 1682HOH      O 5066   1.873   3.867   3.195  0.6849  0.5170 -0.2514
 1682HOH     H1 5067   1.856   3.957   3.224  0.1795  0.4815 -0.4115
 1682HOH     H2 5068   1.956   3.872   3.148  0.6473  0.9098 -0.2874
 1683HOH      O 5069   0.543   0.728   1.358 -0.1180  0.1167 -0.1015
 1683HOH     H1 5070   0.596   0.662   1.404 -0.5419 -0.7054 -0.7446
 1683HOH     H2 5071   0.470   0.679   1.322  0.3864  0.6196 -2.0187
 1684HOH      O 5072   1.224   2.890   2.737  0.0820  0.6883 -0.1165
 1684HOH     H1 5073   1.212   2.931   2.651  0.1080  0.4737 -0.2241
 1684HOH     H2 5074   1.136   2.862   2.762  0.1428  0.3535 -0.2756
 1685HOH      O 5075   1.244   3.741   2.485  0.1298  0.4528  0.2450
 1685HOH     H1 5076   1.207   3.662   2.445 -0.5850  1.2829 -0.8686
 1685HOH     H2 5077   1.173   3.806   2.481  0.7765  1.2516  0.8377
 1686HOH      O 5078   1.014   2.798   2.887  0.2325  0.2252 -0.3569
 1686HOH     H1 5079   0.990   2.707   2.901 -0.2572  0.3483 -0.3672
 1686HOH     H2 5080   0.931   2.843   2.869  0.1282  1.0812  1.7333
 1687HOH      O 5081   0.671   2.541   3.382 -0.1561  0.1461 -0.2562
 1687HOH     H1 5082   0.602   2.560   3.318  0.7423  0.4125 -1.2006
 1687HOH     H2 5083   0.739   2.496   3.332 -0.2175 -1.4458  0.9546
 1688HOH      O 5084   1.587   0.149   3.245 -0.0152 -0.3583 -0.1345
 1688HOH     H1 5085   1.516   0.149   3.181 -0.1934 -0.2550  0.0609
 1688HOH     H2 5086   1.566   0.076   3.303 -0.3324  0.0911  0.3264
 1689HOH      O 5087   1.196   0.308   3.809 -0.5821  1.4487  0.1086
 1689HOH     H1 5088   1.109   0.272   3.792 -0.3709  1.0568 -0.1767
 1689HOH     H2 5089   1.186   0.357   3.890 -1.2000  1.8866 -0.2172
 1690HOH      O 5090   2.758   3.313   1.834  0.0920  0.0668 -0.0488
 1690HOH     H1 5091   2.776   3.333   1.743  0.5575  0.4034  0.1075
 1690HOH     H2 5092   2.813   3.374   1.884 -0.2225 -0.0452  0.4558
 1691HOH      O 5093   1.509   2.081   0.930  0.1048 -0.3721 -0.0932
 1691HOH     H1 5094   1.512   2.056   1.023 -0.0905 -1.3399 -0.3279
 1691HOH     H2 5095   1.493   1.999   0.884  0.0161  0.1240 -0.9779
 1692HOH      O 5096   1.356   0.100   3.897 -0.3591 -0.1470  0.1166
 1692HOH     H1 5097   1.275   0.147   3.877 -0.4770  0.1335  1.1492
 1692HOH     H2 5098   1.376   0.123   3.988  0.3816 -0.9439  0.1846
 1693HOH      O 5099   0.080   0.523   1.409 -0.0338  0.0375  0.2197
 1693HOH     H1 5100   0.016   0.452   1.397 -0.1326  0.1182  0.2600
 1693HOH     H2 5101   0.033   0.602   1.382 -0.0919  0.1543  0.6402
 1694HOH      O 5102   1.801   0.838   3.438 -0.3534  0.1788 -0.5059
 1694HOH     H1 5103   1.733   0.796   3.386  0.0064 -0.9737 -0.1107
 1694HOH     H2 5104   1.865   0.768   3.455 -0.1366  0.6528  0.9233
 1695HOH      O 5105   1.036   2.208   1.399 -0.2733  0.0656  0.2832
 1695HOH     H1 5106   0.962   2.158   1.364 -0.2170  0.0366  0.2042
 1695HOH     H2 5107   1.000   2.294   1.419 -0.1359  0.3330 -0.5639
 1696HOH      O 5108   3.253   1.165   3.500  0.0602  0.3006 -0.0452
 1696HOH     H1 5109   3.294   1.242   3.537 -0.5277  0.9624 -0.6856
 1696HOH     H2 5110   3.164   1.165   3.537 -0.1173  0.2542 -0.4530
 1697HOH      O 5111   2.550   2.794   0.253  0.5320 -0.1810 -0.1679
 1697HOH     H1 5112   2.604   2.714   0.256  0.0317 -0.5215  0.3612
 1697HOH     H2 5113   2.586   2.849   0.322  0.0144 -0.5570  0.4290
 1698HOH      O 5114   1.833   1.131   3.042  0.4942 -0.1029 -0.3127
 1698HOH     H1 5115   1.834   1.067   2.971 -2.2802 -0.3151 -0.3728
 1698HOH     H2 5116   1.804   1.213   3.001 -0.2142  0.0204  0.3835
 1699HOH      O 5117   2.606   3.884   0.035 -0.1325  0.5441 -0.4642
 1699HOH     H1 5118   2.601   3.922   0.123  1.3383  0.5150 -0.3129
 1699HOH     H2 5119   2.633   3.958  -0.020 -0.9441  0.5372 -0.8958
 1700HOH      O 5120   3.250   1.476   3.358 -0.2669  0.2534  0.0467
 1700HOH     H1 5121   3.211   1.562   3.365 -0.7531  0.0319  0.1435
 1700HOH     H2 5122   3.274   1.453   3.448  0.8617  0.7240 -0.1037
 1701HOH      O 5123   3.273   2.704   1.223 -0.2171  0.4178 -1.0501
 1701HOH     H1 5124   3.334   2.663   1.162  0.1829  0.5609 -0.7526
 1701HOH     H2 5125   3.323   2.716   1.303 -0.8837 -0.2426 -0.5106
 1702HOH      O 5126   2.421   1.744   1.624  0.7638 -0.0016 -0.0181
 1702HOH     H1 5127   2.402   1.705   1.538 -0.2370  0.3513  0.0191
 1702HOH     H2 5128   2.472   1.677   1.669 -0.3616 -1.0488 -0.1897
 1703HOH      O 5129   3.142   1.181   1.057  0.4121  0.5863  0.2754
 1703HOH     H1 5130   3.141   1.249   0.990  1.3170  1.1148  0.7435
 1703HOH     H2 5131   3.189   1.108   1.018 -0.6824  0.1427 -0.2784
 1704HOH      O 5132   2.195   1.449   3.223 -0.0490 -0.1772 -0.1787
 1704HOH     H1 5133   2.149   1.408   3.150 -0.9584  0.1641  0.1733
 1704HOH     H2 5134   2.182   1.543   3.211  0.5999 -0.0658 -0.0830
 1705HOH      O 5135   2.739   3.515   1.144  0.4733 -0.9595 -0.1517
 1705HOH     H1 5136   2.817   3.460   1.131  0.0731 -1.3888 -0.8873
 1705HOH     H2 5137   2.671   3.472   1.093  0.0150 -0.0269 -0.3756
 1706HOH      O 5138   0.931   3.165   3.277 -0.5411 -0.1856 -0.8028
 1706HOH     H1 5139   0.930   3.102   3.349 -0.5655 -1.6235 -1.9616
 1706HOH     H2 5140   0.991   3.233   3.306 -1.2708 -0.1679  0.9417
 1707HOH      O 5141   2.809   3.339   0.744  0.9942 -0.2627  0.4243
 1707HOH     H1 5142   2.754   3.412   0.714 -0.1027 -1.1521  0.1700
 1707HOH     H2 5143   2.853   3.374   0.822  0.6933  0.7417  0.1838
 1708HOH      O 5144   0.714   0.750   2.434  0.5089 -0.0371 -0.6789
 1708HOH     H1 5145   0.732   0.695   2.510  0.3582  0.5461 -0.2047
 1708HOH     H2 5146   0.766   0.711   2.363  1.5281  0.0231 -0.0136
 1709HOH      O 5147   1.171   2.119   0.956  0.0445  0.1467  0.2564
 1709HOH     H1 5148   1.193   2.147   1.045 -0.5530  0.8910  0.1891
 1709HOH     H2 5149   1.234   2.166   0.900  0.3358 -0.2213  0.2640
 1710HOH      O 5150   0.626   3.648   1.030  0.4184  0.0301  0.0577
 1710HOH     H1 5151   0.582   3.670   1.112  0.4924 -0.1588  0.1484
 1710HOH     H2 5152   0.565   3.675   0.961  0.0286 -0.5063  0.1858
 1711HOH      O 5153   1.409   2.639   2.853  0.3646 -0.1211 -0.0246
 1711HOH     H1 5154   1.448   2.635   2.941  0.3321  1.0312  0.0706
 1711HOH     H2 5155   1.364   2.723   2.851  0.6572  0.0374 -1.2732
 1712HOH      O 5156   0.575   1.378   0.263  0.5995 -0.7496  0.8065
 1712HOH     H1 5157   0.653   1.330   0.237 -0.0160 -1.0655 -0.6034
 1712HOH     H2 5158   0.511   1.311   0.286 -0.1160 -0.6716 -0.7302
 1713HOH      O 5159   0.080   1.375   3.331 -0.9626  0.1314  0.8136
 1713HOH     H1 5160   0.070   1.303   3.394 -0.0362 -0.2956  0.5036
 1713HOH     H2 5161   0.046   1.340   3.249  1.2231 -0.7634  0.1483
 1714HOH      O 5162   3.110   3.285   3.367  0.1372  0.3405  0.2493
 1714HOH     H1 5163   3.103   3.297   3.462  1.3691 -0.0552  0.4288
 1714HOH     H2 5164   3.184   3.340   3.342 -0.2750  0.5625 -0.5223
 1715HOH      O 5165   1.181   2.435   0.839  0.0884  0.1990  0.1545
 1715HOH     H1 5166   1.239   2.360   0.834 -0.0733  0.0740  0.1409
 1715HOH     H2 5167   1.128   2.431   0.760 -1.4001 -0.9013  1.1000
 1716HOH      O 5168   3.397   3.890   3.815  0.7587  0.3712  0.1097
 1716HOH     H1 5169   3.383   3.954   3.745 -0.1854  0.3400  0.2444
 1716HOH     H2 5170   3.452   3.936   3.878  0.3835  0.9471  0.0390
 1717HOH      O 5171   2.358   3.102   2.800 -0.5155 -0.4085 -0.0342
 1717HOH     H1 5172   2.375   3.033   2.864  1.3601  0.3881  0.4578
 1717HOH     H2 5173   2.369   3.058   2.715 -0.2015 -0.8958  0.2470
 1718HOH      O 5174   0.294   3.154   3.210  0.2095 -1.0582  0.0487
 1718HOH     H1 5175   0.200   3.163   3.195  0.3754 -0.0904 -0.5872
 1718HOH     H2 5176   0.301   3.092   3.282 -0.9615 -0.3945  0.7922
 1719HOH      O 5177   1.766   0.209   0.357 -0.4252 -0.0547  0.0880
 1719HOH     H1 5178   1.760   0.121   0.319 -0.6284  0.2684 -0.6585
 1719HOH     H2 5179   1.722   0.200   0.442  0.3775 -0.8837  0.4514
 1720HOH      O 5180   2.322   2.968   3.445  0.3817  0.0152 -0.1721
 1720HOH     H1 5181   2.260   2.895   3.451  0.2501  0.1514  0.1526
 1720HOH     H2 5182   2.389   2.937   3.383  0.1527 -0.2503 -0.2929
 1721HOH      O 5183   0.279   3.207   1.449  0.0348 -0.1487  0.3966
 1721HOH     H1 5184   0.345   3.201   1.518  1.2584  0.2754 -0.6515
 1721HOH     H2 5185   0.290   3.127   1.398 -0.9161 -0.5003  0.7041
 1722HOH      O 5186   2.560   3.436   2.041  0.1569  0.2737  0.6917
 1722HOH     H1 5187   2.534   3.524   2.015  0.0260  0.2460  0.7264
 1722HOH     H2 5188   2.654   3.432   2.022  0.1483  0.3951  0.6219
 1723HOH      O 5189   2.363   1.460   2.578 -0.1471  0.3125  0.1804
 1723HOH     H1 5190   2.363   1.532   2.515  0.7198  0.1547 -0.0301
 1723HOH     H2 5191   2.285   1.475   2.632 -0.5451  0.8249 -0.4988
 1724HOH      O 5192   1.607   1.921   0.376 -0.4307  0.5098  0.0930
 1724HOH     H1 5193   1.598   2.016   0.381  0.9688  0.6819  2.3692
 1724HOH     H2 5194   1.694   1.907   0.340  0.3066  0.3163  1.7408
 1725HOH      O 5195   0.453   3.107   2.684 -0.1257  0.0039  0.1016
 1725HOH     H1 5196   0.445   3.201   2.666  0.4070 -0.2308 -1.7212
 1725HOH     H2 5197   0.435   3.099   2.778  1.1665  2.0957  0.6503
 1726HOH      O 5198   2.534   1.076   1.639  0.2872  0.1606  0.2519
 1726HOH     H1 5199   2.501   1.004   1.692 -0.0422  0.0167 -0.1436
 1726HOH     H2 5200   2.629   1.075   1.654  0.2245 -0.0243  0.6527
 1727HOH      O 5201   3.214   2.172   1.040  0.6477  0.1452  0.1424
 1727HOH     H1 5202   3.305   2.189   1.013  0.5734  0.5284  0.1259
 1727HOH     H2 5203   3.165   2.248   1.007  0.1448 -0.5201 -0.7203
 1728HOH      O 5204   1.502   2.064   0.055  0.3297  0.2770  0.4143
 1728HOH     H1 5205   1.499   1.971   0.032 -0.6091  0.4940 -0.5289
 1728HOH     H2 5206   1.413   2.083   0.086  0.7378  0.6948  1.3779
 1729HOH      O 5207   2.124   2.552   2.805  0.2587 -0.2386 -0.0168
 1729HOH     H1 5208   2.084   2.506   2.878 -0.1285 -0.9842 -0.6613
 1729HOH     H2 5209   2.123   2.644   2.830 -0.7575 -0.3673  0.5030
 1730HOH      O 5210   2.831   0.132   3.036  0.0272  0.0963 -0.2064
 1730HOH     H1 5211   2.854   0.177   3.117 -1.0980 -0.1364  0.2690
 1730HOH     H2 5212   2.783   0.198   2.985  0.1821  0.0516 -0.4140
 1731HOH      O 5213   3.466   1.579   1.539  0.6662 -0.1692  0.2037
 1731HOH     H1 5214   3.538   1.552   1.483 -0.3342 -0.6216 -0.9563
 1731HOH     H2 5215   3.462   1.674   1.530  1.1601 -0.1268  0.3720
 1732HOH      O 5216   2.264   2.865   0.452  0.1352 -0.0250  0.0250
 1732HOH     H1 5217   2.265   2.871   0.357 -1.0976  0.1441 -0.0123
 1732HOH     H2 5218   2.190   2.807   0.472  0.8006 -0.6272  0.8761
 1733HOH      O 5219   1.944   0.444   0.008  0.1874 -0.3486 -1.2963
 1733HOH     H1 5220   1.925   0.538   0.005 -0.3489 -0.2460  1.2274
 1733HOH     H2 5221   2.039   0.439   0.019  0.1906 -0.0842 -1.1850
 1734HOH      O 5222   2.777   0.395   2.641 -0.4253 -0.4789 -0.1095
 1734HOH     H1 5223   2.840   0.460   2.609 -0.3621 -0.2428  0.4721
 1734HOH     H2 5224   2.820   0.311   2.627 -0.2743 -0.3615 -0.3608
 1735HOH      O 5225   1.487   3.337   0.521 -0.4022 -0.0805 -0.1667
 1735HOH     H1 5226   1.535   3.388   0.455  0.6774  1.4345  1.5872
 1735HOH     H2 5227   1.547   3.268   0.547 -0.3586  0.0182 -0.0017
 1736HOH      O 5228   0.328   0.550   1.299  0.0841  1.0633 -0.0873
 1736HOH     H1 5229   0.233   0.542   1.311  0.2458  0.3567  1.1420
 1736HOH     H2 5230   0.340   0.551   1.204 -1.0850 -0.1645 -0.3212
 1737HOH      O 5231   2.803   3.842   0.596 -0.5617  0.2887  0.6486
 1737HOH     H1 5232   2.782   3.834   0.689 -1.1343 -1.3503  0.4458
 1737HOH     H2 5233   2.719   3.830   0.552 -0.2067  0.4560 -0.0959
 1738HOH      O 5234   0.812   2.992   2.900  0.2796  0.3965  0.0082
 1738HOH     H1 5235   0.750   3.020   2.967  0.9739  0.1290  0.8065
 1738HOH     H2 5236   0.894   3.035   2.924  0.6801 -0.1343 -0.3571
 1739HOH      O 5237   3.308   3.496   2.272  0.1266  0.7499  0.9004
 1739HOH     H1 5238   3.229   3.466   2.316 -0.2240  0.8499  0.3610
 1739HOH     H2 5239   3.345   3.562   2.330 -0.4919  1.1022  0.9036
 1740HOH      O 5240   0.333   2.257   2.635 -0.0917  0.3886  0.0189
 1740HOH     H1 5241   0.258   2.303   2.671 -0.4628 -0.3820  0.2776
 1740HOH     H2 5242   0.296   2.193   2.575  0.4463  0.8251 -0.8304
 1741HOH      O 5243   3.641   2.952   0.933 -0.6382  0.4982  0.5559
 1741HOH     H1 5244   3.568   3.003   0.898 -0.7568  0.4090  0.6695
 1741HOH     H2 5245   3.719   3.003   0.911 -0.5385 -0.2996 -1.2542
 1742HOH      O 5246   0.011   2.479   0.899  0.1670 -0.0157 -0.7937
 1742HOH     H1 5247   0.097   2.438   0.908  0.0525 -0.2120 -0.5711
 1742HOH     H2 5248   0.012   2.517   0.811  0.4257 -0.1421 -0.8489
 1743HOH      O 5249   1.767   2.239   1.974  0.4910 -0.0878 -0.2368
 1743HOH     H1 5250   1.799   2.151   1.952  0.8205  0.0454 -0.3078
 1743HOH     H2 5251   1.700   2.225   2.041  0.2748 -0.4190 -0.5181
 1744HOH      O 5252   3.947   3.356   2.842 -0.0890  0.3525 -0.0691
 1744HOH     H1 5253   3.899   3.435   2.819  0.2394  0.7699  0.6095
 1744HOH     H2 5254   3.903   3.286   2.795 -1.5283  0.6611  0.7040
 1745HOH      O 5255   2.279   3.765   2.408 -0.4991 -1.1943 -0.3160
 1745HOH     H1 5256   2.363   3.807   2.388 -0.5557 -0.8719  0.0934
 1745HOH     H2 5257   2.277   3.688   2.351 -0.0306 -1.0806 -0.5007
 1746HOH      O 5258   1.492   1.915   2.026 -0.1913  0.5052 -0.2941
 1746HOH     H1 5259   1.439   1.983   2.069 -0.1930  0.9450 -0.9538
 1746HOH     H2 5260   1.491   1.940   1.933  0.4722  0.0394 -0.4370
 1747HOH      O 5261   1.189   1.705   3.625  0.0264 -0.5508  0.4690
 1747HOH     H1 5262   1.103   1.663   3.619 -0.2065 -0.0900  0.5119
 1747HOH     H2 5263   1.250   1.633   3.638 -0.3072 -0.9258  0.0361
 1748HOH      O 5264   2.207   2.791   2.400  0.5592 -0.0832 -0.1991
 1748HOH     H1 5265   2.143   2.861   2.390  1.0763  0.5384  0.5677
 1748HOH     H2 5266   2.157   2.717   2.434 -0.0341 -0.1752 -1.2108
 1749HOH      O 5267   1.253   0.355   2.108 -0.2323 -0.3080 -0.2260
 1749HOH     H1 5268   1.213   0.315   2.185 -0.2582 -1.0887 -0.6215
 1749HOH     H2 5269   1.275   0.281   2.052  1.2145  0.1177 -0.3014
 1750HOH      O 5270   2.719   2.164   0.565 -0.0670  0.9069 -0.1248
 1750HOH     H1 5271   2.768   2.235   0.524  1.7078 -0.2387 -0.2093
 1750HOH     H2 5272   2.779   2.129   0.632 -0.9239 -0.3594  0.0577
 1751HOH      O 5273   2.932   0.853   2.985 -0.2126 -0.0074  0.1490
 1751HOH     H1 5274   2.880   0.839   3.064  0.4319 -0.1294  0.5638
 1751HOH     H2 5275   3.018   0.880   3.017  0.2201 -0.5750 -0.4934
 1752HOH      O 5276   0.440   1.933   1.864 -0.0678 -0.6763  0.0788
 1752HOH     H1 5277   0.456   1.942   1.770 -1.8424 -0.0621 -0.2364
 1752HOH     H2 5278   0.517   1.886   1.897  0.9089 -0.3662 -1.5495
 1753HOH      O 5279   1.562   1.340   0.709 -0.3923 -0.2100  0.3026
 1753HOH     H1 5280   1.543   1.434   0.713 -0.7712 -0.2778  0.2035
 1753HOH     H2 5281   1.476   1.298   0.718 -0.6477 -0.5114 -2.1550
 1754HOH      O 5282   0.637   0.087   3.023 -0.2606 -0.3977  0.0468
 1754HOH     H1 5283   0.565   0.147   3.001  0.1091 -0.2430 -0.8434
 1754HOH     H2 5284   0.716   0.133   2.997  0.0993 -0.9242  0.1692
 1755HOH      O 5285   3.420   3.541   0.973 -0.1564  0.2052  0.1348
 1755HOH     H1 5286   3.418   3.452   0.938  0.0061  0.5277 -0.7216
 1755HOH     H2 5287   3.351   3.541   1.040 -1.3960 -0.0916 -1.0560
 1756HOH      O 5288   2.103   3.707   3.342 -0.2657  0.2790  0.0197
 1756HOH     H1 5289   2.027   3.694   3.399 -0.1479 -1.2137 -0.0909
 1756HOH     H2 5290   2.103   3.801   3.324 -1.7422  0.4243  0.4782
 1757HOH      O 5291   0.893   1.328   3.710  0.2102 -0.1623 -0.3366
 1757HOH     H1 5292   0.803   1.312   3.681 -0.0517 -0.5337  0.6117
 1757HOH     H2 5293   0.944   1.256   3.672 -0.1873 -0.8417  0.3686
 1758HOH      O 5294   1.041   3.575   1.794  0.1786  0.0488 -0.2898
 1758HOH     H1 5295   1.040   3.519   1.716  0.0785 -0.6814  0.2197
 1758HOH     H2 5296   1.115   3.543   1.845  0.5528  0.8486 -0.2959
 1759HOH      O 5297   3.139   3.661   1.692  0.0718  0.0256 -0.4484
 1759HOH     H1 5298   3.092   3.706   1.622  0.4871  0.4293 -0.4760
 1759HOH     H2 5299   3.155   3.729   1.758  0.3898 -0.1618 -0.3260
 1760HOH      O 5300   0.415   1.932   3.470  0.3014 -0.2926  0.1515
 1760HOH     H1 5301   0.417   2.023   3.500 -0.0245 -0.4512  0.6803
 1760HOH     H2 5302   0.342   1.892   3.519 -0.2295 -0.5829 -0.8175
 1761HOH      O 5303   2.241   0.389   1.940  0.5845 -0.6054  0.0124
 1761HOH     H1 5304   2.297   0.381   1.862 -1.1644  0.1278 -1.4585
 1761HOH     H2 5305   2.165   0.334   1.920 -1.3328  1.8417 -0.3208
 1762HOH      O 5306   2.869   3.761   3.886  0.3142  0.1180 -0.3120
 1762HOH     H1 5307   2.797   3.791   3.941 -1.2026 -0.9404 -1.5569
 1762HOH     H2 5308   2.937   3.828   3.895 -1.0201  1.4558  0.5191
 1763HOH      O 5309   2.653   1.101   3.216 -0.4482 -0.3790 -0.6216
 1763HOH     H1 5310   2.591   1.157   3.171  0.1584  0.3639 -0.5761
 1763HOH     H2 5311   2.699   1.159   3.276 -0.2394 -1.0596 -0.0901
 1764HOH      O 5312   1.834   0.379   2.229 -0.1502 -0.3843 -0.7144
 1764HOH     H1 5313   1.854   0.407   2.140 -0.2333 -1.2094 -1.0085
 1764HOH     H2 5314   1.791   0.294   2.219 -1.2472  0.0281  0.0443
 1765HOH      O 5315   0.476   0.075   1.392 -0.4938  0.2511 -0.2470
 1765HOH     H1 5316   0.427   0.139   1.443  0.3741 -0.0133  0.9908
 1765HOH     H2 5317   0.543   0.126   1.347 -0.7187  0.3783 -0.4431
 1766HOH      O 5318   1.225   0.989   1.139  0.0163 -0.3739 -0.6499
 1766HOH     H1 5319   1.271   0.971   1.220  0.4610 -0.9275 -1.0074
 1766HOH     H2 5320   1.290   1.034   1.084 -0.1593 -0.3408 -0.8332
 1767HOH      O 5321   2.746   1.727   2.737  0.1861  0.3285 -0.3874
 1767HOH     H1 5322   2.674   1.669   2.763 -0.2683  1.0955  0.1520
 1767HOH     H2 5323   2.775   1.693   2.653  0.2176 -0.9219  0.0871
 1768HOH      O 5324   2.745   2.477   3.929  0.4764 -0.4371 -0.9925
 1768HOH     H1 5325   2.790   2.511   3.852  0.9379  1.0186 -0.1691
 1768HOH     H2 5326   2.754   2.546   3.994 -0.4489 -1.3249  0.1762
 1769HOH      O 5327   1.698   3.140   0.334 -0.3994  0.6495  0.4008
 1769HOH     H1 5328   1.720   3.226   0.297  0.0259  0.4157  0.0867
 1769HOH     H2 5329   1.780   3.090   0.327 -0.6535  0.2050  0.5417
 1770HOH      O 5330   0.621   2.154   3.896 -0.3584 -0.3097 -0.1923
 1770HOH     H1 5331   0.668   2.164   3.978 -1.0811  1.4256  0.0954
 1770HOH     H2 5332   0.530   2.176   3.917 -0.6166 -0.0765 -1.3838
 1771HOH      O 5333   1.392   0.435   3.271 -0.4666 -0.4032  0.1011
 1771HOH     H1 5334   1.349   0.501   3.216 -0.1100  0.3050  0.6421
 1771HOH     H2 5335   1.438   0.378   3.209  1.0639  1.1639 -0.3442
 1772HOH      O 5336   0.785   2.409   2.717  0.4728 -0.0322  0.7808
 1772HOH     H1 5337   0.807   2.325   2.676  0.6458 -0.1349  1.0750
 1772HOH     H2 5338   0.689   2.412   2.715  0.4773  0.0256  0.2592
 1773HOH      O 5339   2.937   1.255   0.767  0.5235  0.8568 -0.0950
 1773HOH     H1 5340   2.989   1.302   0.832  0.0527  1.4920 -0.1580
 1773HOH     H2 5341   2.867   1.316   0.744 -0.4852 -0.0932  0.2619
 1774HOH      O 5342   1.093   0.858   0.548 -0.6743  0.0392  0.0149
 1774HOH     H1 5343   1.113   0.916   0.622 -0.1164 -0.2717  0.1164
 1774HOH     H2 5344   0.999   0.844   0.554 -0.6840  0.2491  0.4978
 1775HOH      O 5345   2.951   0.461   0.169  0.0203 -0.5207 -0.2509
 1775HOH     H1 5346   2.969   0.388   0.229 -1.3219 -0.8870 -0.2395
 1775HOH     H2 5347   2.914   0.529   0.225 -0.6464 -0.6256 -0.5514
 1776HOH      O 5348   1.191   1.428   2.285  0.7536  0.4806  0.1774
 1776HOH     H1 5349   1.268   1.377   2.258  0.5607  0.5486 -0.5368
 1776HOH     H2 5350   1.225   1.490   2.350  1.1640  0.0478  0.3888
 1777HOH      O 5351   1.805   3.396   1.752 -0.6062 -0.1248  0.3170
 1777HOH     H1 5352   1.775   3.449   1.825  1.4805 -0.0711  1.2562
 1777HOH     H2 5353   1.840   3.459   1.689 -0.8210 -0.2677  0.0477
 1778HOH      O 5354   1.302   2.849   3.900  0.1989 -0.3629 -0.2729
 1778HOH     H1 5355   1.379   2.884   3.945 -0.0689  0.2514 -0.2839
 1778HOH     H2 5356   1.236   2.840   3.968  0.3218 -1.0518 -0.2317
 1779HOH      O 5357   1.273   0.260   0.551  0.0244 -0.3342  0.0936
 1779HOH     H1 5358   1.307   0.304   0.630  0.1399 -0.0152 -0.1273
 1779HOH     H2 5359   1.182   0.242   0.571 -0.2441  0.6990 -0.0825
 1780HOH      O 5360   3.801   1.182   2.246  0.2880 -0.2523 -0.9545
 1780HOH     H1 5361   3.884   1.189   2.198  0.0384  0.2601 -1.3223
 1780HOH     H2 5362   3.769   1.271   2.252 -0.0585 -0.4016 -0.4797
 1781HOH      O 5363   0.008   2.260   3.792 -0.0421  0.8729  0.9372
 1781HOH     H1 5364  -0.052   2.334   3.794  0.1823  1.0704  0.5565
 1781HOH     H2 5365   0.069   2.280   3.721 -1.2173 -0.6218 -0.6661
 1782HOH      O 5366   3.673   3.181   3.511 -0.3250  0.1889 -0.1380
 1782HOH     H1 5367   3.717   3.265   3.525  0.3469 -0.1045 -0.4078
 1782HOH     H2 5368   3.584   3.195   3.544 -0.0239  0.7884  0.4849
 1783HOH      O 5369   3.744   2.524   0.122 -0.6167 -0.2468  0.3228
 1783HOH     H1 5370   3.687   2.540   0.046 -1.4525 -0.0958  0.9466
 1783HOH     H2 5371   3.814   2.589   0.114 -1.1640  0.3441  0.1196
 1784HOH      O 5372   0.159   1.021   0.812  0.1376 -0.1295  0.2106
 1784HOH     H1 5373   0.077   0.975   0.830 -0.1858 -0.0552 -0.9225
 1784HOH     H2 5374   0.132   1.101   0.768  0.8136  0.0450  0.0943
 1785HOH      O 5375   3.652   1.527   3.628 -0.2838 -0.5277 -0.1059
 1785HOH     H1 5376   3.603   1.580   3.566 -0.2045  1.0167  1.0408
 1785HOH     H2 5377   3.744   1.542   3.606 -0.2643 -0.4247  0.0445
 1786HOH      O 5378   2.306   1.301   1.168 -0.4853  0.6168 -0.3914
 1786HOH     H1 5379   2.231   1.345   1.208 -0.3349  0.3411  0.2149
 1786HOH     H2 5380   2.357   1.270   1.242 -0.2333  0.0221 -0.8070
 1787HOH      O 5381   2.044   0.704   1.417  0.2567 -0.3433  0.1569
 1787HOH     H1 5382   1.982   0.719   1.346  0.8538  0.3434 -0.2460
 1787HOH     H2 5383   1.995   0.723   1.496 -0.3761 -0.9664 -0.0713
 1788HOH      O 5384   0.132   3.880   1.029 -0.0895  0.4020  0.7969
 1788HOH     H1 5385   0.189   3.953   1.053  0.4471  0.2057  0.1641
 1788HOH     H2 5386   0.139   3.819   1.102 -0.7201  1.0571  1.4407
 1789HOH      O 5387   0.982   2.094   3.934 -0.5335 -0.2125 -0.3870
 1789HOH     H1 5388   0.903   2.063   3.977 -0.6157  0.1804 -0.2468
 1789HOH     H2 5389   1.026   2.014   3.904  0.0782 -0.6292  1.3549
 1790HOH      O 5390   0.583   3.592   3.263 -0.3705  0.0575 -0.0100
 1790HOH     H1 5391   0.580   3.686   3.247 -0.3043 -0.1723 -1.7156
 1790HOH     H2 5392   0.497   3.560   3.235 -0.4952 -0.3984  0.7948
 1791HOH      O 5393   3.336   1.291   0.260 -0.7771 -0.0349 -0.0343
 1791HOH     H1 5394   3.286   1.340   0.324 -0.6839 -0.4294  0.3522
 1791HOH     H2 5395   3.424   1.285   0.297 -0.9415 -1.0318  0.2490
 1792HOH      O 5396   0.793   0.576   2.654  0.3533  0.1407  0.0574
 1792HOH     H1 5397   0.809   0.555   2.746 -0.7076 -0.3263  0.1764
 1792HOH     H2 5398   0.783   0.490   2.612 -0.2548  0.3557 -0.2574
 1793HOH      O 5399   0.255  -0.001   2.432  0.0110 -0.0085  0.5495
 1793HOH     H1 5400   0.293   0.058   2.497  0.1727  0.1358  0.3235
 1793HOH     H2 5401   0.179  -0.039   2.477  0.5707 -0.5204  1.1117
 1794HOH      O 5402   2.707   0.932   2.829 -0.0331 -0.1946 -0.0626
 1794HOH     H1 5403   2.773   0.903   2.891 -0.2541 -0.9889 -0.1658
 1794HOH     H2 5404   2.695   0.857   2.770  0.0218  0.4521 -0.9435
 1795HOH      O 5405   1.572   1.185   2.498  0.1024 -0.5082  0.2372
 1795HOH     H1 5406   1.531   1.265   2.529  0.7723 -0.0292 -0.0671
 1795HOH     H2 5407   1.643   1.168   2.560  1.1106  0.1616 -0.6471
 1796HOH      O 5408   3.689   3.227   2.410  0.1035  0.0253  0.1723
 1796HOH     H1 5409   3.661   3.162   2.474  0.0644 -0.2931 -0.1580
 1796HOH     H2 5410   3.678   3.184   2.325  0.8773  0.1501 -0.0143
 1797HOH      O 5411   0.117   3.882   0.417 -0.1931 -0.3765  0.3599
 1797HOH     H1 5412   0.046   3.911   0.361 -0.1111  0.7581  0.7803
 1797HOH     H2 5413   0.193   3.878   0.359 -0.2293  0.2226  0.2522
 1798HOH      O 5414   2.989   3.006   0.603 -0.5253  0.2490 -0.1762
 1798HOH     H1 5415   3.032   3.077   0.652 -1.3981  0.0397  0.9932
 1798HOH     H2 5416   2.976   3.043   0.515  0.6258  0.8569 -0.1340
 1799HOH      O 5417  -0.002   0.094   2.454  0.4484  0.1049  0.2480
 1799HOH     H1 5418  -0.034   0.068   2.541 -0.0014  0.8626  0.3248
 1799HOH     H2 5419   0.086   0.129   2.471  0.1330  0.8028  0.5027
 1800HOH      O 5420   3.503   3.667   3.134  0.1723  0.5386  0.4330
 1800HOH     H1 5421   3.442   3.610   3.087  0.9089 -0.2645  0.3985
 1800HOH     H2 5422   3.589   3.642   3.103  0.5951  0.9545  1.1931
 1801HOH      O 5423   3.635   3.946   1.251  0.3965 -0.5179  0.1932
 1801HOH     H1 5424   3.593   3.974   1.170  0.2069 -0.6520  0.2446
 1801HOH     H2 5425   3.633   3.850   1.247  0.1384 -0.5260  0.4855
 1802HOH      O 5426   2.278   1.909   0.363  0.5382 -0.0396 -0.0979
 1802HOH     H1 5427   2.343   1.841   0.382  0.6162  0.1391  0.3047
 1802HOH     H2 5428   2.242   1.885   0.278  0.4338 -0.6917  0.1185
 1803HOH      O 5429   0.754   3.831   3.894 -0.6478 -0.7487 -0.4097
 1803HOH     H1 5430   0.830   3.797   3.942  0.8844  1.8917 -0.5791
 1803HOH     H2 5431   0.714   3.893   3.955  0.0052  1.0201 -1.6099
 1804HOH      O 5432   0.951   3.651   2.788  0.7456 -0.2445 -0.1367
 1804HOH     H1 5433   0.981   3.738   2.816 -0.1970 -0.3743  1.4918
 1804HOH     H2 5434   0.987   3.591   2.853 -0.5884 -0.7381  0.2106
 1805HOH      O 5435   2.969   0.971   0.741 -0.3724 -0.2876 -1.0193
 1805HOH     H1 5436   2.894   0.935   0.789 -0.4570  0.8491 -0.2211
 1805HOH     H2 5437   2.967   1.065   0.760  1.4386 -0.2455 -0.6961
 1806HOH      O 5438   3.175   3.552   1.122 -0.1614  0.2922 -0.4952
 1806HOH     H1 5439   3.172   3.646   1.136  0.1149  0.2514 -0.1168
 1806HOH     H2 5440   3.214   3.517   1.202  0.2795 -0.0870 -0.8623
 1807HOH      O 5441   0.440   3.917   1.673  0.4950 -0.6061 -0.0531
 1807HOH     H1 5442   0.475   3.906   1.585 -0.2461  1.1404 -0.6696
 1807HOH     H2 5443   0.515   3.907   1.731  1.2518 -0.5953 -0.9831
 1808HOH      O 5444   0.088   3.103   1.700 -0.1933 -0.3217 -0.0295
 1808HOH     H1 5445   0.169   3.054   1.708 -0.0315 -0.1023 -0.2881
 1808HOH     H2 5446   0.116   3.194   1.686 -0.4833 -0.2353 -0.0702
 1809HOH      O 5447   0.674   2.038   1.205  0.3731 -0.3589  0.2837
 1809HOH     H1 5448   0.611   2.101   1.237  0.8864 -0.0499  0.7170
 1809HOH     H2 5449   0.675   1.968   1.271  0.0551 -0.6657 -0.0244
 1810HOH      O 5450   3.643   0.363   1.560 -0.4738 -0.1156  0.5144
 1810HOH     H1 5451   3.575   0.296   1.556 -1.1663  0.4754  1.4426
 1810HOH     H2 5452   3.595   0.445   1.571  0.3706  0.3103  1.3579
 1811HOH      O 5453   1.314   1.223   3.048 -0.1905 -0.2145 -0.5025
 1811HOH     H1 5454   1.320   1.312   3.081 -0.1525 -0.5550  0.4646
 1811HOH     H2 5455   1.256   1.229   2.972 -0.9056  0.5022  0.0647
 1812HOH      O 5456   0.108   1.970   0.751 -0.0010 -0.4894 -0.4953
 1812HOH     H1 5457   0.132   1.878   0.758  0.0030 -0.5464 -1.1597
 1812HOH     H2 5458   0.077   1.993   0.838 -0.5511 -1.2795 -0.4615
 1813HOH      O 5459   0.813   3.492   3.353 -0.4866  0.3338  0.2558
 1813HOH     H1 5460   0.745   3.530   3.297 -0.5096  1.1060  0.7780
 1813HOH     H2 5461   0.868   3.441   3.293 -0.8464  0.6577 -0.3678
 1814HOH      O 5462   2.008   3.442   2.368  0.3494 -0.3972  0.6217
 1814HOH     H1 5463   1.926   3.489   2.357  0.0840 -1.1113 -1.3329
 1814HOH     H2 5464   2.076   3.509   2.357 -0.0234 -0.1898 -0.8397
 1815HOH      O 5465   0.530   2.880   0.963  0.5060 -0.1084 -0.4117
 1815HOH     H1 5466   0.569   2.815   0.903  0.5457 -0.3923 -0.0846
 1815HOH     H2 5467   0.482   2.939   0.905  0.0151 -0.7420 -0.6822
 1816HOH      O 5468   1.459   1.921   1.162 -0.4966 -0.2318  0.2685
 1816HOH     H1 5469   1.493   1.936   1.250  0.2864  0.1236 -0.0802
 1816HOH     H2 5470   1.374   1.966   1.161  0.2424  1.2881  0.3347
 1817HOH      O 5471   1.521   2.010   1.412 -1.5048  1.0153 -0.1547
 1817HOH     H1 5472   1.541   1.937   1.471 -1.9142  0.6422 -0.4607
 1817HOH     H2 5473   1.493   2.081   1.470 -0.0952  1.3180  0.2346
 1818HOH      O 5474   3.169   0.801   3.884 -0.1913  0.3049 -0.2294
 1818HOH     H1 5475   3.240   0.863   3.898  0.1859 -0.3393  1.0146
 1818HOH     H2 5476   3.101   0.829   3.945  0.2166 -0.7855  0.7951
 1819HOH      O 5477   1.920   3.033   2.757 -0.1269  0.0381  0.2129
 1819HOH     H1 5478   1.833   3.073   2.764  0.5278  1.4019  1.9838
 1819HOH     H2 5479   1.980   3.101   2.788  1.4511 -1.2776  0.2811
 1820HOH      O 5480   2.883   2.423   1.186  0.2438  0.2890  0.2762
 1820HOH     H1 5481   2.872   2.358   1.116 -0.0291  0.6905 -0.0643
 1820HOH     H2 5482   2.973   2.411   1.216  0.1381 -0.3745  0.3547
 1821HOH      O 5483   2.162   2.459   3.608 -0.2128 -0.4150 -0.2995
 1821HOH     H1 5484   2.120   2.394   3.664  1.3432 -0.7432  0.5888
 1821HOH     H2 5485   2.141   2.543   3.649 -0.8291 -0.4629 -0.4852
 1822HOH      O 5486   0.222   1.427   1.725  0.0441  0.0822 -0.0917
 1822HOH     H1 5487   0.191   1.516   1.710  0.4414  0.1423 -0.6217
 1822HOH     H2 5488   0.204   1.410   1.818 -0.7570  0.4180 -0.1722
 1823HOH      O 5489   2.756   3.572   2.520  0.8341  0.0395  0.7229
 1823HOH     H1 5490   2.743   3.509   2.591  1.3645 -0.9418 -0.0019
 1823HOH     H2 5491   2.687   3.637   2.534 -0.8515 -1.5535  0.6139
 1824HOH      O 5492   2.483   1.936   3.426 -0.0174  0.0997 -0.4176
 1824HOH     H1 5493   2.440   1.924   3.510  0.3627 -0.3939 -0.2818
 1824HOH     H2 5494   2.454   1.862   3.373  0.3498 -0.0293 -0.4490
 1825HOH      O 5495   3.912   3.683   1.417  0.1042 -0.5704 -0.3321
 1825HOH     H1 5496   3.837   3.654   1.364 -0.4234  0.1746 -0.0214
 1825HOH     H2 5497   3.922   3.614   1.483 -0.5095 -0.5394 -0.1952
 1826HOH      O 5498   2.367   2.620   3.130  0.6943  0.0788  0.2458
 1826HOH     H1 5499   2.380   2.528   3.153  0.8707 -0.0017 -0.1650
 1826HOH     H2 5500   2.374   2.622   3.035 -1.5183  0.1516 -0.0056
 1827HOH      O 5501   2.138   3.380   0.854  0.9517 -0.2115 -0.2022
 1827HOH     H1 5502   2.194   3.457   0.863 -0.2698  0.7297 -0.0585
 1827HOH     H2 5503   2.055   3.406   0.894  0.1203 -1.2077 -1.1332
 1828HOH      O 5504   2.657   2.847   1.975 -0.0288  0.1459  0.4894
 1828HOH     H1 5505   2.730   2.790   1.948  0.1239  0.3815  0.3997
 1828HOH     H2 5506   2.583   2.787   1.987 -0.1499  0.0486 -0.6007
 1829HOH      O 5507   2.713   0.167   3.863 -0.2948  0.5864  0.4580
 1829HOH     H1 5508   2.691   0.256   3.835 -0.1623  0.3203 -0.5819
 1829HOH     H2 5509   2.797   0.149   3.820 -0.4375 -0.1186  0.4579
 1830HOH      O 5510   1.119   1.597   2.043 -0.4836 -0.3853 -0.6803
 1830HOH     H1 5511   1.137   1.677   2.093 -1.3869 -0.1714 -0.6723
 1830HOH     H2 5512   1.171   1.529   2.087 -0.8740 -0.1079  0.2550
 1831HOH      O 5513   2.524   1.517   2.874 -0.3122  0.1730 -0.5111
 1831HOH     H1 5514   2.481   1.434   2.853  0.4266 -0.0840 -1.1193
 1831HOH     H2 5515   2.508   1.530   2.967  0.2028 -1.0575 -0.2094
 1832HOH      O 5516   3.534   1.194   1.078  0.8627  0.4385 -0.2812
 1832HOH     H1 5517   3.531   1.230   1.167  0.6011  0.2194 -0.1966
 1832HOH     H2 5518   3.522   1.100   1.090 -0.7994  0.5411 -0.6306
 1833HOH      O 5519   1.500   1.767   3.086  0.6204  0.0272 -0.2334
 1833HOH     H1 5520   1.582   1.730   3.118  0.2457 -1.0958 -0.4756
 1833HOH     H2 5521   1.437   1.696   3.093 -0.3248  0.8252 -0.1579
 1834HOH      O 5522   0.384   2.784   2.831  0.2713 -0.2126 -0.3500
 1834HOH     H1 5523   0.444   2.857   2.820  0.4228 -0.3293 -0.3129
 1834HOH     H2 5524   0.338   2.803   2.913  0.2003 -0.0822 -0.4203
 1835HOH      O 5525   2.327   2.172   1.164  0.2472 -0.5845  0.6315
 1835HOH     H1 5526   2.382   2.244   1.194  0.7250 -0.3015 -0.7756
 1835HOH     H2 5527   2.256   2.215   1.116  1.0966 -0.9818 -1.1394
 1836HOH      O 5528   0.625   1.877   0.159  0.4153  0.1756 -0.0442
 1836HOH     H1 5529   0.592   1.934   0.229  0.7227 -0.7266  0.8989
 1836HOH     H2 5530   0.564   1.803   0.159  1.4444 -0.7313  0.5977
 1837HOH      O 5531   3.766   2.280   3.474  0.1286 -0.1076 -0.3000
 1837HOH     H1 5532   3.710   2.226   3.529  0.7491 -0.6427 -0.1686
 1837HOH     H2 5533   3.750   2.369   3.505 -1.0029 -0.1754 -0.6023
 1838HOH      O 5534   0.623   1.668   3.765 -0.0629  0.1274  0.2276
 1838HOH     H1 5535   0.663   1.753   3.785  0.6575 -0.2050  0.2732
 1838HOH     H2 5536   0.635   1.656   3.671 -1.0631  0.5038  0.0290
 1839HOH      O 5537   3.384   0.726   0.603 -0.1924 -0.0121 -0.7222
 1839HOH     H1 5538   3.329   0.798   0.634  0.6832  0.1624  0.6186
 1839HOH     H2 5539   3.462   0.769   0.568  0.1803 -0.2803 -0.2435
 1840HOH      O 5540   2.038   3.810   1.822 -0.0857 -0.4469  0.7033
 1840HOH     H1 5541   2.121   3.852   1.801 -0.3179  0.4841  1.5002
 1840HOH     H2 5542   1.988   3.814   1.741 -0.3354  1.5050  0.8453
 1841HOH      O 5543   3.637   0.736   0.036 -0.0919  0.2879  0.4997
 1841HOH     H1 5544   3.591   0.815   0.010 -0.0341  0.2326  0.2252
 1841HOH     H2 5545   3.720   0.767   0.073  0.4391  0.3185 -0.6493
 1842HOH      O 5546   3.395   0.561   0.051  0.2224 -0.3858  0.5095
 1842HOH     H1 5547   3.338   0.613   0.107 -0.1257  0.2947 -0.4210
 1842HOH     H2 5548   3.467   0.621   0.028 -0.1717 -0.2715 -0.5583
 1843HOH      O 5549   3.643   1.881   2.739  0.1692 -0.0810 -0.3156
 1843HOH     H1 5550   3.597   1.814   2.688 -0.4939  1.0811 -1.3694
 1843HOH     H2 5551   3.725   1.895   2.692 -0.0848  0.4322 -0.6244
 1844HOH      O 5552   1.992   0.715   3.897  0.2057 -0.3807 -0.2053
 1844HOH     H1 5553   2.052   0.786   3.921 -0.3946 -0.1983  0.9051
 1844HOH     H2 5554   1.958   0.741   3.812  0.3834  0.4216 -0.0553
 1845HOH      O 5555   0.660   1.638   1.910 -0.5257 -0.1319  0.3893
 1845HOH     H1 5556   0.750   1.613   1.931 -0.6261  0.1320  1.2129
 1845HOH     H2 5557   0.667   1.721   1.864 -0.3206 -0.4933 -0.2633
 1846HOH      O 5558   2.912   1.936   2.860  0.0097  0.6406 -0.2161
 1846HOH     H1 5559   2.859   1.984   2.924 -0.3434 -0.7952  0.6746
 1846HOH     H2 5560   2.848   1.882   2.813  0.5387 -0.4969  0.2921
 1847HOH      O 5561   1.329   1.218   1.850  1.0254  0.6570  0.3692
 1847HOH     H1 5562   1.375   1.167   1.916 -0.6983 -0.3702  0.8974
 1847HOH     H2 5563   1.236   1.208   1.871  0.4365  1.4519 -1.3940
 1848HOH      O 5564   2.846   3.193   2.234  0.2288 -0.1592  0.0944
 1848HOH     H1 5565   2.845   3.203   2.329 -0.0738  0.2703  0.0524
 1848HOH     H2 5566   2.936   3.168   2.213  0.2968 -0.2628  0.4930
 1849HOH      O 5567   2.006   1.576   1.792 -0.3814  0.4258  0.4599
 1849HOH     H1 5568   1.955   1.577   1.712  0.5117  0.8295 -0.1358
 1849HOH     H2 5569   2.015   1.483   1.814  1.1186  0.0990 -1.1280
 1850HOH      O 5570   0.945   2.865   3.226 -0.0093  0.2398  0.0351
 1850HOH     H1 5571   1.013   2.813   3.183  0.5596  1.1373 -0.2010
 1850HOH     H2 5572   0.971   2.956   3.212 -0.3865  0.5962  1.3464
 1851HOH      O 5573   3.064   0.309   2.318  0.3487  0.3609  0.0656
 1851HOH     H1 5574   2.973   0.293   2.292  0.3384  0.9813 -0.3154
 1851HOH     H2 5575   3.109   0.227   2.298  0.1783  0.5397 -1.2106
 1852HOH      O 5576   0.330   3.553   3.707 -0.4425 -0.3243 -0.4162
 1852HOH     H1 5577   0.290   3.526   3.789 -1.0048 -0.6699 -0.7917
 1852HOH     H2 5578   0.341   3.472   3.657 -0.2374 -0.1059 -0.7374
 1853HOH      O 5579   1.462   1.896   2.704 -0.0622 -0.7868  1.0057
 1853HOH     H1 5580   1.408   1.928   2.776 -0.7033 -0.0424  0.2452
 1853HOH     H2 5581   1.530   1.962   2.694 -1.1038  0.1977 -0.2568
 1854HOH      O 5582   0.556   1.947   0.788  0.3403  0.1215 -0.0010
 1854HOH     H1 5583   0.534   1.870   0.736 -0.1560  0.1023  0.2306
 1854HOH     H2 5584   0.488   1.952   0.855  1.4055 -0.3608  1.2184
 1855HOH      O 5585   3.844   0.327   1.374 -0.4832 -0.9353  0.4500
 1855HOH     H1 5586   3.834   0.235   1.350 -0.9058 -1.4378  2.1940
 1855HOH     H2 5587   3.765   0.346   1.425 -0.8988  0.7413 -0.6743
 1856HOH      O 5588   2.585   0.513   1.693  0.1031 -0.3219 -0.3526
 1856HOH     H1 5589   2.568   0.597   1.736 -0.7481 -0.2298 -0.8301
 1856HOH     H2 5590   2.629   0.537   1.611 -0.1123 -0.3320 -0.4744
 1857HOH      O 5591   1.381   1.242   2.746 -0.0018 -0.3012 -0.7891
 1857HOH     H1 5592   1.352   1.158   2.709  0.0643 -0.4537 -0.5015
 1857HOH     H2 5593   1.300   1.288   2.767 -0.0392 -0.4945 -0.5040
 1858HOH      O 5594   3.580   2.890   3.744 -0.3877 -0.0410 -0.0397
 1858HOH     H1 5595   3.658   2.893   3.799  0.0386 -1.4502 -0.4803
 1858HOH     H2 5596   3.520   2.952   3.785  0.7001  0.5962  0.7081
 1859HOH      O 5597   0.569   3.316   1.186  0.7246 -0.1740  0.2305
 1859HOH     H1 5598   0.542   3.227   1.165 -1.5083  0.3383  0.4086
 1859HOH     H2 5599   0.547   3.367   1.107  0.9402  0.3861  0.5210
 1860HOH      O 5600   0.703   0.553   0.834 -0.0829 -0.3050  0.5407
 1860HOH     H1 5601   0.790   0.560   0.796 -0.3171 -0.1972  0.0026
 1860HOH     H2 5602   0.711   0.594   0.920  0.4003 -0.3127  0.5033
 1861HOH      O 5603   3.675   3.207   2.080 -0.0747 -0.4676 -0.1604
 1861HOH     H1 5604   3.734   3.279   2.103 -0.4980 -0.2852  0.3952
 1861HOH     H2 5605   3.728   3.150   2.025  0.4458 -0.0220 -0.1434
 1862HOH      O 5606   2.295   0.179   2.659  0.2751  0.5080  0.3555
 1862HOH     H1 5607   2.310   0.274   2.655 -0.2070  0.5989  0.6476
 1862HOH     H2 5608   2.204   0.168   2.633  0.5038  0.0570 -0.3146
 1863HOH      O 5609   3.785   0.103   1.773 -0.2392 -0.3035 -0.0725
 1863HOH     H1 5610   3.828   0.187   1.753 -0.3951 -0.2253 -0.0837
 1863HOH     H2 5611   3.811   0.046   1.701 -0.7463 -0.0399 -0.4782
 1864HOH      O 5612   1.959   3.080   0.938  0.8863 -0.4029 -0.0145
 1864HOH     H1 5613   1.913   3.162   0.918  0.6015 -0.4388  0.4632
 1864HOH     H2 5614   2.051   3.106   0.947  0.8611 -0.2089 -0.2752
 1865HOH      O 5615   0.662   0.244   1.268 -0.1240  0.2088 -0.3321
 1865HOH     H1 5616   0.752   0.229   1.238 -0.1126  0.2614 -0.3246
 1865HOH     H2 5617   0.622   0.296   1.197  0.2444  1.3661  0.2552
 1866HOH      O 5618   3.189   2.801   0.052  0.0569  0.4107 -0.0015
 1866HOH     H1 5619   3.258   2.815   0.116  0.2199  0.1058 -0.1054
 1866HOH     H2 5620   3.161   2.710   0.066 -0.9009  0.7681  0.5942
 1867HOH      O 5621   0.508   2.358   2.856  0.1028 -0.2445  0.3799
 1867HOH     H1 5622   0.437   2.331   2.798  0.2196 -0.4546  0.3308
 1867HOH     H2 5623   0.567   2.282   2.858  0.0814 -0.2558  0.7994
 1868HOH      O 5624   2.686   2.424   0.730  0.0621 -0.4045 -0.4592
 1868HOH     H1 5625   2.733   2.506   0.746 -0.8663  0.0334  0.2483
 1868HOH     H2 5626   2.687   2.413   0.635  1.0517 -0.1107 -0.5024
 1869HOH      O 5627   1.866   0.722   1.643  0.1188  0.1437 -0.4673
 1869HOH     H1 5628   1.829   0.638   1.669 -0.1516  0.6297  0.9001
 1869HOH     H2 5629   1.938   0.736   1.704  0.8317  0.4695 -1.3339
 1870HOH      O 5630   1.329   3.699   0.488 -0.6662 -0.5983  1.1946
 1870HOH     H1 5631   1.291   3.616   0.459 -0.8387 -0.0983 -0.1978
 1870HOH     H2 5632   1.262   3.764   0.466 -0.0022  0.0385  1.0082
 1871HOH      O 5633   3.208   2.353   2.028 -0.7588  0.3663 -0.2299
 1871HOH     H1 5634   3.196   2.444   2.055  0.7305  0.9011 -1.1353
 1871HOH     H2 5635   3.245   2.310   2.105 -0.2457  0.8751 -0.1754
 1872HOH      O 5636   3.307   1.344   2.438 -0.1273 -0.6576  0.7894
 1872HOH     H1 5637   3.234   1.304   2.391 -0.0466  0.9782 -1.0038
 1872HOH     H2 5638   3.384   1.323   2.386  0.0210  0.9776  0.2294
 1873HOH      O 5639   3.419   1.440   0.934 -0.3659  0.3701  0.1137
 1873HOH     H1 5640   3.439   1.361   0.984 -1.0172 -0.0082 -0.2100
 1873HOH     H2 5641   3.421   1.510   1.000  0.1485  0.0914  0.4146
 1874HOH      O 5642   0.770   1.795   1.357  0.0424 -0.2634  0.5059
 1874HOH     H1 5643   0.834   1.837   1.415  0.4202  0.0280 -0.1084
 1874HOH     H2 5644   0.738   1.720   1.407  1.2533 -0.7372  0.6336
 1875HOH      O 5645   0.479   3.348   2.194 -0.5682  0.6298  0.0771
 1875HOH     H1 5646   0.465   3.433   2.236 -0.3870  0.3816  0.6696
 1875HOH     H2 5647   0.543   3.304   2.250 -0.0394  0.4162 -0.6799
 1876HOH      O 5648   0.323   2.468   0.403 -0.0758  0.1575  0.0275
 1876HOH     H1 5649   0.305   2.562   0.407 -0.9317  0.0369 -0.4057
 1876HOH     H2 5650   0.418   2.462   0.403  0.0291  0.9237  1.5847
 1877HOH      O 5651   1.043   3.659   3.828 -0.0525 -0.8251  0.2189
 1877HOH     H1 5652   1.074   3.669   3.738 -0.7955  0.8996  0.0781
 1877HOH     H2 5653   1.123   3.652   3.880  0.4115 -0.9399 -0.4779
 1878HOH      O 5654   3.708   3.727   0.482  0.3308  0.2383  0.2549
 1878HOH     H1 5655   3.619   3.693   0.477  0.2125  0.6478 -0.8757
 1878HOH     H2 5656   3.724   3.736   0.576 -0.7102 -0.0892  0.4975
 1879HOH      O 5657   1.354   3.099   2.812  0.1633  0.2449 -0.4923
 1879HOH     H1 5658   1.307   3.017   2.802  0.3828  0.2286 -1.5863
 1879HOH     H2 5659   1.286   3.166   2.817 -0.0281  0.1885 -1.7338
 1880HOH      O 5660   0.049   2.513   1.304  0.0820 -0.1819  0.6073
 1880HOH     H1 5661  -0.007   2.543   1.232  0.9475 -0.3427 -0.1625
 1880HOH     H2 5662   0.079   2.594   1.345  1.5803  0.0905 -0.8191
 1881HOH      O 5663   1.497   1.078   1.268  0.1169  0.4536 -0.0339
 1881HOH     H1 5664   1.516   1.039   1.353  0.2968  1.2845  0.3256
 1881HOH     H2 5665   1.582   1.102   1.233 -0.0127  0.8078 -0.1087
 1882HOH      O 5666   1.052   3.749   3.197 -0.0923 -0.6052 -0.1188
 1882HOH     H1 5667   1.050   3.803   3.118  0.7898 -0.0261  0.2197
 1882HOH     H2 5668   0.980   3.784   3.251  0.5219  0.3613  0.1388
 1883HOH      O 5669   3.235   1.112   0.467 -0.0285 -0.3944 -0.5475
 1883HOH     H1 5670   3.250   1.205   0.487  0.7440 -0.6973  0.4472
 1883HOH     H2 5671   3.158   1.112   0.410 -0.6525  0.8036  0.2014
 1884HOH      O 5672   0.563   0.295   1.694 -0.0684  0.6665 -0.1317
 1884HOH     H1 5673   0.586   0.203   1.683 -0.1953  0.6835 -0.5864
 1884HOH     H2 5674   0.646   0.340   1.708 -0.0628  0.3962  0.8155
 1885HOH      O 5675   2.262   1.241   0.561  0.0329 -0.4413  0.0987
 1885HOH     H1 5676   2.283   1.326   0.523  0.9820 -0.6968 -0.0174
 1885HOH     H2 5677   2.189   1.258   0.620 -1.1557  0.0806 -1.3884
 1886HOH      O 5678   0.459   0.092   0.401 -0.4658  0.1340  0.4022
 1886HOH     H1 5679   0.421   0.180   0.389  1.3573  0.8706 -0.7814
 1886HOH     H2 5680   0.420   0.040   0.331 -0.5505  0.3797  0.2624
 1887HOH      O 5681   1.704   3.887   2.584 -0.3882  0.3981 -0.5142
 1887HOH     H1 5682   1.758   3.918   2.657  0.1453 -0.7732 -0.3633
 1887HOH     H2 5683   1.625   3.851   2.625 -0.1763 -0.0818 -0.5118
 1888HOH      O 5684   0.733   1.048   2.506 -0.5801 -0.2918 -0.6201
 1888HOH     H1 5685   0.704   0.959   2.529 -1.0340  0.0914  0.4277
 1888HOH     H2 5686   0.664   1.105   2.541 -0.1131  0.4945 -0.9399
 1889HOH      O 5687   2.955   0.413   1.012  0.6467 -0.0820  0.1312
 1889HOH     H1 5688   2.881   0.363   1.047  0.6455 -0.3111 -0.1877
 1889HOH     H2 5689   2.944   0.501   1.047 -0.8097  0.4210 -1.3138
 1890HOH      O 5690   1.618   3.534   2.526  0.3145 -0.0458 -0.4142
 1890HOH     H1 5691   1.695   3.511   2.579 -0.4350 -2.4662 -0.1345
 1890HOH     H2 5692   1.565   3.588   2.584  0.6944 -0.4225  0.3100
 1891HOH      O 5693   0.293   2.889   1.612  0.6482 -0.2900  0.9543
 1891HOH     H1 5694   0.351   2.934   1.551 -0.4484  0.1056  0.1323
 1891HOH     H2 5695   0.272   2.806   1.568 -1.6419  0.7540 -0.2901
 1892HOH      O 5696   1.692   3.729   3.038  0.2163  0.1223 -0.0458
 1892HOH     H1 5697   1.743   3.778   3.102  0.1844 -0.7671  0.7063
 1892HOH     H2 5698   1.755   3.708   2.968  1.0818 -1.2816  1.0344
 1893HOH      O 5699   0.291   2.534   2.852  0.0851  0.2319 -0.8127
 1893HOH     H1 5700   0.364   2.484   2.887 -0.4948 -0.0100  0.1117
 1893HOH     H2 5701   0.329   2.618   2.826  0.9608 -0.4161 -1.8304
 1894HOH      O 5702   3.872   3.713   2.788  0.2629 -0.5327 -0.4505
 1894HOH     H1 5703   3.812   3.785   2.765  0.0400 -0.4702  0.2602
 1894HOH     H2 5704   3.930   3.705   2.713  1.1707  1.2990 -0.0634
 1895HOH      O 5705   3.668   2.509   2.037  0.4609  0.0162  0.3668
 1895HOH     H1 5706   3.620   2.510   1.954 -0.5803 -0.7483  0.9053
 1895HOH     H2 5707   3.642   2.426   2.079  1.5282  0.0295  1.1381
 1896HOH      O 5708   0.864   1.169   0.542  0.1234  0.0720  0.2436
 1896HOH     H1 5709   0.925   1.210   0.481  0.4801 -1.0420 -0.2130
 1896HOH     H2 5710   0.801   1.124   0.485 -0.5744  0.4306  0.7128
 1897HOH      O 5711   2.917   3.259   0.120 -0.5424 -0.1926  0.3135
 1897HOH     H1 5712   2.839   3.254   0.065 -0.6072 -0.3701  0.4206
 1897HOH     H2 5713   2.927   3.352   0.139  0.0285  0.0069 -0.7771
 1898HOH      O 5714   1.701   0.027   0.952 -0.1805  0.3330 -0.7664
 1898HOH     H1 5715   1.724  -0.061   0.923  0.2805  0.6394 -1.3724
 1898HOH     H2 5716   1.760   0.085   0.904 -0.5330  0.9831 -0.4494
 1899HOH      O 5717   1.887   3.169   3.576  0.3280  0.2063 -0.0844
 1899HOH     H1 5718   1.881   3.138   3.486 -0.8280 -1.7032  0.5297
 1899HOH     H2 5719   1.971   3.136   3.608  0.1287 -0.3318 -0.0995
 1900HOH      O 5720   1.649   0.781   2.378 -0.4899  0.0700 -0.1679
 1900HOH     H1 5721   1.690   0.734   2.305 -0.2433 -0.8502  0.5171
 1900HOH     H2 5722   1.573   0.728   2.400 -0.3722  0.1446  0.4434
 1901HOH      O 5723   0.120   0.358   2.775  0.7432  0.0972  0.1221
 1901HOH     H1 5724   0.194   0.409   2.742  0.7342  0.2725  0.3661
 1901HOH     H2 5725   0.050   0.422   2.787  0.4485 -0.1171 -0.3952
 1902HOH      O 5726   2.078   2.267   0.317 -0.5976 -0.2115  0.1903
 1902HOH     H1 5727   2.022   2.300   0.386 -0.0468  0.1812  0.4680
 1902HOH     H2 5728   2.137   2.205   0.361 -0.3674 -0.1036  0.0400
 1903HOH      O 5729   3.555   2.673   3.226 -0.0498 -0.0882  0.6053
 1903HOH     H1 5730   3.571   2.582   3.251  0.7374  0.1856  1.1604
 1903HOH     H2 5731   3.576   2.724   3.304  1.2438  0.7018 -0.1872
 1904HOH      O 5732   1.520   2.902   0.411  0.9358 -0.3085  0.0302
 1904HOH     H1 5733   1.571   2.825   0.436  0.3170 -0.7913 -0.1391
 1904HOH     H2 5734   1.527   2.904   0.315  0.6853 -0.3525  0.0097
 1905HOH      O 5735   2.716   3.689   1.640  0.1524 -0.4329 -0.4055
 1905HOH     H1 5736   2.740   3.779   1.617  0.6223 -0.4474  0.0016
 1905HOH     H2 5737   2.620   3.689   1.637  0.1082  0.2741  0.2804
 1906HOH      O 5738   0.188   3.062   2.528  0.0638 -0.1896 -0.4015
 1906HOH     H1 5739   0.206   3.122   2.456  0.0437 -0.4262 -0.6060
 1906HOH     H2 5740   0.275   3.040   2.563  0.0423  0.4819  0.1157
 1907HOH      O 5741   0.623   2.942   0.523  0.0607 -0.0920 -0.5486
 1907HOH     H1 5742   0.714   2.969   0.536 -0.0027 -0.0793 -0.0806
 1907HOH     H2 5743   0.576   3.023   0.506 -0.1463  0.1657  0.9541
 1908HOH      O 5744   1.847   2.996   2.106 -0.0758  0.4176  0.0026
 1908HOH     H1 5745   1.872   2.940   2.032  0.1847  0.1508  0.2876
 1908HOH     H2 5746   1.899   3.075   2.095  0.6786  0.0045  0.4022
 1909HOH      O 5747   0.598   1.147   0.809 -0.0213  0.2841 -0.0258
 1909HOH     H1 5748   0.561   1.204   0.741  0.2481  0.1379 -0.3001
 1909HOH     H2 5749   0.582   1.058   0.777 -0.0621  0.2112  0.1957
 1910HOH      O 5750   0.608   1.752   3.374  0.8239  0.5341  0.4325
 1910HOH     H1 5751   0.545   1.802   3.425  0.8734  0.5317  0.4952
 1910HOH     H2 5752   0.585   1.772   3.283 -0.8782 -1.3767  0.3214
 1911HOH      O 5753   2.756   1.855   3.496  0.2548 -0.3432  0.1409
 1911HOH     H1 5754   2.680   1.902   3.460  0.2367 -0.2683  0.2755
 1911HOH     H2 5755   2.746   1.766   3.464 -0.2950 -0.5197  0.7705
 1912HOH      O 5756   1.693   1.764   2.091 -0.0444  0.3696 -0.1819
 1912HOH     H1 5757   1.664   1.674   2.077 -0.1557 -0.2154  2.6504
 1912HOH     H2 5758   1.614   1.817   2.079 -0.3192 -0.0949 -0.4834
 1913HOH      O 5759   1.986   3.104   0.212 -0.7525 -0.3783  0.1304
 1913HOH     H1 5760   2.079   3.127   0.207 -0.8792  0.0191 -0.7389
 1913HOH     H2 5761   1.968   3.097   0.306 -0.0300  0.3291  0.3431
 1914HOH      O 5762   3.010   3.813   0.377 -0.5055 -0.3266 -0.6033
 1914HOH     H1 5763   3.012   3.827   0.472  0.3768  0.1274 -0.6691
 1914HOH     H2 5764   2.994   3.900   0.341  0.0672 -0.3357 -0.8913
 1915HOH      O 5765   0.192   0.513   0.943 -0.0332 -0.4230  0.9369
 1915HOH     H1 5766   0.253   0.484   0.875 -0.1022 -0.6545  0.9720
 1915HOH     H2 5767   0.149   0.432   0.972 -1.4802 -0.1362 -0.1625
 1916HOH      O 5768   3.755   1.686   3.228 -0.5534  0.4675  0.1136
 1916HOH     H1 5769   3.749   1.708   3.135  0.1089  0.7193  0.1202
 1916HOH     H2 5770   3.748   1.769   3.274 -0.4348  0.3955  0.2650
 1917HOH      O 5771   0.601   0.799   0.724  0.6316  0.4352 -0.1878
 1917HOH     H1 5772   0.630   0.707   0.722  0.3470  0.3420 -0.1989
 1917HOH     H2 5773   0.648   0.840   0.652  0.5818  0.2382 -0.3379
 1918HOH      O 5774   0.517   1.832   3.130 -0.4054  0.3200 -0.2716
 1918HOH     H1 5775   0.530   1.750   3.083  0.6452  0.4405 -0.2476
 1918HOH     H2 5776   0.424   1.849   3.123 -0.5832 -0.6496 -0.6503
 1919HOH      O 5777   1.793   0.452   1.366 -0.0131 -0.7468  0.3027
 1919HOH     H1 5778   1.888   0.453   1.377  0.0393  0.1139 -0.1164
 1919HOH     H2 5779   1.780   0.454   1.272 -0.4013  1.3765  0.2984
 1920HOH      O 5780   1.498   2.903   1.462 -0.4827 -0.4130 -0.1010
 1920HOH     H1 5781   1.419   2.855   1.437 -0.3752 -0.3194 -0.6458
 1920HOH     H2 5782   1.555   2.836   1.502 -0.8844 -0.4518  0.4171
 1921HOH      O 5783   1.687   2.383   3.387 -0.1485  0.3352  0.3330
 1921HOH     H1 5784   1.623   2.385   3.315 -0.0661  1.3903  0.2576
 1921HOH     H2 5785   1.646   2.433   3.457 -0.0019 -0.2303  0.8279
 1922HOH      O 5786   2.053   2.399   3.047  0.3011  0.6731  0.1039
 1922HOH     H1 5787   1.981   2.360   3.095  0.3767  0.7220  0.2581
 1922HOH     H2 5788   2.115   2.428   3.114  1.5778 -1.3733 -0.0130
 1923HOH      O 5789   1.325   0.134   3.099 -0.3161  0.5103 -0.3797
 1923HOH     H1 5790   1.238   0.139   3.139 -0.5100 -0.2962 -0.6600
 1923HOH     H2 5791   1.349   0.225   3.082 -0.7104  0.8017  0.5179
 1924HOH      O 5792   1.587   2.650   3.077 -0.1816  0.0610 -0.5240
 1924HOH     H1 5793   1.650   2.693   3.020 -0.8533  0.3645 -1.0685
 1924HOH     H2 5794   1.621   2.561   3.089  0.6289  0.3816 -0.3271
 1925HOH      O 5795   2.158   0.898   2.884  0.4440 -0.4487 -0.3221
 1925HOH     H1 5796   2.226   0.865   2.826  0.5792  0.2620 -0.5814
[truncated: 15,833 more chars]
