# Supplementary material for: Broadening the Scope of Binding Free Energy Calculations Using a Separated Topologies Approach
Source: J Chem Theory Comput. 2023 Jul 24;19(15):5058–76. doi: 10.1021/acs.jctc.3c00282 (PMC10413862; doi:10.1021/acs.jctc.3c00282)
Supplement: Supplementary file 2 — ct3c00282_si_002.zip [file ct3c00282_si_002.zip › SI_paper/BACE1/input/spirocycles/mol2/lig_36.mol2]

@<TRIPOS>MOLECULE
lig_36
   51    54     0     0     0
SMALL
USER_CHARGES

@<TRIPOS>ATOM
      1 C1        -33.3279  -45.7707   17.6348 C.1       1 <0>        -0.0730
      2 C2        -32.3998  -46.3455   18.1337 C.1       1 <0>        -0.2000
      3 C3        -39.3623  -44.9664   16.9291 C.ar      1 <0>        -0.1500
      4 C4        -40.6159  -45.1795   17.5073 C.ar      1 <0>        -0.1500
      5 C5        -35.7353  -45.3707   17.6195 C.ar      1 <0>        -0.1500
      6 C6        -38.3573  -45.1090   19.1034 C.ar      1 <0>        -0.1500
      7 C7        -34.3685  -44.1917   16.0671 C.ar      1 <0>         0.1600
      8 C8        -36.6394  -43.8034   16.0925 C.ar      1 <0>         0.1600
      9 C9        -34.4709  -45.1099   17.0961 C.ar      1 <0>         0.0730
     10 C10       -38.2034  -44.9303   17.7156 C.ar      1 <0>         0.0000
     11 C11       -36.8686  -44.7049   17.1328 C.ar      1 <0>         0.0000
     12 C12       -39.6121  -45.3134   19.7042 C.ar      1 <0>        -0.1435
     13 C13       -40.7399  -45.3646   18.8857 C.ar      1 <0>         0.0825
     14 C14       -38.9218  -44.3592   21.9394 C.2       1 <0>         0.8520
     15 C15       -37.9699  -46.3859   22.4991 C.cat     1 <0>         1.2000
     16 C16       -41.1845  -45.4214   21.6644 C.3       1 <0>         0.0000
     17 C17       -39.7320  -45.4554   21.1980 C.3       1 <0>         0.5321
     18 C18       -42.1446  -46.1034   20.6742 C.3       1 <0>         0.2800
     19 C19       -31.2930  -47.0584   18.7654 C.3       1 <0>         0.2000
     20 C20       -43.5870  -45.7897   21.1020 C.3       1 <0>         0.0000
     21 C21       -41.9812  -47.6288   20.6169 C.3       1 <0>         0.0000
     22 C22       -36.8845  -44.2944   23.4477 C.3       1 <0>         0.3276
     23 N1        -35.4271  -43.5344   15.5474 N.ar      1 <0>        -0.6200
     24 N2        -37.8820  -45.0264   22.6768 N.am      1 <0>        -0.7373
     25 N3        -39.0361  -46.6906   21.6487 N.pl3     1 <0>        -0.8443
     26 N4        -37.1488  -47.3352   23.0523 N.pl3     1 <0>        -0.9667
     27 O1        -39.1025  -43.1534   21.8874 O.2       1 <0>        -0.5700
     28 O2        -42.0120  -45.5655   19.3470 O.3       1 <0>        -0.3625
     29 H1        -39.3070  -44.8405   15.8501 H         1 <0>         0.1500
     30 H2        -41.4959  -45.2072   16.8697 H         1 <0>         0.1500
     31 H3        -35.8328  -46.1007   18.4221 H         1 <0>         0.1500
     32 H4        -37.4775  -45.0666   19.7444 H         1 <0>         0.1500
     33 H5        -33.4127  -43.9428   15.6166 H         1 <0>         0.1500
     34 H6        -37.4503  -43.2283   15.6535 H         1 <0>         0.1500
     35 H7        -41.2792  -45.8642   22.6644 H         1 <0>         0.0000
     36 H8        -41.4899  -44.3700   21.7632 H         1 <0>         0.0000
     37 H9        -30.3321  -46.6732   18.4135 H         1 <0>         0.0000
     38 H10       -31.3281  -46.9448   19.8531 H         1 <0>         0.0000
     39 H11       -31.3393  -48.1268   18.5347 H         1 <0>         0.0000
     40 H12       -44.3063  -46.2155   20.3930 H         1 <0>         0.0000
     41 H13       -43.7647  -44.7078   21.1026 H         1 <0>         0.0000
     42 H14       -43.8078  -46.1798   22.1009 H         1 <0>         0.0000
     43 H15       -42.7546  -48.0752   19.9804 H         1 <0>         0.0000
     44 H16       -42.0559  -48.0778   21.6126 H         1 <0>         0.0000
     45 H17       -41.0285  -47.9254   20.1692 H         1 <0>         0.0000
     46 H18       -37.3876  -43.7131   24.2246 H         1 <0>         0.0000
     47 H19       -36.1744  -44.9792   23.9152 H         1 <0>         0.0000
     48 H20       -36.3408  -43.6226   22.7771 H         1 <0>         0.0000
     49 H21       -39.2740  -47.6464   21.3970 H         1 <0>         0.4500
     50 H22       -36.3793  -47.0878   23.6680 H         1 <0>         0.4500
     51 H23       -37.2915  -48.3238   22.8598 H         1 <0>         0.4500
@<TRIPOS>BOND
     1    1    2 3
     2    1    9 1
     3    2   19 1
     4    3    4 ar
     5    3   10 ar
     6    4   13 ar
     7    5    9 ar
     8    5   11 ar
     9    6   10 ar
    10    6   12 ar
    11    7    9 ar
    12    7   23 ar
    13    8   11 ar
    14    8   23 ar
    15   10   11 1
    16   12   13 ar
    17   12   17 1
    18   13   28 1
    19   14   17 1
    20   14   24 am
    21   14   27 2
    22   15   24 1
    23   15   25 2
    24   15   26 1
    25   16   17 1
    26   16   18 1
    27   17   25 1
    28   18   20 1
    29   18   21 1
    30   18   28 1
    31   22   24 1
    32    3   29 1
    33    4   30 1
    34    5   31 1
    35    6   32 1
    36    7   33 1
    37    8   34 1
    38   16   35 1
    39   16   36 1
    40   19   37 1
    41   19   38 1
    42   19   39 1
    43   20   40 1
    44   20   41 1
    45   20   42 1
    46   21   43 1
    47   21   44 1
    48   21   45 1
    49   22   46 1
    50   22   47 1
    51   22   48 1
    52   25   49 1
    53   26   50 1
    54   26   51 1
