# Supplementary material for: Broadening the Scope of Binding Free Energy Calculations Using a Separated Topologies Approach
Source: J Chem Theory Comput. 2023 Jul 24;19(15):5058–76. doi: 10.1021/acs.jctc.3c00282 (PMC10413862; doi:10.1021/acs.jctc.3c00282)
Supplement: Supplementary file 2 — ct3c00282_si_002.zip [file ct3c00282_si_002.zip › SI_paper/BACE1/input/spirocycles/mol2/lig_16.mol2]

@<TRIPOS>MOLECULE
lig_16
   51    54     0     0     0
SMALL
USER_CHARGES

@<TRIPOS>ATOM
      1 C1        -39.2331  -44.9942   16.9142 C.ar      1 <0>        -0.1500
      2 C2        -36.6629  -44.0057   15.9801 C.ar      1 <0>        -0.1500
      3 C3        -35.6745  -45.2767   17.7813 C.ar      1 <0>        -0.1500
      4 C4        -40.4927  -45.1974   17.4728 C.ar      1 <0>        -0.1500
      5 C5        -35.3988  -43.8111   15.4237 C.ar      1 <0>        -0.1500
      6 C6        -34.4103  -45.0822   17.2249 C.ar      1 <0>        -0.1500
      7 C7        -38.2526  -45.0777   19.1181 C.ar      1 <0>        -0.1500
      8 C8        -36.8008  -44.7385   17.1590 C.ar      1 <0>         0.0000
      9 C9        -38.1120  -44.9405   17.7363 C.ar      1 <0>         0.0000
     10 C10       -39.5175  -45.2692   19.6995 C.ar      1 <0>        -0.1435
     11 C11       -40.6341  -45.3506   18.8562 C.ar      1 <0>         0.0825
     12 C12       -34.2725  -44.3493   16.0460 C.ar      1 <0>         0.0825
     13 C13       -38.9165  -44.2717   21.9586 C.2       1 <0>         0.8520
     14 C14       -37.9817  -46.2800   22.6094 C.cat     1 <0>         1.2000
     15 C15       -41.1407  -45.3796   21.6207 C.3       1 <0>         0.0000
     16 C16       -39.6736  -45.3894   21.1922 C.3       1 <0>         0.5321
     17 C17       -42.0574  -46.1044   20.6214 C.3       1 <0>         0.2800
     18 C18       -43.5188  -45.8448   21.0229 C.3       1 <0>         0.0000
     19 C19       -41.8387  -47.6238   20.5761 C.3       1 <0>         0.0000
     20 C20       -37.0441  -44.1736   23.6714 C.3       1 <0>         0.3276
     21 C21       -31.9306  -44.7375   16.1904 C.3       1 <0>         0.2800
     22 N1        -37.9334  -44.9186   22.7880 N.am      1 <0>        -0.7373
     23 N2        -38.9719  -46.6074   21.6806 N.pl3     1 <0>        -0.8443
     24 N3        -37.1886  -47.2122   23.2290 N.pl3     1 <0>        -0.9667
     25 O1        -39.1045  -43.0685   21.8767 O.2       1 <0>        -0.5700
     26 O2        -41.9143  -45.5637   19.2965 O.3       1 <0>        -0.3625
     27 O3        -33.0393  -44.1598   15.5026 O.3       1 <0>        -0.3625
     28 H1        -39.1422  -44.8846   15.8363 H         1 <0>         0.1500
     29 H2        -37.5314  -43.5799   15.4833 H         1 <0>         0.1500
     30 H3        -35.7654  -45.8504   18.7006 H         1 <0>         0.1500
     31 H4        -41.3629  -45.2474   16.8232 H         1 <0>         0.1500
     32 H5        -35.2978  -43.2395   14.5051 H         1 <0>         0.1500
     33 H6        -33.5364  -45.5040   17.7139 H         1 <0>         0.1500
     34 H7        -37.3697  -45.0309   19.7533 H         1 <0>         0.1500
     35 H8        -41.2514  -45.8039   22.6270 H         1 <0>         0.0000
     36 H9        -41.4742  -44.3338   21.6881 H         1 <0>         0.0000
     37 H10       -44.1779  -46.3513   20.3251 H         1 <0>         0.0000
     38 H11       -43.7131  -44.7774   20.9990 H         1 <0>         0.0000
     39 H12       -43.6880  -46.2242   22.0256 H         1 <0>         0.0000
     40 H13       -42.5176  -48.0646   19.8521 H         1 <0>         0.0000
     41 H14       -42.0313  -48.0454   21.5581 H         1 <0>         0.0000
     42 H15       -40.8130  -47.8321   20.2860 H         1 <0>         0.0000
     43 H16       -37.5160  -44.0625   24.6589 H         1 <0>         0.0000
     44 H17       -36.0938  -44.7172   23.7783 H         1 <0>         0.0000
     45 H18       -36.8513  -43.1788   23.2434 H         1 <0>         0.0000
     46 H19       -31.0079  -44.5111   15.6507 H         1 <0>         0.0000
     47 H20       -32.0680  -45.8195   16.2609 H         1 <0>         0.0000
     48 H21       -31.8756  -44.3130   17.1957 H         1 <0>         0.0000
     49 H22       -39.1608  -47.5673   21.4038 H         1 <0>         0.4500
     50 H23       -36.5050  -46.8926   23.8746 H         1 <0>         0.4500
     51 H24       -37.3291  -48.1702   23.0077 H         1 <0>         0.4500
@<TRIPOS>BOND
     1    1    4 ar
     2    1    9 ar
     3    2    5 ar
     4    2    8 ar
     5    3    6 ar
     6    3    8 ar
     7    4   11 ar
     8    5   12 ar
     9    6   12 ar
    10    7    9 ar
    11    7   10 ar
    12    8    9 1
    13   10   11 ar
    14   10   16 1
    15   11   26 1
    16   12   27 1
    17   13   16 1
    18   13   22 am
    19   13   25 2
    20   14   22 1
    21   14   23 2
    22   14   24 1
    23   15   16 1
    24   15   17 1
    25   16   23 1
    26   17   18 1
    27   17   19 1
    28   17   26 1
    29   20   22 1
    30   21   27 1
    31    1   28 1
    32    2   29 1
    33    3   30 1
    34    4   31 1
    35    5   32 1
    36    6   33 1
    37    7   34 1
    38   15   35 1
    39   15   36 1
    40   18   37 1
    41   18   38 1
    42   18   39 1
    43   19   40 1
    44   19   41 1
    45   19   42 1
    46   20   43 1
    47   20   44 1
    48   20   45 1
    49   21   46 1
    50   21   47 1
    51   21   48 1
    52   23   49 1
    53   24   50 1
    54   24   51 1
