# Supplementary material for: Broadening the Scope of Binding Free Energy Calculations Using a Separated Topologies Approach
Source: J Chem Theory Comput. 2023 Jul 24;19(15):5058–76. doi: 10.1021/acs.jctc.3c00282 (PMC10413862; doi:10.1021/acs.jctc.3c00282)
Supplement: Supplementary file 2 — ct3c00282_si_002.zip [file ct3c00282_si_002.zip › SI_paper/BACE1/input/spirocycles/mol2/lig_32.mol2]

@<TRIPOS>MOLECULE
lig_32
   46    49     0     0     0
SMALL
USER_CHARGES

@<TRIPOS>ATOM
      1 C1        -34.3135  -45.2077   17.1876 C.ar      1 <0>        -0.1500
      2 C2        -34.1973  -44.2951   16.1500 C.ar      1 <0>        -0.1500
      3 C3        -39.1764  -45.0011   16.9541 C.ar      1 <0>        -0.1500
      4 C4        -40.4542  -45.1821   17.4918 C.ar      1 <0>        -0.1500
      5 C5        -35.5656  -45.4789   17.7323 C.ar      1 <0>        -0.1500
      6 C6        -38.2381  -45.1951   19.1528 C.ar      1 <0>        -0.1500
      7 C7        -35.3543  -43.6914   15.6932 C.ar      1 <0>         0.1600
      8 C8        -38.0382  -45.0149   17.7732 C.ar      1 <0>         0.0000
      9 C9        -39.5193  -45.3544   19.7145 C.ar      1 <0>        -0.1435
     10 C10       -40.6249  -45.3728   18.8641 C.ar      1 <0>         0.0825
     11 C11       -36.6860  -44.8194   17.2216 C.ar      1 <0>         0.3100
     12 C12       -38.8939  -44.3714   21.9499 C.2       1 <0>         0.8520
     13 C13       -37.9558  -46.3933   22.5507 C.cat     1 <0>         1.2000
     14 C14       -41.1544  -45.4253   21.6300 C.3       1 <0>         0.0000
     15 C15       -39.6895  -45.4757   21.2056 C.3       1 <0>         0.5321
     16 C16       -42.0923  -46.0925   20.6093 C.3       1 <0>         0.2800
     17 C17       -43.5439  -45.7704   21.0003 C.3       1 <0>         0.0000
     18 C18       -41.9410  -47.6194   20.5506 C.3       1 <0>         0.0000
     19 C19       -36.8680  -44.2891   23.4685 C.3       1 <0>         0.3276
     20 N1        -36.5864  -43.9319   16.1983 N.ar      1 <0>        -0.6200
     21 N2        -37.8638  -45.0312   22.7065 N.am      1 <0>        -0.7373
     22 N3        -39.0139  -46.7075   21.6935 N.pl3     1 <0>        -0.8443
     23 N4        -37.1447  -47.3366   23.1280 N.pl3     1 <0>        -0.9667
     24 O1        -39.0749  -43.1663   21.8840 O.2       1 <0>        -0.5700
     25 O2        -41.9143  -45.5454   19.2901 O.3       1 <0>        -0.3625
     26 H1        -33.4324  -45.7079   17.5781 H         1 <0>         0.1500
     27 H2        -33.2326  -44.0649   15.7136 H         1 <0>         0.1500
     28 H3        -39.0846  -44.8594   15.8793 H         1 <0>         0.1500
     29 H4        -41.3151  -45.1774   16.8279 H         1 <0>         0.1500
     30 H5        -35.6446  -46.1977   18.5425 H         1 <0>         0.1500
     31 H6        -37.3767  -45.1829   19.8192 H         1 <0>         0.1500
     32 H7        -35.3216  -42.9701   14.8835 H         1 <0>         0.1500
     33 H8        -41.2830  -45.8704   22.6252 H         1 <0>         0.0000
     34 H9        -41.4515  -44.3711   21.7241 H         1 <0>         0.0000
     35 H10       -44.2483  -46.1902   20.2729 H         1 <0>         0.0000
     36 H11       -43.7158  -44.6876   21.0018 H         1 <0>         0.0000
     37 H12       -43.7926  -46.1628   21.9919 H         1 <0>         0.0000
     38 H13       -42.6909  -48.0552   19.8797 H         1 <0>         0.0000
     39 H14       -42.0619  -48.0718   21.5404 H         1 <0>         0.0000
     40 H15       -40.9725  -47.9242   20.1444 H         1 <0>         0.0000
     41 H16       -37.3730  -43.6990   24.2373 H         1 <0>         0.0000
     42 H17       -36.1567  -44.9674   23.9434 H         1 <0>         0.0000
     43 H18       -36.3255  -43.6246   22.7896 H         1 <0>         0.0000
     44 H19       -39.2564  -47.6658   21.4559 H         1 <0>         0.4500
     45 H20       -36.3797  -47.0817   23.7462 H         1 <0>         0.4500
     46 H21       -37.2893  -48.3276   22.9503 H         1 <0>         0.4500
@<TRIPOS>BOND
     1    1    2 ar
     2    1    5 ar
     3    2    7 ar
     4    3    4 ar
     5    3    8 ar
     6    4   10 ar
     7    5   11 ar
     8    6    8 ar
     9    6    9 ar
    10    7   20 ar
    11    8   11 1
    12    9   10 ar
    13    9   15 1
    14   10   25 1
    15   11   20 ar
    16   12   15 1
    17   12   21 am
    18   12   24 2
    19   13   21 1
    20   13   22 2
    21   13   23 1
    22   14   15 1
    23   14   16 1
    24   15   22 1
    25   16   17 1
    26   16   18 1
    27   16   25 1
    28   19   21 1
    29    1   26 1
    30    2   27 1
    31    3   28 1
    32    4   29 1
    33    5   30 1
    34    6   31 1
    35    7   32 1
    36   14   33 1
    37   14   34 1
    38   17   35 1
    39   17   36 1
    40   17   37 1
    41   18   38 1
    42   18   39 1
    43   18   40 1
    44   19   41 1
    45   19   42 1
    46   19   43 1
    47   22   44 1
    48   23   45 1
    49   23   46 1
