# Supplementary material for: Broadening the Scope of Binding Free Energy Calculations Using a Separated Topologies Approach
Source: J Chem Theory Comput. 2023 Jul 24;19(15):5058–76. doi: 10.1021/acs.jctc.3c00282 (PMC10413862; doi:10.1021/acs.jctc.3c00282)
Supplement: Supplementary file 2 — ct3c00282_si_002.zip [file ct3c00282_si_002.zip › SI_paper/BACE1/input/spirocycles/mol2/lig_1a.mol2]

@<TRIPOS>MOLECULE
lig_1a
   37    39     0     0     0
SMALL
USER_CHARGES

@<TRIPOS>ATOM
      1 C1        -40.5651  -45.2426   17.4631 C.ar      1 <0>        -0.1500
      2 C2        -39.3154  -45.0579   16.8765 C.ar      1 <0>        -0.1500
      3 C3        -38.2913  -45.1190   19.0612 C.ar      1 <0>        -0.1500
      4 C4        -39.5457  -45.2917   19.6705 C.ar      1 <0>        -0.1435
      5 C5        -40.6797  -45.3754   18.8510 C.ar      1 <0>         0.0825
      6 C6        -38.1775  -45.0023   17.6751 C.ar      1 <0>         0.1110
      7 C7        -38.8910  -44.2680   21.9028 C.2       1 <0>         0.8520
      8 C8        -37.9598  -46.2749   22.5630 C.cat     1 <0>         1.2000
      9 C9        -41.1306  -45.3615   21.6253 C.3       1 <0>         0.0000
     10 C10       -39.6726  -45.3897   21.1676 C.3       1 <0>         0.5321
     11 C11       -42.0733  -46.0923   20.6549 C.3       1 <0>         0.2800
     12 C12       -43.5241  -45.8148   21.0820 C.3       1 <0>         0.0000
     13 C13       -41.8679  -47.6141   20.6266 C.3       1 <0>         0.0000
     14 C14       -36.9837  -44.1619   23.5762 C.3       1 <0>         0.3276
     15 N1        -37.8967  -44.9116   22.7214 N.am      1 <0>        -0.7373
     16 N2        -38.9712  -46.6068   21.6589 N.pl3     1 <0>        -0.8443
     17 N3        -37.1621  -47.2051   23.1796 N.pl3     1 <0>        -0.9667
     18 O1        -39.0708  -43.0645   21.8078 O.2       1 <0>        -0.5700
     19 O2        -41.9525  -45.5714   19.3199 O.3       1 <0>        -0.3625
     20 Br1       -36.4780  -44.7615   16.8844 Br        1 <0>        -0.1110
     21 H1        -41.4485  -45.2942   16.8316 H         1 <0>         0.1500
     22 H2        -39.2459  -44.9641   15.7961 H         1 <0>         0.1500
     23 H3        -37.3967  -45.0704   19.6788 H         1 <0>         0.1500
     24 H4        -41.2246  -45.7700   22.6398 H         1 <0>         0.0000
     25 H5        -41.4540  -44.3120   21.6836 H         1 <0>         0.0000
     26 H6        -44.2014  -46.3253   20.4048 H         1 <0>         0.0000
     27 H7        -43.7102  -44.7461   21.0470 H         1 <0>         0.0000
     28 H8        -43.6763  -46.1787   22.0932 H         1 <0>         0.0000
     29 H9        -42.5649  -48.0590   19.9227 H         1 <0>         0.0000
     30 H10       -42.0442  -48.0201   21.6182 H         1 <0>         0.0000
     31 H11       -40.8501  -47.8349   20.3190 H         1 <0>         0.0000
     32 H12       -37.4346  -44.0331   24.5712 H         1 <0>         0.0000
     33 H13       -36.0359  -44.7121   23.6716 H         1 <0>         0.0000
     34 H14       -36.7914  -43.1749   23.1303 H         1 <0>         0.0000
     35 H15       -39.1736  -47.5686   21.3995 H         1 <0>         0.4500
     36 H16       -36.4630  -46.8823   23.8068 H         1 <0>         0.4500
     37 H17       -37.3148  -48.1647   22.9746 H         1 <0>         0.4500
@<TRIPOS>BOND
     1    1    2 ar
     2    1    5 ar
     3    2    6 ar
     4    3    4 ar
     5    3    6 ar
     6    4    5 ar
     7    4   10 1
     8    5   19 1
     9    6   20 1
    10    7   10 1
    11    7   15 am
    12    7   18 2
    13    8   15 1
    14    8   16 2
    15    8   17 1
    16    9   10 1
    17    9   11 1
    18   10   16 1
    19   11   12 1
    20   11   13 1
    21   11   19 1
    22   14   15 1
    23    1   21 1
    24    2   22 1
    25    3   23 1
    26    9   24 1
    27    9   25 1
    28   12   26 1
    29   12   27 1
    30   12   28 1
    31   13   29 1
    32   13   30 1
    33   13   31 1
    34   14   32 1
    35   14   33 1
    36   14   34 1
    37   16   35 1
    38   17   36 1
    39   17   37 1
