# Supplementary material for: Broadening the Scope of Binding Free Energy Calculations Using a Separated Topologies Approach
Source: J Chem Theory Comput. 2023 Jul 24;19(15):5058–76. doi: 10.1021/acs.jctc.3c00282 (PMC10413862; doi:10.1021/acs.jctc.3c00282)
Supplement: Supplementary file 2 — ct3c00282_si_002.zip [file ct3c00282_si_002.zip › SI_paper/BACE1/input/spirocycles/mol2/lig_11.mol2]

@<TRIPOS>MOLECULE
lig_11
   47    50     0     0     0
SMALL
USER_CHARGES

@<TRIPOS>ATOM
      1 C1        -34.2682  -44.3482   16.0497 C.ar      1 <0>        -0.1500
      2 C2        -34.4070  -45.0810   17.2283 C.ar      1 <0>        -0.1500
      3 C3        -35.3941  -43.8099   15.4264 C.ar      1 <0>        -0.1500
      4 C4        -35.6717  -45.2757   17.7837 C.ar      1 <0>        -0.1500
      5 C5        -36.6587  -44.0046   15.9817 C.ar      1 <0>        -0.1500
      6 C6        -39.2297  -44.9930   16.9141 C.ar      1 <0>        -0.1500
      7 C7        -40.4897  -45.1962   17.4719 C.ar      1 <0>        -0.1500
      8 C8        -38.2505  -45.0769   19.1185 C.ar      1 <0>        -0.1500
      9 C9        -36.7975  -44.7375   17.1604 C.ar      1 <0>         0.0000
     10 C10       -38.1091  -44.9395   17.7369 C.ar      1 <0>         0.0000
     11 C11       -39.5158  -45.2685   19.6992 C.ar      1 <0>        -0.1435
     12 C12       -40.6319  -45.3496   18.8552 C.ar      1 <0>         0.0825
     13 C13       -38.9160  -44.2713   21.9588 C.2       1 <0>         0.8520
     14 C14       -37.9818  -46.2798   22.6098 C.cat     1 <0>         1.2000
     15 C15       -41.1401  -45.3790   21.6194 C.3       1 <0>         0.0000
     16 C16       -39.6728  -45.3888   21.1918 C.3       1 <0>         0.5321
     17 C17       -42.0563  -46.1036   20.6195 C.3       1 <0>         0.2800
     18 C18       -43.5180  -45.8439   21.0202 C.3       1 <0>         0.0000
     19 C19       -41.8376  -47.6230   20.5740 C.3       1 <0>         0.0000
     20 C20       -37.0447  -44.1736   23.6727 C.3       1 <0>         0.3276
     21 N1        -37.9335  -44.9184   22.7887 N.am      1 <0>        -0.7373
     22 N2        -38.9715  -46.6070   21.6804 N.pl3     1 <0>        -0.8443
     23 N3        -37.1892  -47.2122   23.2297 N.pl3     1 <0>        -0.9667
     24 O1        -39.1039  -43.0681   21.8770 O.2       1 <0>        -0.5700
     25 O2        -41.9123  -45.5627   19.2947 O.3       1 <0>        -0.3625
     26 H1        -33.2833  -44.1952   15.6184 H         1 <0>         0.1500
     27 H2        -33.5304  -45.4987   17.7146 H         1 <0>         0.1500
     28 H3        -35.2866  -43.2380   14.5094 H         1 <0>         0.1500
     29 H4        -35.7633  -45.8492   18.7031 H         1 <0>         0.1500
     30 H5        -37.5271  -43.5785   15.4850 H         1 <0>         0.1500
     31 H6        -39.1382  -44.8833   15.8362 H         1 <0>         0.1500
     32 H7        -41.3595  -45.2460   16.8218 H         1 <0>         0.1500
     33 H8        -37.3680  -45.0303   19.7543 H         1 <0>         0.1500
     34 H9        -41.2514  -45.8035   22.6256 H         1 <0>         0.0000
     35 H10       -41.4736  -44.3332   21.6868 H         1 <0>         0.0000
     36 H11       -44.1766  -46.3502   20.3219 H         1 <0>         0.0000
     37 H12       -43.7121  -44.7765   20.9963 H         1 <0>         0.0000
     38 H13       -43.6877  -46.2235   22.0227 H         1 <0>         0.0000
     39 H14       -42.5161  -48.0636   19.8496 H         1 <0>         0.0000
     40 H15       -42.0309  -48.0447   21.5559 H         1 <0>         0.0000
     41 H16       -40.8119  -47.8313   20.2846 H         1 <0>         0.0000
     42 H17       -37.5171  -44.0627   24.6599 H         1 <0>         0.0000
     43 H18       -36.0945  -44.7174   23.7801 H         1 <0>         0.0000
     44 H19       -36.8515  -43.1788   23.2450 H         1 <0>         0.0000
     45 H20       -39.1602  -47.5668   21.4033 H         1 <0>         0.4500
     46 H21       -36.5059  -46.8927   23.8758 H         1 <0>         0.4500
     47 H22       -37.3295  -48.1701   23.0082 H         1 <0>         0.4500
@<TRIPOS>BOND
     1    1    2 ar
     2    1    3 ar
     3    2    4 ar
     4    3    5 ar
     5    4    9 ar
     6    5    9 ar
     7    6    7 ar
     8    6   10 ar
     9    7   12 ar
    10    8   10 ar
    11    8   11 ar
    12    9   10 1
    13   11   12 ar
    14   11   16 1
    15   12   25 1
    16   13   16 1
    17   13   21 am
    18   13   24 2
    19   14   21 1
    20   14   22 2
    21   14   23 1
    22   15   16 1
    23   15   17 1
    24   16   22 1
    25   17   18 1
    26   17   19 1
    27   17   25 1
    28   20   21 1
    29    1   26 1
    30    2   27 1
    31    3   28 1
    32    4   29 1
    33    5   30 1
    34    6   31 1
    35    7   32 1
    36    8   33 1
    37   15   34 1
    38   15   35 1
    39   18   36 1
    40   18   37 1
    41   18   38 1
    42   19   39 1
    43   19   40 1
    44   19   41 1
    45   20   42 1
    46   20   43 1
    47   20   44 1
    48   22   45 1
    49   23   46 1
    50   23   47 1
