# Supplementary material for: Broadening the Scope of Binding Free Energy Calculations Using a Separated Topologies Approach
Source: J Chem Theory Comput. 2023 Jul 24;19(15):5058–76. doi: 10.1021/acs.jctc.3c00282 (PMC10413862; doi:10.1021/acs.jctc.3c00282)
Supplement: Supplementary file 2 — ct3c00282_si_002.zip [file ct3c00282_si_002.zip › SI_paper/BACE1/input/spirocycles/mol2/lig_13.mol2]

@<TRIPOS>MOLECULE
lig_13
   48    51     0     0     0
SMALL
USER_CHARGES

@<TRIPOS>ATOM
      1 C1        -33.2652  -45.8563   17.7205 C.1       1 <0>         0.4841
      2 C2        -35.3048  -43.5774   15.6028 C.ar      1 <0>        -0.1500
      3 C3        -34.2044  -44.2521   16.1255 C.ar      1 <0>        -0.1500
      4 C4        -36.5843  -43.8109   16.1158 C.ar      1 <0>        -0.1500
      5 C5        -39.2916  -44.9925   16.9342 C.ar      1 <0>        -0.1500
      6 C6        -40.5536  -45.1949   17.4992 C.ar      1 <0>        -0.1500
      7 C7        -35.6691  -45.4106   17.6625 C.ar      1 <0>        -0.1500
      8 C8        -38.3103  -45.1263   19.1185 C.ar      1 <0>        -0.1500
      9 C9        -34.3860  -45.1685   17.1591 C.ar      1 <0>         0.0730
     10 C10       -36.7949  -44.7298   17.1593 C.ar      1 <0>         0.0000
     11 C11       -38.1393  -44.9556   17.7322 C.ar      1 <0>         0.0000
     12 C12       -39.5741  -45.3226   19.7058 C.ar      1 <0>        -0.1435
     13 C13       -40.6942  -45.3723   18.8764 C.ar      1 <0>         0.0825
     14 C14       -38.9089  -44.3599   21.9429 C.2       1 <0>         0.8520
     15 C15       -37.9597  -46.3841   22.5163 C.cat     1 <0>         1.2000
     16 C16       -41.1683  -45.4225   21.6511 C.3       1 <0>         0.0000
     17 C17       -39.7113  -45.4587   21.1987 C.3       1 <0>         0.5321
     18 C18       -42.1196  -46.1030   20.6517 C.3       1 <0>         0.2800
     19 C19       -43.5659  -45.7880   21.0665 C.3       1 <0>         0.0000
     20 C20       -41.9580  -47.6288   20.5967 C.3       1 <0>         0.0000
     21 C21       -36.8757  -44.2879   23.4548 C.3       1 <0>         0.3276
     22 N1        -32.3619  -46.4147   18.1879 N.1       1 <0>        -0.5571
     23 N2        -37.8740  -45.0239   22.6896 N.am      1 <0>        -0.7373
     24 N3        -39.0202  -46.6925   21.6603 N.pl3     1 <0>        -0.8443
     25 N4        -37.1414  -47.3306   23.0784 N.pl3     1 <0>        -0.9667
     26 O1        -39.0907  -43.1545   21.8858 O.2       1 <0>        -0.5700
     27 O2        -41.9721  -45.5649   19.3259 O.3       1 <0>        -0.3625
     28 H1        -35.1681  -42.8587   14.7998 H         1 <0>         0.1500
     29 H2        -33.2151  -44.0515   15.7227 H         1 <0>         0.1500
     30 H3        -37.4143  -43.2460   15.6963 H         1 <0>         0.1500
     31 H4        -39.2254  -44.8722   15.8552 H         1 <0>         0.1500
     32 H5        -41.4267  -45.2195   16.8522 H         1 <0>         0.1500
     33 H6        -35.7883  -46.1407   18.4626 H         1 <0>         0.1500
     34 H7        -37.4379  -45.0828   19.7693 H         1 <0>         0.1500
     35 H8        -41.2733  -45.8652   22.6502 H         1 <0>         0.0000
     36 H9        -41.4733  -44.3708   21.7473 H         1 <0>         0.0000
     37 H10       -44.2797  -46.2135   20.3518 H         1 <0>         0.0000
     38 H11       -43.7432  -44.7059   21.0662 H         1 <0>         0.0000
     39 H12       -43.7957  -46.1780   22.0636 H         1 <0>         0.0000
     40 H13       -42.7238  -48.0740   19.9503 H         1 <0>         0.0000
     41 H14       -42.0466  -48.0773   21.5915 H         1 <0>         0.0000
     42 H15       -40.9999  -47.9272   20.1619 H         1 <0>         0.0000
     43 H16       -37.3716  -43.7540   24.2692 H         1 <0>         0.0000
     44 H17       -36.1260  -44.9651   23.8687 H         1 <0>         0.0000
     45 H18       -36.3772  -43.5731   22.7933 H         1 <0>         0.0000
     46 H19       -39.2557  -47.6489   21.4089 H         1 <0>         0.4500
     47 H20       -36.3777  -47.0801   23.7001 H         1 <0>         0.4500
     48 H21       -37.2812  -48.3199   22.8878 H         1 <0>         0.4500
@<TRIPOS>BOND
     1    1    9 1
     2    1   22 3
     3    2    3 ar
     4    2    4 ar
     5    3    9 ar
     6    4   10 ar
     7    5    6 ar
     8    5   11 ar
     9    6   13 ar
    10    7    9 ar
    11    7   10 ar
    12    8   11 ar
    13    8   12 ar
    14   10   11 1
    15   12   13 ar
    16   12   17 1
    17   13   27 1
    18   14   17 1
    19   14   23 am
    20   14   26 2
    21   15   23 1
    22   15   24 2
    23   15   25 1
    24   16   17 1
    25   16   18 1
    26   17   24 1
    27   18   19 1
    28   18   20 1
    29   18   27 1
    30   21   23 1
    31    2   28 1
    32    3   29 1
    33    4   30 1
    34    5   31 1
    35    6   32 1
    36    7   33 1
    37    8   34 1
    38   16   35 1
    39   16   36 1
    40   19   37 1
    41   19   38 1
    42   19   39 1
    43   20   40 1
    44   20   41 1
    45   20   42 1
    46   21   43 1
    47   21   44 1
    48   21   45 1
    49   24   46 1
    50   25   47 1
    51   25   48 1
