# Supplementary material for: Broadening the Scope of Binding Free Energy Calculations Using a Separated Topologies Approach
Source: J Chem Theory Comput. 2023 Jul 24;19(15):5058–76. doi: 10.1021/acs.jctc.3c00282 (PMC10413862; doi:10.1021/acs.jctc.3c00282)
Supplement: Supplementary file 2 — ct3c00282_si_002.zip [file ct3c00282_si_002.zip › SI_paper/BACE1/input/spirocycles/lig_1a/solvent.top]

;
;   File lig_1a/solvent.top  was generated
;   By user: hannahbaumann (501)
;   On host: dhcp-204152.bio.uci.edu
;   At date: Fri. July  5 11:08:16 2022
;
;   This is a standalone topology file
;
;   Created by:
;   ParmEd:       extract_solvent_orion.py, VERSION 3.2.0
;   Executable:   extract_solvent_orion.py
;   Library dir:  /usr/local/gromacs/share/gromacs/top
;   Command line:
;     extract_solvent_orion.py
;

[ defaults ]
; nbfunc        comb-rule       gen-pairs       fudgeLJ fudgeQQ
1               2               yes             0.5          0.8333      

[ atomtypes ]
; name    at.num    mass    charge ptype  sigma      epsilon
O0            17  35.453200  0.00000000  A      0.4477657     0.14891274
O1            11  22.989769  0.00000000  A     0.24392807     0.36584603
O2             6  12.010780  0.00000000  A     0.34806469     0.36350306
O3             6  12.010780  0.00000000  A     0.34806469     0.36350306
O4             6  12.010780  0.00000000  A     0.34806469     0.36350306
O5             6  12.010780  0.00000000  A     0.34806469     0.36350306
O6             6  12.010780  0.00000000  A     0.34806469     0.36350306
O7             6  12.010780  0.00000000  A     0.34806469     0.36350306
O8             6  12.010780  0.00000000  A     0.34806469     0.36350306
O9             6  12.010780  0.00000000  A     0.34806469     0.36350306
O10            6  12.010780  0.00000000  A     0.33795318     0.45538912
O11            6  12.010780  0.00000000  A     0.33795318     0.45538912
O12            6  12.010780  0.00000000  A     0.33795318     0.45538912
O13            6  12.010780  0.00000000  A     0.33795318     0.45538912
O14            6  12.010780  0.00000000  A     0.33795318     0.45538912
O15            6  12.010780  0.00000000  A     0.33795318     0.45538912
O16            7  14.006720  0.00000000  A      0.3206876      0.7016213
O17            7  14.006720  0.00000000  A      0.3206876      0.7016213
O18            7  14.006720  0.00000000  A      0.3206876      0.7016213
O19            8  15.999430  0.00000000  A     0.30398122     0.87950233
O20            8  15.999430  0.00000000  A     0.30251065     0.70485815
O21           35  79.904100  0.00000000  A     0.35097963      1.3468239
O22            1   1.007947  0.00000000  A     0.25725815     0.06531786
O23            1   1.007947  0.00000000  A     0.25725815     0.06531786
O24            1   1.007947  0.00000000  A     0.25725815     0.06531786
O25            1   1.007947  0.00000000  A     0.26445434    0.066021356
O26            1   1.007947  0.00000000  A     0.26445434    0.066021356
O27            1   1.007947  0.00000000  A     0.26445434    0.066021356
O28            1   1.007947  0.00000000  A     0.26445434    0.066021356
O29            1   1.007947  0.00000000  A     0.26445434    0.066021356
O30            1   1.007947  0.00000000  A     0.26445434    0.066021356
O31            1   1.007947  0.00000000  A     0.26445434    0.066021356
O32            1   1.007947  0.00000000  A     0.26445434    0.066021356
O33            1   1.007947  0.00000000  A     0.25832257    0.068656285
O34            1   1.007947  0.00000000  A     0.25832257    0.068656285
O35            1   1.007947  0.00000000  A     0.25832257    0.068656285
O36            1   1.007947  0.00000000  A     0.11034277    0.058955969
O37            1   1.007947  0.00000000  A     0.11034277    0.058955969
O38            1   1.007947  0.00000000  A     0.11034277    0.058955969
OW             8  15.999430  0.00000000  A     0.31507524       0.635968
HW             1   1.007947  0.00000000  A              1              0


[ moleculetype ]
; Name            nrexcl
Cl-          3

[ atoms ]
;   nr       type  resnr residue  atom   cgnr    charge       mass  typeB    chargeB      massB
; residue    1 Cl- rtp Cl- q -1.0
    1         O0      1    Cl-     CL      1 -1.00000000  35.453200   ; qtot -1.000000


[ moleculetype ]
; Name            nrexcl
Na+          3

[ atoms ]
;   nr       type  resnr residue  atom   cgnr    charge       mass  typeB    chargeB      massB
; residue    1 Na+ rtp Na+ q 1.0
    1         O1      1    Na+     NA      1 1.00000000  22.989769   ; qtot 1.000000


[ moleculetype ]
; Name            nrexcl
UNL          3

[ atoms ]
;   nr       type  resnr residue  atom   cgnr    charge       mass  typeB    chargeB      massB
; residue    1 UNL rtp UNL q 1.0
    1         O2      1    UNL     C1      1 -0.14958000  12.010780   ; qtot -0.149580
    2         O3      1    UNL     C2      2 -0.03217000  12.010780   ; qtot -0.181750
    3         O4      1    UNL     C3      3 -0.06034000  12.010780   ; qtot -0.242090
    4         O5      1    UNL     C4      4 -0.23108999  12.010780   ; qtot -0.473180
    5         O6      1    UNL     C5      5 0.19224000  12.010780   ; qtot -0.280940
    6         O7      1    UNL     C6      6 -0.05923000  12.010780   ; qtot -0.340170
    7         O8      1    UNL     C7      7 0.69669002  12.010780   ; qtot 0.356520
    8         O9      1    UNL     C8      8 0.46338999  12.010780   ; qtot 0.819910
    9        O10      1    UNL     C9      9 -0.11321000  12.010780   ; qtot 0.706700
   10        O11      1    UNL    C10     10 0.07509000  12.010780   ; qtot 0.781790
   11        O12      1    UNL    C11     11 0.15428001  12.010780   ; qtot 0.936070
   12        O13      1    UNL    C12     12 -0.10924000  12.010780   ; qtot 0.826830
   13        O14      1    UNL    C13     13 -0.10924000  12.010780   ; qtot 0.717590
   14        O15      1    UNL    C14     14 0.06358000  12.010780   ; qtot 0.781170
   15        O16      1    UNL     N1     15 -0.41275001  14.006720   ; qtot 0.368420
   16        O17      1    UNL     N2     16 -0.39473999  14.006720   ; qtot -0.026320
   17        O18      1    UNL     N3     17 -0.46952000  14.006720   ; qtot -0.495840
   18        O19      1    UNL     O1     18 -0.45612001  15.999430   ; qtot -0.951960
   19        O20      1    UNL     O2     19 -0.30081999  15.999430   ; qtot -1.252780
   20        O21      1    UNL    Br1     20 -0.04040000  79.904100   ; qtot -1.293180
   21        O22      1    UNL     H1     21 0.17739999   1.007947   ; qtot -1.115780
   22        O23      1    UNL     H2     22 0.17432000   1.007947   ; qtot -0.941460
   23        O24      1    UNL     H3     23 0.13455001   1.007947   ; qtot -0.806910
   24        O25      1    UNL     H4     24 0.09577000   1.007947   ; qtot -0.711140
   25        O26      1    UNL     H5     25 0.09577000   1.007947   ; qtot -0.615370
   26        O27      1    UNL     H6     26 0.06022000   1.007947   ; qtot -0.555150
   27        O28      1    UNL     H7     27 0.06022000   1.007947   ; qtot -0.494930
   28        O29      1    UNL     H8     28 0.06022000   1.007947   ; qtot -0.434710
   29        O30      1    UNL     H9     29 0.06022000   1.007947   ; qtot -0.374490
   30        O31      1    UNL    H10     30 0.06022000   1.007947   ; qtot -0.314270
   31        O32      1    UNL    H11     31 0.06022000   1.007947   ; qtot -0.254050
   32        O33      1    UNL    H12     32 0.08329000   1.007947   ; qtot -0.170760
   33        O34      1    UNL    H13     33 0.08329000   1.007947   ; qtot -0.087470
   34        O35      1    UNL    H14     34 0.08329000   1.007947   ; qtot -0.004180
   35        O36      1    UNL    H15     35 0.34040001   1.007947   ; qtot 0.336220
   36        O37      1    UNL    H16     36 0.33188999   1.007947   ; qtot 0.668110
   37        O38      1    UNL    H17     37 0.33188999   1.007947   ; qtot 1.000000

[ bonds ]
;    ai     aj funct         c0         c1         c2         c3
      1      2     1   0.13872 301905.092579
      1      5     1   0.13872 301905.092579
      1     21     1   0.10854 332422.631675
      2      6     1   0.13872 301905.092579
      2     22     1   0.10854 332422.631675
      3      4     1   0.13872 301905.092579
      3      6     1   0.13872 301905.092579
      3     23     1   0.10854 332422.631675
      4      5     1   0.13872 301905.092579
      4     10     1   0.14986 242452.869388
      5     19     1   0.13629 356218.264001
      6     20     1   0.19116 170701.166143
      7     10     1   0.15234 275676.608549
      7     15     1   0.13819 412347.817359
      7     18     1   0.12252 487602.327766
      8     15     1   0.13902 326381.745633
      8     16     1   0.13048 422987.308774
      8     17     1   0.13902 326381.745633
      9     10     1   0.15219 221435.259290
      9     11     1   0.15219 221435.259290
      9     24     1   0.10939 309655.084322
      9     25     1   0.10939 309655.084322
     10     16     1   0.14648 306553.707217
     11     12     1   0.15219 221435.259290
     11     13     1   0.15219 221435.259290
     11     19     1   0.14259 306888.771877
     12     26     1   0.10939 309655.084322
     12     27     1   0.10939 309655.084322
     12     28     1   0.10939 309655.084322
     13     29     1   0.10939 309655.084322
     13     30     1   0.10939 309655.084322
     13     31     1   0.10939 309655.084322
     14     15     1   0.14501 294600.927776
     14     32     1   0.10939 309655.084322
     14     33     1   0.10939 309655.084322
     14     34     1   0.10939 309655.084322
     16     35     1   0.10195 422704.914414
     17     36     1   0.10195 422704.914414
     17     37     1   0.10195 422704.914414

[ pairs ]
;    ai     aj funct         c0         c1         c2         c3
      1      3     1
      2      4     1
      5      6     1
      3      7     1
      5      7     1
      4      8     1
      3      9     1
      5      9     1
      8      9     1
      1     10     1
      6     10     1
      1     11     1
      4     11     1
      7     11     1
      5     12     1
     10     12     1
      5     13     1
     10     13     1
     10     14     1
      4     15     1
      9     15     1
      3     16     1
      5     16     1
     11     16     1
     14     16     1
      7     17     1
     10     17     1
     14     17     1
      4     18     1
      8     18     1
      9     18     1
     14     18     1
     16     18     1
      2     19     1
      3     19     1
     10     19     1
      1     20     1
      4     20     1
      4     21     1
      6     21     1
     19     21     1
      3     22     1
      5     22     1
     20     22     1
     21     22     1
      2     23     1
      5     23     1
     10     23     1
     20     23     1
      4     24     1
      7     24     1
     12     24     1
     13     24     1
     16     24     1
     19     24     1
      4     25     1
      7     25     1
     12     25     1
     13     25     1
     16     25     1
     19     25     1
      9     26     1
     13     26     1
     19     26     1
      9     27     1
     13     27     1
     19     27     1
      9     28     1
     13     28     1
     19     28     1
      9     29     1
     12     29     1
     19     29     1
      9     30     1
     12     30     1
     19     30     1
      9     31     1
     12     31     1
     19     31     1
      7     32     1
      8     32     1
      7     33     1
      8     33     1
      7     34     1
      8     34     1
      4     35     1
      7     35     1
      9     35     1
     15     35     1
     17     35     1
     15     36     1
     16     36     1
     15     37     1
     16     37     1

[ angles ]
;    ai     aj     ak funct         c0         c1         c2         c3
      1      2      6     1   126.8062420 484.492885
      1      2     22     1   129.1835930 285.070775
      1      5      4     1   126.8062420 484.492885
      1      5     19     1   126.8062420 484.492885
      2      1      5     1   126.8062420 484.492885
      2      1     21     1   129.1835930 285.070775
      2      6      3     1   126.8062420 484.492885
      2      6     20     1   126.8062420 484.492885
      3      4      5     1   126.8062420 484.492885
      3      4     10     1   126.8062420 484.492885
      3      6     20     1   126.8062420 484.492885
      4      3      6     1   126.8062420 484.492885
      4      3     23     1   129.1835930 285.070775
      4      5     19     1   126.8062420 484.492885
      4     10      7     1   138.3184368 119.851701
      4     10      9     1   116.5475863 445.222087
      4     10     16     1   138.3184368 119.851701
      5      1     21     1   129.1835930 285.070775
      5      4     10     1   126.8062420 484.492885
      5     19     11     1   110.3538806 544.678275
      6      2     22     1   129.1835930 285.070775
      6      3     23     1   129.1835930 285.070775
      7     10      9     1   138.3184368 119.851701
      7     10     16     1   116.5475863 445.222087
      7     15      8     1   117.3465571 463.769802
      7     15     14     1   117.3465571 463.769802
      8     15     14     1   117.3465571 463.769802
      8     16     10     1   117.3465571 463.769802
      8     16     35     1   117.3465571 463.769802
      8     17     36     1   115.5071328 530.901283
      8     17     37     1   115.5071328 530.901283
      9     10     16     1   138.3184368 119.851701
      9     11     12     1   116.5475863 445.222087
      9     11     13     1   116.5475863 445.222087
      9     11     19     1   116.5475863 445.222087
     10      7     15     1   126.8062420 484.492885
     10      7     18     1   129.8027305 331.608082
     10      9     11     1   116.5475863 445.222087
     10      9     24     1   116.5475863 445.222087
     10      9     25     1   116.5475863 445.222087
     10     16     35     1   115.5071328 530.901283
     11      9     24     1   116.5475863 445.222087
     11      9     25     1   116.5475863 445.222087
     11     12     26     1   116.5475863 445.222087
     11     12     27     1   116.5475863 445.222087
     11     12     28     1   116.5475863 445.222087
     11     13     29     1   116.5475863 445.222087
     11     13     30     1   116.5475863 445.222087
     11     13     31     1   116.5475863 445.222087
     12     11     13     1   116.5475863 445.222087
     12     11     19     1   116.5475863 445.222087
     13     11     19     1   116.5475863 445.222087
     15      7     18     1   129.8027305 331.608082
     15      8     16     1   126.8062420 484.492885
     15      8     17     1   129.8027305 331.608082
     15     14     32     1   116.5475863 445.222087
     15     14     33     1   116.5475863 445.222087
     15     14     34     1   116.5475863 445.222087
     16      8     17     1   129.8027305 331.608082
     24      9     25     1   115.6031000 408.161690
     26     12     27     1   115.6031000 408.161690
     26     12     28     1   115.6031000 408.161690
     27     12     28     1   115.6031000 408.161690
     29     13     30     1   115.6031000 408.161690
     29     13     31     1   115.6031000 408.161690
     30     13     31     1   115.6031000 408.161690
     32     14     33     1   115.6031000 408.161690
     32     14     34     1   115.6031000 408.161690
     33     14     34     1   115.6031000 408.161690
     36     17     37     1   115.5071328 530.901283

[ dihedrals ]
;    ai     aj     ak     al funct         c0         c1         c2         c3         c4         c5
      1      2      6      3     1  180.0000000  15.3215155  2
      1      2      6     20     1  180.0000000  15.3215155  2
      1      5      4      3     1  180.0000000  15.3215155  2
      1      5      4     10     1  180.0000000  15.3215155  2
      1      5     19     11     1  180.0000000  6.9442484  2
      2      1      5      4     1  180.0000000  15.3215155  2
      2      1      5     19     1  180.0000000  15.3215155  2
      2      6      3      4     1  180.0000000  15.3215155  2
      2      6      3     23     1  180.0000000  15.3215155  2
      3      4      5     19     1  180.0000000  15.3215155  2
      3      4     10      7     1  0.0000000  0.1115010  3
      3      4     10      9     1  0.0000000  0.1115010  3
      3      4     10     16     1  0.0000000  0.1115010  3
      3      6      2     22     1  180.0000000  15.3215155  2
      4      3      6     20     1  180.0000000  15.3215155  2
      4      5      1     21     1  180.0000000  15.3215155  2
      4      5     19     11     1  180.0000000  6.9442484  2
      4     10      7     15     1  0.0000000  0.1115010  3
      4     10      7     18     1  0.0000000  -1.5494826  2
      4     10      9     11     1  0.0000000  0.4834079  3
      4     10      9     24     1  0.0000000  0.4834079  3
      4     10      9     25     1  0.0000000  0.4834079  3
      4     10     16      8     1  0.0000000  3.7641712  1
      4     10     16     35     1  0.0000000  0.7624859  2
      4     10     16     35     1  0.0000000  0.1243628  3
      5      1      2      6     1  180.0000000  15.3215155  2
      5      1      2     22     1  180.0000000  15.3215155  2
      5      4      3      6     1  180.0000000  15.3215155  2
      5      4      3     23     1  180.0000000  15.3215155  2
      5      4     10      7     1  0.0000000  0.1115010  3
      5      4     10      9     1  0.0000000  0.1115010  3
      5      4     10     16     1  0.0000000  0.1115010  3
      5     19     11      9     1  0.0000000  0.8026052  3
      5     19     11      9     1  180.0000000  3.8501921  1
      5     19     11     12     1  0.0000000  0.8026052  3
      5     19     11     12     1  180.0000000  3.8501921  1
      5     19     11     13     1  0.0000000  0.8026052  3
      5     19     11     13     1  180.0000000  3.8501921  1
      6      2      1     21     1  180.0000000  15.3215155  2
      6      3      4     10     1  180.0000000  15.3215155  2
      7     10      9     11     1  0.0000000  0.4834079  3
      7     10      9     24     1  0.0000000  0.4834079  3
      7     10      9     25     1  0.0000000  0.4834079  3
      7     10     16      8     1  0.0000000  3.7641712  1
      7     10     16     35     1  0.0000000  0.7624859  2
      7     10     16     35     1  0.0000000  0.1243628  3
      7     15      8     16     1  180.0000000  6.5967784  2
      7     15      8     17     1  180.0000000  6.5967784  2
      7     15     14     32     1  0.0000000  0.7624859  2
      7     15     14     32     1  0.0000000  0.1243628  3
      7     15     14     33     1  0.0000000  0.7624859  2
      7     15     14     33     1  0.0000000  0.1243628  3
      7     15     14     34     1  0.0000000  0.7624859  2
      7     15     14     34     1  0.0000000  0.1243628  3
      8     15      7     10     1  180.0000000  6.5967784  2
      8     15      7     18     1  180.0000000  6.5967784  2
      8     15     14     32     1  0.0000000  0.7624859  2
      8     15     14     32     1  0.0000000  0.1243628  3
      8     15     14     33     1  0.0000000  0.7624859  2
      8     15     14     33     1  0.0000000  0.1243628  3
      8     15     14     34     1  0.0000000  0.7624859  2
      8     15     14     34     1  0.0000000  0.1243628  3
      8     16     10      9     1  0.0000000  3.7641712  1
      9     10      7     15     1  0.0000000  -0.1908667  4
      9     10      7     15     1  0.0000000  0.6427005  2
      9     10      7     18     1  0.0000000  -1.5494826  2
      9     10     16     35     1  0.0000000  0.7624859  2
      9     10     16     35     1  0.0000000  0.1243628  3
      9     11     12     26     1  0.0000000  0.4354138  3
      9     11     12     27     1  0.0000000  0.4354138  3
      9     11     12     28     1  0.0000000  0.4354138  3
      9     11     13     29     1  0.0000000  0.4354138  3
      9     11     13     30     1  0.0000000  0.4354138  3
      9     11     13     31     1  0.0000000  0.4354138  3
     10      4      3     23     1  180.0000000  15.3215155  2
     10      4      5     19     1  180.0000000  15.3215155  2
     10      7     15     14     1  180.0000000  6.5967784  2
     10      9     11     12     1  0.0000000  0.3859269  3
     10      9     11     12     1  180.0000000  1.3221172  2
     10      9     11     12     1  180.0000000  1.3588782  1
     10      9     11     13     1  0.0000000  0.3859269  3
     10      9     11     13     1  180.0000000  1.3221172  2
     10      9     11     13     1  180.0000000  1.3588782  1
     10      9     11     19     1  0.0000000  0.4834079  3
     10     16      8     15     1  180.0000000  13.9633058  2
     10     16      8     17     1  180.0000000  13.9633058  2
     11      9     10     16     1  0.0000000  0.4834079  3
     12     11      9     24     1  0.0000000  0.4354138  3
     12     11      9     25     1  0.0000000  0.4354138  3
     12     11     13     29     1  0.0000000  0.4354138  3
     12     11     13     30     1  0.0000000  0.4354138  3
     12     11     13     31     1  0.0000000  0.4354138  3
     13     11      9     24     1  0.0000000  0.4354138  3
     13     11      9     25     1  0.0000000  0.4354138  3
     13     11     12     26     1  0.0000000  0.4354138  3
     13     11     12     27     1  0.0000000  0.4354138  3
     13     11     12     28     1  0.0000000  0.4354138  3
     14     15      7     18     1  180.0000000  6.5967784  2
     14     15      8     16     1  180.0000000  6.5967784  2
     14     15      8     17     1  180.0000000  6.5967784  2
     15      7     10     16     1  180.0000000  -1.5563397  1
     15      7     10     16     1  180.0000000  1.6828599  2
     15      8     16     35     1  180.0000000  13.9633058  2
     15      8     17     36     1  180.0000000  7.5690543  2
     15      8     17     36     1  0.0000000  -0.2015131  1
     15      8     17     37     1  180.0000000  7.5690543  2
     15      8     17     37     1  0.0000000  -0.2015131  1
     16      8     17     36     1  180.0000000  4.5111316  2
     16      8     17     36     1  0.0000000  0.0000000  1
     16      8     17     37     1  180.0000000  4.5111316  2
     16      8     17     37     1  0.0000000  0.0000000  1
     16     10      7     18     1  0.0000000  -1.5494826  2
     16     10      9     24     1  0.0000000  0.4834079  3
     16     10      9     25     1  0.0000000  0.4834079  3
     17      8     16     35     1  180.0000000  13.9633058  2
     19      5      1     21     1  180.0000000  15.3215155  2
     19     11      9     24     1  0.0000000  0.4667359  3
     19     11      9     24     1  0.0000000  1.4361539  1
     19     11      9     25     1  0.0000000  0.4667359  3
     19     11      9     25     1  0.0000000  1.4361539  1
     19     11     12     26     1  0.0000000  0.4667359  3
     19     11     12     26     1  0.0000000  1.4361539  1
     19     11     12     27     1  0.0000000  0.4667359  3
     19     11     12     27     1  0.0000000  1.4361539  1
     19     11     12     28     1  0.0000000  0.4667359  3
     19     11     12     28     1  0.0000000  1.4361539  1
     19     11     13     29     1  0.0000000  0.4667359  3
     19     11     13     29     1  0.0000000  1.4361539  1
     19     11     13     30     1  0.0000000  0.4667359  3
     19     11     13     30     1  0.0000000  1.4361539  1
     19     11     13     31     1  0.0000000  0.4667359  3
     19     11     13     31     1  0.0000000  1.4361539  1
     20      6      2     22     1  180.0000000  15.3215155  2
     20      6      3     23     1  180.0000000  15.3215155  2
     21      1      2     22     1  180.0000000  15.3215155  2
      2      1      6     22     1  180.0000000  1.5341333  2
      2      6     22      1     1  180.0000000  1.5341333  2
      2     22      1      6     1  180.0000000  1.5341333  2
      5      1      4     19     1  180.0000000  1.5341333  2
      5      4     19      1     1  180.0000000  1.5341333  2
      5     19      1      4     1  180.0000000  1.5341333  2
      1      2      5     21     1  180.0000000  1.5341333  2
      1      5     21      2     1  180.0000000  1.5341333  2
      1     21      2      5     1  180.0000000  1.5341333  2
      6      2      3     20     1  180.0000000  1.5341333  2
      6      3     20      2     1  180.0000000  1.5341333  2
      6     20      2      3     1  180.0000000  1.5341333  2
      4      3      5     10     1  180.0000000  1.5341333  2
      4      5     10      3     1  180.0000000  1.5341333  2
      4     10      3      5     1  180.0000000  1.5341333  2
      3      4      6     23     1  180.0000000  1.5341333  2
      3      6     23      4     1  180.0000000  1.5341333  2
      3     23      4      6     1  180.0000000  1.5341333  2
     15      7      8     14     1  180.0000000  1.3946667  2
     15      8     14      7     1  180.0000000  1.3946667  2
     15     14      7      8     1  180.0000000  1.3946667  2
     16      8     10     35     1  180.0000000  1.3946667  2
     16     10     35      8     1  180.0000000  1.3946667  2
     16     35      8     10     1  180.0000000  1.3946667  2
     17      8     36     37     1  180.0000000  1.3946667  2
     17     36     37      8     1  180.0000000  1.3946667  2
     17     37      8     36     1  180.0000000  1.3946667  2
      7     10     15     18     1  180.0000000  1.5341333  2
      7     15     18     10     1  180.0000000  1.5341333  2
      7     18     10     15     1  180.0000000  1.5341333  2
      8     15     16     17     1  180.0000000  14.6440000  2
      8     16     17     15     1  180.0000000  14.6440000  2
      8     17     15     16     1  180.0000000  14.6440000  2


[ moleculetype ]
; Name            nrexcl
HOH          3

[ atoms ]
;   nr       type  resnr residue  atom   cgnr    charge       mass  typeB    chargeB      massB
; residue    1 HOH rtp HOH q 0.0
    1         OW      1    HOH      O      1 -0.83400000  15.999430   ; qtot -0.834000
    2         HW      1    HOH     H1      2 0.41700000   1.007947   ; qtot -0.417000
    3         HW      1    HOH     H2      3 0.41700000   1.007947   ; qtot 0.000000

#ifdef FLEXIBLE

[ bonds ]
;    ai     aj funct         c0         c1         c2         c3
      2      1     1   0.09572 462750.400000
      3      1     1   0.09572 462750.400000

[ angles ]
;    ai     aj     ak funct         c0         c1         c2         c3
      2      1      3     1   104.5200000 836.800000


#else

[ settles ]
; i     funct   doh     dhh
1     1   0.09572000   0.15139007

#endif

[ exclusions ]
1  2  3
2  1  3
3  1  2

[ system ]
; Name
Generic title

[ molecules ]
; Compound       #mols
Cl-                  1
Na+                  4
Cl-                  4
UNL                  1
HOH               1679
