# Supplementary material for: Broadening the Scope of Binding Free Energy Calculations Using a Separated Topologies Approach
Source: J Chem Theory Comput. 2023 Jul 24;19(15):5058–76. doi: 10.1021/acs.jctc.3c00282 (PMC10413862; doi:10.1021/acs.jctc.3c00282)
Supplement: Supplementary file 2 — ct3c00282_si_002.zip [file ct3c00282_si_002.zip › SI_paper/BACE1/input/spirocycles/lig_1a/solvent.gro]

GROningen MAchine for Chemical Simulation
 5083
    1Cl-     CL    1   0.409   3.490   2.881  0.0180 -0.4202 -0.2821
    2Na+     NA    2   0.762   1.651   2.216 -0.3020  0.0920 -0.0922
    3Na+     NA    3   1.167   3.457   1.609  0.2983  0.3096  0.4306
    4Na+     NA    4   3.117   0.953   2.274 -0.6549 -0.2201  0.1577
    5Na+     NA    5   2.941   0.208   2.791  0.0651 -0.1343  0.3709
    6Cl-     CL    6   0.785   2.553   1.732 -0.0027 -0.1300 -0.1045
    7Cl-     CL    7   2.816   2.754   2.370 -0.0341  0.2699  0.2778
    8Cl-     CL    8   0.449   1.145   1.678 -0.0065 -0.0004  0.0014
    9Cl-     CL    9   2.803   0.624   3.602 -0.0607 -0.0480  0.2692
   10UNL     C1   10   2.126   0.584   2.687  0.1566  0.3690  0.1270
   10UNL     C2   11   2.126   0.533   2.556  0.1692 -0.1804 -0.0011
   10UNL     C3   12   2.114   0.768   2.475  0.2448  1.2861  1.1295
   10UNL     C4   13   2.107   0.814   2.603 -0.7582  0.2739 -0.0598
   10UNL     C5   14   2.112   0.718   2.704  0.1884 -0.1100 -0.0453
   10UNL     C6   15   2.117   0.625   2.450 -0.2432 -0.0767 -0.5826
   10UNL     C7   16   1.997   1.055   2.551  0.5206  0.2317 -0.7601
   10UNL     C8   17   2.206   1.128   2.496  0.1044 -0.6786 -0.0851
   10UNL     C9   18   2.075   0.988   2.788 -0.0881  0.3879  0.0548
   10UNL    C10   19   2.101   0.965   2.627 -0.1255  0.1557  0.2286
   10UNL    C11   20   2.141   0.880   2.879  0.2217  0.3010 -0.5155
   10UNL    C12   21   2.111   0.909   3.028  0.5783  0.6000  0.6392
   10UNL    C13   22   2.291   0.879   2.879  0.9071  0.0290 -0.5841
   10UNL    C14   23   1.991   1.255   2.403  0.4494 -1.2565 -0.2278
   10UNL     N1   24   2.065   1.155   2.477  0.1634  0.0133  0.3339
   10UNL     N2   25   2.224   1.025   2.573  0.0037  0.5534  0.6344
   10UNL     N3   26   2.308   1.202   2.437  0.6394  0.3837 -0.7169
   10UNL     O1   27   1.874   1.058   2.562  0.0691  0.7330 -0.5895
   10UNL     O2   28   2.094   0.751   2.838 -0.1748  0.1245  0.4317
   10UNL    Br1   29   2.109   0.557   2.267  0.0125  0.0816  0.3501
   10UNL     H1   30   2.144   0.524   2.775 -0.0275  0.0226 -0.0685
   10UNL     H2   31   2.129   0.425   2.545 -1.0365 -0.2866  0.3613
   10UNL     H3   32   2.104   0.832   2.388 -1.2380  0.3561  0.5327
   10UNL     H4   33   2.115   1.084   2.820  0.3223  0.0343  0.6374
   10UNL     H5   34   1.968   0.992   2.812 -0.1423  0.5215 -0.1978
   10UNL     H6   35   2.150   1.006   3.061  0.6698  0.8609 -0.1951
   10UNL     H7   36   2.157   0.831   3.089  0.3707  1.0824  1.4425
   10UNL     H8   37   2.004   0.911   3.048  0.3158 -0.9141 -0.3053
   10UNL     H9   38   2.336   0.976   2.904  0.5630 -0.0579  0.4693
   10UNL    H10   39   2.319   0.868   2.774  0.0893  0.7819 -0.9056
   10UNL    H11   40   2.335   0.799   2.939  0.2757 -0.0865 -0.2525
   10UNL    H12   41   1.899   1.287   2.453  0.0170  0.1843 -1.7312
   10UNL    H13   42   2.049   1.348   2.405  0.6072 -1.3659  0.6166
   10UNL    H14   43   1.968   1.233   2.298  0.0947  0.5405 -0.6060
   10UNL    H15   44   2.318   0.995   2.597  0.1031 -0.0233 -0.3924
   10UNL    H16   45   2.283   1.278   2.374 -0.2384 -0.3387 -1.2967
   10UNL    H17   46   2.409   1.196   2.454  0.5702 -0.1064 -0.4546
   11HOH      O   47   2.194   2.028   1.935 -0.7544 -0.3750  0.1663
   11HOH     H1   48   2.218   1.970   1.862 -0.2685 -1.2293  0.9741
   11HOH     H2   49   2.129   2.087   1.897 -0.7537 -0.9899 -0.8795
   12HOH      O   50   0.153   2.951   0.090  0.1504  0.0620 -0.0427
   12HOH     H1   51   0.114   3.014   0.151 -0.3477  0.3037 -0.5946
   12HOH     H2   52   0.225   2.998   0.049  1.0386 -0.3622  0.9254
   13HOH      O   53   2.228   1.020   2.212  0.2379 -0.2856  1.6082
   13HOH     H1   54   2.149   0.969   2.191  0.3183  0.0817  0.1682
   13HOH     H2   55   2.298   0.955   2.213  0.2905 -0.3327  0.1004
   14HOH      O   56   1.373   1.739   3.293  0.7151 -0.4222 -0.1433
   14HOH     H1   57   1.372   1.807   3.226 -2.1583 -0.6173 -0.5435
   14HOH     H2   58   1.329   1.778   3.368  0.2237 -1.3957  0.1139
   15HOH      O   59   3.673   0.226   1.439  0.0106  0.0604 -1.1371
   15HOH     H1   60   3.760   0.266   1.434  0.0087  0.2222 -0.1534
   15HOH     H2   61   3.613   0.300   1.426  0.0084  0.4647  0.6289
   16HOH      O   62   1.154   2.239   1.594  0.4660 -0.0997  0.1609
   16HOH     H1   63   1.097   2.172   1.631  0.7638  0.0028  0.8432
   16HOH     H2   64   1.229   2.190   1.560 -0.1186 -0.2636 -1.0018
   17HOH      O   65   3.253   1.183   1.923 -0.1913  0.2353 -0.2907
   17HOH     H1   66   3.344   1.189   1.893  0.2498  0.2055  0.9254
   17HOH     H2   67   3.218   1.106   1.879  0.8458 -0.6117  0.2841
   18HOH      O   68   2.873   2.428   3.361 -0.1339 -0.9078  0.1043
   18HOH     H1   69   2.875   2.462   3.450 -0.2987  0.2055 -0.2741
   18HOH     H2   70   2.862   2.334   3.370 -1.1460 -0.7254  1.2542
   19HOH      O   71   3.280   0.657   3.032  0.3266  0.0068 -0.1067
   19HOH     H1   72   3.356   0.692   2.986  0.1174  0.0588 -0.4160
   19HOH     H2   73   3.312   0.578   3.076  0.6325  0.2012  0.0245
   20HOH      O   74   0.213   1.447   0.233 -0.5781 -0.0362  0.1094
   20HOH     H1   75   0.306   1.440   0.252 -0.0840  1.6918 -1.0951
   20HOH     H2   76   0.169   1.433   0.317  0.7635 -0.6763  0.7558
   21HOH      O   77   0.079   0.637   2.192  0.0227 -0.2470 -0.6016
   21HOH     H1   78   0.094   0.705   2.127 -0.4258 -1.3035 -1.9119
   21HOH     H2   79   0.160   0.634   2.243  0.5976  0.3222 -1.4315
   22HOH      O   80   3.236   3.598   2.175 -0.2233 -0.0493  0.3857
   22HOH     H1   81   3.230   3.547   2.094  0.0897 -0.4111  0.5830
   22HOH     H2   82   3.279   3.539   2.237  0.0887  0.4369  0.6419
   23HOH      O   83   3.242   1.854   2.092  0.4068  0.0071 -0.5098
   23HOH     H1   84   3.246   1.920   2.161  0.3368 -0.4650 -0.0395
   23HOH     H2   85   3.166   1.800   2.115  0.6580 -0.4336 -0.6926
   24HOH      O   86   2.579   0.455   1.200 -0.2366 -0.6327  0.7925
   24HOH     H1   87   2.600   0.533   1.252 -0.6664 -0.0571  0.1443
   24HOH     H2   88   2.485   0.445   1.210 -0.3031 -0.5901  0.2339
   25HOH      O   89   0.351   1.743   1.845  0.3271  0.2448  0.1587
   25HOH     H1   90   0.256   1.746   1.835  0.4034 -0.3684 -1.0574
   25HOH     H2   91   0.368   1.660   1.889  0.3001  0.4489  0.5627
   26HOH      O   92   0.529   1.957   1.865 -0.2446  0.2140  0.2610
   26HOH     H1   93   0.467   1.885   1.878 -0.1414 -0.1520 -0.9809
   26HOH     H2   94   0.481   2.019   1.809  0.2824  0.2278 -0.1885
   27HOH      O   95   3.463   2.407   0.832 -0.3026 -0.6866  0.6518
   27HOH     H1   96   3.456   2.499   0.807  1.1165 -0.6258  0.3228
   27HOH     H2   97   3.396   2.395   0.900 -0.4186  0.6150  0.8056
   28HOH      O   98   2.457   3.317   2.889  0.5104  0.0069  0.3958
   28HOH     H1   99   2.403   3.321   2.968 -0.3628  0.8275 -0.1991
   28HOH     H2  100   2.400   3.276   2.823  0.8450  0.2928 -0.0838
   29HOH      O  101   1.627   1.157   0.315 -0.0429  0.2704 -0.5929
   29HOH     H1  102   1.641   1.173   0.408  0.4162 -0.3656 -0.5348
   29HOH     H2  103   1.567   1.226   0.287 -0.8525 -0.0026  0.3544
   30HOH      O  104   0.635   1.397   1.533  0.0460 -0.6788 -0.8566
   30HOH     H1  105   0.630   1.480   1.486 -0.2134  0.1783  0.5623
   30HOH     H2  106   0.552   1.353   1.514 -0.8620  0.4613  0.0968
   31HOH      O  107   1.720   3.598   0.133  0.1718 -0.2856  0.2517
   31HOH     H1  108   1.643   3.554   0.097  0.8343 -1.7981  0.5124
   31HOH     H2  109   1.747   3.659   0.065 -0.3241 -0.9067 -0.5427
   32HOH      O  110   0.468   0.674   1.048  0.0757 -0.1439 -0.3091
   32HOH     H1  111   0.403   0.714   1.105  0.1963  0.4684 -0.5880
   32HOH     H2  112   0.440   0.583   1.040 -0.1609 -0.1416  0.4006
   33HOH      O  113   3.254   2.379   2.902  0.0274  0.7842 -0.5502
   33HOH     H1  114   3.236   2.421   2.987  1.1278 -0.4079  0.3540
   33HOH     H2  115   3.311   2.441   2.857 -0.2833  1.2831 -0.2903
   34HOH      O  116   2.135   3.062   0.358 -0.7544  0.4729  0.3993
   34HOH     H1  117   2.171   3.146   0.387 -1.5936  1.2814 -0.7240
   34HOH     H2  118   2.211   3.003   0.358  0.9497  2.1782 -2.3670
   35HOH      O  119   2.768   3.532   3.228 -0.3731 -0.4189  0.4091
   35HOH     H1  120   2.843   3.510   3.283 -0.2506  0.2829  0.5456
   35HOH     H2  121   2.736   3.615   3.264 -0.7133 -0.2945 -0.1599
   36HOH      O  122   1.357   3.408   1.798 -0.1229 -0.0469 -0.3367
   36HOH     H1  123   1.441   3.448   1.776 -0.5309  1.1347  0.0957
   36HOH     H2  124   1.348   3.422   1.892 -0.9340  0.1264 -0.4259
   37HOH      O  125   2.258   1.897   1.666 -0.0766 -0.0071  0.0400
   37HOH     H1  126   2.308   1.817   1.649 -0.0169  0.1460 -0.5588
   37HOH     H2  127   2.174   1.882   1.623  0.4838  0.8458 -1.4970
   38HOH      O  128   1.759   3.724   2.197 -0.4325  0.1072 -0.0036
   38HOH     H1  129   1.840   3.676   2.181 -0.4893  0.3467 -1.1802
   38HOH     H2  130   1.753   3.729   2.292  1.2787  0.6579  0.1576
   39HOH      O  131   3.257   0.744   1.302 -0.2635 -0.5160 -0.3559
   39HOH     H1  132   3.351   0.759   1.291 -0.4428  0.5889 -0.5569
   39HOH     H2  133   3.247   0.649   1.291  0.9097 -0.7719  0.4032
   40HOH      O  134   3.594   0.932   3.098 -0.2322 -0.3948 -0.2085
   40HOH     H1  135   3.561   0.879   3.026  0.1580 -1.1511  0.1548
   40HOH     H2  136   3.687   0.912   3.101 -0.3989 -1.1560  1.1207
   41HOH      O  137   2.320   3.683   0.084  0.5858  0.2320 -0.0348
   41HOH     H1  138   2.284   3.611   0.136 -0.1405 -0.3741 -1.2653
   41HOH     H2  139   2.302   3.762   0.135 -0.7100 -0.2535  0.3505
   42HOH      O  140   3.335   2.731   0.465  0.1040  0.0157  0.2273
   42HOH     H1  141   3.331   2.827   0.466 -0.8606  0.0111 -0.3291
   42HOH     H2  142   3.395   2.711   0.393  0.2068  0.1992  0.2598
   43HOH      O  143   2.689   2.810   3.296 -0.0817  0.1773 -0.0707
   43HOH     H1  144   2.709   2.795   3.203  0.4280 -0.1007  0.0773
   43HOH     H2  145   2.771   2.790   3.341 -0.4807 -0.2241  0.4943
   44HOH      O  146   1.630   2.893   2.497  0.1284  0.0340 -0.6471
   44HOH     H1  147   1.706   2.894   2.439  0.7504  0.2123  0.1332
   44HOH     H2  148   1.626   2.803   2.530  0.2701  0.1280 -0.3641
   45HOH      O  149   0.421   1.282   1.393  0.7616  0.3982  0.3068
   45HOH     H1  150   0.359   1.337   1.345  1.3081  1.3128  0.6102
   45HOH     H2  151   0.370   1.245   1.465  0.3564  0.3941  0.0231
   46HOH      O  152   0.675   1.553   1.022  0.4818  0.5382 -0.3739
   46HOH     H1  153   0.706   1.462   1.017 -1.0857 -0.0405 -0.8994
   46HOH     H2  154   0.587   1.546   1.059  0.3220  1.8694 -0.4027
   47HOH      O  155   0.169   3.360   0.165  0.7001 -0.3630  0.0993
   47HOH     H1  156   0.118   3.354   0.085  0.1338 -0.8906  0.4774
   47HOH     H2  157   0.260   3.354   0.137  0.5227 -0.2230 -0.5230
   48HOH      O  158   1.078   1.898   2.455  0.3976 -0.1628 -0.7844
   48HOH     H1  159   1.136   1.912   2.380  0.2566  2.1644 -0.6180
   48HOH     H2  160   1.126   1.933   2.530 -0.4171 -0.0867 -0.2732
   49HOH      O  161   0.996   3.714   0.833 -0.0353  0.0956  0.1832
   49HOH     H1  162   1.048   3.635   0.820  0.3819  0.6055 -2.3107
   49HOH     H2  163   0.916   3.698   0.784 -0.8459  0.5563  1.2705
   50HOH      O  164   3.149   1.233   2.700  0.5174  0.7924  0.1464
   50HOH     H1  165   3.176   1.307   2.755 -0.5631  0.3380  1.3898
   50HOH     H2  166   3.056   1.248   2.683  0.5639  0.3250 -0.6385
   51HOH      O  167   0.277   0.387   1.433  0.1108 -0.3200 -0.0305
   51HOH     H1  168   0.308   0.320   1.494  2.1338  0.8532  0.4119
   51HOH     H2  169   0.349   0.399   1.371 -0.5929  0.7272 -0.7084
   52HOH      O  170   0.015   1.226   2.799 -0.6262  0.5309  0.0733
   52HOH     H1  171   0.065   1.291   2.749 -0.6984 -0.4463 -1.4045
   52HOH     H2  172  -0.077   1.245   2.778 -0.6264 -0.5902 -1.2774
   53HOH      O  173   0.167   0.226   0.149 -0.5138 -0.4067 -0.4194
   53HOH     H1  174   0.220   0.149   0.129 -0.1901  0.0676 -1.5341
   53HOH     H2  175   0.227   0.300   0.138 -1.1553  0.0851 -0.7667
   54HOH      O  176   2.537   1.540   2.217  0.4541  0.3518 -0.1979
   54HOH     H1  177   2.473   1.480   2.180 -0.1218  0.4797  0.5361
   54HOH     H2  178   2.511   1.550   2.309  1.2330  0.8035 -0.0002
   55HOH      O  179   1.976   0.078   0.349 -0.3182  0.2064  0.2203
   55HOH     H1  180   1.966  -0.015   0.365 -0.4402  0.3363  0.9758
   55HOH     H2  181   1.936   0.093   0.264 -1.1155 -0.2857  0.4917
   56HOH      O  182   0.101   2.490   0.694  0.9369 -0.1071 -0.1569
   56HOH     H1  183   0.049   2.484   0.774  1.7809 -1.3897  0.3527
   56HOH     H2  184   0.037   2.498   0.624  0.1456  0.2126  0.5673
   57HOH      O  185   0.087   0.655   3.083  0.0524  0.1838  0.0201
   57HOH     H1  186   0.163   0.681   3.031  0.0203  0.3792  0.0689
   57HOH     H2  187   0.121   0.590   3.144  0.3624  0.8479  0.5842
   58HOH      O  188   1.144   2.602   1.099 -0.6506 -0.0465  0.3186
   58HOH     H1  189   1.194   2.521   1.112 -1.2390 -0.5605 -0.4076
   58HOH     H2  190   1.209   2.665   1.067 -0.1379 -0.1382  1.1110
   59HOH      O  191   1.308   1.051   3.252  0.6592  0.0662 -0.0584
   59HOH     H1  192   1.401   1.072   3.239  0.6153  0.1219 -0.2924
   59HOH     H2  193   1.306   1.000   3.333  0.7904  0.8097  0.4378
   60HOH      O  194   1.501   3.589   2.149  0.1738 -0.0560  0.2717
   60HOH     H1  195   1.579   3.572   2.202 -0.0932  0.2579  0.7864
   60HOH     H2  196   1.535   3.610   2.062  0.6455 -0.1974  0.4171
   61HOH      O  197   2.841   3.358   2.124  0.1839  0.7497  0.2419
   61HOH     H1  198   2.931   3.328   2.109  0.2019  0.8297  0.1865
   61HOH     H2  199   2.799   3.287   2.171  0.0019  0.3095 -0.5550
   62HOH      O  200   3.449   0.890   0.333  0.2944 -0.2607  0.1390
   62HOH     H1  201   3.544   0.889   0.347  0.1910  0.3743  1.0624
   62HOH     H2  202   3.434   0.970   0.282  0.2474 -0.3396  0.0286
   63HOH      O  203   1.686   0.612   0.840 -0.1782 -0.0198 -0.8980
   63HOH     H1  204   1.631   0.569   0.774  0.7754 -1.6148 -0.7618
   63HOH     H2  205   1.690   0.550   0.912  0.3554  0.8501 -0.1305
   64HOH      O  206   3.188   2.861   3.346 -0.5670 -0.1572  0.3429
   64HOH     H1  207   3.214   2.931   3.406  0.2780 -0.1063 -0.0430
   64HOH     H2  208   3.238   2.785   3.374 -0.0287 -0.0907 -0.3522
   65HOH      O  209   3.523   3.071   1.609  0.1302  0.1025  0.2068
   65HOH     H1  210   3.577   2.995   1.629 -0.3748 -0.0084  1.2841
   65HOH     H2  211   3.483   3.050   1.524  1.2396 -0.0783 -0.3182
   66HOH      O  212   1.201   0.588   2.421 -0.5538 -0.4444 -0.6738
   66HOH     H1  213   1.198   0.657   2.488 -0.6938 -0.6778 -0.4379
   66HOH     H2  214   1.279   0.537   2.441 -0.1193 -0.0178 -1.1958
   67HOH      O  215   1.181   2.051   3.449 -0.5264  0.2097  0.3587
   67HOH     H1  216   1.106   2.057   3.389  0.0381 -0.3426 -0.4395
   67HOH     H2  217   1.201   2.142   3.471  0.0731  0.5732 -1.3899
   68HOH      O  218   2.577   2.684   3.535  0.2545 -0.4027  0.2597
   68HOH     H1  219   2.545   2.598   3.506 -0.4436 -0.0002 -0.2118
   68HOH     H2  220   2.609   2.725   3.455  0.8962 -0.3345  0.5388
   69HOH      O  221   0.074   3.393   1.575  0.2786 -0.2992 -0.4279
   69HOH     H1  222   0.149   3.387   1.517  0.0890 -0.1786 -0.6900
   69HOH     H2  223   0.055   3.487   1.580  0.0296 -0.3425 -0.5179
   70HOH      O  224   0.590   0.301   0.843 -0.2039  0.2420  0.1699
   70HOH     H1  225   0.656   0.313   0.774 -1.0978 -1.6796 -1.2347
   70HOH     H2  226   0.640   0.270   0.918  0.6856  1.0544 -0.0405
   71HOH      O  227   0.661   1.274   3.436 -0.2998  0.2059  0.4131
   71HOH     H1  228   0.752   1.305   3.437 -0.1007 -0.3709  0.7604
   71HOH     H2  229   0.614   1.341   3.386  0.2413  0.7171  0.5620
   72HOH      O  230   3.259   3.556   1.598 -0.0045 -0.1852 -0.3078
   72HOH     H1  231   3.172   3.564   1.560  0.0575 -1.0028 -0.6822
   72HOH     H2  232   3.318   3.577   1.525  0.1081 -1.2017 -0.5467
   73HOH      O  233   2.899   1.660   0.640 -0.2303 -0.5400  0.0086
   73HOH     H1  234   2.918   1.608   0.718  0.0487 -0.3382  0.0783
   73HOH     H2  235   2.867   1.743   0.675 -0.0252 -0.4190 -0.0855
   74HOH      O  236   0.153   2.710   1.050  0.1121  0.4462 -0.1796
   74HOH     H1  237   0.140   2.802   1.030  0.4914  0.3493 -0.9205
   74HOH     H2  238   0.075   2.666   1.015 -0.0759  0.4731  0.1865
   75HOH      O  239   2.684   3.031   0.109  0.1292  0.5688 -0.2278
   75HOH     H1  240   2.650   3.093   0.173  0.9087  0.9870 -0.1971
   75HOH     H2  241   2.645   3.059   0.026 -0.3758  0.4168 -0.0535
   76HOH      O  242   2.638   2.410   1.908  0.1005  0.2814 -0.3094
   76HOH     H1  243   2.554   2.457   1.912  0.0449  0.1660 -0.0286
   76HOH     H2  244   2.678   2.426   1.994 -0.1938 -0.6703  0.0334
   77HOH      O  245   3.643   0.475   2.960  0.0317 -0.1398 -0.2848
   77HOH     H1  246   3.687   0.545   3.008  0.6656 -0.4897 -0.3350
   77HOH     H2  247   3.666   0.395   3.007 -0.5253 -0.3403 -0.3386
   78HOH      O  248   1.501   1.797   1.297 -0.2685  0.7643 -0.0992
   78HOH     H1  249   1.463   1.803   1.385 -1.2426  0.2053 -0.4465
   78HOH     H2  250   1.540   1.710   1.294 -1.2272  0.3267 -0.5595
   79HOH      O  251   1.939   1.106   1.428 -0.1915  0.2380  0.2275
   79HOH     H1  252   2.031   1.132   1.430 -0.4662  1.2774  0.3880
   79HOH     H2  253   1.895   1.166   1.487 -1.1301  0.4302 -0.6089
   80HOH      O  254   1.945   1.915   0.490 -0.3172 -0.0155 -0.3458
   80HOH     H1  255   1.888   1.876   0.557  0.3527 -0.0767  0.2032
   80HOH     H2  256   1.909   2.003   0.476 -0.1178  0.2192  0.5374
   81HOH      O  257   2.641   0.096   0.842  0.5070 -0.4212 -0.2285
   81HOH     H1  258   2.721   0.148   0.838  0.7597 -0.6509  1.0343
   81HOH     H2  259   2.672   0.005   0.834  0.3712 -0.5030  0.1333
   82HOH      O  260   0.382   2.824   0.546 -0.1786  0.1139 -0.0438
   82HOH     H1  261   0.475   2.839   0.532 -0.1520  0.7854  0.7328
   82HOH     H2  262   0.371   2.730   0.532  0.7217 -0.0767  0.3663
   83HOH      O  263   3.501   0.641   0.780  0.1818  0.0852 -0.2696
   83HOH     H1  264   3.429   0.664   0.721 -0.9943 -0.9090  0.6572
   83HOH     H2  265   3.501   0.545   0.781 -0.8277 -0.0338  2.2976
   84HOH      O  266   2.844   2.459   3.103 -0.7115  0.2826  0.1754
   84HOH     H1  267   2.891   2.379   3.080 -0.5626  0.3361  0.2921
   84HOH     H2  268   2.846   2.462   3.199 -0.2364  0.7071  0.1598
   85HOH      O  269   1.753   2.444   3.262  0.4372 -0.2306 -0.0861
   85HOH     H1  270   1.697   2.402   3.327 -0.3530  0.5074 -0.2549
   85HOH     H2  271   1.795   2.516   3.310  0.5789 -0.2548 -0.1729
   86HOH      O  272   1.860   3.354   0.159 -0.0159 -0.4535  0.8076
   86HOH     H1  273   1.789   3.414   0.140  0.1318 -0.6409 -0.4943
   86HOH     H2  274   1.816   3.275   0.192 -0.3317 -0.2479  0.8894
   87HOH      O  275   3.120   2.704   1.163  0.1116 -0.2100  0.1894
   87HOH     H1  276   3.071   2.684   1.083  0.6440 -0.7992 -0.0105
   87HOH     H2  277   3.055   2.701   1.233 -0.2425 -0.3722 -0.1373
   88HOH      O  278   2.551   0.179   1.632 -0.0758  0.2209 -0.4246
   88HOH     H1  279   2.531   0.088   1.653  1.0824 -0.0755 -0.4611
   88HOH     H2  280   2.547   0.224   1.716  1.3191 -0.3076 -0.0087
   89HOH      O  281   3.529   1.320   0.405 -0.2083  0.1029 -0.1562
   89HOH     H1  282   3.443   1.283   0.426 -0.1994  0.0768 -0.1658
   89HOH     H2  283   3.536   1.311   0.310 -0.6264  1.0192 -0.3051
   90HOH      O  284   1.013   2.807   0.052  0.0377 -0.0507  0.2068
   90HOH     H1  285   1.051   2.894   0.052  0.4647 -0.2330  0.1518
   90HOH     H2  286   0.930   2.817   0.005  0.5724  0.1264 -0.7601
   91HOH      O  287   1.006   1.343   1.921  0.1986  0.3923 -0.0527
   91HOH     H1  288   1.003   1.254   1.957  0.4811  0.4280  0.0618
   91HOH     H2  289   0.987   1.332   1.828 -1.5934  0.3993  0.2311
   92HOH      O  290   2.901   0.208   0.827 -0.4759 -0.4693 -0.3398
   92HOH     H1  291   2.952   0.266   0.771 -0.7156 -0.3984 -0.4870
   92HOH     H2  292   2.943   0.214   0.913  0.6407 -1.4828 -0.7619
   93HOH      O  293   0.022   0.167   2.980  0.0231 -0.2481  0.4757
   93HOH     H1  294   0.038   0.196   2.890 -1.7393 -0.1760  0.1144
   93HOH     H2  295   0.101   0.192   3.028  0.5809  0.7087 -0.8284
   94HOH      O  296   3.662   2.720   0.119  0.3075 -0.0632  0.6611
   94HOH     H1  297   3.713   2.797   0.093  0.4775 -0.4897 -0.3352
   94HOH     H2  298   3.641   2.736   0.211  0.6315  1.0080  0.5791
   95HOH      O  299   0.443   0.356   2.651  0.5584  0.5142  0.5634
   95HOH     H1  300   0.447   0.328   2.743  0.3953  0.2282  0.4852
   95HOH     H2  301   0.489   0.440   2.650 -0.2624  1.0007  1.0939
   96HOH      O  302   1.029   2.666   3.464  0.4890  0.3650  0.4235
   96HOH     H1  303   0.989   2.581   3.445 -1.1469  1.2855 -0.7784
   96HOH     H2  304   0.963   2.712   3.516  0.2948  1.6533 -0.8575
   97HOH      O  305   0.562   0.126   1.412 -0.4590  0.1407 -0.5972
   97HOH     H1  306   0.480   0.085   1.438 -0.3031  0.3862  0.3274
   97HOH     H2  307   0.536   0.207   1.368 -0.7335 -0.4278 -1.5490
   98HOH      O  308   2.261   2.997   3.001 -0.6298  0.2964 -0.0487
   98HOH     H1  309   2.345   2.992   3.048  0.7261 -0.5589 -2.2281
   98HOH     H2  310   2.232   3.087   3.013  0.2065  0.4390  1.3588
   99HOH      O  311   1.828   1.102   3.192 -0.2090  0.3574 -0.0011
   99HOH     H1  312   1.890   1.074   3.260  1.5463  0.9681 -1.1919
   99HOH     H2  313   1.818   1.024   3.137  0.5260  0.5799 -0.4737
  100HOH      O  314   0.109   0.083   1.772  0.1165 -0.5791  0.0045
  100HOH     H1  315   0.031   0.028   1.776 -0.2947 -0.0338  1.9833
  100HOH     H2  316   0.162   0.054   1.847  0.5714  0.7129  0.2399
  101HOH      O  317   0.941   2.152   0.699  0.4725 -0.2820 -0.2514
  101HOH     H1  318   0.866   2.162   0.758 -0.1514 -0.6076 -0.9493
  101HOH     H2  319   0.902   2.123   0.616  1.3086  0.1775 -0.8336
  102HOH      O  320   0.879   2.604   1.401  0.1578 -0.3910 -0.1856
  102HOH     H1  321   0.914   2.526   1.358 -0.9453 -1.0532  0.0495
  102HOH     H2  322   0.866   2.578   1.492 -1.2987 -0.3439 -0.3425
  103HOH      O  323   1.977   1.320   3.071 -0.3288 -0.2492 -0.7723
  103HOH     H1  324   1.962   1.398   3.124  0.7267 -0.4256 -0.1511
  103HOH     H2  325   1.928   1.251   3.117  0.4900 -0.3777 -0.0475
  104HOH      O  326   2.232   2.632   1.349  0.0622 -0.3797 -0.1048
  104HOH     H1  327   2.141   2.632   1.321 -0.0373 -0.0749  0.2059
  104HOH     H2  328   2.230   2.598   1.439  0.2353 -0.2220 -0.0403
  105HOH      O  329   2.004   1.179   1.039  0.1813  0.2946 -0.6906
  105HOH     H1  330   1.974   1.234   0.966  0.2114 -0.4036 -1.2444
  105HOH     H2  331   2.081   1.133   1.006  0.2258 -0.0020 -0.2025
  106HOH      O  332   0.513   0.048   0.564 -0.6019  0.1333 -0.6294
  106HOH     H1  333   0.494   0.134   0.525  0.5375  0.6424 -0.1547
  106HOH     H2  334   0.482   0.055   0.654  1.4697  0.9787  0.1593
  107HOH      O  335   3.313   1.578   0.585  0.1184 -0.2248  0.3397
  107HOH     H1  336   3.308   1.545   0.495 -1.2931  0.5152  0.0779
  107HOH     H2  337   3.364   1.658   0.579  1.0357 -0.7781  0.4435
  108HOH      O  338   2.402   0.775   1.521  0.2674  0.1390  0.5966
  108HOH     H1  339   2.330   0.835   1.501  0.2396 -0.0504  0.1085
  108HOH     H2  340   2.360   0.697   1.555  0.2876  0.2929  0.9796
  109HOH      O  341   0.547   0.973   2.514  0.0464  0.2997  0.6003
  109HOH     H1  342   0.529   1.066   2.503 -1.2759  0.0757  0.5526
  109HOH     H2  343   0.466   0.930   2.488  0.8385 -0.9202 -0.0059
  110HOH      O  344   3.267   0.437   1.311  0.0046  0.6454 -0.1185
  110HOH     H1  345   3.317   0.362   1.280 -0.1247  0.2913  0.4951
  110HOH     H2  346   3.241   0.413   1.400 -0.2332  1.3229  0.0056
  111HOH      O  347   2.503   2.541   2.911 -0.4000  0.3536  0.4911
  111HOH     H1  348   2.444   2.604   2.870 -0.3465  0.3575  0.4193
  111HOH     H2  349   2.446   2.485   2.964 -0.6310 -0.4173 -0.5299
  112HOH      O  350   3.553   1.442   2.099  0.3334  0.4133 -0.2847
  112HOH     H1  351   3.473   1.412   2.143  0.4842  0.0259 -0.2672
  112HOH     H2  352   3.581   1.519   2.148  0.4224  0.0717  0.2134
  113HOH      O  353   3.191   0.451   0.233 -0.4196 -0.0200  0.2559
  113HOH     H1  354   3.117   0.477   0.179  0.7362  0.1017 -1.4417
  113HOH     H2  355   3.257   0.519   0.217  0.0928 -0.1003  1.7019
  114HOH      O  356   3.653   2.211   2.392  1.1498 -0.0331  0.4084
  114HOH     H1  357   3.698   2.190   2.474 -0.1570 -1.0571  0.9435
  114HOH     H2  358   3.608   2.293   2.409 -0.4439 -1.0079  1.4145
  115HOH      O  359   3.384   1.971   3.138 -0.3287 -0.2379  0.2192
  115HOH     H1  360   3.343   1.908   3.078  0.2610 -1.7567  1.2620
  115HOH     H2  361   3.313   2.000   3.195 -0.3921 -1.2516  0.7146
  116HOH      O  362   1.445   2.804   0.440  0.2141  0.2490  0.4053
  116HOH     H1  363   1.409   2.892   0.430 -0.9031 -0.2670 -0.6178
  116HOH     H2  364   1.520   2.802   0.381  0.5180  0.6386  0.7717
  117HOH      O  365   1.292   1.688   0.623 -0.1096 -0.2431 -0.0446
  117HOH     H1  366   1.291   1.671   0.528  0.1498  0.5891 -0.2158
  117HOH     H2  367   1.235   1.764   0.634  0.7263  0.3671  0.2987
  118HOH      O  368   1.332   2.064   0.358 -1.0281 -0.3555 -0.2148
  118HOH     H1  369   1.335   2.069   0.263 -1.6357  0.4496 -0.2093
  118HOH     H2  370   1.239   2.074   0.380 -0.8880 -0.4406  0.4687
  119HOH      O  371   0.772   3.001   1.344  0.2539  0.3270  0.1310
  119HOH     H1  372   0.840   2.948   1.301  0.0393  0.2713 -0.1502
  119HOH     H2  373   0.776   2.976   1.436  0.4166  0.1027  0.0650
  120HOH      O  374   1.534   0.530   2.972  0.7210  1.0603  0.1953
  120HOH     H1  375   1.455   0.495   3.014  0.6287  0.7517 -0.2289
  120HOH     H2  376   1.501   0.592   2.907  0.8609  1.4419  0.4754
  121HOH      O  377   3.639   2.510   1.327 -0.6300  0.0818  0.3052
  121HOH     H1  378   3.556   2.495   1.281 -1.2921 -0.0807  1.4807
  121HOH     H2  379   3.619   2.491   1.419  0.4529  0.9968  0.7763
  122HOH      O  380   1.703   1.406   0.152 -0.1137 -0.3598 -0.3928
  122HOH     H1  381   1.638   1.385   0.084 -0.1920  0.0490 -0.4471
  122HOH     H2  382   1.761   1.330   0.153 -0.1378 -0.3921 -0.8892
  123HOH      O  383   1.333   0.729   3.215  0.2788  0.0368 -0.1940
  123HOH     H1  384   1.275   0.799   3.186 -0.1588 -0.0205  0.4877
  123HOH     H2  385   1.275   0.663   3.253  0.5946 -1.1206 -1.5551
  124HOH      O  386   0.477   1.934   3.403  0.0824  0.4022 -0.1176
  124HOH     H1  387   0.561   1.957   3.362  0.9547  0.4093  1.5100
  124HOH     H2  388   0.457   1.847   3.367  1.4934 -0.1924  0.3542
  125HOH      O  389   0.595   3.687   3.414 -0.1088  0.6787  0.3950
  125HOH     H1  390   0.658   3.656   3.479 -0.2696  0.1528  0.3064
  125HOH     H2  391   0.642   3.757   3.368 -0.2299  1.5224  1.4941
  126HOH      O  392   0.821   1.249   0.220  0.2112  0.4253 -0.8119
  126HOH     H1  393   0.784   1.279   0.137 -1.1620  0.3575 -0.2748
  126HOH     H2  394   0.801   1.319   0.282  0.1109 -0.0564 -0.2819
  127HOH      O  395   1.404   0.034   2.938  0.4223 -0.2725 -0.4171
  127HOH     H1  396   1.426  -0.052   2.975  0.9785 -0.1911 -0.5356
  127HOH     H2  397   1.407   0.021   2.844  0.9331 -0.0341 -0.4422
  128HOH      O  398   2.250   1.434   2.236  0.0391  0.3938 -0.1707
  128HOH     H1  399   2.194   1.506   2.266  1.1465  1.0402  0.5021
  128HOH     H2  400   2.270   1.456   2.145 -0.3008  0.4808 -0.2285
  129HOH      O  401   1.340   1.300   0.153 -0.3161 -0.0535  0.2567
  129HOH     H1  402   1.256   1.316   0.109 -0.2585 -0.4251 -0.0019
  129HOH     H2  403   1.405   1.310   0.083 -0.1466  0.1946  0.4479
  130HOH      O  404   2.630   2.526   1.545  0.1778 -0.2725  0.2196
  130HOH     H1  405   2.635   2.490   1.456  0.0411 -0.3147  0.2281
  130HOH     H2  406   2.536   2.529   1.564  0.2005 -0.1247  0.3068
  131HOH      O  407   0.828   0.747   2.610 -0.0803 -1.0055  0.5874
  131HOH     H1  408   0.779   0.816   2.654 -0.2619 -1.3433  0.9219
  131HOH     H2  409   0.920   0.773   2.620 -0.1012  0.7979 -1.8703
  132HOH      O  410   0.423   3.053   0.071  0.7018  0.4848  0.1639
  132HOH     H1  411   0.437   3.147   0.083  0.4734  0.7369 -1.1864
  132HOH     H2  412   0.441   3.015   0.157  0.8450  1.7475  0.7438
  133HOH      O  413   0.615   0.145   2.582  0.2143  0.2682 -0.5026
  133HOH     H1  414   0.672   0.122   2.655 -0.2061 -0.7006 -0.4462
  133HOH     H2  415   0.549   0.203   2.620  0.2918  0.1785 -0.2309
  134HOH      O  416   2.463   0.510   3.580 -0.5760 -0.0585 -0.2700
  134HOH     H1  417   2.471   0.452   3.504 -0.9405  0.1983 -0.5110
  134HOH     H2  418   2.553   0.530   3.604 -0.4263  0.8113 -1.3846
  135HOH      O  419   3.196   3.052   3.550 -0.1423  0.4596  1.2336
  135HOH     H1  420   3.140   3.127   3.528 -1.5437 -0.8416 -0.0694
  135HOH     H2  421   3.137   2.989   3.591  0.1610 -1.1257 -0.5104
  136HOH      O  422   1.396   2.824   1.364 -0.0227 -0.6589  0.0959
  136HOH     H1  423   1.325   2.791   1.420  0.4564 -1.5832  0.1969
  136HOH     H2  424   1.402   2.760   1.293  0.9587 -0.8235  0.2990
  137HOH      O  425   0.077   3.349   2.368 -0.1446  0.1771  0.0480
  137HOH     H1  426   0.129   3.268   2.368  0.9475  0.8314  0.1389
  137HOH     H2  427   0.044   3.356   2.279 -1.0937 -0.8355  0.2742
  138HOH      O  428   1.760   1.016   0.915 -0.3366  0.1463 -0.4039
  138HOH     H1  429   1.682   1.070   0.928  0.1421  0.4890  1.8000
  138HOH     H2  430   1.824   1.077   0.876 -0.6668  0.3018 -0.7204
  139HOH      O  431   2.331   0.267   3.400 -0.2439  0.3625  0.0273
  139HOH     H1  432   2.269   0.312   3.459  0.0670 -0.5549  1.1321
  139HOH     H2  433   2.378   0.207   3.457  0.7200  0.0425 -1.0372
  140HOH      O  434   2.072   0.313   1.100 -0.2543  0.1944 -0.2383
  140HOH     H1  435   2.095   0.374   1.030  0.3923  0.5534  0.2678
  140HOH     H2  436   1.981   0.335   1.122 -0.1956  0.6252 -0.4122
  141HOH      O  437   1.252   0.629   0.898  0.0637  0.3136 -0.0879
  141HOH     H1  438   1.185   0.612   0.964  0.8622 -0.7842  0.5016
  141HOH     H2  439   1.210   0.608   0.814 -0.3764 -0.1752  0.2464
  142HOH      O  440   2.729   1.199   3.108 -0.4173  0.6135  0.3371
  142HOH     H1  441   2.714   1.137   3.179  0.1902  0.6105  0.4696
  142HOH     H2  442   2.744   1.143   3.031 -2.4168  0.5904 -0.1525
  143HOH      O  443   1.899   3.167   1.516  0.4358  0.5743 -0.6110
  143HOH     H1  444   1.902   3.108   1.591  1.0798 -0.1217 -1.1546
  143HOH     H2  445   1.811   3.157   1.481  0.6692 -0.4431 -0.9606
  144HOH      O  446   1.466   1.817   1.590 -0.0638  0.5431 -0.3108
  144HOH     H1  447   1.413   1.768   1.653 -0.1114  0.1147 -0.6759
  144HOH     H2  448   1.545   1.841   1.640 -0.4057  0.8270  0.1107
  145HOH      O  449   0.596   1.208   1.929  0.0100 -0.3532  0.2845
  145HOH     H1  450   0.538   1.162   1.869  0.5221 -0.4674 -0.1394
  145HOH     H2  451   0.682   1.170   1.913  0.5174  0.9169 -0.2988
  146HOH      O  452   3.103   2.241   2.237 -0.1413  0.1995 -0.6094
  146HOH     H1  453   3.022   2.220   2.190 -0.6169 -0.3674  0.4044
  146HOH     H2  454   3.079   2.315   2.293  0.1600  0.2911 -0.5988
  147HOH      O  455   1.495   3.489   0.497 -0.1293  0.0519 -0.3400
  147HOH     H1  456   1.543   3.409   0.479  0.4909  0.4249 -0.4161
  147HOH     H2  457   1.544   3.557   0.451  0.0763  0.6694  0.7245
  148HOH      O  458   3.023   2.683   0.878 -0.1246 -0.2749  1.4266
  148HOH     H1  459   3.109   2.678   0.837 -0.4919  0.5189  0.4731
  148HOH     H2  460   2.977   2.606   0.845 -0.5779  0.5824 -0.2076
  149HOH      O  461   1.914   0.789   1.751 -0.1539 -0.2836  0.2923
  149HOH     H1  462   1.979   0.859   1.745 -1.0202  0.5384 -0.0027
  149HOH     H2  463   1.882   0.795   1.841 -0.2927 -0.2229  0.2405
  150HOH      O  464   2.881   1.068   0.269  0.0218 -0.2991 -0.4653
  150HOH     H1  465   2.843   1.006   0.330  0.9957 -0.4731  0.0081
  150HOH     H2  466   2.823   1.066   0.193 -0.4015 -1.1973 -0.1435
  151HOH      O  467   2.494   0.701   0.489 -0.2503  0.3686  0.2237
  151HOH     H1  468   2.572   0.736   0.533  0.5941  0.1222 -0.9896
  151HOH     H2  469   2.447   0.656   0.559  0.1956  1.2898  1.1949
  152HOH      O  470   3.120   0.978   2.502  0.3443 -0.3712 -0.0625
  152HOH     H1  471   3.071   1.032   2.564  0.1485 -0.4171 -0.1745
  152HOH     H2  472   3.143   0.900   2.552 -0.1353 -0.5754 -0.1464
  153HOH      O  473   2.181   3.220   1.328 -0.4261 -0.4597  0.2056
  153HOH     H1  474   2.172   3.270   1.247 -0.3682  0.5031  0.7653
  153HOH     H2  475   2.096   3.229   1.371  0.1825  0.9509  1.2612
  154HOH      O  476   2.111   0.728   1.191  0.3907 -0.0583 -0.0491
  154HOH     H1  477   2.084   0.641   1.160 -1.1337  0.3106  0.1063
  154HOH     H2  478   2.041   0.787   1.162  0.8968  0.9638  0.6950
  155HOH      O  479   2.608   0.307   0.582  0.4259  0.3236 -0.5498
  155HOH     H1  480   2.673   0.362   0.624  0.4439  0.0658 -0.2293
  155HOH     H2  481   2.654   0.225   0.564  0.2321  0.1900 -0.4513
  156HOH      O  482   0.891   0.670   1.575 -0.3433  0.2336 -0.0302
  156HOH     H1  483   0.931   0.735   1.517  0.6398  0.6792  1.0541
  156HOH     H2  484   0.960   0.651   1.640 -1.1975 -0.6124  0.6818
  157HOH      O  485   1.541   1.441   1.134  0.6216 -0.1329  0.2086
  157HOH     H1  486   1.449   1.433   1.108  0.6724  0.7782 -0.3278
  157HOH     H2  487   1.578   1.356   1.111 -0.4007 -1.1934  2.0406
  158HOH      O  488   1.924   2.254   0.930 -0.8402  0.4217  0.4634
  158HOH     H1  489   1.947   2.336   0.886 -0.2768  0.2607  0.4434
  158HOH     H2  490   1.880   2.202   0.862 -0.4238  0.3720  0.2268
  159HOH      O  491   2.941   2.262   0.264 -0.4246  0.2023 -0.4402
  159HOH     H1  492   3.024   2.304   0.288 -0.4411 -0.4286  0.9231
  159HOH     H2  493   2.955   2.232   0.175  0.6784  0.4474 -0.3865
  160HOH      O  494   1.286   1.065   1.853 -0.1111 -0.1131 -0.4884
  160HOH     H1  495   1.203   1.020   1.868 -0.0922  0.1540  0.5775
  160HOH     H2  496   1.329   1.014   1.784 -0.8315 -0.6926 -0.5323
  161HOH      O  497   3.563   0.682   1.784 -0.0720 -0.2473 -0.6894
  161HOH     H1  498   3.597   0.593   1.797  0.9668  0.1888 -0.1658
  161HOH     H2  499   3.511   0.676   1.704 -0.5330 -1.4455 -0.3602
  162HOH      O  500   1.898   1.548   1.335 -0.0105  0.0780 -0.9265
  162HOH     H1  501   1.841   1.558   1.411 -0.1931  0.6745 -1.1266
  162HOH     H2  502   1.871   1.465   1.295 -0.0445 -0.1406 -0.4567
  163HOH      O  503   1.121   2.173   2.627  0.0397 -0.1407  0.8469
  163HOH     H1  504   1.074   2.232   2.686  0.9714  0.4024  1.0825
  163HOH     H2  505   1.143   2.226   2.551 -0.9720 -0.7843  0.0443
  164HOH      O  506   1.151   1.181   3.580  0.3006 -0.1313  0.1071
  164HOH     H1  507   1.222   1.119   3.567 -0.1862 -0.8221  0.5915
  164HOH     H2  508   1.109   1.153   3.662 -0.6168  0.1560 -0.2364
  165HOH      O  509   1.665   2.381   0.402  0.0806 -0.3390 -0.0257
  165HOH     H1  510   1.595   2.345   0.457 -0.8439  0.7415 -0.4145
  165HOH     H2  511   1.729   2.415   0.465  0.2096 -1.2084  0.3391
  166HOH      O  512   0.352   1.650   3.409  0.2972  0.0328  0.4771
  166HOH     H1  513   0.299   1.571   3.424 -0.6974  0.6244  0.2692
  166HOH     H2  514   0.288   1.718   3.388  1.2280  0.5068 -1.1422
  167HOH      O  515   1.019   0.599   2.850  0.0333 -0.4442 -0.3736
  167HOH     H1  516   1.050   0.685   2.820  0.2473 -0.4167 -0.0825
  167HOH     H2  517   0.985   0.615   2.938  0.6686 -0.7750 -0.0590
  168HOH      O  518   0.001   3.206   3.074  0.2220  0.3768  0.0793
  168HOH     H1  519   0.026   3.132   3.130  0.6660  0.1781 -0.3674
  168HOH     H2  520   0.075   3.266   3.079  0.1236  0.5066 -0.0341
  169HOH      O  521   0.424   3.386   2.171 -0.4453  0.3366  0.4657
  169HOH     H1  522   0.448   3.463   2.120 -0.3303 -0.0026 -0.0011
  169HOH     H2  523   0.407   3.319   2.106  0.5817 -0.3714  0.8704
  170HOH      O  524   3.366   0.359   2.542  0.7324  0.0171 -0.0207
  170HOH     H1  525   3.335   0.283   2.591  0.5410 -0.0058 -0.1754
  170HOH     H2  526   3.429   0.401   2.601 -0.4725  0.7581  0.8243
  171HOH      O  527   3.110   3.158   2.787  0.1531 -0.6664 -0.1770
  171HOH     H1  528   3.072   3.125   2.706  0.1673 -0.6001 -0.2106
  171HOH     H2  529   3.121   3.080   2.842  0.6856 -0.8026 -0.4583
  172HOH      O  530   1.241   2.251   1.283 -0.6600  0.0344 -0.2928
  172HOH     H1  531   1.325   2.268   1.241 -0.3570 -0.8470 -0.0860
  172HOH     H2  532   1.256   2.173   1.337 -1.2753  0.6106  0.7653
  173HOH      O  533   3.325   1.679   1.114 -0.4338 -0.6514  0.4788
  173HOH     H1  534   3.392   1.636   1.168 -0.8904 -0.7130  1.0116
  173HOH     H2  535   3.268   1.607   1.086  0.1293 -0.7243 -0.6313
  174HOH      O  536   2.150   1.690   1.290  0.6785 -0.4838  0.1505
  174HOH     H1  537   2.147   1.696   1.385 -1.2915 -1.3259  0.2505
  174HOH     H2  538   2.137   1.596   1.272  2.0654 -0.5225 -0.9874
  175HOH      O  539   1.821   3.384   0.900 -0.1160  0.0831 -0.0071
  175HOH     H1  540   1.764   3.410   0.828  0.1931  0.4732 -0.1184
  175HOH     H2  541   1.867   3.306   0.867  0.5166  0.6414 -0.5082
  176HOH      O  542   2.920   1.517   1.371  0.3506 -0.2290  0.1066
  176HOH     H1  543   2.855   1.562   1.425  0.3703 -0.2408  0.1402
  176HOH     H2  544   2.969   1.463   1.433  0.1687 -0.4849  0.0314
  177HOH      O  545   1.317   1.164   2.512 -1.2467 -0.6191 -0.8925
  177HOH     H1  546   1.409   1.141   2.523 -1.1293 -0.3910 -1.3318
  177HOH     H2  547   1.270   1.081   2.517 -0.9894 -0.7649 -0.9015
  178HOH      O  548   3.572   3.691   2.096  0.2715  0.2094 -0.1044
  178HOH     H1  549   3.500   3.656   2.150 -0.2293 -0.6297 -1.2271
  178HOH     H2  550   3.529   3.753   2.037  0.7193  0.7468  0.1259
  179HOH      O  551   0.980   2.352   1.361  0.5266  0.0838  0.3628
  179HOH     H1  552   0.974   2.296   1.438  0.5920  1.2772  1.2985
  179HOH     H2  553   1.067   2.333   1.324  0.8339  0.0548  1.0702
  180HOH      O  554   3.256   0.066   1.000  0.0523 -0.1690 -0.4044
  180HOH     H1  555   3.235   0.042   0.909 -1.5375 -0.1019 -0.1201
  180HOH     H2  556   3.201   0.142   1.017 -0.1046 -0.5089  0.7688
  181HOH      O  557   3.105   2.421   1.900  0.4830 -0.0522 -0.2003
  181HOH     H1  558   3.095   2.496   1.958  0.5151 -0.0138 -0.2436
  181HOH     H2  559   3.016   2.402   1.870  0.4306 -0.2422  0.0714
  182HOH      O  560   1.087   0.142   0.145  0.3843 -0.5683  0.4525
  182HOH     H1  561   1.062   0.068   0.090  0.4450 -0.9496  0.9292
  182HOH     H2  562   1.064   0.115   0.234  0.0747  0.1263  0.5978
  183HOH      O  563   1.950   0.637   3.213  0.4940 -0.6994  0.1540
  183HOH     H1  564   1.884   0.623   3.281  0.4055  0.7103  0.4207
  183HOH     H2  565   2.031   0.653   3.262  0.5158 -0.0956 -0.0579
  184HOH      O  566   3.672   2.301   1.008  0.4804  0.1288 -0.2282
  184HOH     H1  567   3.742   2.341   1.060  0.7185  0.2907 -0.6606
  184HOH     H2  568   3.625   2.375   0.970 -0.2778  0.0455  0.4761
  185HOH      O  569   2.573   1.650   2.491  0.1192  0.5916 -0.0624
  185HOH     H1  570   2.668   1.659   2.500  0.1980  1.0051 -1.0545
  185HOH     H2  571   2.542   1.739   2.476 -0.5703  0.5960  1.1433
  186HOH      O  572   0.566   3.005   0.946 -0.3094  0.5640 -0.3122
  186HOH     H1  573   0.490   3.026   0.892 -0.0287 -0.0832 -0.9940
  186HOH     H2  574   0.582   2.912   0.929 -0.3090  0.2834  1.0251
  187HOH      O  575   0.601   2.311   3.073 -0.7646  0.2620 -0.0587
  187HOH     H1  576   0.517   2.292   3.031 -0.5672  0.0582 -0.3717
  187HOH     H2  577   0.667   2.281   3.010 -0.4447  0.9589 -0.0776
  188HOH      O  578   1.946   1.593   0.559  0.0316  0.0427 -0.5734
  188HOH     H1  579   1.881   1.527   0.537 -0.2862  0.0297  0.3161
  188HOH     H2  580   1.895   1.666   0.594  0.4288  0.4970 -0.9138
  189HOH      O  581   0.270   0.792   2.908  0.2477 -0.3427  0.1727
  189HOH     H1  582   0.207   0.864   2.916 -0.6562 -1.0323 -0.3150
  189HOH     H2  583   0.255   0.757   2.821  0.4789 -1.2830  0.4871
  190HOH      O  584   3.159   0.261   2.845  0.3678  1.0348 -0.1484
  190HOH     H1  585   3.250   0.263   2.876  0.2149  0.3809  0.3976
  190HOH     H2  586   3.115   0.331   2.893  0.1847  0.1760  1.0392
  191HOH      O  587   2.407   1.825   0.892  0.9162  0.0772  0.3255
  191HOH     H1  588   2.404   1.740   0.937  0.9320 -0.3293 -0.4133
  191HOH     H2  589   2.335   1.875   0.931  0.8608 -0.2984  0.7188
  192HOH      O  590   2.646   3.202   1.282 -0.4272 -0.0336  0.5982
  192HOH     H1  591   2.682   3.222   1.368 -1.6394  1.0771  0.9158
  192HOH     H2  592   2.620   3.287   1.246  0.4198 -0.3923 -1.0957
  193HOH      O  593   0.240   3.045   1.425  0.4970 -0.2581  0.5489
  193HOH     H1  594   0.322   3.016   1.384  0.6924 -1.2727  1.5423
  193HOH     H2  595   0.190   2.964   1.436 -1.3020  0.4612 -1.2459
  194HOH      O  596   2.530   3.025   0.993 -0.4170  0.2450 -0.3984
  194HOH     H1  597   2.557   3.067   1.075  0.2563 -0.7628 -0.0602
  194HOH     H2  598   2.452   2.974   1.017  0.5045 -1.0849  0.0035
  195HOH      O  599   1.430   2.988   0.144  0.0159  0.3058 -0.1761
  195HOH     H1  600   1.519   2.959   0.163  0.1647 -0.1267 -1.3305
  195HOH     H2  601   1.375   2.913   0.165  0.1781 -0.1670 -1.2840
  196HOH      O  602   0.777   0.233   2.815 -0.2892 -0.2599  0.1410
  196HOH     H1  603   0.840   0.278   2.758 -0.7842 -0.6787 -0.7662
  196HOH     H2  604   0.789   0.275   2.901  0.1466  0.7247 -0.3650
  197HOH      O  605   1.584   0.185   0.816  0.4314 -0.5253 -0.0642
  197HOH     H1  606   1.642   0.127   0.766  1.0036 -0.0191 -0.0167
  197HOH     H2  607   1.639   0.217   0.888 -0.2844 -1.0095  0.7462
  198HOH      O  608   0.223   0.688   0.037 -0.6558 -0.3987  0.0406
  198HOH     H1  609   0.189   0.765   0.083  0.0950  0.0815 -0.1760
  198HOH     H2  610   0.293   0.722  -0.018  0.1932 -1.3287  0.4789
  199HOH      O  611   1.488   3.129   1.738  0.0286  0.5948  0.0664
  199HOH     H1  612   1.521   3.209   1.698  0.6758  0.8284  1.0086
  199HOH     H2  613   1.455   3.077   1.664 -0.4214  1.7084 -0.5697
  200HOH      O  614   2.878   0.687   2.239  0.4653 -0.4043 -0.7466
  200HOH     H1  615   2.869   0.772   2.283  1.5061 -0.0964 -1.0685
  200HOH     H2  616   2.866   0.707   2.146  0.2120 -0.7037 -0.7797
  201HOH      O  617   0.105   2.778   1.876 -0.6538 -0.1283  0.1687
  201HOH     H1  618   0.018   2.741   1.862 -0.1470 -1.4966  0.3489
  201HOH     H2  619   0.160   2.734   1.811 -0.0583  0.6366  0.1252
  202HOH      O  620   1.286   1.665   2.811  0.2577  0.6430 -0.2983
  202HOH     H1  621   1.326   1.580   2.791  1.0096  0.7200  0.7167
  202HOH     H2  622   1.218   1.645   2.875 -0.5993  0.6520 -1.1741
  203HOH      O  623   1.587   0.628   3.221  0.0595 -0.3440 -0.1132
  203HOH     H1  624   1.604   0.572   3.146 -0.9053 -0.8489  0.0034
  203HOH     H2  625   1.495   0.654   3.211  0.2772  0.6358  0.2247
  204HOH      O  626   1.574   0.745   1.837  0.7625  0.3247  0.6442
  204HOH     H1  627   1.480   0.727   1.842  0.9383 -2.0904 -1.0562
  204HOH     H2  628   1.580   0.832   1.798 -0.7747  0.4110  0.4627
  205HOH      O  629   0.675   0.150   3.229  0.0849 -0.4154 -0.0663
  205HOH     H1  630   0.727   0.215   3.181 -0.3718 -0.5184 -0.7188
  205HOH     H2  631   0.638   0.094   3.161  0.4439 -1.3554  0.4830
  206HOH      O  632   3.015   2.498   0.477  0.6174  0.2783 -0.1118
  206HOH     H1  633   2.928   2.463   0.458  0.0717  1.7433 -0.6412
  206HOH     H2  634   3.075   2.432   0.442 -0.2286 -0.9189  0.5343
  207HOH      O  635   1.880   1.499   3.260 -0.5557 -0.4135 -0.4592
  207HOH     H1  636   1.834   1.528   3.338 -1.1940  0.4630 -1.1257
  207HOH     H2  637   1.818   1.512   3.189 -0.0922 -1.4387 -1.0992
  208HOH      O  638   1.551   0.572   3.671 -0.4073 -0.7490 -0.2907
  208HOH     H1  639   1.490   0.594   3.742 -0.4229 -0.1168 -0.4897
  208HOH     H2  640   1.638   0.588   3.708 -0.3602 -1.3302 -0.1179
  209HOH      O  641   0.618   0.581   3.362 -0.7102  0.3857  0.2112
  209HOH     H1  642   0.592   0.514   3.299 -0.1297  0.8642 -0.5741
  209HOH     H2  643   0.620   0.662   3.311  0.1782  0.7277  0.7442
  210HOH      O  644   2.887   2.480   0.713 -0.4740  0.0816  0.8790
  210HOH     H1  645   2.924   2.521   0.634 -1.4327 -0.3529  0.1667
  210HOH     H2  646   2.938   2.400   0.724 -0.7032 -0.1504  0.3355
  211HOH      O  647   2.140   2.554   3.112 -0.2825 -0.4363 -0.4803
  211HOH     H1  648   2.079   2.481   3.126 -0.1380 -0.4381  0.1893
  211HOH     H2  649   2.227   2.515   3.122 -0.2078 -0.0288  0.7868
  212HOH      O  650   1.852   1.356   1.881  0.0071  0.1517 -0.1699
  212HOH     H1  651   1.899   1.411   1.943 -0.3638  0.5653 -0.2460
  212HOH     H2  652   1.805   1.293   1.936  0.3492 -0.0275 -0.0781
  213HOH      O  653   0.653   3.443   1.950 -0.5387 -0.3259  0.0391
  213HOH     H1  654   0.646   3.522   2.003  0.2709  0.0230 -0.3417
  213HOH     H2  655   0.654   3.474   1.860 -0.0322 -0.7390 -0.1125
  214HOH      O  656   2.735   2.153   3.033  1.0150  0.0186 -0.1403
  214HOH     H1  657   2.675   2.166   3.107  0.4797 -0.0507 -0.5488
  214HOH     H2  658   2.716   2.227   2.975  1.0584 -0.2160 -0.4530
  215HOH      O  659   0.616   3.698   2.984  0.1623  0.3724  0.6153
  215HOH     H1  660   0.549   3.646   2.940 -1.0575  0.8255  1.8015
  215HOH     H2  661   0.674   3.634   3.025  0.3439 -0.0279 -0.2304
  216HOH      O  662   0.978   3.066   0.301 -0.5962 -0.3334 -0.0318
  216HOH     H1  663   1.068   3.100   0.291 -0.1408 -1.0505  1.1797
  216HOH     H2  664   0.929   3.107   0.230  0.3086  1.3881  0.2274
  217HOH      O  665   0.983   3.462   1.447 -0.5305 -0.2681  0.0333
  217HOH     H1  666   0.897   3.421   1.460 -0.0544 -1.3704 -0.0594
  217HOH     H2  667   0.980   3.494   1.357 -1.2880  0.9110  0.4363
  218HOH      O  668   0.136   2.302   2.022 -0.2138 -0.6183  0.0270
  218HOH     H1  669   0.125   2.335   1.933 -0.7180  0.4513  0.4430
  218HOH     H2  670   0.094   2.216   2.022 -0.1310 -0.6675 -0.7769
  219HOH      O  671   1.871   1.441   3.617  0.1151 -0.5589  1.5572
  219HOH     H1  672   1.922   1.490   3.683  1.5464 -0.7954  0.7062
  219HOH     H2  673   1.811   1.506   3.581  0.0167 -0.1688  2.3652
  220HOH      O  674   3.326   3.163   0.258 -0.0208 -0.4324 -0.0623
  220HOH     H1  675   3.301   3.086   0.207 -0.5527 -0.5326  0.3336
  220HOH     H2  676   3.402   3.198   0.212  0.0507 -1.0222 -0.4163
  221HOH      O  677   2.982   3.487   3.376 -0.4240  0.0029 -0.1081
  221HOH     H1  678   2.959   3.445   3.459 -0.7341  0.8244  0.2356
  221HOH     H2  679   3.018   3.572   3.400  0.2151 -0.0465 -0.7912
  222HOH      O  680   2.141   2.582   3.682  0.2280 -0.8116 -0.3637
  222HOH     H1  681   2.125   2.547   3.769  0.4601 -0.0379 -0.0006
  222HOH     H2  682   2.080   2.535   3.625  0.0617 -1.3050  0.2114
  223HOH      O  683   2.050   2.136   0.299 -0.2557  0.2869 -0.1626
  223HOH     H1  684   2.054   2.228   0.323 -1.2242  0.3040 -0.0066
  223HOH     H2  685   2.133   2.100   0.330 -0.5505  0.7565  1.3270
  224HOH      O  686   1.016   0.632   1.081 -0.0792 -0.0958 -0.4848
  224HOH     H1  687   0.991   0.631   1.173  1.2372 -1.2733 -0.0649
  224HOH     H2  688   0.936   0.610   1.034 -0.5537 -0.5907  0.4827
  225HOH      O  689   2.888   1.162   1.488  1.0288  0.2247 -0.4601
  225HOH     H1  690   2.895   1.134   1.397  1.0107  0.2108 -0.4572
  225HOH     H2  691   2.863   1.083   1.535  0.8087  0.2834 -0.4759
  226HOH      O  692   1.286   2.987   2.843  0.0953 -0.4266  0.4178
  226HOH     H1  693   1.364   2.933   2.835 -0.6591 -1.5710  0.3988
  226HOH     H2  694   1.272   3.022   2.755  0.5630 -0.2184  0.4192
  227HOH      O  695   0.277   2.306   3.618 -0.3450  0.3778  0.0306
  227HOH     H1  696   0.353   2.332   3.669 -0.0713 -0.2736 -0.0226
  227HOH     H2  697   0.238   2.388   3.588  0.9239  0.7268 -0.7908
  228HOH      O  698   0.625   3.376   0.651 -0.1809  0.2404 -0.1068
  228HOH     H1  699   0.565   3.398   0.581 -0.4490  0.7490  0.2675
  228HOH     H2  700   0.581   3.404   0.731  0.3149  0.1072  0.2301
  229HOH      O  701   0.265   0.771   1.240 -0.1967  0.1040 -0.1475
  229HOH     H1  702   0.350   0.747   1.276 -0.0443 -0.3989 -0.8113
  229HOH     H2  703   0.202   0.727   1.297 -0.0463  0.7327  0.5378
  230HOH      O  704   0.635   2.374   0.262 -0.1831 -0.1523 -0.4597
  230HOH     H1  705   0.642   2.456   0.312 -1.6389 -0.2475 -0.0130
  230HOH     H2  706   0.614   2.308   0.328  0.5535 -0.8389 -0.8746
  231HOH      O  707   3.403   0.216   1.950 -0.7556  0.7551 -0.1453
  231HOH     H1  708   3.441   0.220   2.038  1.8704  0.5484 -1.0912
  231HOH     H2  709   3.413   0.304   1.915  0.8879  0.2743 -1.0791
  232HOH      O  710   2.238   1.112   3.596  0.1703  0.6755  0.7674
  232HOH     H1  711   2.150   1.136   3.623 -0.4569 -0.0555 -0.4150
  232HOH     H2  712   2.272   1.189   3.550  0.0742  0.8881  1.0501
  233HOH      O  713   1.145   1.453   0.036 -0.1846  0.1537  0.0992
  233HOH     H1  714   1.196   1.532   0.053  0.4094 -0.1760 -0.1071
  233HOH     H2  715   1.162   1.432  -0.056  0.8961 -1.0402  0.5050
  234HOH      O  716   1.031   2.305   2.355 -0.2000 -0.2442  0.1521
  234HOH     H1  717   1.123   2.331   2.349 -0.4220  0.7185  0.5081
  234HOH     H2  718   1.006   2.284   2.265  0.3238 -0.3890  0.0321
  235HOH      O  719   1.847   0.044   2.924  0.1975  0.0331  0.2561
  235HOH     H1  720   1.875  -0.013   2.995 -1.3101 -1.1703 -0.0105
  235HOH     H2  721   1.769   0.088   2.958  0.8361  1.3264  0.1453
  236HOH      O  722   0.805   1.477   2.054 -0.4293  0.1197  0.1484
  236HOH     H1  723   0.744   1.506   1.987 -0.7561  0.4692  0.5844
  236HOH     H2  724   0.872   1.428   2.006  0.3976  1.8953 -0.7316
  237HOH      O  725   3.452   3.031   2.840 -0.2369 -0.4587  0.4315
  237HOH     H1  726   3.499   3.103   2.798 -1.0766  0.2792  0.7138
  237HOH     H2  727   3.521   2.978   2.880  0.4898 -0.4675 -0.7224
  238HOH      O  728   2.946   3.392   0.460  0.1161  0.3999 -1.1505
  238HOH     H1  729   3.033   3.392   0.500 -0.5169  0.0688  0.3732
  238HOH     H2  730   2.898   3.461   0.505 -0.9053 -0.5653 -0.6464
  239HOH      O  731   1.836   0.267   1.299  0.5457  0.4915  0.1987
  239HOH     H1  732   1.886   0.289   1.377  0.9284  0.2560  0.0287
  239HOH     H2  733   1.746   0.290   1.320  0.4972 -0.3746  1.0346
  240HOH      O  734   1.842   0.447   0.416 -0.2778  0.2594 -0.1963
  240HOH     H1  735   1.907   0.504   0.458 -0.3936 -0.2024  0.6603
  240HOH     H2  736   1.759   0.495   0.425 -0.2954  0.1812  0.0838
  241HOH      O  737   1.630   3.239   2.237 -0.2562  0.3325 -1.0278
  241HOH     H1  738   1.617   3.211   2.146  0.8126 -1.0487 -0.8182
  241HOH     H2  739   1.722   3.264   2.241 -0.3131  0.4583 -0.3330
  242HOH      O  740   1.950   1.788   1.933 -0.3562 -0.0247 -0.1357
  242HOH     H1  741   1.870   1.743   1.962 -0.5654  0.9952  1.0713
  242HOH     H2  742   1.931   1.881   1.947  0.9056  0.2772 -0.1882
  243HOH      O  743   0.415   2.125   1.316  0.3140 -0.6008 -0.1651
  243HOH     H1  744   0.461   2.205   1.290 -1.2684  0.1421 -0.9047
  243HOH     H2  745   0.360   2.153   1.390 -1.4071 -0.5089 -1.3756
  244HOH      O  746   3.266   1.783   1.770 -0.2760  0.3119  0.1927
  244HOH     H1  747   3.239   1.746   1.686  1.1848  0.5233 -0.4396
  244HOH     H2  748   3.309   1.711   1.815 -0.9180  0.2416  0.7179
  245HOH      O  749   3.460   3.543   3.642 -0.2434 -0.2571  0.1453
  245HOH     H1  750   3.408   3.498   3.574  0.1822 -0.3698 -0.1180
  245HOH     H2  751   3.410   3.622   3.662 -0.3850 -0.2258 -0.2962
  246HOH      O  752   1.150   2.900   2.126 -0.5539 -0.0935 -0.0476
  246HOH     H1  753   1.154   2.848   2.045 -0.7565 -0.4237  0.1471
  246HOH     H2  754   1.216   2.859   2.183 -0.3493  0.1935 -0.0754
  247HOH      O  755   3.339   1.040   2.811 -0.6301  0.3312  0.0774
  247HOH     H1  756   3.277   1.002   2.873 -1.2160  0.3538 -0.4751
  247HOH     H2  757   3.284   1.085   2.747 -0.0438  0.3144 -0.4558
  248HOH      O  758   1.171   3.257   1.284  0.2485  0.5563 -0.2724
  248HOH     H1  759   1.160   3.352   1.287 -0.4672  0.4760  0.5686
  248HOH     H2  760   1.117   3.224   1.356  0.1024 -0.5264 -0.8227
  249HOH      O  761   1.796   0.132   1.052 -0.6148 -0.6473 -0.5582
  249HOH     H1  762   1.820   0.180   1.132 -2.2625  0.5912 -0.7076
  249HOH     H2  763   1.871   0.076   1.035  0.5933  0.3902  0.8177
  250HOH      O  764   0.607   0.477   2.258 -0.3379  0.0512 -0.1531
  250HOH     H1  765   0.631   0.443   2.172 -0.0297 -0.1957  0.0247
  250HOH     H2  766   0.690   0.506   2.296 -0.3143 -0.7057  0.4316
  251HOH      O  767   2.176   2.538   2.488  0.1693 -0.3359 -0.0917
  251HOH     H1  768   2.161   2.458   2.437 -0.2316  0.0506 -0.6009
  251HOH     H2  769   2.104   2.596   2.463  0.5837  0.2730  0.0963
  252HOH      O  770   3.708   2.171   1.364 -0.3238 -0.4682 -0.0514
  252HOH     H1  771   3.641   2.198   1.427 -0.3674 -0.6211 -0.0294
  252HOH     H2  772   3.658   2.140   1.288 -0.2943 -0.9449  0.1122
  253HOH      O  773   2.952   1.165   2.267  0.4828  0.6032 -0.9476
  253HOH     H1  774   2.989   1.253   2.257 -0.8765  1.7768  1.9140
  253HOH     H2  775   2.857   1.180   2.273  0.2096 -1.0061 -0.1344
  254HOH      O  776   1.543   2.901   2.014  0.0080 -0.2764 -0.7871
  254HOH     H1  777   1.572   2.991   2.031 -0.3492 -0.3185  0.1978
  254HOH     H2  778   1.601   2.869   1.945  0.9240  0.3227 -0.3303
  255HOH      O  779   0.238   1.412   3.472  0.2428  0.5707 -0.3971
  255HOH     H1  780   0.182   1.396   3.548 -0.7314  1.5596 -0.8564
  255HOH     H2  781   0.230   1.332   3.419 -0.6057  0.6126 -0.3574
  256HOH      O  782   2.498   1.041   2.645  0.3748  0.9160 -0.3106
  256HOH     H1  783   2.530   1.023   2.556 -0.5034 -0.3741 -0.4320
  256HOH     H2  784   2.530   0.968   2.697  1.1848  1.8421  0.5771
  257HOH      O  785   2.350   2.069   0.699 -0.2110 -0.3512  0.2419
  257HOH     H1  786   2.440   2.100   0.689 -0.2399 -0.3333  0.0392
  257HOH     H2  787   2.339   2.062   0.794 -0.0434 -0.2134  0.2752
  258HOH      O  788   1.165   3.052   2.575  0.2686 -0.2770  0.3406
  258HOH     H1  789   1.150   2.958   2.561  1.3332 -0.3211 -0.8532
  258HOH     H2  790   1.106   3.095   2.513  0.1009 -0.1559  0.5791
  259HOH      O  791   0.006   2.658   2.830 -0.0318 -0.1481  0.1555
  259HOH     H1  792   0.003   2.753   2.840  0.6053  0.1205 -1.5802
  259HOH     H2  793   0.063   2.629   2.901  0.4466  0.8613  0.2211
  260HOH      O  794   2.365   0.222   2.522  0.0148 -0.6601 -0.0775
  260HOH     H1  795   2.271   0.210   2.508  0.0542 -1.4540  0.2321
  260HOH     H2  796   2.373   0.238   2.617  0.0389  1.4732 -0.3280
  261HOH      O  797   2.611   2.295   3.240  0.2404  0.1479 -0.1148
  261HOH     H1  798   2.677   2.288   3.309 -1.1065  0.4154  1.3085
  261HOH     H2  799   2.605   2.388   3.222  0.7487  0.0625 -0.8229
  262HOH      O  800   2.469   1.191   2.145 -0.0635 -0.2241  0.2201
  262HOH     H1  801   2.455   1.156   2.057  0.5856  0.0848 -0.0213
  262HOH     H2  802   2.381   1.207   2.179 -0.3330 -0.7504 -0.2045
  263HOH      O  803   2.251   3.108   2.504  0.6953 -0.5084 -0.3175
  263HOH     H1  804   2.284   3.055   2.576  1.1003 -0.6878 -0.6251
  263HOH     H2  805   2.279   3.061   2.425  0.2351 -0.3339 -0.5937
  264HOH      O  806   1.321   1.055   1.110 -0.5461 -0.4683  0.0026
  264HOH     H1  807   1.317   0.960   1.125 -0.3174 -0.5927 -0.6449
  264HOH     H2  808   1.254   1.071   1.043 -0.7228 -0.1383  0.2547
  265HOH      O  809   2.113   1.646   2.297 -0.0316 -0.3347  0.8012
  265HOH     H1  810   2.079   1.719   2.348 -0.4863 -0.5658  0.8434
  265HOH     H2  811   2.078   1.660   2.209  1.7375  0.7475  0.1589
  266HOH      O  812   2.686   1.989   2.649  0.1779  0.3457 -0.2017
  266HOH     H1  813   2.750   1.976   2.579  0.1380  0.6834 -0.3079
  266HOH     H2  814   2.645   2.074   2.629 -0.8837 -0.2207 -0.5976
  267HOH      O  815   2.197   0.669   3.311  0.1312  0.3274  0.2342
  267HOH     H1  816   2.277   0.703   3.272  0.1118 -0.0827 -0.1807
  267HOH     H2  817   2.213   0.673   3.406  0.9542 -0.4219  0.1601
  268HOH      O  818   1.399   3.082   0.501  0.7000 -0.0384 -0.0682
  268HOH     H1  819   1.308   3.058   0.486  0.6042  0.7671 -0.9763
  268HOH     H2  820   1.396   3.156   0.562  0.9284 -1.3724  1.7388
  269HOH      O  821   2.183   1.431   1.167 -0.2902 -0.1712 -0.0717
  269HOH     H1  822   2.258   1.406   1.112 -0.2408  0.8760 -0.5341
  269HOH     H2  823   2.110   1.437   1.105 -0.4984 -0.0940  0.1809
  270HOH      O  824   2.311   2.259   2.685 -0.2991  0.0599  0.5917
  270HOH     H1  825   2.280   2.341   2.724  0.8086  0.2601  1.1190
  270HOH     H2  826   2.329   2.202   2.760 -0.2429 -0.3631  0.2635
  271HOH      O  827   1.470   0.512   0.554 -0.3723 -0.0882 -0.0156
  271HOH     H1  828   1.534   0.583   0.545  0.1275 -0.5258 -0.0586
  271HOH     H2  829   1.388   0.556   0.573  0.0433  0.4765  0.5669
  272HOH      O  830   1.399   1.470   0.358  0.3101  0.2432  0.1327
  272HOH     H1  831   1.354   1.552   0.341 -0.3168 -0.0961  0.1163
  272HOH     H2  832   1.382   1.416   0.280  0.5705  0.0302  0.2177
  273HOH      O  833   1.942   2.529   1.539 -0.4548 -0.3100  0.4603
  273HOH     H1  834   1.881   2.458   1.561 -1.1827  0.4232  0.8971
  273HOH     H2  835   1.909   2.565   1.456 -0.9512  0.4206  0.9555
  274HOH      O  836   0.553   0.622   2.602 -0.4157  0.6550  0.0509
  274HOH     H1  837   0.631   0.674   2.619  0.9181 -0.8481 -0.8256
  274HOH     H2  838   0.514   0.661   2.523 -0.2405  1.1002  0.1827
  275HOH      O  839   1.598   1.960   2.800 -0.2374  0.4302 -0.2162
  275HOH     H1  840   1.611   1.979   2.893  0.4299 -0.0027 -0.2070
  275HOH     H2  841   1.548   2.034   2.767 -0.2477  0.7241  0.4340
  276HOH      O  842   1.444   1.932   3.133 -0.2235 -0.7265  0.1979
  276HOH     H1  843   1.375   1.991   3.103 -0.3297 -0.1424  1.4716
  276HOH     H2  844   1.524   1.966   3.095 -0.4468 -0.5466 -0.1203
  277HOH      O  845   2.369   2.829   0.610  0.8115  0.1829  0.5261
  277HOH     H1  846   2.416   2.793   0.685  0.3127 -1.3887  0.1771
  277HOH     H2  847   2.360   2.754   0.550 -1.0875  0.6665  0.0774
  278HOH      O  848   0.476   0.284   0.454  0.2103  0.4173  0.1963
  278HOH     H1  849   0.532   0.324   0.387 -0.1613 -0.6317 -0.8155
  278HOH     H2  850   0.388   0.292   0.419  0.1247 -1.3549 -0.1788
  279HOH      O  851   2.858   3.414   2.461  0.3319  0.1781 -0.3252
  279HOH     H1  852   2.776   3.425   2.412  0.3660 -0.6677 -0.6051
  279HOH     H2  853   2.919   3.380   2.396  0.5019 -0.5528  0.2016
  280HOH      O  854   1.545   1.292   3.690 -0.0929  0.3826 -0.4965
  280HOH     H1  855   1.527   1.336   3.607  0.2018  0.4245 -0.5398
  280HOH     H2  856   1.609   1.225   3.668 -0.3216  0.1200 -0.3767
  281HOH      O  857   3.124   3.416   2.911 -0.4028 -0.1696 -0.0251
  281HOH     H1  858   3.133   3.330   2.871  0.0001 -0.2462  0.2114
  281HOH     H2  859   3.043   3.452   2.875 -0.7445 -0.7743  0.1099
  282HOH      O  860   1.308   1.151   2.109  0.1776  0.8433  0.4930
  282HOH     H1  861   1.294   1.133   2.016  0.9652  1.5258  0.2144
  282HOH     H2  862   1.397   1.119   2.125  0.0597  0.7679  1.0041
  283HOH      O  863   1.473   2.542   0.253  0.1112 -0.6073 -0.6280
  283HOH     H1  864   1.544   2.582   0.202  0.1322 -0.2264 -0.3109
  283HOH     H2  865   1.505   2.544   0.343 -0.7243  0.5924 -0.3014
  284HOH      O  866   1.096   2.751   2.457 -0.0273 -0.2918  0.0390
  284HOH     H1  867   1.041   2.699   2.398 -0.1628  0.4443 -0.5253
  284HOH     H2  868   1.174   2.771   2.405  0.2417 -0.3416  0.4177
  285HOH      O  869   0.923   0.687   2.059 -0.2687 -0.0976  0.1291
  285HOH     H1  870   1.000   0.667   2.113 -0.8218 -1.3133  0.5454
  285HOH     H2  871   0.916   0.612   1.999 -0.9614  0.1308 -0.0929
  286HOH      O  872   1.019   0.855   2.808  0.7518  0.0611  0.0238
  286HOH     H1  873   1.079   0.914   2.764  0.8077 -0.2356 -0.3071
  286HOH     H2  874   0.996   0.900   2.889  1.0637  0.3768 -0.0589
  287HOH      O  875   1.696   3.693   0.400 -0.0974  0.0230  0.1815
  287HOH     H1  876   1.673   3.776   0.358 -0.4095 -0.7579 -1.3233
  287HOH     H2  877   1.727   3.638   0.329  1.3587 -0.7730  1.3265
  288HOH      O  878   3.589   2.617   1.838  0.3287 -0.0760  0.5050
  288HOH     H1  879   3.500   2.584   1.823 -0.0266  1.2179 -0.6912
  288HOH     H2  880   3.596   2.622   1.934 -0.5308 -1.0438  0.6603
  289HOH      O  881   1.324   1.719   0.305 -0.0263 -0.2480  0.4938
  289HOH     H1  882   1.324   1.717   0.210 -0.1404  0.3539  0.4738
  289HOH     H2  883   1.406   1.760   0.329 -0.4265  0.5094  0.6160
  290HOH      O  884   0.295   3.702   2.344 -0.0326 -0.5015 -0.0192
  290HOH     H1  885   0.341   3.785   2.355 -0.8262  0.0081 -0.3778
  290HOH     H2  886   0.365   3.636   2.341  0.8096  0.3335 -1.7395
  291HOH      O  887   2.903   2.276   2.457  0.1735 -0.2660 -0.6202
  291HOH     H1  888   2.958   2.265   2.534 -0.2184  0.3132 -0.2379
  291HOH     H2  889   2.923   2.363   2.424 -0.3588 -0.1238 -0.5935
  292HOH      O  890   3.022   1.433   2.281  0.0333 -0.5375  0.2079
  292HOH     H1  891   2.991   1.500   2.220 -0.1592  0.0417  0.9116
  292HOH     H2  892   2.992   1.463   2.367  0.3254 -1.3070  0.5971
  293HOH      O  893   1.411   2.003   2.400 -0.1426  0.0232  0.0901
  293HOH     H1  894   1.462   2.029   2.324  0.2621 -0.1985  0.2809
  293HOH     H2  895   1.425   1.909   2.408 -0.9421 -0.1302 -0.1114
  294HOH      O  896   0.940   2.802   1.235 -0.5463  0.1242  0.4030
  294HOH     H1  897   0.892   2.752   1.301  0.7603  0.9032  2.0693
  294HOH     H2  898   1.005   2.741   1.201 -0.9651 -0.1650  0.1005
  295HOH      O  899   2.751   2.125   0.974  0.0058 -0.2892  1.0207
  295HOH     H1  900   2.779   2.190   1.038 -0.6687  1.5251 -0.3689
  295HOH     H2  901   2.669   2.090   1.010 -0.0490  0.2425  1.4329
  296HOH      O  902   2.320   2.854   1.050  0.0280 -0.1440  0.2177
  296HOH     H1  903   2.302   2.803   1.129  0.2286 -0.1835  0.2371
  296HOH     H2  904   2.233   2.883   1.020 -0.2117 -1.3736 -0.3942
  297HOH      O  905   3.626   1.251   1.130  0.1594 -0.7693  0.7473
  297HOH     H1  906   3.618   1.156   1.122  0.0757 -0.7059 -0.2492
  297HOH     H2  907   3.605   1.284   1.042  0.5360  0.1461  0.9764
  298HOH      O  908   2.204   3.695   2.760 -0.0410  0.4052  0.1534
  298HOH     H1  909   2.275   3.724   2.816  0.6194 -1.4864  0.4488
  298HOH     H2  910   2.178   3.610   2.796 -1.3035  0.2550 -0.9451
  299HOH      O  911   0.173   0.228   0.721  0.1125 -0.5659  0.4026
  299HOH     H1  912   0.160   0.314   0.761  2.0538  0.5485 -1.0134
  299HOH     H2  913   0.085   0.196   0.704 -0.7282  1.3847  0.5352
  300HOH      O  914   1.890   3.190   2.191 -0.3795 -0.0802 -0.3946
  300HOH     H1  915   1.921   3.208   2.280 -0.9676 -0.4774 -0.0923
  300HOH     H2  916   1.943   3.247   2.135  0.2654 -0.0953  0.1676
  301HOH      O  917   1.038   0.016   0.361 -0.3859  0.9640 -0.0783
  301HOH     H1  918   1.084   0.054   0.436 -0.7415  0.5179  0.3846
  301HOH     H2  919   1.097  -0.053   0.329 -0.1261  1.3150 -0.3709
  302HOH      O  920   0.504   3.258   1.381 -0.5564  0.0895  0.2434
  302HOH     H1  921   0.537   3.235   1.468  0.3449  0.2631 -0.0242
  302HOH     H2  922   0.577   3.238   1.322 -1.0653  0.1905 -0.4474
  303HOH      O  923   1.736   0.837   3.080  0.8779  0.4132  0.1214
  303HOH     H1  924   1.814   0.782   3.077  0.2590 -0.5040  0.1166
  303HOH     H2  925   1.677   0.791   3.140 -0.1801  0.3488 -0.9132
  304HOH      O  926   1.113   3.169   2.159  0.2050 -0.0192  0.2212
  304HOH     H1  927   1.185   3.227   2.134  0.6392 -0.6038  0.0749
  304HOH     H2  928   1.140   3.082   2.130 -0.4298 -0.3049  0.4337
  305HOH      O  929   0.077   0.105   2.220 -0.2338  0.2556  0.2381
  305HOH     H1  930   0.019   0.042   2.177  0.8552  0.2549 -1.3906
  305HOH     H2  931   0.146   0.051   2.258 -0.6249  0.3375  1.1066
  306HOH      O  932   0.305   0.754   2.382 -0.2031  0.3177 -0.3032
  306HOH     H1  933   0.372   0.721   2.322  1.5273  0.7427  1.1989
  306HOH     H2  934   0.310   0.849   2.372 -0.2688  0.3688  0.1066
  307HOH      O  935   2.655   3.211   3.625 -0.3668  0.0653  0.1722
  307HOH     H1  936   2.577   3.253   3.589  0.3518  0.6153 -0.8410
  307HOH     H2  937   2.692   3.162   3.552  0.2997 -0.0895  0.5938
  308HOH      O  938   0.450   0.814   1.784 -0.1555 -0.3312  0.0886
  308HOH     H1  939   0.434   0.908   1.778  0.7208 -0.1834 -0.3138
  308HOH     H2  940   0.421   0.790   1.872  0.2712  0.4722  0.4759
  309HOH      O  941   3.653   2.899   0.806  0.2020  0.3601 -0.2009
  309HOH     H1  942   3.733   2.874   0.759 -0.3750 -0.4752 -0.7842
  309HOH     H2  943   3.589   2.833   0.781 -0.8177  1.2700 -0.1039
  310HOH      O  944   1.555   2.415   3.065 -0.0025  0.1801 -0.2106
  310HOH     H1  945   1.583   2.466   2.989  0.5169 -0.3090 -0.3616
  310HOH     H2  946   1.623   2.431   3.131 -0.1667  0.1759 -0.0386
  311HOH      O  947   2.682   0.482   0.797  1.0967 -0.3499  0.1153
  311HOH     H1  948   2.740   0.463   0.870  0.6440  0.1061  0.6139
  311HOH     H2  949   2.595   0.457   0.829  0.8117  0.3870 -0.0475
  312HOH      O  950   1.322   0.167   2.294  0.3422 -0.3915  0.2397
  312HOH     H1  951   1.368   0.092   2.257  0.0411 -0.1828 -0.5977
  312HOH     H2  952   1.388   0.212   2.348  1.1913 -0.0391 -1.0077
  313HOH      O  953   3.437   0.342   1.666  0.0247  0.3294 -1.0036
  313HOH     H1  954   3.345   0.330   1.646 -0.0952 -0.1213 -0.2659
  313HOH     H2  955   3.475   0.255   1.656  0.0334  0.1567  0.2166
  314HOH      O  956   2.463   2.302   0.978  0.5656 -0.2691  0.5374
  314HOH     H1  957   2.506   2.351   0.909 -1.5928 -0.8302 -1.4521
  314HOH     H2  958   2.446   2.367   1.047  2.0512  0.5219  0.2450
  315HOH      O  959   1.775   0.640   3.418 -0.1630 -0.3599 -0.4147
  315HOH     H1  960   1.758   0.554   3.456  0.0492 -0.0782  0.3556
  315HOH     H2  961   1.704   0.653   3.355 -0.6345 -0.7684  0.0158
  316HOH      O  962   2.164   1.383   0.732 -0.2990  0.4753 -0.4208
  316HOH     H1  963   2.191   1.291   0.743  0.7935  0.7756 -0.3306
  316HOH     H2  964   2.109   1.402   0.808 -0.2413 -0.0046 -0.2528
  317HOH      O  965   1.898   1.704   2.897  0.2672  0.0863  0.2270
  317HOH     H1  966   1.895   1.774   2.962  0.9964  0.6801 -0.3489
  317HOH     H2  967   1.987   1.669   2.903 -0.2286 -1.2121  0.8927
  318HOH      O  968   3.278   2.984   0.490 -0.0592 -0.1203 -0.0313
  318HOH     H1  969   3.278   3.052   0.423 -0.1458  0.3024  0.3884
  318HOH     H2  970   3.334   3.019   0.559 -0.2484 -0.4008  0.2683
  319HOH      O  971   2.287   0.837   3.532  0.3379 -0.3215 -0.7743
  319HOH     H1  972   2.260   0.929   3.530  0.2538 -0.3050  0.2007
  319HOH     H2  973   2.363   0.836   3.590 -0.3638 -1.0171  0.1943
  320HOH      O  974   3.201   0.977   1.458 -0.5161 -0.4636 -0.3841
  320HOH     H1  975   3.190   1.001   1.550  0.7983 -1.2881  0.0496
  320HOH     H2  976   3.174   0.886   1.454 -0.5950 -0.4236 -0.8366
  321HOH      O  977   0.352   2.732   2.796  0.3474  0.3765 -0.3076
  321HOH     H1  978   0.266   2.770   2.817  0.2537  0.0268 -0.0499
  321HOH     H2  979   0.387   2.704   2.880 -0.1320 -1.2616 -0.5795
  322HOH      O  980   3.014   3.569   1.940 -0.1509  0.0217  0.1835
  322HOH     H1  981   2.967   3.653   1.940  0.3853  0.3427  0.9103
  322HOH     H2  982   2.959   3.512   1.994  0.0329  0.2473  0.6184
  323HOH      O  983   0.203   0.323   0.443 -0.5365  0.2379  0.2892
  323HOH     H1  984   0.192   0.285   0.531 -0.1306 -1.2795 -0.2513
  323HOH     H2  985   0.150   0.267   0.386 -0.0277  0.5859 -0.5616
  324HOH      O  986   1.768   1.647   1.605 -0.0157  0.8707 -0.2871
  324HOH     H1  987   1.709   1.640   1.529 -0.9616  0.8322  0.4142
  324HOH     H2  988   1.717   1.612   1.678  1.0543  0.4134  0.2912
  325HOH      O  989   2.450   2.130   1.541  0.0041  0.5112  0.1564
  325HOH     H1  990   2.545   2.141   1.546  0.0523  0.0972  0.2149
  325HOH     H2  991   2.430   2.060   1.603 -0.2729  0.2417 -0.2241
  326HOH      O  992   0.466   2.165   0.197 -0.4942 -0.4560 -0.0319
  326HOH     H1  993   0.530   2.154   0.127 -1.9628  0.7100 -1.7151
  326HOH     H2  994   0.519   2.175   0.276  1.3508 -0.3614 -1.1672
  327HOH      O  995   2.666   0.918   3.077 -0.2516  0.4027  0.3804
  327HOH     H1  996   2.703   0.862   3.145  0.2679 -0.2759 -0.4259
  327HOH     H2  997   2.586   0.873   3.049 -0.6616  0.8648  0.7645
  328HOH      O  998   0.503   0.119   1.115  0.2910  0.5815 -0.3070
  328HOH     H1  999   0.493   0.091   1.206  0.0254  1.4605 -0.0450
  328HOH     H2 1000   0.596   0.109   1.097  0.3119  0.1905 -0.0157
  329HOH      O 1001   1.852   1.899   3.673  0.2064  0.0660  0.0134
  329HOH     H1 1002   1.905   1.893   3.752  0.9688  0.9281 -0.3845
  329HOH     H2 1003   1.788   1.829   3.681 -0.1390  0.4845  1.6740
  330HOH      O 1004   2.573   2.240   2.586  0.7132  0.6624 -0.6978
  330HOH     H1 1005   2.639   2.293   2.631  0.5305  0.3327 -0.0150
  330HOH     H2 1006   2.490   2.267   2.624  0.6277 -0.1982 -0.2301
  331HOH      O 1007   0.178   1.406   1.372 -0.6542 -0.0750  0.5365
  331HOH     H1 1008   0.160   1.495   1.341  0.8047 -0.3182 -1.3386
  331HOH     H2 1009   0.091   1.368   1.383 -1.3331  1.0902 -0.2583
  332HOH      O 1010   1.995   0.215   3.192 -0.2691 -0.5381  1.2134
  332HOH     H1 1011   2.071   0.270   3.173 -0.8160  0.5763  2.0248
  332HOH     H2 1012   2.031   0.127   3.207  0.7707 -0.1758  0.9427
  333HOH      O 1013   0.539   1.580   2.585 -0.8915 -0.2987  0.1130
  333HOH     H1 1014   0.463   1.570   2.528 -0.4135 -1.3072 -0.3903
  333HOH     H2 1015   0.607   1.616   2.529 -0.2786 -1.7265 -0.1273
  334HOH      O 1016   0.733   2.526   3.189 -0.0972  0.3507  0.2325
  334HOH     H1 1017   0.715   2.449   3.136  0.6577 -0.7273  1.4376
  334HOH     H2 1018   0.815   2.561   3.154  0.5307 -0.5007  0.7683
  335HOH      O 1019   1.072   2.595   0.474  0.8430  0.0015  0.9622
  335HOH     H1 1020   1.061   2.554   0.388 -0.5078  1.3270  0.4017
  335HOH     H2 1021   1.084   2.522   0.534 -0.6486 -1.2123 -0.0458
  336HOH      O 1022   2.574   0.063   1.382 -0.3342 -0.2480 -0.3013
  336HOH     H1 1023   2.512  -0.007   1.402 -0.4308 -0.1075 -0.1006
  336HOH     H2 1024   2.616   0.083   1.466  0.4952 -0.8196 -0.5556
  337HOH      O 1025   1.286   0.559   0.133  0.6324  0.0398  0.3897
  337HOH     H1 1026   1.276   0.619   0.208  0.1580 -0.7608  0.9978
  337HOH     H2 1027   1.212   0.581   0.076 -0.5366 -0.9563  1.3774
  338HOH      O 1028   1.933   1.896   3.111  0.3228 -0.1679  0.1172
  338HOH     H1 1029   1.951   1.873   3.202  1.2660  0.8528  0.2243
  338HOH     H2 1030   1.992   1.969   3.092 -1.1033  0.8749 -0.7536
  339HOH      O 1031   2.339   3.257   0.425  0.5055  0.4698 -0.1961
  339HOH     H1 1032   2.400   3.329   0.441 -0.0085  0.6844  1.0106
  339HOH     H2 1033   2.350   3.200   0.501  0.9329 -0.7980 -1.1387
  340HOH      O 1034   3.609   3.070   2.136 -0.3181 -0.0630  0.0804
  340HOH     H1 1035   3.564   3.015   2.072 -0.5238  0.1353  0.0527
  340HOH     H2 1036   3.686   3.103   2.089 -0.5135  0.1513 -0.0947
  341HOH      O 1037   3.077   2.775   0.591  0.0131  0.0112  0.0119
  341HOH     H1 1038   3.089   2.700   0.532  0.0846  0.1160 -0.1074
  341HOH     H2 1039   3.160   2.822   0.587 -0.2441  0.4539 -0.4162
  342HOH      O 1040   1.579   1.700   2.907 -0.2647 -0.2210 -0.0719
  342HOH     H1 1041   1.491   1.692   2.871  0.1187 -0.7654 -0.9868
  342HOH     H2 1042   1.619   1.771   2.856 -0.4991  0.8341  1.1286
  343HOH      O 1043   1.119   3.029   3.659  0.4919 -0.1643  0.9729
  343HOH     H1 1044   1.086   3.082   3.586 -0.4516 -0.7669  0.9351
  343HOH     H2 1045   1.181   2.968   3.619 -0.3607 -0.7970  0.5756
  344HOH      O 1046   0.845   3.378   0.041 -0.2817 -0.1007  0.4385
  344HOH     H1 1047   0.800   3.462   0.027 -0.8322 -0.5865 -1.0590
  344HOH     H2 1048   0.937   3.401   0.052 -0.3410  0.6946 -0.4642
  345HOH      O 1049   1.140  -0.025   1.653 -0.1192  0.0585  0.1783
  345HOH     H1 1050   1.053   0.003   1.624  0.3728  0.6008 -0.8560
  345HOH     H2 1051   1.184   0.056   1.679  0.2994 -0.1247  0.0626
  346HOH      O 1052   1.121   3.237   3.361  0.3676  0.0351 -0.8016
  346HOH     H1 1053   1.065   3.196   3.296 -0.3285 -0.3770  0.0274
  346HOH     H2 1054   1.204   3.188   3.355 -0.1725 -0.9750 -0.3942
  347HOH      O 1055   1.711   1.874   3.353 -0.9403  0.4892 -0.6419
  347HOH     H1 1056   1.715   1.805   3.288 -1.2082 -1.0325  0.8203
  347HOH     H2 1057   1.618   1.883   3.373 -0.7991  0.1269  0.2682
  348HOH      O 1058   2.744   2.423   0.364  0.3431 -0.3175  0.1128
  348HOH     H1 1059   2.820   2.369   0.343  0.7878  0.2868  0.1177
  348HOH     H2 1060   2.679   2.361   0.396  1.0339 -0.7824  0.6788
  349HOH      O 1061   3.575   1.637   3.398 -0.3009  0.6074 -0.2444
  349HOH     H1 1062   3.480   1.645   3.412 -0.2712  0.9653 -0.2223
  349HOH     H2 1063   3.614   1.666   3.480 -0.1790 -0.6120  0.1681
  350HOH      O 1064   2.343   3.369   3.175  0.3396 -0.1997  0.0494
  350HOH     H1 1065   2.337   3.464   3.179  2.1788  0.0028 -0.3034
  350HOH     H2 1066   2.357   3.342   3.266 -0.3491 -0.1806  0.1724
  351HOH      O 1067   1.813   3.448   2.975  0.1896  0.2634 -0.5563
  351HOH     H1 1068   1.730   3.450   2.927 -0.1077 -0.0748 -0.0785
  351HOH     H2 1069   1.857   3.370   2.942 -0.2351 -0.2569  0.0409
  352HOH      O 1070   2.701   0.839   0.124  0.1070  0.3154  0.0791
  352HOH     H1 1071   2.649   0.771   0.166 -0.8948  1.1732  0.2959
  352HOH     H2 1072   2.751   0.793   0.057 -1.0061 -0.5463 -0.2034
  353HOH      O 1073   1.809   2.527   0.586  0.9609 -0.1129 -0.6777
  353HOH     H1 1074   1.880   2.511   0.649  0.6722  0.2898 -0.2389
  353HOH     H2 1075   1.744   2.576   0.636  0.0775 -1.0115 -0.8941
  354HOH      O 1076   3.001   0.470   3.164 -0.8158  0.4467  0.1658
  354HOH     H1 1077   3.058   0.478   3.240  0.1557 -1.0477 -0.3111
  354HOH     H2 1078   2.992   0.375   3.151 -0.5330  0.6042 -1.8392
  355HOH      O 1079   3.092   2.998   1.494  0.1405  0.4405  0.3271
  355HOH     H1 1080   3.156   3.068   1.480 -0.2407  0.6665 -0.4078
  355HOH     H2 1081   3.030   3.035   1.557  0.2862  0.5241  0.4237
  356HOH      O 1082   2.836   2.152   0.575 -0.0162 -0.8541  0.3872
  356HOH     H1 1083   2.916   2.201   0.592 -0.7157 -0.0171  1.5652
  356HOH     H2 1084   2.846   2.072   0.627  1.0184 -1.9781 -1.3443
  357HOH      O 1085   2.265   1.016   1.099  0.2984  0.0018 -0.1938
  357HOH     H1 1086   2.243   0.949   1.035 -0.5069  0.6566 -0.6358
  357HOH     H2 1087   2.359   1.005   1.114  0.1885 -1.2447 -0.1978
  358HOH      O 1088   0.525   0.979   0.535  0.0843 -0.1048  0.8221
  358HOH     H1 1089   0.490   1.009   0.619 -0.0246 -0.9914  1.1112
  358HOH     H2 1090   0.490   0.890   0.525  0.1681 -0.0493 -0.1254
  359HOH      O 1091   3.317   2.194   3.623 -0.1767  0.1807 -0.1835
  359HOH     H1 1092   3.354   2.253   3.557  0.1462 -0.2008 -0.3552
  359HOH     H2 1093   3.392   2.170   3.677 -0.3834  0.2459  0.1355
  360HOH      O 1094   0.987   2.032   1.733  0.2056 -0.4380 -0.8080
  360HOH     H1 1095   0.938   2.105   1.695 -0.4637 -0.6085 -0.3095
  360HOH     H2 1096   0.999   1.970   1.661 -0.6672 -0.5664 -0.8636
  361HOH      O 1097   0.754   3.640   0.640 -0.5733  0.4778 -0.1154
  361HOH     H1 1098   0.737   3.553   0.677 -0.1332  1.0551  1.6987
  361HOH     H2 1099   0.667   3.678   0.628 -0.7715 -0.1903 -0.9529
  362HOH      O 1100   3.082   1.305   1.586 -0.2216 -0.0334 -0.3869
  362HOH     H1 1101   3.073   1.275   1.677 -0.5243  0.1819 -0.3438
  362HOH     H2 1102   3.018   1.253   1.537  1.0247 -1.3234 -0.7798
  363HOH      O 1103   3.597   3.539   0.877  0.2770  0.3902  0.2367
  363HOH     H1 1104   3.678   3.534   0.827  0.2554  0.3546  0.2060
  363HOH     H2 1105   3.619   3.594   0.952  0.2494  0.6291  0.0715
  364HOH      O 1106   2.262   0.852   0.471 -0.0522  0.5561  0.0520
  364HOH     H1 1107   2.264   0.816   0.382  1.0074  0.2239  0.1778
  364HOH     H2 1108   2.341   0.817   0.513 -0.5182  0.7053  1.1328
  365HOH      O 1109   3.634   3.503   2.503 -0.5268  0.5900 -0.7445
  365HOH     H1 1110   3.688   3.547   2.568  0.1617 -0.8638 -0.2436
  365HOH     H2 1111   3.696   3.451   2.451 -1.3208 -0.3338 -0.8289
  366HOH      O 1112   3.310   3.248   2.156 -0.4009  0.3047 -0.7533
  366HOH     H1 1113   3.372   3.180   2.181  0.2089  1.1168  0.0527
  366HOH     H2 1114   3.359   3.303   2.094 -0.1248  1.1836  0.1965
  367HOH      O 1115   0.179   2.534   1.543  0.1391  1.2502 -0.0504
  367HOH     H1 1116   0.206   2.446   1.519 -2.6233  0.2100 -0.1157
  367HOH     H2 1117   0.197   2.588   1.466 -1.0781 -0.1245 -1.4456
  368HOH      O 1118   2.637   1.892   1.100  0.4206 -0.5690  0.0283
  368HOH     H1 1119   2.560   1.880   1.045 -0.3441  0.5883  0.7582
  368HOH     H2 1120   2.603   1.930   1.181  1.7310 -0.2924  0.4959
  369HOH      O 1121   1.828   2.073   3.464  0.7261  0.2176  0.1883
  369HOH     H1 1122   1.782   2.002   3.420  1.3529 -0.4186  0.5144
  369HOH     H2 1123   1.870   2.031   3.540  2.1700  0.6438 -0.3062
  370HOH      O 1124   0.865   2.577   1.009  0.4189  0.1923 -0.0555
  370HOH     H1 1125   0.853   2.641   0.939 -0.2263  1.8257  1.3825
  370HOH     H2 1126   0.951   2.596   1.045  1.0383 -1.0829 -0.7322
  371HOH      O 1127   2.433   3.058   2.000  0.5986 -0.2546 -0.0980
  371HOH     H1 1128   2.395   3.105   1.925  0.5506 -0.6946 -0.3523
  371HOH     H2 1129   2.513   3.019   1.966  0.3593 -0.8097 -0.0353
  372HOH      O 1130   0.242   0.367   3.600 -0.0427  0.5463 -0.0946
  372HOH     H1 1131   0.295   0.298   3.560  0.5564  0.8773  0.1159
  372HOH     H2 1132   0.282   0.383   3.685 -1.0310  0.1762  0.4649
  373HOH      O 1133   0.102   0.928   0.090 -0.2173 -0.4800 -0.1196
  373HOH     H1 1134   0.041   0.917   0.017  0.2570  0.8287 -0.7961
  373HOH     H2 1135   0.169   0.988   0.056  0.1529  0.0144  1.3301
  374HOH      O 1136   0.432   1.353   2.779 -0.0580  0.0317  0.0678
  374HOH     H1 1137   0.458   1.422   2.717  0.2650  0.6313  0.8300
  374HOH     H2 1138   0.499   1.356   2.848 -0.9815  0.1640  1.0194
  375HOH      O 1139   0.309   0.167   1.611 -0.0104 -0.3984  0.3345
  375HOH     H1 1140   0.226   0.152   1.658 -0.7256 -0.0245 -0.7358
  375HOH     H2 1141   0.334   0.080   1.579 -0.1714 -0.4626  0.3786
  376HOH      O 1142   1.147   1.122   0.898  0.0575 -0.2315 -0.1770
  376HOH     H1 1143   1.084   1.159   0.959 -0.9286 -1.9245 -0.0653
  376HOH     H2 1144   1.103   1.125   0.813 -0.2299 -1.3756 -0.1066
  377HOH      O 1145   1.320   3.565   2.709  0.7403  0.0687 -0.0154
  377HOH     H1 1146   1.273   3.482   2.719  0.4277  0.2820  0.3565
  377HOH     H2 1147   1.320   3.582   2.615 -0.0826  0.1487 -0.0162
  378HOH      O 1148   2.016   2.539   0.783  0.1490 -0.2513  0.5933
  378HOH     H1 1149   2.096   2.504   0.823  1.3590  0.8847 -0.6134
  378HOH     H2 1150   2.040   2.627   0.755 -1.5534  0.1413  0.1298
  379HOH      O 1151   1.005   1.520   1.185  0.3927  0.1489 -0.1080
  379HOH     H1 1152   0.943   1.449   1.165  0.4812 -0.0709  0.3743
  379HOH     H2 1153   0.949   1.592   1.214  0.3289  0.1065 -0.1241
  380HOH      O 1154   2.070   0.335   3.487  0.2420 -0.3645 -0.5565
  380HOH     H1 1155   2.035   0.258   3.533 -0.0508  0.5524  0.9167
  380HOH     H2 1156   2.015   0.343   3.409 -0.5625 -0.9450 -0.0895
  381HOH      O 1157   1.904   3.278   0.567  0.0175 -0.6629  0.2338
  381HOH     H1 1158   1.933   3.206   0.623 -0.5130  0.0722  1.5570
  381HOH     H2 1159   1.820   3.304   0.604 -0.0081  0.3585 -0.4663
  382HOH      O 1160   1.311   2.930   3.472 -0.5447 -0.9196 -0.1349
  382HOH     H1 1161   1.370   2.966   3.405  0.2510 -0.9987  0.4860
  382HOH     H2 1162   1.339   2.839   3.481  0.4176 -0.5454  1.3338
  383HOH      O 1163   2.057   3.525   0.013  0.9720  0.6043  0.0358
  383HOH     H1 1164   2.029   3.433   0.009  0.4362  0.7797 -0.6831
  383HOH     H2 1165   2.050   3.549   0.105 -1.0924  0.5670 -0.0338
  384HOH      O 1166   2.777   3.502   1.626  0.0022  0.3024 -0.2241
  384HOH     H1 1167   2.710   3.469   1.686  0.6577 -0.3548  0.1786
  384HOH     H2 1168   2.794   3.591   1.656  0.3343 -0.0255  0.5996
  385HOH      O 1169   0.816   2.247   2.121 -0.4704  0.3933  0.6155
  385HOH     H1 1170   0.788   2.181   2.058  1.5271 -0.0755  0.0877
  385HOH     H2 1171   0.743   2.254   2.183 -1.6005 -0.7579 -0.4799
  386HOH      O 1172   2.906   1.508   0.126  0.2927 -0.5783  0.6790
  386HOH     H1 1173   2.885   1.534   0.216  1.4210  0.1436  0.7844
  386HOH     H2 1174   2.986   1.456   0.134 -0.0577 -1.2316  0.1425
  387HOH      O 1175   2.843   2.991   1.307 -0.0328  0.3836 -0.1951
  387HOH     H1 1176   2.757   3.021   1.336  0.3556  0.2850  1.1819
  387HOH     H2 1177   2.904   3.026   1.371  0.7975 -0.6731 -0.3474
  388HOH      O 1178   3.740   2.832   1.451 -0.3810  0.4097  0.1640
  388HOH     H1 1179   3.663   2.861   1.402 -0.8772 -0.2090  0.5360
  388HOH     H2 1180   3.704   2.797   1.533  0.2789 -0.0815  0.2630
  389HOH      O 1181   3.125   2.972   1.055  0.0641 -0.4816  0.1869
  389HOH     H1 1182   3.116   2.881   1.083  1.0134 -0.4217  0.7702
  389HOH     H2 1183   3.178   3.013   1.123  0.0277  0.4025 -0.2856
  390HOH      O 1184   1.765   3.405   3.337 -0.4443 -0.1201  0.9420
  390HOH     H1 1185   1.700   3.375   3.399 -0.6911 -0.3941  0.5589
  390HOH     H2 1186   1.769   3.336   3.270 -1.4368  0.9003 -0.2687
  391HOH      O 1187   1.076   0.612   1.776 -0.2625 -0.0909 -0.1990
  391HOH     H1 1188   1.154   0.602   1.830 -0.2437  1.0965  0.0316
  391HOH     H2 1189   1.062   0.524   1.739  0.7396 -0.5099  0.3266
  392HOH      O 1190   2.013   0.092   3.592  0.1486  0.1214  0.2519
  392HOH     H1 1191   2.060   0.017   3.629  0.3439 -0.2668 -0.7143
  392HOH     H2 1192   1.921   0.069   3.601  0.1801  0.1866  0.7810
  393HOH      O 1193   2.163   3.584   0.955 -0.9867  0.0726 -0.5007
  393HOH     H1 1194   2.169   3.529   0.877 -0.3290 -0.7825  0.1048
  393HOH     H2 1195   2.133   3.669   0.923  0.1324  0.0386 -1.8138
  394HOH      O 1196   0.592   3.213   0.311  0.4816  0.0220  0.0350
  394HOH     H1 1197   0.529   3.156   0.354  0.4335 -0.1927 -0.3119
  394HOH     H2 1198   0.656   3.153   0.273  0.2026  0.1709 -0.6964
  395HOH      O 1199   0.015   0.734   0.930 -0.3614 -0.1203  0.0469
  395HOH     H1 1200  -0.046   0.723   0.857  0.9256 -0.2281 -1.0947
  395HOH     H2 1201   0.094   0.770   0.890  0.8666 -1.3597  1.1514
  396HOH      O 1202   1.171   0.566   0.599 -0.0671  0.4534  0.4351
  396HOH     H1 1203   1.164   0.614   0.517  0.0187 -0.6621 -0.2729
  396HOH     H2 1204   1.099   0.502   0.595  1.0990 -0.9479  0.2560
  397HOH      O 1205   3.563   2.464   2.535  0.4043  0.0791 -0.8900
  397HOH     H1 1206   3.606   2.443   2.618 -0.2274  0.3834 -0.4663
  397HOH     H2 1207   3.556   2.560   2.536 -1.2533  0.0188 -0.3869
  398HOH      O 1208   1.935   2.895   1.633 -0.2511 -0.4713 -0.0976
  398HOH     H1 1209   1.911   2.843   1.710  0.0340 -0.2572  0.1402
  398HOH     H2 1210   2.013   2.851   1.599  0.7167  0.4480  0.7951
  399HOH      O 1211   3.409   1.620   2.641  0.2532 -0.4601 -0.1453
  399HOH     H1 1212   3.410   1.629   2.736  0.3669 -0.5775 -0.1344
  399HOH     H2 1213   3.347   1.549   2.624 -1.5810  1.0183 -0.2996
  400HOH      O 1214   2.463   3.351   1.001  0.6451 -0.2938 -0.0383
  400HOH     H1 1215   2.508   3.342   0.917 -0.0087  0.2406 -0.4691
  400HOH     H2 1216   2.520   3.407   1.053  0.5507  0.2910 -0.5368
  401HOH      O 1217   3.244   3.495   3.147  0.1576 -0.3374 -1.4398
  401HOH     H1 1218   3.338   3.487   3.129  0.3419 -1.2396 -0.3127
  401HOH     H2 1219   3.202   3.460   3.069  0.7508 -0.1016 -1.8847
  402HOH      O 1220   3.231   0.304   3.375 -0.1364  0.9264  0.1585
  402HOH     H1 1221   3.205   0.231   3.318  1.1136  0.2203  0.4219
  402HOH     H2 1222   3.162   0.308   3.441 -1.5492  1.6641 -1.2273
  403HOH      O 1223   0.872   1.729   3.287 -0.6481 -0.3520  0.7928
  403HOH     H1 1224   0.848   1.750   3.377 -1.9194 -1.0203  0.6526
  403HOH     H2 1225   0.800   1.763   3.234 -0.5156 -1.0294  0.1461
  404HOH      O 1226   3.595  -0.009   3.211 -0.0218  1.1658 -0.3700
  404HOH     H1 1227   3.640   0.066   3.250  1.1346  0.2141  0.2435
  404HOH     H2 1228   3.645  -0.029   3.132  1.0377 -0.1756  0.5498
  405HOH      O 1229   2.714   1.798   0.048 -0.0130 -0.3664  0.2661
  405HOH     H1 1230   2.792   1.804  -0.008  0.3623  0.3527  0.8336
  405HOH     H2 1231   2.689   1.889   0.065 -1.0491 -0.5792  0.0267
  406HOH      O 1232   1.088   1.776   3.432  0.0448 -0.1757 -0.2188
  406HOH     H1 1233   1.020   1.788   3.366  0.1070 -0.6540 -0.3843
  406HOH     H2 1234   1.114   1.864   3.458  0.2653  0.0300 -1.0956
  407HOH      O 1235   1.665   2.571   1.368 -0.3569  0.1883 -0.6709
  407HOH     H1 1236   1.600   2.501   1.360 -0.3636  0.2121 -0.8236
  407HOH     H2 1237   1.712   2.570   1.285 -0.4352  0.4434 -0.7201
  408HOH      O 1238   2.017   0.542   1.586 -0.2361 -1.2315  0.1018
  408HOH     H1 1239   2.004   0.596   1.664  0.3199 -0.5187 -0.2794
  408HOH     H2 1240   2.112   0.533   1.577 -0.2711 -1.0219 -0.6704
  409HOH      O 1241   2.523   1.016   1.139  0.7706  0.0613 -0.0367
  409HOH     H1 1242   2.541   1.057   1.054 -0.0388  0.8371  0.1265
  409HOH     H2 1243   2.553   1.080   1.203 -1.4634  1.0296  0.2358
  410HOH      O 1244   0.880   0.166   0.575 -0.3899 -0.1026  0.1111
  410HOH     H1 1245   0.837   0.083   0.592 -0.4205 -0.2832 -0.7522
  410HOH     H2 1246   0.948   0.145   0.511 -0.4106  0.5354 -0.1382
  411HOH      O 1247   1.813   2.915   2.288 -0.4936  0.5011  0.3294
  411HOH     H1 1248   1.802   3.000   2.246  0.8586  0.0323 -1.1714
  411HOH     H2 1249   1.907   2.907   2.303 -0.3267 -1.2653 -0.9844
  412HOH      O 1250   0.940   3.507   2.429 -0.0215  0.3211 -0.1973
  412HOH     H1 1251   0.893   3.554   2.498  0.9534  0.7093  0.2466
  412HOH     H2 1252   1.001   3.572   2.394  1.2101 -0.5075  0.2643
  413HOH      O 1253   2.288   3.688   1.869  0.1476 -0.3017 -0.4285
  413HOH     H1 1254   2.382   3.687   1.850  0.5031  0.0998  1.0764
  413HOH     H2 1255   2.277   3.759   1.932 -1.4365  0.6372 -1.6099
  414HOH      O 1256   1.917   0.811   3.603  0.4159  0.3034 -0.2514
  414HOH     H1 1257   1.857   0.766   3.543  0.0066 -0.1132  0.4509
  414HOH     H2 1258   1.964   0.740   3.647 -0.7287  0.4376  1.3865
  415HOH      O 1259   2.530   0.948   2.377 -0.1714  0.6131 -0.0168
  415HOH     H1 1260   2.488   0.916   2.297  0.6818  0.4380 -0.4266
  415HOH     H2 1261   2.499   0.890   2.446  0.6455 -0.5823 -0.5875
  416HOH      O 1262   2.570   1.347   2.502  0.6053  0.2254 -0.6761
  416HOH     H1 1263   2.573   1.439   2.525 -0.7097  0.4424 -1.1959
  416HOH     H2 1264   2.553   1.302   2.585 -1.2761  0.7356 -0.6986
  417HOH      O 1265   0.255   3.596   1.958 -0.1174 -0.9090  0.0090
  417HOH     H1 1266   0.215   3.551   2.032  0.6623 -1.6675  0.0046
  417HOH     H2 1267   0.340   3.626   1.991 -0.5042  0.3866 -0.0628
  418HOH      O 1268   1.427   2.560   1.879 -0.3289  0.2178 -0.0599
  418HOH     H1 1269   1.355   2.576   1.940 -0.3755 -1.0272  0.2840
  418HOH     H2 1270   1.386   2.515   1.805  0.1131 -1.0905  0.4205
  419HOH      O 1271   3.678   1.440   0.613 -0.6212  0.0563  1.0224
  419HOH     H1 1272   3.634   1.397   0.540  0.2440  0.0392  0.4728
  419HOH     H2 1273   3.677   1.376   0.683 -0.0247 -0.5970  0.4673
  420HOH      O 1274   1.441   2.835   0.700 -0.2241  0.2277  0.6711
  420HOH     H1 1275   1.453   2.810   0.609  0.1065  0.2686  0.6998
  420HOH     H2 1276   1.351   2.867   0.705 -0.4712 -0.4129  0.5110
  421HOH      O 1277   0.204   1.296   0.829 -0.0360 -0.5463 -0.3876
  421HOH     H1 1278   0.191   1.295   0.923 -0.0842 -0.3419 -0.3908
  421HOH     H2 1279   0.266   1.367   0.814  1.1004 -1.4802 -0.3763
  422HOH      O 1280   3.033   2.006   2.833 -0.0881  0.1203 -0.8519
  422HOH     H1 1281   3.029   2.099   2.853  1.7461 -0.0715  1.0724
  422HOH     H2 1282   2.950   1.971   2.865  0.2769  0.7889  1.0459
  423HOH      O 1283   1.445   0.259   2.770 -0.0119  0.5225 -0.3431
  423HOH     H1 1284   1.386   0.330   2.796  0.5053  0.9924 -0.4199
  423HOH     H2 1285   1.502   0.246   2.846  0.6749  1.0282 -0.7453
  424HOH      O 1286   1.659   2.497   1.663 -0.3578 -0.0271 -0.6655
  424HOH     H1 1287   1.655   2.508   1.568 -0.7415 -0.3853 -0.6951
  424HOH     H2 1288   1.574   2.462   1.687 -0.2358 -0.0209 -0.1953
  425HOH      O 1289   2.846   0.532   1.067 -0.0110 -0.2033  0.7216
  425HOH     H1 1290   2.792   0.492   1.135 -1.2258 -1.3064 -0.7227
  425HOH     H2 1291   2.801   0.614   1.047 -1.3279 -1.0976 -0.4490
  426HOH      O 1292   1.774   3.053   3.619  0.3471 -1.1910  0.4450
  426HOH     H1 1293   1.767   3.077   3.711  0.4846 -1.6546  0.5840
  426HOH     H2 1294   1.864   3.074   3.595 -0.4690  2.3873 -0.6399
  427HOH      O 1295   0.223   1.525   3.138  0.2000 -0.0001 -0.1248
  427HOH     H1 1296   0.173   1.506   3.217 -1.0377  1.2197 -0.5317
  427HOH     H2 1297   0.219   1.444   3.086 -0.6654 -0.2066  0.2323
  428HOH      O 1298   2.642   2.701   0.981 -0.0124 -0.0201 -0.3743
  428HOH     H1 1299   2.561   2.750   0.968 -0.0131  0.0994  0.0502
  428HOH     H2 1300   2.712   2.766   0.973  0.0010  0.0071 -0.0754
  429HOH      O 1301   1.942   1.289   2.823  0.8368  0.1251  0.0765
  429HOH     H1 1302   2.012   1.321   2.766  0.5809  0.6961  0.0680
  429HOH     H2 1303   1.978   1.295   2.911  0.9910 -0.1094  0.0310
  430HOH      O 1304   3.502   0.888   3.345  0.6166  0.5526 -0.6177
  430HOH     H1 1305   3.532   0.914   3.258  0.9268  0.5937 -0.5028
  430HOH     H2 1306   3.411   0.919   3.350 -0.1099 -1.1622 -1.6419
  431HOH      O 1307   3.390   3.418   0.820  0.3202  0.0161 -0.1515
  431HOH     H1 1308   3.476   3.460   0.830  1.3124 -1.7780 -0.2630
  431HOH     H2 1309   3.401   3.331   0.860 -1.3748 -0.3961 -0.4341
  432HOH      O 1310   2.190   2.263   1.601 -0.2667  0.2137 -0.4420
  432HOH     H1 1311   2.215   2.354   1.616 -1.0412  0.4150 -0.2960
  432HOH     H2 1312   2.272   2.219   1.578  0.1467  0.9073 -0.3440
  433HOH      O 1313   0.305   3.716   0.105  0.3995  0.6495 -0.1518
  433HOH     H1 1314   0.282   3.629   0.071  1.3575  0.6421 -0.8664
  433HOH     H2 1315   0.371   3.698   0.172  0.0220  0.7970  0.2701
  434HOH      O 1316   1.538   2.401   0.864  0.3825 -0.4150 -0.2779
  434HOH     H1 1317   1.454   2.366   0.893  0.6039 -1.1627 -0.4959
  434HOH     H2 1318   1.519   2.442   0.780  0.0971  0.1152  0.0341
  435HOH      O 1319   2.906   0.131   2.104 -0.3233  0.0039  0.0827
  435HOH     H1 1320   2.850   0.114   2.179  0.1320  0.8877  0.6679
  435HOH     H2 1321   2.984   0.172   2.141 -0.2339  0.8106 -0.8981
  436HOH      O 1322   2.962   1.845   1.716  0.2116  0.2114  0.2134
  436HOH     H1 1323   2.955   1.763   1.668 -0.4412  0.3789 -0.0046
  436HOH     H2 1324   3.036   1.833   1.775  0.8640 -0.1030 -0.6339
  437HOH      O 1325   3.329   3.185   3.048  0.2701  0.6494  0.4011
  437HOH     H1 1326   3.389   3.259   3.054  0.7671  0.2635  0.2972
  437HOH     H2 1327   3.342   3.150   2.960 -0.5450  0.9073  0.1520
  438HOH      O 1328   2.727   0.435   3.373  0.0169  0.0164 -0.3954
  438HOH     H1 1329   2.759   0.471   3.456 -0.7359 -0.8878  0.3177
  438HOH     H2 1330   2.699   0.512   3.324 -0.2802  0.5328  0.5245
  439HOH      O 1331   0.559   2.731   0.997 -0.5329  0.6691 -0.0252
  439HOH     H1 1332   0.505   2.652   1.002 -0.8382  0.8650 -0.1473
  439HOH     H2 1333   0.592   2.744   1.086  1.2412 -0.7619 -0.3716
  440HOH      O 1334   3.292   1.192   0.427 -0.0814  0.1090 -0.0013
  440HOH     H1 1335   3.198   1.204   0.442 -0.0475  1.2782 -0.5185
  440HOH     H2 1336   3.297   1.115   0.370 -0.7363  0.0468  0.0070
  441HOH      O 1337   0.511   1.996   0.938  0.1323 -0.3155 -0.1937
  441HOH     H1 1338   0.466   1.917   0.967  0.1844 -0.1162  0.4660
  441HOH     H2 1339   0.596   1.966   0.906 -0.0404 -0.5773 -0.4120
  442HOH      O 1340   0.118   0.714   3.478  0.4952 -0.1374  0.1624
  442HOH     H1 1341   0.182   0.690   3.411 -0.0029 -1.4752  0.1075
  442HOH     H2 1342   0.090   0.630   3.515 -1.2008  0.3877  0.2069
  443HOH      O 1343   2.648   1.576   2.971 -0.4737 -0.1185  0.2874
  443HOH     H1 1344   2.593   1.649   2.998 -0.0904  0.4203 -0.3449
  443HOH     H2 1345   2.678   1.537   3.053 -0.4697  0.5954  0.6348
  444HOH      O 1346   2.942   1.854   2.201  0.3921 -0.8154 -0.1586
  444HOH     H1 1347   2.861   1.802   2.200 -0.6674  0.6907  0.0831
  444HOH     H2 1348   2.936   1.909   2.123  0.7217 -0.0633  0.3209
  445HOH      O 1349   0.644   1.851   3.189 -0.2282 -0.4158 -0.5795
  445HOH     H1 1350   0.588   1.805   3.126 -0.0230  0.2174 -1.2619
  445HOH     H2 1351   0.678   1.925   3.140  0.1448 -0.0319  0.2263
  446HOH      O 1352   2.570   2.634   0.631  0.3796  0.0724 -0.3684
  446HOH     H1 1353   2.580   2.572   0.703 -0.7362  0.9238  0.6133
  446HOH     H2 1354   2.652   2.684   0.630  0.1216  0.6146  0.9548
  447HOH      O 1355   1.958   0.183   0.608 -0.4340  0.2181  0.1550
  447HOH     H1 1356   1.883   0.236   0.581 -0.7090 -0.3645 -0.2773
  447HOH     H2 1357   1.990   0.143   0.527  0.6740  0.8440  0.2560
  448HOH      O 1358   3.333   1.403   3.601 -0.0816  0.5630  0.1893
  448HOH     H1 1359   3.318   1.496   3.584  0.1252  0.5198 -0.2744
  448HOH     H2 1360   3.400   1.378   3.538 -0.5001 -0.0198 -0.0465
  449HOH      O 1361   1.637   2.974   3.145  0.1250  0.6883  0.2243
  449HOH     H1 1362   1.604   2.979   3.235 -1.3490  0.1761 -0.2340
  449HOH     H2 1363   1.613   3.058   3.106 -0.4041  0.4251 -0.0319
  450HOH      O 1364   3.226   0.829   3.246 -0.1526  0.7683  0.0507
  450HOH     H1 1365   3.226   0.780   3.163  1.7920  0.5835  0.0744
  450HOH     H2 1366   3.214   0.762   3.313 -0.5642  0.7603 -0.0268
  451HOH      O 1367   0.041   0.263   3.277 -0.2722 -0.1724 -0.3237
  451HOH     H1 1368   0.125   0.220   3.265 -0.6524 -1.4190  0.8961
  451HOH     H2 1369   0.063   0.355   3.293  1.0238 -0.6569  1.2371
  452HOH      O 1370   2.919   2.742   1.354  0.2554  0.5795  0.4430
  452HOH     H1 1371   2.930   2.716   1.446  0.3655  0.8636  0.5116
  452HOH     H2 1372   2.896   2.835   1.358 -0.5147  0.4135  0.2221
  453HOH      O 1373   3.278   2.880   0.774  0.6204 -0.0393 -0.5105
  453HOH     H1 1374   3.331   2.955   0.748  0.1468  0.5998  0.2823
  453HOH     H2 1375   3.248   2.901   0.862 -0.0953 -0.8513 -0.5336
  454HOH      O 1376   2.982   2.682   2.802  0.1697  0.1915  0.1268
  454HOH     H1 1377   3.052   2.617   2.798  0.3153  0.3454  0.1586
  454HOH     H2 1378   2.901   2.632   2.790  0.1960 -0.1566  1.2225
  455HOH      O 1379   3.079   0.710   1.545  0.5186  0.4435 -0.2183
  455HOH     H1 1380   3.170   0.706   1.514  0.2478 -0.5749 -0.9892
  455HOH     H2 1381   3.027   0.715   1.465 -0.1311  1.0765  0.2162
  456HOH      O 1382   3.727   0.726   0.533 -0.5713 -0.5422 -0.7124
  456HOH     H1 1383   3.646   0.695   0.492 -1.4026  0.1942  0.2663
  456HOH     H2 1384   3.747   0.808   0.489 -1.9625  0.7207  0.7589
  457HOH      O 1385   3.341   1.516   1.446 -0.0801  0.3918  0.2829
  457HOH     H1 1386   3.357   1.425   1.420 -0.1739  0.4507  0.0204
  457HOH     H2 1387   3.387   1.568   1.380 -0.3963  0.5438  0.1828
  458HOH      O 1388   3.521   0.072   1.650 -0.3653 -0.0977 -0.1110
  458HOH     H1 1389   3.580   0.071   1.575  0.5637 -0.6085  0.5835
  458HOH     H2 1390   3.564   0.017   1.716 -1.4506 -0.1992  0.5723
  459HOH      O 1391   3.461   2.547   2.866 -0.0122 -0.2761  0.0188
  459HOH     H1 1392   3.535   2.604   2.844 -0.3863  0.5714  0.8460
  459HOH     H2 1393   3.502   2.472   2.911  0.3503  0.2482  0.5925
  460HOH      O 1394   0.677   0.842   2.077 -0.1064  0.3349 -0.0089
  460HOH     H1 1395   0.711   0.920   2.122 -0.4364  0.2894  0.3348
  460HOH     H2 1396   0.751   0.781   2.077  0.3589  0.8623 -0.8488
  461HOH      O 1397   2.687   1.888   1.738  0.2835 -0.1678 -0.2893
  461HOH     H1 1398   2.699   1.971   1.692 -0.3791 -0.3583 -0.8449
  461HOH     H2 1399   2.772   1.845   1.731  0.6745  0.4972  0.1115
  462HOH      O 1400   3.518   0.031   1.052 -0.2874  0.0345 -0.0148
  462HOH     H1 1401   3.423   0.040   1.042 -0.2753  0.7980  0.4285
  462HOH     H2 1402   3.555   0.102   1.000  0.0338 -0.1122  0.0098
  463HOH      O 1403   0.565   0.855   0.865 -0.4340  0.4424  0.0631
  463HOH     H1 1404   0.533   0.802   0.938 -0.5578  0.5376  0.0784
  463HOH     H2 1405   0.487   0.898   0.830 -0.4724 -0.0822 -0.5298
  464HOH      O 1406   3.515   3.420   3.057 -0.4959 -0.5230 -0.1089
  464HOH     H1 1407   3.589   3.363   3.074  0.1247  0.0525 -0.7388
  464HOH     H2 1408   3.554   3.502   3.025 -1.3547  0.1629  0.4990
  465HOH      O 1409   1.016   1.092   0.101 -0.0095 -0.0013  0.2727
  465HOH     H1 1410   0.953   1.021   0.110  0.6671 -0.5539  0.9836
  465HOH     H2 1411   0.979   1.164   0.152 -0.1461 -0.2643  0.5503
  466HOH      O 1412   0.941   2.406   3.423 -0.2491  0.6700 -0.1923
  466HOH     H1 1413   0.856   2.388   3.383  0.1174  1.9437 -1.7417
  466HOH     H2 1414   1.003   2.352   3.375 -0.1357 -0.5495  1.1839
  467HOH      O 1415   2.139   2.499   1.985 -0.0398  0.2452 -0.6149
  467HOH     H1 1416   2.049   2.474   1.963 -0.0101  0.2684 -0.7679
  467HOH     H2 1417   2.178   2.419   2.022  0.0401  0.0720 -1.0566
  468HOH      O 1418   0.426   3.461   0.424 -0.0551  0.9261 -0.2803
  468HOH     H1 1419   0.454   3.408   0.350 -0.6348 -0.0194  0.1430
  468HOH     H2 1420   0.360   3.521   0.388 -0.5386  0.2807 -0.4955
  469HOH      O 1421   0.612   0.433   2.010 -0.0433  0.1910 -0.4090
  469HOH     H1 1422   0.539   0.429   1.948 -0.7251  0.8058  0.3116
  469HOH     H2 1423   0.676   0.491   1.968 -0.8119  1.1983 -0.2673
  470HOH      O 1424   3.201   3.482   0.620 -0.2470 -0.6121  0.6765
  470HOH     H1 1425   3.237   3.451   0.537  0.4536  0.1838  0.6486
  470HOH     H2 1426   3.257   3.443   0.687  0.8583  0.7085  0.6293
  471HOH      O 1427   1.458   1.373   0.777  0.6072 -0.2963  0.3410
  471HOH     H1 1428   1.401   1.382   0.700  0.4055  0.4503  0.5626
  471HOH     H2 1429   1.453   1.280   0.799 -0.8603 -0.2115  0.5951
  472HOH      O 1430   0.249   2.711   2.123  0.4941  0.0250 -0.0129
  472HOH     H1 1431   0.325   2.761   2.093  0.0466  0.8738  0.2218
  472HOH     H2 1432   0.187   2.716   2.051 -0.0898  1.0036  0.5242
  473HOH      O 1433   0.854   1.236   1.400 -0.5325  0.3571 -0.1980
  473HOH     H1 1434   0.786   1.168   1.407  0.0931 -0.2210  0.5701
  473HOH     H2 1435   0.837   1.295   1.473  0.2369 -0.2495  0.5143
  474HOH      O 1436   0.287   1.475   2.072  1.0094 -0.6761  0.4539
  474HOH     H1 1437   0.300   1.459   1.979 -0.0183 -0.2813  0.2198
  474HOH     H2 1438   0.209   1.424   2.095 -0.2575  1.0872  0.4748
  475HOH      O 1439   2.373   2.768   2.414 -0.2228  0.1485 -0.3837
  475HOH     H1 1440   2.307   2.821   2.369 -0.2483  0.3794 -0.0858
  475HOH     H2 1441   2.323   2.711   2.472 -0.2440 -0.7779 -1.2683
  476HOH      O 1442   2.093   1.343   0.264  0.2321 -0.7661  0.4464
  476HOH     H1 1443   2.044   1.284   0.206  0.5443 -0.4447 -0.1628
  476HOH     H2 1444   2.185   1.326   0.243  0.3312 -0.1962  0.4018
  477HOH      O 1445   0.808   1.064   0.434  0.5015  0.3923  0.2205
  477HOH     H1 1446   0.747   0.992   0.421 -0.4733  1.2157 -0.0167
  477HOH     H2 1447   0.796   1.120   0.357  1.3477  0.7445  0.3196
  478HOH      O 1448   1.135   0.587   3.337  0.6073 -0.3491 -0.1187
  478HOH     H1 1449   1.204   0.527   3.365  0.1662 -0.8778 -0.1430
  478HOH     H2 1450   1.054   0.539   3.351  0.2947 -0.1424 -1.0931
  479HOH      O 1451   1.666   2.581   2.850  0.1929  0.2403 -0.1789
  479HOH     H1 1452   1.629   2.616   2.769 -0.9695  0.4964  0.4185
  479HOH     H2 1453   1.754   2.554   2.826 -0.0782  0.3801 -1.5060
  480HOH      O 1454   2.628   2.790   2.067 -0.1334 -0.1774  0.6837
  480HOH     H1 1455   2.666   2.745   2.143 -0.7345 -0.6634  0.7112
  480HOH     H2 1456   2.535   2.796   2.087 -0.2521 -0.0205  0.1214
  481HOH      O 1457   3.397   2.954   3.177 -0.7925  0.1259  0.4382
  481HOH     H1 1458   3.310   2.915   3.184 -1.4570  1.3332 -0.4453
  481HOH     H2 1459   3.384   3.034   3.127  0.9841 -0.1327 -0.6304
  482HOH      O 1460   1.798   1.799   0.684 -0.3921  0.1316  0.1178
  482HOH     H1 1461   1.715   1.758   0.706  0.3504 -2.3296 -0.8975
  482HOH     H2 1462   1.831   1.835   0.766 -1.7391 -0.2226  0.8628
  483HOH      O 1463   2.033   1.254   0.525  0.6888  0.3852 -0.1567
  483HOH     H1 1464   2.111   1.293   0.565  1.1785  0.2634 -0.9600
  483HOH     H2 1465   2.028   1.294   0.438  0.7588 -0.7456 -0.7099
  484HOH      O 1466   3.259   1.499   3.104  0.0397 -0.0850  0.0719
  484HOH     H1 1467   3.252   1.410   3.137 -1.2513 -0.3156 -0.6955
  484HOH     H2 1468   3.211   1.552   3.168 -0.8182 -0.2457 -0.4180
  485HOH      O 1469   2.759   1.437   3.196  0.2786 -0.2942  0.1620
  485HOH     H1 1470   2.725   1.355   3.158 -0.5009  0.0002  0.1876
  485HOH     H2 1471   2.829   1.409   3.254 -0.7909 -1.0979  1.1508
  486HOH      O 1472   0.917   1.377   3.497 -0.4941  0.0365  0.8820
  486HOH     H1 1473   0.950   1.422   3.419 -0.7495  0.1647  0.8457
  486HOH     H2 1474   0.979   1.306   3.511 -0.4960 -0.0456  0.5056
  487HOH      O 1475   3.221   2.812   2.398 -0.0996  0.5478 -0.2620
  487HOH     H1 1476   3.299   2.844   2.444 -0.4365  0.6402  0.2676
  487HOH     H2 1477   3.152   2.817   2.463 -0.3279 -0.5675 -0.3739
  488HOH      O 1478   0.457   2.922   3.380 -0.3729 -0.2701 -0.2177
  488HOH     H1 1479   0.539   2.875   3.363  0.5357  0.6756  1.1501
  488HOH     H2 1480   0.393   2.853   3.394  0.2031 -1.0503 -1.0996
  489HOH      O 1481   2.163   1.688   0.444 -0.0795  0.3835 -0.2723
  489HOH     H1 1482   2.075   1.659   0.469  0.1640  0.5052  0.8208
  489HOH     H2 1483   2.192   1.743   0.517  1.8950 -1.6918  0.7602
  490HOH      O 1484   3.258   2.385   1.024 -0.6330 -0.1915 -0.0137
  490HOH     H1 1485   3.279   2.314   1.084  0.5273  0.2112  0.1138
  490HOH     H2 1486   3.164   2.375   1.007 -0.8757 -0.7258  1.3240
  491HOH      O 1487   0.433   0.451   1.806 -0.1540  0.1298 -0.0113
  491HOH     H1 1488   0.492   0.500   1.749 -0.7231 -0.1228 -0.8505
  491HOH     H2 1489   0.349   0.497   1.798 -0.0899  0.5215  1.2086
  492HOH      O 1490   3.335   0.683   0.147  0.0297 -0.2818 -0.1474
  492HOH     H1 1491   3.367   0.747   0.210 -0.1480  0.1192 -0.4492
  492HOH     H2 1492   3.242   0.705   0.136  0.3447  0.6198 -1.6036
  493HOH      O 1493   3.421   2.454   1.525  0.3308 -0.6612 -0.7620
  493HOH     H1 1494   3.385   2.524   1.470 -0.0849 -0.9799 -0.9096
  493HOH     H2 1495   3.396   2.478   1.614  1.4330  0.1147 -0.6293
  494HOH      O 1496   2.392   0.307   1.453 -0.0756 -0.0284  0.4010
  494HOH     H1 1497   2.455   0.278   1.519  0.4399  0.8050  0.3143
  494HOH     H2 1498   2.379   0.231   1.397  1.3225 -0.0965  0.0835
  495HOH      O 1499   2.895   0.637   2.634 -0.0484 -0.4013 -0.1100
  495HOH     H1 1500   2.988   0.647   2.614 -0.1486  0.6481 -0.1486
  495HOH     H2 1501   2.859   0.593   2.557  0.1619  0.5681 -0.7982
  496HOH      O 1502   1.755   1.580   2.105 -0.6808 -0.7468 -0.4324
  496HOH     H1 1503   1.830   1.538   2.064 -0.6879 -0.7088 -0.4850
  496HOH     H2 1504   1.766   1.564   2.199 -0.7986 -1.0548 -0.4690
  497HOH      O 1505   0.471   2.615   3.042  0.3185 -0.2686  0.3799
  497HOH     H1 1506   0.526   2.686   3.075 -0.0716 -0.0095  0.4884
  497HOH     H2 1507   0.528   2.564   2.985  0.6965 -0.0668  0.5737
  498HOH      O 1508   0.485   2.458   1.762 -0.1583  0.8308 -0.2563
  498HOH     H1 1509   0.577   2.487   1.762  0.3343 -0.5766 -0.1521
  498HOH     H2 1510   0.481   2.394   1.834 -1.1932  0.7540 -0.3614
  499HOH      O 1511   2.094   0.364   1.850 -0.0155  0.3694 -0.3196
  499HOH     H1 1512   2.030   0.406   1.793  0.0377 -0.2945 -0.8904
  499HOH     H2 1513   2.051   0.284   1.880  0.2775  0.2871 -0.1117
  500HOH      O 1514   0.480   2.732   2.537 -0.9673 -0.0591 -0.1237
  500HOH     H1 1515   0.392   2.758   2.510 -0.6704  1.5950  0.2937
  500HOH     H2 1516   0.482   2.748   2.631 -0.4099 -0.7411 -0.0035
  501HOH      O 1517   2.857   0.310   0.319 -0.2575  0.7444  0.6601
  501HOH     H1 1518   2.866   0.400   0.349  1.1470  1.1471 -0.7376
  501HOH     H2 1519   2.792   0.314   0.249  1.0416  1.1204 -0.6356
  502HOH      O 1520   2.775   2.812   0.526  0.8789 -0.2371  0.1930
  502HOH     H1 1521   2.802   2.780   0.440  0.0207  0.1470 -0.2516
  502HOH     H2 1522   2.855   2.810   0.578  1.6401  0.3010 -0.8551
  503HOH      O 1523   2.132   0.854   1.439  0.8133 -0.0541  0.6473
  503HOH     H1 1524   2.092   0.785   1.491  0.2891  0.3312  0.7760
  503HOH     H2 1525   2.105   0.836   1.349 -0.1732  0.5208  0.7988
  504HOH      O 1526   2.040   3.587   1.855  0.6313 -0.6146 -0.3846
  504HOH     H1 1527   1.971   3.642   1.818  0.6025 -0.2259  0.2179
  504HOH     H2 1528   2.120   3.640   1.849  0.4539 -0.0953  0.9875
  505HOH      O 1529   1.042   1.515   1.603 -0.3101 -0.4106 -0.0082
  505HOH     H1 1530   1.023   1.426   1.632 -0.5606  0.0894  1.5473
  505HOH     H2 1531   0.962   1.564   1.619  0.2585  0.3867  0.6310
  506HOH      O 1532   2.773   0.107   0.489 -0.3178 -0.4655 -0.0651
  506HOH     H1 1533   2.830   0.172   0.449  1.4431 -1.4756  0.5996
  506HOH     H2 1534   2.742   0.054   0.416 -1.1144  0.5528 -0.5175
  507HOH      O 1535   0.661   3.441   2.705  0.5486 -0.5537  0.0925
  507HOH     H1 1536   0.722   3.502   2.747 -0.4590  0.6420 -0.0686
  507HOH     H2 1537   0.585   3.440   2.763  0.5322 -1.7146  0.0960
  508HOH      O 1538   2.003   3.605   2.153  0.4895  0.2453 -0.0428
  508HOH     H1 1539   2.033   3.678   2.099 -0.7092  0.0830 -1.0251
  508HOH     H2 1540   2.011   3.529   2.096 -0.5947  0.0305  0.0499
  509HOH      O 1541   2.471   0.775   3.320  0.3335 -0.1056 -0.1211
  509HOH     H1 1542   2.500   0.866   3.319  0.4102 -0.1288  0.0110
  509HOH     H2 1543   2.441   0.760   3.410 -0.6382  0.0947 -0.3809
  510HOH      O 1544   2.803   1.605   1.893  0.4257 -0.0130 -0.3001
  510HOH     H1 1545   2.896   1.602   1.913  0.5294  1.7347 -0.2157
  510HOH     H2 1546   2.761   1.620   1.977  0.2135  0.4817 -0.4833
  511HOH      O 1547   0.017   0.522   1.132 -0.3179 -0.0026  0.1259
  511HOH     H1 1548  -0.012   0.605   1.095  0.8496  0.3166 -0.1350
  511HOH     H2 1549   0.045   0.544   1.221 -0.4346 -0.2151  0.2169
  512HOH      O 1550   0.025   2.037   2.619  0.2971 -0.1475  0.1807
  512HOH     H1 1551   0.001   1.982   2.545 -0.4239  0.5034 -0.0992
  512HOH     H2 1552  -0.020   1.998   2.694 -0.5072  0.2283 -0.0791
  513HOH      O 1553   0.904   2.972   1.012  0.8154 -0.0764  0.5207
  513HOH     H1 1554   0.871   2.908   0.950  0.6488  0.5510 -0.0666
  513HOH     H2 1555   0.944   2.920   1.082 -0.9683 -0.8831  1.0446
  514HOH      O 1556   0.048   1.132   0.706  0.4708  1.0064 -0.4510
  514HOH     H1 1557   0.015   1.064   0.765 -0.1454  0.5196 -1.3241
  514HOH     H2 1558   0.073   1.204   0.765 -0.3808  0.6586  0.3954
  515HOH      O 1559   2.309   0.032   3.217 -0.2853 -0.6818  0.1219
  515HOH     H1 1560   2.275  -0.035   3.277 -0.1815 -0.3834  0.5247
  515HOH     H2 1561   2.279   0.115   3.255  0.6142 -0.4251  0.3155
  516HOH      O 1562   1.023   1.832   2.999 -0.2993 -0.6603  0.3668
  516HOH     H1 1563   1.052   1.835   3.090 -0.3403  0.1858  0.3663
  516HOH     H2 1564   1.079   1.894   2.953  0.1652 -1.5450 -0.3430
  517HOH      O 1565   1.644   3.273   0.728  0.5803 -0.1753  0.0119
  517HOH     H1 1566   1.646   3.184   0.763  1.2749  0.0207  0.4977
  517HOH     H2 1567   1.551   3.293   0.721  0.3610 -0.2336  1.7772
  518HOH      O 1568   1.728   0.376   3.516  0.4682 -0.1415 -0.8407
  518HOH     H1 1569   1.660   0.356   3.451  0.3620  0.2173 -0.8493
  518HOH     H2 1570   1.681   0.378   3.599  0.4319  0.2748 -0.8675
  519HOH      O 1571   3.245   0.079   2.605 -0.1448  0.1330 -0.3831
  519HOH     H1 1572   3.333   0.085   2.643 -0.3184 -0.5416  0.1577
  519HOH     H2 1573   3.186   0.103   2.677 -0.4756 -1.0616 -0.2057
  520HOH      O 1574   2.280   0.189   1.218  0.0277  0.0321  0.9648
  520HOH     H1 1575   2.207   0.244   1.188  0.6951  0.6556  0.4011
  520HOH     H2 1576   2.303   0.137   1.141  0.1803 -0.1599  1.1400
  521HOH      O 1577   3.237   0.097   1.751  0.2189  0.3067  0.2234
  521HOH     H1 1578   3.266   0.009   1.728 -0.7542 -0.1767  0.6999
  521HOH     H2 1579   3.302   0.128   1.814  0.8525  0.1482 -0.3329
  522HOH      O 1580   0.606   2.722   1.541 -0.3174  0.2598  0.0172
  522HOH     H1 1581   0.592   2.809   1.579 -0.3350  1.0774 -1.6852
  522HOH     H2 1582   0.664   2.678   1.603  0.7486  1.9656  0.3728
  523HOH      O 1583   2.242   2.260   2.084 -0.1488  0.2073 -0.4935
  523HOH     H1 1584   2.189   2.183   2.060 -0.2500  0.3715 -0.8124
  523HOH     H2 1585   2.332   2.231   2.069 -0.0945 -0.2367  0.5158
  524HOH      O 1586   3.482   3.071   3.659  0.3004  0.3221 -0.1657
  524HOH     H1 1587   3.525   3.120   3.589 -0.0290  0.7478 -0.0792
  524HOH     H2 1588   3.396   3.050   3.624  0.4329 -0.1888 -0.1942
  525HOH      O 1589   0.134   1.306   0.015  0.2273 -0.4616 -0.1376
  525HOH     H1 1590   0.040   1.322   0.021  0.3477  0.5149 -0.5181
  525HOH     H2 1591   0.171   1.357   0.087  0.4879 -0.6429 -0.1408
  526HOH      O 1592   2.333   3.181   0.776  0.2583  0.0637 -0.0484
  526HOH     H1 1593   2.305   3.093   0.750 -0.1589  0.1448  0.1088
  526HOH     H2 1594   2.360   3.171   0.867  0.2314  0.0944 -0.0372
  527HOH      O 1595   1.768   2.531   1.016  0.3775 -0.1860 -0.1130
  527HOH     H1 1596   1.808   2.583   0.947 -0.8728  1.0835  0.0092
  527HOH     H2 1597   1.700   2.480   0.971  0.2810 -0.1824  0.0265
  528HOH      O 1598   1.252   0.405   1.249 -0.2057  0.4088  0.6555
  528HOH     H1 1599   1.321   0.471   1.248 -0.5881  0.8243 -0.1027
  528HOH     H2 1600   1.272   0.347   1.176 -0.5212  0.3818  0.5869
  529HOH      O 1601   1.056   3.529   3.403 -0.0455  0.4193  0.7420
  529HOH     H1 1602   0.998   3.579   3.345 -0.5405  0.5383  1.3231
  529HOH     H2 1603   1.034   3.437   3.384  1.0229  0.3676 -0.4871
  530HOH      O 1604   2.145   1.395   2.684  0.5291 -0.3216  0.1621
  530HOH     H1 1605   2.130   1.457   2.755  0.7522 -0.4018  0.2823
  530HOH     H2 1606   2.203   1.442   2.624 -0.8102  0.3117 -0.7330
  531HOH      O 1607   3.266   0.608   3.456  0.0848  0.1772  0.1754
  531HOH     H1 1608   3.260   0.532   3.515  0.1432  0.5304  0.6515
  531HOH     H2 1609   3.360   0.622   3.444  0.0726  0.0684 -0.0562
  532HOH      O 1610   2.856   0.922   1.105  0.2597  0.3685 -0.1723
  532HOH     H1 1611   2.879   0.972   1.026 -0.1235  0.0124 -0.5196
  532HOH     H2 1612   2.913   0.846   1.103 -0.2057  0.0138 -0.4803
  533HOH      O 1613   3.069   0.463   0.738 -0.3967 -0.3750 -0.5922
  533HOH     H1 1614   3.099   0.523   0.806 -0.7000 -1.1446  0.2623
  533HOH     H2 1615   3.149   0.436   0.692 -0.1258 -0.2109 -0.2238
  534HOH      O 1616   3.242   2.942   1.975  0.2951 -0.9303  0.3428
  534HOH     H1 1617   3.182   2.881   1.931  0.2474 -0.7448  0.1441
  534HOH     H2 1618   3.198   2.964   2.057  0.0599 -0.7484  0.1710
  535HOH      O 1619   2.412   0.228   0.180  0.3037  0.2202  0.2064
  535HOH     H1 1620   2.431   0.288   0.252  0.6417 -0.5739  0.8004
  535HOH     H2 1621   2.469   0.153   0.195 -0.0160 -0.2064 -0.5864
  536HOH      O 1622   0.267   3.347   0.905 -0.4757  0.8019  0.4024
  536HOH     H1 1623   0.308   3.294   0.974  0.3555  0.7961 -0.0764
  536HOH     H2 1624   0.243   3.283   0.838 -0.6024  0.8940  0.3609
  537HOH      O 1625   3.467   1.172   3.167  0.3291 -0.0111  0.1812
  537HOH     H1 1626   3.497   1.241   3.108 -0.3163 -0.5196 -0.7982
  537HOH     H2 1627   3.519   1.096   3.143 -0.2663 -0.3467 -0.0846
  538HOH      O 1628   0.770   3.007   3.256 -0.4909  0.3849 -0.3705
  538HOH     H1 1629   0.700   2.964   3.208  0.0218 -0.6530 -0.2499
  538HOH     H2 1630   0.821   2.935   3.294  0.9977  1.0326 -0.9525
  539HOH      O 1631   0.573   3.052   2.461  0.1739  0.4928 -0.7727
  539HOH     H1 1632   0.628   3.126   2.485  0.7067  0.0928 -0.7243
  539HOH     H2 1633   0.550   3.010   2.544  0.1282  0.4241 -0.8190
  540HOH      O 1634   2.942   2.337   1.092 -0.1909  0.2734 -0.0279
  540HOH     H1 1635   2.939   2.314   1.184  0.6905  0.6303  0.1120
  540HOH     H2 1636   2.903   2.424   1.088 -0.1026  0.3168  0.0360
  541HOH      O 1637   1.410   3.254   2.808 -0.4380 -0.7351 -0.1052
  541HOH     H1 1638   1.448   3.211   2.732 -0.0607 -0.1915 -0.2321
  541HOH     H2 1639   1.319   3.223   2.810 -0.3665 -0.9928 -0.5962
  542HOH      O 1640   1.277   1.583   2.374 -0.6958  0.7638 -0.5742
  542HOH     H1 1641   1.281   1.639   2.296  1.3019  0.8921 -0.4887
  542HOH     H2 1642   1.261   1.495   2.340  0.3605  0.7835 -1.2012
  543HOH      O 1643   0.846   0.528   2.361 -0.0431 -0.0956  0.1991
  543HOH     H1 1644   0.923   0.503   2.311  0.1827  0.3176  0.3287
  543HOH     H2 1645   0.876   0.599   2.417 -0.3511 -0.3774  0.7425
  544HOH      O 1646   2.371   2.730   1.777  0.2636  0.4118  0.3964
  544HOH     H1 1647   2.463   2.741   1.753  0.2493 -0.2143 -0.0153
  544HOH     H2 1648   2.327   2.806   1.740  0.3819 -0.0819 -0.8817
  545HOH      O 1649   2.519   1.062   0.414  0.6800  0.2208  0.7832
  545HOH     H1 1650   2.538   1.145   0.458  0.1809  0.4674  0.5541
  545HOH     H2 1651   2.435   1.034   0.452  0.0547  0.6140 -0.2097
  546HOH      O 1652   3.655   2.505   2.144 -0.0124 -0.3409 -0.0554
  546HOH     H1 1653   3.747   2.479   2.136  0.0222 -0.5404  0.7831
  546HOH     H2 1654   3.619   2.444   2.209 -0.6585 -0.0598 -0.1384
  547HOH      O 1655   3.524   0.848   1.236  0.1069 -0.1199  0.0908
  547HOH     H1 1656   3.511   0.775   1.175  2.0281  0.0656 -0.6802
  547HOH     H2 1657   3.472   0.920   1.200 -0.5308 -0.6155 -0.0296
  548HOH      O 1658   1.836   2.332   2.613 -0.9204  0.3278  0.0747
  548HOH     H1 1659   1.783   2.350   2.535 -0.4669  0.2036 -0.2674
  548HOH     H2 1660   1.872   2.416   2.639  0.2191  0.1556 -0.8084
  549HOH      O 1661   0.534   2.366   1.275 -0.1082 -0.0221  0.0013
  549HOH     H1 1662   0.622   2.355   1.241 -0.3059 -0.3849 -0.4102
  549HOH     H2 1663   0.496   2.436   1.221 -0.1083  0.0686  0.1166
  550HOH      O 1664   2.349   1.239   2.955  0.6884  1.1594  0.3988
  550HOH     H1 1665   2.398   1.250   2.874  0.8861  0.0662  0.3475
  550HOH     H2 1666   2.413   1.209   3.019  0.1045 -0.5575  0.2665
  551HOH      O 1667   0.414   0.414   1.059  0.3239  0.5011 -0.1196
  551HOH     H1 1668   0.322   0.419   1.032  0.2863  0.0940 -0.0848
  551HOH     H2 1669   0.443   0.328   1.029  0.4482  0.2644  0.6335
  552HOH      O 1670   2.149   1.899   0.651  0.3291  0.4100 -0.3386
  552HOH     H1 1671   2.204   1.976   0.668 -0.3025  0.7588  0.2170
  552HOH     H2 1672   2.089   1.927   0.582 -0.0496  0.5036  0.0214
  553HOH      O 1673   3.422   1.961   0.282  0.5270 -0.8400  0.1603
  553HOH     H1 1674   3.516   1.964   0.265  0.5613 -0.2989  0.3922
  553HOH     H2 1675   3.395   1.874   0.252  1.2210 -1.2690  0.7113
  554HOH      O 1676   3.391   3.127   0.721 -0.5132  0.1453  0.3081
  554HOH     H1 1677   3.299   3.154   0.712 -0.5073  0.1429  0.2405
  554HOH     H2 1678   3.413   3.147   0.812 -0.2161  1.2772  0.0195
  555HOH      O 1679   1.137   1.903   0.700 -0.1991  0.8800  0.2420
  555HOH     H1 1680   1.068   1.859   0.751 -0.6946 -0.6558 -1.5317
  555HOH     H2 1681   1.090   1.969   0.649 -0.4464 -0.0833 -0.8735
  556HOH      O 1682   0.274   3.405   3.353  0.8414 -0.1821  0.8796
  556HOH     H1 1683   0.220   3.383   3.277  0.0534 -1.3795  1.7052
  556HOH     H2 1684   0.359   3.428   3.317  0.7001 -1.3517 -0.3467
  557HOH      O 1685   0.777   3.112   0.096 -0.7060 -0.1496  0.0886
  557HOH     H1 1686   0.754   3.078   0.010 -1.0968  0.1540  0.0652
  557HOH     H2 1687   0.818   3.197   0.078 -0.7113 -0.1236  0.1964
  558HOH      O 1688   0.607   2.792   1.245  0.1256 -0.1616 -0.7244
  558HOH     H1 1689   0.664   2.863   1.274  0.3548 -0.3625 -0.6778
  558HOH     H2 1690   0.598   2.736   1.322  0.0432 -0.2465 -0.7967
  559HOH      O 1691   2.127   2.882   1.298 -0.9391 -0.6269  0.3994
  559HOH     H1 1692   2.168   2.801   1.329 -1.1261 -1.0913 -0.4825
  559HOH     H2 1693   2.167   2.951   1.350  0.6521 -1.0864 -0.1094
  560HOH      O 1694   3.533   0.489   2.033 -0.2337  0.1508  0.3988
  560HOH     H1 1695   3.617   0.533   2.047 -0.6519  0.6863  1.4225
  560HOH     H2 1696   3.542   0.405   2.078  0.1166 -0.3107 -0.4691
  561HOH      O 1697   0.100   1.219   0.461 -0.2502  0.4799 -0.2243
  561HOH     H1 1698   0.006   1.233   0.456 -0.4378 -0.6982 -0.6275
  561HOH     H2 1699   0.115   1.183   0.549 -0.1189  0.9639 -0.0432
  562HOH      O 1700   2.633   3.455   1.211 -0.2345 -0.2224  0.4285
  562HOH     H1 1701   2.573   3.512   1.259  0.4913  0.0119  1.1045
  562HOH     H2 1702   2.708   3.511   1.191 -0.0219 -0.6329  0.0349
  563HOH      O 1703   3.330   1.344   2.521  0.1968 -0.9460 -0.3769
  563HOH     H1 1704   3.254   1.302   2.561 -1.3788  0.7164 -1.2897
  563HOH     H2 1705   3.329   1.313   2.430 -0.1122 -0.1131 -0.6784
  564HOH      O 1706   1.760   2.667   0.324  0.0582  0.6275  0.8312
  564HOH     H1 1707   1.849   2.657   0.290 -0.2499 -0.5860  0.2647
  564HOH     H2 1708   1.764   2.628   0.412  0.3214  1.6578  1.3101
  565HOH      O 1709   2.362   2.224   1.289 -0.3692 -0.1785 -0.2220
  565HOH     H1 1710   2.286   2.171   1.265  0.4372 -1.3242 -0.4029
  565HOH     H2 1711   2.385   2.194   1.377 -0.0319  0.0307 -0.2343
  566HOH      O 1712   3.687   2.939   3.185 -0.7680 -0.2377  0.2676
  566HOH     H1 1713   3.593   2.929   3.168 -0.6485 -0.5639 -0.2235
  566HOH     H2 1714   3.705   2.879   3.257 -0.9828  0.0288  0.5514
  567HOH      O 1715   2.626   1.341   3.525 -0.6570  0.0266  0.1451
  567HOH     H1 1716   2.662   1.430   3.527 -0.0156 -0.1654 -0.8879
  567HOH     H2 1717   2.534   1.353   3.502 -0.3866  0.4341 -0.8803
  568HOH      O 1718   2.632   0.751   1.089  0.3047 -0.4939  0.5829
  568HOH     H1 1719   2.670   0.837   1.071  0.5524 -0.9229 -1.4463
  568HOH     H2 1720   2.587   0.761   1.173  0.5207  1.5314  0.5470
  569HOH      O 1721   0.810   2.270   2.488  0.3414 -0.6687  0.7840
  569HOH     H1 1722   0.807   2.350   2.541 -0.2948  0.1322 -0.3753
  569HOH     H2 1723   0.896   2.273   2.446  0.4109 -0.7259  0.9200
  570HOH      O 1724   0.723   3.273   2.514  0.1186 -0.2887 -0.0040
  570HOH     H1 1725   0.816   3.287   2.496 -0.1165 -0.2522 -1.4292
  570HOH     H2 1726   0.701   3.336   2.582  0.9446  0.3219 -0.2788
  571HOH      O 1727   2.355   0.656   1.246 -0.4439  0.2052  0.4155
  571HOH     H1 1728   2.388   0.713   1.316 -1.6500 -0.4545  1.5990
  571HOH     H2 1729   2.263   0.680   1.237 -0.9534 -1.4016  0.8499
  572HOH      O 1730   3.051   3.221   1.963 -0.0542 -0.0386  0.1091
  572HOH     H1 1731   3.124   3.280   1.946 -1.0822  1.5412  0.6969
  572HOH     H2 1732   3.084   3.160   2.029  0.4456  1.4216  1.3163
  573HOH      O 1733   1.298   1.724   0.034  0.6251  0.0194  0.3033
  573HOH     H1 1734   1.352   1.793  -0.002  0.0849  0.0245 -0.5456
  573HOH     H2 1735   1.210   1.762   0.039  0.4330 -0.4190  0.3714
  574HOH      O 1736   1.752   1.831   0.999 -0.0438 -0.5122  0.4540
  574HOH     H1 1737   1.758   1.736   1.002 -0.3393 -0.5992 -0.8320
  574HOH     H2 1738   1.659   1.849   0.985  0.0354 -0.0353  0.5055
  575HOH      O 1739   1.818   3.388   1.898 -0.1633  0.4066 -0.6595
  575HOH     H1 1740   1.910   3.377   1.923 -0.1740  1.0010 -0.3117
  575HOH     H2 1741   1.820   3.396   1.803 -0.1177 -1.8726 -0.9588
  576HOH      O 1742   3.456   0.238   3.540  0.2200  0.0822  0.3872
  576HOH     H1 1743   3.443   0.306   3.606 -0.1948  0.8599 -0.4544
  576HOH     H2 1744   3.393   0.259   3.471  0.7567 -0.5943 -0.3432
  577HOH      O 1745   2.258   0.226   2.025  0.6369  0.1203  0.0885
  577HOH     H1 1746   2.214   0.288   1.967 -0.5960 -0.9029 -0.1618
  577HOH     H2 1747   2.199   0.215   2.099  0.5859 -1.0452 -0.0809
  578HOH      O 1748   3.133   3.554   0.126 -0.4052  0.6290  0.4193
  578HOH     H1 1749   3.196   3.617   0.091 -0.0154  0.1341  0.2159
  578HOH     H2 1750   3.115   3.494   0.053  0.3019 -0.3265  0.9905
  579HOH      O 1751   1.680   2.802   3.689 -0.0739  0.4357  0.2171
  579HOH     H1 1752   1.703   2.812   3.781  0.3657 -0.1394  0.1816
  579HOH     H2 1753   1.706   2.884   3.648  0.2617  0.4778  0.5065
  580HOH      O 1754   3.672   1.715   3.027  0.2093  0.1320  0.0927
  580HOH     H1 1755   3.746   1.676   3.073 -0.3789  0.0841  1.0562
  580HOH     H2 1756   3.676   1.808   3.049  1.0195  0.5090 -1.3745
  581HOH      O 1757   2.333   0.744   1.887 -0.0499 -0.3744  0.6598
  581HOH     H1 1758   2.349   0.678   1.820  0.1013 -0.0912  0.4161
  581HOH     H2 1759   2.392   0.720   1.959  1.1675  0.3675 -0.0294
  582HOH      O 1760   2.907   2.759   3.427 -0.4596  0.0248 -0.4007
  582HOH     H1 1761   2.992   2.798   3.446 -0.7207  0.0888  0.7409
  582HOH     H2 1762   2.914   2.669   3.459 -0.6593 -0.1333 -0.7887
  583HOH      O 1763   2.629   2.721   1.728  0.4129  0.0674  0.4600
  583HOH     H1 1764   2.649   2.670   1.650  0.1229 -0.2508  0.5881
  583HOH     H2 1765   2.704   2.707   1.786 -0.5400 -2.0016  1.3883
  584HOH      O 1766   0.950   0.569   0.440  0.0148 -0.0886  0.8284
  584HOH     H1 1767   0.875   0.567   0.380 -0.3560 -0.2786  1.2890
  584HOH     H2 1768   1.014   0.625   0.395 -0.0305 -0.6553  0.0097
  585HOH      O 1769   2.349   2.459   1.178 -0.7853  0.9213 -0.3699
  585HOH     H1 1770   2.346   2.374   1.222 -0.2121  0.6383 -0.8438
  585HOH     H2 1771   2.313   2.520   1.241 -1.7465  0.2455 -0.2302
  586HOH      O 1772   0.186   0.475   3.264  0.1933 -0.1859 -0.3385
  586HOH     H1 1773   0.246   0.461   3.337  0.2931 -0.0191 -0.3863
  586HOH     H2 1774   0.237   0.454   3.186 -0.0740 -0.8788 -0.3382
  587HOH      O 1775   0.571   3.577   2.485 -0.5217  0.7093 -0.0513
  587HOH     H1 1776   0.574   3.546   2.576 -0.3840 -0.1713 -0.3457
  587HOH     H2 1777   0.575   3.673   2.493  0.8347  0.6341  0.8301
  588HOH      O 1778   3.316   2.562   1.755  0.5412 -0.2624  0.1358
  588HOH     H1 1779   3.271   2.638   1.717  0.3993 -0.2025  0.4133
  588HOH     H2 1780   3.245   2.508   1.790  0.5892 -0.8539 -0.6253
  589HOH      O 1781   2.198   3.341   1.077 -0.1517  0.0507 -0.4579
  589HOH     H1 1782   2.287   3.339   1.042 -0.2441 -0.7737 -0.6980
  589HOH     H2 1783   2.169   3.431   1.065  0.5768  0.2829 -0.5612
  590HOH      O 1784   2.258   0.685   0.234  0.1460  0.3071 -0.3327
  590HOH     H1 1785   2.293   0.752   0.176 -1.0023  0.3788 -0.9968
  590HOH     H2 1786   2.262   0.604   0.183  0.5855  0.0411  0.0973
  591HOH      O 1787   2.271   1.754   3.619  0.1907  0.3061  0.4501
  591HOH     H1 1788   2.282   1.748   3.714  0.8965  0.5175  0.3972
  591HOH     H2 1789   2.275   1.663   3.589 -0.3151  0.2163  0.6428
  592HOH      O 1790   0.277   1.270   3.025 -0.0928 -0.1645  0.0647
  592HOH     H1 1791   0.323   1.304   2.948  0.1073 -1.4057 -0.4199
  592HOH     H2 1792   0.211   1.210   2.989 -0.0814 -0.6811  0.8463
  593HOH      O 1793   0.944   1.229   1.130 -0.3523 -0.5012  0.4587
  593HOH     H1 1794   0.865   1.265   1.090 -0.0104  0.2328  0.4019
  593HOH     H2 1795   0.928   1.234   1.224 -0.2926 -0.1419  0.4529
  594HOH      O 1796   2.631   1.517   0.657  0.4847 -0.3762  0.0526
  594HOH     H1 1797   2.540   1.524   0.628  0.1989 -0.7361  0.8110
  594HOH     H2 1798   2.659   1.608   0.669  0.5520 -0.2169 -1.0838
  595HOH      O 1799   1.813   3.588   1.438 -0.2441  0.1624  0.1243
  595HOH     H1 1800   1.722   3.618   1.440 -0.2070  0.3959 -0.8666
  595HOH     H2 1801   1.830   3.568   1.346  0.7519  0.2565  0.2671
  596HOH      O 1802   0.040   1.717   3.608 -0.6126  0.0939  0.3024
  596HOH     H1 1803  -0.019   1.653   3.648 -0.1323 -0.0404  0.8137
  596HOH     H2 1804   0.116   1.720   3.667 -0.4169  0.7807  0.0311
  597HOH      O 1805   1.581   1.429   2.859 -0.1800  0.4057  0.4651
  597HOH     H1 1806   1.568   1.419   2.953 -0.3731  0.8928  0.4927
  597HOH     H2 1807   1.621   1.516   2.849  1.1159 -0.1635  0.2081
  598HOH      O 1808   2.289   2.993   2.238 -0.6869 -0.0060 -0.3097
  598HOH     H1 1809   2.350   3.039   2.179  0.0404  0.2295  0.5808
  598HOH     H2 1810   2.251   2.924   2.184  0.1892  0.0005 -0.9782
  599HOH      O 1811   3.510   2.676   0.712  0.4108  0.0544 -0.2403
  599HOH     H1 1812   3.428   2.720   0.687  0.6614  0.6466 -0.0521
  599HOH     H2 1813   3.529   2.617   0.639  0.0410  0.2247 -0.4792
  600HOH      O 1814   2.406   0.762   2.532 -0.2335  0.6589  0.0325
  600HOH     H1 1815   2.316   0.750   2.561 -0.1723 -1.3889 -0.3302
  600HOH     H2 1816   2.442   0.673   2.529  1.5113  1.3086 -0.7521
  601HOH      O 1817   2.081   2.799   0.676  0.1889  0.2170 -0.1935
  601HOH     H1 1818   2.172   2.825   0.668  0.1157  0.3262 -0.7729
  601HOH     H2 1819   2.056   2.772   0.587 -0.3903  0.3540 -0.0804
  602HOH      O 1820   0.519   1.738   0.177 -0.0864 -0.0324 -0.2729
  602HOH     H1 1821   0.492   1.649   0.154  0.6047 -0.4082  0.3155
  602HOH     H2 1822   0.531   1.782   0.093  1.0060 -0.9438 -0.6444
  603HOH      O 1823   3.690   3.183   1.074  0.2189  0.3047  0.5317
  603HOH     H1 1824   3.679   3.097   1.116 -0.9085  0.2939  0.2859
  603HOH     H2 1825   3.733   3.237   1.141 -0.2755 -0.0976  1.2019
  604HOH      O 1826   1.130   2.757   1.512 -0.1851 -0.0608 -0.0919
  604HOH     H1 1827   1.069   2.762   1.438 -0.5064 -0.3129  0.1507
  604HOH     H2 1828   1.113   2.671   1.551  0.3285 -0.1397 -0.0193
  605HOH      O 1829   1.341   0.222   1.004 -0.0277  0.1890  0.0103
  605HOH     H1 1830   1.334   0.130   1.030  0.0361  0.2121  0.1098
  605HOH     H2 1831   1.405   0.222   0.933 -0.3574  0.0985 -0.2897
  606HOH      O 1832   2.528   0.840   0.838 -0.4675 -0.6531 -0.0345
  606HOH     H1 1833   2.552   0.790   0.916  0.4981  0.3405  0.3500
  606HOH     H2 1834   2.560   0.928   0.855 -0.9821 -0.2029 -1.2155
  607HOH      O 1835   1.329   2.075   0.072 -0.7380 -0.3750  0.5747
  607HOH     H1 1836   1.344   2.167   0.050 -0.8181 -0.5295 -0.1531
  607HOH     H2 1837   1.233   2.067   0.079 -0.7510 -0.4777  0.2909
  608HOH      O 1838   2.889   1.628   2.466 -0.2557 -0.1913  0.4107
  608HOH     H1 1839   2.968   1.680   2.457  0.1380 -0.5905  1.3534
  608HOH     H2 1840   2.857   1.647   2.554 -0.8681 -0.5210  0.2764
  609HOH      O 1841   0.254   2.803   3.598 -0.0453  0.5369  0.2386
  609HOH     H1 1842   0.212   2.794   3.684 -0.5506  1.4499  0.1125
  609HOH     H2 1843   0.272   2.897   3.589 -0.2021  0.4989 -0.7352
  610HOH      O 1844   0.109   1.733   2.105  0.4423  0.4569  0.9358
  610HOH     H1 1845   0.127   1.826   2.091  0.1772  0.4726  0.6638
  610HOH     H2 1846   0.124   1.693   2.019  1.6164  0.0613  1.2935
  611HOH      O 1847   0.496  -0.019   2.085  0.6437 -0.0084 -0.9371
  611HOH     H1 1848   0.527   0.058   2.037  0.4525  0.5436 -0.2210
  611HOH     H2 1849   0.565  -0.037   2.148  0.1413  0.4061 -0.2293
  612HOH      O 1850   3.658   1.285   1.410  0.3417  0.1632  0.3856
  612HOH     H1 1851   3.647   1.261   1.318  1.1064  0.2689  0.2579
  612HOH     H2 1852   3.568   1.299   1.442  0.0719  0.2287 -0.3669
  613HOH      O 1853   2.435   0.101   3.604  0.5087  0.0941  0.2598
  613HOH     H1 1854   2.498   0.143   3.662  0.4163 -0.2701  0.6326
  613HOH     H2 1855   2.382   0.046   3.662  0.1923 -0.0145 -0.1226
  614HOH      O 1856   3.603   1.572   1.612 -0.0118  0.1562  0.1854
  614HOH     H1 1857   3.649   1.655   1.600 -0.1081  0.3288  0.9147
  614HOH     H2 1858   3.511   1.597   1.621 -0.1234 -0.0929 -0.2157
  615HOH      O 1859   0.440   1.207   2.159 -0.8043 -0.1451 -0.1084
  615HOH     H1 1860   0.487   1.174   2.083 -0.1996  0.2947  0.0589
  615HOH     H2 1861   0.422   1.299   2.138  0.3940  0.3335  0.7006
  616HOH      O 1862   0.108   2.290   0.148 -0.6673  0.6858 -0.2362
  616HOH     H1 1863   0.203   2.284   0.136 -0.6091  0.9356  0.0760
  616HOH     H2 1864   0.074   2.301   0.059 -0.5266 -0.7012 -0.4957
  617HOH      O 1865   2.762   1.228   0.065 -0.1728  0.4900 -0.5929
  617HOH     H1 1866   2.805   1.202  -0.016  0.8850  0.9993 -0.2314
  617HOH     H2 1867   2.685   1.277   0.036 -0.6627 -0.5890 -1.2605
  618HOH      O 1868   1.532   1.140   1.267 -0.6069 -0.5593  0.3851
  618HOH     H1 1869   1.452   1.110   1.223 -0.5516 -0.9677  0.5493
  618HOH     H2 1870   1.572   1.060   1.301 -0.3011 -0.3235  0.5965
  619HOH      O 1871   3.130   1.575   1.650 -0.3316  0.5663  0.2141
  619HOH     H1 1872   3.189   1.564   1.576 -0.6732  0.9922 -0.1366
  619HOH     H2 1873   3.073   1.498   1.647 -0.1686  0.4479  0.1942
  620HOH      O 1874   2.546   2.855   0.343 -0.0568 -0.9544  0.1552
  620HOH     H1 1875   2.562   2.910   0.420 -0.2647  0.1771 -0.5514
  620HOH     H2 1876   2.622   2.797   0.339  0.3529 -0.4930  0.7682
  621HOH      O 1877   1.268   3.499   1.403 -0.2138  0.4224 -0.0008
  621HOH     H1 1878   1.249   3.576   1.350  0.6418  0.3021 -0.5077
  621HOH     H2 1879   1.347   3.461   1.364  0.3110  0.1894  1.2118
  622HOH      O 1880   2.503   0.520   2.578  0.5958  0.1475  0.0622
  622HOH     H1 1881   2.590   0.510   2.541  0.6133  0.4075  0.0320
  622HOH     H2 1882   2.466   0.432   2.576  1.2997 -0.2146  1.1952
  623HOH      O 1883   2.946   3.738   2.977  0.3278  0.4387  0.0067
  623HOH     H1 1884   2.854   3.719   2.964  0.3442  0.6571 -0.4503
  623HOH     H2 1885   2.992   3.664   2.937  0.3602  0.6572 -0.3674
  624HOH      O 1886   3.104   2.344   2.621 -0.0450 -0.3393  0.1090
  624HOH     H1 1887   3.140   2.421   2.664 -1.0269  1.1970 -1.5236
  624HOH     H2 1888   3.177   2.309   2.570  0.3199 -0.2500  0.5626
  625HOH      O 1889   3.419   1.088   0.171 -0.9666  0.7472 -0.2590
  625HOH     H1 1890   3.449   1.085   0.081 -0.9901  0.6345 -0.2629
  625HOH     H2 1891   3.333   1.132   0.166 -0.5617  1.5961 -0.1814
  626HOH      O 1892   1.989   1.971   1.434 -0.2273 -0.2127 -0.2964
  626HOH     H1 1893   1.900   1.974   1.400 -0.0695 -1.4580 -0.9312
  626HOH     H2 1894   1.992   1.894   1.491  0.2963  0.1615  0.2117
  627HOH      O 1895   0.506   1.924   2.810 -0.4257  0.3315  1.5695
  627HOH     H1 1896   0.412   1.939   2.806 -0.3996  0.5788 -0.6766
  627HOH     H2 1897   0.545   2.001   2.768  0.5789 -0.6463  0.5373
  628HOH      O 1898   1.452   0.448   2.433  0.3966 -0.2474  0.1234
  628HOH     H1 1899   1.480   0.359   2.456 -0.0424 -0.3995  0.0906
  628HOH     H2 1900   1.534   0.498   2.427  0.6035 -0.4407  0.9901
  629HOH      O 1901   1.918   0.040   1.653  0.0374 -0.3484 -0.3550
  629HOH     H1 1902   1.889   0.129   1.635  0.8389 -0.0756 -0.3905
  629HOH     H2 1903   1.895  -0.010   1.575 -0.0351 -0.0745 -0.5090
  630HOH      O 1904   0.625   2.991   3.594 -0.0800 -0.2440 -0.0415
  630HOH     H1 1905   0.589   3.036   3.518  0.7588  0.9972  0.2393
  630HOH     H2 1906   0.555   2.995   3.659 -0.2666  0.0416 -0.2554
  631HOH      O 1907   2.362   1.340   0.137  0.2558  0.5827  0.1312
  631HOH     H1 1908   2.443   1.390   0.151  0.1446  0.5591  0.9452
  631HOH     H2 1909   2.391   1.249   0.130  0.3116  0.5821  0.3486
  632HOH      O 1910   0.221   2.723   2.427  0.8643 -0.6258 -0.0933
  632HOH     H1 1911   0.223   2.816   2.450  0.8762 -0.7015  0.2173
  632HOH     H2 1912   0.218   2.723   2.331 -0.1942 -0.2837 -0.0876
  633HOH      O 1913   0.548   2.522   2.198  0.1010  0.2114 -0.3220
  633HOH     H1 1914   0.481   2.580   2.235 -0.3787  0.6613 -1.7591
  633HOH     H2 1915   0.621   2.580   2.176  0.4107 -0.0601 -0.0376
  634HOH      O 1916   1.943   2.996   3.328  0.1246  0.5005 -0.2334
  634HOH     H1 1917   1.981   3.032   3.408 -0.1309 -0.1046  0.1800
  634HOH     H2 1918   2.015   2.948   3.286 -0.0061 -0.1195  0.2245
  635HOH      O 1919   0.135   0.253   1.076 -0.4811 -0.1137 -0.0926
  635HOH     H1 1920   0.061   0.236   1.018 -0.2431 -0.2506 -0.3591
  635HOH     H2 1921   0.114   0.338   1.116 -1.6472 -0.9290  1.2074
  636HOH      O 1922   0.732   1.750   0.332  0.2296 -0.5052  0.0880
  636HOH     H1 1923   0.796   1.709   0.275  0.4681  0.4361 -0.3673
  636HOH     H2 1924   0.649   1.744   0.285  0.1333 -1.0130  0.3137
  637HOH      O 1925   1.110   3.418   0.069  0.1837  0.3661 -0.5894
  637HOH     H1 1926   1.185   3.414   0.010 -0.0922 -1.0127 -0.9084
  637HOH     H2 1927   1.148   3.440   0.154  0.8205  0.5811 -0.9190
  638HOH      O 1928   1.726   2.014   1.355  0.3514  0.5381  0.1067
  638HOH     H1 1929   1.659   1.947   1.351 -0.6816  1.5081  0.2061
  638HOH     H2 1930   1.750   2.031   1.264  0.4230  0.2428  0.0682
  639HOH      O 1931   1.561   2.876   2.889  0.4488 -0.2579  0.0395
  639HOH     H1 1932   1.577   2.781   2.888 -1.4002 -0.6274 -0.4997
  639HOH     H2 1933   1.568   2.900   2.981 -0.9400 -1.3631  0.5063
  640HOH      O 1934   3.632   1.628   0.827 -0.1001 -0.0855  0.3327
  640HOH     H1 1935   3.609   1.719   0.810 -0.1926 -0.2090 -0.2625
  640HOH     H2 1936   3.727   1.624   0.813 -0.0494 -0.0214  0.6518
  641HOH      O 1937   3.299   1.672   3.481 -0.3219  0.1357  0.3361
  641HOH     H1 1938   3.224   1.643   3.429 -0.7545 -0.2691  1.1483
  641HOH     H2 1939   3.273   1.758   3.514  0.2488  0.7254 -0.6608
  642HOH      O 1940   2.036   1.436   1.533  0.2709  0.1844  0.4706
  642HOH     H1 1941   2.015   1.494   1.460  0.4785  0.1664  0.3941
  642HOH     H2 1942   1.953   1.394   1.555  0.2914 -0.1773 -0.0810
  643HOH      O 1943   0.894   1.270   2.248  0.4626 -0.0387  0.0972
  643HOH     H1 1944   0.963   1.308   2.303  0.6189  1.4710 -1.0201
  643HOH     H2 1945   0.839   1.344   2.224  0.1040 -0.7024 -1.3466
  644HOH      O 1946   1.584   0.180   2.052  0.2725  0.1553 -0.8028
  644HOH     H1 1947   1.662   0.221   2.015  0.4046 -0.2007 -0.9299
  644HOH     H2 1948   1.618   0.109   2.108  0.0485  0.1661 -0.6493
  645HOH      O 1949   3.601   3.169   0.178  0.5339  0.5621  0.2479
  645HOH     H1 1950   3.616   3.251   0.130  0.7029  0.1999 -0.3464
  645HOH     H2 1951   3.573   3.108   0.110  1.4451 -0.1642  0.4848
  646HOH      O 1952   1.818   2.962   2.811  0.0184 -0.0182 -0.0756
  646HOH     H1 1953   1.876   2.909   2.865 -0.4051  0.2721  0.6871
  646HOH     H2 1954   1.730   2.933   2.834 -0.1759  0.1625 -0.5607
  647HOH      O 1955   1.622   1.571   1.394 -0.0001  0.1127 -0.0412
  647HOH     H1 1956   1.545   1.522   1.421 -0.3011  0.2599 -0.6225
  647HOH     H2 1957   1.634   1.550   1.302 -0.3179  1.3460 -0.3992
  648HOH      O 1958   1.576   3.453   1.327 -0.1680 -1.0953 -0.2230
  648HOH     H1 1959   1.555   3.432   1.236  0.5508  0.7940 -0.9436
  648HOH     H2 1960   1.672   3.460   1.329 -0.2056 -0.4871  0.4986
  649HOH      O 1961   2.887   2.246   1.382  0.0347  0.4879 -0.0263
  649HOH     H1 1962   2.814   2.308   1.373  0.4104  0.9058 -0.3083
  649HOH     H2 1963   2.949   2.291   1.439 -0.5327 -0.4652  1.4547
  650HOH      O 1964   0.366   2.502   1.093 -0.1587  0.4207  0.0847
  650HOH     H1 1965   0.308   2.578   1.085 -0.2614  0.3272 -0.0674
  650HOH     H2 1966   0.320   2.442   1.151  0.2483  0.7788  0.8021
  651HOH      O 1967   2.819   2.901   1.026  0.0124  0.5914  0.6199
  651HOH     H1 1968   2.825   2.891   1.121 -0.5566  0.1373  0.6174
  651HOH     H2 1969   2.807   2.995   1.012 -1.7342  0.5171  1.1387
  652HOH      O 1970   0.531   0.492   0.649  0.0939  0.2895 -0.7000
  652HOH     H1 1971   0.540   0.441   0.730  0.2211  0.7738 -0.4052
  652HOH     H2 1972   0.529   0.426   0.579 -0.1217 -0.1386 -0.2965
  653HOH      O 1973   2.956   0.151   3.385 -0.2782 -0.4151  0.0959
  653HOH     H1 1974   2.876   0.178   3.341 -0.0310  0.7889  0.3141
  653HOH     H2 1975   3.022   0.150   3.316 -0.2435 -0.2539  0.1271
  654HOH      O 1976   0.769   1.470   3.684 -0.1682  0.1284  0.0954
  654HOH     H1 1977   0.679   1.440   3.672 -0.0054 -0.3026 -0.1191
  654HOH     H2 1978   0.817   1.430   3.610  0.4263 -0.6830  0.8741
  655HOH      O 1979   1.328   1.136   0.418 -0.1420 -0.0908 -0.1213
  655HOH     H1 1980   1.414   1.097   0.436 -0.2120  0.2151  0.9949
  655HOH     H2 1981   1.332   1.161   0.325  0.9527 -0.1311 -0.1101
  656HOH      O 1982   3.330   1.260   1.403  0.3881  0.5242  0.2302
  656HOH     H1 1983   3.352   1.173   1.437 -0.4019  0.0231 -0.4707
  656HOH     H2 1984   3.241   1.276   1.434 -0.1327  0.3096 -1.0590
  657HOH      O 1985   2.228   1.957   3.164 -0.5475 -0.6355  0.3113
  657HOH     H1 1986   2.309   1.985   3.206 -0.0833 -0.8296 -0.4080
  657HOH     H2 1987   2.231   1.996   3.077 -0.8703 -1.2423  0.0099
  658HOH      O 1988   2.564   3.674   1.917 -0.3215 -1.0010  0.0656
  658HOH     H1 1989   2.653   3.706   1.930 -0.7172 -0.1430  0.9110
  658HOH     H2 1990   2.571   3.579   1.921  0.4181 -0.9294  1.1379
  659HOH      O 1991   1.002   1.654   2.215  0.2789 -0.4903  0.0814
  659HOH     H1 1992   1.072   1.711   2.184 -1.1464  1.4882  0.1133
  659HOH     H2 1993   1.022   1.639   2.307  0.2625  0.8362  0.3425
  660HOH      O 1994   3.325   1.038   1.085  0.0476  0.3427  0.0094
  660HOH     H1 1995   3.364   1.066   1.002  0.2301  1.2858  0.3866
  660HOH     H2 1996   3.242   1.086   1.090  0.3178  0.7739  0.6313
  661HOH      O 1997   1.474   3.080   2.590 -0.2262 -0.2236 -0.2935
  661HOH     H1 1998   1.406   3.102   2.527  0.2258  0.3693 -0.5860
  661HOH     H2 1999   1.523   3.008   2.549 -0.5679 -0.5432 -0.1515
  662HOH      O 2000   3.183   1.903   0.753 -0.4502 -0.7826 -0.0580
  662HOH     H1 2001   3.200   1.934   0.842 -0.6750 -1.1125  0.1083
  662HOH     H2 2002   3.244   1.951   0.698 -0.4531 -0.4170  0.2474
  663HOH      O 2003   2.891   2.515   3.626 -0.3527  0.3408  0.5048
  663HOH     H1 2004   2.958   2.497   3.692 -0.1840  1.6376  0.7456
  663HOH     H2 2005   2.831   2.577   3.669 -0.6591  0.6364 -0.3078
  664HOH      O 2006   2.055   3.627   2.422  0.6967 -0.1022  0.0473
  664HOH     H1 2007   2.023   3.614   2.333 -0.0696 -0.5524  0.3640
  664HOH     H2 2008   2.032   3.546   2.468  1.2336  0.0507  0.6110
  665HOH      O 2009   0.487   0.695   2.197  0.1837 -0.3877  0.1950
  665HOH     H1 2010   0.547   0.622   2.207  0.6908 -0.1847 -0.9664
  665HOH     H2 2011   0.537   0.762   2.150 -0.5974  0.2644  0.2292
  666HOH      O 2012   0.672   0.836   1.468  0.1767 -0.5115 -0.1720
  666HOH     H1 2013   0.758   0.824   1.428  0.0210  0.0260 -0.7056
  666HOH     H2 2014   0.680   0.918   1.517 -0.5713  0.7172 -1.9129
  667HOH      O 2015   2.926   3.084   1.677 -0.4102 -0.5867  0.0843
  667HOH     H1 2016   2.960   3.136   1.749  0.2527  0.0812 -0.6696
  667HOH     H2 2017   2.853   3.136   1.642 -0.2814 -0.5663 -0.1577
  668HOH      O 2018   1.865   2.216   2.868 -0.1165  0.2093  0.1088
  668HOH     H1 2019   1.902   2.304   2.876 -0.1379  0.1980  0.3338
  668HOH     H2 2020   1.825   2.215   2.781  0.3592  0.2397 -0.1163
  669HOH      O 2021   1.858   1.543   2.684 -0.6986  0.5863 -0.1732
  669HOH     H1 2022   1.860   1.604   2.757  0.8197 -0.1905  0.5173
  669HOH     H2 2023   1.876   1.458   2.724  0.8175  0.2098 -1.4776
  670HOH      O 2024   1.304   3.634   0.167 -0.4630  0.1604  0.5483
  670HOH     H1 2025   1.329   3.705   0.227 -0.8490  0.0653  0.8334
  670HOH     H2 2026   1.356   3.559   0.196  0.6067  0.5289 -0.3076
  671HOH      O 2027   3.582   2.043   2.844  0.5483 -0.6565  0.5071
  671HOH     H1 2028   3.589   2.046   2.939  1.6449  0.9489  0.4537
  671HOH     H2 2029   3.488   2.048   2.826  0.3817  0.5237  1.5234
  672HOH      O 2030   1.797   3.546   1.169  0.3047 -0.9535 -0.1247
  672HOH     H1 2031   1.820   3.511   1.083  1.3002  0.6391 -0.5747
  672HOH     H2 2032   1.718   3.598   1.153  0.3344 -0.8746 -0.0157
  673HOH      O 2033   1.704   0.927   0.051  0.8679  0.6196 -0.2174
  673HOH     H1 2034   1.665   0.993  -0.007 -1.2584 -0.0292  0.2988
  673HOH     H2 2035   1.772   0.885  -0.002 -0.4222  0.5760 -2.0237
  674HOH      O 2036   3.360   3.136   1.803  0.9706  0.2089 -0.1534
  674HOH     H1 2037   3.391   3.086   1.728 -0.1832  0.5822 -0.9418
  674HOH     H2 2038   3.327   3.070   1.864 -0.4878 -0.0985 -1.1520
  675HOH      O 2039   2.441   2.952   2.637 -0.2092 -0.1652 -0.6365
  675HOH     H1 2040   2.512   2.996   2.684 -0.0242 -0.4174 -0.6680
  675HOH     H2 2041   2.486   2.906   2.566 -0.5372  0.6096 -1.3724
  676HOH      O 2042   2.599   3.206   0.283  0.1804  0.8897  0.2176
  676HOH     H1 2043   2.509   3.206   0.314 -0.1458  0.7047 -0.6781
  676HOH     H2 2044   2.652   3.195   0.362 -0.5853  0.7722  0.7311
  677HOH      O 2045   3.219   0.755   2.684  0.0307 -1.1714  0.0410
  677HOH     H1 2046   3.157   0.767   2.756  0.1305  0.2558 -0.0484
  677HOH     H2 2047   3.305   0.769   2.723  0.0701 -0.1166 -0.3547
  678HOH      O 2048   0.376   2.978   1.193 -0.3715  0.3112 -0.1587
  678HOH     H1 2049   0.326   2.963   1.112  0.9386  0.8401 -1.1283
  678HOH     H2 2050   0.441   2.908   1.194 -0.7708 -0.0868  0.8345
  679HOH      O 2051   1.121   2.848   0.454 -0.0971 -0.4253  0.3120
  679HOH     H1 2052   1.142   2.852   0.361 -0.1027 -0.6748  0.2987
  679HOH     H2 2053   1.090   2.758   0.468 -1.2992 -0.0453  0.2952
  680HOH      O 2054   3.577   0.278   2.192  0.1049  0.7268 -0.2082
  680HOH     H1 2055   3.640   0.218   2.233 -0.3905 -0.0475 -0.5339
  680HOH     H2 2056   3.514   0.297   2.262 -0.2685  0.0815 -0.3498
  681HOH      O 2057   1.755   0.047   3.615  0.3532  0.2301  0.2398
  681HOH     H1 2058   1.694   0.048   3.541  0.3997  0.1128  0.1999
  681HOH     H2 2059   1.745   0.133   3.655  0.1310  0.1987  0.2582
  682HOH      O 2060   2.904   1.962   1.153  0.3069  0.1000  0.6239
  682HOH     H1 2061   2.817   1.925   1.135  0.4010  0.1882 -0.0708
  682HOH     H2 2062   2.901   1.986   1.245 -0.0163 -0.9313  0.9120
  683HOH      O 2063   2.940   1.041   3.579  0.9029 -0.0556 -0.0023
  683HOH     H1 2064   2.919   1.031   3.486  0.6385 -0.0162  0.0512
  683HOH     H2 2065   2.969   0.954   3.606 -0.8504 -0.6171  0.3263
  684HOH      O 2066   0.156   2.618   3.045 -0.2432  0.1090  0.2358
  684HOH     H1 2067   0.242   2.580   3.028 -0.7873 -1.1202 -0.0440
  684HOH     H2 2068   0.173   2.708   3.074  1.1363 -0.2101  0.5235
  685HOH      O 2069   1.421   2.346   0.061 -0.4100 -0.0487  0.1903
  685HOH     H1 2070   1.447   2.422   0.115  0.4054  0.4492 -0.8344
  685HOH     H2 2071   1.356   2.381   0.001 -0.6500 -0.3765  0.2580
  686HOH      O 2072   0.355   0.436   0.116  0.2906 -0.1120  0.4454
  686HOH     H1 2073   0.445   0.402   0.118  0.0821 -0.7007  0.2699
  686HOH     H2 2074   0.366   0.530   0.107  0.8942 -0.1960  0.1589
  687HOH      O 2075   3.014   0.263   1.076 -0.6951 -0.2255 -0.9749
  687HOH     H1 2076   2.956   0.202   1.122 -0.7989  0.6039  0.0612
  687HOH     H2 2077   2.978   0.350   1.095  0.7034  0.3060 -0.5383
  688HOH      O 2078   2.327   2.736   2.054 -0.4484  0.0200  0.4632
  688HOH     H1 2079   2.356   2.731   1.963  0.0776  0.0395  0.6196
  688HOH     H2 2080   2.272   2.659   2.066 -0.7746  0.1807  0.0474
  689HOH      O 2081   1.513   2.209   1.128 -0.4303  0.0208  0.1304
  689HOH     H1 2082   1.546   2.128   1.090 -1.5767 -0.3799 -0.0932
  689HOH     H2 2083   1.527   2.275   1.060 -0.1348 -0.1416  0.0308
  690HOH      O 2084   2.083   0.572   3.660  0.1359 -0.1138  0.1016
  690HOH     H1 2085   2.162   0.553   3.710  0.5442  0.8712 -0.1169
  690HOH     H2 2086   2.084   0.508   3.588  0.2963 -0.6183  0.5376
  691HOH      O 2087   3.272   0.945   3.662  0.1567  0.2009 -0.2122
  691HOH     H1 2088   3.207   0.885   3.626 -0.5463  0.6464  0.2610
  691HOH     H2 2089   3.334   0.889   3.707 -0.3963 -0.1968  0.0815
  692HOH      O 2090   3.054   0.225   0.088 -0.3331 -1.0166 -0.3854
  692HOH     H1 2091   3.011   0.292   0.140 -1.0690 -0.9709 -1.0096
  692HOH     H2 2092   3.147   0.231   0.111 -0.4941 -0.2920  0.1101
  693HOH      O 2093   3.328   2.042   0.542  0.3843 -0.4989 -0.6099
  693HOH     H1 2094   3.326   2.057   0.448  0.4760  0.7320 -0.4459
  693HOH     H2 2095   3.393   2.104   0.575 -0.8645  0.3475  0.4329
  694HOH      O 2096   0.827   1.988   2.479 -0.2546 -0.0083 -0.2496
  694HOH     H1 2097   0.831   2.082   2.464  0.8077  0.0743  0.2979
  694HOH     H2 2098   0.919   1.960   2.476 -0.5228 -0.9807 -0.1120
  695HOH      O 2099   2.263   2.824   2.795 -0.5256 -0.0180  0.0535
  695HOH     H1 2100   2.334   2.854   2.738  0.0683  0.2575  0.8857
  695HOH     H2 2101   2.269   2.882   2.872 -1.3765 -0.2829  0.3355
  696HOH      O 2102   0.192   0.000   1.061  0.5456  0.3239 -0.1924
  696HOH     H1 2103   0.267  -0.019   1.005  1.4087  0.1996  0.9574
  696HOH     H2 2104   0.204   0.092   1.087  0.2831  0.3113 -0.0150
  697HOH      O 2105   1.939   0.738   0.536  0.2844 -0.5720  0.3989
  697HOH     H1 2106   1.981   0.716   0.620  1.2118  0.3578  0.2213
  697HOH     H2 2107   1.957   0.831   0.524 -0.2243 -0.5808 -0.6290
  698HOH      O 2108   2.298   2.069   0.984  0.1177 -0.6140  0.3616
  698HOH     H1 2109   2.345   2.143   1.023  0.2032 -0.9985  1.0034
  698HOH     H2 2110   2.222   2.056   1.040 -0.9937  0.1960 -0.8343
  699HOH      O 2111   1.674   2.495   2.017  0.2627 -0.5004 -0.3216
  699HOH     H1 2112   1.660   2.551   2.093  0.3114 -1.1903  0.2211
  699HOH     H2 2113   1.615   2.530   1.950  0.0823  0.0106  0.0910
  700HOH      O 2114   3.702   0.397   1.748  0.6226 -0.4426  0.5473
  700HOH     H1 2115   3.613   0.397   1.713  0.5445  1.5967  0.5261
  700HOH     H2 2116   3.730   0.306   1.741 -1.1492 -1.0237 -0.1968
  701HOH      O 2117   1.063   1.147   2.723 -0.5733  1.0530 -1.2194
  701HOH     H1 2118   1.017   1.131   2.806  1.3422 -0.6903 -0.3169
  701HOH     H2 2119   1.060   1.242   2.712 -0.7836  1.4025  0.9667
  702HOH      O 2120   3.686   3.719   0.593 -0.6500  0.3925  0.5380
  702HOH     H1 2121   3.731   3.653   0.645  0.0443 -0.1664 -0.6757
  702HOH     H2 2122   3.644   3.669   0.522  1.2611  1.2472 -1.4011
  703HOH      O 2123   2.942   0.063   3.618  0.2803  0.4187  0.1407
  703HOH     H1 2124   2.972   0.139   3.668  0.4579  0.7069 -0.3888
  703HOH     H2 2125   2.943   0.092   3.527  0.0083 -0.1097 -0.0394
  704HOH      O 2126   3.056   2.560   1.585 -0.2158  0.0615  0.0169
  704HOH     H1 2127   3.041   2.499   1.657  1.0110 -0.0894  0.1955
  704HOH     H2 2128   3.087   2.506   1.513 -0.6870  0.3016 -0.3780
  705HOH      O 2129   2.456   3.362   2.231  0.1116 -0.2746 -0.5129
  705HOH     H1 2130   2.372   3.394   2.263  0.5267 -0.6664  1.1372
  705HOH     H2 2131   2.510   3.442   2.223 -0.1273 -0.1249 -0.6514
  706HOH      O 2132   0.817   1.170   3.185 -0.1227  0.9048 -0.5545
  706HOH     H1 2133   0.728   1.195   3.207  0.1182  0.8623  0.5646
  706HOH     H2 2134   0.871   1.245   3.212  0.3273  0.3029  0.2931
  707HOH      O 2135   2.817   3.665   1.149  0.1765  0.4137 -1.3625
  707HOH     H1 2136   2.779   3.640   1.065 -1.0917 -0.7278 -0.5245
  707HOH     H2 2137   2.777   3.750   1.168 -0.7509 -0.0195 -1.2562
  708HOH      O 2138   1.839   3.110   0.345  0.1671  0.5175 -0.7696
  708HOH     H1 2139   1.863   3.179   0.407  0.3086 -0.2305  0.0624
  708HOH     H2 2140   1.920   3.061   0.332 -0.0348  0.2333 -0.9835
  709HOH      O 2141   1.641   3.168   1.966  0.1750 -0.1773 -0.1476
  709HOH     H1 2142   1.607   3.146   1.879  0.3890  0.1638 -0.3229
  709HOH     H2 2143   1.705   3.237   1.949  0.9448 -0.7783  0.1692
  710HOH      O 2144   3.566   3.575   0.379  0.8848  0.4987  0.3260
  710HOH     H1 2145   3.579   3.628   0.300 -0.2246  0.6325  0.2037
  710HOH     H2 2146   3.631   3.505   0.372  0.9305  0.6107 -0.6134
  711HOH      O 2147   1.882   2.447   1.848  0.1545  0.3569  0.0333
  711HOH     H1 2148   1.875   2.532   1.805 -0.4658  0.2962  0.0017
  711HOH     H2 2149   1.808   2.444   1.909  0.0342 -0.2405 -0.1225
  712HOH      O 2150   0.455   1.429   0.734  0.1533  0.0034 -0.1048
  712HOH     H1 2151   0.521   1.362   0.750  0.0649 -0.1735 -0.4492
  712HOH     H2 2152   0.453   1.438   0.638  0.3027  0.6387 -0.0605
  713HOH      O 2153   2.782   1.655   2.716  0.0336 -0.4002 -0.4336
  713HOH     H1 2154   2.833   1.702   2.782 -1.7202  1.0614  0.0378
  713HOH     H2 2155   2.716   1.607   2.766 -0.4866 -0.3750 -1.0717
  714HOH      O 2156   2.222   3.457   0.725  0.0597  0.1974  0.2177
  714HOH     H1 2157   2.309   3.497   0.734  0.0343  0.2646  0.1659
  714HOH     H2 2158   2.239   3.363   0.723  0.2050  0.2327 -0.6610
  715HOH      O 2159   0.601   1.618   1.373 -0.5127 -0.1585  0.3554
  715HOH     H1 2160   0.594   1.694   1.431 -0.6126 -0.2772  0.5011
  715HOH     H2 2161   0.511   1.599   1.348 -0.4046  0.5580 -0.7264
  716HOH      O 2162   1.452   2.140   2.640  0.6621  0.1719 -0.2270
  716HOH     H1 2163   1.466   2.121   2.548  0.0161  0.8377 -0.4846
  716HOH     H2 2164   1.360   2.166   2.645  0.7929  0.5525  0.5301
  717HOH      O 2165   2.158   2.039   1.236 -0.2510  0.4741  0.1709
  717HOH     H1 2166   2.155   1.955   1.189  0.1776  0.1781  0.6475
  717HOH     H2 2167   2.099   2.027   1.310  0.3744  0.3107  0.6600
  718HOH      O 2168   2.728   3.657   0.259 -0.2347  0.3842 -0.1152
  718HOH     H1 2169   2.774   3.573   0.262 -0.4129  0.2908  0.0418
  718HOH     H2 2170   2.726   3.679   0.166  1.0036  0.8897 -0.0625
  719HOH      O 2171   2.511   0.295   1.891  0.6622  0.0275 -0.0371
  719HOH     H1 2172   2.434   0.273   1.944  0.5551 -0.0260 -0.2120
  719HOH     H2 2173   2.579   0.315   1.955  0.6842 -0.5384  0.1307
  720HOH      O 2174   0.377   3.245   2.702  0.4772  0.8753  0.6565
  720HOH     H1 2175   0.386   3.289   2.618 -1.1307  1.0714  0.5150
  720HOH     H2 2176   0.397   3.313   2.767 -0.7443  1.5307  0.4205
  721HOH      O 2177   3.364   1.000   2.327  0.0367 -0.2231 -0.0568
  721HOH     H1 2178   3.368   1.022   2.420  0.7185 -0.4549 -0.0215
  721HOH     H2 2179   3.455   1.003   2.298 -0.1325 -0.4858 -0.6420
  722HOH      O 2180   1.074   3.490   1.144  0.7794  0.4902  0.1776
  722HOH     H1 2181   0.984   3.457   1.140  1.0795 -0.4344  0.3696
  722HOH     H2 2182   1.095   3.513   1.053  0.2565  1.0312  0.1803
  723HOH      O 2183   1.975   2.600   2.289  0.6447 -0.2486 -0.0126
  723HOH     H1 2184   1.972   2.664   2.218  0.6103  1.5184  1.4448
  723HOH     H2 2185   2.001   2.518   2.246 -0.0231  0.5181 -2.1251
  724HOH      O 2186   0.412   1.077   0.762 -0.1900 -0.1798  0.0270
  724HOH     H1 2187   0.334   1.127   0.738 -0.4459 -1.0130 -1.0286
  724HOH     H2 2188   0.451   1.126   0.835 -0.4568  1.5076 -0.8602
  725HOH      O 2189   1.280   1.298   1.356  0.2823 -0.4229 -0.8232
  725HOH     H1 2190   1.264   1.354   1.281  0.7600 -0.6962 -1.1387
  725HOH     H2 2191   1.350   1.239   1.328 -0.0208 -1.0003 -0.4137
  726HOH      O 2192   1.351   0.394   3.109 -0.3096  0.5088 -0.3977
  726HOH     H1 2193   1.277   0.343   3.077 -0.4729  0.5423 -0.0785
  726HOH     H2 2194   1.387   0.343   3.181 -0.3588  0.7526 -0.1978
  727HOH      O 2195   2.530   0.531   1.744 -0.0949 -0.2620 -0.1014
  727HOH     H1 2196   2.507   0.458   1.800 -1.0398 -0.4254 -0.6738
  727HOH     H2 2197   2.623   0.547   1.763 -0.2639 -0.5744  1.1738
  728HOH      O 2198   1.593   0.026   1.572  0.0351  0.2091  0.2602
  728HOH     H1 2199   1.577   0.103   1.627 -0.2917  0.4332 -0.1411
  728HOH     H2 2200   1.538   0.039   1.495 -0.7871 -0.8868  0.6021
  729HOH      O 2201   0.692   1.107   2.185 -0.1056 -0.2774 -0.2064
  729HOH     H1 2202   0.741   1.187   2.202 -0.4281 -0.1204 -0.0045
  729HOH     H2 2203   0.601   1.131   2.201 -0.2220 -0.6383 -0.3164
  730HOH      O 2204   2.693   3.365   2.812 -0.1648  0.0060 -0.0074
  730HOH     H1 2205   2.622   3.325   2.861 -0.5513 -0.3280 -0.8145
  730HOH     H2 2206   2.737   3.292   2.769  0.9076  0.1630  0.7459
  731HOH      O 2207   0.781   0.601   0.916  0.1373 -0.2179  0.5596
  731HOH     H1 2208   0.811   0.536   0.852 -0.5455 -0.2482  0.2535
  731HOH     H2 2209   0.740   0.669   0.863 -2.1947 -1.1075  0.9385
  732HOH      O 2210   3.658   2.446   3.100 -0.3238 -0.2833 -0.3752
  732HOH     H1 2211   3.685   2.363   3.061 -1.1052 -0.5501 -0.3871
  732HOH     H2 2212   3.722   2.509   3.068  0.3979 -0.9086 -0.2093
  733HOH      O 2213   2.076   1.794   3.325  0.1788 -0.2270 -0.4912
  733HOH     H1 2214   2.137   1.851   3.279  1.3281 -1.0720 -0.0928
  733HOH     H2 2215   2.094   1.808   3.417 -0.8940  0.1678 -0.3116
  734HOH      O 2216   1.427   0.602   1.255  0.5571  0.3659 -0.4386
  734HOH     H1 2217   1.438   0.620   1.348  1.8199  0.3160 -0.5405
  734HOH     H2 2218   1.411   0.688   1.216  1.5153  0.6233 -0.3220
  735HOH      O 2219   3.343   0.194   2.304 -0.3432 -0.2942 -0.1561
  735HOH     H1 2220   3.376   0.107   2.328  1.6282  0.3810 -0.0430
  735HOH     H2 2221   3.325   0.236   2.388 -0.3136 -0.2699 -0.1618
  736HOH      O 2222   2.748   2.685   0.294 -0.6091 -0.2157  0.0565
  736HOH     H1 2223   2.779   2.688   0.203 -0.6317  1.2022  0.0510
  736HOH     H2 2224   2.712   2.597   0.304 -0.3605 -0.5030 -1.2212
  737HOH      O 2225   2.284   2.849   0.274 -0.1345  0.0970  0.1441
  737HOH     H1 2226   2.376   2.864   0.296 -0.3829  0.6469  0.8974
  737HOH     H2 2227   2.283   2.846   0.179  0.6838 -0.0836  0.1213
  738HOH      O 2228   2.995   2.102   3.209 -0.5674 -0.4723 -0.4585
  738HOH     H1 2229   2.941   2.128   3.134 -0.0525 -0.7169 -0.9282
  738HOH     H2 2230   3.071   2.159   3.205 -0.8627 -0.0105  0.3057
  739HOH      O 2231   0.750   1.029   0.771 -0.2826 -0.0462 -0.7055
  739HOH     H1 2232   0.748   0.962   0.704  1.1614 -1.1478  0.2362
  739HOH     H2 2233   0.698   0.994   0.843  0.1289  0.0162 -0.3648
  740HOH      O 2234   3.027   1.190   0.458  0.1417 -0.3779 -0.4042
  740HOH     H1 2235   2.986   1.141   0.387  1.2230  0.0267 -1.3835
  740HOH     H2 2236   2.985   1.276   0.455  1.7941  0.5173 -2.3248
  741HOH      O 2237   2.313   3.421   3.647 -0.3191  0.8546  0.3539
  741HOH     H1 2238   2.249   3.389   3.711 -0.6769  0.9113  0.0309
  741HOH     H2 2239   2.332   3.511   3.675 -0.2489  0.7811  0.5472
  742HOH      O 2240   0.732   2.847   2.595 -0.1759  0.0840 -0.2317
  742HOH     H1 2241   0.668   2.802   2.541  0.8254 -1.2852 -0.3904
  742HOH     H2 2242   0.778   2.906   2.534 -0.7967  0.5589 -0.2574
  743HOH      O 2243   0.272   1.986   2.045 -0.0322  0.3319  0.6323
  743HOH     H1 2244   0.355   2.016   2.010  0.2860 -0.8148  0.3238
  743HOH     H2 2245   0.284   1.985   2.140  0.1344  0.6141  0.6155
  744HOH      O 2246   0.398   1.477   0.994 -0.8030 -0.3001 -0.0885
  744HOH     H1 2247   0.404   1.452   0.902 -1.1087 -1.3592  0.1553
  744HOH     H2 2248   0.356   1.403   1.037 -0.7415  0.1999  0.9002
  745HOH      O 2249   3.544   3.244   3.473 -0.0555 -0.5415 -0.2657
  745HOH     H1 2250   3.597   3.252   3.394 -0.4652  0.1250 -0.4904
  745HOH     H2 2251   3.459   3.282   3.449 -0.1098 -0.0873  0.5574
  746HOH      O 2252   0.821   3.478   0.417  0.1716  0.1663 -0.3490
  746HOH     H1 2253   0.767   3.407   0.449  0.7066  0.3247  1.0155
  746HOH     H2 2254   0.804   3.551   0.477  0.9395  0.6247 -0.6544
  747HOH      O 2255   3.445   0.463   3.699 -0.0192 -0.1413  0.3839
  747HOH     H1 2256   3.425   0.526   3.768 -0.9753  0.6482 -0.5419
  747HOH     H2 2257   3.526   0.497   3.659 -0.0022 -0.0451  0.4973
  748HOH      O 2258   0.976   1.642   2.566  0.4441  0.4084 -0.4238
  748HOH     H1 2259   0.986   1.732   2.535  1.0198  0.5570  0.1339
  748HOH     H2 2260   1.002   1.646   2.658  0.2713 -0.2927 -0.3341
  749HOH      O 2261   2.934   1.439   0.464  0.1741  0.2602 -0.6964
  749HOH     H1 2262   2.859   1.478   0.419  0.3514  0.5634 -0.7387
  749HOH     H2 2263   2.939   1.488   0.547 -0.8017 -0.9845  0.1844
  750HOH      O 2264   0.630   1.813   1.624  0.0772 -0.1354 -0.5127
  750HOH     H1 2265   0.537   1.789   1.623 -0.0411  0.3252 -0.9270
  750HOH     H2 2266   0.635   1.895   1.576  0.7086 -0.1645 -0.5164
  751HOH      O 2267   1.533   3.588   0.843 -0.2440  0.7402 -0.8100
  751HOH     H1 2268   1.460   3.556   0.791 -0.1826 -0.4852 -0.2054
  751HOH     H2 2269   1.592   3.628   0.779 -0.7473  0.4233 -1.5000
  752HOH      O 2270   0.356   1.797   0.480 -0.2458 -0.6722  0.4639
  752HOH     H1 2271   0.361   1.856   0.555  1.1090 -0.5449  0.3203
  752HOH     H2 2272   0.279   1.743   0.497 -0.5980  0.0667  1.3906
  753HOH      O 2273   2.709   2.667   3.023 -0.0189  0.0124  0.6438
  753HOH     H1 2274   2.634   2.630   2.977  0.1371 -1.5022  1.4923
  753HOH     H2 2275   2.769   2.593   3.034  1.5852  1.1220  0.1142
  754HOH      O 2276   0.472   2.306   1.548 -0.2444  0.4993  0.3004
  754HOH     H1 2277   0.496   2.334   1.460 -0.2749  0.0198  0.1374
  754HOH     H2 2278   0.496   2.381   1.604  1.9268  0.0189  0.1951
  755HOH      O 2279   3.688   0.033   0.184 -0.0523  0.2716 -0.1938
  755HOH     H1 2280   3.755   0.101   0.185  0.2797 -0.0014  1.3954
  755HOH     H2 2281   3.637   0.051   0.105  0.7948  1.5617 -0.5125
  756HOH      O 2282   0.135   1.655   1.313 -0.4209 -0.5731 -0.3227
  756HOH     H1 2283   0.082   1.702   1.377 -0.1735 -1.0597  0.2717
  756HOH     H2 2284   0.205   1.716   1.291 -0.6773 -0.2882 -0.3550
  757HOH      O 2285   1.240   0.787   1.152 -0.0442  0.6184  0.4368
  757HOH     H1 2286   1.149   0.801   1.128 -0.3726 -1.5499 -0.0254
  757HOH     H2 2287   1.276   0.736   1.079  1.2992  0.6653  1.0109
  758HOH      O 2288   1.984   1.761   2.520 -0.1585  0.4440 -0.0946
  758HOH     H1 2289   2.020   1.843   2.553  1.1108  0.1882 -0.7158
  758HOH     H2 2290   1.938   1.722   2.594  0.3617  1.0988  0.5893
  759HOH      O 2291   2.763   1.598   1.020  0.3931  0.2178  0.0669
  759HOH     H1 2292   2.691   1.616   1.080  1.0675  1.0939  0.6596
  759HOH     H2 2293   2.833   1.657   1.048  1.0590 -0.0126 -1.0122
  760HOH      O 2294   2.036   1.566   0.094 -0.4647 -0.6705 -0.0696
  760HOH     H1 2295   2.025   1.510   0.172 -0.0366 -0.1902  0.3465
  760HOH     H2 2296   2.014   1.654   0.125 -0.1929 -0.4583 -0.4719
  761HOH      O 2297   0.708   0.604   3.619  0.0213  0.3643  0.4380
  761HOH     H1 2298   0.661   0.679   3.655 -0.3539  0.0417  0.6405
  761HOH     H2 2299   0.666   0.587   3.535  0.3761  0.6271  0.2007
  762HOH      O 2300   3.545   0.472   2.692  0.2792 -0.3756 -0.3728
  762HOH     H1 2301   3.552   0.514   2.778  0.0616 -0.0697 -0.5019
  762HOH     H2 2302   3.627   0.424   2.683  0.1110 -0.7934  0.2012
  763HOH      O 2303   3.469   0.118   2.746 -0.0328 -0.3445 -0.6876
  763HOH     H1 2304   3.473   0.098   2.840 -1.1414 -0.9087 -0.7287
  763HOH     H2 2305   3.559   0.140   2.722  0.2752 -0.1865  0.5019
  764HOH      O 2306   0.734   0.606   1.169 -0.3806 -0.0275 -0.1399
  764HOH     H1 2307   0.745   0.601   1.074 -0.2106 -0.4240 -0.1055
  764HOH     H2 2308   0.646   0.640   1.182 -0.6948 -0.6964 -0.4486
  765HOH      O 2309   0.697   2.223   0.000 -0.4500 -0.0924 -0.3921
  765HOH     H1 2310   0.789   2.239  -0.021 -0.4572 -0.3478 -0.6338
  765HOH     H2 2311   0.675   2.288   0.067 -0.0044 -0.2386 -0.0970
  766HOH      O 2312   2.235   3.538   3.355 -0.1764 -0.2013 -0.3858
  766HOH     H1 2313   2.141   3.550   3.365 -0.0968  0.9638 -0.7668
  766HOH     H2 2314   2.262   3.493   3.435 -0.8902  0.5925  0.3455
  767HOH      O 2315   3.192   1.961   1.277 -0.4977  0.1667 -0.4153
  767HOH     H1 2316   3.276   1.921   1.302  0.1414  0.8473 -1.3304
  767HOH     H2 2317   3.129   1.889   1.282  0.1518 -0.4038  0.1512
  768HOH      O 2318   0.422   3.402   1.690 -0.0367 -0.4471 -0.6624
  768HOH     H1 2319   0.459   3.316   1.670  0.8510 -0.2104 -0.1316
  768HOH     H2 2320   0.395   3.395   1.781  0.7800  0.0622 -0.3641
  769HOH      O 2321   0.652   2.862   0.514  0.2580  0.2002 -1.0112
  769HOH     H1 2322   0.697   2.917   0.579  0.2134 -0.3393 -0.5025
  769HOH     H2 2323   0.722   2.830   0.458  0.3126  0.5810 -1.1660
  770HOH      O 2324   0.340   2.255   2.999 -0.0253  0.0237  0.1172
  770HOH     H1 2325   0.317   2.323   2.937 -0.2901 -0.3528 -0.2077
  770HOH     H2 2326   0.303   2.175   2.962 -0.5858 -0.1449  0.9785
  771HOH      O 2327   3.595   3.074   0.435 -0.1284 -0.2747 -0.5215
  771HOH     H1 2328   3.567   3.153   0.480  1.9463 -0.2784  1.0750
  771HOH     H2 2329   3.602   3.100   0.343 -1.6221  0.6523 -0.4406
  772HOH      O 2330   2.557   1.922   1.976 -0.3750 -0.1078  0.5961
  772HOH     H1 2331   2.592   1.897   1.891 -1.5277 -0.5176  0.2048
  772HOH     H2 2332   2.556   2.018   1.975  0.4981 -0.0876  0.5502
  773HOH      O 2333   1.705   0.212   3.258 -0.0271 -0.3959 -0.4946
  773HOH     H1 2334   1.800   0.210   3.254  0.0116 -0.0669  0.1042
  773HOH     H2 2335   1.678   0.224   3.167  0.5571  0.8687 -0.5496
  774HOH      O 2336   2.662   3.541   2.194  0.2694  0.6166  0.0692
  774HOH     H1 2337   2.697   3.627   2.171  1.2046  0.2421  0.0247
  774HOH     H2 2338   2.728   3.479   2.164 -0.0122 -0.0784  0.7999
  775HOH      O 2339   2.891   1.280   1.876  0.5786 -0.4604  0.3059
  775HOH     H1 2340   2.974   1.314   1.907  0.2277  1.0407 -0.2183
  775HOH     H2 2341   2.826   1.315   1.936  0.2362 -0.7455  0.1120
  776HOH      O 2342   2.337   3.037   3.508 -0.6154 -0.4870 -0.0467
  776HOH     H1 2343   2.371   2.978   3.576 -0.4282  0.2145  0.4889
  776HOH     H2 2344   2.329   2.981   3.431 -1.6817 -1.5422  0.7415
  777HOH      O 2345   1.230   0.791   2.590  0.1720  0.1617  0.1866
  777HOH     H1 2346   1.296   0.833   2.646  0.0404  0.6625 -0.0204
  777HOH     H2 2347   1.168   0.861   2.570 -0.7355 -0.4195  0.8126
  778HOH      O 2348   2.238   1.193   1.310 -0.6203 -0.3134 -0.8533
  778HOH     H1 2349   2.200   1.278   1.287  0.1494 -0.0805 -1.3331
  778HOH     H2 2350   2.235   1.142   1.228 -0.7998 -0.6498 -0.6441
  779HOH      O 2351   2.989   2.282   2.909 -0.7110 -0.0602 -0.8688
  779HOH     H1 2352   3.082   2.305   2.910 -0.7826  0.7850  1.8091
  779HOH     H2 2353   2.950   2.343   2.846  0.3199  1.1000 -0.4697
  780HOH      O 2354   2.608   1.481   0.136 -0.2166  0.2446 -0.0298
  780HOH     H1 2355   2.636   1.564   0.097  0.4019  0.0057 -0.1204
  780HOH     H2 2356   2.686   1.425   0.131 -0.5864 -0.2996  0.1446
  781HOH      O 2357   3.374   0.534   2.324  0.0056  0.1405 -0.4501
  781HOH     H1 2358   3.346   0.453   2.367  1.3571 -0.5192 -0.6893
  781HOH     H2 2359   3.466   0.542   2.349  0.1584  1.0835 -1.2346
  782HOH      O 2360   1.588   0.927   2.862  0.4481 -0.4420 -0.1482
  782HOH     H1 2361   1.631   1.007   2.834  0.7058 -0.8131 -0.8624
  782HOH     H2 2362   1.637   0.899   2.939 -0.0590  0.4146  0.5199
  783HOH      O 2363   2.334   1.336   3.417 -0.5618  0.2345  0.3152
  783HOH     H1 2364   2.313   1.383   3.337  0.3614  0.1458  0.0016
  783HOH     H2 2365   2.294   1.387   3.487  0.3274  1.4655 -0.0160
  784HOH      O 2366   1.080   0.524   2.200  0.0614  0.8441  1.2460
  784HOH     H1 2367   1.143   0.537   2.271  1.6562 -0.4410  0.2066
  784HOH     H2 2368   1.098   0.437   2.167 -0.3903  1.4487 -0.9177
  785HOH      O 2369   2.668   2.406   1.322 -0.1031 -0.3429  0.7213
  785HOH     H1 2370   2.599   2.352   1.283  0.7211 -1.5416  0.7903
  785HOH     H2 2371   2.698   2.462   1.250  0.1372 -1.1932  0.1267
  786HOH      O 2372   2.411   2.535   0.236  0.3818  0.7580  0.1460
  786HOH     H1 2373   2.422   2.625   0.205 -0.0043  1.0380  0.7681
  786HOH     H2 2374   2.386   2.545   0.328 -1.0461  0.0935 -0.1160
  787HOH      O 2375   1.080   2.022   0.155  0.5123 -0.3440  0.2073
  787HOH     H1 2376   1.021   1.997   0.226  0.6215 -0.3868  0.2839
  787HOH     H2 2377   1.058   1.963   0.083  0.4436 -0.3416  0.2262
  788HOH      O 2378   2.267   1.592   2.529  0.5985 -0.3083  0.3407
  788HOH     H1 2379   2.335   1.640   2.483  1.3345 -1.2583  0.3677
  788HOH     H2 2380   2.188   1.607   2.478  0.7951  0.8489  0.3259
  789HOH      O 2381   3.437   0.672   1.065 -0.2018 -0.0929  0.3607
  789HOH     H1 2382   3.369   0.739   1.067  0.3765  0.5302 -0.0315
  789HOH     H2 2383   3.474   0.679   0.977 -0.1146 -0.9224  0.3203
  790HOH      O 2384   1.671   2.697   0.733  0.1661  0.3791 -0.1031
  790HOH     H1 2385   1.710   2.749   0.662 -1.1749 -0.0025 -1.2078
  790HOH     H2 2386   1.599   2.751   0.764 -0.3671 -0.2082 -0.2869
  791HOH      O 2387   0.095   3.518   0.710  0.6350 -0.3056 -0.2973
  791HOH     H1 2388   0.120   3.441   0.659  0.1222 -0.4521 -0.3335
  791HOH     H2 2389   0.179   3.555   0.740  0.8945 -0.7629 -0.4406
  792HOH      O 2390   2.115   2.324   2.306 -0.1656  0.0420  0.0973
  792HOH     H1 2391   2.153   2.307   2.219  0.7486  0.0475  0.4742
  792HOH     H2 2392   2.156   2.260   2.363  0.3907  0.9801  0.8047
  793HOH      O 2393   1.181   0.071   0.610  0.6690 -0.3520  0.4678
  793HOH     H1 2394   1.118   0.091   0.680  0.2987  0.1852 -0.0029
  793HOH     H2 2395   1.244   0.143   0.613 -0.1612  0.4900 -0.6521
  794HOH      O 2396   3.552   1.743   2.146 -0.1927 -0.7681  0.2005
  794HOH     H1 2397   3.646   1.761   2.143 -0.4207  0.5710 -1.0506
  794HOH     H2 2398   3.517   1.781   2.066 -1.6413 -2.4955 -0.1257
  795HOH      O 2399   0.406   2.341   2.030 -0.3527  0.0209  0.3967
  795HOH     H1 2400   0.439   2.411   2.087  0.5717  0.5892 -0.7373
  795HOH     H2 2401   0.311   2.344   2.041 -0.3458  1.3701  0.5219
  796HOH      O 2402   2.286   2.018   3.590  0.0008 -0.0817  0.7082
  796HOH     H1 2403   2.268   1.924   3.588 -0.1642 -0.0464  0.2197
  796HOH     H2 2404   2.365   2.026   3.643  0.6058 -0.6112 -0.0543
  797HOH      O 2405   3.466   1.903   2.339 -0.4664  0.2770  0.8570
  797HOH     H1 2406   3.450   1.852   2.260 -0.0147  2.0578 -0.5123
  797HOH     H2 2407   3.397   1.969   2.339 -0.3114  0.4651  1.8492
  798HOH      O 2408   1.605   3.489   2.792 -0.6050  0.2005 -0.2374
  798HOH     H1 2409   1.510   3.474   2.794 -0.5903  0.1513  0.1569
  798HOH     H2 2410   1.629   3.473   2.700 -0.9761  0.2165 -0.3432
  799HOH      O 2411   3.564   1.330   0.859 -0.1970 -0.1770  0.1691
  799HOH     H1 2412   3.469   1.330   0.866 -0.1904  1.0973  0.7266
  799HOH     H2 2413   3.589   1.422   0.857  1.0171 -0.4732 -0.3243
  800HOH      O 2414   1.648   0.297   2.995 -0.9510  0.0152  0.6998
  800HOH     H1 2415   1.618   0.381   2.961 -1.1260 -0.0730  0.6351
  800HOH     H2 2416   1.742   0.295   2.973 -1.2949 -0.6429 -1.1224
  801HOH      O 2417   0.066   1.322   1.970 -0.1962 -0.0589 -0.1896
  801HOH     H1 2418  -0.014   1.364   2.001  0.6463  1.1988  0.4541
  801HOH     H2 2419   0.083   1.253   2.035 -0.0982  0.5170  0.4171
  802HOH      O 2420   2.394   1.105   3.288 -0.1759 -0.5750  0.4019
  802HOH     H1 2421   2.325   1.118   3.223  0.6942 -0.5061 -0.5643
  802HOH     H2 2422   2.383   1.177   3.350 -0.6610 -0.2814 -0.0124
  803HOH      O 2423   3.483   2.940   2.425 -0.3050 -0.4419 -0.1468
  803HOH     H1 2424   3.422   3.009   2.453  0.1268 -0.5027  1.0728
  803HOH     H2 2425   3.536   2.981   2.357 -0.0341  0.4719  0.5693
  804HOH      O 2426   3.539   2.742   2.095  0.1716  0.2741  0.5335
  804HOH     H1 2427   3.579   2.660   2.125 -0.2011 -0.6615 -1.2769
  804HOH     H2 2428   3.445   2.728   2.106 -0.0551 -0.4411 -1.5338
  805HOH      O 2429   0.350   1.060   3.452  0.1154  0.0339 -0.4857
  805HOH     H1 2430   0.402   1.121   3.400 -0.7643 -0.4061 -2.0064
  805HOH     H2 2431   0.268   1.051   3.404 -0.8669 -0.3011  1.1117
  806HOH      O 2432   1.164   2.047   2.898 -0.6667 -0.0356 -0.0220
  806HOH     H1 2433   1.163   2.028   2.804 -0.1737 -1.2192  0.1823
  806HOH     H2 2434   1.218   2.126   2.905 -1.6436  0.7605 -0.8050
  807HOH      O 2435   0.319   3.679   1.438 -1.0396  0.6298  0.4859
  807HOH     H1 2436   0.224   3.671   1.441 -0.9806 -1.9401 -0.0975
  807HOH     H2 2437   0.352   3.594   1.468  1.1296  1.5610  1.1434
  808HOH      O 2438   2.977   3.144   0.135  0.4662 -0.6943  0.0036
  808HOH     H1 2439   2.883   3.158   0.146  0.7175  0.5913  1.1144
  808HOH     H2 2440   3.001   3.084   0.206  0.4071 -1.6408 -0.7414
  809HOH      O 2441   0.701   1.287   2.526 -0.9005  0.5473  0.3687
  809HOH     H1 2442   0.608   1.284   2.548 -0.8938  0.1697  0.3560
  809HOH     H2 2443   0.745   1.297   2.610 -0.8856 -0.6811  0.5408
  810HOH      O 2444   1.747   1.996   0.278  0.0133 -0.3902  1.1684
  810HOH     H1 2445   1.691   2.074   0.274  0.7302  0.1147  0.1212
  810HOH     H2 2446   1.836   2.030   0.269  0.3192 -1.3498  0.2262
  811HOH      O 2447   0.263   2.300   2.575  0.2461  0.2562  0.3441
  811HOH     H1 2448   0.204   2.376   2.584 -0.3930  0.0604 -1.4077
  811HOH     H2 2449   0.349   2.338   2.562 -0.0459  0.7269 -0.3740
  812HOH      O 2450   1.921   2.843   3.019  0.6189 -0.0886  0.1559
  812HOH     H1 2451   1.844   2.867   3.071  0.8289  1.4636 -0.1492
  812HOH     H2 2452   1.990   2.829   3.083  0.0063 -2.2198  0.4898
  813HOH      O 2453   3.000   0.260   2.571  0.4571  0.0154  0.2078
  813HOH     H1 2454   3.009   0.349   2.537  0.4459 -0.4050 -0.9743
  813HOH     H2 2455   2.999   0.204   2.493  0.0410 -0.9921  0.8960
  814HOH      O 2456   1.294   3.395   2.180 -0.2929  0.4204 -0.8983
  814HOH     H1 2457   1.231   3.456   2.140 -0.1635  0.7015 -0.6811
  814HOH     H2 2458   1.377   3.443   2.179 -0.0665  0.0380 -1.2167
  815HOH      O 2459   0.081   3.480   1.096  0.2573  0.8189 -0.2642
  815HOH     H1 2460   0.132   3.559   1.113  0.4089  0.5881  0.4110
  815HOH     H2 2461   0.109   3.451   1.010  1.5855  0.4806  0.2413
  816HOH      O 2462   1.183   2.651   2.893  0.5271 -0.2645 -0.2829
  816HOH     H1 2463   1.237   2.639   2.971  1.7097  1.8790 -0.6291
  816HOH     H2 2464   1.094   2.658   2.927  1.0408  0.9938  0.9935
  817HOH      O 2465   2.390   1.313   1.018  0.0434  0.2975  0.3612
  817HOH     H1 2466   2.469   1.328   1.070  0.3504 -0.3229  0.0951
  817HOH     H2 2467   2.395   1.221   0.993  0.1926  0.6677 -1.2030
  818HOH      O 2468   3.470   1.301   2.769 -0.0589 -0.0171 -0.2282
  818HOH     H1 2469   3.424   1.222   2.799 -1.3870  0.7129 -0.2118
  818HOH     H2 2470   3.426   1.325   2.688  0.5669  0.5244 -0.4247
  819HOH      O 2471   2.044   0.176   2.200  0.2041  0.5281 -0.2265
  819HOH     H1 2472   2.045   0.185   2.295 -1.0830  0.8424 -0.2037
  819HOH     H2 2473   1.955   0.199   2.174  0.4658  0.2996 -1.5045
  820HOH      O 2474   2.283   0.148   0.535 -0.4053  0.4015  0.9814
  820HOH     H1 2475   2.208   0.136   0.478  0.0793 -0.2207  0.4372
  820HOH     H2 2476   2.280   0.240   0.560 -0.0157  1.0528 -1.0067
  821HOH      O 2477   3.506   1.073   1.742  0.4487 -0.0996 -0.8741
  821HOH     H1 2478   3.565   1.033   1.805  0.2179 -0.7022 -1.0271
  821HOH     H2 2479   3.495   1.007   1.674 -0.0487  0.1695 -1.0661
  822HOH      O 2480   0.178   0.577   1.770  0.1489 -0.1947 -0.0292
  822HOH     H1 2481   0.112   0.511   1.748  0.6419 -0.5095 -0.6049
  822HOH     H2 2482   0.166   0.646   1.705 -0.1621  0.1526  0.3846
  823HOH      O 2483   3.088   0.855   0.834  0.9120 -0.0749  0.0603
  823HOH     H1 2484   3.094   0.948   0.814 -2.0841  0.3272  0.0866
  823HOH     H2 2485   3.072   0.813   0.750 -1.2824  0.0935  0.2763
  824HOH      O 2486   0.985   1.623   2.853  0.2031 -0.0504  0.5058
  824HOH     H1 2487   0.891   1.607   2.839  0.2624 -0.1409  0.2001
  824HOH     H2 2488   0.987   1.701   2.909 -0.0404  0.9732 -0.8180
  825HOH      O 2489   3.549   2.899   1.053  0.7787 -0.0533 -0.2928
  825HOH     H1 2490   3.582   2.937   0.972  0.5005 -0.2064 -0.4806
  825HOH     H2 2491   3.510   2.816   1.027  0.4853 -0.0009 -0.0362
  826HOH      O 2492   1.569   1.185   0.580  0.2729  0.6078 -0.0371
  826HOH     H1 2493   1.609   1.270   0.600  0.5059  0.3174  0.8661
  826HOH     H2 2494   1.550   1.147   0.666  0.8446 -0.5600 -0.3765
  827HOH      O 2495   2.039   2.213   1.834  0.4082 -0.3797  0.4343
  827HOH     H1 2496   1.977   2.286   1.827  1.7749  0.8415  0.2550
  827HOH     H2 2497   2.076   2.204   1.746  0.7921 -0.8242  0.6324
  828HOH      O 2498   1.177   0.879   2.185  0.3021 -0.3242  0.9954
  828HOH     H1 2499   1.102   0.918   2.141  0.9674  1.3883  1.2185
  828HOH     H2 2500   1.155   0.885   2.278  0.5250 -0.2325  1.0425
  829HOH      O 2501   2.069   2.140   3.679 -0.0091  0.5576 -0.2942
  829HOH     H1 2502   2.131   2.089   3.627  1.2987  1.7421 -0.0302
  829HOH     H2 2503   2.094   2.125   3.770 -1.3735 -0.3939 -0.0159
  830HOH      O 2504   2.306   1.709   0.191  0.2826  0.5282 -0.2679
  830HOH     H1 2505   2.260   1.718   0.275  1.3556  0.3894  0.3677
  830HOH     H2 2506   2.372   1.642   0.207  0.3454  0.3077 -1.3203
  831HOH      O 2507   0.225   3.544   3.568  0.4348 -0.2300  0.1217
  831HOH     H1 2508   0.162   3.501   3.626  0.4308  0.0731  0.3463
  831HOH     H2 2509   0.247   3.477   3.504 -0.7985 -0.0897 -0.5156
  832HOH      O 2510   1.584   3.393   1.044 -0.0273 -0.7440  0.0206
  832HOH     H1 2511   1.623   3.323   0.991  0.7964  0.0123 -0.4200
  832HOH     H2 2512   1.544   3.452   0.979  1.0521  0.2314  0.1855
  833HOH      O 2513   1.351   3.081   1.065  0.7531  0.7959 -0.2835
  833HOH     H1 2514   1.312   3.130   1.137  0.6529  1.4640 -0.7740
  833HOH     H2 2515   1.281   3.075   0.999  0.8842  0.3202 -0.3917
  834HOH      O 2516   1.573   0.233   1.743 -0.5271 -0.1835 -0.1600
  834HOH     H1 2517   1.544   0.201   1.829 -1.5965  0.4722 -0.2498
  834HOH     H2 2518   1.522   0.313   1.728  0.4141  0.3134 -0.9446
  835HOH      O 2519   1.561   1.664   0.654  0.1371 -0.4831  0.0146
  835HOH     H1 2520   1.569   1.603   0.580  0.7771  0.8109 -1.0568
  835HOH     H2 2521   1.467   1.678   0.663  0.0526 -0.4696 -0.7449
  836HOH      O 2522   2.857   1.965   0.767 -0.0339  0.0307  0.2283
  836HOH     H1 2523   2.838   2.008   0.850  0.3529 -0.5905  0.6515
  836HOH     H2 2524   2.951   1.974   0.756 -0.0926  0.1800 -0.1910
  837HOH      O 2525   1.851   3.192   3.176 -0.1177  0.1391 -0.0966
  837HOH     H1 2526   1.842   3.133   3.251  0.2247 -1.1896 -1.0251
  837HOH     H2 2527   1.884   3.136   3.106  1.1383  1.6494 -0.8287
  838HOH      O 2528   2.635   3.249   3.229  0.9793  0.4240  0.2967
  838HOH     H1 2529   2.684   3.319   3.186 -0.6122  0.8529 -1.0699
  838HOH     H2 2530   2.571   3.294   3.284 -0.5412  0.2317 -1.1350
  839HOH      O 2531   0.500   2.407   2.495 -0.8316 -0.5828  0.1662
  839HOH     H1 2532   0.553   2.380   2.421 -1.2302 -0.8615 -0.0236
  839HOH     H2 2533   0.490   2.502   2.484 -1.1402 -0.6667 -0.3089
  840HOH      O 2534   1.287   1.876   2.620  0.3833 -0.6164  0.0172
  840HOH     H1 2535   1.379   1.866   2.595  0.5376 -0.8865  0.6445
  840HOH     H2 2536   1.267   1.796   2.667 -0.0015 -0.3062  0.3911
  841HOH      O 2537   1.545   2.338   3.462  0.6766  0.1169 -0.1818
  841HOH     H1 2538   1.579   2.407   3.518  1.2093 -0.6479  0.4829
  841HOH     H2 2539   1.593   2.259   3.489 -0.1114 -0.5755 -0.6951
  842HOH      O 2540   1.673   2.898   0.230 -0.5909 -0.2030  0.2648
  842HOH     H1 2541   1.711   2.815   0.260  0.0587 -0.1234 -0.2893
  842HOH     H2 2542   1.707   2.964   0.290  0.9873  0.0073 -0.7290
  843HOH      O 2543   0.969   0.029   3.231 -0.5841 -0.0015  0.9492
  843HOH     H1 2544   1.050   0.066   3.197 -0.6546 -0.5704  0.1036
  843HOH     H2 2545   0.919   0.105   3.261 -0.7580  0.6704 -0.7763
  844HOH      O 2546   0.191   3.417   3.103  0.2440 -0.1477 -0.3610
  844HOH     H1 2547   0.258   3.431   3.037  0.3629 -0.9448 -0.4288
  844HOH     H2 2548   0.115   3.465   3.071  0.3979 -0.2654 -0.9217
  845HOH      O 2549   0.137   1.833   3.376 -0.5097  0.3111 -0.0826
  845HOH     H1 2550   0.057   1.791   3.408 -0.2487  0.1825  0.4172
  845HOH     H2 2551   0.163   1.892   3.447 -0.1246  0.3033 -0.2133
  846HOH      O 2552   1.944   2.499   2.817  0.0929 -0.7435 -0.2505
  846HOH     H1 2553   1.922   2.547   2.737 -0.4648  0.8813  0.7750
  846HOH     H2 2554   2.035   2.523   2.835 -0.4731  1.0139  0.8180
  847HOH      O 2555   2.293   2.367   0.697 -0.4378 -0.1868  0.1155
  847HOH     H1 2556   2.279   2.385   0.789  0.8134 -0.1327  0.3307
  847HOH     H2 2557   2.312   2.273   0.694  0.3457 -0.0357  0.0468
  848HOH      O 2558   0.701   0.385   1.564 -0.2203  0.4201  0.1510
  848HOH     H1 2559   0.670   0.315   1.622 -0.4891  0.2506 -0.1881
  848HOH     H2 2560   0.655   0.463   1.595 -0.3293  0.3390  0.1979
  849HOH      O 2561   3.130   0.359   1.551  1.4919  0.0791  0.6164
  849HOH     H1 2562   3.088   0.274   1.539  0.0686  0.9083 -1.3010
  849HOH     H2 2563   3.119   0.378   1.644  1.6138 -1.6531  1.0611
  850HOH      O 2564   0.970   1.463   3.237  0.3877  0.8783  0.6178
  850HOH     H1 2565   0.950   1.556   3.229 -0.1573  0.7002 -0.4612
  850HOH     H2 2566   1.027   1.445   3.163 -0.7246  0.0787 -0.1094
  851HOH      O 2567   0.458   3.357   0.106 -0.5749 -0.2950 -0.1400
  851HOH     H1 2568   0.516   3.415   0.055  0.2294 -0.5350  0.4599
  851HOH     H2 2569   0.517   3.312   0.167 -1.4141 -0.5147  0.5417
  852HOH      O 2570   3.068   0.779   3.588  0.1083  0.0918  0.8021
  852HOH     H1 2571   3.128   0.706   3.571  0.4841  0.6529 -0.5584
  852HOH     H2 2572   2.981   0.741   3.579  0.2728 -0.0100 -1.2826
  853HOH      O 2573   1.044   3.005   1.764  0.2464 -0.1887 -0.0755
  853HOH     H1 2574   1.097   3.059   1.822  1.7403 -1.0190 -0.5639
  853HOH     H2 2575   1.079   2.916   1.774 -0.2991 -0.5860 -1.2566
  854HOH      O 2576   0.527   1.281   3.143  0.1940  0.4016 -0.0457
  854HOH     H1 2577   0.579   1.362   3.145  1.0043 -0.0894  0.8814
  854HOH     H2 2578   0.437   1.310   3.152  0.3743  1.2415 -0.6687
  855HOH      O 2579   2.138   1.935   2.284 -0.1652 -0.1602 -0.2562
  855HOH     H1 2580   2.209   1.881   2.249  0.0203 -0.1686  0.1282
  855HOH     H2 2581   2.182   2.000   2.339 -0.2987  0.9428 -1.3631
  856HOH      O 2582   2.338   2.515   1.611 -0.0342 -0.7858  0.3131
  856HOH     H1 2583   2.396   2.562   1.670  0.1745  0.2518 -0.6574
  856HOH     H2 2584   2.254   2.560   1.618  0.0941 -0.3978 -0.4261
  857HOH      O 2585   1.288   3.670   3.339 -0.1145  0.3083  0.6403
  857HOH     H1 2586   1.209   3.615   3.344  0.4171 -0.4746  0.8764
  857HOH     H2 2587   1.316   3.679   3.431 -0.3809  1.2959  0.6470
  858HOH      O 2588   1.221   1.710   1.735  0.0138 -0.5262  0.0496
  858HOH     H1 2589   1.166   1.679   1.663  0.4715 -1.2539 -0.0038
  858HOH     H2 2590   1.209   1.645   1.804  0.8415 -0.7400  0.0145
  859HOH      O 2591   0.780   2.358   1.121 -0.1637  0.0516  0.1458
  859HOH     H1 2592   0.844   2.341   1.191 -0.2138 -0.4493  0.0817
  859HOH     H2 2593   0.799   2.447   1.092  0.3797 -0.0180  0.2604
  860HOH      O 2594   3.137   3.694   0.789 -0.3859 -0.3576  0.3598
  860HOH     H1 2595   3.167   3.605   0.769  0.4847 -0.3430  1.4317
  860HOH     H2 2596   3.042   3.689   0.781 -0.3475 -1.3487  0.2514
  861HOH      O 2597   3.419   0.206   3.001 -0.4405 -0.4256  0.0730
  861HOH     H1 2598   3.399   0.263   3.076  0.3447  0.6829 -0.5016
  861HOH     H2 2599   3.512   0.186   3.010 -0.2750 -0.0867 -0.6882
  862HOH      O 2600   2.909   1.322   2.607  0.1795  0.4491  0.0523
  862HOH     H1 2601   2.841   1.320   2.674  0.0998  1.7037  0.0600
  862HOH     H2 2602   2.875   1.381   2.540  0.5068 -0.3176 -0.8451
  863HOH      O 2603   0.390   3.056   3.146  0.3513  0.1744 -0.0392
  863HOH     H1 2604   0.435   3.141   3.137  0.1357  0.3836  0.7271
  863HOH     H2 2605   0.407   3.030   3.237  0.5065 -0.6661 -0.2969
  864HOH      O 2606   2.940   3.490   2.721  0.4221 -0.2811  0.5167
  864HOH     H1 2607   2.883   3.419   2.750  0.4346 -0.2316  0.6628
  864HOH     H2 2608   2.943   3.481   2.625 -0.2622  0.0326  0.4530
  865HOH      O 2609   3.127   3.189   0.744  0.0719  0.7593 -0.0606
  865HOH     H1 2610   3.073   3.110   0.751  1.2795 -0.1752 -0.3817
  865HOH     H2 2611   3.079   3.256   0.791 -1.0053 -0.1818  0.2681
  866HOH      O 2612   1.966   3.607   3.124 -0.1878  0.1520  0.6829
  866HOH     H1 2613   1.958   3.589   3.218  0.4708  0.2948  0.7787
  866HOH     H2 2614   1.913   3.539   3.082 -0.9074  0.3957  1.1683
  867HOH      O 2615   3.104   1.782   2.454 -0.4737 -0.0518 -0.6079
  867HOH     H1 2616   3.192   1.819   2.445  0.2014 -1.0780  0.9472
  867HOH     H2 2617   3.048   1.858   2.467  0.3179  0.5864 -0.7469
  868HOH      O 2618   0.913   0.424   3.383 -0.1838 -0.2925  0.1585
  868HOH     H1 2619   0.857   0.450   3.456  0.3191 -0.7865  0.7363
  868HOH     H2 2620   0.951   0.340   3.409  0.9650  0.0991 -0.1226
  869HOH      O 2621   1.992   2.562   1.223  0.0419  0.0131  0.4154
  869HOH     H1 2622   2.012   2.469   1.217 -0.4537 -0.0796  0.0512
  869HOH     H2 2623   1.941   2.581   1.144 -0.1265  0.5219  0.6357
  870HOH      O 2624   0.605   2.540   2.781  0.3651  0.1817  0.1709
  870HOH     H1 2625   0.651   2.496   2.710  1.0790 -1.4236  1.4976
  870HOH     H2 2626   0.665   2.609   2.810  0.4621  0.2462 -0.1774
  871HOH      O 2627   2.754   3.380   0.133  0.6971  1.5215 -0.5557
  871HOH     H1 2628   2.726   3.336   0.213  1.6732  0.4200 -0.7537
  871HOH     H2 2629   2.713   3.328   0.063  0.2483  2.1793 -0.8000
  872HOH      O 2630   3.153   1.239   3.483  0.0177  0.5201 -0.2206
  872HOH     H1 2631   3.115   1.178   3.547  0.3789 -0.6243 -1.0328
  872HOH     H2 2632   3.223   1.284   3.530 -0.7020  0.8344  0.5929
  873HOH      O 2633   2.867   0.969   1.867 -0.2281 -0.4105  0.2762
  873HOH     H1 2634   2.838   1.059   1.881 -0.1690 -0.4479  0.6404
  873HOH     H2 2635   2.876   0.962   1.771  1.4964  0.5359  0.2710
  874HOH      O 2636   0.785   2.770   2.868 -0.0338  0.1414  0.7540
  874HOH     H1 2637   0.747   2.816   2.793 -0.4031  0.0780  0.8985
  874HOH     H2 2638   0.872   2.809   2.878  0.6999 -0.9211 -0.6989
  875HOH      O 2639   1.090   1.117   1.459 -0.1282 -0.2544 -0.1028
  875HOH     H1 2640   1.165   1.163   1.423 -0.0202  0.5565  1.0559
  875HOH     H2 2641   1.014   1.167   1.428 -0.0920 -0.1066  0.0457
  876HOH      O 2642   2.632   1.316   1.157 -0.4540  0.1306  0.3282
  876HOH     H1 2643   2.728   1.310   1.148 -0.4630 -1.1194  0.7117
  876HOH     H2 2644   2.618   1.349   1.245 -0.3761  0.2968  0.2789
  877HOH      O 2645   3.160   1.127   0.111  0.0725 -0.1699  0.3895
  877HOH     H1 2646   3.188   1.061   0.049 -0.2138  0.0536  0.0131
  877HOH     H2 2647   3.067   1.109   0.125  0.2149 -0.4605  1.0655
  878HOH      O 2648   2.968   0.447   2.821 -1.1729 -0.1671 -0.3570
  878HOH     H1 2649   2.945   0.499   2.744  0.3136  1.3048  0.0659
  878HOH     H2 2650   2.942   0.502   2.895  0.6273  0.1786  0.1122
  879HOH      O 2651   1.327   2.530   2.265  0.3772  0.4282  0.1185
  879HOH     H1 2652   1.322   2.435   2.275 -0.6428  0.5269  0.8948
  879HOH     H2 2653   1.387   2.559   2.334  0.6391  0.3594 -0.0783
  880HOH      O 2654   3.542   2.792   1.643  0.4990 -0.0635 -0.4057
  880HOH     H1 2655   3.448   2.808   1.638  0.4512 -0.3468 -0.4296
  880HOH     H2 2656   3.550   2.717   1.702  0.7016 -0.1096 -0.4911
  881HOH      O 2657   3.093   0.033   0.321 -0.2249  0.5000 -0.4331
  881HOH     H1 2658   3.092  -0.038   0.256 -0.6914 -0.5186  0.6225
  881HOH     H2 2659   3.033   0.099   0.285 -1.4793 -0.5974 -0.4972
  882HOH      O 2660   2.541   0.691   2.819  0.3641  0.0342  0.2590
  882HOH     H1 2661   2.509   0.667   2.733  1.2300 -0.1689 -0.0219
  882HOH     H2 2662   2.609   0.756   2.802  0.0916  0.4869  0.8341
  883HOH      O 2663   0.849   0.530   0.131  0.5279 -0.4517 -0.8123
  883HOH     H1 2664   0.937   0.558   0.106  0.4968 -0.1433 -0.5883
  883HOH     H2 2665   0.800   0.527   0.048  0.4128  0.5967 -0.8078
  884HOH      O 2666   1.390   0.722   2.273  0.1045  0.5911  0.1624
  884HOH     H1 2667   1.330   0.777   2.223 -0.7943  0.3570  0.9309
  884HOH     H2 2668   1.339   0.692   2.348  0.8628 -0.4944  0.2964
  885HOH      O 2669   3.316   0.594   0.522 -0.5935 -0.4427 -0.0622
  885HOH     H1 2670   3.269   0.512   0.502 -0.7928 -0.0937 -1.1026
  885HOH     H2 2671   3.401   0.584   0.481 -0.3004 -0.4408  0.5164
  886HOH      O 2672   0.140   3.195   0.389 -0.2761 -0.0573  0.0538
  886HOH     H1 2673   0.057   3.211   0.433 -0.4670  0.3666 -0.4380
  886HOH     H2 2674   0.146   3.265   0.324  0.2123 -0.3979 -0.2782
  887HOH      O 2675   0.915   1.992   0.429  0.2163 -0.2008  0.5453
  887HOH     H1 2676   0.836   2.045   0.434  0.6867  1.0752 -2.1473
  887HOH     H2 2677   0.882   1.903   0.415 -0.7098  0.0878  0.7081
  888HOH      O 2678   0.873   1.076   2.928 -0.2042  0.0132 -0.3758
  888HOH     H1 2679   0.874   1.074   3.024 -0.3051 -0.2432 -0.3779
  888HOH     H2 2680   0.807   1.011   2.904 -0.6610  0.5525 -0.6065
  889HOH      O 2681   3.249   2.214   3.219  0.1225  0.3255  0.3669
  889HOH     H1 2682   3.317   2.211   3.151 -0.9890  0.7421 -0.8510
  889HOH     H2 2683   3.250   2.304   3.250  0.2251  0.2881  0.4758
  890HOH      O 2684   3.539   3.351   1.645  0.2579  0.0221  0.3081
  890HOH     H1 2685   3.632   3.342   1.623  0.3732 -1.4113  1.1142
  890HOH     H2 2686   3.505   3.262   1.637 -1.2395  0.6109 -0.6108
  891HOH      O 2687   2.853   0.531   0.571 -0.1743  0.3676  0.0315
  891HOH     H1 2688   2.797   0.546   0.647 -0.3251 -0.0787  0.0122
  891HOH     H2 2689   2.937   0.504   0.608 -0.1642  0.4123  0.0422
  892HOH      O 2690   2.931   1.354   3.407 -0.3872  0.6021 -0.3944
  892HOH     H1 2691   2.873   1.292   3.452 -0.0709 -0.0502 -0.8615
  892HOH     H2 2692   3.019   1.322   3.424 -0.1901  1.1340 -0.3582
  893HOH      O 2693   3.375   1.550   1.868 -0.8319 -0.1505  1.0161
  893HOH     H1 2694   3.381   1.477   1.806 -0.5947  1.4313 -1.0600
  893HOH     H2 2695   3.443   1.533   1.933  0.0299 -1.2128 -0.0721
  894HOH      O 2696   2.097   2.031   2.881 -0.6942 -0.5566  0.3137
  894HOH     H1 2697   2.114   1.977   2.803  0.1866 -0.1692  0.2137
  894HOH     H2 2698   2.017   2.078   2.861 -0.1727 -0.0173 -0.6295
  895HOH      O 2699   1.025   2.920   2.915 -0.0217  0.2802  0.4919
  895HOH     H1 2700   0.996   2.981   2.847 -0.2109  0.1729  0.4742
  895HOH     H2 2701   1.112   2.892   2.887 -0.4559 -0.4692 -0.1968
  896HOH      O 2702   0.580   0.913   3.329  0.5347  0.1340  0.3816
  896HOH     H1 2703   0.518   0.971   3.373  0.8780  1.3756 -0.6555
  896HOH     H2 2704   0.654   0.906   3.390  0.1791  0.1751  0.8287
  897HOH      O 2705   3.182   2.282   0.418  0.3662 -0.2992 -0.1503
  897HOH     H1 2706   3.162   2.189   0.407 -0.2686 -0.1455 -0.4496
  897HOH     H2 2707   3.261   2.296   0.366 -0.2740 -0.4331 -1.2398
  898HOH      O 2708   2.706   0.380   0.103  0.5191 -0.0600  0.2773
  898HOH     H1 2709   2.679   0.448   0.165 -1.1062 -0.5636  0.2189
  898HOH     H2 2710   2.710   0.425   0.019 -0.4633  0.0295  0.2521
  899HOH      O 2711   1.804   2.757   3.399 -0.0050  1.1579  0.2118
  899HOH     H1 2712   1.868   2.692   3.428 -0.0100  0.7495 -0.6289
  899HOH     H2 2713   1.856   2.828   3.363  0.0171  0.7029 -0.7331
  900HOH      O 2714   2.528   3.015   3.146  0.2406 -0.0617  0.8636
  900HOH     H1 2715   2.588   2.980   3.081 -0.1374  0.2668  0.3266
  900HOH     H2 2716   2.566   3.099   3.172  0.2025 -0.0207  0.7885
  901HOH      O 2717   3.187   1.988   2.307  0.9370 -0.8901 -0.4346
  901HOH     H1 2718   3.095   1.962   2.308  0.8148 -0.5368  0.8957
  901HOH     H2 2719   3.186   2.083   2.322  1.5106 -0.9852  0.3644
  902HOH      O 2720   3.095   0.172   3.138  0.2300 -0.6261 -0.0274
  902HOH     H1 2721   3.045   0.109   3.085  0.1271 -0.0282 -0.6763
  902HOH     H2 2722   3.185   0.140   3.134  0.1782 -0.7478 -0.3409
  903HOH      O 2723   2.848   0.617   1.712  0.2158  0.1364 -0.1564
  903HOH     H1 2724   2.931   0.644   1.672  0.6919 -0.9323  0.0321
  903HOH     H2 2725   2.817   0.545   1.658  0.3845 -0.7047  0.7890
  904HOH      O 2726   1.105   3.208   1.558 -0.3311  0.3652  0.1814
  904HOH     H1 2727   1.018   3.245   1.568 -0.2531  0.4990  0.3810
  904HOH     H2 2728   1.105   3.129   1.612 -0.2702  0.4691  0.3359
  905HOH      O 2729   2.672   0.364   2.116  0.0570 -0.7943 -0.0576
  905HOH     H1 2730   2.745   0.317   2.156  0.9465 -0.1495 -0.8436
  905HOH     H2 2731   2.597   0.343   2.171  1.0355 -0.6126  1.4607
  906HOH      O 2732   3.254   0.306   0.450  0.2599  0.1174  0.3338
  906HOH     H1 2733   3.282   0.218   0.424 -0.0510  0.3505 -0.9310
  906HOH     H2 2734   3.241   0.353   0.367  0.4476  1.3764  0.9672
  907HOH      O 2735   1.793   1.129   2.153  0.4072  0.6066  0.1595
  907HOH     H1 2736   1.717   1.073   2.138  1.2723 -0.5351 -0.2527
  907HOH     H2 2737   1.756   1.215   2.173 -0.9695  0.1772 -0.3306
  908HOH      O 2738   1.622   1.624   1.851  0.1198  0.6914 -0.5445
  908HOH     H1 2739   1.655   1.597   1.936  1.7111  0.2264 -1.2466
  908HOH     H2 2740   1.534   1.585   1.846 -0.1318  0.9623  0.9435
  909HOH      O 2741   2.946   2.006   1.957  0.3670 -0.1157  0.1868
  909HOH     H1 2742   3.031   2.049   1.947 -0.0654  1.0324  1.0263
  909HOH     H2 2743   2.930   1.965   1.872  1.1180  0.8641 -0.4741
  910HOH      O 2744   3.275   2.519   0.601 -0.1539  0.2231  0.3306
  910HOH     H1 2745   3.222   2.448   0.565 -1.2011  0.6945  0.8462
  910HOH     H2 2746   3.254   2.595   0.547  0.9281  0.1809 -0.1952
  911HOH      O 2747   0.827   3.424   1.172  0.2873 -0.4896 -0.5878
  911HOH     H1 2748   0.763   3.477   1.219  0.6832  0.2165 -0.8318
  911HOH     H2 2749   0.803   3.334   1.194  0.1892 -0.2034  0.6040
  912HOH      O 2750   0.122   0.799   1.553  0.1920  0.6622 -0.8842
  912HOH     H1 2751   0.170   0.879   1.531  0.1881  0.6869 -0.8044
  912HOH     H2 2752   0.033   0.829   1.570  0.2536  0.6826 -0.5743
  913HOH      O 2753   0.257   3.170   3.545 -0.1330  0.3542  0.6581
  913HOH     H1 2754   0.310   3.232   3.595 -1.1391  0.7925  1.2290
  913HOH     H2 2755   0.238   3.214   3.463  1.0685 -0.1547  0.0515
  914HOH      O 2756   3.077   1.103   1.253  0.6915  0.4703  0.2121
  914HOH     H1 2757   3.124   1.055   1.320  1.3896 -0.2232 -0.7231
  914HOH     H2 2758   3.021   1.038   1.211  1.2959  0.5320 -0.7639
  915HOH      O 2759   2.225   2.574   2.758  0.3133 -0.0846 -0.2163
  915HOH     H1 2760   2.225   2.666   2.784 -0.8359  0.1258 -0.8179
  915HOH     H2 2761   2.198   2.576   2.666 -0.4293 -1.0551 -0.0392
  916HOH      O 2762   0.653   3.204   3.377 -0.0030 -0.7473  0.1863
  916HOH     H1 2763   0.711   3.151   3.323 -0.1224 -0.7743  0.0820
  916HOH     H2 2764   0.592   3.244   3.315 -0.5857 -1.3336  0.3570
  917HOH      O 2765   2.446   0.266   2.781 -0.1500  0.2227  0.5836
  917HOH     H1 2766   2.452   0.191   2.839  1.2533 -0.0351  0.1907
  917HOH     H2 2767   2.484   0.338   2.831  0.1035  0.2464  0.3620
  918HOH      O 2768   2.784   2.465   2.744 -0.7723 -0.4855  0.1998
  918HOH     H1 2769   2.781   2.499   2.654 -0.1534 -1.0946 -0.0751
  918HOH     H2 2770   2.696   2.481   2.779 -1.4787 -1.4199 -0.9850
  919HOH      O 2771   2.747   0.884   0.498 -0.2042 -0.0778 -0.3839
  919HOH     H1 2772   2.751   0.932   0.580 -0.2275 -0.8094  0.0562
  919HOH     H2 2773   2.695   0.940   0.440  0.3063  0.7203 -0.1047
  920HOH      O 2774   0.349   2.674   1.729  0.5338  0.0148  0.0402
  920HOH     H1 2775   0.315   2.635   1.648  0.3450  0.1547  0.0516
  920HOH     H2 2776   0.397   2.603   1.771  0.1638 -0.2184  0.0803
  921HOH      O 2777   1.410   2.411   0.527  0.1746  0.1589 -0.6829
  921HOH     H1 2778   1.359   2.467   0.586  0.1356 -0.4553 -0.1098
  921HOH     H2 2779   1.374   2.429   0.440  0.3936  1.2655 -0.5768
  922HOH      O 2780   2.781   2.746   0.033 -0.7685  0.2737 -0.3404
  922HOH     H1 2781   2.710   2.757  -0.029 -0.4397  0.9937 -0.6163
  922HOH     H2 2782   2.793   2.833   0.072  0.8955  0.5946 -1.3704
  923HOH      O 2783   1.347   0.660   3.550  0.8448 -0.4256  0.5524
  923HOH     H1 2784   1.437   0.658   3.583  1.3488 -1.0539 -0.7345
  923HOH     H2 2785   1.336   0.576   3.506  0.1313  0.2000 -0.5435
  924HOH      O 2786   1.358   3.384   0.239 -0.3425  0.3664 -0.0289
  924HOH     H1 2787   1.305   3.384   0.319 -0.7170  0.8461 -0.2630
  924HOH     H2 2788   1.320   3.315   0.185 -0.3291  0.2925  0.0558
  925HOH      O 2789   1.619   3.422   2.505 -0.3519  0.2812 -0.1203
  925HOH     H1 2790   1.697   3.368   2.499  0.2913  1.0332  0.9095
  925HOH     H2 2791   1.549   3.368   2.467  0.4813 -0.7552 -0.2608
  926HOH      O 2792   3.070   1.725   1.277 -0.5042  0.2387  0.1760
  926HOH     H1 2793   3.016   1.655   1.314 -0.6522  0.1788 -0.1422
  926HOH     H2 2794   3.147   1.679   1.242 -0.3657  0.2943  0.4059
  927HOH      O 2795   2.960   1.165   0.948 -0.3729 -0.5049 -0.4132
  927HOH     H1 2796   3.042   1.179   0.901 -0.8045  0.1660 -0.9954
  927HOH     H2 2797   2.943   1.248   0.993 -1.4637 -0.0916 -1.4971
  928HOH      O 2798   0.137   2.528   2.617  0.0379  0.3656  0.5561
  928HOH     H1 2799   0.062   2.557   2.670 -0.0068  0.8842  0.2221
  928HOH     H2 2800   0.164   2.606   2.569  0.4193  0.0345  0.2191
  929HOH      O 2801   1.345   2.582   3.081 -0.2190  0.0716  0.4844
  929HOH     H1 2802   1.392   2.627   3.151  0.3503 -0.3685  0.4040
  929HOH     H2 2803   1.396   2.502   3.065 -0.8399 -0.2822  0.1849
  930HOH      O 2804   1.334   2.055   0.877  1.0036  1.1659  0.0836
  930HOH     H1 2805   1.353   1.988   0.943  1.3653  1.1313 -0.0507
  930HOH     H2 2806   1.285   2.010   0.809  0.8003  1.1566  0.2345
  931HOH      O 2807   2.380   3.327   1.475  0.6059  0.0338  0.3526
  931HOH     H1 2808   2.384   3.419   1.449  0.4173 -0.1561 -0.3947
  931HOH     H2 2809   2.325   3.286   1.409  0.5213 -0.5859  0.7881
  932HOH      O 2810   1.533   2.166   0.538  0.5693  0.4406 -0.3672
  932HOH     H1 2811   1.464   2.130   0.483 -0.0524  1.1929 -0.1110
  932HOH     H2 2812   1.502   2.253   0.562  1.1046  0.3869  0.6406
  933HOH      O 2813   0.234   0.588   0.398  0.2415 -0.3998 -0.4789
  933HOH     H1 2814   0.148   0.627   0.386  0.3605  0.1767  0.3797
  933HOH     H2 2815   0.220   0.495   0.383 -0.2724 -0.1969 -1.5083
  934HOH      O 2816   0.459   0.141   3.604  0.1786  0.6562  0.3494
  934HOH     H1 2817   0.379   0.092   3.621 -0.8548  1.7342 -0.9419
  934HOH     H2 2818   0.509   0.086   3.545  0.0153  0.3171  0.5221
  935HOH      O 2819   2.731   0.850   2.686 -0.8269  0.0945  0.2015
  935HOH     H1 2820   2.749   0.890   2.601 -0.9065  1.7072  0.8867
  935HOH     H2 2821   2.802   0.786   2.698  0.0837  0.9316 -0.4206
  936HOH      O 2822   1.580   1.790   0.363 -0.7636  0.4026 -0.1837
  936HOH     H1 2823   1.606   1.747   0.445 -0.9785 -0.9030 -0.7512
  936HOH     H2 2824   1.634   1.869   0.359  0.8150 -0.5755  0.1886
  937HOH      O 2825   3.236   1.425   1.151 -0.3206 -0.3348  0.6913
  937HOH     H1 2826   3.163   1.387   1.101 -0.6222 -0.6629  1.3558
  937HOH     H2 2827   3.242   1.370   1.230  0.4242 -0.0991  0.8134
  938HOH      O 2828   0.538   1.033   3.022 -0.1134 -0.4504 -0.0387
  938HOH     H1 2829   0.563   0.979   3.097  0.8819  0.2806  0.1983
  938HOH     H2 2830   0.544   1.123   3.053  0.5327 -0.1115 -1.0311
  939HOH      O 2831   1.131   0.559   1.454 -0.2395  0.2262 -0.3105
  939HOH     H1 2832   1.036   0.560   1.446 -0.4311 -1.5620  0.6077
  939HOH     H2 2833   1.160   0.495   1.390  0.1828 -0.1674  0.2548
  940HOH      O 2834   3.062   3.290   2.305 -0.2427  0.4612 -0.2360
  940HOH     H1 2835   3.086   3.235   2.380  0.0693 -0.0168 -0.6715
  940HOH     H2 2836   3.139   3.286   2.247 -0.3303  1.1285 -0.4096
  941HOH      O 2837   2.897   0.922   1.588  0.3017  0.2751 -0.3931
  941HOH     H1 2838   2.817   0.921   1.535 -0.0850 -0.0356  0.1701
  941HOH     H2 2839   2.937   0.836   1.573 -0.0972 -0.0301  0.2202
  942HOH      O 2840   1.043   3.244   2.398  1.0396  0.4547 -0.1980
  942HOH     H1 2841   1.045   3.199   2.314 -0.6873  0.5916 -0.3976
  942HOH     H2 2842   0.997   3.326   2.380  0.9991  0.6802  0.8030
  943HOH      O 2843   2.990   3.209   3.449 -0.6172  0.5597  0.2431
  943HOH     H1 2844   2.997   3.256   3.365  0.6498  0.4718  0.2648
  943HOH     H2 2845   2.897   3.189   3.457 -0.6826 -0.2954 -1.6254
  944HOH      O 2846   2.367   0.657   0.750 -0.2854  0.8232  0.3563
  944HOH     H1 2847   2.360   0.604   0.830 -0.2207 -0.2028 -0.2890
  944HOH     H2 2848   2.437   0.719   0.770 -0.2135  0.5376  1.0721
  945HOH      O 2849   0.799   0.539   1.847  1.0358 -0.4645  0.2713
  945HOH     H1 2850   0.872   0.505   1.796  1.6117  1.1630 -0.1253
  945HOH     H2 2851   0.762   0.608   1.792  1.1415  0.8092  1.6601
  946HOH      O 2852   0.075   1.723   2.786  0.4618  0.0562  0.2845
  946HOH     H1 2853   0.023   1.743   2.708  1.2301  1.5188  0.0775
  946HOH     H2 2854   0.012   1.724   2.858 -0.3111 -1.5803 -0.2726
  947HOH      O 2855   0.785   3.123   1.824  0.0460  0.3732  0.2646
  947HOH     H1 2856   0.843   3.165   1.888 -0.5846 -0.2933  1.3307
  947HOH     H2 2857   0.843   3.079   1.763  0.6744  1.2427  0.1914
  948HOH      O 2858   1.613   1.519   2.568 -0.2844 -0.7711 -0.1990
  948HOH     H1 2859   1.679   1.513   2.638 -0.5947 -0.6889  0.1055
  948HOH     H2 2860   1.529   1.516   2.614 -0.4976  0.2561 -0.4760
  949HOH      O 2861   3.075   1.839   0.503 -0.1395  0.1258  0.2210
  949HOH     H1 2862   3.067   1.749   0.473 -1.2392 -0.0278  0.8343
  949HOH     H2 2863   3.084   1.832   0.598 -0.2794  0.6545  0.2827
  950HOH      O 2864   1.802   0.309   1.602 -0.8635  0.7404  0.6396
  950HOH     H1 2865   1.731   0.302   1.666 -1.5512  2.5273  0.1830
  950HOH     H2 2866   1.831   0.400   1.608  1.0776  0.2254  0.4128
  951HOH      O 2867   3.024   1.141   2.988 -0.5360 -0.3640  0.3732
  951HOH     H1 2868   3.061   1.157   3.075 -0.3455 -0.1539  0.2565
  951HOH     H2 2869   3.020   1.228   2.948 -1.3133 -0.3529  0.4372
  952HOH      O 2870   2.412   1.837   2.389  0.1604  0.2268 -0.0597
  952HOH     H1 2871   2.397   1.830   2.294  0.1166  0.4865 -0.0727
  952HOH     H2 2872   2.469   1.913   2.398  0.6437 -0.1381  0.0764
  953HOH      O 2873   0.088   0.577   1.390 -0.1630 -0.1630 -0.2677
  953HOH     H1 2874   0.090   0.646   1.455 -0.8323 -0.5680  0.2100
  953HOH     H2 2875   0.148   0.510   1.423 -0.2788 -0.2429 -0.2195
  954HOH      O 2876   1.334   2.579   0.692  0.1304  0.9676  0.2676
  954HOH     H1 2877   1.377   2.664   0.691 -1.6142  1.9434 -0.2776
  954HOH     H2 2878   1.261   2.589   0.754  0.2877 -0.3991  0.7517
  955HOH      O 2879   0.599   3.162   1.630 -0.1404 -0.3924 -0.6069
  955HOH     H1 2880   0.537   3.089   1.630  0.2195 -0.7296  0.2846
  955HOH     H2 2881   0.640   3.159   1.717  0.1082  0.6900 -0.6506
  956HOH      O 2882   1.211   3.335   2.590  0.4278 -0.8141  0.2799
  956HOH     H1 2883   1.133   3.318   2.538  1.0728 -0.5804 -0.8253
  956HOH     H2 2884   1.282   3.295   2.540  1.1244 -0.3243  0.8410
  957HOH      O 2885   0.890   0.575   3.101 -0.1098 -0.0321  0.0175
  957HOH     H1 2886   0.956   0.558   3.169  0.9604  1.1313 -0.6334
  957HOH     H2 2887   0.858   0.663   3.121 -0.5378 -0.0795 -0.4168
  958HOH      O 2888   3.058   3.268   3.163  0.3521  0.8951 -0.3632
  958HOH     H1 2889   3.137   3.253   3.110  1.2534  0.6063  0.9724
  958HOH     H2 2890   3.070   3.357   3.198  0.3047  0.6910  0.1789
  959HOH      O 2891   1.049   3.215   1.037 -0.0320  0.0373 -0.0547
  959HOH     H1 2892   0.977   3.152   1.039 -1.0064  1.0144 -1.3251
  959HOH     H2 2893   1.082   3.216   1.127 -1.7487 -0.3096  0.6562
  960HOH      O 2894   0.250   2.088   2.354  0.2803 -0.3925  0.1373
  960HOH     H1 2895   0.160   2.107   2.327  0.1732 -0.2007  0.6072
  960HOH     H2 2896   0.270   2.156   2.419  0.4573 -0.9414  0.6756
  961HOH      O 2897   3.130   1.716   2.748 -0.0574 -0.3915 -0.3776
  961HOH     H1 2898   3.158   1.701   2.658  0.0361  1.2127 -0.6710
  961HOH     H2 2899   3.059   1.780   2.741 -0.4667 -0.6879  0.6678
  962HOH      O 2900   3.143   2.485   3.312 -0.0547  0.1203 -0.3565
  962HOH     H1 2901   3.158   2.543   3.238 -0.3335  1.3224  0.4735
  962HOH     H2 2902   3.049   2.469   3.311  0.0622 -0.6474 -0.7801
  963HOH      O 2903   0.729   0.673   0.651  0.1397 -0.5376  0.9903
  963HOH     H1 2904   0.650   0.619   0.649  0.3949 -0.9096  0.7994
  963HOH     H2 2905   0.792   0.626   0.596  0.0371  0.4799 -0.0788
  964HOH      O 2906   1.012   2.105   1.114  0.4059 -0.8002 -0.0360
  964HOH     H1 2907   1.013   2.106   1.018 -0.1910 -0.3366 -0.0469
  964HOH     H2 2908   1.099   2.136   1.139  0.1917  0.1968 -0.4434
  965HOH      O 2909   2.548   0.622   0.220  0.2117 -0.3633 -0.3137
  965HOH     H1 2910   2.507   0.632   0.306 -0.0310  0.4620 -0.5120
  965HOH     H2 2911   2.483   0.576   0.167  0.0644 -0.2206 -0.2590
  966HOH      O 2912   1.374   2.770   1.078 -0.1448 -0.4280 -0.0526
  966HOH     H1 2913   1.463   2.755   1.049 -0.7238 -1.4975 -1.4786
  966HOH     H2 2914   1.362   2.865   1.072  0.8112 -0.2936 -0.0452
  967HOH      O 2915   2.512   2.276   0.305  0.0315 -0.6360  0.6809
  967HOH     H1 2916   2.459   2.253   0.228  1.1532 -1.5782  0.1230
  967HOH     H2 2917   2.519   2.371   0.302 -0.3317 -0.6194 -0.1177
  968HOH      O 2918   1.518   3.501   3.700  0.2561 -0.4586 -0.1642
  968HOH     H1 2919   1.429   3.476   3.675 -0.0792 -0.1815  0.6615
  968HOH     H2 2920   1.571   3.484   3.623 -0.5495 -0.4357 -0.7453
  969HOH      O 2921   0.196   0.495   0.889 -0.0500  0.4696 -0.1322
  969HOH     H1 2922   0.123   0.532   0.938 -0.1407  0.4460 -0.2493
  969HOH     H2 2923   0.213   0.559   0.820  0.8513  1.1028  0.6230
  970HOH      O 2924   3.601   0.282   0.957  0.1209  0.0168  0.3236
  970HOH     H1 2925   3.580   0.352   1.019 -0.1769  0.5990 -0.4145
  970HOH     H2 2926   3.552   0.303   0.878  0.3957 -0.7773 -0.0850
  971HOH      O 2927   0.686   1.303   1.170 -0.7507  0.1168 -0.0252
  971HOH     H1 2928   0.649   1.236   1.227  1.2049 -0.7158  0.4270
  971HOH     H2 2929   0.706   1.376   1.229  0.2106 -0.2952  0.2067
  972HOH      O 2930   3.612   0.739   2.536 -0.5775 -0.5897  0.6954
  972HOH     H1 2931   3.595   0.645   2.541  0.6864 -0.8748  0.2197
  972HOH     H2 2932   3.642   0.754   2.447 -0.2885  0.1915  0.9043
  973HOH      O 2933   2.384   3.616   1.613  0.0771 -0.0855 -0.7846
  973HOH     H1 2934   2.307   3.631   1.559 -0.3846  0.8480  0.0698
  973HOH     H2 2935   2.350   3.608   1.702  0.9602  0.5953 -0.3489
  974HOH      O 2936   0.349   1.179   0.326 -0.2475  0.2236  0.2865
  974HOH     H1 2937   0.274   1.239   0.322 -0.0307  0.4751 -1.3396
  974HOH     H2 2938   0.342   1.138   0.412 -1.8744  0.7108  0.4554
  975HOH      O 2939   1.413   0.471   1.680  0.4999 -0.1572  0.0922
  975HOH     H1 2940   1.455   0.524   1.612  0.6661 -0.9897 -0.4760
  975HOH     H2 2941   1.375   0.536   1.740 -0.3724  0.6238 -1.2106
  976HOH      O 2942   0.763   1.709   3.548 -0.0375 -0.0877  0.4665
  976HOH     H1 2943   0.758   1.630   3.602 -0.8205 -0.0588  0.4673
  976HOH     H2 2944   0.733   1.780   3.607  0.7549  0.2403  0.5000
  977HOH      O 2945   3.676   0.779   2.782  0.4021 -0.1868  0.0167
  977HOH     H1 2946   3.658   0.756   2.691  1.0102 -0.5914 -0.0130
  977HOH     H2 2947   3.742   0.716   2.810 -0.0516 -0.3100  0.8628
  978HOH      O 2948   0.444   1.252   2.511 -0.1636  0.2205  0.0478
  978HOH     H1 2949   0.397   1.323   2.467 -0.6323 -0.8237 -1.2567
  978HOH     H2 2950   0.375   1.204   2.557  0.0734  0.2931  0.4889
  979HOH      O 2951   3.123   1.629   0.789 -0.4972 -0.6733 -0.0558
  979HOH     H1 2952   3.107   1.723   0.800 -0.1339 -0.6461  0.3260
  979HOH     H2 2953   3.189   1.624   0.720 -1.3380 -0.7263 -0.8913
  980HOH      O 2954   3.020   3.475   1.238  0.0081  0.2464  0.1813
  980HOH     H1 2955   2.957   3.542   1.213  0.0998  0.6692  1.0075
  980HOH     H2 2956   3.098   3.493   1.186 -0.1069  0.5389  0.1080
  981HOH      O 2957   0.628   1.911   0.548 -0.0190 -0.0018 -0.3338
  981HOH     H1 2958   0.674   1.859   0.483 -0.1410 -1.0948  0.4036
  981HOH     H2 2959   0.541   1.872   0.552  0.1036 -0.2183  0.7313
  982HOH      O 2960   2.826   2.574   1.156  0.3620  0.2123  0.0029
  982HOH     H1 2961   2.848   2.643   1.217 -0.2975  0.7622 -0.3533
  982HOH     H2 2962   2.757   2.611   1.101 -0.0418 -0.7432 -0.1743
  983HOH      O 2963   0.451   0.693   0.204  0.2160  0.6353  0.0288
  983HOH     H1 2964   0.366   0.680   0.244  0.1656  0.1941 -0.2047
  983HOH     H2 2965   0.464   0.788   0.204 -0.8685  0.8370 -1.1236
  984HOH      O 2966   3.407   3.347   2.552 -0.7699 -0.1344  0.1927
  984HOH     H1 2967   3.334   3.408   2.541 -0.6454  0.0222  0.2190
  984HOH     H2 2968   3.480   3.389   2.507 -0.5190  0.0330  0.7343
  985HOH      O 2969   0.347   3.235   1.147 -0.6681 -0.1882  0.1948
  985HOH     H1 2970   0.418   3.279   1.195 -1.1296 -0.1109  0.8418
  985HOH     H2 2971   0.353   3.144   1.175 -1.8441  0.0995  1.6443
  986HOH      O 2972   0.391   3.061   0.386 -0.4840  0.1299 -0.3850
  986HOH     H1 2973   0.317   3.116   0.360 -0.3663 -0.1481 -1.4138
  986HOH     H2 2974   0.352   2.986   0.430 -0.7991  0.0950 -0.7183
  987HOH      O 2975   3.228   3.688   3.614 -0.7134 -0.0104 -0.2326
  987HOH     H1 2976   3.254   3.662   3.526 -0.9920  0.0503 -0.3342
  987HOH     H2 2977   3.136   3.712   3.606 -0.8631 -0.4268  0.1661
  988HOH      O 2978   1.937   0.452   2.967 -0.0539 -0.5694 -0.2108
  988HOH     H1 2979   2.025   0.415   2.964  0.3166  0.2742 -1.8726
  988HOH     H2 2980   1.942   0.520   3.035  0.6649 -0.3663 -0.4467
  989HOH      O 2981   1.014   3.399   1.774 -0.3630  0.0899 -0.0657
  989HOH     H1 2982   0.983   3.352   1.851 -1.0466  0.2970 -0.2013
  989HOH     H2 2983   0.947   3.464   1.757  0.2918  0.7577 -0.2118
  990HOH      O 2984   0.169   2.024   3.587 -0.5503  0.0479  0.0786
  990HOH     H1 2985   0.226   2.088   3.543  0.0891  0.2829  1.1739
  990HOH     H2 2986   0.181   2.042   3.680  0.1905 -2.0760  0.5054
  991HOH      O 2987   3.620   1.773   2.519  0.1664  0.4078  0.7111
  991HOH     H1 2988   3.544   1.729   2.558  0.2508 -0.0682  0.3602
  991HOH     H2 2989   3.582   1.829   2.451  0.1822 -0.7558 -0.3190
  992HOH      O 2990   2.711   1.733   2.127  0.3569 -1.1537 -0.5461
  992HOH     H1 2991   2.652   1.801   2.095 -0.0300 -0.0584  1.9671
  992HOH     H2 2992   2.655   1.656   2.136 -0.3872 -0.5590  0.3724
  993HOH      O 2993   0.668   1.239   0.620 -0.1159 -0.5948  0.1926
  993HOH     H1 2994   0.677   1.204   0.531  0.5312 -1.1886  0.4779
  993HOH     H2 2995   0.677   1.163   0.677  0.9221 -0.0471  0.8129
  994HOH      O 2996   3.026   3.407   0.921  0.7789  0.3236 -0.0306
  994HOH     H1 2997   2.972   3.339   0.963 -0.2007  1.2768  0.3606
  994HOH     H2 2998   3.078   3.443   0.993  0.2948  0.8634  0.0695
  995HOH      O 2999   1.528   3.288   3.390 -0.7136 -0.5751  0.0249
  995HOH     H1 3000   1.498   3.241   3.312  0.8797 -2.1726  0.2534
  995HOH     H2 3001   1.497   3.234   3.463 -1.5721  0.5207  0.5252
  996HOH      O 3002   0.625   0.472   0.305  0.3897 -0.0299  0.5436
  996HOH     H1 3003   0.703   0.479   0.251  0.2501  1.0304  0.4377
  996HOH     H2 3004   0.583   0.558   0.298  0.3153  0.1466  2.2624
  997HOH      O 3005   1.263   1.582   3.529 -0.2698  0.0221  0.1824
  997HOH     H1 3006   1.297   1.650   3.586  0.0278  0.9815 -1.0530
  997HOH     H2 3007   1.185   1.620   3.489 -0.0105 -0.2740 -0.6589
  998HOH      O 3008   2.857   1.012   0.741  0.4949 -0.3529 -0.0986
  998HOH     H1 3009   2.927   0.947   0.735  0.8482 -0.2761  1.9170
  998HOH     H2 3010   2.891   1.080   0.799 -0.9242  0.1193  0.2688
  999HOH      O 3011   3.376   3.437   1.318  0.0559  0.7802 -0.0472
  999HOH     H1 3012   3.464   3.466   1.293 -0.1334  1.2267 -0.2132
  999HOH     H2 3013   3.324   3.445   1.239 -0.1078  0.3683  0.0093
 1000HOH      O 3014   3.606   3.571   1.275 -0.2808  0.4789  0.3499
 1000HOH     H1 3015   3.673   3.522   1.228 -0.9081  0.1102 -0.1934
 1000HOH     H2 3016   3.581   3.641   1.214 -0.1828  0.7968  0.6696
 1001HOH      O 3017   1.072   0.200   3.469 -0.3963 -0.3568  0.5479
 1001HOH     H1 3018   1.030   0.203   3.555 -1.7969 -1.9519  0.0421
 1001HOH     H2 3019   1.116   0.115   3.466  0.0928 -0.1031 -0.1366
 1002HOH      O 3020   1.509   1.415   3.116  0.4712  0.6202  0.1547
 1002HOH     H1 3021   1.533   1.488   3.174  1.4718 -0.3354  1.0220
 1002HOH     H2 3022   1.538   1.337   3.162 -1.2336 -0.4378 -0.3930
 1003HOH      O 3023   2.798   0.729   1.963 -0.5351  0.3197  0.1500
 1003HOH     H1 3024   2.836   0.690   1.884 -0.7405  0.6751 -0.1324
 1003HOH     H2 3025   2.790   0.822   1.942 -0.7200  0.3953  0.5395
 1004HOH      O 3026   1.407   2.402   1.635  0.3064 -0.0577 -0.0145
 1004HOH     H1 3027   1.315   2.377   1.645  0.2512 -0.1500 -0.6887
 1004HOH     H2 3028   1.429   2.378   1.545  0.6948  0.9316 -0.2025
 1005HOH      O 3029   3.556   0.225   0.517 -0.5518  0.1004  0.0163
 1005HOH     H1 3030   3.584   0.137   0.542 -0.9675 -0.2270 -0.6093
 1005HOH     H2 3031   3.480   0.210   0.460 -0.8603  0.8808  0.2023
 1006HOH      O 3032   0.883   0.442   2.683 -0.4016  0.2680  0.1038
 1006HOH     H1 3033   0.921   0.500   2.749  0.0822 -0.2727  0.3141
 1006HOH     H2 3034   0.870   0.498   2.606  2.3120  0.2345 -0.5748
 1007HOH      O 3035   3.129   0.560   2.012 -0.1133 -0.4576  0.0483
 1007HOH     H1 3036   3.173   0.483   2.047 -0.3252  0.0201  1.4845
 1007HOH     H2 3037   3.124   0.621   2.086 -0.8564  0.5400 -0.7609
 1008HOH      O 3038   1.308   0.252   0.027  0.1334 -0.2312 -0.2883
 1008HOH     H1 3039   1.323   0.323   0.089  0.0726 -0.0347 -0.4932
 1008HOH     H2 3040   1.227   0.211   0.056  0.5271 -0.6599  0.2363
 1009HOH      O 3041   3.188   2.373   1.407 -0.4629 -0.5254 -0.1551
 1009HOH     H1 3042   3.263   2.370   1.467 -0.1057 -0.1359 -0.5606
 1009HOH     H2 3043   3.217   2.321   1.332  0.1464  0.9912 -1.0838
 1010HOH      O 3044   2.731   2.084   1.558  0.5384  0.2649 -0.1208
 1010HOH     H1 3045   2.784   2.145   1.506 -0.5125  0.5113 -0.9805
 1010HOH     H2 3046   2.738   2.000   1.513  1.0795  0.0088  0.4156
 1011HOH      O 3047   2.341   1.848   2.124 -0.0089 -0.3705 -0.2246
 1011HOH     H1 3048   2.276   1.903   2.080 -0.6941 -0.3151  0.8006
 1011HOH     H2 3049   2.425   1.879   2.089 -0.3775  1.0895  0.0220
 1012HOH      O 3050   3.604   1.480  -0.006  0.2463 -0.5573 -0.3869
 1012HOH     H1 3051   3.565   1.509   0.076 -0.0296  0.0139 -0.7123
 1012HOH     H2 3052   3.541   1.415  -0.040 -0.5328  0.4425 -0.9665
 1013HOH      O 3053   1.411   0.252   0.640  0.3615  0.0412 -0.0674
 1013HOH     H1 3054   1.431   0.342   0.614 -0.1588  0.0344 -0.5089
 1013HOH     H2 3055   1.478   0.231   0.705 -0.1607  1.1298  0.8878
 1014HOH      O 3056   2.079   1.682   0.794  0.3332  0.4491 -0.4446
 1014HOH     H1 3057   2.107   1.768   0.761 -0.1316  0.8098  0.0547
 1014HOH     H2 3058   2.055   1.633   0.716  0.2691  0.9015 -0.7183
 1015HOH      O 3059   0.984   0.938   1.138 -0.1186 -0.0131  1.1905
 1015HOH     H1 3060   0.967   1.032   1.134  0.2315  0.0322  0.1318
 1015HOH     H2 3061   0.905   0.897   1.103  0.3214 -0.0034  0.1062
 1016HOH      O 3062   0.470   0.777   3.558 -0.1625 -0.0613  0.1701
 1016HOH     H1 3063   0.443   0.868   3.542  0.5727  0.2098  0.3778
 1016HOH     H2 3064   0.508   0.749   3.475  0.3960  0.1325  0.3444
 1017HOH      O 3065   1.446   1.386   1.940 -0.7657 -0.2924 -0.3172
 1017HOH     H1 3066   1.371   1.444   1.950 -0.8356 -0.3547 -0.4741
 1017HOH     H2 3067   1.447   1.335   2.021 -0.1495  0.5593  0.2423
 1018HOH      O 3068   1.206   2.314   2.118 -0.1051  0.8074  0.4376
 1018HOH     H1 3069   1.251   2.255   2.057 -0.5857 -0.6028  1.3503
 1018HOH     H2 3070   1.140   2.358   2.064  0.2183  0.4627 -0.2719
 1019HOH      O 3071   3.051   0.920   2.829 -0.0184  0.3697  0.1364
 1019HOH     H1 3072   3.032   0.852   2.893  1.3429  0.5343  0.7841
 1019HOH     H2 3073   3.040   1.002   2.876  0.0533  0.5341 -0.1263
 1020HOH      O 3074   1.862   3.017   1.206  0.0055  0.4764 -0.2664
 1020HOH     H1 3075   1.903   2.930   1.199 -0.6931  0.1664 -0.7268
 1020HOH     H2 3076   1.870   3.040   1.299 -0.8776 -0.6593  0.1443
 1021HOH      O 3077   0.981   0.353   1.738  0.3300 -0.4573  0.6455
 1021HOH     H1 3078   0.935   0.335   1.656 -0.4174 -0.3469  1.0153
 1021HOH     H2 3079   1.066   0.311   1.729  0.4853  0.0271 -0.4017
 1022HOH      O 3080   1.151   0.912   3.067 -0.0812  0.3699  0.3048
 1022HOH     H1 3081   1.175   0.995   3.109  0.3542  0.4046  0.0122
 1022HOH     H2 3082   1.069   0.886   3.108 -0.6749  1.3666 -0.1713
 1023HOH      O 3083   2.558   1.097   1.709 -0.0864  0.4642 -0.0359
 1023HOH     H1 3084   2.528   1.111   1.799 -1.5599 -0.5706 -0.2841
 1023HOH     H2 3085   2.492   1.141   1.655  0.3194  0.3709 -0.6252
 1024HOH      O 3086   0.273   2.456   2.839 -0.6642 -0.2772  0.3948
 1024HOH     H1 3087   0.230   2.495   2.763  0.5999  0.9753  0.2390
 1024HOH     H2 3088   0.358   2.500   2.844 -0.1857 -1.2118  1.8137
 1025HOH      O 3089   3.052   0.873   2.060 -0.3299 -0.0214 -0.2050
 1025HOH     H1 3090   3.113   0.835   1.997 -0.2484  0.6625 -0.5605
 1025HOH     H2 3091   2.988   0.921   2.006 -0.6354  0.0491  0.2047
 1026HOH      O 3092   0.350   1.872   1.265  0.9410 -0.5850 -0.2292
 1026HOH     H1 3093   0.331   1.846   1.355  0.3623 -0.2372 -0.2380
 1026HOH     H2 3094   0.383   1.962   1.272 -0.0393 -0.1841 -0.4160
 1027HOH      O 3095   2.381   3.185   1.723 -0.2073 -0.4729  0.1115
 1027HOH     H1 3096   2.379   3.215   1.632  0.1507 -0.9664 -0.0697
 1027HOH     H2 3097   2.340   3.256   1.772 -0.8135 -0.3885 -0.4811
 1028HOH      O 3098   0.004   1.006   1.012  0.4510 -0.3269  0.4752
 1028HOH     H1 3099   0.044   0.990   1.097  0.4995 -1.2710  0.2908
 1028HOH     H2 3100  -0.045   0.926   0.992 -0.3457  0.2350  0.0381
 1029HOH      O 3101   2.775   1.634   0.343 -0.5753 -0.3417  0.5344
 1029HOH     H1 3102   2.695   1.640   0.396 -1.0796  0.6948 -0.2844
 1029HOH     H2 3103   2.788   1.722   0.308 -0.2352 -0.9504 -1.0170
 1030HOH      O 3104   2.529   3.467   0.417  0.4585  0.3036 -0.4463
 1030HOH     H1 3105   2.571   3.520   0.349  1.9692 -0.1223  0.0726
 1030HOH     H2 3106   2.544   3.516   0.498  1.0894 -0.4472 -0.0840
 1031HOH      O 3107   1.430   0.201   3.319 -0.5881 -0.2718 -1.0428
 1031HOH     H1 3108   1.522   0.179   3.307 -0.3728  0.3711 -0.7121
 1031HOH     H2 3109   1.382   0.121   3.300  0.1114 -0.9276 -0.1850
 1032HOH      O 3110   0.762   0.905   3.531  1.2049 -0.3255  0.0420
 1032HOH     H1 3111   0.747   0.914   3.625  1.1288 -0.8428  0.0890
 1032HOH     H2 3112   0.842   0.853   3.525  0.7619 -1.0202 -0.1546
 1033HOH      O 3113   1.550   3.385   1.596 -0.3019 -0.1618  0.3660
 1033HOH     H1 3114   1.543   3.407   1.503 -0.6434  0.3542  0.5067
 1033HOH     H2 3115   1.631   3.427   1.625 -1.5495  2.1908  0.9301
 1034HOH      O 3116   2.638   0.635   1.399 -0.2008  0.0849 -0.2160
 1034HOH     H1 3117   2.649   0.551   1.444  1.3635  1.0677  1.5428
 1034HOH     H2 3118   2.586   0.688   1.460  0.5244  0.9520 -0.3121
 1035HOH      O 3119   0.984   1.692   0.828 -0.2431 -0.4093 -0.2416
 1035HOH     H1 3120   0.990   1.663   0.919  1.0191  0.1389 -0.1014
 1035HOH     H2 3121   0.985   1.612   0.777  0.9885 -0.7245  0.1956
 1036HOH      O 3122   3.338   2.207   0.179 -0.3662 -0.1069 -0.2185
 1036HOH     H1 3123   3.272   2.192   0.110  0.1260 -0.0431 -0.7184
 1036HOH     H2 3124   3.355   2.120   0.214 -0.8112 -0.1073  0.0065
 1037HOH      O 3125   0.205   1.691   0.099  0.3050  0.3426  0.9490
 1037HOH     H1 3126   0.180   1.610   0.143  1.3728  0.2232  1.4088
 1037HOH     H2 3127   0.281   1.722   0.149  1.2771  0.4799 -0.5167
 1038HOH      O 3128   3.002   3.002   0.350  0.0466  0.2408  0.3884
 1038HOH     H1 3129   3.042   2.958   0.425  1.2434  1.4246  0.5059
 1038HOH     H2 3130   2.922   3.042   0.385 -0.3295 -0.6318  0.5868
 1039HOH      O 3131   2.317   3.530   2.377  0.2747  1.0536  0.1846
 1039HOH     H1 3132   2.234   3.577   2.371  0.0194  0.7833  1.2379
 1039HOH     H2 3133   2.353   3.555   2.462  0.3669 -0.2349  0.5688
 1040HOH      O 3134   1.837   2.177   0.533 -0.1377 -0.2028  0.2855
 1040HOH     H1 3135   1.820   2.169   0.627 -0.2752  1.1875  0.4227
 1040HOH     H2 3136   1.751   2.174   0.492 -0.3214  1.2479  0.4484
 1041HOH      O 3137   0.906   1.937   1.312 -0.1785  0.2218  0.9206
 1041HOH     H1 3138   0.870   1.875   1.249  0.7578  0.8785 -0.3315
 1041HOH     H2 3139   0.940   2.009   1.259  0.8064  0.7513  2.1682
 1042HOH      O 3140   0.959   0.863   1.396  0.3807 -0.4090  0.2265
 1042HOH     H1 3141   0.986   0.868   1.304 -0.6676 -1.2502 -0.1779
 1042HOH     H2 3142   0.986   0.947   1.434  0.2013  0.2675 -1.0380
 1043HOH      O 3143   0.566   2.986   1.961  0.5815  0.5108  0.2861
 1043HOH     H1 3144   0.648   3.029   1.936  0.4173  1.7739  1.6471
 1043HOH     H2 3145   0.578   2.963   2.053  0.2003 -1.4170 -0.0694
 1044HOH      O 3146   2.759   3.111   2.735 -0.3895  0.3894  0.4599
 1044HOH     H1 3147   2.758   3.067   2.820  0.5983  0.7279  0.6729
 1044HOH     H2 3148   2.795   3.046   2.675 -1.5312 -0.0171  0.1667
 1045HOH      O 3149   0.847   3.529   3.094 -0.5011  0.6653 -0.0369
 1045HOH     H1 3150   0.892   3.610   3.119  1.0926  0.2329 -1.1362
 1045HOH     H2 3151   0.916   3.462   3.097 -1.3929 -0.3378 -0.6367
 1046HOH      O 3152   0.589   1.536   3.362  0.2566 -0.2934  0.3594
 1046HOH     H1 3153   0.644   1.595   3.412 -0.0017  0.6578 -0.4093
 1046HOH     H2 3154   0.502   1.576   3.365  0.4010  0.4210 -1.6006
 1047HOH      O 3155   1.543   0.973   2.156 -0.1555  0.8002  0.1208
 1047HOH     H1 3156   1.590   0.899   2.194  0.6496  1.1346 -0.1706
 1047HOH     H2 3157   1.451   0.953   2.169  0.0614  0.0252  0.5580
 1048HOH      O 3158   2.106   3.242   0.109  0.9241  0.0134 -0.4049
 1048HOH     H1 3159   2.023   3.271   0.145 -0.0170 -0.8317 -1.7059
 1048HOH     H2 3160   2.148   3.193   0.180  0.3800  0.5335  0.3016
 1049HOH      O 3161   1.359   0.111   0.378 -0.1230  0.1196 -0.3725
 1049HOH     H1 3162   1.374   0.204   0.366 -1.9780  0.5181 -0.1651
 1049HOH     H2 3163   1.383   0.094   0.469 -0.1045  0.4635 -0.3122
 1050HOH      O 3164   1.608   0.805   2.611  0.1993  0.1251 -0.4776
 1050HOH     H1 3165   1.634   0.872   2.547 -0.0921  0.1672 -0.5542
 1050HOH     H2 3166   1.599   0.853   2.694 -0.2325  0.2293 -0.5792
 1051HOH      O 3167   0.238   1.894   2.991  0.5317  0.0250  0.0875
 1051HOH     H1 3168   0.223   1.910   2.898 -0.1956 -0.5996  0.0809
 1051HOH     H2 3169   0.176   1.951   3.036 -0.4475 -0.9871  0.1153
 1052HOH      O 3170   0.589   0.619   1.670 -0.0430  0.3139 -0.0140
 1052HOH     H1 3171   0.646   0.672   1.614 -0.2257  0.7675  0.2276
 1052HOH     H2 3172   0.532   0.681   1.713 -0.0170 -0.0451  0.5601
 1053HOH      O 3173   0.280   1.974   0.292 -0.1145  0.0846 -0.2597
 1053HOH     H1 3174   0.314   1.907   0.351  0.1075 -0.2506 -0.7577
 1053HOH     H2 3175   0.357   2.017   0.256 -0.2532  1.0257  0.4958
 1054HOH      O 3176   2.703   3.064   0.765  0.3805 -0.4521  0.5277
 1054HOH     H1 3177   2.770   2.995   0.773  0.5111 -0.2872  0.8913
 1054HOH     H2 3178   2.649   3.053   0.843 -0.0454 -0.6066  0.2171
 1055HOH      O 3179   0.021   3.675   1.488 -0.6915 -0.4874  0.5135
 1055HOH     H1 3180  -0.033   3.634   1.420  0.2337 -0.9921  0.0473
 1055HOH     H2 3181   0.026   3.767   1.462  1.0161 -0.9243 -1.1639
 1056HOH      O 3182   3.206   1.885   3.627  0.1508  0.0354  0.1153
 1056HOH     H1 3183   3.250   1.969   3.617  0.8015 -0.3202 -0.1083
 1056HOH     H2 3184   3.242   1.848   3.707  0.8340 -0.5843 -0.4611
 1057HOH      O 3185   2.171   1.301   1.762 -0.4591  0.1102  0.0234
 1057HOH     H1 3186   2.144   1.218   1.723  0.0581 -0.2088  0.3153
 1057HOH     H2 3187   2.104   1.363   1.736 -1.0199 -0.4670  0.0435
 1058HOH      O 3188   3.058   0.446   1.796  0.1028  1.0035 -0.1286
 1058HOH     H1 3189   3.092   0.471   1.882  0.1048 -0.3819  0.3213
 1058HOH     H2 3190   2.965   0.469   1.800  0.1291  1.0647  0.1992
 1059HOH      O 3191   0.710   3.583   1.365 -0.5854 -0.5631  0.3205
 1059HOH     H1 3192   0.713   3.654   1.429 -0.3175  1.8920 -2.0380
 1059HOH     H2 3193   0.617   3.569   1.349 -0.6446 -0.0367  0.1736
 1060HOH      O 3194   0.402   1.745   0.994 -1.3083 -0.4580 -0.0605
 1060HOH     H1 3195   0.417   1.654   0.967 -0.0504 -0.2616 -0.1332
 1060HOH     H2 3196   0.380   1.739   1.087 -0.3505 -0.8013  0.1625
 1061HOH      O 3197   2.224   2.267   3.347  0.3585  0.7219  0.3699
 1061HOH     H1 3198   2.246   2.230   3.433  0.8274  0.0887  0.0049
 1061HOH     H2 3199   2.130   2.251   3.337  0.5602 -0.5604  0.1773
 1062HOH      O 3200   2.824   0.040   1.871 -0.5503  0.2097 -0.0172
 1062HOH     H1 3201   2.834   0.098   1.946  0.5472 -0.6119  0.5389
 1062HOH     H2 3202   2.876   0.080   1.802 -0.9457  0.5785 -0.1125
 1063HOH      O 3203   0.763   3.513   0.909 -0.1955  0.1760  0.5949
 1063HOH     H1 3204   0.683   3.558   0.938 -0.8261 -0.8239  0.4934
 1063HOH     H2 3205   0.787   3.458   0.984 -0.1138 -0.1913  0.2999
 1064HOH      O 3206   0.999   3.133   3.126  0.0906  0.2556  0.0526
 1064HOH     H1 3207   1.037   3.055   3.087  0.4278  0.3906  0.0973
 1064HOH     H2 3208   0.907   3.112   3.140  0.4163 -0.5986  1.2221
 1065HOH      O 3209   0.202   0.668   2.664 -0.0606 -0.4885  0.8661
 1065HOH     H1 3210   0.237   0.585   2.631 -0.5510 -0.6591  0.7480
 1065HOH     H2 3211   0.191   0.722   2.586 -0.6498 -0.6709  0.8143
 1066HOH      O 3212   0.945   2.372   3.703 -0.1851  0.1835  0.0145
 1066HOH     H1 3213   1.038   2.388   3.712 -0.3056  1.0862 -0.1448
 1066HOH     H2 3214   0.921   2.418   3.622 -0.6118 -0.7858 -0.4465
 1067HOH      O 3215   1.606   2.012  -0.017  0.2490  0.0630  0.0720
 1067HOH     H1 3216   1.696   1.979  -0.017  0.1893 -0.1186  0.4694
 1067HOH     H2 3217   1.587   2.029   0.075 -0.2861 -0.3558  0.0475
 1068HOH      O 3218   0.146   2.375   1.207  0.2570  0.0391 -0.4480
 1068HOH     H1 3219   0.117   2.289   1.237  0.3798  0.3293  0.5459
 1068HOH     H2 3220   0.086   2.437   1.248  0.0166  0.4381 -1.3459
 1069HOH      O 3221   3.234   2.563   2.655  0.1734  0.1483  0.3298
 1069HOH     H1 3222   3.239   2.658   2.670 -0.2529  0.1018  0.8205
 1069HOH     H2 3223   3.307   2.545   2.596  0.0901  0.8243 -0.0026
 1070HOH      O 3224   2.804   3.164   0.505  0.0359  0.1185 -0.3569
 1070HOH     H1 3225   2.815   3.135   0.596  0.1671 -0.7766 -0.6355
 1070HOH     H2 3226   2.860   3.242   0.498 -0.2312  0.4038  0.4048
 1071HOH      O 3227   2.289   2.938   1.632 -0.0324 -0.1154  0.4520
 1071HOH     H1 3228   2.321   3.006   1.692  0.0529 -0.0300  0.3113
 1071HOH     H2 3229   2.324   2.964   1.547 -0.2827 -0.1519  0.3380
 1072HOH      O 3230   1.664   2.381   2.375 -0.3651 -0.4236  0.0024
 1072HOH     H1 3231   1.677   2.316   2.306  0.7905 -1.2255  0.8806
 1072HOH     H2 3232   1.692   2.463   2.336 -0.2249 -0.7669 -0.6447
 1073HOH      O 3233   1.954   2.252   1.455  0.6802  0.6331 -0.6627
 1073HOH     H1 3234   1.964   2.157   1.450  0.0377  0.5603 -0.7568
 1073HOH     H2 3235   2.031   2.282   1.502  1.0611  0.0987 -0.9296
 1074HOH      O 3236   1.476   2.411   2.567 -0.4424 -0.5120 -0.7665
 1074HOH     H1 3237   1.535   2.394   2.493  0.6314  0.9668 -0.3327
 1074HOH     H2 3238   1.480   2.331   2.620  0.6452 -0.7170 -1.1120
 1075HOH      O 3239   0.070   2.041   1.891  0.0995  0.1291  0.2693
 1075HOH     H1 3240   0.097   2.114   1.836  0.1218 -0.2247 -0.2030
 1075HOH     H2 3241   0.146   2.022   1.946  0.1480  0.3516  0.2820
 1076HOH      O 3242   0.172   2.165   0.483  0.7427  0.0941  0.8270
 1076HOH     H1 3243   0.192   2.080   0.444  0.0866 -0.1206  0.9444
 1076HOH     H2 3244   0.157   2.223   0.408 -1.0494 -0.4419  0.6964
 1077HOH      O 3245   0.121   2.173   1.648 -0.1396  0.6747  0.1298
 1077HOH     H1 3246   0.071   2.255   1.658 -0.3760  0.6153 -0.5188
 1077HOH     H2 3247   0.091   2.136   1.566  0.7288  0.4597 -0.1135
 1078HOH      O 3248   0.256   0.743   1.996 -0.1953 -0.0867 -0.1474
 1078HOH     H1 3249   0.217   0.688   1.927 -0.8648 -0.3085  0.3859
 1078HOH     H2 3250   0.311   0.683   2.046 -0.7185 -0.2349  0.2735
 1079HOH      O 3251   0.852   2.910   1.575 -0.2465 -0.2257  0.4057
 1079HOH     H1 3252   0.834   2.819   1.598  0.1175 -0.2088  0.7865
 1079HOH     H2 3253   0.948   2.916   1.575 -0.2724  0.2331  0.6916
 1080HOH      O 3254   1.609   0.481   1.089  0.1503 -0.0929 -0.1133
 1080HOH     H1 3255   1.558   0.548   1.133  1.5327 -0.0081  1.5666
 1080HOH     H2 3256   1.597   0.402   1.143  1.4483 -0.1475  0.1596
 1081HOH      O 3257   2.199   2.441   0.950 -0.5712 -0.6533  0.6485
 1081HOH     H1 3258   2.273   2.477   1.000  0.4023 -1.4709 -0.1146
 1081HOH     H2 3259   2.147   2.394   1.015  0.7601 -1.8528  0.9411
 1082HOH      O 3260   1.031   3.426   0.861  0.4804  0.5657 -0.6284
 1082HOH     H1 3261   0.937   3.428   0.846  0.3746  0.2172 -0.0778
 1082HOH     H2 3262   1.046   3.345   0.910  1.0992  0.5066 -0.8947
 1083HOH      O 3263   2.623   2.013   0.389  0.0912  0.2163 -0.1157
 1083HOH     H1 3264   2.704   2.035   0.434  0.1630  0.3400 -0.3054
 1083HOH     H2 3265   2.581   2.097   0.370 -0.3159  0.1375  0.4055
 1084HOH      O 3266   0.862   0.434   1.328  0.0600  0.3836  0.5267
 1084HOH     H1 3267   0.826   0.500   1.268  0.3691  1.1028  1.0944
 1084HOH     H2 3268   0.787   0.407   1.381 -0.3304 -0.6223 -0.4427
 1085HOH      O 3269   1.216   2.619   2.046  0.4793 -0.2454  0.5905
 1085HOH     H1 3270   1.130   2.580   2.059  0.1478  0.1153 -0.3661
 1085HOH     H2 3271   1.263   2.602   2.128 -0.8078  0.3594  1.5184
 1086HOH      O 3272   3.654   1.989   3.133 -0.7389  1.1665  0.3397
 1086HOH     H1 3273   3.561   2.007   3.147 -0.8425  0.0672  1.3816
 1086HOH     H2 3274   3.687   1.966   3.220  0.0233 -0.3969 -0.2952
 1087HOH      O 3275   2.385   2.862   3.311 -0.2836  0.0380 -0.5020
 1087HOH     H1 3276   2.431   2.920   3.249  0.4819 -0.7175 -0.6806
 1087HOH     H2 3277   2.447   2.790   3.326 -0.8544 -0.2894  0.3928
 1088HOH      O 3278   1.343   0.075   1.912  0.5146  0.2674  0.3165
 1088HOH     H1 3279   1.418   0.026   1.944 -0.2237 -0.6421  0.7262
 1088HOH     H2 3280   1.284   0.080   1.986  0.0908  0.8246 -0.0453
 1089HOH      O 3281   3.124   0.512   2.572 -0.1141 -0.0994 -0.1174
 1089HOH     H1 3282   3.155   0.566   2.645 -0.0662  0.1762 -0.3375
 1089HOH     H2 3283   3.200   0.460   2.547 -0.1394 -0.2176  0.0477
 1090HOH      O 3284   2.065   3.113   0.991 -0.5907  0.0701  0.3294
 1090HOH     H1 3285   1.984   3.108   1.042 -1.7057  0.5985 -1.2369
 1090HOH     H2 3286   2.105   3.195   1.018 -1.1415  0.3332  0.3756
 1091HOH      O 3287   3.579   3.247   2.742 -0.3302  0.0249  0.1936
 1091HOH     H1 3288   3.519   3.272   2.671 -0.5329  0.2320  0.4316
 1091HOH     H2 3289   3.618   3.330   2.769  0.0531 -0.1086  0.0506
 1092HOH      O 3290   3.629   1.329   2.463 -0.5646 -0.3709 -0.0588
 1092HOH     H1 3291   3.538   1.357   2.476 -0.4091  0.1784 -0.0925
 1092HOH     H2 3292   3.671   1.404   2.420 -0.0458 -0.5334  0.1503
 1093HOH      O 3293   3.175   2.169   1.862 -0.5904  0.1439 -0.5940
 1093HOH     H1 3294   3.268   2.157   1.841  0.0499 -0.2201  1.8228
 1093HOH     H2 3295   3.167   2.263   1.878 -0.5042  0.1185 -0.3889
 1094HOH      O 3296   1.229   3.167   1.866  0.4513  0.2436  0.6350
 1094HOH     H1 3297   1.321   3.144   1.856  0.5830  1.1553 -0.8673
 1094HOH     H2 3298   1.223   3.256   1.830 -0.9353  0.4080  1.1679
 1095HOH      O 3299   1.507   2.668   2.631 -0.3597 -0.6933  0.7193
 1095HOH     H1 3300   1.416   2.684   2.653 -0.2460  0.1902  0.6095
 1095HOH     H2 3301   1.510   2.575   2.608 -1.3453 -0.6108  0.1486
 1096HOH      O 3302   0.537   1.603   2.214  0.6553  0.6737 -0.0516
 1096HOH     H1 3303   0.483   1.553   2.275  0.9723 -0.1028 -0.3856
 1096HOH     H2 3304   0.487   1.684   2.199 -0.8198 -0.2923 -0.9152
 1097HOH      O 3305   0.642   2.114   2.653  0.4981  0.2847  0.2733
 1097HOH     H1 3306   0.659   2.193   2.601  0.8458  0.3923  0.5345
 1097HOH     H2 3307   0.683   2.043   2.604  1.3934  0.4800  0.6862
 1098HOH      O 3308   3.292   2.588   2.133  0.2608 -0.5654 -0.2710
 1098HOH     H1 3309   3.288   2.643   2.212 -0.3936 -1.6181  0.4739
 1098HOH     H2 3310   3.209   2.605   2.088  0.3007 -0.5361 -0.3339
 1099HOH      O 3311   0.147   3.055   1.954  0.4271  0.0521  0.0859
 1099HOH     H1 3312   0.159   3.082   1.863 -0.3260 -0.6913 -0.2576
 1099HOH     H2 3313   0.107   2.968   1.948 -0.9921  0.5585  1.0908
 1100HOH      O 3314   2.310   0.482   0.088  0.2812  0.1425  0.2081
 1100HOH     H1 3315   2.335   0.390   0.102 -0.6978 -0.1610  0.1255
 1100HOH     H2 3316   2.350   0.505   0.004  0.0458 -0.4138 -0.0706
 1101HOH      O 3317   3.433   3.197   0.980 -0.0807 -0.0035 -0.1295
 1101HOH     H1 3318   3.376   3.157   1.046 -0.9950 -0.9594 -1.4055
 1101HOH     H2 3319   3.521   3.189   1.017 -0.4581 -1.2780  0.6225
 1102HOH      O 3320   0.544   1.200   0.964  0.0443 -0.3404 -0.7501
 1102HOH     H1 3321   0.575   1.114   0.992  0.1474  0.0744  0.5370
 1102HOH     H2 3322   0.594   1.263   1.017 -1.9713  0.4044  0.5131
 1103HOH      O 3323   0.957   1.273   1.660 -0.4080  0.0198 -0.2650
 1103HOH     H1 3324   0.869   1.240   1.679  0.0076 -1.1173 -0.1743
 1103HOH     H2 3325   0.998   1.204   1.609  0.2596  0.7812 -0.8083
 1104HOH      O 3326   1.552   3.700   1.088 -0.7232  0.3294  0.1771
 1104HOH     H1 3327   1.554   3.640   1.014  0.3965 -0.3883  0.7221
 1104HOH     H2 3328   1.607   3.774   1.060 -0.3711  0.0992  0.2438
 1105HOH      O 3329   1.571   0.277   1.367  0.2654 -0.2480 -0.1049
 1105HOH     H1 3330   1.523   0.196   1.347  1.8563 -1.1486 -0.6797
 1105HOH     H2 3331   1.570   0.282   1.462  0.2979 -1.0771 -0.0445
 1106HOH      O 3332   0.404   0.727   0.534  0.0851  0.1361 -0.9143
 1106HOH     H1 3333   0.344   0.696   0.467  0.6877  0.1751 -1.4865
 1106HOH     H2 3334   0.436   0.647   0.577 -0.8179  0.1369 -0.1836
 1107HOH      O 3335   2.593   3.326   0.767  0.1034 -0.0457  0.1972
 1107HOH     H1 3336   2.665   3.265   0.749  0.2536  0.4608 -1.1176
 1107HOH     H2 3337   2.526   3.304   0.702 -0.2832  0.5068  0.3894
 1108HOH      O 3338   0.443   1.544   3.734  0.9459  0.1126 -0.8790
 1108HOH     H1 3339   0.446   1.455   3.698 -0.4692 -0.9738  1.2763
 1108HOH     H2 3340   0.411   1.598   3.662  0.2100 -1.4493 -1.8234
 1109HOH      O 3341   1.782   3.184   2.589  0.0363  0.2271  0.0509
 1109HOH     H1 3342   1.699   3.227   2.612  0.7050  1.1022  0.9906
 1109HOH     H2 3343   1.756   3.095   2.564 -1.2318  0.6113 -0.1869
 1110HOH      O 3344   1.465   1.825   1.022 -0.2033 -0.1657 -0.2543
 1110HOH     H1 3345   1.470   1.820   1.118 -0.0954  1.0410 -0.1684
 1110HOH     H2 3346   1.416   1.746   0.997  1.2199 -1.4483  0.6166
 1111HOH      O 3347   0.409   3.361   2.449  0.2483 -0.4878  0.1831
 1111HOH     H1 3348   0.367   3.363   2.363 -0.2692 -0.5157  0.4287
 1111HOH     H2 3349   0.481   3.424   2.442  0.3656 -0.6762 -0.3445
 1112HOH      O 3350   2.676   1.347   0.859  0.2567  0.2829  0.1830
 1112HOH     H1 3351   2.662   1.409   0.787  1.1220 -0.5981 -0.8159
 1112HOH     H2 3352   2.671   1.401   0.938  0.2734  1.4896 -0.5768
 1113HOH      O 3353   2.403   3.045   1.364  0.6169 -0.4113 -0.4953
 1113HOH     H1 3354   2.326   3.101   1.354  0.7505 -0.1303  0.0160
 1113HOH     H2 3355   2.471   3.087   1.310  0.1666 -1.1905 -1.7658
 1114HOH      O 3356   2.681   3.208   1.713 -0.3524  0.4799 -0.0295
 1114HOH     H1 3357   2.656   3.150   1.642 -0.4114 -0.1923  0.5164
 1114HOH     H2 3358   2.740   3.155   1.767 -0.2179  1.0101  0.3607
 1115HOH      O 3359   3.545   1.377   3.018 -0.1992 -0.3269  0.4504
 1115HOH     H1 3360   3.475   1.441   3.029 -0.4005 -0.6609  1.2088
 1115HOH     H2 3361   3.539   1.351   2.926  0.1613  1.0247 -0.0017
 1116HOH      O 3362   3.562   0.804   1.506 -0.8474 -0.1668  0.0214
 1116HOH     H1 3363   3.474   0.767   1.516 -0.8043 -0.3472 -0.2311
 1116HOH     H2 3364   3.571   0.816   1.412 -0.0629 -1.5271 -0.1296
 1117HOH      O 3365   2.794   1.918   2.902 -0.2335 -0.1340 -0.2964
 1117HOH     H1 3366   2.740   1.942   2.826 -0.0537 -0.0143 -0.3865
 1117HOH     H2 3367   2.771   1.983   2.969 -0.1549 -0.0460 -0.3552
 1118HOH      O 3368   0.351   2.012   0.678 -0.2511 -0.0007 -0.3108
 1118HOH     H1 3369   0.259   2.016   0.706 -0.1555  0.6036 -0.0507
 1118HOH     H2 3370   0.400   2.049   0.752  0.1714 -0.0035 -0.5838
 1119HOH      O 3371   0.817   0.974   2.385  0.1835 -0.7529 -0.1080
 1119HOH     H1 3372   0.792   1.019   2.305 -0.4992  0.7533  0.8574
 1119HOH     H2 3373   0.736   0.971   2.437  0.5484 -1.8867  0.4536
 1120HOH      O 3374   2.934   2.918   2.607  0.6635 -0.0571  0.2217
 1120HOH     H1 3375   2.982   2.837   2.627  1.2766  0.1482 -0.3357
 1120HOH     H2 3376   2.892   2.900   2.523 -0.1011 -0.1648  0.6139
 1121HOH      O 3377   3.236   1.845   2.955 -0.4645  0.0523  0.2497
 1121HOH     H1 3378   3.218   1.779   2.888  1.2216 -0.3033  0.0487
 1121HOH     H2 3379   3.215   1.929   2.912  0.4467 -0.1726 -0.7183
 1122HOH      O 3380   0.670   1.773   2.420  0.5920 -0.1542 -0.2092
 1122HOH     H1 3381   0.606   1.830   2.378  0.5779  0.6623  0.8222
 1122HOH     H2 3382   0.731   1.834   2.462  1.0283 -0.9079  0.2849
 1123HOH      O 3383   2.776   0.961   2.449 -0.5648  0.1227  0.8117
 1123HOH     H1 3384   2.827   1.037   2.421  0.0666 -0.7234 -0.6198
 1123HOH     H2 3385   2.692   0.972   2.406 -0.3934 -0.0651  0.4121
 1124HOH      O 3386   0.840   1.064   1.846 -0.2162 -0.2136 -0.4543
 1124HOH     H1 3387   0.827   1.041   1.938 -0.4745  0.6596 -0.2564
 1124HOH     H2 3388   0.926   1.026   1.825 -0.6693 -1.4726 -0.2330
 1125HOH      O 3389   2.525   1.681   3.545  0.3013  0.1221  0.2193
 1125HOH     H1 3390   2.438   1.702   3.579  0.4521  0.3013  0.5006
 1125HOH     H2 3391   2.585   1.729   3.602  0.5088  2.0626 -1.3860
 1126HOH      O 3392   2.121   0.904   1.866  0.1089  0.2634  0.2602
 1126HOH     H1 3393   2.094   0.906   1.958  0.8220 -1.6521  0.6031
 1126HOH     H2 3394   2.196   0.845   1.864  0.1679  0.2826 -1.5590
 1127HOH      O 3395   2.608   1.318   2.755  0.7580 -0.2793 -0.9232
 1127HOH     H1 3396   2.620   1.232   2.795 -1.5741 -0.2556  0.1468
 1127HOH     H2 3397   2.664   1.376   2.806  1.1490 -0.9132 -0.6010
 1128HOH      O 3398   1.654   1.492   0.453  0.8220 -0.3793 -0.1673
 1128HOH     H1 3399   1.570   1.466   0.415  0.3005 -0.1479  0.7824
 1128HOH     H2 3400   1.712   1.504   0.377 -0.0358 -0.3818 -0.8483
 1129HOH      O 3401   2.252   1.474   3.648  0.2016  0.1189 -0.6531
 1129HOH     H1 3402   2.175   1.511   3.691 -0.4240 -1.5167 -0.1742
 1129HOH     H2 3403   2.309   1.448   3.721  0.4877 -0.0665 -0.9382
 1130HOH      O 3404   1.362   3.146   3.204  0.5843  0.2752 -0.0066
 1130HOH     H1 3405   1.339   3.235   3.177  0.9682  0.3167 -0.2071
 1130HOH     H2 3406   1.371   3.098   3.122 -1.4086 -0.4403  0.0856
 1131HOH      O 3407   2.778   1.625   1.595 -0.0502  0.7375  0.3182
 1131HOH     H1 3408   2.821   1.645   1.678  0.4180  0.2408  0.2094
 1131HOH     H2 3409   2.720   1.551   1.615  0.1692  0.5249  0.1762
 1132HOH      O 3410   0.746   3.682   3.630  0.3636 -0.6352  0.1605
 1132HOH     H1 3411   0.741   3.673   3.725 -0.2123  0.8881  0.3283
 1132HOH     H2 3412   0.836   3.710   3.614 -0.0697  1.3090  0.5852
 1133HOH      O 3413   3.194   1.403   0.144 -0.4839  0.0496 -0.1360
 1133HOH     H1 3414   3.237   1.431   0.063 -0.9970  0.8701 -0.1433
 1133HOH     H2 3415   3.200   1.308   0.143 -0.2963  0.0569 -1.0330
 1134HOH      O 3416   1.617   3.020   0.807  0.2424  0.0903  0.5098
 1134HOH     H1 3417   1.615   2.990   0.898 -0.8078  0.8084  0.7514
 1134HOH     H2 3418   1.529   3.002   0.774  0.2258  0.9595  0.0275
 1135HOH      O 3419   3.058   0.748   1.085  0.8657 -0.0469 -0.6468
 1135HOH     H1 3420   3.141   0.770   1.128  1.1537 -0.1652 -1.1386
 1135HOH     H2 3421   3.069   0.778   0.995  0.0537  0.7331 -0.5138
 1136HOH      O 3422   2.725   1.334   1.669  0.9618  0.0581  0.3966
 1136HOH     H1 3423   2.670   1.261   1.698  0.1942  0.3153 -0.3354
 1136HOH     H2 3424   2.797   1.337   1.733  0.5719 -0.8121  0.9078
 1137HOH      O 3425   3.155   1.012   1.737  0.3184  0.1155 -0.0729
 1137HOH     H1 3426   3.174   0.934   1.789  0.4577 -0.2962 -0.7296
 1137HOH     H2 3427   3.064   1.001   1.709  0.2382  0.3466  0.0862
 1138HOH      O 3428   1.037   1.797   0.010 -0.4503 -0.7887  0.2237
 1138HOH     H1 3429   1.003   1.734   0.074 -0.8640 -0.4338  0.3620
 1138HOH     H2 3430   0.996   1.772  -0.073 -1.9097  0.2291  0.5613
 1139HOH      O 3431   0.712   2.242   3.326  0.0903  0.7610  0.7089
 1139HOH     H1 3432   0.645   2.213   3.388  0.1947  0.6910  0.7913
 1139HOH     H2 3433   0.664   2.267   3.247  0.0620 -0.7435  0.1906
 1140HOH      O 3434   0.051   0.509   0.153  0.2683  0.0443  0.0192
 1140HOH     H1 3435   0.107   0.569   0.104  0.1292  0.5391  0.4479
 1140HOH     H2 3436   0.088   0.422   0.135  0.4753  0.2515 -0.6054
 1141HOH      O 3437   2.597   2.190   0.692  0.0597  0.2613  0.9246
 1141HOH     H1 3438   2.597   2.243   0.772  0.7465  1.3902  0.2357
 1141HOH     H2 3439   2.689   2.187   0.665  0.0049 -1.0871  0.7680
 1142HOH      O 3440   1.952   2.428   0.109 -0.5868  0.0168 -0.1305
 1142HOH     H1 3441   1.957   2.383   0.193 -1.5896  1.0422  0.5427
 1142HOH     H2 3442   1.925   2.361   0.047  2.1560 -1.2940 -0.1977
 1143HOH      O 3443   3.267   0.193   0.712  0.5629  0.2113  0.1248
 1143HOH     H1 3444   3.215   0.234   0.643  1.5694  0.7255 -0.3767
 1143HOH     H2 3445   3.225   0.108   0.728  0.0545  0.2701 -0.8008
 1144HOH      O 3446   0.821   2.251   1.632 -0.9383 -0.4911 -0.2697
 1144HOH     H1 3447   0.743   2.206   1.599 -0.9369 -0.7562  0.0759
 1144HOH     H2 3448   0.788   2.331   1.672 -0.9890 -0.4029 -0.4855
 1145HOH      O 3449   2.461   2.422   2.207  0.5190 -0.7460  0.2360
 1145HOH     H1 3450   2.539   2.458   2.249  0.3866  0.3061 -0.3526
 1145HOH     H2 3451   2.388   2.468   2.249  0.3472 -0.2282 -0.5828
 1146HOH      O 3452   2.314   2.804   3.691  0.3437  0.7237  0.8238
 1146HOH     H1 3453   2.236   2.752   3.675 -0.0871  1.4144  0.5924
 1146HOH     H2 3454   2.386   2.749   3.658 -0.0497  0.1382  0.9112
 1147HOH      O 3455   2.547   1.643   1.816  0.2655 -0.4217 -0.7891
 1147HOH     H1 3456   2.634   1.605   1.815  0.5324  0.0523  0.4630
 1147HOH     H2 3457   2.561   1.736   1.794  0.1167 -0.2933 -0.3534
 1148HOH      O 3458   1.812   1.296   1.256 -0.1211  0.2040 -0.6855
 1148HOH     H1 3459   1.738   1.238   1.277 -0.1983  0.7680  0.8400
 1148HOH     H2 3460   1.873   1.240   1.207 -0.7531 -0.7874 -0.4012
 1149HOH      O 3461   3.121   1.427   1.964 -0.3006  0.1581 -0.2183
 1149HOH     H1 3462   3.163   1.342   1.949  0.1510  0.5079 -1.0367
 1149HOH     H2 3463   3.188   1.491   1.941 -0.3200  0.7807  1.2343
 1150HOH      O 3464   3.484   2.469   0.258  0.1581  0.4905 -0.1872
 1150HOH     H1 3465   3.437   2.398   0.214  0.8331  0.4331 -0.8529
 1150HOH     H2 3466   3.479   2.543   0.197  0.8448  0.5032 -0.2507
 1151HOH      O 3467   0.532   1.060   0.181  0.5693  0.3083 -0.1009
 1151HOH     H1 3468   0.467   1.049   0.112  0.8118 -0.6315 -0.1994
 1151HOH     H2 3469   0.485   1.102   0.253 -0.0739 -0.1067 -0.2718
 1152HOH      O 3470   3.306   3.739   3.276  0.1920  0.0183 -0.3313
 1152HOH     H1 3471   3.401   3.749   3.285  0.2188 -0.8788  1.2875
 1152HOH     H2 3472   3.296   3.657   3.227  0.3224 -0.6105  0.6448
 1153HOH      O 3473   1.309   0.908   2.842 -0.1408 -0.0337  0.1872
 1153HOH     H1 3474   1.255   0.921   2.920  0.3213 -0.5754  0.6191
 1153HOH     H2 3475   1.398   0.927   2.871  0.0852 -0.5929 -0.0993
 1154HOH      O 3476   0.784   1.799   1.080 -0.3513 -0.3898  0.3220
 1154HOH     H1 3477   0.768   1.847   0.998 -0.0849  0.2878  0.6543
 1154HOH     H2 3478   0.736   1.717   1.069  0.0939 -0.5533 -0.7350
 1155HOH      O 3479   0.802   2.793   3.571 -0.2330 -0.0808  0.2652
 1155HOH     H1 3480   0.755   2.734   3.512 -0.6482  0.6210 -0.1245
 1155HOH     H2 3481   0.744   2.867   3.583  0.5578  0.5793  0.1868
 1156HOH      O 3482   3.051   2.735   0.261  0.3692  0.3190  0.6723
 1156HOH     H1 3483   3.004   2.812   0.294  0.1165  0.0417  0.9755
 1156HOH     H2 3484   3.130   2.771   0.220 -1.0610  1.0558 -1.8957
 1157HOH      O 3485   3.000   0.092   1.647  0.8185  0.4930  0.1102
 1157HOH     H1 3486   3.026   0.019   1.592  0.3888  0.9478 -0.7333
 1157HOH     H2 3487   3.079   0.113   1.698  0.8408 -0.7698  0.6536
 1158HOH      O 3488   2.059   3.067   3.594 -0.0803  0.2777 -0.3735
 1158HOH     H1 3489   2.150   3.056   3.569 -0.1278 -0.6026 -0.2025
 1158HOH     H2 3490   2.062   3.125   3.670  0.3254  0.3134 -0.4118
 1159HOH      O 3491   2.926   3.164   1.040 -0.2395 -0.5868  0.0279
 1159HOH     H1 3492   2.891   3.150   1.128  0.7569  0.1937  0.5856
 1159HOH     H2 3493   3.007   3.114   1.038 -0.6671 -1.3193 -0.7903
 1160HOH      O 3494   0.738   3.136   2.879 -0.0875 -0.6075 -0.0432
 1160HOH     H1 3495   0.671   3.142   2.811 -0.1956 -0.5816  0.0656
 1160HOH     H2 3496   0.821   3.132   2.830 -0.0924  0.2995 -0.1696
 1161HOH      O 3497   3.041   2.967   2.157  0.2235  0.0402  0.5503
 1161HOH     H1 3498   2.961   2.939   2.202 -0.0311 -1.2792 -0.6041
 1161HOH     H2 3499   3.111   2.949   2.221 -0.3100  0.5033  1.2939
 1162HOH      O 3500   1.901   0.898   1.128 -0.0615 -0.5179 -0.1363
 1162HOH     H1 3501   1.931   0.979   1.171  1.3177 -1.1035  0.1087
 1162HOH     H2 3502   1.857   0.929   1.049  0.7912  0.4925 -0.2736
 1163HOH      O 3503   2.701   0.199   1.184 -0.1032  0.6231 -1.3982
 1163HOH     H1 3504   2.646   0.275   1.202  0.3562  0.8597 -0.9497
 1163HOH     H2 3505   2.684   0.139   1.257  1.0710  1.1927 -0.5849
 1164HOH      O 3506   3.412   1.048   0.818 -0.3785 -0.1046  0.1750
 1164HOH     H1 3507   3.480   1.107   0.786 -0.0177 -0.0424  1.0179
 1164HOH     H2 3508   3.381   1.003   0.739  0.2132  0.2993 -0.3086
 1165HOH      O 3509   2.426   2.435   3.507  0.0847  0.0967  0.7523
 1165HOH     H1 3510   2.345   2.422   3.458  0.1938 -0.0805  0.6150
 1165HOH     H2 3511   2.409   2.398   3.593  0.1593 -0.3220  0.5882
 1166HOH      O 3512   1.964   2.337   3.548  0.2395 -0.0713 -0.1722
 1166HOH     H1 3513   2.006   2.258   3.581 -0.4677 -0.7978 -0.9019
 1166HOH     H2 3514   1.888   2.305   3.498 -0.8234  1.1279  0.5494
 1167HOH      O 3515   3.643   2.609   0.961  0.0462  0.7039  0.2942
 1167HOH     H1 3516   3.558   2.592   1.002  0.3298 -0.6421  0.4111
 1167HOH     H2 3517   3.621   2.648   0.876 -0.8127 -0.9733 -0.3437
 1168HOH      O 3518   0.706   1.501   3.078  0.0599 -0.4405 -0.2883
 1168HOH     H1 3519   0.733   1.543   3.159  0.3389  0.1081 -0.6496
 1168HOH     H2 3520   0.663   1.571   3.029  1.4844 -0.2216 -1.3687
 1169HOH      O 3521   1.264   1.468   1.137  0.0097  0.2575 -0.4174
 1169HOH     H1 3522   1.169   1.472   1.145  0.0329  0.8869 -0.3478
 1169HOH     H2 3523   1.284   1.514   1.055  0.2246 -0.2993 -0.6850
 1170HOH      O 3524   0.597   0.757   3.101 -0.0241 -0.3694  0.3355
 1170HOH     H1 3525   0.595   0.703   3.022 -0.8007  1.2147 -0.8294
 1170HOH     H2 3526   0.506   0.785   3.113  0.1385 -0.2569  1.6081
 1171HOH      O 3527   2.462   3.674   0.616 -0.1639  0.2479  0.1580
 1171HOH     H1 3528   2.396   3.725   0.568 -0.2367  0.5155  0.5257
 1171HOH     H2 3529   2.493   3.735   0.683 -0.9769 -0.4939  1.2736
 1172HOH      O 3530   3.042   0.400   3.582 -0.1550 -0.7494 -0.5891
 1172HOH     H1 3531   3.054   0.381   3.675  0.7551 -0.3044 -0.5958
 1172HOH     H2 3532   2.980   0.472   3.580  0.0432 -0.5685 -0.3045
 1173HOH      O 3533   1.266   2.300   3.414 -0.2688 -0.1120 -0.4771
 1173HOH     H1 3534   1.360   2.294   3.429 -0.3263  0.5301  0.2907
 1173HOH     H2 3535   1.237   2.371   3.472 -1.2631 -0.4805 -0.4839
 1174HOH      O 3536   0.006   3.003   2.869  0.0963  0.0639 -0.8132
 1174HOH     H1 3537   0.054   3.017   2.787  0.5884 -0.1801 -0.5753
 1174HOH     H2 3538   0.012   3.087   2.915  1.4290 -0.2974 -0.2208
 1175HOH      O 3539   0.354   2.311   0.616 -0.7635  0.3410  0.3192
 1175HOH     H1 3540   0.328   2.291   0.706  0.4710  0.2401  0.6949
 1175HOH     H2 3541   0.312   2.242   0.563 -0.0973 -0.6876  1.0579
 1176HOH      O 3542   1.206   2.468   2.633 -0.3895 -0.0860 -0.9624
 1176HOH     H1 3543   1.293   2.434   2.613  0.0505  0.3348  0.1199
 1176HOH     H2 3544   1.199   2.548   2.580 -0.5205 -0.6009 -1.7640
 1177HOH      O 3545   2.175   1.535   3.215  0.1698 -0.7581  0.2388
 1177HOH     H1 3546   2.082   1.511   3.225  0.2545 -0.7527  1.1680
 1177HOH     H2 3547   2.182   1.621   3.255  0.5536 -0.6786  0.0113
 1178HOH      O 3548   2.342   1.563   2.018 -0.5173 -0.9232 -0.3257
 1178HOH     H1 3549   2.364   1.645   2.062 -0.1213 -1.3479  0.2972
 1178HOH     H2 3550   2.395   1.564   1.938  0.6990 -1.2353  0.4137
 1179HOH      O 3551   3.268   3.478   1.071  0.9503  0.6347 -0.1072
 1179HOH     H1 3552   3.273   3.574   1.064  0.2255  0.6419 -1.9663
 1179HOH     H2 3553   3.289   3.447   0.983 -0.9286 -0.7431 -0.2048
 1180HOH      O 3554   3.552   1.134   3.662 -0.1750 -0.4767  0.3618
 1180HOH     H1 3555   3.588   1.055   3.621 -0.2678 -0.2796 -0.1071
 1180HOH     H2 3556   3.497   1.174   3.595 -0.0260  0.0609  0.5467
 1181HOH      O 3557   0.864   0.404   0.740 -0.2231 -0.4422  0.4105
 1181HOH     H1 3558   0.941   0.369   0.785 -0.1617 -0.5062  0.2567
 1181HOH     H2 3559   0.872   0.371   0.651  0.1864  0.4808  0.0757
 1182HOH      O 3560   3.530   2.190   1.552 -0.0991  0.6141 -0.4107
 1182HOH     H1 3561   3.487   2.273   1.530  0.5647  0.9111 -0.6382
 1182HOH     H2 3562   3.523   2.185   1.648 -0.1672  0.9207 -0.3976
 1183HOH      O 3563   1.307   2.249   2.366 -0.2174 -0.2649  0.2617
 1183HOH     H1 3564   1.287   2.243   2.273  0.7413  0.3735 -0.0212
 1183HOH     H2 3565   1.322   2.159   2.394 -0.9487 -0.5090 -0.0746
 1184HOH      O 3566   1.640   3.077   1.435 -0.4747  0.2092 -0.1715
 1184HOH     H1 3567   1.649   2.984   1.457  0.6191  0.3275  0.0293
 1184HOH     H2 3568   1.546   3.092   1.431 -0.6825 -0.9759 -0.5260
 1185HOH      O 3569   3.377   0.431   3.182  0.4391  0.1730 -0.4124
 1185HOH     H1 3570   3.316   0.396   3.246  0.2157  0.3748 -0.5124
 1185HOH     H2 3571   3.447   0.470   3.234  0.1894  0.4567 -0.2864
 1186HOH      O 3572   1.081   2.396   0.691  0.2981 -0.6782 -0.1113
 1186HOH     H1 3573   1.061   2.309   0.657 -0.5279 -0.4601 -0.2190
 1186HOH     H2 3574   0.996   2.435   0.709  0.6290  0.3061 -0.5610
 1187HOH      O 3575   0.841   0.107   1.542 -0.4934  0.3214 -0.1553
 1187HOH     H1 3576   0.843   0.123   1.448 -0.0167  0.1964 -0.1689
 1187HOH     H2 3577   0.752   0.132   1.568 -0.3874  1.1298 -0.4957
 1188HOH      O 3578   3.555   0.527   0.403 -0.2931  0.2202 -0.2095
 1188HOH     H1 3579   3.549   0.433   0.423 -0.6106  0.2815 -0.0175
 1188HOH     H2 3580   3.619   0.531   0.331  0.8484  0.0005  0.7386
 1189HOH      O 3581   0.311   1.784   1.547 -0.7378  0.1772  0.0745
 1189HOH     H1 3582   0.311   1.823   1.634  1.1310 -0.2458  0.3419
 1189HOH     H2 3583   0.286   1.693   1.561 -1.8630  0.4304 -0.0879
 1190HOH      O 3584   0.702   1.435   0.396  0.2173  0.0474  0.1905
 1190HOH     H1 3585   0.689   1.413   0.488  0.4623  0.1110  0.2410
 1190HOH     H2 3586   0.745   1.520   0.397  0.1259  0.0968  0.0148
 1191HOH      O 3587   3.059   2.265   0.690 -0.4468 -0.0242  0.6759
 1191HOH     H1 3588   3.121   2.286   0.620 -1.2727 -0.3945 -0.2206
 1191HOH     H2 3589   3.113   2.243   0.765  0.4926  0.0727  0.0551
 1192HOH      O 3590   0.899   0.184   2.228 -0.5374 -0.1452  0.0508
 1192HOH     H1 3591   0.856   0.210   2.146 -0.9129  0.7849  0.5098
 1192HOH     H2 3592   0.829   0.189   2.294 -0.0853 -0.2118  0.5454
 1193HOH      O 3593   0.521   0.401   1.304 -0.2387  0.0025 -0.6800
 1193HOH     H1 3594   0.533   0.496   1.314  1.2153 -0.1289 -0.7662
 1193HOH     H2 3595   0.495   0.390   1.213 -0.1907  0.3022 -0.7334
 1194HOH      O 3596   3.298   3.103   1.231  0.2049  0.2595  0.4237
 1194HOH     H1 3597   3.299   3.160   1.307  0.6546 -0.0596  0.6666
 1194HOH     H2 3598   3.375   3.046   1.242 -0.6456 -0.9287  0.6029
 1195HOH      O 3599   2.229   0.432   0.613  0.6700 -0.9539  0.1807
 1195HOH     H1 3600   2.237   0.520   0.651  1.1587 -0.6167 -0.6595
 1195HOH     H2 3601   2.153   0.394   0.658  0.4309 -0.1017  0.5459
 1196HOH      O 3602   2.721   3.031   1.985 -0.1217 -0.2257 -0.2249
 1196HOH     H1 3603   2.703   3.083   2.064 -0.3863  0.6254 -0.8090
 1196HOH     H2 3604   2.696   2.942   2.009 -1.6455  0.2473  0.2238
 1197HOH      O 3605   0.201   0.388   2.572 -0.3510 -0.0849 -0.2489
 1197HOH     H1 3606   0.289   0.377   2.605 -0.4942 -0.0086  0.1675
 1197HOH     H2 3607   0.208   0.369   2.478  0.0750 -0.2171 -0.1940
 1198HOH      O 3608   0.620   2.297   0.668 -0.2336 -0.0799  0.2350
 1198HOH     H1 3609   0.530   2.321   0.643  0.2563  0.8387 -0.8297
 1198HOH     H2 3610   0.614   2.274   0.761 -1.4420  0.7120  0.3997
 1199HOH      O 3611   3.186   0.282   2.092 -0.7333  0.1383 -0.4201
 1199HOH     H1 3612   3.228   0.243   2.169 -0.5339  0.8528 -0.1483
 1199HOH     H2 3613   3.230   0.242   2.017  0.3320  0.7215 -0.1465
 1200HOH      O 3614   1.707   2.195   0.779  0.0302  0.0561 -0.8642
 1200HOH     H1 3615   1.665   2.275   0.809 -0.2656 -0.5083  0.3637
 1200HOH     H2 3616   1.634   2.137   0.756  0.2197 -0.0746 -1.1437
 1201HOH      O 3617   1.469   0.360   0.314  0.0391  0.2453 -0.4048
 1201HOH     H1 3618   1.453   0.417   0.390  0.9146  0.0199 -0.0361
 1201HOH     H2 3619   1.410   0.394   0.247 -0.9585  0.2928  0.4353
 1202HOH      O 3620   0.604   0.203   1.774 -0.0804  0.0983 -0.2563
 1202HOH     H1 3621   0.521   0.246   1.794  0.2631  0.6703  0.0040
 1202HOH     H2 3622   0.663   0.232   1.844  0.4136 -0.0623 -0.5972
 1203HOH      O 3623   3.299   3.404   3.443  0.3628 -0.1207 -0.3904
 1203HOH     H1 3624   3.250   3.359   3.512 -0.0565  1.5847  0.5241
 1203HOH     H2 3625   3.243   3.398   3.366  0.3423 -1.1313 -0.3283
 1204HOH      O 3626   1.127   0.333   0.832  0.3765  0.0272 -0.6737
 1204HOH     H1 3627   1.184   0.410   0.833  0.4909 -0.0635 -0.1740
 1204HOH     H2 3628   1.164   0.273   0.896 -0.9371  0.4690  0.6168
 1205HOH      O 3629   1.248   2.756   2.661 -0.1079 -0.3198 -0.0535
 1205HOH     H1 3630   1.217   2.716   2.742 -0.3090  0.7815  0.4550
 1205HOH     H2 3631   1.169   2.791   2.620  0.1927  0.9100  0.3333
 1206HOH      O 3632   0.541   2.114   2.135  0.2405  0.4143  0.1690
 1206HOH     H1 3633   0.501   2.196   2.105 -1.5052 -0.7484 -1.0847
 1206HOH     H2 3634   0.575   2.074   2.055 -0.3885 -0.7665  0.4511
 1207HOH      O 3635   1.302   0.625   1.930 -0.0057  0.4879  0.0427
 1207HOH     H1 3636   1.347   0.543   1.951 -0.5308  0.2761  0.3818
 1207HOH     H2 3637   1.282   0.663   2.016  0.4985  1.1255 -0.1127
 1208HOH      O 3638   1.214   3.145   0.154  0.3037 -0.4814  0.2562
 1208HOH     H1 3639   1.183   3.136   0.064 -0.4217  0.0812  0.4300
 1208HOH     H2 3640   1.269   3.068   0.168  1.0104 -0.2256 -0.8811
 1209HOH      O 3641   0.978   2.451   2.022 -0.4165 -0.2939  0.1931
 1209HOH     H1 3642   0.920   2.379   2.044 -0.8784 -0.0315 -0.1190
 1209HOH     H2 3643   0.945   2.483   1.938  0.8520 -0.8250 -0.5616
 1210HOH      O 3644   1.241   1.395   2.987 -0.1927 -0.2976  0.7445
 1210HOH     H1 3645   1.324   1.413   3.032 -0.2924  0.9391  0.5215
 1210HOH     H2 3646   1.265   1.339   2.913  0.4274 -0.0695  0.7593
 1211HOH      O 3647   0.030   3.186   1.343  0.2478 -0.5109 -0.0084
 1211HOH     H1 3648   0.029   3.277   1.370 -0.0687 -0.4137 -0.3467
 1211HOH     H2 3649   0.115   3.153   1.375  0.2323 -0.1863  0.3793
 1212HOH      O 3650   1.180   1.547   1.959 -0.0057 -0.0514  0.8154
 1212HOH     H1 3651   1.124   1.477   1.925 -0.3533  0.7983 -0.5286
 1212HOH     H2 3652   1.130   1.585   2.031 -0.4727 -0.2538  0.6044
 1213HOH      O 3653   1.541   1.753   2.446  0.1587 -0.2875 -0.5462
 1213HOH     H1 3654   1.518   1.721   2.358 -0.0813 -1.3220 -0.1341
 1213HOH     H2 3655   1.568   1.675   2.494  0.6320  0.3116  0.2101
 1214HOH      O 3656   0.510   0.617   2.892  0.0128  0.0559  0.1266
 1214HOH     H1 3657   0.431   0.664   2.868 -0.0715 -0.7962 -1.5305
 1214HOH     H2 3658   0.559   0.608   2.811  0.7590 -1.3194  0.6516
 1215HOH      O 3659   1.181   1.298   2.311  0.6253 -0.0107 -0.1741
 1215HOH     H1 3660   1.200   1.253   2.394 -0.3813 -0.9435 -0.4132
 1215HOH     H2 3661   1.225   1.245   2.245 -0.1672 -0.3961 -0.4117
 1216HOH      O 3662   1.545   0.849   3.409  0.2763  0.0205  0.4850
 1216HOH     H1 3663   1.604   0.788   3.453  0.3246 -0.1801  0.1538
 1216HOH     H2 3664   1.508   0.798   3.337  0.0821  0.2946  0.3875
 1217HOH      O 3665   1.773   0.760   2.035 -0.4162  0.2330  0.2300
 1217HOH     H1 3666   1.773   0.741   2.129  0.6987 -0.2238  0.1704
 1217HOH     H2 3667   1.683   0.745   2.007 -0.4838 -1.0241  0.9680
 1218HOH      O 3668   0.378   0.461   3.064 -0.0434 -0.0013 -0.5606
 1218HOH     H1 3669   0.422   0.381   3.033 -0.4702 -0.0417 -1.1005
 1218HOH     H2 3670   0.420   0.531   3.014 -0.3347 -0.0026 -0.8157
 1219HOH      O 3671   0.694   2.043   1.450 -0.4184 -0.6187 -0.2857
 1219HOH     H1 3672   0.766   2.014   1.394  0.1386 -0.2791  0.2288
 1219HOH     H2 3673   0.615   2.026   1.399  0.0828  0.0466 -1.3593
 1220HOH      O 3674   3.194   2.659   3.075 -1.0576  0.1866 -0.0018
 1220HOH     H1 3675   3.266   2.644   3.013 -0.6807 -0.7587  0.6232
 1220HOH     H2 3676   3.209   2.748   3.108 -0.1066 -0.0121  0.1692
 1221HOH      O 3677   2.353   2.331   0.034 -0.1724  0.3151 -0.3598
 1221HOH     H1 3678   2.259   2.310   0.039 -0.0673 -0.0742  0.2153
 1221HOH     H2 3679   2.362   2.412   0.083 -0.1130 -0.0456  0.2555
 1222HOH      O 3680   1.382   0.029   3.592 -0.4804 -0.1685  0.2543
 1222HOH     H1 3681   1.358   0.111   3.635  0.0713 -0.3495  0.9510
 1222HOH     H2 3682   1.432  -0.019   3.659  0.7954 -0.2899 -0.7094
 1223HOH      O 3683   3.339   0.635   1.596  0.9036  0.5408 -0.2627
 1223HOH     H1 3684   3.301   0.636   1.684  1.4192  0.2464 -0.0257
 1223HOH     H2 3685   3.358   0.543   1.580  2.0690  0.7264 -0.1124
 1224HOH      O 3686   2.903   1.982   2.445 -0.2022 -0.2865  0.5492
 1224HOH     H1 3687   2.887   1.953   2.355  0.2377 -0.7166  0.6013
 1224HOH     H2 3688   2.882   2.075   2.444 -0.0197 -0.2428 -0.0466
 1225HOH      O 3689   1.013   0.799   3.509  0.3742 -0.2066 -0.3155
 1225HOH     H1 3690   1.064   0.747   3.447  0.4236  0.6299 -1.0158
 1225HOH     H2 3691   1.076   0.859   3.548  0.1014  0.2103 -0.4991
 1226HOH      O 3692   1.601   1.915   1.822 -0.1198 -0.5040  0.8649
 1226HOH     H1 3693   1.673   1.955   1.869  0.5360 -0.2179 -0.3075
 1226HOH     H2 3694   1.597   1.825   1.856 -0.5191  0.0028  2.3150
 1227HOH      O 3695   1.043   1.872   1.521 -0.4052  0.1724 -0.2673
 1227HOH     H1 3696   1.038   1.777   1.511 -0.5431  0.1796 -0.2739
 1227HOH     H2 3697   0.993   1.906   1.447 -0.1915  0.2546 -0.3766
 1228HOH      O 3698   3.697   3.457   3.328  0.4658 -0.1626 -0.2328
 1228HOH     H1 3699   3.789   3.480   3.339  0.2616  0.4294  0.4280
 1228HOH     H2 3700   3.651   3.541   3.325 -0.2020 -0.4209  1.0740
 1229HOH      O 3701   2.590   3.709   2.568 -0.8341  0.0737 -0.8864
 1229HOH     H1 3702   2.520   3.775   2.574 -0.5717  0.2822  0.6456
 1229HOH     H2 3703   2.563   3.640   2.628  0.4244  0.3614  0.0984
 1230HOH      O 3704   0.681   0.939   2.794  0.1685 -0.4381 -0.8060
 1230HOH     H1 3705   0.652   0.984   2.715  0.4332  0.3862 -0.4600
 1230HOH     H2 3706   0.624   0.974   2.863  1.1235  0.2785 -0.3273
 1231HOH      O 3707   1.701   2.518   3.659 -0.2397 -0.3908  0.5396
 1231HOH     H1 3708   1.790   2.502   3.688  0.0264 -0.7870 -0.4194
 1231HOH     H2 3709   1.692   2.613   3.658  0.9032 -0.1973 -1.2542
 1232HOH      O 3710   3.327   2.310   2.467  0.0255  0.5223 -0.3966
 1232HOH     H1 3711   3.324   2.317   2.371 -0.2560  2.1536 -0.3299
 1232HOH     H2 3712   3.413   2.346   2.491  0.6511 -1.0506 -0.0390
 1233HOH      O 3713   2.869   2.326   1.766 -0.1344 -0.3264  0.0668
 1233HOH     H1 3714   2.781   2.360   1.786 -0.1334 -0.8833  1.1616
 1233HOH     H2 3715   2.858   2.232   1.758  0.2945 -0.3541 -0.3026
 1234HOH      O 3716   1.688   0.668   0.527  0.4149  0.6738 -0.1824
 1234HOH     H1 3717   1.779   0.689   0.549  0.1106  1.7657  0.2038
 1234HOH     H2 3718   1.666   0.730   0.457  0.5400 -0.9282 -1.7549
 1235HOH      O 3719   1.610   3.233   0.220 -0.1027 -0.0725 -0.3136
 1235HOH     H1 3720   1.649   3.200   0.301  0.0304 -0.0121 -0.3528
 1235HOH     H2 3721   1.519   3.254   0.244 -0.3303 -0.8899 -0.3980
 1236HOH      O 3722   0.999   3.008   0.659 -0.0203 -0.6893  0.4521
 1236HOH     H1 3723   0.904   3.022   0.650  0.0751 -0.0073  0.4563
 1236HOH     H2 3724   1.021   2.948   0.587 -0.2616  0.0786 -0.2927
 1237HOH      O 3725   1.273   3.383   3.575  0.2756 -0.3615 -0.6368
 1237HOH     H1 3726   1.214   3.377   3.499 -0.8779 -1.8931  0.2548
 1237HOH     H2 3727   1.324   3.302   3.571 -0.0284 -0.6281  0.3501
 1238HOH      O 3728   2.362   2.109   2.902 -0.1064 -0.2429 -0.1670
 1238HOH     H1 3729   2.275   2.078   2.925  0.1650 -0.2836  0.9106
 1238HOH     H2 3730   2.411   2.030   2.881 -0.2684 -0.2368 -0.5853
 1239HOH      O 3731   0.396   3.220   1.955  0.0142  0.4487 -0.9126
 1239HOH     H1 3732   0.310   3.188   1.927  0.3532  0.3680 -1.9538
 1239HOH     H2 3733   0.451   3.142   1.959  0.1267  0.5407 -0.5601
 1240HOH      O 3734   2.636   2.459   0.816 -0.1720 -0.2013 -0.0241
 1240HOH     H1 3735   2.646   2.520   0.888 -0.3924 -0.1097 -0.0695
 1240HOH     H2 3736   2.724   2.450   0.780  0.0343 -0.6265  0.5582
 1241HOH      O 3737   3.278   1.372   0.805 -0.5523 -0.1117 -0.5527
 1241HOH     H1 3738   3.221   1.442   0.838 -1.1189 -0.2477 -1.1917
 1241HOH     H2 3739   3.327   1.412   0.733  1.0942  0.3447  0.7161
 1242HOH      O 3740   0.855   2.824   0.370  0.4670  0.7287 -0.3204
 1242HOH     H1 3741   0.912   2.892   0.333  0.6216  0.5324 -0.4510
 1242HOH     H2 3742   0.904   2.743   0.358  0.9783  0.7473  1.2099
 1243HOH      O 3743   0.179   1.789   0.823 -0.3648  0.0234 -0.6647
 1243HOH     H1 3744   0.249   1.757   0.880 -0.7780 -0.6348 -0.5042
 1243HOH     H2 3745   0.154   1.874   0.860 -0.7939 -0.4962  0.3012
 1244HOH      O 3746   2.928   3.636   0.609 -0.3318 -0.3401  0.2315
 1244HOH     H1 3747   2.880   3.709   0.570 -0.3046 -0.2000  0.4512
 1244HOH     H2 3748   3.019   3.649   0.581 -0.2685 -0.1015  0.5314
 1245HOH      O 3749   1.415   0.407   2.061  0.1442  0.0663 -0.0057
 1245HOH     H1 3750   1.373   0.418   2.146 -0.1838  0.5666 -0.2251
 1245HOH     H2 3751   1.441   0.315   2.059 -0.1759 -0.0407  0.4843
 1246HOH      O 3752   2.356   2.544   0.504 -0.2190 -0.3000 -0.0021
 1246HOH     H1 3753   2.340   2.476   0.569  0.8481  0.6513  1.3701
 1246HOH     H2 3754   2.445   2.574   0.522 -0.3730  0.9557 -1.0332
 1247HOH      O 3755   1.367   2.100   2.027 -0.5250 -0.6068  0.1395
 1247HOH     H1 3756   1.424   2.153   1.971 -0.8067  0.3279  0.6839
 1247HOH     H2 3757   1.313   2.050   1.965 -0.0621 -0.4710 -0.3982
 1248HOH      O 3758   1.998   3.579   3.407 -0.6418 -0.0277 -0.1436
 1248HOH     H1 3759   1.926   3.516   3.401 -0.8341  0.1468  0.2677
 1248HOH     H2 3760   1.982   3.626   3.488 -0.5993  0.6761 -0.5291
 1249HOH      O 3761   2.061   0.467   0.866 -0.1426  0.7520  0.6457
 1249HOH     H1 3762   2.143   0.496   0.905 -0.3498  0.3447  1.4244
 1249HOH     H2 3763   2.003   0.544   0.872  0.4492  1.3761 -0.8338
 1250HOH      O 3764   0.384   3.058   0.726  0.7154  0.1201  0.4266
 1250HOH     H1 3765   0.331   3.117   0.673 -0.2036 -0.2175  0.9231
 1250HOH     H2 3766   0.399   2.983   0.669 -0.0942 -0.1526  0.5359
 1251HOH      O 3767   0.555   2.838   0.202 -0.1971  0.0901 -0.3272
 1251HOH     H1 3768   0.630   2.865   0.256 -0.6732  0.8155 -0.0026
 1251HOH     H2 3769   0.592   2.828   0.114  0.6172 -1.2345  0.1073
 1252HOH      O 3770   2.710   1.901   3.432  0.5022 -0.3982  0.1592
 1252HOH     H1 3771   2.787   1.884   3.486  0.3502 -1.9545 -0.0254
 1252HOH     H2 3772   2.676   1.814   3.410 -0.5364  0.2082 -0.8831
 1253HOH      O 3773   2.580   1.410   1.436 -0.3262 -0.7298 -0.5300
 1253HOH     H1 3774   2.512   1.347   1.460  0.0747 -1.0378 -0.1684
 1253HOH     H2 3775   2.654   1.387   1.491  0.0760 -0.4020 -0.9215
 1254HOH      O 3776   0.475   3.530   0.876  0.0229  0.7129  0.6380
 1254HOH     H1 3777   0.450   3.621   0.865  0.0905  0.7495  0.7728
 1254HOH     H2 3778   0.395   3.480   0.860 -0.1253  0.8231  1.0056
 1255HOH      O 3779   3.527   0.585   3.361 -0.0672  0.1624 -0.2879
 1255HOH     H1 3780   3.611   0.543   3.379 -0.2525  0.0410  0.3257
 1255HOH     H2 3781   3.550   0.676   3.339  0.1757  0.4822  1.0811
 1256HOH      O 3782  -0.012   0.431   3.516  0.5071  0.2131  0.3156
 1256HOH     H1 3783   0.073   0.418   3.558  0.6168  0.5819  0.2150
 1256HOH     H2 3784  -0.039   0.343   3.489  0.6789  0.0411  0.6800
 1257HOH      O 3785   2.464   2.041   3.297 -0.1029 -0.3323 -0.5490
 1257HOH     H1 3786   2.507   2.125   3.286 -1.0567  0.2308 -0.2575
 1257HOH     H2 3787   2.513   1.997   3.366  0.7835 -0.3069 -1.1287
 1258HOH      O 3788   3.677   0.913   1.880  0.0536  1.3168 -0.3564
 1258HOH     H1 3789   3.763   0.893   1.918 -0.2314  0.4117 -0.1343
 1258HOH     H2 3790   3.641   0.827   1.859 -0.4602  1.7265 -1.2200
 1259HOH      O 3791   3.076   2.925   2.925 -0.4269 -0.1212 -0.4052
 1259HOH     H1 3792   3.026   2.960   2.999 -0.4051  0.0562 -0.4741
 1259HOH     H2 3793   3.054   2.832   2.923  1.3677 -0.6977  1.2814
 1260HOH      O 3794   3.605   2.725   2.543  0.2067 -0.2378  0.4846
 1260HOH     H1 3795   3.695   2.744   2.519  0.3957 -0.8387  0.6885
 1260HOH     H2 3796   3.554   2.795   2.502  0.7511  0.0548  0.2915
 1261HOH      O 3797   2.556   0.821   3.600  0.4832  0.2113  0.2917
 1261HOH     H1 3798   2.632   0.772   3.569 -0.3900 -0.9194 -0.2282
 1261HOH     H2 3799   2.567   0.826   3.695  0.3234 -1.6293  0.4677
 1262HOH      O 3800   2.715   3.069   3.415  0.0436 -0.3140  0.3834
 1262HOH     H1 3801   2.719   2.990   3.361  1.3890 -0.0647  0.0294
 1262HOH     H2 3802   2.681   3.137   3.357 -0.9057 -0.5683  0.6230
 1263HOH      O 3803   0.465   1.913   2.297  0.0575 -0.3892 -0.2227
 1263HOH     H1 3804   0.516   1.990   2.273 -0.1279  0.1195  0.9072
 1263HOH     H2 3805   0.380   1.947   2.325 -0.3954 -1.1029 -0.6378
 1264HOH      O 3806   2.145   1.519   2.914 -0.4844 -0.3306  0.0841
 1264HOH     H1 3807   2.180   1.553   2.997 -1.7934 -0.7338  0.8617
 1264HOH     H2 3808   2.186   1.434   2.903 -0.1036 -0.1608  0.1731
 1265HOH      O 3809   1.691   1.192   2.852 -0.4078  0.5594  0.1123
 1265HOH     H1 3810   1.644   1.276   2.849 -0.3154  0.5961 -0.7356
 1265HOH     H2 3811   1.784   1.217   2.851 -0.3462  0.4627  1.0594
 1266HOH      O 3812   2.990   0.968   3.303 -0.1773 -0.3804  0.3899
 1266HOH     H1 3813   3.071   0.918   3.293  0.0330 -0.1841  1.0067
 1266HOH     H2 3814   2.998   1.040   3.240  0.2180 -0.2646  0.5606
 1267HOH      O 3815   2.840   3.526   3.612 -0.0997 -0.4908  0.3327
 1267HOH     H1 3816   2.843   3.481   3.696  0.0318 -1.5269 -0.1968
 1267HOH     H2 3817   2.901   3.599   3.621 -0.6188 -0.1417  1.3542
 1268HOH      O 3818   0.474   2.913   1.715  0.2899 -0.1663  0.4796
 1268HOH     H1 3819   0.520   2.925   1.799  0.3292  0.1794  0.4126
 1268HOH     H2 3820   0.435   2.826   1.722  1.8669 -0.9676  0.0940
 1269HOH      O 3821   1.661   2.721   2.197 -0.4358  0.3320  0.1358
 1269HOH     H1 3822   1.737   2.774   2.219 -0.5753  0.7848 -0.4395
 1269HOH     H2 3823   1.607   2.777   2.143 -0.5945 -0.3919 -0.4919
 1270HOH      O 3824   1.195   0.005   1.249  0.1655 -0.5258  0.5102
 1270HOH     H1 3825   1.135   0.078   1.242  1.1396  0.2563 -0.3667
 1270HOH     H2 3826   1.156  -0.064   1.195 -0.5238 -0.5119  0.9613
 1271HOH      O 3827   1.663   1.343   2.279  0.3263 -0.1816 -0.1768
 1271HOH     H1 3828   1.641   1.278   2.346 -0.9790 -0.4393 -0.7926
 1271HOH     H2 3829   1.593   1.408   2.284  1.3687  0.9733  0.1211
 1272HOH      O 3830   1.348   1.615   0.888  0.0616  0.3685  0.1501
 1272HOH     H1 3831   1.278   1.638   0.828 -1.0012  0.2614  1.2793
 1272HOH     H2 3832   1.382   1.531   0.855 -1.1416 -0.1750  0.2019
 1273HOH      O 3833   2.452   0.409   0.408 -0.3011 -0.5216 -0.0483
 1273HOH     H1 3834   2.504   0.361   0.472 -0.4721 -0.5825  0.0470
 1273HOH     H2 3835   2.367   0.422   0.451  0.0757  0.8566  0.3910
 1274HOH      O 3836   3.662   0.474   2.398  0.0406 -0.3881  0.4107
 1274HOH     H1 3837   3.733   0.527   2.362 -0.2066 -0.3460 -0.0212
 1274HOH     H2 3838   3.669   0.390   2.354  0.2226 -0.6083  0.8485
 1275HOH      O 3839   2.027   1.533   2.016  0.1387  0.1525  0.0734
 1275HOH     H1 3840   2.119   1.510   2.029  0.2316  0.6846  0.4026
 1275HOH     H2 3841   2.029   1.613   1.963 -0.1452 -0.0083 -0.1899
 1276HOH      O 3842   3.469   1.790   0.530  0.0551  0.4256  0.2578
 1276HOH     H1 3843   3.437   1.880   0.525  0.3611  0.5222 -0.0452
 1276HOH     H2 3844   3.554   1.796   0.574  0.3474  0.3654 -0.2789
 1277HOH      O 3845   3.661   1.856   1.088  0.2107  0.0228 -0.4558
 1277HOH     H1 3846   3.644   1.776   1.137 -1.4739  0.8288  0.4414
 1277HOH     H2 3847   3.614   1.844   1.006  0.2778 -0.0466 -0.4844
 1278HOH      O 3848   1.572   1.963   2.168 -1.0928 -0.1589 -0.3882
 1278HOH     H1 3849   1.662   1.995   2.175 -0.6400 -1.4004  0.0554
 1278HOH     H2 3850   1.539   2.002   2.087 -0.1308  0.2646 -0.6019
 1279HOH      O 3851   2.312   0.525   1.593  0.2960 -0.2697  0.5371
 1279HOH     H1 3852   2.382   0.514   1.657 -0.1527 -1.2066  0.9016
 1279HOH     H2 3853   2.307   0.441   1.548 -1.0138 -0.4803  0.9799
 1280HOH      O 3854   0.909   3.260   2.002  0.4740  0.9985  0.4337
 1280HOH     H1 3855   0.963   3.225   2.073  0.8769  0.3417 -0.1700
 1280HOH     H2 3856   0.820   3.264   2.038  0.4285 -0.5344  0.6026
 1281HOH      O 3857   0.557   3.651   1.710 -0.0626  0.1677 -0.4189
 1281HOH     H1 3858   0.478   3.606   1.739  0.3887 -0.6091 -0.3492
 1281HOH     H2 3859   0.540   3.743   1.729 -0.5958 -0.0810  0.4304
 1282HOH      O 3860   0.246   0.357   2.301  0.5607 -0.3531  0.0852
 1282HOH     H1 3861   0.337   0.326   2.302  0.1832 -1.6984 -1.0986
 1282HOH     H2 3862   0.211   0.327   2.217 -0.8250  0.6520  0.2353
 1283HOH      O 3863   1.913   3.256   2.841 -0.6868  0.0666  0.1607
 1283HOH     H1 3864   1.926   3.270   2.748 -0.4342 -0.1820  0.1561
 1283HOH     H2 3865   1.872   3.170   2.848 -1.2226  0.3226  0.2501
 1284HOH      O 3866   1.860   1.185   0.181  0.4657 -0.1221 -0.3012
 1284HOH     H1 3867   1.903   1.100   0.181  0.0044 -0.3661 -0.4698
 1284HOH     H2 3868   1.782   1.172   0.236  0.2497  0.1114 -0.5441
 1285HOH      O 3869   2.995   2.515   2.379  0.1087  0.8167 -0.8556
 1285HOH     H1 3870   2.942   2.591   2.400  0.0409  0.3015  1.4323
 1285HOH     H2 3871   3.076   2.528   2.428  0.2376 -0.3689 -0.6806
 1286HOH      O 3872   3.288   2.847   0.131  0.3996  0.2565 -0.3587
 1286HOH     H1 3873   3.347   2.774   0.110 -0.1757  0.0865 -1.5825
 1286HOH     H2 3874   3.239   2.861   0.050 -0.8742  0.7310  0.4436
 1287HOH      O 3875   1.700   1.645   3.502 -0.8351 -0.1745  0.1736
 1287HOH     H1 3876   1.738   1.713   3.446 -0.2503 -0.7345 -0.1362
 1287HOH     H2 3877   1.666   1.692   3.578  0.3904  0.3824  0.4202
 1288HOH      O 3878   1.883   0.554   1.124 -0.0779  0.3642 -0.0694
 1288HOH     H1 3879   1.865   0.539   1.217  0.6346  0.0629  0.0328
 1288HOH     H2 3880   1.796   0.562   1.084 -0.4069  0.0865  0.5529
 1289HOH      O 3881   1.539   2.216   1.866  0.1543 -0.0954  0.3277
 1289HOH     H1 3882   1.557   2.310   1.867  0.5099 -0.1573  0.7994
 1289HOH     H2 3883   1.566   2.187   1.779 -0.4487  0.3224 -0.0062
 1290HOH      O 3884   2.570   0.606   2.068 -0.1446  0.1583 -0.3289
 1290HOH     H1 3885   2.615   0.526   2.096  0.2672  0.3418 -0.4575
 1290HOH     H2 3886   2.638   0.660   2.029 -0.6197  0.0735 -1.3577
 1291HOH      O 3887   2.659   3.418   1.875 -0.4768 -0.4063  0.6145
 1291HOH     H1 3888   2.646   3.345   1.815 -0.6385 -0.8208  1.1405
 1291HOH     H2 3889   2.714   3.382   1.944 -0.3143  0.0579  0.7323
 1292HOH      O 3890   2.341   1.125   1.913  0.4053 -0.0487  0.1624
 1292HOH     H1 3891   2.292   1.196   1.870  0.4645 -0.1878 -0.1371
 1292HOH     H2 3892   2.274   1.065   1.945  0.2484  0.8461  1.7413
 1293HOH      O 3893   1.051   1.412   0.709 -0.2483 -0.1643 -0.3229
 1293HOH     H1 3894   1.030   1.319   0.704 -1.0620  0.0280 -0.9282
 1293HOH     H2 3895   1.136   1.420   0.665 -0.0776 -0.6419 -0.0923
 1294HOH      O 3896   1.941   1.030   3.431 -0.6158  0.6547  0.2657
 1294HOH     H1 3897   1.981   1.086   3.498  2.1234  0.3854 -0.9138
 1294HOH     H2 3898   1.950   0.941   3.464 -1.0153  0.6204  0.3000
 1295HOH      O 3899   0.012   2.747   3.417 -0.6638  0.1308 -0.1335
 1295HOH     H1 3900   0.082   2.685   3.436 -1.3509 -1.0891 -1.2333
 1295HOH     H2 3901  -0.002   2.794   3.499  1.3727  0.4254  0.1485
 1296HOH      O 3902   0.747   3.098   0.735  0.7578 -0.0912  0.8294
 1296HOH     H1 3903   0.733   3.097   0.830 -0.0249 -0.8905  0.7374
 1296HOH     H2 3904   0.677   3.154   0.701  0.5845 -0.3976  0.6762
 1297HOH      O 3905   0.829   1.644   1.710 -0.1573 -0.1815 -0.1725
 1297HOH     H1 3906   0.767   1.579   1.743 -1.0066  0.5075 -0.3086
 1297HOH     H2 3907   0.773   1.717   1.682  0.7610  0.7455  0.2756
 1298HOH      O 3908   2.551   2.099   3.682  0.2774 -0.1476  0.1848
 1298HOH     H1 3909   2.515   2.187   3.675  0.5997 -0.0823 -1.1138
 1298HOH     H2 3910   2.502   2.059   3.754  0.2804  1.1379  0.9584
 1299HOH      O 3911   3.558   2.051   3.719 -0.2926 -0.2268 -0.3989
 1299HOH     H1 3912   3.620   2.009   3.778 -0.0393  0.1120 -0.4217
 1299HOH     H2 3913   3.584   2.021   3.632  0.5838  0.7954 -0.5356
 1300HOH      O 3914   1.061   0.905   1.832  0.2975  0.1709 -0.0103
 1300HOH     H1 3915   1.048   0.877   1.922 -1.0709  0.1787 -0.1584
 1300HOH     H2 3916   1.095   0.828   1.787  1.5247  0.3236  0.5792
 1301HOH      O 3917   2.398   3.692   1.049 -0.1360  0.2538  0.0994
 1301HOH     H1 3918   2.445   3.720   0.971 -0.4756  1.5352  0.3094
 1301HOH     H2 3919   2.328   3.636   1.016  0.9228 -0.9363 -0.2931
 1302HOH      O 3920   1.238   0.698   0.378 -0.1852 -0.4078 -0.5385
 1302HOH     H1 3921   1.202   0.744   0.302  0.2295 -1.5119 -1.4701
 1302HOH     H2 3922   1.290   0.763   0.424 -1.7539  0.7386 -0.2132
 1303HOH      O 3923   3.629   2.524   0.485  0.3072  0.3059 -0.4989
 1303HOH     H1 3924   3.559   2.494   0.427  0.6165  0.6189 -1.0583
 1303HOH     H2 3925   3.709   2.512   0.433  0.6122  0.4512 -0.0734
 1304HOH      O 3926   0.949   3.416   2.836  0.2442  0.0419  0.1686
 1304HOH     H1 3927   0.892   3.488   2.811 -0.5530 -0.6259 -0.0525
 1304HOH     H2 3928   0.992   3.445   2.917  0.4615  1.0051 -0.2711
 1305HOH      O 3929   1.006   1.078   2.085 -0.5010 -0.1252 -0.2666
 1305HOH     H1 3930   1.096   1.088   2.115 -0.5671 -0.5744  0.0965
 1305HOH     H2 3931   0.958   1.147   2.132 -0.5270 -0.5496  0.3501
 1306HOH      O 3932   3.546   2.992   1.307 -0.2544  0.1098 -0.2197
 1306HOH     H1 3933   3.560   2.957   1.219  0.1123  0.9662 -0.5268
 1306HOH     H2 3934   3.623   3.047   1.323  0.1075 -0.6599  0.9825
 1307HOH      O 3935   2.355   1.503   0.592 -0.2328  0.6020 -0.2520
 1307HOH     H1 3936   2.292   1.449   0.639  0.2609 -0.2006 -0.4574
 1307HOH     H2 3937   2.303   1.572   0.552 -1.1779 -0.6540 -1.3605
 1308HOH      O 3938   2.765   0.267   3.149 -0.0943 -0.3267 -0.1963
 1308HOH     H1 3939   2.754   0.342   3.208  0.7832 -0.8163  0.6555
 1308HOH     H2 3940   2.683   0.218   3.156 -0.0831 -0.2692  0.4954
 1309HOH      O 3941   1.424   3.145   3.612 -0.5111 -0.3890  0.1697
 1309HOH     H1 3942   1.460   3.148   3.701 -1.6996  0.2866  0.6755
 1309HOH     H2 3943   1.397   3.054   3.600  0.5945 -0.7322  0.0634
 1310HOH      O 3944   3.104   2.117   0.986 -0.5531  0.5922  0.1516
 1310HOH     H1 3945   3.067   2.038   1.024 -0.2920  0.3131 -0.1605
 1310HOH     H2 3946   3.053   2.189   1.024 -2.5579  0.2110 -1.4540
 1311HOH      O 3947   2.510   1.297   0.534 -0.0225 -0.0944 -0.4354
 1311HOH     H1 3948   2.583   1.311   0.595 -0.3266  0.2314 -0.1384
 1311HOH     H2 3949   2.445   1.363   0.559 -0.1297  0.0831 -1.1568
 1312HOH      O 3950   3.332   2.645   3.477 -0.1210  0.1649 -0.3134
 1312HOH     H1 3951   3.249   2.619   3.438 -0.1088 -0.3908  0.0019
 1312HOH     H2 3952   3.398   2.594   3.430 -0.1717 -1.1722  0.8944
 1313HOH      O 3953   2.156   1.071   1.642 -0.1938  0.2683  0.6443
 1313HOH     H1 3954   2.167   1.004   1.710 -0.1853 -0.4446 -0.0371
 1313HOH     H2 3955   2.154   1.022   1.560 -0.1569  1.1156  0.1179
 1314HOH      O 3956   0.180   1.228   3.270  0.7756  0.0869  0.2177
 1314HOH     H1 3957   0.106   1.289   3.269  0.0334 -0.7037  1.2749
 1314HOH     H2 3958   0.211   1.225   3.180 -0.6787  0.2582 -0.3429
 1315HOH      O 3959   2.027   3.532   0.466  0.2477 -1.0621 -0.0564
 1315HOH     H1 3960   2.069   3.559   0.548 -1.0394 -0.1335  0.3597
 1315HOH     H2 3961   1.977   3.454   0.489  0.1691 -1.0081 -0.0433
 1316HOH      O 3962   2.222   3.490   0.276  0.5671  0.5389  0.0066
 1316HOH     H1 3963   2.252   3.407   0.311  1.9527  0.6379 -0.7793
 1316HOH     H2 3964   2.164   3.526   0.343  0.7059 -0.6059  0.7862
 1317HOH      O 3965   2.985   3.005   3.157  0.5917 -0.1613  0.5328
 1317HOH     H1 3966   2.985   3.099   3.173  0.6087 -0.2551  1.1253
 1317HOH     H2 3967   3.025   2.967   3.235  1.1289 -0.6266  0.0556
 1318HOH      O 3968   1.845   0.204   1.907  0.2835  0.2416 -0.8772
 1318HOH     H1 3969   1.808   0.274   1.854  1.1920  1.1172 -0.4177
 1318HOH     H2 3970   1.812   0.123   1.867 -0.4086  0.9073 -1.7159
 1319HOH      O 3971   1.097   3.427   0.367  0.0184 -0.6810  0.4362
 1319HOH     H1 3972   1.005   3.443   0.387 -0.1899  0.1588 -0.9343
 1319HOH     H2 3973   1.124   3.360   0.430 -1.1498 -0.0402  1.7263
 1320HOH      O 3974   0.088   0.999   2.897  0.0651  0.3355 -0.4381
 1320HOH     H1 3975   0.030   0.939   2.850  1.0318 -0.0069 -1.2739
 1320HOH     H2 3976   0.071   1.085   2.858 -0.1087  0.3013 -0.4405
 1321HOH      O 3977   1.703   2.024   3.078  0.3374  0.5084  0.8078
 1321HOH     H1 3978   1.780   1.968   3.085  0.2071  0.1147 -0.4101
 1321HOH     H2 3979   1.738   2.112   3.067  0.5716  0.4813  1.2760
 1322HOH      O 3980   2.115   1.809   1.049  0.9520  0.3291 -0.2087
 1322HOH     H1 3981   2.095   1.759   0.970 -0.5177  0.1525  0.2287
 1322HOH     H2 3982   2.129   1.743   1.117  0.6364  0.4888  0.0169
 1323HOH      O 3983   3.472   0.370   0.746  0.3018 -0.1281  0.0310
 1323HOH     H1 3984   3.504   0.337   0.662  0.0978 -1.7857  0.5306
 1323HOH     H2 3985   3.400   0.311   0.768  1.2306 -0.6789  1.9999
 1324HOH      O 3986   1.962   0.717   0.268  0.6015 -0.2561  0.1706
 1324HOH     H1 3987   2.056   0.710   0.255  0.5832  0.3201 -0.3440
 1324HOH     H2 3988   1.951   0.723   0.363  1.1079 -0.0272  0.2173
 1325HOH      O 3989   3.301   2.200   1.217  0.6161 -0.3941 -1.1655
 1325HOH     H1 3990   3.387   2.164   1.241 -0.1915 -1.2726  0.8426
 1325HOH     H2 3991   3.239   2.129   1.237 -0.7622  0.9337 -0.2867
 1326HOH      O 3992   1.045   0.692   0.037  0.0678  0.0530 -0.3899
 1326HOH     H1 3993   1.093   0.768   0.071  1.1298 -0.8023  0.1664
 1326HOH     H2 3994   1.016   0.718  -0.050  1.6065  0.6518 -0.7894
 1327HOH      O 3995   0.093   1.612   1.850  0.1674 -0.0109 -0.1950
 1327HOH     H1 3996   0.096   1.528   1.896  1.6362 -0.1733 -0.4805
 1327HOH     H2 3997   0.013   1.609   1.798 -0.2128 -0.8883  0.4056
 1328HOH      O 3998   1.449   0.045   1.332 -0.9706  0.6142 -0.4922
 1328HOH     H1 3999   1.472   0.007   1.247 -0.5813 -0.8179  0.1853
 1328HOH     H2 4000   1.356   0.024   1.342 -0.6200 -0.9286  0.1585
 1329HOH      O 4001   0.498   1.301   3.642 -0.4798 -0.0627 -0.2081
 1329HOH     H1 4002   0.553   1.283   3.565  0.5817  0.4295  0.3833
 1329HOH     H2 4003   0.457   1.218   3.663 -0.3723 -0.3277 -0.9966
 1330HOH      O 4004   0.612   2.857   3.061 -0.5133 -0.3963 -0.4464
 1330HOH     H1 4005   0.699   2.839   3.025 -0.2701 -0.1595  0.0207
 1330HOH     H2 4006   0.577   2.926   3.004 -0.2548 -0.2399 -0.4186
 1331HOH      O 4007   1.280   0.530   2.719  0.2939 -0.1081 -0.7722
 1331HOH     H1 4008   1.323   0.613   2.695  0.9746 -0.1337  0.2249
 1331HOH     H2 4009   1.201   0.557   2.766  0.8115  0.0313  0.0756
 1332HOH      O 4010   3.690   2.131   0.681  0.1608 -0.2777 -0.7505
 1332HOH     H1 4011   3.763   2.149   0.622  0.4937  1.2266  0.0384
 1332HOH     H2 4012   3.628   2.202   0.666 -0.2467 -0.4628 -0.0537
 1333HOH      O 4013   1.604   1.176   2.536  0.3989  0.1734 -0.0536
 1333HOH     H1 4014   1.693   1.139   2.540  1.1722  1.8973  0.9602
 1333HOH     H2 4015   1.587   1.206   2.625 -0.4459  1.4696 -0.5982
 1334HOH      O 4016   2.730   2.945   2.959  0.2046 -0.7824 -0.7065
 1334HOH     H1 4017   2.809   2.964   3.010  0.0012 -0.1014 -0.6256
 1334HOH     H2 4018   2.725   2.849   2.957  0.8567 -0.8316 -0.4477
 1335HOH      O 4019   1.073   1.422   2.693 -0.6062  0.3489  0.0173
 1335HOH     H1 4020   1.035   1.481   2.628  0.1140  0.4996 -0.2807
 1335HOH     H2 4021   1.062   1.469   2.776 -0.2583  0.8060 -0.1852
 1336HOH      O 4022   0.209   3.161   2.203  0.2139  0.4471 -0.0541
 1336HOH     H1 4023   0.173   3.116   2.126  0.6876  0.0249 -0.0361
 1336HOH     H2 4024   0.276   3.219   2.167  0.3234  0.3693  0.0257
 1337HOH      O 4025   3.438   1.649   2.914 -0.2240 -0.0869 -0.0059
 1337HOH     H1 4026   3.525   1.666   2.950 -0.2914 -1.2170  0.7623
 1337HOH     H2 4027   3.378   1.688   2.977 -0.3046 -1.0369  0.5429
 1338HOH      O 4028   1.531   1.195   1.735 -0.0267  0.6730  0.2490
 1338HOH     H1 4029   1.483   1.252   1.795 -1.6396 -0.5869  0.2908
 1338HOH     H2 4030   1.476   1.116   1.728  2.0500 -0.9465  0.2554
 1339HOH      O 4031   1.338   0.942   3.556 -0.1701 -0.2154 -0.1344
 1339HOH     H1 4032   1.417   0.947   3.502  0.0030  0.6723  0.1684
 1339HOH     H2 4033   1.330   0.849   3.579  0.9615 -0.2885  0.0783
 1340HOH      O 4034   0.493   3.534   1.178  0.1520  0.4247  0.3413
 1340HOH     H1 4035   0.412   3.579   1.204 -0.4199 -0.0892 -0.4805
 1340HOH     H2 4036   0.474   3.495   1.093  0.9958 -0.4193  0.4979
 1341HOH      O 4037   1.997   2.936   2.570 -0.5819  0.5746 -0.0520
 1341HOH     H1 4038   2.046   3.017   2.557 -0.2898  0.3254 -0.5477
 1341HOH     H2 4039   1.936   2.956   2.641 -0.2745  1.1192  0.0671
 1342HOH      O 4040   3.560   1.907   0.811 -0.2397  0.0923  0.0928
 1342HOH     H1 4041   3.472   1.941   0.825 -0.2762  0.1126 -0.1688
 1342HOH     H2 4042   3.608   1.980   0.772 -0.0008  0.1997  0.5712
 1343HOH      O 4043   0.594   1.091   1.328 -0.4650 -0.5693  0.1724
 1343HOH     H1 4044   0.572   0.999   1.335 -0.5414 -0.5157  0.6990
 1343HOH     H2 4045   0.532   1.136   1.385 -0.6678 -0.1464 -0.3538
 1344HOH      O 4046   3.071   3.721   2.368 -0.0628 -0.4506  0.3969
 1344HOH     H1 4047   3.143   3.737   2.429  0.4781  0.3351 -0.4025
 1344HOH     H2 4048   3.114   3.686   2.290 -0.3479  1.1069 -0.5272
 1345HOH      O 4049   2.377   3.569   1.301  0.1833 -0.1809 -0.2755
 1345HOH     H1 4050   2.381   3.615   1.217 -0.0619 -0.3620 -0.3903
 1345HOH     H2 4051   2.308   3.613   1.350  0.7484  0.3239  0.0818
 1346HOH      O 4052   1.370   3.106   1.467 -0.3929  0.0895 -0.6737
 1346HOH     H1 4053   1.289   3.156   1.461 -0.6171 -0.2749 -0.7746
 1346HOH     H2 4054   1.350   3.023   1.424 -0.1984 -0.2927 -0.0647
 1347HOH      O 4055   0.183   3.153   1.702 -0.1312 -0.0877  0.9381
 1347HOH     H1 4056   0.159   3.241   1.672  0.2558  0.2287  1.5147
 1347HOH     H2 4057   0.179   3.099   1.623 -0.5104  0.4121  0.5984
 1348HOH      O 4058   1.730   1.576   0.981 -0.1686 -0.0407 -0.1430
 1348HOH     H1 4059   1.694   1.519   1.049 -1.3317  2.2111  1.3920
 1348HOH     H2 4060   1.662   1.579   0.914 -0.4747  0.1106  0.1643
 1349HOH      O 4061   2.524   2.183   2.117  0.6304  0.1975  0.4048
 1349HOH     H1 4062   2.508   2.275   2.135  0.9851  0.1549  0.9661
 1349HOH     H2 4063   2.541   2.143   2.202  0.0967 -0.4757  0.2247
 1350HOH      O 4064   1.605   0.252   0.037 -0.0389  0.1551  0.4970
 1350HOH     H1 4065   1.515   0.231   0.012 -0.4159  0.4729  1.4884
 1350HOH     H2 4066   1.608   0.233   0.131  0.9918 -0.0267  0.4425
 1351HOH      O 4067   1.330   2.654   3.440  0.3699 -0.5646  0.5179
 1351HOH     H1 4068   1.405   2.659   3.380 -0.3387 -0.0332 -0.3756
 1351HOH     H2 4069   1.254   2.653   3.382 -0.3264 -1.1118  1.3957
 1352HOH      O 4070   3.480   1.283   3.408 -0.0718 -0.4502  0.6608
 1352HOH     H1 4071   3.562   1.329   3.390 -0.5225  0.0758 -0.1997
 1352HOH     H2 4072   3.464   1.231   3.329 -0.9500  0.0807  0.4616
 1353HOH      O 4073   3.698   3.609   2.946 -0.0692  0.5312 -0.6769
 1353HOH     H1 4074   3.714   3.555   2.869  0.5021 -0.1493 -0.1012
 1353HOH     H2 4075   3.729   3.696   2.921  0.2801  0.2775 -1.1514
 1354HOH      O 4076   2.394   1.992   0.151 -0.5125 -0.2328 -0.1351
 1354HOH     H1 4077   2.368   1.900   0.141 -0.0375 -0.3686 -0.1772
 1354HOH     H2 4078   2.384   2.009   0.245  0.3256 -0.6321  0.0481
 1355HOH      O 4079   0.045   0.193   2.694  0.1414 -0.2276 -0.0901
 1355HOH     H1 4080   0.105   0.265   2.674  0.2946 -0.3511 -0.0733
 1355HOH     H2 4081   0.076   0.120   2.641  0.8739 -0.7237  0.9734
 1356HOH      O 4082   1.181   0.223   2.604  0.8065 -0.5791  0.3798
 1356HOH     H1 4083   1.140   0.309   2.619  0.2153 -0.9652  1.1482
 1356HOH     H2 4084   1.272   0.235   2.632  0.7895 -0.1410  0.2624
 1357HOH      O 4085   1.642   2.093   1.611 -0.6608 -0.5259 -0.4809
 1357HOH     H1 4086   1.610   2.016   1.657  0.2444 -0.4223  0.3896
 1357HOH     H2 4087   1.709   2.060   1.552 -0.8760 -0.4981 -0.7440
 1358HOH      O 4088   2.009   1.483   0.948  0.3955  0.0149 -0.4180
 1358HOH     H1 4089   1.937   1.526   0.993  0.4761  0.3663 -0.6158
 1358HOH     H2 4090   2.068   1.554   0.923  0.9436 -0.2893 -0.0291
 1359HOH      O 4091   3.696   3.438   2.137  0.5197 -0.2644  0.6339
 1359HOH     H1 4092   3.661   3.527   2.149 -0.8180 -0.7934  0.9242
 1359HOH     H2 4093   3.643   3.400   2.067  2.3560 -0.2549 -0.9461
 1360HOH      O 4094   1.730   3.718   0.672 -0.2741  0.0204  0.6331
 1360HOH     H1 4095   1.823   3.697   0.680 -0.5281 -1.4080  0.3897
 1360HOH     H2 4096   1.713   3.714   0.577 -0.5282  0.5798  0.6477
 1361HOH      O 4097   0.188   3.043   2.659 -0.0570 -0.3805 -0.0512
 1361HOH     H1 4098   0.211   3.032   2.567  0.0811 -0.3938 -0.0160
 1361HOH     H2 4099   0.259   3.098   2.695 -0.4373  0.1601 -0.0971
 1362HOH      O 4100   3.690   0.148   3.601 -0.2375 -0.1035  0.3206
 1362HOH     H1 4101   3.604   0.160   3.561  0.2055  0.2792 -0.5725
 1362HOH     H2 4102   3.706   0.228   3.650 -0.6310 -0.4279  1.0108
 1363HOH      O 4103   3.128   3.323   3.685  0.1825 -0.6243 -0.2103
 1363HOH     H1 4104   3.062   3.287   3.625  0.4651 -0.7583 -0.4459
 1363HOH     H2 4105   3.103   3.289   3.771 -0.3548 -0.2507 -0.2130
 1364HOH      O 4106   0.829   3.570   1.696 -0.0974  0.2462 -0.1263
 1364HOH     H1 4107   0.735   3.588   1.697 -0.0878  0.3343 -0.6125
 1364HOH     H2 4108   0.867   3.643   1.647  0.2562  0.3450  0.2872
 1365HOH      O 4109   3.570   2.144   2.129  0.3630  0.2728 -0.1588
 1365HOH     H1 4110   3.490   2.198   2.132  0.2077  0.0232  0.4610
 1365HOH     H2 4111   3.612   2.159   2.214  0.2602 -0.6510  0.0774
 1366HOH      O 4112   1.592   1.210   3.231 -0.0630  0.5859 -0.3313
 1366HOH     H1 4113   1.672   1.162   3.208 -0.0389  1.0733 -1.4058
 1366HOH     H2 4114   1.612   1.251   3.315  0.5683  0.1741 -0.2615
 1367HOH      O 4115   2.468   3.478   2.655 -0.1775  0.0656  0.2765
 1367HOH     H1 4116   2.497   3.433   2.735 -0.6469  0.0524  0.4417
 1367HOH     H2 4117   2.458   3.407   2.591  2.6759  0.2438 -0.6484
 1368HOH      O 4118   2.785   0.423   1.543 -0.0183  0.6045 -0.5240
 1368HOH     H1 4119   2.863   0.385   1.502  0.4544  0.2689  0.6259
 1368HOH     H2 4120   2.720   0.353   1.539  0.6902 -0.2583  1.1184
 1369HOH      O 4121   2.750   2.490   2.162  0.5165  0.2426  0.0577
 1369HOH     H1 4122   2.811   2.417   2.156  0.8753  0.5417  0.0187
 1369HOH     H2 4123   2.784   2.544   2.234 -0.0544  0.0888  0.4544
 1370HOH      O 4124   1.541   2.297   1.369 -0.2852 -0.5176 -0.2896
 1370HOH     H1 4125   1.583   2.217   1.399 -0.2691 -0.3334  0.2015
 1370HOH     H2 4126   1.503   2.275   1.285  0.4380 -0.8117 -0.5589
 1371HOH      O 4127   2.792   1.549   3.547 -0.7654 -0.3357 -0.3481
 1371HOH     H1 4128   2.823   1.553   3.637 -1.2998 -0.2670 -0.1562
 1371HOH     H2 4129   2.856   1.494   3.501  0.1673  0.5833 -0.2239
 1372HOH      O 4130   0.198   0.725   0.721  0.1967 -0.3984 -0.0737
 1372HOH     H1 4131   0.141   0.738   0.645  0.1875  0.5576  0.0812
 1372HOH     H2 4132   0.286   0.724   0.685  0.1869 -0.0321 -0.1086
 1373HOH      O 4133   0.134   1.672   0.576 -0.3524  0.1830 -0.1749
 1373HOH     H1 4134   0.138   1.718   0.660 -0.5310  0.4508 -0.3117
 1373HOH     H2 4135   0.066   1.605   0.589  0.0540 -0.1940  0.0916
 1374HOH      O 4136   2.333   1.150   0.760  0.3525  0.0317  0.2338
 1374HOH     H1 4137   2.424   1.155   0.789  0.3608 -1.1555  0.5448
 1374HOH     H2 4138   2.310   1.057   0.772 -0.8123  0.2505 -0.0926
 1375HOH      O 4139   3.097   2.515   0.102  0.8364 -0.1460 -0.5247
 1375HOH     H1 4140   3.090   2.564   0.183  0.9389 -1.4958  0.3644
 1375HOH     H2 4141   3.185   2.535   0.070  1.3141 -0.6005  0.4316
 1376HOH      O 4142   1.495   0.846   0.825  0.2894 -0.2427 -0.1711
 1376HOH     H1 4143   1.559   0.785   0.861 -0.8370 -1.5153 -0.1763
 1376HOH     H2 4144   1.415   0.795   0.815 -1.1137  1.4833  0.8771
 1377HOH      O 4145   0.973   2.392   2.745  0.3194 -0.0617 -0.4913
 1377HOH     H1 4146   0.913   2.465   2.729 -0.1677  0.5223  2.6506
 1377HOH     H2 4147   1.060   2.433   2.747  0.1949  0.1995 -0.0482
 1378HOH      O 4148   3.632   1.848   1.745  0.4260 -1.0382  0.6148
 1378HOH     H1 4149   3.696   1.880   1.809  1.5074 -1.0660 -0.3787
 1378HOH     H2 4150   3.547   1.865   1.786  1.0131  0.3320  1.4164
 1379HOH      O 4151   2.896   0.703   1.330 -0.2480  0.0289  0.2927
 1379HOH     H1 4152   2.801   0.715   1.335 -0.3069  0.1972 -0.7666
 1379HOH     H2 4153   2.911   0.668   1.242  0.6753  0.0290  0.4340
 1380HOH      O 4154   2.495   3.056   0.553  0.7803  0.5517  0.2616
 1380HOH     H1 4155   2.453   2.979   0.593  0.0181  0.6437 -0.3218
 1380HOH     H2 4156   2.579   3.063   0.598  0.2594  0.2398  1.3577
 1381HOH      O 4157   0.348   1.073   2.752  0.0176 -0.2624  0.0560
 1381HOH     H1 4158   0.376   1.164   2.756 -0.9855  0.0520  0.9097
 1381HOH     H2 4159   0.397   1.030   2.822  0.3713 -0.3658 -0.2440
 1382HOH      O 4160   2.928   1.859   3.610 -0.5730 -0.1975  0.0254
 1382HOH     H1 4161   2.927   1.954   3.604 -0.8478 -0.1475  0.6730
 1382HOH     H2 4162   3.020   1.835   3.604 -0.5344  0.0734 -0.5473
 1383HOH      O 4163   0.327   1.085   3.713 -0.0930 -1.0121 -0.4467
 1383HOH     H1 4164   0.265   1.158   3.712  1.3462  0.3153 -0.4236
 1383HOH     H2 4165   0.345   1.069   3.620  0.3977 -0.5407 -0.4473
 1384HOH      O 4166   1.796   0.561   2.744 -0.8256  0.2028 -0.3920
 1384HOH     H1 4167   1.784   0.652   2.771 -0.5394  0.3914 -0.8761
 1384HOH     H2 4168   1.832   0.518   2.822 -0.2861  0.6716 -0.3664
 1385HOH      O 4169   2.944   2.855   1.846 -0.5789 -0.3762  0.2624
 1385HOH     H1 4170   2.937   2.912   1.770  0.4020 -0.7454 -0.1408
 1385HOH     H2 4171   2.932   2.913   1.922  0.6686  0.4443 -0.1160
 1386HOH      O 4172   2.801   0.489   2.385  0.3211  0.8308  0.4307
 1386HOH     H1 4173   2.790   0.415   2.326 -0.8508  0.7314  0.7217
 1386HOH     H2 4174   2.831   0.561   2.329  0.6565  0.3681 -0.0016
 1387HOH      O 4175   3.719   3.372   3.651  0.1271 -0.3541  0.7276
 1387HOH     H1 4176   3.690   3.311   3.583  0.6817 -0.0153  0.1594
 1387HOH     H2 4177   3.658   3.446   3.644  0.4975 -0.0826  0.2134
 1388HOH      O 4178   0.709   3.285   2.232  0.5243 -0.2145  0.2742
 1388HOH     H1 4179   0.633   3.326   2.190  1.4128  0.8798 -0.4145
 1388HOH     H2 4180   0.691   3.291   2.326 -0.9384 -1.5287  0.1649
 1389HOH      O 4181   0.510   0.222   2.334 -0.1177 -0.2941  0.0015
 1389HOH     H1 4182   0.549   0.309   2.326  0.1411 -0.3840  0.2526
 1389HOH     H2 4183   0.558   0.180   2.405  0.3515 -0.9540 -0.6623
 1390HOH      O 4184   1.726   0.595   2.479 -0.6269 -1.0018  0.2255
 1390HOH     H1 4185   1.672   0.660   2.524 -0.4547 -0.8781  0.2549
 1390HOH     H2 4186   1.784   0.560   2.547 -0.2242 -0.6675  0.0634
 1391HOH      O 4187   3.227   0.804   1.868 -0.4020  0.4172 -0.2335
 1391HOH     H1 4188   3.306   0.836   1.913 -0.5917 -0.7977  1.1063
 1391HOH     H2 4189   3.240   0.710   1.861 -1.1129  0.3679 -1.3700
 1392HOH      O 4190   3.010   0.781   0.602  0.4668 -0.1890  0.4538
 1392HOH     H1 4191   2.918   0.760   0.585  0.6190 -1.0824  0.6367
 1392HOH     H2 4192   3.047   0.797   0.515  0.1479  0.1409  0.3752
 1393HOH      O 4193   1.962   0.719   0.805 -0.2191 -0.7306  0.0450
 1393HOH     H1 4194   2.004   0.793   0.848 -0.5254  0.5520 -1.6245
 1393HOH     H2 4195   1.870   0.725   0.831 -0.3198 -0.2393 -0.3913
 1394HOH      O 4196   1.625   3.612   1.917 -0.1292 -0.2137  1.0551
 1394HOH     H1 4197   1.631   3.642   1.826  0.0652  0.9677  1.4274
 1394HOH     H2 4198   1.687   3.538   1.921 -0.8079 -0.8921  0.0373
 1395HOH      O 4199   1.517   0.191   2.502 -0.1072  0.4262 -0.2109
 1395HOH     H1 4200   1.503   0.213   2.594 -0.8225 -0.1447 -0.1655
 1395HOH     H2 4201   1.587   0.126   2.503 -0.4332  0.0679 -0.0132
 1396HOH      O 4202   3.228   1.803   0.184 -0.5989 -0.0719  0.0899
 1396HOH     H1 4203   3.186   1.739   0.242 -1.1942  0.0141 -0.2374
 1396HOH     H2 4204   3.191   1.887   0.210 -0.7990 -0.0215 -0.3438
 1397HOH      O 4205   2.540   1.831   3.081 -0.5091 -0.4762  0.5514
 1397HOH     H1 4206   2.464   1.876   3.117 -0.1107  1.2121 -0.4905
 1397HOH     H2 4207   2.584   1.793   3.157 -1.0031  0.7596  1.5219
 1398HOH      O 4208   1.530   3.590   3.164 -0.1866  0.1874  0.2175
 1398HOH     H1 4209   1.467   3.593   3.236 -0.3214 -0.3109  0.1273
 1398HOH     H2 4210   1.606   3.546   3.201 -0.4856 -0.6301 -0.1040
 1399HOH      O 4211   1.719   0.231   0.293 -0.3719 -0.0962 -0.4896
 1399HOH     H1 4212   1.773   0.309   0.302 -0.5400 -0.0589  0.2892
 1399HOH     H2 4213   1.629   0.263   0.304 -0.4173 -0.4451  0.2650
 1400HOH      O 4214   0.068   0.932   0.348  0.5311 -0.0143 -0.5182
 1400HOH     H1 4215   0.081   0.939   0.254  0.9478  0.1558 -0.4529
 1400HOH     H2 4216   0.068   1.023   0.379  0.0667 -0.0508 -0.3930
 1401HOH      O 4217   0.508   3.679   0.281 -0.4834 -0.3719  0.2611
 1401HOH     H1 4218   0.511   3.687   0.377 -0.4680 -1.5287  0.3806
 1401HOH     H2 4219   0.600   3.685   0.254 -0.5613  1.4714  0.1119
 1402HOH      O 4220   3.276   2.780   1.570  0.1747  0.2965 -0.1315
 1402HOH     H1 4221   3.258   2.825   1.487 -0.2094  0.3614 -0.0168
 1402HOH     H2 4222   3.196   2.730   1.588  0.1809  0.4387  0.3007
 1403HOH      O 4223   2.112   2.688   0.430 -0.1034 -0.2681  0.1393
 1403HOH     H1 4224   2.180   2.634   0.470 -0.2920 -0.2102  0.5497
 1403HOH     H2 4225   2.150   2.718   0.348 -0.1399 -1.3535 -0.3112
 1404HOH      O 4226   2.673   3.176   2.238 -0.7497 -0.0122  0.3435
 1404HOH     H1 4227   2.589   3.212   2.208 -0.2921  0.4250 -0.4779
 1404HOH     H2 4228   2.652   3.134   2.322 -1.8583 -0.2291 -0.0044
 1405HOH      O 4229   1.784   0.568   0.106 -0.0504 -0.5769  0.6418
 1405HOH     H1 4230   1.800   0.474   0.099 -0.0698 -0.5502  0.1905
 1405HOH     H2 4231   1.854   0.600   0.161  0.4696 -0.7272  0.0882
 1406HOH      O 4232   0.174   0.064   3.443 -0.0884 -0.3288  0.3637
 1406HOH     H1 4233   0.205  -0.023   3.469 -0.7764 -0.8595 -0.4932
 1406HOH     H2 4234   0.102   0.083   3.503  0.6167  0.0674  1.1235
 1407HOH      O 4235   3.090   2.014   0.325  0.1738  0.1011  0.0625
 1407HOH     H1 4236   3.092   1.940   0.385  0.9426  0.2159  0.2027
 1407HOH     H2 4237   2.997   2.032   0.311 -0.0174 -0.2494  0.8186
 1408HOH      O 4238   2.440   0.044   2.922 -0.3488  0.8202  0.4407
 1408HOH     H1 4239   2.395   0.044   3.006 -1.2707  0.2651 -0.0105
 1408HOH     H2 4240   2.526   0.008   2.940 -1.1798 -1.1921  0.8894
 1409HOH      O 4241   2.480   1.888   2.783  0.5760 -0.0719 -0.2591
 1409HOH     H1 4242   2.561   1.901   2.733  0.2620  1.5534 -0.4378
 1409HOH     H2 4243   2.510   1.848   2.865  1.4228 -0.3800 -0.6880
 1410HOH      O 4244   0.153   1.210   2.196  0.3169 -0.2660 -0.3586
 1410HOH     H1 4245   0.131   1.245   2.282 -1.8993 -0.6165 -0.6683
 1410HOH     H2 4246   0.234   1.162   2.209 -0.1711 -0.7123  1.6560
 1411HOH      O 4247   1.489   1.457   3.395 -0.5359 -0.0499 -0.4532
 1411HOH     H1 4248   1.534   1.541   3.401 -1.4473  0.7926 -2.9159
 1411HOH     H2 4249   1.402   1.474   3.434 -0.2595 -0.3477  0.3381
 1412HOH      O 4250   1.304   0.425   3.450  0.0670 -0.4494 -0.5197
 1412HOH     H1 4251   1.350   0.367   3.389  0.8730 -0.7353  0.3016
 1412HOH     H2 4252   1.315   0.382   3.535 -0.3081  0.3464 -0.0516
 1413HOH      O 4253   3.024   0.695   2.988 -0.6802 -0.8517 -0.2712
 1413HOH     H1 4254   2.962   0.659   3.051  0.1679 -1.5438  0.2202
 1413HOH     H2 4255   3.108   0.657   3.013 -0.1391 -0.3603 -1.2216
 1414HOH      O 4256   2.728   0.190   2.890  0.1867  1.1080 -0.2382
 1414HOH     H1 4257   2.740   0.186   2.984 -0.2050  0.2989 -0.2106
 1414HOH     H2 4258   2.658   0.253   2.877 -1.1137 -0.1535  0.1791
 1415HOH      O 4259   2.509   1.097   0.138 -0.0953 -0.0225 -0.4914
 1415HOH     H1 4260   2.585   1.144   0.105 -0.3270  0.0032 -1.0118
 1415HOH     H2 4261   2.535   1.065   0.225  0.3989  0.2339 -0.5433
 1416HOH      O 4262   0.184   1.024   1.223 -0.4673  0.8844 -0.6583
 1416HOH     H1 4263   0.185   1.044   1.316 -0.6956  0.5079 -0.5716
 1416HOH     H2 4264   0.206   0.931   1.218 -1.3732  0.6646 -0.9098
 1417HOH      O 4265   1.638   0.865   1.249  0.0604 -0.6764 -0.3376
 1417HOH     H1 4266   1.714   0.897   1.200 -0.1011  0.4887  0.1126
 1417HOH     H2 4267   1.676   0.811   1.319  0.5030  0.0649  0.0110
 1418HOH      O 4268   3.595   0.979   2.171 -0.1313  0.0012 -0.3860
 1418HOH     H1 4269   3.593   0.940   2.083 -0.0884 -0.0434 -0.3668
 1418HOH     H2 4270   3.606   1.073   2.154  0.3234 -0.0564 -0.4158
 1419HOH      O 4271   1.426   0.869   0.523 -0.5749 -0.0529  0.0728
 1419HOH     H1 4272   1.357   0.903   0.580 -0.4481  0.8952 -0.3125
 1419HOH     H2 4273   1.507   0.895   0.567 -0.4749  0.2554 -0.2924
 1420HOH      O 4274   1.143   2.340   3.158 -0.5926  0.1118  0.3378
 1420HOH     H1 4275   1.199   2.314   3.231 -0.7312 -0.6012  0.2055
 1420HOH     H2 4276   1.148   2.267   3.096 -1.5817  0.0608  0.2842
 1421HOH      O 4277   0.824   2.794   1.913  0.5782 -0.2424  0.0447
 1421HOH     H1 4278   0.799   2.715   1.865  0.6291 -0.1791 -0.0873
 1421HOH     H2 4279   0.890   2.836   1.858 -0.0030  0.2909 -0.2721
 1422HOH      O 4280   2.261   1.568   1.627 -0.0114 -0.1719 -0.5679
 1422HOH     H1 4281   2.288   1.513   1.700 -0.2819  0.8157  0.3345
 1422HOH     H2 4282   2.192   1.518   1.583  0.8505 -1.2198 -0.8018
 1423HOH      O 4283   2.975   0.554   0.117  0.4761  0.0609 -0.6412
 1423HOH     H1 4284   2.922   0.595   0.049  0.4622 -0.6244 -1.0669
 1423HOH     H2 4285   2.928   0.572   0.198  0.1709  0.3843 -0.8834
 1424HOH      O 4286  -0.024   2.309   2.733 -0.2047  0.0483 -0.7304
 1424HOH     H1 4287  -0.042   2.216   2.746 -0.1125  0.1729  0.5553
 1424HOH     H2 4288   0.069   2.312   2.710  0.1063 -0.1270  0.4176
 1425HOH      O 4289   2.138   3.228   3.068 -0.0843  0.6601 -0.8208
 1425HOH     H1 4290   2.193   3.277   3.128  0.5504 -0.5191 -0.3753
 1425HOH     H2 4291   2.050   3.263   3.082  0.2791  1.4081 -0.2922
 1426HOH      O 4292   2.064   0.985   0.570 -0.2343 -0.4879 -0.9397
 1426HOH     H1 4293   2.055   1.079   0.559 -0.5355 -0.5174 -0.9568
 1426HOH     H2 4294   2.140   0.962   0.515  0.7850 -0.0506  0.1989
 1427HOH      O 4295   0.474   0.264   2.908  0.0777 -0.2410  0.5101
 1427HOH     H1 4296   0.560   0.236   2.876 -0.1726  0.0664 -0.5031
 1427HOH     H2 4297   0.426   0.182   2.923 -0.1127 -0.4388 -0.8956
 1428HOH      O 4298   0.363   2.558   0.483  0.1209 -0.6332  0.2823
 1428HOH     H1 4299   0.313   2.523   0.410  1.6771 -0.6073 -0.9138
 1428HOH     H2 4300   0.366   2.487   0.547 -0.7503 -0.8951  0.0549
 1429HOH      O 4301   2.405   1.703   1.165  0.3425  0.0543 -0.1871
 1429HOH     H1 4302   2.453   1.708   1.248  0.8619 -0.0285 -0.4739
 1429HOH     H2 4303   2.313   1.705   1.191  0.4924  0.5986  0.3600
 1430HOH      O 4304   1.579   2.196   0.216 -0.1599 -0.0667  0.0718
 1430HOH     H1 4305   1.616   2.276   0.254 -0.8886  0.4294 -0.2257
 1430HOH     H2 4306   1.495   2.223   0.179 -0.3581 -0.9444 -0.1709
 1431HOH      O 4307   0.104   2.031   0.929  0.7575  0.1053 -0.2658
 1431HOH     H1 4308   0.066   2.019   1.016 -1.0646  0.2917 -0.9459
 1431HOH     H2 4309   0.072   2.117   0.900 -1.6114 -1.1809 -2.2919
 1432HOH      O 4310   2.831   2.170   3.410 -0.2150 -0.1374 -0.2494
 1432HOH     H1 4311   2.871   2.115   3.342 -0.4261 -0.5185 -0.0698
 1432HOH     H2 4312   2.767   2.113   3.452  0.2223 -0.0556  0.5674
 1433HOH      O 4313   0.744   2.704   2.169 -0.4549  0.1420  0.6142
 1433HOH     H1 4314   0.747   2.707   2.073 -0.9570  0.2335  0.5928
 1433HOH     H2 4315   0.709   2.789   2.195  0.6964  0.5351  0.9525
 1434HOH      O 4316   0.135   2.768   0.679  0.3008 -0.0173 -0.0770
 1434HOH     H1 4317   0.131   2.673   0.666 -0.4825  0.0452 -0.3644
 1434HOH     H2 4318   0.220   2.793   0.642 -0.0794 -0.4295 -1.3275
 1435HOH      O 4319   0.135   2.506   0.325 -0.2977 -0.2801 -0.5517
 1435HOH     H1 4320   0.178   2.576   0.276 -0.8377 -0.0150 -0.6598
 1435HOH     H2 4321   0.102   2.446   0.258 -0.9540  0.0338 -0.5247
 1436HOH      O 4322   0.699   0.798   0.384 -0.2899 -0.0892 -0.1727
 1436HOH     H1 4323   0.730   0.766   0.469  0.4844  0.8249 -0.0833
 1436HOH     H2 4324   0.604   0.802   0.393 -0.1754  0.9291  1.0192
 1437HOH      O 4325   0.753   1.889   0.826 -0.1140  0.4257  0.1843
 1437HOH     H1 4326   0.814   1.816   0.816 -0.2730  0.3482 -0.3234
 1437HOH     H2 4327   0.686   1.872   0.759  0.2608  1.4389 -0.4929
 1438HOH      O 4328   0.447   1.530   0.457  0.0419 -0.3192  0.8292
 1438HOH     H1 4329   0.448   1.625   0.454  0.6159 -0.3235  0.6547
 1438HOH     H2 4330   0.483   1.502   0.373 -1.3412 -0.7216  0.3302
 1439HOH      O 4331   1.371   1.481   1.535  0.4485  0.1046 -0.0877
 1439HOH     H1 4332   1.341   1.418   1.469  0.2831 -0.2341  0.3043
 1439HOH     H2 4333   1.291   1.509   1.579  0.6313 -0.3368  0.5503
 1440HOH      O 4334   0.659   2.157   0.429  0.3784 -1.2157 -0.2511
 1440HOH     H1 4335   0.646   2.217   0.502 -1.0339 -0.2817 -1.1699
 1440HOH     H2 4336   0.663   2.070   0.469  1.2337 -0.6286  1.0258
 1441HOH      O 4337   1.022   3.659   3.657  0.3060  0.2704  0.4830
 1441HOH     H1 4338   1.032   3.624   3.568 -0.6609  1.2422 -0.0585
 1441HOH     H2 4339   1.026   3.582   3.714  0.2199 -0.4687 -0.4558
 1442HOH      O 4340   2.100   3.364   1.993  0.0835  0.4076  0.7891
 1442HOH     H1 4341   2.087   3.415   1.913 -0.8912 -0.2622  0.4991
 1442HOH     H2 4342   2.191   3.334   1.987  0.9319  2.5041  1.2539
 1443HOH      O 4343   1.264   2.785   0.201  0.3853  0.0179  0.0692
 1443HOH     H1 4344   1.320   2.719   0.242  0.5530  0.4699  0.5846
 1443HOH     H2 4345   1.183   2.738   0.180  0.9554 -0.6653 -0.7567
 1444HOH      O 4346   2.294   0.516   0.997 -0.2048  0.7407 -0.5902
 1444HOH     H1 4347   2.366   0.460   0.969  0.0647  1.0153 -0.4671
 1444HOH     H2 4348   2.326   0.558   1.077 -0.9113  0.0617  0.0848
 1445HOH      O 4349   1.756   2.907   0.574 -0.1373  0.0024 -0.0303
 1445HOH     H1 4350   1.720   2.962   0.644 -0.6530 -0.3435 -0.0133
 1445HOH     H2 4351   1.807   2.968   0.520  1.5862  0.0328  1.4705
 1446HOH      O 4352   0.044   2.399   1.774 -0.2034  0.0122  0.0566
 1446HOH     H1 4353  -0.024   2.460   1.803 -0.0426  0.2661 -0.0961
 1446HOH     H2 4354   0.101   2.451   1.718 -0.4697 -0.4485 -0.6830
 1447HOH      O 4355   0.627   2.950   2.219  0.3173  0.2778  0.5351
 1447HOH     H1 4356   0.698   3.014   2.226 -0.6920  1.5808 -0.2010
 1447HOH     H2 4357   0.566   2.975   2.289 -0.0172  0.0222  0.3374
 1448HOH      O 4358   2.169   0.011   1.417  0.4598  0.4251  0.0640
 1448HOH     H1 4359   2.104   0.028   1.485  0.2730  0.0191 -0.0083
 1448HOH     H2 4360   2.192   0.098   1.384 -0.7419  0.5465 -0.5572
 1449HOH      O 4361   3.277   3.240   1.471 -0.2880  0.3523 -0.6204
 1449HOH     H1 4362   3.278   3.285   1.556 -0.1236 -0.3084 -0.2516
 1449HOH     H2 4363   3.303   3.306   1.408 -0.0353  0.7671 -0.0961
 1450HOH      O 4364   2.602   0.423   2.937  0.0327  0.4749  0.0986
 1450HOH     H1 4365   2.598   0.516   2.915  0.1500  0.9324  1.7071
 1450HOH     H2 4366   2.572   0.420   3.028 -0.2925 -1.1256 -0.0135
 1451HOH      O 4367   3.455   2.174   1.825  0.0607  0.1664  0.8225
 1451HOH     H1 4368   3.472   2.085   1.856  1.6320  0.3919  0.7756
 1451HOH     H2 4369   3.531   2.224   1.854  0.0742  1.1147 -0.6365
 1452HOH      O 4370   0.752   1.079   1.599  0.4764  0.0376  0.2758
 1452HOH     H1 4371   0.776   1.035   1.680 -0.5490 -0.1927  0.4892
 1452HOH     H2 4372   0.665   1.116   1.616  0.3731  0.2613 -0.6026
 1453HOH      O 4373   2.663   1.843   1.380  0.0075 -0.2165 -0.4566
 1453HOH     H1 4374   2.580   1.817   1.419 -0.2052  0.7238 -0.2470
 1453HOH     H2 4375   2.723   1.772   1.403 -0.6708 -0.7943 -0.4167
 1454HOH      O 4376   1.092   3.391   3.117  0.3475 -0.0936 -0.5799
 1454HOH     H1 4377   1.188   3.398   3.122  0.2979  0.3723  0.0826
 1454HOH     H2 4378   1.074   3.297   3.125  0.7425 -0.1694 -0.5474
 1455HOH      O 4379   0.490   0.655   1.365 -0.5932  0.0117  0.7183
 1455HOH     H1 4380   0.550   0.727   1.385 -0.6857  0.2111  0.2795
 1455HOH     H2 4381   0.466   0.620   1.451  0.4310 -0.3102  0.9111
 1456HOH      O 4382   1.381   3.296   0.727  0.3904  0.9157 -0.1914
 1456HOH     H1 4383   1.332   3.370   0.690 -0.7043  0.4187  0.1669
 1456HOH     H2 4384   1.316   3.249   0.778  1.2458  0.1199  0.2065
 1457HOH      O 4385   1.673   2.777   1.814 -0.0638  0.3540 -0.1100
 1457HOH     H1 4386   1.600   2.726   1.849  0.4775  0.2860  1.0202
 1457HOH     H2 4387   1.651   2.790   1.722 -0.3775 -1.6708 -0.4225
 1458HOH      O 4388   3.250   3.403   0.375 -0.0211  0.9437 -0.4648
 1458HOH     H1 4389   3.263   3.318   0.332 -0.2908 -0.0969  1.3503
 1458HOH     H2 4390   3.182   3.445   0.323 -0.4836 -0.3019 -0.9541
 1459HOH      O 4391   0.654   1.441   1.787 -0.0036 -0.0186  0.0409
 1459HOH     H1 4392   0.664   1.418   1.695  1.6848  0.2271  0.1066
 1459HOH     H2 4393   0.601   1.370   1.824  0.7220 -1.0495 -0.7811
 1460HOH      O 4394   0.267   3.293   0.596 -0.3985 -0.0090 -0.4323
 1460HOH     H1 4395   0.221   3.271   0.515 -1.4354  0.0145  0.1061
 1460HOH     H2 4396   0.348   3.334   0.568  0.2583 -1.7924 -1.4819
 1461HOH      O 4397   2.622   0.932   1.511 -0.1564 -0.2485  0.1785
 1461HOH     H1 4398   2.607   0.995   1.582 -0.0827  0.2039 -0.2011
 1461HOH     H2 4399   2.541   0.881   1.507 -0.0136 -0.5635  0.8539
 1462HOH      O 4400   3.543   0.463   1.391  0.8718 -0.1138 -0.3125
 1462HOH     H1 4401   3.470   0.489   1.335  0.3090 -1.4498 -0.2650
 1462HOH     H2 4402   3.600   0.541   1.394  0.0401  0.5816 -1.2771
 1463HOH      O 4403   0.745   0.890   0.129  0.3729  0.3813 -0.5761
 1463HOH     H1 4404   0.703   0.976   0.129  0.0347  0.2534 -1.6510
 1463HOH     H2 4405   0.734   0.857   0.218 -1.3135  0.6229 -0.6237
 1464HOH      O 4406   2.799   0.084   2.351  0.1319 -0.6096  0.1468
 1464HOH     H1 4407   2.869   0.027   2.382 -0.7271 -1.4338  0.6723
 1464HOH     H2 4408   2.732   0.080   2.419 -0.4353  0.1661 -0.3253
 1465HOH      O 4409   0.121   3.695   2.571 -0.2769  0.3600  0.1478
 1465HOH     H1 4410   0.152   3.637   2.641  0.6865  1.4293  0.6661
 1465HOH     H2 4411   0.180   3.676   2.497 -0.1378  0.4780  0.2271
 1466HOH      O 4412   3.071   1.579   3.298  0.0510  0.9572  0.3951
 1466HOH     H1 4413   3.031   1.659   3.263  1.3569  1.2346 -0.6312
 1466HOH     H2 4414   2.997   1.528   3.331 -0.8289  2.6911  1.4350
 1467HOH      O 4415   0.236   1.284   1.115 -0.4696 -0.3392 -0.2609
 1467HOH     H1 4416   0.215   1.194   1.139  0.9986 -0.6079  0.1642
 1467HOH     H2 4417   0.213   1.335   1.193 -0.5693 -0.4585 -0.2108
 1468HOH      O 4418   1.876   2.055   2.202  0.7798  0.8669 -0.0005
 1468HOH     H1 4419   1.955   2.003   2.194  1.1905  1.3589  0.6521
 1468HOH     H2 4420   1.876   2.085   2.293 -0.9729 -0.4011  0.5270
 1469HOH      O 4421   3.292   3.111   2.518 -0.0818 -0.5702  0.3177
 1469HOH     H1 4422   3.340   3.192   2.531 -0.4683 -0.2798  0.0126
 1469HOH     H2 4423   3.250   3.094   2.602  0.9809 -1.1398  0.7698
 1470HOH      O 4424   3.361   2.326   2.168  0.6244  0.2851 -0.0985
 1470HOH     H1 4425   3.277   2.284   2.149  0.6617  0.0232  0.2887
 1470HOH     H2 4426   3.350   2.416   2.138  0.7870 -0.1529 -1.6098
 1471HOH      O 4427   0.730   1.304   2.840  0.6311  0.0692 -0.5588
 1471HOH     H1 4428   0.797   1.239   2.863 -0.3285 -0.5899  0.5218
 1471HOH     H2 4429   0.749   1.379   2.895  0.0816 -0.3975  0.3005
 1472HOH      O 4430   1.289   3.545   0.686  0.0018  0.3119 -0.4057
 1472HOH     H1 4431   1.234   3.620   0.667  0.3271  0.9705  0.9770
 1472HOH     H2 4432   1.360   3.550   0.622 -0.4303  0.6693 -0.8720
 1473HOH      O 4433   2.743   3.549   0.841  0.3956 -0.3094  0.0921
 1473HOH     H1 4434   2.822   3.538   0.788  0.6445 -0.5229  0.5036
 1473HOH     H2 4435   2.676   3.498   0.794 -0.0804  1.4340 -1.3787
 1474HOH      O 4436   0.308   0.062   2.976 -0.0922  0.2384  0.0387
 1474HOH     H1 4437   0.333   0.049   3.067  0.1622  0.3780 -0.0086
 1474HOH     H2 4438   0.328  -0.021   2.933 -0.1688  0.1880  0.1011
 1475HOH      O 4439   1.956   3.065   0.715  0.6729  0.6604 -0.0895
 1475HOH     H1 4440   1.996   3.070   0.802 -0.2127 -1.2541  0.5457
 1475HOH     H2 4441   1.948   2.971   0.698 -1.7663  0.8871 -0.9510
 1476HOH      O 4442   1.499   1.096   0.865  0.1592  0.0105 -0.7376
 1476HOH     H1 4443   1.449   1.100   0.947 -0.4961  0.2246 -1.1261
 1476HOH     H2 4444   1.507   1.002   0.846  1.0872 -0.0863  0.0004
 1477HOH      O 4445   2.699   1.126   3.397  0.0277  0.6692 -0.7744
 1477HOH     H1 4446   2.683   1.058   3.462  1.6424  0.3349 -0.6440
 1477HOH     H2 4447   2.649   1.202   3.428 -0.5131  0.0346 -0.0331
 1478HOH      O 4448   2.658   1.667   3.286 -0.3981  0.2183 -0.3731
 1478HOH     H1 4449   2.684   1.581   3.255  0.1566  0.0318  0.5491
 1478HOH     H2 4450   2.614   1.651   3.369 -0.0019  0.8388 -0.0247
 1479HOH      O 4451   1.091   0.028   2.367  0.1498 -0.5308 -0.3844
 1479HOH     H1 4452   1.019   0.091   2.358 -0.3542 -1.0224  0.0580
 1479HOH     H2 4453   1.155   0.072   2.423  0.1426 -0.1420 -0.6727
 1480HOH      O 4454   0.115   1.470   2.690  0.6471 -0.2996  0.3240
 1480HOH     H1 4455   0.019   1.474   2.687  0.6673 -0.0459 -0.4871
 1480HOH     H2 4456   0.141   1.544   2.745  0.3663 -0.9560  1.4044
 1481HOH      O 4457   0.286   1.491   2.473 -0.5948 -0.0878 -0.2655
 1481HOH     H1 4458   0.228   1.477   2.549 -0.7240 -0.2703 -0.3954
 1481HOH     H2 4459   0.229   1.526   2.405 -0.6522 -0.6781 -0.5370
 1482HOH      O 4460   3.314   1.322   2.193  0.2507  0.1336 -0.5062
 1482HOH     H1 4461   3.295   1.253   2.131 -0.9430 -0.8221  0.7880
 1482HOH     H2 4462   3.233   1.373   2.198  0.9677  1.4478 -1.1268
 1483HOH      O 4463   1.451   0.861   0.152  0.1585  0.3662 -0.1409
 1483HOH     H1 4464   1.516   0.881   0.084  0.1479  1.9172  0.2272
 1483HOH     H2 4465   1.503   0.837   0.229  0.2811  0.8460 -0.0677
 1484HOH      O 4466   0.999   2.577   3.119  0.1024 -0.3340 -0.4905
 1484HOH     H1 4467   1.063   2.507   3.110 -0.1576 -0.5407 -0.7596
 1484HOH     H2 4468   1.049   2.651   3.155  0.4298 -0.5756 -0.4419
 1485HOH      O 4469   1.882   3.610   2.685 -0.0129 -0.5198  0.5755
 1485HOH     H1 4470   1.977   3.616   2.699  0.0816 -0.7661  0.0870
 1485HOH     H2 4471   1.844   3.653   2.761  0.4977  0.8796  0.0978
 1486HOH      O 4472   1.348   3.400   3.079  0.3539 -0.0419  0.4804
 1486HOH     H1 4473   1.363   3.403   2.984 -0.7727  1.1577  0.2844
 1486HOH     H2 4474   1.427   3.439   3.117  0.8446 -0.5914  0.0706
 1487HOH      O 4475   0.767   3.659   0.226 -0.4329 -0.4856  0.5508
 1487HOH     H1 4476   0.797   3.590   0.286  1.2523 -0.8950 -0.6075
 1487HOH     H2 4477   0.833   3.728   0.235 -1.5316  0.5769  0.9327
 1488HOH      O 4478   0.859   2.569   2.580  0.1925 -0.4733  0.2737
 1488HOH     H1 4479   0.839   2.662   2.596  1.0131 -0.4625  1.5390
 1488HOH     H2 4480   0.883   2.566   2.488  0.5906  0.6862  0.2975
 1489HOH      O 4481   2.794   0.565   0.312  0.0130  0.2133 -0.3080
 1489HOH     H1 4482   2.709   0.606   0.294  0.5900  1.3506 -0.6377
 1489HOH     H2 4483   2.796   0.553   0.407 -0.2255  0.8903 -0.2075
 1490HOH      O 4484   3.553   1.527   1.251  0.4844 -0.7699  0.3122
 1490HOH     H1 4485   3.595   1.521   1.337 -0.1749 -0.2046  0.6940
 1490HOH     H2 4486   3.579   1.446   1.206  0.1826 -1.4903  1.3465
 1491HOH      O 4487   1.666   1.095   3.531 -0.5067  0.3609  0.8365
 1491HOH     H1 4488   1.636   1.058   3.448 -0.7637 -0.0927  1.1217
 1491HOH     H2 4489   1.761   1.089   3.527 -0.5012  0.6014  0.4655
 1492HOH      O 4490   1.048   0.224   1.254 -0.4146  0.6405 -0.3032
 1492HOH     H1 4491   1.115   0.292   1.249  0.0874  0.2043  0.2129
 1492HOH     H2 4492   0.971   0.269   1.288 -0.2288  1.0442 -0.4054
 1493HOH      O 4493   0.159   2.198   3.196  0.1440  0.0794 -0.4259
 1493HOH     H1 4494   0.245   2.194   3.153  0.2211 -0.0524 -0.2641
 1493HOH     H2 4495   0.103   2.141   3.143  0.2107  0.0042 -0.4166
 1494HOH      O 4496   2.980   2.954   0.767  0.3791 -0.2144 -0.6827
 1494HOH     H1 4497   3.020   2.880   0.722 -0.2221 -0.6674 -0.5015
 1494HOH     H2 4498   2.952   2.918   0.851 -0.7075 -0.0265 -0.9314
 1495HOH      O 4499   1.546   2.683   3.244  0.1888 -0.6386 -0.1534
 1495HOH     H1 4500   1.627   2.637   3.267  0.1568 -1.5884 -1.6294
 1495HOH     H2 4501   1.574   2.767   3.208  0.4330 -0.4938  0.3735
 1496HOH      O 4502   2.840   2.249   2.131 -0.0694  0.1791 -0.1909
 1496HOH     H1 4503   2.852   2.227   2.038 -0.6463  0.8389 -0.4409
 1496HOH     H2 4504   2.753   2.217   2.152  0.1116 -0.0852  0.1688
 1497HOH      O 4505   1.983   2.561   3.414 -0.1382 -0.1480  0.3333
 1497HOH     H1 4506   2.061   2.577   3.362  0.0738  0.4562  0.8101
 1497HOH     H2 4507   1.987   2.468   3.435 -0.2404 -0.4158 -0.7176
 1498HOH      O 4508   1.895   2.648   2.589 -0.3919  0.2655 -0.2289
 1498HOH     H1 4509   1.944   2.727   2.615 -0.6860  0.3507  0.0913
 1498HOH     H2 4510   1.865   2.666   2.500  0.7713 -0.0930 -0.7255
 1499HOH      O 4511   1.635   2.971   1.067 -0.6046  0.2042  0.4071
 1499HOH     H1 4512   1.708   3.009   1.116 -1.0042  1.0109  0.4133
 1499HOH     H2 4513   1.563   3.032   1.081 -0.9244  0.1040 -0.6342
 1500HOH      O 4514   1.346   2.837   2.390  0.2003  0.0638 -0.6265
 1500HOH     H1 4515   1.380   2.827   2.479  0.0701  0.1465 -0.5669
 1500HOH     H2 4516   1.424   2.845   2.335  0.2843 -0.2426 -0.5507
 1501HOH      O 4517   2.846   3.745   2.673  0.0716 -0.2831  0.0552
 1501HOH     H1 4518   2.858   3.652   2.693 -0.4076 -0.5722 -0.8548
 1501HOH     H2 4519   2.755   3.751   2.642  0.1421  0.4595 -0.0394
 1502HOH      O 4520   3.024   2.675   2.024  0.2782 -0.0617  0.1564
 1502HOH     H1 4521   2.969   2.703   2.097  0.0668 -0.7362  0.2755
 1502HOH     H2 4522   3.004   2.736   1.953  0.9807  1.0267  0.8360
 1503HOH      O 4523   0.680   3.592   2.243 -0.2056 -1.0287 -0.5149
 1503HOH     H1 4524   0.628   3.566   2.319 -0.9843 -0.0734 -0.6961
 1503HOH     H2 4525   0.758   3.535   2.248 -0.5918 -1.5272  0.5452
 1504HOH      O 4526   1.210   1.835   2.116  0.5976 -0.0808  0.1575
 1504HOH     H1 4527   1.304   1.822   2.103  0.4003 -0.6247 -0.8730
 1504HOH     H2 4528   1.187   1.908   2.058  0.5393  0.7915  1.2024
 1505HOH      O 4529   1.864   1.240   0.801 -0.4167  0.2424 -0.3642
 1505HOH     H1 4530   1.862   1.209   0.710 -1.4963  0.6506 -0.5132
 1505HOH     H2 4531   1.890   1.332   0.794 -0.3648  0.2370 -0.2458
 1506HOH      O 4532   1.139   3.649   2.133  0.1765 -0.1783  0.1494
 1506HOH     H1 4533   1.130   3.688   2.219  0.2635  1.1808 -0.4149
 1506HOH     H2 4534   1.064   3.683   2.083  0.0927 -0.9831 -0.3166
 1507HOH      O 4535   2.420   3.284   3.434 -0.5538 -0.1075 -0.2314
 1507HOH     H1 4536   2.394   3.332   3.513 -0.0255 -0.1797 -0.0034
 1507HOH     H2 4537   2.404   3.192   3.456  0.6008 -0.2260  0.2147
 1508HOH      O 4538   0.638   2.592   0.430 -0.0275 -0.3167  0.2158
 1508HOH     H1 4539   0.550   2.567   0.402 -0.1322  0.9447 -0.7241
 1508HOH     H2 4540   0.625   2.675   0.476  0.5755 -0.6485  1.0249
 1509HOH      O 4541   0.386   0.091   0.817  0.3611 -0.5142 -0.3298
 1509HOH     H1 4542   0.449   0.148   0.861 -0.0607  0.2155 -0.6502
 1509HOH     H2 4543   0.326   0.150   0.773 -0.7993 -1.1664  0.2830
 1510HOH      O 4544   0.789   1.499   2.401  0.4496 -0.1049 -0.0973
 1510HOH     H1 4545   0.740   1.428   2.442 -0.1239  0.5400  0.3743
 1510HOH     H2 4546   0.822   1.551   2.474  1.2660 -0.1338 -0.4261
 1511HOH      O 4547   0.281   1.379   1.811 -0.0571  0.3514  0.3621
 1511HOH     H1 4548   0.198   1.338   1.837 -0.6934  1.2053 -0.2413
 1511HOH     H2 4549   0.336   1.305   1.784 -0.2718 -0.3234  1.5846
 1512HOH      O 4550   2.568   0.132   3.258  0.6061  0.2146  0.2399
 1512HOH     H1 4551   2.496   0.091   3.210  0.8311  0.3429 -0.2303
 1512HOH     H2 4552   2.584   0.074   3.332 -0.1340  0.3135  0.4915
 1513HOH      O 4553   2.491   0.306   0.937  0.2929  0.0690  0.3713
 1513HOH     H1 4554   2.550   0.315   1.012  1.3223  0.0920 -0.3909
 1513HOH     H2 4555   2.521   0.228   0.892  0.0141  0.3169 -0.2775
 1514HOH      O 4556   1.104   0.028   2.802  0.1272  0.1682 -0.1734
 1514HOH     H1 4557   1.184  -0.023   2.809 -0.3623 -0.5165  0.8309
 1514HOH     H2 4558   1.132   0.112   2.764  1.4991  0.3210  1.0081
 1515HOH      O 4559   2.600   0.597   3.159  0.4602 -0.3978  0.0315
 1515HOH     H1 4560   2.547   0.648   3.220  0.6546  0.6294 -0.6052
 1515HOH     H2 4561   2.689   0.629   3.171  0.7818 -1.3177  0.3005
 1516HOH      O 4562   0.856   0.306   3.078 -0.3791 -0.1111  0.1565
 1516HOH     H1 4563   0.824   0.396   3.083 -0.6479 -0.2313  2.0648
 1516HOH     H2 4564   0.947   0.311   3.107 -0.7974 -0.5557  1.7174
 1517HOH      O 4565   1.622   2.802   1.546  0.8518 -0.2091 -0.1447
 1517HOH     H1 4566   1.681   2.744   1.498 -0.5999 -1.6694 -0.3621
 1517HOH     H2 4567   1.546   2.811   1.488  0.3947  0.6804  0.5527
 1518HOH      O 4568   1.412   3.282   2.388 -0.1556  0.0250  0.7007
 1518HOH     H1 4569   1.351   3.309   2.319  0.1409  0.1380  0.4777
 1518HOH     H2 4570   1.492   3.256   2.341  0.0744  0.1668  1.0042
 1519HOH      O 4571   1.725   3.677   2.475 -0.3431 -0.3110 -0.5058
 1519HOH     H1 4572   1.795   3.671   2.541 -0.4765 -0.8919 -0.4025
 1519HOH     H2 4573   1.682   3.591   2.478 -0.3718 -0.3379 -1.3359
 1520HOH      O 4574   3.458   1.940   1.954 -0.4730 -0.0339  0.3398
 1520HOH     H1 4575   3.500   1.996   2.020  0.7973 -0.8556  0.2852
 1520HOH     H2 4576   3.377   1.911   1.996 -0.0525  0.0480  1.2504
 1521HOH      O 4577   0.523   3.461   3.267  0.1758  0.4831 -0.2343
 1521HOH     H1 4578   0.540   3.405   3.191  0.0632  0.5962 -0.3441
 1521HOH     H2 4579   0.609   3.490   3.295  0.2127  0.5161 -0.3779
 1522HOH      O 4580   0.599   3.438   3.536  0.5459  0.4025  0.7474
 1522HOH     H1 4581   0.632   3.357   3.497 -0.3576  0.3031  0.1337
 1522HOH     H2 4582   0.542   3.476   3.469 -0.0292  0.9070  1.4854
 1523HOH      O 4583   2.620   1.097   0.895 -0.4230 -0.0971 -0.2469
 1523HOH     H1 4584   2.697   1.066   0.846 -0.3211 -0.4040  0.0939
 1523HOH     H2 4585   2.629   1.192   0.897 -0.6896 -0.0298 -1.2396
 1524HOH      O 4586   1.575   2.967   3.425  0.1486 -0.0055  0.5157
 1524HOH     H1 4587   1.625   3.022   3.486  0.2366  0.5318 -0.0164
 1524HOH     H2 4588   1.621   2.883   3.426  1.3811  0.5933 -0.2825
 1525HOH      O 4589   2.870   3.242   1.454  0.6873 -0.4241 -0.7162
 1525HOH     H1 4590   2.870   3.320   1.510 -0.2279  0.0357 -1.3109
 1525HOH     H2 4591   2.923   3.267   1.378 -0.3500  0.0050 -1.3480
 1526HOH      O 4592   2.985   1.798   3.187  0.3141 -0.5715 -0.7472
 1526HOH     H1 4593   2.954   1.784   3.097 -0.3423  0.3020 -0.6846
 1526HOH     H2 4594   2.995   1.893   3.194 -0.9747 -0.4561  0.4893
 1527HOH      O 4595   2.125   2.822   3.233 -0.6132 -0.0372  0.5186
 1527HOH     H1 4596   2.135   2.752   3.169 -0.8138  0.9660 -0.7041
 1527HOH     H2 4597   2.213   2.837   3.267 -0.6129 -1.0427  1.0454
 1528HOH      O 4598   3.705   1.809   1.485  0.4179 -0.1869 -0.0794
 1528HOH     H1 4599   3.688   1.843   1.573  0.1490 -0.2299 -0.1132
 1528HOH     H2 4600   3.698   1.885   1.428  1.6583  0.0584  0.0448
 1529HOH      O 4601   3.430   3.658   2.389  0.0383 -0.0413  0.6186
 1529HOH     H1 4602   3.362   3.620   2.445  0.5986 -0.2033  1.2154
 1529HOH     H2 4603   3.507   3.604   2.406  0.5711  0.7150  0.6659
 1530HOH      O 4604   0.902   0.249   3.674  0.4865 -0.2083  0.9598
 1530HOH     H1 4605   0.817   0.276   3.707  0.5166  0.1029  0.7850
 1530HOH     H2 4606   0.966   0.290   3.732  0.5488  0.5758  0.3684
 1531HOH      O 4607   0.576   3.266   3.087 -0.2971 -0.1827  0.1464
 1531HOH     H1 4608   0.550   3.332   3.023  0.6050  0.2173  0.1538
 1531HOH     H2 4609   0.647   3.218   3.044 -0.1068 -0.3214  0.6052
 1532HOH      O 4610   0.861   0.269   1.963  0.5376 -0.0066  0.6372
 1532HOH     H1 4611   0.811   0.351   1.969 -0.5919 -0.6153 -0.0053
 1532HOH     H2 4612   0.915   0.280   1.884 -1.1064 -0.5943 -0.6740
 1533HOH      O 4613   2.372   1.264   1.570 -0.2510  0.4580 -0.5482
 1533HOH     H1 4614   2.311   1.267   1.643  0.1339 -1.7815  0.0084
 1533HOH     H2 4615   2.320   1.229   1.497  0.0377 -0.2902 -0.4138
 1534HOH      O 4616   0.789   2.768   0.823  0.3714  0.1590  0.4191
 1534HOH     H1 4617   0.797   2.712   0.746  1.2488  1.4546 -0.5388
 1534HOH     H2 4618   0.699   2.757   0.852 -0.1740 -0.0179 -1.1409
 1535HOH      O 4619   0.376   2.113   1.707 -0.3176 -0.4643 -0.2340
 1535HOH     H1 4620   0.281   2.116   1.694 -0.4185 -0.1621  0.4551
 1535HOH     H2 4621   0.408   2.194   1.668 -0.5265  0.0950  0.6881
 1536HOH      O 4622   3.089   1.603   0.323  0.1528 -0.1489  0.4789
 1536HOH     H1 4623   3.117   1.545   0.252 -1.1271  0.1703 -0.3390
 1536HOH     H2 4624   3.027   1.551   0.374 -0.9259  0.3906 -0.2006
 1537HOH      O 4625   0.897   2.961   2.128 -0.2821  0.3017  0.0529
 1537HOH     H1 4626   0.989   2.938   2.135  0.1343  0.8408 -2.0627
 1537HOH     H2 4627   0.874   2.941   2.037 -1.7360  1.8017 -0.0145
 1538HOH      O 4628   2.991   2.160   3.697 -0.5706  0.3413  0.3940
 1538HOH     H1 4629   2.958   2.249   3.688 -1.1470  0.0680 -0.3711
 1538HOH     H2 4630   3.077   2.162   3.655 -0.7106  0.4746  0.1077
 1539HOH      O 4631   3.385   2.564   1.199 -0.0205  0.3983  0.8738
 1539HOH     H1 4632   3.351   2.514   1.125  0.5819  0.3298  0.6331
 1539HOH     H2 4633   3.310   2.613   1.231 -0.2331  0.6912 -0.0019
 1540HOH      O 4634   1.293   2.039   1.473 -0.2359  0.0175  0.1494
 1540HOH     H1 4635   1.379   2.028   1.514  0.2286 -0.5420 -0.8806
 1540HOH     H2 4636   1.247   1.958   1.492  0.0522 -0.3239 -0.5500
 1541HOH      O 4637   0.806   2.497   0.621  0.2978 -0.2855 -0.2371
 1541HOH     H1 4638   0.774   2.407   0.620  0.2295 -0.2621 -0.1599
 1541HOH     H2 4639   0.754   2.541   0.553 -0.2657 -0.1005  0.2988
 1542HOH      O 4640   1.834   2.052   1.933  0.0935  0.9364  0.2483
 1542HOH     H1 4641   1.901   2.113   1.901  1.5109 -0.0912  1.0347
 1542HOH     H2 4642   1.824   2.074   2.025 -0.6874  1.0641  0.1463
 1543HOH      O 4643   0.186   2.676   1.328 -0.1136 -0.5981 -0.0628
 1543HOH     H1 4644   0.162   2.696   1.237 -0.2141  1.0973  0.2610
 1543HOH     H2 4645   0.124   2.727   1.380  0.6529 -0.6204  0.9158
 1544HOH      O 4646   1.290   0.774   1.451 -0.0184  0.3289  0.1743
 1544HOH     H1 4647   1.245   0.787   1.367 -0.6266  0.1259  0.4586
 1544HOH     H2 4648   1.249   0.696   1.488 -0.5353  1.0212  1.1495
 1545HOH      O 4649   1.028   2.566   0.198 -0.0919  0.4230 -0.2750
 1545HOH     H1 4650   0.994   2.478   0.185 -0.2758  0.4611 -0.0667
 1545HOH     H2 4651   1.023   2.607   0.112  1.3850 -0.2309 -0.7411
 1546HOH      O 4652   1.136   3.214   0.529 -0.3848 -0.2722  0.2032
 1546HOH     H1 4653   1.073   3.142   0.530 -0.5020 -0.1682  0.5593
 1546HOH     H2 4654   1.124   3.258   0.614  0.8115 -0.8141  0.7026
 1547HOH      O 4655   0.834   1.356   0.891  0.2033  0.0527  0.2953
 1547HOH     H1 4656   0.917   1.358   0.843 -0.4416 -0.5155 -0.9391
 1547HOH     H2 4657   0.784   1.286   0.848 -0.7633  0.1017  1.2745
 1548HOH      O 4658   1.996   0.909   2.114 -0.2520  0.5291 -0.2473
 1548HOH     H1 4659   1.936   0.983   2.123 -0.7143  0.1224  0.1269
 1548HOH     H2 4660   1.939   0.833   2.101  0.1681  0.1124  0.2478
 1549HOH      O 4661   1.646   0.876   0.331  0.0271 -0.2513  0.7262
 1549HOH     H1 4662   1.647   0.971   0.315  0.5399 -0.3686 -0.1009
 1549HOH     H2 4663   1.676   0.839   0.248 -0.5679 -1.1638  0.9041
 1550HOH      O 4664   1.091   0.991   2.460  0.5440 -0.1943  0.2655
 1550HOH     H1 4665   1.064   1.042   2.537 -0.0485 -0.6611  0.3778
 1550HOH     H2 4666   1.009   0.970   2.416  0.7496 -1.2796  0.3637
 1551HOH      O 4667   2.043   0.193   2.787 -0.3633 -0.1966  0.0615
 1551HOH     H1 4668   1.980   0.150   2.845 -0.5436 -0.0832 -0.0514
 1551HOH     H2 4669   2.119   0.135   2.789 -0.0493  0.2007  1.0457
 1552HOH      O 4670   2.005   2.301   1.196 -0.2943 -0.0561 -0.4041
 1552HOH     H1 4671   1.949   2.246   1.141 -0.9887  0.7516 -0.5318
 1552HOH     H2 4672   1.982   2.276   1.286  0.4572 -0.9903 -0.4359
 1553HOH      O 4673   0.621   1.945   3.661 -0.0095 -0.0749  0.5662
 1553HOH     H1 4674   0.650   2.036   3.668 -1.6617  0.4655  1.4765
 1553HOH     H2 4675   0.553   1.947   3.593 -1.4389 -0.1250  1.8730
 1554HOH      O 4676   3.420   0.772   2.054 -0.3534 -0.0354  0.7741
 1554HOH     H1 4677   3.452   0.684   2.075 -0.0546 -0.0212  0.4089
 1554HOH     H2 4678   3.421   0.818   2.137  0.1289 -0.1845  0.8622
 1555HOH      O 4679   0.939   3.132   2.717 -0.1301 -0.3018 -0.1187
 1555HOH     H1 4680   0.942   3.226   2.735 -1.6792 -0.0422 -0.8653
 1555HOH     H2 4681   1.019   3.115   2.668  0.2045  0.6313  0.0612
 1556HOH      O 4682   2.712   3.610   2.973  0.7190 -0.3306  0.6201
 1556HOH     H1 4683   2.718   3.530   2.920  1.1294 -0.4339  0.8182
 1556HOH     H2 4684   2.691   3.579   3.061 -2.5025 -0.0780  0.1901
 1557HOH      O 4685   0.781   1.763   2.008  0.1470 -0.1640 -0.1199
 1557HOH     H1 4686   0.772   1.858   2.010  1.2955 -0.0326  0.5968
 1557HOH     H2 4687   0.813   1.744   1.920  0.4149  0.1803 -0.1002
 1558HOH      O 4688   2.051   2.842   2.117  0.1244  0.1957  0.2430
 1558HOH     H1 4689   2.080   2.809   2.032 -0.1744  0.0943  0.1805
 1558HOH     H2 4690   2.014   2.928   2.098 -0.0714  0.1133  0.2498
 1559HOH      O 4691   1.188   3.128   0.828 -0.2307  0.2958  0.0928
 1559HOH     H1 4692   1.129   3.091   0.762 -0.9116  1.9310 -0.2928
 1559HOH     H2 4693   1.131   3.169   0.892  0.4425 -0.7181  1.4505
 1560HOH      O 4694   3.170   1.466   2.847  0.7316  0.1818 -0.3933
 1560HOH     H1 4695   3.218   1.475   2.929  0.0160  0.2354  0.0352
 1560HOH     H2 4696   3.154   1.557   2.819  0.4873  0.1747 -0.2866
 1561HOH      O 4697   1.403   1.898   3.567  0.1041  0.3942  0.5057
 1561HOH     H1 4698   1.469   1.934   3.626  0.3921 -0.1157  0.5022
 1561HOH     H2 4699   1.348   1.973   3.545  0.9774  0.9505  0.1111
 1562HOH      O 4700   1.698   1.968   2.558  0.1051  0.3767  0.0182
 1562HOH     H1 4701   1.667   1.958   2.648 -2.1720  0.8389 -0.5737
 1562HOH     H2 4702   1.656   1.897   2.510  0.6175  0.6135 -0.8174
 1563HOH      O 4703   1.341   2.243   2.947  0.3490 -0.4644  1.2216
 1563HOH     H1 4704   1.304   2.328   2.970 -0.5283 -0.1805 -0.8081
 1563HOH     H2 4705   1.431   2.261   2.922  0.3724 -0.2666  1.4434
 1564HOH      O 4706   1.683   0.451   2.143  0.0770  0.3210 -0.1063
 1564HOH     H1 4707   1.668   0.531   2.193  0.6956  0.4911 -0.1710
 1564HOH     H2 4708   1.607   0.445   2.084 -0.0001  0.8396 -0.0703
 1565HOH      O 4709   1.497   1.702   2.175  0.0337 -0.7885 -0.1333
 1565HOH     H1 4710   1.580   1.655   2.168 -0.2422 -1.4802  0.7723
 1565HOH     H2 4711   1.520   1.795   2.171  0.5688 -0.9048 -2.3401
 1566HOH      O 4712   1.583   0.541   1.474  0.8667  0.1877  0.2471
 1566HOH     H1 4713   1.558   0.455   1.438 -0.0426  0.5192  0.0370
 1566HOH     H2 4714   1.671   0.557   1.439  0.8199 -0.4059 -0.1749
 1567HOH      O 4715   1.666   1.720   0.085  0.2552  0.1711  0.3047
 1567HOH     H1 4716   1.656   1.625   0.096 -0.0306  0.2479  0.7563
 1567HOH     H2 4717   1.654   1.756   0.173 -1.5105  0.7841 -0.0981
 1568HOH      O 4718   0.844   0.871   3.153  0.2400  0.1397 -0.4021
 1568HOH     H1 4719   0.756   0.837   3.142  0.3820 -0.5844  0.4471
 1568HOH     H2 4720   0.833   0.950   3.205  0.0542  0.3484 -0.7556
 1569HOH      O 4721   0.911   2.069   3.293 -0.8587 -0.4247 -0.1748
 1569HOH     H1 4722   0.840   2.129   3.317 -0.6752 -0.3016  0.0734
 1569HOH     H2 4723   0.887   2.037   3.207 -0.4084  0.8667 -0.8316
 1570HOH      O 4724   1.986   1.810   0.210  0.0627 -0.2681  0.3363
 1570HOH     H1 4725   1.906   1.833   0.258 -0.2626 -0.0648 -0.2888
 1570HOH     H2 4726   2.053   1.804   0.278 -0.4428 -0.2650  0.8506
 1571HOH      O 4727   0.394   0.288   3.329 -0.3163  0.0989 -0.7335
 1571HOH     H1 4728   0.420   0.253   3.244  0.8282  0.0607 -0.3943
 1571HOH     H2 4729   0.442   0.236   3.392 -0.4751  0.6970 -0.0994
 1572HOH      O 4730   0.311   1.028   2.364 -0.3059  0.1454  0.2878
 1572HOH     H1 4731   0.369   1.074   2.303  0.3729 -0.9011  0.0867
 1572HOH     H2 4732   0.267   1.097   2.413  1.2438  1.0221  0.5692
 1573HOH      O 4733   3.318   2.096   2.816 -0.2297 -0.2578 -0.5888
 1573HOH     H1 4734   3.322   2.190   2.835 -0.3755 -0.3884  0.1659
 1573HOH     H2 4735   3.237   2.085   2.766 -0.5589 -0.0656 -0.1055
 1574HOH      O 4736   1.271   1.370   0.572  0.3858 -0.6263 -0.5071
 1574HOH     H1 4737   1.293   1.431   0.502  0.7157  0.6561  0.6456
 1574HOH     H2 4738   1.268   1.284   0.528 -0.7002  0.2077 -2.3321
 1575HOH      O 4739   0.926   2.582   2.314 -0.5951  0.5714 -0.0797
 1575HOH     H1 4740   0.865   2.625   2.253 -0.7211 -0.5044 -0.7531
 1575HOH     H2 4741   0.951   2.501   2.270  0.4814  0.4568  0.6702
 1576HOH      O 4742   1.180   0.144   3.068  0.4337  0.4563  0.5539
 1576HOH     H1 4743   1.265   0.110   3.039  0.3708  0.0879  0.7833
 1576HOH     H2 4744   1.122   0.129   2.994  0.1867 -0.8198  0.9583
 1577HOH      O 4745   1.895   3.407   1.637  0.1741 -0.1477 -0.0660
 1577HOH     H1 4746   1.922   3.329   1.589 -0.5816 -0.0116 -0.7548
 1577HOH     H2 4747   1.882   3.473   1.569 -0.7797  0.0968  0.3270
 1578HOH      O 4748   0.366   0.040   3.236  0.4474  0.6307  0.1529
 1578HOH     H1 4749   0.330   0.055   3.323 -0.0679 -0.0080  0.0743
 1578HOH     H2 4750   0.426  -0.034   3.246  0.9633  1.0303  0.0911
 1579HOH      O 4751   0.426   2.282   0.887  0.4077  0.2469 -0.1823
 1579HOH     H1 4752   0.390   2.343   0.951  1.4338 -0.0111  0.7125
 1579HOH     H2 4753   0.466   2.213   0.941  1.0941 -0.1120 -1.1051
 1580HOH      O 4754   2.919   1.394   1.112 -0.6924  0.0064 -0.0100
 1580HOH     H1 4755   2.944   1.414   1.202 -0.2868 -0.7636  0.0709
 1580HOH     H2 4756   2.851   1.457   1.090 -1.0245  0.0042  0.9517
 1581HOH      O 4757   0.235   2.880   3.007  0.5272 -0.0784  0.6786
 1581HOH     H1 4758   0.284   2.945   3.057  0.2069 -0.3750  1.4169
 1581HOH     H2 4759   0.145   2.912   3.008  0.5120 -0.0922  0.2767
 1582HOH      O 4760   3.702   2.853   0.363  0.6978  0.5460 -0.0403
 1582HOH     H1 4761   3.681   2.933   0.410  1.7488  0.6793  0.2439
 1582HOH     H2 4762   3.713   2.787   0.431  0.2658  0.2527 -0.2439
 1583HOH      O 4763   1.431   0.936   1.623  0.4498 -0.3173 -0.3441
 1583HOH     H1 4764   1.467   0.998   1.560  0.9427 -1.2436 -1.0327
 1583HOH     H2 4765   1.390   0.868   1.569  0.7831 -1.0884  0.3223
 1584HOH      O 4766   3.193   1.234   3.196  0.1445 -0.1078 -0.3327
 1584HOH     H1 4767   3.277   1.191   3.179  1.0020  0.9831  0.7640
 1584HOH     H2 4768   3.192   1.247   3.291 -0.7272  0.9565 -0.4530
 1585HOH      O 4769   2.033   0.119   0.883 -0.3817  0.1598 -0.2154
 1585HOH     H1 4770   2.070   0.192   0.933 -1.0442  0.4083 -0.0694
 1585HOH     H2 4771   2.056   0.138   0.792 -0.0950  0.2700 -0.1215
 1586HOH      O 4772   1.990   1.213   3.659  0.0751 -0.5823 -0.1801
 1586HOH     H1 4773   1.943   1.209   3.742  1.8998  0.0928  1.0133
 1586HOH     H2 4774   1.953   1.288   3.613 -1.3701 -1.3209 -0.3280
 1587HOH      O 4775   1.771   1.277   1.619  0.2370 -0.0190  0.5395
 1587HOH     H1 4776   1.680   1.246   1.614  0.4612 -0.7330  0.6166
 1587HOH     H2 4777   1.782   1.301   1.711 -0.0263  0.5802  0.4191
 1588HOH      O 4778   0.010   1.883   0.199 -0.1846  0.8771 -0.0577
 1588HOH     H1 4779   0.080   1.834   0.157 -0.1371  1.6031 -0.8802
 1588HOH     H2 4780   0.055   1.946   0.256 -0.1810  0.9814 -0.1742
 1589HOH      O 4781   2.220   1.819   2.699  0.2966  0.2835  0.2969
 1589HOH     H1 4782   2.309   1.854   2.706  0.2132  0.4820  0.3503
 1589HOH     H2 4783   2.230   1.741   2.644  0.5748  0.0417  0.6829
 1590HOH      O 4784   3.236   2.892   2.716  0.1429  0.7846 -0.1810
 1590HOH     H1 4785   3.168   2.911   2.781  0.3348 -1.2902  0.7911
 1590HOH     H2 4786   3.318   2.909   2.761  0.3309 -1.6760  0.7754
 1591HOH      O 4787   1.735   0.492   1.814  0.2489  0.1781 -0.0696
 1591HOH     H1 4788   1.747   0.490   1.909 -1.2513 -0.6799  0.1654
 1591HOH     H2 4789   1.691   0.576   1.798 -0.4777 -0.1435  0.1722
 1592HOH      O 4790   3.698   1.421   3.269 -0.5070 -0.0230  0.5317
 1592HOH     H1 4791   3.662   1.500   3.311 -0.8376  0.0558  0.1175
 1592HOH     H2 4792   3.657   1.419   3.183  0.3462 -0.0439  0.1065
 1593HOH      O 4793   3.052   2.896   3.682  0.3918 -0.0567  0.0876
 1593HOH     H1 4794   3.042   2.974   3.736  0.4503  0.1821 -0.2426
 1593HOH     H2 4795   2.970   2.848   3.693  0.8962 -0.7230  1.4753
 1594HOH      O 4796   3.591   3.293   0.580 -0.4935 -0.0015 -0.0002
 1594HOH     H1 4797   3.603   3.229   0.651  0.3240  0.5112  0.3532
 1594HOH     H2 4798   3.506   3.333   0.599 -0.2586  0.1806  0.7454
 1595HOH      O 4799   3.337   1.909   0.984  0.3390  0.2848  0.2440
 1595HOH     H1 4800   3.345   1.815   1.002  0.0933  0.3860  0.9441
 1595HOH     H2 4801   3.300   1.946   1.065 -0.5849  0.8266 -0.3812
 1596HOH      O 4802   0.831   3.653   2.780  0.3182  0.0133 -0.1329
 1596HOH     H1 4803   0.788   3.721   2.832 -0.7966  1.2767 -2.4343
 1596HOH     H2 4804   0.921   3.684   2.770  0.5826 -0.2946  0.9681
 1597HOH      O 4805   3.264   3.505   1.881 -0.0200  0.1088  0.2386
 1597HOH     H1 4806   3.290   3.517   1.789  0.9439  0.1999  0.4949
 1597HOH     H2 4807   3.175   3.538   1.886 -0.0194  0.2852 -0.6234
 1598HOH      O 4808   0.897   1.622   0.161  0.0265 -0.1230 -0.3421
 1598HOH     H1 4809   0.983   1.585   0.181  0.2228  0.3181 -0.3465
 1598HOH     H2 4810   0.859   1.559   0.099  0.2199 -0.4745 -0.1160
 1599HOH      O 4811   0.657   1.685   2.821 -0.1359 -0.0219  0.5236
 1599HOH     H1 4812   0.605   1.649   2.749  0.0470  1.0381 -0.1905
 1599HOH     H2 4813   0.631   1.777   2.825  0.9093  0.2828  0.8431
 1600HOH      O 4814   0.243   2.093   2.770 -0.0515  0.0369  0.1034
 1600HOH     H1 4815   0.286   2.150   2.706 -0.2350 -0.1045 -0.1501
 1600HOH     H2 4816   0.179   2.044   2.719  0.2495 -0.5565  0.2733
 1601HOH      O 4817   2.466   1.661   1.464 -0.7103 -0.2671 -0.0463
 1601HOH     H1 4818   2.515   1.582   1.444 -0.2205  0.0472 -0.1205
 1601HOH     H2 4819   2.396   1.633   1.523  0.1568 -0.5691  0.8864
 1602HOH      O 4820   0.103   3.441   2.756 -0.5170  0.1921  0.2347
 1602HOH     H1 4821   0.121   3.377   2.688 -1.0987 -0.1468  0.3905
 1602HOH     H2 4822   0.185   3.446   2.806  0.4649  1.5221 -1.3001
 1603HOH      O 4823   0.437   1.702   3.076  0.4283  0.3967  0.2728
 1603HOH     H1 4824   0.386   1.775   3.041 -0.2729 -0.1849  0.0214
 1603HOH     H2 4825   0.371   1.642   3.110  0.9591 -0.3346  0.0509
 1604HOH      O 4826   0.809   0.149   1.010 -0.6389 -0.3250  0.5865
 1604HOH     H1 4827   0.876   0.130   0.945 -0.9297 -0.4403  0.3108
 1604HOH     H2 4828   0.816   0.078   1.074  0.2031  0.2336  1.1526
 1605HOH      O 4829   3.203   0.812   0.393  0.5787  0.3678 -0.0344
 1605HOH     H1 4830   3.294   0.835   0.373  0.6587 -0.8651 -1.3963
 1605HOH     H2 4831   3.208   0.724   0.431 -0.0379  0.4337  0.2206
 1606HOH      O 4832   0.258   3.406   1.379 -0.4325  0.2761  0.0150
 1606HOH     H1 4833   0.244   3.365   1.293 -0.6074 -0.5818  0.4312
 1606HOH     H2 4834   0.351   3.393   1.396 -0.6058 -0.5468  0.4202
 1607HOH      O 4835   0.817   2.010   3.042 -0.1016 -0.3283  0.4705
 1607HOH     H1 4836   0.870   1.944   2.998  1.4557  0.2060  1.3514
 1607HOH     H2 4837   0.830   2.089   2.990 -0.2215 -0.2455  0.5671
 1608HOH      O 4838   2.613   1.808   0.712 -0.0799  0.4521 -0.6000
 1608HOH     H1 4839   2.672   1.881   0.733  0.5408 -0.4220  1.0593
 1608HOH     H2 4840   2.530   1.831   0.754  0.2080  0.1237  0.1958
 1609HOH      O 4841   3.361   0.068   0.333  0.3449 -0.1582  0.1781
 1609HOH     H1 4842   3.268   0.050   0.321  0.3087  0.6533 -1.1172
 1609HOH     H2 4843   3.396  -0.012   0.371 -0.9626 -0.2687  1.3371
 1610HOH      O 4844   1.139   0.273   2.106  0.2108  0.7067 -0.0077
 1610HOH     H1 4845   1.214   0.242   2.157  0.4400  1.2706  0.0151
 1610HOH     H2 4846   1.064   0.224   2.140  0.5899  0.0109 -0.1456
 1611HOH      O 4847   3.490   3.342   1.940 -0.0336  0.4729  0.3169
 1611HOH     H1 4848   3.434   3.403   1.891  0.1339 -0.4950 -1.1908
 1611HOH     H2 4849   3.515   3.276   1.876  1.7501  0.1102  1.2693
 1612HOH      O 4850   0.228   2.544   3.524  0.0462  0.3371 -0.6170
 1612HOH     H1 4851   0.270   2.541   3.438  1.1991  0.7352 -0.1073
 1612HOH     H2 4852   0.240   2.634   3.554 -0.6364  0.2953 -0.1639
 1613HOH      O 4853   2.693   1.324   2.043 -0.1867 -0.0829  0.3822
 1613HOH     H1 4854   2.724   1.374   2.119 -0.2958  0.8771 -0.1767
 1613HOH     H2 4855   2.599   1.340   2.041 -0.2164 -0.2834  0.1702
 1614HOH      O 4856   0.977   1.145   0.669  0.7408 -0.1332  0.3215
 1614HOH     H1 4857   0.979   1.104   0.583 -0.7112  0.2327  0.0608
 1614HOH     H2 4858   0.893   1.117   0.707  0.7902  0.6879  1.1094
 1615HOH      O 4859   1.285   2.322   0.914  0.0280 -0.5611  0.2394
 1615HOH     H1 4860   1.287   2.226   0.921 -0.7194 -0.5533  0.8742
 1615HOH     H2 4861   1.228   2.340   0.840 -0.9542 -0.6279  0.9394
 1616HOH      O 4862   2.616   2.638   2.569 -0.7169 -0.7214  0.4380
 1616HOH     H1 4863   2.680   2.671   2.506 -0.0082 -0.3513  1.3004
 1616HOH     H2 4864   2.531   2.669   2.536 -0.5856 -1.7658 -1.0804
 1617HOH      O 4865   1.961   0.956   0.142  0.0386 -0.1552  0.8038
 1617HOH     H1 4866   2.028   0.913   0.088  0.2011 -1.2369  1.7946
 1617HOH     H2 4867   1.917   0.884   0.187 -1.4530  0.5643  0.6145
 1618HOH      O 4868   1.615   1.659   3.171  0.4497  0.2435  0.1017
 1618HOH     H1 4869   1.602   1.669   3.077  1.7982  1.2474 -0.0382
 1618HOH     H2 4870   1.533   1.687   3.210  0.0641  0.3643 -0.7553
 1619HOH      O 4871   2.185   0.899   0.838 -0.1302 -0.0506 -0.0403
 1619HOH     H1 4872   2.152   0.922   0.751 -0.4716 -0.9355 -0.1678
 1619HOH     H2 4873   2.239   0.821   0.823  0.2668  0.1080  0.4750
 1620HOH      O 4874   0.620   2.681   3.380 -0.3694 -0.4968  0.1071
 1620HOH     H1 4875   0.536   2.635   3.388 -0.7166 -0.0502 -0.7552
 1620HOH     H2 4876   0.675   2.621   3.330 -1.1830  0.3541 -2.0534
 1621HOH      O 4877   2.221   2.131   2.471  0.0364  0.1287 -0.3639
 1621HOH     H1 4878   2.133   2.095   2.486  0.2761 -0.7754 -0.9765
 1621HOH     H2 4879   2.253   2.153   2.559 -0.1878 -1.0609  0.0490
 1622HOH      O 4880   1.207   2.501   3.665 -0.3746 -0.0613 -0.2946
 1622HOH     H1 4881   1.221   2.541   3.751 -0.7375  0.0227 -0.2714
 1622HOH     H2 4882   1.226   2.571   3.602 -0.8487  0.1073 -0.2586
 1623HOH      O 4883   1.077   2.509   1.593  0.5669 -0.0993  0.6211
 1623HOH     H1 4884   1.107   2.418   1.593 -0.1736 -0.3984 -0.7703
 1623HOH     H2 4885   0.990   2.506   1.633  0.5875  0.0306  0.6788
 1624HOH      O 4886   0.403   2.485   3.288  1.5543  0.0001  0.2870
 1624HOH     H1 4887   0.391   2.523   3.201 -0.2566  0.0006  0.4427
 1624HOH     H2 4888   0.457   2.408   3.274  1.3023 -0.0061 -0.8479
 1625HOH      O 4889   2.689   1.071   2.849  0.7722 -0.3249  0.1144
 1625HOH     H1 4890   2.664   1.033   2.933  1.2842 -0.4448  0.2196
 1625HOH     H2 4891   2.715   0.995   2.796 -0.4982 -0.3712 -0.5166
 1626HOH      O 4892   3.623   3.583   1.786  0.1531 -0.4332 -0.0047
 1626HOH     H1 4893   3.602   3.494   1.758  0.0615 -0.7207  0.9186
 1626HOH     H2 4894   3.595   3.587   1.878  0.1344  0.5555 -0.0275
 1627HOH      O 4895   2.293   0.925   0.097 -0.3555  0.3465 -0.2973
 1627HOH     H1 4896   2.273   0.983   0.024  0.3962  1.1468  0.0974
 1627HOH     H2 4897   2.373   0.961   0.134 -0.8674  0.1368  1.1020
 1628HOH      O 4898   0.167   1.085   1.500  0.0936  0.3358 -0.2418
 1628HOH     H1 4899   0.105   1.156   1.516  0.3340  0.5338 -0.1754
 1628HOH     H2 4900   0.216   1.076   1.582  0.1863  0.2164 -0.3089
 1629HOH      O 4901   2.024   2.664   1.760  0.2190 -0.0715  0.2682
 1629HOH     H1 4902   2.074   2.612   1.824 -0.7684 -0.3831  0.8302
 1629HOH     H2 4903   1.999   2.600   1.693 -0.2014 -0.1223  0.4710
 1630HOH      O 4904   1.594   3.217   3.044 -0.2534  0.0003 -0.4257
 1630HOH     H1 4905   1.523   3.227   2.980 -0.8079  0.6530  0.2502
 1630HOH     H2 4906   1.664   3.273   3.010 -1.0551  1.4876  0.1753
 1631HOH      O 4907   1.186   0.898   0.181  0.0318 -0.2596 -0.0499
 1631HOH     H1 4908   1.146   0.984   0.167  0.7481  0.3319  1.1443
 1631HOH     H2 4909   1.279   0.912   0.161 -0.0418 -1.1621 -1.1936
 1632HOH      O 4910   2.513   1.764   0.466  0.4363 -0.0684  0.2746
 1632HOH     H1 4911   2.534   1.841   0.413 -0.3983  0.9305  1.2931
 1632HOH     H2 4912   2.570   1.771   0.542  0.9388 -0.9503  0.0060
 1633HOH      O 4913   0.157   1.205   2.522 -0.5207 -0.8175 -0.1408
 1633HOH     H1 4914   0.061   1.209   2.527 -0.4754 -0.3463  1.4506
 1633HOH     H2 4915   0.181   1.138   2.586  0.2438  0.3966  0.9414
 1634HOH      O 4916   1.934   2.260   3.212 -0.1270  0.1176 -0.3893
 1634HOH     H1 4917   1.896   2.200   3.277  0.4897 -0.1649 -0.2748
 1634HOH     H2 4918   1.872   2.333   3.207 -0.1643  0.1703  0.5545
 1635HOH      O 4919   3.515   2.569   3.288 -0.5417 -0.0362  0.0696
 1635HOH     H1 4920   3.564   2.527   3.218 -0.3919 -0.1361  0.2313
 1635HOH     H2 4921   3.575   2.635   3.323 -0.3204 -0.4989  0.6029
 1636HOH      O 4922   1.659   0.719   2.265  0.3768  0.4030  0.7026
 1636HOH     H1 4923   1.699   0.658   2.328  0.4196  0.8582  1.1217
 1636HOH     H2 4924   1.568   0.725   2.292  0.0894 -0.3232 -0.0149
 1637HOH      O 4925   0.833   3.245   1.454  0.8996  0.0832 -0.1068
 1637HOH     H1 4926   0.769   3.226   1.524  0.5895  0.4343 -0.2851
 1637HOH     H2 4927   0.821   3.175   1.391  1.3265 -0.3544  0.2812
 1638HOH      O 4928   3.369   2.593   0.060 -0.1605 -0.2354  0.0212
 1638HOH     H1 4929   3.331   2.626  -0.022  0.3912 -0.6618 -0.4241
 1638HOH     H2 4930   3.463   2.586   0.042  0.3220  1.4643  1.3064
 1639HOH      O 4931   3.643   0.888   3.589 -0.0697 -0.1913  0.3607
 1639HOH     H1 4932   3.578   0.903   3.520 -0.4606  0.2187  0.8070
 1639HOH     H2 4933   3.718   0.849   3.543  0.0209  0.8601 -0.4457
 1640HOH      O 4934   3.437   0.810   2.879 -0.0682  0.7466 -0.0911
 1640HOH     H1 4935   3.518   0.803   2.828  0.0623  0.6952  0.1195
 1640HOH     H2 4936   3.399   0.894   2.852 -0.3365  0.4280 -0.7456
 1641HOH      O 4937   2.032   1.756   1.632 -0.0324  0.0501 -0.1346
 1641HOH     H1 4938   1.949   1.707   1.629  0.3668 -0.6398 -0.8035
 1641HOH     H2 4939   2.072   1.730   1.715 -0.2469 -0.0405 -0.0576
 1642HOH      O 4940   2.483   2.092   2.375 -1.2418  0.4065 -0.2259
 1642HOH     H1 4941   2.515   2.159   2.436 -0.5784  0.8127 -0.9769
 1642HOH     H2 4942   2.391   2.114   2.361 -1.0719  1.1014 -0.3464
 1643HOH      O 4943   2.239   0.435   3.149  0.4796 -0.5047 -0.5055
 1643HOH     H1 4944   2.191   0.487   3.213  0.6042  0.1774 -0.9375
 1643HOH     H2 4945   2.323   0.417   3.191  0.1178 -1.1197 -0.0135
 1644HOH      O 4946   1.349   1.458   2.623  0.1084 -0.2456 -0.5905
 1644HOH     H1 4947   1.270   1.404   2.619 -0.0748  0.0182 -0.5605
 1644HOH     H2 4948   1.333   1.528   2.559 -0.0321  0.2669 -0.0154
 1645HOH      O 4949   2.324   2.050   0.417  0.2297  0.5193 -0.3844
 1645HOH     H1 4950   2.348   1.976   0.474 -1.5190  0.5766  0.5786
 1645HOH     H2 4951   2.345   2.128   0.469 -0.9063  0.5801  0.0477
 1646HOH      O 4952   1.943   2.084   2.476 -0.3450  0.0405 -0.0245
 1646HOH     H1 4953   1.938   2.172   2.513 -0.2210 -0.2464  0.6906
 1646HOH     H2 4954   1.880   2.032   2.527  0.4850 -0.5745  0.4167
 1647HOH      O 4955   2.671   0.104   0.023  0.4199  0.3270  0.4785
 1647HOH     H1 4956   2.725   0.090  -0.054  0.2029  0.2816  0.3329
 1647HOH     H2 4957   2.676   0.199   0.038  0.0723  0.4076  0.1164
 1648HOH      O 4958   0.593   0.209   0.111  0.2721 -0.1005 -0.3774
 1648HOH     H1 4959   0.546   0.157   0.176 -0.1036  0.8221  0.1256
 1648HOH     H2 4960   0.562   0.177   0.027  0.3099 -0.9039 -0.1039
 1649HOH      O 4961   1.829   0.849   1.504  0.3557  0.1195 -0.0548
 1649HOH     H1 4962   1.851   0.831   1.595  1.1308  0.1579 -0.2204
 1649HOH     H2 4963   1.862   0.938   1.488  0.0109  0.2078 -0.3073
 1650HOH      O 4964   2.004   2.393   0.409  0.1078  0.6022  0.0047
 1650HOH     H1 4965   1.950   2.323   0.446  1.0541 -0.5117 -0.5980
 1650HOH     H2 4966   1.998   2.464   0.473 -0.6925 -0.1192  0.7816
 1651HOH      O 4967   2.081   0.172   2.496  0.0622  0.2242  0.5003
 1651HOH     H1 4968   2.064   0.198   2.587 -0.4283  1.1379  0.1704
 1651HOH     H2 4969   2.077   0.076   2.498  0.5973  0.1885  1.5305
 1652HOH      O 4970   0.301   1.519   1.583  0.0541 -0.3083 -0.0518
 1652HOH     H1 4971   0.296   1.480   1.671 -0.8482 -0.1957 -0.0325
 1652HOH     H2 4972   0.259   1.455   1.526  0.7340 -0.4308 -0.4368
 1653HOH      O 4973   0.192   3.615   0.393  0.2650 -0.2950  0.2291
 1653HOH     H1 4974   0.137   3.681   0.438  1.1219  0.6057  0.0232
 1653HOH     H2 4975   0.187   3.640   0.301  0.0819 -0.9449  0.0570
 1654HOH      O 4976   2.395   0.799   2.179  0.5833 -0.0950  0.3576
 1654HOH     H1 4977   2.319   0.742   2.191 -0.1363  0.8574  0.6037
 1654HOH     H2 4978   2.461   0.743   2.138 -0.4850 -0.7968 -0.5374
 1655HOH      O 4979   3.434   1.338   1.728  0.2191 -0.1958  0.3318
 1655HOH     H1 4980   3.464   1.248   1.739 -0.3545 -0.4138  0.1991
 1655HOH     H2 4981   3.474   1.366   1.645  0.2786 -0.3810  0.2966
 1656HOH      O 4982   2.691   1.192   2.300  0.3483  0.2773  0.0680
 1656HOH     H1 4983   2.608   1.184   2.254 -0.0803  0.1042  0.8243
 1656HOH     H2 4984   2.672   1.250   2.374  0.8424  0.0740  0.3649
 1657HOH      O 4985   1.224   0.248   1.691 -0.2477  0.5229 -0.8037
 1657HOH     H1 4986   1.287   0.311   1.657  0.5409  0.0722 -0.2327
 1657HOH     H2 4987   1.270   0.203   1.761 -1.1531  0.0473 -0.4783
 1658HOH      O 4988   2.378   3.369   1.954 -0.0066 -0.3380 -0.3879
 1658HOH     H1 4989   2.468   3.358   1.922  0.9604  1.4889  1.2549
 1658HOH     H2 4990   2.384   3.355   2.048 -1.5689 -0.5886 -0.2771
 1659HOH      O 4991   2.114   3.506   2.920 -0.7321  0.3893  0.3378
 1659HOH     H1 4992   2.114   3.410   2.928  0.1948  0.3989  0.7588
 1659HOH     H2 4993   2.095   3.537   3.008 -0.0460  0.5787  0.4273
 1660HOH      O 4994   3.238   3.547   2.525  0.5321  0.1355 -0.0162
 1660HOH     H1 4995   3.228   3.615   2.590  1.1157 -0.0572  0.2865
 1660HOH     H2 4996   3.148   3.525   2.499  0.3077  0.4178  0.5020
 1661HOH      O 4997   0.282   2.997   2.405 -0.3282 -0.6232 -0.0706
 1661HOH     H1 4998   0.236   3.038   2.332 -1.2211  1.7103  1.5365
 1661HOH     H2 4999   0.372   3.027   2.397 -0.4707 -0.1991 -0.1142
 1662HOH      O 5000   1.838   0.579   1.392  0.1890 -0.3784  0.3311
 1662HOH     H1 5001   1.826   0.673   1.407  0.5427 -0.2672 -0.0390
 1662HOH     H2 5002   1.902   0.553   1.459  0.5589 -0.2212  0.0449
 1663HOH      O 5003   3.111   1.119   0.704 -0.6795  0.5467  0.3730
 1663HOH     H1 5004   3.069   1.141   0.621  0.5127 -0.1718 -0.4860
 1663HOH     H2 5005   3.177   1.188   0.716 -0.7938  0.6040  0.6957
 1664HOH      O 5006   1.217   1.962   1.869  0.1109  0.4032 -0.1609
 1664HOH     H1 5007   1.249   1.889   1.816  1.2369  0.9736 -0.3449
 1664HOH     H2 5008   1.125   1.971   1.845  0.0613 -0.6322 -0.4841
 1665HOH      O 5009   0.686   3.175   1.172  0.6926  0.6378  0.0835
 1665HOH     H1 5010   0.660   3.132   1.091  0.0048  1.2455 -0.0359
 1665HOH     H2 5011   0.710   3.103   1.231  1.3276  0.1885 -0.6775
 1666HOH      O 5012   1.842   1.578   2.379  0.8633  0.5085  0.2597
 1666HOH     H1 5013   1.778   1.533   2.435  0.6677  0.4096 -0.0407
 1666HOH     H2 5014   1.881   1.643   2.436  0.3845  0.6725  0.4117
 1667HOH      O 5015   0.799   2.217   2.872  0.4006 -0.4549  0.0069
 1667HOH     H1 5016   0.848   2.290   2.836  0.0006 -0.1646  0.0370
 1667HOH     H2 5017   0.739   2.191   2.802 -0.5574  0.2734  0.4982
 1668HOH      O 5018   3.316   0.242   0.102  0.3466  0.3800  0.3300
 1668HOH     H1 5019   3.387   0.182   0.126  0.9292  0.7167 -0.4914
 1668HOH     H2 5020   3.360   0.318   0.065 -0.4434  0.6501 -0.0974
 1669HOH      O 5021   0.752   2.195   0.920 -0.1800  0.5785  0.0168
 1669HOH     H1 5022   0.724   2.122   0.975  0.0873  0.6314  0.2280
 1669HOH     H2 5023   0.780   2.262   0.982  1.5850  0.0910 -0.1395
 1670HOH      O 5024   2.124   3.313   2.340  1.1569  0.1814  0.3280
 1670HOH     H1 5025   2.186   3.384   2.323  1.4390  0.2337  1.4456
 1670HOH     H2 5026   2.173   3.250   2.392  0.4826 -0.1217  0.6190
 1671HOH      O 5027   0.455   2.218   3.421 -0.3834  0.3945 -0.4906
 1671HOH     H1 5028   0.434   2.131   3.387  0.4189  0.2997 -0.8059
 1671HOH     H2 5029   0.378   2.245   3.470 -0.8805 -0.2382 -0.8990
 1672HOH      O 5030   3.501   2.295   0.604 -0.1029 -0.3324  0.2766
 1672HOH     H1 5031   3.523   2.376   0.557  0.3775 -0.4735  0.2520
 1672HOH     H2 5032   3.480   2.323   0.693 -0.1961 -0.1545  0.1990
 1673HOH      O 5033   2.811   0.745   3.295 -0.3491  0.3261  0.4523
 1673HOH     H1 5034   2.814   0.723   3.388  0.8655  0.3231  0.4508
 1673HOH     H2 5035   2.871   0.819   3.287  0.5612 -0.4566 -0.4950
 1674HOH      O 5036   0.776   2.026   1.936 -0.2093 -0.2265 -0.4095
 1674HOH     H1 5037   0.847   2.019   1.873 -1.0124  0.9478 -1.5430
 1674HOH     H2 5038   0.700   1.988   1.891 -0.3802 -1.4350  0.7611
 1675HOH      O 5039   3.569   2.105   1.165  0.2491 -0.2257 -0.4416
 1675HOH     H1 5040   3.615   2.149   1.094  1.0694  0.2305  0.3386
 1675HOH     H2 5041   3.581   2.012   1.147  0.4278 -0.1175 -0.9040
 1676HOH      O 5042   0.064   1.567   2.309  0.1421  0.6016 -0.3907
 1676HOH     H1 5043   0.101   1.628   2.244 -0.5855  0.4667 -0.9649
 1676HOH     H2 5044   0.016   1.624   2.369  0.3864  0.6848 -0.2717
 1677HOH      O 5045   0.264   2.710   0.190  0.1031 -0.2072 -0.2658
 1677HOH     H1 5046   0.355   2.739   0.179  0.1676  0.3028  1.1873
 1677HOH     H2 5047   0.212   2.790   0.181  0.0858  0.0682  1.5358
 1678HOH      O 5048   0.520   3.004   2.749  0.1410 -0.1681 -0.3269
 1678HOH     H1 5049   0.487   2.923   2.788  0.2363 -0.7798 -1.4399
 1678HOH     H2 5050   0.454   3.070   2.774 -0.1989 -0.6764  0.1894
 1679HOH      O 5051   2.635   2.987   1.548  0.0931 -0.6199 -0.4007
 1679HOH     H1 5052   2.621   2.903   1.593  0.0245 -0.4003  0.0054
 1679HOH     H2 5053   2.563   2.994   1.487 -0.6175 -0.3018  0.4365
 1680HOH      O 5054   3.166   0.698   2.282  0.0253 -0.1681  0.1537
 1680HOH     H1 5055   3.091   0.647   2.312  0.1006  0.6355  2.0086
 1680HOH     H2 5056   3.241   0.640   2.296 -0.0646 -0.2146  0.4726
 1681HOH      O 5057   2.357   2.354   3.064 -0.5344 -0.7990  0.1354
 1681HOH     H1 5058   2.416   2.313   3.128  0.5826 -1.2293 -1.0800
 1681HOH     H2 5059   2.287   2.290   3.051 -0.4627 -0.9557  0.4959
 1682HOH      O 5060   3.014   3.565   1.498 -0.4905 -0.5268 -0.2387
 1682HOH     H1 5061   3.011   3.531   1.408  0.3466 -1.4687  0.0495
 1682HOH     H2 5062   2.937   3.528   1.540 -0.4217 -0.7973 -0.3449
 1683HOH      O 5063   1.186   2.787   1.837  0.1905  0.1939  0.3869
 1683HOH     H1 5064   1.251   2.778   1.767 -0.2744  0.8716 -0.1510
 1683HOH     H2 5065   1.212   2.720   1.901  0.7260 -0.3416 -0.3428
 1684HOH      O 5066   2.667   3.661   3.454  0.0063 -0.1718  0.1424
 1684HOH     H1 5067   2.724   3.612   3.513  0.1089 -0.5756 -0.2883
 1684HOH     H2 5068   2.591   3.683   3.508  0.5998  0.4854  0.7672
 1685HOH      O 5069   2.481   0.264   2.281  0.6127  0.2762 -0.2829
 1685HOH     H1 5070   2.443   0.261   2.369  0.1690  0.4660 -0.4636
 1685HOH     H2 5071   2.427   0.205   2.229  0.5992  0.5065 -0.5334
 1686HOH      O 5072   3.553   1.626   0.223 -0.8841  0.2611 -0.6828
 1686HOH     H1 5073   3.575   1.716   0.198 -0.9393  0.1314 -1.2039
 1686HOH     H2 5074   3.522   1.634   0.313 -0.0071  0.6393 -0.3881
 1687HOH      O 5075   0.204   2.959   0.985 -0.0826 -0.5127  0.2343
 1687HOH     H1 5076   0.158   3.042   0.975  0.2365 -0.2933  0.5379
 1687HOH     H2 5077   0.228   2.933   0.896 -0.7515 -0.6130  0.0733
 1688HOH      O 5078   1.800   2.061   1.105  0.5638  0.7131  0.0460
 1688HOH     H1 5079   1.809   1.970   1.078  0.1945  0.5742  0.3734
 1688HOH     H2 5080   1.812   2.111   1.024 -1.6063  0.2618 -0.7038
 1689HOH      O 5081   2.585   2.955   2.383  0.0830  0.0009 -0.4879
 1689HOH     H1 5082   2.664   2.901   2.387 -0.4164 -0.7373  1.5254
 1689HOH     H2 5083   2.514   2.893   2.369 -0.3125  0.3986 -0.3053
   3.71677   3.71677   3.71677
