# Supplementary material for: Broadening the Scope of Binding Free Energy Calculations Using a Separated Topologies Approach
Source: J Chem Theory Comput. 2023 Jul 24;19(15):5058–76. doi: 10.1021/acs.jctc.3c00282 (PMC10413862; doi:10.1021/acs.jctc.3c00282)
Supplement: Supplementary file 2 — ct3c00282_si_002.zip [file ct3c00282_si_002.zip › SI_paper/BACE1/input/spirocycles/lig_1a/complex.gro]

GROningen MAchine for Chemical Simulation
63410
    1ACE      C    1   5.288   2.149   4.779  0.5339  0.1137 -0.2291
    1ACE      O    2   5.302   2.111   4.666  0.2224 -0.4456 -0.2554
    1ACE    CH3    3   5.325   2.063   4.900 -1.0924 -0.4485  0.6550
    1ACE   HH31    4   5.237   2.062   4.965 -0.6644  1.8662  1.4608
    1ACE   HH32    5   5.353   1.967   4.857 -0.1762 -0.2428  0.7467
    1ACE   HH33    6   5.414   2.106   4.945  0.1986 -2.3992  0.2099
    2THR      N    7   5.245   2.265   4.813  0.4049 -0.4219  0.2743
    2THR     CA    8   5.192   2.376   4.722 -0.3846 -0.1140 -0.0291
    2THR      C    9   5.296   2.462   4.645 -0.4438  0.0991  0.4035
    2THR      O   10   5.272   2.522   4.540 -0.1902 -0.1370 -0.4683
    2THR     CB   11   5.107   2.472   4.803 -0.1722 -0.6427 -1.1724
    2THR    OG1   12   5.190   2.539   4.894  0.0150  0.3357  0.5173
    2THR    CG2   13   4.992   2.417   4.876  1.3673  0.0736 -0.4150
    2THR      H   14   5.248   2.285   4.912  0.7263  0.7723  0.0513
    2THR     HA   15   5.133   2.324   4.646 -0.7974 -0.1693  0.3192
    2THR     HB   16   5.066   2.561   4.756 -0.5344  0.2133  0.5717
    2THR    HG1   17   5.184   2.483   4.972  0.8391 -1.1782 -0.4113
    2THR   HG21   18   5.022   2.322   4.919  0.7133  0.2620  0.5272
    2THR   HG22   19   4.965   2.481   4.960  0.5069 -0.5121 -0.2238
    2THR   HG23   20   4.902   2.407   4.815  0.7084 -0.2985  0.5709
    3THR      N   21   5.420   2.455   4.695  0.3474 -0.3352 -0.0961
    3THR     CA   22   5.537   2.483   4.611  0.7663  0.7401  0.5530
    3THR      C   23   5.563   2.370   4.514 -0.2890  0.9968 -0.7926
    3THR      O   24   5.595   2.253   4.549 -0.0772  0.2245  0.7151
    3THR     CB   25   5.659   2.515   4.695  0.3687  0.1414  0.1851
    3THR    OG1   26   5.627   2.633   4.768  0.1038 -0.0528  0.4059
    3THR    CG2   27   5.784   2.554   4.631  0.1373  1.2028  0.5296
    3THR      H   28   5.435   2.406   4.782  0.3368  0.0735  0.1434
    3THR     HA   29   5.516   2.562   4.539 -0.5854 -0.7402 -0.8345
    3THR     HB   30   5.681   2.436   4.767  0.6127  0.2643  0.2473
    3THR    HG1   31   5.555   2.617   4.830 -0.6488  0.0504 -0.4084
    3THR   HG21   32   5.861   2.578   4.704  1.5680 -0.1994 -0.3731
    3THR   HG22   33   5.824   2.472   4.571  0.7078  1.8996 -0.0643
    3THR   HG23   34   5.763   2.637   4.563  0.6024 -0.8096 -2.4626
    4GLY      N   35   5.570   2.407   4.386  0.2977 -0.0942  0.2094
    4GLY     CA   36   5.621   2.325   4.279 -0.1574  0.4272  0.1945
    4GLY      C   37   5.657   2.409   4.158 -0.3695 -0.2632  0.6736
    4GLY      O   38   5.723   2.516   4.168  0.1781 -0.4835 -0.7862
    4GLY      H   39   5.525   2.494   4.363 -0.2022  0.1737  1.9083
    4GLY    HA2   40   5.711   2.276   4.317  0.3755  0.6833 -0.6736
    4GLY    HA3   41   5.542   2.251   4.267 -0.4585  0.8166 -0.2652
    5SER      N   42   5.603   2.354   4.045  0.1351 -0.7425 -1.0186
    5SER     CA   43   5.599   2.428   3.919 -0.6887  0.0781  0.4221
    5SER      C   44   5.481   2.393   3.825  0.1313  0.8638 -0.2801
    5SER      O   45   5.428   2.278   3.820  0.2523  0.4856  0.1947
    5SER     CB   46   5.736   2.401   3.850 -0.1357  0.2379 -0.1636
    5SER     OG   47   5.746   2.473   3.723  0.9281  0.4237 -0.5863
    5SER      H   48   5.571   2.259   4.056 -0.8550 -0.2643  1.5659
    5SER     HA   49   5.594   2.536   3.936 -0.3401  0.1343  0.1868
    5SER    HB2   50   5.823   2.418   3.914  0.2535 -1.2281 -0.2192
    5SER    HB3   51   5.738   2.294   3.827  1.2048  0.2827 -0.4065
    5SER     HG   52   5.743   2.566   3.744  0.1349  0.3215 -0.1574
    6PHE      N   53   5.429   2.493   3.759 -0.7754 -0.0414 -0.4756
    6PHE     CA   54   5.297   2.508   3.706  0.8932  0.2997  0.2617
    6PHE      C   55   5.301   2.577   3.570 -0.1775  0.1181 -0.2276
    6PHE      O   56   5.244   2.682   3.554 -0.1604 -0.3086 -0.0418
    6PHE     CB   57   5.210   2.587   3.810 -0.5293  0.4552  0.1566
    6PHE     CG   58   5.182   2.514   3.938 -0.2657 -0.1372  0.4940
    6PHE    CD1   59   5.259   2.543   4.049 -0.0529  0.4271  0.3809
    6PHE    CD2   60   5.077   2.421   3.934 -0.1535  0.2555 -1.0685
    6PHE    CE1   61   5.223   2.484   4.175  1.0051 -0.1875 -0.1764
    6PHE    CE2   62   5.039   2.368   4.063 -0.0505  0.0330  0.2076
    6PHE     CZ   63   5.108   2.394   4.180 -0.3445 -0.1417 -0.1113
    6PHE      H   64   5.475   2.583   3.767 -0.7306 -0.1578  1.0582
    6PHE     HA   65   5.253   2.409   3.693  1.3103  0.2694 -1.2667
    6PHE    HB2   66   5.266   2.678   3.832  0.5266 -0.4282  1.5294
    6PHE    HB3   67   5.121   2.623   3.760 -0.3471  1.4157  0.4888
    6PHE    HD1   68   5.346   2.607   4.044  0.4578 -0.2284  0.6928
    6PHE    HD2   69   5.024   2.399   3.843 -0.4867 -0.8676 -0.6368
    6PHE    HE1   70   5.289   2.498   4.259 -0.3695  0.7984  0.8354
    6PHE    HE2   71   4.958   2.298   4.074  0.2948 -0.3630  0.2609
    6PHE     HZ   72   5.082   2.349   4.275  0.0995  1.3928  0.7961
    7VAL      N   73   5.369   2.506   3.476 -0.4680  0.0168  0.5476
    7VAL     CA   74   5.411   2.560   3.349  0.1372 -0.5761  1.0223
    7VAL      C   75   5.287   2.615   3.268 -1.2094 -0.2467 -0.2034
    7VAL      O   76   5.288   2.728   3.213 -0.5070 -0.2991 -0.7475
    7VAL     CB   77   5.480   2.448   3.266  0.2460 -0.0758 -1.0821
    7VAL    CG1   78   5.494   2.477   3.120  0.2308  0.0322 -0.0784
    7VAL    CG2   79   5.618   2.437   3.339  1.0831 -0.1561  1.0375
    7VAL      H   80   5.409   2.418   3.505 -0.6182 -0.3594 -0.3261
    7VAL     HA   81   5.482   2.642   3.364 -0.9883  0.5699  0.4513
    7VAL     HB   82   5.428   2.355   3.288 -0.6730  0.5766 -0.2949
    7VAL   HG11   83   5.564   2.412   3.067  0.4024 -0.0418  0.2312
    7VAL   HG12   84   5.394   2.484   3.078  0.0601  0.8485  0.4151
    7VAL   HG13   85   5.528   2.580   3.108 -0.2745  0.1663 -0.3973
    7VAL   HG21   86   5.658   2.538   3.349  0.3678  0.2643  0.0004
    7VAL   HG22   87   5.605   2.393   3.437  0.6806 -0.0898  1.0187
    7VAL   HG23   88   5.684   2.384   3.271 -0.2444 -0.0505 -0.4845
    8GLU      N   89   5.170   2.546   3.275  0.6695  0.0563 -0.2850
    8GLU     CA   90   5.046   2.592   3.204 -0.7838  0.0638 -0.7193
    8GLU      C   91   4.981   2.719   3.259  0.3670 -0.2207 -1.1734
    8GLU      O   92   4.889   2.772   3.203  0.1815  0.2406  0.0494
    8GLU     CB   93   4.948   2.474   3.203 -0.1999 -0.2936  0.6464
    8GLU     CG   94   5.001   2.341   3.139  0.3570 -0.2653  1.1230
    8GLU     CD   95   5.102   2.268   3.220 -0.3182  0.9474 -0.3985
    8GLU    OE1   96   5.195   2.196   3.170  0.0241 -0.0063 -0.6015
    8GLU    OE2   97   5.095   2.286   3.344  0.4026 -0.2677 -0.2683
    8GLU      H   98   5.167   2.456   3.322  0.1178  1.3710  2.6238
    8GLU     HA   99   5.079   2.632   3.108  1.5136 -0.4815 -0.2722
    8GLU    HB2  100   4.903   2.455   3.300  0.5878 -1.6407  0.7954
    8GLU    HB3  101   4.868   2.508   3.136  0.7551 -0.5662 -0.7135
    8GLU    HG2  102   4.909   2.286   3.124 -0.2231  0.8075  0.5296
    8GLU    HG3  103   5.039   2.362   3.039 -0.6431 -0.9012  0.5694
    9MET      N  104   5.029   2.765   3.377 -0.5983 -0.3686 -0.2693
    9MET     CA  105   4.992   2.898   3.445  0.2337 -0.1304 -0.0535
    9MET      C  106   5.113   2.992   3.455  0.7936 -0.2407 -0.0927
    9MET      O  107   5.087   3.100   3.508  0.4355  0.0491  0.2598
    9MET     CB  108   4.917   2.887   3.581 -0.1300  0.5078 -0.0413
    9MET     CG  109   4.822   2.767   3.584  0.1092  0.2645 -0.6608
    9MET     SD  110   4.724   2.745   3.737 -0.2699  0.6731 -0.7505
    9MET     CE  111   4.817   2.619   3.831  0.5407 -0.1670  0.1794
    9MET      H  112   5.104   2.715   3.421 -0.8191  0.9639  1.9461
    9MET     HA  113   4.924   2.945   3.374 -0.4062 -0.2128  0.4875
    9MET    HB2  114   4.991   2.852   3.653  0.0994  0.1696 -0.4333
    9MET    HB3  115   4.863   2.978   3.610 -1.0663 -0.2877  0.8694
    9MET    HG2  116   4.753   2.784   3.501 -1.1899  0.2593  0.3586
    9MET    HG3  117   4.883   2.678   3.567 -0.0635  0.1742 -0.8213
    9MET    HE1  118   4.808   2.521   3.782  0.0412 -0.0833  0.0931
    9MET    HE2  119   4.920   2.649   3.847  0.8164 -1.5087  1.3002
    9MET    HE3  120   4.772   2.599   3.928 -0.9158 -0.9623 -0.5870
   10VAL      N  121   5.231   2.959   3.405 -0.3699 -0.3743 -0.4458
   10VAL     CA  122   5.337   3.053   3.395 -0.6650  0.0558 -0.6632
   10VAL      C  123   5.296   3.151   3.281  0.0055  0.6958 -0.0361
   10VAL      O  124   5.234   3.109   3.179  0.1077  0.8119  0.7480
   10VAL     CB  125   5.476   2.984   3.382  0.5232 -0.2860  0.6284
   10VAL    CG1  126   5.584   3.083   3.340  0.4100  0.4554 -0.7956
   10VAL    CG2  127   5.502   2.916   3.519 -0.7085 -1.0652  0.2982
   10VAL      H  128   5.248   2.869   3.362  2.1194  0.3163 -1.2328
   10VAL     HA  129   5.342   3.115   3.485  1.0642 -1.2684  0.2850
   10VAL     HB  130   5.467   2.909   3.303 -1.3787  0.7287 -0.2642
   10VAL   HG11  131   5.679   3.031   3.351  0.3689  0.5481  0.3026
   10VAL   HG12  132   5.576   3.125   3.240  0.6486  0.6953 -0.7192
   10VAL   HG13  133   5.588   3.163   3.415  1.3039 -0.5535  0.3116
   10VAL   HG21  134   5.509   2.984   3.604 -0.4627  0.0254 -0.5484
   10VAL   HG22  135   5.429   2.835   3.530 -1.6592 -0.5764 -1.5613
   10VAL   HG23  136   5.604   2.877   3.518 -0.5664 -0.6923 -0.0472
   11ASP      N  137   5.316   3.278   3.295  0.4267  0.7639 -0.3361
   11ASP     CA  138   5.298   3.372   3.186 -0.7187 -0.6790 -0.5545
   11ASP      C  139   5.154   3.368   3.128 -0.1231 -0.3557  0.5804
   11ASP      O  140   5.140   3.384   3.004 -0.0793 -0.0007 -0.2793
   11ASP     CB  141   5.406   3.354   3.084 -0.5022 -0.1466  0.5532
   11ASP     CG  142   5.416   3.462   2.980  0.2428 -0.4228 -0.5109
   11ASP    OD1  143   5.416   3.581   3.024 -0.3572  0.7710 -0.5604
   11ASP    OD2  144   5.425   3.440   2.860  0.6684  0.1107  0.2320
   11ASP      H  145   5.337   3.307   3.389  1.5173 -0.0016 -0.3142
   11ASP     HA  146   5.309   3.473   3.227 -2.1605 -0.9722  0.7479
   11ASP    HB2  147   5.509   3.358   3.122  0.2111  0.9046 -1.2502
   11ASP    HB3  148   5.391   3.262   3.028 -1.0224 -0.5698  1.3472
   12ASN      N  149   5.047   3.349   3.213 -0.9143  0.3613 -0.1343
   12ASN     CA  150   4.913   3.328   3.178  1.0746 -0.1381  0.5293
   12ASN      C  151   4.831   3.461   3.165 -0.5782  0.8927  0.3869
   12ASN      O  152   4.722   3.461   3.103  0.1517  0.1445 -0.4235
   12ASN     CB  153   4.838   3.210   3.255  0.4735  0.0473  0.0672
   12ASN     CG  154   4.819   3.237   3.399 -0.2773 -0.1908  0.1587
   12ASN    OD1  155   4.872   3.331   3.455 -0.6274  0.0120 -0.4376
   12ASN    ND2  156   4.740   3.157   3.465 -0.4038 -0.1407 -0.1191
   12ASN      H  157   5.072   3.334   3.309 -0.3976  0.4014 -0.2554
   12ASN     HA  158   4.926   3.302   3.072  2.1113 -0.2869  0.6763
   12ASN    HB2  159   4.744   3.176   3.213  0.3814 -0.2863  0.5358
   12ASN    HB3  160   4.913   3.131   3.253  1.5503  1.0062  0.1643
   12ASN   HD21  161   4.747   3.167   3.565  2.6751 -1.3872  0.0012
   12ASN   HD22  162   4.706   3.067   3.433  0.5994 -1.0560  1.1732
   13LEU      N  163   4.890   3.569   3.216 -0.1444 -0.6409  0.1511
   13LEU     CA  164   4.826   3.708   3.215 -0.3984  0.5409 -0.0287
   13LEU      C  165   4.879   3.783   3.090 -0.4261  0.2535  0.0684
   13LEU      O  166   4.995   3.774   3.047  0.2099 -0.0065  0.5266
   13LEU     CB  167   4.861   3.791   3.340  0.7294  0.2686  0.6916
   13LEU     CG  168   4.829   3.717   3.472  0.0722 -0.8862 -0.1278
   13LEU    CD1  169   4.863   3.809   3.585 -0.2881  0.0925  0.1266
   13LEU    CD2  170   4.680   3.692   3.483  0.0967 -0.1528 -0.1472
   13LEU      H  171   4.970   3.556   3.277 -0.1227  0.6174  0.4602
   13LEU     HA  172   4.717   3.702   3.215 -0.4484  1.2961 -0.0223
   13LEU    HB2  173   4.967   3.810   3.360  0.6407 -0.1022  1.6656
   13LEU    HB3  174   4.840   3.897   3.324  0.3361  0.1104  0.0943
   13LEU     HG  175   4.896   3.632   3.487  1.3214  0.0341 -0.0863
   13LEU   HD11  176   4.837   3.761   3.679 -0.6172 -0.2792 -0.1492
   13LEU   HD12  177   4.971   3.828   3.584 -0.3440  0.4401  0.3540
   13LEU   HD13  178   4.810   3.903   3.571  1.3707  1.0664 -0.1895
   13LEU   HD21  179   4.622   3.781   3.458  0.1997 -0.2898 -0.9030
   13LEU   HD22  180   4.648   3.603   3.429  0.7175 -1.0523  0.8870
   13LEU   HD23  181   4.650   3.672   3.586 -0.5512 -0.2812 -0.3536
   14ARG      N  182   4.791   3.861   3.038  0.0364 -0.3590 -0.0981
   14ARG     CA  183   4.815   3.959   2.930  0.1654  0.8111  0.2005
   14ARG      C  184   4.750   4.096   2.956  0.2520 -0.2304  0.3465
   14ARG      O  185   4.674   4.106   3.052  0.1663  0.9103  0.6898
   14ARG     CB  186   4.760   3.902   2.798  0.3556 -0.5816 -0.3783
   14ARG     CG  187   4.835   3.784   2.745 -0.0301 -0.3992  0.8406
   14ARG     CD  188   4.984   3.800   2.697  0.4388  0.9781  0.2754
   14ARG     NE  189   5.050   3.668   2.670 -0.8413 -0.2515  0.1962
   14ARG     CZ  190   5.154   3.619   2.738 -0.9580  0.6599  0.5682
   14ARG    NH1  191   5.233   3.525   2.685 -0.2537  0.2991 -0.6739
   14ARG    NH2  192   5.183   3.665   2.856  0.2853 -0.0618 -0.0198
   14ARG      H  193   4.700   3.865   3.081  0.0859  0.1545 -0.0316
   14ARG     HA  194   4.921   3.983   2.925  0.4326 -0.0538  0.9971
   14ARG    HB2  195   4.652   3.891   2.811  0.0917  1.5424 -0.1222
   14ARG    HB3  196   4.772   3.975   2.718 -1.5272  0.7863  0.4440
   14ARG    HG2  197   4.838   3.706   2.821  2.6839 -0.5870  0.7318
   14ARG    HG3  198   4.788   3.747   2.653  0.2733  0.4812  0.3041
   14ARG    HD2  199   4.978   3.865   2.610  0.2219 -0.3714 -0.7853
   14ARG    HD3  200   5.044   3.848   2.774  1.2945  0.4421 -0.0323
   14ARG     HE  201   5.035   3.618   2.584 -0.9426  1.4422 -0.8670
   14ARG   HH11  202   5.319   3.508   2.736 -0.5380 -0.1944 -0.3495
   14ARG   HH12  203   5.215   3.489   2.593 -0.4499 -0.7343 -0.2602
   14ARG   HH21  204   5.252   3.619   2.914  0.1515  0.9774  1.0460
   14ARG   HH22  205   5.114   3.721   2.905  0.8982 -0.1658  1.0397
   15GLY      N  206   4.762   4.200   2.873  0.5444 -0.1256 -0.9847
   15GLY     CA  207   4.692   4.329   2.893 -0.3891  0.0822  0.7285
   15GLY      C  208   4.786   4.435   2.833  0.3222 -0.6771  0.2823
   15GLY      O  209   4.885   4.406   2.758  0.4232 -0.1199 -0.0844
   15GLY      H  210   4.820   4.188   2.791  0.9640 -0.6452 -0.6242
   15GLY    HA2  211   4.596   4.327   2.842  0.3352  0.4412 -0.7664
   15GLY    HA3  212   4.674   4.355   2.998 -1.8355  0.4010  0.4376
   16LYS      N  213   4.753   4.565   2.851  0.6811  0.0191 -0.1209
   16LYS     CA  214   4.830   4.682   2.800  0.6554 -0.3975  0.1079
   16LYS      C  215   4.844   4.788   2.917 -0.4683 -0.3129  0.4480
   16LYS      O  216   4.760   4.799   3.006  0.2614  0.2894 -0.4191
   16LYS     CB  217   4.749   4.756   2.690  0.6095 -0.8909  0.3876
   16LYS     CG  218   4.752   4.675   2.558 -0.2892  0.6069 -0.1261
   16LYS     CD  219   4.657   4.730   2.455 -0.3201 -0.8356 -0.6776
   16LYS     CE  220   4.640   4.663   2.327  0.4455  0.6558  0.9355
   16LYS     NZ  221   4.533   4.731   2.241 -0.8921 -0.0592 -0.7031
   16LYS      H  222   4.657   4.589   2.870  0.7036  0.0854 -0.0898
   16LYS     HA  223   4.917   4.652   2.743 -0.6830  0.0945 -2.5159
   16LYS    HB2  224   4.648   4.769   2.729  0.4250 -0.4419 -0.1989
   16LYS    HB3  225   4.793   4.851   2.659 -0.1983 -0.6506 -0.1073
   16LYS    HG2  226   4.851   4.675   2.514  0.1999  0.2600  0.9115
   16LYS    HG3  227   4.714   4.574   2.573 -0.1692  0.6734  0.7082
   16LYS    HD2  228   4.558   4.730   2.501 -0.1366  0.2975 -0.2265
   16LYS    HD3  229   4.681   4.832   2.429 -1.1516 -0.4851 -0.1806
   16LYS    HE2  230   4.730   4.658   2.265 -0.2313  0.8705 -0.1027
   16LYS    HE3  231   4.616   4.558   2.343 -0.8465  0.7467 -0.1043
   16LYS    HZ1  232   4.506   4.664   2.169 -0.2605 -1.4594  0.2819
   16LYS    HZ2  233   4.455   4.735   2.305  0.7894 -1.0592  1.7020
   16LYS    HZ3  234   4.559   4.815   2.191 -0.1124 -0.3470 -0.8007
   17SER      N  235   4.954   4.872   2.913 -0.2152  0.8030  0.4204
   17SER     CA  236   4.981   4.979   3.011 -0.1306 -0.0171 -0.3121
   17SER      C  237   4.872   5.090   3.009 -0.6856 -0.0368 -0.5514
   17SER      O  238   4.841   5.140   2.905  0.0199 -0.1857  0.2373
   17SER     CB  239   5.121   5.044   2.971  0.5356  0.2299 -0.7133
   17SER     OG  240   5.121   5.083   2.836 -0.1112  0.4357  0.3317
   17SER      H  241   5.026   4.853   2.845  0.2999  1.0781  0.8670
   17SER     HA  242   4.976   4.934   3.110  0.6778  0.5093 -0.0140
   17SER    HB2  243   5.135   5.125   3.042  0.7927 -0.5147  0.1216
   17SER    HB3  244   5.185   4.961   2.999 -0.5339 -0.1416  0.8819
   17SER     HG  245   5.172   5.164   2.825  0.8225  0.0307  1.2896
   18GLY      N  246   4.818   5.126   3.125  0.1929 -0.0672 -0.8606
   18GLY     CA  247   4.696   5.206   3.132 -0.2627 -0.4852  0.3940
   18GLY      C  248   4.561   5.137   3.095 -0.0453  0.4200 -0.9728
   18GLY      O  249   4.465   5.210   3.084 -0.0899  0.3476 -0.0940
   18GLY      H  250   4.843   5.075   3.209 -0.7491 -0.5325 -0.8367
   18GLY    HA2  251   4.684   5.241   3.235  0.2498  0.9755  0.0077
   18GLY    HA3  252   4.709   5.296   3.072 -1.1956 -0.9004 -0.4926
   19GLN      N  253   4.551   5.003   3.085  0.0269  0.3746  0.7026
   19GLN     CA  254   4.431   4.936   3.032  0.1138 -0.5670 -1.0458
   19GLN      C  255   4.383   4.815   3.118  0.0918 -0.0300  0.2666
   19GLN      O  256   4.261   4.781   3.125 -0.4136 -0.0256  0.2878
   19GLN     CB  257   4.424   4.900   2.889  0.0901  1.2561  0.2753
   19GLN     CG  258   4.482   5.007   2.803 -0.1447 -0.1377  0.3544
   19GLN     CD  259   4.417   5.024   2.668  0.3524 -0.1931  0.2489
   19GLN    OE1  260   4.426   4.951   2.571 -0.0390  0.3078 -0.1074
   19GLN    NE2  261   4.339   5.128   2.658  0.6052 -0.0260  0.3580
   19GLN      H  262   4.628   4.941   3.104 -0.3428 -0.4015 -0.1454
   19GLN     HA  263   4.354   5.013   3.038  0.6096 -0.1040  1.2064
   19GLN    HB2  264   4.486   4.813   2.869 -0.5626  0.9623 -0.5861
   19GLN    HB3  265   4.319   4.890   2.861  0.5404 -0.5953 -1.1919
   19GLN    HG2  266   4.481   5.108   2.844  0.1315  0.2122 -0.4547
   19GLN    HG3  267   4.585   4.982   2.782 -0.2598 -0.2582 -0.0782
   19GLN   HE21  268   4.278   5.134   2.577 -0.9866 -0.5908  1.4255
   19GLN   HE22  269   4.319   5.202   2.724  0.2809 -0.2033  0.4647
   20GLY      N  270   4.471   4.753   3.197 -0.1348 -0.7190  0.1890
   20GLY     CA  271   4.445   4.650   3.298  0.2168 -0.0721 -0.7837
   20GLY      C  272   4.472   4.505   3.244  0.3918 -0.2899 -0.0969
   20GLY      O  273   4.430   4.466   3.139  0.2967  0.3264  0.0661
   20GLY      H  274   4.567   4.780   3.181 -0.0523 -1.1821 -0.1345
   20GLY    HA2  275   4.490   4.671   3.395 -0.8418 -0.0666 -0.2656
   20GLY    HA3  276   4.342   4.670   3.326  0.5283  0.5829 -0.0274
   21TYR      N  277   4.544   4.432   3.327 -0.4110 -0.3417  0.0408
   21TYR     CA  278   4.595   4.303   3.297  0.3676  0.6311 -0.1171
   21TYR      C  279   4.479   4.197   3.314  0.4501  0.1891 -0.1614
   21TYR      O  280   4.427   4.177   3.431 -0.5946 -0.8334  0.6746
   21TYR     CB  281   4.694   4.264   3.407  0.6774  0.3832  0.0315
   21TYR     CG  282   4.834   4.320   3.415  0.2538  1.3478  0.9416
   21TYR    CD1  283   4.856   4.435   3.483 -0.1195 -0.8363 -0.3643
   21TYR    CD2  284   4.943   4.237   3.370  0.2669 -0.2674  0.6637
   21TYR    CE1  285   4.989   4.487   3.507  0.1812  0.6895  0.6768
   21TYR    CE2  286   5.073   4.284   3.400  0.4044 -0.0468  0.6529
   21TYR     CZ  287   5.094   4.419   3.453 -0.4208  0.8366  0.3653
   21TYR     OH  288   5.218   4.476   3.455 -0.2751 -0.0364  0.1080
   21TYR      H  289   4.577   4.473   3.413  0.9056 -0.0791 -0.5380
   21TYR     HA  290   4.647   4.301   3.201  2.1456 -0.8117  0.7384
   21TYR    HB2  291   4.650   4.276   3.506  0.1740  0.7538 -0.2261
   21TYR    HB3  292   4.711   4.157   3.403 -0.6805  0.1175  0.4121
   21TYR    HD1  293   4.772   4.488   3.524  0.5366 -0.2965  0.3454
   21TYR    HD2  294   4.938   4.140   3.323 -1.5603  0.2809 -0.4994
   21TYR    HE1  295   5.018   4.580   3.553  0.9331  0.1936  1.2438
   21TYR    HE2  296   5.158   4.223   3.374 -0.6290 -1.2012 -0.2735
   21TYR     HH  297   5.227   4.559   3.503 -0.4586  0.9857 -1.4897
   22TYR      N  298   4.447   4.107   3.219 -0.7697 -1.1854  0.0053
   22TYR     CA  299   4.345   4.004   3.221  0.8018  0.7087 -1.0879
   22TYR      C  300   4.406   3.857   3.195 -0.9223 -0.5778 -0.0424
   22TYR      O  301   4.526   3.840   3.153  0.5941 -0.1987 -0.6180
   22TYR     CB  302   4.240   4.036   3.126  0.4632  0.3008  0.1577
   22TYR     CG  303   4.287   4.037   2.981  0.5581 -0.1544 -1.3727
   22TYR    CD1  304   4.320   3.921   2.918 -0.4281 -0.5689 -0.1140
   22TYR    CD2  305   4.321   4.158   2.919  1.1731 -0.6516 -0.3368
   22TYR    CE1  306   4.369   3.921   2.786 -0.3621 -0.4556  0.3301
   22TYR    CE2  307   4.365   4.168   2.788  0.5204 -0.1847  0.5637
   22TYR     CZ  308   4.387   4.049   2.718  1.1366 -0.4898 -0.5149
   22TYR     OH  309   4.433   4.065   2.587  0.9990  0.1858 -0.0904
   22TYR      H  310   4.499   4.120   3.134 -0.1663  0.8964  0.5619
   22TYR     HA  311   4.306   3.996   3.322  0.7365 -1.2324 -1.1983
   22TYR    HB2  312   4.154   3.970   3.121 -0.7570  1.7849  0.2317
   22TYR    HB3  313   4.201   4.135   3.149 -0.5667 -0.2816  1.0846
   22TYR    HD1  314   4.308   3.828   2.971 -0.4567  0.3772  1.6917
   22TYR    HD2  315   4.313   4.245   2.983  0.9997 -0.5872 -0.4425
   22TYR    HE1  316   4.400   3.831   2.734  1.4272 -0.4532  1.2499
   22TYR    HE2  317   4.384   4.258   2.731  0.5862 -1.1040 -0.9820
   22TYR     HH  318   4.472   3.982   2.560  0.5176  0.3107 -1.2823
   23VAL      N  319   4.329   3.761   3.225  0.8736  0.8764 -0.0164
   23VAL     CA  320   4.340   3.614   3.198  0.7947 -0.2802  0.5055
   23VAL      C  321   4.224   3.571   3.099 -0.3687 -0.2677 -0.2688
   23VAL      O  322   4.117   3.633   3.105 -0.3208 -0.3636  0.2661
   23VAL     CB  323   4.344   3.531   3.332  0.0460 -0.5705  0.0701
   23VAL    CG1  324   4.196   3.504   3.376 -0.0206 -0.2269 -0.0943
   23VAL    CG2  325   4.424   3.401   3.311 -0.0876 -0.5377  0.0822
   23VAL      H  326   4.245   3.782   3.278 -0.1575 -0.6781 -0.8838
   23VAL     HA  327   4.431   3.607   3.139 -0.6812  0.0404 -2.1211
   23VAL     HB  328   4.387   3.590   3.412 -1.7214 -0.7401  1.2543
   23VAL   HG11  329   4.188   3.475   3.481  1.6907 -1.0652 -0.1351
   23VAL   HG12  330   4.129   3.589   3.364 -1.0629 -1.0237 -0.2301
   23VAL   HG13  331   4.153   3.420   3.322 -1.0436  0.4544 -0.4022
   23VAL   HG21  332   4.376   3.335   3.239  0.2062 -1.6143  0.8324
   23VAL   HG22  333   4.516   3.422   3.255 -0.4018  0.6079 -0.0471
   23VAL   HG23  334   4.427   3.348   3.406 -0.2241 -0.6806  0.0064
   24GLU      N  335   4.254   3.468   3.019  0.1288 -0.2126 -0.3611
   24GLU     CA  336   4.149   3.420   2.921  0.1033  0.3444  0.1517
   24GLU      C  337   4.067   3.316   2.993  0.2842  0.0948  0.0772
   24GLU      O  338   4.120   3.234   3.068  0.5131  0.1866  0.0559
   24GLU     CB  339   4.226   3.351   2.800 -0.3675 -0.5594 -0.6537
   24GLU     CG  340   4.140   3.258   2.713  0.2667  0.4557  0.5879
   24GLU     CD  341   4.212   3.217   2.584  0.8641  0.1525 -0.4978
   24GLU    OE1  342   4.201   3.295   2.489  0.2782  0.5027  0.3309
   24GLU    OE2  343   4.285   3.117   2.586 -0.5597  0.1342  0.4502
   24GLU      H  344   4.350   3.436   3.022  0.1547 -0.1373  1.1417
   24GLU     HA  345   4.087   3.503   2.885 -0.2546 -0.1322 -0.3644
   24GLU    HB2  346   4.281   3.431   2.752 -0.5270  0.1242  0.2492
   24GLU    HB3  347   4.301   3.294   2.855 -0.6231  1.2879  1.9646
   24GLU    HG2  348   4.111   3.166   2.763  1.1562 -0.0651  0.1888
   24GLU    HG3  349   4.051   3.317   2.692  0.1494  0.0124 -0.2520
   25MET      N  350   3.938   3.315   2.967  0.0814  0.0047  0.1326
   25MET     CA  351   3.839   3.222   3.026 -0.6513 -0.1516 -0.2228
   25MET      C  352   3.740   3.168   2.922 -0.0900 -0.0923 -0.5784
   25MET      O  353   3.685   3.235   2.834 -0.5010 -0.0379 -0.1509
   25MET     CB  354   3.764   3.314   3.123 -0.2176  0.1567 -0.0867
   25MET     CG  355   3.671   3.231   3.215  0.9746 -0.2649  0.4225
   25MET     SD  356   3.770   3.154   3.343  0.6298 -0.1718  0.0977
   25MET     CE  357   3.790   3.297   3.457 -1.4004 -1.4687 -0.2761
   25MET      H  358   3.900   3.387   2.906 -0.9944 -0.1991  0.5197
   25MET     HA  359   3.884   3.142   3.085  0.8542  0.5655 -0.3097
   25MET    HB2  360   3.838   3.366   3.184  0.3216  0.7921 -1.2109
   25MET    HB3  361   3.716   3.398   3.072  1.0152  1.0363  0.1199
   25MET    HG2  362   3.597   3.296   3.262 -0.5203 -1.8114  0.4209
   25MET    HG3  363   3.610   3.168   3.151  0.0427  0.7011  0.2996
   25MET    HE1  364   3.837   3.274   3.553 -0.1000 -0.4590 -0.6103
   25MET    HE2  365   3.857   3.374   3.418 -1.9721 -0.2063  1.0237
   25MET    HE3  366   3.702   3.356   3.482 -0.3680  0.5883 -0.9954
   26THR      N  367   3.709   3.040   2.936 -0.3672 -0.2460 -0.0823
   26THR     CA  368   3.602   2.971   2.869 -0.6153  0.1619  0.5519
   26THR      C  369   3.481   2.955   2.964 -0.1703  0.3806  0.0352
   26THR      O  370   3.489   2.901   3.076 -0.3790  0.5532 -0.2264
   26THR     CB  371   3.661   2.836   2.813  0.7339 -0.5207 -0.2770
   26THR    OG1  372   3.764   2.864   2.731 -0.0222 -0.2058 -0.1098
   26THR    CG2  373   3.562   2.763   2.721 -0.5628 -1.3502 -0.9693
   26THR      H  374   3.750   2.989   3.013  1.1846 -1.0233 -1.3285
   26THR     HA  375   3.565   3.024   2.782  0.2831  0.4562  0.3263
   26THR     HB  376   3.688   2.769   2.894  0.4621  0.4826  0.6946
   26THR    HG1  377   3.738   2.926   2.664  1.1875 -0.7695 -1.1933
   26THR   HG21  378   3.613   2.688   2.661  0.8226 -1.7074  0.5177
   26THR   HG22  379   3.495   2.705   2.784 -0.0567  0.0646  1.0791
   26THR   HG23  380   3.510   2.837   2.660 -1.1520 -1.2261 -0.3469
   27VAL      N  381   3.358   2.967   2.909  0.1970  0.1804  0.1473
   27VAL     CA  382   3.234   2.956   2.989  0.3068 -0.7863  0.1850
   27VAL      C  383   3.125   2.893   2.910  0.3850  0.6781 -0.3380
   27VAL      O  384   3.118   2.909   2.789  0.3931  0.0204 -0.1865
   27VAL     CB  385   3.192   3.102   3.021  0.1187 -0.7477  0.4830
   27VAL    CG1  386   3.067   3.095   3.103  0.2849 -0.4274 -0.4828
   27VAL    CG2  387   3.297   3.184   3.107  0.7911 -0.5596  0.5866
   27VAL      H  388   3.349   2.998   2.813  0.5610  1.0301  0.3684
   27VAL     HA  389   3.250   2.915   3.088  2.0690  0.4963  0.5182
   27VAL     HB  390   3.177   3.156   2.927  0.5662 -0.8363  0.3580
   27VAL   HG11  391   2.988   3.083   3.029 -0.1049 -1.2236  0.0383
   27VAL   HG12  392   3.068   3.010   3.171 -0.2460 -0.3882 -0.4201
   27VAL   HG13  393   3.046   3.191   3.151 -0.9304 -0.7344 -0.3381
   27VAL   HG21  394   3.261   3.287   3.116  0.1654 -0.7595  0.5232
   27VAL   HG22  395   3.311   3.132   3.202  0.4163 -0.7354  0.5495
   27VAL   HG23  396   3.388   3.188   3.048  0.7811  0.2672  0.6004
   28GLY      N  397   3.050   2.811   2.976  0.0953  0.3885  0.1540
   28GLY     CA  398   2.931   2.746   2.925 -0.3890 -0.2947  0.1823
   28GLY      C  399   2.964   2.613   2.857  0.6665  0.6300  0.8184
   28GLY      O  400   3.074   2.571   2.837 -0.2354  0.2219 -0.3414
   28GLY      H  401   3.070   2.798   3.074  1.4105  0.3935 -0.0836
   28GLY    HA2  402   2.860   2.725   3.004 -1.6212 -1.8954 -1.1921
   28GLY    HA3  403   2.872   2.802   2.852  0.8190  0.0475 -0.5954
   29SER      N  404   2.856   2.532   2.825  0.2733  0.3623 -0.7826
   29SER     CA  405   2.866   2.398   2.760 -0.6564  0.0373 -0.6735
   29SER      C  406   2.750   2.384   2.661  0.2751 -0.0007  0.3453
   29SER      O  407   2.635   2.362   2.693  0.5746  0.5344 -0.5832
   29SER     CB  408   2.887   2.288   2.861  0.4033 -0.7070 -0.0647
   29SER     OG  409   2.911   2.173   2.788 -0.0916  0.8570 -0.3860
   29SER      H  410   2.764   2.554   2.862  0.1898 -0.8364 -0.1598
   29SER     HA  411   2.963   2.405   2.710 -0.0059  0.6842  0.5920
   29SER    HB2  412   2.973   2.308   2.925  0.0175  0.7112  0.0700
   29SER    HB3  413   2.792   2.276   2.913 -1.0667 -1.5483 -2.6213
   29SER     HG  414   3.005   2.180   2.767 -0.1596  1.0253 -0.6379
   30PRO      N  415   2.779   2.386   2.520 -1.0060 -0.2329 -0.4282
   30PRO     CA  416   2.912   2.393   2.452  0.1584  1.0159  0.9056
   30PRO      C  417   2.980   2.527   2.478  0.0579  0.0477 -1.0317
   30PRO      O  418   2.909   2.625   2.518 -0.7368  0.5394  0.1462
   30PRO     CB  419   2.880   2.374   2.301 -0.7229  0.4911 -1.0526
   30PRO     CG  420   2.733   2.399   2.291 -0.3147 -0.3287  0.1531
   30PRO     CD  421   2.674   2.382   2.429  0.0559  1.3471 -0.3870
   30PRO     HA  422   2.981   2.317   2.490  0.5777  0.7116 -0.3549
   30PRO    HB2  423   2.950   2.445   2.256  0.7689 -0.8211 -0.9865
   30PRO    HB3  424   2.901   2.268   2.287 -0.2759  0.5475 -0.8448
   30PRO    HG2  425   2.730   2.505   2.264  0.6603 -0.6419 -1.4389
   30PRO    HG3  426   2.698   2.333   2.213  0.0898  0.9862 -1.2341
   30PRO    HD2  427   2.637   2.280   2.422  0.1913  1.3271 -0.9887
   30PRO    HD3  428   2.594   2.451   2.453 -0.9234  0.0512  0.3444
   31PRO      N  429   3.114   2.527   2.478 -0.7379 -0.0829  0.3386
   31PRO     CA  430   3.199   2.642   2.510 -0.4270 -0.1626  0.0090
   31PRO      C  431   3.202   2.768   2.421 -0.3023  0.4098  0.1836
   31PRO      O  432   3.185   2.764   2.300 -0.0548  0.4172  0.2366
   31PRO     CB  433   3.347   2.582   2.522  0.6963 -0.4418 -0.0363
   31PRO     CG  434   3.345   2.473   2.418  0.8589  0.3179 -0.5051
   31PRO     CD  435   3.198   2.427   2.412 -0.1210  0.2348 -0.5188
   31PRO     HA  436   3.164   2.670   2.609 -0.5386 -0.1542 -0.0333
   31PRO    HB2  437   3.418   2.662   2.500  0.8500 -0.5525  0.0468
   31PRO    HB3  438   3.366   2.543   2.622  1.2182  0.7539  0.3696
   31PRO    HG2  439   3.365   2.520   2.322  0.6881  0.6656 -0.3728
   31PRO    HG3  440   3.419   2.393   2.430  0.8075  0.3267 -0.1060
   31PRO    HD2  441   3.162   2.432   2.309 -0.5787 -0.9376 -0.4422
   31PRO    HD3  442   3.185   2.325   2.447  1.4803 -0.6702 -2.1748
   32GLN      N  443   3.242   2.877   2.485 -0.6703 -0.4286  0.2536
   32GLN     CA  444   3.276   3.005   2.422  0.4620 -1.0505 -0.1740
   32GLN      C  445   3.378   3.076   2.512 -0.3234 -0.0946 -0.1491
   32GLN      O  446   3.378   3.054   2.630 -0.3552  1.1331 -0.1824
   32GLN     CB  447   3.146   3.084   2.408  1.0672 -0.4152  0.3976
   32GLN     CG  448   3.087   3.148   2.539 -0.1685 -0.2744  0.9950
   32GLN     CD  449   2.949   3.202   2.512 -0.2074 -0.2085  0.0097
   32GLN    OE1  450   2.939   3.322   2.489 -0.1226  0.3133 -0.3523
   32GLN    NE2  451   2.849   3.134   2.557  0.9469  0.6179 -0.4522
   32GLN      H  452   3.249   2.872   2.586  0.5355  0.2263  0.2369
   32GLN     HA  453   3.316   2.988   2.322 -0.0303 -0.4531 -0.4889
   32GLN    HB2  454   3.157   3.164   2.334 -0.3187 -0.1448  0.4249
   32GLN    HB3  455   3.061   3.023   2.376  1.0144 -0.3294  0.3711
   32GLN    HG2  456   3.087   3.076   2.620  0.9374 -1.3363  0.1238
   32GLN    HG3  457   3.152   3.230   2.569 -0.7247  0.3518  0.5761
   32GLN   HE21  458   2.755   3.167   2.537  0.5473 -0.2251 -0.0680
   32GLN   HE22  459   2.863   3.046   2.605 -0.2788  1.2856  1.3136
   33THR      N  460   3.463   3.157   2.459 -0.4372 -0.3202  0.5655
   33THR     CA  461   3.588   3.212   2.519  0.7684 -0.7399  0.1655
   33THR      C  462   3.597   3.365   2.505 -0.7322 -0.0898 -0.0807
   33THR      O  463   3.559   3.421   2.401  0.0424  0.3543 -0.0613
   33THR     CB  464   3.712   3.143   2.464  0.0518  0.9330  0.1265
   33THR    OG1  465   3.692   3.002   2.485 -0.4217  0.1113  0.6988
   33THR    CG2  466   3.841   3.173   2.543  1.2981 -0.4447  1.0138
   33THR      H  467   3.452   3.172   2.360 -0.1645 -0.5416  0.4968
   33THR     HA  468   3.574   3.200   2.627  0.6386  0.7313  0.3619
   33THR     HB  469   3.730   3.171   2.360 -0.3501  0.5520 -0.0508
   33THR    HG1  470   3.638   2.977   2.409 -0.1841 -0.3799  0.6864
   33THR   HG21  471   3.926   3.119   2.501  1.0593 -0.3055  0.3340
   33THR   HG22  472   3.863   3.279   2.535 -0.0887 -0.1862 -0.4272
   33THR   HG23  473   3.829   3.144   2.648 -1.4659  1.2699  1.3870
   34LEU      N  474   3.642   3.425   2.616  0.7212 -0.9677 -0.5130
   34LEU     CA  475   3.628   3.563   2.661  0.2051  0.5010 -0.0990
   34LEU      C  476   3.758   3.591   2.738 -0.2229  0.0325  0.1230
   34LEU      O  477   3.818   3.506   2.808 -0.1300 -0.0036 -0.3928
   34LEU     CB  478   3.506   3.576   2.754  0.4129  1.1703  0.6677
   34LEU     CG  479   3.373   3.537   2.684  0.1616 -0.2974  0.1735
   34LEU    CD1  480   3.253   3.526   2.785  0.4238 -0.4083 -0.1044
   34LEU    CD2  481   3.331   3.640   2.580  0.2282 -0.3505 -0.7940
   34LEU      H  482   3.661   3.363   2.694 -0.7226 -0.4717  0.3147
   34LEU     HA  483   3.627   3.622   2.569  0.0577 -0.6641 -0.8993
   34LEU    HB2  484   3.516   3.512   2.842 -0.5387  0.3623  0.2207
   34LEU    HB3  485   3.500   3.676   2.796 -1.2842  1.9200 -1.0588
   34LEU     HG  486   3.371   3.436   2.642 -0.2023  0.3346 -1.4864
   34LEU   HD11  487   3.235   3.622   2.832 -0.6862 -0.5014 -0.2930
   34LEU   HD12  488   3.163   3.493   2.733  0.1273 -1.0297  0.7517
   34LEU   HD13  489   3.273   3.457   2.867 -0.6604 -1.0349 -0.3242
   34LEU   HD21  490   3.340   3.736   2.630 -0.4594 -0.0298 -1.2508
   34LEU   HD22  491   3.384   3.629   2.485  0.2814  0.7452 -0.9111
   34LEU   HD23  492   3.225   3.633   2.557 -0.6098 -0.5468  2.3037
   35ASN      N  493   3.795   3.717   2.744  0.1428 -0.3905 -0.2531
   35ASN     CA  494   3.899   3.760   2.840 -0.7109 -0.1920 -0.1023
   35ASN      C  495   3.843   3.828   2.963  0.4987 -0.7350 -0.0423
   35ASN      O  496   3.752   3.912   2.952 -0.0323  0.7399 -0.5916
   35ASN     CB  497   4.002   3.857   2.769  0.2569  0.3223  0.3228
   35ASN     CG  498   4.102   3.795   2.681  0.0526  0.7269 -0.1909
   35ASN    OD1  499   4.148   3.684   2.694  0.9702  0.2921 -0.4923
   35ASN    ND2  500   4.138   3.868   2.575 -0.6822  0.6805 -1.0248
   35ASN      H  501   3.742   3.788   2.695 -0.7096 -0.2746  0.7660
   35ASN     HA  502   3.962   3.681   2.880  0.2500  0.7395  0.3140
   35ASN    HB2  503   3.944   3.919   2.701  0.2062  0.3368  0.3794
   35ASN    HB3  504   4.050   3.921   2.843 -0.4589  0.1827  0.9291
   35ASN   HD21  505   4.221   3.830   2.531  0.1300  0.7578  0.3356
   35ASN   HD22  506   4.093   3.958   2.566 -1.3191  0.3608 -1.1941
   36ILE      N  507   3.901   3.808   3.088 -0.0181 -0.5883  0.4672
   36ILE     CA  508   3.839   3.843   3.211  0.4984  0.5769 -0.8632
   36ILE      C  509   3.953   3.893   3.306 -0.7220  0.3168  0.1607
   36ILE      O  510   4.056   3.830   3.332  0.2403  0.0519 -0.4773
   36ILE     CB  511   3.773   3.721   3.283 -0.5314  0.8574  1.1921
   36ILE    CG1  512   3.669   3.653   3.193  0.1945 -0.0896  0.5105
   36ILE    CG2  513   3.714   3.755   3.410  0.0550  0.1569 -1.6884
   36ILE    CD1  514   3.546   3.746   3.159 -0.9532  0.4685 -0.5672
   36ILE      H  515   3.985   3.753   3.081 -0.2513 -0.8209 -1.7422
   36ILE     HA  516   3.757   3.913   3.197 -0.5521 -0.3137  0.3263
   36ILE     HB  517   3.859   3.656   3.302 -0.3085  0.7321 -0.0324
   36ILE   HG12  518   3.708   3.613   3.099 -0.6729  0.0443  0.0753
   36ILE   HG13  519   3.638   3.555   3.231 -0.8255 -0.1519 -0.3774
   36ILE   HG21  520   3.630   3.691   3.435  0.5326  0.2047  0.5034
   36ILE   HG22  521   3.797   3.750   3.481 -0.2402  2.5732 -0.9877
   36ILE   HG23  522   3.669   3.855   3.413  0.7815  0.4887 -0.8929
   36ILE   HD11  523   3.478   3.692   3.094 -1.2426 -0.1496  0.2225
   36ILE   HD12  524   3.502   3.762   3.257 -0.0251 -1.0148  0.1690
   36ILE   HD13  525   3.586   3.839   3.116 -0.8455  0.4711 -0.4617
   37LEU      N  526   3.949   4.019   3.347  0.6477 -0.4366  0.1929
   37LEU     CA  527   4.043   4.091   3.422  0.3904 -0.7042 -0.1053
   37LEU      C  528   4.061   4.035   3.568 -0.6542 -0.4315  0.0882
   37LEU      O  529   3.965   3.996   3.631 -0.4579 -0.0633  0.1267
   37LEU     CB  530   4.013   4.247   3.413  0.2199  0.0639 -1.1661
   37LEU     CG  531   4.117   4.330   3.489 -0.3905 -0.0398 -0.1932
   37LEU    CD1  532   4.174   4.443   3.405  0.2091 -0.3725 -0.2769
   37LEU    CD2  533   4.065   4.386   3.618  0.7361 -0.0584 -0.7494
   37LEU      H  534   3.863   4.067   3.324  0.8445  0.4664  1.1605
   37LEU     HA  535   4.141   4.086   3.376  0.0415  0.0787 -1.0060
   37LEU    HB2  536   4.017   4.282   3.310 -0.2084  1.6683 -0.7009
   37LEU    HB3  537   3.914   4.258   3.456  0.5535  0.0080 -0.3482
   37LEU     HG  538   4.203   4.268   3.516 -0.9746 -0.1618  1.6646
   37LEU   HD11  539   4.094   4.511   3.374 -1.2643 -0.4411  2.6596
   37LEU   HD12  540   4.238   4.508   3.465 -1.0687 -0.7230  1.6307
   37LEU   HD13  541   4.242   4.408   3.327  1.2923  1.3530 -0.2196
   37LEU   HD21  542   4.034   4.306   3.684  0.6409  0.5072 -0.0888
   37LEU   HD22  543   4.134   4.451   3.671 -0.4866 -0.0866  1.0432
   37LEU   HD23  544   3.976   4.444   3.594 -0.5964 -1.4079  0.5542
   38VAL      N  545   4.184   4.048   3.625  1.1124  0.3612  0.6554
   38VAL     CA  546   4.203   3.996   3.761  0.0385 -0.4194 -0.8698
   38VAL      C  547   4.187   4.116   3.866 -0.2711 -0.1096  0.7063
   38VAL      O  548   4.276   4.199   3.864 -0.4719 -0.3479  0.2263
   38VAL     CB  549   4.347   3.936   3.778 -0.6863 -0.2812 -0.4618
   38VAL    CG1  550   4.389   3.895   3.925  0.3956 -0.3415  1.1325
   38VAL    CG2  551   4.350   3.810   3.689  0.2037  0.6084 -0.0626
   38VAL      H  552   4.265   4.086   3.578  0.6885  0.9277  0.3596
   38VAL     HA  553   4.132   3.920   3.794 -0.0555  0.2811  0.7376
   38VAL     HB  554   4.422   4.008   3.747 -0.5987  0.0716  0.5125
   38VAL   HG11  555   4.496   3.877   3.925  0.6141  0.6832 -0.0531
   38VAL   HG12  556   4.370   3.983   3.987 -0.0817  0.8918 -0.6164
   38VAL   HG13  557   4.322   3.817   3.963 -0.5713 -0.2050 -0.1575
   38VAL   HG21  558   4.258   3.752   3.693  0.0792  0.8253  0.5087
   38VAL   HG22  559   4.348   3.836   3.583 -0.2511 -0.1021 -0.2377
   38VAL   HG23  560   4.437   3.746   3.704 -0.4872 -0.8218 -1.6410
   39ASP      N  561   4.077   4.117   3.941  0.2503 -0.4850 -0.6988
   39ASP     CA  562   4.046   4.232   4.032 -0.3339 -0.1259  0.4662
   39ASP      C  563   4.035   4.178   4.173  0.3466 -0.1495 -0.3182
   39ASP      O  564   3.930   4.124   4.215 -0.4165  0.1232  1.0672
   39ASP     CB  565   3.923   4.303   3.982  0.4963 -0.7215 -0.0305
   39ASP     CG  566   3.872   4.415   4.076 -0.6013 -0.6381 -0.7071
   39ASP    OD1  567   3.763   4.469   4.062  0.6330 -0.0979 -0.0927
   39ASP    OD2  568   3.950   4.467   4.158 -0.5008  0.2710 -0.0544
   39ASP      H  569   4.015   4.038   3.940  0.4924 -0.6852 -1.6814
   39ASP     HA  570   4.126   4.306   4.032  0.1868 -0.6481 -0.4527
   39ASP    HB2  571   3.936   4.344   3.882 -0.8876 -0.6245 -0.2018
   39ASP    HB3  572   3.838   4.236   3.975 -1.4516  1.5663 -0.8525
   40THR      N  573   4.131   4.201   4.265 -0.7246 -0.0086  0.0882
   40THR     CA  574   4.119   4.175   4.418  0.6566 -0.7192  0.2936
   40THR      C  575   4.045   4.291   4.485 -0.1749 -0.4253 -0.3981
   40THR      O  576   4.037   4.286   4.607  1.3748 -0.2593 -0.4670
   40THR     CB  577   4.253   4.159   4.473 -0.7515  0.8447 -0.3684
   40THR    OG1  578   4.323   4.277   4.463 -0.7465  0.2411  0.5569
   40THR    CG2  579   4.333   4.034   4.426 -0.2794 -1.4089  0.1805
   40THR      H  580   4.219   4.238   4.234  0.2868 -1.0989  1.3973
   40THR     HA  581   4.061   4.085   4.438  1.4245 -1.1310  0.7684
   40THR     HB  582   4.236   4.147   4.580  0.7349  0.3092 -0.1445
   40THR    HG1  583   4.377   4.293   4.541 -0.4937  0.3580  0.3600
   40THR   HG21  584   4.273   3.947   4.454 -1.4477 -0.6959 -0.0039
   40THR   HG22  585   4.350   4.038   4.318 -0.4408  0.3885  0.1609
   40THR   HG23  586   4.426   4.034   4.484 -0.6126 -0.3963  0.7655
   41GLY      N  587   3.983   4.393   4.423  0.0674 -0.1297 -0.0116
   41GLY     CA  588   3.903   4.497   4.482  0.6971  0.2594 -0.1744
   41GLY      C  589   3.749   4.494   4.450 -0.2524  0.1409 -0.4009
   41GLY      O  590   3.684   4.592   4.472  0.3188 -0.1528 -0.5824
   41GLY      H  591   4.010   4.401   4.326  1.5377 -0.6563  0.2915
   41GLY    HA2  592   3.919   4.496   4.590 -0.4027  0.5532  0.0282
   41GLY    HA3  593   3.939   4.595   4.452  1.3016  0.3162  0.6611
   42SER      N  594   3.695   4.386   4.397  0.6541  0.3612  0.1370
   42SER     CA  595   3.550   4.350   4.395  0.5948  0.3918  0.3585
   42SER      C  596   3.540   4.197   4.418  0.2054  0.6589 -0.6145
   42SER      O  597   3.639   4.119   4.409  0.2415 -0.4266  0.1534
   42SER     CB  598   3.492   4.399   4.263  0.4515  0.3712 -0.1911
   42SER     OG  599   3.550   4.320   4.159 -0.5661 -0.1272 -0.6315
   42SER      H  600   3.754   4.306   4.379 -1.0501 -1.0533  0.2720
   42SER     HA  601   3.502   4.403   4.477 -0.0904 -1.0539  0.9647
   42SER    HB2  602   3.385   4.387   4.244  0.2522  0.4462  0.7575
   42SER    HB3  603   3.516   4.503   4.241 -0.2288  0.6093  0.1180
   42SER     HG  604   3.617   4.373   4.116 -1.4785  1.0161 -0.7355
   43SER      N  605   3.421   4.147   4.448  0.1411 -0.3218  0.0879
   43SER     CA  606   3.372   4.013   4.458 -0.3076  0.5684 -0.1039
   43SER      C  607   3.283   3.961   4.341 -0.0861  0.2710 -0.9321
   43SER      O  608   3.284   3.840   4.317  0.3422  0.1053 -0.2242
   43SER     CB  609   3.292   3.995   4.588 -0.0302 -1.1760 -0.3612
   43SER     OG  610   3.258   3.864   4.613  0.0012  0.5007  0.6724
   43SER      H  611   3.350   4.218   4.446 -0.7127 -1.1209  0.3288
   43SER     HA  612   3.460   3.949   4.459 -1.0741 -0.5417 -0.2022
   43SER    HB2  613   3.351   4.035   4.670  0.6018 -1.5938 -0.5882
   43SER    HB3  614   3.202   4.056   4.586 -0.0513 -1.2110 -0.6515
   43SER     HG  615   3.339   3.814   4.628 -0.5798 -0.2738  1.4660
   44ASN      N  616   3.219   4.048   4.276  0.4152 -0.6567  0.8014
   44ASN     CA  617   3.130   4.013   4.165  0.1256 -0.3563 -0.2689
   44ASN      C  618   3.215   3.960   4.049  0.8814  0.2689  1.3743
   44ASN      O  619   3.312   4.019   4.002  0.4851 -0.5192 -0.2516
   44ASN     CB  620   3.032   4.125   4.118 -0.3264  0.0101 -0.0450
   44ASN     CG  621   2.929   4.144   4.221 -0.3697  0.9993 -0.3731
   44ASN    OD1  622   2.945   4.230   4.310  0.1816  0.1022 -0.0688
   44ASN    ND2  623   2.821   4.065   4.216  0.5531  0.0202  0.5611
   44ASN      H  624   3.212   4.144   4.308 -1.8680 -0.1879 -0.6430
   44ASN     HA  625   3.063   3.932   4.193  0.0564 -0.4530 -0.6984
   44ASN    HB2  626   3.090   4.213   4.090 -0.4387 -0.1167 -0.7116
   44ASN    HB3  627   2.983   4.096   4.026 -1.4260  1.3331  0.0569
   44ASN   HD21  628   2.752   4.065   4.290 -0.0203 -1.4897  0.1009
   44ASN   HD22  629   2.810   3.997   4.142  1.1843 -0.0359  0.5048
   45PHE      N  630   3.161   3.848   3.991  0.4938 -0.0162 -0.0810
   45PHE     CA  631   3.206   3.804   3.861 -0.2659  0.9692  0.6325
   45PHE      C  632   3.104   3.862   3.764 -0.9444 -0.2654  0.6192
   45PHE      O  633   2.991   3.819   3.759  0.6712  0.2053  0.1741
   45PHE     CB  634   3.203   3.648   3.863  0.2926  0.8781  0.0752
   45PHE     CG  635   3.262   3.569   3.746 -0.0284  0.3453 -0.2340
   45PHE    CD1  636   3.313   3.621   3.624  0.4650 -1.0292 -0.4458
   45PHE    CD2  637   3.286   3.432   3.775  0.0174  0.2680  0.0213
   45PHE    CE1  638   3.382   3.548   3.534 -0.0196  0.1377  0.5739
   45PHE    CE2  639   3.351   3.353   3.679 -1.1948 -0.0457 -0.3855
   45PHE     CZ  640   3.394   3.410   3.559 -0.4677  0.6118 -0.8077
   45PHE      H  641   3.080   3.810   4.039  0.5800  0.3612  0.3783
   45PHE     HA  642   3.310   3.831   3.841 -0.5011  1.5427  0.1325
   45PHE    HB2  643   3.250   3.614   3.956  1.1103 -0.6524 -0.8146
   45PHE    HB3  644   3.101   3.609   3.861  0.7230 -0.3321  0.0742
   45PHE    HD1  645   3.298   3.726   3.604 -0.4296 -0.7756  1.2183
   45PHE    HD2  646   3.255   3.390   3.870  1.4573 -0.3242  0.2808
   45PHE    HE1  647   3.413   3.595   3.442  0.2567 -0.4460  0.3629
   45PHE    HE2  648   3.363   3.248   3.701  1.2263 -0.0113 -0.9959
   45PHE     HZ  649   3.446   3.337   3.499  0.2590  0.2172  0.2286
   46ALA      N  650   3.148   3.964   3.685  0.5382  0.2828  0.4918
   46ALA     CA  651   3.058   4.045   3.599 -0.4888  0.9202  0.6286
   46ALA      C  652   3.118   4.045   3.450 -0.0345  0.2734  0.1186
   46ALA      O  653   3.243   4.059   3.441  0.5056 -0.1679 -0.0396
   46ALA     CB  654   3.039   4.182   3.653 -0.0759 -0.9727  0.6342
   46ALA      H  655   3.247   3.979   3.668  0.9480 -0.4761  1.8885
   46ALA     HA  656   2.958   4.003   3.595 -0.2697  0.4226  0.0492
   46ALA    HB1  657   2.966   4.226   3.586 -0.2625 -2.0286  0.0966
   46ALA    HB2  658   3.007   4.189   3.757  1.5383  0.1717  1.1293
   46ALA    HB3  659   3.127   4.247   3.655 -0.0922 -0.9528  0.7302
   47VAL      N  660   3.036   4.027   3.345 -0.3071 -0.1945 -0.1329
   47VAL     CA  661   3.078   3.999   3.205 -0.3469 -0.6393  0.1728
   47VAL      C  662   2.982   4.056   3.108 -0.1024  0.0102 -0.3979
   47VAL      O  663   2.856   4.039   3.114  0.2901  0.1190  0.1554
   47VAL     CB  664   3.079   3.846   3.180 -0.5753 -0.1247  0.3022
   47VAL    CG1  665   3.160   3.813   3.049  0.4783 -0.2785 -0.1153
   47VAL    CG2  666   3.153   3.766   3.288 -0.2718  0.3617  0.3280
   47VAL      H  667   2.939   4.018   3.371  0.0986 -0.7168  1.3967
   47VAL     HA  668   3.176   4.044   3.185 -0.3532 -0.7880 -0.2228
   47VAL     HB  669   2.976   3.808   3.176 -1.0873  1.1471  0.3192
   47VAL   HG11  670   3.265   3.842   3.061  0.4446  0.0724 -0.6240
   47VAL   HG12  671   3.152   3.708   3.022  0.8896 -0.2232 -0.4720
   47VAL   HG13  672   3.118   3.867   2.964 -0.5603  0.5634  0.8619
   47VAL   HG21  673   3.109   3.786   3.386  1.5955 -0.0197  1.3232
   47VAL   HG22  674   3.150   3.658   3.274 -0.0873  0.4869 -0.8164
   47VAL   HG23  675   3.258   3.793   3.287 -0.1232 -0.1800 -0.6847
   48GLY      N  676   3.035   4.136   3.013  0.2921 -0.0859  0.0076
   48GLY     CA  677   2.960   4.191   2.893 -0.2053 -0.0263 -0.9556
   48GLY      C  678   2.882   4.089   2.822 -0.0089  0.7712 -0.3858
   48GLY      O  679   2.939   4.006   2.751  0.6910 -0.0223 -0.4434
   48GLY      H  680   3.136   4.140   3.009  0.2887  0.0791  0.0650
   48GLY    HA2  681   2.894   4.271   2.925  0.7803  0.2683  0.5437
   48GLY    HA3  682   3.024   4.238   2.819 -0.3574  0.8465 -0.5626
   49ALA      N  683   2.745   4.099   2.828 -0.3792  0.5647 -0.5463
   49ALA     CA  684   2.657   4.008   2.760  0.0965  0.0295  0.2954
   49ALA      C  685   2.553   4.076   2.663 -0.3986  0.1354  0.7063
   49ALA      O  686   2.499   4.013   2.571 -0.3878 -0.6004  0.1990
   49ALA     CB  687   2.589   3.920   2.870 -0.1710 -0.2975  0.2818
   49ALA      H  688   2.704   4.166   2.892  0.1061  0.9340 -0.6098
   49ALA     HA  689   2.713   3.946   2.689  0.5541  1.4890 -0.7280
   49ALA    HB1  690   2.508   3.978   2.914  0.1734 -0.0805  0.6446
   49ALA    HB2  691   2.543   3.831   2.828  1.2188 -0.5365 -0.9379
   49ALA    HB3  692   2.665   3.884   2.940 -0.1055  1.5645  1.2980
   50ALA      N  693   2.523   4.200   2.677  0.5460  0.0032 -0.4941
   50ALA     CA  694   2.467   4.278   2.572 -0.7552 -0.0745 -0.4333
   50ALA      C  695   2.585   4.361   2.517 -0.1617 -0.1101  0.1411
   50ALA      O  696   2.682   4.392   2.590 -0.1410  0.0282  0.8457
   50ALA     CB  697   2.360   4.363   2.638 -0.3842  0.2058 -0.3998
   50ALA      H  698   2.561   4.251   2.756 -0.6788  0.1943  0.0289
   50ALA     HA  699   2.418   4.223   2.492 -0.8479  0.1110 -0.5037
   50ALA    HB1  700   2.400   4.450   2.690 -1.1043 -0.0917  0.7391
   50ALA    HB2  701   2.310   4.408   2.553  0.6136  0.7239 -0.7449
   50ALA    HB3  702   2.297   4.304   2.706  0.0446  0.0608 -0.1200
   51PRO      N  703   2.586   4.387   2.383  0.0003  0.0031 -1.4858
   51PRO     CA  704   2.699   4.448   2.309  0.2352  0.6832  0.1121
   51PRO      C  705   2.742   4.584   2.369  0.1535 -0.1677  0.3237
   51PRO      O  706   2.659   4.650   2.433  0.6126 -0.0387  0.0721
   51PRO     CB  707   2.653   4.467   2.163  0.8863 -0.5123  0.2460
   51PRO     CG  708   2.548   4.358   2.140  0.1403 -0.5922 -0.1366
   51PRO     CD  709   2.492   4.337   2.280 -0.5242 -0.0112 -0.3126
   51PRO     HA  710   2.788   4.385   2.305  1.0158  1.7040  0.4462
   51PRO    HB2  711   2.611   4.567   2.159 -0.7839 -1.1773 -0.4754
   51PRO    HB3  712   2.725   4.460   2.081  0.0108 -1.1078 -0.5075
   51PRO    HG2  713   2.464   4.393   2.080 -0.6455 -0.2260  1.0912
   51PRO    HG3  714   2.597   4.274   2.093  1.1677 -0.1025  0.0067
   51PRO    HD2  715   2.405   4.403   2.279 -0.3793  0.2507  0.9565
   51PRO    HD3  716   2.472   4.231   2.298  0.9387 -0.1530  0.8628
   52HIS      N  717   2.860   4.627   2.327  0.9583 -0.0489 -0.8590
   52HIS     CA  718   2.908   4.759   2.367 -1.2737 -1.1268  0.6771
   52HIS      C  719   3.020   4.814   2.262  0.2866  0.7461 -0.2634
   52HIS      O  720   3.097   4.731   2.221  0.7634 -0.6121  0.8228
   52HIS     CB  721   2.969   4.749   2.510 -0.6611 -0.3036 -0.2524
   52HIS     CG  722   3.041   4.879   2.558  0.8869  0.5890  0.1288
   52HIS    ND1  723   3.166   4.930   2.531 -0.3664  0.1174 -0.0484
   52HIS    CD2  724   2.969   4.978   2.628  0.5087 -0.3601 -0.0696
   52HIS    CE1  725   3.168   5.050   2.585 -0.5737 -0.8134 -1.2114
   52HIS    NE2  726   3.053   5.080   2.654 -0.0035 -0.6378  0.1144
   52HIS      H  727   2.905   4.582   2.249  1.3898  0.0937 -0.7004
   52HIS     HA  728   2.829   4.834   2.360 -0.5997 -0.4516 -0.9350
   52HIS    HB2  729   2.895   4.722   2.585 -0.7167  0.2298 -0.1100
   52HIS    HB3  730   3.045   4.672   2.519  0.0127  0.4586  1.4147
   52HIS    HD2  731   2.862   4.980   2.642  0.5148  0.9543  0.0394
   52HIS    HE1  732   3.257   5.112   2.580 -0.3384 -0.9087  0.5647
   52HIS    HE2  733   3.029   5.172   2.688  0.2658 -0.0710 -1.1146
   53PRO      N  734   3.040   4.940   2.233  0.3254  0.2337  0.1923
   53PRO     CA  735   3.127   4.986   2.118  0.2461 -0.5679  0.0037
   53PRO      C  736   3.270   4.949   2.126  0.2618  0.0861  0.2294
   53PRO      O  737   3.323   4.931   2.020 -0.3427  0.2625 -0.1036
   53PRO     CB  738   3.104   5.133   2.108  0.4757 -0.8375 -0.0100
   53PRO     CG  739   2.967   5.159   2.176  0.6163  0.5111 -0.4649
   53PRO     CD  740   2.956   5.048   2.284 -0.2110 -1.4246 -0.0734
   53PRO     HA  741   3.081   4.942   2.029 -0.4728  0.6163 -0.2666
   53PRO    HB2  742   3.176   5.192   2.164  0.4256 -0.1695 -0.6319
   53PRO    HB3  743   3.110   5.169   2.006 -0.7700 -0.6205 -0.0458
   53PRO    HG2  744   2.974   5.262   2.211  0.0001  0.6291 -0.6617
   53PRO    HG3  745   2.887   5.143   2.105 -0.2530  0.4179  0.4860
   53PRO    HD2  746   3.008   5.091   2.369 -0.4089  0.1796 -0.7044
   53PRO    HD3  747   2.852   5.018   2.292 -0.6967 -0.1150 -0.8897
   54PHE      N  748   3.325   4.935   2.246 -0.4368 -0.4858 -0.3515
   54PHE     CA  749   3.464   4.910   2.275 -0.5637  0.6609  0.0256
   54PHE      C  750   3.489   4.754   2.270  1.1530 -0.4970 -0.2824
   54PHE      O  751   3.602   4.708   2.276 -0.2962 -0.3249 -0.0347
   54PHE     CB  752   3.490   4.957   2.416  0.5164  0.4065  0.4192
   54PHE     CG  753   3.481   5.102   2.448  0.6460 -0.8270 -0.4316
   54PHE    CD1  754   3.469   5.198   2.347 -0.1680 -0.1090 -0.2086
   54PHE    CD2  755   3.496   5.143   2.585  0.9444  0.6584  0.1645
   54PHE    CE1  756   3.451   5.331   2.387 -0.2533 -0.0322  0.4918
   54PHE    CE2  757   3.475   5.274   2.618 -0.0810  0.1778 -0.2407
   54PHE     CZ  758   3.452   5.366   2.519 -0.1643 -0.5573 -0.0182
   54PHE      H  759   3.265   4.957   2.324  0.1609  1.6437 -0.3712
   54PHE     HA  760   3.530   4.957   2.203 -0.1871  1.2627  0.7355
   54PHE    HB2  761   3.423   4.900   2.481 -0.9679 -0.4638 -1.6390
   54PHE    HB3  762   3.591   4.923   2.437  0.4562 -0.0479  0.0097
   54PHE    HD1  763   3.457   5.173   2.242  0.0153  0.6192 -0.4202
   54PHE    HD2  764   3.517   5.071   2.663  0.4281  0.6944  0.3474
   54PHE    HE1  765   3.436   5.408   2.313  0.5373 -0.3655 -0.0408
   54PHE    HE2  766   3.469   5.313   2.719 -0.2897 -0.4157 -0.0142
   54PHE     HZ  767   3.460   5.471   2.540 -0.4006 -0.3963 -0.6692
   55LEU      N  768   3.380   4.672   2.265  0.1582  0.1983  0.0530
   55LEU     CA  769   3.382   4.521   2.264  0.0397 -0.5603  0.2548
   55LEU      C  770   3.341   4.469   2.125  0.1765 -0.4675  0.5121
   55LEU      O  771   3.260   4.537   2.055 -0.6810  0.2469 -0.0935
   55LEU     CB  772   3.296   4.463   2.381 -0.2531 -0.2594  1.3341
   55LEU     CG  773   3.304   4.518   2.518  0.5400  0.2587 -0.4608
   55LEU    CD1  774   3.203   4.451   2.605  0.2543  0.3684 -0.7168
   55LEU    CD2  775   3.437   4.498   2.590 -0.0553  0.3694 -0.2275
   55LEU      H  776   3.288   4.712   2.266  0.2678  0.4655  0.9661
   55LEU     HA  777   3.487   4.501   2.281  0.5609  0.6324 -1.1284
   55LEU    HB2  778   3.195   4.473   2.342  0.7164 -0.2683 -1.7036
   55LEU    HB3  779   3.319   4.356   2.378 -1.0828 -0.4752 -0.6246
   55LEU     HG  780   3.276   4.623   2.527  0.1351  0.0638  1.2046
   55LEU   HD11  781   3.233   4.346   2.611  0.1644  0.2661 -1.7499
   55LEU   HD12  782   3.201   4.495   2.705  0.7082 -1.4635  0.1919
   55LEU   HD13  783   3.105   4.456   2.559  0.0213  0.1272 -0.2553
   55LEU   HD21  784   3.509   4.566   2.544 -0.4185  0.3157 -0.9053
   55LEU   HD22  785   3.436   4.526   2.696 -0.7575  1.1952 -0.4259
   55LEU   HD23  786   3.471   4.396   2.575  0.2126  0.1364  1.5452
   56HIS      N  787   3.381   4.350   2.087  0.2219  0.6331  0.0458
   56HIS     CA  788   3.347   4.267   1.968 -0.5833 -0.8811  0.1067
   56HIS      C  789   3.281   4.134   1.996 -0.6721  0.7979 -0.4876
   56HIS      O  790   3.223   4.083   1.903 -0.1680 -0.5140  0.0287
   56HIS     CB  791   3.475   4.266   1.876  0.5103 -0.6534 -0.6648
   56HIS     CG  792   3.454   4.203   1.743  1.0325  0.5641 -0.3989
   56HIS    ND1  793   3.480   4.074   1.703 -0.3104 -0.1265  0.5385
   56HIS    CD2  794   3.427   4.269   1.628  0.5101 -0.0527 -0.6458
   56HIS    CE1  795   3.472   4.069   1.568  0.0020  0.4633  0.4296
   56HIS    NE2  796   3.433   4.182   1.518  0.7146 -0.6245 -0.3141
   56HIS      H  797   3.453   4.308   2.143  1.1037  0.0597 -1.4050
   56HIS     HA  798   3.274   4.330   1.916  0.6592  0.6219  0.0180
   56HIS    HB2  799   3.493   4.373   1.876  0.1837 -0.5108  1.4382
   56HIS    HB3  800   3.556   4.214   1.928  0.0458  0.1666  1.0078
   56HIS    HD1  801   3.503   3.995   1.761 -0.1379 -1.7848 -1.5439
   56HIS    HD2  802   3.405   4.375   1.630  0.1963 -0.1095  0.5936
   56HIS    HE1  803   3.494   3.977   1.515 -0.4537  0.7190 -0.2396
   57ARG      N  804   3.297   4.079   2.122  0.2181  0.0886  0.5491
   57ARG     CA  805   3.251   3.949   2.163  0.2049 -0.0059 -0.1701
   57ARG      C  806   3.195   3.957   2.312 -0.7356  0.0272  0.2260
   57ARG      O  807   3.237   4.038   2.394  0.2782  0.0982 -0.4249
   57ARG     CB  808   3.360   3.844   2.139 -1.2837  0.9325 -1.0025
   57ARG     CG  809   3.488   3.857   2.229 -0.6944 -0.1115 -0.3446
   57ARG     CD  810   3.580   3.729   2.255 -0.1638 -0.5347 -0.1063
   57ARG     NE  811   3.684   3.756   2.351  0.2550 -0.0087 -0.3015
   57ARG     CZ  812   3.786   3.687   2.383 -0.9608  0.3149  0.1997
   57ARG    NH1  813   3.805   3.566   2.341 -0.2040 -0.3363 -0.1857
   57ARG    NH2  814   3.880   3.728   2.462  0.5547 -0.5123  0.4933
   57ARG      H  815   3.341   4.140   2.190 -0.6023 -0.1801  1.3561
   57ARG     HA  816   3.171   3.925   2.093  0.2602 -0.9728  0.0810
   57ARG    HB2  817   3.321   3.746   2.166  0.4688  0.4327  0.0473
   57ARG    HB3  818   3.393   3.848   2.036  0.8254  0.3500 -0.4381
   57ARG    HG2  819   3.567   3.925   2.197 -0.0679 -0.3381  0.6079
   57ARG    HG3  820   3.462   3.896   2.328 -0.5996  0.7696 -0.6491
   57ARG    HD2  821   3.519   3.647   2.294 -1.1881 -0.0267 -0.5677
   57ARG    HD3  822   3.623   3.694   2.160  2.6525 -1.0109  1.1401
   57ARG     HE  823   3.674   3.841   2.405 -0.8499 -0.1584 -0.2288
   57ARG   HH11  824   3.900   3.535   2.355 -0.1066  0.3051  0.7356
   57ARG   HH12  825   3.739   3.517   2.283  0.1046 -0.1927 -0.6687
   57ARG   HH21  826   3.974   3.691   2.452  0.8098  0.2790 -0.3319
   57ARG   HH22  827   3.853   3.810   2.515 -0.5375  0.0063 -0.7420
   58TYR      N  828   3.105   3.867   2.343  0.3337 -0.3154 -0.0153
   58TYR     CA  829   3.015   3.894   2.459 -0.1491  0.9364  0.0952
   58TYR      C  830   2.960   3.759   2.502  0.9275 -0.2745 -0.1255
   58TYR      O  831   2.960   3.662   2.424 -0.1543  0.1589  0.4211
   58TYR     CB  832   2.895   3.992   2.420 -0.7606  0.1775  0.0520
   58TYR     CG  833   2.921   4.079   2.298  0.7450  0.3979  0.3048
   58TYR    CD1  834   2.866   4.037   2.176  0.3753 -0.2766 -0.0626
   58TYR    CD2  835   2.983   4.207   2.306 -0.2665  0.0992  0.5687
   58TYR    CE1  836   2.872   4.120   2.063  0.0266  0.0106  0.6916
   58TYR    CE2  837   3.005   4.280   2.189 -0.0187  0.0831  0.2253
   58TYR     CZ  838   2.945   4.240   2.069 -0.0941  0.7559  0.7332
   58TYR     OH  839   2.962   4.305   1.949 -0.4528  0.3532  0.2428
   58TYR      H  840   3.081   3.790   2.281 -0.5831 -0.8633  0.9433
   58TYR     HA  841   3.067   3.928   2.548  0.3381 -0.8723  0.5827
   58TYR    HB2  842   2.804   3.935   2.402 -0.0266 -0.6120 -1.6425
   58TYR    HB3  843   2.880   4.055   2.507 -0.7162  0.1448  0.0834
   58TYR    HD1  844   2.808   3.947   2.171 -0.2176 -0.0049  1.0300
   58TYR    HD2  845   3.023   4.241   2.400  0.5941  1.6915 -0.3027
   58TYR    HE1  846   2.831   4.092   1.967  0.5876  0.7764  0.2031
   58TYR    HE2  847   3.062   4.371   2.197 -0.3420  0.2930  0.1646
   58TYR     HH  848   2.979   4.395   1.979  1.6075  0.0672  0.2719
   59TYR      N  849   2.916   3.744   2.624 -0.1906 -0.5663 -0.3161
   59TYR     CA  850   2.861   3.626   2.688 -0.0430 -0.1035  0.4321
   59TYR      C  851   2.725   3.592   2.624  0.6273  0.6458  0.6459
   59TYR      O  852   2.626   3.647   2.668  0.4201 -0.1534  0.3550
   59TYR     CB  853   2.856   3.625   2.836 -0.8582  0.4206 -0.2677
   59TYR     CG  854   2.796   3.505   2.904 -0.3476  0.9852  0.2466
   59TYR    CD1  855   2.801   3.371   2.847 -0.2146 -0.7553 -0.3871
   59TYR    CD2  856   2.737   3.517   3.030  0.2399 -0.2142 -0.0853
   59TYR    CE1  857   2.759   3.262   2.924 -0.5757  0.5844 -0.0258
   59TYR    CE2  858   2.680   3.408   3.092  0.8181 -0.1126 -0.5869
   59TYR     CZ  859   2.687   3.281   3.046 -0.6116  0.6981  0.5428
   59TYR     OH  860   2.644   3.176   3.116 -0.2151 -0.4725  0.0008
   59TYR      H  861   2.921   3.829   2.679 -0.4008 -1.3230  0.9674
   59TYR     HA  862   2.938   3.555   2.657  0.4907  0.4002  0.5807
   59TYR    HB2  863   2.958   3.633   2.873 -0.6818 -0.7324 -0.4134
   59TYR    HB3  864   2.802   3.714   2.869 -0.5518  0.3989  0.3214
   59TYR    HD1  865   2.858   3.362   2.756  0.1036  1.8213 -0.5973
   59TYR    HD2  866   2.740   3.615   3.075 -1.6401  0.2337 -0.7702
   59TYR    HE1  867   2.775   3.162   2.887  0.0859 -0.3466  2.4188
   59TYR    HE2  868   2.643   3.417   3.193  0.4855  0.0105 -0.7181
   59TYR     HH  869   2.675   3.091   3.082 -0.9414 -0.8664  0.2650
   60GLN      N  870   2.710   3.484   2.537 -0.2943 -1.5237 -0.6359
   60GLN     CA  871   2.576   3.440   2.488 -0.4797  0.3581 -0.3084
   60GLN      C  872   2.515   3.320   2.572 -0.6643  0.6124 -0.0433
   60GLN      O  873   2.559   3.201   2.555  0.5171 -0.5145  0.5736
   60GLN     CB  874   2.607   3.391   2.349  0.4376  0.1500  1.1312
   60GLN     CG  875   2.681   3.492   2.263 -1.0463  0.0342 -0.0184
   60GLN     CD  876   2.611   3.629   2.258 -0.4242  0.5637 -0.0641
   60GLN    OE1  877   2.490   3.639   2.274 -0.2160 -0.0939  0.0494
   60GLN    NE2  878   2.688   3.731   2.237 -0.5248 -0.2709  0.0840
   60GLN      H  879   2.790   3.444   2.491  0.8406 -0.5689  0.3791
   60GLN     HA  880   2.498   3.514   2.472  0.2317  1.0682 -0.6475
   60GLN    HB2  881   2.660   3.296   2.349  0.0294 -0.1100 -0.0170
   60GLN    HB3  882   2.509   3.379   2.304  0.4647  2.5374  0.1394
   60GLN    HG2  883   2.779   3.504   2.308 -0.8753  0.7223 -0.5275
   60GLN    HG3  884   2.690   3.455   2.161 -0.1118  0.4577 -0.1123
   60GLN   HE21  885   2.655   3.822   2.209  0.3497 -0.2227 -0.9384
   60GLN   HE22  886   2.789   3.718   2.234 -0.5521 -0.5204 -1.1269
   61ARG      N  887   2.416   3.349   2.654  0.4174 -0.1361  0.3049
   61ARG     CA  888   2.355   3.253   2.755  0.1853  0.3551  1.0088
   61ARG      C  889   2.269   3.148   2.684  0.3160 -0.1445  0.6759
   61ARG      O  890   2.247   3.032   2.725 -0.6540  0.1197  0.1132
   61ARG     CB  891   2.279   3.330   2.859  0.9724 -0.1622 -1.0704
   61ARG     CG  892   2.370   3.400   2.962 -0.5642  0.6227 -0.2142
   61ARG     CD  893   2.294   3.508   3.045 -0.3323  0.0515  0.7890
   61ARG     NE  894   2.250   3.625   2.973  0.9064  0.1387 -0.1224
   61ARG     CZ  895   2.160   3.714   3.007  0.4004  0.1761 -0.7642
   61ARG    NH1  896   2.102   3.707   3.122  0.3619 -0.5769  0.1778
   61ARG    NH2  897   2.117   3.806   2.931 -0.3845 -0.6074 -0.3758
   61ARG      H  898   2.388   3.445   2.661  1.4774  0.2078  0.2015
   61ARG     HA  899   2.438   3.201   2.804  0.6229 -0.8925 -0.8362
   61ARG    HB2  900   2.227   3.411   2.810  0.7414  0.5965  0.3138
   61ARG    HB3  901   2.211   3.263   2.913  1.6622  0.6246  0.9700
   61ARG    HG2  902   2.399   3.321   3.031 -0.9120 -0.5196 -1.2974
   61ARG    HG3  903   2.457   3.449   2.919 -0.4410  0.8026  0.2341
   61ARG    HD2  904   2.216   3.455   3.101 -0.4033 -0.2013  0.4590
   61ARG    HD3  905   2.367   3.535   3.121  0.1416  0.5470  0.1709
   61ARG     HE  906   2.287   3.635   2.880  0.6322  0.0163 -0.2475
   61ARG   HH11  907   2.034   3.776   3.148  1.4086  0.0682  1.4035
   61ARG   HH12  908   2.133   3.642   3.193  0.0698 -0.3315  0.5377
   61ARG   HH21  909   2.045   3.866   2.969  0.7139  1.0969 -0.7200
   61ARG   HH22  910   2.149   3.836   2.840 -0.9471  0.6207 -0.2154
   62GLN      N  911   2.209   3.191   2.572 -0.4402 -0.8216 -0.3761
   62GLN     CA  912   2.134   3.104   2.479 -0.0465  0.3332  0.4585
   62GLN      C  913   2.220   2.996   2.403  0.2577 -0.5593 -0.4340
   62GLN      O  914   2.174   2.891   2.367  0.3143  0.2765  0.2933
   62GLN     CB  915   2.047   3.193   2.387 -0.3957 -0.3324 -0.3246
   62GLN     CG  916   2.122   3.262   2.269  0.2237  0.0170 -0.3605
   62GLN     CD  917   2.208   3.390   2.305  0.8189 -0.2930  0.5661
   62GLN    OE1  918   2.235   3.431   2.414 -0.4954  0.0995 -0.3456
   62GLN    NE2  919   2.266   3.444   2.199 -0.1801  0.2781  0.1661
   62GLN      H  920   2.243   3.282   2.546 -0.5073 -0.1693  1.5602
   62GLN     HA  921   2.061   3.044   2.534 -0.1749  0.5288  0.5053
   62GLN    HB2  922   1.957   3.141   2.354 -0.2955 -0.8776  0.2204
   62GLN    HB3  923   2.021   3.281   2.445  1.1108 -0.7104  1.0788
   62GLN    HG2  924   2.178   3.186   2.214 -0.4206 -0.0646 -0.9334
   62GLN    HG3  925   2.048   3.290   2.193 -0.1602  0.5380  0.1881
   62GLN   HE21  926   2.330   3.520   2.213 -0.3758  0.3025  1.0584
   62GLN   HE22  927   2.243   3.418   2.104 -1.4005 -0.4128  0.5928
   63LEU      N  928   2.347   3.025   2.372 -0.7922 -0.3626 -0.3792
   63LEU     CA  929   2.447   2.935   2.308 -0.0703  1.2236  0.2164
   63LEU      C  930   2.502   2.831   2.405 -0.3842  0.1235 -0.2989
   63LEU      O  931   2.580   2.750   2.366  0.3063  0.1470  0.0764
   63LEU     CB  932   2.554   3.017   2.243 -0.3942  0.2160 -0.9641
   63LEU     CG  933   2.510   3.116   2.133 -0.0137 -0.0218  0.5427
   63LEU    CD1  934   2.619   3.176   2.043 -0.5879  0.9723 -0.6565
   63LEU    CD2  935   2.411   3.058   2.032 -0.1726  0.5641 -0.0950
   63LEU      H  936   2.376   3.115   2.409 -0.6978 -0.8022  0.6888
   63LEU     HA  937   2.395   2.876   2.232 -0.1395  2.2663 -0.5879
   63LEU    HB2  938   2.601   3.075   2.322 -0.5892 -0.7923 -0.0688
   63LEU    HB3  939   2.636   2.954   2.209  0.6711  0.7013  0.5139
   63LEU     HG  940   2.458   3.198   2.184 -1.3789 -0.4685 -0.0236
   63LEU   HD11  941   2.587   3.270   1.998 -1.3175  0.5498 -1.0670
   63LEU   HD12  942   2.710   3.202   2.097 -0.4988 -0.5111  0.0147
   63LEU   HD13  943   2.654   3.106   1.966  0.1995  1.2933 -0.6030
   63LEU   HD21  944   2.398   3.130   1.951  0.6841  0.1036 -0.6751
   63LEU   HD22  945   2.454   2.965   1.995  0.8431  0.8685  0.2534
   63LEU   HD23  946   2.318   3.046   2.087 -0.5806  2.3929 -0.2861
   64SER      N  947   2.471   2.835   2.532 -0.6671 -0.1792 -0.7282
   64SER     CA  948   2.508   2.731   2.625 -0.1276  0.1942 -0.8410
   64SER      C  949   2.381   2.650   2.663  0.9415 -1.0735 -0.4207
   64SER      O  950   2.269   2.709   2.692 -0.6027  0.5457  0.4157
   64SER     CB  951   2.576   2.791   2.758 -0.5507 -0.8608 -0.6852
   64SER     OG  952   2.606   2.705   2.873 -0.5575  0.1765  0.6223
   64SER      H  953   2.399   2.895   2.570 -0.9748 -0.9376 -0.0697
   64SER     HA  954   2.580   2.661   2.583 -0.4471 -0.3789 -0.4667
   64SER    HB2  955   2.661   2.849   2.723 -1.1509  0.8623  0.4588
   64SER    HB3  956   2.502   2.863   2.794 -0.6019 -0.8114 -0.8845
   64SER     HG  957   2.649   2.755   2.942  0.4049  0.6584 -0.2694
   65SER      N  958   2.393   2.524   2.668  0.3486  0.9617 -0.0999
   65SER     CA  959   2.285   2.440   2.728 -0.3776  0.1495 -0.2037
   65SER      C  960   2.297   2.430   2.886 -0.8012 -0.1043  0.4018
   65SER      O  961   2.206   2.394   2.945  0.2845 -0.0161 -0.8382
   65SER     CB  962   2.286   2.293   2.667  0.1677 -0.5629  0.8904
   65SER     OG  963   2.198   2.210   2.732 -0.8628  0.0869 -0.2394
   65SER      H  964   2.486   2.486   2.665 -0.1748 -0.4831  0.0548
   65SER     HA  965   2.188   2.485   2.710 -0.1759  0.3336 -0.8526
   65SER    HB2  966   2.266   2.300   2.560  0.4592  0.8155  0.8765
   65SER    HB3  967   2.391   2.263   2.675  0.7132  0.7528 -0.4329
   65SER     HG  968   2.120   2.265   2.744 -0.7602  0.1505  0.1546
   66THR      N  969   2.411   2.467   2.942 -0.5880  0.0986 -0.4564
   66THR     CA  970   2.428   2.454   3.093  1.0272 -0.2813  0.2561
   66THR      C  971   2.390   2.582   3.188  0.1946  0.5747  0.3615
   66THR      O  972   2.385   2.566   3.306 -0.0372  0.3947 -0.0114
   66THR     CB  973   2.563   2.396   3.129 -0.5082  0.7437 -0.2888
   66THR    OG1  974   2.665   2.460   3.061 -0.2008  0.1460 -0.0585
   66THR    CG2  975   2.577   2.245   3.083  0.6368 -0.2741  0.0834
   66THR      H  976   2.489   2.505   2.890 -0.2750  0.5262  0.2933
   66THR     HA  977   2.348   2.390   3.130 -0.2571  1.4249  0.7393
   66THR     HB  978   2.584   2.400   3.236 -1.3793  0.0972 -0.0711
   66THR    HG1  979   2.660   2.552   3.089  1.1214  0.6372 -1.2376
   66THR   HG21  980   2.679   2.206   3.093  0.4208 -0.6083  1.4248
   66THR   HG22  981   2.510   2.176   3.134  0.5363 -0.2077  0.0420
   66THR   HG23  982   2.537   2.239   2.982 -1.2553  0.2883  0.7277
   67TYR      N  983   2.366   2.700   3.138  0.8234 -0.2857 -0.2467
   67TYR     CA  984   2.306   2.816   3.207 -0.5563 -0.2335  0.3307
   67TYR      C  985   2.189   2.771   3.298  0.4102  0.3739  1.0399
   67TYR      O  986   2.102   2.695   3.253 -0.3621 -0.6862  0.0607
   67TYR     CB  987   2.279   2.920   3.102  0.7956 -0.6943  0.6712
   67TYR     CG  988   2.204   3.041   3.154 -0.7700 -0.3349  0.3709
   67TYR    CD1  989   2.281   3.143   3.211  0.2321 -0.2453  0.3399
   67TYR    CD2  990   2.062   3.047   3.158 -0.3856 -0.2898  0.5049
   67TYR    CE1  991   2.217   3.246   3.284  0.2503  0.8932 -0.4250
   67TYR    CE2  992   1.999   3.159   3.222  0.3614  0.9191  0.7887
   67TYR     CZ  993   2.079   3.253   3.289  0.3685 -0.3868 -0.6184
   67TYR     OH  994   2.020   3.357   3.351 -0.4001  1.0672  0.1795
   67TYR      H  995   2.398   2.720   3.044  0.6492  1.9363  0.0766
   67TYR     HA  996   2.377   2.866   3.273 -0.3923  0.4079 -0.2988
   67TYR    HB2  997   2.370   2.949   3.051  0.2292 -0.1180 -0.0567
   67TYR    HB3  998   2.212   2.872   3.030 -0.9910  0.7541  1.2107
   67TYR    HD1  999   2.389   3.148   3.200  0.3111 -0.4832  0.9206
   67TYR    HD2 1000   2.005   2.963   3.122  1.5436 -1.0297 -1.2006
   67TYR    HE1 1001   2.279   3.321   3.330  0.3417  0.7163 -0.2556
   67TYR    HE2 1002   1.892   3.177   3.220 -0.0804 -1.1949  0.0979
   67TYR     HH 1003   2.079   3.423   3.388 -0.0404  0.8028  0.0887
   68ARG      N 1004   2.171   2.834   3.409  0.4125 -0.0207 -0.0953
   68ARG     CA 1005   2.046   2.820   3.494 -0.8719 -0.2411  0.7496
   68ARG      C 1006   2.016   2.954   3.559 -0.1203 -0.4097 -0.4750
   68ARG      O 1007   2.106   3.019   3.613  0.2919  0.1617  0.3015
   68ARG     CB 1008   2.071   2.715   3.599 -0.5726  0.7247 -0.1060
   68ARG     CG 1009   2.123   2.575   3.559  0.2236 -1.1200  0.4951
   68ARG     CD 1010   2.114   2.484   3.687 -0.8339  0.0827 -0.3312
   68ARG     NE 1011   2.151   2.340   3.670 -1.0272 -0.9550 -0.1412
   68ARG     CZ 1012   2.207   2.259   3.749 -0.2699 -0.5720  0.0410
   68ARG    NH1 1013   2.237   2.291   3.875  0.0462 -0.1154  0.3515
   68ARG    NH2 1014   2.242   2.143   3.702  0.1437 -0.3051 -0.3039
   68ARG      H 1015   2.250   2.887   3.443  1.8639 -1.9490 -0.1587
   68ARG     HA 1016   1.963   2.787   3.431 -0.8425 -0.7741  0.9773
   68ARG    HB2 1017   2.112   2.754   3.692  0.3933  0.9988 -0.6167
   68ARG    HB3 1018   1.969   2.693   3.628 -0.1538 -1.5864  0.0418
   68ARG    HG2 1019   2.059   2.544   3.476 -0.2657 -1.9618  1.1610
   68ARG    HG3 1020   2.227   2.576   3.525  0.2328 -1.3521  0.5129
   68ARG    HD2 1021   2.189   2.521   3.757 -0.2423 -0.8200 -0.4640
   68ARG    HD3 1022   2.012   2.496   3.724 -0.3045 -0.1722  1.3499
   68ARG     HE 1023   2.145   2.310   3.574  0.3833 -0.7124 -0.3482
   68ARG   HH11 1024   2.293   2.228   3.931 -0.4216 -1.1019 -0.2274
   68ARG   HH12 1025   2.213   2.384   3.905 -0.2468 -0.3671  0.9248
   68ARG   HH21 1026   2.269   2.073   3.769 -0.4476  0.3606  0.6811
   68ARG   HH22 1027   2.214   2.122   3.607  1.2364  0.4132 -0.8268
   69ASP      N 1028   1.894   3.002   3.556 -0.0327 -0.1717  0.6878
   69ASP     CA 1029   1.855   3.138   3.591 -0.0015  0.0229 -0.0568
   69ASP      C 1030   1.848   3.159   3.743  0.5437 -0.2765 -0.7583
   69ASP      O 1031   1.796   3.070   3.814  0.1376  0.0557 -0.0170
   69ASP     CB 1032   1.713   3.169   3.539 -0.2244  0.2271 -0.0688
   69ASP     CG 1033   1.662   3.308   3.573  0.3628 -0.1008 -1.0360
   69ASP    OD1 1034   1.737   3.404   3.605  0.0417  0.2055  0.3794
   69ASP    OD2 1035   1.538   3.328   3.585  0.2276  0.3495  0.5766
   69ASP      H 1036   1.819   2.943   3.522 -0.1391  0.7617 -0.8668
   69ASP     HA 1037   1.926   3.209   3.549  0.3479 -0.4017 -0.1904
   69ASP    HB2 1038   1.714   3.156   3.431 -0.9828  0.8471 -0.1717
   69ASP    HB3 1039   1.646   3.095   3.583 -0.7710  1.3194  1.0557
   70LEU      N 1040   1.899   3.266   3.803 -0.8671  0.0368  0.1027
   70LEU     CA 1041   1.900   3.288   3.946  0.5217  0.2844 -0.5816
   70LEU      C 1042   1.788   3.385   3.979  0.4340  0.3024 -1.3317
   70LEU      O 1043   1.778   3.424   4.098 -0.1817 -0.2422  0.4533
   70LEU     CB 1044   2.039   3.327   3.985  0.1243  0.6372  0.0429
   70LEU     CG 1045   2.073   3.288   4.129  0.5380 -0.6821 -0.7730
   70LEU    CD1 1046   2.171   3.173   4.138 -0.1368  0.1083  0.4895
   70LEU    CD2 1047   2.129   3.411   4.205 -0.5194  1.4797 -0.0032
   70LEU      H 1048   1.941   3.338   3.746 -0.1751 -0.4422 -0.0123
   70LEU     HA 1049   1.885   3.192   3.996 -1.1363  0.3926 -0.7849
   70LEU    HB2 1050   2.112   3.270   3.927 -0.8992 -0.1353 -0.5560
   70LEU    HB3 1051   2.057   3.433   3.966  0.5227  0.5120 -0.3291
   70LEU     HG 1052   1.982   3.256   4.181  0.5896  0.6289  0.2277
   70LEU   HD11 1053   2.185   3.135   4.239  0.1430  0.0488  0.4293
   70LEU   HD12 1054   2.116   3.096   4.084 -0.4843  0.3382  0.5070
   70LEU   HD13 1055   2.268   3.196   4.095 -0.2544  0.9509  0.6270
   70LEU   HD21 1056   2.059   3.494   4.197 -1.1732  0.9453 -0.0656
   70LEU   HD22 1057   2.140   3.379   4.308  0.7642  0.4709 -0.4019
   70LEU   HD23 1058   2.229   3.429   4.166  0.0291 -0.7318  0.0874
   71ARG      N 1059   1.697   3.422   3.888  0.2842  0.0603  0.7649
   71ARG     CA 1060   1.572   3.505   3.898 -0.4722  0.8635 -0.0975
   71ARG      C 1061   1.588   3.646   3.964 -0.3722 -0.0014  0.5735
   71ARG      O 1062   1.498   3.699   4.023  0.5187 -0.0227 -0.1562
   71ARG     CB 1063   1.461   3.423   3.970 -0.1031 -0.5536 -0.6134
   71ARG     CG 1064   1.403   3.309   3.895  0.3710 -0.1564 -0.1613
   71ARG     CD 1065   1.304   3.227   3.986  0.9887 -0.5633 -0.1460
   71ARG     NE 1066   1.186   3.300   4.039  0.5318 -1.0614 -0.5914
   71ARG     CZ 1067   1.119   3.278   4.153  0.3274 -0.3746 -0.3465
   71ARG    NH1 1068   1.028   3.364   4.193 -0.3331  0.4215 -0.1319
   71ARG    NH2 1069   1.133   3.175   4.233 -0.3166 -0.3246 -0.2921
   71ARG      H 1070   1.702   3.363   3.806 -1.0787  0.2491  0.5010
   71ARG     HA 1071   1.536   3.512   3.796 -0.6637 -0.0086 -0.1074
   71ARG    HB2 1072   1.507   3.383   4.061 -1.6948  0.3460  0.7043
   71ARG    HB3 1073   1.378   3.489   3.994 -1.1068 -1.8036 -0.4409
   71ARG    HG2 1074   1.350   3.346   3.807 -1.6837 -0.3424  0.8847
   71ARG    HG3 1075   1.480   3.244   3.854  0.4969 -0.4926  0.5712
   71ARG    HD2 1076   1.255   3.152   3.924 -0.9229  0.9238 -0.6569
   71ARG    HD3 1077   1.360   3.183   4.068 -0.3207  0.2933  1.3124
   71ARG     HE 1078   1.142   3.376   3.989 -0.5766 -0.4373  1.1481
   71ARG   HH11 1079   0.969   3.327   4.266 -1.4170 -1.1286 -1.6316
   71ARG   HH12 1080   1.025   3.456   4.151  1.9725  0.9143  0.5316
   71ARG   HH21 1081   1.056   3.163   4.298 -1.2870  0.6643 -1.1603
   71ARG   HH22 1082   1.191   3.100   4.199 -0.6061 -0.3166 -0.8256
   72LYS      N 1083   1.713   3.695   3.958 -0.3150  0.2063 -0.1777
   72LYS     CA 1084   1.756   3.809   4.047  0.3425  1.0256  0.0237
   72LYS      C 1085   1.848   3.914   3.976  0.0878  0.1083 -0.1485
   72LYS      O 1086   1.944   3.883   3.901  0.1422  0.0449  0.0606
   72LYS     CB 1087   1.821   3.750   4.175 -0.1257 -0.6492  0.0711
   72LYS     CG 1088   1.833   3.846   4.293  0.2410  0.5098  0.0353
   72LYS     CD 1089   1.916   3.786   4.404  0.2090  0.1907  0.4646
   72LYS     CE 1090   1.921   3.846   4.542  0.1959 -0.2945  0.1957
   72LYS     NZ 1091   2.004   3.768   4.635 -0.0578  0.1272 -0.1870
   72LYS      H 1092   1.782   3.651   3.899  0.9031  0.0516  1.2366
   72LYS     HA 1093   1.668   3.863   4.080 -0.4487 -0.1803 -0.0025
   72LYS    HB2 1094   1.759   3.666   4.205 -0.8713 -0.2607 -0.3333
   72LYS    HB3 1095   1.917   3.711   4.141 -0.0708 -0.5702  0.1325
   72LYS    HG2 1096   1.878   3.940   4.260  0.8177  0.5354  0.8256
   72LYS    HG3 1097   1.735   3.866   4.335  0.6328  0.9767  0.7757
   72LYS    HD2 1098   1.892   3.680   4.417 -0.2258  0.2921  0.5319
   72LYS    HD3 1099   2.020   3.788   4.372 -0.0915  1.5234 -0.6158
   72LYS    HE2 1100   1.960   3.947   4.532 -0.7725  0.0863  0.0457
   72LYS    HE3 1101   1.823   3.852   4.589  0.2919 -0.9523  0.4942
   72LYS    HZ1 1102   2.095   3.751   4.595  0.3005 -0.1584  0.6941
   72LYS    HZ2 1103   2.028   3.813   4.722  0.6070  0.6094 -0.6019
   72LYS    HZ3 1104   1.970   3.674   4.644  0.5040 -0.4511 -2.6460
   73GLY      N 1105   1.814   4.043   3.995  0.3806 -0.3920 -0.5006
   73GLY     CA 1106   1.883   4.158   3.938 -0.6478  1.3426  0.0871
   73GLY      C 1107   2.004   4.199   4.028 -0.0199  0.0382  0.5718
   73GLY      O 1108   2.024   4.157   4.142 -0.1632 -0.2686 -0.6267
   73GLY      H 1109   1.737   4.058   4.058 -0.0305 -0.3655 -0.9910
   73GLY    HA2 1110   1.913   4.117   3.842  1.0287 -1.8615  1.6738
   73GLY    HA3 1111   1.820   4.245   3.917 -1.0025  1.1310  0.2629
   74VAL      N 1112   2.088   4.283   3.969 -0.4169 -0.0763 -0.2594
   74VAL     CA 1113   2.210   4.348   4.032  0.1025  0.3762 -0.7001
   74VAL      C 1114   2.256   4.475   3.957  0.9487 -0.1849  1.1411
   74VAL      O 1115   2.260   4.473   3.832  0.0641  0.3970  0.4372
   74VAL     CB 1116   2.323   4.245   4.050 -0.5010  0.4559 -0.6595
   74VAL    CG1 1117   2.353   4.166   3.921  0.4135  0.0703 -0.1651
   74VAL    CG2 1118   2.454   4.307   4.113 -0.5205  0.0442  0.0492
   74VAL      H 1119   2.065   4.310   3.875 -0.4139 -0.9631 -0.5231
   74VAL     HA 1120   2.183   4.375   4.134 -0.7619  0.4336 -0.9294
   74VAL     HB 1121   2.284   4.169   4.118  0.6721 -0.0110 -0.4673
   74VAL   HG11 1122   2.265   4.116   3.882  0.2340  0.5025 -0.3257
   74VAL   HG12 1123   2.386   4.238   3.845 -0.1832  1.6498  0.9552
   74VAL   HG13 1124   2.428   4.092   3.949 -0.2823 -0.6139 -0.0673
   74VAL   HG21 1125   2.533   4.232   4.108 -0.6006 -0.0136 -0.6423
   74VAL   HG22 1126   2.481   4.390   4.048  2.0631 -1.2159 -0.7421
   74VAL   HG23 1127   2.440   4.354   4.210 -0.1004  0.2137  0.0313
   75TYR      N 1128   2.287   4.578   4.032 -0.2076 -0.5922  0.0578
   75TYR     CA 1129   2.354   4.697   3.972  0.9027  0.0805 -0.0259
   75TYR      C 1130   2.467   4.738   4.055 -0.3552  0.3251 -0.7094
   75TYR      O 1131   2.475   4.701   4.179 -0.3657  0.3159  0.2793
   75TYR     CB 1132   2.251   4.809   3.946 -0.5972 -0.1546 -1.0361
   75TYR     CG 1133   2.184   4.876   4.075 -0.5558  0.4760  0.9743
   75TYR    CD1 1134   2.235   4.997   4.123 -0.5635  0.7446  0.1048
   75TYR    CD2 1135   2.076   4.810   4.136  0.5618 -0.3835 -1.3420
   75TYR    CE1 1136   2.176   5.056   4.228  0.0713 -0.3535 -0.3489
   75TYR    CE2 1137   2.013   4.872   4.254  0.5677 -0.1238  0.2430
   75TYR     CZ 1138   2.064   4.992   4.300 -0.4226 -0.7137  0.0138
   75TYR     OH 1139   2.012   5.051   4.417 -0.1160 -0.0137  0.5138
   75TYR      H 1140   2.286   4.566   4.133  1.5547  0.4564  0.2875
   75TYR     HA 1141   2.386   4.666   3.873 -0.1434  0.0753 -0.3874
   75TYR    HB2 1142   2.300   4.890   3.892 -0.0665  0.5762  0.4205
   75TYR    HB3 1143   2.176   4.767   3.879 -0.1693 -0.1585 -1.5258
   75TYR    HD1 1144   2.323   5.038   4.075  0.7842 -0.1297  1.6349
   75TYR    HD2 1145   2.030   4.721   4.094 -0.4672 -1.2348  1.1933
   75TYR    HE1 1146   2.204   5.155   4.262  1.7414 -1.1765  0.9832
   75TYR    HE2 1147   1.922   4.831   4.295  0.9016 -1.0761  0.0630
   75TYR     HH 1148   1.958   4.992   4.470  0.8451  0.4492  2.1401
   76VAL      N 1149   2.559   4.819   4.001 -0.1063  0.3947 -0.3845
   76VAL     CA 1150   2.670   4.883   4.084  0.4380  0.3455  0.6477
   76VAL      C 1151   2.666   5.039   4.064 -0.6284  0.0998 -0.1933
   76VAL      O 1152   2.657   5.079   3.948  0.6029  0.0160  0.4264
   76VAL     CB 1153   2.805   4.814   4.043 -0.0077  0.6355 -0.4446
   76VAL    CG1 1154   2.927   4.898   4.063 -0.2704 -0.3381 -0.0215
   76VAL    CG2 1155   2.818   4.682   4.124 -0.0755  0.0514 -0.5476
   76VAL      H 1156   2.546   4.828   3.901 -0.5590 -0.9382 -0.4779
   76VAL     HA 1157   2.652   4.865   4.190 -0.7246 -0.4095  0.3646
   76VAL     HB 1158   2.807   4.783   3.939  3.4068  0.0179 -0.4360
   76VAL   HG11 1159   2.935   4.970   3.982 -0.7976  0.3941  0.5530
   76VAL   HG12 1160   2.913   4.952   4.157 -1.5452 -0.0939 -0.3226
   76VAL   HG13 1161   3.021   4.842   4.062  0.2405  0.4844 -0.4178
   76VAL   HG21 1162   2.812   4.700   4.231  1.4037 -1.1730 -0.1871
   76VAL   HG22 1163   2.743   4.608   4.095  1.3848 -1.6226 -0.3660
   76VAL   HG23 1164   2.915   4.641   4.095 -0.2464 -0.0604 -0.9809
   77PRO      N 1165   2.691   5.127   4.164 -0.0472 -0.4656  0.2484
   77PRO     CA 1166   2.658   5.267   4.149  0.5395  0.7031  0.2536
   77PRO      C 1167   2.777   5.364   4.148  0.5798 -1.1097 -0.7020
   77PRO      O 1168   2.752   5.491   4.138 -0.0442  0.7691 -0.0426
   77PRO     CB 1169   2.579   5.298   4.276 -0.3954 -0.1266 -0.0726
   77PRO     CG 1170   2.645   5.211   4.383 -0.3404  0.0794 -0.5588
   77PRO     CD 1171   2.681   5.088   4.305 -0.1192  0.1022  1.1036
   77PRO     HA 1172   2.588   5.277   4.067 -0.4097  0.6004  1.0098
   77PRO    HB2 1173   2.586   5.403   4.305 -0.3041 -0.6335  2.1121
   77PRO    HB3 1174   2.474   5.275   4.260 -0.1367 -0.1882 -2.4423
   77PRO    HG2 1175   2.735   5.260   4.420 -0.9171 -0.1562  1.3740
   77PRO    HG3 1176   2.575   5.193   4.464  0.8827  0.9965  0.7981
   77PRO    HD2 1177   2.761   5.026   4.345 -0.6018 -0.3135  1.4507
   77PRO    HD3 1178   2.589   5.031   4.314 -0.3143  0.2852  0.4130
   78TYR      N 1179   2.898   5.317   4.162 -0.6299 -0.1020  0.0593
   78TYR     CA 1180   3.017   5.393   4.198 -1.1590  0.5158  0.4950
   78TYR      C 1181   3.068   5.489   4.091  0.1069 -0.0703  0.6642
   78TYR      O 1182   3.049   5.466   3.971  0.5395  0.3512 -0.7060
   78TYR     CB 1183   3.122   5.287   4.222 -0.6497  1.3065 -0.4556
   78TYR     CG 1184   3.080   5.182   4.328 -0.5356  0.3665 -0.0926
   78TYR    CD1 1185   3.017   5.213   4.451 -0.5448  0.1572 -0.4985
   78TYR    CD2 1186   3.103   5.046   4.301 -0.1845  0.5874 -0.6144
   78TYR    CE1 1187   2.968   5.112   4.539  0.1761 -1.1028  0.8198
   78TYR    CE2 1188   3.073   4.947   4.400 -0.3864  0.4603  1.0903
   78TYR     CZ 1189   2.997   4.980   4.511  0.5237 -0.0388 -1.0229
   78TYR     OH 1190   2.954   4.881   4.593 -0.4542  0.0386  0.0638
   78TYR      H 1191   2.910   5.218   4.147  0.4622  0.1647 -1.1890
   78TYR     HA 1192   3.002   5.451   4.289 -1.4145 -0.2077  0.9419
   78TYR    HB2 1193   3.153   5.228   4.136 -0.2095 -1.1071  1.1410
   78TYR    HB3 1194   3.212   5.327   4.270 -0.0186  0.3443 -0.7565
   78TYR    HD1 1195   3.015   5.315   4.486  0.2691  0.3276 -0.8964
   78TYR    HD2 1196   3.169   5.013   4.222  0.9483  0.9814  0.1078
   78TYR    HE1 1197   2.909   5.151   4.620 -0.7026 -0.7477  0.0455
   78TYR    HE2 1198   3.104   4.846   4.375 -0.6767  0.5238  0.4298
   78TYR     HH 1199   2.922   4.916   4.677 -0.0919  0.5896 -0.0182
   79THR      N 1200   3.146   5.593   4.130 -0.6312  1.0168  0.4288
   79THR     CA 1201   3.199   5.691   4.031  0.2004 -0.5056 -0.7941
   79THR      C 1202   3.299   5.644   3.926 -0.3921  0.5454  0.3242
   79THR      O 1203   3.287   5.678   3.807  0.1842  0.1084  0.3998
   79THR     CB 1204   3.248   5.814   4.111 -0.5181 -0.1208  1.0121
   79THR    OG1 1205   3.157   5.861   4.193  1.1667 -0.0227 -0.2180
   79THR    CG2 1206   3.291   5.922   4.017 -0.3219 -0.2226  0.6101
   79THR      H 1207   3.175   5.588   4.227 -0.3978 -0.5575  0.3162
   79THR     HA 1208   3.107   5.717   3.980 -0.1965 -1.6571 -0.7089
   79THR     HB 1209   3.335   5.792   4.172 -0.4395 -0.4781  0.7774
   79THR    HG1 1210   3.154   5.798   4.266  0.9475 -0.4324 -0.5723
   79THR   HG21 1211   3.212   5.951   3.948  1.5489  1.3246 -1.1523
   79THR   HG22 1212   3.320   6.015   4.066 -0.1801  0.2581 -0.3457
   79THR   HG23 1213   3.380   5.906   3.955 -1.0924  1.4381 -1.1308
   80GLN      N 1214   3.399   5.558   3.966  0.5357 -0.2926  0.3006
   80GLN     CA 1215   3.490   5.493   3.870 -0.2494  0.0398 -0.6142
   80GLN      C 1216   3.426   5.396   3.769 -0.0567 -0.7777  0.2774
   80GLN      O 1217   3.465   5.422   3.654 -0.7332  0.5044 -0.1352
   80GLN     CB 1218   3.615   5.431   3.948  0.1699 -0.2997 -0.1603
   80GLN     CG 1219   3.679   5.534   4.044 -0.9954  0.8700 -0.1081
   80GLN     CD 1220   3.804   5.473   4.118  0.5242 -0.2221  0.2523
   80GLN    OE1 1221   3.800   5.360   4.169  0.2099  0.2444  0.6080
   80GLN    NE2 1222   3.904   5.549   4.131 -0.1573  0.5882 -0.7535
   80GLN      H 1223   3.392   5.530   4.062 -0.2217 -1.0453  0.0439
   80GLN     HA 1224   3.545   5.574   3.821  0.8030  0.4968  1.1324
   80GLN    HB2 1225   3.577   5.342   3.999 -2.3294  0.2239 -0.8377
   80GLN    HB3 1226   3.685   5.391   3.875 -0.5614  1.0227 -1.7085
   80GLN    HG2 1227   3.710   5.621   3.986 -0.3379  0.5732 -0.2141
   80GLN    HG3 1228   3.604   5.552   4.121 -0.8100 -0.6450  0.4984
   80GLN   HE21 1229   3.982   5.499   4.172 -0.5845 -1.0163 -1.7318
   80GLN   HE22 1230   3.909   5.647   4.103 -1.7458  0.9055 -0.1028
   81GLY      N 1231   3.330   5.312   3.796 -0.5404  0.3360  0.4397
   81GLY     CA 1232   3.260   5.237   3.691  0.4362  0.3084 -0.0670
   81GLY      C 1233   3.132   5.174   3.735  0.8327  0.5627  0.1187
   81GLY      O 1234   3.123   5.134   3.850 -0.4296 -0.0317  0.5279
   81GLY      H 1235   3.288   5.322   3.888  0.1195  1.0295  0.6814
   81GLY    HA2 1236   3.233   5.309   3.614 -0.0487 -1.0970 -1.3001
   81GLY    HA3 1237   3.323   5.166   3.638  0.2426  0.5549 -0.6378
   82LYS      N 1238   3.023   5.189   3.654 -0.2919 -0.0856 -0.5210
   82LYS     CA 1239   2.888   5.153   3.681  0.9545 -0.1906 -0.8706
   82LYS      C 1240   2.821   5.047   3.586 -0.4058 -1.0154 -0.7573
   82LYS      O 1241   2.823   5.062   3.464  0.2924 -0.3480 -0.3988
   82LYS     CB 1242   2.801   5.276   3.719 -0.6770 -0.4402 -0.4573
   82LYS     CG 1243   2.768   5.368   3.600 -0.1193  0.4718  0.1042
   82LYS     CD 1244   2.667   5.477   3.638 -0.2965 -0.4957 -0.0456
   82LYS     CE 1245   2.733   5.596   3.713  0.9452 -0.0258 -0.0661
   82LYS     NZ 1246   2.814   5.680   3.625 -0.6290  1.0824 -0.1059
   82LYS      H 1247   3.042   5.219   3.560  0.7754  0.1365 -0.2516
   82LYS     HA 1248   2.888   5.094   3.773 -0.2514 -0.9261 -1.2926
   82LYS    HB2 1249   2.711   5.245   3.771  0.4683 -0.9670  1.3754
   82LYS    HB3 1250   2.864   5.331   3.789 -0.2722 -0.6515 -0.6475
   82LYS    HG2 1251   2.864   5.415   3.576  0.3239  0.1653  1.1657
   82LYS    HG3 1252   2.736   5.304   3.518  1.1338 -0.5539  0.3372
   82LYS    HD2 1253   2.615   5.517   3.551 -0.2793 -0.4845 -0.0506
   82LYS    HD3 1254   2.593   5.432   3.704 -0.0697  0.6046  1.0360
   82LYS    HE2 1255   2.654   5.660   3.753  0.5859 -0.4168 -0.1397
   82LYS    HE3 1256   2.778   5.565   3.808 -2.2446  0.0454  1.7354
   82LYS    HZ1 1257   2.761   5.710   3.544  0.2417  0.3123 -1.0251
   82LYS    HZ2 1258   2.845   5.763   3.673  0.2172 -0.0678  1.5234
   82LYS    HZ3 1259   2.896   5.635   3.585 -1.0771  1.3154 -1.3784
   83TRP      N 1260   2.760   4.944   3.642  0.4019  0.4089  0.0859
   83TRP     CA 1261   2.707   4.834   3.552 -1.2148 -0.5630 -0.2686
   83TRP      C 1262   2.579   4.767   3.603 -0.2444 -0.1435 -0.3014
   83TRP      O 1263   2.557   4.758   3.724  0.2438 -0.6689  0.3823
   83TRP     CB 1264   2.827   4.734   3.518  0.5756 -0.0592 -0.7420
   83TRP     CG 1265   2.883   4.665   3.643  0.4627  0.5748  0.9047
   83TRP    CD1 1266   2.988   4.698   3.716 -0.1800 -0.7827 -0.1715
   83TRP    CD2 1267   2.837   4.542   3.711 -0.2570 -0.1951  0.2381
   83TRP    NE1 1268   3.024   4.607   3.812  0.0072  0.0959  0.0578
   83TRP    CE2 1269   2.930   4.512   3.814 -0.5739 -0.6164  0.0036
   83TRP    CE3 1270   2.719   4.461   3.696  0.5223 -0.1693 -0.3120
   83TRP    CZ2 1271   2.914   4.412   3.907 -0.5478  0.8197 -0.2712
   83TRP    CZ3 1272   2.702   4.351   3.789 -0.5996 -0.1585  0.0012
   83TRP    CH2 1273   2.797   4.326   3.894  0.1312 -0.9670  0.0706
   83TRP      H 1274   2.756   4.935   3.742  0.5622 -0.5627  0.0258
   83TRP     HA 1275   2.670   4.881   3.462 -0.5343  1.1948  0.2796
   83TRP    HB2 1276   2.777   4.654   3.464 -0.1592 -0.2616  0.1778
   83TRP    HB3 1277   2.910   4.784   3.468  1.3845  0.1493  0.7066
   83TRP    HD1 1278   3.050   4.785   3.697 -0.0595 -0.9548 -0.5939
   83TRP    HE1 1279   3.112   4.609   3.862  1.1393 -0.8017 -1.6890
   83TRP    HE3 1280   2.642   4.485   3.625  0.9212 -1.2093 -1.1585
   83TRP    HZ2 1281   2.995   4.396   3.977  0.2115 -0.2769 -1.3269
   83TRP    HZ3 1282   2.616   4.287   3.775  0.2882 -1.3631 -0.2679
   83TRP    HH2 1283   2.778   4.246   3.963 -0.3941 -0.8459  0.0733
   84GLU      N 1284   2.496   4.721   3.519  1.2044  0.5681  0.5201
   84GLU     CA 1285   2.375   4.653   3.565  0.2454  0.3708  0.1712
   84GLU      C 1286   2.361   4.520   3.475 -0.2164  0.2956  0.2111
   84GLU      O 1287   2.434   4.506   3.377 -0.3592 -0.3764  0.6493
   84GLU     CB 1288   2.255   4.746   3.542 -0.4526 -0.3030 -0.0861
   84GLU     CG 1289   2.126   4.687   3.589  0.3874 -0.4281  0.8672
   84GLU     CD 1290   2.012   4.792   3.633 -1.1058  0.0021  0.1653
   84GLU    OE1 1291   1.898   4.753   3.652  0.3166  0.0993  0.0849
   84GLU    OE2 1292   2.045   4.916   3.658 -0.0340 -0.3272  0.3593
   84GLU      H 1293   2.508   4.722   3.419  0.5072 -0.5834  0.3886
   84GLU     HA 1294   2.377   4.625   3.671 -0.0832  0.0918  0.1096
   84GLU    HB2 1295   2.270   4.843   3.590 -0.4329 -0.6469  0.6238
   84GLU    HB3 1296   2.245   4.764   3.435 -0.1146  0.2933 -0.0298
   84GLU    HG2 1297   2.080   4.634   3.506  0.6704 -0.2003  0.5586
   84GLU    HG3 1298   2.132   4.621   3.676 -0.2154 -0.2364  1.0645
   85GLY      N 1299   2.302   4.419   3.528  1.1180  0.4035  0.2731
   85GLY     CA 1300   2.299   4.284   3.477  0.0908 -0.5547  0.7450
   85GLY      C 1301   2.206   4.188   3.547  0.4307  0.1258  0.5651
   85GLY      O 1302   2.121   4.221   3.625 -0.4044 -0.3636 -0.1535
   85GLY      H 1303   2.243   4.431   3.609 -1.3747 -1.0752 -1.0494
   85GLY    HA2 1304   2.280   4.280   3.370 -0.8132 -1.0536  0.9014
   85GLY    HA3 1305   2.400   4.241   3.472  0.2830 -0.0775  0.3374
   86GLU      N 1306   2.230   4.056   3.523  0.7094 -0.2588  0.1588
   86GLU     CA 1307   2.146   3.950   3.575  0.3417 -0.6526  0.3286
   86GLU      C 1308   2.234   3.833   3.621 -0.6341  0.8236 -0.1830
   86GLU      O 1309   2.322   3.789   3.547  0.1282 -0.2668  0.1370
   86GLU     CB 1310   2.044   3.892   3.469  0.1526 -0.7757 -0.7299
   86GLU     CG 1311   1.928   3.993   3.438  0.3736  0.3209  1.4164
   86GLU     CD 1312   1.856   3.957   3.298 -0.6745 -0.3522  0.6723
   86GLU    OE1 1313   1.779   4.040   3.249  0.6707  0.2925  0.2101
   86GLU    OE2 1314   1.885   3.854   3.234  0.0154  0.3139  0.3470
   86GLU      H 1315   2.289   4.032   3.444  0.4377  0.4510 -0.2775
   86GLU     HA 1316   2.089   3.986   3.660 -0.1634  1.0824 -0.6489
   86GLU    HB2 1317   2.090   3.867   3.373  0.2598  0.2805 -0.9730
   86GLU    HB3 1318   1.988   3.808   3.512 -0.7051  0.4176  0.6573
   86GLU    HG2 1319   1.844   4.000   3.507 -0.2573  1.1565  0.6078
   86GLU    HG3 1320   1.969   4.093   3.423 -1.2765  0.9242  0.4547
   87LEU      N 1321   2.204   3.782   3.740 -0.0968 -0.0336 -0.5933
   87LEU     CA 1322   2.270   3.664   3.792 -0.0386  0.0650  0.0167
   87LEU      C 1323   2.209   3.543   3.727 -0.1202  0.6671 -0.0512
   87LEU      O 1324   2.091   3.523   3.723 -0.0133  0.3443  0.1986
   87LEU     CB 1325   2.267   3.672   3.941  0.2109  0.2519 -0.4452
   87LEU     CG 1326   2.359   3.769   4.014  0.8288 -0.7570  0.3118
   87LEU    CD1 1327   2.313   3.770   4.159  0.3637 -0.0961  0.4014
   87LEU    CD2 1328   2.508   3.720   3.995  0.3249  0.0861 -0.3166
   87LEU      H 1329   2.106   3.794   3.761 -0.1252  0.1736 -0.8384
   87LEU     HA 1330   2.378   3.671   3.773 -0.2079  0.4884 -0.9047
   87LEU    HB2 1331   2.164   3.700   3.964  0.5391  1.0775  0.1306
   87LEU    HB3 1332   2.270   3.575   3.991  1.3291  0.2667 -0.4396
   87LEU     HG 1333   2.338   3.867   3.971 -1.3128 -1.2465  0.0310
   87LEU   HD11 1334   2.230   3.840   4.164  0.6407  0.2006  1.1167
   87LEU   HD12 1335   2.282   3.672   4.194 -0.4375 -0.1962 -0.4863
   87LEU   HD13 1336   2.394   3.821   4.211  1.1445 -0.1062 -0.7366
   87LEU   HD21 1337   2.520   3.616   4.025  0.1115  0.1662  0.0640
   87LEU   HD22 1338   2.535   3.733   3.890 -0.4414  1.3713 -0.3982
   87LEU   HD23 1339   2.569   3.789   4.054  0.3901 -0.7026  0.5890
   88GLY      N 1340   2.299   3.445   3.698  0.8496  0.6468 -0.2142
   88GLY     CA 1341   2.266   3.305   3.658  0.1255  0.2180 -0.0487
   88GLY      C 1342   2.379   3.211   3.705  0.3786 -0.6713 -0.6860
   88GLY      O 1343   2.476   3.268   3.756 -0.1821  0.1920 -0.1421
   88GLY      H 1344   2.396   3.450   3.726  0.4341 -1.1704  2.1807
   88GLY    HA2 1345   2.165   3.280   3.689 -0.5421  0.4701 -1.7655
   88GLY    HA3 1346   2.280   3.290   3.551 -0.1392 -0.9619  0.0547
   89THR      N 1347   2.372   3.082   3.699 -0.5589  0.2078  0.7609
   89THR     CA 1348   2.496   2.999   3.708  0.7245 -0.3254  1.2165
   89THR      C 1349   2.537   2.939   3.574 -0.0975 -0.1399  0.5888
   89THR      O 1350   2.439   2.909   3.499 -1.1411 -0.0454  0.0801
   89THR     CB 1351   2.478   2.882   3.798 -0.0782  0.3985 -0.9668
   89THR    OG1 1352   2.379   2.786   3.768  0.0368 -0.2803  0.1659
   89THR    CG2 1353   2.447   2.931   3.943  0.4267 -0.2292 -0.0603
   89THR      H 1354   2.282   3.046   3.673 -0.1553 -0.0210 -0.4218
   89THR     HA 1355   2.580   3.059   3.742  0.1727  0.8958  0.5456
   89THR     HB 1356   2.573   2.830   3.802  0.3421  1.0521  1.5828
   89THR    HG1 1357   2.299   2.832   3.795  0.2323 -0.0708  0.4032
   89THR   HG21 1358   2.437   2.840   4.001  0.5146  0.3135  0.8307
   89THR   HG22 1359   2.533   2.989   3.976  0.4421 -1.4150  2.3851
   89THR   HG23 1360   2.362   2.999   3.953  0.0160 -0.8298  0.7160
   90ASP      N 1361   2.666   2.909   3.543  0.1944 -0.2217 -0.5891
   90ASP     CA 1362   2.711   2.837   3.426 -0.8962  0.3532  0.5428
   90ASP      C 1363   2.860   2.791   3.447  1.2415  0.2999  0.0731
   90ASP      O 1364   2.919   2.811   3.553  0.1129 -0.5238  0.3898
   90ASP     CB 1365   2.710   2.923   3.297  0.4584  0.8028 -0.4010
   90ASP     CG 1366   2.685   2.837   3.170  0.4989  0.1469 -0.0967
   90ASP    OD1 1367   2.675   2.713   3.178 -0.2195 -0.2412  0.7481
   90ASP    OD2 1368   2.676   2.904   3.066  0.2376  0.0294 -0.3945
   90ASP      H 1369   2.738   2.943   3.604 -0.6634 -0.1582  0.4411
   90ASP     HA 1370   2.655   2.748   3.395  0.8061 -0.2520 -1.2334
   90ASP    HB2 1371   2.624   2.988   3.315  0.8566  0.8254  2.2501
   90ASP    HB3 1372   2.797   2.987   3.286  0.1592  1.4268  0.5902
   91LEU      N 1373   2.893   2.698   3.360 -0.1024  0.1978  0.4967
   91LEU     CA 1374   3.011   2.613   3.385  0.4803  0.3619  0.3260
   91LEU      C 1375   3.134   2.689   3.341 -0.6547  1.0218 -0.4057
   91LEU      O 1376   3.133   2.737   3.232 -0.3844 -0.3260  0.5554
   91LEU     CB 1377   2.998   2.477   3.309  0.1934 -0.5053  0.2431
   91LEU     CG 1378   2.885   2.382   3.350  0.1311  0.7028  0.4458
   91LEU    CD1 1379   2.899   2.252   3.270 -0.1860  0.5003  0.1594
   91LEU    CD2 1380   2.904   2.348   3.498  0.0843 -0.2912 -0.5536
   91LEU      H 1381   2.842   2.679   3.275  0.9870 -0.5416 -0.0424
   91LEU     HA 1382   3.023   2.595   3.492 -0.0383  0.4495  0.4030
   91LEU    HB2 1383   2.996   2.503   3.203  0.7957  0.6369  0.4837
   91LEU    HB3 1384   3.086   2.421   3.339 -0.1970 -2.0101 -1.1078
   91LEU     HG 1385   2.785   2.425   3.341  0.2818  1.1266  0.7101
   91LEU   HD11 1386   2.814   2.185   3.285 -0.4154  0.8740  0.5789
   91LEU   HD12 1387   2.896   2.274   3.163 -1.3339 -0.4404 -0.0410
   91LEU   HD13 1388   2.993   2.203   3.294 -0.8603 -1.0561 -0.1224
   91LEU   HD21 1389   2.854   2.253   3.514 -0.5782 -0.1264 -1.4141
   91LEU   HD22 1390   3.011   2.333   3.507  0.0335 -0.2867  0.1451
   91LEU   HD23 1391   2.882   2.428   3.569  1.5244 -0.0210 -0.3585
   92VAL      N 1392   3.239   2.687   3.421 -0.4191  0.0714 -0.2347
   92VAL     CA 1393   3.353   2.782   3.392 -1.0122  0.2999 -0.8201
   92VAL      C 1394   3.499   2.719   3.388  0.1843  0.0881 -0.3564
   92VAL      O 1395   3.530   2.628   3.463  0.6916  1.1079 -0.7867
   92VAL     CB 1396   3.347   2.913   3.480  0.2069  0.5679 -0.1123
   92VAL    CG1 1397   3.462   3.013   3.461  0.3284  0.4389  1.2566
   92VAL    CG2 1398   3.213   2.981   3.441 -0.5021 -0.1182 -0.1401
   92VAL      H 1399   3.240   2.643   3.512 -0.2522  0.7734  0.1196
   92VAL     HA 1400   3.342   2.818   3.290 -0.8972  0.0816 -0.9120
   92VAL     HB 1401   3.335   2.877   3.583  0.0586  0.6684 -0.0941
   92VAL   HG11 1402   3.443   3.109   3.510 -0.4090  1.4167 -0.7246
   92VAL   HG12 1403   3.559   2.968   3.483  0.7317  0.9849  0.6626
   92VAL   HG13 1404   3.470   3.045   3.357 -0.5263 -0.4595  0.8822
   92VAL   HG21 1405   3.131   2.916   3.472 -0.9234 -0.0987 -1.1426
   92VAL   HG22 1406   3.206   3.069   3.506 -0.0874 -0.7191  0.7578
   92VAL   HG23 1407   3.219   3.008   3.336  1.1119 -0.6870 -0.2520
   93SER      N 1408   3.584   2.769   3.304 -0.6842  0.5385  0.3232
   93SER     CA 1409   3.720   2.714   3.297  0.3706  1.7898 -0.1890
   93SER      C 1410   3.830   2.796   3.242 -0.1914  0.1142  0.0352
   93SER      O 1411   3.808   2.852   3.138 -0.2957 -0.5855  0.2478
   93SER     CB 1412   3.716   2.582   3.210  0.4351 -1.7307  0.5268
   93SER     OG 1413   3.838   2.520   3.217 -0.2931 -0.0274 -0.7597
   93SER      H 1414   3.559   2.832   3.229  0.3292  0.1009 -0.4124
   93SER     HA 1415   3.760   2.681   3.393  1.4792 -0.2901 -1.2172
   93SER    HB2 1416   3.639   2.524   3.260  0.7363 -1.6423  1.1223
   93SER    HB3 1417   3.684   2.609   3.110  0.6352  1.1817  1.0586
   93SER     HG 1418   3.829   2.425   3.219  0.3615 -0.1167  1.0035
   94ILE      N 1419   3.944   2.795   3.303 -0.5875 -0.1610 -0.5031
   94ILE     CA 1420   4.060   2.883   3.265  0.1632 -0.0277 -1.3024
   94ILE      C 1421   4.149   2.797   3.184  0.4989 -0.0803  0.4432
   94ILE      O 1422   4.214   2.703   3.237 -0.4035 -0.2305 -0.3343
   94ILE     CB 1423   4.132   2.936   3.395 -0.3183 -0.6894  1.2004
   94ILE    CG1 1424   4.051   3.006   3.505 -0.5436 -0.1178 -0.5714
   94ILE    CG2 1425   4.239   3.039   3.342  0.3210  1.2221 -0.0081
   94ILE    CD1 1426   4.137   3.005   3.632  1.0398 -0.0777  0.7374
   94ILE      H 1427   3.933   2.756   3.395 -0.9583 -0.2141 -0.5644
   94ILE     HA 1428   4.022   2.964   3.203 -0.6981  0.9167  0.3436
   94ILE     HB 1429   4.189   2.851   3.433  0.4374 -0.5575  0.4341
   94ILE   HG12 1430   4.039   3.109   3.470  2.5072  0.3183 -0.8396
   94ILE   HG13 1431   3.961   2.950   3.532 -0.2598 -0.2827  0.0794
   94ILE   HG21 1432   4.310   3.081   3.413  0.6529  0.5544  0.0602
   94ILE   HG22 1433   4.302   2.997   3.264 -0.8677  0.8037 -0.8049
   94ILE   HG23 1434   4.177   3.118   3.298 -0.2255  0.5636 -0.4606
   94ILE   HD11 1435   4.232   3.051   3.606  0.5480  0.3741 -0.4244
   94ILE   HD12 1436   4.103   3.069   3.713  0.6041  0.0490  0.4650
   94ILE   HD13 1437   4.140   2.903   3.671  0.1612  0.1884  1.5799
   95PRO      N 1438   4.164   2.828   3.049 -0.4332  0.4356 -0.2078
   95PRO     CA 1439   4.249   2.750   2.953  0.5565 -0.7405 -0.4951
   95PRO      C 1440   4.397   2.744   2.979  0.1626  0.2394  0.2376
   95PRO      O 1441   4.457   2.641   2.945 -0.7830  0.1120 -0.4945
   95PRO     CB 1442   4.218   2.795   2.816 -0.7453  0.6338  0.8746
   95PRO     CG 1443   4.082   2.853   2.824 -0.1131  0.6833 -0.6146
   95PRO     CD 1444   4.087   2.923   2.960 -0.6671  0.7465  0.2690
   95PRO     HA 1445   4.208   2.650   2.965  0.0883 -0.4098  1.1745
   95PRO    HB2 1446   4.291   2.869   2.782 -0.2878  0.2302  0.9519
   95PRO    HB3 1447   4.211   2.709   2.749  0.7280  0.0438  1.3885
   95PRO    HG2 1448   4.074   2.927   2.744  0.7426  0.0245 -1.3602
   95PRO    HG3 1449   3.994   2.790   2.830  0.7955 -0.5920  0.8125
   95PRO    HD2 1450   4.146   3.014   2.965  1.6946 -0.6400  2.1327
   95PRO    HD3 1451   3.984   2.939   2.990 -1.0648 -1.8729  0.8183
   96HIS      N 1452   4.450   2.842   3.048  0.6028  0.2773  0.1245
   96HIS     CA 1453   4.583   2.852   3.107  0.5466  0.0839 -1.1814
   96HIS      C 1454   4.572   2.851   3.266 -1.2018 -0.2031 -0.3667
   96HIS      O 1455   4.643   2.928   3.334 -0.2239  0.3961  0.7553
   96HIS     CB 1456   4.664   2.958   3.044 -0.4510  0.0395  0.5740
   96HIS     CG 1457   4.674   2.938   2.898  0.6518 -0.6419  0.8188
   96HIS    ND1 1458   4.755   2.839   2.845 -0.1804 -0.1232  0.4402
   96HIS    CD2 1459   4.604   3.002   2.799  0.5294 -0.9455  1.2346
   96HIS    CE1 1460   4.723   2.836   2.717  0.2210 -0.3115  0.1764
   96HIS    NE2 1461   4.630   2.929   2.689 -0.3960  0.9752  0.1872
   96HIS      H 1462   4.392   2.925   3.048  0.1651  0.0155 -1.0436
   96HIS     HA 1463   4.640   2.762   3.081  1.0383  0.0416 -0.0650
   96HIS    HB2 1464   4.631   3.060   3.065 -1.0112 -0.0811  0.3157
   96HIS    HB3 1465   4.766   2.956   3.083  0.3675  0.7197 -1.2561
   96HIS    HD1 1466   4.822   2.782   2.895  1.6739  0.4086 -1.1927
   96HIS    HD2 1467   4.542   3.090   2.804  1.4927 -0.1402  0.0664
   96HIS    HE1 1468   4.769   2.772   2.643 -0.9416  0.0704 -0.9554
   96HIS    HE2 1469   4.586   2.937   2.599 -1.2828  0.6694  0.5655
   97GLY      N 1470   4.482   2.769   3.323 -0.4387 -0.0142 -0.9192
   97GLY     CA 1471   4.465   2.739   3.465  0.0008 -0.0251 -1.1247
   97GLY      C 1472   4.467   2.590   3.497 -0.7269  0.0754 -0.3158
   97GLY      O 1473   4.532   2.511   3.425  0.2915 -0.6558  0.2370
   97GLY      H 1474   4.437   2.706   3.258 -0.6457  0.5783 -1.3604
   97GLY    HA2 1475   4.529   2.803   3.526 -1.0533  0.9542 -0.9828
   97GLY    HA3 1476   4.364   2.772   3.488  0.3381 -0.1120  0.8521
   98PRO      N 1477   4.401   2.550   3.606 -0.2888  0.1564 -0.1610
   98PRO     CA 1478   4.430   2.414   3.665  0.9500 -0.5080  0.9703
   98PRO      C 1479   4.370   2.301   3.586  0.2599  0.3301 -0.3841
   98PRO      O 1480   4.385   2.182   3.627  0.2541 -0.8279  0.5306
   98PRO     CB 1481   4.364   2.412   3.804  0.3103 -0.2223 -0.6195
   98PRO     CG 1482   4.251   2.515   3.785  0.6948 -0.0439  0.6159
   98PRO     CD 1483   4.319   2.627   3.702  0.4390  0.3753  0.3073
   98PRO     HA 1484   4.536   2.393   3.675  0.8471 -2.0761 -0.4144
   98PRO    HB2 1485   4.330   2.313   3.832  0.5823 -0.8019 -2.1774
   98PRO    HB3 1486   4.442   2.448   3.872 -0.2014 -0.6046  0.1998
   98PRO    HG2 1487   4.175   2.470   3.721  0.4067  1.5312 -0.2754
   98PRO    HG3 1488   4.209   2.560   3.875 -0.4193  0.0413  0.0892
   98PRO    HD2 1489   4.238   2.684   3.657  0.6009  0.2850 -0.1032
   98PRO    HD3 1490   4.377   2.702   3.756  0.5155  0.0397  0.7048
   99ASN      N 1491   4.299   2.330   3.471 -0.1816 -0.2275 -0.3119
   99ASN     CA 1492   4.222   2.245   3.387 -0.4803  0.4715  0.3745
   99ASN      C 1493   4.108   2.169   3.455  0.4481 -0.5605  0.4086
   99ASN      O 1494   4.093   2.050   3.438  0.3258  0.3004  0.2367
   99ASN     CB 1495   4.327   2.152   3.304  0.8316 -0.8863 -1.1295
   99ASN     CG 1496   4.425   2.238   3.233 -0.2278  0.1654  0.9998
   99ASN    OD1 1497   4.546   2.219   3.255  0.5989 -0.2433  0.0782
   99ASN    ND2 1498   4.380   2.317   3.136 -0.2770 -0.0824 -0.8175
   99ASN      H 1499   4.304   2.429   3.450 -0.7372 -0.0740  0.1956
   99ASN     HA 1500   4.181   2.318   3.317  0.7206  0.1001 -0.8115
   99ASN    HB2 1501   4.383   2.095   3.378  1.6719  0.1329 -0.9412
   99ASN    HB3 1502   4.264   2.092   3.237  0.5567 -1.0280 -0.7506
   99ASN   HD21 1503   4.456   2.373   3.100  0.0512  0.4194  0.5407
   99ASN   HD22 1504   4.284   2.326   3.106 -0.4146  0.5618 -0.2157
  100VAL      N 1505   4.026   2.245   3.525 -0.1671 -0.5676  0.2606
  100VAL     CA 1506   3.902   2.194   3.584  0.3365  0.3810 -1.0681
  100VAL      C 1507   3.784   2.290   3.568  0.2966  0.2452  0.3691
  100VAL      O 1508   3.795   2.409   3.586 -0.8345  0.1058 -0.3142
  100VAL     CB 1509   3.919   2.150   3.733 -0.2512  0.2107 -0.4686
  100VAL    CG1 1510   3.979   2.013   3.729  0.7608  1.0135 -0.0786
  100VAL    CG2 1511   4.001   2.245   3.823 -0.4245  0.0196 -1.4484
  100VAL      H 1512   4.040   2.344   3.531  1.2622 -0.6137 -1.1180
  100VAL     HA 1513   3.873   2.099   3.539 -0.1475 -0.6779  1.2038
  100VAL     HB 1514   3.819   2.131   3.773 -0.1820 -0.2726 -0.5163
  100VAL   HG11 1515   4.087   2.025   3.716  0.8327  0.0651 -0.4964
  100VAL   HG12 1516   3.954   1.977   3.829  1.0651  0.6788 -0.1197
  100VAL   HG13 1517   3.938   1.949   3.651  0.2165  1.2575 -0.0012
  100VAL   HG21 1518   3.964   2.347   3.810 -0.0562  0.7445  1.6182
  100VAL   HG22 1519   3.982   2.214   3.926  1.3671 -0.4177 -1.1849
  100VAL   HG23 1520   4.108   2.234   3.804  0.0021 -0.3006  0.6188
  101THR      N 1521   3.674   2.218   3.535  0.3542 -0.3337 -0.5282
  101THR     CA 1522   3.536   2.281   3.515 -0.5022  0.0632  0.0900
  101THR      C 1523   3.464   2.305   3.641 -0.4013  0.4643 -0.6687
  101THR      O 1524   3.456   2.213   3.723 -0.5190 -0.2705 -0.1858
  101THR     CB 1525   3.454   2.192   3.422 -0.0079 -0.0278 -0.1672
  101THR    OG1 1526   3.504   2.198   3.292  0.3294 -0.1475  0.6471
  101THR    CG2 1527   3.309   2.232   3.407 -0.3840  0.5786 -0.4082
  101THR      H 1528   3.683   2.117   3.535  0.7344 -0.3096 -1.1310
  101THR     HA 1529   3.549   2.378   3.468 -0.2982  0.8386  1.6183
  101THR     HB 1530   3.461   2.092   3.465 -0.8622  0.5700  1.5645
  101THR    HG1 1531   3.565   2.124   3.289  1.6628  0.8996  0.2337
  101THR   HG21 1532   3.281   2.305   3.332  0.1169  0.9464 -0.2530
  101THR   HG22 1533   3.255   2.137   3.408  0.5139  0.0171  0.6668
  101THR   HG23 1534   3.274   2.274   3.502 -0.5809 -0.0201 -0.2070
  102VAL      N 1535   3.404   2.427   3.666 -0.1580  0.3442  1.0547
  102VAL     CA 1536   3.350   2.472   3.797 -0.1134 -0.7560 -0.1385
  102VAL      C 1537   3.220   2.549   3.768  0.7942  0.6590 -0.6001
  102VAL      O 1538   3.217   2.642   3.690 -0.6099 -0.2745  0.8534
  102VAL     CB 1539   3.460   2.561   3.859 -0.7165 -0.4038 -0.2917
  102VAL    CG1 1540   3.412   2.631   3.989  0.2082  0.3930 -0.5866
  102VAL    CG2 1541   3.597   2.490   3.891  0.5590 -0.7424  0.0547
  102VAL      H 1542   3.406   2.494   3.590 -0.6365 -0.1850  0.5623
  102VAL     HA 1543   3.327   2.400   3.876 -0.1591 -1.7089 -0.9851
  102VAL     HB 1544   3.496   2.641   3.794  0.3381 -0.9092 -0.3754
  102VAL   HG11 1545   3.330   2.695   3.958 -1.2861 -1.2146 -0.2132
  102VAL   HG12 1546   3.367   2.559   4.057 -0.6983 -0.1533 -1.7003
  102VAL   HG13 1547   3.499   2.684   4.029  0.2225  0.6322 -0.9266
  102VAL   HG21 1548   3.645   2.453   3.800 -0.9000 -0.0991 -1.0593
  102VAL   HG22 1549   3.667   2.569   3.918  0.5242 -0.6059 -0.2440
  102VAL   HG23 1550   3.592   2.405   3.960 -0.3291 -0.7302  0.0271
  103ARG      N 1551   3.101   2.513   3.831 -0.0886  0.6846  0.2886
  103ARG     CA 1552   2.980   2.593   3.817 -0.2534 -0.0247 -0.3270
  103ARG      C 1553   2.993   2.721   3.904  0.0162  0.5120 -0.2108
  103ARG      O 1554   3.018   2.705   4.025 -0.6683 -0.6193 -0.0589
  103ARG     CB 1555   2.863   2.506   3.863 -1.0157  0.4132  0.6098
  103ARG     CG 1556   2.728   2.560   3.811 -0.4749 -0.2357  0.6261
  103ARG     CD 1557   2.612   2.458   3.844  0.5808 -0.2276 -0.7280
  103ARG     NE 1558   2.626   2.320   3.798  0.1159  0.6973 -0.5693
  103ARG     CZ 1559   2.601   2.261   3.680  0.2265  0.8504 -0.3336
  103ARG    NH1 1560   2.562   2.328   3.573 -0.2490 -0.1439 -0.0274
  103ARG    NH2 1561   2.611   2.128   3.655 -0.4480  0.1367  0.5630
  103ARG      H 1562   3.107   2.439   3.899 -0.0001  0.7918  0.3994
  103ARG     HA 1563   2.970   2.633   3.716  1.1081  1.4263  0.0443
  103ARG    HB2 1564   2.873   2.406   3.821 -0.3245  0.5747  0.3752
  103ARG    HB3 1565   2.866   2.490   3.971  1.7033 -1.8099  0.4242
  103ARG    HG2 1566   2.703   2.658   3.853 -0.4385 -0.4006  1.0372
  103ARG    HG3 1567   2.751   2.568   3.705  1.9140 -0.3219  1.0187
  103ARG    HD2 1568   2.589   2.463   3.951 -0.3477  0.6197 -0.9380
  103ARG    HD3 1569   2.519   2.498   3.804  0.3089 -0.2898 -0.1860
  103ARG     HE 1570   2.656   2.253   3.868 -0.5302  0.4266 -0.5367
  103ARG   HH11 1571   2.524   2.270   3.500 -1.6058  0.0485  0.4826
  103ARG   HH12 1572   2.553   2.428   3.574 -0.7807 -0.1866 -0.2183
  103ARG   HH21 1573   2.587   2.093   3.563  1.5795  0.2825 -0.1134
  103ARG   HH22 1574   2.647   2.069   3.728  0.4215  0.2901  0.2793
  104ALA      N 1575   2.980   2.835   3.837  0.0024  0.2012  0.0040
  104ALA     CA 1576   3.001   2.969   3.891  0.3487 -0.5855 -0.0518
  104ALA      C 1577   2.874   3.057   3.869 -0.2995 -1.2168 -0.7229
  104ALA      O 1578   2.807   3.057   3.769 -0.0054  0.3832  1.5550
  104ALA     CB 1579   3.138   3.033   3.836  0.8864  1.0759 -0.8237
  104ALA      H 1580   2.986   2.821   3.737  0.7184 -0.6647  0.1488
  104ALA     HA 1581   3.016   2.952   3.998  0.8492 -0.2616 -0.0606
  104ALA    HB1 1582   3.214   2.973   3.885 -0.1891  0.0210 -0.3311
  104ALA    HB2 1583   3.142   3.004   3.731 -1.6718 -2.3758 -0.3564
  104ALA    HB3 1584   3.122   3.140   3.850  0.3294  0.8641  0.5037
  105ASN      N 1585   2.850   3.157   3.956  0.1165  0.5541 -0.4881
  105ASN     CA 1586   2.751   3.262   3.942  0.7519  0.1625 -0.5396
  105ASN      C 1587   2.819   3.374   3.862 -0.2164 -0.2681  0.0918
  105ASN      O 1588   2.932   3.403   3.889 -0.6346  0.1333 -0.1166
  105ASN     CB 1589   2.696   3.312   4.080 -0.8472 -0.2676  0.8672
  105ASN     CG 1590   2.636   3.200   4.161 -0.0377 -0.3512  0.0296
  105ASN    OD1 1591   2.514   3.194   4.181 -0.0417  0.5800  0.9308
  105ASN    ND2 1592   2.717   3.125   4.228  0.4986 -0.5902 -0.2067
  105ASN      H 1593   2.904   3.175   4.039 -0.3791  1.5963 -0.3539
  105ASN     HA 1594   2.667   3.232   3.879  0.0075  0.6211  0.1966
  105ASN    HB2 1595   2.784   3.350   4.132  0.0776 -0.2727 -0.5890
  105ASN    HB3 1596   2.626   3.391   4.052  0.8624  0.9427 -0.3897
  105ASN   HD21 1597   2.674   3.048   4.277 -1.6328 -0.5323 -1.7098
  105ASN   HD22 1598   2.817   3.124   4.215  0.6114  0.7601  0.1753
  106ILE      N 1599   2.746   3.441   3.771 -0.2460  0.2410  0.6480
  106ILE     CA 1600   2.801   3.543   3.669 -0.0371  0.2270  0.4743
  106ILE      C 1601   2.693   3.641   3.650  0.0403 -0.5662 -0.1001
  106ILE      O 1602   2.577   3.614   3.634  0.1367 -0.3843  0.0324
  106ILE     CB 1603   2.843   3.483   3.533  0.1465  0.4486  0.1964
  106ILE    CG1 1604   2.949   3.361   3.552  0.2281 -0.2573  0.0195
  106ILE    CG2 1605   2.883   3.587   3.438  0.5623 -0.9555  0.2756
  106ILE    CD1 1606   2.970   3.283   3.425 -0.5509  0.3975  0.2876
  106ILE      H 1607   2.652   3.410   3.751 -0.1572  1.1215 -1.9201
  106ILE     HA 1608   2.880   3.599   3.719  0.4841 -0.5762  0.5847
  106ILE     HB 1609   2.763   3.429   3.482  1.6195 -1.4249 -0.3641
  106ILE   HG12 1610   3.041   3.402   3.593 -0.1152  1.0007 -0.3714
  106ILE   HG13 1611   2.911   3.280   3.614 -1.9791  0.5787 -0.0610
  106ILE   HG21 1612   2.928   3.554   3.345  0.8990  0.0130  0.0658
  106ILE   HG22 1613   2.797   3.644   3.402  1.5801 -0.2946 -1.3224
  106ILE   HG23 1614   2.965   3.648   3.477 -0.1624  0.0208  0.3609
  106ILE   HD11 1615   3.054   3.336   3.381  0.6267 -1.8869 -0.5438
  106ILE   HD12 1616   3.010   3.188   3.461 -0.1031  0.5011  0.0797
  106ILE   HD13 1617   2.881   3.270   3.364  0.0123  1.5056 -0.8489
  107ALA      N 1618   2.722   3.771   3.656 -0.1924 -0.8974 -0.1119
  107ALA     CA 1619   2.635   3.876   3.621  0.5375 -0.0785 -1.5984
  107ALA      C 1620   2.662   3.899   3.475  0.8710  0.8669  0.0797
  107ALA      O 1621   2.761   3.953   3.431 -0.4059 -0.2434  0.1088
  107ALA     CB 1622   2.648   4.005   3.712 -0.6170  0.8282  0.5399
  107ALA      H 1623   2.817   3.795   3.681 -0.6992 -0.0237  1.2126
  107ALA     HA 1624   2.532   3.849   3.644  0.8367 -0.4108 -0.5091
  107ALA    HB1 1625   2.596   4.091   3.670  0.5987  1.5520  0.4129
  107ALA    HB2 1626   2.612   3.981   3.812 -1.4174  0.0222  0.0842
  107ALA    HB3 1627   2.753   4.035   3.718 -0.5129  0.4830  0.4894
  108ALA      N 1628   2.562   3.861   3.393  0.0891  0.2177 -0.1271
  108ALA     CA 1629   2.559   3.897   3.252 -0.5715  0.5188 -0.8970
  108ALA      C 1630   2.521   4.042   3.237  0.3373 -0.6128 -0.4813
  108ALA      O 1631   2.409   4.087   3.258  0.0911 -0.2038  0.4042
  108ALA     CB 1632   2.462   3.803   3.192 -0.1121 -0.1336 -0.2018
  108ALA      H 1633   2.473   3.838   3.435 -0.6235  1.7694 -0.6195
  108ALA     HA 1634   2.661   3.893   3.213 -0.2658  2.6087 -0.5605
  108ALA    HB1 1635   2.374   3.787   3.255 -0.7699  0.7759 -0.8357
  108ALA    HB2 1636   2.431   3.846   3.097  0.0547  0.0178 -0.1883
  108ALA    HB3 1637   2.509   3.705   3.187  1.0434  0.3065  0.8667
  109ILE      N 1638   2.622   4.126   3.216 -0.6600  0.5591  0.8471
  109ILE     CA 1639   2.609   4.270   3.208 -0.0395  0.8397 -0.2651
  109ILE      C 1640   2.515   4.300   3.087 -0.5244  0.1836 -0.2551
  109ILE      O 1641   2.555   4.275   2.973 -0.0668 -0.5493  0.1492
  109ILE     CB 1642   2.743   4.349   3.213 -0.0332  0.0920  1.0764
  109ILE    CG1 1643   2.819   4.342   3.348 -0.2953 -0.2406 -0.3952
  109ILE    CG2 1644   2.721   4.498   3.163 -0.0099  0.0155  0.0907
  109ILE    CD1 1645   2.950   4.405   3.341 -0.0542  0.2434 -0.2749
  109ILE      H 1646   2.712   4.082   3.201 -1.0996  0.1075 -0.7541
  109ILE     HA 1647   2.552   4.295   3.297 -0.8704  0.5774 -0.6930
  109ILE     HB 1648   2.817   4.303   3.147 -1.6682 -0.7600 -0.3408
  109ILE   HG12 1649   2.756   4.393   3.421 -1.2933 -0.4403 -1.0715
  109ILE   HG13 1650   2.844   4.239   3.374  0.3577  0.2060  0.9414
  109ILE   HG21 1651   2.680   4.512   3.063 -1.0610  1.0378  0.6181
  109ILE   HG22 1652   2.669   4.560   3.236 -0.9487 -0.2953 -0.2813
  109ILE   HG23 1653   2.816   4.549   3.154 -0.9843  1.9229 -0.4463
  109ILE   HD11 1654   3.003   4.360   3.258  1.0861  0.5477  0.2499
  109ILE   HD12 1655   2.946   4.513   3.327 -0.6345  0.2246 -0.3123
  109ILE   HD13 1656   3.002   4.391   3.436  0.6460  0.4981 -0.6031
  110THR      N 1657   2.403   4.362   3.115  0.6282 -0.5583 -0.2217
  110THR     CA 1658   2.293   4.397   3.017 -1.1084 -0.7898  1.1667
  110THR      C 1659   2.296   4.547   2.974 -0.1880  0.0963  0.2870
  110THR      O 1660   2.236   4.570   2.870 -0.1650 -0.2050  0.0064
  110THR     CB 1661   2.155   4.354   3.073  0.1217 -0.0710 -0.0443
  110THR    OG1 1662   2.133   4.389   3.210 -0.0316 -0.1769  0.7333
  110THR    CG2 1663   2.142   4.206   3.063 -0.0899 -1.0323  0.0060
  110THR      H 1664   2.381   4.392   3.209 -0.4825  0.1463 -0.6607
  110THR     HA 1665   2.319   4.339   2.929  0.2377  0.6417  0.5076
  110THR     HB 1666   2.071   4.399   3.020  0.0723 -0.0944  0.0146
  110THR    HG1 1667   2.125   4.485   3.212 -0.5014 -0.2120  0.9833
  110THR   HG21 1668   2.113   4.178   2.962  0.4758  1.1794 -0.8805
  110THR   HG22 1669   2.236   4.153   3.074  0.2512 -0.3145  0.8296
  110THR   HG23 1670   2.062   4.174   3.130 -0.2784 -0.2370  0.1837
  111GLU      N 1671   2.370   4.634   3.045 -0.0625 -0.3036 -0.2930
  111GLU     CA 1672   2.411   4.768   3.004  0.4576 -0.5489 -0.4298
  111GLU      C 1673   2.502   4.838   3.108 -0.0086  0.3646 -0.2565
  111GLU      O 1674   2.469   4.805   3.225  0.9343 -0.0811 -0.2326
  111GLU     CB 1675   2.283   4.861   2.978 -0.2084 -0.0106 -0.4956
  111GLU     CG 1676   2.315   5.006   2.957 -0.4935 -0.1292  1.3843
  111GLU     CD 1677   2.200   5.075   2.876  0.2806  0.9686  0.0499
  111GLU    OE1 1678   2.226   5.124   2.763  0.2065  0.3084 -0.2068
  111GLU    OE2 1679   2.080   5.063   2.915 -0.1260  0.6141 -0.3101
  111GLU      H 1680   2.400   4.614   3.140 -0.2848  0.7467  0.0238
  111GLU     HA 1681   2.467   4.769   2.910  0.7366  2.2423 -0.3989
  111GLU    HB2 1682   2.241   4.825   2.884  0.6415 -0.5207 -0.7036
  111GLU    HB3 1683   2.224   4.846   3.068 -0.1257  0.2100 -0.4037
  111GLU    HG2 1684   2.344   5.063   3.045  1.6748  1.6061 -0.2132
  111GLU    HG3 1685   2.408   5.007   2.900 -0.9629  0.6132  0.5749
  112SER      N 1686   2.597   4.922   3.080  0.7385 -0.8916  0.1170
  112SER     CA 1687   2.681   4.986   3.173 -0.4073 -0.8925 -0.2124
  112SER      C 1688   2.712   5.139   3.145 -0.3418  0.6075  0.2797
  112SER      O 1689   2.689   5.177   3.034  0.3091 -0.3169 -0.4934
  112SER     CB 1690   2.819   4.913   3.178  0.0835 -0.1263 -0.6345
  112SER     OG 1691   2.889   4.910   3.052  0.2916  0.2541 -0.0732
  112SER      H 1692   2.624   4.939   2.984  0.2387  0.7047  0.2023
  112SER     HA 1693   2.640   4.980   3.274  1.1326  0.0493  0.5640
  112SER    HB2 1694   2.881   4.967   3.250  0.7562 -0.9645 -0.5521
  112SER    HB3 1695   2.803   4.813   3.220 -0.3159 -0.2169 -0.9958
  112SER     HG 1696   2.920   4.998   3.033 -0.1894  0.4073 -0.1868
  113ASP      N 1697   2.786   5.213   3.224  0.0681  0.1594 -0.1954
  113ASP     CA 1698   2.853   5.342   3.196  0.0135  0.1591  0.0986
  113ASP      C 1699   2.985   5.348   3.271 -1.3198 -0.5237  0.3596
  113ASP      O 1700   3.001   5.303   3.385  0.2076 -0.0527 -0.3163
  113ASP     CB 1701   2.765   5.456   3.240  0.8845  0.3788 -0.5641
  113ASP     CG 1702   2.836   5.588   3.216  0.2339  0.6284 -0.1015
  113ASP    OD1 1703   2.898   5.600   3.109 -0.3235  0.1495  0.5388
  113ASP    OD2 1704   2.817   5.677   3.302 -0.0905  0.1271  0.2568
  113ASP      H 1705   2.811   5.171   3.312 -0.1427 -0.9627 -0.6345
  113ASP     HA 1706   2.875   5.349   3.089  1.8716 -0.5331  0.3663
  113ASP    HB2 1707   2.680   5.445   3.173 -0.8405  0.0834  1.4620
  113ASP    HB3 1708   2.739   5.440   3.345  1.0063  0.2623 -0.5511
  114LYS      N 1709   3.098   5.398   3.207  0.3937  0.9413 -0.0925
  114LYS     CA 1710   3.243   5.397   3.262  0.3091 -0.2780  0.0893
  114LYS      C 1711   3.310   5.263   3.297  0.8056  0.0306 -0.5596
  114LYS      O 1712   3.418   5.265   3.358 -0.3892  0.4870  0.7851
  114LYS     CB 1713   3.255   5.499   3.380  0.5181 -1.2512  0.5961
  114LYS     CG 1714   3.234   5.652   3.344 -0.2118 -0.2326 -1.1341
  114LYS     CD 1715   3.142   5.728   3.443  0.6406 -0.0770  0.4445
  114LYS     CE 1716   3.113   5.867   3.392 -0.2176 -0.1741  0.3752
  114LYS     NZ 1717   3.024   5.877   3.274  0.8316 -1.0615  0.3613
  114LYS      H 1718   3.089   5.447   3.119 -0.1584 -0.0936 -0.6431
  114LYS     HA 1719   3.308   5.426   3.179  0.0405 -1.0739 -0.4245
  114LYS    HB2 1720   3.180   5.480   3.457  0.6695  0.2802  1.1807
  114LYS    HB3 1721   3.354   5.484   3.423  1.2491  1.2556  0.1044
  114LYS    HG2 1722   3.334   5.695   3.342  0.6406 -1.9687 -0.4586
  114LYS    HG3 1723   3.179   5.657   3.250 -1.4134 -0.9876 -0.5243
  114LYS    HD2 1724   3.041   5.690   3.456 -0.1801  1.9429  0.7275
  114LYS    HD3 1725   3.185   5.731   3.544 -0.3950  0.3745  0.9068
  114LYS    HE2 1726   3.085   5.931   3.475  1.1902  0.8440  0.1466
  114LYS    HE3 1727   3.210   5.913   3.371 -0.4676 -0.0139 -0.5522
  114LYS    HZ1 1728   2.946   5.813   3.274  0.0838 -0.2022 -0.2005
  114LYS    HZ2 1729   2.984   5.969   3.268  2.1963 -0.4624 -1.9026
  114LYS    HZ3 1730   3.067   5.855   3.186 -1.3135 -0.4427 -0.9852
  115PHE      N 1731   3.242   5.150   3.269 -0.1184 -0.6818 -0.3808
  115PHE     CA 1732   3.287   5.016   3.308  0.1246 -1.0089  0.4527
  115PHE      C 1733   3.398   4.960   3.218  0.1865 -1.2303 -0.1220
  115PHE      O 1734   3.514   4.951   3.255  0.2883  0.0538 -0.5506
  115PHE     CB 1735   3.172   4.923   3.329  0.0296  1.7130 -0.0093
  115PHE     CG 1736   3.225   4.789   3.390 -0.6657 -0.1181 -0.0564
  115PHE    CD1 1737   3.277   4.787   3.519 -0.0529 -0.2267  0.8031
  115PHE    CD2 1738   3.205   4.667   3.322  0.5790  1.1427  0.2768
  115PHE    CE1 1739   3.314   4.670   3.579  0.1073  0.8934  0.1098
  115PHE    CE2 1740   3.240   4.543   3.384 -0.2794 -0.7243  0.4768
  115PHE     CZ 1741   3.298   4.550   3.515  0.6061 -0.1138 -0.1715
  115PHE      H 1742   3.156   5.165   3.218 -0.4048  0.6789  0.3920
  115PHE     HA 1743   3.343   5.025   3.401  0.2881  0.2991  0.2582
  115PHE    HB2 1744   3.100   4.963   3.400 -1.5289  1.4305 -1.3033
  115PHE    HB3 1745   3.117   4.906   3.237  1.1733 -0.2828 -0.4433
  115PHE    HD1 1746   3.297   4.875   3.578  1.0731 -0.2387  0.4793
  115PHE    HD2 1747   3.145   4.666   3.232 -0.8683 -0.6582  1.1281
  115PHE    HE1 1748   3.361   4.666   3.676  0.7663 -1.2451 -0.1949
  115PHE    HE2 1749   3.225   4.453   3.327 -0.2265  0.5382 -1.7961
  115PHE     HZ 1750   3.333   4.453   3.550  1.3883  0.2389  0.0690
  116PHE      N 1751   3.365   4.940   3.093 -0.2283  0.1200 -0.2398
  116PHE     CA 1752   3.452   4.884   2.992 -0.1364 -0.1387 -0.0036
  116PHE      C 1753   3.562   4.988   2.944 -0.4135  0.7778  1.0746
  116PHE      O 1754   3.535   5.103   2.914  0.4820 -0.6036 -0.5886
  116PHE     CB 1755   3.379   4.836   2.866  0.4510  0.0944 -0.8260
  116PHE     CG 1756   3.281   4.730   2.897  0.1407 -0.1659  0.1047
  116PHE    CD1 1757   3.325   4.604   2.938 -0.0218  0.2205  0.1067
  116PHE    CD2 1758   3.144   4.760   2.882 -0.3541  0.1051  0.0260
  116PHE    CE1 1759   3.225   4.510   2.971 -0.5422  0.9499 -0.2865
  116PHE    CE2 1760   3.052   4.663   2.925 -0.0592 -0.0283 -0.0026
  116PHE     CZ 1761   3.091   4.537   2.967  0.7273 -0.4545 -0.6056
  116PHE      H 1762   3.269   4.956   3.068 -0.4325 -0.4152  0.1687
  116PHE     HA 1763   3.504   4.794   3.026 -1.2207 -0.3085  1.3567
  116PHE    HB2 1764   3.326   4.921   2.823 -1.2525 -0.1172  0.6365
  116PHE    HB3 1765   3.446   4.787   2.795 -0.6351 -1.3647 -0.9304
  116PHE    HD1 1766   3.430   4.578   2.936 -0.1488 -0.4178  0.7377
  116PHE    HD2 1767   3.098   4.855   2.856 -0.5849 -0.0443 -0.1240
  116PHE    HE1 1768   3.256   4.409   2.993 -0.0799  1.4535  1.7041
  116PHE    HE2 1769   2.948   4.690   2.936 -0.0394 -0.2855  1.0394
  116PHE     HZ 1770   3.012   4.470   2.996 -0.2872  1.0104  0.2994
  117ILE      N 1771   3.694   4.951   2.923 -0.1781 -0.2648 -0.5923
  117ILE     CA 1772   3.801   5.044   2.880  0.8340 -0.0156  1.7506
  117ILE      C 1773   3.829   5.033   2.726  0.6320 -0.1922  0.1015
  117ILE      O 1774   3.830   4.922   2.674  0.1787  0.4012  0.2557
  117ILE     CB 1775   3.931   5.029   2.952 -0.0175  0.0929 -0.9756
  117ILE    CG1 1776   3.915   5.069   3.104  1.2849 -0.0006  0.5636
  117ILE    CG2 1777   4.046   5.110   2.891 -0.5805 -0.6007  0.6591
  117ILE    CD1 1778   4.022   5.014   3.191 -0.9854  0.8333 -1.4429
  117ILE      H 1779   3.720   4.853   2.914  1.5782  0.1842 -1.3973
  117ILE     HA 1780   3.761   5.144   2.899 -0.0514 -0.3336  1.6598
  117ILE     HB 1781   3.968   4.927   2.962  0.4516  0.3483  0.6483
  117ILE   HG12 1782   3.916   5.177   3.116  0.0918  0.1068  0.0019
  117ILE   HG13 1783   3.818   5.039   3.141 -0.0015  1.6693 -1.0603
  117ILE   HG21 1784   4.125   5.139   2.960  0.3685 -0.4125 -0.4417
  117ILE   HG22 1785   4.088   5.058   2.805  0.0000  1.2825 -0.3080
  117ILE   HG23 1786   4.006   5.207   2.860  1.1755  0.1257  0.4057
  117ILE   HD11 1787   4.014   5.047   3.295  0.4983  0.0667 -1.0317
  117ILE   HD12 1788   4.035   4.906   3.195 -1.6881  0.7485  0.2400
  117ILE   HD13 1789   4.121   5.047   3.161 -0.4078 -0.6666 -1.3539
  118ASN      N 1790   3.834   5.148   2.655 -0.3106  0.2695 -0.2229
  118ASN     CA 1791   3.855   5.146   2.509  0.4040  0.0084  0.2054
  118ASN      C 1792   3.989   5.060   2.485  1.4261 -0.7429  0.1434
  118ASN      O 1793   4.087   5.082   2.552  0.2683  0.6365 -0.1264
  118ASN     CB 1794   3.839   5.288   2.452  0.0604  0.0084  0.0448
  118ASN     CG 1795   3.976   5.339   2.409  0.1443  0.3476  0.3662
  118ASN    OD1 1796   4.027   5.298   2.304 -0.0093 -0.6878  0.2421
  118ASN    ND2 1797   4.040   5.415   2.484 -0.9772 -0.0838 -1.2779
  118ASN      H 1798   3.828   5.239   2.699 -1.1806  0.4508 -0.6665
  118ASN     HA 1799   3.769   5.096   2.465  0.6912 -0.7386  0.4657
  118ASN    HB2 1800   3.779   5.270   2.363  0.1292 -0.4511  0.0861
  118ASN    HB3 1801   3.791   5.360   2.517  1.1326  2.0466 -1.2191
  118ASN   HD21 1802   4.135   5.430   2.453 -0.4626  1.2721  0.6329
  118ASN   HD22 1803   3.985   5.457   2.558 -1.6878  1.0438 -2.3777
  119GLY      N 1804   3.981   4.963   2.394 -0.2455  0.2718  0.0074
  119GLY     CA 1805   4.100   4.898   2.343 -0.5380  0.5782  0.6715
  119GLY      C 1806   4.169   4.801   2.440  0.5115  0.3977  0.8776
  119GLY      O 1807   4.266   4.737   2.395 -0.5432 -0.0300  0.5115
  119GLY      H 1808   3.897   4.950   2.339  0.5774 -0.2026 -1.2484
  119GLY    HA2 1809   4.056   4.843   2.259  0.8380  1.2607 -0.5737
  119GLY    HA3 1810   4.172   4.964   2.295  0.3836 -0.9212 -0.2095
  120SER      N 1811   4.121   4.790   2.561  0.2625  0.1646  0.0223
  120SER     CA 1812   4.174   4.708   2.670 -0.2928  0.6241 -0.1272
  120SER      C 1813   4.166   4.548   2.650 -0.5565 -1.0671 -0.5937
  120SER      O 1814   4.235   4.482   2.723  0.0710  0.0671  0.8124
  120SER     CB 1815   4.094   4.745   2.797  0.3724  0.5906  0.5814
  120SER     OG 1816   3.961   4.720   2.783 -0.0518  0.0656  0.0824
  120SER      H 1817   4.051   4.857   2.591  0.4602  0.5133 -0.2740
  120SER     HA 1818   4.279   4.730   2.692 -0.0687 -1.1448  1.0450
  120SER    HB2 1819   4.131   4.682   2.878  0.0360 -0.0349  0.2703
  120SER    HB3 1820   4.100   4.852   2.816  0.5458  0.9865 -1.3319
  120SER     HG 1821   3.920   4.793   2.736  1.2618 -0.3748 -2.0506
  121ASN      N 1822   4.092   4.502   2.552 -0.0645 -0.0691 -0.1149
  121ASN     CA 1823   4.082   4.359   2.507 -0.7941 -0.0459 -0.1469
  121ASN      C 1824   4.031   4.262   2.613  0.0931  0.1693  0.1327
  121ASN      O 1825   4.027   4.139   2.577 -0.5826  0.2754  0.1138
  121ASN     CB 1826   4.222   4.314   2.455 -0.3853 -0.8662  0.8239
  121ASN     CG 1827   4.265   4.391   2.325  1.0130 -0.0660 -1.2813
  121ASN    OD1 1828   4.178   4.426   2.243 -0.1169  0.0343  0.0449
  121ASN    ND2 1829   4.389   4.424   2.310 -0.3370  0.2017 -0.6289
  121ASN      H 1830   4.034   4.567   2.501 -0.0020  0.3001  0.2789
  121ASN     HA 1831   4.008   4.360   2.427 -0.9598  0.2210  0.0088
  121ASN    HB2 1832   4.303   4.331   2.526 -0.4116  1.7153  0.4274
  121ASN    HB3 1833   4.214   4.210   2.421 -1.1791 -0.4603 -0.3617
  121ASN   HD21 1834   4.408   4.469   2.222  0.3722 -0.1692 -0.6812
  121ASN   HD22 1835   4.462   4.379   2.364 -0.6746 -0.9063 -1.0522
  122TRP      N 1836   3.966   4.307   2.720  0.4300 -0.4649  0.3006
  122TRP     CA 1837   3.892   4.230   2.815  0.6735  0.4902  0.2211
  122TRP      C 1838   3.742   4.248   2.805  0.5728  0.0257 -0.1209
  122TRP      O 1839   3.696   4.361   2.793  0.0324  0.0697 -0.1799
  122TRP     CB 1840   3.957   4.244   2.960 -0.4111 -0.4274  1.0843
  122TRP     CG 1841   3.950   4.381   3.019  0.2446 -0.0953  0.9231
  122TRP    CD1 1842   4.056   4.471   3.024  0.1599  0.4454 -0.2107
  122TRP    CD2 1843   3.843   4.450   3.094 -0.3933 -0.5487 -0.3467
  122TRP    NE1 1844   4.028   4.579   3.099  0.3670 -0.1398 -0.3274
  122TRP    CE2 1845   3.894   4.578   3.141 -0.2883  0.1521 -0.2968
  122TRP    CE3 1846   3.709   4.427   3.115  0.1628 -0.7451 -0.4802
  122TRP    CZ2 1847   3.812   4.666   3.203 -0.3414 -0.3566 -0.2001
  122TRP    CZ3 1848   3.620   4.522   3.179 -0.4571  0.1215  0.3682
  122TRP    CH2 1849   3.672   4.642   3.220  0.3201 -0.2203  0.0056
  122TRP      H 1850   3.961   4.408   2.720  1.0820 -0.4214  0.6006
  122TRP     HA 1851   3.906   4.122   2.802 -1.2782  0.0069  1.3678
  122TRP    HB2 1852   3.918   4.169   3.029 -0.3143 -2.5890 -0.9277
  122TRP    HB3 1853   4.065   4.228   2.947 -0.4832 -0.1987  0.0389
  122TRP    HD1 1854   4.152   4.450   2.979  0.6728 -0.6959  1.2521
  122TRP    HE1 1855   4.088   4.659   3.092  0.4962 -0.2879 -1.1235
  122TRP    HE3 1856   3.666   4.338   3.072 -0.7074 -0.5762 -0.0157
  122TRP    HZ2 1857   3.859   4.759   3.230 -0.3682 -0.3077 -0.3204
  122TRP    HZ3 1858   3.516   4.505   3.200 -0.5693 -0.1445 -0.3360
  122TRP    HH2 1859   3.607   4.717   3.264  0.6361  1.3801 -1.9462
  123GLU      N 1860   3.667   4.137   2.810  0.3581 -0.3733  0.2265
  123GLU     CA 1861   3.513   4.135   2.816  0.0808 -0.0124  0.0751
  123GLU      C 1862   3.442   4.134   2.954 -0.2616 -0.1326 -0.0349
  123GLU      O 1863   3.320   4.156   2.961 -0.2242  0.3748  0.2535
  123GLU     CB 1864   3.462   4.017   2.744 -0.4307 -0.3363  1.2350
  123GLU     CG 1865   3.486   4.018   2.588  0.4599 -0.0427 -1.0905
  123GLU     CD 1866   3.632   4.011   2.544  0.2351  0.0888  0.0790
  123GLU    OE1 1867   3.696   3.913   2.584 -0.4344 -0.1405 -0.1671
  123GLU    OE2 1868   3.676   4.094   2.468 -0.7309 -0.6388  0.1406
  123GLU      H 1869   3.714   4.053   2.840  0.5572 -0.4895 -0.3956
  123GLU     HA 1870   3.466   4.214   2.757 -0.1156 -0.7482 -0.7784
  123GLU    HB2 1871   3.512   3.930   2.787  1.2740  0.1012  0.3318
  123GLU    HB3 1872   3.354   4.011   2.754 -0.7437  0.0599 -0.9460
  123GLU    HG2 1873   3.439   3.929   2.546 -0.0675 -0.2620 -0.0876
  123GLU    HG3 1874   3.433   4.101   2.543 -0.0897  1.1827  1.4686
  124GLY      N 1875   3.517   4.115   3.064  0.2399  0.2852 -0.2646
  124GLY     CA 1876   3.462   4.114   3.206 -0.4115  0.4621  0.7157
  124GLY      C 1877   3.558   4.119   3.319 -0.0346 -0.3149  0.7724
  124GLY      O 1878   3.678   4.115   3.290  0.0597  0.2099  0.6543
  124GLY      H 1879   3.616   4.101   3.047  0.0256 -1.4208 -0.4483
  124GLY    HA2 1880   3.400   4.203   3.222 -1.6162 -0.3099  0.6070
  124GLY    HA3 1881   3.396   4.028   3.213 -0.3055  0.3707  0.6015
  125ILE      N 1882   3.512   4.110   3.437 -0.5292  0.5094 -1.9665
  125ILE     CA 1883   3.594   4.107   3.564  0.2580 -0.3519 -0.2252
  125ILE      C 1884   3.560   3.992   3.658  0.4252  0.6736 -0.1812
  125ILE      O 1885   3.438   3.970   3.677 -0.9551 -0.6221 -0.1057
  125ILE     CB 1886   3.591   4.246   3.635  0.2117 -0.1414 -0.0495
  125ILE    CG1 1887   3.643   4.351   3.534 -0.8482 -0.3601 -0.2551
  125ILE    CG2 1888   3.670   4.245   3.773 -0.3993  0.0213 -1.3153
  125ILE    CD1 1889   3.675   4.488   3.599 -0.3258 -0.1204  0.1255
  125ILE      H 1890   3.415   4.094   3.458  0.0987 -0.9016  0.9896
  125ILE     HA 1891   3.699   4.095   3.536  0.5348 -0.1326  0.6318
  125ILE     HB 1892   3.484   4.253   3.659  0.3109  1.0367  0.1624
  125ILE   HG12 1893   3.725   4.303   3.481 -0.5102 -0.0005 -0.0750
  125ILE   HG13 1894   3.570   4.363   3.454 -1.8048 -1.0673  0.4694
  125ILE   HG21 1895   3.631   4.161   3.831  1.2574 -0.2481 -0.4796
  125ILE   HG22 1896   3.777   4.238   3.756 -0.1371  1.1899 -0.3433
  125ILE   HG23 1897   3.651   4.338   3.826  0.4853 -0.8158  0.6877
  125ILE   HD11 1898   3.699   4.561   3.522  0.2293 -0.6227 -0.1991
  125ILE   HD12 1899   3.583   4.517   3.650  0.5404 -0.0392  1.7581
  125ILE   HD13 1900   3.756   4.476   3.671 -0.5595 -0.8807  0.2867
  126LEU      N 1901   3.658   3.917   3.704  0.4477 -0.2464  0.5279
  126LEU     CA 1902   3.649   3.820   3.814  0.6680  0.1801  0.2719
  126LEU      C 1903   3.695   3.882   3.951  0.0067  0.8161  0.2358
  126LEU      O 1904   3.818   3.877   3.979  0.5461 -0.5972  0.4859
  126LEU     CB 1905   3.736   3.698   3.767  0.4715 -0.1791  0.5804
  126LEU     CG 1906   3.761   3.583   3.873  0.3716 -0.0598 -0.4183
  126LEU    CD1 1907   3.635   3.496   3.899 -0.8806 -0.4333 -0.9669
  126LEU    CD2 1908   3.870   3.486   3.838 -0.8190 -0.3285 -0.1905
  126LEU      H 1909   3.750   3.951   3.684  0.6415 -0.4631  1.0109
  126LEU     HA 1910   3.544   3.791   3.819  0.2111  1.5198 -0.5598
  126LEU    HB2 1911   3.685   3.649   3.684  0.8656 -0.0471  0.2556
  126LEU    HB3 1912   3.828   3.746   3.734  0.5700 -0.2742  0.7151
  126LEU     HG 1913   3.782   3.623   3.972 -0.8234 -1.9468  0.7448
  126LEU   HD11 1914   3.612   3.429   3.816  1.1140  0.1194 -2.0913
  126LEU   HD12 1915   3.650   3.428   3.983 -0.7770 -0.7532 -1.2427
  126LEU   HD13 1916   3.561   3.567   3.938 -0.4780 -0.8617  0.7138
  126LEU   HD21 1917   3.882   3.411   3.915  0.4587 -1.9177 -1.7574
  126LEU   HD22 1918   3.849   3.438   3.742 -0.5870 -0.3124 -0.2493
  126LEU   HD23 1919   3.966   3.537   3.828 -0.5920 -0.9129 -1.3061
  127GLY      N 1920   3.600   3.941   4.021  0.2798 -0.0096 -0.5365
  127GLY     CA 1921   3.624   3.992   4.151 -0.0755  0.2653 -0.7114
  127GLY      C 1922   3.667   3.885   4.245  0.3209  0.6637  0.1607
  127GLY      O 1923   3.591   3.793   4.276 -0.1405  1.0510 -0.2529
  127GLY      H 1924   3.508   3.961   3.983  0.2274  0.7833 -0.0359
  127GLY    HA2 1925   3.695   4.073   4.137 -0.4470  0.6323 -0.4928
  127GLY    HA3 1926   3.531   4.034   4.189 -0.4982 -1.1096 -0.0887
  128LEU      N 1927   3.788   3.898   4.290  0.4245  0.1127 -0.1762
  128LEU     CA 1928   3.860   3.794   4.365  0.4955 -0.3826  1.0279
  128LEU      C 1929   3.838   3.818   4.514  0.3292  0.5828  0.3781
  128LEU      O 1930   3.866   3.723   4.592 -0.2971 -0.4564  0.0651
  128LEU     CB 1931   4.010   3.799   4.321  0.6314  0.3968 -0.7992
  128LEU     CG 1932   4.028   3.703   4.207 -0.8093  0.6436  0.0676
  128LEU    CD1 1933   4.152   3.719   4.119 -0.1877 -0.9593 -0.5898
  128LEU    CD2 1934   4.056   3.568   4.276  0.8938 -0.6153  0.2924
  128LEU      H 1935   3.837   3.976   4.248  0.4546  0.6887  0.8594
  128LEU     HA 1936   3.815   3.696   4.352 -0.8605  0.2079  0.9476
  128LEU    HB2 1937   4.037   3.899   4.287  0.2554  0.7952  0.0032
  128LEU    HB3 1938   4.075   3.777   4.406 -0.8241  1.0615  0.5892
  128LEU     HG 1939   3.944   3.692   4.139 -0.0755 -1.1121 -0.6897
  128LEU   HD11 1940   4.239   3.747   4.178 -0.1951 -1.3293 -0.3957
  128LEU   HD12 1941   4.171   3.630   4.058 -0.9205 -0.2484 -1.9600
  128LEU   HD13 1942   4.128   3.801   4.051  0.7710 -0.8096 -0.7847
  128LEU   HD21 1943   4.147   3.572   4.336  1.2736  1.2598 -0.2799
  128LEU   HD22 1944   3.968   3.547   4.336  0.4648  1.0847  0.3452
  128LEU   HD23 1945   4.054   3.490   4.199 -0.5366  0.9262 -1.4178
  129ALA      N 1946   3.786   3.930   4.558  0.5207 -0.0822  0.0092
  129ALA     CA 1947   3.744   3.955   4.697 -0.9157 -0.3514  0.4125
  129ALA      C 1948   3.624   3.859   4.745  0.2852 -0.5208 -0.2623
  129ALA      O 1949   3.548   3.800   4.668 -0.1464  0.1881  0.1744
  129ALA     CB 1950   3.712   4.099   4.716 -0.4454  0.0782 -0.1392
  129ALA      H 1951   3.761   4.007   4.498 -0.6125  0.2196  0.8027
  129ALA     HA 1952   3.835   3.936   4.755 -0.3046  0.1795 -0.3307
  129ALA    HB1 1953   3.717   4.121   4.822 -1.6247  0.4358 -0.1259
  129ALA    HB2 1954   3.771   4.169   4.656 -1.3510  0.8301 -0.2084
  129ALA    HB3 1955   3.612   4.113   4.673 -0.4953  0.3893  0.0737
  130TYR      N 1956   3.599   3.866   4.873  0.6754 -0.5829 -1.2998
  130TYR     CA 1957   3.498   3.790   4.952 -0.5064 -0.1942  0.0842
  130TYR      C 1958   3.359   3.860   4.960  0.3008  0.1022  0.5957
  130TYR      O 1959   3.348   3.987   4.955  0.2627  0.4495 -0.7143
  130TYR     CB 1960   3.559   3.775   5.098  0.7746  0.3434 -0.1410
  130TYR     CG 1961   3.694   3.713   5.113  0.5024 -0.9166 -0.0343
  130TYR    CD1 1962   3.713   3.571   5.106 -0.9300  0.1402  1.0310
  130TYR    CD2 1963   3.805   3.799   5.133  0.0333  0.2483 -0.1594
  130TYR    CE1 1964   3.845   3.524   5.131  0.5137 -0.3670  0.9601
  130TYR    CE2 1965   3.934   3.746   5.157 -0.0077 -0.4179 -0.2628
  130TYR     CZ 1966   3.953   3.605   5.156  0.1527 -0.1878 -0.5116
  130TYR     OH 1967   4.077   3.554   5.190 -0.1467  0.6641  0.4387
  130TYR      H 1968   3.636   3.944   4.925  0.0852 -0.7607 -0.5909
  130TYR     HA 1969   3.491   3.690   4.911  0.9902 -0.8013  1.1254
  130TYR    HB2 1970   3.547   3.867   5.154 -1.0255 -0.4648  0.9699
  130TYR    HB3 1971   3.494   3.720   5.166 -0.3765  1.2372 -0.4565
  130TYR    HD1 1972   3.629   3.504   5.090  0.0553 -1.0250  0.4262
  130TYR    HD2 1973   3.796   3.906   5.118  0.2311  0.2855 -0.0156
  130TYR    HE1 1974   3.862   3.417   5.129  0.6801 -0.4629 -2.1510
  130TYR    HE2 1975   4.015   3.818   5.159 -0.0363 -0.1295 -2.8474
  130TYR     HH 1976   4.066   3.486   5.257 -1.1494 -0.1104 -0.4424
  131ALA      N 1977   3.257   3.775   4.973  0.2508  0.4008  0.4236
  131ALA     CA 1978   3.112   3.799   4.946  0.2613  0.0298 -0.2970
  131ALA      C 1979   3.046   3.902   5.041 -0.2703  0.8978  0.4533
  131ALA      O 1980   2.931   3.930   5.013 -0.0327 -0.8477 -0.3682
  131ALA     CB 1981   3.040   3.657   4.955 -0.2752 -1.0886  0.0907
  131ALA      H 1982   3.276   3.676   4.967 -1.2060  0.0829 -2.0730
  131ALA     HA 1983   3.109   3.829   4.841  2.0562 -1.5930 -0.9354
  131ALA    HB1 1984   3.027   3.626   5.058  0.7642 -0.6197  0.3845
  131ALA    HB2 1985   2.943   3.665   4.906 -0.7330  1.2592  1.1252
  131ALA    HB3 1986   3.107   3.587   4.905  0.5227 -0.3949  0.1398
  132GLU      N 1987   3.110   3.951   5.142 -0.2555 -0.8096  0.0413
  132GLU     CA 1988   3.069   4.063   5.229  0.2762  0.1831  0.1122
  132GLU      C 1989   3.087   4.195   5.151  0.4632  0.1792 -0.8922
  132GLU      O 1990   3.039   4.303   5.196  0.5149 -0.4540  0.2642
  132GLU     CB 1991   3.144   4.057   5.359 -0.7163  0.0305 -0.7454
  132GLU     CG 1992   3.137   4.172   5.464  0.3552 -0.3489 -0.2402
  132GLU     CD 1993   2.997   4.227   5.506 -0.9245 -0.4692 -0.2253
  132GLU    OE1 1994   2.900   4.153   5.507  0.6271 -0.0001 -0.1152
  132GLU    OE2 1995   2.986   4.343   5.549  0.1850 -0.2318  0.1322
  132GLU      H 1996   3.204   3.919   5.158 -0.6602 -1.3655  1.7123
  132GLU     HA 1997   2.962   4.048   5.243  0.5253 -0.4672  1.6752
  132GLU    HB2 1998   3.120   3.967   5.416  1.5650 -0.9206 -1.0738
  132GLU    HB3 1999   3.249   4.058   5.331 -0.1161  1.0712  1.1094
  132GLU    HG2 2000   3.184   4.138   5.556  0.0865  0.2646  0.1339
  132GLU    HG3 2001   3.190   4.256   5.417 -0.0927 -0.3398 -0.7520
  133ILE      N 2002   3.139   4.200   5.030 -0.3596  0.0943 -0.0783
  133ILE     CA 2003   3.131   4.316   4.937 -0.8751 -0.8049  0.7202
  133ILE      C 2004   3.065   4.290   4.796 -0.7954  0.0461  1.6200
  133ILE      O 2005   3.066   4.381   4.707  0.2501 -0.1641 -0.4855
  133ILE     CB 2006   3.266   4.399   4.932  0.2451 -0.6128 -0.0867
  133ILE    CG1 2007   3.368   4.327   4.840 -0.4575  0.0245 -0.0961
  133ILE    CG2 2008   3.342   4.428   5.066  0.6260  0.2813 -0.3477
  133ILE    CD1 2009   3.455   4.432   4.766  0.3279  1.0077 -0.2927
  133ILE      H 2010   3.190   4.118   5.001 -0.7351 -0.0587 -0.3186
  133ILE     HA 2011   3.066   4.389   4.984  0.1736  0.2370  0.6666
  133ILE     HB 2012   3.237   4.496   4.893 -1.1659 -0.2638  1.6104
  133ILE   HG12 2013   3.432   4.264   4.901  0.3781  1.0109  0.1087
  133ILE   HG13 2014   3.321   4.268   4.762 -0.8963  0.4774 -0.1824
  133ILE   HG21 2015   3.390   4.344   5.117  0.0465 -0.0554 -0.3364
  133ILE   HG22 2016   3.424   4.495   5.038  0.6401  0.4267  0.0218
  133ILE   HG23 2017   3.283   4.483   5.139  0.0943 -1.6885  0.8743
  133ILE   HD11 2018   3.519   4.484   4.837  0.7516 -0.1767  0.2418
  133ILE   HD12 2019   3.521   4.368   4.708 -0.5973 -2.7600  2.1319
  133ILE   HD13 2020   3.384   4.493   4.709 -0.9772  0.4790  0.6612
  134ALA      N 2021   3.021   4.165   4.770  0.2416 -0.2974 -0.4872
  134ALA     CA 2022   2.949   4.122   4.651  0.7842 -0.3817 -0.0282
  134ALA      C 2023   2.815   4.191   4.655 -0.3955  0.0657  0.1846
  134ALA      O 2024   2.745   4.200   4.762 -0.2892 -0.0085  0.2147
  134ALA     CB 2025   2.925   3.973   4.631 -0.1763 -0.1387 -0.3082
  134ALA      H 2026   3.025   4.108   4.853  0.4883  0.5954  0.1508
  134ALA     HA 2027   3.000   4.159   4.562  0.3377  0.2059 -0.0494
  134ALA    HB1 2028   2.878   3.966   4.533  0.8208  1.1691 -0.9412
  134ALA    HB2 2029   3.017   3.916   4.616 -0.1171  0.1179 -0.9928
  134ALA    HB3 2030   2.874   3.926   4.715 -0.5456  0.5396 -0.1462
  135ARG      N 2031   2.768   4.244   4.540 -1.0730  0.4118 -0.3504
  135ARG     CA 2032   2.628   4.273   4.515  0.1586 -0.0246  0.2053
  135ARG      C 2033   2.553   4.154   4.467  0.0496  0.1505  0.1796
  135ARG      O 2034   2.610   4.079   4.384  0.0751 -0.4388 -0.5035
  135ARG     CB 2035   2.625   4.372   4.396 -0.4358 -0.4097  0.5149
  135ARG     CG 2036   2.721   4.488   4.401 -0.3347 -0.5554 -1.0637
  135ARG     CD 2037   2.668   4.591   4.507 -0.3447 -0.7559  0.5011
  135ARG     NE 2038   2.547   4.663   4.456  0.4734  0.3206 -0.5100
  135ARG     CZ 2039   2.476   4.775   4.486 -0.9499  0.2934  0.0511
  135ARG    NH1 2040   2.374   4.805   4.420 -0.4569 -0.5163 -0.5054
  135ARG    NH2 2041   2.519   4.861   4.570 -0.3064 -0.7133 -0.0139
  135ARG      H 2042   2.826   4.245   4.457  0.1591  1.0632  0.4699
  135ARG     HA 2043   2.587   4.322   4.603  0.2645 -0.4701  0.5132
  135ARG    HB2 2044   2.653   4.313   4.308 -0.0217 -0.4287  0.6545
  135ARG    HB3 2045   2.523   4.408   4.386  0.1690  1.2410 -0.5475
  135ARG    HG2 2046   2.825   4.461   4.421 -0.4031  0.2575  0.7596
  135ARG    HG3 2047   2.726   4.539   4.305 -1.5051 -0.8436 -1.3107
  135ARG    HD2 2048   2.647   4.536   4.599  1.8546 -0.8626  1.0572
  135ARG    HD3 2049   2.751   4.659   4.526 -0.0581 -1.0635  0.3714
  135ARG     HE 2050   2.497   4.614   4.383  0.4452  0.9711 -0.9501
  135ARG   HH11 2051   2.329   4.892   4.445  1.2307  0.2865  0.0535
  135ARG   HH12 2052   2.325   4.746   4.355 -0.6416 -0.8115 -0.1089
  135ARG   HH21 2053   2.459   4.942   4.576  0.9959  0.4106 -0.8677
  135ARG   HH22 2054   2.601   4.853   4.629 -0.1725 -0.5541 -0.1755
  136PRO      N 2055   2.424   4.140   4.492 -0.6235 -0.0146 -0.6382
  136PRO     CA 2056   2.348   4.236   4.578 -0.3753 -0.4344  0.7283
  136PRO      C 2057   2.345   4.223   4.722 -0.6811  0.1929  0.5573
  136PRO      O 2058   2.314   4.316   4.795 -0.2124 -0.6019  0.0360
  136PRO     CB 2059   2.203   4.219   4.520 -0.6548  0.2440  0.4659
  136PRO     CG 2060   2.202   4.072   4.475  0.5990  0.1745 -0.0563
  136PRO     CD 2061   2.341   4.044   4.424  0.2801 -0.2775  0.1798
  136PRO     HA 2062   2.384   4.338   4.565 -0.0665 -0.5566  0.6224
  136PRO    HB2 2063   2.127   4.230   4.598 -1.4100 -1.8622  0.1504
  136PRO    HB3 2064   2.191   4.270   4.425 -1.3633 -0.0519  0.3877
  136PRO    HG2 2065   2.175   4.019   4.566  0.3705 -0.0718 -0.2670
  136PRO    HG3 2066   2.127   4.056   4.398 -0.7608  0.4770  1.1390
  136PRO    HD2 2067   2.370   3.943   4.453 -0.8952 -0.6276  0.2154
  136PRO    HD3 2068   2.341   4.064   4.317 -0.9799 -1.6895 -0.1455
  137ASP      N 2069   2.379   4.097   4.774 -0.6610 -0.2859  0.4230
  137ASP     CA 2070   2.386   4.060   4.919 -0.5179 -0.2808  0.0443
  137ASP      C 2071   2.465   3.925   4.934 -0.5745 -0.3172 -0.0386
  137ASP      O 2072   2.482   3.845   4.840 -0.9716  0.3387 -0.6369
  137ASP     CB 2073   2.245   4.048   4.979 -0.3274  0.2414  0.7412
  137ASP     CG 2074   2.171   3.923   4.940 -0.0536 -0.5393 -0.8235
  137ASP    OD1 2075   2.110   3.909   4.834 -0.3251  0.3887  0.3281
  137ASP    OD2 2076   2.177   3.825   5.021 -0.2101 -0.0715  0.0226
  137ASP      H 2077   2.407   4.023   4.712  0.5481  0.9371 -0.6294
  137ASP     HA 2078   2.444   4.133   4.974  0.1038 -0.3562 -0.4828
  137ASP    HB2 2079   2.259   4.053   5.087 -1.7234  0.4487  0.9421
  137ASP    HB3 2080   2.190   4.136   4.947  0.1035  0.4612  0.5850
  138ASP      N 2081   2.528   3.913   5.057  0.2119 -0.6238  0.6841
  138ASP     CA 2082   2.619   3.796   5.086  0.6300 -0.0450  0.3394
  138ASP      C 2083   2.553   3.660   5.073 -1.1806  1.7545 -0.0620
  138ASP      O 2084   2.627   3.563   5.105  0.6365 -0.1453  0.0469
  138ASP     CB 2085   2.673   3.822   5.219 -0.2742 -0.4056 -1.2173
  138ASP     CG 2086   2.576   3.810   5.341  0.3461 -0.1094  1.1075
  138ASP    OD1 2087   2.455   3.791   5.312  0.0590 -0.4687  0.5299
  138ASP    OD2 2088   2.615   3.799   5.457 -0.9287  0.1405  0.1783
  138ASP      H 2089   2.528   3.995   5.115 -0.8276  0.1465 -0.3237
  138ASP     HA 2090   2.699   3.802   5.012  0.0429  1.3932 -0.2557
  138ASP    HB2 2091   2.757   3.754   5.236 -0.7151 -0.8231 -0.6067
  138ASP    HB3 2092   2.713   3.924   5.220  0.2651 -0.6125 -1.2255
  139SER      N 2093   2.429   3.633   5.032 -0.6617  0.6357  0.4060
  139SER     CA 2094   2.392   3.498   4.986  0.2164  0.1007 -0.3064
  139SER      C 2095   2.462   3.456   4.856 -0.8055  0.3582  0.5056
  139SER      O 2096   2.439   3.347   4.805  0.4131  0.9445 -0.0093
  139SER     CB 2097   2.239   3.479   4.978  0.7202 -0.6718  0.1781
  139SER     OG 2098   2.186   3.581   4.892 -0.6403  0.4758  0.0123
  139SER      H 2099   2.375   3.716   5.009 -1.0655  0.4137  0.5259
  139SER     HA 2100   2.423   3.433   5.068  2.6300  0.2894 -0.9300
  139SER    HB2 2101   2.210   3.379   4.945 -0.5250 -0.6699  1.1040
  139SER    HB3 2102   2.186   3.499   5.072 -0.0034 -0.6567 -0.2195
  139SER     HG 2103   2.173   3.666   4.935 -1.6172  0.6496 -0.5682
  140LEU      N 2104   2.540   3.540   4.790 -0.2361  0.8756 -0.2621
  140LEU     CA 2105   2.608   3.511   4.659  0.4477 -1.2209  0.1698
  140LEU      C 2106   2.734   3.435   4.686 -0.0674 -0.1260  0.7459
  140LEU      O 2107   2.810   3.456   4.785 -0.2321 -0.3131  0.0112
  140LEU     CB 2108   2.631   3.642   4.587  0.2509  0.0182  0.7663
  140LEU     CG 2109   2.664   3.627   4.441 -0.2068 -0.8688 -0.6146
  140LEU    CD1 2110   2.558   3.558   4.368 -0.0059  0.6975 -0.6304
  140LEU    CD2 2111   2.672   3.773   4.383  0.0684 -0.9737 -0.5263
  140LEU      H 2112   2.555   3.627   4.840  1.2554 -0.0189  1.0434
  140LEU     HA 2113   2.541   3.445   4.603 -0.5457  0.2452 -0.5106
  140LEU    HB2 2114   2.546   3.710   4.593  0.7660  0.7861 -0.0791
  140LEU    HB3 2115   2.719   3.689   4.630  1.7247 -0.3389 -1.4827
  140LEU     HG 2116   2.764   3.587   4.425  0.7706  1.5564 -1.4891
  140LEU   HD11 2117   2.584   3.558   4.262 -0.0546  0.6941 -0.6423
  140LEU   HD12 2118   2.563   3.454   4.401 -0.4723  0.9786  0.4077
  140LEU   HD13 2119   2.457   3.598   4.378 -0.1631  0.3926 -0.9550
  140LEU   HD21 2120   2.730   3.844   4.442 -1.0749  0.6748 -1.2211
  140LEU   HD22 2121   2.710   3.779   4.281  0.9714 -0.1212 -0.1795
  140LEU   HD23 2122   2.577   3.826   4.396  0.5035  0.0769 -1.2685
  141GLU      N 2123   2.757   3.338   4.593 -0.4229 -0.3538 -0.3424
  141GLU     CA 2124   2.871   3.249   4.600  0.0697 -0.0417  0.2043
  141GLU      C 2125   2.979   3.295   4.499  0.2086  0.2646  0.3072
  141GLU      O 2126   2.954   3.295   4.375  0.7216 -0.2283 -0.2177
  141GLU     CB 2127   2.819   3.102   4.578 -1.4393 -0.4488 -0.2095
  141GLU     CG 2128   2.948   3.010   4.570  0.0668  0.0909 -1.0221
  141GLU     CD 2129   2.917   2.864   4.600  0.3004 -0.0964 -0.1115
  141GLU    OE1 2130   2.881   2.821   4.714 -0.3890 -1.0277 -0.0270
  141GLU    OE2 2131   2.943   2.786   4.507 -0.3702 -0.6377 -0.4609
  141GLU      H 2132   2.677   3.336   4.532 -0.7444  1.6108 -0.1258
  141GLU     HA 2133   2.901   3.247   4.705 -0.5565 -0.5389  0.3930
  141GLU    HB2 2134   2.759   3.076   4.665  0.2285  0.1567  1.2504
  141GLU    HB3 2135   2.757   3.098   4.489 -0.4624  0.9278 -1.0431
  141GLU    HG2 2136   2.998   3.012   4.473  0.7560 -0.0364 -0.6830
  141GLU    HG3 2137   3.014   3.037   4.652 -0.1787 -0.1485 -0.7424
  142PRO      N 2138   3.092   3.346   4.543 -0.2812  0.2334 -0.2549
  142PRO     CA 2139   3.215   3.376   4.457 -0.1698  0.3961 -1.2045
  142PRO      C 2140   3.255   3.254   4.373 -0.2082  0.1681 -0.1710
  142PRO      O 2141   3.238   3.140   4.419 -0.1436 -0.0615 -0.4145
  142PRO     CB 2142   3.323   3.422   4.552  0.2991  0.3224 -0.1510
  142PRO     CG 2143   3.246   3.481   4.670  0.5134  0.8107  0.4228
  142PRO     CD 2144   3.113   3.401   4.676 -0.5238 -0.8843 -0.5011
  142PRO     HA 2145   3.189   3.463   4.397 -1.6485  1.4154  0.6802
  142PRO    HB2 2146   3.382   3.336   4.585  0.2399  0.3867  0.1242
  142PRO    HB3 2147   3.382   3.499   4.503 -0.2511  0.6423 -0.3214
  142PRO    HG2 2148   3.306   3.475   4.761  0.5744 -0.3191  0.3319
  142PRO    HG3 2149   3.210   3.581   4.645 -1.3133  0.2932  0.7069
  142PRO    HD2 2150   3.034   3.466   4.712 -0.0565 -0.9352  0.7311
  142PRO    HD3 2151   3.130   3.322   4.749  0.5383 -1.6432 -1.4897
  143PHE      N 2152   3.327   3.269   4.258  0.1405  0.2413  0.0921
  143PHE     CA 2153   3.377   3.162   4.175  0.4645  0.4795 -0.4026
  143PHE      C 2154   3.489   3.077   4.241 -0.1485 -0.2017  0.4290
  143PHE      O 2155   3.489   2.960   4.218 -0.2909  0.2863 -0.2920
  143PHE     CB 2156   3.423   3.213   4.036  0.3673 -0.5954 -0.0385
  143PHE     CG 2157   3.531   3.131   3.957 -0.8554  0.7718 -0.0308
  143PHE    CD1 2158   3.499   3.048   3.845 -0.5328 -0.1078 -0.9593
  143PHE    CD2 2159   3.670   3.139   3.987  1.3980 -0.5458 -0.1931
  143PHE    CE1 2160   3.603   2.965   3.794  0.0002  0.0868  0.2455
  143PHE    CE2 2161   3.768   3.066   3.920 -0.6423 -0.9465  0.1579
  143PHE     CZ 2162   3.733   2.960   3.838  0.5644 -0.0307  1.2353
  143PHE      H 2163   3.356   3.363   4.235 -0.2687  0.2076 -0.5984
  143PHE     HA 2164   3.300   3.085   4.165  1.3110 -0.5820  0.6488
  143PHE    HB2 2165   3.333   3.227   3.977 -0.4785 -0.7974  1.1480
  143PHE    HB3 2166   3.458   3.316   4.044 -0.6691 -0.1769 -0.5895
  143PHE    HD1 2167   3.395   3.039   3.819 -1.0875 -0.1836  0.9337
  143PHE    HD2 2168   3.689   3.216   4.061  1.0204 -0.6337  0.0010
  143PHE    HE1 2169   3.578   2.912   3.703 -0.3805  1.3814 -0.4633
  143PHE    HE2 2170   3.868   3.087   3.954 -0.8210  1.9720 -0.6005
  143PHE     HZ 2171   3.803   2.891   3.793 -0.8858 -0.9476  0.2236
  144PHE      N 2172   3.583   3.141   4.312  0.6085  0.2900 -0.3817
  144PHE     CA 2173   3.698   3.070   4.374 -0.0827 -0.0478  0.4858
  144PHE      C 2174   3.634   2.973   4.488 -1.0822 -0.8916  0.0799
  144PHE      O 2175   3.682   2.864   4.518 -0.2475  0.2075  0.3511
  144PHE     CB 2176   3.795   3.174   4.421 -0.5059  0.2766 -0.6476
  144PHE     CG 2177   3.932   3.110   4.423 -0.6604  0.0401 -0.4615
  144PHE    CD1 2178   4.032   3.164   4.342 -0.2189  0.0590 -0.3054
  144PHE    CD2 2179   3.972   3.009   4.521 -0.0491 -0.3696  0.7004
  144PHE    CE1 2180   4.160   3.116   4.343 -0.7052  0.4862 -0.2563
  144PHE    CE2 2181   4.100   2.961   4.520 -0.1169  0.0555 -0.0488
  144PHE     CZ 2182   4.193   3.009   4.429  0.7099  0.0342  1.1915
  144PHE      H 2183   3.584   3.241   4.318 -0.5381  0.3320 -0.5270
  144PHE     HA 2184   3.751   3.013   4.298 -1.0040 -1.4494  0.8188
  144PHE    HB2 2185   3.801   3.263   4.359  0.7290  0.5092 -0.2589
  144PHE    HB3 2186   3.773   3.212   4.521  1.4424  0.5449 -0.2388
  144PHE    HD1 2187   3.998   3.245   4.280 -1.8169  0.4218  0.9161
  144PHE    HD2 2188   3.907   2.976   4.600 -0.3229  1.0388  1.1116
  144PHE    HE1 2189   4.232   3.172   4.285  0.9200  0.5707  1.6238
  144PHE    HE2 2190   4.143   2.884   4.583  1.6123  0.7266 -0.2854
  144PHE     HZ 2191   4.293   2.968   4.431  0.0458 -1.8966  0.1541
  145ASP      N 2192   3.534   3.020   4.554  1.5214  0.8920 -0.5751
  145ASP     CA 2193   3.464   2.940   4.660 -0.7866 -0.4311  0.6217
  145ASP      C 2194   3.393   2.815   4.596  0.4810  0.4115  0.1459
  145ASP      O 2195   3.384   2.712   4.663 -0.1777 -0.2681 -0.4308
  145ASP     CB 2196   3.373   3.033   4.742  0.5237 -0.6754 -0.4821
  145ASP     CG 2197   3.433   3.150   4.818 -0.7746  0.6668 -0.1428
  145ASP    OD1 2198   3.559   3.155   4.836  0.6812 -0.1682  0.3127
  145ASP    OD2 2199   3.362   3.243   4.866  0.2992 -0.0587  0.1462
  145ASP      H 2200   3.489   3.109   4.535 -1.9478 -0.3928  0.1031
  145ASP     HA 2201   3.541   2.905   4.728 -0.0443  0.6243  0.3752
  145ASP    HB2 2202   3.303   3.084   4.676 -1.0699 -1.8907  0.1471
  145ASP    HB3 2203   3.306   2.983   4.812 -0.7127  0.4958 -0.7564
  146SER      N 2204   3.332   2.829   4.479  0.1573 -0.0362 -0.3190
  146SER     CA 2205   3.282   2.719   4.408 -0.6834  0.7862  0.0157
  146SER      C 2206   3.404   2.633   4.366  1.3089  0.3561 -0.6163
  146SER      O 2207   3.384   2.511   4.389 -0.5835  0.6319  0.2704
  146SER     CB 2208   3.203   2.769   4.287  0.4818 -0.1971 -0.7853
  146SER     OG 2209   3.093   2.863   4.319  0.4562  1.1794  0.3026
  146SER      H 2210   3.304   2.923   4.452 -0.8758 -0.1621  0.2362
  146SER     HA 2211   3.221   2.664   4.480  0.0861  1.3297  1.1394
  146SER    HB2 2212   3.269   2.828   4.224  0.0112  0.2899 -0.8360
  146SER    HB3 2213   3.156   2.691   4.228 -0.7953 -1.1918  1.2968
  146SER     HG 2214   3.044   2.828   4.394  0.2888 -0.7013 -0.5589
  147LEU      N 2215   3.509   2.690   4.322 -0.4243 -0.4774 -0.4512
  147LEU     CA 2216   3.625   2.611   4.276  0.3243 -0.1278 -0.3147
  147LEU      C 2217   3.681   2.522   4.385 -0.2066  0.0707  0.1029
  147LEU      O 2218   3.707   2.405   4.369  0.1610 -0.5574 -0.1928
  147LEU     CB 2219   3.730   2.715   4.222 -0.2531  1.1047  0.1496
  147LEU     CG 2220   3.878   2.682   4.189 -0.3662  0.4798 -0.4045
  147LEU    CD1 2221   3.905   2.593   4.072  0.1609  0.7680  1.1499
  147LEU    CD2 2222   3.954   2.811   4.172 -0.0502 -0.2141 -0.3956
  147LEU      H 2223   3.506   2.788   4.298 -0.1316 -0.2100  0.5080
  147LEU     HA 2224   3.599   2.535   4.202 -0.1174 -1.2655  0.9159
  147LEU    HB2 2225   3.692   2.746   4.124 -0.1234 -0.6460 -0.5343
  147LEU    HB3 2226   3.733   2.797   4.293  0.4318  1.0993  0.1409
  147LEU     HG 2227   3.907   2.626   4.278 -1.3475 -0.3540 -0.5638
  147LEU   HD11 2228   3.995   2.537   4.100 -0.3464  0.1112  1.5155
  147LEU   HD12 2229   3.824   2.520   4.068 -0.1720  1.1367 -0.5972
  147LEU   HD13 2230   3.906   2.655   3.983 -0.9887 -0.7881 -0.0605
  147LEU   HD21 2231   3.935   2.866   4.264 -0.1881  1.0251 -1.1140
  147LEU   HD22 2232   4.061   2.795   4.157 -0.0725  0.0807 -0.9277
  147LEU   HD23 2233   3.924   2.868   4.084 -0.5791 -1.0149 -0.7555
  148VAL      N 2234   3.688   2.569   4.519  0.2927  0.1033  0.5634
  148VAL     CA 2235   3.742   2.486   4.625 -0.4607  0.2294 -0.1232
  148VAL      C 2236   3.642   2.382   4.674  0.4212 -0.1156  0.3207
  148VAL      O 2237   3.678   2.266   4.704  0.1069 -0.0925 -0.0431
  148VAL     CB 2238   3.783   2.570   4.751  0.3092 -0.3377  0.7854
  148VAL    CG1 2239   3.810   2.481   4.871  0.4085 -0.5125 -0.1895
  148VAL    CG2 2240   3.911   2.647   4.707 -0.0748  0.9851 -0.6379
  148VAL      H 2241   3.664   2.666   4.532 -0.2519 -0.0300  0.5979
  148VAL     HA 2242   3.831   2.439   4.582  0.0557  0.6958  0.4031
  148VAL     HB 2243   3.703   2.638   4.779 -0.5300 -0.7694 -0.4080
  148VAL   HG11 2244   3.717   2.447   4.915  0.9733 -0.2739  1.3171
  148VAL   HG12 2245   3.867   2.393   4.842 -0.0885 -1.0680  0.4635
  148VAL   HG13 2246   3.866   2.534   4.948 -0.0668 -1.4198  0.8269
  148VAL   HG21 2247   3.901   2.699   4.611  0.0389  1.0414 -0.6190
  148VAL   HG22 2248   3.944   2.722   4.778  0.1644  0.2306  0.0695
  148VAL   HG23 2249   3.989   2.573   4.689 -1.5188 -0.8627  0.0505
  149LYS      N 2250   3.509   2.415   4.680 -0.3741 -0.4040 -0.5213
  149LYS     CA 2251   3.399   2.328   4.715 -0.0865  0.1199 -0.7726
  149LYS      C 2252   3.388   2.208   4.622  0.6377 -1.0831  0.2271
  149LYS      O 2253   3.379   2.097   4.669  0.3798  0.0553 -0.1574
  149LYS     CB 2254   3.279   2.418   4.726 -0.0444  0.4028 -0.7108
  149LYS     CG 2255   3.150   2.353   4.787  0.0182 -0.6180 -0.1561
  149LYS     CD 2256   3.032   2.454   4.801  0.1723 -0.3148 -0.1163
  149LYS     CE 2257   3.072   2.569   4.892  0.1078  0.1573 -1.0482
  149LYS     NZ 2258   2.961   2.663   4.928 -0.2588  0.2852  0.1807
  149LYS      H 2259   3.485   2.512   4.661 -0.6275 -0.0963  1.0762
  149LYS     HA 2260   3.425   2.289   4.813 -0.4829  1.7570  0.0475
  149LYS    HB2 2261   3.304   2.489   4.806 -0.7463 -0.9397  0.8114
  149LYS    HB3 2262   3.260   2.465   4.630  0.0533 -0.9435 -1.4273
  149LYS    HG2 2263   3.113   2.270   4.727  0.8018 -0.2204 -1.2419
  149LYS    HG3 2264   3.175   2.311   4.885 -0.4865  0.5615  0.5301
  149LYS    HD2 2265   3.004   2.490   4.702 -0.8226  0.3706  0.3781
  149LYS    HD3 2266   2.949   2.405   4.852  0.4627  0.3785  1.0943
  149LYS    HE2 2267   3.106   2.525   4.985  1.0200  1.2368 -0.8371
  149LYS    HE3 2268   3.150   2.623   4.838 -0.0690  1.6684  0.0780
  149LYS    HZ1 2269   2.915   2.701   4.846 -0.1570 -0.5833 -0.3078
  149LYS    HZ2 2270   2.881   2.622   4.973 -0.5758  0.2520 -0.3950
  149LYS    HZ3 2271   2.995   2.738   4.986  0.4975  0.7880 -0.8346
  150GLN      N 2272   3.395   2.243   4.488 -0.2502  0.3285 -0.4575
  150GLN     CA 2273   3.373   2.145   4.381  0.0170 -0.9213 -0.7004
  150GLN      C 2274   3.498   2.066   4.331  0.0239 -0.2682 -0.9195
  150GLN      O 2275   3.479   1.982   4.246  0.2419  0.5784 -0.0003
  150GLN     CB 2276   3.317   2.217   4.260  0.3182  0.1702 -0.1149
  150GLN     CG 2277   3.181   2.283   4.282 -0.3735  0.3877 -0.4156
  150GLN     CD 2278   3.129   2.364   4.161 -1.1057  0.7821  0.7815
  150GLN    OE1 2279   3.179   2.346   4.046  0.1258 -0.1275 -0.4636
  150GLN    NE2 2280   3.036   2.451   4.175 -0.9255 -0.7117  0.0627
  150GLN      H 2281   3.401   2.340   4.463 -0.5148  0.6748  0.7129
  150GLN     HA 2282   3.299   2.071   4.412  0.4291 -0.8737  0.4777
  150GLN    HB2 2283   3.387   2.290   4.219  0.4582  0.6342  0.8930
  150GLN    HB3 2284   3.304   2.138   4.186 -0.7552  0.2723 -0.0634
  150GLN    HG2 2285   3.110   2.200   4.291  0.6178 -0.5713 -1.0118
  150GLN    HG3 2286   3.182   2.345   4.372  1.4167 -0.2367  0.0698
  150GLN   HE21 2287   3.029   2.524   4.106  0.0518 -0.3058  0.3631
  150GLN   HE22 2288   3.008   2.481   4.267  0.4925  1.2868 -0.0398
  151THR      N 2289   3.620   2.104   4.384 -0.0631 -0.1485  0.0573
  151THR     CA 2290   3.750   2.055   4.322 -0.0249  0.3772  0.7848
  151THR      C 2291   3.865   2.042   4.423 -0.0370  0.2423 -0.0930
  151THR      O 2292   3.862   2.098   4.532 -0.2543 -0.0037 -0.1112
  151THR     CB 2293   3.796   2.144   4.196  0.2608  0.1364 -0.2793
  151THR    OG1 2294   3.875   2.261   4.233  0.4053 -0.3619 -0.4618
  151THR    CG2 2295   3.685   2.185   4.099 -0.4495 -1.3079  0.3567
  151THR      H 2296   3.631   2.175   4.455  0.5128 -0.1867  0.0154
  151THR     HA 2297   3.724   1.958   4.280 -1.9337  0.9390  0.4872
  151THR     HB 2298   3.858   2.075   4.139  0.2833 -0.2671  0.2197
  151THR    HG1 2299   3.810   2.321   4.271 -0.1132 -0.5091 -1.0798
  151THR   HG21 2300   3.626   2.271   4.129  0.2050 -0.6886 -0.0733
  151THR   HG22 2301   3.748   2.218   4.016  0.4829  0.0576  1.5296
  151THR   HG23 2302   3.618   2.102   4.077 -1.6083 -0.2022 -0.5887
  152HIS      N 2303   3.964   1.958   4.389  1.1552 -0.0708 -0.1202
  152HIS     CA 2304   4.075   1.937   4.477  0.1645  1.0618 -0.0666
  152HIS      C 2305   4.188   2.039   4.460  1.1143  0.7401 -0.3698
  152HIS      O 2306   4.301   2.021   4.508 -0.4280 -0.8093 -0.0386
  152HIS     CB 2307   4.105   1.784   4.449 -0.0356 -0.1046 -0.1936
  152HIS     CG 2308   3.994   1.685   4.479  0.1128 -0.6109  0.1111
  152HIS    ND1 2309   3.960   1.582   4.397 -1.0612  0.2275 -1.0342
  152HIS    CD2 2310   3.914   1.684   4.588  0.2866 -0.3118  0.3048
  152HIS    CE1 2311   3.866   1.516   4.458  0.8294 -1.2899 -0.7901
  152HIS    NE2 2312   3.824   1.573   4.577 -0.7416 -0.2452  0.4693
  152HIS      H 2313   3.955   1.916   4.298  1.0893 -1.1708  0.3632
  152HIS     HA 2314   4.041   1.941   4.580 -1.2203 -1.6916 -0.2275
  152HIS    HB2 2315   4.143   1.766   4.349  1.8223 -0.4168  0.4867
  152HIS    HB3 2316   4.189   1.760   4.514  0.3900 -1.3429 -1.1333
  152HIS    HD1 2317   4.010   1.539   4.321  1.7004  0.6722  0.2637
  152HIS    HD2 2318   3.924   1.753   4.670 -0.8957  0.7987 -0.4070
  152HIS    HE1 2319   3.816   1.432   4.411 -0.1771 -0.5781 -1.0641
  153VAL      N 2320   4.154   2.149   4.398  0.6253 -0.2644  0.0619
  153VAL     CA 2321   4.238   2.274   4.400  0.8887 -0.2336  0.7596
  153VAL      C 2322   4.223   2.348   4.541 -0.0062 -0.0865  0.7704
  153VAL      O 2323   4.112   2.394   4.574 -0.2576  0.4686 -0.5616
  153VAL     CB 2324   4.196   2.370   4.281 -0.6193  0.1738 -0.5915
  153VAL    CG1 2325   4.285   2.493   4.278  0.0420 -0.2451  1.3261
  153VAL    CG2 2326   4.213   2.304   4.143  0.2836  0.0527  0.3121
  153VAL      H 2327   4.059   2.153   4.364  0.4750 -0.0786  0.4838
  153VAL     HA 2328   4.339   2.241   4.375  0.9972  0.9995 -0.6712
  153VAL     HB 2329   4.094   2.402   4.303 -0.0865  0.7355  1.4873
  153VAL   HG11 2330   4.386   2.461   4.250 -0.1131  0.3970 -0.1379
  153VAL   HG12 2331   4.248   2.554   4.196  0.0148 -1.6837  0.2043
  153VAL   HG13 2332   4.273   2.550   4.371 -0.2428  1.9434  0.0856
  153VAL   HG21 2333   4.191   2.377   4.065 -0.0265 -0.0128  0.3364
  153VAL   HG22 2334   4.311   2.263   4.117 -0.7287 -1.2882 -1.9829
  153VAL   HG23 2335   4.141   2.223   4.133  1.2207 -0.8621  0.5550
  154PRO      N 2336   4.336   2.364   4.611  0.2354 -0.5963 -0.0314
  154PRO     CA 2337   4.333   2.437   4.738  0.4116 -0.3230 -0.5005
  154PRO      C 2338   4.295   2.590   4.734 -0.4183  1.1310 -0.1884
  154PRO      O 2339   4.306   2.647   4.633 -0.2818 -0.5105  0.4657
  154PRO     CB 2340   4.477   2.430   4.797 -1.1373  0.1307 -0.4184
  154PRO     CG 2341   4.537   2.314   4.728 -0.5033  1.0064 -0.4796
  154PRO     CD 2342   4.466   2.296   4.587 -0.2963 -0.7997 -0.1512
  154PRO     HA 2343   4.269   2.385   4.809 -0.6589  1.1236 -0.3158
  154PRO    HB2 2344   4.546   2.505   4.759 -0.1929  0.5472  1.8094
  154PRO    HB3 2345   4.489   2.413   4.904 -0.3423 -0.3230 -0.5688
  154PRO    HG2 2346   4.644   2.323   4.714 -0.3795 -0.7537 -1.1875
  154PRO    HG3 2347   4.523   2.225   4.790  1.7869 -0.0161 -1.2317
  154PRO    HD2 2348   4.457   2.189   4.565 -0.7040 -0.6617 -0.7233
  154PRO    HD3 2349   4.517   2.350   4.507  0.2115 -0.0090  0.6676
  155ASN      N 2350   4.271   2.639   4.854 -0.2114  0.0105  0.0862
  155ASN     CA 2351   4.225   2.775   4.871  0.6689  0.5442 -0.3038
  155ASN      C 2352   4.337   2.883   4.886  0.2824  0.0651  0.0191
  155ASN      O 2353   4.370   2.945   4.991  0.2005  0.1644  0.4369
  155ASN     CB 2354   4.121   2.765   4.990 -0.0039  0.1973  0.0170
  155ASN     CG 2355   4.059   2.896   5.022  0.2453 -0.0958  0.4476
  155ASN    OD1 2356   4.057   2.985   4.932  0.0530  0.3611 -0.4716
  155ASN    ND2 2357   4.007   2.911   5.142  0.3987  0.4755 -0.6377
  155ASN      H 2358   4.262   2.572   4.929 -0.5335  0.8864  0.8679
  155ASN     HA 2359   4.162   2.789   4.783  1.0696 -0.4689 -0.7911
  155ASN    HB2 2360   4.047   2.685   4.983  0.4621 -0.2788  0.3831
  155ASN    HB3 2361   4.180   2.748   5.079  0.0030  1.3573  0.2663
  155ASN   HD21 2362   3.956   2.995   5.163 -0.2451  0.1577 -0.8850
  155ASN   HD22 2363   4.019   2.836   5.210 -0.3704  0.9512  0.0467
  156LEU      N 2364   4.410   2.894   4.774 -0.5709 -0.4367  0.4457
  156LEU     CA 2365   4.522   2.983   4.760 -0.1777  0.7782 -0.2724
  156LEU      C 2366   4.543   3.020   4.614 -0.0096 -0.1234  0.0979
  156LEU      O 2367   4.517   2.943   4.518 -0.1308  0.4649 -0.0620
  156LEU     CB 2368   4.648   2.908   4.820  0.0294  0.0221  0.0069
  156LEU     CG 2369   4.777   2.989   4.817 -0.6438  0.2114 -0.2177
  156LEU    CD1 2370   4.860   2.949   4.940  0.5134  0.3862 -0.5773
  156LEU    CD2 2371   4.857   2.955   4.692 -0.1273 -0.2572  0.2751
  156LEU      H 2372   4.392   2.835   4.694  0.3337  0.9094 -0.8567
  156LEU     HA 2373   4.508   3.073   4.819  1.3183  1.0160 -0.2160
  156LEU    HB2 2374   4.628   2.889   4.925 -0.3467 -0.5373 -0.1555
  156LEU    HB3 2375   4.660   2.813   4.767  1.0130  0.6885 -1.0680
  156LEU     HG 2376   4.754   3.095   4.826  0.6254  0.4789  0.2487
  156LEU   HD11 2377   4.948   3.012   4.953  0.8551 -0.0793 -0.5911
  156LEU   HD12 2378   4.797   2.948   5.029  1.3077  1.2357  0.0353
  156LEU   HD13 2379   4.898   2.849   4.919  0.4279  0.2278 -0.0066
  156LEU   HD21 2380   4.955   3.000   4.706 -0.1773  0.1618 -0.5961
  156LEU   HD22 2381   4.868   2.846   4.686  0.0313 -0.2166 -0.3896
  156LEU   HD23 2382   4.826   3.001   4.598 -0.1553  1.0831  0.8970
  157PHE      N 2383   4.596   3.139   4.591  0.1132 -0.1994  0.1058
  157PHE     CA 2384   4.646   3.179   4.459  0.6224  0.0209  0.1525
  157PHE      C 2385   4.770   3.263   4.480 -0.0586  0.2276  0.3588
  157PHE      O 2386   4.804   3.310   4.588 -0.2270  0.3393 -0.0305
  157PHE     CB 2387   4.544   3.252   4.369  0.7610  0.0220 -0.4797
  157PHE     CG 2388   4.504   3.394   4.418 -0.6361 -0.2431  0.3700
  157PHE    CD1 2389   4.404   3.410   4.511  0.6254  0.2905  1.3984
  157PHE    CD2 2390   4.568   3.508   4.360 -0.1092 -0.3466 -0.6444
  157PHE    CE1 2391   4.356   3.531   4.546 -0.2405 -0.5903  0.0037
  157PHE    CE2 2392   4.528   3.634   4.401  0.1183  0.2744 -0.4609
  157PHE     CZ 2393   4.422   3.643   4.494  0.4693 -0.5676 -0.0399
  157PHE      H 2394   4.606   3.208   4.664 -0.6369 -0.9045  0.9113
  157PHE     HA 2395   4.668   3.089   4.401  0.1811  0.0662 -0.0899
  157PHE    HB2 2396   4.582   3.261   4.268  0.1415  0.1425 -0.7101
  157PHE    HB3 2397   4.452   3.194   4.367  0.3500  0.6523 -0.2627
  157PHE    HD1 2398   4.360   3.320   4.551 -1.0335 -0.6430 -1.8439
  157PHE    HD2 2399   4.639   3.498   4.279 -0.5223 -0.0814 -1.0509
  157PHE    HE1 2400   4.277   3.536   4.620  0.6176 -0.0345  0.9269
  157PHE    HE2 2401   4.586   3.719   4.367  2.0788 -0.3036  1.0101
  157PHE     HZ 2402   4.394   3.744   4.517  0.6650 -0.5027 -0.0771
  158SER      N 2403   4.854   3.284   4.381 -0.0058  0.1464  0.3975
  158SER     CA 2404   4.969   3.367   4.384 -0.4087 -0.4048  0.6587
  158SER      C 2405   4.973   3.448   4.256 -0.1502 -1.1137  0.6135
  158SER      O 2406   4.928   3.407   4.147 -0.1219 -0.2491 -0.3475
  158SER     CB 2407   5.090   3.283   4.395 -0.7435  0.2231  0.8643
  158SER     OG 2408   5.130   3.191   4.287 -0.6027  0.2377 -0.8427
  158SER      H 2409   4.811   3.259   4.293 -1.3351 -1.0691  1.3125
  158SER     HA 2410   4.972   3.430   4.473  1.4253 -1.5588  1.5415
  158SER    HB2 2411   5.171   3.356   4.402 -0.2984 -0.2293  0.6118
  158SER    HB3 2412   5.093   3.231   4.490  0.2928  0.3564  0.9280
  158SER     HG 2413   5.077   3.112   4.305 -0.4081  0.1796 -0.5028
  159LEU      N 2414   5.027   3.577   4.254 -0.4008  0.1897 -0.5781
  159LEU     CA 2415   5.017   3.678   4.147 -0.0119  0.6729 -0.6671
  159LEU      C 2416   5.162   3.734   4.125  0.3608  0.1429  0.1492
  159LEU      O 2417   5.217   3.796   4.212  0.0852 -0.6039  0.1450
  159LEU     CB 2418   4.913   3.781   4.194 -0.2111  0.1426  0.3315
  159LEU     CG 2419   4.877   3.894   4.090 -0.5394 -0.8078 -0.6251
  159LEU    CD1 2420   4.792   3.830   3.984 -0.3448  0.1089 -0.7758
  159LEU    CD2 2421   4.804   4.021   4.158 -0.4969  0.0162  0.0828
  159LEU      H 2422   5.048   3.608   4.348 -1.1171  0.2003 -0.4082
  159LEU     HA 2423   4.981   3.631   4.055 -1.8002  0.7579 -0.0904
  159LEU    HB2 2424   4.817   3.738   4.224 -0.2456  0.0388  0.0703
  159LEU    HB3 2425   4.956   3.827   4.283 -0.8001  2.1625 -0.3174
  159LEU     HG 2426   4.973   3.932   4.055 -0.0076 -1.9534 -0.5061
  159LEU   HD11 2427   4.704   3.796   4.037  0.7690 -0.0095  1.2196
  159LEU   HD12 2428   4.767   3.906   3.910 -0.9484  1.8894  1.0787
  159LEU   HD13 2429   4.853   3.753   3.937  0.5308  0.0972  0.2721
  159LEU   HD21 2430   4.873   4.088   4.210 -0.1048 -0.6784  0.4824
  159LEU   HD22 2431   4.753   4.083   4.084  0.4056  0.8075  0.0815
  159LEU   HD23 2432   4.724   3.989   4.225 -1.3865  0.3793 -0.7658
  160GLN      N 2433   5.218   3.724   4.004  0.2202  1.0831  0.0199
  160GLN     CA 2434   5.340   3.780   3.956 -0.1530 -0.9529  0.3539
  160GLN      C 2435   5.307   3.874   3.842 -0.5069  0.5370 -0.0153
  160GLN      O 2436   5.257   3.832   3.737  0.5211  0.2671 -0.7611
  160GLN     CB 2437   5.447   3.671   3.913  0.9004 -0.9580 -0.4110
  160GLN     CG 2438   5.578   3.746   3.900 -0.7644  0.0079  1.1316
  160GLN     CD 2439   5.662   3.686   3.783  0.6923 -0.0455 -0.4313
  160GLN    OE1 2440   5.618   3.658   3.671 -0.1105 -0.3183 -0.7046
  160GLN    NE2 2441   5.790   3.666   3.806  0.1599  0.8730  0.4718
  160GLN      H 2442   5.156   3.678   3.939  0.6978 -0.7853  0.7616
  160GLN     HA 2443   5.389   3.836   4.035 -0.8169  0.0698  0.0886
  160GLN    HB2 2444   5.453   3.584   3.978 -1.5955 -1.1490 -0.2468
  160GLN    HB3 2445   5.406   3.646   3.815 -0.7783  1.6026 -0.5303
  160GLN    HG2 2446   5.568   3.850   3.868  0.4226 -0.5033 -1.4764
  160GLN    HG3 2447   5.638   3.739   3.990  1.2140 -0.2200 -0.0870
  160GLN   HE21 2448   5.828   3.611   3.730 -1.7909 -0.3477  0.2411
  160GLN   HE22 2449   5.822   3.672   3.901 -0.4720 -1.4168  0.9494
  161LEU      N 2450   5.328   4.008   3.860 -0.3824 -0.8511  0.8545
  161LEU     CA 2451   5.311   4.108   3.745 -0.0895  0.6011 -0.3360
  161LEU      C 2452   5.452   4.152   3.695 -0.2212  0.1797  1.0603
  161LEU      O 2453   5.533   4.189   3.778  0.0217  0.6833  0.2398
  161LEU     CB 2454   5.215   4.222   3.784 -0.3471  0.5975 -0.0901
  161LEU     CG 2455   5.088   4.188   3.860 -0.1429 -0.5117  0.3054
  161LEU    CD1 2456   5.000   4.307   3.862 -0.2025 -0.5687 -0.5153
  161LEU    CD2 2457   5.007   4.083   3.785  0.2554 -0.1505 -0.7107
  161LEU      H 2458   5.386   4.044   3.934  0.8443  1.8895 -1.0844
  161LEU     HA 2459   5.256   4.055   3.667 -0.5061 -0.6706  0.7315
  161LEU    HB2 2460   5.280   4.287   3.844  0.7327 -0.0309 -0.5154
  161LEU    HB3 2461   5.202   4.263   3.684  0.9835 -0.8924 -0.9633
  161LEU     HG 2462   5.127   4.148   3.953  0.0720 -0.5048  0.2190
  161LEU   HD11 2463   4.931   4.285   3.944  0.3041 -0.5923 -0.0801
  161LEU   HD12 2464   5.057   4.399   3.875 -1.3785  0.1390 -0.0080
  161LEU   HD13 2465   4.937   4.317   3.774  0.0442 -0.3088 -0.6683
  161LEU   HD21 2466   4.984   4.114   3.683 -1.3291 -2.3337 -1.1544
  161LEU   HD22 2467   5.059   3.988   3.797  0.7922  0.2000 -0.1480
  161LEU   HD23 2468   4.915   4.069   3.842  0.6091  0.0982 -0.0599
  162CYS      N 2469   5.485   4.154   3.563 -0.0154  0.6084 -0.0803
  162CYS     CA 2470   5.614   4.197   3.504 -0.7725  0.1647 -0.8566
  162CYS      C 2471   5.626   4.329   3.430  0.0336 -0.2388  0.4282
  162CYS      O 2472   5.733   4.371   3.401  0.2136  0.4239  0.0372
  162CYS     CB 2473   5.667   4.085   3.414  0.1664  0.3157  0.7287
  162CYS     SG 2474   5.676   3.930   3.502 -0.3252 -0.0003  0.0273
  162CYS      H 2475   5.413   4.110   3.507 -0.3917  1.2184 -0.0958
  162CYS     HA 2476   5.674   4.217   3.592 -1.3830 -0.1821 -0.3496
  162CYS    HB2 2477   5.592   4.070   3.336  0.7880 -0.3579  0.2320
  162CYS    HB3 2478   5.764   4.114   3.373 -0.3125  1.3001  0.2067
  163GLY      N 2479   5.518   4.395   3.402  0.2805 -0.8484  0.2669
  163GLY     CA 2480   5.524   4.499   3.290  0.0073  0.7961  0.0937
  163GLY      C 2481   5.541   4.439   3.145 -0.2933  0.8790  0.1168
  163GLY      O 2482   5.529   4.310   3.121 -0.1162 -0.0743 -0.5031
  163GLY      H 2483   5.429   4.356   3.431 -0.8168  1.8331  1.2516
  163GLY    HA2 2484   5.441   4.569   3.287  0.6585  1.5966  0.0212
  163GLY    HA3 2485   5.607   4.567   3.306 -0.1764  1.2345 -0.7131
  164ALA      N 2486   5.561   4.527   3.045 -0.3752  0.2745  0.2628
  164ALA     CA 2487   5.590   4.495   2.902  0.7421 -0.4614 -0.0910
  164ALA      C 2488   5.728   4.434   2.868  0.2917  0.2502 -0.6228
  164ALA      O 2489   5.828   4.466   2.939  0.3071 -0.5668  0.3157
  164ALA     CB 2490   5.550   4.609   2.807 -0.7057  0.2587 -0.4079
  164ALA      H 2491   5.550   4.624   3.069  0.0593  0.2510  0.5823
  164ALA     HA 2492   5.529   4.409   2.876  0.8158 -0.3695 -0.6090
  164ALA    HB1 2493   5.566   4.565   2.709 -0.2324  0.1022 -0.2671
  164ALA    HB2 2494   5.451   4.651   2.823 -0.4291  0.7927 -0.0132
  164ALA    HB3 2495   5.617   4.695   2.815 -0.6885  0.2457 -0.4107
  165GLY      N 2496   5.742   4.347   2.763 -0.5379 -0.3579  0.6949
  165GLY     CA 2497   5.873   4.293   2.718  0.1301  0.0608  0.0327
  165GLY      C 2498   5.969   4.388   2.653 -0.8720 -0.3319  0.6445
  165GLY      O 2499   5.942   4.442   2.544 -0.5936  0.1117 -0.0434
  165GLY      H 2500   5.672   4.323   2.696  0.4136 -0.2584 -0.3974
  165GLY    HA2 2501   5.921   4.248   2.805 -0.4794 -0.7403 -0.0189
  165GLY    HA3 2502   5.859   4.210   2.648 -0.2506 -0.5952  0.8606
  166PHE      N 2503   6.093   4.400   2.705 -0.2987 -0.8156  0.1444
  166PHE     CA 2504   6.206   4.473   2.654  0.1150 -0.1372 -0.0756
  166PHE      C 2505   6.261   4.421   2.516 -0.3786  0.5278 -0.9069
  166PHE      O 2506   6.246   4.297   2.487  0.2657 -0.0791 -0.5559
  166PHE     CB 2507   6.321   4.473   2.765  0.7775  0.0219  0.9187
  166PHE     CG 2508   6.293   4.573   2.870 -0.2416  0.7410 -0.9410
  166PHE    CD1 2509   6.324   4.704   2.855 -0.1922  0.1583 -0.4744
  166PHE    CD2 2510   6.215   4.535   2.982  0.2451  0.0093  0.4252
  166PHE    CE1 2511   6.309   4.801   2.956  0.1773  0.0230  0.5111
  166PHE    CE2 2512   6.198   4.624   3.086 -0.2245  0.0457 -0.6027
  166PHE     CZ 2513   6.241   4.759   3.072 -0.4625 -0.4307  0.0642
  166PHE      H 2514   6.112   4.348   2.790  0.9439 -0.5438  0.0649
  166PHE     HA 2515   6.171   4.573   2.632 -0.2742  0.0383  1.2203
  166PHE    HB2 2516   6.332   4.374   2.810 -0.2264  0.1059  1.4180
  166PHE    HB3 2517   6.418   4.501   2.724  0.0727  1.0071 -0.2208
  166PHE    HD1 2518   6.369   4.730   2.760 -0.9295  0.0591 -0.8678
  166PHE    HD2 2519   6.178   4.433   2.985 -1.3009  0.5074 -0.0390
  166PHE    HE1 2520   6.343   4.903   2.946 -0.4931  0.1532 -0.9254
  166PHE    HE2 2521   6.155   4.592   3.179  0.2963 -0.3159 -0.4773
  166PHE     HZ 2522   6.229   4.836   3.147  0.4724  0.4534 -0.6363
  167PRO      N 2523   6.332   4.507   2.439  0.1497  0.3032 -1.4067
  167PRO     CA 2524   6.352   4.653   2.451  0.0178  0.8132  0.1323
  167PRO      C 2525   6.236   4.749   2.438  0.4144 -0.2189  0.3062
  167PRO      O 2526   6.164   4.746   2.338  0.2251  0.0344  0.0385
  167PRO     CB 2527   6.464   4.671   2.344 -0.5327 -0.7169 -0.0066
  167PRO     CG 2528   6.436   4.565   2.236 -1.3322 -0.2728 -1.2435
  167PRO     CD 2529   6.401   4.447   2.326  0.0007 -0.6918 -0.0979
  167PRO     HA 2530   6.399   4.680   2.545  0.6766  0.9471 -0.2230
  167PRO    HB2 2531   6.456   4.773   2.305  0.4462 -0.6937 -0.1858
  167PRO    HB3 2532   6.564   4.666   2.387  0.7793  1.5073 -2.2883
  167PRO    HG2 2533   6.350   4.590   2.174 -0.9749 -0.8618 -2.0139
  167PRO    HG3 2534   6.528   4.548   2.181 -0.2180  0.9615  0.0781
  167PRO    HD2 2535   6.492   4.401   2.365  1.3424  1.1004 -0.8427
  167PRO    HD3 2536   6.343   4.381   2.261 -0.1962 -0.2542 -0.3769
  168LEU      N 2537   6.221   4.837   2.538 -0.5827  0.7612 -0.3933
  168LEU     CA 2538   6.117   4.936   2.551 -0.1595 -0.8788  0.7679
  168LEU      C 2539   6.163   5.071   2.482  0.5579  0.2938 -0.3900
  168LEU      O 2540   6.208   5.168   2.549 -0.1949  0.1285  0.1015
  168LEU     CB 2541   6.054   4.953   2.695 -0.5385  0.9918 -0.5892
  168LEU     CG 2542   6.000   4.823   2.754  0.1205 -0.8008  0.2202
  168LEU    CD1 2543   5.945   4.843   2.896  0.2228 -0.2322 -0.2427
  168LEU    CD2 2544   5.880   4.764   2.672  0.1352  0.3181 -0.2292
  168LEU      H 2545   6.291   4.834   2.610 -0.3716  0.5592 -0.6054
  168LEU     HA 2546   6.039   4.889   2.491 -0.1442 -1.1833  0.9849
  168LEU    HB2 2547   6.130   4.974   2.769 -0.0344 -1.8503 -0.0429
  168LEU    HB3 2548   5.975   5.026   2.679 -1.7306 -0.3397 -1.3212
  168LEU     HG 2549   6.084   4.754   2.756  0.4288 -0.5268 -1.1752
  168LEU   HD11 2550   6.015   4.908   2.948  1.4641 -1.0260 -0.8436
  168LEU   HD12 2551   5.855   4.906   2.899 -0.0286 -0.5769 -0.4874
  168LEU   HD13 2552   5.919   4.744   2.933  0.0128 -0.1280 -0.1027
  168LEU   HD21 2553   5.922   4.729   2.577  0.4468 -0.4885  0.1876
  168LEU   HD22 2554   5.833   4.679   2.720  0.2240  0.9007  0.9670
  168LEU   HD23 2555   5.799   4.836   2.660 -1.1957 -0.8631  0.9872
  169ASN      N 2556   6.130   5.088   2.352  0.7709  0.1700 -0.5470
  169ASN     CA 2557   6.146   5.207   2.273  0.1047 -1.1382 -0.4943
  169ASN      C 2558   6.025   5.253   2.200 -0.3529  0.6449  0.8619
  169ASN      O 2559   6.040   5.352   2.128  0.1603  0.3392  0.0802
  169ASN     CB 2560   6.271   5.194   2.182  1.2064 -0.3202 -0.4978
  169ASN     CG 2561   6.384   5.134   2.256  0.6589 -0.5040 -0.5451
  169ASN    OD1 2562   6.417   5.017   2.235  0.2152  0.5079  0.3804
  169ASN    ND2 2563   6.444   5.204   2.348 -0.6047  0.4307  0.0428
  169ASN      H 2564   6.088   5.006   2.311  0.2256 -0.0194  0.3326
  169ASN     HA 2565   6.158   5.293   2.339 -0.5448 -1.1394 -0.3634
  169ASN    HB2 2566   6.244   5.126   2.101 -0.0608 -0.3474 -0.1044
  169ASN    HB3 2567   6.300   5.289   2.137 -0.8455  0.1277 -1.1219
  169ASN   HD21 2568   6.521   5.157   2.393 -0.8510 -0.2120 -0.1752
  169ASN   HD22 2569   6.420   5.299   2.370 -1.5974  0.1713  0.1620
  170GLN      N 2570   5.911   5.190   2.219 -0.0470  0.1288  0.2081
  170GLN     CA 2571   5.787   5.205   2.139  0.1044  0.5364  0.2759
  170GLN      C 2572   5.703   5.320   2.180 -0.3812 -0.8287 -0.2358
  170GLN      O 2573   5.708   5.364   2.296  0.0417 -0.1099  0.2331
  170GLN     CB 2574   5.711   5.067   2.137  1.4781 -1.4620 -0.1644
  170GLN     CG 2575   5.805   4.959   2.082  0.3531 -0.6437  0.0841
  170GLN     CD 2576   5.882   4.895   2.187 -0.1704  0.4503  0.3552
  170GLN    OE1 2577   5.859   4.903   2.307  0.6307 -0.2870 -0.1422
  170GLN    NE2 2578   5.991   4.830   2.144  0.3536 -0.2824 -0.1390
  170GLN      H 2579   5.904   5.117   2.289 -1.6708 -0.0234 -0.0305
  170GLN     HA 2580   5.823   5.214   2.037  0.3943  0.2393  0.3493
  170GLN    HB2 2581   5.665   5.046   2.233 -0.5001  1.6983 -0.1214
  170GLN    HB3 2582   5.623   5.072   2.073  0.5985 -1.3232  0.9855
  170GLN    HG2 2583   5.744   4.887   2.027 -1.2976 -0.0334  0.9798
  170GLN    HG3 2584   5.876   5.007   2.015  0.3077 -0.1158  0.4016
  170GLN   HE21 2585   6.042   4.787   2.220  0.1812 -0.8295 -0.3294
  170GLN   HE22 2586   6.013   4.828   2.046  0.5410 -0.7429 -0.0940
  171SER      N 2587   5.611   5.362   2.092  0.0750  0.0363  0.2230
  171SER     CA 2588   5.506   5.462   2.120 -0.1986 -0.5900 -0.4363
  171SER      C 2589   5.391   5.445   2.022  0.3470 -0.1452  0.0303
  171SER      O 2590   5.279   5.487   2.054 -0.3581  0.6246 -0.2673
  171SER     CB 2591   5.559   5.607   2.094  1.1319  1.3456 -0.4175
  171SER     OG 2592   5.610   5.629   1.964  0.0445  0.3748  0.3296
  171SER      H 2593   5.616   5.326   1.998 -0.1332 -0.7640  0.5091
  171SER     HA 2594   5.459   5.451   2.218 -0.9956  0.7425 -0.6263
  171SER    HB2 2595   5.467   5.663   2.111 -1.4573 -1.8721 -1.5217
  171SER    HB3 2596   5.630   5.627   2.174 -0.1700  0.0293  1.2462
  171SER     HG 2597   5.702   5.604   1.960 -0.1453 -0.3164 -0.3008
  172GLU      N 2598   5.406   5.368   1.919 -0.9711 -0.1912  0.0813
  172GLU     CA 2599   5.305   5.330   1.820 -0.7134 -0.6471  1.0438
  172GLU      C 2600   5.181   5.270   1.877  0.7606  0.2848 -0.8001
  172GLU      O 2601   5.071   5.311   1.854  0.9534 -0.4089  0.1806
  172GLU     CB 2602   5.273   5.444   1.717 -0.0363  1.5899 -0.5542
  172GLU     CG 2603   5.391   5.532   1.675  0.0352  0.4770 -0.3869
  172GLU     CD 2604   5.502   5.455   1.614 -0.1998  0.7560  0.5821
  172GLU    OE1 2605   5.467   5.354   1.542  0.2018 -0.3538 -0.0054
  172GLU    OE2 2606   5.619   5.491   1.621 -0.5938  0.3521  0.5662
  172GLU      H 2607   5.501   5.343   1.897 -1.2719 -1.7206  0.2629
  172GLU     HA 2608   5.353   5.252   1.761 -0.3857  0.2358  0.0859
  172GLU    HB2 2609   5.214   5.406   1.633  0.2468  0.2981 -0.1983
  172GLU    HB3 2610   5.206   5.511   1.771 -0.0163  0.3679  1.1317
  172GLU    HG2 2611   5.356   5.607   1.604 -0.3791 -0.5723 -1.3731
  172GLU    HG3 2612   5.425   5.577   1.768 -0.0042  0.8272 -0.5374
  173VAL      N 2613   5.197   5.169   1.963  0.0932 -0.0028  0.8446
  173VAL     CA 2614   5.097   5.101   2.051  0.5533 -0.5822 -0.7964
  173VAL      C 2615   5.136   5.106   2.201  0.2985  0.1270  1.1638
  173VAL      O 2616   5.260   5.116   2.224  0.2470 -0.5142 -0.5968
  173VAL     CB 2617   5.078   4.957   2.002 -0.1455 -0.5040  0.2118
  173VAL    CG1 2618   5.029   4.857   2.101  0.7620 -0.0471 -0.1471
  173VAL    CG2 2619   4.980   4.954   1.891  0.7113 -0.5428  0.8511
  173VAL      H 2620   5.291   5.134   1.972 -0.1067 -0.6458  0.5549
  173VAL     HA 2621   5.005   5.158   2.058  0.2962 -1.0730  0.1155
  173VAL     HB 2622   5.170   4.928   1.952 -1.0254  0.1908 -2.0997
  173VAL   HG11 2623   4.944   4.883   2.164  0.5038 -0.9388 -0.0979
  173VAL   HG12 2624   5.012   4.759   2.057 -0.8055  0.0821  0.0634
  173VAL   HG13 2625   5.105   4.842   2.178 -0.0611 -1.1364  0.5062
  173VAL   HG21 2626   5.018   5.022   1.815 -0.6728  0.7115  1.1798
  173VAL   HG22 2627   4.960   4.853   1.856  0.1261 -0.3993  0.7566
  173VAL   HG23 2628   4.883   4.998   1.913 -0.1402 -1.3994 -0.8402
  174LEU      N 2629   5.039   5.098   2.291  0.8698 -0.8497  0.5870
  174LEU     CA 2630   5.058   5.086   2.438  0.0540 -0.6115  0.9015
  174LEU      C 2631   5.139   4.964   2.483  0.4932  0.4903  0.9038
  174LEU      O 2632   5.109   4.850   2.436 -0.4512 -0.4514 -0.3493
  174LEU     CB 2633   4.924   5.075   2.511 -0.5344 -0.3783 -0.0425
  174LEU     CG 2634   4.835   5.203   2.511  0.6799 -0.7927 -0.4416
  174LEU    CD1 2635   4.687   5.163   2.539 -0.1900 -0.0936  0.4737
  174LEU    CD2 2636   4.876   5.328   2.587  0.4452  0.3933 -0.1199
  174LEU      H 2637   4.943   5.116   2.267  1.2823  0.4814 -0.3025
  174LEU     HA 2638   5.107   5.175   2.478 -1.7288  0.8149  0.1818
  174LEU    HB2 2639   4.866   4.997   2.461 -0.7106 -0.0294 -0.3941
  174LEU    HB3 2640   4.937   5.042   2.614 -0.3976 -1.5726 -0.4126
  174LEU     HG 2641   4.835   5.241   2.409 -0.7481  0.0918 -0.1807
  174LEU   HD11 2642   4.629   5.252   2.564 -1.2748 -0.6646  0.1559
  174LEU   HD12 2643   4.641   5.095   2.468  0.1311  0.1922 -0.0186
  174LEU   HD13 2644   4.693   5.101   2.628  1.4771  0.3778  0.7499
  174LEU   HD21 2645   4.825   5.418   2.555 -0.7288 -0.4409 -0.7216
  174LEU   HD22 2646   4.841   5.306   2.688 -1.1910  0.9345 -0.5088
  174LEU   HD23 2647   4.984   5.344   2.595  0.4125  0.3289  0.6193
  175ALA      N 2648   5.227   4.989   2.578  0.4208  0.2465  0.6549
  175ALA     CA 2649   5.314   4.894   2.647  0.3548 -0.7494  0.2704
  175ALA      C 2650   5.244   4.759   2.664 -0.2563  0.0368 -0.2739
  175ALA      O 2651   5.166   4.748   2.755 -0.1122  0.0188  0.3024
  175ALA     CB 2652   5.445   4.894   2.583 -1.5737 -0.2186  0.5818
  175ALA      H 2653   5.207   5.074   2.628 -0.1290  0.0928  0.7120
  175ALA     HA 2654   5.328   4.937   2.746  1.1356  0.2598 -0.2462
  175ALA    HB1 2655   5.508   4.817   2.627  2.0775  0.7548 -1.9996
  175ALA    HB2 2656   5.448   4.876   2.476 -0.2904  0.0140  0.5556
  175ALA    HB3 2657   5.488   4.991   2.608 -0.8001 -0.5854  0.7444
  176SER      N 2658   5.285   4.655   2.587  0.5060 -0.9792 -0.3799
  176SER     CA 2659   5.236   4.522   2.582 -0.8533  0.3475 -0.5725
  176SER      C 2660   5.251   4.437   2.714 -0.8350  0.5935  0.3917
  176SER      O 2661   5.327   4.338   2.708  0.5543 -0.6284 -0.2995
  176SER     CB 2662   5.097   4.507   2.528  0.2507 -0.5208 -0.2278
  176SER     OG 2663   5.090   4.583   2.409  0.5671 -0.1196  0.1063
  176SER      H 2664   5.376   4.672   2.545  0.0640 -0.1109 -1.0639
  176SER     HA 2665   5.301   4.474   2.508  0.9137  0.5425  0.7118
  176SER    HB2 2666   5.078   4.403   2.503 -1.8638 -0.1137 -0.6563
  176SER    HB3 2667   5.026   4.557   2.595  0.3760  0.1885 -0.6064
  176SER     HG 2668   5.111   4.674   2.431 -0.5798  0.4755 -1.0115
  177VAL      N 2669   5.202   4.484   2.833 -0.4640  0.6252 -0.4185
  177VAL     CA 2670   5.225   4.418   2.969  0.8462  0.0933  0.6634
  177VAL      C 2671   5.187   4.268   2.969 -0.0829  0.4257  0.3651
  177VAL      O 2672   5.095   4.218   2.905 -0.1019  0.1202  0.0904
  177VAL     CB 2673   5.151   4.493   3.073  0.7685  0.7316 -0.9524
  177VAL    CG1 2674   5.188   4.637   3.094  1.0066  0.1203  0.3218
  177VAL    CG2 2675   4.995   4.488   3.074 -0.0934 -0.0406  0.0867
  177VAL      H 2676   5.167   4.579   2.829  1.0528  1.2635 -2.9401
  177VAL     HA 2677   5.332   4.430   2.986  0.9264 -1.0474  1.1509
  177VAL     HB 2678   5.183   4.436   3.161  0.2555 -0.1330 -1.2948
  177VAL   HG11 2679   5.136   4.689   3.174 -0.9183 -0.3169 -0.5275
  177VAL   HG12 2680   5.296   4.652   3.091  0.9875  0.2093 -0.4440
  177VAL   HG13 2681   5.147   4.694   3.010  0.4906 -0.2395  0.3203
  177VAL   HG21 2682   4.955   4.554   2.997  0.3156 -1.4376 -1.4498
  177VAL   HG22 2683   4.957   4.387   3.055 -0.0084 -0.2988  1.1524
  177VAL   HG23 2684   4.955   4.513   3.172  0.6625 -0.4630  0.5224
  178GLY      N 2685   5.244   4.191   3.066 -0.1433 -0.0418  0.4354
  178GLY     CA 2686   5.230   4.049   3.100  0.2108  0.5180 -0.3214
  178GLY      C 2687   5.278   3.997   3.244  1.1626  0.2958  0.8637
  178GLY      O 2688   5.336   4.073   3.313  0.2696  0.7280 -0.6328
  178GLY      H 2689   5.309   4.240   3.126  0.1290 -0.1844  0.2644
  178GLY    HA2 2690   5.124   4.024   3.095  0.4161 -0.9906  1.2009
  178GLY    HA3 2691   5.280   3.990   3.023 -1.0295 -0.6115 -0.3365
  179GLY      N 2692   5.237   3.874   3.275  0.2276  0.2064 -0.0992
  179GLY     CA 2693   5.236   3.816   3.413 -0.4999 -0.4048  0.5334
  179GLY      C 2694   5.200   3.675   3.430  0.4523  0.9524 -0.0321
  179GLY      O 2695   5.157   3.605   3.336  0.3010 -0.5598 -0.0818
  179GLY      H 2696   5.197   3.814   3.204 -0.0360  0.6165 -0.3093
  179GLY    HA2 2697   5.334   3.832   3.458  0.5961  0.0296 -1.7483
  179GLY    HA3 2698   5.167   3.878   3.470  0.0064 -0.1768  0.9184
  180SER      N 2699   5.203   3.624   3.554  0.5818 -0.2297 -1.0603
  180SER     CA 2700   5.148   3.492   3.600 -1.2731  0.1520  0.4648
  180SER      C 2701   5.055   3.505   3.716  0.9952  0.5057 -0.0028
  180SER      O 2702   5.073   3.579   3.813 -0.1966 -0.7207  0.0414
  180SER     CB 2703   5.263   3.414   3.658 -0.2628  0.3875  0.0024
  180SER     OG 2704   5.368   3.392   3.562 -0.2857 -0.4834  0.1499
  180SER      H 2705   5.231   3.688   3.628 -0.6898 -0.2046 -0.5431
  180SER     HA 2706   5.101   3.441   3.515  0.0685 -0.5391  0.0618
  180SER    HB2 2707   5.304   3.461   3.748 -0.9318  0.8113  0.0937
  180SER    HB3 2708   5.226   3.319   3.697  0.1183  0.3949  0.4028
  180SER     HG 2709   5.421   3.471   3.571  0.2795 -0.8019 -0.2179
  181MET      N 2710   4.942   3.429   3.708 -0.3847 -0.6069 -0.1389
  181MET     CA 2711   4.861   3.396   3.827  0.3121  0.1646 -0.6300
  181MET      C 2712   4.841   3.240   3.834  0.2673 -0.0977  0.6061
  181MET      O 2713   4.775   3.180   3.753  0.1339  0.4882 -0.1178
  181MET     CB 2714   4.726   3.476   3.827  0.0162 -0.2018 -0.2204
  181MET     CG 2715   4.640   3.466   3.950 -0.4509  0.4459  0.1395
  181MET     SD 2716   4.490   3.564   3.969  0.0643 -0.1806 -0.2772
  181MET     CE 2717   4.375   3.480   3.853 -0.2135 -0.0121 -0.2511
  181MET      H 2718   4.927   3.378   3.622  0.3269 -0.1902 -0.5237
  181MET     HA 2719   4.911   3.423   3.919 -1.1758 -0.6306  0.5008
  181MET    HB2 2720   4.742   3.582   3.811  0.8364  0.0699  1.8085
  181MET    HB3 2721   4.666   3.440   3.744 -1.1711  1.9728 -0.4387
  181MET    HG2 2722   4.616   3.359   3.957 -0.8406  0.4824 -0.4899
  181MET    HG3 2723   4.704   3.486   4.035 -0.2367 -1.0664  0.4023
  181MET    HE1 2724   4.426   3.489   3.757 -1.0522  1.0213 -0.6455
  181MET    HE2 2725   4.376   3.373   3.874 -0.0098 -0.0354 -0.3755
  181MET    HE3 2726   4.277   3.526   3.841 -0.0411  0.2433 -0.7290
  182ILE      N 2727   4.908   3.177   3.925 -0.2662  0.7835 -0.4168
  182ILE     CA 2728   4.901   3.029   3.957 -0.1161  0.0263 -0.5090
  182ILE      C 2729   4.777   2.990   4.048 -0.4080 -0.5608  0.5922
  182ILE      O 2730   4.748   3.070   4.137  0.3788 -0.4038 -0.4527
  182ILE     CB 2731   5.030   2.996   4.045  0.4189 -0.7656  0.3326
  182ILE    CG1 2732   5.156   3.061   3.980  0.7043  0.7177  0.8090
  182ILE    CG2 2733   5.061   2.845   4.062  0.5187 -0.6207  0.7095
  182ILE    CD1 2734   5.179   3.033   3.827 -1.1060  0.2769  0.6356
  182ILE      H 2735   4.972   3.228   3.984  0.2113  0.9003 -1.0154
  182ILE     HA 2736   4.912   2.971   3.866  0.1043 -0.6930 -0.0452
  182ILE     HB 2737   5.026   3.037   4.145  2.1819 -0.2768  0.2738
  182ILE   HG12 2738   5.154   3.169   3.984  1.0341  0.7285  0.7517
  182ILE   HG13 2739   5.249   3.032   4.029  0.1315 -1.0384  1.0119
  182ILE   HG21 2740   5.153   2.850   4.120  0.8020  0.9813  0.2131
  182ILE   HG22 2741   4.986   2.794   4.122 -1.2020  0.1280 -0.6219
  182ILE   HG23 2742   5.072   2.801   3.963 -0.6144  1.7242 -0.6350
  182ILE   HD11 2743   5.271   3.083   3.798 -0.9414  0.2749  1.1357
  182ILE   HD12 2744   5.179   2.927   3.805  0.7327  0.2244  0.6205
  182ILE   HD13 2745   5.095   3.066   3.766 -0.5309  0.4353 -0.0840
  183ILE      N 2746   4.702   2.885   4.018  0.1309  0.0717  0.3797
  183ILE     CA 2747   4.578   2.851   4.101  0.2996  0.2789  1.0900
  183ILE      C 2748   4.611   2.738   4.192  0.4104  0.5633  0.3221
  183ILE      O 2749   4.668   2.637   4.140  0.6154 -0.3141 -0.1296
  183ILE     CB 2750   4.461   2.824   3.996 -1.6476  0.9636 -0.3097
  183ILE    CG1 2751   4.433   2.923   3.893  0.8146 -0.7299  0.7363
  183ILE    CG2 2752   4.336   2.792   4.066  0.4287  0.8572  0.0969
  183ILE    CD1 2753   4.438   3.075   3.923 -0.2194  0.7045 -0.7826
  183ILE      H 2754   4.718   2.829   3.936 -0.6513 -0.0107  0.2682
  183ILE     HA 2755   4.537   2.927   4.168 -0.5041 -0.0180  0.9697
  183ILE     HB 2756   4.491   2.734   3.942  0.7089  1.5682 -0.2587
  183ILE   HG12 2757   4.499   2.904   3.809  0.4983 -1.1321  0.5702
  183ILE   HG13 2758   4.334   2.914   3.849  0.4158  1.4565  0.9436
  183ILE   HG21 2759   4.271   2.877   4.089 -1.0391  0.0356 -0.7302
  183ILE   HG22 2760   4.287   2.716   4.005  1.1660 -0.1592  0.7194
  183ILE   HG23 2761   4.347   2.741   4.161 -1.3351  0.1198 -0.0138
  183ILE   HD11 2762   4.382   3.099   4.013 -1.5394 -0.5243 -1.2164
  183ILE   HD12 2763   4.545   3.096   3.927 -0.3594  1.4372 -0.5583
  183ILE   HD13 2764   4.403   3.129   3.835 -0.5067  0.3137 -0.9112
  184GLY      N 2765   4.583   2.752   4.317 -0.9800 -0.1707 -0.9303
  184GLY     CA 2766   4.611   2.651   4.423 -0.2604 -0.8670 -0.5048
  184GLY      C 2767   4.758   2.615   4.459  0.3626 -0.1341  0.5743
  184GLY      O 2768   4.780   2.522   4.531  0.1498 -0.4425 -0.1001
  184GLY      H 2769   4.525   2.830   4.346 -0.5898 -0.5440  1.1473
  184GLY    HA2 2770   4.580   2.697   4.516  0.7797 -0.1004 -0.5017
  184GLY    HA3 2771   4.557   2.558   4.406 -1.1769 -0.7220  1.1998
  185GLY      N 2772   4.854   2.687   4.400  0.0865  0.0236 -0.2588
  185GLY     CA 2773   4.993   2.670   4.440  0.1636  0.1125 -0.7354
  185GLY      C 2774   5.089   2.786   4.401  0.4688 -0.1985 -1.0713
  185GLY      O 2775   5.056   2.895   4.360 -0.1020 -0.3843  1.1047
  185GLY      H 2776   4.834   2.780   4.364 -0.3441  0.2237  0.4644
  185GLY    HA2 2777   5.005   2.649   4.547  0.9009 -0.2680 -0.8786
  185GLY    HA3 2778   5.030   2.580   4.392 -0.5610 -0.6651  0.0739
  186ILE      N 2779   5.223   2.751   4.411  0.5502  0.0870 -0.1175
  186ILE     CA 2780   5.335   2.836   4.391 -0.5390  0.1149 -0.3264
  186ILE      C 2781   5.435   2.774   4.288  0.7718  0.0475  0.7931
  186ILE      O 2782   5.466   2.652   4.290  0.1520  0.5076 -0.2184
  186ILE     CB 2783   5.402   2.846   4.527 -0.3800 -0.8094  0.0567
  186ILE    CG1 2784   5.309   2.908   4.641 -0.1320 -0.0628 -0.6820
  186ILE    CG2 2785   5.541   2.921   4.522  0.6867 -0.3720 -0.0419
  186ILE    CD1 2786   5.351   2.882   4.781  0.1168 -0.9022  0.2164
  186ILE      H 2787   5.243   2.659   4.445  0.6250 -0.1000 -0.6496
  186ILE     HA 2788   5.314   2.935   4.350  0.9133 -0.1987 -2.1232
  186ILE     HB 2789   5.416   2.747   4.569  0.9988 -0.4965  0.4417
  186ILE   HG12 2790   5.300   3.013   4.615 -1.1465 -0.0096 -0.2059
  186ILE   HG13 2791   5.214   2.861   4.616  0.4007 -0.7079 -1.6189
  186ILE   HG21 2792   5.597   2.918   4.616  0.0343 -0.9320  0.3516
  186ILE   HG22 2793   5.605   2.876   4.447  0.5428 -0.2727 -0.2273
  186ILE   HG23 2794   5.513   3.023   4.497 -0.3306 -0.8282 -0.9352
  186ILE   HD11 2795   5.339   2.775   4.799 -1.5423 -0.9995 -0.9961
  186ILE   HD12 2796   5.452   2.922   4.789 -0.5691  1.4864 -1.0279
  186ILE   HD13 2797   5.284   2.939   4.846  0.9308  0.6389 -0.1892
  187ASP      N 2798   5.488   2.863   4.202  0.5642 -0.4023  0.5551
  187ASP     CA 2799   5.596   2.834   4.111 -0.0537 -0.7460 -0.0852
  187ASP      C 2800   5.717   2.911   4.165  0.1142 -0.4615  1.2517
  187ASP      O 2801   5.724   3.033   4.161  0.2629  0.2361 -0.2182
  187ASP     CB 2802   5.562   2.854   3.963  0.1836 -0.0566  0.2115
  187ASP     CG 2803   5.672   2.796   3.869  0.9178  0.1719  0.9003
  187ASP    OD1 2804   5.646   2.718   3.772  0.3032 -0.1594 -0.4980
  187ASP    OD2 2805   5.787   2.832   3.889 -0.5775 -0.5081 -0.1949
  187ASP      H 2806   5.463   2.960   4.211 -0.1053 -0.5288  0.2079
  187ASP     HA 2807   5.631   2.732   4.129  2.1743 -0.2892 -1.1303
  187ASP    HB2 2808   5.473   2.799   3.934 -0.1578  1.2575 -1.5885
  187ASP    HB3 2809   5.551   2.959   3.937  0.7924  0.0758  0.4714
  188HIS      N 2810   5.806   2.825   4.212 -0.2507 -0.4647 -0.5824
  188HIS     CA 2811   5.931   2.863   4.274 -0.2403 -0.0858 -0.1583
  188HIS      C 2812   6.018   2.959   4.191 -0.1587 -0.1576 -0.8115
  188HIS      O 2813   6.085   3.041   4.261  0.7809  0.3248  0.5525
  188HIS     CB 2814   6.023   2.743   4.307 -0.2336 -0.2533  0.0154
  188HIS     CG 2815   6.136   2.773   4.410 -0.6550  0.3728 -0.0139
  188HIS    ND1 2816   6.270   2.766   4.378  0.5284  0.2082  0.8411
  188HIS    CD2 2817   6.136   2.821   4.537  0.5992 -0.6931  0.3551
  188HIS    CE1 2818   6.342   2.798   4.484 -0.4536  0.1170  0.0834
  188HIS    NE2 2819   6.266   2.835   4.587  0.1566  0.4757  0.2696
  188HIS      H 2820   5.786   2.726   4.210  0.0440 -0.5225 -1.0479
  188HIS     HA 2821   5.903   2.915   4.366 -0.6698  0.7405 -0.7305
  188HIS    HB2 2822   5.971   2.663   4.360  0.6944  0.2964  1.9557
  188HIS    HB3 2823   6.051   2.691   4.216 -0.5220 -1.5715  0.6240
  188HIS    HD1 2824   6.310   2.739   4.289  0.6989 -0.2767  1.0616
  188HIS    HD2 2825   6.045   2.851   4.587  0.2078  0.8081 -1.0619
  188HIS    HE1 2826   6.449   2.793   4.482 -0.3401  1.2707 -2.0569
  189SER      N 2827   6.021   2.961   4.062  0.8157 -0.1937  0.1862
  189SER     CA 2828   6.092   3.055   3.973  0.6476  0.2077 -0.3511
  189SER      C 2829   6.053   3.204   3.979  0.3447 -0.4887 -0.2203
  189SER      O 2830   6.132   3.293   3.955 -0.5365 -0.2678  1.2944
  189SER     CB 2831   6.075   2.999   3.831 -0.3512 -0.8088  0.4093
  189SER     OG 2832   5.936   3.011   3.786  0.7276  0.3174  0.9617
  189SER      H 2833   5.977   2.882   4.016  0.5541  0.3019 -0.4549
  189SER     HA 2834   6.198   3.049   3.996  0.6458 -1.0935 -0.5274
  189SER    HB2 2835   6.138   3.059   3.765  0.4498 -1.3651  0.6436
  189SER    HB3 2836   6.097   2.893   3.818  0.4850 -0.5967 -0.1009
  189SER     HG 2837   5.883   2.944   3.830  0.7031 -0.2606  0.1050
  190LEU      N 2838   5.934   3.228   4.030  0.4585  0.4162 -0.4387
  190LEU     CA 2839   5.862   3.355   4.013 -0.5954  0.4170 -0.4688
  190LEU      C 2840   5.921   3.453   4.110 -0.0029 -0.3729 -0.8827
  190LEU      O 2841   5.893   3.571   4.091  0.0933  0.2314 -0.1412
  190LEU     CB 2842   5.707   3.347   4.021 -0.1429  0.0945 -0.0244
  190LEU     CG 2843   5.645   3.251   3.917  0.0847  0.2320  0.6052
  190LEU    CD1 2844   5.496   3.222   3.954  0.5883  0.5693 -0.4808
  190LEU    CD2 2845   5.657   3.322   3.780  1.0981  0.4946 -0.3487
  190LEU      H 2846   5.876   3.150   4.058  0.8510 -0.2133 -1.3118
  190LEU     HA 2847   5.888   3.398   3.916 -1.4215  1.3982 -0.2900
  190LEU    HB2 2848   5.687   3.309   4.122 -0.0814  0.1979  0.0265
  190LEU    HB3 2849   5.656   3.443   4.020 -0.2963  0.0189  0.2955
  190LEU     HG 2850   5.704   3.160   3.911 -0.0267  0.1953 -0.0608
  190LEU   HD11 2851   5.487   3.158   4.041  0.3781 -0.5259 -1.2594
  190LEU   HD12 2852   5.453   3.320   3.973  0.3754  0.2825  0.6038
  190LEU   HD13 2853   5.460   3.170   3.865  1.2878  0.2850 -0.6175
  190LEU   HD21 2854   5.758   3.361   3.768  1.3564 -0.4546 -1.7710
  190LEU   HD22 2855   5.642   3.249   3.700 -0.4164  0.3085  0.0333
  190LEU   HD23 2856   5.595   3.409   3.760  1.2189  0.7460  0.3453
  191TYR      N 2857   6.000   3.408   4.211 -0.6279 -0.0564  0.6729
  191TYR     CA 2858   6.043   3.500   4.310 -0.5418 -0.5847 -0.6302
  191TYR      C 2859   6.194   3.480   4.356  0.3696 -0.1483 -0.4636
  191TYR      O 2860   6.248   3.379   4.320  0.3484  0.0986 -0.5717
  191TYR     CB 2861   5.950   3.509   4.433 -0.1162  0.5479 -0.0524
  191TYR     CG 2862   5.956   3.375   4.518  0.1606 -0.0538 -0.4824
  191TYR    CD1 2863   5.880   3.260   4.480  0.2202 -0.0475 -0.5758
  191TYR    CD2 2864   6.021   3.369   4.645 -1.3583 -0.1702  1.4255
  191TYR    CE1 2865   5.862   3.156   4.569  0.5514 -0.3450 -0.3930
  191TYR    CE2 2866   5.997   3.267   4.736  0.3931  0.0689 -0.3903
  191TYR     CZ 2867   5.914   3.156   4.699  0.0269 -0.1683  0.0715
  191TYR     OH 2868   5.897   3.046   4.777  0.1489  0.1874 -0.4114
  191TYR      H 2869   6.015   3.310   4.227  1.8489  0.0241 -0.2616
  191TYR     HA 2870   6.037   3.600   4.267  0.1148  0.1144  0.7685
  191TYR    HB2 2871   5.977   3.595   4.494  0.9316 -0.3609  0.8483
  191TYR    HB3 2872   5.851   3.520   4.388 -0.2484  0.2894  0.1704
  191TYR    HD1 2873   5.832   3.259   4.383 -0.2379 -0.4292 -0.3539
  191TYR    HD2 2874   6.084   3.452   4.675 -1.3661  0.6711 -0.5822
  191TYR    HE1 2875   5.802   3.074   4.531 -0.5090  0.6084 -0.8791
  191TYR    HE2 2876   6.043   3.270   4.834 -0.2021 -1.9793  0.0592
  191TYR     HH 2877   5.932   3.056   4.866 -1.0275 -0.9399  0.2412
  192THR      N 2878   6.248   3.569   4.442  0.4508 -0.4279 -0.0141
  192THR     CA 2879   6.379   3.563   4.513  0.1484 -0.4994 -0.3971
  192THR      C 2880   6.356   3.613   4.656 -0.3701 -0.3929 -0.0893
  192THR      O 2881   6.262   3.693   4.691  0.1165  0.3163 -0.2103
  192THR     CB 2882   6.485   3.662   4.453  1.3635  1.1587 -0.1256
  192THR    OG1 2883   6.499   3.641   4.316  0.4325 -0.1131 -0.1212
  192THR    CG2 2884   6.626   3.656   4.506 -0.7419 -0.6889 -1.2306
  192THR      H 2885   6.201   3.658   4.445 -0.9253 -1.1198  1.1828
  192THR     HA 2886   6.421   3.463   4.517  0.8841 -0.1845  0.9527
  192THR     HB 2887   6.436   3.757   4.475 -1.1823  0.0889 -0.4357
  192THR    HG1 2888   6.526   3.549   4.311  0.0935 -0.2145 -0.1635
  192THR   HG21 2889   6.653   3.717   4.592  0.4262  0.0387 -2.0440
  192THR   HG22 2890   6.660   3.558   4.540  1.2185  0.0681 -0.7294
  192THR   HG23 2891   6.697   3.676   4.426  0.4318  0.4746  0.0039
  193GLY      N 2892   6.445   3.554   4.738  0.3496 -0.3811 -0.5410
  193GLY     CA 2893   6.448   3.562   4.883 -0.0039  0.7936 -0.6312
  193GLY      C 2894   6.334   3.503   4.967  1.3447  0.8914 -0.5696
  193GLY      O 2895   6.245   3.422   4.928 -0.3154 -0.1037  0.2895
  193GLY      H 2896   6.514   3.489   4.703  1.0181 -0.4562  0.8025
  193GLY    HA2 2897   6.540   3.513   4.914 -0.0311  1.7238  1.2711
  193GLY    HA3 2898   6.464   3.667   4.908  1.1712  0.5635 -0.2622
  194SER      N 2899   6.323   3.540   5.097 -0.0708  0.3135  0.0233
  194SER     CA 2900   6.227   3.482   5.192 -0.0031  0.1065  0.4461
  194SER      C 2901   6.088   3.541   5.178 -0.0547  0.2978  0.3650
  194SER      O 2902   6.069   3.663   5.163  0.1799  0.1027 -0.0659
  194SER     CB 2903   6.266   3.508   5.337 -0.0261  0.6468 -0.3524
  194SER     OG 2904   6.382   3.427   5.362 -0.3442  0.3270  0.2033
  194SER      H 2905   6.387   3.614   5.121  0.2251 -0.0797  0.5048
  194SER     HA 2906   6.226   3.375   5.170 -0.3831  0.4136 -1.2988
  194SER    HB2 2907   6.289   3.612   5.359  0.2400  0.5259 -0.0483
  194SER    HB3 2908   6.193   3.478   5.412 -0.0058 -1.2792 -0.9655
  194SER     HG 2909   6.404   3.432   5.455 -0.2546 -0.6753  0.2638
  195LEU      N 2910   5.994   3.449   5.183 -0.0597  0.2975 -0.0849
  195LEU     CA 2911   5.853   3.486   5.177  0.7502  0.2670  0.1498
  195LEU      C 2912   5.786   3.520   5.311 -0.3963 -0.3180 -0.4684
  195LEU      O 2913   5.785   3.440   5.410 -0.5374 -0.1654 -0.8350
  195LEU     CB 2914   5.782   3.374   5.095  0.7292 -0.2633 -0.4604
  195LEU     CG 2915   5.633   3.403   5.064 -0.5871 -0.1371 -0.6135
  195LEU    CD1 2916   5.618   3.466   4.927  0.2094 -0.3618  0.4698
  195LEU    CD2 2917   5.552   3.280   5.070  0.0379 -0.1834 -0.0098
  195LEU      H 2918   6.017   3.362   5.229 -1.1444  0.0577  0.0512
  195LEU     HA 2919   5.845   3.569   5.108  0.3420  0.3851  0.3369
  195LEU    HB2 2920   5.826   3.349   4.998  0.3729 -0.4317 -0.5830
  195LEU    HB3 2921   5.793   3.292   5.166 -0.0939  1.1149  1.4016
  195LEU     HG 2922   5.603   3.475   5.141  1.1575  0.4365 -0.3752
  195LEU   HD11 2923   5.661   3.566   4.930  0.3806 -0.4133 -0.0640
  195LEU   HD12 2924   5.670   3.412   4.849 -0.5091  0.8121 -0.9125
  195LEU   HD13 2925   5.511   3.481   4.914  0.4343  0.6523 -0.4317
  195LEU   HD21 2926   5.586   3.212   4.992  1.1608 -1.2153  1.2715
  195LEU   HD22 2927   5.563   3.236   5.170 -1.4208  0.2381  0.3892
  195LEU   HD23 2928   5.445   3.295   5.059  0.0270 -0.6890 -0.7412
  196TRP      N 2929   5.735   3.647   5.316 -0.1350  0.7405 -0.2816
  196TRP     CA 2930   5.678   3.704   5.443 -0.5084  0.3647 -0.4659
  196TRP      C 2931   5.536   3.750   5.439  0.6714 -0.7531  0.1519
  196TRP      O 2932   5.494   3.805   5.335 -0.5457  0.2229  0.1838
  196TRP     CB 2933   5.776   3.807   5.504  0.9971  0.0398  0.3590
  196TRP     CG 2934   5.911   3.769   5.536 -0.6131 -0.2234 -0.8206
  196TRP    CD1 2935   6.015   3.785   5.451 -0.0875  0.1379 -0.1666
  196TRP    CD2 2936   5.969   3.719   5.662  0.5007 -0.0934  0.2607
  196TRP    NE1 2937   6.128   3.754   5.512  0.0924  0.0581 -0.1908
  196TRP    CE2 2938   6.112   3.702   5.641 -0.0178 -0.3552 -0.5543
  196TRP    CE3 2939   5.918   3.687   5.790  0.3984  0.0045  0.4274
  196TRP    CZ2 2940   6.196   3.665   5.740 -0.2381  1.2071 -0.3497
  196TRP    CZ3 2941   6.003   3.634   5.887 -0.4146 -0.3240  0.3746
  196TRP    CH2 2942   6.142   3.615   5.861 -0.5360 -0.5356  0.5601
  196TRP      H 2943   5.765   3.716   5.248  0.7661  0.8377  0.1786
  196TRP     HA 2944   5.678   3.632   5.524  0.2062  1.5911  0.7072
  196TRP    HB2 2945   5.782   3.894   5.438 -1.7284 -1.0592 -1.7812
  196TRP    HB3 2946   5.726   3.848   5.592  1.4130  1.6875 -0.1044
  196TRP    HD1 2947   6.011   3.834   5.355 -0.3982  1.2166  0.3711
  196TRP    HE1 2948   6.215   3.773   5.465  0.4435  1.4930  0.9002
  196TRP    HE3 2949   5.816   3.709   5.816  0.2685 -0.3123  0.1889
  196TRP    HZ2 2950   6.303   3.668   5.722 -0.0581  1.3155  0.6193
  196TRP    HZ3 2951   5.957   3.609   5.981 -0.9301  0.0155  0.2258
  196TRP    HH2 2952   6.206   3.578   5.940  0.0598  1.2882  1.0422
  197TYR      N 2953   5.461   3.726   5.547  0.0051 -0.6647  0.4634
  197TYR     CA 2954   5.308   3.742   5.537  0.3173  0.7512 -0.3955
  197TYR      C 2955   5.250   3.842   5.638 -0.0762  0.3394 -0.1903
  197TYR      O 2956   5.291   3.854   5.749  0.1023 -0.5564 -0.4232
  197TYR     CB 2957   5.240   3.606   5.575 -0.5979  0.3133  0.2270
  197TYR     CG 2958   5.284   3.488   5.488  0.8395 -0.4141 -0.8622
  197TYR    CD1 2959   5.203   3.455   5.379  0.4260 -0.1318 -0.2289
  197TYR    CD2 2960   5.385   3.402   5.532  0.1518 -0.3295  0.3188
  197TYR    CE1 2961   5.227   3.337   5.302  0.6162  0.7481 -0.7120
  197TYR    CE2 2962   5.400   3.279   5.462 -0.7826 -0.3039 -0.3586
  197TYR     CZ 2963   5.326   3.250   5.354  0.3709  0.3972  0.6458
  197TYR     OH 2964   5.332   3.124   5.291 -0.7444 -0.1359 -0.1517
  197TYR      H 2965   5.510   3.672   5.617  0.9668  1.4089  1.5569
  197TYR     HA 2966   5.280   3.780   5.439 -0.2918  0.6028 -0.2853
  197TYR    HB2 2967   5.282   3.583   5.673  0.0477 -1.1616 -0.3385
  197TYR    HB3 2968   5.133   3.611   5.595 -0.6864  0.5068 -0.2685
  197TYR    HD1 2969   5.125   3.523   5.348 -0.0437 -0.9498 -0.9267
  197TYR    HD2 2970   5.450   3.433   5.612  0.0978  0.9016 -0.0663
  197TYR    HE1 2971   5.165   3.311   5.218  0.2672 -0.6976 -0.0703
  197TYR    HE2 2972   5.477   3.211   5.496 -0.6095  0.2942  0.5154
  197TYR     HH 2973   5.414   3.079   5.312 -0.0978  0.5430 -1.0717
  198THR      N 2974   5.134   3.892   5.597  0.6282 -0.1595 -0.3320
  198THR     CA 2975   5.055   3.984   5.679  0.0875 -0.1620 -0.0615
  198THR      C 2976   4.909   3.920   5.692  0.3514 -0.3381  0.7176
  198THR      O 2977   4.866   3.855   5.596 -0.0977  0.5892 -0.3313
  198THR     CB 2978   5.046   4.125   5.614  0.1679  0.4661  0.6680
  198THR    OG1 2979   5.008   4.211   5.714 -0.1204 -0.0587 -0.0820
  198THR    CG2 2980   4.955   4.146   5.491 -0.3798 -0.0035  0.4747
  198THR      H 2981   5.108   3.899   5.499 -1.8222  0.5359  0.2160
  198THR     HA 2982   5.106   3.994   5.774 -0.8397  1.5254  0.3304
  198THR     HB 2983   5.148   4.149   5.582  0.4155  0.2300  1.2587
  198THR    HG1 2984   5.083   4.215   5.775 -0.4420 -0.5724  0.3634
  198THR   HG21 2985   4.977   4.068   5.418 -0.3153  0.3018  0.1599
  198THR   HG22 2986   4.852   4.127   5.521 -0.5404 -0.7871 -0.4443
  198THR   HG23 2987   4.960   4.246   5.448 -1.6713 -0.3531 -0.6316
  199PRO      N 2988   4.830   3.956   5.796 -0.1569  0.3887 -0.1116
  199PRO     CA 2989   4.697   3.895   5.800 -0.6851 -0.0972 -0.1013
  199PRO      C 2990   4.597   3.963   5.705 -0.0986  0.0112  0.4846
  199PRO      O 2991   4.581   4.086   5.706 -0.0103  0.2764  0.1040
  199PRO     CB 2992   4.650   3.901   5.949 -0.2471 -0.1585  0.3687
  199PRO     CG 2993   4.792   3.912   6.010 -0.9432 -0.4028 -0.2656
  199PRO     CD 2994   4.878   3.999   5.917  1.2152  0.0909 -0.9444
  199PRO     HA 2995   4.704   3.788   5.779 -0.8047 -0.5248  1.6908
  199PRO    HB2 2996   4.591   3.991   5.964 -0.8053 -0.6561  1.4014
  199PRO    HB3 2997   4.603   3.805   5.971  0.0414 -0.3023  0.3619
  199PRO    HG2 2998   4.773   3.970   6.100 -0.8728 -0.1005 -0.4407
  199PRO    HG3 2999   4.837   3.813   6.024 -1.1628 -0.5915 -0.8439
  199PRO    HD2 3000   4.984   3.978   5.929  0.9676 -1.1658 -0.7011
  199PRO    HD3 3001   4.852   4.105   5.918 -1.3746 -0.4077  0.0509
  200ILE      N 3002   4.513   3.878   5.654  0.0038  0.1195 -0.6954
  200ILE     CA 3003   4.376   3.915   5.620  0.7994  0.0428  0.6791
  200ILE      C 3004   4.297   3.955   5.737  0.6318 -0.2714 -1.0921
  200ILE      O 3005   4.259   3.865   5.814 -0.0847 -0.0627  0.4007
  200ILE     CB 3006   4.313   3.812   5.519  0.5685 -0.4038 -0.4783
  200ILE    CG1 3007   4.388   3.801   5.387 -0.3873  0.5718 -0.2975
  200ILE    CG2 3008   4.165   3.854   5.484  0.1075 -0.0707  0.3623
  200ILE    CD1 3009   4.355   3.682   5.296 -0.1698 -0.5560 -1.1414
  200ILE      H 3010   4.537   3.780   5.662 -1.2934 -0.1501  0.8282
  200ILE     HA 3011   4.382   4.011   5.569 -2.0799 -0.2936 -0.6686
  200ILE     HB 3012   4.306   3.716   5.571  0.7759 -0.3142 -0.2843
  200ILE   HG12 3013   4.368   3.900   5.345 -0.1006  0.8702  0.2453
  200ILE   HG13 3014   4.495   3.794   5.408 -0.4884  0.3374  0.1711
  200ILE   HG21 3015   4.180   3.953   5.440 -0.0832  0.0722  0.6132
  200ILE   HG22 3016   4.115   3.782   5.419 -0.7059 -0.0499  0.9379
  200ILE   HG23 3017   4.106   3.862   5.575  1.1554 -1.0169  1.1732
  200ILE   HD11 3018   4.264   3.711   5.244 -0.0492  1.4336 -0.4465
  200ILE   HD12 3019   4.448   3.679   5.240  1.4367  0.2602  1.1836
  200ILE   HD13 3020   4.342   3.592   5.356  0.6458 -0.8809 -1.4251
  201ARG      N 3021   4.280   4.085   5.765 -0.3406 -0.8372 -0.9330
  201ARG     CA 3022   4.208   4.134   5.888 -0.2697  0.1465  0.5505
  201ARG      C 3023   4.064   4.090   5.895  0.1156  1.0074 -0.7114
  201ARG      O 3024   4.019   4.066   6.007  0.2372  0.1379  0.1473
  201ARG     CB 3025   4.224   4.285   5.891  0.1573  0.2166  0.3398
  201ARG     CG 3026   4.218   4.353   6.023  0.3399 -0.6473 -0.4235
  201ARG     CD 3027   4.163   4.492   6.017  0.0754 -0.6611 -0.0841
  201ARG     NE 3028   4.164   4.563   6.146  0.2495 -0.0263 -0.8712
  201ARG     CZ 3029   4.117   4.686   6.168  0.5139  0.3284 -0.6841
  201ARG    NH1 3030   4.083   4.774   6.082 -0.6690 -1.2565  0.1622
  201ARG    NH2 3031   4.102   4.731   6.288  0.5933  0.8307  0.5648
  201ARG      H 3032   4.311   4.153   5.697  0.6948 -0.4675 -0.1355
  201ARG     HA 3033   4.259   4.094   5.975 -0.4009 -0.4518  0.3687
  201ARG    HB2 3034   4.320   4.310   5.845 -0.4794  1.2071 -0.5470
  201ARG    HB3 3035   4.157   4.331   5.819  0.6042  0.1265 -0.1431
  201ARG    HG2 3036   4.132   4.304   6.070  0.5178  0.2615  0.9298
  201ARG    HG3 3037   4.299   4.332   6.092  0.4507 -1.9778 -0.8938
  201ARG    HD2 3038   4.219   4.547   5.942  0.8897 -0.2340  0.7996
  201ARG    HD3 3039   4.064   4.497   5.972  0.0474 -0.5914 -0.0155
  201ARG     HE 3040   4.182   4.509   6.230 -0.7346  1.1930  0.2106
  201ARG   HH11 3041   4.037   4.861   6.106 -0.0217 -0.5716 -0.8940
  201ARG   HH12 3042   4.097   4.753   5.985 -0.1263  0.8848 -0.3199
  201ARG   HH21 3043   4.044   4.812   6.303  0.8441  1.0993  0.1326
  201ARG   HH22 3044   4.128   4.671   6.365  0.1445  0.6702  0.5965
  202ARG      N 3045   4.003   4.072   5.784  1.8913  0.4055 -0.5002
  202ARG     CA 3046   3.855   4.026   5.768 -1.1116 -0.4649 -1.0009
  202ARG      C 3047   3.824   3.978   5.632 -0.4598 -0.0496 -0.0535
  202ARG      O 3048   3.887   4.033   5.541  0.5380  0.4765  0.0993
  202ARG     CB 3049   3.761   4.145   5.815 -1.0923  0.6432  0.3325
  202ARG     CG 3050   3.626   4.080   5.851  0.1585  0.1672  0.7802
  202ARG     CD 3051   3.546   4.175   5.947 -0.5759 -0.0292  0.0519
  202ARG     NE 3052   3.538   4.311   5.897 -0.8455  0.3359 -0.0129
  202ARG     CZ 3053   3.436   4.369   5.829 -0.7793 -0.4932  0.0449
  202ARG    NH1 3054   3.440   4.487   5.772 -0.3702  0.5378 -0.6542
  202ARG    NH2 3055   3.321   4.319   5.837 -0.6412  0.4481 -0.0015
  202ARG      H 3056   4.047   4.101   5.698  1.5355  0.6663 -0.5985
  202ARG     HA 3057   3.834   3.941   5.834 -0.3448  0.0263 -0.0754
  202ARG    HB2 3058   3.804   4.183   5.907 -1.6601  0.3652  0.7293
  202ARG    HB3 3059   3.751   4.230   5.749 -0.9090  0.0065 -0.5546
  202ARG    HG2 3060   3.569   4.060   5.760  1.0860  1.7098 -0.2557
  202ARG    HG3 3061   3.642   3.987   5.905 -0.8564 -0.6928 -0.2747
  202ARG    HD2 3062   3.446   4.137   5.967 -0.6069 -0.6304 -1.1048
  202ARG    HD3 3063   3.613   4.181   6.033 -0.7959  0.6891  0.1899
  202ARG     HE 3064   3.620   4.370   5.904 -0.4500 -0.0428 -1.0721
  202ARG   HH11 3065   3.355   4.532   5.742 -0.5006  1.2612  0.6446
  202ARG   HH12 3066   3.529   4.531   5.754 -0.6923  1.5640  0.0319
  202ARG   HH21 3067   3.244   4.377   5.805 -0.5431 -0.0923 -1.3657
  202ARG   HH22 3068   3.311   4.229   5.882 -0.7373  0.1228 -0.6509
  203GLU      N 3069   3.737   3.886   5.607  0.3045  0.1821 -0.2275
  203GLU     CA 3070   3.705   3.833   5.477 -0.3273 -0.2859 -0.8041
  203GLU      C 3071   3.604   3.930   5.396 -0.6077  1.6602 -0.0720
  203GLU      O 3072   3.488   3.897   5.389  0.3017  0.5820 -0.7211
  203GLU     CB 3073   3.654   3.684   5.488 -0.7745 -0.7471  1.1929
  203GLU     CG 3074   3.778   3.587   5.478 -0.1547 -0.1620 -0.1662
  203GLU     CD 3075   3.735   3.441   5.493 -0.6603 -0.4881 -0.4708
  203GLU    OE1 3076   3.625   3.395   5.456  1.0215  0.8060 -0.3233
  203GLU    OE2 3077   3.826   3.358   5.528 -0.0926  0.4831  1.1627
  203GLU      H 3078   3.685   3.839   5.680  0.1464 -1.2544 -1.1834
  203GLU     HA 3079   3.799   3.826   5.422  0.8893 -0.8630  1.1403
  203GLU    HB2 3080   3.594   3.668   5.578 -0.3467 -0.1567  1.5986
  203GLU    HB3 3081   3.600   3.658   5.397  1.8236  1.2297 -1.2784
  203GLU    HG2 3082   3.831   3.605   5.384  0.2054  1.2128  0.2528
  203GLU    HG3 3083   3.842   3.623   5.558 -0.8795  1.0222 -0.0607
  204TRP      N 3084   3.642   4.044   5.346 -1.2069 -0.0008 -0.6951
  204TRP     CA 3085   3.555   4.138   5.281  0.0981  0.0739  0.2742
  204TRP      C 3086   3.629   4.190   5.161  0.5626  0.2019  0.0301
  204TRP      O 3087   3.658   4.121   5.060  0.7671 -0.2753 -0.3480
  204TRP     CB 3088   3.490   4.240   5.384  0.2682 -0.0109  0.0702
  204TRP     CG 3089   3.573   4.345   5.448  0.6956 -1.0549 -0.2955
  204TRP    CD1 3090   3.695   4.327   5.500 -0.0407  0.0398  0.6245
  204TRP    CD2 3091   3.531   4.487   5.488  0.0410 -0.3046 -0.4763
  204TRP    NE1 3092   3.742   4.447   5.548  0.0419 -0.1858 -0.0526
  204TRP    CE2 3093   3.648   4.546   5.553 -0.0718 -0.7092 -0.1750
  204TRP    CE3 3094   3.418   4.569   5.472 -0.2095 -0.7043  0.3828
  204TRP    CZ2 3095   3.647   4.678   5.599 -0.0188 -0.9693 -0.0877
  204TRP    CZ3 3096   3.420   4.697   5.523 -0.0525 -0.1332 -0.4673
  204TRP    CH2 3097   3.530   4.750   5.593  0.5022 -0.1045  0.5872
  204TRP      H 3098   3.737   4.073   5.365 -0.8346 -0.7441 -1.2958
  204TRP     HA 3099   3.475   4.084   5.230  0.3982  0.1426 -0.2827
  204TRP    HB2 3100   3.414   4.297   5.331  0.3543  0.3638  0.3404
  204TRP    HB3 3101   3.443   4.175   5.458  0.2604 -0.6824 -0.5043
  204TRP    HD1 3102   3.750   4.235   5.506  1.1068  0.6881  0.6153
  204TRP    HE1 3103   3.835   4.446   5.586 -0.3918 -1.1157  1.1055
  204TRP    HE3 3104   3.324   4.536   5.431 -0.5346 -0.4060  0.8686
  204TRP    HZ2 3105   3.737   4.726   5.636  0.6673  0.3279 -2.8998
  204TRP    HZ3 3106   3.337   4.766   5.530 -0.1197 -0.2080  2.7641
  204TRP    HH2 3107   3.517   4.849   5.634 -0.8608 -0.2444  0.5679
  205TYR      N 3108   3.681   4.312   5.172 -0.2270 -0.3090  0.2139
  205TYR     CA 3109   3.805   4.347   5.097  0.2837  0.2067 -0.3563
  205TYR      C 3110   3.916   4.260   5.143 -0.1394 -0.4860  0.5546
  205TYR      O 3111   3.928   4.215   5.256  0.2435 -0.1000  0.5309
  205TYR     CB 3112   3.844   4.491   5.141 -0.3799 -0.5601 -0.0716
  205TYR     CG 3113   3.746   4.605   5.114  0.5782  0.1553 -0.1570
  205TYR    CD1 3114   3.717   4.636   4.979 -0.2640 -0.8845  0.8159
  205TYR    CD2 3115   3.687   4.671   5.221 -0.3073  0.6825  0.3619
  205TYR    CE1 3116   3.615   4.729   4.953  0.1588 -0.3978  0.0302
  205TYR    CE2 3117   3.577   4.750   5.200 -0.0809 -1.7363  0.4305
  205TYR     CZ 3118   3.534   4.771   5.068  0.3603  0.1471  0.1401
  205TYR     OH 3119   3.421   4.840   5.039 -0.0131 -0.0909  0.4069
  205TYR      H 3120   3.669   4.362   5.259  0.1694 -0.1502  0.1828
  205TYR     HA 3121   3.790   4.347   4.989  0.1776 -0.2408 -0.3439
  205TYR    HB2 3122   3.868   4.489   5.247 -0.6672  0.9128  0.0706
  205TYR    HB3 3123   3.935   4.518   5.086 -0.6579 -0.5710 -0.5466
  205TYR    HD1 3124   3.776   4.600   4.897 -0.2170  0.2031  0.3346
  205TYR    HD2 3125   3.719   4.649   5.322 -0.8597 -1.9627  0.1089
  205TYR    HE1 3126   3.583   4.758   4.854 -0.0429 -0.3532  0.1065
  205TYR    HE2 3127   3.518   4.796   5.278 -1.3941  1.5131 -2.0212
  205TYR     HH 3128   3.353   4.818   5.104  0.1898 -0.7236  0.4160
  206TYR      N 3129   4.017   4.245   5.061 -0.1345  0.1263 -0.0996
  206TYR     CA 3130   4.145   4.213   5.116  0.3012 -0.1245  0.3606
  206TYR      C 3131   4.210   4.330   5.199 -0.2889  0.3174 -0.7460
  206TYR      O 3132   4.299   4.405   5.151  0.3046 -0.1739  0.4108
  206TYR     CB 3133   4.245   4.162   5.005  0.2995 -0.8405  0.5833
  206TYR     CG 3134   4.214   4.029   4.939 -0.1559 -0.2320 -0.0348
  206TYR    CD1 3135   4.247   3.909   5.005  0.2787  0.3001  0.6846
  206TYR    CD2 3136   4.149   4.027   4.812 -0.5669  0.1019 -0.0026
  206TYR    CE1 3137   4.205   3.790   4.947  1.0781  0.3198  0.0078
  206TYR    CE2 3138   4.132   3.908   4.749 -0.1336  0.8856  0.6666
  206TYR     CZ 3139   4.146   3.788   4.820  0.1146 -0.8360  0.7517
  206TYR     OH 3140   4.106   3.673   4.755 -0.0929  0.1590  0.0732
  206TYR      H 3141   4.027   4.277   4.966  1.1689 -0.1932 -0.1113
  206TYR     HA 3142   4.132   4.124   5.176  0.6414 -0.4629 -0.0557
  206TYR    HB2 3143   4.260   4.243   4.934  0.9715 -0.5410  1.0468
  206TYR    HB3 3144   4.342   4.171   5.055  0.8318  0.9171 -0.5525
  206TYR    HD1 3145   4.293   3.915   5.103  0.4500  1.3560  0.5557
  206TYR    HD2 3146   4.104   4.116   4.770 -0.9435 -0.0978 -0.0345
  206TYR    HE1 3147   4.192   3.699   5.005 -2.1424  0.1250 -0.6479
  206TYR    HE2 3148   4.077   3.903   4.656 -0.2792 -1.5651  0.7426
  206TYR     HH 3149   4.029   3.685   4.699 -0.6147  0.1388  0.7605
  207GLU      N 3150   4.163   4.351   5.325 -0.4488  0.7263  0.6811
  207GLU     CA 3151   4.213   4.445   5.421 -0.4419  0.0518  0.8457
  207GLU      C 3152   4.332   4.395   5.508 -0.7986  0.9847  0.6222
  207GLU      O 3153   4.334   4.286   5.573 -0.9556 -0.5793  0.3291
  207GLU     CB 3154   4.096   4.492   5.510 -0.1638  0.8592  0.9239
  207GLU     CG 3155   4.139   4.576   5.624  0.0139 -0.2322 -0.2545
  207GLU     CD 3156   4.034   4.626   5.727 -0.6207 -0.0768  0.3354
  207GLU    OE1 3157   3.939   4.550   5.754  0.0610  0.8197 -0.2626
  207GLU    OE2 3158   4.059   4.730   5.798 -0.7513 -0.7473  0.1657
  207GLU      H 3159   4.078   4.302   5.350  0.0646 -0.6144 -0.0106
  207GLU     HA 3160   4.227   4.540   5.370 -0.4253 -0.2078  0.3606
  207GLU    HB2 3161   4.040   4.554   5.440  0.4945  1.5412  0.9782
  207GLU    HB3 3162   4.036   4.409   5.546 -1.1575  0.5800 -1.0884
  207GLU    HG2 3163   4.205   4.513   5.684 -0.8819 -0.6932  0.3027
  207GLU    HG3 3164   4.208   4.656   5.599  0.6273 -0.6078  0.1845
  208VAL      N 3165   4.434   4.484   5.510 -0.5728  0.3878  0.1747
  208VAL     CA 3166   4.561   4.469   5.581  0.4847  0.4387 -0.0619
  208VAL      C 3167   4.585   4.594   5.674 -0.4993  0.1950 -0.0976
  208VAL      O 3168   4.504   4.685   5.684  0.1275  0.1967 -0.1998
  208VAL     CB 3169   4.665   4.453   5.477  0.0904 -0.1596  0.5270
  208VAL    CG1 3170   4.653   4.323   5.402  0.1670 -0.8453 -0.3779
  208VAL    CG2 3171   4.679   4.574   5.385 -0.7361  1.1200 -0.2780
  208VAL      H 3172   4.422   4.574   5.466  0.0435 -0.2086 -1.3622
  208VAL     HA 3173   4.561   4.379   5.644 -0.4047  0.2832 -0.2519
  208VAL     HB 3174   4.763   4.445   5.523 -0.4216 -0.5158  1.6333
  208VAL   HG11 3175   4.565   4.304   5.341 -0.9243  0.4019  0.6795
  208VAL   HG12 3176   4.737   4.320   5.333  0.4580  0.0823 -0.1008
  208VAL   HG13 3177   4.658   4.244   5.477 -0.7450 -1.1553 -0.6176
  208VAL   HG21 3178   4.584   4.616   5.352 -0.8480  1.8155  0.8376
  208VAL   HG22 3179   4.739   4.649   5.436  0.7409 -0.3759  0.3802
  208VAL   HG23 3180   4.738   4.537   5.301  0.6199  1.9369  0.2635
  209ILE      N 3181   4.701   4.596   5.744  0.1329 -0.1122 -0.3947
  209ILE     CA 3182   4.741   4.707   5.838  0.1013 -0.2785  0.7383
  209ILE      C 3183   4.881   4.754   5.805  0.2193 -0.6175 -0.8609
  209ILE      O 3184   4.976   4.679   5.801 -0.6070  0.5266  0.0554
  209ILE     CB 3185   4.726   4.671   5.983 -0.8347 -0.0647 -0.6379
  209ILE    CG1 3186   4.581   4.608   6.004 -0.1256  0.2857  0.3854
  209ILE    CG2 3187   4.753   4.776   6.095 -0.1929  0.0465  0.3327
  209ILE    CD1 3188   4.539   4.582   6.153 -0.0952  0.2712  0.0608
  209ILE      H 3189   4.770   4.525   5.723 -0.1952 -0.0533 -1.9149
  209ILE     HA 3190   4.682   4.798   5.826  0.1118 -0.4163 -0.9047
  209ILE     HB 3191   4.797   4.590   6.002 -0.5160  0.5498  1.1188
  209ILE   HG12 3192   4.516   4.679   5.954 -0.8026 -0.4418  0.2045
  209ILE   HG13 3193   4.574   4.508   5.961 -0.2063  0.8126 -0.9130
  209ILE   HG21 3194   4.760   4.727   6.192 -1.7062 -0.1220  0.4106
  209ILE   HG22 3195   4.847   4.828   6.080  0.1900 -0.5779  0.4990
  209ILE   HG23 3196   4.672   4.849   6.092 -0.3961 -0.1896 -0.6080
  209ILE   HD11 3197   4.452   4.517   6.162 -1.0447  1.3812 -0.4841
  209ILE   HD12 3198   4.629   4.559   6.210  0.4052 -0.7955 -1.0582
  209ILE   HD13 3199   4.511   4.679   6.194 -0.2463  0.1364  0.2784
  210ILE      N 3200   4.900   4.886   5.780 -0.3346 -0.1734 -0.1405
  210ILE     CA 3201   5.035   4.952   5.753  0.3956 -0.1275  0.1180
  210ILE      C 3202   5.069   5.029   5.884 -0.2586 -0.2174 -0.0009
  210ILE      O 3203   5.000   5.104   5.950  0.5353 -0.0509 -0.3630
  210ILE     CB 3204   5.007   5.033   5.624  0.2213 -0.1653  0.2071
  210ILE    CG1 3205   5.021   4.941   5.501  0.2037  0.0653 -0.1737
  210ILE    CG2 3206   5.098   5.145   5.615 -0.9921  0.2305  0.2242
  210ILE    CD1 3207   4.982   5.005   5.367 -0.5260  0.5245  0.8628
  210ILE      H 3208   4.821   4.948   5.789 -0.2715  0.0288 -0.8566
  210ILE     HA 3209   5.117   4.885   5.727  0.4615 -0.3095  0.7496
  210ILE     HB 3210   4.907   5.075   5.637 -0.3521 -1.3237 -0.2059
  210ILE   HG12 3211   5.122   4.901   5.499  0.8792  1.5133  1.0276
  210ILE   HG13 3212   4.949   4.861   5.523 -0.6772  1.2932  2.1140
  210ILE   HG21 3213   5.200   5.106   5.619 -0.5671  1.2162 -0.3128
  210ILE   HG22 3214   5.086   5.203   5.523  2.1357 -0.7243 -1.0555
  210ILE   HG23 3215   5.091   5.218   5.696  1.4205  1.1572 -0.2094
  210ILE   HD11 3216   4.880   5.045   5.374 -0.8507  0.8589 -2.5640
  210ILE   HD12 3217   5.061   5.068   5.329  0.1461 -0.5842  0.3168
  210ILE   HD13 3218   4.974   4.914   5.307 -2.1316 -0.3610  2.2217
  211VAL      N 3219   5.197   5.016   5.922  0.3499 -0.9277  0.1504
  211VAL     CA 3220   5.245   5.067   6.057 -1.0144  1.0451  0.1601
  211VAL      C 3221   5.327   5.197   6.047  0.6841 -0.4640  0.2746
  211VAL      O 3222   5.314   5.301   6.122 -0.1415  0.3213  0.0972
  211VAL     CB 3223   5.335   4.952   6.125  0.5015 -0.5933  0.3531
  211VAL    CG1 3224   5.350   4.968   6.274  0.0256  0.3482 -0.2101
  211VAL    CG2 3225   5.297   4.806   6.093  1.2727  0.1329 -0.8021
  211VAL      H 3226   5.257   4.956   5.867  0.2557  0.0936 -1.1741
  211VAL     HA 3227   5.159   5.074   6.124 -0.4324  0.4724  1.0036
  211VAL     HB 3228   5.430   4.975   6.078  0.0945  1.0024  0.1905
  211VAL   HG11 3229   5.252   4.950   6.319 -0.2559  1.0698 -0.4952
  211VAL   HG12 3230   5.428   4.904   6.315  0.0622  0.5304  0.0079
  211VAL   HG13 3231   5.372   5.074   6.292  1.2719  0.1365 -0.3013
  211VAL   HG21 3232   5.382   4.740   6.112  0.9223  0.0522  0.7648
  211VAL   HG22 3233   5.204   4.787   6.146  0.9445  2.0869 -0.5205
  211VAL   HG23 3234   5.266   4.779   5.992  0.0367 -1.5046 -0.0860
  212ARG      N 3235   5.408   5.204   5.936  0.3816  0.6316 -0.6409
  212ARG     CA 3236   5.496   5.318   5.907 -0.3764 -0.2615  0.2122
  212ARG      C 3237   5.522   5.321   5.754  0.5980 -0.2539  0.3887
  212ARG      O 3238   5.527   5.220   5.689  0.2934  0.5077  0.6930
  212ARG     CB 3239   5.631   5.298   5.977  1.1598  0.3516 -0.3728
  212ARG     CG 3240   5.731   5.410   5.989 -0.0870 -1.0355  0.0093
  212ARG     CD 3241   5.824   5.378   6.102  0.5585  0.7581  0.7401
  212ARG     NE 3242   5.952   5.438   6.086 -0.2664 -0.2948  0.4135
  212ARG     CZ 3243   6.047   5.427   6.179 -0.5068  0.1323  0.0295
  212ARG    NH1 3244   6.019   5.390   6.305  0.2132 -0.6961  0.3638
  212ARG    NH2 3245   6.168   5.471   6.152  0.0964  0.1280  0.5125
  212ARG      H 3246   5.400   5.123   5.875 -1.1029 -0.4213  0.7862
  212ARG     HA 3247   5.449   5.409   5.943  0.2095 -0.3749  1.3797
  212ARG    HB2 3248   5.598   5.277   6.079  1.4074  0.2932 -0.3035
  212ARG    HB3 3249   5.688   5.212   5.941 -0.3020 -1.3918  1.0486
  212ARG    HG2 3250   5.777   5.426   5.892 -0.5912 -0.0117 -0.0847
  212ARG    HG3 3251   5.680   5.500   6.022  1.0920 -0.5631  0.6746
  212ARG    HD2 3252   5.776   5.409   6.195 -1.6548 -0.5343  0.1911
  212ARG    HD3 3253   5.845   5.271   6.099 -1.0440  0.3909 -1.2088
  212ARG     HE 3254   5.968   5.474   5.993 -1.5301  0.4689  0.4396
  212ARG   HH11 3255   6.084   5.369   6.379  0.3512  0.5005  0.6185
  212ARG   HH12 3256   5.922   5.373   6.329  0.0827  0.2705  0.5898
  212ARG   HH21 3257   6.240   5.466   6.224  1.0468 -1.5721 -0.4253
  212ARG   HH22 3258   6.190   5.488   6.055  0.0712  0.3166  0.5398
  213VAL      N 3259   5.551   5.438   5.707  0.0639 -0.0830  0.5188
  213VAL     CA 3260   5.600   5.463   5.567  0.1376  0.4902 -0.8001
  213VAL      C 3261   5.735   5.536   5.568  1.2333 -0.0374 -0.5069
  213VAL      O 3262   5.754   5.631   5.648 -0.3772 -0.4887 -0.3106
  213VAL     CB 3263   5.493   5.501   5.468  1.0057  0.2414 -1.0017
  213VAL    CG1 3264   5.560   5.550   5.338 -0.5890  0.5320  0.0267
  213VAL    CG2 3265   5.400   5.388   5.438  0.5598  0.4774 -0.3891
  213VAL      H 3266   5.559   5.513   5.774 -0.1399  0.1437  0.2970
  213VAL     HA 3267   5.636   5.370   5.524  1.3461  0.7751 -0.5029
  213VAL     HB 3268   5.430   5.578   5.513 -0.2063 -1.1544 -0.0893
  213VAL   HG11 3269   5.481   5.580   5.269 -0.0701  0.2639 -0.6949
  213VAL   HG12 3270   5.631   5.633   5.346  0.1555 -0.0183 -0.6506
  213VAL   HG13 3271   5.608   5.469   5.285 -0.3049  1.3647 -1.0628
  213VAL   HG21 3272   5.349   5.349   5.526 -0.3223  0.3561 -0.9213
  213VAL   HG22 3273   5.322   5.418   5.368  0.4344 -0.7647 -0.8396
  213VAL   HG23 3274   5.456   5.314   5.380  0.7037  0.3167 -0.0512
  214GLU      N 3275   5.837   5.499   5.490 -0.5873 -0.0363  0.0910
  214GLU     CA 3276   5.975   5.570   5.488 -0.1374  0.0574 -0.2366
  214GLU      C 3277   6.017   5.601   5.348 -0.4115  0.2623  0.0217
  214GLU      O 3278   5.995   5.519   5.261 -0.1727 -0.5558 -0.3199
  214GLU     CB 3279   6.079   5.495   5.565  0.7351 -0.8164  0.1186
  214GLU     CG 3280   6.023   5.448   5.699 -0.1777 -0.6869 -0.3378
  214GLU     CD 3281   6.149   5.410   5.780  0.5549 -0.2210  0.1138
  214GLU    OE1 3282   6.205   5.301   5.750  0.1701  0.4856 -0.5206
  214GLU    OE2 3283   6.191   5.483   5.870 -0.4390 -0.7843 -0.1760
  214GLU      H 3284   5.831   5.409   5.445  1.9996 -0.3619  0.1263
  214GLU     HA 3285   5.963   5.667   5.537  0.9640 -0.1222  0.4307
  214GLU    HB2 3286   6.108   5.415   5.497 -1.4915 -0.8292 -1.0025
  214GLU    HB3 3287   6.164   5.562   5.576 -0.0599  0.4301 -0.8654
  214GLU    HG2 3288   5.982   5.532   5.755  1.1855 -1.0855  1.4776
  214GLU    HG3 3289   5.944   5.373   5.698 -0.3359 -0.6017  1.0511
  215ILE      N 3290   6.078   5.717   5.322  0.4530  0.4335  0.0039
  215ILE     CA 3291   6.127   5.766   5.187  1.9953 -0.4271 -0.0662
  215ILE      C 3292   6.279   5.772   5.193  0.1472 -0.3893 -0.0189
  215ILE      O 3293   6.327   5.850   5.274  0.1965  0.4022 -0.1050
  215ILE     CB 3294   6.058   5.904   5.161 -0.3385  0.1897  0.4235
  215ILE    CG1 3295   5.906   5.909   5.175 -0.6265 -0.2550 -0.1234
  215ILE    CG2 3296   6.100   5.952   5.020 -0.6015  0.3614  0.2892
  215ILE    CD1 3297   5.817   5.831   5.077  0.2022  0.7141 -0.4233
  215ILE      H 3298   6.092   5.779   5.401  0.9942 -0.8675  1.0098
  215ILE     HA 3299   6.102   5.689   5.114 -0.9549 -0.0241  0.2446
  215ILE     HB 3300   6.095   5.970   5.240 -0.8027 -1.0276  1.7627
  215ILE   HG12 3301   5.882   5.887   5.279  0.4140  0.4055  0.2890
  215ILE   HG13 3302   5.870   6.011   5.158 -1.3579 -0.6536 -1.2604
  215ILE   HG21 3303   6.206   5.973   5.027 -0.4317 -0.4270  0.2891
  215ILE   HG22 3304   6.072   5.873   4.950  0.6250 -0.4399  0.6467
  215ILE   HG23 3305   6.045   6.043   4.995  0.8280  0.7904 -1.8364
  215ILE   HD11 3306   5.845   5.726   5.074 -0.1329  0.5701  0.5424
  215ILE   HD12 3307   5.713   5.849   5.106 -0.0662 -1.3838  0.2969
  215ILE   HD13 3308   5.813   5.874   4.977 -0.1492 -0.5454 -0.9915
  216ASN      N 3309   6.356   5.697   5.118 -0.2235 -0.3530  1.2111
  216ASN     CA 3310   6.504   5.691   5.127 -0.1175 -0.0402 -0.0001
  216ASN      C 3311   6.549   5.665   5.274  0.1159 -0.0077  0.5691
  216ASN      O 3312   6.647   5.733   5.318 -0.1251  0.6685  0.5698
  216ASN     CB 3313   6.573   5.811   5.052  1.1298  0.5825 -0.6932
  216ASN     CG 3314   6.610   5.791   4.904  0.2696  0.6543 -0.5059
  216ASN    OD1 3315   6.628   5.679   4.862  0.0217 -0.5181 -0.1557
  216ASN    ND2 3316   6.603   5.891   4.824 -0.0955  0.3791  0.3927
  216ASN      H 3317   6.313   5.645   5.043  0.9328  0.6191 -0.2404
  216ASN     HA 3318   6.542   5.598   5.083  0.5135  0.3261 -0.2544
  216ASN    HB2 3319   6.512   5.900   5.065 -0.2388 -0.1684 -1.5282
  216ASN    HB3 3320   6.665   5.823   5.109  1.1936 -0.2252 -0.6073
  216ASN   HD21 3321   6.661   5.898   4.742  0.7154  0.7173  0.9664
  216ASN   HD22 3322   6.551   5.973   4.853  0.6081  0.9856  0.0130
  217GLY      N 3323   6.481   5.568   5.343  0.5075  0.0836 -0.2962
  217GLY     CA 3324   6.502   5.555   5.490 -0.6561 -0.1380 -1.0495
  217GLY      C 3325   6.481   5.671   5.585 -0.5958 -0.1552 -0.3890
  217GLY      O 3326   6.514   5.647   5.701 -0.3991 -0.1715 -0.5517
  217GLY      H 3327   6.411   5.505   5.306  0.8980 -0.3324 -0.3428
  217GLY    HA2 3328   6.433   5.479   5.528 -0.4697  0.2335  0.0899
  217GLY    HA3 3329   6.604   5.521   5.507 -0.6605 -0.1326 -1.0125
  218GLN      N 3330   6.424   5.782   5.540 -0.0893  0.1633 -0.0725
  218GLN     CA 3331   6.367   5.882   5.624  1.4261  0.5720 -0.6299
  218GLN      C 3332   6.215   5.847   5.646 -0.0480  0.3587 -0.2407
  218GLN      O 3333   6.131   5.861   5.556 -0.1226 -0.4343 -0.0347
  218GLN     CB 3334   6.392   6.020   5.563 -0.8210 -0.6403 -0.7756
  218GLN     CG 3335   6.539   6.066   5.556 -1.1248 -0.1558 -0.0365
  218GLN     CD 3336   6.565   6.211   5.557  0.2029 -0.1344 -0.0197
  218GLN    OE1 3337   6.629   6.274   5.467  0.3756 -0.1267 -0.4837
  218GLN    NE2 3338   6.508   6.279   5.655 -0.6939 -0.1009  0.4129
  218GLN      H 3339   6.407   5.781   5.441 -0.5417 -1.1627 -0.0204
  218GLN     HA 3340   6.414   5.869   5.721 -0.8693  0.6443  0.6340
  218GLN    HB2 3341   6.342   6.035   5.468 -0.5183  1.0081 -0.7258
  218GLN    HB3 3342   6.345   6.088   5.635  0.7910  0.8361 -0.9857
  218GLN    HG2 3343   6.604   6.044   5.641  0.5858  1.5230 -0.7493
  218GLN    HG3 3344   6.586   6.022   5.469 -1.4008 -1.5648  0.4825
  218GLN   HE21 3345   6.522   6.379   5.654  0.3738 -0.2295  0.3915
  218GLN   HE22 3346   6.463   6.238   5.736 -0.3161  0.6241  1.0186
  219ASP      N 3347   6.181   5.816   5.772 -0.5271  0.6951  0.2618
  219ASP     CA 3348   6.045   5.816   5.824  0.3697 -0.1311 -0.8036
  219ASP      C 3349   5.964   5.938   5.783  0.4833  0.3993 -0.2921
  219ASP      O 3350   6.011   6.053   5.785 -0.0740 -0.1193  0.7616
  219ASP     CB 3351   6.056   5.801   5.978 -0.0943  0.1635  0.1972
  219ASP     CG 3352   5.927   5.768   6.057  0.0327  0.3136  0.1534
  219ASP    OD1 3353   5.817   5.752   5.996 -0.3844 -0.3741  0.1357
  219ASP    OD2 3354   5.944   5.747   6.180 -0.3818  0.4632 -0.0594
  219ASP      H 3355   6.257   5.796   5.836 -0.8915 -0.7664  0.3103
  219ASP     HA 3356   5.991   5.730   5.787  0.6923 -0.7219  0.0308
  219ASP    HB2 3357   6.136   5.733   6.007  0.1424 -0.8567 -2.3510
  219ASP    HB3 3358   6.096   5.898   6.007 -0.0115  0.4265 -0.7550
  220LEU      N 3359   5.837   5.914   5.753  0.8223 -0.1327 -0.0338
  220LEU     CA 3360   5.736   6.023   5.738 -0.7154  0.0024 -0.8661
  220LEU      C 3361   5.692   6.076   5.872 -0.9663  0.5291 -0.7423
  220LEU      O 3362   5.637   6.184   5.870 -0.4683 -0.0910 -0.2505
  220LEU     CB 3363   5.613   5.977   5.660  0.4743  0.2049  0.6835
  220LEU     CG 3364   5.624   5.948   5.509 -0.0813 -0.0800  0.8088
  220LEU    CD1 3365   5.486   5.901   5.453 -1.2880 -0.3950 -0.2124
  220LEU    CD2 3366   5.665   6.068   5.430  0.0484 -0.6731  0.0883
  220LEU      H 3367   5.803   5.819   5.767 -0.4115  0.4461  1.4374
  220LEU     HA 3368   5.793   6.100   5.687  0.9060  0.9356  1.9262
  220LEU    HB2 3369   5.580   5.882   5.700 -0.5865  0.1259 -0.2899
  220LEU    HB3 3370   5.532   6.049   5.675 -0.1336 -0.1113 -0.7402
  220LEU     HG 3371   5.696   5.869   5.490  0.5827  0.6349  0.2263
  220LEU   HD11 3372   5.496   5.894   5.345  0.9429  0.7285 -0.1933
  220LEU   HD12 3373   5.470   5.807   5.507  1.0569 -0.9516 -0.2958
  220LEU   HD13 3374   5.411   5.977   5.475  0.2530  1.1701  0.1032
  220LEU   HD21 3375   5.763   6.101   5.466 -0.1282 -0.0124 -0.0187
  220LEU   HD22 3376   5.681   6.062   5.322  0.5646  3.4530 -0.3797
  220LEU   HD23 3377   5.587   6.142   5.444  0.8266  0.2664 -0.3003
  221LYS      N 3378   5.719   6.009   5.992 -0.4009 -0.0953  1.5480
  221LYS     CA 3379   5.700   6.048   6.129  0.5220 -0.3666 -0.6151
  221LYS      C 3380   5.556   6.096   6.151 -0.9709 -0.5641  0.6779
  221LYS      O 3381   5.535   6.214   6.180  0.6424  0.3742  0.2418
  221LYS     CB 3382   5.802   6.148   6.176 -1.2198  0.3396 -0.5588
  221LYS     CG 3383   5.943   6.090   6.165 -0.7859  0.3019  1.5461
  221LYS     CD 3384   6.054   6.172   6.212 -0.4553  0.0772 -0.1769
  221LYS     CE 3385   6.191   6.118   6.177 -0.0839  0.0955 -0.4712
  221LYS     NZ 3386   6.287   6.193   6.250 -0.8603 -0.0690 -0.3989
  221LYS      H 3387   5.742   5.913   5.971 -1.0204  0.1008 -0.4052
  221LYS     HA 3388   5.698   5.962   6.197  0.4796  0.0546 -0.0705
  221LYS    HB2 3389   5.790   6.245   6.129  0.0326  0.7196 -0.1954
  221LYS    HB3 3390   5.781   6.152   6.283  0.4815 -0.1945 -0.1371
  221LYS    HG2 3391   5.953   5.996   6.220  0.8189 -0.5060  0.0459
  221LYS    HG3 3392   5.964   6.070   6.060 -0.0257  1.2442  1.4882
  221LYS    HD2 3393   6.034   6.271   6.170 -0.7567 -0.1314 -0.5365
  221LYS    HD3 3394   6.035   6.177   6.319  0.6072 -0.6915  0.0741
  221LYS    HE2 3395   6.199   6.011   6.193  1.1076 -0.1413 -2.0948
  221LYS    HE3 3396   6.201   6.129   6.069 -1.0726 -0.5218 -0.6399
  221LYS    HZ1 3397   6.375   6.148   6.229 -0.3405  0.4037  0.5946
  221LYS    HZ2 3398   6.299   6.288   6.218  1.7846  0.0207  0.3465
  221LYS    HZ3 3399   6.276   6.203   6.350  0.9434  1.9911 -0.2509
  222MET      N 3400   5.470   6.001   6.144 -0.5869  0.1353  0.5491
  222MET     CA 3401   5.322   6.007   6.128 -0.2694 -0.3269  0.7138
  222MET      C 3402   5.264   5.882   6.181 -0.1516  0.5163 -0.6261
  222MET      O 3403   5.306   5.769   6.144  0.0362  1.0306 -0.4507
  222MET     CB 3404   5.291   6.013   5.977  0.0065  0.0051 -0.0090
  222MET     CG 3405   5.156   6.075   5.962  0.5474  0.6858  0.2649
  222MET     SD 3406   5.095   6.080   5.799  0.0754  0.1112 -0.1152
  222MET     CE 3407   5.172   6.232   5.730  0.4488  0.6906  0.1407
  222MET      H 3408   5.512   5.912   6.121  0.6103  0.7512  0.2276
  222MET     HA 3409   5.288   6.094   6.183 -0.1342  0.2262 -0.0512
  222MET    HB2 3410   5.367   6.078   5.935  0.0513 -0.5056 -0.7722
  222MET    HB3 3411   5.302   5.920   5.921 -0.8986 -0.6359  0.8054
  222MET    HG2 3412   5.090   6.013   6.024  0.4071  0.5717  0.0045
  222MET    HG3 3413   5.151   6.176   6.003 -0.5612  0.1433  1.6381
  222MET    HE1 3414   5.149   6.230   5.624 -0.3770 -0.0052  0.3118
  222MET    HE2 3415   5.120   6.318   5.770  0.8667  0.9615  0.1173
  222MET    HE3 3416   5.279   6.241   5.752  0.6814  0.4523 -0.7878
  223ASP      N 3417   5.178   5.901   6.283 -0.2821  0.5213  0.5914
  223ASP     CA 3418   5.121   5.796   6.368 -0.3021 -0.3773 -0.2712
  223ASP      C 3419   5.053   5.674   6.297  0.0551  0.3547  0.1294
  223ASP      O 3420   4.993   5.687   6.191 -0.4754 -0.3421  0.3421
  223ASP     CB 3421   5.027   5.866   6.463  0.2372 -0.1137 -0.5248
  223ASP     CG 3422   4.966   5.778   6.572 -0.7512 -0.3897  1.2734
  223ASP    OD1 3423   4.894   5.684   6.541 -0.2104  0.4949 -0.1520
  223ASP    OD2 3424   4.984   5.812   6.689  0.5922 -0.2197 -0.0057
  223ASP      H 3425   5.161   5.999   6.300  0.2379  0.6528  0.3804
  223ASP     HA 3426   5.207   5.769   6.429  0.8335  0.0772 -1.5681
  223ASP    HB2 3427   5.076   5.951   6.511  0.6079 -0.9772  0.7159
  223ASP    HB3 3428   4.952   5.908   6.396  1.0179 -0.2478 -1.5443
  224CYS      N 3429   5.079   5.550   6.339  0.5539  0.2515 -0.0944
  224CYS     CA 3430   5.038   5.429   6.260 -0.1348  0.4879 -0.5747
  224CYS      C 3431   4.890   5.411   6.223 -0.2286 -0.1878  0.2159
  224CYS      O 3432   4.861   5.352   6.124 -0.3638 -0.0773 -0.1985
  224CYS     CB 3433   5.078   5.309   6.340 -0.3198 -1.1318  0.6727
  224CYS     SG 3434   4.980   5.281   6.492 -0.4500 -0.2471  0.0370
  224CYS      H 3435   5.117   5.538   6.432 -0.2269  0.8630  0.3312
  224CYS     HA 3436   5.096   5.444   6.169 -1.3677  1.2421 -1.3034
  224CYS    HB2 3437   5.066   5.222   6.275  0.2668 -0.6083 -0.1742
  224CYS    HB3 3438   5.184   5.329   6.356 -0.1947 -1.0708 -0.1581
  225LYS      N 3439   4.803   5.489   6.291  0.8970  0.4611  0.5411
  225LYS     CA 3440   4.660   5.500   6.257 -0.1732  0.1391  0.0486
  225LYS      C 3441   4.641   5.573   6.123  0.7702  0.4080 -0.8164
  225LYS      O 3442   4.544   5.538   6.055  0.2981  0.3249  0.1055
  225LYS     CB 3443   4.585   5.576   6.368  0.4072 -0.5716  0.5611
  225LYS     CG 3444   4.561   5.500   6.491  0.3842  0.5848 -0.1250
  225LYS     CD 3445   4.468   5.580   6.595 -0.2983 -0.0335  0.0088
  225LYS     CE 3446   4.516   5.728   6.619  0.8781  0.1296 -0.1001
  225LYS     NZ 3447   4.636   5.734   6.704 -0.1533  0.1827 -0.0628
  225LYS      H 3448   4.842   5.536   6.372 -0.3404  0.3392  1.2658
  225LYS     HA 3449   4.615   5.402   6.242 -1.1350  0.4513  0.6675
  225LYS    HB2 3450   4.635   5.669   6.394 -1.8300  0.9607 -0.0303
  225LYS    HB3 3451   4.493   5.606   6.318  0.7718  0.3242  0.3948
  225LYS    HG2 3452   4.518   5.404   6.465  0.4965  0.5251 -0.0926
  225LYS    HG3 3453   4.657   5.480   6.539  0.2435 -1.1484 -0.4433
  225LYS    HD2 3454   4.366   5.591   6.558  0.1189 -1.0103 -1.6506
  225LYS    HD3 3455   4.460   5.518   6.684  0.9992 -0.7736 -0.3472
  225LYS    HE2 3456   4.536   5.772   6.522 -0.2846  0.3733 -0.2635
  225LYS    HE3 3457   4.442   5.786   6.675  1.0862 -0.3952  0.7638
  225LYS    HZ1 3458   4.704   5.692   6.643  0.2631 -0.1702  0.6204
  225LYS    HZ2 3459   4.656   5.829   6.730 -0.9449  0.1075  0.9396
  225LYS    HZ3 3460   4.634   5.685   6.792 -0.6195  0.9252  0.3619
  226GLU      N 3461   4.718   5.672   6.094 -0.2045 -0.7266  0.2963
  226GLU     CA 3462   4.690   5.775   5.995  0.0404  0.6173  0.4541
  226GLU      C 3463   4.698   5.714   5.852 -0.2598  0.4630 -0.0004
  226GLU      O 3464   4.619   5.761   5.768  0.3867  0.3098  0.0480
  226GLU     CB 3465   4.771   5.903   6.016 -0.3580  1.4519  0.0503
  226GLU     CG 3466   4.777   5.962   6.149  0.6195  0.7293  0.0456
  226GLU     CD 3467   4.634   5.997   6.187 -0.6211 -0.2191  0.1734
  226GLU    OE1 3468   4.576   6.081   6.114  0.3840  0.2879  0.3648
  226GLU    OE2 3469   4.585   5.956   6.295 -0.5536  0.5683  0.5585
  226GLU      H 3470   4.803   5.680   6.149 -0.4605  0.1033  0.6078
  226GLU     HA 3471   4.588   5.811   6.015 -0.2702  0.7553 -1.0935
  226GLU    HB2 3472   4.872   5.876   5.986 -0.5267  0.6518  0.1551
  226GLU    HB3 3473   4.726   5.971   5.944 -0.5821  0.9936 -0.2506
  226GLU    HG2 3474   4.829   5.897   6.219 -0.3497 -0.1058  0.0367
  226GLU    HG3 3475   4.835   6.054   6.145  0.1422  1.0224 -0.5310
  227TYR      N 3476   4.779   5.615   5.831 -0.4217  1.6150  0.4322
  227TYR     CA 3477   4.776   5.530   5.709 -0.2931 -0.3042  0.3747
  227TYR      C 3478   4.638   5.458   5.693  0.1576  0.0999  0.1080
  227TYR      O 3479   4.605   5.412   5.584 -0.4247 -0.3762 -0.3024
  227TYR     CB 3480   4.893   5.420   5.719  1.4645 -0.3329 -0.2494
  227TYR     CG 3481   5.023   5.480   5.759  0.1582  0.2876 -0.0929
  227TYR    CD1 3482   5.088   5.567   5.667  0.7594  0.7375  0.0685
  227TYR    CD2 3483   5.079   5.459   5.890  0.0242  0.2357 -0.3946
  227TYR    CE1 3484   5.201   5.631   5.704 -0.7042  0.0196  0.7446
  227TYR    CE2 3485   5.194   5.523   5.930 -0.1468 -0.1717  0.3558
  227TYR     CZ 3486   5.259   5.610   5.834  0.0128 -0.4083 -0.8313
  227TYR     OH 3487   5.387   5.651   5.866  0.8732  0.0326 -0.4228
  227TYR      H 3488   4.820   5.572   5.913 -0.0510  0.4786 -0.3025
  227TYR     HA 3489   4.794   5.600   5.627 -1.5874 -0.2746  0.0707
  227TYR    HB2 3490   4.862   5.342   5.788 -3.6554  0.5968 -0.7523
  227TYR    HB3 3491   4.902   5.376   5.620  0.3648 -0.1156 -0.4662
  227TYR    HD1 3492   5.039   5.589   5.573  0.0846  1.1730  0.5051
  227TYR    HD2 3493   5.025   5.397   5.960  0.0080 -0.5452 -1.0734
  227TYR    HE1 3494   5.250   5.696   5.634 -0.3955 -0.4916  0.4761
  227TYR    HE2 3495   5.250   5.511   6.022  0.2138 -0.0671  0.1532
  227TYR     HH 3496   5.383   5.685   5.956 -0.2983 -0.8153 -0.1042
  228ASN      N 3497   4.565   5.426   5.800 -0.8408 -0.2218 -0.0366
  228ASN     CA 3498   4.480   5.304   5.785 -1.4012 -0.4644 -0.3032
  228ASN      C 3499   4.333   5.335   5.798 -1.0347 -0.0550 -0.3511
  228ASN      O 3500   4.254   5.244   5.778  0.1934  0.8809 -0.4004
  228ASN     CB 3501   4.521   5.216   5.907  0.2277 -0.4639  0.5442
  228ASN     CG 3502   4.657   5.146   5.895  0.5735 -0.0829  0.0550
  228ASN    OD1 3503   4.699   5.100   5.789 -0.1831 -0.2872  0.6961
  228ASN    ND2 3504   4.725   5.129   6.006 -0.3458 -0.0243 -0.5444
  228ASN      H 3505   4.592   5.463   5.890 -0.0222 -0.2165 -0.2655
  228ASN     HA 3506   4.509   5.240   5.701  0.3502 -1.0783  0.6500
  228ASN    HB2 3507   4.519   5.277   5.997 -0.8439  0.9055 -0.3213
  228ASN    HB3 3508   4.453   5.131   5.903 -0.1577 -0.1464 -0.8217
  228ASN   HD21 3509   4.825   5.122   5.995 -0.3090  0.8037 -0.8589
  228ASN   HD22 3510   4.689   5.183   6.083  1.0128 -0.9245  0.8355
  229TYR      N 3511   4.296   5.455   5.841 -0.5114 -0.1183  0.0371
  229TYR     CA 3512   4.163   5.492   5.872  0.8510 -0.0190 -0.0453
  229TYR      C 3513   4.084   5.518   5.744  0.3538 -0.0359 -0.4046
  229TYR      O 3514   4.122   5.609   5.671  0.2395 -0.3134 -0.2076
  229TYR     CB 3515   4.184   5.612   5.966  0.0592  0.1433 -0.3232
  229TYR     CG 3516   4.165   5.596   6.117  1.2069  0.5768 -0.6270
  229TYR    CD1 3517   4.233   5.490   6.185 -0.4142  0.4536  0.5980
  229TYR    CD2 3518   4.073   5.669   6.194  0.4036 -0.5023 -0.0987
  229TYR    CE1 3519   4.210   5.458   6.320  0.0160  0.1148  0.0565
  229TYR    CE2 3520   4.044   5.638   6.332 -0.0211  0.0345  0.2502
  229TYR     CZ 3521   4.113   5.526   6.394 -0.3608 -0.1312  1.5939
  229TYR     OH 3522   4.092   5.493   6.515 -0.1430  0.6618  0.0737
  229TYR      H 3523   4.361   5.524   5.876 -0.0427 -0.3716 -0.3123
  229TYR     HA 3524   4.128   5.406   5.928 -0.6924  1.6167  1.8475
  229TYR    HB2 3525   4.288   5.643   5.956  0.0250  0.2118 -0.4665
  229TYR    HB3 3526   4.112   5.690   5.944 -0.5382  0.1676  1.4067
  229TYR    HD1 3527   4.299   5.425   6.129 -0.7690  0.5975  0.0017
  229TYR    HD2 3528   4.024   5.756   6.151  0.9261  0.2681  0.7837
  229TYR    HE1 3529   4.267   5.379   6.368 -0.5466 -0.9202 -0.9054
  229TYR    HE2 3530   3.969   5.692   6.388  0.9532  1.9068 -0.0780
  229TYR     HH 3531   3.999   5.493   6.539 -0.4187 -0.9102 -0.7280
  230ASP      N 3532   3.986   5.439   5.694 -0.0002  0.1613  0.0738
  230ASP     CA 3533   3.914   5.332   5.768 -0.2521 -0.1421 -0.5759
  230ASP      C 3534   3.960   5.192   5.731 -0.3114  0.2915  0.9518
  230ASP      O 3535   3.939   5.098   5.811  0.2164  0.3277  0.1976
  230ASP     CB 3536   3.762   5.357   5.780  0.3715 -0.1232 -0.5498
  230ASP     CG 3537   3.685   5.367   5.648  0.1074 -0.1209  0.2802
  230ASP    OD1 3538   3.732   5.393   5.536 -0.1915 -0.2097  0.0990
  230ASP    OD2 3539   3.560   5.353   5.656  0.0667  0.4065  0.1389
  230ASP      H 3540   3.957   5.461   5.600  0.6087  0.3360 -0.0809
  230ASP     HA 3541   3.953   5.342   5.870 -0.7763 -1.6970 -0.1652
  230ASP    HB2 3542   3.719   5.281   5.845  0.4979  0.4222  0.1947
  230ASP    HB3 3543   3.748   5.452   5.831 -0.1518 -0.7560  0.5424
  231LYS      N 3544   4.019   5.165   5.610 -0.6024 -0.8991 -0.4199
  231LYS     CA 3545   4.076   5.035   5.568  0.2582  1.4000 -0.5027
  231LYS      C 3546   4.191   5.037   5.470 -0.9084  0.2486 -0.0811
  231LYS      O 3547   4.166   5.065   5.353  0.2874 -0.6300 -1.0837
  231LYS     CB 3548   3.963   4.926   5.533  0.5954 -0.2829 -0.4494
  231LYS     CG 3549   3.854   4.951   5.435 -0.7487 -0.6740 -0.1414
  231LYS     CD 3550   3.742   5.035   5.498  0.7502  0.8397  0.9958
  231LYS     CE 3551   3.629   5.055   5.399  0.3992  0.4650  0.3199
  231LYS     NZ 3552   3.524   5.153   5.437 -0.8856 -0.6862 -0.5434
  231LYS      H 3553   4.032   5.249   5.555  0.9348  0.3291  1.5289
  231LYS     HA 3554   4.120   4.992   5.658 -1.8497 -0.4317 -0.1876
  231LYS    HB2 3555   4.013   4.834   5.504 -0.2528 -1.1238  0.5778
  231LYS    HB3 3556   3.910   4.888   5.621 -0.0987 -0.0709 -0.7581
  231LYS    HG2 3557   3.896   5.009   5.353 -0.3874  0.5402  0.8534
  231LYS    HG3 3558   3.815   4.858   5.392 -1.5575 -0.3214 -0.2212
  231LYS    HD2 3559   3.704   4.987   5.589 -0.3304 -0.2102  0.0655
  231LYS    HD3 3560   3.775   5.134   5.528 -0.0092  1.2822  0.4514
  231LYS    HE2 3561   3.675   5.080   5.303 -1.2136 -0.6739 -0.8566
  231LYS    HE3 3562   3.574   4.962   5.384 -0.0057  0.8991 -1.3403
  231LYS    HZ1 3563   3.572   5.241   5.452 -0.4013 -1.0937  0.5245
  231LYS    HZ2 3564   3.452   5.164   5.368 -0.4379  1.7956 -0.7948
  231LYS    HZ3 3565   3.485   5.128   5.526  1.1011 -0.2412  0.5836
  232SER      N 3566   4.312   4.990   5.510  0.2240 -0.7340 -0.1668
  232SER     CA 3567   4.413   4.966   5.407  0.0840 -0.1952  0.5218
  232SER      C 3568   4.393   4.833   5.336  0.3314  0.1935  1.2483
  232SER      O 3569   4.361   4.741   5.405 -0.1301  0.2630  0.0490
  232SER     CB 3570   4.555   4.980   5.464  0.0308 -0.6617 -1.0732
  232SER     OG 3571   4.582   5.111   5.516  0.0394  0.3486  0.0461
  232SER      H 3572   4.317   4.945   5.601 -1.2049  0.6736  0.7060
  232SER     HA 3573   4.398   5.040   5.328 -2.3854 -0.5158  0.5610
  232SER    HB2 3574   4.573   4.913   5.548  0.3952  0.3572 -0.2967
  232SER    HB3 3575   4.622   4.975   5.378  0.8750 -0.3184 -0.4496
  232SER     HG 3576   4.632   5.098   5.597 -0.4252  0.3587  0.3410
  233ILE      N 3577   4.405   4.836   5.204 -0.4857  0.6763  0.0033
  233ILE     CA 3578   4.367   4.715   5.117 -0.0580 -0.0950 -0.3204
  233ILE      C 3579   4.465   4.689   4.993  0.2271 -0.2481 -0.2030
  233ILE      O 3580   4.522   4.777   4.934 -0.0369 -1.2493 -0.7359
  233ILE     CB 3581   4.219   4.728   5.072  0.4072  0.3693  0.0898
  233ILE    CG1 3582   4.195   4.835   4.958 -0.5698  0.2856  0.4404
  233ILE    CG2 3583   4.127   4.760   5.189  0.6366 -0.9710 -0.0017
  233ILE    CD1 3584   4.064   4.832   4.879 -0.3548 -0.2185  0.6443
  233ILE      H 3585   4.455   4.914   5.163  0.8722 -0.0563  0.1622
  233ILE     HA 3586   4.389   4.630   5.181  1.5618 -0.1619 -0.8735
  233ILE     HB 3587   4.189   4.629   5.040  0.3364  0.4676 -0.1560
  233ILE   HG12 3588   4.224   4.934   4.993  0.4027  0.6225 -1.0807
  233ILE   HG13 3589   4.272   4.821   4.881 -0.8533 -0.3959  0.2691
  233ILE   HG21 3590   4.023   4.745   5.162  0.4159  1.7747 -1.3584
  233ILE   HG22 3591   4.155   4.708   5.281  0.9200  0.3272  0.6989
  233ILE   HG23 3592   4.140   4.866   5.210  0.2538 -0.8795 -0.2135
  233ILE   HD11 3593   4.074   4.911   4.805  0.7777  0.6303  1.6371
  233ILE   HD12 3594   4.048   4.728   4.849 -1.0849  0.0910 -0.1057
  233ILE   HD13 3595   3.974   4.858   4.936 -1.3740 -0.5468 -0.7043
  234VAL      N 3596   4.462   4.566   4.957 -0.6413  0.0751  0.1349
  234VAL     CA 3597   4.531   4.517   4.832 -0.4975  0.2212 -0.0018
  234VAL      C 3598   4.439   4.515   4.710  0.4723  0.1037 -0.2560
  234VAL      O 3599   4.339   4.439   4.713  0.0398  0.0941  0.4535
  234VAL     CB 3600   4.600   4.384   4.860  0.2467  0.3490 -0.2484
  234VAL    CG1 3601   4.672   4.336   4.732 -0.2743  0.2983 -0.3982
  234VAL    CG2 3602   4.701   4.390   4.976 -0.5189 -0.3255 -0.3264
  234VAL      H 3603   4.430   4.498   5.024  2.4381 -0.3608  1.4911
  234VAL     HA 3604   4.606   4.584   4.791 -1.0537 -0.0943 -1.7269
  234VAL     HB 3605   4.525   4.310   4.886  0.1716  0.0332 -1.2743
  234VAL   HG11 3606   4.752   4.407   4.713  0.3590  0.1463  1.3601
  234VAL   HG12 3607   4.704   4.232   4.745 -1.1910 -0.1481 -1.3544
  234VAL   HG13 3608   4.598   4.332   4.651 -0.0341  0.5855 -0.6366
  234VAL   HG21 3609   4.759   4.298   4.980  0.4130  0.2247 -0.5437
  234VAL   HG22 3610   4.752   4.486   4.968  0.4468 -0.7143  0.6776
  234VAL   HG23 3611   4.648   4.389   5.071  0.3262  1.2002  0.2343
  235ASP      N 3612   4.460   4.591   4.603  0.5837 -0.0440  0.3509
  235ASP     CA 3613   4.361   4.615   4.498 -0.3460  0.6294 -0.7429
  235ASP      C 3614   4.436   4.612   4.363  0.2037  1.6061 -0.1082
  235ASP      O 3615   4.490   4.705   4.318 -0.0135 -0.6559  0.2628
  235ASP     CB 3616   4.292   4.751   4.521  0.3059 -0.9731  0.7100
  235ASP     CG 3617   4.184   4.797   4.413 -0.1612 -0.4819 -0.7050
  235ASP    OD1 3618   4.081   4.851   4.447  0.5856 -0.2877 -0.1906
  235ASP    OD2 3619   4.200   4.775   4.291 -0.7543 -0.4723 -0.4329
  235ASP      H 3620   4.536   4.658   4.609  0.0617  0.5891  0.1006
  235ASP     HA 3621   4.294   4.530   4.500  0.1597  0.2213 -0.8250
  235ASP    HB2 3622   4.255   4.755   4.624  0.9786  1.4836  0.9978
  235ASP    HB3 3623   4.371   4.827   4.529  0.2094 -0.8298  0.3111
  236SER      N 3624   4.429   4.493   4.294 -0.0318 -0.2626 -0.2109
  236SER     CA 3625   4.503   4.467   4.170  0.3160  0.2290  0.5915
  236SER      C 3626   4.439   4.537   4.053  0.6654  1.1867  1.3739
  236SER      O 3627   4.501   4.555   3.943  0.4328  0.2157 -0.0858
  236SER     CB 3628   4.503   4.321   4.136 -0.0380  0.9228 -0.2245
  236SER     OG 3629   4.375   4.254   4.118 -0.3554 -0.6981 -0.0301
  236SER      H 3630   4.365   4.425   4.334 -0.0541  0.6191  1.4555
  236SER     HA 3631   4.602   4.512   4.178  0.2334  0.6875 -0.5136
  236SER    HB2 3632   4.565   4.302   4.048 -0.7511 -1.0353 -0.3868
  236SER    HB3 3633   4.546   4.270   4.222 -0.1466  1.1048 -0.0628
  236SER     HG 3634   4.350   4.252   4.026 -0.4384  1.3135 -0.1399
  237GLY      N 3635   4.309   4.572   4.054 -0.0270  0.3462 -0.6094
  237GLY     CA 3636   4.243   4.651   3.949  0.0218 -0.0477 -0.7245
  237GLY      C 3637   4.289   4.794   3.946  0.6964  0.2646  0.5452
  237GLY      O 3638   4.293   4.848   3.835  0.2155 -0.2459 -0.8906
  237GLY      H 3639   4.261   4.561   4.142  0.2047 -0.1217 -0.5327
  237GLY    HA2 3640   4.241   4.617   3.845  0.2183  0.6821 -0.9834
  237GLY    HA3 3641   4.137   4.664   3.972  0.2715  0.1922  0.4026
  238THR      N 3642   4.339   4.849   4.062  0.0540  0.1529  0.2243
  238THR     CA 3643   4.419   4.971   4.076 -0.1870 -0.5097  0.6273
  238THR      C 3644   4.561   4.953   4.024  0.2952 -0.6639 -0.4978
  238THR      O 3645   4.616   4.850   4.054 -0.4786  0.5365  0.5835
  238THR     CB 3646   4.417   5.024   4.223 -0.6909  0.4012 -0.1624
  238THR    OG1 3647   4.290   5.041   4.274  0.1343 -0.4406  0.6872
  238THR    CG2 3648   4.505   5.149   4.232 -0.1122  0.2318 -0.7557
  238THR      H 3649   4.323   4.798   4.148 -0.7687 -1.8650 -0.9787
  238THR     HA 3650   4.381   5.049   4.010 -0.0231 -0.7756  0.2134
  238THR     HB 3651   4.467   4.946   4.280  0.1403  0.4318 -0.8097
  238THR    HG1 3652   4.253   4.953   4.263 -0.1220 -0.2428 -0.2618
  238THR   HG21 3653   4.610   5.119   4.236 -0.2078 -0.0666 -0.1765
  238THR   HG22 3654   4.500   5.210   4.142 -0.3524 -1.0525 -1.6501
  238THR   HG23 3655   4.478   5.196   4.327 -1.0744 -0.6206 -0.5774
  239THR      N 3656   4.623   5.052   3.952 -0.5410  0.5920 -0.5059
  239THR     CA 3657   4.768   5.059   3.927 -0.5876 -0.2731 -0.7978
  239THR      C 3658   4.841   5.145   4.036  0.0261  0.3392 -0.3074
  239THR      O 3659   4.929   5.090   4.098  0.2370  0.8655  0.5184
  239THR     CB 3660   4.815   5.103   3.792  0.2989 -0.7017 -0.3915
  239THR    OG1 3661   4.771   5.007   3.702  0.2957 -0.1094 -0.3882
  239THR    CG2 3662   4.964   5.103   3.767 -0.1834  1.0565  0.1375
  239THR      H 3663   4.560   5.125   3.920 -1.6851 -0.6103 -1.1590
  239THR     HA 3664   4.811   4.959   3.939 -0.3121 -0.1233 -0.5375
  239THR     HB 3665   4.788   5.208   3.778  0.9294 -0.5393 -0.4269
  239THR    HG1 3666   4.677   5.011   3.716  0.4627 -0.0497  0.9372
  239THR   HG21 3667   5.019   5.176   3.826  1.3362 -0.6861  1.0577
  239THR   HG22 3668   5.003   5.003   3.781  0.6639  1.4371  0.6520
  239THR   HG23 3669   4.994   5.137   3.668  0.4632  0.1917  0.0190
  240ASN      N 3670   4.794   5.264   4.063 -0.8323 -0.2186 -1.3287
  240ASN     CA 3671   4.862   5.362   4.152  0.3183  0.7873  0.8826
  240ASN      C 3672   4.868   5.331   4.299  0.0139  0.4803  0.1801
  240ASN      O 3673   4.781   5.276   4.363 -0.0344  0.2050  0.4877
  240ASN     CB 3674   4.798   5.504   4.121  0.2947 -0.7718 -0.3298
  240ASN     CG 3675   4.821   5.548   3.979  0.0782 -0.0484  0.4354
  240ASN    OD1 3676   4.896   5.490   3.903 -0.1502  0.3598 -0.2060
  240ASN    ND2 3677   4.751   5.647   3.925 -0.2669  0.4627 -0.4811
  240ASN      H 3678   4.709   5.294   4.018 -2.1463 -0.4387  0.7264
  240ASN     HA 3679   4.965   5.361   4.119  0.3195  0.7303  0.8881
  240ASN    HB2 3680   4.693   5.504   4.148  0.2252  0.1454 -0.5296
  240ASN    HB3 3681   4.853   5.572   4.186  0.3634 -0.9331 -0.2160
  240ASN   HD21 3682   4.747   5.652   3.825 -0.6427 -0.0319 -0.4966
  240ASN   HD22 3683   4.682   5.683   3.989 -0.3969  0.6650 -0.7314
  241LEU      N 3684   4.974   5.377   4.360 -0.1605 -0.4709  0.3459
  241LEU     CA 3685   4.980   5.378   4.508  0.3180  0.7697  0.9427
  241LEU      C 3686   4.903   5.496   4.563  0.3549  0.2590 -0.3115
  241LEU      O 3687   4.941   5.610   4.577 -0.8318  0.2008 -0.1238
  241LEU     CB 3688   5.127   5.372   4.557 -0.1665  0.1399  0.7139
  241LEU     CG 3689   5.135   5.397   4.710 -0.1319 -0.1045  0.1375
  241LEU    CD1 3690   5.055   5.310   4.812 -0.7791 -0.1986  0.8712
  241LEU    CD2 3691   5.285   5.371   4.734 -0.5909 -0.2573 -0.9690
  241LEU      H 3692   5.032   5.438   4.304 -0.2546 -0.1250  0.6151
  241LEU     HA 3693   4.939   5.284   4.542  1.6411 -0.7851 -1.2363
  241LEU    HB2 3694   5.168   5.274   4.531 -0.1561  0.3601 -0.1811
  241LEU    HB3 3695   5.182   5.447   4.501  0.2750 -0.6222  0.0817
  241LEU     HG 3696   5.108   5.500   4.733 -1.3456 -0.1117 -1.0361
  241LEU   HD11 3697   4.958   5.355   4.828 -0.6415 -0.0142  1.2020
  241LEU   HD12 3698   5.044   5.213   4.763 -0.0278 -1.0484  2.2541
  241LEU   HD13 3699   5.116   5.297   4.901  0.6502 -0.4260 -0.0551
  241LEU   HD21 3700   5.348   5.435   4.673  0.1637  1.4841  1.3336
  241LEU   HD22 3701   5.302   5.398   4.839 -0.7077 -0.4991 -0.8852
  241LEU   HD23 3702   5.317   5.269   4.715 -0.5024 -0.5484  0.4629
  242ARG      N 3703   4.778   5.458   4.614 -0.0392  0.0345 -0.3296
  242ARG     CA 3704   4.692   5.561   4.671  0.2991 -0.0560 -0.4728
  242ARG      C 3705   4.708   5.572   4.828  0.6360  0.3219 -0.9933
  242ARG      O 3706   4.716   5.468   4.899 -0.2084  0.1744 -0.2530
  242ARG     CB 3707   4.547   5.538   4.636  0.2361  0.0559 -0.4840
  242ARG     CG 3708   4.521   5.504   4.487 -0.7783 -0.0221 -0.6570
  242ARG     CD 3709   4.376   5.468   4.463  1.3329  0.5737 -0.0516
  242ARG     NE 3710   4.285   5.578   4.487  0.9032  0.4248 -0.0414
  242ARG     CZ 3711   4.158   5.608   4.457 -0.4749 -0.2218  0.3318
  242ARG    NH1 3712   4.066   5.529   4.425  0.4897  0.5333 -0.1055
  242ARG    NH2 3713   4.121   5.728   4.474  0.0058 -0.4563 -0.0950
  242ARG      H 3714   4.752   5.360   4.620  1.2314 -0.2935  2.0122
  242ARG     HA 3715   4.711   5.659   4.626 -0.5463  1.1089  1.4137
  242ARG    HB2 3716   4.502   5.459   4.696  0.2803 -0.9468 -1.6769
  242ARG    HB3 3717   4.491   5.625   4.669  0.0968 -0.3780  0.4749
  242ARG    HG2 3718   4.549   5.593   4.430  1.3449  0.1688  0.5072
  242ARG    HG3 3719   4.578   5.423   4.441  0.5098  0.9657 -0.9001
  242ARG    HD2 3720   4.367   5.453   4.355 -0.0612  1.8501 -0.1770
  242ARG    HD3 3721   4.347   5.388   4.531  0.0842  0.2285 -0.9178
  242ARG     HE 3722   4.334   5.663   4.512 -0.5885  1.3110  0.1356
  242ARG   HH11 3723   3.971   5.564   4.420 -0.1401 -1.0521 -0.6189
  242ARG   HH12 3724   4.082   5.429   4.427  0.1433  0.4803  0.9528
  242ARG   HH21 3725   4.029   5.760   4.448 -0.6721 -0.8567  1.5837
  242ARG   HH22 3726   4.185   5.802   4.500  0.6615 -0.4229 -1.5723
  243LEU      N 3727   4.697   5.683   4.887 -0.0768 -0.6732 -0.5427
  243LEU     CA 3728   4.714   5.724   5.022 -0.0430  0.2557 -0.6032
  243LEU      C 3729   4.595   5.807   5.082  0.3298  0.2407  0.3676
  243LEU      O 3730   4.534   5.888   5.015 -0.3735 -0.6473  0.2305
  243LEU     CB 3731   4.846   5.808   5.025  0.4874  0.9147  0.2429
  243LEU     CG 3732   4.981   5.742   4.993  0.4741  0.8683 -0.0296
  243LEU    CD1 3733   5.093   5.837   4.994  0.2034  0.7075 -0.1758
  243LEU    CD2 3734   5.020   5.620   5.085 -0.1623 -0.3959  0.9555
  243LEU      H 3735   4.700   5.765   4.827  0.4965  0.4667  0.9063
  243LEU     HA 3736   4.736   5.641   5.090  1.0458  0.2884 -0.8861
  243LEU    HB2 3737   4.828   5.900   4.969 -1.4356  0.2638 -0.3765
  243LEU    HB3 3738   4.845   5.839   5.130  0.1752 -0.6945  0.7697
  243LEU     HG 3739   4.977   5.698   4.893  1.0047 -0.6609  0.5684
  243LEU   HD11 3740   5.084   5.921   4.926 -0.2018 -0.0259 -1.0752
  243LEU   HD12 3741   5.103   5.868   5.098 -0.0554 -0.4584  0.2266
  243LEU   HD13 3742   5.186   5.792   4.959  0.3896  0.8180  0.1756
  243LEU   HD21 3743   5.030   5.653   5.188  0.2324  0.2095  0.7342
  243LEU   HD22 3744   4.940   5.548   5.066  0.7454 -0.9201 -1.8576
  243LEU   HD23 3745   5.114   5.579   5.049 -0.0789 -0.5798  1.3659
  244PRO      N 3746   4.563   5.808   5.213  0.1503 -0.3675  0.1517
  244PRO     CA 3747   4.488   5.915   5.274  0.7805 -0.4268 -0.3922
  244PRO      C 3748   4.558   6.051   5.269  0.2018 -0.5998 -0.5222
  244PRO      O 3749   4.680   6.056   5.271  0.2698 -0.1859 -0.1433
  244PRO     CB 3750   4.468   5.869   5.422  0.5980 -0.2380 -0.2059
  244PRO     CG 3751   4.516   5.730   5.431  0.7186  0.3428 -0.1862
  244PRO     CD 3752   4.619   5.724   5.324 -0.4448  0.9280  0.8673
  244PRO     HA 3753   4.391   5.905   5.226  0.1993 -1.6464  0.8747
  244PRO    HB2 3754   4.529   5.927   5.492 -0.7985  1.6324 -0.3912
  244PRO    HB3 3755   4.364   5.885   5.450  0.8100 -0.6989  0.9715
  244PRO    HG2 3756   4.548   5.697   5.530  0.1998  0.1740 -0.0678
  244PRO    HG3 3757   4.432   5.667   5.403  0.8440  0.3407 -0.5593
  244PRO    HD2 3758   4.633   5.621   5.291  1.6595  1.2299  0.5275
  244PRO    HD3 3759   4.720   5.755   5.351  0.8329 -1.2848 -0.7055
  245LYS      N 3760   4.480   6.151   5.267  0.3767 -0.5886  0.3472
  245LYS     CA 3761   4.512   6.292   5.235 -0.8401 -0.2131 -1.1336
  245LYS      C 3762   4.610   6.351   5.331  0.7075 -0.4881  0.0184
  245LYS      O 3763   4.694   6.434   5.286 -0.6057 -0.0004  0.3142
  245LYS     CB 3764   4.383   6.382   5.235  0.6078 -0.2773  0.7399
  245LYS     CG 3765   4.300   6.347   5.105 -0.0303  0.7882 -0.8753
  245LYS     CD 3766   4.159   6.403   5.119 -0.0234 -0.3200  0.2220
  245LYS     CE 3767   4.069   6.385   5.001 -0.9475  0.3498  0.1205
  245LYS     NZ 3768   3.933   6.399   5.047 -0.1024 -0.4031 -0.3698
  245LYS      H 3769   4.382   6.132   5.280 -0.3911  1.0263 -1.8460
  245LYS     HA 3770   4.566   6.299   5.140  0.6129 -0.9139 -0.4301
  245LYS    HB2 3771   4.311   6.374   5.316 -0.8825 -0.2782 -0.5082
  245LYS    HB3 3772   4.413   6.486   5.239 -0.6018  0.0728  1.4037
  245LYS    HG2 3773   4.369   6.377   5.027  2.1125 -0.9731  0.1044
  245LYS    HG3 3774   4.286   6.240   5.093  1.3670  0.4638 -0.0112
  245LYS    HD2 3775   4.108   6.347   5.197 -1.2656  1.6164  0.9442
  245LYS    HD3 3776   4.162   6.511   5.134  1.7505 -0.1844 -0.5800
  245LYS    HE2 3777   4.100   6.442   4.913 -0.5558 -0.3437 -0.1974
  245LYS    HE3 3778   4.079   6.280   4.974 -0.4904  0.4096  0.0536
  245LYS    HZ1 3779   3.912   6.340   5.126 -0.0451  1.0253  0.8081
  245LYS    HZ2 3780   3.911   6.493   5.077 -1.6632 -0.9395  0.3480
  245LYS    HZ3 3781   3.861   6.384   4.978 -2.1521  0.4659  1.3586
  246LYS      N 3782   4.604   6.324   5.456 -0.2562  0.8448 -0.1216
  246LYS     CA 3783   4.716   6.352   5.548  0.2777  0.0962 -0.3590
  246LYS      C 3784   4.851   6.294   5.502  0.0234  0.1418 -0.2736
  246LYS      O 3785   4.950   6.368   5.507  0.3094 -0.2732 -0.4675
  246LYS     CB 3786   4.677   6.321   5.691 -0.9647  1.1712 -0.7199
  246LYS     CG 3787   4.779   6.374   5.796  0.2550  0.2485 -0.5469
  246LYS     CD 3788   4.757   6.356   5.945 -0.3851  0.5230  0.4445
  246LYS     CE 3789   4.630   6.434   5.984 -0.2614  0.2203 -0.2288
  246LYS     NZ 3790   4.563   6.375   6.098  0.4134 -0.8132 -0.3291
  246LYS      H 3791   4.529   6.264   5.488 -0.3233  0.1922 -1.3741
  246LYS     HA 3792   4.730   6.460   5.546 -0.1975  0.1641 -0.2911
  246LYS    HB2 3793   4.581   6.367   5.713 -0.9688  0.5183  0.8627
  246LYS    HB3 3794   4.672   6.212   5.699  0.0810  1.0739 -1.0745
  246LYS    HG2 3795   4.876   6.326   5.784  0.2037 -0.3206  0.9806
  246LYS    HG3 3796   4.788   6.482   5.783 -1.1321  0.4743  0.0254
  246LYS    HD2 3797   4.753   6.249   5.961  0.4172  0.1987 -1.1511
  246LYS    HD3 3798   4.848   6.398   5.989 -0.4156  0.5899  0.4436
  246LYS    HE2 3799   4.665   6.533   6.013  1.6801 -0.2274 -0.7659
  246LYS    HE3 3800   4.557   6.430   5.903 -1.2937 -1.7480  0.6656
  246LYS    HZ1 3801   4.470   6.414   6.095  0.3842 -0.8260  0.2251
  246LYS    HZ2 3802   4.557   6.276   6.080  0.3877 -1.1474  1.2460
  246LYS    HZ3 3803   4.608   6.388   6.187  0.3441  0.3026 -0.4270
  247VAL      N 3804   4.855   6.161   5.475  0.3671  0.8814 -0.3813
  247VAL     CA 3805   4.981   6.090   5.435  0.8950 -0.0712 -0.0599
  247VAL      C 3806   5.035   6.139   5.302  0.2925 -0.6025 -0.2693
  247VAL      O 3807   5.152   6.158   5.286  0.6967  0.2322  0.3560
  247VAL     CB 3808   4.961   5.938   5.428 -0.6644  0.1499  0.2655
  247VAL    CG1 3809   5.094   5.868   5.418 -0.5712 -0.1754 -0.0895
  247VAL    CG2 3810   4.898   5.886   5.558  0.3221 -0.2803 -0.7165
  247VAL      H 3811   4.767   6.112   5.480  0.1694  1.2906  0.5762
  247VAL     HA 3812   5.055   6.117   5.510 -0.7095  0.3439  1.5333
  247VAL     HB 3813   4.898   5.901   5.347  0.3932 -0.1973 -0.4392
  247VAL   HG11 3814   5.088   5.765   5.454 -0.2159  0.1919  1.1207
  247VAL   HG12 3815   5.150   5.860   5.324  2.2338  0.3606  1.3115
  247VAL   HG13 3816   5.156   5.928   5.484  1.2333 -0.7624 -1.1062
  247VAL   HG21 3817   4.869   5.781   5.553 -0.1157 -0.1960 -0.2299
  247VAL   HG22 3818   4.955   5.917   5.645 -0.0279  0.5620 -0.7745
  247VAL   HG23 3819   4.799   5.932   5.558  0.4674  0.0980  0.3153
  248PHE      N 3820   4.940   6.166   5.200 -0.3825  0.1719  0.2442
  248PHE     CA 3821   4.965   6.219   5.066 -0.0586  0.2634  0.3271
  248PHE      C 3822   5.029   6.355   5.055  0.4117 -0.1334 -0.4977
  248PHE      O 3823   5.116   6.375   4.972  0.0059  0.0509 -0.9867
  248PHE     CB 3824   4.829   6.211   4.998  0.1590 -0.0478  1.5729
  248PHE     CG 3825   4.828   6.248   4.840  0.2543  0.4036 -0.3861
  248PHE    CD1 3826   4.918   6.173   4.755  0.5342 -0.2340 -0.5072
  248PHE    CD2 3827   4.746   6.353   4.787 -0.2686 -0.0529 -0.2495
  248PHE    CE1 3828   4.933   6.206   4.618  0.0126  0.0811  0.1320
  248PHE    CE2 3829   4.755   6.379   4.652 -0.3001  0.2752  0.1018
  248PHE     CZ 3830   4.855   6.316   4.573 -0.5699  0.8496  0.4854
  248PHE      H 3831   4.844   6.149   5.227 -0.4674 -0.3212 -0.3388
  248PHE     HA 3832   5.033   6.153   5.012  0.2832  0.7420  0.1587
  248PHE    HB2 3833   4.785   6.112   5.002  0.1862 -0.1212  0.5703
  248PHE    HB3 3834   4.761   6.274   5.056 -0.9009  0.0580  0.3172
  248PHE    HD1 3835   4.980   6.094   4.795  0.7825  0.2233  0.0255
  248PHE    HD2 3836   4.678   6.413   4.846  0.7049  0.6672  0.1904
  248PHE    HE1 3837   5.006   6.154   4.557 -0.2049  1.4462 -1.4442
  248PHE    HE2 3838   4.691   6.446   4.597  0.6666  1.3446  0.2060
  248PHE     HZ 3839   4.857   6.327   4.466  0.7081 -0.4459  0.3084
  249GLU      N 3840   5.007   6.451   5.148 -0.0174 -0.0964  1.2872
  249GLU     CA 3841   5.081   6.578   5.153 -0.6727  0.3007 -0.3578
  249GLU      C 3842   5.226   6.558   5.194 -0.2547  0.9619 -0.4001
  249GLU      O 3843   5.318   6.624   5.147 -0.0447  0.4137 -0.0999
  249GLU     CB 3844   5.022   6.679   5.247 -0.4615 -0.5285 -0.0680
  249GLU     CG 3845   4.904   6.741   5.183  1.3369 -0.3453  0.2960
  249GLU     CD 3846   4.930   6.840   5.071  0.4244 -0.2936 -0.2454
  249GLU    OE1 3847   4.907   6.812   4.951  0.2518  0.4695  0.2050
  249GLU    OE2 3848   4.974   6.951   5.113  0.1104  0.0047  0.4386
  249GLU      H 3849   4.925   6.444   5.206 -0.8633 -0.0915  0.1751
  249GLU     HA 3850   5.084   6.626   5.055 -0.0060  1.9979  0.4100
  249GLU    HB2 3851   4.998   6.635   5.344 -1.0944  1.0050  0.5295
  249GLU    HB3 3852   5.095   6.759   5.259 -1.0165  0.2752 -1.5606
  249GLU    HG2 3853   4.838   6.663   5.146  0.7888  0.1501  0.1978
  249GLU    HG3 3854   4.846   6.795   5.258  0.5911 -0.5465 -0.1102
  250ALA      N 3855   5.247   6.466   5.299  0.1053 -0.2252 -0.6318
  250ALA     CA 3856   5.382   6.431   5.351 -0.4496 -0.3072  0.4985
  250ALA      C 3857   5.460   6.349   5.238 -0.3381 -1.2825 -0.3285
  250ALA      O 3858   5.581   6.375   5.210  0.0970  0.4809  0.3709
  250ALA     CB 3859   5.384   6.356   5.490  0.1841  0.1982 -0.1017
  250ALA      H 3860   5.166   6.417   5.332 -0.2972  0.1717 -0.9986
  250ALA     HA 3861   5.437   6.522   5.374 -1.0032 -0.1122  1.1346
  250ALA    HB1 3862   5.345   6.422   5.568  1.7497  1.3036 -0.1768
  250ALA    HB2 3863   5.323   6.267   5.477 -1.3001  1.1046  0.0832
  250ALA    HB3 3864   5.484   6.331   5.523  0.1410  0.6913  0.4373
  251ALA      N 3865   5.391   6.257   5.178  0.8081  1.4841  0.7733
  251ALA     CA 3866   5.448   6.178   5.073 -0.2584  0.0427  0.2142
  251ALA      C 3867   5.490   6.264   4.948  1.3187 -1.0169 -0.6591
  251ALA      O 3868   5.593   6.256   4.897 -0.1508  0.3067 -0.2904
  251ALA     CB 3869   5.360   6.063   5.044 -1.2368  0.5594  0.2202
  251ALA      H 3870   5.299   6.232   5.209  0.9504 -0.0184  0.1752
  251ALA     HA 3871   5.537   6.130   5.113 -1.0327 -1.1723  0.6014
  251ALA    HB1 3872   5.409   6.000   4.970 -0.0653  0.1325  1.2973
  251ALA    HB2 3873   5.353   6.005   5.136 -0.3347  0.0085 -0.0387
  251ALA    HB3 3874   5.258   6.086   5.014 -1.4526 -0.4681  0.0827
  252VAL      N 3875   5.407   6.369   4.917  0.3893 -0.3229  0.6577
  252VAL     CA 3876   5.446   6.467   4.817  0.1247 -0.4545  0.4498
  252VAL      C 3877   5.565   6.550   4.864 -0.6926  0.8000  0.2826
  252VAL      O 3878   5.663   6.546   4.791  0.0185 -0.2495 -0.1128
  252VAL     CB 3879   5.335   6.563   4.767 -0.3217 -0.1057 -0.5997
  252VAL    CG1 3880   5.392   6.677   4.677 -0.4800  0.5366  0.0840
  252VAL    CG2 3881   5.229   6.494   4.694  0.7814  0.1926  0.4009
  252VAL      H 3882   5.315   6.372   4.958  0.4833 -1.3224  0.9923
  252VAL     HA 3883   5.478   6.412   4.729 -0.8835 -0.2899 -0.0545
  252VAL     HB 3884   5.295   6.607   4.858  0.5347  0.7829 -0.6229
  252VAL   HG11 3885   5.424   6.631   4.584 -0.1031  1.1576 -0.1019
  252VAL   HG12 3886   5.309   6.746   4.663 -0.7678  0.0982 -0.4649
  252VAL   HG13 3887   5.476   6.730   4.720  0.1596  0.5874 -1.1584
  252VAL   HG21 3888   5.260   6.466   4.593 -1.3355  0.0580 -0.2908
  252VAL   HG22 3889   5.192   6.401   4.735 -0.3704  0.2937 -0.3090
  252VAL   HG23 3890   5.147   6.564   4.679  0.0742 -0.8235 -0.8216
  253LYS      N 3891   5.564   6.608   4.983  0.4966  0.0019 -0.4333
  253LYS     CA 3892   5.667   6.701   5.034  0.9622 -0.0095  0.2536
  253LYS      C 3893   5.800   6.634   5.033 -1.3648  0.4036  0.0629
  253LYS      O 3894   5.898   6.682   4.981 -0.1303 -0.0383  0.3293
  253LYS     CB 3895   5.633   6.764   5.171  0.6692 -0.9285 -0.7091
  253LYS     CG 3896   5.544   6.887   5.164  0.5743  0.4531  0.8252
  253LYS     CD 3897   5.542   6.962   5.298 -0.3320  0.4235 -0.5672
  253LYS     CE 3898   5.428   7.061   5.293  0.5274 -0.9031  1.1399
  253LYS     NZ 3899   5.336   7.065   5.402 -0.8394  0.1274 -0.3271
  253LYS      H 3900   5.476   6.603   5.032  0.3350 -1.4272 -0.7785
  253LYS     HA 3901   5.679   6.780   4.960  0.4315 -0.8677 -0.7960
  253LYS    HB2 3902   5.600   6.691   5.244 -0.2675 -0.4323 -0.6149
  253LYS    HB3 3903   5.730   6.800   5.207  0.0102  0.1950  0.0591
  253LYS    HG2 3904   5.578   6.947   5.079 -1.1843  0.1578 -0.1825
  253LYS    HG3 3905   5.444   6.850   5.139  0.6231  1.3557 -1.1033
  253LYS    HD2 3906   5.524   6.887   5.374 -0.3703  1.9621  1.0628
  253LYS    HD3 3907   5.639   7.011   5.299 -0.4605  0.6766 -0.5210
  253LYS    HE2 3908   5.473   7.158   5.269  0.7319 -1.3186 -0.3636
  253LYS    HE3 3909   5.366   7.039   5.206  2.0675 -0.0143 -0.3221
  253LYS    HZ1 3910   5.268   7.139   5.390  0.5343  1.4456 -0.5814
  253LYS    HZ2 3911   5.289   6.977   5.418  2.3659 -1.7286  0.7936
  253LYS    HZ3 3912   5.377   7.079   5.493 -0.2889 -1.3173 -0.3037
  254SER      N 3913   5.809   6.506   5.081 -0.2477 -0.2971  0.4534
  254SER     CA 3914   5.931   6.421   5.098  0.0745 -0.5623  1.4342
  254SER      C 3915   5.988   6.380   4.958 -0.3821  0.1146 -0.4213
  254SER      O 3916   6.110   6.401   4.943 -0.7197  0.4564 -0.0326
  254SER     CB 3917   5.892   6.288   5.175  0.3195 -0.0473  0.3916
  254SER     OG 3918   6.010   6.222   5.227  0.4897 -0.2330  0.4557
  254SER      H 3919   5.725   6.458   5.111 -0.2175 -0.9976 -0.4850
  254SER     HA 3920   5.997   6.489   5.153 -0.4928  1.1561  0.1858
  254SER    HB2 3921   5.839   6.319   5.265 -0.5545 -1.4457  0.4018
  254SER    HB3 3922   5.827   6.229   5.111  0.5485  0.1607 -0.0417
  254SER     HG 3923   6.011   6.228   5.323 -0.2035  2.0846  0.4551
  255ILE      N 3924   5.906   6.322   4.870 -0.0359 -0.3334 -0.5536
  255ILE     CA 3925   5.952   6.293   4.731 -0.1041 -0.0766 -0.8559
  255ILE      C 3926   5.998   6.424   4.657 -0.2300  0.5585  0.2931
  255ILE      O 3927   6.102   6.425   4.590  0.6521  0.4206 -0.0440
  255ILE     CB 3928   5.847   6.213   4.650 -0.6169 -0.2170  0.0214
  255ILE    CG1 3929   5.833   6.078   4.720  0.9032  0.3207 -0.1234
  255ILE    CG2 3930   5.884   6.206   4.500  0.2872  0.6230  0.3684
  255ILE    CD1 3931   5.693   6.010   4.686 -0.5016 -0.3520  0.1999
  255ILE      H 3932   5.809   6.303   4.890 -0.1552 -0.8028 -1.4917
  255ILE     HA 3933   6.038   6.227   4.748 -0.8381 -0.5985  1.6418
  255ILE     HB 3934   5.750   6.262   4.657 -0.8326 -0.7221  2.0634
  255ILE   HG12 3935   5.913   6.012   4.686  0.0340  0.1431 -2.1311
  255ILE   HG13 3936   5.836   6.091   4.828 -1.3280 -0.2599  0.0884
  255ILE   HG21 3937   5.985   6.169   4.485  0.1492  0.7809 -1.3721
  255ILE   HG22 3938   5.814   6.134   4.458  0.0277  0.8337  0.4327
  255ILE   HG23 3939   5.880   6.305   4.454  0.0629  0.1901 -0.5701
  255ILE   HD11 3940   5.615   6.080   4.714  0.3564  0.3570  0.9408
  255ILE   HD12 3941   5.689   5.991   4.579 -1.7008  0.3069  0.0997
  255ILE   HD13 3942   5.681   5.922   4.749  0.4359 -0.2177  0.5984
  256LYS      N 3943   5.916   6.530   4.664  0.2764  0.6889  0.4008
  256LYS     CA 3944   5.951   6.658   4.593  0.2396 -0.0691 -1.0454
  256LYS      C 3945   6.087   6.704   4.653  0.7484  1.0018 -0.5914
  256LYS      O 3946   6.181   6.731   4.585 -0.5455 -1.0286 -0.0932
  256LYS     CB 3947   5.835   6.757   4.613 -0.2321 -0.0950  0.3717
  256LYS     CG 3948   5.867   6.902   4.542  0.1265  0.7519 -0.4395
  256LYS     CD 3949   5.748   6.991   4.571 -0.2547  0.3195 -0.2959
  256LYS     CE 3950   5.611   6.952   4.522  0.7237  0.4055 -0.3989
  256LYS     NZ 3951   5.506   7.054   4.559  0.2522 -0.3142 -0.3043
  256LYS      H 3952   5.837   6.517   4.725  0.3895  0.5290  0.5126
  256LYS     HA 3953   5.957   6.637   4.486 -1.4260 -0.2187 -1.1606
  256LYS    HB2 3954   5.751   6.715   4.559 -0.0482  0.1514 -0.1122
  256LYS    HB3 3955   5.804   6.780   4.715 -0.4902 -0.5033  0.3893
  256LYS    HG2 3956   5.967   6.941   4.562  0.5154 -0.1468 -0.5207
  256LYS    HG3 3957   5.867   6.884   4.434  0.7542 -1.3476 -0.1774
  256LYS    HD2 3958   5.744   6.996   4.680  1.2570 -1.5489 -0.0400
  256LYS    HD3 3959   5.781   7.083   4.523  0.4450  1.5623  2.2271
  256LYS    HE2 3960   5.608   6.950   4.413 -0.7334  0.3968 -0.3984
  256LYS    HE3 3961   5.587   6.850   4.551 -0.0021  0.6067 -0.2390
  256LYS    HZ1 3962   5.505   7.078   4.657  0.7183 -0.4722 -0.2574
  256LYS    HZ2 3963   5.508   7.146   4.517 -0.7182  0.0236  0.3130
  256LYS    HZ3 3964   5.412   7.018   4.554 -0.0772  0.4109  0.2712
  257ALA      N 3965   6.100   6.690   4.791  0.6318 -0.1470  0.8097
  257ALA     CA 3966   6.229   6.733   4.855 -0.2060  0.0280 -0.4646
  257ALA      C 3967   6.350   6.656   4.804 -0.5969 -0.0756  0.8238
  257ALA      O 3968   6.461   6.717   4.776 -0.1888  0.1053  0.4244
  257ALA     CB 3969   6.215   6.729   5.010  0.2697  0.2045 -0.5313
  257ALA      H 3970   6.030   6.648   4.851  0.2946 -0.2752  0.3420
  257ALA     HA 3971   6.237   6.841   4.841 -0.8318  0.2990  0.9547
  257ALA    HB1 3972   6.139   6.804   5.036 -0.0630 -0.1632 -0.4240
  257ALA    HB2 3973   6.208   6.627   5.046  0.2589  0.3023 -0.2480
  257ALA    HB3 3974   6.310   6.760   5.052  0.2904  0.0960 -0.4983
  258ALA      N 3975   6.340   6.523   4.777  0.0950 -1.1553  0.0448
  258ALA     CA 3976   6.438   6.433   4.716 -0.1951  0.8646  0.2052
  258ALA      C 3977   6.471   6.467   4.569 -0.6126  0.0253  0.4411
  258ALA      O 3978   6.593   6.478   4.535 -0.2335  0.1105 -0.0996
  258ALA     CB 3979   6.374   6.288   4.718 -0.0006 -0.5770 -0.1406
  258ALA      H 3980   6.251   6.484   4.803 -0.4606  0.2336  0.4266
  258ALA     HA 3981   6.530   6.425   4.773  0.2639  1.0626 -0.4850
  258ALA    HB1 3982   6.439   6.210   4.678  1.7097  0.9558 -0.5863
  258ALA    HB2 3983   6.342   6.272   4.821  0.7181  2.1079  0.6483
  258ALA    HB3 3984   6.284   6.292   4.656 -0.2791 -0.2815  0.2702
  259SER      N 3985   6.370   6.495   4.486  0.1310 -0.7131  0.1067
  259SER     CA 3986   6.382   6.533   4.342 -0.5510 -0.0145  0.2492
  259SER      C 3987   6.385   6.688   4.331 -0.1607 -0.2843 -0.0511
  259SER      O 3988   6.345   6.740   4.226 -0.4383  0.1119 -0.0536
  259SER     CB 3989   6.266   6.467   4.271  0.3728 -0.1858  0.5644
  259SER     OG 3990   6.145   6.492   4.339  0.0610  0.0663  1.3154
  259SER      H 3991   6.287   6.519   4.539  0.3054  0.3502 -0.0445
  259SER     HA 3992   6.476   6.492   4.304 -0.3984 -0.0548  0.6687
  259SER    HB2 3993   6.272   6.496   4.166  0.5886 -0.1757  0.5773
  259SER    HB3 3994   6.281   6.359   4.269  0.3050 -0.1905 -0.0191
  259SER     HG 3995   6.143   6.451   4.425 -0.2442 -1.6229  0.5712
  260SER      N 3996   6.441   6.763   4.423 -0.5110 -0.1522  0.5861
  260SER     CA 3997   6.439   6.915   4.411 -0.3616  0.5705 -0.6107
  260SER      C 3998   6.544   6.974   4.306  0.1749 -0.4518  0.5348
  260SER      O 3999   6.527   7.086   4.251 -0.2089 -0.3006  0.0562
  260SER     CB 4000   6.466   6.978   4.552  0.5618  0.7547  1.3183
  260SER     OG 4001   6.570   6.924   4.626 -0.2359 -0.6210  0.5124
  260SER      H 4002   6.444   6.725   4.517  1.3381  0.8761  1.0316
  260SER     HA 4003   6.339   6.944   4.379 -0.0685  0.6915 -1.4783
  260SER    HB2 4004   6.490   7.080   4.521  0.3296  0.1514 -1.2782
  260SER    HB3 4005   6.371   6.970   4.605 -0.3826  0.2450 -0.2973
  260SER     HG 4006   6.533   6.868   4.694 -0.7966  0.0861  0.8136
  261THR      N 4007   6.652   6.899   4.268  0.1193 -0.2844 -0.1658
  261THR     CA 4008   6.754   6.934   4.172  0.4161 -0.5674  0.4570
  261THR      C 4009   6.692   6.956   4.023  0.3568  0.8069 -1.0153
  261THR      O 4010   6.745   7.032   3.945 -0.3853 -0.0296  0.2981
  261THR     CB 4011   6.867   6.828   4.171  0.7460 -1.1873  0.5840
  261THR    OG1 4012   6.930   6.841   4.289 -1.2659  0.4605  0.8542
  261THR    CG2 4013   6.967   6.865   4.059  0.5452 -0.3708 -1.5682
  261THR      H 4014   6.660   6.812   4.317 -0.4278 -0.1703  0.1397
  261THR     HA 4015   6.799   7.028   4.203  0.4928 -0.6409  0.5712
  261THR     HB 4016   6.826   6.730   4.151  0.0072 -0.7524 -0.1288
  261THR    HG1 4017   6.878   6.783   4.346 -1.2734 -0.4650 -0.0484
  261THR   HG21 4018   6.923   6.839   3.963 -1.7142 -0.8303 -0.5533
  261THR   HG22 4019   6.997   6.969   4.055 -0.3141 -0.0371 -0.3917
  261THR   HG23 4020   7.059   6.810   4.080 -0.5884 -1.7415  0.6476
  262GLU      N 4021   6.585   6.877   3.992  0.1764 -0.5390  0.3157
  262GLU     CA 4022   6.526   6.870   3.852 -0.6234  0.0932 -0.3634
  262GLU      C 4023   6.381   6.927   3.868 -0.7043 -0.1075  0.0555
  262GLU      O 4024   6.324   6.921   3.977 -0.7055  0.1537  0.0280
  262GLU     CB 4025   6.523   6.725   3.795  0.5837 -0.0608  0.0471
  262GLU     CG 4026   6.665   6.670   3.766  0.1938 -0.5065  0.4361
  262GLU     CD 4027   6.749   6.760   3.681 -0.6779  0.1804  0.1649
  262GLU    OE1 4028   6.699   6.835   3.597  0.0168 -0.2080 -0.2533
  262GLU    OE2 4029   6.878   6.759   3.693  0.3635 -0.3746 -0.2321
  262GLU      H 4030   6.542   6.820   4.063 -0.7935 -0.1585  0.0633
  262GLU     HA 4031   6.577   6.936   3.782 -0.8289  1.4970  0.7175
  262GLU    HB2 4032   6.480   6.654   3.866  0.8733 -0.0333  0.2525
  262GLU    HB3 4033   6.471   6.714   3.700  1.1884 -1.5069 -0.1549
  262GLU    HG2 4034   6.716   6.663   3.863  1.3107  0.4707 -0.0238
  262GLU    HG3 4035   6.666   6.573   3.716 -0.0079 -0.3427  0.1096
  263LYS      N 4036   6.335   7.000   3.766  0.3846  0.0944 -0.0377
  263LYS     CA 4037   6.205   7.068   3.782 -1.7576 -0.1207 -0.2238
  263LYS      C 4038   6.091   6.997   3.718  0.7235  0.5607 -0.0664
  263LYS      O 4039   6.109   6.934   3.616  0.3394  0.2546 -0.1136
  263LYS     CB 4040   6.213   7.221   3.756  0.8859  0.4191  0.0403
  263LYS     CG 4041   6.318   7.305   3.828  0.4196  0.4159  0.1379
  263LYS     CD 4042   6.318   7.284   3.983 -0.3169  0.3232  0.2023
  263LYS     CE 4043   6.444   7.354   4.050  0.1851 -0.2707 -0.1235
  263LYS     NZ 4044   6.423   7.334   4.199 -0.7327 -0.5225  1.1310
  263LYS      H 4045   6.395   7.010   3.685  0.6300 -0.4699  0.0614
  263LYS     HA 4046   6.181   7.053   3.887 -0.3495  0.0111  0.1658
  263LYS    HB2 4047   6.231   7.241   3.651 -0.5576 -1.6567 -0.7400
  263LYS    HB3 4048   6.114   7.257   3.785 -0.0026 -1.6579 -0.0244
  263LYS    HG2 4049   6.413   7.286   3.777 -0.0020 -0.9021 -0.2329
  263LYS    HG3 4050   6.285   7.407   3.809  0.4205  0.2501 -0.9033
  263LYS    HD2 4051   6.229   7.342   4.008 -1.0065 -0.2345 -0.7849
  263LYS    HD3 4052   6.286   7.183   4.008  0.0013 -0.0672 -0.8685
  263LYS    HE2 4053   6.534   7.303   4.017  1.1924  0.8449  0.7405
  263LYS    HE3 4054   6.454   7.462   4.035  0.1886  0.1744  2.2489
  263LYS    HZ1 4055   6.442   7.239   4.225  0.0982 -0.6642  0.1490
  263LYS    HZ2 4056   6.481   7.399   4.250 -1.7973  0.4548  1.1852
  263LYS    HZ3 4057   6.329   7.355   4.229 -0.7928  0.4029  0.3957
  264PHE      N 4058   5.963   7.025   3.757 -0.2112 -0.0226 -0.2982
  264PHE     CA 4059   5.835   6.969   3.717  0.6786 -0.7101 -0.2606
  264PHE      C 4060   5.719   7.072   3.717  0.1348 -0.8836  0.0369
  264PHE      O 4061   5.734   7.175   3.787 -0.3962  0.5133  0.5463
  264PHE     CB 4062   5.791   6.856   3.812 -0.0007  0.3571 -0.4581
  264PHE     CG 4063   5.913   6.762   3.843  1.1813  0.6771 -0.1181
  264PHE    CD1 4064   5.929   6.643   3.772  0.8122 -0.2143  0.7169
  264PHE    CD2 4065   5.997   6.789   3.950 -0.6519 -0.1378  0.3064
  264PHE    CE1 4066   6.029   6.548   3.790 -0.1087 -0.3683 -0.0592
  264PHE    CE2 4067   6.108   6.701   3.963 -0.3926 -0.0921 -0.2865
  264PHE     CZ 4068   6.122   6.579   3.892  0.0871  0.8417 -0.4429
  264PHE      H 4069   5.957   7.085   3.838  0.9460  0.5788 -0.6175
  264PHE     HA 4070   5.840   6.920   3.619 -1.2005 -1.1106 -0.2251
  264PHE    HB2 4071   5.754   6.898   3.906  0.0552  1.0789 -0.7497
  264PHE    HB3 4072   5.714   6.798   3.761  0.6088  0.5390 -1.6618
  264PHE    HD1 4073   5.852   6.627   3.698  1.0714  0.2416  0.3380
  264PHE    HD2 4074   5.973   6.872   4.015 -1.4505  0.1362 -0.3138
  264PHE    HE1 4075   6.032   6.456   3.733  0.8835 -0.5435  0.2465
  264PHE    HE2 4076   6.170   6.703   4.052 -1.3549 -0.2606  0.4147
  264PHE     HZ 4077   6.209   6.518   3.911  0.8314  1.3769 -1.8380
  265PRO      N 4078   5.611   7.054   3.635  0.6840  0.4323 -0.2983
  265PRO     CA 4079   5.479   7.126   3.644  0.3147  0.6634  0.7824
  265PRO      C 4080   5.397   7.084   3.768  0.4751  0.8804 -0.8224
  265PRO      O 4081   5.407   6.971   3.819 -0.2695  0.6992  0.6962
  265PRO     CB 4082   5.411   7.099   3.512  0.3475 -0.5288 -0.2343
  265PRO     CG 4083   5.525   7.070   3.426 -0.3068 -0.3319  0.7711
  265PRO     CD 4084   5.615   6.986   3.508  0.5195 -0.5999  1.4893
  265PRO     HA 4085   5.504   7.232   3.650  0.6761  0.6736 -0.4300
  265PRO    HB2 4086   5.349   7.011   3.526  0.2560 -0.4440 -0.1000
  265PRO    HB3 4087   5.358   7.184   3.468 -0.2614 -0.8664 -0.1783
  265PRO    HG2 4088   5.503   7.024   3.329  0.2273  0.9755 -0.0206
  265PRO    HG3 4089   5.574   7.164   3.403  1.3175 -1.1187  0.7212
  265PRO    HD2 4090   5.570   6.887   3.503 -1.1406  0.1048  0.9772
  265PRO    HD3 4091   5.710   6.999   3.456 -0.5374  0.2585 -0.4631
  266ASP      N 4092   5.311   7.175   3.823 -0.1097  0.5875  0.5359
  266ASP     CA 4093   5.226   7.152   3.951 -0.5903  0.8401  1.2866
  266ASP      C 4094   5.124   7.034   3.930 -0.6542 -1.0678  0.6389
  266ASP      O 4095   5.076   6.970   4.026 -0.2476 -0.2175  0.1653
  266ASP     CB 4096   5.150   7.276   3.972  0.4830 -0.1181 -0.5055
  266ASP     CG 4097   5.246   7.392   3.997  0.1584  0.3355  0.0260
  266ASP    OD1 4098   5.193   7.505   4.002 -0.3959  0.4339 -0.1410
  266ASP    OD2 4099   5.375   7.378   3.998  0.2015 -0.3430  0.0738
  266ASP      H 4100   5.312   7.269   3.787 -0.0634  0.2807 -0.2961
  266ASP     HA 4101   5.297   7.125   4.030  0.7457  0.5616  0.0691
  266ASP    HB2 4102   5.082   7.301   3.891  0.1644  0.6626 -0.0331
  266ASP    HB3 4103   5.093   7.260   4.063  0.0207  0.6311 -0.6451
  267GLY      N 4104   5.096   7.004   3.803  0.0867  0.2083 -0.0322
  267GLY     CA 4105   5.005   6.894   3.754 -1.1721 -0.3770  0.4450
  267GLY      C 4106   5.067   6.755   3.771  0.6057  0.4528 -0.2425
  267GLY      O 4107   4.988   6.664   3.781  0.5450  0.5667 -0.0084
  267GLY      H 4108   5.138   7.057   3.727  1.7163 -1.3183 -0.3176
  267GLY    HA2 4109   4.913   6.898   3.811 -0.8271  0.0272  0.9933
  267GLY    HA3 4110   4.995   6.909   3.646  0.7499 -0.9225  0.0982
  268PHE      N 4111   5.202   6.750   3.783  0.0183  0.4117 -0.1495
  268PHE     CA 4112   5.289   6.631   3.806  1.0361 -0.5659  0.1626
  268PHE      C 4113   5.254   6.572   3.944 -0.0046  0.2115  0.3075
  268PHE      O 4114   5.244   6.450   3.941 -0.0581  0.5050 -0.3059
  268PHE     CB 4115   5.432   6.665   3.794 -0.0301 -0.4346  0.0998
  268PHE     CG 4116   5.515   6.538   3.800 -0.1884  0.1520 -1.6490
  268PHE    CD1 4117   5.517   6.442   3.704 -0.3860 -0.0972  0.0324
  268PHE    CD2 4118   5.617   6.530   3.898 -1.4207  0.8989 -0.3671
  268PHE    CE1 4119   5.603   6.330   3.708  0.0185 -0.1720  0.0329
  268PHE    CE2 4120   5.704   6.410   3.911 -0.3751 -0.9498  0.1496
  268PHE     CZ 4121   5.694   6.310   3.816  0.9008  0.8570  0.1118
  268PHE      H 4122   5.249   6.839   3.793 -0.3332  0.5564  0.2865
  268PHE     HA 4123   5.267   6.552   3.734  1.2026  0.6583 -1.3397
  268PHE    HB2 4124   5.446   6.716   3.698 -0.2721  0.0457  0.3107
  268PHE    HB3 4125   5.456   6.737   3.872 -1.1260  0.7982 -0.6188
  268PHE    HD1 4126   5.458   6.440   3.613  0.3412 -1.5446 -0.4820
  268PHE    HD2 4127   5.629   6.612   3.967 -0.0812 -0.4339  1.1388
  268PHE    HE1 4128   5.594   6.255   3.630  0.4978  0.7779 -0.9852
  268PHE    HE2 4129   5.771   6.402   3.995  1.2359 -0.9045 -1.0325
  268PHE     HZ 4130   5.747   6.215   3.813  0.4491  0.6035 -0.1176
  269TRP      N 4131   5.226   6.643   4.048  0.4505  0.1611 -0.0979
  269TRP     CA 4132   5.197   6.575   4.178  0.0520  0.9827  0.7915
  269TRP      C 4133   5.054   6.528   4.189 -0.6809  0.7812  0.1944
  269TRP      O 4134   5.018   6.443   4.272  0.7379 -0.1878 -0.0565
  269TRP     CB 4135   5.235   6.678   4.280 -0.3046 -0.5834  0.1382
  269TRP     CG 4136   5.371   6.751   4.260  0.5143 -0.3046  0.1824
  269TRP    CD1 4137   5.384   6.881   4.226  0.2610  0.6534 -0.5267
  269TRP    CD2 4138   5.503   6.699   4.245  0.4430 -0.0477  0.5714
  269TRP    NE1 4139   5.519   6.906   4.202  0.1676 -0.1071  0.6045
  269TRP    CE2 4140   5.594   6.796   4.220 -0.7854 -0.0299 -0.1180
  269TRP    CE3 4141   5.547   6.571   4.262  0.0393 -0.1418  0.4757
  269TRP    CZ2 4142   5.733   6.780   4.210  0.4139  0.3018 -0.3571
  269TRP    CZ3 4143   5.682   6.545   4.245 -0.2463 -0.0453  0.5394
  269TRP    CH2 4144   5.781   6.648   4.228 -0.6901  0.8173  0.9381
  269TRP      H 4145   5.228   6.744   4.052 -0.2854  0.2247 -0.7749
  269TRP     HA 4146   5.268   6.493   4.188 -0.1652  0.7091  0.1518
  269TRP    HB2 4147   5.161   6.755   4.301 -0.1470 -0.3875 -0.0079
  269TRP    HB3 4148   5.251   6.634   4.379  1.6565 -0.2961  0.0467
  269TRP    HD1 4149   5.303   6.949   4.203  0.6659  0.8814 -1.3575
  269TRP    HE1 4150   5.552   6.996   4.170  1.1162 -0.9940 -1.1916
  269TRP    HE3 4151   5.472   6.495   4.276 -0.8270  0.5397 -0.2099
  269TRP    HZ2 4152   5.801   6.859   4.181  0.7280 -0.2320 -1.1655
  269TRP    HZ3 4153   5.710   6.440   4.246 -0.4990 -0.1251  1.3947
  269TRP    HH2 4154   5.886   6.624   4.213 -0.9903 -0.3321  0.3977
  270LEU      N 4155   4.979   6.574   4.093 -0.7957 -0.0601  0.4153
  270LEU     CA 4156   4.845   6.525   4.073  0.1905 -0.3720  0.0608
  270LEU      C 4157   4.835   6.413   3.971 -0.0068  0.2243  0.0482
  270LEU      O 4158   4.729   6.351   3.949  0.1080  0.2453 -0.6004
  270LEU     CB 4159   4.754   6.639   4.034  0.2839  1.3958  0.6557
  270LEU     CG 4160   4.746   6.760   4.122 -0.2085 -0.1090  0.4678
  270LEU    CD1 4161   4.688   6.888   4.053  0.0386 -0.4073 -0.1121
  270LEU    CD2 4162   4.661   6.736   4.242  0.2028 -0.0993 -0.2761
  270LEU      H 4163   5.018   6.634   4.022 -0.2525 -0.4207  0.4018
  270LEU     HA 4164   4.812   6.485   4.169  1.8526  0.4116  1.0626
  270LEU    HB2 4165   4.789   6.675   3.938  0.2735 -0.8770 -0.3184
  270LEU    HB3 4166   4.656   6.593   4.021  0.4223  1.1862  0.3530
  270LEU     HG 4167   4.842   6.799   4.155 -0.7637  1.5695  0.2715
  270LEU   HD11 4168   4.667   6.964   4.128 -0.6654  0.3946 -1.0665
  270LEU   HD12 4169   4.763   6.921   3.981  1.1900 -0.8246  0.8308
  270LEU   HD13 4170   4.594   6.873   4.000 -1.0283  0.2592  1.4403
  270LEU   HD21 4171   4.558   6.706   4.221  0.0884  0.3723 -0.4122
  270LEU   HD22 4172   4.706   6.646   4.284  1.4870  0.2843 -0.7278
  270LEU   HD23 4173   4.673   6.817   4.314  0.2002 -0.2508 -0.1026
  271GLY      N 4174   4.950   6.375   3.901 -0.3498 -0.1083 -0.3271
  271GLY     CA 4175   4.950   6.272   3.801  0.7316 -0.0400  1.4822
  271GLY      C 4176   4.870   6.316   3.668  0.5212  0.4341 -0.0476
  271GLY      O 4177   4.850   6.244   3.568  0.3043 -0.2382 -0.2690
  271GLY      H 4178   5.032   6.433   3.910 -0.6767  0.5155 -1.1523
  271GLY    HA2 4179   5.052   6.259   3.765 -0.2491 -0.7361 -1.6688
  271GLY    HA3 4180   4.909   6.176   3.834 -0.8704 -0.5751 -1.3767
  272GLU      N 4181   4.826   6.444   3.667  0.3541 -0.3112  0.3084
  272GLU     CA 4182   4.749   6.507   3.555 -0.4100 -0.2775  0.4449
  272GLU      C 4183   4.824   6.588   3.450 -0.0682  0.0583 -0.4645
  272GLU      O 4184   4.759   6.637   3.365 -0.4019  0.2732 -0.1355
  272GLU     CB 4185   4.633   6.592   3.616  1.2510  0.1745 -0.2326
  272GLU     CG 4186   4.533   6.492   3.687 -1.6028 -0.5019 -0.4887
  272GLU     CD 4187   4.401   6.468   3.612 -0.2859  0.2682  0.5743
  272GLU    OE1 4188   4.387   6.492   3.489 -0.3397 -0.2302  0.1918
  272GLU    OE2 4189   4.304   6.419   3.680  0.1440  0.0894  0.0195
  272GLU      H 4190   4.830   6.499   3.752  0.1931 -0.2993  0.3089
  272GLU     HA 4191   4.705   6.427   3.496 -0.0364  0.3303 -0.7264
  272GLU    HB2 4192   4.673   6.669   3.682  0.4251 -0.0484  0.5684
  272GLU    HB3 4193   4.572   6.651   3.548  1.1960  0.3310 -0.0475
  272GLU    HG2 4194   4.587   6.403   3.720  0.9664  0.9773 -0.1517
  272GLU    HG3 4195   4.502   6.539   3.781  0.0845  0.1708 -0.1920
  273GLN      N 4196   4.957   6.599   3.459 -0.6392 -0.1779 -0.1062
  273GLN     CA 4197   5.047   6.656   3.361  0.1377 -0.0083  0.3265
  273GLN      C 4198   5.179   6.580   3.355  0.5694 -0.0162 -0.0993
  273GLN      O 4199   5.218   6.519   3.454  0.0290  0.4218 -0.0151
  273GLN     CB 4200   5.070   6.807   3.392  0.2538  0.1268  0.4153
  273GLN     CG 4201   5.136   6.894   3.276 -0.3672  1.4228  0.1297
  273GLN     CD 4202   5.163   7.039   3.307  0.4091  0.2283 -0.4772
  273GLN    OE1 4203   5.115   7.086   3.407  0.4633 -0.4507 -0.1628
  273GLN    NE2 4204   5.235   7.113   3.231 -0.0972 -1.6888  0.4931
  273GLN      H 4205   5.004   6.551   3.534 -0.4929 -0.7131 -0.5242
  273GLN     HA 4206   5.006   6.649   3.260  0.6542  0.3657  0.0785
  273GLN    HB2 4207   4.970   6.846   3.411  0.7734  0.9122  1.8545
  273GLN    HB3 4208   5.124   6.815   3.486  1.0522 -0.4161  0.0289
  273GLN    HG2 4209   5.230   6.845   3.248 -0.5751  0.4869  0.9564
  273GLN    HG3 4210   5.074   6.885   3.187 -0.2833 -0.6359  0.1727
  273GLN   HE21 4211   5.238   7.212   3.252 -1.2003 -1.6060  0.3685
  273GLN   HE22 4212   5.269   7.080   3.142  0.3792 -0.1670  0.0496
  274LEU      N 4213   5.244   6.567   3.245 -0.9010 -0.2169  0.0263
  274LEU     CA 4214   5.364   6.480   3.228 -0.7117  0.1035  0.2699
  274LEU      C 4215   5.485   6.540   3.306  0.9833  0.7398  0.1704
  274LEU      O 4216   5.487   6.656   3.334 -0.4459 -0.5534  0.0384
  274LEU     CB 4217   5.394   6.463   3.077 -1.3260 -0.8518  0.2236
  274LEU     CG 4218   5.277   6.393   3.006  0.0845 -0.4826  0.2357
  274LEU    CD1 4219   5.308   6.391   2.858 -0.4557  0.2092  0.0598
  274LEU    CD2 4220   5.242   6.251   3.061 -0.0441  0.8852  0.0977
  274LEU      H 4221   5.205   6.613   3.164  0.4695  0.1765 -0.4717
  274LEU     HA 4222   5.348   6.382   3.274  0.0887 -0.5676 -0.7703
  274LEU    HB2 4223   5.403   6.566   3.042 -1.4627 -0.4637  1.2548
  274LEU    HB3 4224   5.479   6.395   3.075  1.4812  2.0518  1.3926
  274LEU     HG 4225   5.198   6.466   3.027  1.2313  0.7928  0.4512
  274LEU   HD11 4226   5.234   6.323   2.816 -0.2080 -0.0116 -0.0279
  274LEU   HD12 4227   5.293   6.487   2.808  0.3896  0.5259  0.3779
  274LEU   HD13 4228   5.409   6.352   2.842 -0.4515  0.6101 -1.0346
  274LEU   HD21 4229   5.326   6.182   3.077 -0.5471  0.3781  0.6807
  274LEU   HD22 4230   5.199   6.256   3.161  0.6291 -0.7635  0.5538
  274LEU   HD23 4231   5.167   6.207   2.996 -0.1775  1.4323 -0.1272
  275VAL      N 4232   5.582   6.455   3.331 -0.9141  0.5585  0.4844
  275VAL     CA 4233   5.726   6.494   3.305  0.3758  0.2106  0.7357
  275VAL      C 4234   5.767   6.432   3.174 -1.0588  0.9058  0.0926
  275VAL      O 4235   5.736   6.316   3.140  0.3543 -0.8064 -0.0219
  275VAL     CB 4236   5.812   6.452   3.422  0.3839 -1.1263  0.3756
  275VAL    CG1 4237   5.849   6.302   3.431  0.8510 -0.0691 -0.0266
  275VAL    CG2 4238   5.940   6.527   3.423 -0.5878  0.7832  0.1922
  275VAL      H 4239   5.566   6.357   3.317 -1.0076  0.2073  2.4986
  275VAL     HA 4240   5.736   6.601   3.287  0.4011  0.0795 -0.1260
  275VAL     HB 4241   5.770   6.489   3.516 -0.6839 -0.0948 -0.4535
  275VAL   HG11 4242   5.907   6.274   3.342  1.4417 -0.9523  0.5984
  275VAL   HG12 4243   5.927   6.286   3.505  0.2436 -0.3855  0.5635
  275VAL   HG13 4244   5.763   6.235   3.439 -0.1860  1.1795 -0.1739
  275VAL   HG21 4245   6.010   6.515   3.506  0.0561  1.2412 -0.2644
  275VAL   HG22 4246   5.992   6.494   3.333 -0.6556  1.3488 -0.0648
  275VAL   HG23 4247   5.920   6.630   3.395  1.0577  0.7765 -1.4241
  276CYS      N 4248   5.859   6.504   3.103 -0.5579  0.4663  0.4389
  276CYS     CA 4249   5.926   6.459   2.987  0.4843 -0.0904 -0.2236
  276CYS      C 4250   6.076   6.498   2.977 -0.0153 -0.1961 -0.6391
  276CYS      O 4251   6.120   6.612   3.006  0.2237  0.1755  0.2717
  276CYS     CB 4252   5.855   6.513   2.860  0.7442  0.2750  0.5416
  276CYS     SG 4253   5.687   6.456   2.845 -0.2101  0.1468 -0.2904
  276CYS      H 4254   5.875   6.600   3.132 -0.8340  0.4603  0.6119
  276CYS     HA 4255   5.916   6.351   2.998 -0.7412  0.1085  1.6395
  276CYS    HB2 4256   5.857   6.622   2.860  0.3854  0.2923  1.2206
  276CYS    HB3 4257   5.922   6.486   2.779  0.2519  0.7757 -0.0457
  277TRP      N 4258   6.152   6.412   2.909  0.2997  0.4166  0.2567
  277TRP     CA 4259   6.293   6.414   2.901 -0.2643 -0.1318  0.7148
  277TRP      C 4260   6.340   6.338   2.770 -0.3647  0.0658 -0.0478
  277TRP      O 4261   6.312   6.223   2.748  0.2556  0.3488  0.6396
  277TRP     CB 4262   6.366   6.340   3.019  0.0867 -0.4836  1.1622
  277TRP     CG 4263   6.329   6.399   3.151  0.0237 -0.3012  0.0228
  277TRP    CD1 4264   6.360   6.518   3.198 -0.7266 -0.2863 -0.0184
  277TRP    CD2 4265   6.265   6.334   3.266 -0.2880 -0.3176  0.1961
  277TRP    NE1 4266   6.329   6.532   3.332 -0.8200 -0.9045  0.0136
  277TRP    CE2 4267   6.284   6.417   3.381  0.1787  0.2296 -0.1583
  277TRP    CE3 4268   6.200   6.211   3.284  0.2465  0.0284 -0.5805
  277TRP    CZ2 4269   6.242   6.378   3.510 -0.1488  0.2937  0.2929
  277TRP    CZ3 4270   6.153   6.177   3.413  0.1713  0.7867  0.6946
  277TRP    CH2 4271   6.175   6.257   3.526  0.1886  0.7048  0.3048
  277TRP      H 4272   6.109   6.336   2.859  0.8923  0.1169  0.1784
  277TRP     HA 4273   6.315   6.518   2.878 -0.0824 -0.5541 -1.4767
  277TRP    HB2 4274   6.334   6.235   3.014 -0.9130 -0.1979 -1.4675
  277TRP    HB3 4275   6.473   6.345   2.999 -0.2498 -0.5907 -1.2409
  277TRP    HD1 4276   6.412   6.588   3.134 -0.7377 -0.0831  0.1904
  277TRP    HE1 4277   6.346   6.612   3.391  0.2552 -0.4280 -0.8798
  277TRP    HE3 4278   6.171   6.154   3.196 -0.9755 -1.0338  0.4312
  277TRP    HZ2 4279   6.246   6.446   3.593 -0.1764 -0.8836  1.3223
  277TRP    HZ3 4280   6.112   6.078   3.428 -0.0687  0.5836 -0.9445
  277TRP    HH2 4281   6.140   6.221   3.621 -1.4129 -2.1052 -1.0912
  278GLN      N 4282   6.401   6.412   2.682 -0.1128 -0.0251  0.1077
  278GLN     CA 4283   6.467   6.374   2.552 -0.4115  0.4626 -0.8624
  278GLN      C 4284   6.609   6.305   2.568  0.5466  0.1377  0.6342
  278GLN      O 4285   6.661   6.304   2.681 -0.4829  0.0925 -0.8385
  278GLN     CB 4286   6.495   6.511   2.481  0.3994 -0.2789  0.2262
  278GLN     CG 4287   6.594   6.612   2.556  0.5747 -0.2552  0.9528
  278GLN     CD 4288   6.565   6.762   2.510 -0.7387  0.6521 -0.6006
  278GLN    OE1 4289   6.459   6.803   2.464 -0.0576 -0.7097 -0.0285
  278GLN    NE2 4290   6.656   6.852   2.545 -0.3310  0.7951  0.4004
  278GLN      H 4291   6.399   6.510   2.708 -0.5190 -0.0946  0.3686
  278GLN     HA 4292   6.398   6.301   2.511 -0.6877 -1.1138  1.9110
  278GLN    HB2 4293   6.538   6.493   2.383 -0.1655 -0.1784 -0.0487
  278GLN    HB3 4294   6.397   6.558   2.466 -0.3149 -1.4431  0.9562
  278GLN    HG2 4295   6.587   6.605   2.665  1.6389  1.7390  1.2472
  278GLN    HG3 4296   6.695   6.587   2.525 -0.2538 -1.5708 -1.0916
  278GLN   HE21 4297   6.642   6.948   2.516 -0.9577  0.5639 -0.1017
  278GLN   HE22 4298   6.745   6.807   2.563 -1.3491 -1.4035  0.5254
  279ALA      N 4299   6.665   6.250   2.464 -0.3529 -0.9291  0.3592
  279ALA     CA 4300   6.802   6.200   2.452 -0.2337  0.2629 -0.1344
  279ALA      C 4301   6.842   6.087   2.554 -0.5716  0.4054  0.1630
  279ALA      O 4302   6.959   6.056   2.580 -0.0415 -0.4896  1.0400
  279ALA     CB 4303   6.901   6.323   2.448 -0.1364 -0.3599 -0.5331
  279ALA      H 4304   6.610   6.268   2.382 -0.2534 -0.0169  0.4706
  279ALA     HA 4305   6.807   6.154   2.354 -1.9001  0.5708 -0.4246
  279ALA    HB1 4306   6.885   6.374   2.353 -0.8602  2.7574  0.9932
  279ALA    HB2 4307   6.869   6.404   2.514 -0.0536 -0.4130 -0.4277
  279ALA    HB3 4308   7.006   6.295   2.450 -0.4858 -1.8516  0.3476
  280GLY      N 4309   6.749   6.020   2.619  0.4097  0.6887  1.3557
  280GLY     CA 4310   6.768   5.926   2.733 -0.6366 -0.5387 -0.8297
  280GLY      C 4311   6.800   5.992   2.873  0.7372 -0.0090 -0.1155
  280GLY      O 4312   6.831   5.917   2.966 -0.1613 -0.0212  0.2308
  280GLY      H 4313   6.653   6.046   2.603  0.6150  0.4004 -0.9936
  280GLY    HA2 4314   6.674   5.874   2.753 -0.9432  0.7588  2.2018
  280GLY    HA3 4315   6.846   5.854   2.708 -0.4813 -0.9870  0.7294
  281THR      N 4316   6.799   6.118   2.886  0.4363  0.2191  0.1771
  281THR     CA 4317   6.840   6.191   3.014  0.9093  0.7858  0.5719
  281THR      C 4318   6.736   6.185   3.129  0.1498  0.2209  0.0821
  281THR      O 4319   6.706   6.287   3.192 -0.4901 -0.2417 -0.2553
  281THR     CB 4320   6.888   6.332   2.986  0.0080 -0.0027 -0.6810
  281THR    OG1 4321   6.788   6.409   2.923 -0.0250 -0.5757 -0.0281
  281THR    CG2 4322   6.990   6.329   2.883 -0.1290  0.1612  0.9181
  281THR      H 4323   6.764   6.180   2.815  0.9592  0.8961  0.4897
  281THR     HA 4324   6.922   6.133   3.057 -0.4168 -1.5157  0.3343
  281THR     HB 4325   6.933   6.383   3.070  0.1428  0.2294 -0.8917
  281THR    HG1 4326   6.749   6.364   2.848 -1.2619  2.0407 -1.1871
  281THR   HG21 4327   6.941   6.313   2.787 -1.2310 -0.0425  1.4759
  281THR   HG22 4328   7.057   6.414   2.885  0.4411 -0.2023 -0.3863
  281THR   HG23 4329   7.058   6.248   2.909 -0.2760 -0.0199  0.7525
  282THR      N 4330   6.675   6.066   3.150  0.2700  0.3727  0.4373
  282THR     CA 4331   6.583   6.039   3.255  0.0944 -0.4745 -0.5995
  282THR      C 4332   6.660   6.032   3.390  0.5907 -0.7218  0.6030
  282THR      O 4333   6.737   5.943   3.404 -0.0149  0.3765 -0.0051
  282THR     CB 4334   6.504   5.911   3.232  0.2649 -0.2729  1.0129
  282THR    OG1 4335   6.426   5.947   3.115 -0.0257  0.3433  0.2887
  282THR    CG2 4336   6.399   5.894   3.337  0.1417  0.3861 -0.1525
  282THR      H 4337   6.708   5.986   3.097  0.0984  1.1418 -0.9140
  282THR     HA 4338   6.502   6.112   3.261 -0.0158 -0.6166 -0.3051
  282THR     HB 4339   6.560   5.820   3.209 -0.1835 -0.2783 -0.2599
  282THR    HG1 4340   6.474   5.975   3.037  0.6072 -0.8790  0.1897
  282THR   HG21 4341   6.348   5.803   3.304  0.1832 -0.1252  1.0713
  282THR   HG22 4342   6.457   5.878   3.428  2.1389 -0.7793 -1.4884
  282THR   HG23 4343   6.330   5.977   3.352 -0.5354 -0.1679 -0.0918
  283PRO      N 4344   6.631   6.115   3.496 -0.3041 -0.1616 -0.2935
  283PRO     CA 4345   6.717   6.129   3.615 -0.2700  0.1174  0.0831
  283PRO      C 4346   6.673   6.032   3.734 -0.2155  0.9170  0.4124
  283PRO      O 4347   6.643   6.063   3.849  0.2606 -0.0179  0.3746
  283PRO     CB 4348   6.687   6.279   3.653 -0.5283 -0.2871 -0.6828
  283PRO     CG 4349   6.553   6.326   3.594 -0.8458  0.5805  0.2690
  283PRO     CD 4350   6.530   6.218   3.485 -0.3054  0.5129 -0.5587
  283PRO     HA 4351   6.822   6.119   3.588 -0.4076  0.2096 -0.5161
  283PRO    HB2 4352   6.685   6.294   3.761  0.9731  0.2527 -0.6933
  283PRO    HB3 4353   6.763   6.345   3.612 -0.3965  0.6495  0.8920
  283PRO    HG2 4354   6.476   6.299   3.667 -0.8763 -0.3033 -0.0681
  283PRO    HG3 4355   6.566   6.427   3.556  1.1912  0.4201  0.3458
  283PRO    HD2 4356   6.433   6.171   3.501 -0.2426 -0.3732 -2.2899
  283PRO    HD3 4357   6.512   6.270   3.391 -1.1875 -0.2810 -0.8527
  284TRP      N 4358   6.648   5.903   3.690 -0.6965 -1.5684 -0.0221
  284TRP     CA 4359   6.623   5.784   3.774  0.2613  0.4424 -1.0066
  284TRP      C 4360   6.691   5.773   3.915 -0.2592 -0.0352  0.8681
  284TRP      O 4361   6.617   5.724   4.002  0.0895  0.2160 -0.6022
  284TRP     CB 4362   6.666   5.662   3.686 -0.5297  0.8987 -0.9649
  284TRP     CG 4363   6.585   5.622   3.565  0.3267 -0.2377 -0.2417
  284TRP    CD1 4364   6.619   5.621   3.434  0.0349 -0.1221  0.1667
  284TRP    CD2 4365   6.449   5.583   3.560 -0.0473 -0.7590  0.5854
  284TRP    NE1 4366   6.518   5.568   3.355  0.0854 -0.7403 -0.1933
  284TRP    CE2 4367   6.403   5.547   3.430  0.4224  0.8676  0.4031
  284TRP    CE3 4368   6.348   5.570   3.659 -0.1862 -0.1144  0.2311
  284TRP    CZ2 4369   6.275   5.490   3.397  0.4605 -0.6345 -0.3065
  284TRP    CZ3 4370   6.218   5.522   3.631 -0.0896  0.5223 -0.2228
  284TRP    CH2 4371   6.183   5.475   3.508  0.4368  0.2634  0.5103
  284TRP      H 4372   6.679   5.892   3.595 -0.4471  0.2395 -0.2194
  284TRP     HA 4373   6.516   5.774   3.789  0.2767  0.1103 -1.1259
  284TRP    HB2 4374   6.770   5.666   3.656 -0.0184 -1.1773  0.1709
  284TRP    HB3 4375   6.668   5.573   3.749  2.0007  1.0490 -0.6456
  284TRP    HD1 4376   6.713   5.652   3.393 -0.2083  0.6135  0.1489
  284TRP    HE1 4377   6.540   5.548   3.259  1.3640  1.8012 -0.6047
  284TRP    HE3 4378   6.390   5.581   3.758 -0.9174 -0.3816  0.5861
  284TRP    HZ2 4379   6.250   5.462   3.296 -0.0571  2.2748 -1.1540
  284TRP    HZ3 4380   6.148   5.509   3.713 -0.2104 -1.4366 -0.5387
  284TRP    HH2 4381   6.080   5.444   3.497  0.2202  0.8914  0.6731
  285ASN      N 4382   6.811   5.830   3.940  0.0477 -0.1797  0.1092
  285ASN     CA 4383   6.876   5.816   4.071 -0.2633  0.6381  0.3782
  285ASN      C 4384   6.823   5.905   4.183 -0.5200  0.1751 -0.0479
  285ASN      O 4385   6.783   5.865   4.289  0.0734 -0.1184 -0.1073
  285ASN     CB 4386   7.028   5.815   4.055  0.0342  0.1463 -0.0107
  285ASN     CG 4387   7.080   5.950   4.011 -0.0063 -0.5017 -0.3742
  285ASN    OD1 4388   7.008   6.029   3.950  0.2164 -0.4283 -0.2884
  285ASN    ND2 4389   7.198   5.988   4.054 -0.3823 -0.0760 -0.0352
  285ASN      H 4390   6.850   5.882   3.863 -1.2966  0.2643 -0.3355
  285ASN     HA 4391   6.849   5.721   4.117 -0.3533  0.5028  0.0547
  285ASN    HB2 4392   7.066   5.806   4.156  0.9531  0.5135 -0.3059
  285ASN    HB3 4393   7.066   5.739   3.986  0.2169  0.0521  0.1920
  285ASN   HD21 4394   7.221   6.086   4.049 -0.5605  0.0152  0.6711
  285ASN   HD22 4395   7.250   5.931   4.119 -0.0898  0.8838  0.6240
  286ILE      N 4396   6.819   6.034   4.152 -0.4071 -0.7214 -0.0703
  286ILE     CA 4397   6.771   6.136   4.251  0.5970  0.2542  0.1981
  286ILE      C 4398   6.617   6.110   4.291 -0.3027 -0.2945  0.2765
  286ILE      O 4399   6.575   6.167   4.389  0.9786  0.2184 -0.4569
  286ILE     CB 4400   6.784   6.286   4.204 -0.2124  0.0932 -0.4601
  286ILE    CG1 4401   6.684   6.326   4.097  0.0133  0.5067  0.0077
  286ILE    CG2 4402   6.928   6.322   4.172  0.6539  1.1511  0.1215
  286ILE    CD1 4403   6.685   6.475   4.067  0.1040  0.1688 -0.7519
  286ILE      H 4404   6.863   6.068   4.068  0.2464  0.3310  0.6463
  286ILE     HA 4405   6.824   6.133   4.346 -0.9299 -0.2882  1.0893
  286ILE     HB 4406   6.773   6.340   4.298  0.3778  1.4111 -1.0870
  286ILE   HG12 4407   6.720   6.277   4.007  0.0107 -0.6847  0.6076
  286ILE   HG13 4408   6.582   6.297   4.123  0.5013  0.3654  2.2286
  286ILE   HG21 4409   6.949   6.423   4.207 -0.2524  1.1013  0.9056
  286ILE   HG22 4410   6.995   6.254   4.225 -0.2572  0.2751  0.2162
  286ILE   HG23 4411   6.950   6.301   4.068 -0.9414 -0.2690 -0.0088
  286ILE   HD11 4412   6.626   6.528   4.142 -0.8718 -0.9381 -0.6700
  286ILE   HD12 4413   6.785   6.518   4.076 -0.2271  0.7390  1.9284
  286ILE   HD13 4414   6.633   6.497   3.973 -0.7408 -0.3204 -0.4259
  287PHE      N 4415   6.539   6.035   4.215  0.0722  0.4499 -0.5575
  287PHE     CA 4416   6.405   5.988   4.268 -0.4655  0.0797 -0.5417
  287PHE      C 4417   6.425   5.881   4.380  0.0024 -0.1273 -0.8672
  287PHE      O 4418   6.517   5.797   4.382 -0.1706  0.1590  0.3021
  287PHE     CB 4419   6.320   5.922   4.154  0.1041 -0.6821 -0.2152
  287PHE     CG 4420   6.252   6.027   4.059  0.5580  0.5402 -0.4153
  287PHE    CD1 4421   6.126   6.078   4.095  0.3798  0.0817  0.2329
  287PHE    CD2 4422   6.324   6.069   3.947  0.1226  0.9458  0.9041
  287PHE    CE1 4423   6.073   6.172   4.008  0.2672  0.2662  0.1410
  287PHE    CE2 4424   6.270   6.152   3.858  0.8694 -0.0506 -0.8183
  287PHE     CZ 4425   6.142   6.207   3.892  0.1801  0.1529 -0.4072
  287PHE      H 4426   6.575   6.002   4.126  1.9218 -0.2589  0.3498
  287PHE     HA 4427   6.356   6.078   4.306 -0.4710  0.6470 -1.8125
  287PHE    HB2 4428   6.395   5.865   4.099  0.2473 -0.9351  0.2286
  287PHE    HB3 4429   6.237   5.865   4.196 -1.0154  0.2551 -1.0059
  287PHE    HD1 4430   6.062   6.039   4.173 -1.3048 -0.0035 -1.0769
  287PHE    HD2 4431   6.409   6.011   3.913 -0.4744  0.5430  0.0323
  287PHE    HE1 4432   5.980   6.218   4.038  0.6120  0.4845  0.9093
  287PHE    HE2 4433   6.321   6.186   3.769  0.6120  2.0408 -0.2749
  287PHE     HZ 4434   6.106   6.286   3.829 -0.0055  0.5213  0.1446
  288PRO      N 4435   6.342   5.890   4.486 -0.2116 -0.0764  0.4833
  288PRO     CA 4436   6.356   5.816   4.608  0.6286 -0.0614  0.0448
  288PRO      C 4437   6.312   5.668   4.593  0.4277 -0.0659 -0.4100
  288PRO      O 4438   6.210   5.642   4.533 -0.0098 -0.4941  0.1416
  288PRO     CB 4439   6.274   5.891   4.717 -0.4479  0.3173  0.3978
  288PRO     CG 4440   6.167   5.972   4.642  0.4718 -0.3733  0.9641
  288PRO     CD 4441   6.246   6.000   4.503 -0.0096  0.2532 -0.7581
  288PRO     HA 4442   6.462   5.826   4.634  1.0006 -1.0648 -0.9317
  288PRO    HB2 4443   6.233   5.829   4.797 -0.3129 -0.5530 -0.1762
  288PRO    HB3 4444   6.348   5.956   4.763 -0.2515  0.3386  0.0563
  288PRO    HG2 4445   6.080   5.912   4.618  0.4911  0.0619 -0.3294
  288PRO    HG3 4446   6.147   6.067   4.691 -0.5044 -0.1365  0.1610
  288PRO    HD2 4447   6.306   6.091   4.512 -0.8903  0.8719 -0.8869
  288PRO    HD3 4448   6.171   6.017   4.425 -0.0253  1.3203 -0.5378
  289VAL      N 4449   6.367   5.580   4.672  0.0453 -0.1343 -0.2123
  289VAL     CA 4450   6.301   5.456   4.716  0.1815 -0.6961  0.0091
  289VAL      C 4451   6.204   5.479   4.828  0.1897 -0.0319 -1.0302
  289VAL      O 4452   6.204   5.578   4.899  0.4308 -0.3713 -0.5032
  289VAL     CB 4453   6.398   5.346   4.763 -0.6067 -0.0792  0.6267
  289VAL    CG1 4454   6.508   5.320   4.658  0.6534 -0.5404 -0.5867
  289VAL    CG2 4455   6.463   5.372   4.892  0.0713  0.6365 -0.6559
  289VAL      H 4456   6.434   5.618   4.738 -0.8235 -0.0852  0.6903
  289VAL     HA 4457   6.244   5.411   4.636 -0.6486  1.7490 -0.9659
  289VAL     HB 4458   6.335   5.257   4.768  0.1916 -0.7231 -0.1244
  289VAL   HG11 4459   6.576   5.404   4.642  0.4620 -0.3463 -0.3908
  289VAL   HG12 4460   6.573   5.235   4.680 -0.0611 -0.8419  0.5033
  289VAL   HG13 4461   6.456   5.305   4.564 -0.0879 -0.6669 -0.1674
  289VAL   HG21 4462   6.400   5.384   4.980  0.5748  0.9332 -0.3245
  289VAL   HG22 4463   6.521   5.280   4.906  0.5356  0.7657 -1.5710
  289VAL   HG23 4464   6.532   5.456   4.886  0.0331  0.8064  0.7094
  290ILE      N 4465   6.101   5.397   4.830  0.5272  0.5030 -0.1361
  290ILE     CA 4466   5.977   5.406   4.924 -0.8167 -0.8316  1.0010
  290ILE      C 4467   5.970   5.281   4.997  0.5128  0.5298 -0.1614
  290ILE      O 4468   5.957   5.168   4.939 -0.0554 -0.0025  1.0962
  290ILE     CB 4469   5.844   5.434   4.844 -0.4916  0.3991 -0.0133
  290ILE    CG1 4470   5.841   5.573   4.772  0.6315  1.3233  0.1708
  290ILE    CG2 4471   5.725   5.418   4.941  0.8530  0.6137 -0.3137
  290ILE    CD1 4472   5.739   5.592   4.661  0.5897  0.4481  0.5206
  290ILE      H 4473   6.099   5.319   4.766  0.2029 -0.0948  0.5722
  290ILE     HA 4474   5.998   5.485   4.996  1.2697  1.0084 -1.2558
  290ILE     HB 4475   5.846   5.358   4.765  0.4337  0.7032 -0.3051
  290ILE   HG12 4476   5.828   5.656   4.842  0.3459  1.0396  0.4613
  290ILE   HG13 4477   5.939   5.588   4.727  0.5871  1.3719  0.0901
  290ILE   HG21 4478   5.636   5.476   4.914  0.1862 -0.4802 -0.6016
  290ILE   HG22 4479   5.701   5.313   4.956 -1.1724  0.9845 -0.3805
  290ILE   HG23 4480   5.744   5.460   5.040  0.2038 -0.2527  0.2064
  290ILE   HD11 4481   5.633   5.607   4.685  0.3543  1.1894 -0.7971
  290ILE   HD12 4482   5.773   5.685   4.615  0.4596 -0.1981 -1.0072
  290ILE   HD13 4483   5.747   5.504   4.597 -1.5624  0.0449  0.6450
  291SER      N 4484   5.965   5.281   5.133 -0.0013 -0.9096  0.1538
  291SER     CA 4485   5.946   5.164   5.217 -0.1894  0.0643  0.2429
  291SER      C 4486   5.816   5.165   5.290  0.3645  0.8138 -1.2278
  291SER      O 4487   5.776   5.258   5.358 -0.0341 -0.0677 -0.3398
  291SER     CB 4488   6.061   5.164   5.319  0.9732  1.1258 -0.4596
  291SER     OG 4489   6.186   5.164   5.271 -0.3601 -0.1630 -0.8662
  291SER      H 4490   5.973   5.367   5.184 -0.4484 -0.4541 -0.5160
  291SER     HA 4491   5.950   5.069   5.165  1.4031 -0.8206  1.7624
  291SER    HB2 4492   6.054   5.253   5.381  0.2627  0.4937  0.4249
  291SER    HB3 4493   6.056   5.079   5.388 -0.8946  0.9879 -0.6787
  291SER     HG 4494   6.196   5.087   5.216  1.2364 -0.0143 -0.8600
  292LEU      N 4495   5.732   5.058   5.277  0.0855 -1.0172 -0.1583
  292LEU     CA 4496   5.610   5.044   5.353  0.2869  0.2000 -0.1727
  292LEU      C 4497   5.631   4.938   5.458 -0.2695  0.3631  0.1209
  292LEU      O 4498   5.679   4.829   5.424  0.0058  0.4796  0.0456
  292LEU     CB 4499   5.501   5.012   5.254 -0.3009 -0.7864  0.0730
  292LEU     CG 4500   5.493   5.102   5.129 -0.1292 -0.5825 -0.5551
  292LEU    CD1 4501   5.551   5.031   5.007  0.2869  0.9389  0.2243
  292LEU    CD2 4502   5.351   5.121   5.091  0.6872  0.2909  0.4337
  292LEU      H 4503   5.769   4.973   5.236  1.4933 -0.7872  0.4892
  292LEU     HA 4504   5.585   5.139   5.401 -0.9761 -0.0819 -0.2175
  292LEU    HB2 4505   5.509   4.906   5.231  0.4952 -0.7511  0.1293
  292LEU    HB3 4506   5.412   5.025   5.316  0.1339 -0.5369  0.6664
  292LEU     HG 4507   5.537   5.201   5.140 -0.2449 -0.4758 -0.9818
  292LEU   HD11 4508   5.511   4.931   4.994  0.9433  0.5504  0.9667
  292LEU   HD12 4509   5.533   5.092   4.919  0.5571 -0.5137 -0.9135
  292LEU   HD13 4510   5.659   5.017   5.009  0.3038  0.9014 -0.4860
  292LEU   HD21 4511   5.302   5.028   5.062  0.2269  1.0557 -1.5467
  292LEU   HD22 4512   5.286   5.145   5.176 -0.2334  1.5238 -0.5395
  292LEU   HD23 4513   5.337   5.186   5.004  0.7557 -0.4614 -0.1617
  293TYR      N 4514   5.584   4.964   5.577  0.2700  0.4515 -0.1677
  293TYR     CA 4515   5.585   4.860   5.688  0.0151 -0.3030  0.2827
  293TYR      C 4516   5.446   4.806   5.720  0.6383  0.0860  0.6144
  293TYR      O 4517   5.350   4.887   5.723  0.0665  0.1664  0.0913
  293TYR     CB 4518   5.630   4.925   5.825 -0.3813  1.2070  0.4947
  293TYR     CG 4519   5.771   4.967   5.837 -0.9963 -0.1899 -0.4284
  293TYR    CD1 4520   5.841   5.057   5.747  1.0140  0.5067 -0.2010
  293TYR    CD2 4521   5.852   4.902   5.937 -0.4425 -0.7918 -0.3757
  293TYR    CE1 4522   5.974   5.092   5.771  1.1567 -0.1453  0.8151
  293TYR    CE2 4523   5.987   4.941   5.952 -0.2421  0.5362  0.1996
  293TYR     CZ 4524   6.048   5.034   5.871 -0.2325  0.1739  0.3212
  293TYR     OH 4525   6.185   5.065   5.887  0.3869 -0.1672  0.2835
  293TYR      H 4526   5.528   5.047   5.592 -0.4593 -0.0539  0.0372
  293TYR     HA 4527   5.664   4.786   5.683  0.3086 -0.0133  0.5870
  293TYR    HB2 4528   5.561   5.004   5.854 -1.0580  0.1409  2.0620
  293TYR    HB3 4529   5.609   4.842   5.893  0.7084  0.5189  0.0551
  293TYR    HD1 4530   5.777   5.094   5.668 -1.1290 -0.8891  0.6925
  293TYR    HD2 4531   5.813   4.824   6.001 -0.7064 -0.1050  0.3212
  293TYR    HE1 4532   6.020   5.162   5.704  0.8850 -0.7473 -0.0344
  293TYR    HE2 4533   6.052   4.897   6.026  1.9308  1.6817 -0.8670
  293TYR     HH 4534   6.196   5.143   5.832 -1.9623  0.7611  0.8885
  294LEU      N 4535   5.435   4.674   5.740  0.0532 -0.4773 -0.4639
  294LEU     CA 4536   5.311   4.598   5.762 -0.3333  0.7495  0.6255
  294LEU      C 4537   5.307   4.518   5.894 -0.1818 -0.5753 -0.0839
  294LEU      O 4538   5.414   4.479   5.942  0.4641  0.8854 -0.1540
  294LEU     CB 4539   5.289   4.488   5.659  0.5926  0.1441 -0.2491
  294LEU     CG 4540   5.291   4.527   5.516 -0.2791  0.2311  0.8902
  294LEU    CD1 4541   5.271   4.416   5.423 -0.5695  0.7062 -0.7653
  294LEU    CD2 4542   5.175   4.619   5.482 -0.2786  0.6568 -0.9455
  294LEU      H 4543   5.526   4.633   5.725  0.8849  0.5750  1.1466
  294LEU     HA 4544   5.227   4.667   5.758 -0.5232  0.4944 -0.1100
  294LEU    HB2 4545   5.363   4.409   5.676 -0.3643 -0.6652  0.3812
  294LEU    HB3 4546   5.193   4.439   5.676  0.1979  1.4884  2.2778
  294LEU     HG 4547   5.382   4.580   5.488 -1.4057  1.8434  0.0313
  294LEU   HD11 4548   5.268   4.455   5.322 -0.1532  0.6865 -0.7883
  294LEU   HD12 4549   5.358   4.349   5.425  0.1081  1.5447  0.0877
  294LEU   HD13 4550   5.177   4.363   5.435 -0.5519  0.8302  0.1051
  294LEU   HD21 4551   5.076   4.580   5.503  0.1342  0.6739  1.8478
  294LEU   HD22 4552   5.196   4.709   5.539  0.0383  0.0775 -0.0932
  294LEU   HD23 4553   5.182   4.649   5.377 -0.5875 -0.5398 -1.3424
  295MET      N 4554   5.179   4.493   5.944 -0.8166 -0.1231 -0.1066
  295MET     CA 4555   5.162   4.395   6.054  1.1470 -1.2074 -0.8957
  295MET      C 4556   5.210   4.253   6.022  0.0534  0.5390 -0.1373
  295MET      O 4557   5.177   4.197   5.917  0.4274  0.1137 -0.2480
  295MET     CB 4558   5.014   4.409   6.102  0.3852  0.5460  0.1072
  295MET     CG 4559   4.965   4.290   6.191  1.3701 -0.5496 -0.5349
  295MET     SD 4560   4.799   4.332   6.262  0.0263 -0.0663 -0.0596
  295MET     CE 4561   4.683   4.279   6.133  0.1631 -1.3599 -0.1568
  295MET      H 4562   5.099   4.530   5.895 -0.0131  1.3048 -0.4433
  295MET     HA 4563   5.226   4.439   6.130 -0.5719 -0.9119  0.5171
  295MET    HB2 4564   4.996   4.505   6.150 -1.0808  0.8356 -0.8784
  295MET    HB3 4565   4.951   4.414   6.013  0.0617  0.7623  0.3445
  295MET    HG2 4566   4.962   4.200   6.130  0.8874 -1.3674  0.6326
  295MET    HG3 4567   5.035   4.282   6.274  0.1418 -0.7836  0.5350
  295MET    HE1 4568   4.689   4.347   6.048  1.3257  0.2798  1.0951
  295MET    HE2 4569   4.689   4.171   6.119  0.9813 -1.3650  0.1076
  295MET    HE3 4570   4.585   4.306   6.172 -0.0278  0.5026 -1.6090
  296GLY      N 4571   5.287   4.189   6.116  0.6227  0.6059  0.6821
  296GLY     CA 4572   5.337   4.048   6.098  0.0189  0.2775 -0.2209
  296GLY      C 4573   5.228   3.940   6.129 -0.7743 -0.0000 -0.0610
  296GLY      O 4574   5.138   3.969   6.209  0.6078  0.3017 -0.3784
  296GLY      H 4575   5.313   4.243   6.197 -0.6884  0.7613  1.0471
  296GLY    HA2 4576   5.360   4.023   5.995  0.2629 -0.5154  0.0097
  296GLY    HA3 4577   5.427   4.037   6.159  0.4788  0.1888 -0.8879
  297GLU      N 4578   5.216   3.834   6.052 -0.4374  0.6348  0.0997
  297GLU     CA 4579   5.138   3.713   6.074 -0.5162  0.1616 -0.2825
  297GLU      C 4580   5.210   3.614   6.164  0.5462 -0.6826 -0.6471
  297GLU      O 4581   5.138   3.526   6.218  0.0841  0.5515 -0.4972
  297GLU     CB 4582   5.110   3.655   5.938 -0.2018  0.8057  0.1077
  297GLU     CG 4583   4.989   3.554   5.940  0.1995  0.4549 -0.5066
  297GLU     CD 4584   5.029   3.397   5.959  0.0810 -0.3009 -0.4635
  297GLU    OE1 4585   5.143   3.367   5.933  0.1681  0.7223  0.1885
  297GLU    OE2 4586   4.940   3.309   5.984 -0.0372 -0.7613 -0.4564
  297GLU      H 4587   5.270   3.832   5.966 -0.4142  1.4100  0.0852
  297GLU     HA 4588   5.052   3.747   6.131 -0.5271 -0.8189  0.3349
  297GLU    HB2 4589   5.085   3.735   5.869 -0.1880  0.9326  0.2468
  297GLU    HB3 4590   5.194   3.605   5.890 -0.5676 -0.9196  1.0685
  297GLU    HG2 4591   4.921   3.584   6.019  1.3933 -0.4917  0.9863
  297GLU    HG3 4592   4.930   3.560   5.848  0.5891  1.0686 -0.7319
  298VAL      N 4593   5.337   3.632   6.194 -0.2484  0.1139 -0.0573
  298VAL     CA 4594   5.401   3.604   6.330  0.3228 -0.8535  0.6870
  298VAL      C 4595   5.363   3.718   6.425 -0.4355 -0.0465  0.7509
  298VAL      O 4596   5.362   3.832   6.381 -0.4013 -0.6127 -0.5345
  298VAL     CB 4597   5.551   3.573   6.312  0.0675  0.1544  0.2543
  298VAL    CG1 4598   5.600   3.523   6.450 -0.1797 -0.7674 -0.0684
  298VAL    CG2 4599   5.579   3.461   6.205  0.0819 -0.7752  0.1923
  298VAL      H 4600   5.382   3.709   6.146 -0.1190  0.2451  0.2701
  298VAL     HA 4601   5.350   3.517   6.372 -0.7057 -0.6153  0.0284
  298VAL     HB 4602   5.613   3.659   6.284  0.8732 -0.4097  0.2233
  298VAL   HG11 4603   5.551   3.435   6.491  0.3173 -1.3133 -0.6262
  298VAL   HG12 4604   5.708   3.513   6.442  0.1761  1.0491  1.1215
  298VAL   HG13 4605   5.588   3.602   6.524  0.1247 -0.7495 -0.0342
  298VAL   HG21 4606   5.578   3.513   6.110  0.3657 -0.8783  0.1291
  298VAL   HG22 4607   5.681   3.425   6.220  0.7152 -0.2977 -2.1674
  298VAL   HG23 4608   5.506   3.381   6.198 -0.4116 -0.3384  0.2711
  299THR      N 4609   5.342   3.687   6.550  0.7389 -1.0218 -0.6967
  299THR     CA 4610   5.267   3.779   6.642 -0.6621 -0.2334  0.6903
  299THR      C 4611   5.367   3.872   6.723 -0.0027 -0.0328  0.6428
  299THR      O 4612   5.482   3.828   6.749  0.7940 -0.0994 -0.5811
  299THR     CB 4613   5.183   3.707   6.747  0.5734 -0.0360 -0.1977
  299THR    OG1 4614   5.082   3.778   6.806 -0.5708 -0.2797  0.5002
  299THR    CG2 4615   5.263   3.624   6.856  0.0005 -0.5909 -0.2343
  299THR      H 4616   5.355   3.591   6.579  0.5610 -0.7838  0.2536
  299THR     HA 4617   5.204   3.839   6.577 -0.1878  0.3770  0.7739
  299THR     HB 4618   5.120   3.623   6.715  1.3687 -0.4148 -0.8385
  299THR    HG1 4619   5.020   3.796   6.735 -0.4018 -0.4726  0.3027
  299THR   HG21 4620   5.339   3.685   6.905 -0.2841  0.1730 -0.6988
  299THR   HG22 4621   5.193   3.591   6.933 -0.5662  1.3405  0.1947
  299THR   HG23 4622   5.302   3.538   6.803 -0.3814 -0.4013 -0.8417
  300ASN      N 4623   5.321   3.990   6.759 -0.4185  0.0905 -0.3738
  300ASN     CA 4624   5.402   4.099   6.817 -0.3879 -1.0751  0.4424
  300ASN      C 4625   5.520   4.141   6.727  0.1122  0.2234 -0.0937
  300ASN      O 4626   5.623   4.188   6.781 -0.3820  0.2599  0.0748
  300ASN     CB 4627   5.421   4.092   6.967  0.2964  0.1184 -0.0603
  300ASN     CG 4628   5.291   4.093   7.039 -0.0386  0.3214  0.0467
  300ASN    OD1 4629   5.205   4.185   7.024 -0.5119  0.8372 -0.3042
  300ASN    ND2 4630   5.267   3.989   7.115  0.1965 -0.0154 -0.1461
  300ASN      H 4631   5.229   4.014   6.725 -0.0790  1.3774 -0.4519
  300ASN     HA 4632   5.328   4.177   6.802  0.4152 -0.5839 -1.5648
  300ASN    HB2 4633   5.478   4.003   6.989 -0.1416 -0.0099  0.6025
  300ASN    HB3 4634   5.482   4.180   6.988 -0.2130  0.8548 -1.3556
  300ASN   HD21 4635   5.181   3.989   7.168  0.1288 -0.8288 -0.2348
  300ASN   HD22 4636   5.325   3.907   7.103  0.4211 -0.0960  1.1796
  301GLN      N 4637   5.507   4.117   6.599 -0.1761  0.0794  0.4722
  301GLN     CA 4638   5.612   4.150   6.495  0.3478  0.8124 -0.4830
  301GLN      C 4639   5.550   4.227   6.382 -0.1960  0.0787  0.8324
  301GLN      O 4640   5.430   4.223   6.363  0.1962  0.2638 -0.0207
  301GLN     CB 4641   5.682   4.016   6.448  0.1204 -0.2150  0.0423
  301GLN     CG 4642   5.804   3.992   6.534  0.5293 -0.6134  0.2118
  301GLN     CD 4643   5.848   3.846   6.533  0.0708 -0.6244  0.1666
  301GLN    OE1 4644   5.948   3.809   6.472  0.1890 -0.4985  0.5423
  301GLN    NE2 4645   5.772   3.764   6.605 -0.3770 -0.3462 -0.3063
  301GLN      H 4646   5.421   4.079   6.565  0.0136 -0.6324  0.7543
  301GLN     HA 4647   5.681   4.213   6.552  1.7825 -0.9631 -0.0621
  301GLN    HB2 4648   5.613   3.931   6.447 -0.6324  0.3691 -0.7396
  301GLN    HB3 4649   5.713   4.027   6.344  0.0033  0.0300  0.0325
  301GLN    HG2 4650   5.888   4.047   6.493  1.0021 -0.5797  1.1498
  301GLN    HG3 4651   5.792   4.017   6.640 -0.2499  0.4313 -0.0930
  301GLN   HE21 4652   5.810   3.673   6.625 -0.6516 -0.3868  0.0357
  301GLN   HE22 4653   5.705   3.801   6.671  1.1033 -0.1715  1.2108
  302SER      N 4654   5.634   4.301   6.311 -0.0441  0.2800  0.4976
  302SER     CA 4655   5.602   4.366   6.184  0.0139 -0.5648  0.3446
  302SER      C 4656   5.720   4.347   6.087  1.1607 -0.4459  0.2183
  302SER      O 4657   5.820   4.293   6.120 -0.8793  0.1498 -0.5433
  302SER     CB 4658   5.574   4.521   6.206 -0.9689  0.1867 -0.1416
  302SER     OG 4659   5.684   4.602   6.258  0.5936  0.1884 -0.0116
  302SER      H 4660   5.717   4.331   6.360 -0.0715  0.1450  0.6297
  302SER     HA 4661   5.516   4.324   6.132 -0.0238 -0.8421  0.6179
  302SER    HB2 4662   5.554   4.564   6.108  0.4661  0.2795 -0.4454
  302SER    HB3 4663   5.492   4.537   6.276 -0.1776  0.7892  0.7080
  302SER     HG 4664   5.696   4.577   6.350 -0.7005 -1.3909 -0.1841
  303PHE      N 4665   5.691   4.397   5.959  0.1755  1.2392 -0.4382
  303PHE     CA 4666   5.790   4.376   5.855 -0.2977  0.0940 -0.0701
  303PHE      C 4667   5.773   4.478   5.740  0.0255  0.5079  0.1442
  303PHE      O 4668   5.667   4.530   5.716 -0.9616  0.1481  0.7472
  303PHE     CB 4669   5.799   4.227   5.806 -0.2240 -1.1382 -0.6311
  303PHE     CG 4670   5.681   4.179   5.730  0.4806 -0.1011 -0.0562
  303PHE    CD1 4671   5.546   4.171   5.781 -0.3612  0.0769 -0.6107
  303PHE    CD2 4672   5.701   4.136   5.597 -0.0643  1.2082  0.5389
  303PHE    CE1 4673   5.440   4.132   5.707  0.7380 -0.5239  1.0059
  303PHE    CE2 4674   5.586   4.107   5.514  0.5844  0.0668  0.1903
  303PHE     CZ 4675   5.451   4.119   5.567 -0.2009  0.3958 -0.7254
  303PHE      H 4676   5.599   4.429   5.930 -0.6301 -0.1683  0.3622
  303PHE     HA 4677   5.887   4.399   5.899  0.1630 -1.4666 -0.1386
  303PHE    HB2 4678   5.890   4.229   5.746  0.0158 -0.8604 -0.2715
  303PHE    HB3 4679   5.818   4.171   5.898 -0.0299  0.7878  0.6160
  303PHE    HD1 4680   5.531   4.174   5.888 -1.9074  0.2591 -0.7810
  303PHE    HD2 4681   5.800   4.130   5.554 -0.0265  0.3263  0.7119
  303PHE    HE1 4682   5.342   4.118   5.750  0.8515 -0.8002  1.1795
  303PHE    HE2 4683   5.597   4.092   5.408 -0.8233  0.6020 -0.0769
  303PHE     HZ 4684   5.370   4.089   5.502  0.2636 -1.6928 -0.4853
  304ARG      N 4685   5.882   4.512   5.666 -0.0741 -0.6311  0.4759
  304ARG     CA 4686   5.886   4.610   5.566 -0.2258  0.0358  0.5246
  304ARG      C 4687   5.915   4.554   5.427 -0.3676 -0.5456 -0.0325
  304ARG      O 4688   6.015   4.480   5.409  0.3001  0.0308 -0.9155
  304ARG     CB 4689   5.965   4.734   5.607 -0.5929 -0.2066 -0.0286
  304ARG     CG 4690   6.108   4.726   5.573 -0.5090  1.4764 -0.1819
  304ARG     CD 4691   6.178   4.850   5.623  0.3474 -0.1047  0.2913
  304ARG     NE 4692   6.322   4.842   5.595  0.6042  0.4804  0.2785
  304ARG     CZ 4693   6.421   4.842   5.683  0.4568 -0.0789  0.0345
  304ARG    NH1 4694   6.402   4.853   5.812 -0.0921 -0.1860 -0.0920
  304ARG    NH2 4695   6.544   4.833   5.640  1.4386 -0.2666 -0.1674
  304ARG      H 4696   5.972   4.467   5.681  0.5443  0.1590 -0.5985
  304ARG     HA 4697   5.786   4.654   5.553  0.1199  0.7442  0.1142
  304ARG    HB2 4698   5.928   4.820   5.552  0.4461  0.7605  0.7018
  304ARG    HB3 4699   5.939   4.766   5.708  0.5869  1.4686 -0.1834
  304ARG    HG2 4700   6.159   4.642   5.621 -0.7347  1.8777  0.7915
  304ARG    HG3 4701   6.117   4.715   5.465 -0.4568 -1.8574 -0.0431
  304ARG    HD2 4702   6.144   4.936   5.566  1.0036 -0.7102 -1.1319
  304ARG    HD3 4703   6.166   4.859   5.731 -0.5973 -1.2961  0.3202
  304ARG     HE 4704   6.341   4.831   5.496  0.3550  0.1135  0.2681
  304ARG   HH11 4705   6.477   4.852   5.879 -0.4881  0.6324  0.3876
  304ARG   HH12 4706   6.312   4.869   5.853 -0.0481 -1.0645  0.4062
  304ARG   HH21 4707   6.611   4.826   5.715  0.6249 -0.6040  0.5614
  304ARG   HH22 4708   6.557   4.829   5.540 -0.6120  0.2323 -0.5621
  305ILE      N 4709   5.840   4.606   5.325 -0.9261 -0.1384  0.1523
  305ILE     CA 4710   5.876   4.591   5.184 -0.9494  0.5529  0.0354
  305ILE      C 4711   5.933   4.724   5.134 -0.3060 -0.1645  0.5209
  305ILE      O 4712   5.877   4.826   5.168  0.8739 -0.3017  0.1495
  305ILE     CB 4713   5.754   4.546   5.108  0.5955  0.2171  0.6214
  305ILE    CG1 4714   5.635   4.647   5.105  0.0513  1.0338  0.7621
  305ILE    CG2 4715   5.705   4.412   5.163 -0.4342  0.0367 -0.4458
  305ILE    CD1 4716   5.509   4.621   5.013 -0.3424  0.8168  0.0480
  305ILE      H 4717   5.759   4.665   5.341 -0.1413  0.9634  0.3291
  305ILE     HA 4718   5.943   4.508   5.163 -1.6921 -0.0225 -0.1677
  305ILE     HB 4719   5.786   4.521   5.007  0.2342  0.9897  0.3028
  305ILE   HG12 4720   5.595   4.658   5.206 -0.9709  0.3239  0.4679
  305ILE   HG13 4721   5.680   4.735   5.061 -0.4764  0.5753 -0.8265
  305ILE   HG21 4722   5.660   4.415   5.262  0.2495  0.1166 -0.1256
  305ILE   HG22 4723   5.637   4.365   5.092 -0.4118 -0.7448  0.0304
  305ILE   HG23 4724   5.789   4.342   5.168 -0.9340 -0.5860 -0.5799
  305ILE   HD11 4725   5.530   4.628   4.906 -0.5899 -0.3248 -0.1030
  305ILE   HD12 4726   5.477   4.517   5.025 -0.3113  0.7218 -0.5838
  305ILE   HD13 4727   5.421   4.682   5.034 -0.2743  1.3398 -1.0314
  306THR      N 4728   6.029   4.729   5.039 -0.0350 -0.0896 -0.2028
  306THR     CA 4729   6.068   4.855   4.972 -0.1714 -0.5884 -1.1795
  306THR      C 4730   6.070   4.849   4.822  0.4163  0.0304  0.9603
  306THR      O 4731   6.120   4.751   4.777  0.0453  0.3229  0.7378
  306THR     CB 4732   6.212   4.895   5.021  0.9702  0.7303 -0.4012
  306THR    OG1 4733   6.207   4.920   5.159  0.3490 -0.2219  0.3237
  306THR    CG2 4734   6.269   5.024   4.961 -1.3378 -0.2749 -0.4587
  306THR      H 4735   6.082   4.647   5.015 -0.8323 -1.0132  0.9442
  306THR     HA 4736   6.006   4.937   5.010  0.6154 -0.8670  0.9934
  306THR     HB 4737   6.272   4.810   4.990 -0.7572 -0.4772 -0.6959
  306THR    HG1 4738   6.177   4.836   5.194  0.4279  0.1717  1.4093
  306THR   HG21 4739   6.228   5.118   4.998  0.3345  0.1370  0.5627
  306THR   HG22 4740   6.377   5.023   4.980 -1.0391 -1.3285 -1.8910
  306THR   HG23 4741   6.255   5.019   4.853 -2.0909 -0.4482 -0.3598
  307ILE      N 4742   6.013   4.946   4.754 -0.3090  0.1589 -0.7408
  307ILE     CA 4743   6.001   4.969   4.606  0.5186  0.1031 -0.4678
  307ILE      C 4744   6.087   5.087   4.555 -0.1362  0.2812  0.7235
  307ILE      O 4745   6.125   5.180   4.629 -0.1932 -0.0782  0.3021
  307ILE     CB 4746   5.852   4.995   4.561 -0.4928 -0.6167  0.8965
  307ILE    CG1 4747   5.789   5.120   4.627  0.6243 -0.2373  0.5649
  307ILE    CG2 4748   5.761   4.879   4.581 -0.1102 -0.2277 -0.2147
  307ILE    CD1 4749   5.645   5.154   4.576  0.7004  0.4078  0.1800
  307ILE      H 4750   5.967   5.017   4.809  0.0478  0.2439 -0.5466
  307ILE     HA 4751   6.039   4.881   4.554 -0.8969 -0.2680 -0.9724
  307ILE     HB 4752   5.844   5.005   4.452 -1.2132 -1.1436  0.8795
  307ILE   HG12 4753   5.795   5.101   4.734 -0.4454 -0.8780  0.5377
  307ILE   HG13 4754   5.842   5.213   4.603 -0.8996  0.3572 -0.9094
  307ILE   HG21 4755   5.815   4.789   4.551  1.4487  0.3481  0.6593
  307ILE   HG22 4756   5.754   4.850   4.686 -0.7670  0.9697  0.1142
  307ILE   HG23 4757   5.664   4.894   4.534 -0.7524 -1.3024  0.6803
  307ILE   HD11 4758   5.574   5.082   4.614  1.0438  0.0680  0.1938
  307ILE   HD12 4759   5.611   5.254   4.603  0.4072  0.7236 -1.2290
  307ILE   HD13 4760   5.642   5.130   4.470 -1.4434 -0.6326  0.3882
  308LEU      N 4761   6.109   5.085   4.421 -0.1118  0.0070 -0.2324
  308LEU     CA 4762   6.194   5.173   4.347 -0.5205  0.6794  0.1130
  308LEU      C 4763   6.121   5.277   4.261 -0.4362 -0.5948 -0.0194
  308LEU      O 4764   6.001   5.273   4.247 -0.2202  0.6969 -0.3816
  308LEU     CB 4765   6.281   5.089   4.251 -0.0924  0.2735 -0.2933
  308LEU     CG 4766   6.347   4.965   4.307  0.6697  0.6105 -1.0419
  308LEU    CD1 4767   6.432   4.895   4.210 -0.5642  0.2582  0.3239
  308LEU    CD2 4768   6.439   4.992   4.430  0.3046 -0.3557  0.1334
  308LEU      H 4769   6.078   5.013   4.357  1.8882 -1.0077 -0.2230
  308LEU     HA 4770   6.250   5.220   4.428  1.6563 -0.4013 -0.6316
  308LEU    HB2 4771   6.223   5.065   4.163 -0.0832  0.4271 -0.3424
  308LEU    HB3 4772   6.362   5.154   4.217  0.5617 -0.6337 -0.5277
  308LEU     HG 4773   6.269   4.897   4.342  0.2062  1.4342 -0.4173
  308LEU   HD11 4774   6.385   4.886   4.112 -0.0056 -2.4810  0.1474
  308LEU   HD12 4775   6.526   4.949   4.191  0.6258 -1.7039  0.0947
  308LEU   HD13 4776   6.450   4.790   4.233 -1.7874 -0.0177  0.1600
  308LEU   HD21 4777   6.520   5.059   4.405 -0.1336  0.0878 -0.1223
  308LEU   HD22 4778   6.373   5.036   4.506  0.2602 -0.0569 -0.0768
  308LEU   HD23 4779   6.483   4.900   4.470 -1.2871 -1.0807  0.4234
  309PRO      N 4780   6.191   5.388   4.215  0.7316  0.2117 -0.3482
  309PRO     CA 4781   6.131   5.483   4.116  0.4766 -0.4747 -0.1592
  309PRO      C 4782   6.077   5.420   3.990  0.0265  0.8165 -0.4356
  309PRO      O 4783   5.971   5.460   3.944  0.7371  0.0091  0.0434
  309PRO     CB 4784   6.240   5.581   4.075  0.3302  0.3082  0.1359
  309PRO     CG 4785   6.323   5.580   4.207 -0.4337  0.1944 -0.0493
  309PRO     CD 4786   6.316   5.436   4.253 -0.4026 -0.5665 -0.8094
  309PRO     HA 4787   6.044   5.531   4.161  0.5428  0.5684 -1.0796
  309PRO    HB2 4788   6.305   5.538   3.999  0.3770 -0.4847  0.5934
  309PRO    HB3 4789   6.209   5.682   4.049  0.7492  0.4023 -0.0089
  309PRO    HG2 4790   6.424   5.618   4.192 -0.0804 -0.2824  0.9555
  309PRO    HG3 4791   6.271   5.633   4.287  0.1493 -0.3412  0.7209
  309PRO    HD2 4792   6.332   5.423   4.360  1.5533  0.1587 -0.9319
  309PRO    HD3 4793   6.401   5.385   4.208 -0.5211 -1.0880 -0.4656
  310GLN      N 4794   6.153   5.321   3.943  0.7679 -0.3171  0.1843
  310GLN     CA 4795   6.116   5.234   3.831  0.5929  0.6942  0.1030
  310GLN      C 4796   5.983   5.160   3.839  0.4779  0.4574  0.0477
  310GLN      O 4797   5.924   5.106   3.742 -0.3638 -0.0504  0.2186
  310GLN     CB 4798   6.224   5.129   3.815 -0.2585  0.3535 -0.1986
  310GLN     CG 4799   6.359   5.187   3.773 -0.9840 -0.6007  0.2726
  310GLN     CD 4800   6.470   5.185   3.887  1.4742  0.3948 -0.7104
  310GLN    OE1 4801   6.440   5.212   4.006 -0.2085  0.4293  0.3673
  310GLN    NE2 4802   6.586   5.144   3.859  0.1100 -0.3575  0.6175
  310GLN      H 4803   6.246   5.307   3.980  0.7288  0.6999  0.7342
  310GLN     HA 4804   6.110   5.299   3.744  0.0316  0.1970 -0.2410
  310GLN    HB2 4805   6.241   5.077   3.909  0.0542 -0.3911 -0.6465
  310GLN    HB3 4806   6.192   5.047   3.751 -0.3447  0.1854  0.0561
  310GLN    HG2 4807   6.398   5.137   3.685  0.3804  0.2199  0.3417
  310GLN    HG3 4808   6.349   5.290   3.738 -1.1313 -0.7235 -0.0564
  310GLN   HE21 4809   6.660   5.146   3.927  0.3882 -1.0449  0.3509
  310GLN   HE22 4810   6.602   5.114   3.764 -0.1999  0.8796  0.1246
  311GLN      N 4811   5.922   5.166   3.959 -0.3162 -0.9525  0.2330
  311GLN     CA 4812   5.784   5.127   3.983 -0.3138  1.0904 -0.0704
  311GLN      C 4813   5.681   5.235   3.966  0.1024 -0.0406  0.6006
  311GLN      O 4814   5.569   5.208   3.929  0.5385  0.2257  0.2160
  311GLN     CB 4815   5.783   5.056   4.122 -0.2683 -0.0272  0.0008
  311GLN     CG 4816   5.808   4.901   4.114  0.6462  0.1141 -0.2519
  311GLN     CD 4817   5.955   4.866   4.109 -0.8193  0.4072  0.0885
  311GLN    OE1 4818   6.033   4.905   4.195  0.1787  0.7470 -0.1864
  311GLN    NE2 4819   6.013   4.802   4.004 -0.1749 -0.1615  0.3866
  311GLN      H 4820   5.975   5.212   4.032  0.9172 -1.0400 -0.5465
  311GLN     HA 4821   5.765   5.046   3.912  0.8119 -0.1480  0.9263
  311GLN    HB2 4822   5.858   5.103   4.186 -0.1665  0.6787 -0.6071
  311GLN    HB3 4823   5.688   5.074   4.172  0.3113  0.1081  1.1269
  311GLN    HG2 4824   5.772   4.863   4.210 -0.2373 -1.2961 -1.0545
  311GLN    HG3 4825   5.758   4.851   4.030  0.4978 -0.0873 -0.0453
  311GLN   HE21 4826   6.110   4.774   4.005 -0.0032  0.3761  0.0763
  311GLN   HE22 4827   5.963   4.777   3.920 -0.7322  0.8105  0.3993
  312TYR      N 4828   5.710   5.362   3.994 -0.7642  0.1960 -0.1161
  312TYR     CA 4829   5.620   5.473   4.023 -0.0708 -0.1794  0.4883
  312TYR      C 4830   5.638   5.597   3.928 -0.5453 -0.0191  0.0190
  312TYR      O 4831   5.544   5.670   3.899  0.5024 -0.0350  0.0786
  312TYR     CB 4832   5.610   5.503   4.174 -0.9093 -0.8577 -0.7370
  312TYR     CG 4833   5.728   5.578   4.226 -0.0487  0.4811  0.2339
  312TYR    CD1 4834   5.755   5.713   4.188  0.1582 -0.2690 -1.1047
  312TYR    CD2 4835   5.814   5.517   4.321 -0.0390  0.0170  1.4435
  312TYR    CE1 4836   5.878   5.779   4.224 -0.2783  0.5014  0.0752
  312TYR    CE2 4837   5.920   5.590   4.372 -0.2218  0.3355  0.1326
  312TYR     CZ 4838   5.959   5.715   4.324  0.0381 -0.8806  0.6547
  312TYR     OH 4839   6.067   5.780   4.368  0.2954 -0.3283 -0.2666
  312TYR      H 4840   5.806   5.386   4.013 -1.0597  0.1910  1.8961
  312TYR     HA 4841   5.519   5.441   3.999 -0.2178  0.5825  0.0107
  312TYR    HB2 4842   5.515   5.555   4.186 -0.2966  0.1629 -0.0268
  312TYR    HB3 4843   5.609   5.410   4.231  1.0326  0.2483  1.4224
  312TYR    HD1 4844   5.693   5.761   4.114 -0.3349  1.6738  0.3843
  312TYR    HD2 4845   5.772   5.423   4.353 -1.9626 -0.3241 -1.3534
  312TYR    HE1 4846   5.912   5.875   4.189  0.6885 -0.2985 -1.3725
  312TYR    HE2 4847   5.979   5.541   4.448 -0.4490 -0.2353 -0.0514
  312TYR     HH 4848   6.114   5.724   4.431  0.0340 -0.5434 -0.2563
  313LEU      N 4849   5.759   5.619   3.873  0.5353 -0.2839 -0.0004
  313LEU     CA 4850   5.782   5.696   3.748 -0.0052  0.6300  0.8377
  313LEU      C 4851   5.745   5.607   3.629  0.4535 -0.2334 -0.3150
  313LEU      O 4852   5.814   5.517   3.593  0.4131  0.5685  0.0689
  313LEU     CB 4853   5.922   5.745   3.762 -0.6864 -0.7152  0.0716
  313LEU     CG 4854   5.962   5.857   3.660  0.2532  1.2410 -0.7185
  313LEU    CD1 4855   5.902   5.996   3.677  1.1773  1.2946  0.2370
  313LEU    CD2 4856   6.112   5.875   3.644 -0.6278  0.0612  0.8626
  313LEU      H 4857   5.838   5.561   3.898  0.5695  0.1586  0.9738
  313LEU     HA 4858   5.715   5.782   3.748  0.8812  1.3618  0.0955
  313LEU    HB2 4859   5.936   5.800   3.856  0.5651 -0.4629 -0.2350
  313LEU    HB3 4860   5.992   5.662   3.765 -0.0311 -0.1661  0.9111
  313LEU     HG 4861   5.932   5.818   3.563 -0.8167 -0.5458  0.2260
  313LEU   HD11 4862   5.911   6.051   3.584 -0.9382 -0.8671 -1.5276
  313LEU   HD12 4863   5.799   6.000   3.711  0.8100 -0.6573 -0.3514
  313LEU   HD13 4864   5.965   6.035   3.757  1.3295 -0.7457  1.2628
  313LEU   HD21 4865   6.149   5.959   3.585 -0.4376 -1.4720 -1.4702
  313LEU   HD22 4866   6.156   5.886   3.743 -0.6358  0.1862  0.8528
  313LEU   HD23 4867   6.132   5.786   3.583 -1.7477  0.7130 -0.5613
  314ARG      N 4868   5.613   5.625   3.586 -0.6647  0.7422 -0.2670
  314ARG     CA 4869   5.548   5.530   3.491  0.0418  0.2025  0.5674
  314ARG      C 4870   5.546   5.597   3.352 -0.6405  0.6411  0.5329
  314ARG      O 4871   5.465   5.686   3.332 -0.2654 -0.1480  0.8249
  314ARG     CB 4872   5.408   5.491   3.546 -0.3960  0.2639 -0.0461
  314ARG     CG 4873   5.425   5.408   3.670  0.2088  0.2975 -0.6229
  314ARG     CD 4874   5.297   5.341   3.723  0.7273 -0.3682 -0.5572
  314ARG     NE 4875   5.261   5.228   3.641 -0.7039 -0.1087 -0.0573
  314ARG     CZ 4876   5.303   5.102   3.652  0.7432  0.1091 -0.6815
  314ARG    NH1 4877   5.272   5.017   3.561 -0.4773 -0.8507 -0.3720
  314ARG    NH2 4878   5.374   5.051   3.748 -0.7645 -0.0735 -0.4117
  314ARG      H 4879   5.553   5.693   3.632 -1.5788  0.3336 -0.7943
  314ARG     HA 4880   5.598   5.435   3.474 -0.5289 -0.1095  0.5623
  314ARG    HB2 4881   5.355   5.585   3.563  0.4533  0.9730 -1.0436
  314ARG    HB3 4882   5.355   5.434   3.470 -0.2973 -1.5668  1.1348
  314ARG    HG2 4883   5.498   5.331   3.645  1.2925  0.8812  0.5185
  314ARG    HG3 4884   5.449   5.477   3.751 -1.1924  0.5140 -0.3260
  314ARG    HD2 4885   5.308   5.308   3.826  1.2800 -0.1073 -0.5237
  314ARG    HD3 4886   5.213   5.409   3.723  0.4396 -0.6579  0.9343
  314ARG     HE 4887   5.208   5.244   3.556 -0.5172 -0.9473 -0.3456
  314ARG   HH11 4888   5.320   4.929   3.573  0.4530 -0.2345  0.7095
  314ARG   HH12 4889   5.251   5.048   3.467 -0.4133  0.9557  0.1365
  314ARG   HH21 4890   5.412   4.957   3.745 -0.6881 -0.0827  0.4619
  314ARG   HH22 4891   5.412   5.114   3.816 -0.5455 -0.1057 -0.5022
  315PRO      N 4892   5.628   5.544   3.255  0.2386 -0.0117 -0.9505
  315PRO     CA 4893   5.620   5.590   3.120 -0.0134 -0.6762  0.8302
  315PRO      C 4894   5.478   5.583   3.063 -0.0264 -0.0804  0.5221
  315PRO      O 4895   5.391   5.510   3.112  0.2794  0.4576  0.2591
  315PRO     CB 4896   5.724   5.516   3.034 -0.2040  0.2203 -0.5811
  315PRO     CG 4897   5.769   5.396   3.122  0.5161  0.3651  0.5849
  315PRO     CD 4898   5.728   5.441   3.262  0.3610 -0.2784 -0.2988
  315PRO     HA 4899   5.640   5.697   3.120  0.7511 -0.8046  1.3482
  315PRO    HB2 4900   5.684   5.487   2.937 -0.0288 -0.3406 -0.4942
  315PRO    HB3 4901   5.803   5.591   3.032 -0.4364  0.5103  0.2906
  315PRO    HG2 4902   5.709   5.307   3.108 -0.4172  1.0354  0.0895
  315PRO    HG3 4903   5.877   5.380   3.114  0.5920  1.2241 -0.9132
  315PRO    HD2 4904   5.676   5.360   3.312 -1.4141  0.1552 -1.2754
  315PRO    HD3 4905   5.815   5.474   3.319 -0.4554  1.0061  0.2989
  316VAL      N 4906   5.449   5.655   2.954 -1.1943  0.0078 -0.7890
  316VAL     CA 4907   5.314   5.668   2.888 -0.4128  0.3974 -0.2516
  316VAL      C 4908   5.338   5.685   2.737 -0.0003 -0.0291  0.3334
  316VAL      O 4909   5.381   5.790   2.692 -0.1255 -0.0020 -0.4223
  316VAL     CB 4910   5.231   5.793   2.945 -0.4757  0.3877  0.1172
  316VAL    CG1 4911   5.250   5.805   3.098 -0.0952  0.2768  0.6093
  316VAL    CG2 4912   5.083   5.791   2.912  0.3285 -0.5944 -1.1273
  316VAL      H 4913   5.526   5.711   2.920 -0.1970 -0.4395  0.5507
  316VAL     HA 4914   5.264   5.572   2.897  0.2657 -0.1051 -1.3786
  316VAL     HB 4915   5.260   5.886   2.896 -0.2955  0.2960  0.0480
  316VAL   HG11 4916   5.188   5.883   3.142 -0.7085  0.4971 -0.5674
  316VAL   HG12 4917   5.220   5.713   3.146 -0.8916  0.1233 -0.1267
  316VAL   HG13 4918   5.353   5.834   3.120 -0.0067  0.6518 -0.2136
  316VAL   HG21 4919   5.067   5.751   2.812  1.3280 -0.1129 -1.5181
  316VAL   HG22 4920   5.028   5.725   2.979  1.1348 -0.0353  0.1513
  316VAL   HG23 4921   5.053   5.895   2.903  0.0252 -0.6186 -0.4352
  317GLU      N 4922   5.304   5.580   2.660  0.3316  0.7785 -0.1551
  317GLU     CA 4923   5.327   5.564   2.515  0.2627  0.0463 -0.3542
  317GLU      C 4924   5.220   5.648   2.439 -0.6235 -1.1509  0.0621
  317GLU      O 4925   5.104   5.618   2.440 -0.8113 -0.0046 -0.5955
  317GLU     CB 4926   5.311   5.420   2.470 -0.3006  0.2338 -0.3233
  317GLU     CG 4927   5.403   5.311   2.526  0.0202  0.2948  0.0513
  317GLU     CD 4928   5.377   5.283   2.673 -0.1743  0.1999 -0.3499
  317GLU    OE1 4929   5.267   5.268   2.727 -0.0886 -0.2287  0.7173
  317GLU    OE2 4930   5.484   5.285   2.744  0.1377  0.0288  0.2561
  317GLU      H 4931   5.240   5.515   2.703  0.0720  0.5781 -0.8110
  317GLU     HA 4932   5.421   5.603   2.476 -0.6391  2.2722 -0.5886
  317GLU    HB2 4933   5.208   5.395   2.496  0.0542 -0.0654  0.9001
  317GLU    HB3 4934   5.321   5.420   2.361 -1.4081  0.4359 -0.4505
  317GLU    HG2 4935   5.384   5.218   2.472 -0.8062  0.6283 -0.2496
  317GLU    HG3 4936   5.510   5.333   2.514  0.0774  0.7348  1.1612
  318ASP      N 4937   5.273   5.755   2.370 -0.1015 -0.0347 -0.1669
  318ASP     CA 4938   5.193   5.825   2.269  0.3754 -0.3898  0.4208
  318ASP      C 4939   5.266   5.881   2.143 -0.4452 -0.3643 -0.3352
  318ASP      O 4940   5.369   5.945   2.154  0.2695  0.1595 -0.4021
  318ASP     CB 4941   5.114   5.940   2.330 -0.2822  0.5591  0.0954
  318ASP     CG 4942   4.985   5.978   2.258 -0.8154 -0.2722 -0.1162
  318ASP    OD1 4943   4.909   6.054   2.313  0.4533 -0.4080 -0.5401
  318ASP    OD2 4944   4.955   5.926   2.148 -0.5458 -0.0061  0.2730
  318ASP      H 4945   5.372   5.771   2.359  0.0072 -0.3091  0.3449
  318ASP     HA 4946   5.122   5.748   2.239  0.3451 -0.7338  1.3330
  318ASP    HB2 4947   5.078   5.915   2.430 -1.7534  0.2124 -0.4623
  318ASP    HB3 4948   5.179   6.026   2.346  0.7894 -0.2182  0.1657
  319VAL      N 4949   5.219   5.861   2.023  0.3874 -0.1750 -0.5456
  319VAL     CA 4950   5.278   5.919   1.901 -0.2584  0.9254 -0.5671
  319VAL      C 4951   5.280   6.072   1.907 -0.4694  0.4828  0.1862
  319VAL      O 4952   5.378   6.134   1.871  0.1925 -0.5045 -0.2187
  319VAL     CB 4953   5.212   5.851   1.780 -0.4466 -0.5505  1.3748
  319VAL    CG1 4954   5.071   5.904   1.764  0.2407  0.8698 -0.1591
  319VAL    CG2 4955   5.296   5.890   1.649  1.1523  0.6572 -1.9948
  319VAL      H 4956   5.121   5.833   2.024 -0.0759  1.2203  0.7475
  319VAL     HA 4957   5.382   5.887   1.892  0.0587  1.9033 -0.6196
  319VAL     HB 4958   5.215   5.742   1.789  0.9102 -0.6795  0.1567
  319VAL   HG11 4959   5.028   5.846   1.682  1.5026 -0.0669 -0.2274
  319VAL   HG12 4960   5.014   5.876   1.853  0.9162 -0.1487 -0.0150
  319VAL   HG13 4961   5.060   6.012   1.758  0.0981  0.8929  0.4156
  319VAL   HG21 4962   5.271   5.810   1.579  0.3428 -1.0534  0.0114
  319VAL   HG22 4963   5.275   5.996   1.633 -0.9301  0.7725  0.2122
  319VAL   HG23 4964   5.401   5.875   1.675  0.6434 -1.1185 -0.4707
  320ALA      N 4965   5.177   6.134   1.963  0.4834  0.1489 -0.6993
  320ALA     CA 4966   5.177   6.278   1.991 -0.1966 -0.1672  0.7369
  320ALA      C 4967   5.297   6.331   2.078  0.9102  0.7569  0.5680
  320ALA      O 4968   5.344   6.443   2.048  0.4516  0.0778  0.0533
  320ALA     CB 4969   5.038   6.305   2.058 -1.1368  0.7997 -0.6743
  320ALA      H 4970   5.107   6.080   2.013  0.6698 -0.2582 -0.8720
  320ALA     HA 4971   5.183   6.327   1.894 -0.0454  0.5137  1.0797
  320ALA    HB1 4972   5.016   6.231   2.136 -0.1651  0.0103 -1.1128
  320ALA    HB2 4973   5.027   6.406   2.099 -0.6817  0.2804  0.8545
  320ALA    HB3 4974   4.967   6.294   1.976 -0.3995 -0.0936 -1.2283
  321THR      N 4975   5.342   6.253   2.177 -0.1346 -0.1009 -0.0571
  321THR     CA 4976   5.447   6.296   2.261 -0.3409  0.7394 -0.6842
  321THR      C 4977   5.588   6.234   2.237  0.3537 -0.4463 -0.1946
  321THR      O 4978   5.672   6.281   2.309 -0.6737 -0.0558 -0.4264
  321THR     CB 4979   5.414   6.260   2.414  0.4639 -0.3894  0.3927
  321THR    OG1 4980   5.406   6.121   2.444 -0.3642  0.4116  0.8243
  321THR    CG2 4981   5.285   6.322   2.459 -0.0485 -0.5219 -0.4551
  321THR      H 4982   5.287   6.171   2.197 -1.1480  0.3634 -0.7787
  321THR     HA 4983   5.453   6.405   2.258 -1.5809  0.8670  0.0160
  321THR     HB 4984   5.496   6.298   2.476 -0.2410  1.8543  0.1401
  321THR    HG1 4985   5.482   6.096   2.498  0.2995  0.4194 -0.0483
  321THR   HG21 4986   5.200   6.282   2.405 -0.1488 -0.7576 -0.1310
  321THR   HG22 4987   5.261   6.311   2.565  1.2637 -0.2273 -0.0898
  321THR   HG23 4988   5.287   6.429   2.439 -0.9625 -0.1456  1.0828
  322SER      N 4989   5.603   6.133   2.151  0.1965 -0.7618 -0.2410
  322SER     CA 4990   5.718   6.041   2.138 -0.0869 -0.5281 -0.3555
  322SER      C 4991   5.854   6.108   2.118  0.3568  0.5060 -0.2507
  322SER      O 4992   5.950   6.034   2.129  0.2565 -0.2344  0.3410
  322SER     CB 4993   5.683   5.951   2.011 -0.0969  0.8542 -0.1027
  322SER     OG 4994   5.680   6.017   1.885  0.2814 -0.6713 -0.1004
  322SER      H 4995   5.519   6.096   2.107  0.4141  0.4167 -1.8385
  322SER     HA 4996   5.722   5.975   2.225 -1.4205 -0.7258 -0.4010
  322SER    HB2 4997   5.756   5.870   2.015 -0.9231  0.0511 -0.5590
  322SER    HB3 4998   5.586   5.903   2.026  0.1351  0.0787 -0.9149
  322SER     HG 4999   5.606   6.077   1.893 -0.4345 -1.5817  0.6816
  323GLN      N 5000   5.858   6.243   2.101 -0.9912  0.2969  0.4412
  323GLN     CA 5001   5.972   6.329   2.075  0.4926  0.8271 -0.1336
  323GLN      C 5002   6.069   6.319   2.194  0.2720  0.0769 -0.1212
  323GLN      O 5003   6.184   6.340   2.173 -0.0786  0.9130 -0.0710
  323GLN     CB 5004   5.931   6.469   2.035  0.2016  0.6259  0.4935
  323GLN     CG 5005   5.865   6.467   1.894 -0.5552  0.4076 -0.0956
  323GLN     CD 5006   5.731   6.395   1.877  0.1093  0.1840 -0.1304
  323GLN    OE1 5007   5.718   6.293   1.806  0.2395 -0.5671  0.2765
  323GLN    NE2 5008   5.624   6.428   1.953 -0.8183 -0.2487  0.5668
  323GLN      H 5009   5.769   6.287   2.086 -0.8017  0.6598  0.3523
  323GLN     HA 5010   6.007   6.275   1.987 -0.5535  0.1288 -0.1579
  323GLN    HB2 5011   5.859   6.506   2.108  0.0194  0.6124  0.3246
  323GLN    HB3 5012   6.013   6.538   2.017 -0.0297  0.5722 -1.0983
  323GLN    HG2 5013   5.852   6.570   1.861  1.6894  0.6353 -0.5877
  323GLN    HG3 5014   5.945   6.426   1.832 -0.1304  0.0949  0.6378
  323GLN   HE21 5015   5.537   6.377   1.945 -0.4866 -0.7226 -0.3615
  323GLN   HE22 5016   5.629   6.518   1.998 -0.4361  0.0474 -0.0394
  324ASP      N 5017   6.014   6.294   2.315  0.3035 -0.0475 -0.7434
  324ASP     CA 5018   6.078   6.275   2.446  0.5268 -0.1208 -0.1796
  324ASP      C 5019   6.011   6.152   2.518 -0.7781 -0.2729  0.2354
  324ASP      O 5020   5.891   6.120   2.496 -0.8822  0.0923 -0.2072
  324ASP     CB 5021   6.045   6.389   2.546  0.2395  0.3568  0.3399
  324ASP     CG 5022   6.071   6.538   2.496 -0.1833  0.0147  0.1525
  324ASP    OD1 5023   6.077   6.629   2.580 -0.3868  0.3573 -0.5894
  324ASP    OD2 5024   6.077   6.567   2.373 -0.1324  0.7796 -0.4060
  324ASP      H 5025   5.913   6.291   2.313  0.2762  0.6497 -0.9951
  324ASP     HA 5026   6.186   6.259   2.444  0.4238 -0.9516  0.0048
  324ASP    HB2 5027   5.942   6.384   2.579  0.0912  0.4715 -0.0966
  324ASP    HB3 5028   6.107   6.381   2.635  0.4686 -0.6943  0.1108
  325ASP      N 5029   6.089   6.093   2.605 -0.3812 -0.4292 -0.6831
  325ASP     CA 5030   6.040   5.988   2.696  0.3959 -1.1092 -0.7038
  325ASP      C 5031   5.963   6.062   2.806  0.3302  0.5107  0.6438
  325ASP      O 5032   6.013   6.152   2.865 -0.2068  0.7245 -0.4605
  325ASP     CB 5033   6.146   5.903   2.761 -0.2490  0.4971  1.7356
  325ASP     CG 5034   6.226   5.833   2.644 -0.0983 -0.3348  0.2776
  325ASP    OD1 5035   6.172   5.805   2.535  0.2844  0.6819  0.4946
  325ASP    OD2 5036   6.349   5.826   2.658 -0.0747  0.5917  0.7521
  325ASP      H 5037   6.183   6.121   2.628 -0.4769  0.3511 -1.1686
  325ASP     HA 5038   5.976   5.922   2.640 -1.0426 -0.1414 -0.3070
  325ASP    HB2 5039   6.217   5.964   2.817 -0.0736  0.3349  1.6919
  325ASP    HB3 5040   6.098   5.830   2.828 -0.6790 -0.6801  0.2603
  326CYS      N 5041   5.844   6.017   2.827  0.8000 -0.0438 -0.1378
  326CYS     CA 5042   5.737   6.085   2.902  0.2640 -0.0646 -0.4940
  326CYS      C 5043   5.672   5.992   3.009  0.1316  0.2123  0.5376
  326CYS      O 5044   5.640   5.879   2.976 -0.0630  0.4121 -0.0275
  326CYS     CB 5045   5.637   6.161   2.814  0.8659  0.9040 -1.2617
  326CYS     SG 5046   5.709   6.295   2.722  0.0731 -0.3066  0.7630
  326CYS      H 5047   5.813   5.940   2.771  0.2840 -0.5812  0.8401
  326CYS     HA 5048   5.789   6.158   2.965  0.3835 -0.0830 -0.5709
  326CYS    HB2 5049   5.586   6.088   2.751  0.8039 -0.2007 -0.0015
  326CYS    HB3 5050   5.558   6.196   2.880  0.9151 -0.2218 -0.5642
  327TYR      N 5051   5.665   6.041   3.132  0.0467  0.2467 -0.0430
  327TYR     CA 5052   5.636   5.962   3.257  0.3363 -0.0594 -0.4174
  327TYR      C 5053   5.534   6.040   3.335  0.3632  0.0565 -0.9115
  327TYR      O 5054   5.533   6.161   3.331 -0.4568  0.9192  0.3173
  327TYR     CB 5055   5.767   5.958   3.332 -0.2824  0.3718  0.1286
  327TYR     CG 5056   5.886   5.886   3.261 -0.2221 -0.5440 -0.4018
  327TYR    CD1 5057   5.960   5.954   3.165 -0.3918 -0.8530  0.2538
  327TYR    CD2 5058   5.929   5.757   3.291 -0.6400  0.1381 -0.5177
  327TYR    CE1 5059   6.074   5.903   3.098  0.3650 -0.8331 -0.5924
  327TYR    CE2 5060   6.039   5.697   3.220  0.6900 -0.1000 -0.4485
  327TYR     CZ 5061   6.113   5.775   3.130 -0.3291 -0.2476 -0.0133
  327TYR     OH 5062   6.219   5.721   3.063 -0.2258 -0.0035  0.4648
  327TYR      H 5063   5.684   6.138   3.149 -0.3165  0.4130 -0.5565
  327TYR     HA 5064   5.602   5.861   3.235  0.8258 -0.0402 -1.4070
  327TYR    HB2 5065   5.804   6.059   3.352 -0.6555  0.3798  0.8535
  327TYR    HB3 5066   5.755   5.908   3.428  0.1885  0.8703  0.4607
  327TYR    HD1 5067   5.927   6.056   3.149  0.6395 -0.3088  1.3118
  327TYR    HD2 5068   5.878   5.705   3.371 -0.4881  1.4335  0.4983
  327TYR    HE1 5069   6.128   5.974   3.037 -0.4314  0.9801  0.6691
  327TYR    HE2 5070   6.077   5.603   3.256 -0.2340 -0.2325  0.2336
  327TYR     HH 5071   6.290   5.782   3.041 -0.0711 -0.3297  0.0301
  328LYS      N 5072   5.451   5.974   3.422  0.2076  0.1495  0.3288
  328LYS     CA 5073   5.354   6.035   3.527  0.0981 -0.2645  1.1601
  328LYS      C 5074   5.386   5.974   3.659 -0.2466 -1.1013  0.4803
  328LYS      O 5075   5.446   5.872   3.658  0.4727  0.4690  0.0269
  328LYS     CB 5076   5.210   6.001   3.478  0.3511  0.2577  0.5323
  328LYS     CG 5077   5.173   5.850   3.491 -0.7098 -0.3116 -0.1295
  328LYS     CD 5078   5.039   5.819   3.431  0.3216 -0.4029 -1.1280
  328LYS     CE 5079   4.920   5.856   3.520 -0.4313 -0.6752  0.1817
  328LYS     NZ 5080   4.796   5.788   3.463  0.0342  0.6270 -0.2179
  328LYS      H 5081   5.463   5.874   3.431 -0.6581 -0.1441 -1.1089
  328LYS     HA 5082   5.356   6.144   3.524 -0.8343 -0.1970  1.9938
  328LYS    HB2 5083   5.134   6.070   3.515  0.8063  1.3328 -0.4488
  328LYS    HB3 5084   5.209   6.024   3.372  1.2184  0.3181  0.5234
  328LYS    HG2 5085   5.242   5.789   3.432 -1.0017 -0.8486  0.0651
  328LYS    HG3 5086   5.179   5.816   3.594 -0.1015  0.7076  0.1996
  328LYS    HD2 5087   5.027   5.879   3.340 -1.1812 -1.0263 -1.3964
  328LYS    HD3 5088   5.033   5.711   3.415 -1.2726 -0.7346  0.9188
  328LYS    HE2 5089   4.934   5.826   3.624 -1.4553  0.4435  0.6928
  328LYS    HE3 5090   4.904   5.964   3.514 -0.8061 -0.7361 -0.0011
  328LYS    HZ1 5091   4.718   5.807   3.524 -0.8263  0.7575 -1.2953
  328LYS    HZ2 5092   4.764   5.814   3.370 -1.9167 -0.4445  0.0322
  328LYS    HZ3 5093   4.807   5.688   3.465 -0.3103  0.5355 -1.3731
  329PHE      N 5094   5.350   6.051   3.764  0.4746 -0.7145 -0.9118
  329PHE     CA 5095   5.370   6.024   3.909 -0.2069  0.2958 -0.0525
  329PHE      C 5096   5.249   5.934   3.953  0.3357 -0.6287 -0.2788
  329PHE      O 5097   5.131   5.974   3.946  0.0327  0.1453  0.1248
  329PHE     CB 5098   5.406   6.151   3.987  0.0293 -0.4101 -0.2638
  329PHE     CG 5099   5.408   6.147   4.141  0.1135 -0.2491  0.6650
  329PHE    CD1 5100   5.513   6.078   4.205  0.9710  0.2899 -0.2090
  329PHE    CD2 5101   5.310   6.217   4.214 -0.5375  0.3088 -0.4540
  329PHE    CE1 5102   5.516   6.078   4.351 -0.0102 -0.0603  0.0440
  329PHE    CE2 5103   5.320   6.225   4.357  0.8001  0.7076  0.5766
  329PHE     CZ 5104   5.422   6.156   4.420 -0.4522  0.6669  0.0825
  329PHE      H 5105   5.311   6.141   3.742  0.5959  0.4249  2.4449
  329PHE     HA 5106   5.453   5.953   3.917 -0.2864  0.1442 -0.5478
  329PHE    HB2 5107   5.511   6.167   3.961  0.5157 -1.5610  0.8032
  329PHE    HB3 5108   5.346   6.233   3.948  0.0898 -0.4916 -0.5309
  329PHE    HD1 5109   5.585   6.023   4.146 -1.5929 -1.6582 -1.9796
  329PHE    HD2 5110   5.231   6.282   4.179 -1.0844  1.3337  2.1870
  329PHE    HE1 5111   5.595   6.019   4.396 -0.5428 -0.6436  0.2428
  329PHE    HE2 5112   5.253   6.288   4.414 -1.5929  1.0427 -2.1582
  329PHE     HZ 5113   5.436   6.168   4.527 -0.5764  0.3666  0.1364
  330ALA      N 5114   5.274   5.810   3.982 -0.1346  0.1572  0.4128
  330ALA     CA 5115   5.170   5.705   4.005 -0.6233 -0.4175  0.5039
  330ALA      C 5116   5.139   5.681   4.153 -0.8122  0.2424 -0.0682
  330ALA      O 5117   5.096   5.576   4.192  0.1012  0.1805 -0.2354
  330ALA     CB 5118   5.215   5.582   3.917 -0.4847 -0.3752 -0.2489
  330ALA      H 5119   5.369   5.780   3.963 -0.2276 -0.2091  0.5238
  330ALA     HA 5120   5.071   5.733   3.969 -0.3227  0.2735  0.1896
  330ALA    HB1 5121   5.156   5.496   3.948  0.7319 -1.7112 -1.3337
  330ALA    HB2 5122   5.223   5.617   3.814  0.8024  1.3843  0.3518
  330ALA    HB3 5123   5.317   5.556   3.946 -0.3533  0.8133  0.4861
  331ILE      N 5124   5.171   5.779   4.232 -0.3327 -0.6241 -0.2660
  331ILE     CA 5125   5.125   5.788   4.369 -0.5110  0.5875 -0.6904
  331ILE      C 5126   5.026   5.893   4.382  0.0166 -0.4438  0.2254
  331ILE      O 5127   5.046   6.006   4.330 -0.1832 -0.1329  0.8429
  331ILE     CB 5128   5.257   5.815   4.456  0.4023  0.3850  0.4869
  331ILE    CG1 5129   5.340   5.683   4.470  1.0138 -0.7848 -0.2728
  331ILE    CG2 5130   5.206   5.859   4.586 -0.2811 -1.0629 -0.8599
  331ILE    CD1 5131   5.488   5.713   4.458 -0.2959 -0.4019  0.3311
  331ILE      H 5132   5.204   5.863   4.186 -0.3449 -0.8472 -0.6940
  331ILE     HA 5133   5.087   5.695   4.409  1.2734 -0.0785 -0.3955
  331ILE     HB 5134   5.317   5.894   4.412  0.2929  0.0079 -0.3968
  331ILE   HG12 5135   5.322   5.644   4.570  0.4493  0.3090  0.0831
  331ILE   HG13 5136   5.303   5.608   4.400  1.1157 -0.4771 -0.6653
  331ILE   HG21 5137   5.141   5.784   4.631  0.0688 -0.6430  0.4535
  331ILE   HG22 5138   5.285   5.875   4.660 -0.7370 -0.3683 -0.4952
  331ILE   HG23 5139   5.154   5.955   4.590  0.1653 -0.8349 -0.0722
  331ILE   HD11 5140   5.538   5.617   4.450  1.3060  0.4223 -0.7943
  331ILE   HD12 5141   5.512   5.780   4.375  1.6447 -0.2159  0.9413
  331ILE   HD13 5142   5.523   5.766   4.547 -1.6626 -0.0232  0.6994
  332SER      N 5143   4.920   5.870   4.461 -0.5611  0.4450  0.2131
  332SER     CA 5144   4.786   5.938   4.456 -0.3709  0.2981  0.2265
  332SER      C 5145   4.709   5.931   4.587 -0.4952 -0.5911 -0.1884
  332SER      O 5146   4.758   5.888   4.689 -0.2981  0.1175  0.0606
  332SER     CB 5147   4.708   5.900   4.328 -0.6686  0.2279 -0.1633
  332SER     OG 5148   4.684   5.754   4.320 -0.3767  0.2605 -0.2100
  332SER      H 5149   4.926   5.783   4.511  0.1437  0.8327  0.8500
  332SER     HA 5150   4.816   6.042   4.449  0.6876 -0.0009 -0.1201
  332SER    HB2 5151   4.610   5.945   4.312 -1.2910 -0.9384  0.1608
  332SER    HB3 5152   4.766   5.914   4.238  0.5243 -1.0891  0.3281
  332SER     HG 5153   4.632   5.743   4.240 -0.9351 -0.2892  0.2076
  333GLN      N 5154   4.597   6.000   4.586 -0.2529 -0.3408 -0.1973
  333GLN     CA 5155   4.502   5.999   4.693 -0.1592 -0.2750  0.1019
  333GLN      C 5156   4.398   5.889   4.700 -0.4213  0.6883 -0.3143
  333GLN      O 5157   4.369   5.821   4.600  0.0801 -0.3364  0.0218
  333GLN     CB 5158   4.447   6.144   4.699  0.1018 -0.4158 -0.4503
  333GLN     CG 5159   4.377   6.177   4.566  0.8865  0.3286 -0.1759
  333GLN     CD 5160   4.243   6.103   4.546 -0.3205 -0.8017  0.4838
  333GLN    OE1 5161   4.175   6.070   4.640  0.3666  0.3605 -0.3808
  333GLN    NE2 5162   4.202   6.080   4.419  0.3473 -0.0881 -0.8815
  333GLN      H 5163   4.563   6.048   4.504 -0.9467  1.5460  1.0436
  333GLN     HA 5164   4.570   5.977   4.776  0.1865 -0.1967 -0.1561
  333GLN    HB2 5165   4.384   6.157   4.788  0.4297  1.1399 -0.3885
  333GLN    HB3 5166   4.529   6.214   4.715 -0.4691  0.2181 -0.1743
  333GLN    HG2 5167   4.362   6.285   4.560 -2.1842  0.0705  0.0028
  333GLN    HG3 5168   4.442   6.149   4.484  0.3361 -0.2155 -0.4400
  333GLN   HE21 5169   4.108   6.045   4.407  0.2938 -0.0278 -0.6483
  333GLN   HE22 5170   4.263   6.121   4.350  1.3384 -0.2674 -0.1502
  334SER      N 5171   4.348   5.864   4.821 -0.3780 -0.3912  0.2210
  334SER     CA 5172   4.229   5.781   4.849 -0.3953 -0.0837 -0.0022
  334SER      C 5173   4.150   5.822   4.971  0.0459 -1.2946  0.0616
  334SER      O 5174   4.197   5.840   5.079 -0.0888  0.2069 -0.0112
  334SER     CB 5175   4.271   5.633   4.865  0.0037  0.2009  0.0321
  334SER     OG 5176   4.177   5.551   4.929 -0.0101 -0.8230  0.2491
  334SER      H 5177   4.397   5.908   4.897  1.1073  0.2710 -1.0090
  334SER     HA 5178   4.157   5.795   4.768  0.9258  1.5718 -1.0312
  334SER    HB2 5179   4.291   5.582   4.771 -0.5756 -1.2035  0.6204
  334SER    HB3 5180   4.365   5.626   4.920  0.6511  1.1570 -0.8705
  334SER     HG 5181   4.217   5.474   4.971 -1.2125 -1.0765  1.0045
  335SER      N 5182   4.011   5.832   4.948 -0.1539  0.1694  0.0201
  335SER     CA 5183   3.916   5.844   5.060 -0.1116  0.1689  0.7845
  335SER      C 5184   3.920   5.726   5.156  0.3790 -0.0800 -0.6203
  335SER      O 5185   3.890   5.745   5.278  0.2761 -0.4178  0.3270
  335SER     CB 5186   3.780   5.866   5.008 -0.3118  0.2410  0.1078
  335SER     OG 5187   3.738   5.755   4.942  0.1805 -0.0455  0.4143
  335SER      H 5188   3.980   5.813   4.853  0.4360  1.3493 -0.4464
  335SER     HA 5189   3.935   5.937   5.114  0.3611  0.3359  0.3472
  335SER    HB2 5190   3.712   5.878   5.093 -0.2113  0.0085  0.2227
  335SER    HB3 5191   3.759   5.955   4.948 -1.0306  1.2685  1.7312
  335SER     HG 5192   3.646   5.745   4.970  0.1263 -0.0017  0.2527
  336THR      N 5193   3.945   5.605   5.108 -0.3757  0.1397 -0.3953
  336THR     CA 5194   3.915   5.480   5.181  0.6296 -0.1012 -0.1699
  336THR      C 5195   4.033   5.441   5.273  0.0436  1.0107 -0.4249
  336THR      O 5196   4.009   5.362   5.369  0.7441  0.1902  0.2837
  336THR     CB 5197   3.859   5.372   5.085 -0.4477  0.9460 -0.2202
  336THR    OG1 5198   3.956   5.343   4.985  0.3779  0.5935 -0.2773
  336THR    CG2 5199   3.732   5.408   5.016  0.5154 -0.6507  1.0017
  336THR      H 5200   3.993   5.596   5.020 -0.8371 -1.2150 -0.5515
  336THR     HA 5201   3.832   5.500   5.249  0.3787 -1.2278 -0.1121
  336THR     HB 5202   3.850   5.281   5.144  1.4464  0.2684 -0.8342
  336THR    HG1 5203   4.026   5.294   5.028  0.0951  0.2797 -0.1676
  336THR   HG21 5204   3.654   5.437   5.086  0.1938 -0.8992  0.7500
  336THR   HG22 5205   3.756   5.487   4.944 -0.1724 -1.2706  0.0481
  336THR   HG23 5206   3.688   5.325   4.961  0.9782 -0.8213  0.8780
  337GLY      N 5207   4.159   5.476   5.247 -0.2789  0.2795  0.1279
  337GLY     CA 5208   4.269   5.425   5.320 -0.4604  0.6376  0.0236
  337GLY      C 5209   4.392   5.397   5.232  0.6590 -0.2352  0.2594
  337GLY      O 5210   4.381   5.454   5.120 -0.1525  0.3966  0.2008
  337GLY      H 5211   4.175   5.527   5.162 -0.1407 -0.0069 -0.0194
  337GLY    HA2 5212   4.296   5.491   5.403  0.5457  0.4900 -0.1564
  337GLY    HA3 5213   4.255   5.328   5.367  0.4007  0.0956 -0.7707
  338THR      N 5214   4.495   5.325   5.271 -0.2172  0.7342 -0.6988
  338THR     CA 5215   4.614   5.309   5.183  0.3559  0.3158  0.5958
  338THR      C 5216   4.583   5.189   5.100 -0.2524 -0.1622 -0.0232
  338THR      O 5217   4.561   5.078   5.147 -0.2374  0.3992 -0.1072
  338THR     CB 5218   4.745   5.287   5.261  0.0865 -0.5605  0.1950
  338THR    OG1 5219   4.769   5.401   5.335 -0.9306 -1.1122  0.5950
  338THR    CG2 5220   4.861   5.266   5.164 -0.2679 -0.4040 -0.0315
  338THR      H 5221   4.499   5.288   5.365  0.5796  0.7304 -0.7139
  338THR     HA 5222   4.629   5.387   5.108  0.3511  0.4632  0.7468
  338THR     HB 5223   4.739   5.208   5.336  0.8979  0.1107  1.0197
  338THR    HG1 5224   4.725   5.405   5.420 -0.2739  0.9714  0.9762
  338THR   HG21 5225   4.875   5.159   5.147  1.1216 -0.1932 -0.4553
  338THR   HG22 5226   4.855   5.328   5.075 -0.6000 -0.9490 -0.3963
  338THR   HG23 5227   4.948   5.302   5.219 -0.1961  0.4398 -0.6657
  339VAL      N 5228   4.574   5.211   4.974  0.3151 -0.1386  0.9085
  339VAL     CA 5229   4.544   5.116   4.862 -0.6915 -0.6614  0.2966
  339VAL      C 5230   4.681   5.067   4.792  0.7247  0.5356 -0.5705
  339VAL      O 5231   4.747   5.136   4.717 -0.0152 -0.6694 -0.1756
  339VAL     CB 5232   4.456   5.173   4.750  0.6025 -0.1720  0.5056
  339VAL    CG1 5233   4.422   5.078   4.636 -0.2040  0.6930  0.9056
  339VAL    CG2 5234   4.317   5.215   4.807 -1.5882 -0.2204  0.0694
  339VAL      H 5235   4.599   5.303   4.941 -0.0222 -0.1977  0.4665
  339VAL     HA 5236   4.484   5.038   4.908 -1.3120  0.6950  1.9805
  339VAL     HB 5237   4.504   5.262   4.708 -0.3599  0.5233  0.8073
  339VAL   HG11 5238   4.507   5.038   4.582 -0.3199  0.4784  0.8810
  339VAL   HG12 5239   4.358   4.999   4.676 -0.4727 -1.0881 -2.3468
  339VAL   HG13 5240   4.370   5.134   4.558  0.6949  0.6042  0.2204
  339VAL   HG21 5241   4.328   5.315   4.849 -0.2992 -0.0350 -0.6115
  339VAL   HG22 5242   4.247   5.217   4.724 -0.4278  0.2977 -0.9681
  339VAL   HG23 5243   4.288   5.152   4.890 -1.2838  0.1250  0.4476
  340MET      N 5244   4.721   4.944   4.817 -0.2555  0.6133 -0.0953
  340MET     CA 5245   4.840   4.895   4.748  0.2389  0.2595  0.0991
  340MET      C 5246   4.801   4.840   4.604 -0.3806 -0.3724 -0.5536
  340MET      O 5247   4.759   4.723   4.591 -0.0938 -0.1179 -0.2981
  340MET     CB 5248   4.901   4.789   4.834  0.5602 -0.1321  0.4090
  340MET     CG 5249   4.967   4.837   4.960 -0.0662  0.1356  0.0803
  340MET     SD 5250   5.002   4.710   5.079  0.3705 -0.0786 -0.1697
  340MET     CE 5251   5.128   4.613   4.998  0.3303 -0.6076 -0.5937
  340MET      H 5252   4.661   4.883   4.870  0.1170 -0.6109 -1.0077
  340MET     HA 5253   4.914   4.974   4.733  0.9034 -0.1182  1.1221
  340MET    HB2 5254   4.827   4.710   4.850 -0.2227  0.5002  0.0472
  340MET    HB3 5255   4.974   4.740   4.769  0.3425  0.1491 -0.0617
  340MET    HG2 5256   5.059   4.886   4.926  0.3251 -1.3718 -1.3170
  340MET    HG3 5257   4.896   4.905   5.005 -0.3183  1.4977 -2.0640
  340MET    HE1 5258   5.185   4.556   5.071  1.6523  1.1651 -0.1024
  340MET    HE2 5259   5.071   4.538   4.943 -1.3326 -0.3230  0.6079
  340MET    HE3 5260   5.199   4.664   4.932  0.6951  0.3884  0.5020
  341GLY      N 5261   4.813   4.931   4.508 -0.1767 -0.7697  1.0676
  341GLY     CA 5262   4.796   4.913   4.361 -0.8253  0.0227 -0.4686
  341GLY      C 5263   4.915   4.840   4.299 -0.3041 -0.2139 -0.3324
  341GLY      O 5264   5.020   4.814   4.364  0.0333 -0.0629 -0.3519
  341GLY      H 5265   4.831   5.027   4.533 -0.0302  0.0357 -1.4765
  341GLY    HA2 5266   4.706   4.856   4.339 -0.6870 -0.4512  0.1330
  341GLY    HA3 5267   4.798   5.010   4.312  0.0612  0.3550  0.1859
  342ALA      N 5268   4.907   4.810   4.172 -0.2285 -0.1764 -0.0129
  342ALA     CA 5269   5.004   4.731   4.098  0.7093 -0.0818 -0.2699
  342ALA      C 5270   5.141   4.796   4.101 -0.1842  0.1183  0.5448
  342ALA      O 5271   5.235   4.726   4.061 -0.0992  0.7278 -0.4588
  342ALA     CB 5272   4.955   4.703   3.955  0.0920  1.1277  0.3284
  342ALA      H 5273   4.828   4.842   4.117  0.4280 -0.8850 -1.4925
  342ALA     HA 5274   5.013   4.631   4.141 -1.4341 -0.4731 -0.4675
  342ALA    HB1 5275   4.852   4.670   3.951  0.6389 -0.7281 -0.4453
  342ALA    HB2 5276   4.963   4.793   3.892 -0.5277 -0.5251 -2.4590
  342ALA    HB3 5277   5.014   4.627   3.904 -0.6661  0.1629  0.8218
  343VAL      N 5278   5.160   4.918   4.144 -0.0596  0.4090  0.7860
  343VAL     CA 5279   5.292   4.983   4.178  0.1183 -0.2200 -0.2008
  343VAL      C 5280   5.373   4.910   4.290  0.6264  0.9330 -0.2953
  343VAL      O 5281   5.491   4.927   4.298 -0.6970 -0.0578 -0.5424
  343VAL     CB 5282   5.269   5.140   4.210 -0.1279  0.6837  0.1078
  343VAL    CG1 5283   5.392   5.207   4.276 -0.3969 -0.9009 -0.1200
  343VAL    CG2 5284   5.250   5.213   4.074  0.2887 -0.0971 -0.0886
  343VAL      H 5285   5.077   4.974   4.156 -0.0173  0.9371 -0.8403
  343VAL     HA 5286   5.354   4.982   4.088 -0.7241  0.3579 -0.8193
  343VAL     HB 5287   5.192   5.170   4.281 -0.0993  0.4845  0.2231
  343VAL   HG11 5288   5.373   5.312   4.298  0.2803 -0.6111 -0.8501
  343VAL   HG12 5289   5.407   5.165   4.376 -0.6127 -0.7562 -0.0258
  343VAL   HG13 5290   5.482   5.188   4.218 -1.1657 -0.4363 -1.5697
  343VAL   HG21 5291   5.157   5.184   4.024  0.3592  0.5470 -0.6248
  343VAL   HG22 5292   5.245   5.320   4.096  0.3614 -0.0054 -0.5056
  343VAL   HG23 5293   5.332   5.190   4.007 -0.6825 -1.1814 -0.9889
  344ILE      N 5294   5.306   4.827   4.376  0.4870 -0.0517  0.4989
  344ILE     CA 5295   5.381   4.735   4.461 -0.2614  0.4230 -0.3657
  344ILE      C 5296   5.407   4.603   4.389  1.2054 -0.4637 -0.4834
  344ILE      O 5297   5.507   4.544   4.397  0.0128  0.8175  0.6494
  344ILE     CB 5298   5.312   4.726   4.596  0.0060 -0.0480 -0.3183
  344ILE    CG1 5299   5.364   4.826   4.705  0.1370  1.2095  0.0040
  344ILE    CG2 5300   5.317   4.579   4.661 -0.0317  0.7772  0.9115
  344ILE    CD1 5301   5.295   4.961   4.700 -0.3529  1.0574  0.1047
  344ILE      H 5302   5.207   4.809   4.367  0.4958 -0.2920  0.8269
  344ILE     HA 5303   5.482   4.774   4.474 -0.3713  0.6182 -0.0762
  344ILE     HB 5304   5.205   4.741   4.586 -0.1001  0.5255  1.1274
  344ILE   HG12 5305   5.358   4.781   4.804 -0.1188  0.2341 -0.4372
  344ILE   HG13 5306   5.472   4.823   4.688  0.2439 -1.4088  0.4323
  344ILE   HG21 5307   5.421   4.554   4.681  0.0824  1.4512  1.2255
  344ILE   HG22 5308   5.252   4.582   4.749 -1.3143 -0.4693  0.0971
  344ILE   HG23 5309   5.273   4.509   4.589  0.1903 -1.2056  2.5342
  344ILE   HD11 5310   5.351   5.027   4.765  0.0625  0.7068  0.1068
  344ILE   HD12 5311   5.300   4.999   4.598 -1.4678  0.1264 -0.3500
  344ILE   HD13 5312   5.200   4.944   4.752 -0.2109  0.3949  0.1671
  345MET      N 5313   5.303   4.555   4.320  0.3506 -0.1418  0.4178
  345MET     CA 5314   5.291   4.422   4.256 -0.0408 -0.1047 -0.6167
  345MET      C 5315   5.369   4.395   4.130  0.4734 -0.3936  0.4085
  345MET      O 5316   5.397   4.278   4.092  0.4764 -0.0488 -0.0329
  345MET     CB 5317   5.147   4.378   4.233 -0.5145 -0.3477 -0.0727
  345MET     CG 5318   5.043   4.415   4.346  0.8964  0.9803  0.0465
  345MET     SD 5319   4.872   4.368   4.298  0.1710 -0.0298  0.0763
  345MET     CE 5320   4.772   4.466   4.409 -0.5775  0.3242 -0.4998
  345MET      H 5321   5.218   4.610   4.324  0.1924 -0.4080  0.9421
  345MET     HA 5322   5.333   4.350   4.326 -0.3152  0.4817  0.1779
  345MET    HB2 5323   5.111   4.431   4.145  0.3376 -0.0484 -0.2680
  345MET    HB3 5324   5.146   4.271   4.210 -1.7190 -0.3590 -0.0984
  345MET    HG2 5325   5.062   4.356   4.436 -1.2776  0.3439  0.2173
  345MET    HG3 5326   5.047   4.523   4.352 -0.7197  1.1536 -0.8138
  345MET    HE1 5327   4.816   4.470   4.509  1.2258 -0.2978 -1.1774
  345MET    HE2 5328   4.747   4.563   4.365 -1.7063  0.0160 -0.5989
  345MET    HE3 5329   4.680   4.408   4.411  0.2483 -1.0924 -0.8899
  346GLU      N 5330   5.430   4.499   4.061  1.0787 -0.4722 -0.5832
  346GLU     CA 5331   5.543   4.497   3.961 -0.3471  0.5419 -0.4346
  346GLU      C 5332   5.681   4.497   4.037 -0.8888 -0.0605  0.5199
  346GLU      O 5333   5.785   4.483   3.965  0.2618 -0.0034  0.3143
  346GLU     CB 5334   5.528   4.620   3.867  1.2035  0.8757  0.4351
  346GLU     CG 5335   5.410   4.589   3.766 -0.3933 -0.2732 -0.2579
  346GLU     CD 5336   5.390   4.696   3.656 -0.0439  0.1002 -0.4505
  346GLU    OE1 5337   5.470   4.791   3.655  0.0094 -0.2454 -0.1708
  346GLU    OE2 5338   5.294   4.700   3.579  0.0709  0.2244  0.0352
  346GLU      H 5339   5.397   4.591   4.085 -0.4078 -0.9446 -0.6549
  346GLU     HA 5340   5.528   4.405   3.905 -1.8021  0.5343 -0.0932
  346GLU    HB2 5341   5.503   4.707   3.927  0.3945 -0.1458  1.7119
  346GLU    HB3 5342   5.617   4.637   3.807  0.8316  0.1077 -0.3906
  346GLU    HG2 5343   5.435   4.498   3.713 -0.1635 -0.1294 -0.4020
  346GLU    HG3 5344   5.315   4.588   3.819 -0.3068  0.2585 -0.0802
  347GLY      N 5345   5.687   4.501   4.168  0.1355  0.6036 -0.8942
  347GLY     CA 5346   5.806   4.495   4.259  0.2624 -0.0670  0.1103
  347GLY      C 5347   5.814   4.378   4.347  1.4688  0.9562 -0.0548
  347GLY      O 5348   5.919   4.319   4.354 -0.3548  0.8862  0.3835
  347GLY      H 5349   5.596   4.500   4.211  0.6093 -0.3627  0.2022
  347GLY    HA2 5350   5.892   4.511   4.194 -1.1066  0.0973 -1.8497
  347GLY    HA3 5351   5.805   4.581   4.326  0.3384 -0.2081  0.2955
  348PHE      N 5352   5.696   4.321   4.392  0.5496  0.5037 -0.1813
  348PHE     CA 5353   5.685   4.200   4.483 -0.3706 -0.2032 -0.6324
  348PHE      C 5354   5.591   4.094   4.424  0.7733 -0.1540  1.2934
  348PHE      O 5355   5.486   4.120   4.360 -0.7038 -0.3616  0.0621
  348PHE     CB 5356   5.641   4.247   4.622  0.9349 -0.4584 -0.6890
  348PHE     CG 5357   5.744   4.338   4.686 -0.1479  0.7451 -0.7457
  348PHE    CD1 5358   5.856   4.271   4.744 -0.4670 -0.4989  0.5364
  348PHE    CD2 5359   5.732   4.473   4.694 -0.0587 -1.8656  0.1784
  348PHE    CE1 5360   5.958   4.350   4.811  0.1765  0.7181  0.4514
  348PHE    CE2 5361   5.836   4.548   4.756 -0.3072  0.8537  0.3947
  348PHE     CZ 5362   5.953   4.481   4.808 -0.1750 -0.8496 -0.2333
  348PHE      H 5363   5.605   4.364   4.385 -1.4450 -2.9822 -0.1289
  348PHE     HA 5364   5.786   4.159   4.487 -0.6232 -0.9220 -1.2158
  348PHE    HB2 5365   5.551   4.305   4.602  1.1804 -0.3318 -1.4945
  348PHE    HB3 5366   5.610   4.158   4.676  1.9412 -0.4922 -0.1163
  348PHE    HD1 5367   5.867   4.164   4.738 -1.1602 -0.5603  0.1766
  348PHE    HD2 5368   5.643   4.525   4.662  0.4073 -0.2898  1.2100
  348PHE    HE1 5369   6.037   4.298   4.864 -0.3441 -1.3662 -0.6182
  348PHE    HE2 5370   5.821   4.655   4.756 -1.9164  0.7099 -0.9069
  348PHE     HZ 5371   6.039   4.535   4.846 -0.2734  0.1607 -1.3288
  349TYR      N 5372   5.631   3.968   4.425  0.2177  0.9332 -0.8658
  349TYR     CA 5373   5.557   3.842   4.398 -0.3216 -0.1176  0.8325
  349TYR      C 5374   5.461   3.823   4.508 -0.2806  0.5101 -0.3453
  349TYR      O 5375   5.506   3.825   4.628 -0.1445 -0.0872  0.0012
  349TYR     CB 5376   5.653   3.727   4.393 -0.0602 -0.3146  0.3973
  349TYR     CG 5377   5.588   3.584   4.380  0.1788  0.1025 -1.1292
  349TYR    CD1 5378   5.499   3.559   4.275 -0.0571 -0.3682 -0.1094
  349TYR    CD2 5379   5.620   3.477   4.473  0.0008 -0.0038 -0.4635
  349TYR    CE1 5380   5.435   3.434   4.267 -0.5658 -0.6368 -0.1618
  349TYR    CE2 5381   5.577   3.348   4.448 -0.2941  0.4661  0.0626
  349TYR     CZ 5382   5.475   3.325   4.350 -0.4086 -1.0410  0.1090
  349TYR     OH 5383   5.421   3.204   4.330 -0.0210  0.1413  0.0083
  349TYR      H 5384   5.719   3.969   4.475 -0.1189  0.6028 -0.2311
  349TYR     HA 5385   5.509   3.852   4.301 -0.8057  0.0035  1.0813
  349TYR    HB2 5386   5.715   3.737   4.304  0.0313 -0.8450  0.3949
  349TYR    HB3 5387   5.726   3.735   4.473 -0.3820  0.3847  0.6388
  349TYR    HD1 5388   5.475   3.629   4.197  0.5319 -1.1699 -1.0674
  349TYR    HD2 5389   5.672   3.499   4.565  0.2898 -0.8498 -0.4086
  349TYR    HE1 5390   5.367   3.416   4.185 -0.0811  1.3799 -1.1484
  349TYR    HE2 5391   5.606   3.265   4.510 -0.8525 -0.1297 -0.4375
  349TYR     HH 5392   5.333   3.207   4.290  0.2126  0.2741 -0.5076
  350VAL      N 5393   5.332   3.813   4.477 -0.0551  0.6339 -0.5081
  350VAL     CA 5394   5.232   3.810   4.593  0.0772  0.6666  0.4809
  350VAL      C 5395   5.180   3.668   4.618 -0.8366  0.3935  0.3020
  350VAL      O 5396   5.153   3.593   4.521 -0.3896 -0.0989 -0.3424
  350VAL     CB 5397   5.114   3.902   4.566  0.1420  0.9392  0.1879
  350VAL    CG1 5398   5.050   3.936   4.696 -0.2626 -0.8937 -0.1529
  350VAL    CG2 5399   5.151   4.033   4.498 -0.7235  0.2284 -0.5607
  350VAL      H 5400   5.300   3.821   4.382  1.1536  0.3885 -0.9772
  350VAL     HA 5401   5.276   3.846   4.686  0.8790 -0.9560  0.7972
  350VAL     HB 5402   5.034   3.860   4.506  1.2928  0.1412 -0.8739
  350VAL   HG11 5403   5.119   4.000   4.751 -0.6257  1.1662 -1.8309
  350VAL   HG12 5404   4.966   4.005   4.683  0.4202  0.0963  0.4060
  350VAL   HG13 5405   5.032   3.855   4.766 -0.5261 -1.0504 -0.3962
  350VAL   HG21 5406   5.150   4.026   4.390 -1.7671  0.6864 -0.6061
  350VAL   HG22 5407   5.096   4.121   4.531  0.0743  0.6244 -0.2255
  350VAL   HG23 5408   5.249   4.070   4.528 -0.6338 -0.4522  0.0340
  351VAL      N 5409   5.160   3.632   4.741  0.2193  0.1444 -0.0660
  351VAL     CA 5410   5.111   3.493   4.781  0.8459 -0.5431 -0.3001
  351VAL      C 5411   4.978   3.494   4.867 -0.9774  0.4603  1.5542
  351VAL      O 5412   4.983   3.515   4.989 -0.3600 -0.2033 -0.3551
  351VAL     CB 5413   5.218   3.404   4.836 -0.7511  0.1081 -0.0488
  351VAL    CG1 5414   5.164   3.265   4.874 -1.1545 -0.9879  0.7620
  351VAL    CG2 5415   5.312   3.386   4.724 -0.7944  0.2625 -0.1352
  351VAL      H 5416   5.207   3.688   4.810  1.3889 -0.8735  0.0302
  351VAL     HA 5417   5.072   3.438   4.695  0.0068 -1.9922  0.9098
  351VAL     HB 5418   5.275   3.454   4.914 -0.1754 -0.1527 -0.2901
  351VAL   HG11 5419   5.112   3.225   4.787  0.5353  0.3883 -1.0444
  351VAL   HG12 5420   5.250   3.206   4.907 -0.4371  0.0802  0.9116
  351VAL   HG13 5421   5.103   3.279   4.963  0.0888  1.2322  1.3978
  351VAL   HG21 5422   5.390   3.313   4.745 -0.9005  0.0230 -0.5505
  351VAL   HG22 5423   5.264   3.363   4.629  0.5314 -1.1698 -0.5459
  351VAL   HG23 5424   5.372   3.476   4.707  2.0367 -1.4718 -0.8711
  352PHE      N 5425   4.865   3.493   4.798  0.6031  0.3405  0.5132
  352PHE     CA 5426   4.733   3.502   4.866  0.3109 -1.2091 -0.4664
  352PHE      C 5427   4.694   3.375   4.931 -0.9531  0.3200 -0.5788
  352PHE      O 5428   4.627   3.292   4.877  0.3419 -0.2149 -0.0942
  352PHE     CB 5429   4.625   3.549   4.766 -0.3595 -0.2491  0.0164
  352PHE     CG 5430   4.635   3.702   4.728 -0.1162 -1.0509 -0.1609
  352PHE    CD1 5431   4.713   3.744   4.616 -0.5811  0.6121  0.6298
  352PHE    CD2 5432   4.552   3.799   4.779  0.2368  0.5782 -0.6029
  352PHE    CE1 5433   4.716   3.875   4.568 -0.0662  0.0267 -1.3133
  352PHE    CE2 5434   4.549   3.936   4.740 -0.8180  0.2208  0.5927
  352PHE     CZ 5435   4.642   3.974   4.638 -0.0840 -0.0056  0.1509
  352PHE      H 5436   4.859   3.450   4.707  1.7968  1.8034 -0.3462
  352PHE     HA 5437   4.735   3.572   4.950  1.2833 -0.5655 -0.9865
  352PHE    HB2 5438   4.632   3.493   4.673  0.4952  0.6523 -0.5077
  352PHE    HB3 5439   4.529   3.539   4.818 -0.0147  0.2034  0.7830
  352PHE    HD1 5440   4.786   3.678   4.571 -0.8793  0.7208 -0.0470
  352PHE    HD2 5441   4.479   3.768   4.852 -0.4837  0.7497 -1.2277
  352PHE    HE1 5442   4.794   3.897   4.498  0.4854  0.6471 -0.5371
  352PHE    HE2 5443   4.486   4.013   4.782 -2.0568 -0.1686 -0.4323
  352PHE     HZ 5444   4.646   4.077   4.605  1.2606 -0.2885 -0.7692
  353ASP      N 5445   4.747   3.341   5.052 -1.0148 -0.4922  0.3696
  353ASP     CA 5446   4.720   3.226   5.124  0.5586  1.0883 -0.5939
  353ASP      C 5447   4.586   3.241   5.205  0.4447  0.5355  0.4161
  353ASP      O 5448   4.583   3.247   5.326 -0.0973  0.0813 -0.1090
  353ASP     CB 5449   4.847   3.192   5.211 -0.4347  0.3121 -0.9222
  353ASP     CG 5450   4.857   3.054   5.278 -0.5308  0.3779 -0.1789
  353ASP    OD1 5451   4.758   2.975   5.285  0.4049  0.6733 -0.3290
  353ASP    OD2 5452   4.970   3.017   5.327  0.5794 -0.6579  0.8649
  353ASP      H 5453   4.798   3.417   5.094  0.0762  0.0979 -1.7311
  353ASP     HA 5454   4.702   3.147   5.051 -2.0216  0.7443  0.2029
  353ASP    HB2 5455   4.933   3.198   5.145  0.5502 -1.5209  0.0483
  353ASP    HB3 5456   4.863   3.275   5.279  0.5367 -0.2843 -0.3774
  354ARG      N 5457   4.473   3.236   5.129 -0.3580 -0.0735 -0.4258
  354ARG     CA 5458   4.333   3.251   5.179 -0.4903 -0.0384 -0.6073
  354ARG      C 5459   4.306   3.147   5.289 -0.1155 -0.7270  0.2248
  354ARG      O 5460   4.261   3.182   5.397  0.1802  0.4967 -0.9538
  354ARG     CB 5461   4.232   3.244   5.068 -0.5665 -0.2673  0.5458
  354ARG     CG 5462   4.251   3.355   4.963 -0.0046 -1.0725  0.1794
  354ARG     CD 5463   4.151   3.340   4.840  0.3542  0.8458 -0.5505
  354ARG     NE 5464   4.033   3.252   4.866 -0.2707  0.7086 -0.2012
  354ARG     CZ 5465   3.903   3.263   4.849 -0.0592 -0.3547 -0.1454
  354ARG    NH1 5466   3.862   3.383   4.831  0.1420 -0.0177  0.2581
  354ARG    NH2 5467   3.817   3.160   4.855 -0.8712 -0.9854 -0.0686
  354ARG      H 5468   4.484   3.236   5.029 -0.1577  0.5854 -0.4148
  354ARG     HA 5469   4.323   3.350   5.224 -0.3608 -0.4391  0.3618
  354ARG    HB2 5470   4.247   3.152   5.013 -0.6849 -0.1227  0.2667
  354ARG    HB3 5471   4.130   3.246   5.107 -0.8956 -0.6610 -0.2391
  354ARG    HG2 5472   4.234   3.456   5.000  0.3690 -0.5407 -1.0119
  354ARG    HG3 5473   4.356   3.360   4.933  0.1063  1.0971  0.6199
  354ARG    HD2 5474   4.114   3.438   4.808 -0.1010  1.0228  0.4715
  354ARG    HD3 5475   4.213   3.288   4.767 -0.0634 -1.4633  0.5813
  354ARG     HE 5476   4.059   3.158   4.895 -0.9218  0.7519  0.5929
  354ARG   HH11 5477   3.764   3.396   4.808  0.1077 -0.9299 -0.2065
  354ARG   HH12 5478   3.924   3.459   4.853  0.2212  0.1602 -0.5009
  354ARG   HH21 5479   3.719   3.177   4.839 -0.6583  1.1317  0.3604
  354ARG   HH22 5480   3.851   3.071   4.890  0.2919 -0.7760 -0.5886
  355ALA      N 5481   4.348   3.023   5.274 -0.1279 -1.0793  0.1197
  355ALA     CA 5482   4.335   2.914   5.372 -0.0479  0.3199  0.2820
  355ALA      C 5483   4.403   2.936   5.505 -0.9270  0.1271 -0.2025
  355ALA      O 5484   4.346   2.906   5.610  0.0477  0.3646 -0.6686
  355ALA     CB 5485   4.397   2.788   5.296 -0.0960  0.5388  0.1949
  355ALA      H 5486   4.401   3.005   5.190  0.0838 -0.8864  0.2125
  355ALA     HA 5487   4.229   2.901   5.390 -0.0569  1.0091  0.8087
  355ALA    HB1 5488   4.369   2.694   5.343  0.5895 -0.1273 -0.6608
  355ALA    HB2 5489   4.365   2.776   5.193  0.1054 -1.4977  0.2919
  355ALA    HB3 5490   4.506   2.788   5.296 -0.0876 -0.0913  0.3536
  356ARG      N 5491   4.524   2.994   5.508  0.4877  0.1820  0.2538
  356ARG     CA 5492   4.593   3.047   5.631 -0.6669  0.7660  0.2680
  356ARG      C 5493   4.561   3.192   5.666  0.7333  0.0339  0.2960
  356ARG      O 5494   4.615   3.237   5.760 -0.1854 -0.5468 -0.6701
  356ARG     CB 5495   4.749   3.007   5.631  1.0729 -1.0038  0.1102
  356ARG     CG 5496   4.772   2.854   5.648  0.5582 -0.2875  0.1917
  356ARG     CD 5497   4.912   2.818   5.645 -0.9786 -0.2615  0.2914
  356ARG     NE 5498   4.986   2.856   5.765 -0.2048 -0.5218  0.5811
  356ARG     CZ 5499   5.105   2.817   5.800 -0.0111 -0.8073 -0.2748
  356ARG    NH1 5500   5.177   2.733   5.743 -0.4140 -1.4327  0.4884
  356ARG    NH2 5501   5.152   2.885   5.902  0.1145  0.1386  0.4257
  356ARG      H 5502   4.566   3.023   5.421  0.4207  1.5258  0.6296
  356ARG     HA 5503   4.544   3.005   5.718  0.0889  0.1928  0.4337
  356ARG    HB2 5504   4.798   3.045   5.541 -0.2831 -0.6017 -0.5136
  356ARG    HB3 5505   4.796   3.062   5.712  0.5826  0.2150 -0.3769
  356ARG    HG2 5506   4.725   2.824   5.742  1.0277  0.7822  0.7989
  356ARG    HG3 5507   4.719   2.810   5.564 -0.3871  0.9477  0.0876
  356ARG    HD2 5508   4.924   2.710   5.647 -0.6325 -0.3186 -1.5858
  356ARG    HD3 5509   4.963   2.860   5.559  0.2989  0.3047  1.2570
  356ARG     HE 5510   4.932   2.902   5.836  1.8688  1.2812  1.2038
  356ARG   HH11 5511   5.272   2.721   5.774 -0.1338 -0.2857  0.1734
  356ARG   HH12 5512   5.150   2.692   5.654 -0.4002 -0.5709  0.0634
  356ARG   HH21 5513   5.247   2.879   5.935 -0.0293  0.6610  0.9788
  356ARG   HH22 5514   5.103   2.966   5.938  0.1483  0.0969  0.5651
  357LYS      N 5515   4.470   3.260   5.593  0.3945  0.1217 -0.4618
  357LYS     CA 5516   4.418   3.392   5.620 -0.0427 -0.1395 -0.1456
  357LYS      C 5517   4.525   3.506   5.606 -0.0273  0.1264 -0.3837
  357LYS      O 5518   4.525   3.600   5.693  0.3243 -0.4985  0.2061
  357LYS     CB 5519   4.322   3.399   5.742 -0.3093  0.0368  0.9401
  357LYS     CG 5520   4.207   3.295   5.731  0.0038 -0.2859 -0.5591
  357LYS     CD 5521   4.118   3.303   5.862  0.0774 -0.0297 -0.1594
  357LYS     CE 5522   4.033   3.431   5.879 -0.3057  0.7225  0.1478
  357LYS     NZ 5523   3.909   3.432   5.804  0.1771 -0.2778  0.0102
  357LYS      H 5524   4.439   3.217   5.507 -0.0822 -1.6078  0.4773
  357LYS     HA 5525   4.356   3.411   5.532 -0.1878 -1.3424 -0.3367
  357LYS    HB2 5526   4.378   3.371   5.831  1.2653  0.0920  0.0474
  357LYS    HB3 5527   4.296   3.504   5.756  0.6027  0.3235  0.6551
  357LYS    HG2 5528   4.153   3.311   5.638  0.6611  0.0518 -0.9042
  357LYS    HG3 5529   4.254   3.197   5.741 -0.4285 -0.4269  0.2053
  357LYS    HD2 5530   4.052   3.218   5.873  0.3862 -0.1238  1.7001
  357LYS    HD3 5531   4.182   3.292   5.950 -0.2775 -0.1226  0.0907
  357LYS    HE2 5532   4.009   3.443   5.985 -0.5404 -0.5210  0.2613
  357LYS    HE3 5533   4.091   3.517   5.847  0.9943 -0.5657 -1.2849
  357LYS    HZ1 5534   3.833   3.380   5.844 -1.3820  0.9521 -1.1006
  357LYS    HZ2 5535   3.869   3.525   5.805 -0.0259 -0.3656  0.7848
  357LYS    HZ3 5536   3.924   3.401   5.708 -1.0386 -0.4509 -0.1532
  358ARG      N 5537   4.613   3.500   5.504  0.4254 -0.4902  0.1114
  358ARG     CA 5538   4.734   3.585   5.496  0.4222 -0.2775 -0.5398
  358ARG      C 5539   4.776   3.618   5.351  0.3588 -0.5199 -0.0868
  358ARG      O 5540   4.762   3.538   5.264  0.1625  0.4619  0.1246
  358ARG     CB 5541   4.845   3.516   5.575  0.1283 -0.5083  1.0581
  358ARG     CG 5542   4.888   3.389   5.527 -0.7079  0.3679 -0.8873
  358ARG     CD 5543   4.976   3.312   5.628  0.1722  0.6534  0.1412
  358ARG     NE 5544   5.015   3.181   5.561  0.4752  0.0917 -0.2742
  358ARG     CZ 5545   5.120   3.112   5.589 -0.6559  0.1873 -0.2710
  358ARG    NH1 5546   5.196   3.153   5.700  0.0616  0.7698  1.1091
  358ARG    NH2 5547   5.166   3.016   5.512  0.2240  0.3703  0.0443
  358ARG      H 5548   4.595   3.441   5.424 -0.3062 -0.7441  0.4390
  358ARG     HA 5549   4.711   3.676   5.552  0.0461 -0.2058 -0.8056
  358ARG    HB2 5550   4.930   3.585   5.579  0.7978 -1.3034  1.0158
  358ARG    HB3 5551   4.804   3.507   5.676 -0.0297  1.7046  1.2982
  358ARG    HG2 5552   4.808   3.320   5.501  0.2389 -1.4140  0.4498
  358ARG    HG3 5553   4.945   3.414   5.437  0.4545 -1.3077 -0.7142
  358ARG    HD2 5554   5.068   3.364   5.653 -0.0044  0.7345  0.6347
  358ARG    HD3 5555   4.924   3.294   5.722 -0.1419  1.9281  0.2360
  358ARG     HE 5556   4.970   3.158   5.474  0.8606  1.2400 -0.8092
  358ARG   HH11 5557   5.280   3.100   5.716 -0.6416 -1.4403 -1.2078
  358ARG   HH12 5558   5.165   3.230   5.758  1.0146  2.1579 -0.0660
  358ARG   HH21 5559   5.259   2.982   5.531  0.7752  1.4956 -0.4673
  358ARG   HH22 5560   5.123   2.997   5.422  0.5249 -1.4559  0.1991
  359ILE      N 5561   4.832   3.739   5.326  1.2978  0.3686 -0.5532
  359ILE     CA 5562   4.890   3.771   5.203 -1.0795 -0.6163  0.9340
  359ILE      C 5563   5.049   3.778   5.211 -0.3475  0.1050  0.0071
  359ILE      O 5564   5.097   3.865   5.287 -0.1723 -0.2865 -0.3896
  359ILE     CB 5565   4.842   3.911   5.154  1.1642  0.6477 -0.4763
  359ILE    CG1 5566   4.695   3.906   5.124  0.3352  0.2863 -0.3792
  359ILE    CG2 5567   4.909   3.960   5.022 -0.3826  0.1906 -0.7024
  359ILE    CD1 5568   4.621   4.042   5.152 -1.0016  0.3640  0.6456
  359ILE      H 5569   4.845   3.803   5.403 -1.2412 -0.2418  0.6145
  359ILE     HA 5570   4.867   3.695   5.127  0.5827  0.6468 -1.0290
  359ILE     HB 5571   4.863   3.980   5.236  1.0884 -0.7719  0.8382
  359ILE   HG12 5572   4.677   3.876   5.021  1.4641  0.1197 -0.5553
  359ILE   HG13 5573   4.643   3.841   5.195  1.6759  0.2468  0.6616
  359ILE   HG21 5574   4.884   3.887   4.945  0.6620 -0.2917 -0.6176
  359ILE   HG22 5575   4.880   4.063   5.000  1.5780  0.9635 -0.0941
  359ILE   HG23 5576   5.018   3.955   5.022 -0.3420  0.8684 -1.0469
  359ILE   HD11 5577   4.516   4.037   5.124 -0.7629 -1.9245 -0.2652
  359ILE   HD12 5578   4.652   4.079   5.249  0.1014 -1.0669  0.9058
  359ILE   HD13 5579   4.671   4.109   5.081  0.3600 -0.6428  0.5626
  360GLY      N 5580   5.123   3.678   5.152 -0.6955 -0.4490  0.3119
  360GLY     CA 5581   5.268   3.656   5.154  0.1984 -0.1519  0.1117
  360GLY      C 5582   5.339   3.741   5.051 -0.5119  0.0767 -0.4723
  360GLY      O 5583   5.283   3.775   4.951 -0.3172 -0.1308 -0.4888
  360GLY      H 5584   5.077   3.607   5.097  0.7666 -0.2080 -1.4100
  360GLY    HA2 5585   5.305   3.687   5.252  0.2200  1.0334 -0.2336
  360GLY    HA3 5586   5.286   3.550   5.139 -1.2358 -0.6568  1.3479
  361PHE      N 5587   5.467   3.772   5.072 -0.2061  0.4023  0.1623
  361PHE     CA 5588   5.535   3.860   4.969  0.0806 -0.0300  0.0138
  361PHE      C 5589   5.679   3.810   4.958 -0.0268  0.0517 -0.0530
  361PHE      O 5590   5.737   3.767   5.053 -0.0781 -0.1681 -0.8289
  361PHE     CB 5591   5.543   4.004   5.039 -0.8039  0.1078  0.6855
  361PHE     CG 5592   5.410   4.073   5.056  0.9890 -0.3593  0.3631
  361PHE    CD1 5593   5.344   4.069   5.179 -0.3664 -0.2463 -0.6383
  361PHE    CD2 5594   5.345   4.140   4.949 -0.4332 -0.0165  1.3750
  361PHE    CE1 5595   5.236   4.151   5.206 -0.7938  0.5708 -0.0178
  361PHE    CE2 5596   5.224   4.211   4.974  0.1648 -0.0079 -1.0219
  361PHE     CZ 5597   5.176   4.219   5.106 -0.6881 -0.1341  0.7242
  361PHE      H 5598   5.506   3.744   5.160 -1.8757  0.3561  0.9586
  361PHE     HA 5599   5.487   3.856   4.872 -0.4473  0.7034  0.2262
  361PHE    HB2 5600   5.593   3.988   5.134  0.3424 -1.0358 -0.0491
  361PHE    HB3 5601   5.602   4.072   4.978 -0.5147 -0.3554  0.4365
  361PHE    HD1 5602   5.385   4.014   5.262  1.7617  1.2316 -0.5438
  361PHE    HD2 5603   5.378   4.140   4.847 -0.3117  0.7118  1.3975
  361PHE    HE1 5604   5.188   4.154   5.303  0.4798 -0.6255  0.7254
  361PHE    HE2 5605   5.172   4.269   4.900 -0.2970 -0.0853 -0.7658
  361PHE     HZ 5606   5.092   4.284   5.125 -0.1681  0.6364  0.5077
  362ALA      N 5607   5.740   3.822   4.838  0.0129  0.7155  0.3157
  362ALA     CA 5608   5.880   3.802   4.813  0.7836 -0.4184  0.1451
  362ALA      C 5609   5.915   3.885   4.690  0.1167 -1.1923  0.4269
  362ALA      O 5610   5.833   3.964   4.632  0.5663 -0.1552 -0.0027
  362ALA     CB 5611   5.919   3.656   4.808 -0.1166 -0.3839  0.2179
  362ALA      H 5612   5.684   3.849   4.759  0.1829  0.2141  0.0122
  362ALA     HA 5613   5.924   3.850   4.901 -1.6181  1.1730  0.6545
  362ALA    HB1 5614   5.875   3.602   4.893  1.1820  0.8102  1.7607
  362ALA    HB2 5615   5.907   3.618   4.707  0.8995 -0.9034  0.2655
  362ALA    HB3 5616   6.023   3.652   4.840  0.2943 -1.8946 -1.0649
  363VAL      N 5617   6.049   3.905   4.669 -1.0176  0.0245  0.4589
  363VAL     CA 5618   6.091   3.992   4.550 -0.3867  0.2054  0.1444
  363VAL      C 5619   6.060   3.922   4.416 -0.6027  1.0828  0.0774
  363VAL      O 5620   6.103   3.800   4.399  0.3569 -1.2162 -0.0717
  363VAL     CB 5621   6.239   4.023   4.560 -0.7507 -0.1644 -0.1001
  363VAL    CG1 5622   6.288   4.096   4.443 -0.8787 -0.7935 -0.5535
  363VAL    CG2 5623   6.261   4.114   4.680 -0.2948 -0.6473 -0.3522
  363VAL      H 5624   6.123   3.857   4.718  0.2732  0.3295 -1.0357
  363VAL     HA 5625   6.030   4.082   4.550 -1.6841 -0.6176  0.7346
  363VAL     HB 5626   6.298   3.933   4.577 -0.2681  0.1579 -0.0019
  363VAL   HG11 5627   6.232   4.186   4.418 -0.2115 -0.3081 -0.3445
  363VAL   HG12 5628   6.388   4.136   4.459 -1.4325  0.3956  0.2113
  363VAL   HG13 5629   6.286   4.033   4.354 -1.1310  1.0329 -1.9677
  363VAL   HG21 5630   6.364   4.151   4.685 -0.5263 -0.0307  1.2102
  363VAL   HG22 5631   6.199   4.203   4.670  0.4627 -0.0558 -0.0076
  363VAL   HG23 5632   6.237   4.064   4.774 -1.7902 -0.5641 -0.6453
  364SER      N 5633   5.980   3.974   4.326 -0.5832 -0.9106 -0.5959
  364SER     CA 5634   5.954   3.927   4.194  0.6849  0.4881 -0.6419
  364SER      C 5635   6.081   3.906   4.110  0.2411 -0.0378  0.0025
  364SER      O 5636   6.163   3.997   4.116 -0.0848  0.1050  0.4116
  364SER     CB 5637   5.853   4.024   4.121 -0.9116  0.2388 -0.2324
  364SER     OG 5638   5.853   3.986   3.989 -0.3623 -0.0620  0.4449
  364SER      H 5639   5.965   4.073   4.340  1.5655 -0.4320 -0.9312
  364SER     HA 5640   5.905   3.831   4.205  0.9559  0.4181  0.0201
  364SER    HB2 5641   5.747   4.023   4.149 -0.8559  0.2459 -0.0208
  364SER    HB3 5642   5.895   4.123   4.137 -0.3697  0.0014 -0.1361
  364SER     HG 5643   5.822   4.069   3.952 -0.5518 -0.0591  0.6076
  365ALA      N 5644   6.097   3.794   4.034 -0.1336  0.2522  0.7221
  365ALA     CA 5645   6.217   3.769   3.947  0.5500  0.1448 -1.2489
  365ALA      C 5646   6.212   3.859   3.814  0.1044 -0.1068 -0.1100
  365ALA      O 5647   6.313   3.860   3.741  0.0345  0.1466  0.5254
  365ALA     CB 5648   6.215   3.619   3.922 -0.0040  0.2030  0.8247
  365ALA      H 5649   6.021   3.728   4.023  0.4471 -0.3166 -0.1183
  365ALA     HA 5650   6.303   3.790   4.009 -0.9142 -0.5971  1.3539
  365ALA    HB1 5651   6.284   3.596   3.840 -1.3712  0.9638 -0.6368
  365ALA    HB2 5652   6.221   3.562   4.014 -1.2170 -0.8131  0.3293
  365ALA    HB3 5653   6.122   3.582   3.880  0.1075  0.2887  0.4926
  366CYS      N 5654   6.105   3.918   3.776  0.6185 -0.7436 -0.2304
  366CYS     CA 5655   6.088   4.003   3.657  0.2499  0.7620 -0.2272
  366CYS      C 5656   6.074   4.155   3.694  0.9387 -0.2721  0.0754
  366CYS      O 5657   6.058   4.229   3.599  0.9385 -0.2284 -0.7534
  366CYS     CB 5658   5.968   3.951   3.571  0.3460  0.7209 -0.0549
  366CYS     SG 5659   5.803   3.968   3.653 -0.3065  0.0296  0.3892
  366CYS      H 5660   6.022   3.897   3.829  0.7655 -1.1276 -0.1517
  366CYS     HA 5661   6.174   3.991   3.592 -0.3577  0.0894 -0.9551
  366CYS    HB2 5662   5.959   3.996   3.472 -0.7942 -0.5345 -0.5834
  366CYS    HB3 5663   5.979   3.846   3.545  0.2045  0.9073 -0.9508
  367HIS      N 5664   6.091   4.195   3.826 -0.3100  0.6240  0.6464
  367HIS     CA 5665   6.088   4.334   3.868  0.8247  0.4484 -0.5419
  367HIS      C 5666   6.196   4.416   3.810  0.0559  0.4890 -0.9966
  367HIS      O 5667   6.313   4.383   3.813 -0.7403 -0.6336 -0.2175
  367HIS     CB 5668   6.094   4.340   4.030  0.4755  0.5506  0.3123
  367HIS     CG 5669   6.227   4.342   4.096  0.0839  0.1033 -0.7453
  367HIS    ND1 5670   6.297   4.235   4.143 -0.2554  0.4240  0.4363
  367HIS    CD2 5671   6.301   4.455   4.132 -0.7237  0.7320  0.3440
  367HIS    CE1 5672   6.412   4.275   4.202 -0.5239  0.2033  0.2234
  367HIS    NE2 5673   6.413   4.407   4.200 -0.3307  0.0436 -0.1380
  367HIS      H 5674   6.105   4.124   3.896  0.5623  0.1710  0.0607
  367HIS     HA 5675   5.992   4.380   3.847  0.2535 -0.3407  0.2112
  367HIS    HB2 5676   6.049   4.429   4.074 -0.0651 -0.2757  1.5585
  367HIS    HB3 5677   6.028   4.264   4.074 -1.0179  0.6435 -1.4942
  367HIS    HD1 5678   6.269   4.139   4.123  0.7538  0.1445  0.2736
  367HIS    HD2 5679   6.253   4.552   4.139 -0.4959  0.8072  1.0377
  367HIS    HE1 5680   6.488   4.221   4.257  0.8033  2.6037  1.0548
  368VAL      N 5681   6.164   4.530   3.755  0.5781 -0.3230 -0.1715
  368VAL     CA 5682   6.269   4.633   3.707  0.2812  1.1890 -0.5898
  368VAL      C 5683   6.348   4.687   3.820 -1.3016 -0.1803  0.2337
  368VAL      O 5684   6.290   4.730   3.926 -0.1792 -0.1123  0.0036
  368VAL     CB 5685   6.207   4.740   3.612 -0.3708  0.9173  0.5886
  368VAL    CG1 5686   6.313   4.849   3.582 -0.0286  0.0515 -0.6631
  368VAL    CG2 5687   6.153   4.688   3.480  0.2579 -0.3099 -0.2361
  368VAL      H 5688   6.067   4.555   3.743  0.8960  0.5710 -1.0749
  368VAL     HA 5689   6.332   4.563   3.652 -0.8409 -0.4527  0.0886
  368VAL     HB 5690   6.128   4.790   3.668 -0.9611  0.5166  0.1472
  368VAL   HG11 5691   6.356   4.883   3.676 -1.2645  0.4131 -0.1918
  368VAL   HG12 5692   6.393   4.809   3.520  0.4531  0.1654 -0.1257
  368VAL   HG13 5693   6.268   4.941   3.544 -0.0393  0.1021 -0.5289
  368VAL   HG21 5694   6.132   4.772   3.414 -0.7619 -0.0979  0.3118
  368VAL   HG22 5695   6.212   4.604   3.443  1.4505  0.0356  0.7651
  368VAL   HG23 5696   6.051   4.654   3.500  0.3311  0.2223  1.2373
  369HIS      N 5697   6.481   4.695   3.805  0.1411 -0.6140 -0.2487
  369HIS     CA 5698   6.580   4.762   3.895 -0.0212  0.0990 -1.3137
  369HIS      C 5699   6.704   4.823   3.821  0.1786 -0.2334 -0.1867
  369HIS      O 5700   6.713   4.811   3.701 -0.3262 -0.4434  0.3116
  369HIS     CB 5701   6.608   4.664   4.016  0.7947 -0.5444  1.6511
  369HIS     CG 5702   6.663   4.532   3.964 -0.2556 -0.0212 -0.2176
  369HIS    ND1 5703   6.599   4.421   3.921  0.7866  0.9578  0.2222
  369HIS    CD2 5704   6.794   4.511   3.943 -0.2587  0.2631 -0.3787
  369HIS    CE1 5705   6.692   4.332   3.863  0.9674 -0.2649  0.1810
  369HIS    NE2 5706   6.811   4.388   3.882  0.2486 -0.4452  0.4208
  369HIS      H 5707   6.524   4.653   3.724 -0.9163 -0.5878 -0.8503
  369HIS     HA 5708   6.527   4.844   3.944  0.6695 -0.1430 -0.0881
  369HIS    HB2 5709   6.676   4.720   4.080  0.6962  1.7003  0.0071
  369HIS    HB3 5710   6.510   4.634   4.054 -0.3532  0.1164 -0.4438
  369HIS    HD1 5711   6.499   4.407   3.925  0.8260  0.2892 -0.5971
  369HIS    HD2 5712   6.878   4.578   3.958  0.5905 -0.1386 -2.4703
  369HIS    HE1 5713   6.657   4.246   3.809  0.1482 -0.0069  0.2622
  370ASP      N 5714   6.803   4.868   3.901  0.6205 -0.3862  0.5203
  370ASP     CA 5715   6.925   4.921   3.845 -0.3466 -0.0604 -0.0744
  370ASP      C 5716   7.051   4.861   3.916  0.1430  0.1057 -0.3797
  370ASP      O 5717   7.037   4.775   3.995  0.2395  0.4156 -0.1736
  370ASP     CB 5718   6.919   5.072   3.852 -0.0247 -0.1985  0.4329
  370ASP     CG 5719   6.935   5.123   3.989  0.3543 -0.5769  0.4663
  370ASP    OD1 5720   7.045   5.122   4.051 -0.1762 -0.3787  0.2378
  370ASP    OD2 5721   6.829   5.184   4.033  0.5849 -0.2424 -0.2021
  370ASP      H 5722   6.791   4.880   4.000  1.1316  0.4140  0.4986
  370ASP     HA 5723   6.928   4.898   3.738  1.1875 -0.6311  0.0366
  370ASP    HB2 5724   6.996   5.113   3.787 -0.2629 -1.6704 -0.8964
  370ASP    HB3 5725   6.827   5.108   3.806  0.2716  0.1851  0.1207
  371GLU      N 5726   7.169   4.902   3.876 -0.4205 -0.6903  0.0499
  371GLU     CA 5727   7.298   4.839   3.914  0.4664 -0.4802  0.0495
  371GLU      C 5728   7.341   4.880   4.058  0.5409  0.2355  0.5755
  371GLU      O 5729   7.440   4.832   4.107 -0.3154  0.3711 -0.1270
  371GLU     CB 5730   7.401   4.874   3.806  0.2114 -0.0821  0.4478
  371GLU     CG 5731   7.364   4.839   3.657  0.8337 -0.3102  0.4473
  371GLU     CD 5732   7.293   4.698   3.644  0.2110 -0.3737 -0.3728
  371GLU    OE1 5733   7.180   4.683   3.596  0.2447  0.9003  0.1232
  371GLU    OE2 5734   7.356   4.599   3.687  0.1903  0.1763  0.5179
  371GLU      H 5735   7.166   4.974   3.806 -0.7364 -0.0566  0.6840
  371GLU     HA 5736   7.285   4.731   3.923 -0.3991 -0.2956  2.0490
  371GLU    HB2 5737   7.436   4.976   3.816 -0.0914  0.0573  0.1095
  371GLU    HB3 5738   7.485   4.811   3.837  0.8371  0.5992  0.1914
  371GLU    HG2 5739   7.293   4.912   3.619  0.0197 -0.1339  2.1331
  371GLU    HG3 5740   7.454   4.842   3.596  0.0823 -1.2832 -0.8207
  372PHE      N 5741   7.260   4.959   4.130  0.2632 -0.2649 -1.1963
  372PHE     CA 5742   7.290   5.006   4.269  0.5213 -0.2530  0.8230
  372PHE      C 5743   7.168   4.999   4.364 -0.0938 -0.2488 -0.3002
  372PHE      O 5744   7.178   4.997   4.487 -0.1025  0.3662  0.1168
  372PHE     CB 5745   7.343   5.148   4.272  0.0560 -0.1682 -0.2224
  372PHE     CG 5746   7.461   5.192   4.184  0.5787 -0.3165  0.9742
  372PHE    CD1 5747   7.588   5.184   4.235 -0.3763 -0.8253 -0.4002
  372PHE    CD2 5748   7.442   5.254   4.052 -0.1270  0.2327 -0.2357
  372PHE    CE1 5749   7.706   5.218   4.162 -0.1167 -0.0258 -0.6257
  372PHE    CE2 5750   7.561   5.293   3.982  0.0531 -0.1272 -0.3154
  372PHE     CZ 5751   7.686   5.275   4.031 -0.2419 -0.2542 -0.6380
  372PHE      H 5752   7.178   5.000   4.089 -0.4691 -0.2782  0.1680
  372PHE     HA 5753   7.374   4.945   4.303  1.1787 -0.1070 -0.3979
  372PHE    HB2 5754   7.256   5.212   4.252 -0.1343 -0.4279 -0.2463
  372PHE    HB3 5755   7.376   5.176   4.372  0.3302 -0.7034 -0.1569
  372PHE    HD1 5756   7.592   5.145   4.336 -2.2061  0.3217  0.2358
  372PHE    HD2 5757   7.347   5.274   4.007 -0.6442  0.4746  0.8817
  372PHE    HE1 5758   7.801   5.208   4.213 -0.1274  3.0598  0.3890
  372PHE    HE2 5759   7.551   5.342   3.886 -0.6083 -0.1230 -0.2536
  372PHE     HZ 5760   7.776   5.298   3.975 -0.0512 -1.4519 -0.8823
  373ARG      N 5761   7.047   4.987   4.312  0.4233  0.8235  0.2650
  373ARG     CA 5762   6.921   4.961   4.385 -0.5273 -1.3406 -0.1514
  373ARG      C 5763   6.838   4.853   4.323 -0.2443  0.0255  0.9467
  373ARG      O 5764   6.829   4.834   4.200 -0.4063 -0.6707  0.2603
  373ARG     CB 5765   6.842   5.094   4.394 -0.3094  0.4215  0.4801
  373ARG     CG 5766   6.910   5.202   4.476  0.0816  0.9566 -0.8698
  373ARG     CD 5767   6.848   5.338   4.494 -0.3496  0.0803 -0.6440
  373ARG     NE 5768   6.797   5.402   4.377 -0.7431  0.8083  0.1252
  373ARG     CZ 5769   6.726   5.512   4.373  0.3446 -0.2206  0.2720
  373ARG    NH1 5770   6.691   5.580   4.483  0.4000 -0.2032 -0.2079
  373ARG    NH2 5771   6.687   5.553   4.258 -0.1471 -0.0550 -0.1251
  373ARG      H 5772   7.039   4.985   4.212 -0.0071 -0.0253  0.2987
  373ARG     HA 5773   6.942   4.935   4.489 -1.4419  1.4322  0.8907
  373ARG    HB2 5774   6.825   5.117   4.289 -0.0285 -0.7539  0.1441
  373ARG    HB3 5775   6.745   5.081   4.441 -0.4010 -0.2169  0.1444
  373ARG    HG2 5776   6.936   5.158   4.572 -0.2450 -0.0385 -1.2206
  373ARG    HG3 5777   7.003   5.229   4.426 -0.1217  1.8513 -0.8122
  373ARG    HD2 5778   6.773   5.328   4.572  0.5451  0.6896  0.3594
  373ARG    HD3 5779   6.919   5.402   4.546 -0.5982 -0.4787  0.4389
  373ARG     HE 5780   6.803   5.341   4.297  0.2133 -0.2974  0.9864
  373ARG   HH11 5781   6.646   5.669   4.470 -0.8335 -0.7949 -0.2526
  373ARG   HH12 5782   6.744   5.557   4.566 -0.6630  0.8924  0.8558
  373ARG   HH21 5783   6.622   5.630   4.259  0.0606  0.1218 -0.0915
  373ARG   HH22 5784   6.729   5.521   4.172  0.7829  0.7890 -0.0217
  374THR      N 5785   6.775   4.772   4.407 -0.8878 -0.6757  0.1440
  374THR     CA 5786   6.694   4.657   4.385 -0.4172 -0.1982  0.7288
  374THR      C 5787   6.579   4.652   4.484  0.4764 -0.4291  0.9980
  374THR      O 5788   6.587   4.721   4.584 -0.1777 -0.5856 -0.0541
  374THR     CB 5789   6.770   4.518   4.386  0.2874 -0.2321 -0.4293
  374THR    OG1 5790   6.887   4.527   4.316  0.1277  0.3334 -0.2861
  374THR    CG2 5791   6.693   4.410   4.316 -0.2137  1.0166  0.0430
  374THR      H 5792   6.803   4.793   4.502  0.0118 -0.0647 -0.2255
  374THR     HA 5793   6.644   4.666   4.289 -2.0293  0.4442  1.5550
  374THR     HB 5794   6.800   4.481   4.484 -0.2348  0.8221  0.1635
  374THR    HG1 5795   6.956   4.549   4.378 -0.3150 -1.3259  0.9360
  374THR   HG21 5796   6.641   4.447   4.227 -1.2344  0.3757  0.3344
[truncated: 3,975,398 more chars]
