# Supplementary material for: Broadening the Scope of Binding Free Energy Calculations Using a Separated Topologies Approach
Source: J Chem Theory Comput. 2023 Jul 24;19(15):5058–76. doi: 10.1021/acs.jctc.3c00282 (PMC10413862; doi:10.1021/acs.jctc.3c00282)
Supplement: Supplementary file 2 — ct3c00282_si_002.zip [file ct3c00282_si_002.zip › SI_paper/BACE1/input/spirocycles/lig_1a/complex.pdb]

CRYST1   85.888   85.888   85.888  90.00  90.00  90.00 P 1            
HETATM    1  C   ACE 1   1      52.880  21.485  47.792  0.00  0.00           C  
HETATM    2  O   ACE 1   1      53.018  21.114  46.659  0.00  0.00           O  
HETATM    3  CH3 ACE 1   1      53.247  20.629  48.998  0.00  0.00           C  
HETATM    4 HH31 ACE 1   1      52.371  20.619  49.647  0.00  0.00           H  
HETATM    5 HH32 ACE 1   1      53.526  19.667  48.569  0.00  0.00           H  
HETATM    6 HH33 ACE 1   1      54.142  21.061  49.447  0.00  0.00           H  
ATOM      7  N   THR 1   2      52.446  22.651  48.135  0.00  0.00           N  
ATOM      8  CA  THR 1   2      51.917  23.755  47.219  0.00  0.00           C  
ATOM      9  C   THR 1   2      52.958  24.618  46.451  0.00  0.00           C  
ATOM     10  O   THR 1   2      52.724  25.223  45.398  0.00  0.00           O  
ATOM     11  CB  THR 1   2      51.073  24.718  48.035  0.00  0.00           C  
ATOM     12  OG1 THR 1   2      51.901  25.390  48.940  0.00  0.00           O  
ATOM     13  CG2 THR 1   2      49.919  24.173  48.759  0.00  0.00           C  
ATOM     14  H   THR 1   2      52.478  22.854  49.124  0.00  0.00           H  
ATOM     15  HA  THR 1   2      51.332  23.236  46.460  0.00  0.00           H  
ATOM     16  HB  THR 1   2      50.659  25.606  47.558  0.00  0.00           H  
ATOM     17  HG1 THR 1   2      51.841  24.830  49.717  0.00  0.00           H  
ATOM     18 HG21 THR 1   2      50.223  23.219  49.190  0.00  0.00           H  
ATOM     19 HG22 THR 1   2      49.649  24.806  49.604  0.00  0.00           H  
ATOM     20 HG23 THR 1   2      49.020  24.070  48.151  0.00  0.00           H  
ATOM     21  N   THR 1   3      54.203  24.553  46.948  0.00  0.00           N  
ATOM     22  CA  THR 1   3      55.370  24.832  46.107  0.00  0.00           C  
ATOM     23  C   THR 1   3      55.629  23.695  45.141  0.00  0.00           C  
ATOM     24  O   THR 1   3      55.946  22.531  45.492  0.00  0.00           O  
ATOM     25  CB  THR 1   3      56.586  25.153  46.954  0.00  0.00           C  
ATOM     26  OG1 THR 1   3      56.271  26.330  47.682  0.00  0.00           O  
ATOM     27  CG2 THR 1   3      57.836  25.537  46.310  0.00  0.00           C  
ATOM     28  H   THR 1   3      54.346  24.058  47.817  0.00  0.00           H  
ATOM     29  HA  THR 1   3      55.158  25.621  45.385  0.00  0.00           H  
ATOM     30  HB  THR 1   3      56.809  24.362  47.670  0.00  0.00           H  
ATOM     31  HG1 THR 1   3      55.551  26.173  48.298  0.00  0.00           H  
ATOM     32 HG21 THR 1   3      58.606  25.784  47.040  0.00  0.00           H  
ATOM     33 HG22 THR 1   3      58.239  24.725  45.706  0.00  0.00           H  
ATOM     34 HG23 THR 1   3      57.630  26.365  45.633  0.00  0.00           H  
ATOM     35  N   GLY 1   4      55.704  24.066  43.861  0.00  0.00           N  
ATOM     36  CA  GLY 1   4      56.210  23.247  42.789  0.00  0.00           C  
ATOM     37  C   GLY 1   4      56.574  24.088  41.577  0.00  0.00           C  
ATOM     38  O   GLY 1   4      57.232  25.155  41.676  0.00  0.00           O  
ATOM     39  H   GLY 1   4      55.255  24.940  43.628  0.00  0.00           H  
ATOM     40  HA2 GLY 1   4      57.109  22.763  43.172  0.00  0.00           H  
ATOM     41  HA3 GLY 1   4      55.415  22.512  42.666  0.00  0.00           H  
ATOM     42  N   SER 1   5      56.035  23.544  40.450  0.00  0.00           N  
ATOM     43  CA  SER 1   5      55.988  24.283  39.186  0.00  0.00           C  
ATOM     44  C   SER 1   5      54.813  23.927  38.251  0.00  0.00           C  
ATOM     45  O   SER 1   5      54.282  22.784  38.195  0.00  0.00           O  
ATOM     46  CB  SER 1   5      57.357  24.008  38.505  0.00  0.00           C  
ATOM     47  OG  SER 1   5      57.459  24.727  37.227  0.00  0.00           O  
ATOM     48  H   SER 1   5      55.715  22.593  40.565  0.00  0.00           H  
ATOM     49  HA  SER 1   5      55.945  25.357  39.364  0.00  0.00           H  
ATOM     50  HB2 SER 1   5      58.226  24.183  39.139  0.00  0.00           H  
ATOM     51  HB3 SER 1   5      57.378  22.943  38.273  0.00  0.00           H  
ATOM     52  HG  SER 1   5      57.432  25.663  37.439  0.00  0.00           H  
ATOM     53  N   PHE 1   6      54.286  24.933  37.589  0.00  0.00           N  
ATOM     54  CA  PHE 1   6      52.967  25.077  37.064  0.00  0.00           C  
ATOM     55  C   PHE 1   6      53.011  25.768  35.702  0.00  0.00           C  
ATOM     56  O   PHE 1   6      52.441  26.822  35.538  0.00  0.00           O  
ATOM     57  CB  PHE 1   6      52.104  25.868  38.104  0.00  0.00           C  
ATOM     58  CG  PHE 1   6      51.817  25.136  39.381  0.00  0.00           C  
ATOM     59  CD1 PHE 1   6      52.591  25.434  40.492  0.00  0.00           C  
ATOM     60  CD2 PHE 1   6      50.774  24.209  39.342  0.00  0.00           C  
ATOM     61  CE1 PHE 1   6      52.230  24.839  41.753  0.00  0.00           C  
ATOM     62  CE2 PHE 1   6      50.387  23.681  40.629  0.00  0.00           C  
ATOM     63  CZ  PHE 1   6      51.084  23.936  41.801  0.00  0.00           C  
ATOM     64  H   PHE 1   6      54.751  25.826  37.674  0.00  0.00           H  
ATOM     65  HA  PHE 1   6      52.531  24.086  36.932  0.00  0.00           H  
ATOM     66  HB2 PHE 1   6      52.663  26.779  38.315  0.00  0.00           H  
ATOM     67  HB3 PHE 1   6      51.206  26.233  37.605  0.00  0.00           H  
ATOM     68  HD1 PHE 1   6      53.465  26.066  40.442  0.00  0.00           H  
ATOM     69  HD2 PHE 1   6      50.244  23.987  38.427  0.00  0.00           H  
ATOM     70  HE1 PHE 1   6      52.894  24.981  42.594  0.00  0.00           H  
ATOM     71  HE2 PHE 1   6      49.576  22.976  40.745  0.00  0.00           H  
ATOM     72  HZ  PHE 1   6      50.823  23.494  42.751  0.00  0.00           H  
ATOM     73  N   VAL 1   7      53.692  25.063  34.757  0.00  0.00           N  
ATOM     74  CA  VAL 1   7      54.112  25.597  33.486  0.00  0.00           C  
ATOM     75  C   VAL 1   7      52.872  26.153  32.683  0.00  0.00           C  
ATOM     76  O   VAL 1   7      52.881  27.285  32.132  0.00  0.00           O  
ATOM     77  CB  VAL 1   7      54.797  24.480  32.663  0.00  0.00           C  
ATOM     78  CG1 VAL 1   7      54.939  24.768  31.203  0.00  0.00           C  
ATOM     79  CG2 VAL 1   7      56.177  24.374  33.387  0.00  0.00           C  
ATOM     80  H   VAL 1   7      54.090  24.182  35.047  0.00  0.00           H  
ATOM     81  HA  VAL 1   7      54.817  26.415  33.638  0.00  0.00           H  
ATOM     82  HB  VAL 1   7      54.276  23.547  32.875  0.00  0.00           H  
ATOM     83 HG11 VAL 1   7      55.637  24.122  30.670  0.00  0.00           H  
ATOM     84 HG12 VAL 1   7      53.938  24.840  30.777  0.00  0.00           H  
ATOM     85 HG13 VAL 1   7      55.277  25.797  31.076  0.00  0.00           H  
ATOM     86 HG21 VAL 1   7      56.575  25.384  33.487  0.00  0.00           H  
ATOM     87 HG22 VAL 1   7      56.049  23.927  34.373  0.00  0.00           H  
ATOM     88 HG23 VAL 1   7      56.844  23.836  32.714  0.00  0.00           H  
ATOM     89  N   GLU 1   8      51.703  25.458  32.749  0.00  0.00           N  
ATOM     90  CA  GLU 1   8      50.458  25.924  32.039  0.00  0.00           C  
ATOM     91  C   GLU 1   8      49.809  27.186  32.593  0.00  0.00           C  
ATOM     92  O   GLU 1   8      48.887  27.720  32.029  0.00  0.00           O  
ATOM     93  CB  GLU 1   8      49.475  24.738  32.025  0.00  0.00           C  
ATOM     94  CG  GLU 1   8      50.012  23.412  31.392  0.00  0.00           C  
ATOM     95  CD  GLU 1   8      51.022  22.680  32.201  0.00  0.00           C  
ATOM     96  OE1 GLU 1   8      51.946  21.958  31.702  0.00  0.00           O  
ATOM     97  OE2 GLU 1   8      50.946  22.860  33.439  0.00  0.00           O  
ATOM     98  H   GLU 1   8      51.673  24.564  33.219  0.00  0.00           H  
ATOM     99  HA  GLU 1   8      50.789  26.321  31.079  0.00  0.00           H  
ATOM    100  HB2 GLU 1   8      49.033  24.552  33.004  0.00  0.00           H  
ATOM    101  HB3 GLU 1   8      48.683  25.080  31.359  0.00  0.00           H  
ATOM    102  HG2 GLU 1   8      49.085  22.859  31.236  0.00  0.00           H  
ATOM    103  HG3 GLU 1   8      50.395  23.625  30.394  0.00  0.00           H  
ATOM    104  N   MET 1   9      50.285  27.653  33.765  0.00  0.00           N  
ATOM    105  CA  MET 1   9      49.923  28.983  34.445  0.00  0.00           C  
ATOM    106  C   MET 1   9      51.129  29.918  34.547  0.00  0.00           C  
ATOM    107  O   MET 1   9      50.867  30.995  35.081  0.00  0.00           O  
ATOM    108  CB  MET 1   9      49.165  28.872  35.812  0.00  0.00           C  
ATOM    109  CG  MET 1   9      48.218  27.666  35.836  0.00  0.00           C  
ATOM    110  SD  MET 1   9      47.245  27.450  37.372  0.00  0.00           S  
ATOM    111  CE  MET 1   9      48.168  26.187  38.306  0.00  0.00           C  
ATOM    112  H   MET 1   9      51.041  27.147  34.206  0.00  0.00           H  
ATOM    113  HA  MET 1   9      49.242  29.455  33.738  0.00  0.00           H  
ATOM    114  HB2 MET 1   9      49.908  28.525  36.530  0.00  0.00           H  
ATOM    115  HB3 MET 1   9      48.631  29.776  36.104  0.00  0.00           H  
ATOM    116  HG2 MET 1   9      47.528  27.838  35.010  0.00  0.00           H  
ATOM    117  HG3 MET 1   9      48.829  26.778  35.671  0.00  0.00           H  
ATOM    118  HE1 MET 1   9      48.078  25.215  37.822  0.00  0.00           H  
ATOM    119  HE2 MET 1   9      49.203  26.488  38.468  0.00  0.00           H  
ATOM    120  HE3 MET 1   9      47.718  25.989  39.279  0.00  0.00           H  
ATOM    121  N   VAL 1  10      52.306  29.587  34.051  0.00  0.00           N  
ATOM    122  CA  VAL 1  10      53.370  30.533  33.950  0.00  0.00           C  
ATOM    123  C   VAL 1  10      52.960  31.507  32.812  0.00  0.00           C  
ATOM    124  O   VAL 1  10      52.339  31.090  31.787  0.00  0.00           O  
ATOM    125  CB  VAL 1  10      54.756  29.840  33.821  0.00  0.00           C  
ATOM    126  CG1 VAL 1  10      55.843  30.834  33.404  0.00  0.00           C  
ATOM    127  CG2 VAL 1  10      55.019  29.156  35.192  0.00  0.00           C  
ATOM    128  H   VAL 1  10      52.475  28.691  33.616  0.00  0.00           H  
ATOM    129  HA  VAL 1  10      53.417  31.151  34.847  0.00  0.00           H  
ATOM    130  HB  VAL 1  10      54.669  29.091  33.034  0.00  0.00           H  
ATOM    131 HG11 VAL 1  10      56.791  30.306  33.507  0.00  0.00           H  
ATOM    132 HG12 VAL 1  10      55.758  31.248  32.400  0.00  0.00           H  
ATOM    133 HG13 VAL 1  10      55.881  31.627  34.151  0.00  0.00           H  
ATOM    134 HG21 VAL 1  10      55.092  29.836  36.042  0.00  0.00           H  
ATOM    135 HG22 VAL 1  10      54.291  28.353  35.304  0.00  0.00           H  
ATOM    136 HG23 VAL 1  10      56.040  28.774  35.184  0.00  0.00           H  
ATOM    137  N   ASP 1  11      53.159  32.779  32.946  0.00  0.00           N  
ATOM    138  CA  ASP 1  11      52.982  33.722  31.865  0.00  0.00           C  
ATOM    139  C   ASP 1  11      51.537  33.681  31.281  0.00  0.00           C  
ATOM    140  O   ASP 1  11      51.405  33.836  30.043  0.00  0.00           O  
ATOM    141  CB  ASP 1  11      54.065  33.537  30.844  0.00  0.00           C  
ATOM    142  CG  ASP 1  11      54.158  34.622  29.803  0.00  0.00           C  
ATOM    143  OD1 ASP 1  11      54.165  35.809  30.243  0.00  0.00           O  
ATOM    144  OD2 ASP 1  11      54.247  34.402  28.599  0.00  0.00           O  
ATOM    145  H   ASP 1  11      53.375  33.067  33.889  0.00  0.00           H  
ATOM    146  HA  ASP 1  11      53.087  34.729  32.268  0.00  0.00           H  
ATOM    147  HB2 ASP 1  11      55.087  33.583  31.221  0.00  0.00           H  
ATOM    148  HB3 ASP 1  11      53.906  32.619  30.278  0.00  0.00           H  
ATOM    149  N   ASN 1  12      50.471  33.493  32.126  0.00  0.00           N  
ATOM    150  CA  ASN 1  12      49.128  33.278  31.776  0.00  0.00           C  
ATOM    151  C   ASN 1  12      48.314  34.613  31.653  0.00  0.00           C  
ATOM    152  O   ASN 1  12      47.221  34.613  31.034  0.00  0.00           O  
ATOM    153  CB  ASN 1  12      48.383  32.100  32.551  0.00  0.00           C  
ATOM    154  CG  ASN 1  12      48.195  32.370  33.987  0.00  0.00           C  
ATOM    155  OD1 ASN 1  12      48.715  33.312  34.550  0.00  0.00           O  
ATOM    156  ND2 ASN 1  12      47.399  31.572  34.647  0.00  0.00           N  
ATOM    157  H   ASN 1  12      50.720  33.344  33.093  0.00  0.00           H  
ATOM    158  HA  ASN 1  12      49.262  33.024  30.724  0.00  0.00           H  
ATOM    159  HB2 ASN 1  12      47.436  31.756  32.134  0.00  0.00           H  
ATOM    160  HB3 ASN 1  12      49.130  31.307  32.530  0.00  0.00           H  
ATOM    161 HD21 ASN 1  12      47.473  31.675  35.649  0.00  0.00           H  
ATOM    162 HD22 ASN 1  12      47.061  30.675  34.328  0.00  0.00           H  
ATOM    163  N   LEU 1  13      48.900  35.694  32.163  0.00  0.00           N  
ATOM    164  CA  LEU 1  13      48.257  37.077  32.155  0.00  0.00           C  
ATOM    165  C   LEU 1  13      48.790  37.830  30.898  0.00  0.00           C  
ATOM    166  O   LEU 1  13      49.952  37.737  30.468  0.00  0.00           O  
ATOM    167  CB  LEU 1  13      48.611  37.908  33.405  0.00  0.00           C  
ATOM    168  CG  LEU 1  13      48.294  37.171  34.724  0.00  0.00           C  
ATOM    169  CD1 LEU 1  13      48.633  38.093  35.853  0.00  0.00           C  
ATOM    170  CD2 LEU 1  13      46.798  36.923  34.830  0.00  0.00           C  
ATOM    171  H   LEU 1  13      49.698  35.558  32.767  0.00  0.00           H  
ATOM    172  HA  LEU 1  13      47.169  37.020  32.147  0.00  0.00           H  
ATOM    173  HB2 LEU 1  13      49.667  38.098  33.596  0.00  0.00           H  
ATOM    174  HB3 LEU 1  13      48.401  38.966  33.245  0.00  0.00           H  
ATOM    175  HG  LEU 1  13      48.956  36.318  34.872  0.00  0.00           H  
ATOM    176 HD11 LEU 1  13      48.372  37.608  36.794  0.00  0.00           H  
ATOM    177 HD12 LEU 1  13      49.706  38.282  35.841  0.00  0.00           H  
ATOM    178 HD13 LEU 1  13      48.100  39.033  35.710  0.00  0.00           H  
ATOM    179 HD21 LEU 1  13      46.223  37.813  34.575  0.00  0.00           H  
ATOM    180 HD22 LEU 1  13      46.481  36.031  34.289  0.00  0.00           H  
ATOM    181 HD23 LEU 1  13      46.497  36.717  35.858  0.00  0.00           H  
ATOM    182  N   ARG 1  14      47.908  38.608  30.376  0.00  0.00           N  
ATOM    183  CA  ARG 1  14      48.154  39.588  29.301  0.00  0.00           C  
ATOM    184  C   ARG 1  14      47.503  40.962  29.557  0.00  0.00           C  
ATOM    185  O   ARG 1  14      46.743  41.057  30.521  0.00  0.00           O  
ATOM    186  CB  ARG 1  14      47.596  39.016  27.975  0.00  0.00           C  
ATOM    187  CG  ARG 1  14      48.348  37.841  27.446  0.00  0.00           C  
ATOM    188  CD  ARG 1  14      49.835  38.002  26.972  0.00  0.00           C  
ATOM    189  NE  ARG 1  14      50.501  36.684  26.704  0.00  0.00           N  
ATOM    190  CZ  ARG 1  14      51.543  36.188  27.382  0.00  0.00           C  
ATOM    191  NH1 ARG 1  14      52.330  35.253  26.855  0.00  0.00           N  
ATOM    192  NH2 ARG 1  14      51.834  36.650  28.565  0.00  0.00           N  
ATOM    193  H   ARG 1  14      46.999  38.649  30.813  0.00  0.00           H  
ATOM    194  HA  ARG 1  14      49.215  39.834  29.248  0.00  0.00           H  
ATOM    195  HB2 ARG 1  14      46.521  38.909  28.114  0.00  0.00           H  
ATOM    196  HB3 ARG 1  14      47.715  39.749  27.177  0.00  0.00           H  
ATOM    197  HG2 ARG 1  14      48.380  37.062  28.208  0.00  0.00           H  
ATOM    198  HG3 ARG 1  14      47.880  37.473  26.534  0.00  0.00           H  
ATOM    199  HD2 ARG 1  14      49.775  38.652  26.100  0.00  0.00           H  
ATOM    200  HD3 ARG 1  14      50.438  38.480  27.744  0.00  0.00           H  
ATOM    201  HE  ARG 1  14      50.355  36.181  25.840  0.00  0.00           H  
ATOM    202 HH11 ARG 1  14      53.186  35.075  27.361  0.00  0.00           H  
ATOM    203 HH12 ARG 1  14      52.149  34.892  25.929  0.00  0.00           H  
ATOM    204 HH21 ARG 1  14      52.520  36.187  29.144  0.00  0.00           H  
ATOM    205 HH22 ARG 1  14      51.143  37.206  29.048  0.00  0.00           H  
ATOM    206  N   GLY 1  15      47.625  42.004  28.732  0.00  0.00           N  
ATOM    207  CA  GLY 1  15      46.923  43.290  28.935  0.00  0.00           C  
ATOM    208  C   GLY 1  15      47.857  44.347  28.327  0.00  0.00           C  
ATOM    209  O   GLY 1  15      48.849  44.058  27.575  0.00  0.00           O  
ATOM    210  H   GLY 1  15      48.200  41.878  27.912  0.00  0.00           H  
ATOM    211  HA2 GLY 1  15      45.960  43.270  28.424  0.00  0.00           H  
ATOM    212  HA3 GLY 1  15      46.739  43.550  29.977  0.00  0.00           H  
ATOM    213  N   LYS 1  16      47.534  45.651  28.507  0.00  0.00           N  
ATOM    214  CA  LYS 1  16      48.297  46.821  27.998  0.00  0.00           C  
ATOM    215  C   LYS 1  16      48.439  47.883  29.169  0.00  0.00           C  
ATOM    216  O   LYS 1  16      47.596  47.986  30.063  0.00  0.00           O  
ATOM    217  CB  LYS 1  16      47.486  47.565  26.896  0.00  0.00           C  
ATOM    218  CG  LYS 1  16      47.517  46.750  25.582  0.00  0.00           C  
ATOM    219  CD  LYS 1  16      46.565  47.296  24.552  0.00  0.00           C  
ATOM    220  CE  LYS 1  16      46.403  46.629  23.272  0.00  0.00           C  
ATOM    221  NZ  LYS 1  16      45.329  47.311  22.406  0.00  0.00           N  
ATOM    222  H   LYS 1  16      46.572  45.889  28.701  0.00  0.00           H  
ATOM    223  HA  LYS 1  16      49.173  46.517  27.426  0.00  0.00           H  
ATOM    224  HB2 LYS 1  16      46.479  47.693  27.291  0.00  0.00           H  
ATOM    225  HB3 LYS 1  16      47.930  48.513  26.592  0.00  0.00           H  
ATOM    226  HG2 LYS 1  16      48.513  46.748  25.140  0.00  0.00           H  
ATOM    227  HG3 LYS 1  16      47.135  45.740  25.735  0.00  0.00           H  
ATOM    228  HD2 LYS 1  16      45.575  47.302  25.008  0.00  0.00           H  
ATOM    229  HD3 LYS 1  16      46.815  48.324  24.288  0.00  0.00           H  
ATOM    230  HE2 LYS 1  16      47.297  46.583  22.650  0.00  0.00           H  
ATOM    231  HE3 LYS 1  16      46.163  45.577  23.426  0.00  0.00           H  
ATOM    232  HZ1 LYS 1  16      45.065  46.644  21.695  0.00  0.00           H  
ATOM    233  HZ2 LYS 1  16      44.551  47.354  23.048  0.00  0.00           H  
ATOM    234  HZ3 LYS 1  16      45.595  48.150  21.910  0.00  0.00           H  
ATOM    235  N   SER 1  17      49.540  48.718  29.133  0.00  0.00           N  
ATOM    236  CA  SER 1  17      49.808  49.787  30.106  0.00  0.00           C  
ATOM    237  C   SER 1  17      48.719  50.895  30.091  0.00  0.00           C  
ATOM    238  O   SER 1  17      48.407  51.404  29.052  0.00  0.00           O  
ATOM    239  CB  SER 1  17      51.208  50.439  29.706  0.00  0.00           C  
ATOM    240  OG  SER 1  17      51.210  50.835  28.362  0.00  0.00           O  
ATOM    241  H   SER 1  17      50.256  48.531  28.446  0.00  0.00           H  
ATOM    242  HA  SER 1  17      49.757  49.341  31.099  0.00  0.00           H  
ATOM    243  HB2 SER 1  17      51.354  51.252  30.417  0.00  0.00           H  
ATOM    244  HB3 SER 1  17      51.854  49.609  29.993  0.00  0.00           H  
ATOM    245  HG  SER 1  17      51.717  51.643  28.251  0.00  0.00           H  
ATOM    246  N   GLY 1  18      48.178  51.260  31.248  0.00  0.00           N  
ATOM    247  CA  GLY 1  18      46.957  52.062  31.322  0.00  0.00           C  
ATOM    248  C   GLY 1  18      45.609  51.371  30.953  0.00  0.00           C  
ATOM    249  O   GLY 1  18      44.653  52.100  30.839  0.00  0.00           O  
ATOM    250  H   GLY 1  18      48.426  50.753  32.087  0.00  0.00           H  
ATOM    251  HA2 GLY 1  18      46.839  52.409  32.349  0.00  0.00           H  
ATOM    252  HA3 GLY 1  18      47.090  52.961  30.721  0.00  0.00           H  
ATOM    253  N   GLN 1  19      45.508  50.026  30.848  0.00  0.00           N  
ATOM    254  CA  GLN 1  19      44.312  49.363  30.319  0.00  0.00           C  
ATOM    255  C   GLN 1  19      43.831  48.153  31.181  0.00  0.00           C  
ATOM    256  O   GLN 1  19      42.610  47.811  31.246  0.00  0.00           O  
ATOM    257  CB  GLN 1  19      44.242  48.999  28.891  0.00  0.00           C  
ATOM    258  CG  GLN 1  19      44.818  50.075  28.029  0.00  0.00           C  
ATOM    259  CD  GLN 1  19      44.167  50.239  26.680  0.00  0.00           C  
ATOM    260  OE1 GLN 1  19      44.261  49.512  25.707  0.00  0.00           O  
ATOM    261  NE2 GLN 1  19      43.387  51.281  26.576  0.00  0.00           N  
ATOM    262  H   GLN 1  19      46.283  49.408  31.041  0.00  0.00           H  
ATOM    263  HA  GLN 1  19      43.542  50.132  30.380  0.00  0.00           H  
ATOM    264  HB2 GLN 1  19      44.862  48.125  28.691  0.00  0.00           H  
ATOM    265  HB3 GLN 1  19      43.193  48.901  28.614  0.00  0.00           H  
ATOM    266  HG2 GLN 1  19      44.812  51.084  28.442  0.00  0.00           H  
ATOM    267  HG3 GLN 1  19      45.855  49.815  27.815  0.00  0.00           H  
ATOM    268 HE21 GLN 1  19      42.778  51.336  25.773  0.00  0.00           H  
ATOM    269 HE22 GLN 1  19      43.192  52.018  27.239  0.00  0.00           H  
ATOM    270  N   GLY 1  20      44.714  47.530  31.971  0.00  0.00           N  
ATOM    271  CA  GLY 1  20      44.455  46.505  32.981  0.00  0.00           C  
ATOM    272  C   GLY 1  20      44.720  45.049  32.440  0.00  0.00           C  
ATOM    273  O   GLY 1  20      44.296  44.659  31.390  0.00  0.00           O  
ATOM    274  H   GLY 1  20      45.673  47.803  31.805  0.00  0.00           H  
ATOM    275  HA2 GLY 1  20      44.905  46.711  33.952  0.00  0.00           H  
ATOM    276  HA3 GLY 1  20      43.421  46.702  33.265  0.00  0.00           H  
ATOM    277  N   TYR 1  21      45.440  44.316  33.273  0.00  0.00           N  
ATOM    278  CA  TYR 1  21      45.952  43.030  32.973  0.00  0.00           C  
ATOM    279  C   TYR 1  21      44.793  41.965  33.142  0.00  0.00           C  
ATOM    280  O   TYR 1  21      44.270  41.768  34.311  0.00  0.00           O  
ATOM    281  CB  TYR 1  21      46.941  42.645  34.070  0.00  0.00           C  
ATOM    282  CG  TYR 1  21      48.342  43.199  34.151  0.00  0.00           C  
ATOM    283  CD1 TYR 1  21      48.560  44.350  34.827  0.00  0.00           C  
ATOM    284  CD2 TYR 1  21      49.427  42.365  33.703  0.00  0.00           C  
ATOM    285  CE1 TYR 1  21      49.885  44.868  35.067  0.00  0.00           C  
ATOM    286  CE2 TYR 1  21      50.731  42.836  34.002  0.00  0.00           C  
ATOM    287  CZ  TYR 1  21      50.937  44.195  34.525  0.00  0.00           C  
ATOM    288  OH  TYR 1  21      52.182  44.762  34.550  0.00  0.00           O  
ATOM    289  H   TYR 1  21      45.768  44.733  34.133  0.00  0.00           H  
ATOM    290  HA  TYR 1  21      46.469  43.015  32.013  0.00  0.00           H  
ATOM    291  HB2 TYR 1  21      46.501  42.760  35.061  0.00  0.00           H  
ATOM    292  HB3 TYR 1  21      47.110  41.568  34.031  0.00  0.00           H  
ATOM    293  HD1 TYR 1  21      47.716  44.884  35.236  0.00  0.00           H  
ATOM    294  HD2 TYR 1  21      49.381  41.395  33.231  0.00  0.00           H  
ATOM    295  HE1 TYR 1  21      50.178  45.798  35.532  0.00  0.00           H  
ATOM    296  HE2 TYR 1  21      51.583  42.228  33.737  0.00  0.00           H  
ATOM    297  HH  TYR 1  21      52.270  45.592  35.025  0.00  0.00           H  
ATOM    298  N   TYR 1  22      44.467  41.073  32.191  0.00  0.00           N  
ATOM    299  CA  TYR 1  22      43.452  40.040  32.206  0.00  0.00           C  
ATOM    300  C   TYR 1  22      44.060  38.569  31.948  0.00  0.00           C  
ATOM    301  O   TYR 1  22      45.255  38.400  31.534  0.00  0.00           O  
ATOM    302  CB  TYR 1  22      42.404  40.361  31.259  0.00  0.00           C  
ATOM    303  CG  TYR 1  22      42.870  40.368  29.814  0.00  0.00           C  
ATOM    304  CD1 TYR 1  22      43.202  39.214  29.177  0.00  0.00           C  
ATOM    305  CD2 TYR 1  22      43.207  41.583  29.195  0.00  0.00           C  
ATOM    306  CE1 TYR 1  22      43.689  39.206  27.857  0.00  0.00           C  
ATOM    307  CE2 TYR 1  22      43.649  41.682  27.877  0.00  0.00           C  
ATOM    308  CZ  TYR 1  22      43.867  40.493  27.177  0.00  0.00           C  
ATOM    309  OH  TYR 1  22      44.333  40.651  25.872  0.00  0.00           O  
ATOM    310  H   TYR 1  22      44.992  41.197  31.338  0.00  0.00           H  
ATOM    311  HA  TYR 1  22      43.059  39.956  33.219  0.00  0.00           H  
ATOM    312  HB2 TYR 1  22      41.538  39.701  31.206  0.00  0.00           H  
ATOM    313  HB3 TYR 1  22      42.011  41.350  31.493  0.00  0.00           H  
ATOM    314  HD1 TYR 1  22      43.077  38.283  29.709  0.00  0.00           H  
ATOM    315  HD2 TYR 1  22      43.134  42.450  29.835  0.00  0.00           H  
ATOM    316  HE1 TYR 1  22      44.000  38.309  27.342  0.00  0.00           H  
ATOM    317  HE2 TYR 1  22      43.838  42.580  27.309  0.00  0.00           H  
ATOM    318  HH  TYR 1  22      44.724  39.817  25.599  0.00  0.00           H  
ATOM    319  N   VAL 1  23      43.289  37.610  32.254  0.00  0.00           N  
ATOM    320  CA  VAL 1  23      43.401  36.144  31.981  0.00  0.00           C  
ATOM    321  C   VAL 1  23      42.238  35.710  30.993  0.00  0.00           C  
ATOM    322  O   VAL 1  23      41.170  36.329  31.052  0.00  0.00           O  
ATOM    323  CB  VAL 1  23      43.440  35.305  33.315  0.00  0.00           C  
ATOM    324  CG1 VAL 1  23      41.959  35.042  33.764  0.00  0.00           C  
ATOM    325  CG2 VAL 1  23      44.244  34.013  33.108  0.00  0.00           C  
ATOM    326  H   VAL 1  23      42.452  37.816  32.782  0.00  0.00           H  
ATOM    327  HA  VAL 1  23      44.313  36.068  31.390  0.00  0.00           H  
ATOM    328  HB  VAL 1  23      43.873  35.895  34.123  0.00  0.00           H  
ATOM    329 HG11 VAL 1  23      41.883  34.749  34.811  0.00  0.00           H  
ATOM    330 HG12 VAL 1  23      41.291  35.894  33.635  0.00  0.00           H  
ATOM    331 HG13 VAL 1  23      41.533  34.201  33.216  0.00  0.00           H  
ATOM    332 HG21 VAL 1  23      43.764  33.348  32.390  0.00  0.00           H  
ATOM    333 HG22 VAL 1  23      45.157  34.225  32.550  0.00  0.00           H  
ATOM    334 HG23 VAL 1  23      44.269  33.480  34.058  0.00  0.00           H  
ATOM    335  N   GLU 1  24      42.537  34.675  30.189  0.00  0.00           N  
ATOM    336  CA  GLU 1  24      41.491  34.202  29.206  0.00  0.00           C  
ATOM    337  C   GLU 1  24      40.672  33.164  29.926  0.00  0.00           C  
ATOM    338  O   GLU 1  24      41.197  32.340  30.681  0.00  0.00           O  
ATOM    339  CB  GLU 1  24      42.258  33.507  28.001  0.00  0.00           C  
ATOM    340  CG  GLU 1  24      41.402  32.581  27.125  0.00  0.00           C  
ATOM    341  CD  GLU 1  24      42.120  32.168  25.845  0.00  0.00           C  
ATOM    342  OE1 GLU 1  24      42.012  32.945  24.890  0.00  0.00           O  
ATOM    343  OE2 GLU 1  24      42.849  31.172  25.865  0.00  0.00           O  
ATOM    344  H   GLU 1  24      43.496  34.359  30.218  0.00  0.00           H  
ATOM    345  HA  GLU 1  24      40.874  35.026  28.848  0.00  0.00           H  
ATOM    346  HB2 GLU 1  24      42.810  34.313  27.517  0.00  0.00           H  
ATOM    347  HB3 GLU 1  24      43.011  32.943  28.551  0.00  0.00           H  
ATOM    348  HG2 GLU 1  24      41.114  31.657  27.628  0.00  0.00           H  
ATOM    349  HG3 GLU 1  24      40.505  33.165  26.920  0.00  0.00           H  
ATOM    350  N   MET 1  25      39.379  33.151  29.665  0.00  0.00           N  
ATOM    351  CA  MET 1  25      38.391  32.221  30.258  0.00  0.00           C  
ATOM    352  C   MET 1  25      37.403  31.676  29.217  0.00  0.00           C  
ATOM    353  O   MET 1  25      36.846  32.353  28.344  0.00  0.00           O  
ATOM    354  CB  MET 1  25      37.638  33.141  31.227  0.00  0.00           C  
ATOM    355  CG  MET 1  25      36.708  32.312  32.148  0.00  0.00           C  
ATOM    356  SD  MET 1  25      37.701  31.543  33.431  0.00  0.00           S  
ATOM    357  CE  MET 1  25      37.900  32.974  34.571  0.00  0.00           C  
ATOM    358  H   MET 1  25      39.001  33.870  29.064  0.00  0.00           H  
ATOM    359  HA  MET 1  25      38.842  31.423  30.848  0.00  0.00           H  
ATOM    360  HB2 MET 1  25      38.378  33.657  31.839  0.00  0.00           H  
ATOM    361  HB3 MET 1  25      37.162  33.980  30.719  0.00  0.00           H  
ATOM    362  HG2 MET 1  25      35.971  32.964  32.618  0.00  0.00           H  
ATOM    363  HG3 MET 1  25      36.097  31.679  31.505  0.00  0.00           H  
ATOM    364  HE1 MET 1  25      38.369  32.743  35.528  0.00  0.00           H  
ATOM    365  HE2 MET 1  25      38.570  33.739  34.178  0.00  0.00           H  
ATOM    366  HE3 MET 1  25      37.017  33.562  34.822  0.00  0.00           H  
ATOM    367  N   THR 1  26      37.086  30.404  29.361  0.00  0.00           N  
ATOM    368  CA  THR 1  26      36.020  29.706  28.692  0.00  0.00           C  
ATOM    369  C   THR 1  26      34.811  29.546  29.637  0.00  0.00           C  
ATOM    370  O   THR 1  26      34.888  29.007  30.761  0.00  0.00           O  
ATOM    371  CB  THR 1  26      36.614  28.363  28.129  0.00  0.00           C  
ATOM    372  OG1 THR 1  26      37.638  28.635  27.312  0.00  0.00           O  
ATOM    373  CG2 THR 1  26      35.621  27.633  27.214  0.00  0.00           C  
ATOM    374  H   THR 1  26      37.504  29.895  30.126  0.00  0.00           H  
ATOM    375  HA  THR 1  26      35.646  30.245  27.822  0.00  0.00           H  
ATOM    376  HB  THR 1  26      36.880  27.687  28.943  0.00  0.00           H  
ATOM    377  HG1 THR 1  26      37.375  29.264  26.637  0.00  0.00           H  
ATOM    378 HG21 THR 1  26      36.131  26.877  26.615  0.00  0.00           H  
ATOM    379 HG22 THR 1  26      34.947  27.053  27.844  0.00  0.00           H  
ATOM    380 HG23 THR 1  26      35.102  28.369  26.600  0.00  0.00           H  
ATOM    381  N   VAL 1  27      33.583  29.674  29.087  0.00  0.00           N  
ATOM    382  CA  VAL 1  27      32.337  29.564  29.885  0.00  0.00           C  
ATOM    383  C   VAL 1  27      31.249  28.926  29.102  0.00  0.00           C  
ATOM    384  O   VAL 1  27      31.175  29.094  27.893  0.00  0.00           O  
ATOM    385  CB  VAL 1  27      31.918  31.022  30.211  0.00  0.00           C  
ATOM    386  CG1 VAL 1  27      30.674  30.955  31.033  0.00  0.00           C  
ATOM    387  CG2 VAL 1  27      32.965  31.838  31.070  0.00  0.00           C  
ATOM    388  H   VAL 1  27      33.488  29.985  28.131  0.00  0.00           H  
ATOM    389  HA  VAL 1  27      32.505  29.152  30.880  0.00  0.00           H  
ATOM    390  HB  VAL 1  27      31.773  31.561  29.275  0.00  0.00           H  
ATOM    391 HG11 VAL 1  27      29.884  30.830  30.293  0.00  0.00           H  
ATOM    392 HG12 VAL 1  27      30.681  30.101  31.711  0.00  0.00           H  
ATOM    393 HG13 VAL 1  27      30.463  31.912  31.510  0.00  0.00           H  
ATOM    394 HG21 VAL 1  27      32.614  32.866  31.162  0.00  0.00           H  
ATOM    395 HG22 VAL 1  27      33.106  31.319  32.018  0.00  0.00           H  
ATOM    396 HG23 VAL 1  27      33.879  31.876  30.478  0.00  0.00           H  
ATOM    397  N   GLY 1  28      30.500  28.111  29.762  0.00  0.00           N  
ATOM    398  CA  GLY 1  28      29.313  27.458  29.246  0.00  0.00           C  
ATOM    399  C   GLY 1  28      29.636  26.131  28.565  0.00  0.00           C  
ATOM    400  O   GLY 1  28      30.742  25.713  28.368  0.00  0.00           O  
ATOM    401  H   GLY 1  28      30.705  27.978  30.742  0.00  0.00           H  
ATOM    402  HA2 GLY 1  28      28.597  27.251  30.042  0.00  0.00           H  
ATOM    403  HA3 GLY 1  28      28.723  28.017  28.519  0.00  0.00           H  
ATOM    404  N   SER 1  29      28.556  25.316  28.248  0.00  0.00           N  
ATOM    405  CA  SER 1  29      28.659  23.977  27.598  0.00  0.00           C  
ATOM    406  C   SER 1  29      27.497  23.841  26.611  0.00  0.00           C  
ATOM    407  O   SER 1  29      26.351  23.616  26.932  0.00  0.00           O  
ATOM    408  CB  SER 1  29      28.871  22.877  28.611  0.00  0.00           C  
ATOM    409  OG  SER 1  29      29.115  21.727  27.878  0.00  0.00           O  
ATOM    410  H   SER 1  29      27.644  25.542  28.619  0.00  0.00           H  
ATOM    411  HA  SER 1  29      29.626  24.052  27.101  0.00  0.00           H  
ATOM    412  HB2 SER 1  29      29.734  23.082  29.245  0.00  0.00           H  
ATOM    413  HB3 SER 1  29      27.918  22.755  29.126  0.00  0.00           H  
ATOM    414  HG  SER 1  29      30.048  21.799  27.666  0.00  0.00           H  
ATOM    415  N   PRO 1  30      27.793  23.858  25.200  0.00  0.00           N  
ATOM    416  CA  PRO 1  30      29.125  23.925  24.518  0.00  0.00           C  
ATOM    417  C   PRO 1  30      29.798  25.269  24.782  0.00  0.00           C  
ATOM    418  O   PRO 1  30      29.090  26.251  25.182  0.00  0.00           O  
ATOM    419  CB  PRO 1  30      28.804  23.743  23.011  0.00  0.00           C  
ATOM    420  CG  PRO 1  30      27.335  23.995  22.915  0.00  0.00           C  
ATOM    421  CD  PRO 1  30      26.744  23.818  24.287  0.00  0.00           C  
ATOM    422  HA  PRO 1  30      29.811  23.169  24.900  0.00  0.00           H  
ATOM    423  HB2 PRO 1  30      29.499  24.449  22.555  0.00  0.00           H  
ATOM    424  HB3 PRO 1  30      29.015  22.682  22.871  0.00  0.00           H  
ATOM    425  HG2 PRO 1  30      27.299  25.049  22.640  0.00  0.00           H  
ATOM    426  HG3 PRO 1  30      26.977  23.332  22.127  0.00  0.00           H  
ATOM    427  HD2 PRO 1  30      26.369  22.796  24.224  0.00  0.00           H  
ATOM    428  HD3 PRO 1  30      25.938  24.512  24.526  0.00  0.00           H  
ATOM    429  N   PRO 1  31      31.137  25.270  24.776  0.00  0.00           N  
ATOM    430  CA  PRO 1  31      31.993  26.424  25.098  0.00  0.00           C  
ATOM    431  C   PRO 1  31      32.020  27.681  24.209  0.00  0.00           C  
ATOM    432  O   PRO 1  31      31.849  27.642  22.995  0.00  0.00           O  
ATOM    433  CB  PRO 1  31      33.473  25.820  25.219  0.00  0.00           C  
ATOM    434  CG  PRO 1  31      33.451  24.726  24.176  0.00  0.00           C  
ATOM    435  CD  PRO 1  31      31.975  24.275  24.116  0.00  0.00           C  
ATOM    436  HA  PRO 1  31      31.635  26.698  26.090  0.00  0.00           H  
ATOM    437  HB2 PRO 1  31      34.177  26.621  24.996  0.00  0.00           H  
ATOM    438  HB3 PRO 1  31      33.657  25.431  26.221  0.00  0.00           H  
ATOM    439  HG2 PRO 1  31      33.655  25.201  23.216  0.00  0.00           H  
ATOM    440  HG3 PRO 1  31      34.190  23.934  24.297  0.00  0.00           H  
ATOM    441  HD2 PRO 1  31      31.616  24.321  23.088  0.00  0.00           H  
ATOM    442  HD3 PRO 1  31      31.846  23.254  24.475  0.00  0.00           H  
ATOM    443  N   GLN 1  32      32.415  28.766  24.850  0.00  0.00           N  
ATOM    444  CA  GLN 1  32      32.757  30.048  24.219  0.00  0.00           C  
ATOM    445  C   GLN 1  32      33.783  30.758  25.119  0.00  0.00           C  
ATOM    446  O   GLN 1  32      33.777  30.537  26.302  0.00  0.00           O  
ATOM    447  CB  GLN 1  32      31.455  30.841  24.075  0.00  0.00           C  
ATOM    448  CG  GLN 1  32      30.869  31.484  25.385  0.00  0.00           C  
ATOM    449  CD  GLN 1  32      29.491  32.018  25.121  0.00  0.00           C  
ATOM    450  OE1 GLN 1  32      29.387  33.225  24.893  0.00  0.00           O  
ATOM    451  NE2 GLN 1  32      28.487  31.339  25.568  0.00  0.00           N  
ATOM    452  H   GLN 1  32      32.488  28.716  25.856  0.00  0.00           H  
ATOM    453  HA  GLN 1  32      33.161  29.877  23.221  0.00  0.00           H  
ATOM    454  HB2 GLN 1  32      31.567  31.638  23.340  0.00  0.00           H  
ATOM    455  HB3 GLN 1  32      30.612  30.227  23.759  0.00  0.00           H  
ATOM    456  HG2 GLN 1  32      30.869  30.758  26.198  0.00  0.00           H  
ATOM    457  HG3 GLN 1  32      31.524  32.300  25.693  0.00  0.00           H  
ATOM    458 HE21 GLN 1  32      27.553  31.666  25.368  0.00  0.00           H  
ATOM    459 HE22 GLN 1  32      28.628  30.464  26.053  0.00  0.00           H  
ATOM    460  N   THR 1  33      34.634  31.573  24.592  0.00  0.00           N  
ATOM    461  CA  THR 1  33      35.878  32.124  25.195  0.00  0.00           C  
ATOM    462  C   THR 1  33      35.973  33.653  25.053  0.00  0.00           C  
ATOM    463  O   THR 1  33      35.589  34.208  24.014  0.00  0.00           O  
ATOM    464  CB  THR 1  33      37.116  31.434  24.642  0.00  0.00           C  
ATOM    465  OG1 THR 1  33      36.919  30.023  24.846  0.00  0.00           O  
ATOM    466  CG2 THR 1  33      38.409  31.728  25.434  0.00  0.00           C  
ATOM    467  H   THR 1  33      34.517  31.725  23.600  0.00  0.00           H  
ATOM    468  HA  THR 1  33      35.738  31.998  26.268  0.00  0.00           H  
ATOM    469  HB  THR 1  33      37.299  31.706  23.603  0.00  0.00           H  
ATOM    470  HG1 THR 1  33      36.380  29.769  24.093  0.00  0.00           H  
ATOM    471 HG21 THR 1  33      39.255  31.188  25.010  0.00  0.00           H  
ATOM    472 HG22 THR 1  33      38.631  32.792  25.355  0.00  0.00           H  
ATOM    473 HG23 THR 1  33      38.294  31.441  26.479  0.00  0.00           H  
ATOM    474  N   LEU 1  34      36.417  34.248  26.162  0.00  0.00           N  
ATOM    475  CA  LEU 1  34      36.279  35.630  26.606  0.00  0.00           C  
ATOM    476  C   LEU 1  34      37.578  35.905  27.381  0.00  0.00           C  
ATOM    477  O   LEU 1  34      38.180  35.062  28.078  0.00  0.00           O  
ATOM    478  CB  LEU 1  34      35.064  35.760  27.539  0.00  0.00           C  
ATOM    479  CG  LEU 1  34      33.733  35.365  26.842  0.00  0.00           C  
ATOM    480  CD1 LEU 1  34      32.530  35.256  27.852  0.00  0.00           C  
ATOM    481  CD2 LEU 1  34      33.314  36.395  25.799  0.00  0.00           C  
ATOM    482  H   LEU 1  34      36.606  33.628  26.936  0.00  0.00           H  
ATOM    483  HA  LEU 1  34      36.273  36.224  25.692  0.00  0.00           H  
ATOM    484  HB2 LEU 1  34      35.155  35.123  28.418  0.00  0.00           H  
ATOM    485  HB3 LEU 1  34      34.998  36.761  27.964  0.00  0.00           H  
ATOM    486  HG  LEU 1  34      33.714  34.359  26.424  0.00  0.00           H  
ATOM    487 HD11 LEU 1  34      32.347  36.223  28.319  0.00  0.00           H  
ATOM    488 HD12 LEU 1  34      31.627  34.934  27.334  0.00  0.00           H  
ATOM    489 HD13 LEU 1  34      32.733  34.565  28.671  0.00  0.00           H  
ATOM    490 HD21 LEU 1  34      33.404  37.357  26.304  0.00  0.00           H  
ATOM    491 HD22 LEU 1  34      33.840  36.290  24.849  0.00  0.00           H  
ATOM    492 HD23 LEU 1  34      32.250  36.327  25.573  0.00  0.00           H  
ATOM    493  N   ASN 1  35      37.947  37.172  27.437  0.00  0.00           N  
ATOM    494  CA  ASN 1  35      38.989  37.596  28.405  0.00  0.00           C  
ATOM    495  C   ASN 1  35      38.431  38.283  29.633  0.00  0.00           C  
ATOM    496  O   ASN 1  35      37.525  39.116  29.522  0.00  0.00           O  
ATOM    497  CB  ASN 1  35      40.020  38.568  27.692  0.00  0.00           C  
ATOM    498  CG  ASN 1  35      41.015  37.947  26.808  0.00  0.00           C  
ATOM    499  OD1 ASN 1  35      41.480  36.840  26.943  0.00  0.00           O  
ATOM    500  ND2 ASN 1  35      41.376  38.675  25.746  0.00  0.00           N  
ATOM    501  H   ASN 1  35      37.420  37.883  26.950  0.00  0.00           H  
ATOM    502  HA  ASN 1  35      39.625  36.805  28.802  0.00  0.00           H  
ATOM    503  HB2 ASN 1  35      39.437  39.189  27.011  0.00  0.00           H  
ATOM    504  HB3 ASN 1  35      40.499  39.206  28.434  0.00  0.00           H  
ATOM    505 HD21 ASN 1  35      42.207  38.304  25.308  0.00  0.00           H  
ATOM    506 HD22 ASN 1  35      40.928  39.577  25.665  0.00  0.00           H  
ATOM    507  N   ILE 1  36      39.010  38.081  30.882  0.00  0.00           N  
ATOM    508  CA  ILE 1  36      38.394  38.428  32.113  0.00  0.00           C  
ATOM    509  C   ILE 1  36      39.528  38.932  33.058  0.00  0.00           C  
ATOM    510  O   ILE 1  36      40.560  38.297  33.315  0.00  0.00           O  
ATOM    511  CB  ILE 1  36      37.733  37.207  32.825  0.00  0.00           C  
ATOM    512  CG1 ILE 1  36      36.695  36.526  31.926  0.00  0.00           C  
ATOM    513  CG2 ILE 1  36      37.142  37.554  34.104  0.00  0.00           C  
ATOM    514  CD1 ILE 1  36      35.464  37.463  31.587  0.00  0.00           C  
ATOM    515  H   ILE 1  36      39.852  37.527  30.806  0.00  0.00           H  
ATOM    516  HA  ILE 1  36      37.574  39.132  31.972  0.00  0.00           H  
ATOM    517  HB  ILE 1  36      38.589  36.562  33.022  0.00  0.00           H  
ATOM    518 HG12 ILE 1  36      37.083  36.131  30.987  0.00  0.00           H  
ATOM    519 HG13 ILE 1  36      36.384  35.554  32.310  0.00  0.00           H  
ATOM    520 HG21 ILE 1  36      36.300  36.905  34.348  0.00  0.00           H  
ATOM    521 HG22 ILE 1  36      37.967  37.502  34.814  0.00  0.00           H  
ATOM    522 HG23 ILE 1  36      36.693  38.546  34.133  0.00  0.00           H  
ATOM    523 HD11 ILE 1  36      34.777  36.921  30.938  0.00  0.00           H  
ATOM    524 HD12 ILE 1  36      35.020  37.624  32.569  0.00  0.00           H  
ATOM    525 HD13 ILE 1  36      35.861  38.386  31.163  0.00  0.00           H  
ATOM    526  N   LEU 1  37      39.485  40.192  33.473  0.00  0.00           N  
ATOM    527  CA  LEU 1  37      40.425  40.914  34.224  0.00  0.00           C  
ATOM    528  C   LEU 1  37      40.610  40.348  35.678  0.00  0.00           C  
ATOM    529  O   LEU 1  37      39.648  39.962  36.305  0.00  0.00           O  
ATOM    530  CB  LEU 1  37      40.133  42.469  34.130  0.00  0.00           C  
ATOM    531  CG  LEU 1  37      41.172  43.300  34.894  0.00  0.00           C  
ATOM    532  CD1 LEU 1  37      41.741  44.433  34.048  0.00  0.00           C  
ATOM    533  CD2 LEU 1  37      40.651  43.864  36.177  0.00  0.00           C  
ATOM    534  H   LEU 1  37      38.628  40.672  33.237  0.00  0.00           H  
ATOM    535  HA  LEU 1  37      41.411  40.860  33.761  0.00  0.00           H  
ATOM    536  HB2 LEU 1  37      40.174  42.816  33.098  0.00  0.00           H  
ATOM    537  HB3 LEU 1  37      39.139  42.582  34.562  0.00  0.00           H  
ATOM    538  HG  LEU 1  37      42.031  42.685  35.164  0.00  0.00           H  
ATOM    539 HD11 LEU 1  37      40.942  45.106  33.737  0.00  0.00           H  
ATOM    540 HD12 LEU 1  37      42.382  45.075  34.652  0.00  0.00           H  
ATOM    541 HD13 LEU 1  37      42.419  44.081  33.270  0.00  0.00           H  
ATOM    542 HD21 LEU 1  37      40.337  43.060  36.843  0.00  0.00           H  
ATOM    543 HD22 LEU 1  37      41.343  44.515  36.712  0.00  0.00           H  
ATOM    544 HD23 LEU 1  37      39.756  44.437  35.937  0.00  0.00           H  
ATOM    545  N   VAL 1  38      41.837  40.476  36.246  0.00  0.00           N  
ATOM    546  CA  VAL 1  38      42.026  39.964  37.605  0.00  0.00           C  
ATOM    547  C   VAL 1  38      41.871  41.155  38.664  0.00  0.00           C  
ATOM    548  O   VAL 1  38      42.763  41.986  38.643  0.00  0.00           O  
ATOM    549  CB  VAL 1  38      43.467  39.362  37.782  0.00  0.00           C  
ATOM    550  CG1 VAL 1  38      43.889  38.950  39.252  0.00  0.00           C  
ATOM    551  CG2 VAL 1  38      43.498  38.105  36.895  0.00  0.00           C  
ATOM    552  H   VAL 1  38      42.648  40.860  35.781  0.00  0.00           H  
ATOM    553  HA  VAL 1  38      41.325  39.197  37.936  0.00  0.00           H  
ATOM    554  HB  VAL 1  38      44.223  40.084  37.475  0.00  0.00           H  
ATOM    555 HG11 VAL 1  38      44.964  38.769  39.251  0.00  0.00           H  
ATOM    556 HG12 VAL 1  38      43.698  39.828  39.869  0.00  0.00           H  
ATOM    557 HG13 VAL 1  38      43.224  38.173  39.628  0.00  0.00           H  
ATOM    558 HG21 VAL 1  38      42.581  37.517  36.931  0.00  0.00           H  
ATOM    559 HG22 VAL 1  38      43.480  38.356  35.834  0.00  0.00           H  
ATOM    560 HG23 VAL 1  38      44.366  37.460  37.036  0.00  0.00           H  
ATOM    561  N   ASP 1  39      40.768  41.171  39.409  0.00  0.00           N  
ATOM    562  CA  ASP 1  39      40.461  42.318  40.316  0.00  0.00           C  
ATOM    563  C   ASP 1  39      40.353  41.778  41.730  0.00  0.00           C  
ATOM    564  O   ASP 1  39      39.299  41.237  42.149  0.00  0.00           O  
ATOM    565  CB  ASP 1  39      39.231  43.035  39.821  0.00  0.00           C  
ATOM    566  CG  ASP 1  39      38.724  44.151  40.759  0.00  0.00           C  
ATOM    567  OD1 ASP 1  39      37.632  44.688  40.615  0.00  0.00           O  
ATOM    568  OD2 ASP 1  39      39.502  44.669  41.581  0.00  0.00           O  
ATOM    569  H   ASP 1  39      40.147  40.375  39.396  0.00  0.00           H  
ATOM    570  HA  ASP 1  39      41.261  43.058  40.319  0.00  0.00           H  
ATOM    571  HB2 ASP 1  39      39.355  43.443  38.819  0.00  0.00           H  
ATOM    572  HB3 ASP 1  39      38.375  42.364  39.746  0.00  0.00           H  
ATOM    573  N   THR 1  40      41.308  42.012  42.654  0.00  0.00           N  
ATOM    574  CA  THR 1  40      41.192  41.746  44.176  0.00  0.00           C  
ATOM    575  C   THR 1  40      40.446  42.914  44.852  0.00  0.00           C  
ATOM    576  O   THR 1  40      40.369  42.863  46.074  0.00  0.00           O  
ATOM    577  CB  THR 1  40      42.532  41.589  44.726  0.00  0.00           C  
ATOM    578  OG1 THR 1  40      43.226  42.768  44.633  0.00  0.00           O  
ATOM    579  CG2 THR 1  40      43.334  40.336  44.259  0.00  0.00           C  
ATOM    580  H   THR 1  40      42.193  42.379  42.336  0.00  0.00           H  
ATOM    581  HA  THR 1  40      40.611  40.846  44.377  0.00  0.00           H  
ATOM    582  HB  THR 1  40      42.361  41.469  45.796  0.00  0.00           H  
ATOM    583  HG1 THR 1  40      43.767  42.928  45.410  0.00  0.00           H  
ATOM    584 HG21 THR 1  40      42.731  39.474  44.544  0.00  0.00           H  
ATOM    585 HG22 THR 1  40      43.504  40.376  43.183  0.00  0.00           H  
ATOM    586 HG23 THR 1  40      44.259  40.336  44.837  0.00  0.00           H  
ATOM    587  N   GLY 1  41      39.831  43.925  44.231  0.00  0.00           N  
ATOM    588  CA  GLY 1  41      39.025  44.975  44.822  0.00  0.00           C  
ATOM    589  C   GLY 1  41      37.492  44.945  44.495  0.00  0.00           C  
ATOM    590  O   GLY 1  41      36.837  45.923  44.720  0.00  0.00           O  
ATOM    591  H   GLY 1  41      40.097  44.012  43.260  0.00  0.00           H  
ATOM    592  HA2 GLY 1  41      39.194  44.957  45.898  0.00  0.00           H  
ATOM    593  HA3 GLY 1  41      39.391  45.955  44.516  0.00  0.00           H  
ATOM    594  N   SER 1  42      36.947  43.860  43.970  0.00  0.00           N  
ATOM    595  CA  SER 1  42      35.499  43.502  43.948  0.00  0.00           C  
ATOM    596  C   SER 1  42      35.404  41.971  44.180  0.00  0.00           C  
ATOM    597  O   SER 1  42      36.394  41.194  44.088  0.00  0.00           O  
ATOM    598  CB  SER 1  42      34.917  43.994  42.629  0.00  0.00           C  
ATOM    599  OG  SER 1  42      35.496  43.197  41.593  0.00  0.00           O  
ATOM    600  H   SER 1  42      37.539  43.061  43.792  0.00  0.00           H  
ATOM    601  HA  SER 1  42      35.024  44.032  44.772  0.00  0.00           H  
ATOM    602  HB2 SER 1  42      33.852  43.871  42.435  0.00  0.00           H  
ATOM    603  HB3 SER 1  42      35.162  45.033  42.408  0.00  0.00           H  
ATOM    604  HG  SER 1  42      36.168  43.731  41.164  0.00  0.00           H  
ATOM    605  N   SER 1  43      34.206  41.467  44.482  0.00  0.00           N  
ATOM    606  CA  SER 1  43      33.720  40.133  44.581  0.00  0.00           C  
ATOM    607  C   SER 1  43      32.828  39.613  43.412  0.00  0.00           C  
ATOM    608  O   SER 1  43      32.844  38.403  43.170  0.00  0.00           O  
ATOM    609  CB  SER 1  43      32.923  39.951  45.876  0.00  0.00           C  
ATOM    610  OG  SER 1  43      32.579  38.639  46.130  0.00  0.00           O  
ATOM    611  H   SER 1  43      33.496  42.184  44.464  0.00  0.00           H  
ATOM    612  HA  SER 1  43      34.601  39.491  44.593  0.00  0.00           H  
ATOM    613  HB2 SER 1  43      33.507  40.353  46.704  0.00  0.00           H  
ATOM    614  HB3 SER 1  43      32.019  40.560  45.863  0.00  0.00           H  
ATOM    615  HG  SER 1  43      33.388  38.142  46.276  0.00  0.00           H  
ATOM    616  N   ASN 1  44      32.195  40.483  42.764  0.00  0.00           N  
ATOM    617  CA  ASN 1  44      31.303  40.130  41.647  0.00  0.00           C  
ATOM    618  C   ASN 1  44      32.154  39.599  40.492  0.00  0.00           C  
ATOM    619  O   ASN 1  44      33.123  40.191  40.023  0.00  0.00           O  
ATOM    620  CB  ASN 1  44      30.323  41.253  41.179  0.00  0.00           C  
ATOM    621  CG  ASN 1  44      29.294  41.437  42.210  0.00  0.00           C  
ATOM    622  OD1 ASN 1  44      29.449  42.304  43.099  0.00  0.00           O  
ATOM    623  ND2 ASN 1  44      28.209  40.654  42.160  0.00  0.00           N  
ATOM    624  H   ASN 1  44      32.122  41.438  43.085  0.00  0.00           H  
ATOM    625  HA  ASN 1  44      30.632  39.318  41.929  0.00  0.00           H  
ATOM    626  HB2 ASN 1  44      30.905  42.131  40.900  0.00  0.00           H  
ATOM    627  HB3 ASN 1  44      29.826  40.956  40.256  0.00  0.00           H  
ATOM    628 HD21 ASN 1  44      27.521  40.652  42.900  0.00  0.00           H  
ATOM    629 HD22 ASN 1  44      28.095  39.974  41.422  0.00  0.00           H  
ATOM    630  N   PHE 1  45      31.605  38.482  39.913  0.00  0.00           N  
ATOM    631  CA  PHE 1  45      32.061  38.036  38.607  0.00  0.00           C  
ATOM    632  C   PHE 1  45      31.039  38.615  37.643  0.00  0.00           C  
ATOM    633  O   PHE 1  45      29.914  38.190  37.588  0.00  0.00           O  
ATOM    634  CB  PHE 1  45      32.026  36.477  38.634  0.00  0.00           C  
ATOM    635  CG  PHE 1  45      32.625  35.687  37.456  0.00  0.00           C  
ATOM    636  CD1 PHE 1  45      33.132  36.207  36.240  0.00  0.00           C  
ATOM    637  CD2 PHE 1  45      32.856  34.321  37.752  0.00  0.00           C  
ATOM    638  CE1 PHE 1  45      33.822  35.480  35.345  0.00  0.00           C  
ATOM    639  CE2 PHE 1  45      33.510  33.533  36.791  0.00  0.00           C  
ATOM    640  CZ  PHE 1  45      33.937  34.099  35.593  0.00  0.00           C  
ATOM    641  H   PHE 1  45      30.803  38.100  40.393  0.00  0.00           H  
ATOM    642  HA  PHE 1  45      33.097  38.311  38.410  0.00  0.00           H  
ATOM    643  HB2 PHE 1  45      32.496  36.141  39.559  0.00  0.00           H  
ATOM    644  HB3 PHE 1  45      31.008  36.088  38.615  0.00  0.00           H  
ATOM    645  HD1 PHE 1  45      32.984  37.259  36.045  0.00  0.00           H  
ATOM    646  HD2 PHE 1  45      32.546  33.897  38.696  0.00  0.00           H  
ATOM    647  HE1 PHE 1  45      34.134  35.946  34.421  0.00  0.00           H  
ATOM    648  HE2 PHE 1  45      33.631  32.482  37.009  0.00  0.00           H  
ATOM    649  HZ  PHE 1  45      34.458  33.374  34.986  0.00  0.00           H  
ATOM    650  N   ALA 1  46      31.484  39.641  36.852  0.00  0.00           N  
ATOM    651  CA  ALA 1  46      30.583  40.447  35.993  0.00  0.00           C  
ATOM    652  C   ALA 1  46      31.180  40.452  34.503  0.00  0.00           C  
ATOM    653  O   ALA 1  46      32.425  40.594  34.406  0.00  0.00           O  
ATOM    654  CB  ALA 1  46      30.393  41.820  36.532  0.00  0.00           C  
ATOM    655  H   ALA 1  46      32.469  39.786  36.680  0.00  0.00           H  
ATOM    656  HA  ALA 1  46      29.577  40.031  35.948  0.00  0.00           H  
ATOM    657  HB1 ALA 1  46      29.658  42.265  35.860  0.00  0.00           H  
ATOM    658  HB2 ALA 1  46      30.075  41.892  37.572  0.00  0.00           H  
ATOM    659  HB3 ALA 1  46      31.267  42.471  36.547  0.00  0.00           H  
ATOM    660  N   VAL 1  47      30.359  40.275  33.447  0.00  0.00           N  
ATOM    661  CA  VAL 1  47      30.783  39.991  32.049  0.00  0.00           C  
ATOM    662  C   VAL 1  47      29.817  40.564  31.080  0.00  0.00           C  
ATOM    663  O   VAL 1  47      28.561  40.393  31.142  0.00  0.00           O  
ATOM    664  CB  VAL 1  47      30.785  38.457  31.801  0.00  0.00           C  
ATOM    665  CG1 VAL 1  47      31.601  38.133  30.495  0.00  0.00           C  
ATOM    666  CG2 VAL 1  47      31.525  37.664  32.881  0.00  0.00           C  
ATOM    667  H   VAL 1  47      29.388  40.179  33.709  0.00  0.00           H  
ATOM    668  HA  VAL 1  47      31.755  40.443  31.855  0.00  0.00           H  
ATOM    669  HB  VAL 1  47      29.765  38.077  31.756  0.00  0.00           H  
ATOM    670 HG11 VAL 1  47      32.645  38.424  30.611  0.00  0.00           H  
ATOM    671 HG12 VAL 1  47      31.520  37.082  30.221  0.00  0.00           H  
ATOM    672 HG13 VAL 1  47      31.183  38.671  29.644  0.00  0.00           H  
ATOM    673 HG21 VAL 1  47      31.093  37.864  33.862  0.00  0.00           H  
ATOM    674 HG22 VAL 1  47      31.500  36.584  32.735  0.00  0.00           H  
ATOM    675 HG23 VAL 1  47      32.581  37.933  32.866  0.00  0.00           H  
ATOM    676  N   GLY 1  48      30.351  41.361  30.135  0.00  0.00           N  
ATOM    677  CA  GLY 1  48      29.597  41.908  28.933  0.00  0.00           C  
ATOM    678  C   GLY 1  48      28.816  40.893  28.222  0.00  0.00           C  
ATOM    679  O   GLY 1  48      29.387  40.058  27.514  0.00  0.00           O  
ATOM    680  H   GLY 1  48      31.360  41.400  30.094  0.00  0.00           H  
ATOM    681  HA2 GLY 1  48      28.936  42.712  29.254  0.00  0.00           H  
ATOM    682  HA3 GLY 1  48      30.239  42.377  28.187  0.00  0.00           H  
ATOM    683  N   ALA 1  49      27.447  40.992  28.283  0.00  0.00           N  
ATOM    684  CA  ALA 1  49      26.572  40.077  27.596  0.00  0.00           C  
ATOM    685  C   ALA 1  49      25.532  40.757  26.633  0.00  0.00           C  
ATOM    686  O   ALA 1  49      24.988  40.129  25.713  0.00  0.00           O  
ATOM    687  CB  ALA 1  49      25.895  39.201  28.697  0.00  0.00           C  
ATOM    688  H   ALA 1  49      27.036  41.661  28.918  0.00  0.00           H  
ATOM    689  HA  ALA 1  49      27.126  39.456  26.893  0.00  0.00           H  
ATOM    690  HB1 ALA 1  49      25.083  39.781  29.137  0.00  0.00           H  
ATOM    691  HB2 ALA 1  49      25.425  38.310  28.280  0.00  0.00           H  
ATOM    692  HB3 ALA 1  49      26.649  38.841  29.397  0.00  0.00           H  
ATOM    693  N   ALA 1  50      25.229  42.003  26.774  0.00  0.00           N  
ATOM    694  CA  ALA 1  50      24.673  42.775  25.725  0.00  0.00           C  
ATOM    695  C   ALA 1  50      25.855  43.607  25.168  0.00  0.00           C  
ATOM    696  O   ALA 1  50      26.820  43.924  25.901  0.00  0.00           O  
ATOM    697  CB  ALA 1  50      23.598  43.627  26.381  0.00  0.00           C  
ATOM    698  H   ALA 1  50      25.613  42.511  27.558  0.00  0.00           H  
ATOM    699  HA  ALA 1  50      24.179  42.228  24.921  0.00  0.00           H  
ATOM    700  HB1 ALA 1  50      23.998  44.501  26.896  0.00  0.00           H  
ATOM    701  HB2 ALA 1  50      23.096  44.080  25.526  0.00  0.00           H  
ATOM    702  HB3 ALA 1  50      22.973  43.042  27.056  0.00  0.00           H  
ATOM    703  N   PRO 1  51      25.865  43.873  23.827  0.00  0.00           N  
ATOM    704  CA  PRO 1  51      26.990  44.477  23.090  0.00  0.00           C  
ATOM    705  C   PRO 1  51      27.422  45.835  23.687  0.00  0.00           C  
ATOM    706  O   PRO 1  51      26.595  46.503  24.332  0.00  0.00           O  
ATOM    707  CB  PRO 1  51      26.535  44.667  21.635  0.00  0.00           C  
ATOM    708  CG  PRO 1  51      25.478  43.585  21.404  0.00  0.00           C  
ATOM    709  CD  PRO 1  51      24.920  43.369  22.799  0.00  0.00           C  
ATOM    710  HA  PRO 1  51      27.878  43.846  23.052  0.00  0.00           H  
ATOM    711  HB2 PRO 1  51      26.108  45.669  21.595  0.00  0.00           H  
ATOM    712  HB3 PRO 1  51      27.248  44.603  20.813  0.00  0.00           H  
ATOM    713  HG2 PRO 1  51      24.637  43.927  20.801  0.00  0.00           H  
ATOM    714  HG3 PRO 1  51      25.973  42.739  20.928  0.00  0.00           H  
ATOM    715  HD2 PRO 1  51      24.053  44.030  22.788  0.00  0.00           H  
ATOM    716  HD3 PRO 1  51      24.723  42.312  22.978  0.00  0.00           H  
ATOM    717  N   HIS 1  52      28.600  46.273  23.274  0.00  0.00           N  
ATOM    718  CA  HIS 1  52      29.081  47.592  23.665  0.00  0.00           C  
ATOM    719  C   HIS 1  52      30.205  48.138  22.619  0.00  0.00           C  
ATOM    720  O   HIS 1  52      30.972  47.309  22.208  0.00  0.00           O  
ATOM    721  CB  HIS 1  52      29.693  47.491  25.100  0.00  0.00           C  
ATOM    722  CG  HIS 1  52      30.407  48.787  25.579  0.00  0.00           C  
ATOM    723  ND1 HIS 1  52      31.658  49.299  25.306  0.00  0.00           N  
ATOM    724  CD2 HIS 1  52      29.690  49.781  26.275  0.00  0.00           C  
ATOM    725  CE1 HIS 1  52      31.685  50.497  25.847  0.00  0.00           C  
ATOM    726  NE2 HIS 1  52      30.532  50.796  26.538  0.00  0.00           N  
ATOM    727  H   HIS 1  52      29.048  45.822  22.490  0.00  0.00           H  
ATOM    728  HA  HIS 1  52      28.287  48.336  23.601  0.00  0.00           H  
ATOM    729  HB2 HIS 1  52      28.950  47.225  25.851  0.00  0.00           H  
ATOM    730  HB3 HIS 1  52      30.454  46.717  25.192  0.00  0.00           H  
ATOM    731  HD2 HIS 1  52      28.621  49.800  26.424  0.00  0.00           H  
ATOM    732  HE1 HIS 1  52      32.568  51.116  25.799  0.00  0.00           H  
ATOM    733  HE2 HIS 1  52      30.290  51.716  26.878  0.00  0.00           H  
ATOM    734  N   PRO 1  53      30.401  49.398  22.326  0.00  0.00           N  
ATOM    735  CA  PRO 1  53      31.267  49.859  21.178  0.00  0.00           C  
ATOM    736  C   PRO 1  53      32.703  49.488  21.265  0.00  0.00           C  
ATOM    737  O   PRO 1  53      33.230  49.310  20.203  0.00  0.00           O  
ATOM    738  CB  PRO 1  53      31.036  51.328  21.081  0.00  0.00           C  
ATOM    739  CG  PRO 1  53      29.673  51.595  21.763  0.00  0.00           C  
ATOM    740  CD  PRO 1  53      29.562  50.477  22.835  0.00  0.00           C  
ATOM    741  HA  PRO 1  53      30.815  49.415  20.291  0.00  0.00           H  
ATOM    742  HB2 PRO 1  53      31.759  51.925  21.637  0.00  0.00           H  
ATOM    743  HB3 PRO 1  53      31.104  51.694  20.057  0.00  0.00           H  
ATOM    744  HG2 PRO 1  53      29.744  52.624  22.114  0.00  0.00           H  
ATOM    745  HG3 PRO 1  53      28.869  51.425  21.047  0.00  0.00           H  
ATOM    746  HD2 PRO 1  53      30.079  50.914  23.690  0.00  0.00           H  
ATOM    747  HD3 PRO 1  53      28.516  50.183  22.921  0.00  0.00           H  
ATOM    748  N   PHE 1  54      33.245  49.351  22.455  0.00  0.00           N  
ATOM    749  CA  PHE 1  54      34.637  49.096  22.753  0.00  0.00           C  
ATOM    750  C   PHE 1  54      34.893  47.543  22.702  0.00  0.00           C  
ATOM    751  O   PHE 1  54      36.023  47.082  22.760  0.00  0.00           O  
ATOM    752  CB  PHE 1  54      34.898  49.568  24.161  0.00  0.00           C  
ATOM    753  CG  PHE 1  54      34.812  51.019  24.484  0.00  0.00           C  
ATOM    754  CD1 PHE 1  54      34.688  51.983  23.466  0.00  0.00           C  
ATOM    755  CD2 PHE 1  54      34.956  51.432  25.852  0.00  0.00           C  
ATOM    756  CE1 PHE 1  54      34.507  53.314  23.873  0.00  0.00           C  
ATOM    757  CE2 PHE 1  54      34.753  52.742  26.183  0.00  0.00           C  
ATOM    758  CZ  PHE 1  54      34.518  53.659  25.186  0.00  0.00           C  
ATOM    759  H   PHE 1  54      32.648  49.572  23.239  0.00  0.00           H  
ATOM    760  HA  PHE 1  54      35.304  49.566  22.029  0.00  0.00           H  
ATOM    761  HB2 PHE 1  54      34.229  49.004  24.812  0.00  0.00           H  
ATOM    762  HB3 PHE 1  54      35.912  49.228  24.372  0.00  0.00           H  
ATOM    763  HD1 PHE 1  54      34.568  51.727  22.424  0.00  0.00           H  
ATOM    764  HD2 PHE 1  54      35.168  50.709  26.626  0.00  0.00           H  
ATOM    765  HE1 PHE 1  54      34.358  54.085  23.131  0.00  0.00           H  
ATOM    766  HE2 PHE 1  54      34.688  53.133  27.188  0.00  0.00           H  
ATOM    767  HZ  PHE 1  54      34.596  54.714  25.403  0.00  0.00           H  
ATOM    768  N   LEU 1  55      33.804  46.722  22.650  0.00  0.00           N  
ATOM    769  CA  LEU 1  55      33.816  45.210  22.640  0.00  0.00           C  
ATOM    770  C   LEU 1  55      33.413  44.687  21.248  0.00  0.00           C  
ATOM    771  O   LEU 1  55      32.596  45.367  20.555  0.00  0.00           O  
ATOM    772  CB  LEU 1  55      32.963  44.626  23.806  0.00  0.00           C  
ATOM    773  CG  LEU 1  55      33.042  45.175  25.181  0.00  0.00           C  
ATOM    774  CD1 LEU 1  55      32.035  44.505  26.048  0.00  0.00           C  
ATOM    775  CD2 LEU 1  55      34.366  44.981  25.902  0.00  0.00           C  
ATOM    776  H   LEU 1  55      32.878  47.125  22.664  0.00  0.00           H  
ATOM    777  HA  LEU 1  55      34.873  45.011  22.814  0.00  0.00           H  
ATOM    778  HB2 LEU 1  55      31.950  44.729  23.416  0.00  0.00           H  
ATOM    779  HB3 LEU 1  55      33.186  43.559  23.782  0.00  0.00           H  
ATOM    780  HG  LEU 1  55      32.763  46.225  25.272  0.00  0.00           H  
ATOM    781 HD11 LEU 1  55      32.328  43.457  26.106  0.00  0.00           H  
ATOM    782 HD12 LEU 1  55      32.011  44.946  27.045  0.00  0.00           H  
ATOM    783 HD13 LEU 1  55      31.047  44.556  25.590  0.00  0.00           H  
ATOM    784 HD21 LEU 1  55      35.087  45.658  25.445  0.00  0.00           H  
ATOM    785 HD22 LEU 1  55      34.358  45.257  26.957  0.00  0.00           H  
ATOM    786 HD23 LEU 1  55      34.709  43.957  25.753  0.00  0.00           H  
ATOM    787  N   HIS 1  56      33.807  43.497  20.869  0.00  0.00           N  
ATOM    788  CA  HIS 1  56      33.472  42.674  19.683  0.00  0.00           C  
ATOM    789  C   HIS 1  56      32.815  41.343  19.961  0.00  0.00           C  
ATOM    790  O   HIS 1  56      32.226  40.833  19.034  0.00  0.00           O  
ATOM    791  CB  HIS 1  56      34.749  42.657  18.757  0.00  0.00           C  
ATOM    792  CG  HIS 1  56      34.544  42.030  17.431  0.00  0.00           C  
ATOM    793  ND1 HIS 1  56      34.800  40.739  17.033  0.00  0.00           N  
ATOM    794  CD2 HIS 1  56      34.274  42.692  16.278  0.00  0.00           C  
ATOM    795  CE1 HIS 1  56      34.723  40.687  15.676  0.00  0.00           C  
ATOM    796  NE2 HIS 1  56      34.329  41.824  15.180  0.00  0.00           N  
ATOM    797  H   HIS 1  56      34.532  43.076  21.432  0.00  0.00           H  
ATOM    798  HA  HIS 1  56      32.744  43.296  19.163  0.00  0.00           H  
ATOM    799  HB2 HIS 1  56      34.927  43.733  18.755  0.00  0.00           H  
ATOM    800  HB3 HIS 1  56      35.559  42.145  19.277  0.00  0.00           H  
ATOM    801  HD1 HIS 1  56      35.030  39.946  17.615  0.00  0.00           H  
ATOM    802  HD2 HIS 1  56      34.049  43.749  16.296  0.00  0.00           H  
ATOM    803  HE1 HIS 1  56      34.941  39.766  15.155  0.00  0.00           H  
ATOM    804  N   ARG 1  57      32.972  40.794  21.223  0.00  0.00           N  
ATOM    805  CA  ARG 1  57      32.506  39.493  21.634  0.00  0.00           C  
ATOM    806  C   ARG 1  57      31.948  39.574  23.124  0.00  0.00           C  
ATOM    807  O   ARG 1  57      32.372  40.383  23.935  0.00  0.00           O  
ATOM    808  CB  ARG 1  57      33.598  38.444  21.393  0.00  0.00           C  
ATOM    809  CG  ARG 1  57      34.884  38.570  22.292  0.00  0.00           C  
ATOM    810  CD  ARG 1  57      35.802  37.287  22.546  0.00  0.00           C  
ATOM    811  NE  ARG 1  57      36.841  37.562  23.513  0.00  0.00           N  
ATOM    812  CZ  ARG 1  57      37.859  36.871  23.833  0.00  0.00           C  
ATOM    813  NH1 ARG 1  57      38.047  35.661  23.411  0.00  0.00           N  
ATOM    814  NH2 ARG 1  57      38.803  37.281  24.617  0.00  0.00           N  
ATOM    815  H   ARG 1  57      33.407  41.403  21.901  0.00  0.00           H  
ATOM    816  HA  ARG 1  57      31.707  39.245  20.935  0.00  0.00           H  
ATOM    817  HB2 ARG 1  57      33.208  37.463  21.663  0.00  0.00           H  
ATOM    818  HB3 ARG 1  57      33.935  38.482  20.357  0.00  0.00           H  
ATOM    819  HG2 ARG 1  57      35.670  39.252  21.966  0.00  0.00           H  
ATOM    820  HG3 ARG 1  57      34.624  38.958  23.276  0.00  0.00           H  
ATOM    821  HD2 ARG 1  57      35.192  36.473  22.938  0.00  0.00           H  
ATOM    822  HD3 ARG 1  57      36.230  36.944  21.604  0.00  0.00           H  
ATOM    823  HE  ARG 1  57      36.738  38.414  24.046  0.00  0.00           H  
ATOM    824 HH11 ARG 1  57      38.998  35.353  23.553  0.00  0.00           H  
ATOM    825 HH12 ARG 1  57      37.387  35.166  22.828  0.00  0.00           H  
ATOM    826 HH21 ARG 1  57      39.738  36.912  24.518  0.00  0.00           H  
ATOM    827 HH22 ARG 1  57      38.535  38.097  25.148  0.00  0.00           H  
ATOM    828  N   TYR 1  58      31.051  38.665  23.427  0.00  0.00           N  
ATOM    829  CA  TYR 1  58      30.145  38.937  24.589  0.00  0.00           C  
ATOM    830  C   TYR 1  58      29.600  37.585  25.016  0.00  0.00           C  
ATOM    831  O   TYR 1  58      29.598  36.615  24.235  0.00  0.00           O  
ATOM    832  CB  TYR 1  58      28.955  39.917  24.201  0.00  0.00           C  
ATOM    833  CG  TYR 1  58      29.209  40.788  22.983  0.00  0.00           C  
ATOM    834  CD1 TYR 1  58      28.658  40.374  21.765  0.00  0.00           C  
ATOM    835  CD2 TYR 1  58      29.827  42.065  23.063  0.00  0.00           C  
ATOM    836  CE1 TYR 1  58      28.723  41.202  20.633  0.00  0.00           C  
ATOM    837  CE2 TYR 1  58      30.045  42.800  21.894  0.00  0.00           C  
ATOM    838  CZ  TYR 1  58      29.450  42.400  20.690  0.00  0.00           C  
ATOM    839  OH  TYR 1  58      29.624  43.050  19.494  0.00  0.00           O  
ATOM    840  H   TYR 1  58      30.814  37.904  22.808  0.00  0.00           H  
ATOM    841  HA  TYR 1  58      30.672  39.277  25.481  0.00  0.00           H  
ATOM    842  HB2 TYR 1  58      28.040  39.353  24.020  0.00  0.00           H  
ATOM    843  HB3 TYR 1  58      28.803  40.552  25.074  0.00  0.00           H  
ATOM    844  HD1 TYR 1  58      28.078  39.465  21.705  0.00  0.00           H  
ATOM    845  HD2 TYR 1  58      30.231  42.412  24.003  0.00  0.00           H  
ATOM    846  HE1 TYR 1  58      28.313  40.921  19.674  0.00  0.00           H  
ATOM    847  HE2 TYR 1  58      30.616  43.714  21.966  0.00  0.00           H  
ATOM    848  HH  TYR 1  58      29.787  43.950  19.785  0.00  0.00           H  
ATOM    849  N   TYR 1  59      29.159  37.438  26.244  0.00  0.00           N  
ATOM    850  CA  TYR 1  59      28.607  36.259  26.881  0.00  0.00           C  
ATOM    851  C   TYR 1  59      27.251  35.919  26.237  0.00  0.00           C  
ATOM    852  O   TYR 1  59      26.256  36.474  26.678  0.00  0.00           O  
ATOM    853  CB  TYR 1  59      28.563  36.247  28.357  0.00  0.00           C  
ATOM    854  CG  TYR 1  59      27.964  35.053  29.044  0.00  0.00           C  
ATOM    855  CD1 TYR 1  59      28.010  33.709  28.470  0.00  0.00           C  
ATOM    856  CD2 TYR 1  59      27.370  35.169  30.300  0.00  0.00           C  
ATOM    857  CE1 TYR 1  59      27.587  32.619  29.237  0.00  0.00           C  
ATOM    858  CE2 TYR 1  59      26.804  34.081  30.920  0.00  0.00           C  
ATOM    859  CZ  TYR 1  59      26.873  32.813  30.464  0.00  0.00           C  
ATOM    860  OH  TYR 1  59      26.435  31.757  31.158  0.00  0.00           O  
ATOM    861  H   TYR 1  59      29.215  38.287  26.789  0.00  0.00           H  
ATOM    862  HA  TYR 1  59      29.380  35.553  26.575  0.00  0.00           H  
ATOM    863  HB2 TYR 1  59      29.583  36.332  28.731  0.00  0.00           H  
ATOM    864  HB3 TYR 1  59      28.024  37.136  28.685  0.00  0.00           H  
ATOM    865  HD1 TYR 1  59      28.576  33.617  27.556  0.00  0.00           H  
ATOM    866  HD2 TYR 1  59      27.396  36.150  30.749  0.00  0.00           H  
ATOM    867  HE1 TYR 1  59      27.747  31.615  28.871  0.00  0.00           H  
ATOM    868  HE2 TYR 1  59      26.429  34.169  31.930  0.00  0.00           H  
ATOM    869  HH  TYR 1  59      26.748  30.915  30.819  0.00  0.00           H  
ATOM    870  N   GLN 1  60      27.095  34.840  25.372  0.00  0.00           N  
ATOM    871  CA  GLN 1  60      25.764  34.401  24.883  0.00  0.00           C  
ATOM    872  C   GLN 1  60      25.150  33.203  25.716  0.00  0.00           C  
ATOM    873  O   GLN 1  60      25.588  32.007  25.546  0.00  0.00           O  
ATOM    874  CB  GLN 1  60      26.073  33.908  23.490  0.00  0.00           C  
ATOM    875  CG  GLN 1  60      26.809  34.924  22.631  0.00  0.00           C  
ATOM    876  CD  GLN 1  60      26.112  36.294  22.578  0.00  0.00           C  
ATOM    877  OE1 GLN 1  60      24.899  36.387  22.736  0.00  0.00           O  
ATOM    878  NE2 GLN 1  60      26.883  37.305  22.368  0.00  0.00           N  
ATOM    879  H   GLN 1  60      27.900  34.444  24.907  0.00  0.00           H  
ATOM    880  HA  GLN 1  60      24.979  35.139  24.717  0.00  0.00           H  
ATOM    881  HB2 GLN 1  60      26.603  32.955  23.490  0.00  0.00           H  
ATOM    882  HB3 GLN 1  60      25.087  33.789  23.042  0.00  0.00           H  
ATOM    883  HG2 GLN 1  60      27.795  35.035  23.082  0.00  0.00           H  
ATOM    884  HG3 GLN 1  60      26.898  34.551  21.610  0.00  0.00           H  
ATOM    885 HE21 GLN 1  60      26.550  38.218  22.091  0.00  0.00           H  
ATOM    886 HE22 GLN 1  60      27.885  37.184  22.345  0.00  0.00           H  
ATOM    887  N   ARG 1  61      24.164  33.485  26.545  0.00  0.00           N  
ATOM    888  CA  ARG 1  61      23.549  32.526  27.554  0.00  0.00           C  
ATOM    889  C   ARG 1  61      22.687  31.479  26.836  0.00  0.00           C  
ATOM    890  O   ARG 1  61      22.466  30.318  27.252  0.00  0.00           O  
ATOM    891  CB  ARG 1  61      22.789  33.296  28.594  0.00  0.00           C  
ATOM    892  CG  ARG 1  61      23.696  34.003  29.618  0.00  0.00           C  
ATOM    893  CD  ARG 1  61      22.937  35.076  30.449  0.00  0.00           C  
ATOM    894  NE  ARG 1  61      22.503  36.252  29.729  0.00  0.00           N  
ATOM    895  CZ  ARG 1  61      21.596  37.140  30.066  0.00  0.00           C  
ATOM    896  NH1 ARG 1  61      21.018  37.067  31.217  0.00  0.00           N  
ATOM    897  NH2 ARG 1  61      21.175  38.065  29.311  0.00  0.00           N  
ATOM    898  H   ARG 1  61      23.880  34.452  26.614  0.00  0.00           H  
ATOM    899  HA  ARG 1  61      24.375  32.010  28.043  0.00  0.00           H  
ATOM    900  HB2 ARG 1  61      22.270  34.115  28.095  0.00  0.00           H  
ATOM    901  HB3 ARG 1  61      22.110  32.634  29.130  0.00  0.00           H  
ATOM    902  HG2 ARG 1  61      23.985  33.212  30.311  0.00  0.00           H  
ATOM    903  HG3 ARG 1  61      24.570  34.494  29.192  0.00  0.00           H  
ATOM    904  HD2 ARG 1  61      22.162  34.551  31.007  0.00  0.00           H  
ATOM    905  HD3 ARG 1  61      23.671  35.353  31.206  0.00  0.00           H  
ATOM    906  HE  ARG 1  61      22.875  36.355  28.796  0.00  0.00           H  
ATOM    907 HH11 ARG 1  61      20.336  37.764  31.482  0.00  0.00           H  
ATOM    908 HH12 ARG 1  61      21.327  36.418  31.926  0.00  0.00           H  
ATOM    909 HH21 ARG 1  61      20.449  38.658  29.687  0.00  0.00           H  
ATOM    910 HH22 ARG 1  61      21.492  38.359  28.399  0.00  0.00           H  
ATOM    911  N   GLN 1  62      22.087  31.907  25.719  0.00  0.00           N  
ATOM    912  CA  GLN 1  62      21.335  31.038  24.790  0.00  0.00           C  
ATOM    913  C   GLN 1  62      22.204  29.965  24.026  0.00  0.00           C  
ATOM    914  O   GLN 1  62      21.737  28.912  23.671  0.00  0.00           O  
ATOM    915  CB  GLN 1  62      20.470  31.930  23.871  0.00  0.00           C  
ATOM    916  CG  GLN 1  62      21.219  32.618  22.688  0.00  0.00           C  
ATOM    917  CD  GLN 1  62      22.078  33.896  23.051  0.00  0.00           C  
ATOM    918  OE1 GLN 1  62      22.353  34.312  24.140  0.00  0.00           O  
ATOM    919  NE2 GLN 1  62      22.658  34.437  21.993  0.00  0.00           N  
ATOM    920  H   GLN 1  62      22.426  32.823  25.465  0.00  0.00           H  
ATOM    921  HA  GLN 1  62      20.613  30.437  25.343  0.00  0.00           H  
ATOM    922  HB2 GLN 1  62      19.568  31.414  23.543  0.00  0.00           H  
ATOM    923  HB3 GLN 1  62      20.207  32.813  24.454  0.00  0.00           H  
ATOM    924  HG2 GLN 1  62      21.781  31.864  22.136  0.00  0.00           H  
ATOM    925  HG3 GLN 1  62      20.484  32.899  21.933  0.00  0.00           H  
ATOM    926 HE21 GLN 1  62      23.303  35.202  22.132  0.00  0.00           H  
ATOM    927 HE22 GLN 1  62      22.435  34.182  21.042  0.00  0.00           H  
ATOM    928  N   LEU 1  63      23.473  30.251  23.718  0.00  0.00           N  
ATOM    929  CA  LEU 1  63      24.475  29.349  23.080  0.00  0.00           C  
ATOM    930  C   LEU 1  63      25.021  28.309  24.054  0.00  0.00           C  
ATOM    931  O   LEU 1  63      25.797  27.499  23.657  0.00  0.00           O  
ATOM    932  CB  LEU 1  63      25.542  30.172  22.428  0.00  0.00           C  
ATOM    933  CG  LEU 1  63      25.098  31.163  21.326  0.00  0.00           C  
ATOM    934  CD1 LEU 1  63      26.187  31.756  20.425  0.00  0.00           C  
ATOM    935  CD2 LEU 1  63      24.114  30.577  20.322  0.00  0.00           C  
ATOM    936  H   LEU 1  63      23.758  31.147  24.087  0.00  0.00           H  
ATOM    937  HA  LEU 1  63      23.950  28.764  22.324  0.00  0.00           H  
ATOM    938  HB2 LEU 1  63      26.013  30.751  23.223  0.00  0.00           H  
ATOM    939  HB3 LEU 1  63      26.365  29.543  22.090  0.00  0.00           H  
ATOM    940  HG  LEU 1  63      24.585  31.977  21.838  0.00  0.00           H  
ATOM    941 HD11 LEU 1  63      25.869  32.698  19.979  0.00  0.00           H  
ATOM    942 HD12 LEU 1  63      27.096  32.019  20.966  0.00  0.00           H  
ATOM    943 HD13 LEU 1  63      26.541  31.061  19.664  0.00  0.00           H  
ATOM    944 HD21 LEU 1  63      23.982  31.296  19.513  0.00  0.00           H  
ATOM    945 HD22 LEU 1  63      24.544  29.645  19.954  0.00  0.00           H  
ATOM    946 HD23 LEU 1  63      23.180  30.465  20.873  0.00  0.00           H  
ATOM    947  N   SER 1  64      24.710  28.352  25.318  0.00  0.00           N  
ATOM    948  CA  SER 1  64      25.085  27.313  26.254  0.00  0.00           C  
ATOM    949  C   SER 1  64      23.814  26.504  26.629  0.00  0.00           C  
ATOM    950  O   SER 1  64      22.693  27.092  26.921  0.00  0.00           O  
ATOM    951  CB  SER 1  64      25.757  27.907  27.579  0.00  0.00           C  
ATOM    952  OG  SER 1  64      26.057  27.046  28.727  0.00  0.00           O  
ATOM    953  H   SER 1  64      23.985  28.946  25.696  0.00  0.00           H  
ATOM    954  HA  SER 1  64      25.805  26.614  25.829  0.00  0.00           H  
ATOM    955  HB2 SER 1  64      26.608  28.491  27.226  0.00  0.00           H  
ATOM    956  HB3 SER 1  64      25.023  28.627  27.941  0.00  0.00           H  
ATOM    957  HG  SER 1  64      26.485  27.553  29.420  0.00  0.00           H  
ATOM    958  N   SER 1  65      23.925  25.240  26.684  0.00  0.00           N  
ATOM    959  CA  SER 1  65      22.852  24.396  27.285  0.00  0.00           C  
ATOM    960  C   SER 1  65      22.973  24.301  28.857  0.00  0.00           C  
ATOM    961  O   SER 1  65      22.060  23.937  29.447  0.00  0.00           O  
ATOM    962  CB  SER 1  65      22.861  22.934  26.673  0.00  0.00           C  
ATOM    963  OG  SER 1  65      21.980  22.104  27.322  0.00  0.00           O  
ATOM    964  H   SER 1  65      24.862  24.864  26.647  0.00  0.00           H  
ATOM    965  HA  SER 1  65      21.880  24.852  27.097  0.00  0.00           H  
ATOM    966  HB2 SER 1  65      22.656  22.995  25.604  0.00  0.00           H  
ATOM    967  HB3 SER 1  65      23.906  22.633  26.747  0.00  0.00           H  
ATOM    968  HG  SER 1  65      21.203  22.654  27.444  0.00  0.00           H  
ATOM    969  N   THR 1  66      24.113  24.673  29.418  0.00  0.00           N  
ATOM    970  CA  THR 1  66      24.281  24.544  30.930  0.00  0.00           C  
ATOM    971  C   THR 1  66      23.899  25.816  31.885  0.00  0.00           C  
ATOM    972  O   THR 1  66      23.851  25.659  33.060  0.00  0.00           O  
ATOM    973  CB  THR 1  66      25.629  23.960  31.288  0.00  0.00           C  
ATOM    974  OG1 THR 1  66      26.646  24.597  30.611  0.00  0.00           O  
ATOM    975  CG2 THR 1  66      25.774  22.447  30.834  0.00  0.00           C  
ATOM    976  H   THR 1  66      24.890  25.055  28.898  0.00  0.00           H  
ATOM    977  HA  THR 1  66      23.484  23.896  31.296  0.00  0.00           H  
ATOM    978  HB  THR 1  66      25.837  24.002  32.358  0.00  0.00           H  
ATOM    979  HG1 THR 1  66      26.604  25.515  30.889  0.00  0.00           H  
ATOM    980 HG21 THR 1  66      26.789  22.063  30.930  0.00  0.00           H  
ATOM    981 HG22 THR 1  66      25.104  21.755  31.343  0.00  0.00           H  
ATOM    982 HG23 THR 1  66      25.367  22.389  29.824  0.00  0.00           H  
ATOM    983  N   TYR 1  67      23.656  26.996  31.380  0.00  0.00           N  
ATOM    984  CA  TYR 1  67      23.061  28.160  32.069  0.00  0.00           C  
ATOM    985  C   TYR 1  67      21.894  27.713  32.985  0.00  0.00           C  
ATOM    986  O   TYR 1  67      21.022  26.952  32.528  0.00  0.00           O  
ATOM    987  CB  TYR 1  67      22.786  29.196  31.024  0.00  0.00           C  
ATOM    988  CG  TYR 1  67      22.038  30.413  31.545  0.00  0.00           C  
ATOM    989  CD1 TYR 1  67      22.813  31.433  32.113  0.00  0.00           C  
ATOM    990  CD2 TYR 1  67      20.616  30.474  31.583  0.00  0.00           C  
ATOM    991  CE1 TYR 1  67      22.168  32.457  32.842  0.00  0.00           C  
ATOM    992  CE2 TYR 1  67      19.986  31.592  32.220  0.00  0.00           C  
ATOM    993  CZ  TYR 1  67      20.788  32.530  32.894  0.00  0.00           C  
ATOM    994  OH  TYR 1  67      20.198  33.572  33.513  0.00  0.00           O  
ATOM    995  H   TYR 1  67      23.976  27.203  30.445  0.00  0.00           H  
ATOM    996  HA  TYR 1  67      23.770  28.656  32.733  0.00  0.00           H  
ATOM    997  HB2 TYR 1  67      23.702  29.494  30.515  0.00  0.00           H  
ATOM    998  HB3 TYR 1  67      22.122  28.724  30.301  0.00  0.00           H  
ATOM    999  HD1 TYR 1  67      23.886  31.485  32.002  0.00  0.00           H  
ATOM   1000  HD2 TYR 1  67      20.046  29.631  31.220  0.00  0.00           H  
ATOM   1001  HE1 TYR 1  67      22.790  33.211  33.302  0.00  0.00           H  
ATOM   1002  HE2 TYR 1  67      18.922  31.773  32.199  0.00  0.00           H  
ATOM   1003  HH  TYR 1  67      20.789  34.234  33.879  0.00  0.00           H  
ATOM   1004  N   ARG 1  68      21.708  28.340  34.090  0.00  0.00           N  
ATOM   1005  CA  ARG 1  68      20.458  28.197  34.938  0.00  0.00           C  
ATOM   1006  C   ARG 1  68      20.158  29.539  35.588  0.00  0.00           C  
ATOM   1007  O   ARG 1  68      21.064  30.190  36.128  0.00  0.00           O  
ATOM   1008  CB  ARG 1  68      20.714  27.150  35.991  0.00  0.00           C  
ATOM   1009  CG  ARG 1  68      21.229  25.751  35.588  0.00  0.00           C  
ATOM   1010  CD  ARG 1  68      21.137  24.844  36.867  0.00  0.00           C  
ATOM   1011  NE  ARG 1  68      21.508  23.397  36.699  0.00  0.00           N  
ATOM   1012  CZ  ARG 1  68      22.074  22.593  37.492  0.00  0.00           C  
ATOM   1013  NH1 ARG 1  68      22.370  22.908  38.747  0.00  0.00           N  
ATOM   1014  NH2 ARG 1  68      22.419  21.433  37.021  0.00  0.00           N  
ATOM   1015  H   ARG 1  68      22.501  28.865  34.431  0.00  0.00           H  
ATOM   1016  HA  ARG 1  68      19.625  27.872  34.314  0.00  0.00           H  
ATOM   1017  HB2 ARG 1  68      21.124  27.537  36.924  0.00  0.00           H  
ATOM   1018  HB3 ARG 1  68      19.687  26.935  36.284  0.00  0.00           H  
ATOM   1019  HG2 ARG 1  68      20.588  25.438  34.764  0.00  0.00           H  
ATOM   1020  HG3 ARG 1  68      22.265  25.761  35.249  0.00  0.00           H  
ATOM   1021  HD2 ARG 1  68      21.888  25.206  37.569  0.00  0.00           H  
ATOM   1022  HD3 ARG 1  68      20.121  24.962  37.243  0.00  0.00           H  
ATOM   1023  HE  ARG 1  68      21.448  23.095  35.737  0.00  0.00           H  
ATOM   1024 HH11 ARG 1  68      22.932  22.283  39.305  0.00  0.00           H  
ATOM   1025 HH12 ARG 1  68      22.126  23.841  39.048  0.00  0.00           H  
ATOM   1026 HH21 ARG 1  68      22.691  20.731  37.694  0.00  0.00           H  
ATOM   1027 HH22 ARG 1  68      22.144  21.217  36.073  0.00  0.00           H  
ATOM   1028  N   ASP 1  69      18.940  30.016  35.561  0.00  0.00           N  
ATOM   1029  CA  ASP 1  69      18.550  31.384  35.914  0.00  0.00           C  
ATOM   1030  C   ASP 1  69      18.475  31.589  37.428  0.00  0.00           C  
ATOM   1031  O   ASP 1  69      17.957  30.698  38.139  0.00  0.00           O  
ATOM   1032  CB  ASP 1  69      17.130  31.687  35.391  0.00  0.00           C  
ATOM   1033  CG  ASP 1  69      16.617  33.081  35.732  0.00  0.00           C  
ATOM   1034  OD1 ASP 1  69      17.367  34.039  36.050  0.00  0.00           O  
ATOM   1035  OD2 ASP 1  69      15.382  33.276  35.849  0.00  0.00           O  
ATOM   1036  H   ASP 1  69      18.192  29.431  35.219  0.00  0.00           H  
ATOM   1037  HA  ASP 1  69      19.262  32.089  35.487  0.00  0.00           H  
ATOM   1038  HB2 ASP 1  69      17.145  31.557  34.308  0.00  0.00           H  
ATOM   1039  HB3 ASP 1  69      16.461  30.948  35.832  0.00  0.00           H  
ATOM   1040  N   LEU 1  70      18.990  32.658  38.029  0.00  0.00           N  
ATOM   1041  CA  LEU 1  70      19.003  32.876  39.457  0.00  0.00           C  
ATOM   1042  C   LEU 1  70      17.876  33.852  39.789  0.00  0.00           C  
ATOM   1043  O   LEU 1  70      17.782  34.240  40.978  0.00  0.00           O  
ATOM   1044  CB  LEU 1  70      20.391  33.267  39.848  0.00  0.00           C  
ATOM   1045  CG  LEU 1  70      20.727  32.884  41.292  0.00  0.00           C  
ATOM   1046  CD1 LEU 1  70      21.708  31.732  41.383  0.00  0.00           C  
ATOM   1047  CD2 LEU 1  70      21.287  34.109  42.046  0.00  0.00           C  
ATOM   1048  H   LEU 1  70      19.414  33.377  37.460  0.00  0.00           H  
ATOM   1049  HA  LEU 1  70      18.845  31.922  39.960  0.00  0.00           H  
ATOM   1050  HB2 LEU 1  70      21.120  32.696  39.273  0.00  0.00           H  
ATOM   1051  HB3 LEU 1  70      20.567  34.327  39.663  0.00  0.00           H  
ATOM   1052  HG  LEU 1  70      19.824  32.565  41.812  0.00  0.00           H  
ATOM   1053 HD11 LEU 1  70      21.851  31.353  42.395  0.00  0.00           H  
ATOM   1054 HD12 LEU 1  70      21.162  30.962  40.838  0.00  0.00           H  
ATOM   1055 HD13 LEU 1  70      22.684  31.956  40.952  0.00  0.00           H  
ATOM   1056 HD21 LEU 1  70      20.590  34.943  41.968  0.00  0.00           H  
ATOM   1057 HD22 LEU 1  70      21.399  33.785  43.081  0.00  0.00           H  
ATOM   1058 HD23 LEU 1  70      22.291  34.295  41.664  0.00  0.00           H  
ATOM   1059  N   ARG 1  71      16.973  34.224  38.883  0.00  0.00           N  
ATOM   1060  CA  ARG 1  71      15.717  35.052  38.982  0.00  0.00           C  
ATOM   1061  C   ARG 1  71      15.880  36.459  39.640  0.00  0.00           C  
ATOM   1062  O   ARG 1  71      14.985  36.986  40.233  0.00  0.00           O  
ATOM   1063  CB  ARG 1  71      14.614  34.230  39.703  0.00  0.00           C  
ATOM   1064  CG  ARG 1  71      14.031  33.089  38.948  0.00  0.00           C  
ATOM   1065  CD  ARG 1  71      13.041  32.273  39.855  0.00  0.00           C  
ATOM   1066  NE  ARG 1  71      11.860  33.003  40.393  0.00  0.00           N  
ATOM   1067  CZ  ARG 1  71      11.188  32.783  41.528  0.00  0.00           C  
ATOM   1068  NH1 ARG 1  71      10.280  33.640  41.927  0.00  0.00           N  
ATOM   1069  NH2 ARG 1  71      11.327  31.755  42.333  0.00  0.00           N  
ATOM   1070  H   ARG 1  71      17.021  33.635  38.064  0.00  0.00           H  
ATOM   1071  HA  ARG 1  71      15.357  35.125  37.956  0.00  0.00           H  
ATOM   1072  HB2 ARG 1  71      15.072  33.829  40.607  0.00  0.00           H  
ATOM   1073  HB3 ARG 1  71      13.779  34.891  39.937  0.00  0.00           H  
ATOM   1074  HG2 ARG 1  71      13.499  33.462  38.073  0.00  0.00           H  
ATOM   1075  HG3 ARG 1  71      14.805  32.442  38.536  0.00  0.00           H  
ATOM   1076  HD2 ARG 1  71      12.555  31.518  39.238  0.00  0.00           H  
ATOM   1077  HD3 ARG 1  71      13.603  31.835  40.680  0.00  0.00           H  
ATOM   1078  HE  ARG 1  71      11.417  33.760  39.893  0.00  0.00           H  
ATOM   1079 HH11 ARG 1  71       9.693  33.266  42.659  0.00  0.00           H  
ATOM   1080 HH12 ARG 1  71      10.254  34.561  41.513  0.00  0.00           H  
ATOM   1081 HH21 ARG 1  71      10.564  31.631  42.983  0.00  0.00           H  
ATOM   1082 HH22 ARG 1  71      11.910  31.004  41.992  0.00  0.00           H  
ATOM   1083  N   LYS 1  72      17.126  36.949  39.580  0.00  0.00           N  
ATOM   1084  CA  LYS 1  72      17.564  38.088  40.468  0.00  0.00           C  
ATOM   1085  C   LYS 1  72      18.483  39.137  39.762  0.00  0.00           C  
ATOM   1086  O   LYS 1  72      19.435  38.827  39.006  0.00  0.00           O  
ATOM   1087  CB  LYS 1  72      18.214  37.502  41.749  0.00  0.00           C  
ATOM   1088  CG  LYS 1  72      18.335  38.463  42.931  0.00  0.00           C  
ATOM   1089  CD  LYS 1  72      19.158  37.859  44.038  0.00  0.00           C  
ATOM   1090  CE  LYS 1  72      19.212  38.459  45.421  0.00  0.00           C  
ATOM   1091  NZ  LYS 1  72      20.037  37.683  46.353  0.00  0.00           N  
ATOM   1092  H   LYS 1  72      17.817  36.511  38.987  0.00  0.00           H  
ATOM   1093  HA  LYS 1  72      16.678  38.628  40.800  0.00  0.00           H  
ATOM   1094  HB2 LYS 1  72      17.590  36.659  42.047  0.00  0.00           H  
ATOM   1095  HB3 LYS 1  72      19.171  37.107  41.407  0.00  0.00           H  
ATOM   1096  HG2 LYS 1  72      18.780  39.401  42.600  0.00  0.00           H  
ATOM   1097  HG3 LYS 1  72      17.349  38.659  43.353  0.00  0.00           H  
ATOM   1098  HD2 LYS 1  72      18.922  36.803  44.171  0.00  0.00           H  
ATOM   1099  HD3 LYS 1  72      20.200  37.884  43.722  0.00  0.00           H  
ATOM   1100  HE2 LYS 1  72      19.603  39.472  45.319  0.00  0.00           H  
ATOM   1101  HE3 LYS 1  72      18.232  38.515  45.894  0.00  0.00           H  
ATOM   1102  HZ1 LYS 1  72      20.946  37.506  45.949  0.00  0.00           H  
ATOM   1103  HZ2 LYS 1  72      20.280  38.132  47.224  0.00  0.00           H  
ATOM   1104  HZ3 LYS 1  72      19.695  36.737  46.443  0.00  0.00           H  
ATOM   1105  N   GLY 1  73      18.141  40.427  39.947  0.00  0.00           N  
ATOM   1106  CA  GLY 1  73      18.830  41.584  39.380  0.00  0.00           C  
ATOM   1107  C   GLY 1  73      20.043  41.987  40.285  0.00  0.00           C  
ATOM   1108  O   GLY 1  73      20.241  41.569  41.416  0.00  0.00           O  
ATOM   1109  H   GLY 1  73      17.371  40.575  40.583  0.00  0.00           H  
ATOM   1110  HA2 GLY 1  73      19.135  41.170  38.418  0.00  0.00           H  
ATOM   1111  HA3 GLY 1  73      18.199  42.448  39.171  0.00  0.00           H  
ATOM   1112  N   VAL 1  74      20.884  42.834  39.693  0.00  0.00           N  
ATOM   1113  CA  VAL 1  74      22.101  43.483  40.316  0.00  0.00           C  
ATOM   1114  C   VAL 1  74      22.561  44.747  39.573  0.00  0.00           C  
ATOM   1115  O   VAL 1  74      22.600  44.733  38.317  0.00  0.00           O  
ATOM   1116  CB  VAL 1  74      23.225  42.449  40.496  0.00  0.00           C  
ATOM   1117  CG1 VAL 1  74      23.532  41.664  39.212  0.00  0.00           C  
ATOM   1118  CG2 VAL 1  74      24.539  43.065  41.127  0.00  0.00           C  
ATOM   1119  H   VAL 1  74      20.653  43.096  38.746  0.00  0.00           H  
ATOM   1120  HA  VAL 1  74      21.829  43.753  41.337  0.00  0.00           H  
ATOM   1121  HB  VAL 1  74      22.841  41.694  41.182  0.00  0.00           H  
ATOM   1122 HG11 VAL 1  74      22.648  41.162  38.819  0.00  0.00           H  
ATOM   1123 HG12 VAL 1  74      23.855  42.377  38.453  0.00  0.00           H  
ATOM   1124 HG13 VAL 1  74      24.277  40.920  39.494  0.00  0.00           H  
ATOM   1125 HG21 VAL 1  74      25.332  42.319  41.084  0.00  0.00           H  
ATOM   1126 HG22 VAL 1  74      24.813  43.896  40.477  0.00  0.00           H  
ATOM   1127 HG23 VAL 1  74      24.400  43.535  42.101  0.00  0.00           H  
ATOM   1128  N   TYR 1  75      22.874  45.777  40.323  0.00  0.00           N  
ATOM   1129  CA  TYR 1  75      23.543  46.975  39.721  0.00  0.00           C  
ATOM   1130  C   TYR 1  75      24.673  47.377  40.552  0.00  0.00           C  
ATOM   1131  O   TYR 1  75      24.747  47.011  41.786  0.00  0.00           O  
ATOM   1132  CB  TYR 1  75      22.510  48.086  39.463  0.00  0.00           C  
ATOM   1133  CG  TYR 1  75      21.837  48.761  40.745  0.00  0.00           C  
ATOM   1134  CD1 TYR 1  75      22.347  49.973  41.226  0.00  0.00           C  
ATOM   1135  CD2 TYR 1  75      20.758  48.096  41.357  0.00  0.00           C  
ATOM   1136  CE1 TYR 1  75      21.761  50.563  42.277  0.00  0.00           C  
ATOM   1137  CE2 TYR 1  75      20.128  48.725  42.535  0.00  0.00           C  
ATOM   1138  CZ  TYR 1  75      20.641  49.916  43.000  0.00  0.00           C  
ATOM   1139  OH  TYR 1  75      20.119  50.511  44.168  0.00  0.00           O  
ATOM   1140  H   TYR 1  75      22.864  45.656  41.326  0.00  0.00           H  
ATOM   1141  HA  TYR 1  75      23.864  46.658  38.729  0.00  0.00           H  
ATOM   1142  HB2 TYR 1  75      22.997  48.896  38.920  0.00  0.00           H  
ATOM   1143  HB3 TYR 1  75      21.759  47.666  38.793  0.00  0.00           H  
ATOM   1144  HD1 TYR 1  75      23.227  50.375  40.745  0.00  0.00           H  
ATOM   1145  HD2 TYR 1  75      20.300  47.212  40.939  0.00  0.00           H  
ATOM   1146  HE1 TYR 1  75      22.036  51.549  42.621  0.00  0.00           H  
ATOM   1147  HE2 TYR 1  75      19.224  48.307  42.954  0.00  0.00           H  
ATOM   1148  HH  TYR 1  75      19.582  49.920  44.700  0.00  0.00           H  
ATOM   1149  N   VAL 1  76      25.589  48.193  40.008  0.00  0.00           N  
ATOM   1150  CA  VAL 1  76      26.698  48.829  40.840  0.00  0.00           C  
ATOM   1151  C   VAL 1  76      26.657  50.389  40.640  0.00  0.00           C  
ATOM   1152  O   VAL 1  76      26.566  50.787  39.482  0.00  0.00           O  
ATOM   1153  CB  VAL 1  76      28.055  48.141  40.430  0.00  0.00           C  
ATOM   1154  CG1 VAL 1  76      29.274  48.980  40.632  0.00  0.00           C  
ATOM   1155  CG2 VAL 1  76      28.180  46.817  41.240  0.00  0.00           C  
ATOM   1156  H   VAL 1  76      25.461  48.276  39.010  0.00  0.00           H  
ATOM   1157  HA  VAL 1  76      26.520  48.653  41.901  0.00  0.00           H  
ATOM   1158  HB  VAL 1  76      28.071  47.828  39.386  0.00  0.00           H  
ATOM   1159 HG11 VAL 1  76      29.355  49.705  39.822  0.00  0.00           H  
ATOM   1160 HG12 VAL 1  76      29.129  49.520  41.567  0.00  0.00           H  
ATOM   1161 HG13 VAL 1  76      30.210  48.421  40.625  0.00  0.00           H  
ATOM   1162 HG21 VAL 1  76      28.124  47.003  42.313  0.00  0.00           H  
ATOM   1163 HG22 VAL 1  76      27.435  46.076  40.951  0.00  0.00           H  
ATOM   1164 HG23 VAL 1  76      29.148  46.405  40.954  0.00  0.00           H  
ATOM   1165  N   PRO 1  77      26.912  51.270  41.640  0.00  0.00           N  
ATOM   1166  CA  PRO 1  77      26.582  52.673  41.495  0.00  0.00           C  
ATOM   1167  C   PRO 1  77      27.769  53.644  41.481  0.00  0.00           C  
ATOM   1168  O   PRO 1  77      27.516  54.908  41.385  0.00  0.00           O  
ATOM   1169  CB  PRO 1  77      25.789  52.976  42.760  0.00  0.00           C  
ATOM   1170  CG  PRO 1  77      26.455  52.107  43.827  0.00  0.00           C  
ATOM   1171  CD  PRO 1  77      26.812  50.876  43.046  0.00  0.00           C  
ATOM   1172  HA  PRO 1  77      25.880  52.770  40.666  0.00  0.00           H  
ATOM   1173  HB2 PRO 1  77      25.857  54.026  43.046  0.00  0.00           H  
ATOM   1174  HB3 PRO 1  77      24.735  52.746  42.603  0.00  0.00           H  
ATOM   1175  HG2 PRO 1  77      27.351  52.603  44.197  0.00  0.00           H  
ATOM   1176  HG3 PRO 1  77      25.752  51.931  44.641  0.00  0.00           H  
ATOM   1177  HD2 PRO 1  77      27.613  50.257  43.450  0.00  0.00           H  
ATOM   1178  HD3 PRO 1  77      25.886  50.309  43.142  0.00  0.00           H  
ATOM   1179  N   TYR 1  78      28.978  53.168  41.625  0.00  0.00           N  
ATOM   1180  CA  TYR 1  78      30.168  53.926  41.982  0.00  0.00           C  
ATOM   1181  C   TYR 1  78      30.682  54.891  40.907  0.00  0.00           C  
ATOM   1182  O   TYR 1  78      30.487  54.663  39.709  0.00  0.00           O  
ATOM   1183  CB  TYR 1  78      31.224  52.867  42.223  0.00  0.00           C  
ATOM   1184  CG  TYR 1  78      30.795  51.821  43.277  0.00  0.00           C  
ATOM   1185  CD1 TYR 1  78      30.175  52.131  44.505  0.00  0.00           C  
ATOM   1186  CD2 TYR 1  78      31.031  50.459  43.009  0.00  0.00           C  
ATOM   1187  CE1 TYR 1  78      29.682  51.121  45.390  0.00  0.00           C  
ATOM   1188  CE2 TYR 1  78      30.725  49.466  44.004  0.00  0.00           C  
ATOM   1189  CZ  TYR 1  78      29.969  49.798  45.111  0.00  0.00           C  
ATOM   1190  OH  TYR 1  78      29.541  48.806  45.929  0.00  0.00           O  
ATOM   1191  H   TYR 1  78      29.100  52.176  41.475  0.00  0.00           H  
ATOM   1192  HA  TYR 1  78      30.025  54.514  42.888  0.00  0.00           H  
ATOM   1193  HB2 TYR 1  78      31.532  52.280  41.358  0.00  0.00           H  
ATOM   1194  HB3 TYR 1  78      32.116  53.274  42.698  0.00  0.00           H  
ATOM   1195  HD1 TYR 1  78      30.153  53.152  44.856  0.00  0.00           H  
ATOM   1196  HD2 TYR 1  78      31.686  50.125  42.218  0.00  0.00           H  
ATOM   1197  HE1 TYR 1  78      29.089  51.512  46.204  0.00  0.00           H  
ATOM   1198  HE2 TYR 1  78      31.042  48.465  43.752  0.00  0.00           H  
ATOM   1199  HH  TYR 1  78      29.224  49.155  46.765  0.00  0.00           H  
ATOM   1200  N   THR 1  79      31.459  55.934  41.301  0.00  0.00           N  
ATOM   1201  CA  THR 1  79      31.994  56.913  40.313  0.00  0.00           C  
ATOM   1202  C   THR 1  79      32.993  56.438  39.258  0.00  0.00           C  
ATOM   1203  O   THR 1  79      32.873  56.783  38.072  0.00  0.00           O  
ATOM   1204  CB  THR 1  79      32.475  58.140  41.108  0.00  0.00           C  
ATOM   1205  OG1 THR 1  79      31.566  58.607  41.934  0.00  0.00           O  
ATOM   1206  CG2 THR 1  79      32.913  59.222  40.171  0.00  0.00           C  
ATOM   1207  H   THR 1  79      31.749  55.876  42.266  0.00  0.00           H  
ATOM   1208  HA  THR 1  79      31.069  57.167  39.796  0.00  0.00           H  
ATOM   1209  HB  THR 1  79      33.348  57.918  41.722  0.00  0.00           H  
ATOM   1210  HG1 THR 1  79      31.544  57.976  42.658  0.00  0.00           H  
ATOM   1211 HG21 THR 1  79      32.121  59.508  39.479  0.00  0.00           H  
ATOM   1212 HG22 THR 1  79      33.197  60.155  40.658  0.00  0.00           H  
ATOM   1213 HG23 THR 1  79      33.798  59.063  39.554  0.00  0.00           H  
ATOM   1214  N   GLN 1  80      33.993  55.582  39.656  0.00  0.00           N  
ATOM   1215  CA  GLN 1  80      34.898  54.931  38.697  0.00  0.00           C  
ATOM   1216  C   GLN 1  80      34.262  53.961  37.689  0.00  0.00           C  
ATOM   1217  O   GLN 1  80      34.648  54.219  36.537  0.00  0.00           O  
ATOM   1218  CB  GLN 1  80      36.154  54.310  39.481  0.00  0.00           C  
ATOM   1219  CG  GLN 1  80      36.787  55.341  40.436  0.00  0.00           C  
ATOM   1220  CD  GLN 1  80      38.037  54.730  41.176  0.00  0.00           C  
ATOM   1221  OE1 GLN 1  80      38.000  53.602  41.691  0.00  0.00           O  
ATOM   1222  NE2 GLN 1  80      39.045  55.494  41.307  0.00  0.00           N  
ATOM   1223  H   GLN 1  80      33.915  55.299  40.622  0.00  0.00           H  
ATOM   1224  HA  GLN 1  80      35.447  55.735  38.206  0.00  0.00           H  
ATOM   1225  HB2 GLN 1  80      35.775  53.425  39.991  0.00  0.00           H  
ATOM   1226  HB3 GLN 1  80      36.850  53.906  38.746  0.00  0.00           H  
ATOM   1227  HG2 GLN 1  80      37.100  56.208  39.855  0.00  0.00           H  
ATOM   1228  HG3 GLN 1  80      36.041  55.524  41.210  0.00  0.00           H  
ATOM   1229 HE21 GLN 1  80      39.817  54.991  41.719  0.00  0.00           H  
ATOM   1230 HE22 GLN 1  80      39.089  56.466  41.034  0.00  0.00           H  
ATOM   1231  N   GLY 1  81      33.299  53.122  37.963  0.00  0.00           N  
ATOM   1232  CA  GLY 1  81      32.595  52.368  36.913  0.00  0.00           C  
ATOM   1233  C   GLY 1  81      31.319  51.744  37.347  0.00  0.00           C  
ATOM   1234  O   GLY 1  81      31.227  51.344  38.499  0.00  0.00           O  
ATOM   1235  H   GLY 1  81      32.885  53.225  38.878  0.00  0.00           H  
ATOM   1236  HA2 GLY 1  81      32.327  53.087  36.139  0.00  0.00           H  
ATOM   1237  HA3 GLY 1  81      33.225  51.658  36.378  0.00  0.00           H  
ATOM   1238  N   LYS 1  82      30.225  51.892  36.544  0.00  0.00           N  
ATOM   1239  CA  LYS 1  82      28.876  51.527  36.814  0.00  0.00           C  
ATOM   1240  C   LYS 1  82      28.208  50.470  35.862  0.00  0.00           C  
ATOM   1241  O   LYS 1  82      28.228  50.623  34.645  0.00  0.00           O  
ATOM   1242  CB  LYS 1  82      28.008  52.760  37.186  0.00  0.00           C  
ATOM   1243  CG  LYS 1  82      27.685  53.677  36.000  0.00  0.00           C  
ATOM   1244  CD  LYS 1  82      26.671  54.765  36.381  0.00  0.00           C  
ATOM   1245  CE  LYS 1  82      27.333  55.962  37.134  0.00  0.00           C  
ATOM   1246  NZ  LYS 1  82      28.143  56.798  36.249  0.00  0.00           N  
ATOM   1247  H   LYS 1  82      30.425  52.190  35.600  0.00  0.00           H  
ATOM   1248  HA  LYS 1  82      28.875  50.942  37.734  0.00  0.00           H  
ATOM   1249  HB2 LYS 1  82      27.107  52.448  37.713  0.00  0.00           H  
ATOM   1250  HB3 LYS 1  82      28.636  53.309  37.888  0.00  0.00           H  
ATOM   1251  HG2 LYS 1  82      28.638  54.150  35.764  0.00  0.00           H  
ATOM   1252  HG3 LYS 1  82      27.358  53.040  35.178  0.00  0.00           H  
ATOM   1253  HD2 LYS 1  82      26.152  55.171  35.512  0.00  0.00           H  
ATOM   1254  HD3 LYS 1  82      25.927  54.316  37.039  0.00  0.00           H  
ATOM   1255  HE2 LYS 1  82      26.542  56.601  37.526  0.00  0.00           H  
ATOM   1256  HE3 LYS 1  82      27.777  55.654  38.081  0.00  0.00           H  
ATOM   1257  HZ1 LYS 1  82      27.614  57.103  35.445  0.00  0.00           H  
ATOM   1258  HZ2 LYS 1  82      28.451  57.630  36.734  0.00  0.00           H  
ATOM   1259  HZ3 LYS 1  82      28.956  56.350  35.852  0.00  0.00           H  
ATOM   1260  N   TRP 1  83      27.602  49.439  36.416  0.00  0.00           N  
ATOM   1261  CA  TRP 1  83      27.070  48.335  35.524  0.00  0.00           C  
ATOM   1262  C   TRP 1  83      25.789  47.670  36.030  0.00  0.00           C  
ATOM   1263  O   TRP 1  83      25.573  47.578  37.243  0.00  0.00           O  
ATOM   1264  CB  TRP 1  83      28.266  47.341  35.181  0.00  0.00           C  
ATOM   1265  CG  TRP 1  83      28.829  46.648  36.430  0.00  0.00           C  
ATOM   1266  CD1 TRP 1  83      29.880  46.983  37.155  0.00  0.00           C  
ATOM   1267  CD2 TRP 1  83      28.372  45.419  37.111  0.00  0.00           C  
ATOM   1268  NE1 TRP 1  83      30.242  46.067  38.119  0.00  0.00           N  
ATOM   1269  CE2 TRP 1  83      29.304  45.122  38.140  0.00  0.00           C  
ATOM   1270  CE3 TRP 1  83      27.192  44.608  36.965  0.00  0.00           C  
ATOM   1271  CZ2 TRP 1  83      29.140  44.121  39.074  0.00  0.00           C  
ATOM   1272  CZ3 TRP 1  83      27.017  43.514  37.887  0.00  0.00           C  
ATOM   1273  CH2 TRP 1  83      27.968  43.265  38.938  0.00  0.00           C  
ATOM   1274  H   TRP 1  83      27.565  49.351  37.422  0.00  0.00           H  
ATOM   1275  HA  TRP 1  83      26.697  48.807  34.616  0.00  0.00           H  
ATOM   1276  HB2 TRP 1  83      27.769  46.537  34.638  0.00  0.00           H  
ATOM   1277  HB3 TRP 1  83      29.097  47.841  34.683  0.00  0.00           H  
ATOM   1278  HD1 TRP 1  83      30.495  47.850  36.966  0.00  0.00           H  
ATOM   1279  HE1 TRP 1  83      31.119  46.086  38.619  0.00  0.00           H  
ATOM   1280  HE3 TRP 1  83      26.416  44.851  36.255  0.00  0.00           H  
ATOM   1281  HZ2 TRP 1  83      29.951  43.960  39.770  0.00  0.00           H  
ATOM   1282  HZ3 TRP 1  83      26.158  42.873  37.748  0.00  0.00           H  
ATOM   1283  HH2 TRP 1  83      27.776  42.461  39.633  0.00  0.00           H  
ATOM   1284  N   GLU 1  84      24.958  47.209  35.189  0.00  0.00           N  
ATOM   1285  CA  GLU 1  84      23.748  46.528  35.651  0.00  0.00           C  
ATOM   1286  C   GLU 1  84      23.608  45.199  34.750  0.00  0.00           C  
ATOM   1287  O   GLU 1  84      24.343  45.058  33.765  0.00  0.00           O  
ATOM   1288  CB  GLU 1  84      22.555  47.465  35.420  0.00  0.00           C  
ATOM   1289  CG  GLU 1  84      21.259  46.871  35.890  0.00  0.00           C  
ATOM   1290  CD  GLU 1  84      20.123  47.922  36.333  0.00  0.00           C  
ATOM   1291  OE1 GLU 1  84      18.985  47.528  36.524  0.00  0.00           O  
ATOM   1292  OE2 GLU 1  84      20.450  49.160  36.581  0.00  0.00           O  
ATOM   1293  H   GLU 1  84      25.079  47.218  34.187  0.00  0.00           H  
ATOM   1294  HA  GLU 1  84      23.771  46.255  36.706  0.00  0.00           H  
ATOM   1295  HB2 GLU 1  84      22.701  48.432  35.902  0.00  0.00           H  
ATOM   1296  HB3 GLU 1  84      22.454  47.639  34.349  0.00  0.00           H  
ATOM   1297  HG2 GLU 1  84      20.799  46.336  35.059  0.00  0.00           H  
ATOM   1298  HG3 GLU 1  84      21.318  46.211  36.756  0.00  0.00           H  
ATOM   1299  N   GLY 1  85      23.019  44.193  35.276  0.00  0.00           N  
ATOM   1300  CA  GLY 1  85      22.995  42.837  34.772  0.00  0.00           C  
ATOM   1301  C   GLY 1  85      22.063  41.877  35.465  0.00  0.00           C  
ATOM   1302  O   GLY 1  85      21.215  42.210  36.245  0.00  0.00           O  
ATOM   1303  H   GLY 1  85      22.434  44.314  36.090  0.00  0.00           H  
ATOM   1304  HA2 GLY 1  85      22.805  42.801  33.700  0.00  0.00           H  
ATOM   1305  HA3 GLY 1  85      23.996  42.410  34.724  0.00  0.00           H  
ATOM   1306  N   GLU 1  86      22.303  40.562  35.225  0.00  0.00           N  
ATOM   1307  CA  GLU 1  86      21.464  39.498  35.747  0.00  0.00           C  
ATOM   1308  C   GLU 1  86      22.336  38.331  36.210  0.00  0.00           C  
ATOM   1309  O   GLU 1  86      23.222  37.895  35.467  0.00  0.00           O  
ATOM   1310  CB  GLU 1  86      20.437  38.916  34.689  0.00  0.00           C  
ATOM   1311  CG  GLU 1  86      19.284  39.927  34.380  0.00  0.00           C  
ATOM   1312  CD  GLU 1  86      18.560  39.569  32.978  0.00  0.00           C  
ATOM   1313  OE1 GLU 1  86      17.787  40.399  32.491  0.00  0.00           O  
ATOM   1314  OE2 GLU 1  86      18.846  38.540  32.339  0.00  0.00           O  
ATOM   1315  H   GLU 1  86      22.890  40.325  34.439  0.00  0.00           H  
ATOM   1316  HA  GLU 1  86      20.890  39.860  36.599  0.00  0.00           H  
ATOM   1317  HB2 GLU 1  86      20.899  38.672  33.732  0.00  0.00           H  
ATOM   1318  HB3 GLU 1  86      19.881  38.084  35.120  0.00  0.00           H  
ATOM   1319  HG2 GLU 1  86      18.442  39.999  35.068  0.00  0.00           H  
ATOM   1320  HG3 GLU 1  86      19.687  40.930  34.235  0.00  0.00           H  
ATOM   1321  N   LEU 1  87      22.040  37.816  37.398  0.00  0.00           N  
ATOM   1322  CA  LEU 1  87      22.704  36.639  37.916  0.00  0.00           C  
ATOM   1323  C   LEU 1  87      22.089  35.426  37.267  0.00  0.00           C  
ATOM   1324  O   LEU 1  87      20.910  35.231  37.225  0.00  0.00           O  
ATOM   1325  CB  LEU 1  87      22.668  36.716  39.415  0.00  0.00           C  
ATOM   1326  CG  LEU 1  87      23.593  37.691  40.135  0.00  0.00           C  
ATOM   1327  CD1 LEU 1  87      23.130  37.700  41.587  0.00  0.00           C  
ATOM   1328  CD2 LEU 1  87      25.080  37.204  39.951  0.00  0.00           C  
ATOM   1329  H   LEU 1  87      21.059  37.938  37.605  0.00  0.00           H  
ATOM   1330  HA  LEU 1  87      23.775  36.707  37.727  0.00  0.00           H  
ATOM   1331  HB2 LEU 1  87      21.638  36.999  39.636  0.00  0.00           H  
ATOM   1332  HB3 LEU 1  87      22.700  35.746  39.910  0.00  0.00           H  
ATOM   1333  HG  LEU 1  87      23.378  38.673  39.712  0.00  0.00           H  
ATOM   1334 HD11 LEU 1  87      22.298  38.402  41.637  0.00  0.00           H  
ATOM   1335 HD12 LEU 1  87      22.820  36.718  41.945  0.00  0.00           H  
ATOM   1336 HD13 LEU 1  87      23.942  38.208  42.107  0.00  0.00           H  
ATOM   1337 HD21 LEU 1  87      25.198  36.162  40.247  0.00  0.00           H  
ATOM   1338 HD22 LEU 1  87      25.346  37.331  38.901  0.00  0.00           H  
ATOM   1339 HD23 LEU 1  87      25.688  37.892  40.538  0.00  0.00           H  
ATOM   1340  N   GLY 1  88      22.991  34.449  36.982  0.00  0.00           N  
ATOM   1341  CA  GLY 1  88      22.664  33.052  36.578  0.00  0.00           C  
ATOM   1342  C   GLY 1  88      23.785  32.108  37.053  0.00  0.00           C  
ATOM   1343  O   GLY 1  88      24.758  32.681  37.564  0.00  0.00           O  
ATOM   1344  H   GLY 1  88      23.961  34.496  37.262  0.00  0.00           H  
ATOM   1345  HA2 GLY 1  88      21.652  32.799  36.894  0.00  0.00           H  
ATOM   1346  HA3 GLY 1  88      22.805  32.902  35.508  0.00  0.00           H  
ATOM   1347  N   THR 1  89      23.718  30.823  36.994  0.00  0.00           N  
ATOM   1348  CA  THR 1  89      24.961  29.988  37.080  0.00  0.00           C  
ATOM   1349  C   THR 1  89      25.373  29.394  35.742  0.00  0.00           C  
ATOM   1350  O   THR 1  89      24.392  29.086  34.992  0.00  0.00           O  
ATOM   1351  CB  THR 1  89      24.781  28.825  37.984  0.00  0.00           C  
ATOM   1352  OG1 THR 1  89      23.788  27.864  37.679  0.00  0.00           O  
ATOM   1353  CG2 THR 1  89      24.467  29.309  39.426  0.00  0.00           C  
ATOM   1354  H   THR 1  89      22.815  30.457  36.729  0.00  0.00           H  
ATOM   1355  HA  THR 1  89      25.801  30.592  37.422  0.00  0.00           H  
ATOM   1356  HB  THR 1  89      25.734  28.296  38.019  0.00  0.00           H  
ATOM   1357  HG1 THR 1  89      22.988  28.322  37.946  0.00  0.00           H  
ATOM   1358 HG21 THR 1  89      24.371  28.397  40.015  0.00  0.00           H  
ATOM   1359 HG22 THR 1  89      25.327  29.889  39.762  0.00  0.00           H  
ATOM   1360 HG23 THR 1  89      23.619  29.986  39.529  0.00  0.00           H  
ATOM   1361  N   ASP 1  90      26.661  29.087  35.427  0.00  0.00           N  
ATOM   1362  CA  ASP 1  90      27.106  28.373  34.257  0.00  0.00           C  
ATOM   1363  C   ASP 1  90      28.595  27.911  34.466  0.00  0.00           C  
ATOM   1364  O   ASP 1  90      29.188  28.112  35.529  0.00  0.00           O  
ATOM   1365  CB  ASP 1  90      27.097  29.230  32.972  0.00  0.00           C  
ATOM   1366  CG  ASP 1  90      26.850  28.368  31.695  0.00  0.00           C  
ATOM   1367  OD1 ASP 1  90      26.748  27.133  31.780  0.00  0.00           O  
ATOM   1368  OD2 ASP 1  90      26.757  29.041  30.663  0.00  0.00           O  
ATOM   1369  H   ASP 1  90      27.384  29.432  36.042  0.00  0.00           H  
ATOM   1370  HA  ASP 1  90      26.551  27.485  33.955  0.00  0.00           H  
ATOM   1371  HB2 ASP 1  90      26.239  29.879  33.150  0.00  0.00           H  
ATOM   1372  HB3 ASP 1  90      27.970  29.874  32.860  0.00  0.00           H  
ATOM   1373  N   LEU 1  91      28.929  26.980  33.601  0.00  0.00           N  
ATOM   1374  CA  LEU 1  91      30.108  26.129  33.847  0.00  0.00           C  
ATOM   1375  C   LEU 1  91      31.339  26.887  33.406  0.00  0.00           C  
ATOM   1376  O   LEU 1  91      31.331  27.372  32.319  0.00  0.00           O  
ATOM   1377  CB  LEU 1  91      29.978  24.769  33.090  0.00  0.00           C  
ATOM   1378  CG  LEU 1  91      28.849  23.824  33.502  0.00  0.00           C  
ATOM   1379  CD1 LEU 1  91      28.991  22.521  32.697  0.00  0.00           C  
ATOM   1380  CD2 LEU 1  91      29.036  23.483  34.976  0.00  0.00           C  
ATOM   1381  H   LEU 1  91      28.418  26.794  32.750  0.00  0.00           H  
ATOM   1382  HA  LEU 1  91      30.225  25.947  34.916  0.00  0.00           H  
ATOM   1383  HB2 LEU 1  91      29.960  25.032  32.032  0.00  0.00           H  
ATOM   1384  HB3 LEU 1  91      30.863  24.210  33.394  0.00  0.00           H  
ATOM   1385  HG  LEU 1  91      27.848  24.248  33.413  0.00  0.00           H  
ATOM   1386 HD11 LEU 1  91      28.143  21.853  32.846  0.00  0.00           H  
ATOM   1387 HD12 LEU 1  91      28.962  22.737  31.629  0.00  0.00           H  
ATOM   1388 HD13 LEU 1  91      29.933  22.031  32.941  0.00  0.00           H  
ATOM   1389 HD21 LEU 1  91      28.543  22.525  35.144  0.00  0.00           H  
ATOM   1390 HD22 LEU 1  91      30.112  23.331  35.070  0.00  0.00           H  
ATOM   1391 HD23 LEU 1  91      28.821  24.280  35.688  0.00  0.00           H  
ATOM   1392  N   VAL 1  92      32.390  26.868  34.208  0.00  0.00           N  
ATOM   1393  CA  VAL 1  92      33.531  27.816  33.921  0.00  0.00           C  
ATOM   1394  C   VAL 1  92      34.987  27.193  33.883  0.00  0.00           C  
ATOM   1395  O   VAL 1  92      35.298  26.278  34.633  0.00  0.00           O  
ATOM   1396  CB  VAL 1  92      33.473  29.132  34.804  0.00  0.00           C  
ATOM   1397  CG1 VAL 1  92      34.620  30.128  34.608  0.00  0.00           C  
ATOM   1398  CG2 VAL 1  92      32.128  29.810  34.413  0.00  0.00           C  
ATOM   1399  H   VAL 1  92      32.395  26.426  35.117  0.00  0.00           H  
ATOM   1400  HA  VAL 1  92      33.419  28.181  32.900  0.00  0.00           H  
ATOM   1401  HB  VAL 1  92      33.349  28.772  35.826  0.00  0.00           H  
ATOM   1402 HG11 VAL 1  92      34.432  31.085  35.095  0.00  0.00           H  
ATOM   1403 HG12 VAL 1  92      35.589  29.682  34.828  0.00  0.00           H  
ATOM   1404 HG13 VAL 1  92      34.703  30.445  33.568  0.00  0.00           H  
ATOM   1405 HG21 VAL 1  92      31.311  29.157  34.720  0.00  0.00           H  
ATOM   1406 HG22 VAL 1  92      32.063  30.686  35.059  0.00  0.00           H  
ATOM   1407 HG23 VAL 1  92      32.186  30.080  33.359  0.00  0.00           H  
ATOM   1408  N   SER 1  93      35.835  27.693  33.045  0.00  0.00           N  
ATOM   1409  CA  SER 1  93      37.203  27.138  32.965  0.00  0.00           C  
ATOM   1410  C   SER 1  93      38.303  27.958  32.419  0.00  0.00           C  
ATOM   1411  O   SER 1  93      38.079  28.522  31.375  0.00  0.00           O  
ATOM   1412  CB  SER 1  93      37.164  25.819  32.105  0.00  0.00           C  
ATOM   1413  OG  SER 1  93      38.380  25.203  32.168  0.00  0.00           O  
ATOM   1414  H   SER 1  93      35.594  28.321  32.291  0.00  0.00           H  
ATOM   1415  HA  SER 1  93      37.596  26.809  33.927  0.00  0.00           H  
ATOM   1416  HB2 SER 1  93      36.387  25.237  32.600  0.00  0.00           H  
ATOM   1417  HB3 SER 1  93      36.840  26.085  31.099  0.00  0.00           H  
ATOM   1418  HG  SER 1  93      38.285  24.248  32.195  0.00  0.00           H  
ATOM   1419  N   ILE 1  94      39.437  27.950  33.029  0.00  0.00           N  
ATOM   1420  CA  ILE 1  94      40.604  28.827  32.649  0.00  0.00           C  
ATOM   1421  C   ILE 1  94      41.492  27.966  31.845  0.00  0.00           C  
ATOM   1422  O   ILE 1  94      42.136  27.030  32.374  0.00  0.00           O  
ATOM   1423  CB  ILE 1  94      41.324  29.365  33.946  0.00  0.00           C  
ATOM   1424  CG1 ILE 1  94      40.506  30.065  35.053  0.00  0.00           C  
ATOM   1425  CG2 ILE 1  94      42.387  30.393  33.418  0.00  0.00           C  
ATOM   1426  CD1 ILE 1  94      41.369  30.045  36.316  0.00  0.00           C  
ATOM   1427  H   ILE 1  94      39.332  27.559  33.955  0.00  0.00           H  
ATOM   1428  HA  ILE 1  94      40.217  29.639  32.033  0.00  0.00           H  
ATOM   1429  HB  ILE 1  94      41.888  28.513  34.325  0.00  0.00           H  
ATOM   1430 HG12 ILE 1  94      40.392  31.088  34.697  0.00  0.00           H  
ATOM   1431 HG13 ILE 1  94      39.613  29.498  35.315  0.00  0.00           H  
ATOM   1432 HG21 ILE 1  94      43.105  30.806  34.127  0.00  0.00           H  
ATOM   1433 HG22 ILE 1  94      43.021  29.965  32.641  0.00  0.00           H  
ATOM   1434 HG23 ILE 1  94      41.771  31.178  32.979  0.00  0.00           H  
ATOM   1435 HD11 ILE 1  94      42.323  30.507  36.061  0.00  0.00           H  
ATOM   1436 HD12 ILE 1  94      41.033  30.686  37.131  0.00  0.00           H  
ATOM   1437 HD13 ILE 1  94      41.403  29.029  36.709  0.00  0.00           H  
ATOM   1438  N   PRO 1  95      41.644  28.280  30.494  0.00  0.00           N  
ATOM   1439  CA  PRO 1  95      42.495  27.497  29.527  0.00  0.00           C  
ATOM   1440  C   PRO 1  95      43.970  27.440  29.795  0.00  0.00           C  
ATOM   1441  O   PRO 1  95      44.571  26.406  29.447  0.00  0.00           O  
ATOM   1442  CB  PRO 1  95      42.179  27.947  28.162  0.00  0.00           C  
ATOM   1443  CG  PRO 1  95      40.825  28.532  28.239  0.00  0.00           C  
ATOM   1444  CD  PRO 1  95      40.875  29.226  29.599  0.00  0.00           C  
ATOM   1445  HA  PRO 1  95      42.082  26.496  29.647  0.00  0.00           H  
ATOM   1446  HB2 PRO 1  95      42.905  28.687  27.824  0.00  0.00           H  
ATOM   1447  HB3 PRO 1  95      42.111  27.094  27.486  0.00  0.00           H  
ATOM   1448  HG2 PRO 1  95      40.735  29.268  27.440  0.00  0.00           H  
ATOM   1449  HG3 PRO 1  95      39.941  27.897  28.297  0.00  0.00           H  
ATOM   1450  HD2 PRO 1  95      41.464  30.141  29.651  0.00  0.00           H  
ATOM   1451  HD3 PRO 1  95      39.840  29.390  29.900  0.00  0.00           H  
ATOM   1452  N   HIS 1  96      44.503  28.424  30.477  0.00  0.00           N  
ATOM   1453  CA  HIS 1  96      45.830  28.520  31.066  0.00  0.00           C  
ATOM   1454  C   HIS 1  96      45.718  28.515  32.665  0.00  0.00           C  
ATOM   1455  O   HIS 1  96      46.429  29.284  33.336  0.00  0.00           O  
ATOM   1456  CB  HIS 1  96      46.640  29.585  30.439  0.00  0.00           C  
ATOM   1457  CG  HIS 1  96      46.745  29.378  28.979  0.00  0.00           C  
ATOM   1458  ND1 HIS 1  96      47.545  28.387  28.452  0.00  0.00           N  
ATOM   1459  CD2 HIS 1  96      46.041  30.020  27.992  0.00  0.00           C  
ATOM   1460  CE1 HIS 1  96      47.234  28.361  27.170  0.00  0.00           C  
ATOM   1461  NE2 HIS 1  96      46.301  29.292  26.893  0.00  0.00           N  
ATOM   1462  H   HIS 1  96      43.917  29.247  30.484  0.00  0.00           H  
ATOM   1463  HA  HIS 1  96      46.396  27.624  30.810  0.00  0.00           H  
ATOM   1464  HB2 HIS 1  96      46.311  30.603  30.646  0.00  0.00           H  
ATOM   1465  HB3 HIS 1  96      47.655  29.559  30.834  0.00  0.00           H  
ATOM   1466  HD1 HIS 1  96      48.216  27.819  28.950  0.00  0.00           H  
ATOM   1467  HD2 HIS 1  96      45.421  30.903  28.039  0.00  0.00           H  
ATOM   1468  HE1 HIS 1  96      47.693  27.720  26.433  0.00  0.00           H  
ATOM   1469  HE2 HIS 1  96      45.863  29.373  25.986  0.00  0.00           H  
ATOM   1470  N   GLY 1  97      44.823  27.687  33.231  0.00  0.00           N  
ATOM   1471  CA  GLY 1  97      44.654  27.387  34.651  0.00  0.00           C  
ATOM   1472  C   GLY 1  97      44.666  25.900  34.973  0.00  0.00           C  
ATOM   1473  O   GLY 1  97      45.319  25.107  34.250  0.00  0.00           O  
ATOM   1474  H   GLY 1  97      44.368  27.063  32.581  0.00  0.00           H  
ATOM   1475  HA2 GLY 1  97      45.291  28.026  35.263  0.00  0.00           H  
ATOM   1476  HA3 GLY 1  97      43.641  27.719  34.880  0.00  0.00           H  
ATOM   1477  N   PRO 1  98      44.014  25.496  36.056  0.00  0.00           N  
ATOM   1478  CA  PRO 1  98      44.298  24.145  36.655  0.00  0.00           C  
ATOM   1479  C   PRO 1  98      43.701  23.009  35.863  0.00  0.00           C  
ATOM   1480  O   PRO 1  98      43.854  21.820  36.271  0.00  0.00           O  
ATOM   1481  CB  PRO 1  98      43.642  24.124  38.040  0.00  0.00           C  
ATOM   1482  CG  PRO 1  98      42.513  25.154  37.848  0.00  0.00           C  
ATOM   1483  CD  PRO 1  98      43.190  26.266  37.020  0.00  0.00           C  
ATOM   1484  HA  PRO 1  98      45.362  23.931  36.754  0.00  0.00           H  
ATOM   1485  HB2 PRO 1  98      43.305  23.125  38.316  0.00  0.00           H  
ATOM   1486  HB3 PRO 1  98      44.418  24.481  38.717  0.00  0.00           H  
ATOM   1487  HG2 PRO 1  98      41.754  24.698  37.212  0.00  0.00           H  
ATOM   1488  HG3 PRO 1  98      42.094  25.600  38.750  0.00  0.00           H  
ATOM   1489  HD2 PRO 1  98      42.384  26.841  36.566  0.00  0.00           H  
ATOM   1490  HD3 PRO 1  98      43.770  27.017  37.557  0.00  0.00           H  
ATOM   1491  N   ASN 1  99      42.987  23.301  34.707  0.00  0.00           N  
ATOM   1492  CA  ASN 1  99      42.220  22.451  33.871  0.00  0.00           C  
ATOM   1493  C   ASN 1  99      41.081  21.689  34.553  0.00  0.00           C  
ATOM   1494  O   ASN 1  99      40.932  20.500  34.380  0.00  0.00           O  
ATOM   1495  CB  ASN 1  99      43.267  21.516  33.036  0.00  0.00           C  
ATOM   1496  CG  ASN 1  99      44.252  22.378  32.335  0.00  0.00           C  
ATOM   1497  OD1 ASN 1  99      45.462  22.194  32.546  0.00  0.00           O  
ATOM   1498  ND2 ASN 1  99      43.797  23.165  31.355  0.00  0.00           N  
ATOM   1499  H   ASN 1  99      43.045  24.287  34.496  0.00  0.00           H  
ATOM   1500  HA  ASN 1  99      41.806  23.179  33.173  0.00  0.00           H  
ATOM   1501  HB2 ASN 1  99      43.829  20.951  33.780  0.00  0.00           H  
ATOM   1502  HB3 ASN 1  99      42.641  20.921  32.372  0.00  0.00           H  
ATOM   1503 HD21 ASN 1  99      44.557  23.725  30.997  0.00  0.00           H  
ATOM   1504 HD22 ASN 1  99      42.835  23.259  31.061  0.00  0.00           H  
ATOM   1505  N   VAL 1 100      40.255  22.447  35.252  0.00  0.00           N  
ATOM   1506  CA  VAL 1 100      39.020  21.938  35.840  0.00  0.00           C  
ATOM   1507  C   VAL 1 100      37.837  22.903  35.680  0.00  0.00           C  
ATOM   1508  O   VAL 1 100      37.954  24.093  35.865  0.00  0.00           O  
ATOM   1509  CB  VAL 1 100      39.187  21.504  37.328  0.00  0.00           C  
ATOM   1510  CG1 VAL 1 100      39.791  20.133  37.288  0.00  0.00           C  
ATOM   1511  CG2 VAL 1 100      40.008  22.447  38.231  0.00  0.00           C  
ATOM   1512  H   VAL 1 100      40.401  23.444  35.313  0.00  0.00           H  
ATOM   1513  HA  VAL 1 100      38.735  20.986  35.393  0.00  0.00           H  
ATOM   1514  HB  VAL 1 100      38.193  21.311  37.732  0.00  0.00           H  
ATOM   1515 HG11 VAL 1 100      40.868  20.246  37.164  0.00  0.00           H  
ATOM   1516 HG12 VAL 1 100      39.544  19.773  38.286  0.00  0.00           H  
ATOM   1517 HG13 VAL 1 100      39.379  19.489  36.510  0.00  0.00           H  
ATOM   1518 HG21 VAL 1 100      39.643  23.466  38.100  0.00  0.00           H  
ATOM   1519 HG22 VAL 1 100      39.821  22.145  39.261  0.00  0.00           H  
ATOM   1520 HG23 VAL 1 100      41.075  22.337  38.038  0.00  0.00           H  
ATOM   1521  N   THR 1 101      36.737  22.181  35.355  0.00  0.00           N  
ATOM   1522  CA  THR 1 101      35.357  22.812  35.153  0.00  0.00           C  
ATOM   1523  C   THR 1 101      34.639  23.046  36.415  0.00  0.00           C  
ATOM   1524  O   THR 1 101      34.562  22.128  37.230  0.00  0.00           O  
ATOM   1525  CB  THR 1 101      34.541  21.925  34.220  0.00  0.00           C  
ATOM   1526  OG1 THR 1 101      35.036  21.981  32.915  0.00  0.00           O  
ATOM   1527  CG2 THR 1 101      33.093  22.319  34.075  0.00  0.00           C  
ATOM   1528  H   THR 1 101      36.825  21.175  35.353  0.00  0.00           H  
ATOM   1529  HA  THR 1 101      35.492  23.785  34.680  0.00  0.00           H  
ATOM   1530  HB  THR 1 101      34.611  20.924  34.647  0.00  0.00           H  
ATOM   1531  HG1 THR 1 101      35.652  21.245  32.889  0.00  0.00           H  
ATOM   1532 HG21 THR 1 101      32.807  23.050  33.319  0.00  0.00           H  
ATOM   1533 HG22 THR 1 101      32.549  21.374  34.078  0.00  0.00           H  
ATOM   1534 HG23 THR 1 101      32.739  22.737  35.017  0.00  0.00           H  
ATOM   1535  N   VAL 1 102      34.038  24.275  36.663  0.00  0.00           N  
ATOM   1536  CA  VAL 1 102      33.503  24.721  37.970  0.00  0.00           C  
ATOM   1537  C   VAL 1 102      32.199  25.491  37.680  0.00  0.00           C  
ATOM   1538  O   VAL 1 102      32.170  26.420  36.900  0.00  0.00           O  
ATOM   1539  CB  VAL 1 102      34.601  25.610  38.591  0.00  0.00           C  
ATOM   1540  CG1 VAL 1 102      34.123  26.314  39.893  0.00  0.00           C  
ATOM   1541  CG2 VAL 1 102      35.973  24.897  38.909  0.00  0.00           C  
ATOM   1542  H   VAL 1 102      34.058  24.938  35.901  0.00  0.00           H  
ATOM   1543  HA  VAL 1 102      33.273  24.000  38.755  0.00  0.00           H  
ATOM   1544  HB  VAL 1 102      34.959  26.410  37.943  0.00  0.00           H  
ATOM   1545 HG11 VAL 1 102      33.295  26.948  39.576  0.00  0.00           H  
ATOM   1546 HG12 VAL 1 102      33.674  25.589  40.572  0.00  0.00           H  
ATOM   1547 HG13 VAL 1 102      34.989  26.843  40.291  0.00  0.00           H  
ATOM   1548 HG21 VAL 1 102      36.451  24.528  38.002  0.00  0.00           H  
ATOM   1549 HG22 VAL 1 102      36.675  25.685  39.180  0.00  0.00           H  
ATOM   1550 HG23 VAL 1 102      35.922  24.051  39.595  0.00  0.00           H  
ATOM   1551  N   ARG 1 103      31.011  25.131  38.309  0.00  0.00           N  
ATOM   1552  CA  ARG 1 103      29.799  25.929  38.170  0.00  0.00           C  
ATOM   1553  C   ARG 1 103      29.932  27.207  39.044  0.00  0.00           C  
ATOM   1554  O   ARG 1 103      30.182  27.054  40.247  0.00  0.00           O  
ATOM   1555  CB  ARG 1 103      28.628  25.055  38.634  0.00  0.00           C  
ATOM   1556  CG  ARG 1 103      27.280  25.604  38.110  0.00  0.00           C  
ATOM   1557  CD  ARG 1 103      26.122  24.579  38.441  0.00  0.00           C  
ATOM   1558  NE  ARG 1 103      26.261  23.196  37.983  0.00  0.00           N  
ATOM   1559  CZ  ARG 1 103      26.010  22.605  36.795  0.00  0.00           C  
ATOM   1560  NH1 ARG 1 103      25.624  23.276  35.732  0.00  0.00           N  
ATOM   1561  NH2 ARG 1 103      26.108  21.277  36.546  0.00  0.00           N  
ATOM   1562  H   ARG 1 103      31.072  24.386  38.988  0.00  0.00           H  
ATOM   1563  HA  ARG 1 103      29.702  26.334  37.163  0.00  0.00           H  
ATOM   1564  HB2 ARG 1 103      28.733  24.057  38.210  0.00  0.00           H  
ATOM   1565  HB3 ARG 1 103      28.663  24.897  39.712  0.00  0.00           H  
ATOM   1566  HG2 ARG 1 103      27.030  26.577  38.532  0.00  0.00           H  
ATOM   1567  HG3 ARG 1 103      27.506  25.678  37.046  0.00  0.00           H  
ATOM   1568  HD2 ARG 1 103      25.890  24.628  39.505  0.00  0.00           H  
ATOM   1569  HD3 ARG 1 103      25.193  24.982  38.036  0.00  0.00           H  
ATOM   1570  HE  ARG 1 103      26.560  22.530  38.681  0.00  0.00           H  
ATOM   1571 HH11 ARG 1 103      25.236  22.697  35.001  0.00  0.00           H  
ATOM   1572 HH12 ARG 1 103      25.527  24.281  35.744  0.00  0.00           H  
ATOM   1573 HH21 ARG 1 103      25.873  20.925  35.628  0.00  0.00           H  
ATOM   1574 HH22 ARG 1 103      26.472  20.691  37.284  0.00  0.00           H  
ATOM   1575  N   ALA 1 104      29.798  28.352  38.372  0.00  0.00           N  
ATOM   1576  CA  ALA 1 104      30.015  29.688  38.912  0.00  0.00           C  
ATOM   1577  C   ALA 1 104      28.739  30.574  38.686  0.00  0.00           C  
ATOM   1578  O   ALA 1 104      28.068  30.567  37.687  0.00  0.00           O  
ATOM   1579  CB  ALA 1 104      31.377  30.327  38.359  0.00  0.00           C  
ATOM   1580  H   ALA 1 104      29.861  28.207  37.374  0.00  0.00           H  
ATOM   1581  HA  ALA 1 104      30.158  29.519  39.979  0.00  0.00           H  
ATOM   1582  HB1 ALA 1 104      32.143  29.728  38.852  0.00  0.00           H  
ATOM   1583  HB2 ALA 1 104      31.420  30.044  37.307  0.00  0.00           H  
ATOM   1584  HB3 ALA 1 104      31.221  31.397  38.496  0.00  0.00           H  
ATOM   1585  N   ASN 1 105      28.500  31.573  39.555  0.00  0.00           N  
ATOM   1586  CA  ASN 1 105      27.508  32.623  39.417  0.00  0.00           C  
ATOM   1587  C   ASN 1 105      28.194  33.740  38.625  0.00  0.00           C  
ATOM   1588  O   ASN 1 105      29.318  34.029  38.888  0.00  0.00           O  
ATOM   1589  CB  ASN 1 105      26.957  33.119  40.799  0.00  0.00           C  
ATOM   1590  CG  ASN 1 105      26.359  32.004  41.612  0.00  0.00           C  
ATOM   1591  OD1 ASN 1 105      25.144  31.943  41.812  0.00  0.00           O  
ATOM   1592  ND2 ASN 1 105      27.173  31.255  42.279  0.00  0.00           N  
ATOM   1593  H   ASN 1 105      29.044  31.750  40.388  0.00  0.00           H  
ATOM   1594  HA  ASN 1 105      26.668  32.317  38.794  0.00  0.00           H  
ATOM   1595  HB2 ASN 1 105      27.839  33.497  41.316  0.00  0.00           H  
ATOM   1596  HB3 ASN 1 105      26.263  33.914  40.524  0.00  0.00           H  
ATOM   1597 HD21 ASN 1 105      26.742  30.485  42.771  0.00  0.00           H  
ATOM   1598 HD22 ASN 1 105      28.174  31.237  42.149  0.00  0.00           H  
ATOM   1599  N   ILE 1 106      27.458  34.408  37.708  0.00  0.00           N  
ATOM   1600  CA  ILE 1 106      28.009  35.426  36.693  0.00  0.00           C  
ATOM   1601  C   ILE 1 106      26.929  36.413  36.502  0.00  0.00           C  
ATOM   1602  O   ILE 1 106      25.767  36.141  36.338  0.00  0.00           O  
ATOM   1603  CB  ILE 1 106      28.433  34.828  35.328  0.00  0.00           C  
ATOM   1604  CG1 ILE 1 106      29.488  33.608  35.516  0.00  0.00           C  
ATOM   1605  CG2 ILE 1 106      28.828  35.875  34.383  0.00  0.00           C  
ATOM   1606  CD1 ILE 1 106      29.699  32.828  34.253  0.00  0.00           C  
ATOM   1607  H   ILE 1 106      26.518  34.095  37.511  0.00  0.00           H  
ATOM   1608  HA  ILE 1 106      28.803  35.986  37.187  0.00  0.00           H  
ATOM   1609  HB  ILE 1 106      27.634  34.287  34.821  0.00  0.00           H  
ATOM   1610 HG12 ILE 1 106      30.411  34.017  35.926  0.00  0.00           H  
ATOM   1611 HG13 ILE 1 106      29.108  32.800  36.142  0.00  0.00           H  
ATOM   1612 HG21 ILE 1 106      29.277  35.539  33.449  0.00  0.00           H  
ATOM   1613 HG22 ILE 1 106      27.968  36.437  34.018  0.00  0.00           H  
ATOM   1614 HG23 ILE 1 106      29.647  36.479  34.774  0.00  0.00           H  
ATOM   1615 HD11 ILE 1 106      30.540  33.360  33.808  0.00  0.00           H  
ATOM   1616 HD12 ILE 1 106      30.095  31.876  34.607  0.00  0.00           H  
ATOM   1617 HD13 ILE 1 106      28.811  32.698  33.636  0.00  0.00           H  
ATOM   1618  N   ALA 1 107      27.222  37.714  36.555  0.00  0.00           N  
ATOM   1619  CA  ALA 1 107      26.352  38.755  36.215  0.00  0.00           C  
ATOM   1620  C   ALA 1 107      26.621  38.990  34.750  0.00  0.00           C  
ATOM   1621  O   ALA 1 107      27.609  39.531  34.309  0.00  0.00           O  
ATOM   1622  CB  ALA 1 107      26.484  40.052  37.123  0.00  0.00           C  
ATOM   1623  H   ALA 1 107      28.172  37.946  36.807  0.00  0.00           H  
ATOM   1624  HA  ALA 1 107      25.320  38.487  36.442  0.00  0.00           H  
ATOM   1625  HB1 ALA 1 107      25.962  40.908  36.696  0.00  0.00           H  
ATOM   1626  HB2 ALA 1 107      26.117  39.814  38.121  0.00  0.00           H  
ATOM   1627  HB3 ALA 1 107      27.530  40.351  37.178  0.00  0.00           H  
ATOM   1628  N   ALA 1 108      25.623  38.612  33.932  0.00  0.00           N  
ATOM   1629  CA  ALA 1 108      25.590  38.974  32.523  0.00  0.00           C  
ATOM   1630  C   ALA 1 108      25.215  40.421  32.369  0.00  0.00           C  
ATOM   1631  O   ALA 1 108      24.089  40.870  32.578  0.00  0.00           O  
ATOM   1632  CB  ALA 1 108      24.623  38.032  31.922  0.00  0.00           C  
ATOM   1633  H   ALA 1 108      24.735  38.377  34.352  0.00  0.00           H  
ATOM   1634  HA  ALA 1 108      26.608  38.932  32.135  0.00  0.00           H  
ATOM   1635  HB1 ALA 1 108      23.744  37.868  32.545  0.00  0.00           H  
ATOM   1636  HB2 ALA 1 108      24.314  38.463  30.969  0.00  0.00           H  
ATOM   1637  HB3 ALA 1 108      25.094  37.051  31.866  0.00  0.00           H  
ATOM   1638  N   ILE 1 109      26.223  41.258  32.165  0.00  0.00           N  
ATOM   1639  CA  ILE 1 109      26.086  42.700  32.076  0.00  0.00           C  
ATOM   1640  C   ILE 1 109      25.146  43.002  30.866  0.00  0.00           C  
ATOM   1641  O   ILE 1 109      25.546  42.749  29.733  0.00  0.00           O  
ATOM   1642  CB  ILE 1 109      27.430  43.494  32.128  0.00  0.00           C  
ATOM   1643  CG1 ILE 1 109      28.186  43.419  33.480  0.00  0.00           C  
ATOM   1644  CG2 ILE 1 109      27.206  44.980  31.632  0.00  0.00           C  
ATOM   1645  CD1 ILE 1 109      29.498  44.054  33.414  0.00  0.00           C  
ATOM   1646  H   ILE 1 109      27.120  40.820  32.005  0.00  0.00           H  
ATOM   1647  HA  ILE 1 109      25.522  42.951  32.975  0.00  0.00           H  
ATOM   1648  HB  ILE 1 109      28.170  43.033  31.474  0.00  0.00           H  
ATOM   1649 HG12 ILE 1 109      27.558  43.929  34.211  0.00  0.00           H  
ATOM   1650 HG13 ILE 1 109      28.440  42.390  33.736  0.00  0.00           H  
ATOM   1651 HG21 ILE 1 109      26.795  45.121  30.632  0.00  0.00           H  
ATOM   1652 HG22 ILE 1 109      26.688  45.599  32.364  0.00  0.00           H  
ATOM   1653 HG23 ILE 1 109      28.163  45.494  31.540  0.00  0.00           H  
ATOM   1654 HD11 ILE 1 109      30.033  43.596  32.582  0.00  0.00           H  
ATOM   1655 HD12 ILE 1 109      29.461  45.134  33.274  0.00  0.00           H  
ATOM   1656 HD13 ILE 1 109      30.015  43.906  34.362  0.00  0.00           H  
ATOM   1657  N   THR 1 110      24.029  43.618  31.155  0.00  0.00           N  
ATOM   1658  CA  THR 1 110      22.934  43.974  30.168  0.00  0.00           C  
ATOM   1659  C   THR 1 110      22.958  45.473  29.735  0.00  0.00           C  
ATOM   1660  O   THR 1 110      22.360  45.697  28.703  0.00  0.00           O  
ATOM   1661  CB  THR 1 110      21.554  43.537  30.728  0.00  0.00           C  
ATOM   1662  OG1 THR 1 110      21.327  43.888  32.098  0.00  0.00           O  
ATOM   1663  CG2 THR 1 110      21.419  42.061  30.633  0.00  0.00           C  
ATOM   1664  H   THR 1 110      23.813  43.918  32.095  0.00  0.00           H  
ATOM   1665  HA  THR 1 110      23.193  43.385  29.288  0.00  0.00           H  
ATOM   1666  HB  THR 1 110      20.712  43.986  30.202  0.00  0.00           H  
ATOM   1667  HG1 THR 1 110      21.253  44.845  32.117  0.00  0.00           H  
ATOM   1668 HG21 THR 1 110      21.126  41.784  29.620  0.00  0.00           H  
ATOM   1669 HG22 THR 1 110      22.363  41.525  30.741  0.00  0.00           H  
ATOM   1670 HG23 THR 1 110      20.616  41.740  31.296  0.00  0.00           H  
ATOM   1671  N   GLU 1 111      23.696  46.341  30.455  0.00  0.00           N  
ATOM   1672  CA  GLU 1 111      24.112  47.676  30.038  0.00  0.00           C  
ATOM   1673  C   GLU 1 111      25.016  48.383  31.080  0.00  0.00           C  
ATOM   1674  O   GLU 1 111      24.691  48.047  32.255  0.00  0.00           O  
ATOM   1675  CB  GLU 1 111      22.831  48.605  29.779  0.00  0.00           C  
ATOM   1676  CG  GLU 1 111      23.150  50.056  29.569  0.00  0.00           C  
ATOM   1677  CD  GLU 1 111      21.999  50.752  28.760  0.00  0.00           C  
ATOM   1678  OE1 GLU 1 111      22.261  51.241  27.633  0.00  0.00           O  
ATOM   1679  OE2 GLU 1 111      20.798  50.635  29.151  0.00  0.00           O  
ATOM   1680  H   GLU 1 111      23.998  46.144  31.398  0.00  0.00           H  
ATOM   1681  HA  GLU 1 111      24.671  47.686  29.103  0.00  0.00           H  
ATOM   1682  HB2 GLU 1 111      22.412  48.251  28.837  0.00  0.00           H  
ATOM   1683  HB3 GLU 1 111      22.238  48.458  30.682  0.00  0.00           H  
ATOM   1684  HG2 GLU 1 111      23.438  50.628  30.451  0.00  0.00           H  
ATOM   1685  HG3 GLU 1 111      24.082  50.066  29.002  0.00  0.00           H  
ATOM   1686  N   SER 1 112      25.973  49.216  30.798  0.00  0.00           N  
ATOM   1687  CA  SER 1 112      26.815  49.859  31.731  0.00  0.00           C  
ATOM   1688  C   SER 1 112      27.116  51.387  31.454  0.00  0.00           C  
ATOM   1689  O   SER 1 112      26.889  51.774  30.343  0.00  0.00           O  
ATOM   1690  CB  SER 1 112      28.190  49.131  31.784  0.00  0.00           C  
ATOM   1691  OG  SER 1 112      28.887  49.096  30.520  0.00  0.00           O  
ATOM   1692  H   SER 1 112      26.244  49.387  29.840  0.00  0.00           H  
ATOM   1693  HA  SER 1 112      26.396  49.796  32.736  0.00  0.00           H  
ATOM   1694  HB2 SER 1 112      28.813  49.673  32.496  0.00  0.00           H  
ATOM   1695  HB3 SER 1 112      28.028  48.135  32.197  0.00  0.00           H  
ATOM   1696  HG  SER 1 112      29.202  49.984  30.335  0.00  0.00           H  
ATOM   1697  N   ASP 1 113      27.859  52.131  32.240  0.00  0.00           N  
ATOM   1698  CA  ASP 1 113      28.531  53.425  31.960  0.00  0.00           C  
ATOM   1699  C   ASP 1 113      29.848  53.480  32.714  0.00  0.00           C  
ATOM   1700  O   ASP 1 113      30.010  53.033  33.851  0.00  0.00           O  
ATOM   1701  CB  ASP 1 113      27.648  54.559  32.404  0.00  0.00           C  
ATOM   1702  CG  ASP 1 113      28.355  55.876  32.162  0.00  0.00           C  
ATOM   1703  OD1 ASP 1 113      28.976  56.004  31.085  0.00  0.00           O  
ATOM   1704  OD2 ASP 1 113      28.167  56.775  33.017  0.00  0.00           O  
ATOM   1705  H   ASP 1 113      28.114  51.711  33.122  0.00  0.00           H  
ATOM   1706  HA  ASP 1 113      28.752  53.489  30.895  0.00  0.00           H  
ATOM   1707  HB2 ASP 1 113      26.796  54.448  31.733  0.00  0.00           H  
ATOM   1708  HB3 ASP 1 113      27.392  54.402  33.452  0.00  0.00           H  
ATOM   1709  N   LYS 1 114      30.980  53.985  32.074  0.00  0.00           N  
ATOM   1710  CA  LYS 1 114      32.430  53.969  32.618  0.00  0.00           C  
ATOM   1711  C   LYS 1 114      33.096  52.625  32.966  0.00  0.00           C  
ATOM   1712  O   LYS 1 114      34.176  52.652  33.577  0.00  0.00           O  
ATOM   1713  CB  LYS 1 114      32.551  54.986  33.800  0.00  0.00           C  
ATOM   1714  CG  LYS 1 114      32.339  56.521  33.442  0.00  0.00           C  
ATOM   1715  CD  LYS 1 114      31.422  57.279  34.435  0.00  0.00           C  
ATOM   1716  CE  LYS 1 114      31.133  58.671  33.916  0.00  0.00           C  
ATOM   1717  NZ  LYS 1 114      30.238  58.770  32.744  0.00  0.00           N  
ATOM   1718  H   LYS 1 114      30.891  54.469  31.193  0.00  0.00           H  
ATOM   1719  HA  LYS 1 114      33.076  54.261  31.790  0.00  0.00           H  
ATOM   1720  HB2 LYS 1 114      31.798  54.804  34.567  0.00  0.00           H  
ATOM   1721  HB3 LYS 1 114      33.544  54.836  34.225  0.00  0.00           H  
ATOM   1722  HG2 LYS 1 114      33.339  56.955  33.420  0.00  0.00           H  
ATOM   1723  HG3 LYS 1 114      31.790  56.573  32.502  0.00  0.00           H  
ATOM   1724  HD2 LYS 1 114      30.409  56.897  34.560  0.00  0.00           H  
ATOM   1725  HD3 LYS 1 114      31.853  57.309  35.435  0.00  0.00           H  
ATOM   1726  HE2 LYS 1 114      30.852  59.308  34.755  0.00  0.00           H  
ATOM   1727  HE3 LYS 1 114      32.100  59.130  33.714  0.00  0.00           H  
ATOM   1728  HZ1 LYS 1 114      29.460  58.125  32.735  0.00  0.00           H  
ATOM   1729  HZ2 LYS 1 114      29.835  59.694  32.681  0.00  0.00           H  
ATOM   1730  HZ3 LYS 1 114      30.667  58.549  31.857  0.00  0.00           H  
ATOM   1731  N   PHE 1 115      32.417  51.502  32.686  0.00  0.00           N  
ATOM   1732  CA  PHE 1 115      32.868  50.158  33.079  0.00  0.00           C  
ATOM   1733  C   PHE 1 115      33.980  49.599  32.182  0.00  0.00           C  
ATOM   1734  O   PHE 1 115      35.139  49.509  32.545  0.00  0.00           O  
ATOM   1735  CB  PHE 1 115      31.724  49.231  33.290  0.00  0.00           C  
ATOM   1736  CG  PHE 1 115      32.246  47.892  33.899  0.00  0.00           C  
ATOM   1737  CD1 PHE 1 115      32.769  47.874  35.188  0.00  0.00           C  
ATOM   1738  CD2 PHE 1 115      32.049  46.673  33.219  0.00  0.00           C  
ATOM   1739  CE1 PHE 1 115      33.142  46.702  35.792  0.00  0.00           C  
ATOM   1740  CE2 PHE 1 115      32.403  45.435  33.838  0.00  0.00           C  
ATOM   1741  CZ  PHE 1 115      32.978  45.496  35.150  0.00  0.00           C  
ATOM   1742  H   PHE 1 115      31.557  51.647  32.178  0.00  0.00           H  
ATOM   1743  HA  PHE 1 115      33.433  50.252  34.006  0.00  0.00           H  
ATOM   1744  HB2 PHE 1 115      31.005  49.633  34.004  0.00  0.00           H  
ATOM   1745  HB3 PHE 1 115      31.168  49.058  32.368  0.00  0.00           H  
ATOM   1746  HD1 PHE 1 115      32.973  48.754  35.779  0.00  0.00           H  
ATOM   1747  HD2 PHE 1 115      31.454  46.656  32.318  0.00  0.00           H  
ATOM   1748  HE1 PHE 1 115      33.612  46.661  36.764  0.00  0.00           H  
ATOM   1749  HE2 PHE 1 115      32.247  44.528  33.271  0.00  0.00           H  
ATOM   1750  HZ  PHE 1 115      33.325  44.534  35.497  0.00  0.00           H  
ATOM   1751  N   PHE 1 116      33.653  49.396  30.928  0.00  0.00           N  
ATOM   1752  CA  PHE 1 116      34.523  48.835  29.924  0.00  0.00           C  
ATOM   1753  C   PHE 1 116      35.620  49.879  29.436  0.00  0.00           C  
ATOM   1754  O   PHE 1 116      35.347  51.026  29.140  0.00  0.00           O  
ATOM   1755  CB  PHE 1 116      33.791  48.363  28.664  0.00  0.00           C  
ATOM   1756  CG  PHE 1 116      32.813  47.304  28.967  0.00  0.00           C  
ATOM   1757  CD1 PHE 1 116      33.252  46.036  29.378  0.00  0.00           C  
ATOM   1758  CD2 PHE 1 116      31.440  47.601  28.816  0.00  0.00           C  
ATOM   1759  CE1 PHE 1 116      32.246  45.096  29.707  0.00  0.00           C  
ATOM   1760  CE2 PHE 1 116      30.516  46.632  29.255  0.00  0.00           C  
ATOM   1761  CZ  PHE 1 116      30.910  45.370  29.675  0.00  0.00           C  
ATOM   1762  H   PHE 1 116      32.687  49.559  30.683  0.00  0.00           H  
ATOM   1763  HA  PHE 1 116      35.035  47.935  30.265  0.00  0.00           H  
ATOM   1764  HB2 PHE 1 116      33.257  49.210  28.234  0.00  0.00           H  
ATOM   1765  HB3 PHE 1 116      34.457  47.873  27.954  0.00  0.00           H  
ATOM   1766  HD1 PHE 1 116      34.301  45.782  29.358  0.00  0.00           H  
ATOM   1767  HD2 PHE 1 116      30.985  48.546  28.561  0.00  0.00           H  
ATOM   1768  HE1 PHE 1 116      32.559  44.087  29.934  0.00  0.00           H  
ATOM   1769  HE2 PHE 1 116      29.476  46.902  29.363  0.00  0.00           H  
ATOM   1770  HZ  PHE 1 116      30.115  44.697  29.960  0.00  0.00           H  
ATOM   1771  N   ILE 1 117      36.945  49.507  29.232  0.00  0.00           N  
ATOM   1772  CA  ILE 1 117      38.008  50.441  28.800  0.00  0.00           C  
ATOM   1773  C   ILE 1 117      38.293  50.325  27.261  0.00  0.00           C  
ATOM   1774  O   ILE 1 117      38.302  49.215  26.743  0.00  0.00           O  
ATOM   1775  CB  ILE 1 117      39.314  50.295  29.524  0.00  0.00           C  
ATOM   1776  CG1 ILE 1 117      39.153  50.691  31.039  0.00  0.00           C  
ATOM   1777  CG2 ILE 1 117      40.463  51.102  28.909  0.00  0.00           C  
ATOM   1778  CD1 ILE 1 117      40.220  50.139  31.910  0.00  0.00           C  
ATOM   1779  H   ILE 1 117      37.198  48.533  29.144  0.00  0.00           H  
ATOM   1780  HA  ILE 1 117      37.610  51.437  28.994  0.00  0.00           H  
ATOM   1781  HB  ILE 1 117      39.679  49.272  29.615  0.00  0.00           H  
ATOM   1782 HG12 ILE 1 117      39.164  51.774  31.159  0.00  0.00           H  
ATOM   1783 HG13 ILE 1 117      38.175  50.386  31.412  0.00  0.00           H  
ATOM   1784 HG21 ILE 1 117      41.253  51.392  29.601  0.00  0.00           H  
ATOM   1785 HG22 ILE 1 117      40.880  50.582  28.047  0.00  0.00           H  
ATOM   1786 HG23 ILE 1 117      40.061  52.067  28.598  0.00  0.00           H  
ATOM   1787 HD11 ILE 1 117      40.142  50.467  32.946  0.00  0.00           H  
ATOM   1788 HD12 ILE 1 117      40.347  49.057  31.948  0.00  0.00           H  
ATOM   1789 HD13 ILE 1 117      41.215  50.470  31.613  0.00  0.00           H  
ATOM   1790  N   ASN 1 118      38.335  51.484  26.554  0.00  0.00           N  
ATOM   1791  CA  ASN 1 118      38.552  51.465  25.092  0.00  0.00           C  
ATOM   1792  C   ASN 1 118      39.888  50.604  24.850  0.00  0.00           C  
ATOM   1793  O   ASN 1 118      40.873  50.817  25.517  0.00  0.00           O  
ATOM   1794  CB  ASN 1 118      38.386  52.876  24.518  0.00  0.00           C  
ATOM   1795  CG  ASN 1 118      39.759  53.392  24.095  0.00  0.00           C  
ATOM   1796  OD1 ASN 1 118      40.270  52.976  23.037  0.00  0.00           O  
ATOM   1797  ND2 ASN 1 118      40.403  54.147  24.841  0.00  0.00           N  
ATOM   1798  H   ASN 1 118      38.279  52.392  26.992  0.00  0.00           H  
ATOM   1799  HA  ASN 1 118      37.692  50.962  24.651  0.00  0.00           H  
ATOM   1800  HB2 ASN 1 118      37.785  52.697  23.627  0.00  0.00           H  
ATOM   1801  HB3 ASN 1 118      37.908  53.603  25.175  0.00  0.00           H  
ATOM   1802 HD21 ASN 1 118      41.352  54.303  24.534  0.00  0.00           H  
ATOM   1803 HD22 ASN 1 118      39.853  54.569  25.575  0.00  0.00           H  
ATOM   1804  N   GLY 1 119      39.813  49.628  23.937  0.00  0.00           N  
ATOM   1805  CA  GLY 1 119      40.998  48.976  23.427  0.00  0.00           C  
ATOM   1806  C   GLY 1 119      41.693  48.010  24.397  0.00  0.00           C  
ATOM   1807  O   GLY 1 119      42.656  47.369  23.947  0.00  0.00           O  
ATOM   1808  H   GLY 1 119      38.971  49.503  23.393  0.00  0.00           H  
ATOM   1809  HA2 GLY 1 119      40.564  48.433  22.587  0.00  0.00           H  
ATOM   1810  HA3 GLY 1 119      41.717  49.644  22.954  0.00  0.00           H  
ATOM   1811  N   SER 1 120      41.212  47.905  25.610  0.00  0.00           N  
ATOM   1812  CA  SER 1 120      41.741  47.076  26.701  0.00  0.00           C  
ATOM   1813  C   SER 1 120      41.663  45.480  26.497  0.00  0.00           C  
ATOM   1814  O   SER 1 120      42.350  44.816  27.232  0.00  0.00           O  
ATOM   1815  CB  SER 1 120      40.935  47.446  27.973  0.00  0.00           C  
ATOM   1816  OG  SER 1 120      39.611  47.204  27.826  0.00  0.00           O  
ATOM   1817  H   SER 1 120      40.512  48.569  25.908  0.00  0.00           H  
ATOM   1818  HA  SER 1 120      42.785  47.301  26.919  0.00  0.00           H  
ATOM   1819  HB2 SER 1 120      41.313  46.821  28.783  0.00  0.00           H  
ATOM   1820  HB3 SER 1 120      40.999  48.517  28.161  0.00  0.00           H  
ATOM   1821  HG  SER 1 120      39.196  47.933  27.359  0.00  0.00           H  
ATOM   1822  N   ASN 1 121      40.918  45.017  25.521  0.00  0.00           N  
ATOM   1823  CA  ASN 1 121      40.821  43.586  25.069  0.00  0.00           C  
ATOM   1824  C   ASN 1 121      40.308  42.622  26.128  0.00  0.00           C  
ATOM   1825  O   ASN 1 121      40.270  41.394  25.772  0.00  0.00           O  
ATOM   1826  CB  ASN 1 121      42.224  43.139  24.547  0.00  0.00           C  
ATOM   1827  CG  ASN 1 121      42.646  43.906  23.251  0.00  0.00           C  
ATOM   1828  OD1 ASN 1 121      41.783  44.260  22.429  0.00  0.00           O  
ATOM   1829  ND2 ASN 1 121      43.893  44.244  23.105  0.00  0.00           N  
ATOM   1830  H   ASN 1 121      40.339  45.672  25.014  0.00  0.00           H  
ATOM   1831  HA  ASN 1 121      40.081  43.602  24.269  0.00  0.00           H  
ATOM   1832  HB2 ASN 1 121      43.030  43.309  25.260  0.00  0.00           H  
ATOM   1833  HB3 ASN 1 121      42.140  42.105  24.212  0.00  0.00           H  
ATOM   1834 HD21 ASN 1 121      44.079  44.688  22.217  0.00  0.00           H  
ATOM   1835 HD22 ASN 1 121      44.622  43.791  23.638  0.00  0.00           H  
ATOM   1836  N   TRP 1 122      39.660  43.068  27.199  0.00  0.00           N  
ATOM   1837  CA  TRP 1 122      38.922  42.296  28.151  0.00  0.00           C  
ATOM   1838  C   TRP 1 122      37.417  42.476  28.054  0.00  0.00           C  
ATOM   1839  O   TRP 1 122      36.960  43.612  27.926  0.00  0.00           O  
ATOM   1840  CB  TRP 1 122      39.575  42.436  29.601  0.00  0.00           C  
ATOM   1841  CG  TRP 1 122      39.501  43.807  30.192  0.00  0.00           C  
ATOM   1842  CD1 TRP 1 122      40.561  44.709  30.238  0.00  0.00           C  
ATOM   1843  CD2 TRP 1 122      38.431  44.504  30.936  0.00  0.00           C  
ATOM   1844  NE1 TRP 1 122      40.278  45.786  30.988  0.00  0.00           N  
ATOM   1845  CE2 TRP 1 122      38.938  45.779  31.406  0.00  0.00           C  
ATOM   1846  CE3 TRP 1 122      37.088  44.269  31.152  0.00  0.00           C  
ATOM   1847  CZ2 TRP 1 122      38.119  46.656  32.027  0.00  0.00           C  
ATOM   1848  CZ3 TRP 1 122      36.205  45.216  31.788  0.00  0.00           C  
ATOM   1849  CH2 TRP 1 122      36.717  46.423  32.203  0.00  0.00           C  
ATOM   1850  H   TRP 1 122      39.607  44.077  27.202  0.00  0.00           H  
ATOM   1851  HA  TRP 1 122      39.057  41.222  28.021  0.00  0.00           H  
ATOM   1852  HB2 TRP 1 122      39.178  41.694  30.293  0.00  0.00           H  
ATOM   1853  HB3 TRP 1 122      40.646  42.284  29.471  0.00  0.00           H  
ATOM   1854  HD1 TRP 1 122      41.521  44.500  29.789  0.00  0.00           H  
ATOM   1855  HE1 TRP 1 122      40.883  46.592  30.920  0.00  0.00           H  
ATOM   1856  HE3 TRP 1 122      36.661  43.378  30.717  0.00  0.00           H  
ATOM   1857  HZ2 TRP 1 122      38.591  47.588  32.298  0.00  0.00           H  
ATOM   1858  HZ3 TRP 1 122      35.158  45.053  32.000  0.00  0.00           H  
ATOM   1859  HH2 TRP 1 122      36.068  47.167  32.642  0.00  0.00           H  
ATOM   1860  N   GLU 1 123      36.667  41.372  28.101  0.00  0.00           N  
ATOM   1861  CA  GLU 1 123      35.131  41.355  28.165  0.00  0.00           C  
ATOM   1862  C   GLU 1 123      34.424  41.342  29.541  0.00  0.00           C  
ATOM   1863  O   GLU 1 123      33.197  41.564  29.611  0.00  0.00           O  
ATOM   1864  CB  GLU 1 123      34.623  40.172  27.441  0.00  0.00           C  
ATOM   1865  CG  GLU 1 123      34.865  40.178  25.880  0.00  0.00           C  
ATOM   1866  CD  GLU 1 123      36.318  40.110  25.445  0.00  0.00           C  
ATOM   1867  OE1 GLU 1 123      36.957  39.135  25.837  0.00  0.00           O  
ATOM   1868  OE2 GLU 1 123      36.760  40.936  24.685  0.00  0.00           O  
ATOM   1869  H   GLU 1 123      37.136  40.527  28.395  0.00  0.00           H  
ATOM   1870  HA  GLU 1 123      34.661  42.136  27.568  0.00  0.00           H  
ATOM   1871  HB2 GLU 1 123      35.118  39.299  27.865  0.00  0.00           H  
ATOM   1872  HB3 GLU 1 123      33.539  40.113  27.540  0.00  0.00           H  
ATOM   1873  HG2 GLU 1 123      34.387  39.292  25.461  0.00  0.00           H  
ATOM   1874  HG3 GLU 1 123      34.326  41.012  25.430  0.00  0.00           H  
ATOM   1875  N   GLY 1 124      35.172  41.152  30.645  0.00  0.00           N  
ATOM   1876  CA  GLY 1 124      34.620  41.142  32.064  0.00  0.00           C  
ATOM   1877  C   GLY 1 124      35.585  41.192  33.191  0.00  0.00           C  
ATOM   1878  O   GLY 1 124      36.781  41.150  32.902  0.00  0.00           O  
ATOM   1879  H   GLY 1 124      36.158  41.012  30.472  0.00  0.00           H  
ATOM   1880  HA2 GLY 1 124      34.004  42.029  32.217  0.00  0.00           H  
ATOM   1881  HA3 GLY 1 124      33.957  40.280  32.133  0.00  0.00           H  
ATOM   1882  N   ILE 1 125      35.123  41.096  34.373  0.00  0.00           N  
ATOM   1883  CA  ILE 1 125      35.944  41.074  35.643  0.00  0.00           C  
ATOM   1884  C   ILE 1 125      35.602  39.919  36.579  0.00  0.00           C  
ATOM   1885  O   ILE 1 125      34.384  39.703  36.775  0.00  0.00           O  
ATOM   1886  CB  ILE 1 125      35.905  42.458  36.347  0.00  0.00           C  
ATOM   1887  CG1 ILE 1 125      36.428  43.515  35.343  0.00  0.00           C  
ATOM   1888  CG2 ILE 1 125      36.697  42.446  37.726  0.00  0.00           C  
ATOM   1889  CD1 ILE 1 125      36.747  44.877  35.990  0.00  0.00           C  
ATOM   1890  H   ILE 1 125      34.147  40.936  34.579  0.00  0.00           H  
ATOM   1891  HA  ILE 1 125      36.989  40.953  35.356  0.00  0.00           H  
ATOM   1892  HB  ILE 1 125      34.845  42.528  36.591  0.00  0.00           H  
ATOM   1893 HG12 ILE 1 125      37.245  43.029  34.809  0.00  0.00           H  
ATOM   1894 HG13 ILE 1 125      35.698  43.626  34.542  0.00  0.00           H  
ATOM   1895 HG21 ILE 1 125      36.308  41.615  38.314  0.00  0.00           H  
ATOM   1896 HG22 ILE 1 125      37.773  42.384  37.560  0.00  0.00           H  
ATOM   1897 HG23 ILE 1 125      36.506  43.380  38.256  0.00  0.00           H  
ATOM   1898 HD11 ILE 1 125      36.986  45.611  35.221  0.00  0.00           H  
ATOM   1899 HD12 ILE 1 125      35.831  45.170  36.503  0.00  0.00           H  
ATOM   1900 HD13 ILE 1 125      37.559  44.763  36.709  0.00  0.00           H  
ATOM   1901  N   LEU 1 126      36.576  39.169  37.041  0.00  0.00           N  
ATOM   1902  CA  LEU 1 126      36.490  38.197  38.145  0.00  0.00           C  
ATOM   1903  C   LEU 1 126      36.946  38.820  39.511  0.00  0.00           C  
ATOM   1904  O   LEU 1 126      38.182  38.770  39.788  0.00  0.00           O  
ATOM   1905  CB  LEU 1 126      37.361  36.982  37.674  0.00  0.00           C  
ATOM   1906  CG  LEU 1 126      37.606  35.830  38.731  0.00  0.00           C  
ATOM   1907  CD1 LEU 1 126      36.346  34.965  38.990  0.00  0.00           C  
ATOM   1908  CD2 LEU 1 126      38.698  34.860  38.376  0.00  0.00           C  
ATOM   1909  H   LEU 1 126      37.503  39.514  36.837  0.00  0.00           H  
ATOM   1910  HA  LEU 1 126      35.440  37.907  38.190  0.00  0.00           H  
ATOM   1911  HB2 LEU 1 126      36.854  36.491  36.843  0.00  0.00           H  
ATOM   1912  HB3 LEU 1 126      38.283  37.460  37.342  0.00  0.00           H  
ATOM   1913  HG  LEU 1 126      37.824  36.234  39.720  0.00  0.00           H  
ATOM   1914 HD11 LEU 1 126      36.122  34.290  38.163  0.00  0.00           H  
ATOM   1915 HD12 LEU 1 126      36.501  34.282  39.826  0.00  0.00           H  
ATOM   1916 HD13 LEU 1 126      35.613  35.670  39.383  0.00  0.00           H  
ATOM   1917 HD21 LEU 1 126      38.815  34.105  39.154  0.00  0.00           H  
ATOM   1918 HD22 LEU 1 126      38.494  34.383  37.418  0.00  0.00           H  
ATOM   1919 HD23 LEU 1 126      39.658  35.366  38.277  0.00  0.00           H  
ATOM   1920  N   GLY 1 127      35.996  39.409  40.212  0.00  0.00           N  
ATOM   1921  CA  GLY 1 127      36.239  39.917  41.512  0.00  0.00           C  
ATOM   1922  C   GLY 1 127      36.675  38.846  42.455  0.00  0.00           C  
ATOM   1923  O   GLY 1 127      35.915  37.926  42.760  0.00  0.00           O  
ATOM   1924  H   GLY 1 127      35.084  39.613  39.828  0.00  0.00           H  
ATOM   1925  HA2 GLY 1 127      36.947  40.734  41.374  0.00  0.00           H  
ATOM   1926  HA3 GLY 1 127      35.307  40.339  41.890  0.00  0.00           H  
ATOM   1927  N   LEU 1 128      37.884  38.977  42.897  0.00  0.00           N  
ATOM   1928  CA  LEU 1 128      38.602  37.943  43.646  0.00  0.00           C  
ATOM   1929  C   LEU 1 128      38.385  38.179  45.139  0.00  0.00           C  
ATOM   1930  O   LEU 1 128      38.658  37.228  45.919  0.00  0.00           O  
ATOM   1931  CB  LEU 1 128      40.100  37.987  43.214  0.00  0.00           C  
ATOM   1932  CG  LEU 1 128      40.283  37.034  42.069  0.00  0.00           C  
ATOM   1933  CD1 LEU 1 128      41.523  37.191  41.187  0.00  0.00           C  
ATOM   1934  CD2 LEU 1 128      40.565  35.675  42.758  0.00  0.00           C  
ATOM   1935  H   LEU 1 128      38.365  39.759  42.475  0.00  0.00           H  
ATOM   1936  HA  LEU 1 128      38.148  36.960  43.523  0.00  0.00           H  
ATOM   1937  HB2 LEU 1 128      40.372  38.985  42.870  0.00  0.00           H  
ATOM   1938  HB3 LEU 1 128      40.746  37.765  44.063  0.00  0.00           H  
ATOM   1939  HG  LEU 1 128      39.435  36.923  41.393  0.00  0.00           H  
ATOM   1940 HD11 LEU 1 128      42.393  37.474  41.778  0.00  0.00           H  
ATOM   1941 HD12 LEU 1 128      41.714  36.304  40.582  0.00  0.00           H  
ATOM   1942 HD13 LEU 1 128      41.278  38.012  40.514  0.00  0.00           H  
ATOM   1943 HD21 LEU 1 128      41.472  35.718  43.361  0.00  0.00           H  
ATOM   1944 HD22 LEU 1 128      39.679  35.469  43.359  0.00  0.00           H  
ATOM   1945 HD23 LEU 1 128      40.541  34.900  41.993  0.00  0.00           H  
ATOM   1946  N   ALA 1 129      37.864  39.300  45.582  0.00  0.00           N  
ATOM   1947  CA  ALA 1 129      37.443  39.545  46.970  0.00  0.00           C  
ATOM   1948  C   ALA 1 129      36.237  38.591  47.452  0.00  0.00           C  
ATOM   1949  O   ALA 1 129      35.484  38.003  46.681  0.00  0.00           O  
ATOM   1950  CB  ALA 1 129      37.119  40.993  47.156  0.00  0.00           C  
ATOM   1951  H   ALA 1 129      37.609  40.066  44.976  0.00  0.00           H  
ATOM   1952  HA  ALA 1 129      38.349  39.357  47.547  0.00  0.00           H  
ATOM   1953  HB1 ALA 1 129      37.171  41.211  48.223  0.00  0.00           H  
ATOM   1954  HB2 ALA 1 129      37.712  41.689  46.564  0.00  0.00           H  
ATOM   1955  HB3 ALA 1 129      36.123  41.131  46.735  0.00  0.00           H  
ATOM   1956  N   TYR 1 130      35.990  38.662  48.727  0.00  0.00           N  
ATOM   1957  CA  TYR 1 130      34.978  37.903  49.521  0.00  0.00           C  
ATOM   1958  C   TYR 1 130      33.594  38.604  49.604  0.00  0.00           C  
ATOM   1959  O   TYR 1 130      33.479  39.869  49.551  0.00  0.00           O  
ATOM   1960  CB  TYR 1 130      35.594  37.747  50.978  0.00  0.00           C  
ATOM   1961  CG  TYR 1 130      36.938  37.127  51.127  0.00  0.00           C  
ATOM   1962  CD1 TYR 1 130      37.125  35.714  51.057  0.00  0.00           C  
ATOM   1963  CD2 TYR 1 130      38.050  37.991  51.327  0.00  0.00           C  
ATOM   1964  CE1 TYR 1 130      38.446  35.236  51.308  0.00  0.00           C  
ATOM   1965  CE2 TYR 1 130      39.339  37.464  51.574  0.00  0.00           C  
ATOM   1966  CZ  TYR 1 130      39.531  36.051  51.556  0.00  0.00           C  
ATOM   1967  OH  TYR 1 130      40.771  35.541  51.898  0.00  0.00           O  
ATOM   1968  H   TYR 1 130      36.360  39.440  49.255  0.00  0.00           H  
ATOM   1969  HA  TYR 1 130      34.906  36.896  49.109  0.00  0.00           H  
ATOM   1970  HB2 TYR 1 130      35.468  38.672  51.539  0.00  0.00           H  
ATOM   1971  HB3 TYR 1 130      34.945  37.202  51.664  0.00  0.00           H  
ATOM   1972  HD1 TYR 1 130      36.292  35.044  50.903  0.00  0.00           H  
ATOM   1973  HD2 TYR 1 130      37.960  39.058  51.183  0.00  0.00           H  
ATOM   1974  HE1 TYR 1 130      38.621  34.170  51.288  0.00  0.00           H  
ATOM   1975  HE2 TYR 1 130      40.148  38.179  51.593  0.00  0.00           H  
ATOM   1976  HH  TYR 1 130      40.657  34.864  52.569  0.00  0.00           H  
ATOM   1977  N   ALA 1 131      32.567  37.749  49.725  0.00  0.00           N  
ATOM   1978  CA  ALA 1 131      31.122  37.992  49.462  0.00  0.00           C  
ATOM   1979  C   ALA 1 131      30.457  39.015  50.409  0.00  0.00           C  
ATOM   1980  O   ALA 1 131      29.305  39.302  50.127  0.00  0.00           O  
ATOM   1981  CB  ALA 1 131      30.400  36.568  49.547  0.00  0.00           C  
ATOM   1982  H   ALA 1 131      32.758  36.759  49.672  0.00  0.00           H  
ATOM   1983  HA  ALA 1 131      31.087  38.289  48.414  0.00  0.00           H  
ATOM   1984  HB1 ALA 1 131      30.273  36.259  50.585  0.00  0.00           H  
ATOM   1985  HB2 ALA 1 131      29.428  36.651  49.062  0.00  0.00           H  
ATOM   1986  HB3 ALA 1 131      31.068  35.868  49.045  0.00  0.00           H  
ATOM   1987  N   GLU 1 132      31.098  39.506  51.417  0.00  0.00           N  
ATOM   1988  CA  GLU 1 132      30.689  40.627  52.286  0.00  0.00           C  
ATOM   1989  C   GLU 1 132      30.874  41.954  51.511  0.00  0.00           C  
ATOM   1990  O   GLU 1 132      30.393  43.032  51.965  0.00  0.00           O  
ATOM   1991  CB  GLU 1 132      31.441  40.574  53.595  0.00  0.00           C  
ATOM   1992  CG  GLU 1 132      31.368  41.725  54.639  0.00  0.00           C  
ATOM   1993  CD  GLU 1 132      29.967  42.268  55.058  0.00  0.00           C  
ATOM   1994  OE1 GLU 1 132      29.002  41.532  55.065  0.00  0.00           O  
ATOM   1995  OE2 GLU 1 132      29.856  43.430  55.486  0.00  0.00           O  
ATOM   1996  H   GLU 1 132      32.044  39.191  51.580  0.00  0.00           H  
ATOM   1997  HA  GLU 1 132      29.619  40.482  52.433  0.00  0.00           H  
ATOM   1998  HB2 GLU 1 132      31.202  39.675  54.163  0.00  0.00           H  
ATOM   1999  HB3 GLU 1 132      32.491  40.579  53.305  0.00  0.00           H  
ATOM   2000  HG2 GLU 1 132      31.835  41.385  55.564  0.00  0.00           H  
ATOM   2001  HG3 GLU 1 132      31.897  42.556  54.173  0.00  0.00           H  
ATOM   2002  N   ILE 1 133      31.393  42.000  50.303  0.00  0.00           N  
ATOM   2003  CA  ILE 1 133      31.313  43.160  49.368  0.00  0.00           C  
ATOM   2004  C   ILE 1 133      30.653  42.900  47.964  0.00  0.00           C  
ATOM   2005  O   ILE 1 133      30.655  43.808  47.073  0.00  0.00           O  
ATOM   2006  CB  ILE 1 133      32.662  43.987  49.316  0.00  0.00           C  
ATOM   2007  CG1 ILE 1 133      33.684  43.269  48.396  0.00  0.00           C  
ATOM   2008  CG2 ILE 1 133      33.423  44.278  50.662  0.00  0.00           C  
ATOM   2009  CD1 ILE 1 133      34.549  44.325  47.661  0.00  0.00           C  
ATOM   2010  H   ILE 1 133      31.904  41.181  50.007  0.00  0.00           H  
ATOM   2011  HA  ILE 1 133      30.656  43.889  49.842  0.00  0.00           H  
ATOM   2012  HB  ILE 1 133      32.366  44.961  48.929  0.00  0.00           H  
ATOM   2013 HG12 ILE 1 133      34.322  42.635  49.012  0.00  0.00           H  
ATOM   2014 HG13 ILE 1 133      33.206  42.675  47.616  0.00  0.00           H  
ATOM   2015 HG21 ILE 1 133      33.903  43.443  51.171  0.00  0.00           H  
ATOM   2016 HG22 ILE 1 133      34.236  44.947  50.377  0.00  0.00           H  
ATOM   2017 HG23 ILE 1 133      32.831  44.833  51.391  0.00  0.00           H  
ATOM   2018 HD11 ILE 1 133      35.190  44.844  48.374  0.00  0.00           H  
ATOM   2019 HD12 ILE 1 133      35.206  43.678  47.079  0.00  0.00           H  
ATOM   2020 HD13 ILE 1 133      33.843  44.929  47.091  0.00  0.00           H  
ATOM   2021  N   ALA 1 134      30.210  41.651  47.702  0.00  0.00           N  
ATOM   2022  CA  ALA 1 134      29.491  41.216  46.512  0.00  0.00           C  
ATOM   2023  C   ALA 1 134      28.148  41.914  46.548  0.00  0.00           C  
ATOM   2024  O   ALA 1 134      27.448  41.997  47.623  0.00  0.00           O  
ATOM   2025  CB  ALA 1 134      29.250  39.726  46.308  0.00  0.00           C  
ATOM   2026  H   ALA 1 134      30.247  41.076  48.532  0.00  0.00           H  
ATOM   2027  HA  ALA 1 134      29.999  41.589  45.623  0.00  0.00           H  
ATOM   2028  HB1 ALA 1 134      28.781  39.656  45.326  0.00  0.00           H  
ATOM   2029  HB2 ALA 1 134      30.172  39.164  46.161  0.00  0.00           H  
ATOM   2030  HB3 ALA 1 134      28.739  39.264  47.152  0.00  0.00           H  
ATOM   2031  N   ARG 1 135      27.680  42.443  45.395  0.00  0.00           N  
ATOM   2032  CA  ARG 1 135      26.285  42.725  45.151  0.00  0.00           C  
ATOM   2033  C   ARG 1 135      25.528  41.539  44.665  0.00  0.00           C  
ATOM   2034  O   ARG 1 135      26.104  40.788  43.842  0.00  0.00           O  
ATOM   2035  CB  ARG 1 135      26.249  43.716  43.958  0.00  0.00           C  
ATOM   2036  CG  ARG 1 135      27.209  44.880  44.006  0.00  0.00           C  
ATOM   2037  CD  ARG 1 135      26.682  45.909  45.075  0.00  0.00           C  
ATOM   2038  NE  ARG 1 135      25.468  46.633  44.557  0.00  0.00           N  
ATOM   2039  CZ  ARG 1 135      24.761  47.749  44.859  0.00  0.00           C  
ATOM   2040  NH1 ARG 1 135      23.738  48.052  44.203  0.00  0.00           N  
ATOM   2041  NH2 ARG 1 135      25.192  48.609  45.703  0.00  0.00           N  
ATOM   2042  H   ARG 1 135      28.265  42.455  44.572  0.00  0.00           H  
ATOM   2043  HA  ARG 1 135      25.870  43.220  46.029  0.00  0.00           H  
ATOM   2044  HB2 ARG 1 135      26.526  43.127  43.084  0.00  0.00           H  
ATOM   2045  HB3 ARG 1 135      25.226  44.078  43.858  0.00  0.00           H  
ATOM   2046  HG2 ARG 1 135      28.246  44.612  44.208  0.00  0.00           H  
ATOM   2047  HG3 ARG 1 135      27.259  45.393  43.046  0.00  0.00           H  
ATOM   2048  HD2 ARG 1 135      26.470  45.362  45.993  0.00  0.00           H  
ATOM   2049  HD3 ARG 1 135      27.512  46.590  45.264  0.00  0.00           H  
ATOM   2050  HE  ARG 1 135      24.972  46.139  43.829  0.00  0.00           H  
ATOM   2051 HH11 ARG 1 135      23.287  48.920  44.454  0.00  0.00           H  
ATOM   2052 HH12 ARG 1 135      23.248  47.460  43.548  0.00  0.00           H  
ATOM   2053 HH21 ARG 1 135      24.589  49.417  45.761  0.00  0.00           H  
ATOM   2054 HH22 ARG 1 135      26.007  48.531  46.294  0.00  0.00           H  
ATOM   2055  N   PRO 1 136      24.240  41.402  44.923  0.00  0.00           N  
ATOM   2056  CA  PRO 1 136      23.477  42.358  45.778  0.00  0.00           C  
ATOM   2057  C   PRO 1 136      23.445  42.233  47.217  0.00  0.00           C  
ATOM   2058  O   PRO 1 136      23.138  43.160  47.954  0.00  0.00           O  
ATOM   2059  CB  PRO 1 136      22.031  42.193  45.204  0.00  0.00           C  
ATOM   2060  CG  PRO 1 136      22.025  40.722  44.748  0.00  0.00           C  
ATOM   2061  CD  PRO 1 136      23.415  40.438  44.244  0.00  0.00           C  
ATOM   2062  HA  PRO 1 136      23.843  43.376  45.646  0.00  0.00           H  
ATOM   2063  HB2 PRO 1 136      21.273  42.300  45.980  0.00  0.00           H  
ATOM   2064  HB3 PRO 1 136      21.907  42.703  44.249  0.00  0.00           H  
ATOM   2065  HG2 PRO 1 136      21.746  40.190  45.658  0.00  0.00           H  
ATOM   2066  HG3 PRO 1 136      21.266  40.557  43.983  0.00  0.00           H  
ATOM   2067  HD2 PRO 1 136      23.699  39.426  44.531  0.00  0.00           H  
ATOM   2068  HD3 PRO 1 136      23.405  40.641  43.173  0.00  0.00           H  
ATOM   2069  N   ASP 1 137      23.789  40.974  47.742  0.00  0.00           N  
ATOM   2070  CA  ASP 1 137      23.859  40.600  49.185  0.00  0.00           C  
ATOM   2071  C   ASP 1 137      24.650  39.255  49.343  0.00  0.00           C  
ATOM   2072  O   ASP 1 137      24.821  38.453  48.396  0.00  0.00           O  
ATOM   2073  CB  ASP 1 137      22.453  40.482  49.793  0.00  0.00           C  
ATOM   2074  CG  ASP 1 137      21.706  39.230  49.401  0.00  0.00           C  
ATOM   2075  OD1 ASP 1 137      21.098  39.093  48.337  0.00  0.00           O  
ATOM   2076  OD2 ASP 1 137      21.766  38.255  50.207  0.00  0.00           O  
ATOM   2077  H   ASP 1 137      24.074  40.228  47.125  0.00  0.00           H  
ATOM   2078  HA  ASP 1 137      24.443  41.332  49.743  0.00  0.00           H  
ATOM   2079  HB2 ASP 1 137      22.586  40.528  50.873  0.00  0.00           H  
ATOM   2080  HB3 ASP 1 137      21.899  41.365  49.473  0.00  0.00           H  
ATOM   2081  N   ASP 1 138      25.284  39.127  50.574  0.00  0.00           N  
ATOM   2082  CA  ASP 1 138      26.188  37.963  50.862  0.00  0.00           C  
ATOM   2083  C   ASP 1 138      25.532  36.595  50.726  0.00  0.00           C  
ATOM   2084  O   ASP 1 138      26.266  35.625  51.051  0.00  0.00           O  
ATOM   2085  CB  ASP 1 138      26.728  38.222  52.195  0.00  0.00           C  
ATOM   2086  CG  ASP 1 138      25.756  38.098  53.411  0.00  0.00           C  
ATOM   2087  OD1 ASP 1 138      24.545  37.911  53.121  0.00  0.00           O  
ATOM   2088  OD2 ASP 1 138      26.145  37.994  54.568  0.00  0.00           O  
ATOM   2089  H   ASP 1 138      25.281  39.954  51.155  0.00  0.00           H  
ATOM   2090  HA  ASP 1 138      26.987  38.022  50.122  0.00  0.00           H  
ATOM   2091  HB2 ASP 1 138      27.566  37.544  52.361  0.00  0.00           H  
ATOM   2092  HB3 ASP 1 138      27.129  39.235  52.197  0.00  0.00           H  
ATOM   2093  N   SER 1 139      24.286  36.333  50.324  0.00  0.00           N  
ATOM   2094  CA  SER 1 139      23.920  34.980  49.865  0.00  0.00           C  
ATOM   2095  C   SER 1 139      24.617  34.561  48.561  0.00  0.00           C  
ATOM   2096  O   SER 1 139      24.393  33.470  48.048  0.00  0.00           O  
ATOM   2097  CB  SER 1 139      22.391  34.788  49.784  0.00  0.00           C  
ATOM   2098  OG  SER 1 139      21.865  35.815  48.917  0.00  0.00           O  
ATOM   2099  H   SER 1 139      23.751  37.155  50.085  0.00  0.00           H  
ATOM   2100  HA  SER 1 139      24.234  34.333  50.684  0.00  0.00           H  
ATOM   2101  HB2 SER 1 139      22.101  33.792  49.448  0.00  0.00           H  
ATOM   2102  HB3 SER 1 139      21.864  34.989  50.717  0.00  0.00           H  
ATOM   2103  HG  SER 1 139      21.734  36.664  49.346  0.00  0.00           H  
ATOM   2104  N   LEU 1 140      25.401  35.401  47.901  0.00  0.00           N  
ATOM   2105  CA  LEU 1 140      26.077  35.112  46.587  0.00  0.00           C  
ATOM   2106  C   LEU 1 140      27.342  34.346  46.861  0.00  0.00           C  
ATOM   2107  O   LEU 1 140      28.105  34.561  47.848  0.00  0.00           O  
ATOM   2108  CB  LEU 1 140      26.306  36.420  45.868  0.00  0.00           C  
ATOM   2109  CG  LEU 1 140      26.636  36.269  44.407  0.00  0.00           C  
ATOM   2110  CD1 LEU 1 140      25.580  35.579  43.677  0.00  0.00           C  
ATOM   2111  CD2 LEU 1 140      26.720  37.735  43.830  0.00  0.00           C  
ATOM   2112  H   LEU 1 140      25.549  36.267  48.397  0.00  0.00           H  
ATOM   2113  HA  LEU 1 140      25.413  34.452  46.029  0.00  0.00           H  
ATOM   2114  HB2 LEU 1 140      25.458  37.102  45.934  0.00  0.00           H  
ATOM   2115  HB3 LEU 1 140      27.185  36.895  46.304  0.00  0.00           H  
ATOM   2116  HG  LEU 1 140      27.638  35.871  44.249  0.00  0.00           H  
ATOM   2117 HD11 LEU 1 140      25.837  35.579  42.618  0.00  0.00           H  
ATOM   2118 HD12 LEU 1 140      25.626  34.541  44.005  0.00  0.00           H  
ATOM   2119 HD13 LEU 1 140      24.569  35.976  43.780  0.00  0.00           H  
ATOM   2120 HD21 LEU 1 140      27.304  38.442  44.419  0.00  0.00           H  
ATOM   2121 HD22 LEU 1 140      27.096  37.791  42.808  0.00  0.00           H  
ATOM   2122 HD23 LEU 1 140      25.772  38.256  43.962  0.00  0.00           H  
ATOM   2123  N   GLU 1 141      27.568  33.384  45.933  0.00  0.00           N  
ATOM   2124  CA  GLU 1 141      28.708  32.485  46.000  0.00  0.00           C  
ATOM   2125  C   GLU 1 141      29.788  32.949  44.993  0.00  0.00           C  
ATOM   2126  O   GLU 1 141      29.537  32.950  43.748  0.00  0.00           O  
ATOM   2127  CB  GLU 1 141      28.193  31.020  45.782  0.00  0.00           C  
ATOM   2128  CG  GLU 1 141      29.480  30.101  45.700  0.00  0.00           C  
ATOM   2129  CD  GLU 1 141      29.172  28.643  46.003  0.00  0.00           C  
ATOM   2130  OE1 GLU 1 141      28.811  28.213  47.145  0.00  0.00           O  
ATOM   2131  OE2 GLU 1 141      29.428  27.864  45.073  0.00  0.00           O  
ATOM   2132  H   GLU 1 141      26.767  33.362  45.319  0.00  0.00           H  
ATOM   2133  HA  GLU 1 141      29.012  32.472  47.047  0.00  0.00           H  
ATOM   2134  HB2 GLU 1 141      27.589  30.762  46.652  0.00  0.00           H  
ATOM   2135  HB3 GLU 1 141      27.566  30.977  44.892  0.00  0.00           H  
ATOM   2136  HG2 GLU 1 141      29.978  30.120  44.730  0.00  0.00           H  
ATOM   2137  HG3 GLU 1 141      30.138  30.373  46.525  0.00  0.00           H  
ATOM   2138  N   PRO 1 142      30.922  33.462  45.432  0.00  0.00           N  
ATOM   2139  CA  PRO 1 142      32.155  33.764  44.575  0.00  0.00           C  
ATOM   2140  C   PRO 1 142      32.545  32.539  43.731  0.00  0.00           C  
ATOM   2141  O   PRO 1 142      32.380  31.402  44.192  0.00  0.00           O  
ATOM   2142  CB  PRO 1 142      33.232  34.215  45.518  0.00  0.00           C  
ATOM   2143  CG  PRO 1 142      32.463  34.811  46.696  0.00  0.00           C  
ATOM   2144  CD  PRO 1 142      31.132  34.006  46.758  0.00  0.00           C  
ATOM   2145  HA  PRO 1 142      31.895  34.635  43.972  0.00  0.00           H  
ATOM   2146  HB2 PRO 1 142      33.822  33.361  45.850  0.00  0.00           H  
ATOM   2147  HB3 PRO 1 142      33.820  34.993  45.030  0.00  0.00           H  
ATOM   2148  HG2 PRO 1 142      33.056  34.747  47.608  0.00  0.00           H  
ATOM   2149  HG3 PRO 1 142      32.101  35.810  46.450  0.00  0.00           H  
ATOM   2150  HD2 PRO 1 142      30.336  34.660  47.115  0.00  0.00           H  
ATOM   2151  HD3 PRO 1 142      31.302  33.218  47.492  0.00  0.00           H  
ATOM   2152  N   PHE 1 143      33.270  32.685  42.582  0.00  0.00           N  
ATOM   2153  CA  PHE 1 143      33.770  31.621  41.752  0.00  0.00           C  
ATOM   2154  C   PHE 1 143      34.893  30.774  42.405  0.00  0.00           C  
ATOM   2155  O   PHE 1 143      34.885  29.604  42.185  0.00  0.00           O  
ATOM   2156  CB  PHE 1 143      34.234  32.129  40.356  0.00  0.00           C  
ATOM   2157  CG  PHE 1 143      35.311  31.312  39.573  0.00  0.00           C  
ATOM   2158  CD1 PHE 1 143      34.990  30.479  38.454  0.00  0.00           C  
ATOM   2159  CD2 PHE 1 143      36.702  31.393  39.867  0.00  0.00           C  
ATOM   2160  CE1 PHE 1 143      36.027  29.654  37.937  0.00  0.00           C  
ATOM   2161  CE2 PHE 1 143      37.678  30.662  39.203  0.00  0.00           C  
ATOM   2162  CZ  PHE 1 143      37.333  29.605  38.382  0.00  0.00           C  
ATOM   2163  H   PHE 1 143      33.555  33.626  42.349  0.00  0.00           H  
ATOM   2164  HA  PHE 1 143      33.003  30.852  41.649  0.00  0.00           H  
ATOM   2165  HB2 PHE 1 143      33.327  32.275  39.770  0.00  0.00           H  
ATOM   2166  HB3 PHE 1 143      34.575  33.161  40.442  0.00  0.00           H  
ATOM   2167  HD1 PHE 1 143      33.947  30.387  38.186  0.00  0.00           H  
ATOM   2168  HD2 PHE 1 143      36.894  32.156  40.606  0.00  0.00           H  
ATOM   2169  HE1 PHE 1 143      35.780  29.121  37.031  0.00  0.00           H  
ATOM   2170  HE2 PHE 1 143      38.683  30.872  39.537  0.00  0.00           H  
ATOM   2171  HZ  PHE 1 143      38.029  28.910  37.935  0.00  0.00           H  
ATOM   2172  N   PHE 1 144      35.835  31.406  43.120  0.00  0.00           N  
ATOM   2173  CA  PHE 1 144      36.978  30.704  43.743  0.00  0.00           C  
ATOM   2174  C   PHE 1 144      36.339  29.734  44.877  0.00  0.00           C  
ATOM   2175  O   PHE 1 144      36.817  28.638  45.181  0.00  0.00           O  
ATOM   2176  CB  PHE 1 144      37.955  31.739  44.208  0.00  0.00           C  
ATOM   2177  CG  PHE 1 144      39.322  31.105  44.234  0.00  0.00           C  
ATOM   2178  CD1 PHE 1 144      40.324  31.640  43.419  0.00  0.00           C  
ATOM   2179  CD2 PHE 1 144      39.724  30.090  45.207  0.00  0.00           C  
ATOM   2180  CE1 PHE 1 144      41.596  31.163  43.429  0.00  0.00           C  
ATOM   2181  CE2 PHE 1 144      41.004  29.608  45.198  0.00  0.00           C  
ATOM   2182  CZ  PHE 1 144      41.932  30.088  44.286  0.00  0.00           C  
ATOM   2183  H   PHE 1 144      35.841  32.414  43.180  0.00  0.00           H  
ATOM   2184  HA  PHE 1 144      37.510  30.132  42.982  0.00  0.00           H  
ATOM   2185  HB2 PHE 1 144      38.010  32.633  43.585  0.00  0.00           H  
ATOM   2186  HB3 PHE 1 144      37.735  32.116  45.206  0.00  0.00           H  
ATOM   2187  HD1 PHE 1 144      39.979  32.452  42.795  0.00  0.00           H  
ATOM   2188  HD2 PHE 1 144      39.073  29.762  46.004  0.00  0.00           H  
ATOM   2189  HE1 PHE 1 144      42.318  31.716  42.846  0.00  0.00           H  
ATOM   2190  HE2 PHE 1 144      41.428  28.840  45.828  0.00  0.00           H  
ATOM   2191  HZ  PHE 1 144      42.931  29.678  44.308  0.00  0.00           H  
ATOM   2192  N   ASP 1 145      35.342  30.202  45.537  0.00  0.00           N  
ATOM   2193  CA  ASP 1 145      34.637  29.398  46.596  0.00  0.00           C  
ATOM   2194  C   ASP 1 145      33.933  28.154  45.964  0.00  0.00           C  
ATOM   2195  O   ASP 1 145      33.844  27.124  46.631  0.00  0.00           O  
ATOM   2196  CB  ASP 1 145      33.735  30.329  47.418  0.00  0.00           C  
ATOM   2197  CG  ASP 1 145      34.327  31.502  48.184  0.00  0.00           C  
ATOM   2198  OD1 ASP 1 145      35.593  31.546  48.363  0.00  0.00           O  
ATOM   2199  OD2 ASP 1 145      33.622  32.426  48.664  0.00  0.00           O  
ATOM   2200  H   ASP 1 145      34.895  31.087  45.346  0.00  0.00           H  
ATOM   2201  HA  ASP 1 145      35.410  29.047  47.280  0.00  0.00           H  
ATOM   2202  HB2 ASP 1 145      33.031  30.837  46.759  0.00  0.00           H  
ATOM   2203  HB3 ASP 1 145      33.062  29.833  48.118  0.00  0.00           H  
ATOM   2204  N   SER 1 146      33.325  28.294  44.788  0.00  0.00           N  
ATOM   2205  CA  SER 1 146      32.817  27.194  44.077  0.00  0.00           C  
ATOM   2206  C   SER 1 146      34.040  26.326  43.657  0.00  0.00           C  
ATOM   2207  O   SER 1 146      33.842  25.114  43.888  0.00  0.00           O  
ATOM   2208  CB  SER 1 146      32.032  27.691  42.873  0.00  0.00           C  
ATOM   2209  OG  SER 1 146      30.928  28.627  43.190  0.00  0.00           O  
ATOM   2210  H   SER 1 146      33.039  29.225  44.519  0.00  0.00           H  
ATOM   2211  HA  SER 1 146      32.211  26.644  44.797  0.00  0.00           H  
ATOM   2212  HB2 SER 1 146      32.693  28.284  42.241  0.00  0.00           H  
ATOM   2213  HB3 SER 1 146      31.559  26.911  42.277  0.00  0.00           H  
ATOM   2214  HG  SER 1 146      30.442  28.281  43.942  0.00  0.00           H  
ATOM   2215  N   LEU 1 147      35.091  26.896  43.215  0.00  0.00           N  
ATOM   2216  CA  LEU 1 147      36.252  26.107  42.758  0.00  0.00           C  
ATOM   2217  C   LEU 1 147      36.809  25.218  43.855  0.00  0.00           C  
ATOM   2218  O   LEU 1 147      37.066  24.047  43.686  0.00  0.00           O  
ATOM   2219  CB  LEU 1 147      37.301  27.147  42.217  0.00  0.00           C  
ATOM   2220  CG  LEU 1 147      38.778  26.815  41.894  0.00  0.00           C  
ATOM   2221  CD1 LEU 1 147      39.053  25.925  40.719  0.00  0.00           C  
ATOM   2222  CD2 LEU 1 147      39.544  28.114  41.717  0.00  0.00           C  
ATOM   2223  H   LEU 1 147      35.056  27.877  42.975  0.00  0.00           H  
ATOM   2224  HA  LEU 1 147      35.986  25.355  42.015  0.00  0.00           H  
ATOM   2225  HB2 LEU 1 147      36.924  27.459  41.243  0.00  0.00           H  
ATOM   2226  HB3 LEU 1 147      37.330  27.974  42.926  0.00  0.00           H  
ATOM   2227  HG  LEU 1 147      39.074  26.256  42.782  0.00  0.00           H  
ATOM   2228 HD11 LEU 1 147      39.946  25.366  40.998  0.00  0.00           H  
ATOM   2229 HD12 LEU 1 147      38.237  25.204  40.684  0.00  0.00           H  
ATOM   2230 HD13 LEU 1 147      39.056  26.550  39.826  0.00  0.00           H  
ATOM   2231 HD21 LEU 1 147      39.353  28.662  42.640  0.00  0.00           H  
ATOM   2232 HD22 LEU 1 147      40.611  27.952  41.568  0.00  0.00           H  
ATOM   2233 HD23 LEU 1 147      39.243  28.683  40.836  0.00  0.00           H  
ATOM   2234  N   VAL 1 148      36.876  25.689  45.185  0.00  0.00           N  
ATOM   2235  CA  VAL 1 148      37.424  24.858  46.246  0.00  0.00           C  
ATOM   2236  C   VAL 1 148      36.418  23.815  46.737  0.00  0.00           C  
ATOM   2237  O   VAL 1 148      36.775  22.665  47.042  0.00  0.00           O  
ATOM   2238  CB  VAL 1 148      37.828  25.699  47.512  0.00  0.00           C  
ATOM   2239  CG1 VAL 1 148      38.103  24.815  48.711  0.00  0.00           C  
ATOM   2240  CG2 VAL 1 148      39.107  26.473  47.066  0.00  0.00           C  
ATOM   2241  H   VAL 1 148      36.635  26.661  45.315  0.00  0.00           H  
ATOM   2242  HA  VAL 1 148      38.311  24.388  45.821  0.00  0.00           H  
ATOM   2243  HB  VAL 1 148      37.025  26.383  47.790  0.00  0.00           H  
ATOM   2244 HG11 VAL 1 148      37.167  24.472  49.151  0.00  0.00           H  
ATOM   2245 HG12 VAL 1 148      38.674  23.932  48.424  0.00  0.00           H  
ATOM   2246 HG13 VAL 1 148      38.663  25.342  49.484  0.00  0.00           H  
ATOM   2247 HG21 VAL 1 148      39.010  26.994  46.114  0.00  0.00           H  
ATOM   2248 HG22 VAL 1 148      39.441  27.222  47.784  0.00  0.00           H  
ATOM   2249 HG23 VAL 1 148      39.886  25.732  46.885  0.00  0.00           H  
ATOM   2250  N   LYS 1 149      35.086  24.152  46.797  0.00  0.00           N  
ATOM   2251  CA  LYS 1 149      33.991  23.279  47.147  0.00  0.00           C  
ATOM   2252  C   LYS 1 149      33.882  22.083  46.225  0.00  0.00           C  
ATOM   2253  O   LYS 1 149      33.788  20.969  46.688  0.00  0.00           O  
ATOM   2254  CB  LYS 1 149      32.793  24.183  47.264  0.00  0.00           C  
ATOM   2255  CG  LYS 1 149      31.495  23.527  47.873  0.00  0.00           C  
ATOM   2256  CD  LYS 1 149      30.321  24.537  48.006  0.00  0.00           C  
ATOM   2257  CE  LYS 1 149      30.717  25.689  48.917  0.00  0.00           C  
ATOM   2258  NZ  LYS 1 149      29.613  26.628  49.278  0.00  0.00           N  
ATOM   2259  H   LYS 1 149      34.853  25.117  46.608  0.00  0.00           H  
ATOM   2260  HA  LYS 1 149      34.252  22.892  48.132  0.00  0.00           H  
ATOM   2261  HB2 LYS 1 149      33.036  24.888  48.059  0.00  0.00           H  
ATOM   2262  HB3 LYS 1 149      32.601  24.649  46.297  0.00  0.00           H  
ATOM   2263  HG2 LYS 1 149      31.128  22.698  47.268  0.00  0.00           H  
ATOM   2264  HG3 LYS 1 149      31.751  23.107  48.845  0.00  0.00           H  
ATOM   2265  HD2 LYS 1 149      30.042  24.896  47.016  0.00  0.00           H  
ATOM   2266  HD3 LYS 1 149      29.495  24.046  48.520  0.00  0.00           H  
ATOM   2267  HE2 LYS 1 149      31.064  25.250  49.852  0.00  0.00           H  
ATOM   2268  HE3 LYS 1 149      31.497  26.228  48.379  0.00  0.00           H  
ATOM   2269  HZ1 LYS 1 149      29.152  27.009  48.464  0.00  0.00           H  
ATOM   2270  HZ2 LYS 1 149      28.809  26.217  49.729  0.00  0.00           H  
ATOM   2271  HZ3 LYS 1 149      29.949  27.380  49.863  0.00  0.00           H  
ATOM   2272  N   GLN 1 150      33.955  22.428  44.876  0.00  0.00           N  
ATOM   2273  CA  GLN 1 150      33.728  21.454  43.811  0.00  0.00           C  
ATOM   2274  C   GLN 1 150      34.978  20.660  43.307  0.00  0.00           C  
ATOM   2275  O   GLN 1 150      34.789  19.823  42.457  0.00  0.00           O  
ATOM   2276  CB  GLN 1 150      33.168  22.169  42.602  0.00  0.00           C  
ATOM   2277  CG  GLN 1 150      31.806  22.831  42.822  0.00  0.00           C  
ATOM   2278  CD  GLN 1 150      31.286  23.645  41.606  0.00  0.00           C  
ATOM   2279  OE1 GLN 1 150      31.789  23.458  40.461  0.00  0.00           O  
ATOM   2280  NE2 GLN 1 150      30.358  24.511  41.749  0.00  0.00           N  
ATOM   2281  H   GLN 1 150      34.014  23.405  44.627  0.00  0.00           H  
ATOM   2282  HA  GLN 1 150      32.991  20.715  44.125  0.00  0.00           H  
ATOM   2283  HB2 GLN 1 150      33.865  22.901  42.194  0.00  0.00           H  
ATOM   2284  HB3 GLN 1 150      33.036  21.379  41.863  0.00  0.00           H  
ATOM   2285  HG2 GLN 1 150      31.103  22.002  42.909  0.00  0.00           H  
ATOM   2286  HG3 GLN 1 150      31.821  23.450  43.719  0.00  0.00           H  
ATOM   2287 HE21 GLN 1 150      30.291  25.244  41.058  0.00  0.00           H  
ATOM   2288 HE22 GLN 1 150      30.084  24.813  42.673  0.00  0.00           H  
ATOM   2289  N   THR 1 151      36.197  21.037  43.842  0.00  0.00           N  
ATOM   2290  CA  THR 1 151      37.500  20.546  43.221  0.00  0.00           C  
ATOM   2291  C   THR 1 151      38.648  20.422  44.230  0.00  0.00           C  
ATOM   2292  O   THR 1 151      38.619  20.979  45.320  0.00  0.00           O  
ATOM   2293  CB  THR 1 151      37.957  21.436  41.956  0.00  0.00           C  
ATOM   2294  OG1 THR 1 151      38.746  22.607  42.334  0.00  0.00           O  
ATOM   2295  CG2 THR 1 151      36.848  21.847  40.985  0.00  0.00           C  
ATOM   2296  H   THR 1 151      36.307  21.751  44.548  0.00  0.00           H  
ATOM   2297  HA  THR 1 151      37.237  19.575  42.801  0.00  0.00           H  
ATOM   2298  HB  THR 1 151      38.579  20.746  41.387  0.00  0.00           H  
ATOM   2299  HG1 THR 1 151      38.100  23.208  42.712  0.00  0.00           H  
ATOM   2300 HG21 THR 1 151      36.260  22.713  41.291  0.00  0.00           H  
ATOM   2301 HG22 THR 1 151      37.480  22.183  40.162  0.00  0.00           H  
ATOM   2302 HG23 THR 1 151      36.176  21.018  40.765  0.00  0.00           H  
ATOM   2303  N   HIS 1 152      39.638  19.581  43.889  0.00  0.00           N  
ATOM   2304  CA  HIS 1 152      40.751  19.372  44.770  0.00  0.00           C  
ATOM   2305  C   HIS 1 152      41.882  20.392  44.601  0.00  0.00           C  
ATOM   2306  O   HIS 1 152      43.008  20.209  45.078  0.00  0.00           O  
ATOM   2307  CB  HIS 1 152      41.048  17.837  44.493  0.00  0.00           C  
ATOM   2308  CG  HIS 1 152      39.945  16.850  44.789  0.00  0.00           C  
ATOM   2309  ND1 HIS 1 152      39.598  15.821  43.973  0.00  0.00           N  
ATOM   2310  CD2 HIS 1 152      39.143  16.839  45.876  0.00  0.00           C  
ATOM   2311  CE1 HIS 1 152      38.657  15.158  44.583  0.00  0.00           C  
ATOM   2312  NE2 HIS 1 152      38.238  15.731  45.767  0.00  0.00           N  
ATOM   2313  H   HIS 1 152      39.545  19.159  42.976  0.00  0.00           H  
ATOM   2314  HA  HIS 1 152      40.410  19.414  45.804  0.00  0.00           H  
ATOM   2315  HB2 HIS 1 152      41.430  17.661  43.488  0.00  0.00           H  
ATOM   2316  HB3 HIS 1 152      41.893  17.596  45.138  0.00  0.00           H  
ATOM   2317  HD1 HIS 1 152      40.097  15.395  43.205  0.00  0.00           H  
ATOM   2318  HD2 HIS 1 152      39.245  17.532  46.699  0.00  0.00           H  
ATOM   2319  HE1 HIS 1 152      38.161  14.322  44.114  0.00  0.00           H  
ATOM   2320  N   VAL 1 153      41.535  21.491  43.980  0.00  0.00           N  
ATOM   2321  CA  VAL 1 153      42.382  22.737  44.005  0.00  0.00           C  
ATOM   2322  C   VAL 1 153      42.235  23.477  45.410  0.00  0.00           C  
ATOM   2323  O   VAL 1 153      41.116  23.935  45.739  0.00  0.00           O  
ATOM   2324  CB  VAL 1 153      41.961  23.702  42.810  0.00  0.00           C  
ATOM   2325  CG1 VAL 1 153      42.854  24.931  42.782  0.00  0.00           C  
ATOM   2326  CG2 VAL 1 153      42.133  23.040  41.426  0.00  0.00           C  
ATOM   2327  H   VAL 1 153      40.586  21.525  43.638  0.00  0.00           H  
ATOM   2328  HA  VAL 1 153      43.388  22.406  43.746  0.00  0.00           H  
ATOM   2329  HB  VAL 1 153      40.942  24.017  43.033  0.00  0.00           H  
ATOM   2330 HG11 VAL 1 153      43.858  24.615  42.502  0.00  0.00           H  
ATOM   2331 HG12 VAL 1 153      42.478  25.536  41.957  0.00  0.00           H  
ATOM   2332 HG13 VAL 1 153      42.729  25.497  43.705  0.00  0.00           H  
ATOM   2333 HG21 VAL 1 153      41.911  23.772  40.650  0.00  0.00           H  
ATOM   2334 HG22 VAL 1 153      43.108  22.626  41.168  0.00  0.00           H  
ATOM   2335 HG23 VAL 1 153      41.408  22.232  41.328  0.00  0.00           H  
ATOM   2336  N   PRO 1 154      43.365  23.641  46.112  0.00  0.00           N  
ATOM   2337  CA  PRO 1 154      43.334  24.366  47.376  0.00  0.00           C  
ATOM   2338  C   PRO 1 154      42.945  25.899  47.337  0.00  0.00           C  
ATOM   2339  O   PRO 1 154      43.062  26.473  46.328  0.00  0.00           O  
ATOM   2340  CB  PRO 1 154      44.767  24.300  47.974  0.00  0.00           C  
ATOM   2341  CG  PRO 1 154      45.366  23.139  47.282  0.00  0.00           C  
ATOM   2342  CD  PRO 1 154      44.661  22.957  45.867  0.00  0.00           C  
ATOM   2343  HA  PRO 1 154      42.694  23.847  48.090  0.00  0.00           H  
ATOM   2344  HB2 PRO 1 154      45.461  25.049  47.594  0.00  0.00           H  
ATOM   2345  HB3 PRO 1 154      44.891  24.126  49.043  0.00  0.00           H  
ATOM   2346  HG2 PRO 1 154      46.442  23.231  47.140  0.00  0.00           H  
ATOM   2347  HG3 PRO 1 154      45.233  22.252  47.901  0.00  0.00           H  
ATOM   2348  HD2 PRO 1 154      44.574  21.891  45.655  0.00  0.00           H  
ATOM   2349  HD3 PRO 1 154      45.172  23.495  45.069  0.00  0.00           H  
ATOM   2350  N   ASN 1 155      42.714  26.393  48.537  0.00  0.00           N  
ATOM   2351  CA  ASN 1 155      42.251  27.754  48.707  0.00  0.00           C  
ATOM   2352  C   ASN 1 155      43.373  28.829  48.862  0.00  0.00           C  
ATOM   2353  O   ASN 1 155      43.698  29.446  49.911  0.00  0.00           O  
ATOM   2354  CB  ASN 1 155      41.207  27.650  49.898  0.00  0.00           C  
ATOM   2355  CG  ASN 1 155      40.586  28.965  50.220  0.00  0.00           C  
ATOM   2356  OD1 ASN 1 155      40.567  29.849  49.323  0.00  0.00           O  
ATOM   2357  ND2 ASN 1 155      40.074  29.105  51.419  0.00  0.00           N  
ATOM   2358  H   ASN 1 155      42.620  25.723  49.286  0.00  0.00           H  
ATOM   2359  HA  ASN 1 155      41.616  27.895  47.833  0.00  0.00           H  
ATOM   2360  HB2 ASN 1 155      40.469  26.851  49.831  0.00  0.00           H  
ATOM   2361  HB3 ASN 1 155      41.803  27.478  50.794  0.00  0.00           H  
ATOM   2362 HD21 ASN 1 155      39.559  29.947  51.631  0.00  0.00           H  
ATOM   2363 HD22 ASN 1 155      40.185  28.364  52.096  0.00  0.00           H  
ATOM   2364  N   LEU 1 156      44.100  28.936  47.739  0.00  0.00           N  
ATOM   2365  CA  LEU 1 156      45.217  29.829  47.596  0.00  0.00           C  
ATOM   2366  C   LEU 1 156      45.426  30.204  46.137  0.00  0.00           C  
ATOM   2367  O   LEU 1 156      45.169  29.427  45.178  0.00  0.00           O  
ATOM   2368  CB  LEU 1 156      46.484  29.080  48.196  0.00  0.00           C  
ATOM   2369  CG  LEU 1 156      47.767  29.886  48.169  0.00  0.00           C  
ATOM   2370  CD1 LEU 1 156      48.600  29.494  49.399  0.00  0.00           C  
ATOM   2371  CD2 LEU 1 156      48.567  29.547  46.915  0.00  0.00           C  
ATOM   2372  H   LEU 1 156      43.924  28.345  46.939  0.00  0.00           H  
ATOM   2373  HA  LEU 1 156      45.081  30.735  48.188  0.00  0.00           H  
ATOM   2374  HB2 LEU 1 156      46.279  28.895  49.251  0.00  0.00           H  
ATOM   2375  HB3 LEU 1 156      46.599  28.134  47.667  0.00  0.00           H  
ATOM   2376  HG  LEU 1 156      47.540  30.949  48.259  0.00  0.00           H  
ATOM   2377 HD11 LEU 1 156      49.482  30.123  49.526  0.00  0.00           H  
ATOM   2378 HD12 LEU 1 156      47.970  29.483  50.288  0.00  0.00           H  
ATOM   2379 HD13 LEU 1 156      48.976  28.493  49.190  0.00  0.00           H  
ATOM   2380 HD21 LEU 1 156      49.548  30.001  47.056  0.00  0.00           H  
ATOM   2381 HD22 LEU 1 156      48.680  28.464  46.862  0.00  0.00           H  
ATOM   2382 HD23 LEU 1 156      48.257  30.008  45.978  0.00  0.00           H  
ATOM   2383  N   PHE 1 157      45.963  31.386  45.907  0.00  0.00           N  
ATOM   2384  CA  PHE 1 157      46.460  31.789  44.589  0.00  0.00           C  
ATOM   2385  C   PHE 1 157      47.705  32.634  44.800  0.00  0.00           C  
ATOM   2386  O   PHE 1 157      48.040  33.104  45.883  0.00  0.00           O  
ATOM   2387  CB  PHE 1 157      45.441  32.518  43.694  0.00  0.00           C  
ATOM   2388  CG  PHE 1 157      45.039  33.941  44.177  0.00  0.00           C  
ATOM   2389  CD1 PHE 1 157      44.038  34.101  45.112  0.00  0.00           C  
ATOM   2390  CD2 PHE 1 157      45.677  35.075  43.595  0.00  0.00           C  
ATOM   2391  CE1 PHE 1 157      43.557  35.310  45.461  0.00  0.00           C  
ATOM   2392  CE2 PHE 1 157      45.285  36.343  44.014  0.00  0.00           C  
ATOM   2393  CZ  PHE 1 157      44.223  36.426  44.940  0.00  0.00           C  
ATOM   2394  H   PHE 1 157      46.055  32.076  46.639  0.00  0.00           H  
ATOM   2395  HA  PHE 1 157      46.678  30.895  44.005  0.00  0.00           H  
ATOM   2396  HB2 PHE 1 157      45.822  32.607  42.677  0.00  0.00           H  
ATOM   2397  HB3 PHE 1 157      44.516  31.943  43.668  0.00  0.00           H  
ATOM   2398  HD1 PHE 1 157      43.596  33.199  45.510  0.00  0.00           H  
ATOM   2399  HD2 PHE 1 157      46.388  34.977  42.788  0.00  0.00           H  
ATOM   2400  HE1 PHE 1 157      42.773  35.357  46.203  0.00  0.00           H  
ATOM   2401  HE2 PHE 1 157      45.855  37.195  43.674  0.00  0.00           H  
ATOM   2402  HZ  PHE 1 157      43.936  37.440  45.174  0.00  0.00           H  
ATOM   2403  N   SER 1 158      48.540  32.837  43.806  0.00  0.00           N  
ATOM   2404  CA  SER 1 158      49.691  33.666  43.839  0.00  0.00           C  
ATOM   2405  C   SER 1 158      49.732  34.482  42.555  0.00  0.00           C  
ATOM   2406  O   SER 1 158      49.283  34.074  41.470  0.00  0.00           O  
ATOM   2407  CB  SER 1 158      50.902  32.827  43.947  0.00  0.00           C  
ATOM   2408  OG  SER 1 158      51.298  31.911  42.874  0.00  0.00           O  
ATOM   2409  H   SER 1 158      48.105  32.585  42.930  0.00  0.00           H  
ATOM   2410  HA  SER 1 158      49.721  34.298  44.726  0.00  0.00           H  
ATOM   2411  HB2 SER 1 158      51.708  33.558  44.019  0.00  0.00           H  
ATOM   2412  HB3 SER 1 158      50.931  32.307  44.905  0.00  0.00           H  
ATOM   2413  HG  SER 1 158      50.775  31.125  43.048  0.00  0.00           H  
ATOM   2414  N   LEU 1 159      50.270  35.767  42.540  0.00  0.00           N  
ATOM   2415  CA  LEU 1 159      50.165  36.777  41.469  0.00  0.00           C  
ATOM   2416  C   LEU 1 159      51.617  37.342  41.248  0.00  0.00           C  
ATOM   2417  O   LEU 1 159      52.170  37.964  42.117  0.00  0.00           O  
ATOM   2418  CB  LEU 1 159      49.132  37.812  41.943  0.00  0.00           C  
ATOM   2419  CG  LEU 1 159      48.766  38.935  40.897  0.00  0.00           C  
ATOM   2420  CD1 LEU 1 159      47.924  38.300  39.843  0.00  0.00           C  
ATOM   2421  CD2 LEU 1 159      48.039  40.215  41.584  0.00  0.00           C  
ATOM   2422  H   LEU 1 159      50.482  36.075  43.478  0.00  0.00           H  
ATOM   2423  HA  LEU 1 159      49.807  36.315  40.550  0.00  0.00           H  
ATOM   2424  HB2 LEU 1 159      48.173  37.383  42.235  0.00  0.00           H  
ATOM   2425  HB3 LEU 1 159      49.564  38.272  42.832  0.00  0.00           H  
ATOM   2426  HG  LEU 1 159      49.725  39.316  40.548  0.00  0.00           H  
ATOM   2427 HD11 LEU 1 159      47.035  37.956  40.371  0.00  0.00           H  
ATOM   2428 HD12 LEU 1 159      47.666  39.060  39.105  0.00  0.00           H  
ATOM   2429 HD13 LEU 1 159      48.527  37.527  39.366  0.00  0.00           H  
ATOM   2430 HD21 LEU 1 159      48.728  40.880  42.104  0.00  0.00           H  
ATOM   2431 HD22 LEU 1 159      47.533  40.827  40.837  0.00  0.00           H  
ATOM   2432 HD23 LEU 1 159      47.237  39.894  42.249  0.00  0.00           H  
ATOM   2433  N   GLN 1 160      52.184  37.237  40.039  0.00  0.00           N  
ATOM   2434  CA  GLN 1 160      53.396  37.800  39.557  0.00  0.00           C  
ATOM   2435  C   GLN 1 160      53.075  38.737  38.417  0.00  0.00           C  
ATOM   2436  O   GLN 1 160      52.566  38.322  37.373  0.00  0.00           O  
ATOM   2437  CB  GLN 1 160      54.468  36.706  39.129  0.00  0.00           C  
ATOM   2438  CG  GLN 1 160      55.779  37.459  38.996  0.00  0.00           C  
ATOM   2439  CD  GLN 1 160      56.616  36.864  37.827  0.00  0.00           C  
ATOM   2440  OE1 GLN 1 160      56.185  36.580  36.705  0.00  0.00           O  
ATOM   2441  NE2 GLN 1 160      57.900  36.659  38.058  0.00  0.00           N  
ATOM   2442  H   GLN 1 160      51.562  36.775  39.391  0.00  0.00           H  
ATOM   2443  HA  GLN 1 160      53.892  38.359  40.351  0.00  0.00           H  
ATOM   2444  HB2 GLN 1 160      54.528  35.836  39.782  0.00  0.00           H  
ATOM   2445  HB3 GLN 1 160      54.056  36.463  38.150  0.00  0.00           H  
ATOM   2446  HG2 GLN 1 160      55.678  38.498  38.681  0.00  0.00           H  
ATOM   2447  HG3 GLN 1 160      56.383  37.393  39.901  0.00  0.00           H  
ATOM   2448 HE21 GLN 1 160      58.279  36.108  37.301  0.00  0.00           H  
ATOM   2449 HE22 GLN 1 160      58.222  36.718  39.014  0.00  0.00           H  
ATOM   2450  N   LEU 1 161      53.284  40.078  38.597  0.00  0.00           N  
ATOM   2451  CA  LEU 1 161      53.111  41.076  37.450  0.00  0.00           C  
ATOM   2452  C   LEU 1 161      54.516  41.516  36.949  0.00  0.00           C  
ATOM   2453  O   LEU 1 161      55.332  41.892  37.784  0.00  0.00           O  
ATOM   2454  CB  LEU 1 161      52.152  42.223  37.838  0.00  0.00           C  
ATOM   2455  CG  LEU 1 161      50.879  41.876  38.600  0.00  0.00           C  
ATOM   2456  CD1 LEU 1 161      50.001  43.071  38.624  0.00  0.00           C  
ATOM   2457  CD2 LEU 1 161      50.070  40.834  37.846  0.00  0.00           C  
ATOM   2458  H   LEU 1 161      53.861  40.441  39.343  0.00  0.00           H  
ATOM   2459  HA  LEU 1 161      52.558  40.554  36.668  0.00  0.00           H  
ATOM   2460  HB2 LEU 1 161      52.795  42.869  38.436  0.00  0.00           H  
ATOM   2461  HB3 LEU 1 161      52.021  42.630  36.836  0.00  0.00           H  
ATOM   2462  HG  LEU 1 161      51.273  41.478  39.535  0.00  0.00           H  
ATOM   2463 HD11 LEU 1 161      49.310  42.849  39.437  0.00  0.00           H  
ATOM   2464 HD12 LEU 1 161      50.573  43.990  38.751  0.00  0.00           H  
ATOM   2465 HD13 LEU 1 161      49.367  43.166  37.742  0.00  0.00           H  
ATOM   2466 HD21 LEU 1 161      49.838  41.141  36.827  0.00  0.00           H  
ATOM   2467 HD22 LEU 1 161      50.587  39.882  37.972  0.00  0.00           H  
ATOM   2468 HD23 LEU 1 161      49.154  40.687  38.419  0.00  0.00           H  
ATOM   2469  N   CYS 1 162      54.849  41.544  35.630  0.00  0.00           N  
ATOM   2470  CA  CYS 1 162      56.141  41.973  35.035  0.00  0.00           C  
ATOM   2471  C   CYS 1 162      56.256  43.291  34.298  0.00  0.00           C  
ATOM   2472  O   CYS 1 162      57.330  43.707  34.005  0.00  0.00           O  
ATOM   2473  CB  CYS 1 162      56.669  40.850  34.139  0.00  0.00           C  
ATOM   2474  SG  CYS 1 162      56.763  39.300  35.020  0.00  0.00           S  
ATOM   2475  H   CYS 1 162      54.132  41.104  35.072  0.00  0.00           H  
ATOM   2476  HA  CYS 1 162      56.741  42.173  35.923  0.00  0.00           H  
ATOM   2477  HB2 CYS 1 162      55.920  40.700  33.361  0.00  0.00           H  
ATOM   2478  HB3 CYS 1 162      57.638  41.135  33.731  0.00  0.00           H  
ATOM   2479  N   GLY 1 163      55.175  43.954  34.023  0.00  0.00           N  
ATOM   2480  CA  GLY 1 163      55.238  44.986  32.902  0.00  0.00           C  
ATOM   2481  C   GLY 1 163      55.406  44.388  31.453  0.00  0.00           C  
ATOM   2482  O   GLY 1 163      55.288  43.101  31.214  0.00  0.00           O  
ATOM   2483  H   GLY 1 163      54.293  43.557  34.311  0.00  0.00           H  
ATOM   2484  HA2 GLY 1 163      54.405  45.688  32.869  0.00  0.00           H  
ATOM   2485  HA3 GLY 1 163      56.072  45.670  33.062  0.00  0.00           H  
ATOM   2486  N   ALA 1 164      55.608  45.269  30.450  0.00  0.00           N  
ATOM   2487  CA  ALA 1 164      55.905  44.953  29.017  0.00  0.00           C  
ATOM   2488  C   ALA 1 164      57.284  44.336  28.677  0.00  0.00           C  
ATOM   2489  O   ALA 1 164      58.279  44.655  29.389  0.00  0.00           O  
ATOM   2490  CB  ALA 1 164      55.500  46.093  28.073  0.00  0.00           C  
ATOM   2491  H   ALA 1 164      55.498  46.244  30.690  0.00  0.00           H  
ATOM   2492  HA  ALA 1 164      55.291  44.088  28.765  0.00  0.00           H  
ATOM   2493  HB1 ALA 1 164      55.659  45.652  27.088  0.00  0.00           H  
ATOM   2494  HB2 ALA 1 164      54.507  46.513  28.226  0.00  0.00           H  
ATOM   2495  HB3 ALA 1 164      56.166  46.953  28.153  0.00  0.00           H  
ATOM   2496  N   GLY 1 165      57.425  43.475  27.634  0.00  0.00           N  
ATOM   2497  CA  GLY 1 165      58.728  42.931  27.176  0.00  0.00           C  
ATOM   2498  C   GLY 1 165      59.694  43.884  26.528  0.00  0.00           C  
ATOM   2499  O   GLY 1 165      59.419  44.420  25.437  0.00  0.00           O  
ATOM   2500  H   GLY 1 165      56.717  43.228  26.957  0.00  0.00           H  
ATOM   2501  HA2 GLY 1 165      59.210  42.483  28.045  0.00  0.00           H  
ATOM   2502  HA3 GLY 1 165      58.585  42.101  26.484  0.00  0.00           H  
ATOM   2503  N   PHE 1 166      60.931  44.000  27.052  0.00  0.00           N  
ATOM   2504  CA  PHE 1 166      62.065  44.728  26.536  0.00  0.00           C  
ATOM   2505  C   PHE 1 166      62.607  44.208  25.161  0.00  0.00           C  
ATOM   2506  O   PHE 1 166      62.458  42.967  24.870  0.00  0.00           O  
ATOM   2507  CB  PHE 1 166      63.206  44.731  27.651  0.00  0.00           C  
ATOM   2508  CG  PHE 1 166      62.925  45.732  28.701  0.00  0.00           C  
ATOM   2509  CD1 PHE 1 166      63.238  47.041  28.551  0.00  0.00           C  
ATOM   2510  CD2 PHE 1 166      62.155  45.347  29.820  0.00  0.00           C  
ATOM   2511  CE1 PHE 1 166      63.088  48.008  29.561  0.00  0.00           C  
ATOM   2512  CE2 PHE 1 166      61.984  46.241  30.857  0.00  0.00           C  
ATOM   2513  CZ  PHE 1 166      62.410  47.589  30.719  0.00  0.00           C  
ATOM   2514  H   PHE 1 166      61.124  43.484  27.899  0.00  0.00           H  
ATOM   2515  HA  PHE 1 166      61.706  45.734  26.321  0.00  0.00           H  
ATOM   2516  HB2 PHE 1 166      63.320  43.743  28.097  0.00  0.00           H  
ATOM   2517  HB3 PHE 1 166      64.177  45.007  27.241  0.00  0.00           H  
ATOM   2518  HD1 PHE 1 166      63.689  47.301  27.604  0.00  0.00           H  
ATOM   2519  HD2 PHE 1 166      61.781  44.335  29.854  0.00  0.00           H  
ATOM   2520  HE1 PHE 1 166      63.425  49.030  29.461  0.00  0.00           H  
ATOM   2521  HE2 PHE 1 166      61.551  45.917  31.792  0.00  0.00           H  
ATOM   2522  HZ  PHE 1 166      62.294  48.355  31.471  0.00  0.00           H  
ATOM   2523  N   PRO 1 167      63.318  45.066  24.390  0.00  0.00           N  
ATOM   2524  CA  PRO 1 167      63.516  46.530  24.509  0.00  0.00           C  
ATOM   2525  C   PRO 1 167      62.359  47.493  24.377  0.00  0.00           C  
ATOM   2526  O   PRO 1 167      61.635  47.462  23.383  0.00  0.00           O  
ATOM   2527  CB  PRO 1 167      64.636  46.714  23.445  0.00  0.00           C  
ATOM   2528  CG  PRO 1 167      64.360  45.652  22.358  0.00  0.00           C  
ATOM   2529  CD  PRO 1 167      64.006  44.467  23.257  0.00  0.00           C  
ATOM   2530  HA  PRO 1 167      63.989  46.795  25.454  0.00  0.00           H  
ATOM   2531  HB2 PRO 1 167      64.561  47.729  23.055  0.00  0.00           H  
ATOM   2532  HB3 PRO 1 167      65.640  46.662  23.867  0.00  0.00           H  
ATOM   2533  HG2 PRO 1 167      63.499  45.902  21.739  0.00  0.00           H  
ATOM   2534  HG3 PRO 1 167      65.285  45.479  21.807  0.00  0.00           H  
ATOM   2535  HD2 PRO 1 167      64.915  44.013  23.653  0.00  0.00           H  
ATOM   2536  HD3 PRO 1 167      63.426  43.808  22.611  0.00  0.00           H  
ATOM   2537  N   LEU 1 168      62.210  48.371  25.377  0.00  0.00           N  
ATOM   2538  CA  LEU 1 168      61.170  49.363  25.510  0.00  0.00           C  
ATOM   2539  C   LEU 1 168      61.629  50.713  24.819  0.00  0.00           C  
ATOM   2540  O   LEU 1 168      62.085  51.680  25.489  0.00  0.00           O  
ATOM   2541  CB  LEU 1 168      60.540  49.525  26.945  0.00  0.00           C  
ATOM   2542  CG  LEU 1 168      60.001  48.234  27.543  0.00  0.00           C  
ATOM   2543  CD1 LEU 1 168      59.446  48.434  28.964  0.00  0.00           C  
ATOM   2544  CD2 LEU 1 168      58.799  47.645  26.716  0.00  0.00           C  
ATOM   2545  H   LEU 1 168      62.915  48.337  26.099  0.00  0.00           H  
ATOM   2546  HA  LEU 1 168      60.393  48.888  24.912  0.00  0.00           H  
ATOM   2547  HB2 LEU 1 168      61.301  49.744  27.694  0.00  0.00           H  
ATOM   2548  HB3 LEU 1 168      59.749  50.260  26.793  0.00  0.00           H  
ATOM   2549  HG  LEU 1 168      60.841  47.539  27.562  0.00  0.00           H  
ATOM   2550 HD11 LEU 1 168      60.153  49.085  29.479  0.00  0.00           H  
ATOM   2551 HD12 LEU 1 168      58.551  49.056  28.988  0.00  0.00           H  
ATOM   2552 HD13 LEU 1 168      59.188  47.439  29.326  0.00  0.00           H  
ATOM   2553 HD21 LEU 1 168      59.216  47.295  25.772  0.00  0.00           H  
ATOM   2554 HD22 LEU 1 168      58.331  46.787  27.199  0.00  0.00           H  
ATOM   2555 HD23 LEU 1 168      57.988  48.365  26.605  0.00  0.00           H  
ATOM   2556  N   ASN 1 169      61.298  50.883  23.518  0.00  0.00           N  
ATOM   2557  CA  ASN 1 169      61.464  52.072  22.727  0.00  0.00           C  
ATOM   2558  C   ASN 1 169      60.252  52.532  22.000  0.00  0.00           C  
ATOM   2559  O   ASN 1 169      60.404  53.522  21.277  0.00  0.00           O  
ATOM   2560  CB  ASN 1 169      62.707  51.944  21.820  0.00  0.00           C  
ATOM   2561  CG  ASN 1 169      63.839  51.339  22.563  0.00  0.00           C  
ATOM   2562  OD1 ASN 1 169      64.166  50.171  22.354  0.00  0.00           O  
ATOM   2563  ND2 ASN 1 169      64.441  52.038  23.478  0.00  0.00           N  
ATOM   2564  H   ASN 1 169      60.876  50.064  23.106  0.00  0.00           H  
ATOM   2565  HA  ASN 1 169      61.583  52.927  23.393  0.00  0.00           H  
ATOM   2566  HB2 ASN 1 169      62.444  51.259  21.014  0.00  0.00           H  
ATOM   2567  HB3 ASN 1 169      63.004  52.891  21.370  0.00  0.00           H  
ATOM   2568 HD21 ASN 1 169      65.215  51.572  23.930  0.00  0.00           H  
ATOM   2569 HD22 ASN 1 169      64.197  52.991  23.704  0.00  0.00           H  
ATOM   2570  N   GLN 1 170      59.109  51.903  22.194  0.00  0.00           N  
ATOM   2571  CA  GLN 1 170      57.866  52.054  21.395  0.00  0.00           C  
ATOM   2572  C   GLN 1 170      57.030  53.202  21.803  0.00  0.00           C  
ATOM   2573  O   GLN 1 170      57.076  53.641  22.963  0.00  0.00           O  
ATOM   2574  CB  GLN 1 170      57.112  50.675  21.368  0.00  0.00           C  
ATOM   2575  CG  GLN 1 170      58.047  49.595  20.817  0.00  0.00           C  
ATOM   2576  CD  GLN 1 170      58.816  48.946  21.871  0.00  0.00           C  
ATOM   2577  OE1 GLN 1 170      58.588  49.030  23.066  0.00  0.00           O  
ATOM   2578  NE2 GLN 1 170      59.915  48.304  21.445  0.00  0.00           N  
ATOM   2579  H   GLN 1 170      59.042  51.171  22.887  0.00  0.00           H  
ATOM   2580  HA  GLN 1 170      58.230  52.144  20.371  0.00  0.00           H  
ATOM   2581  HB2 GLN 1 170      56.646  50.458  22.329  0.00  0.00           H  
ATOM   2582  HB3 GLN 1 170      56.232  50.719  20.726  0.00  0.00           H  
ATOM   2583  HG2 GLN 1 170      57.437  48.873  20.272  0.00  0.00           H  
ATOM   2584  HG3 GLN 1 170      58.760  50.074  20.146  0.00  0.00           H  
ATOM   2585 HE21 GLN 1 170      60.418  47.868  22.204  0.00  0.00           H  
ATOM   2586 HE22 GLN 1 170      60.128  48.284  20.458  0.00  0.00           H  
ATOM   2587  N   SER 1 171      56.113  53.623  20.918  0.00  0.00           N  
ATOM   2588  CA  SER 1 171      55.058  54.617  21.198  0.00  0.00           C  
ATOM   2589  C   SER 1 171      53.910  54.449  20.223  0.00  0.00           C  
ATOM   2590  O   SER 1 171      52.785  54.868  20.541  0.00  0.00           O  
ATOM   2591  CB  SER 1 171      55.588  56.067  20.941  0.00  0.00           C  
ATOM   2592  OG  SER 1 171      56.097  56.290  19.638  0.00  0.00           O  
ATOM   2593  H   SER 1 171      56.156  53.257  19.978  0.00  0.00           H  
ATOM   2594  HA  SER 1 171      54.590  54.514  22.177  0.00  0.00           H  
ATOM   2595  HB2 SER 1 171      54.672  56.633  21.110  0.00  0.00           H  
ATOM   2596  HB3 SER 1 171      56.304  56.272  21.737  0.00  0.00           H  
ATOM   2597  HG  SER 1 171      57.023  56.041  19.603  0.00  0.00           H  
ATOM   2598  N   GLU 1 172      54.061  53.676  19.192  0.00  0.00           N  
ATOM   2599  CA  GLU 1 172      53.046  53.299  18.200  0.00  0.00           C  
ATOM   2600  C   GLU 1 172      51.811  52.700  18.768  0.00  0.00           C  
ATOM   2601  O   GLU 1 172      50.708  53.105  18.538  0.00  0.00           O  
ATOM   2602  CB  GLU 1 172      52.727  54.443  17.165  0.00  0.00           C  
ATOM   2603  CG  GLU 1 172      53.909  55.318  16.746  0.00  0.00           C  
ATOM   2604  CD  GLU 1 172      55.023  54.553  16.145  0.00  0.00           C  
ATOM   2605  OE1 GLU 1 172      54.666  53.537  15.423  0.00  0.00           O  
ATOM   2606  OE2 GLU 1 172      56.189  54.910  16.212  0.00  0.00           O  
ATOM   2607  H   GLU 1 172      55.015  53.429  18.967  0.00  0.00           H  
ATOM   2608  HA  GLU 1 172      53.526  52.519  17.608  0.00  0.00           H  
ATOM   2609  HB2 GLU 1 172      52.137  54.056  16.334  0.00  0.00           H  
ATOM   2610  HB3 GLU 1 172      52.062  55.113  17.710  0.00  0.00           H  
ATOM   2611  HG2 GLU 1 172      53.558  56.074  16.044  0.00  0.00           H  
ATOM   2612  HG3 GLU 1 172      54.248  55.766  17.680  0.00  0.00           H  
ATOM   2613  N   VAL 1 173      51.970  51.693  19.632  0.00  0.00           N  
ATOM   2614  CA  VAL 1 173      50.974  51.007  20.514  0.00  0.00           C  
ATOM   2615  C   VAL 1 173      51.364  51.062  22.007  0.00  0.00           C  
ATOM   2616  O   VAL 1 173      52.602  51.162  22.240  0.00  0.00           O  
ATOM   2617  CB  VAL 1 173      50.777  49.574  20.018  0.00  0.00           C  
ATOM   2618  CG1 VAL 1 173      50.293  48.570  21.014  0.00  0.00           C  
ATOM   2619  CG2 VAL 1 173      49.803  49.542  18.913  0.00  0.00           C  
ATOM   2620  H   VAL 1 173      52.914  51.343  19.719  0.00  0.00           H  
ATOM   2621  HA  VAL 1 173      50.047  51.577  20.584  0.00  0.00           H  
ATOM   2622  HB  VAL 1 173      51.701  49.278  19.520  0.00  0.00           H  
ATOM   2623 HG11 VAL 1 173      49.437  48.832  21.636  0.00  0.00           H  
ATOM   2624 HG12 VAL 1 173      50.120  47.589  20.571  0.00  0.00           H  
ATOM   2625 HG13 VAL 1 173      51.050  48.416  21.782  0.00  0.00           H  
ATOM   2626 HG21 VAL 1 173      50.183  50.219  18.149  0.00  0.00           H  
ATOM   2627 HG22 VAL 1 173      49.598  48.530  18.563  0.00  0.00           H  
ATOM   2628 HG23 VAL 1 173      48.828  49.978  19.132  0.00  0.00           H  
ATOM   2629  N   LEU 1 174      50.391  50.983  22.913  0.00  0.00           N  
ATOM   2630  CA  LEU 1 174      50.581  50.858  24.383  0.00  0.00           C  
ATOM   2631  C   LEU 1 174      51.386  49.642  24.828  0.00  0.00           C  
ATOM   2632  O   LEU 1 174      51.086  48.505  24.360  0.00  0.00           O  
ATOM   2633  CB  LEU 1 174      49.236  50.745  25.111  0.00  0.00           C  
ATOM   2634  CG  LEU 1 174      48.346  52.032  25.109  0.00  0.00           C  
ATOM   2635  CD1 LEU 1 174      46.866  51.632  25.390  0.00  0.00           C  
ATOM   2636  CD2 LEU 1 174      48.762  53.276  25.874  0.00  0.00           C  
ATOM   2637  H   LEU 1 174      49.427  51.162  22.672  0.00  0.00           H  
ATOM   2638  HA  LEU 1 174      51.070  51.748  24.778  0.00  0.00           H  
ATOM   2639  HB2 LEU 1 174      48.657  49.967  24.613  0.00  0.00           H  
ATOM   2640  HB3 LEU 1 174      49.370  50.415  26.141  0.00  0.00           H  
ATOM   2641  HG  LEU 1 174      48.351  52.407  24.086  0.00  0.00           H  
ATOM   2642 HD11 LEU 1 174      46.293  52.524  25.641  0.00  0.00           H  
ATOM   2643 HD12 LEU 1 174      46.405  50.949  24.676  0.00  0.00           H  
ATOM   2644 HD13 LEU 1 174      46.932  51.007  26.281  0.00  0.00           H  
ATOM   2645 HD21 LEU 1 174      48.247  54.179  25.547  0.00  0.00           H  
ATOM   2646 HD22 LEU 1 174      48.412  53.059  26.883  0.00  0.00           H  
ATOM   2647 HD23 LEU 1 174      49.836  53.444  25.951  0.00  0.00           H  
ATOM   2648  N   ALA 1 175      52.269  49.888  25.778  0.00  0.00           N  
ATOM   2649  CA  ALA 1 175      53.139  48.940  26.468  0.00  0.00           C  
ATOM   2650  C   ALA 1 175      52.436  47.588  26.637  0.00  0.00           C  
ATOM   2651  O   ALA 1 175      51.655  47.480  27.555  0.00  0.00           O  
ATOM   2652  CB  ALA 1 175      54.447  48.935  25.832  0.00  0.00           C  
ATOM   2653  H   ALA 1 175      52.069  50.743  26.278  0.00  0.00           H  
ATOM   2654  HA  ALA 1 175      53.283  49.373  27.458  0.00  0.00           H  
ATOM   2655  HB1 ALA 1 175      55.080  48.165  26.274  0.00  0.00           H  
ATOM   2656  HB2 ALA 1 175      54.483  48.763  24.756  0.00  0.00           H  
ATOM   2657  HB3 ALA 1 175      54.876  49.907  26.076  0.00  0.00           H  
ATOM   2658  N   SER 1 176      52.853  46.550  25.869  0.00  0.00           N  
ATOM   2659  CA  SER 1 176      52.364  45.215  25.817  0.00  0.00           C  
ATOM   2660  C   SER 1 176      52.515  44.369  27.143  0.00  0.00           C  
ATOM   2661  O   SER 1 176      53.268  43.379  27.078  0.00  0.00           O  
ATOM   2662  CB  SER 1 176      50.974  45.074  25.285  0.00  0.00           C  
ATOM   2663  OG  SER 1 176      50.903  45.830  24.087  0.00  0.00           O  
ATOM   2664  H   SER 1 176      53.758  46.716  25.454  0.00  0.00           H  
ATOM   2665  HA  SER 1 176      53.009  44.743  25.075  0.00  0.00           H  
ATOM   2666  HB2 SER 1 176      50.778  44.032  25.034  0.00  0.00           H  
ATOM   2667  HB3 SER 1 176      50.264  45.571  25.946  0.00  0.00           H  
ATOM   2668  HG  SER 1 176      51.108  46.741  24.309  0.00  0.00           H  
ATOM   2669  N   VAL 1 177      52.021  44.844  28.329  0.00  0.00           N  
ATOM   2670  CA  VAL 1 177      52.249  44.181  29.690  0.00  0.00           C  
ATOM   2671  C   VAL 1 177      51.869  42.677  29.693  0.00  0.00           C  
ATOM   2672  O   VAL 1 177      50.950  42.182  29.054  0.00  0.00           O  
ATOM   2673  CB  VAL 1 177      51.515  44.926  30.732  0.00  0.00           C  
ATOM   2674  CG1 VAL 1 177      51.880  46.373  30.936  0.00  0.00           C  
ATOM   2675  CG2 VAL 1 177      49.950  44.877  30.739  0.00  0.00           C  
ATOM   2676  H   VAL 1 177      51.670  45.790  28.286  0.00  0.00           H  
ATOM   2677  HA  VAL 1 177      53.318  44.303  29.864  0.00  0.00           H  
ATOM   2678  HB  VAL 1 177      51.829  44.365  31.613  0.00  0.00           H  
ATOM   2679 HG11 VAL 1 177      51.359  46.891  31.741  0.00  0.00           H  
ATOM   2680 HG12 VAL 1 177      52.960  46.519  30.911  0.00  0.00           H  
ATOM   2681 HG13 VAL 1 177      51.469  46.944  30.104  0.00  0.00           H  
ATOM   2682 HG21 VAL 1 177      49.546  45.538  29.972  0.00  0.00           H  
ATOM   2683 HG22 VAL 1 177      49.570  43.874  30.548  0.00  0.00           H  
ATOM   2684 HG23 VAL 1 177      49.547  45.126  31.721  0.00  0.00           H  
ATOM   2685  N   GLY 1 178      52.443  41.908  30.657  0.00  0.00           N  
ATOM   2686  CA  GLY 1 178      52.303  40.492  30.996  0.00  0.00           C  
ATOM   2687  C   GLY 1 178      52.776  39.967  32.438  0.00  0.00           C  
ATOM   2688  O   GLY 1 178      53.365  40.735  33.134  0.00  0.00           O  
ATOM   2689  H   GLY 1 178      53.088  42.402  31.257  0.00  0.00           H  
ATOM   2690  HA2 GLY 1 178      51.244  40.237  30.947  0.00  0.00           H  
ATOM   2691  HA3 GLY 1 178      52.804  39.902  30.228  0.00  0.00           H  
ATOM   2692  N   GLY 1 179      52.365  38.743  32.750  0.00  0.00           N  
ATOM   2693  CA  GLY 1 179      52.360  38.159  34.135  0.00  0.00           C  
ATOM   2694  C   GLY 1 179      51.998  36.749  34.297  0.00  0.00           C  
ATOM   2695  O   GLY 1 179      51.565  36.053  33.363  0.00  0.00           O  
ATOM   2696  H   GLY 1 179      51.971  38.141  32.042  0.00  0.00           H  
ATOM   2697  HA2 GLY 1 179      53.342  38.320  34.579  0.00  0.00           H  
ATOM   2698  HA3 GLY 1 179      51.666  38.778  34.704  0.00  0.00           H  
ATOM   2699  N   SER 1 180      52.030  36.242  35.543  0.00  0.00           N  
ATOM   2700  CA  SER 1 180      51.481  34.916  35.995  0.00  0.00           C  
ATOM   2701  C   SER 1 180      50.547  35.055  37.155  0.00  0.00           C  
ATOM   2702  O   SER 1 180      50.727  35.790  38.130  0.00  0.00           O  
ATOM   2703  CB  SER 1 180      52.634  34.140  36.582  0.00  0.00           C  
ATOM   2704  OG  SER 1 180      53.677  33.918  35.622  0.00  0.00           O  
ATOM   2705  H   SER 1 180      52.311  36.876  36.277  0.00  0.00           H  
ATOM   2706  HA  SER 1 180      51.006  34.415  35.152  0.00  0.00           H  
ATOM   2707  HB2 SER 1 180      53.036  34.611  37.479  0.00  0.00           H  
ATOM   2708  HB3 SER 1 180      52.265  33.189  36.967  0.00  0.00           H  
ATOM   2709  HG  SER 1 180      54.206  34.714  35.714  0.00  0.00           H  
ATOM   2710  N   MET 1 181      49.415  34.288  37.084  0.00  0.00           N  
ATOM   2711  CA  MET 1 181      48.607  33.956  38.266  0.00  0.00           C  
ATOM   2712  C   MET 1 181      48.412  32.400  38.343  0.00  0.00           C  
ATOM   2713  O   MET 1 181      47.752  31.801  37.530  0.00  0.00           O  
ATOM   2714  CB  MET 1 181      47.263  34.756  38.271  0.00  0.00           C  
ATOM   2715  CG  MET 1 181      46.397  34.655  39.502  0.00  0.00           C  
ATOM   2716  SD  MET 1 181      44.896  35.642  39.686  0.00  0.00           S  
ATOM   2717  CE  MET 1 181      43.747  34.802  38.528  0.00  0.00           C  
ATOM   2718  H   MET 1 181      49.270  33.781  36.222  0.00  0.00           H  
ATOM   2719  HA  MET 1 181      49.112  34.227  39.194  0.00  0.00           H  
ATOM   2720  HB2 MET 1 181      47.417  35.823  38.114  0.00  0.00           H  
ATOM   2721  HB3 MET 1 181      46.655  34.397  37.441  0.00  0.00           H  
ATOM   2722  HG2 MET 1 181      46.161  33.593  39.568  0.00  0.00           H  
ATOM   2723  HG3 MET 1 181      47.042  34.863  40.355  0.00  0.00           H  
ATOM   2724  HE1 MET 1 181      44.260  34.890  37.570  0.00  0.00           H  
ATOM   2725  HE2 MET 1 181      43.758  33.733  38.738  0.00  0.00           H  
ATOM   2726  HE3 MET 1 181      42.767  35.264  38.407  0.00  0.00           H  
ATOM   2727  N   ILE 1 182      49.078  31.769  39.252  0.00  0.00           N  
ATOM   2728  CA  ILE 1 182      49.007  30.287  39.572  0.00  0.00           C  
ATOM   2729  C   ILE 1 182      47.775  29.900  40.483  0.00  0.00           C  
ATOM   2730  O   ILE 1 182      47.482  30.704  41.373  0.00  0.00           O  
ATOM   2731  CB  ILE 1 182      50.301  29.956  40.447  0.00  0.00           C  
ATOM   2732  CG1 ILE 1 182      51.559  30.605  39.802  0.00  0.00           C  
ATOM   2733  CG2 ILE 1 182      50.609  28.449  40.618  0.00  0.00           C  
ATOM   2734  CD1 ILE 1 182      51.786  30.333  38.274  0.00  0.00           C  
ATOM   2735  H   ILE 1 182      49.718  32.280  39.842  0.00  0.00           H  
ATOM   2736  HA  ILE 1 182      49.117  29.708  38.655  0.00  0.00           H  
ATOM   2737  HB  ILE 1 182      50.257  30.373  41.453  0.00  0.00           H  
ATOM   2738 HG12 ILE 1 182      51.536  31.694  39.838  0.00  0.00           H  
ATOM   2739 HG13 ILE 1 182      52.491  30.318  40.288  0.00  0.00           H  
ATOM   2740 HG21 ILE 1 182      51.530  28.503  41.198  0.00  0.00           H  
ATOM   2741 HG22 ILE 1 182      49.859  27.936  41.219  0.00  0.00           H  
ATOM   2742 HG23 ILE 1 182      50.719  28.008  39.627  0.00  0.00           H  
ATOM   2743 HD11 ILE 1 182      52.710  30.833  37.983  0.00  0.00           H  
ATOM   2744 HD12 ILE 1 182      51.791  29.267  38.048  0.00  0.00           H  
ATOM   2745 HD13 ILE 1 182      50.952  30.665  37.656  0.00  0.00           H  
ATOM   2746  N   ILE 1 183      47.023  28.854  40.183  0.00  0.00           N  
ATOM   2747  CA  ILE 1 183      45.776  28.508  41.009  0.00  0.00           C  
ATOM   2748  C   ILE 1 183      46.112  27.380  41.916  0.00  0.00           C  
ATOM   2749  O   ILE 1 183      46.683  26.367  41.397  0.00  0.00           O  
ATOM   2750  CB  ILE 1 183      44.613  28.239  39.957  0.00  0.00           C  
ATOM   2751  CG1 ILE 1 183      44.332  29.229  38.934  0.00  0.00           C  
ATOM   2752  CG2 ILE 1 183      43.356  27.924  40.657  0.00  0.00           C  
ATOM   2753  CD1 ILE 1 183      44.383  30.755  39.230  0.00  0.00           C  
ATOM   2754  H   ILE 1 183      47.184  28.285  39.364  0.00  0.00           H  
ATOM   2755  HA  ILE 1 183      45.375  29.271  41.675  0.00  0.00           H  
ATOM   2756  HB  ILE 1 183      44.906  27.337  39.420  0.00  0.00           H  
ATOM   2757 HG12 ILE 1 183      44.994  29.043  38.088  0.00  0.00           H  
ATOM   2758 HG13 ILE 1 183      43.340  29.136  38.493  0.00  0.00           H  
ATOM   2759 HG21 ILE 1 183      42.706  28.768  40.888  0.00  0.00           H  
ATOM   2760 HG22 ILE 1 183      42.867  27.160  40.052  0.00  0.00           H  
ATOM   2761 HG23 ILE 1 183      43.468  27.411  41.613  0.00  0.00           H  
ATOM   2762 HD11 ILE 1 183      43.817  30.988  40.132  0.00  0.00           H  
ATOM   2763 HD12 ILE 1 183      45.452  30.965  39.266  0.00  0.00           H  
ATOM   2764 HD13 ILE 1 183      44.030  31.291  38.349  0.00  0.00           H  
ATOM   2765  N   GLY 1 184      45.828  27.523  43.168  0.00  0.00           N  
ATOM   2766  CA  GLY 1 184      46.110  26.508  44.228  0.00  0.00           C  
ATOM   2767  C   GLY 1 184      47.577  26.151  44.586  0.00  0.00           C  
ATOM   2768  O   GLY 1 184      47.803  25.222  45.311  0.00  0.00           O  
ATOM   2769  H   GLY 1 184      45.254  28.302  43.460  0.00  0.00           H  
ATOM   2770  HA2 GLY 1 184      45.796  26.974  45.161  0.00  0.00           H  
ATOM   2771  HA3 GLY 1 184      45.567  25.578  44.059  0.00  0.00           H  
ATOM   2772  N   GLY 1 185      48.538  26.870  43.995  0.00  0.00           N  
ATOM   2773  CA  GLY 1 185      49.928  26.703  44.404  0.00  0.00           C  
ATOM   2774  C   GLY 1 185      50.893  27.862  44.008  0.00  0.00           C  
ATOM   2775  O   GLY 1 185      50.562  28.953  43.599  0.00  0.00           O  
ATOM   2776  H   GLY 1 185      48.343  27.796  43.643  0.00  0.00           H  
ATOM   2777  HA2 GLY 1 185      50.046  26.494  45.467  0.00  0.00           H  
ATOM   2778  HA3 GLY 1 185      50.303  25.803  43.918  0.00  0.00           H  
ATOM   2779  N   ILE 1 186      52.228  27.514  44.106  0.00  0.00           N  
ATOM   2780  CA  ILE 1 186      53.354  28.364  43.913  0.00  0.00           C  
ATOM   2781  C   ILE 1 186      54.352  27.739  42.879  0.00  0.00           C  
ATOM   2782  O   ILE 1 186      54.661  26.523  42.904  0.00  0.00           O  
ATOM   2783  CB  ILE 1 186      54.021  28.464  45.269  0.00  0.00           C  
ATOM   2784  CG1 ILE 1 186      53.089  29.076  46.406  0.00  0.00           C  
ATOM   2785  CG2 ILE 1 186      55.407  29.211  45.224  0.00  0.00           C  
ATOM   2786  CD1 ILE 1 186      53.512  28.822  47.814  0.00  0.00           C  
ATOM   2787  H   ILE 1 186      52.432  26.586  44.448  0.00  0.00           H  
ATOM   2788  HA  ILE 1 186      53.135  29.350  43.503  0.00  0.00           H  
ATOM   2789  HB  ILE 1 186      54.161  27.467  45.688  0.00  0.00           H  
ATOM   2790 HG12 ILE 1 186      53.001  30.133  46.153  0.00  0.00           H  
ATOM   2791 HG13 ILE 1 186      52.138  28.605  46.156  0.00  0.00           H  
ATOM   2792 HG21 ILE 1 186      55.970  29.179  46.157  0.00  0.00           H  
ATOM   2793 HG22 ILE 1 186      56.053  28.757  44.473  0.00  0.00           H  
ATOM   2794 HG23 ILE 1 186      55.127  30.235  44.974  0.00  0.00           H  
ATOM   2795 HD11 ILE 1 186      53.392  27.754  47.994  0.00  0.00           H  
ATOM   2796 HD12 ILE 1 186      54.525  29.217  47.891  0.00  0.00           H  
ATOM   2797 HD13 ILE 1 186      52.842  29.388  48.462  0.00  0.00           H  
ATOM   2798  N   ASP 1 187      54.881  28.625  42.018  0.00  0.00           N  
ATOM   2799  CA  ASP 1 187      55.962  28.336  41.111  0.00  0.00           C  
ATOM   2800  C   ASP 1 187      57.173  29.107  41.649  0.00  0.00           C  
ATOM   2801  O   ASP 1 187      57.244  30.334  41.612  0.00  0.00           O  
ATOM   2802  CB  ASP 1 187      55.616  28.541  39.632  0.00  0.00           C  
ATOM   2803  CG  ASP 1 187      56.725  27.962  38.689  0.00  0.00           C  
ATOM   2804  OD1 ASP 1 187      56.456  27.180  37.718  0.00  0.00           O  
ATOM   2805  OD2 ASP 1 187      57.867  28.318  38.893  0.00  0.00           O  
ATOM   2806  H   ASP 1 187      54.633  29.600  42.106  0.00  0.00           H  
ATOM   2807  HA  ASP 1 187      56.308  27.318  41.285  0.00  0.00           H  
ATOM   2808  HB2 ASP 1 187      54.725  27.986  39.339  0.00  0.00           H  
ATOM   2809  HB3 ASP 1 187      55.513  29.594  39.370  0.00  0.00           H  
ATOM   2810  N   HIS 1 188      58.064  28.252  42.120  0.00  0.00           N  
ATOM   2811  CA  HIS 1 188      59.314  28.631  42.743  0.00  0.00           C  
ATOM   2812  C   HIS 1 188      60.179  29.593  41.907  0.00  0.00           C  
ATOM   2813  O   HIS 1 188      60.846  30.409  42.608  0.00  0.00           O  
ATOM   2814  CB  HIS 1 188      60.226  27.431  43.074  0.00  0.00           C  
ATOM   2815  CG  HIS 1 188      61.362  27.729  44.103  0.00  0.00           C  
ATOM   2816  ND1 HIS 1 188      62.696  27.665  43.780  0.00  0.00           N  
ATOM   2817  CD2 HIS 1 188      61.358  28.213  45.373  0.00  0.00           C  
ATOM   2818  CE1 HIS 1 188      63.415  27.977  44.844  0.00  0.00           C  
ATOM   2819  NE2 HIS 1 188      62.657  28.349  45.866  0.00  0.00           N  
ATOM   2820  H   HIS 1 188      57.864  27.263  42.103  0.00  0.00           H  
ATOM   2821  HA  HIS 1 188      59.034  29.149  43.660  0.00  0.00           H  
ATOM   2822  HB2 HIS 1 188      59.710  26.627  43.599  0.00  0.00           H  
ATOM   2823  HB3 HIS 1 188      60.514  26.913  42.159  0.00  0.00           H  
ATOM   2824  HD1 HIS 1 188      63.097  27.390  42.895  0.00  0.00           H  
ATOM   2825  HD2 HIS 1 188      60.446  28.506  45.873  0.00  0.00           H  
ATOM   2826  HE1 HIS 1 188      64.494  27.930  44.820  0.00  0.00           H  
ATOM   2827  N   SER 1 189      60.208  29.609  40.615  0.00  0.00           N  
ATOM   2828  CA  SER 1 189      60.918  30.552  39.734  0.00  0.00           C  
ATOM   2829  C   SER 1 189      60.528  32.043  39.785  0.00  0.00           C  
ATOM   2830  O   SER 1 189      61.325  32.925  39.554  0.00  0.00           O  
ATOM   2831  CB  SER 1 189      60.750  29.993  38.306  0.00  0.00           C  
ATOM   2832  OG  SER 1 189      59.362  30.110  37.856  0.00  0.00           O  
ATOM   2833  H   SER 1 189      59.772  28.820  40.160  0.00  0.00           H  
ATOM   2834  HA  SER 1 189      61.982  30.493  39.962  0.00  0.00           H  
ATOM   2835  HB2 SER 1 189      61.382  30.591  37.649  0.00  0.00           H  
ATOM   2836  HB3 SER 1 189      60.966  28.933  38.179  0.00  0.00           H  
ATOM   2837  HG  SER 1 189      58.828  29.444  38.295  0.00  0.00           H  
ATOM   2838  N   LEU 1 190      59.339  32.280  40.304  0.00  0.00           N  
ATOM   2839  CA  LEU 1 190      58.620  33.553  40.126  0.00  0.00           C  
ATOM   2840  C   LEU 1 190      59.207  34.534  41.096  0.00  0.00           C  
ATOM   2841  O   LEU 1 190      58.925  35.714  40.906  0.00  0.00           O  
ATOM   2842  CB  LEU 1 190      57.068  33.466  40.210  0.00  0.00           C  
ATOM   2843  CG  LEU 1 190      56.446  32.513  39.174  0.00  0.00           C  
ATOM   2844  CD1 LEU 1 190      54.962  32.220  39.537  0.00  0.00           C  
ATOM   2845  CD2 LEU 1 190      56.566  33.219  37.798  0.00  0.00           C  
ATOM   2846  H   LEU 1 190      58.764  31.497  40.580  0.00  0.00           H  
ATOM   2847  HA  LEU 1 190      58.879  33.982  39.158  0.00  0.00           H  
ATOM   2848  HB2 LEU 1 190      56.873  33.091  41.215  0.00  0.00           H  
ATOM   2849  HB3 LEU 1 190      56.556  34.429  40.201  0.00  0.00           H  
ATOM   2850  HG  LEU 1 190      57.044  31.604  39.110  0.00  0.00           H  
ATOM   2851 HD11 LEU 1 190      54.874  31.579  40.414  0.00  0.00           H  
ATOM   2852 HD12 LEU 1 190      54.526  33.199  39.734  0.00  0.00           H  
ATOM   2853 HD13 LEU 1 190      54.595  31.701  38.650  0.00  0.00           H  
ATOM   2854 HD21 LEU 1 190      57.575  33.612  37.677  0.00  0.00           H  
ATOM   2855 HD22 LEU 1 190      56.423  32.487  37.003  0.00  0.00           H  
ATOM   2856 HD23 LEU 1 190      55.946  34.094  37.605  0.00  0.00           H  
ATOM   2857  N   TYR 1 191      60.002  34.084  42.107  0.00  0.00           N  
ATOM   2858  CA  TYR 1 191      60.431  35.003  43.102  0.00  0.00           C  
ATOM   2859  C   TYR 1 191      61.935  34.802  43.561  0.00  0.00           C  
ATOM   2860  O   TYR 1 191      62.484  33.791  43.200  0.00  0.00           O  
ATOM   2861  CB  TYR 1 191      59.499  35.086  44.328  0.00  0.00           C  
ATOM   2862  CG  TYR 1 191      59.565  33.747  45.176  0.00  0.00           C  
ATOM   2863  CD1 TYR 1 191      58.798  32.600  44.801  0.00  0.00           C  
ATOM   2864  CD2 TYR 1 191      60.208  33.694  46.450  0.00  0.00           C  
ATOM   2865  CE1 TYR 1 191      58.622  31.557  45.689  0.00  0.00           C  
ATOM   2866  CE2 TYR 1 191      59.974  32.666  47.361  0.00  0.00           C  
ATOM   2867  CZ  TYR 1 191      59.140  31.562  46.986  0.00  0.00           C  
ATOM   2868  OH  TYR 1 191      58.975  30.461  47.767  0.00  0.00           O  
ATOM   2869  H   TYR 1 191      60.151  33.098  42.266  0.00  0.00           H  
ATOM   2870  HA  TYR 1 191      60.374  36.002  42.671  0.00  0.00           H  
ATOM   2871  HB2 TYR 1 191      59.773  35.947  44.938  0.00  0.00           H  
ATOM   2872  HB3 TYR 1 191      58.510  35.199  43.884  0.00  0.00           H  
ATOM   2873  HD1 TYR 1 191      58.317  32.594  43.834  0.00  0.00           H  
ATOM   2874  HD2 TYR 1 191      60.840  34.518  46.746  0.00  0.00           H  
ATOM   2875  HE1 TYR 1 191      58.022  30.744  45.308  0.00  0.00           H  
ATOM   2876  HE2 TYR 1 191      60.430  32.702  48.339  0.00  0.00           H  
ATOM   2877  HH  TYR 1 191      59.323  30.558  48.656  0.00  0.00           H  
ATOM   2878  N   THR 1 192      62.481  35.686  44.417  0.00  0.00           N  
ATOM   2879  CA  THR 1 192      63.789  35.634  45.132  0.00  0.00           C  
ATOM   2880  C   THR 1 192      63.563  36.129  46.558  0.00  0.00           C  
ATOM   2881  O   THR 1 192      62.617  36.933  46.913  0.00  0.00           O  
ATOM   2882  CB  THR 1 192      64.847  36.621  44.530  0.00  0.00           C  
ATOM   2883  OG1 THR 1 192      64.991  36.411  43.161  0.00  0.00           O  
ATOM   2884  CG2 THR 1 192      66.262  36.558  45.056  0.00  0.00           C  
ATOM   2885  H   THR 1 192      62.007  36.578  44.451  0.00  0.00           H  
ATOM   2886  HA  THR 1 192      64.209  34.630  45.174  0.00  0.00           H  
ATOM   2887  HB  THR 1 192      64.360  37.570  44.754  0.00  0.00           H  
ATOM   2888  HG1 THR 1 192      65.264  35.492  43.115  0.00  0.00           H  
ATOM   2889 HG21 THR 1 192      66.529  37.167  45.920  0.00  0.00           H  
ATOM   2890 HG22 THR 1 192      66.600  35.580  45.398  0.00  0.00           H  
ATOM   2891 HG23 THR 1 192      66.973  36.763  44.255  0.00  0.00           H  
ATOM   2892  N   GLY 1 193      64.455  35.541  47.375  0.00  0.00           N  
ATOM   2893  CA  GLY 1 193      64.480  35.622  48.835  0.00  0.00           C  
ATOM   2894  C   GLY 1 193      63.341  35.034  49.674  0.00  0.00           C  
ATOM   2895  O   GLY 1 193      62.452  34.216  49.277  0.00  0.00           O  
ATOM   2896  H   GLY 1 193      65.143  34.887  47.030  0.00  0.00           H  
ATOM   2897  HA2 GLY 1 193      65.402  35.127  49.137  0.00  0.00           H  
ATOM   2898  HA3 GLY 1 193      64.636  36.673  49.077  0.00  0.00           H  
ATOM   2899  N   SER 1 194      63.228  35.398  50.970  0.00  0.00           N  
ATOM   2900  CA  SER 1 194      62.266  34.816  51.923  0.00  0.00           C  
ATOM   2901  C   SER 1 194      60.877  35.411  51.780  0.00  0.00           C  
ATOM   2902  O   SER 1 194      60.690  36.630  51.634  0.00  0.00           O  
ATOM   2903  CB  SER 1 194      62.661  35.076  53.367  0.00  0.00           C  
ATOM   2904  OG  SER 1 194      63.821  34.269  53.618  0.00  0.00           O  
ATOM   2905  H   SER 1 194      63.868  36.144  51.205  0.00  0.00           H  
ATOM   2906  HA  SER 1 194      62.256  33.749  51.700  0.00  0.00           H  
ATOM   2907  HB2 SER 1 194      62.895  36.117  53.589  0.00  0.00           H  
ATOM   2908  HB3 SER 1 194      61.933  34.784  54.125  0.00  0.00           H  
ATOM   2909  HG  SER 1 194      64.040  34.324  54.551  0.00  0.00           H  
ATOM   2910  N   LEU 1 195      59.940  34.493  51.828  0.00  0.00           N  
ATOM   2911  CA  LEU 1 195      58.533  34.855  51.771  0.00  0.00           C  
ATOM   2912  C   LEU 1 195      57.858  35.200  53.111  0.00  0.00           C  
ATOM   2913  O   LEU 1 195      57.848  34.404  54.099  0.00  0.00           O  
ATOM   2914  CB  LEU 1 195      57.824  33.740  50.946  0.00  0.00           C  
ATOM   2915  CG  LEU 1 195      56.331  34.030  50.643  0.00  0.00           C  
ATOM   2916  CD1 LEU 1 195      56.179  34.658  49.274  0.00  0.00           C  
ATOM   2917  CD2 LEU 1 195      55.521  32.796  50.703  0.00  0.00           C  
ATOM   2918  H   LEU 1 195      60.167  33.624  52.289  0.00  0.00           H  
ATOM   2919  HA  LEU 1 195      58.448  35.694  51.081  0.00  0.00           H  
ATOM   2920  HB2 LEU 1 195      58.264  33.492  49.980  0.00  0.00           H  
ATOM   2921  HB3 LEU 1 195      57.929  32.924  51.662  0.00  0.00           H  
ATOM   2922  HG  LEU 1 195      56.030  34.749  51.406  0.00  0.00           H  
ATOM   2923 HD11 LEU 1 195      56.612  35.658  49.304  0.00  0.00           H  
ATOM   2924 HD12 LEU 1 195      56.702  34.116  48.486  0.00  0.00           H  
ATOM   2925 HD13 LEU 1 195      55.109  34.812  49.138  0.00  0.00           H  
ATOM   2926 HD21 LEU 1 195      55.859  32.116  49.921  0.00  0.00           H  
ATOM   2927 HD22 LEU 1 195      55.633  32.360  51.695  0.00  0.00           H  
ATOM   2928 HD23 LEU 1 195      54.448  32.949  50.591  0.00  0.00           H  
ATOM   2929  N   TRP 1 196      57.355  36.473  53.159  0.00  0.00           N  
ATOM   2930  CA  TRP 1 196      56.784  37.038  54.428  0.00  0.00           C  
ATOM   2931  C   TRP 1 196      55.358  37.503  54.389  0.00  0.00           C  
ATOM   2932  O   TRP 1 196      54.945  38.054  53.348  0.00  0.00           O  
ATOM   2933  CB  TRP 1 196      57.758  38.066  55.038  0.00  0.00           C  
ATOM   2934  CG  TRP 1 196      59.110  37.694  55.361  0.00  0.00           C  
ATOM   2935  CD1 TRP 1 196      60.154  37.845  54.506  0.00  0.00           C  
ATOM   2936  CD2 TRP 1 196      59.693  37.186  56.625  0.00  0.00           C  
ATOM   2937  NE1 TRP 1 196      61.282  37.538  55.120  0.00  0.00           N  
ATOM   2938  CE2 TRP 1 196      61.121  37.024  56.408  0.00  0.00           C  
ATOM   2939  CE3 TRP 1 196      59.182  36.871  57.901  0.00  0.00           C  
ATOM   2940  CZ2 TRP 1 196      61.965  36.653  57.400  0.00  0.00           C  
ATOM   2941  CZ3 TRP 1 196      60.029  36.339  58.868  0.00  0.00           C  
ATOM   2942  CH2 TRP 1 196      61.422  36.150  58.611  0.00  0.00           C  
ATOM   2943  H   TRP 1 196      57.648  37.165  52.484  0.00  0.00           H  
ATOM   2944  HA  TRP 1 196      56.777  36.316  55.244  0.00  0.00           H  
ATOM   2945  HB2 TRP 1 196      57.823  38.936  54.385  0.00  0.00           H  
ATOM   2946  HB3 TRP 1 196      57.261  38.477  55.917  0.00  0.00           H  
ATOM   2947  HD1 TRP 1 196      60.106  38.338  53.547  0.00  0.00           H  
ATOM   2948  HE1 TRP 1 196      62.152  37.734  54.645  0.00  0.00           H  
ATOM   2949  HE3 TRP 1 196      58.155  37.088  58.157  0.00  0.00           H  
ATOM   2950  HZ2 TRP 1 196      63.029  36.679  57.219  0.00  0.00           H  
ATOM   2951  HZ3 TRP 1 196      59.574  36.088  59.815  0.00  0.00           H  
ATOM   2952  HH2 TRP 1 196      62.062  35.776  59.397  0.00  0.00           H  
ATOM   2953  N   TYR 1 197      54.609  37.258  55.469  0.00  0.00           N  
ATOM   2954  CA  TYR 1 197      53.080  37.420  55.373  0.00  0.00           C  
ATOM   2955  C   TYR 1 197      52.503  38.421  56.384  0.00  0.00           C  
ATOM   2956  O   TYR 1 197      52.915  38.537  57.493  0.00  0.00           O  
ATOM   2957  CB  TYR 1 197      52.403  36.064  55.748  0.00  0.00           C  
ATOM   2958  CG  TYR 1 197      52.836  34.879  54.880  0.00  0.00           C  
ATOM   2959  CD1 TYR 1 197      52.027  34.547  53.787  0.00  0.00           C  
ATOM   2960  CD2 TYR 1 197      53.848  34.020  55.321  0.00  0.00           C  
ATOM   2961  CE1 TYR 1 197      52.269  33.371  53.019  0.00  0.00           C  
ATOM   2962  CE2 TYR 1 197      54.003  32.787  54.624  0.00  0.00           C  
ATOM   2963  CZ  TYR 1 197      53.259  32.499  53.542  0.00  0.00           C  
ATOM   2964  OH  TYR 1 197      53.317  31.243  52.910  0.00  0.00           O  
ATOM   2965  H   TYR 1 197      55.103  36.722  56.168  0.00  0.00           H  
ATOM   2966  HA  TYR 1 197      52.797  37.801  54.392  0.00  0.00           H  
ATOM   2967  HB2 TYR 1 197      52.822  35.832  56.727  0.00  0.00           H  
ATOM   2968  HB3 TYR 1 197      51.332  36.114  55.947  0.00  0.00           H  
ATOM   2969  HD1 TYR 1 197      51.247  35.227  53.475  0.00  0.00           H  
ATOM   2970  HD2 TYR 1 197      54.503  34.327  56.123  0.00  0.00           H  
ATOM   2971  HE1 TYR 1 197      51.648  33.110  52.175  0.00  0.00           H  
ATOM   2972  HE2 TYR 1 197      54.774  32.109  54.961  0.00  0.00           H  
ATOM   2973  HH  TYR 1 197      54.139  30.793  53.118  0.00  0.00           H  
ATOM   2974  N   THR 1 198      51.337  38.925  55.967  0.00  0.00           N  
ATOM   2975  CA  THR 1 198      50.554  39.841  56.785  0.00  0.00           C  
ATOM   2976  C   THR 1 198      49.092  39.201  56.917  0.00  0.00           C  
ATOM   2977  O   THR 1 198      48.664  38.551  55.961  0.00  0.00           O  
ATOM   2978  CB  THR 1 198      50.464  41.250  56.136  0.00  0.00           C  
ATOM   2979  OG1 THR 1 198      50.084  42.114  57.142  0.00  0.00           O  
ATOM   2980  CG2 THR 1 198      49.550  41.458  54.907  0.00  0.00           C  
ATOM   2981  H   THR 1 198      51.083  38.994  54.991  0.00  0.00           H  
ATOM   2982  HA  THR 1 198      51.064  39.944  57.743  0.00  0.00           H  
ATOM   2983  HB  THR 1 198      51.480  41.488  55.820  0.00  0.00           H  
ATOM   2984  HG1 THR 1 198      50.828  42.152  57.748  0.00  0.00           H  
ATOM   2985 HG21 THR 1 198      49.769  40.675  54.181  0.00  0.00           H  
ATOM   2986 HG22 THR 1 198      48.520  41.274  55.211  0.00  0.00           H  
ATOM   2987 HG23 THR 1 198      49.603  42.457  54.475  0.00  0.00           H  
ATOM   2988  N   PRO 1 199      48.303  39.562  57.959  0.00  0.00           N  
ATOM   2989  CA  PRO 1 199      46.965  38.950  58.003  0.00  0.00           C  
ATOM   2990  C   PRO 1 199      45.966  39.633  57.048  0.00  0.00           C  
ATOM   2991  O   PRO 1 199      45.815  40.856  57.063  0.00  0.00           O  
ATOM   2992  CB  PRO 1 199      46.500  39.010  59.492  0.00  0.00           C  
ATOM   2993  CG  PRO 1 199      47.923  39.118  60.099  0.00  0.00           C  
ATOM   2994  CD  PRO 1 199      48.781  39.994  59.170  0.00  0.00           C  
ATOM   2995  HA  PRO 1 199      47.042  37.883  57.792  0.00  0.00           H  
ATOM   2996  HB2 PRO 1 199      45.908  39.913  59.638  0.00  0.00           H  
ATOM   2997  HB3 PRO 1 199      46.033  38.050  59.710  0.00  0.00           H  
ATOM   2998  HG2 PRO 1 199      47.732  39.695  61.004  0.00  0.00           H  
ATOM   2999  HG3 PRO 1 199      48.369  38.134  60.236  0.00  0.00           H  
ATOM   3000  HD2 PRO 1 199      49.843  39.781  59.290  0.00  0.00           H  
ATOM   3001  HD3 PRO 1 199      48.519  41.052  59.179  0.00  0.00           H  
ATOM   3002  N   ILE 1 200      45.131  38.781  56.539  0.00  0.00           N  
ATOM   3003  CA  ILE 1 200      43.764  39.150  56.197  0.00  0.00           C  
ATOM   3004  C   ILE 1 200      42.965  39.552  57.370  0.00  0.00           C  
ATOM   3005  O   ILE 1 200      42.589  38.648  58.142  0.00  0.00           O  
ATOM   3006  CB  ILE 1 200      43.126  38.117  55.191  0.00  0.00           C  
ATOM   3007  CG1 ILE 1 200      43.877  38.014  53.873  0.00  0.00           C  
ATOM   3008  CG2 ILE 1 200      41.650  38.539  54.839  0.00  0.00           C  
ATOM   3009  CD1 ILE 1 200      43.548  36.823  52.963  0.00  0.00           C  
ATOM   3010  H   ILE 1 200      45.367  37.802  56.620  0.00  0.00           H  
ATOM   3011  HA  ILE 1 200      43.816  40.115  55.693  0.00  0.00           H  
ATOM   3012  HB  ILE 1 200      43.065  37.159  55.708  0.00  0.00           H  
ATOM   3013 HG12 ILE 1 200      43.684  39.000  53.450  0.00  0.00           H  
ATOM   3014 HG13 ILE 1 200      44.945  37.944  54.080  0.00  0.00           H  
ATOM   3015 HG21 ILE 1 200      41.803  39.526  54.402  0.00  0.00           H  
ATOM   3016 HG22 ILE 1 200      41.148  37.822  54.190  0.00  0.00           H  
ATOM   3017 HG23 ILE 1 200      41.063  38.616  55.754  0.00  0.00           H  
ATOM   3018 HD11 ILE 1 200      42.635  37.106  52.440  0.00  0.00           H  
ATOM   3019 HD12 ILE 1 200      44.483  36.793  52.403  0.00  0.00           H  
ATOM   3020 HD13 ILE 1 200      43.419  35.922  53.564  0.00  0.00           H  
ATOM   3021  N   ARG 1 201      42.803  40.845  57.649  0.00  0.00           N  
ATOM   3022  CA  ARG 1 201      42.079  41.337  58.876  0.00  0.00           C  
ATOM   3023  C   ARG 1 201      40.640  40.902  58.950  0.00  0.00           C  
ATOM   3024  O   ARG 1 201      40.186  40.656  60.069  0.00  0.00           O  
ATOM   3025  CB  ARG 1 201      42.242  42.850  58.911  0.00  0.00           C  
ATOM   3026  CG  ARG 1 201      42.176  43.528  60.228  0.00  0.00           C  
ATOM   3027  CD  ARG 1 201      41.626  44.917  60.169  0.00  0.00           C  
ATOM   3028  NE  ARG 1 201      41.643  45.628  61.461  0.00  0.00           N  
ATOM   3029  CZ  ARG 1 201      41.167  46.864  61.683  0.00  0.00           C  
ATOM   3030  NH1 ARG 1 201      40.827  47.743  60.824  0.00  0.00           N  
ATOM   3031  NH2 ARG 1 201      41.023  47.309  62.880  0.00  0.00           N  
ATOM   3032  H   ARG 1 201      43.114  41.530  56.975  0.00  0.00           H  
ATOM   3033  HA  ARG 1 201      42.593  40.944  59.754  0.00  0.00           H  
ATOM   3034  HB2 ARG 1 201      43.199  43.099  58.453  0.00  0.00           H  
ATOM   3035  HB3 ARG 1 201      41.570  43.308  58.186  0.00  0.00           H  
ATOM   3036  HG2 ARG 1 201      41.323  43.045  60.704  0.00  0.00           H  
ATOM   3037  HG3 ARG 1 201      42.993  43.321  60.920  0.00  0.00           H  
ATOM   3038  HD2 ARG 1 201      42.188  45.474  59.419  0.00  0.00           H  
ATOM   3039  HD3 ARG 1 201      40.636  44.969  59.715  0.00  0.00           H  
ATOM   3040  HE  ARG 1 201      41.824  45.092  62.297  0.00  0.00           H  
ATOM   3041 HH11 ARG 1 201      40.367  48.609  61.065  0.00  0.00           H  
ATOM   3042 HH12 ARG 1 201      40.974  47.534  59.846  0.00  0.00           H  
ATOM   3043 HH21 ARG 1 201      40.439  48.119  63.030  0.00  0.00           H  
ATOM   3044 HH22 ARG 1 201      41.280  46.715  63.655  0.00  0.00           H  
ATOM   3045  N   ARG 1 202      40.028  40.716  57.845  0.00  0.00           N  
ATOM   3046  CA  ARG 1 202      38.546  40.256  57.680  0.00  0.00           C  
ATOM   3047  C   ARG 1 202      38.242  39.781  56.317  0.00  0.00           C  
ATOM   3048  O   ARG 1 202      38.874  40.328  55.413  0.00  0.00           O  
ATOM   3049  CB  ARG 1 202      37.609  41.445  58.151  0.00  0.00           C  
ATOM   3050  CG  ARG 1 202      36.262  40.803  58.508  0.00  0.00           C  
ATOM   3051  CD  ARG 1 202      35.463  41.754  59.467  0.00  0.00           C  
ATOM   3052  NE  ARG 1 202      35.377  43.111  58.971  0.00  0.00           N  
ATOM   3053  CZ  ARG 1 202      34.356  43.686  58.294  0.00  0.00           C  
ATOM   3054  NH1 ARG 1 202      34.400  44.870  57.725  0.00  0.00           N  
ATOM   3055  NH2 ARG 1 202      33.206  43.190  58.368  0.00  0.00           N  
ATOM   3056  H   ARG 1 202      40.467  41.005  56.982  0.00  0.00           H  
ATOM   3057  HA  ARG 1 202      38.338  39.411  58.337  0.00  0.00           H  
ATOM   3058  HB2 ARG 1 202      38.044  41.832  59.072  0.00  0.00           H  
ATOM   3059  HB3 ARG 1 202      37.512  42.304  57.487  0.00  0.00           H  
ATOM   3060  HG2 ARG 1 202      35.689  40.596  57.604  0.00  0.00           H  
ATOM   3061  HG3 ARG 1 202      36.424  39.874  59.055  0.00  0.00           H  
ATOM   3062  HD2 ARG 1 202      34.464  41.366  59.666  0.00  0.00           H  
ATOM   3063  HD3 ARG 1 202      36.130  41.809  60.328  0.00  0.00           H  
ATOM   3064  HE  ARG 1 202      36.196  43.697  59.040  0.00  0.00           H  
ATOM   3065 HH11 ARG 1 202      33.548  45.321  57.422  0.00  0.00           H  
ATOM   3066 HH12 ARG 1 202      35.290  45.307  57.536  0.00  0.00           H  
ATOM   3067 HH21 ARG 1 202      32.441  43.768  58.052  0.00  0.00           H  
ATOM   3068 HH22 ARG 1 202      33.107  42.290  58.816  0.00  0.00           H  
ATOM   3069  N   GLU 1 203      37.368  38.856  56.073  0.00  0.00           N  
ATOM   3070  CA  GLU 1 203      37.053  38.335  54.769  0.00  0.00           C  
ATOM   3071  C   GLU 1 203      36.041  39.305  53.958  0.00  0.00           C  
ATOM   3072  O   GLU 1 203      34.878  38.969  53.892  0.00  0.00           O  
ATOM   3073  CB  GLU 1 203      36.536  36.837  54.883  0.00  0.00           C  
ATOM   3074  CG  GLU 1 203      37.775  35.873  54.775  0.00  0.00           C  
ATOM   3075  CD  GLU 1 203      37.347  34.409  54.929  0.00  0.00           C  
ATOM   3076  OE1 GLU 1 203      36.255  33.955  54.563  0.00  0.00           O  
ATOM   3077  OE2 GLU 1 203      38.263  33.584  55.282  0.00  0.00           O  
ATOM   3078  H   GLU 1 203      36.851  38.386  56.802  0.00  0.00           H  
ATOM   3079  HA  GLU 1 203      37.991  38.264  54.218  0.00  0.00           H  
ATOM   3080  HB2 GLU 1 203      35.938  36.677  55.780  0.00  0.00           H  
ATOM   3081  HB3 GLU 1 203      35.996  36.578  53.972  0.00  0.00           H  
ATOM   3082  HG2 GLU 1 203      38.306  36.051  53.840  0.00  0.00           H  
ATOM   3083  HG3 GLU 1 203      38.421  36.230  55.577  0.00  0.00           H  
ATOM   3084  N   TRP 1 204      36.419  40.444  53.455  0.00  0.00           N  
ATOM   3085  CA  TRP 1 204      35.547  41.379  52.813  0.00  0.00           C  
ATOM   3086  C   TRP 1 204      36.292  41.905  51.608  0.00  0.00           C  
ATOM   3087  O   TRP 1 204      36.584  41.213  50.603  0.00  0.00           O  
ATOM   3088  CB  TRP 1 204      34.899  42.398  53.838  0.00  0.00           C  
ATOM   3089  CG  TRP 1 204      35.727  43.451  54.480  0.00  0.00           C  
ATOM   3090  CD1 TRP 1 204      36.946  43.273  55.003  0.00  0.00           C  
ATOM   3091  CD2 TRP 1 204      35.314  44.874  54.883  0.00  0.00           C  
ATOM   3092  NE1 TRP 1 204      37.419  44.467  55.480  0.00  0.00           N  
ATOM   3093  CE2 TRP 1 204      36.478  45.461  55.526  0.00  0.00           C  
ATOM   3094  CE3 TRP 1 204      34.184  45.692  54.715  0.00  0.00           C  
ATOM   3095  CZ2 TRP 1 204      36.472  46.781  55.995  0.00  0.00           C  
ATOM   3096  CZ3 TRP 1 204      34.197  46.965  55.232  0.00  0.00           C  
ATOM   3097  CH2 TRP 1 204      35.305  47.502  55.925  0.00  0.00           C  
ATOM   3098  H   TRP 1 204      37.367  40.733  53.651  0.00  0.00           H  
ATOM   3099  HA  TRP 1 204      34.750  40.839  52.302  0.00  0.00           H  
ATOM   3100  HB2 TRP 1 204      34.136  42.968  53.308  0.00  0.00           H  
ATOM   3101  HB3 TRP 1 204      34.427  41.750  54.576  0.00  0.00           H  
ATOM   3102  HD1 TRP 1 204      37.499  42.348  55.063  0.00  0.00           H  
ATOM   3103  HE1 TRP 1 204      38.354  44.456  55.863  0.00  0.00           H  
ATOM   3104  HE3 TRP 1 204      33.241  45.360  54.306  0.00  0.00           H  
ATOM   3105  HZ2 TRP 1 204      37.367  47.261  56.363  0.00  0.00           H  
ATOM   3106  HZ3 TRP 1 204      33.372  47.659  55.296  0.00  0.00           H  
ATOM   3107  HH2 TRP 1 204      35.170  48.491  56.338  0.00  0.00           H  
ATOM   3108  N   TYR 1 205      36.810  43.116  51.720  0.00  0.00           N  
ATOM   3109  CA  TYR 1 205      38.054  43.475  50.974  0.00  0.00           C  
ATOM   3110  C   TYR 1 205      39.155  42.601  51.428  0.00  0.00           C  
ATOM   3111  O   TYR 1 205      39.280  42.151  52.555  0.00  0.00           O  
ATOM   3112  CB  TYR 1 205      38.442  44.914  51.406  0.00  0.00           C  
ATOM   3113  CG  TYR 1 205      37.462  46.048  51.141  0.00  0.00           C  
ATOM   3114  CD1 TYR 1 205      37.167  46.362  49.795  0.00  0.00           C  
ATOM   3115  CD2 TYR 1 205      36.867  46.711  52.214  0.00  0.00           C  
ATOM   3116  CE1 TYR 1 205      36.146  47.292  49.534  0.00  0.00           C  
ATOM   3117  CE2 TYR 1 205      35.775  47.499  52.003  0.00  0.00           C  
ATOM   3118  CZ  TYR 1 205      35.340  47.712  50.675  0.00  0.00           C  
ATOM   3119  OH  TYR 1 205      34.211  48.404  50.392  0.00  0.00           O  
ATOM   3120  H   TYR 1 205      36.687  43.618  52.588  0.00  0.00           H  
ATOM   3121  HA  TYR 1 205      37.900  43.472  49.895  0.00  0.00           H  
ATOM   3122  HB2 TYR 1 205      38.676  44.888  52.470  0.00  0.00           H  
ATOM   3123  HB3 TYR 1 205      39.346  45.177  50.857  0.00  0.00           H  
ATOM   3124  HD1 TYR 1 205      37.763  45.998  48.971  0.00  0.00           H  
ATOM   3125  HD2 TYR 1 205      37.195  46.491  53.219  0.00  0.00           H  
ATOM   3126  HE1 TYR 1 205      35.829  47.576  48.542  0.00  0.00           H  
ATOM   3127  HE2 TYR 1 205      35.181  47.957  52.780  0.00  0.00           H  
ATOM   3128  HH  TYR 1 205      33.534  48.183  51.036  0.00  0.00           H  
ATOM   3129  N   TYR 1 206      40.171  42.450  50.614  0.00  0.00           N  
ATOM   3130  CA  TYR 1 206      41.451  42.135  51.158  0.00  0.00           C  
ATOM   3131  C   TYR 1 206      42.102  43.300  51.986  0.00  0.00           C  
ATOM   3132  O   TYR 1 206      42.986  44.054  51.509  0.00  0.00           O  
ATOM   3133  CB  TYR 1 206      42.455  41.622  50.052  0.00  0.00           C  
ATOM   3134  CG  TYR 1 206      42.144  40.293  49.388  0.00  0.00           C  
ATOM   3135  CD1 TYR 1 206      42.468  39.086  50.051  0.00  0.00           C  
ATOM   3136  CD2 TYR 1 206      41.490  40.274  48.120  0.00  0.00           C  
ATOM   3137  CE1 TYR 1 206      42.049  37.896  49.468  0.00  0.00           C  
ATOM   3138  CE2 TYR 1 206      41.324  39.077  47.491  0.00  0.00           C  
ATOM   3139  CZ  TYR 1 206      41.456  37.877  48.197  0.00  0.00           C  
ATOM   3140  OH  TYR 1 206      41.056  36.732  47.554  0.00  0.00           O  
ATOM   3141  H   TYR 1 206      40.267  42.766  49.660  0.00  0.00           H  
ATOM   3142  HA  TYR 1 206      41.316  41.236  51.760  0.00  0.00           H  
ATOM   3143  HB2 TYR 1 206      42.605  42.435  49.342  0.00  0.00           H  
ATOM   3144  HB3 TYR 1 206      43.419  41.707  50.553  0.00  0.00           H  
ATOM   3145  HD1 TYR 1 206      42.925  39.153  51.027  0.00  0.00           H  
ATOM   3146  HD2 TYR 1 206      41.043  41.164  47.702  0.00  0.00           H  
ATOM   3147  HE1 TYR 1 206      41.919  36.994  50.048  0.00  0.00           H  
ATOM   3148  HE2 TYR 1 206      40.771  39.032  46.564  0.00  0.00           H  
ATOM   3149  HH  TYR 1 206      40.285  36.853  46.994  0.00  0.00           H  
ATOM   3150  N   GLU 1 207      41.631  43.513  53.247  0.00  0.00           N  
ATOM   3151  CA  GLU 1 207      42.134  44.453  54.213  0.00  0.00           C  
ATOM   3152  C   GLU 1 207      43.323  43.949  55.081  0.00  0.00           C  
ATOM   3153  O   GLU 1 207      43.340  42.861  55.732  0.00  0.00           O  
ATOM   3154  CB  GLU 1 207      40.961  44.920  55.101  0.00  0.00           C  
ATOM   3155  CG  GLU 1 207      41.387  45.758  56.242  0.00  0.00           C  
ATOM   3156  CD  GLU 1 207      40.343  46.258  57.272  0.00  0.00           C  
ATOM   3157  OE1 GLU 1 207      39.395  45.502  57.540  0.00  0.00           O  
ATOM   3158  OE2 GLU 1 207      40.592  47.295  57.984  0.00  0.00           O  
ATOM   3159  H   GLU 1 207      40.785  43.022  53.496  0.00  0.00           H  
ATOM   3160  HA  GLU 1 207      42.269  45.403  53.697  0.00  0.00           H  
ATOM   3161  HB2 GLU 1 207      40.404  45.541  54.400  0.00  0.00           H  
ATOM   3162  HB3 GLU 1 207      40.357  44.088  55.464  0.00  0.00           H  
ATOM   3163  HG2 GLU 1 207      42.051  45.131  56.837  0.00  0.00           H  
ATOM   3164  HG3 GLU 1 207      42.081  46.560  55.990  0.00  0.00           H  
ATOM   3165  N   VAL 1 208      44.343  44.835  55.101  0.00  0.00           N  
ATOM   3166  CA  VAL 1 208      45.607  44.690  55.814  0.00  0.00           C  
ATOM   3167  C   VAL 1 208      45.848  45.936  56.739  0.00  0.00           C  
ATOM   3168  O   VAL 1 208      45.039  46.852  56.844  0.00  0.00           O  
ATOM   3169  CB  VAL 1 208      46.648  44.533  54.774  0.00  0.00           C  
ATOM   3170  CG1 VAL 1 208      46.529  43.232  54.023  0.00  0.00           C  
ATOM   3171  CG2 VAL 1 208      46.786  45.736  53.850  0.00  0.00           C  
ATOM   3172  H   VAL 1 208      44.220  45.737  54.662  0.00  0.00           H  
ATOM   3173  HA  VAL 1 208      45.612  43.794  56.435  0.00  0.00           H  
ATOM   3174  HB  VAL 1 208      47.633  44.451  55.233  0.00  0.00           H  
ATOM   3175 HG11 VAL 1 208      45.647  43.039  53.413  0.00  0.00           H  
ATOM   3176 HG12 VAL 1 208      47.371  43.196  53.332  0.00  0.00           H  
ATOM   3177 HG13 VAL 1 208      46.583  42.436  54.766  0.00  0.00           H  
ATOM   3178 HG21 VAL 1 208      45.838  46.160  53.522  0.00  0.00           H  
ATOM   3179 HG22 VAL 1 208      47.386  46.489  54.362  0.00  0.00           H  
ATOM   3180 HG23 VAL 1 208      47.381  45.372  53.013  0.00  0.00           H  
ATOM   3181  N   ILE 1 209      47.009  45.961  57.441  0.00  0.00           N  
ATOM   3182  CA  ILE 1 209      47.409  47.068  58.378  0.00  0.00           C  
ATOM   3183  C   ILE 1 209      48.807  47.540  58.050  0.00  0.00           C  
ATOM   3184  O   ILE 1 209      49.760  46.789  58.010  0.00  0.00           O  
ATOM   3185  CB  ILE 1 209      47.258  46.709  59.825  0.00  0.00           C  
ATOM   3186  CG1 ILE 1 209      45.813  46.083  60.043  0.00  0.00           C  
ATOM   3187  CG2 ILE 1 209      47.527  47.762  60.949  0.00  0.00           C  
ATOM   3188  CD1 ILE 1 209      45.391  45.822  61.526  0.00  0.00           C  
ATOM   3189  H   ILE 1 209      47.698  45.253  57.233  0.00  0.00           H  
ATOM   3190  HA  ILE 1 209      46.819  47.977  58.265  0.00  0.00           H  
ATOM   3191  HB  ILE 1 209      47.966  45.904  60.019  0.00  0.00           H  
ATOM   3192 HG12 ILE 1 209      45.157  46.792  59.536  0.00  0.00           H  
ATOM   3193 HG13 ILE 1 209      45.745  45.085  59.611  0.00  0.00           H  
ATOM   3194 HG21 ILE 1 209      47.601  47.269  61.919  0.00  0.00           H  
ATOM   3195 HG22 ILE 1 209      48.473  48.283  60.795  0.00  0.00           H  
ATOM   3196 HG23 ILE 1 209      46.716  48.489  60.921  0.00  0.00           H  
ATOM   3197 HD11 ILE 1 209      44.523  45.169  61.618  0.00  0.00           H  
ATOM   3198 HD12 ILE 1 209      46.291  45.595  62.098  0.00  0.00           H  
ATOM   3199 HD13 ILE 1 209      45.109  46.791  61.938  0.00  0.00           H  
ATOM   3200  N   ILE 1 210      48.999  48.861  57.800  0.00  0.00           N  
ATOM   3201  CA  ILE 1 210      50.346  49.515  57.530  0.00  0.00           C  
ATOM   3202  C   ILE 1 210      50.691  50.294  58.843  0.00  0.00           C  
ATOM   3203  O   ILE 1 210      49.997  51.041  59.503  0.00  0.00           O  
ATOM   3204  CB  ILE 1 210      50.073  50.333  56.240  0.00  0.00           C  
ATOM   3205  CG1 ILE 1 210      50.206  49.407  55.011  0.00  0.00           C  
ATOM   3206  CG2 ILE 1 210      50.981  51.453  56.148  0.00  0.00           C  
ATOM   3207  CD1 ILE 1 210      49.815  50.047  53.674  0.00  0.00           C  
ATOM   3208  H   ILE 1 210      48.207  49.481  57.890  0.00  0.00           H  
ATOM   3209  HA  ILE 1 210      51.167  48.849  57.266  0.00  0.00           H  
ATOM   3210  HB  ILE 1 210      49.074  50.748  56.373  0.00  0.00           H  
ATOM   3211 HG12 ILE 1 210      51.219  49.008  54.989  0.00  0.00           H  
ATOM   3212 HG13 ILE 1 210      49.494  48.611  55.230  0.00  0.00           H  
ATOM   3213 HG21 ILE 1 210      51.998  51.064  56.186  0.00  0.00           H  
ATOM   3214 HG22 ILE 1 210      50.860  52.028  55.230  0.00  0.00           H  
ATOM   3215 HG23 ILE 1 210      50.906  52.176  56.960  0.00  0.00           H  
ATOM   3216 HD11 ILE 1 210      48.803  50.447  53.739  0.00  0.00           H  
ATOM   3217 HD12 ILE 1 210      50.611  50.684  53.287  0.00  0.00           H  
ATOM   3218 HD13 ILE 1 210      49.740  49.142  53.071  0.00  0.00           H  
ATOM   3219  N   VAL 1 211      51.969  50.155  59.223  0.00  0.00           N  
ATOM   3220  CA  VAL 1 211      52.445  50.668  60.568  0.00  0.00           C  
ATOM   3221  C   VAL 1 211      53.275  51.971  60.469  0.00  0.00           C  
ATOM   3222  O   VAL 1 211      53.141  53.014  61.224  0.00  0.00           O  
ATOM   3223  CB  VAL 1 211      53.348  49.521  61.250  0.00  0.00           C  
ATOM   3224  CG1 VAL 1 211      53.498  49.685  62.739  0.00  0.00           C  
ATOM   3225  CG2 VAL 1 211      52.970  48.058  60.927  0.00  0.00           C  
ATOM   3226  H   VAL 1 211      52.569  49.555  58.675  0.00  0.00           H  
ATOM   3227  HA  VAL 1 211      51.591  50.742  61.240  0.00  0.00           H  
ATOM   3228  HB  VAL 1 211      54.303  49.751  60.777  0.00  0.00           H  
ATOM   3229 HG11 VAL 1 211      52.523  49.501  63.190  0.00  0.00           H  
ATOM   3230 HG12 VAL 1 211      54.276  49.043  63.152  0.00  0.00           H  
ATOM   3231 HG13 VAL 1 211      53.716  50.738  62.918  0.00  0.00           H  
ATOM   3232 HG21 VAL 1 211      53.820  47.403  61.116  0.00  0.00           H  
ATOM   3233 HG22 VAL 1 211      52.037  47.866  61.456  0.00  0.00           H  
ATOM   3234 HG23 VAL 1 211      52.664  47.790  59.916  0.00  0.00           H  
ATOM   3235  N   ARG 1 212      54.082  52.038  59.358  0.00  0.00           N  
ATOM   3236  CA  ARG 1 212      54.964  53.179  59.074  0.00  0.00           C  
ATOM   3237  C   ARG 1 212      55.220  53.207  57.545  0.00  0.00           C  
ATOM   3238  O   ARG 1 212      55.268  52.203  56.891  0.00  0.00           O  
ATOM   3239  CB  ARG 1 212      56.309  52.978  59.771  0.00  0.00           C  
ATOM   3240  CG  ARG 1 212      57.314  54.095  59.893  0.00  0.00           C  
ATOM   3241  CD  ARG 1 212      58.237  53.777  61.024  0.00  0.00           C  
ATOM   3242  NE  ARG 1 212      59.522  54.384  60.859  0.00  0.00           N  
ATOM   3243  CZ  ARG 1 212      60.471  54.268  61.793  0.00  0.00           C  
ATOM   3244  NH1 ARG 1 212      60.191  53.897  63.048  0.00  0.00           N  
ATOM   3245  NH2 ARG 1 212      61.682  54.706  61.525  0.00  0.00           N  
ATOM   3246  H   ARG 1 212      53.999  51.234  58.753  0.00  0.00           H  
ATOM   3247  HA  ARG 1 212      54.486  54.090  59.432  0.00  0.00           H  
ATOM   3248  HB2 ARG 1 212      55.980  52.767  60.788  0.00  0.00           H  
ATOM   3249  HB3 ARG 1 212      56.876  52.122  59.405  0.00  0.00           H  
ATOM   3250  HG2 ARG 1 212      57.774  54.258  58.919  0.00  0.00           H  
ATOM   3251  HG3 ARG 1 212      56.803  55.002  60.217  0.00  0.00           H  
ATOM   3252  HD2 ARG 1 212      57.762  54.090  61.954  0.00  0.00           H  
ATOM   3253  HD3 ARG 1 212      58.445  52.708  60.987  0.00  0.00           H  
ATOM   3254  HE  ARG 1 212      59.683  54.740  59.928  0.00  0.00           H  
ATOM   3255 HH11 ARG 1 212      60.839  53.689  63.794  0.00  0.00           H  
ATOM   3256 HH12 ARG 1 212      59.223  53.732  63.285  0.00  0.00           H  
ATOM   3257 HH21 ARG 1 212      62.396  54.656  62.238  0.00  0.00           H  
ATOM   3258 HH22 ARG 1 212      61.899  54.879  60.554  0.00  0.00           H  
ATOM   3259  N   VAL 1 213      55.505  54.378  57.068  0.00  0.00           N  
ATOM   3260  CA  VAL 1 213      56.002  54.632  55.672  0.00  0.00           C  
ATOM   3261  C   VAL 1 213      57.351  55.364  55.677  0.00  0.00           C  
ATOM   3262  O   VAL 1 213      57.540  56.307  56.479  0.00  0.00           O  
ATOM   3263  CB  VAL 1 213      54.931  55.005  54.683  0.00  0.00           C  
ATOM   3264  CG1 VAL 1 213      55.597  55.505  53.385  0.00  0.00           C  
ATOM   3265  CG2 VAL 1 213      53.998  53.875  54.376  0.00  0.00           C  
ATOM   3266  H   VAL 1 213      55.588  55.126  57.743  0.00  0.00           H  
ATOM   3267  HA  VAL 1 213      56.356  53.696  55.240  0.00  0.00           H  
ATOM   3268  HB  VAL 1 213      54.303  55.779  55.125  0.00  0.00           H  
ATOM   3269 HG11 VAL 1 213      54.813  55.800  52.687  0.00  0.00           H  
ATOM   3270 HG12 VAL 1 213      56.310  56.325  53.463  0.00  0.00           H  
ATOM   3271 HG13 VAL 1 213      56.080  54.687  52.850  0.00  0.00           H  
ATOM   3272 HG21 VAL 1 213      53.492  53.492  55.262  0.00  0.00           H  
ATOM   3273 HG22 VAL 1 213      53.219  54.179  53.677  0.00  0.00           H  
ATOM   3274 HG23 VAL 1 213      54.560  53.142  53.798  0.00  0.00           H  
ATOM   3275  N   GLU 1 214      58.367  54.992  54.898  0.00  0.00           N  
ATOM   3276  CA  GLU 1 214      59.747  55.703  54.877  0.00  0.00           C  
ATOM   3277  C   GLU 1 214      60.174  56.014  53.476  0.00  0.00           C  
ATOM   3278  O   GLU 1 214      59.949  55.186  52.609  0.00  0.00           O  
ATOM   3279  CB  GLU 1 214      60.788  54.948  55.650  0.00  0.00           C  
ATOM   3280  CG  GLU 1 214      60.232  54.482  56.992  0.00  0.00           C  
ATOM   3281  CD  GLU 1 214      61.487  54.098  57.797  0.00  0.00           C  
ATOM   3282  OE1 GLU 1 214      62.051  53.007  57.501  0.00  0.00           O  
ATOM   3283  OE2 GLU 1 214      61.914  54.831  58.705  0.00  0.00           O  
ATOM   3284  H   GLU 1 214      58.312  54.089  54.449  0.00  0.00           H  
ATOM   3285  HA  GLU 1 214      59.635  56.667  55.373  0.00  0.00           H  
ATOM   3286  HB2 GLU 1 214      61.081  54.151  54.967  0.00  0.00           H  
ATOM   3287  HB3 GLU 1 214      61.636  55.625  55.759  0.00  0.00           H  
ATOM   3288  HG2 GLU 1 214      59.817  55.324  57.547  0.00  0.00           H  
ATOM   3289  HG3 GLU 1 214      59.439  53.735  56.976  0.00  0.00           H  
ATOM   3290  N   ILE 1 215      60.780  57.174  53.223  0.00  0.00           N  
ATOM   3291  CA  ILE 1 215      61.266  57.658  51.866  0.00  0.00           C  
ATOM   3292  C   ILE 1 215      62.787  57.725  51.926  0.00  0.00           C  
ATOM   3293  O   ILE 1 215      63.265  58.502  52.739  0.00  0.00           O  
ATOM   3294  CB  ILE 1 215      60.580  59.041  51.614  0.00  0.00           C  
ATOM   3295  CG1 ILE 1 215      59.056  59.089  51.745  0.00  0.00           C  
ATOM   3296  CG2 ILE 1 215      60.995  59.521  50.199  0.00  0.00           C  
ATOM   3297  CD1 ILE 1 215      58.168  58.311  50.774  0.00  0.00           C  
ATOM   3298  H   ILE 1 215      60.922  57.793  54.008  0.00  0.00           H  
ATOM   3299  HA  ILE 1 215      61.023  56.886  51.136  0.00  0.00           H  
ATOM   3300  HB  ILE 1 215      60.949  59.704  52.396  0.00  0.00           H  
ATOM   3301 HG12 ILE 1 215      58.818  58.865  52.785  0.00  0.00           H  
ATOM   3302 HG13 ILE 1 215      58.703  60.107  51.580  0.00  0.00           H  
ATOM   3303 HG21 ILE 1 215      62.062  59.735  50.271  0.00  0.00           H  
ATOM   3304 HG22 ILE 1 215      60.717  58.729  49.504  0.00  0.00           H  
ATOM   3305 HG23 ILE 1 215      60.446  60.429  49.950  0.00  0.00           H  
ATOM   3306 HD11 ILE 1 215      58.448  57.258  50.736  0.00  0.00           H  
ATOM   3307 HD12 ILE 1 215      57.133  58.495  51.062  0.00  0.00           H  
ATOM   3308 HD13 ILE 1 215      58.127  58.742  49.774  0.00  0.00           H  
ATOM   3309  N   ASN 1 216      63.557  56.973  51.178  0.00  0.00           N  
ATOM   3310  CA  ASN 1 216      65.039  56.908  51.271  0.00  0.00           C  
ATOM   3311  C   ASN 1 216      65.488  56.651  52.740  0.00  0.00           C  
ATOM   3312  O   ASN 1 216      66.468  57.326  53.180  0.00  0.00           O  
ATOM   3313  CB  ASN 1 216      65.728  58.111  50.524  0.00  0.00           C  
ATOM   3314  CG  ASN 1 216      66.097  57.913  49.037  0.00  0.00           C  
ATOM   3315  OD1 ASN 1 216      66.277  56.789  48.619  0.00  0.00           O  
ATOM   3316  ND2 ASN 1 216      66.032  58.909  48.243  0.00  0.00           N  
ATOM   3317  H   ASN 1 216      63.131  56.449  50.427  0.00  0.00           H  
ATOM   3318  HA  ASN 1 216      65.418  55.984  50.835  0.00  0.00           H  
ATOM   3319  HB2 ASN 1 216      65.115  59.003  50.652  0.00  0.00           H  
ATOM   3320  HB3 ASN 1 216      66.654  58.227  51.088  0.00  0.00           H  
ATOM   3321 HD21 ASN 1 216      66.611  58.984  47.419  0.00  0.00           H  
ATOM   3322 HD22 ASN 1 216      65.510  59.726  48.528  0.00  0.00           H  
ATOM   3323  N   GLY 1 217      64.807  55.676  53.431  0.00  0.00           N  
ATOM   3324  CA  GLY 1 217      65.019  55.546  54.897  0.00  0.00           C  
ATOM   3325  C   GLY 1 217      64.813  56.706  55.847  0.00  0.00           C  
ATOM   3326  O   GLY 1 217      65.142  56.468  57.006  0.00  0.00           O  
ATOM   3327  H   GLY 1 217      64.109  55.046  53.063  0.00  0.00           H  
ATOM   3328  HA2 GLY 1 217      64.333  54.792  55.281  0.00  0.00           H  
ATOM   3329  HA3 GLY 1 217      66.043  55.214  55.069  0.00  0.00           H  
ATOM   3330  N   GLN 1 218      64.243  57.822  55.400  0.00  0.00           N  
ATOM   3331  CA  GLN 1 218      63.668  58.823  56.242  0.00  0.00           C  
ATOM   3332  C   GLN 1 218      62.151  58.466  56.456  0.00  0.00           C  
ATOM   3333  O   GLN 1 218      61.305  58.605  55.559  0.00  0.00           O  
ATOM   3334  CB  GLN 1 218      63.922  60.200  55.634  0.00  0.00           C  
ATOM   3335  CG  GLN 1 218      65.394  60.665  55.564  0.00  0.00           C  
ATOM   3336  CD  GLN 1 218      65.654  62.114  55.569  0.00  0.00           C  
ATOM   3337  OE1 GLN 1 218      66.286  62.738  54.673  0.00  0.00           O  
ATOM   3338  NE2 GLN 1 218      65.080  62.793  56.550  0.00  0.00           N  
ATOM   3339  H   GLN 1 218      64.067  57.813  54.405  0.00  0.00           H  
ATOM   3340  HA  GLN 1 218      64.139  58.686  57.215  0.00  0.00           H  
ATOM   3341  HB2 GLN 1 218      63.422  60.354  54.677  0.00  0.00           H  
ATOM   3342  HB3 GLN 1 218      63.454  60.877  56.348  0.00  0.00           H  
ATOM   3343  HG2 GLN 1 218      66.042  60.439  56.411  0.00  0.00           H  
ATOM   3344  HG3 GLN 1 218      65.864  60.217  54.689  0.00  0.00           H  
ATOM   3345 HE21 GLN 1 218      65.222  63.793  56.537  0.00  0.00           H  
ATOM   3346 HE22 GLN 1 218      64.633  62.381  57.357  0.00  0.00           H  
ATOM   3347  N   ASP 1 219      61.811  58.159  57.724  0.00  0.00           N  
ATOM   3348  CA  ASP 1 219      60.452  58.163  58.241  0.00  0.00           C  
ATOM   3349  C   ASP 1 219      59.641  59.378  57.826  0.00  0.00           C  
ATOM   3350  O   ASP 1 219      60.107  60.528  57.852  0.00  0.00           O  
ATOM   3351  CB  ASP 1 219      60.556  58.005  59.784  0.00  0.00           C  
ATOM   3352  CG  ASP 1 219      59.274  57.679  60.570  0.00  0.00           C  
ATOM   3353  OD1 ASP 1 219      58.170  57.523  59.964  0.00  0.00           O  
ATOM   3354  OD2 ASP 1 219      59.445  57.474  61.803  0.00  0.00           O  
ATOM   3355  H   ASP 1 219      62.567  57.960  58.364  0.00  0.00           H  
ATOM   3356  HA  ASP 1 219      59.908  57.296  57.865  0.00  0.00           H  
ATOM   3357  HB2 ASP 1 219      61.359  57.327  60.071  0.00  0.00           H  
ATOM   3358  HB3 ASP 1 219      60.960  58.977  60.067  0.00  0.00           H  
ATOM   3359  N   LEU 1 220      58.368  59.136  57.526  0.00  0.00           N  
ATOM   3360  CA  LEU 1 220      57.357  60.226  57.384  0.00  0.00           C  
ATOM   3361  C   LEU 1 220      56.922  60.756  58.721  0.00  0.00           C  
ATOM   3362  O   LEU 1 220      56.372  61.835  58.699  0.00  0.00           O  
ATOM   3363  CB  LEU 1 220      56.134  59.775  56.600  0.00  0.00           C  
ATOM   3364  CG  LEU 1 220      56.237  59.482  55.086  0.00  0.00           C  
ATOM   3365  CD1 LEU 1 220      54.858  59.008  54.529  0.00  0.00           C  
ATOM   3366  CD2 LEU 1 220      56.655  60.680  54.301  0.00  0.00           C  
ATOM   3367  H   LEU 1 220      58.030  58.195  57.667  0.00  0.00           H  
ATOM   3368  HA  LEU 1 220      57.931  60.999  56.873  0.00  0.00           H  
ATOM   3369  HB2 LEU 1 220      55.799  58.818  57.000  0.00  0.00           H  
ATOM   3370  HB3 LEU 1 220      55.325  60.490  56.751  0.00  0.00           H  
ATOM   3371  HG  LEU 1 220      56.961  58.691  54.896  0.00  0.00           H  
ATOM   3372 HD11 LEU 1 220      54.957  58.941  53.446  0.00  0.00           H  
ATOM   3373 HD12 LEU 1 220      54.705  58.072  55.066  0.00  0.00           H  
ATOM   3374 HD13 LEU 1 220      54.107  59.765  54.753  0.00  0.00           H  
ATOM   3375 HD21 LEU 1 220      57.629  61.013  54.659  0.00  0.00           H  
ATOM   3376 HD22 LEU 1 220      56.810  60.624  53.223  0.00  0.00           H  
ATOM   3377 HD23 LEU 1 220      55.870  61.424  54.442  0.00  0.00           H  
ATOM   3378  N   LYS 1 221      57.189  60.091  59.921  0.00  0.00           N  
ATOM   3379  CA  LYS 1 221      56.997  60.478  61.291  0.00  0.00           C  
ATOM   3380  C   LYS 1 221      55.562  60.958  61.511  0.00  0.00           C  
ATOM   3381  O   LYS 1 221      55.354  62.141  61.796  0.00  0.00           O  
ATOM   3382  CB  LYS 1 221      58.024  61.480  61.765  0.00  0.00           C  
ATOM   3383  CG  LYS 1 221      59.429  60.903  61.650  0.00  0.00           C  
ATOM   3384  CD  LYS 1 221      60.537  61.724  62.120  0.00  0.00           C  
ATOM   3385  CE  LYS 1 221      61.913  61.183  61.769  0.00  0.00           C  
ATOM   3386  NZ  LYS 1 221      62.872  61.930  62.503  0.00  0.00           N  
ATOM   3387  H   LYS 1 221      57.417  59.130  59.709  0.00  0.00           H  
ATOM   3388  HA  LYS 1 221      56.980  59.623  61.968  0.00  0.00           H  
ATOM   3389  HB2 LYS 1 221      57.897  62.451  61.286  0.00  0.00           H  
ATOM   3390  HB3 LYS 1 221      57.810  61.520  62.833  0.00  0.00           H  
ATOM   3391  HG2 LYS 1 221      59.535  59.965  62.195  0.00  0.00           H  
ATOM   3392  HG3 LYS 1 221      59.640  60.699  60.600  0.00  0.00           H  
ATOM   3393  HD2 LYS 1 221      60.336  62.711  61.701  0.00  0.00           H  
ATOM   3394  HD3 LYS 1 221      60.348  61.767  63.192  0.00  0.00           H  
ATOM   3395  HE2 LYS 1 221      61.994  60.109  61.935  0.00  0.00           H  
ATOM   3396  HE3 LYS 1 221      62.006  61.285  60.688  0.00  0.00           H  
ATOM   3397  HZ1 LYS 1 221      63.750  61.480  62.287  0.00  0.00           H  
ATOM   3398  HZ2 LYS 1 221      62.989  62.879  62.177  0.00  0.00           H  
ATOM   3399  HZ3 LYS 1 221      62.756  62.033  63.501  0.00  0.00           H  
ATOM   3400  N   MET 1 222      54.700  60.009  61.444  0.00  0.00           N  
ATOM   3401  CA  MET 1 222      53.224  60.066  61.284  0.00  0.00           C  
ATOM   3402  C   MET 1 222      52.638  58.824  61.807  0.00  0.00           C  
ATOM   3403  O   MET 1 222      53.057  57.686  61.438  0.00  0.00           O  
ATOM   3404  CB  MET 1 222      52.905  60.129  59.766  0.00  0.00           C  
ATOM   3405  CG  MET 1 222      51.556  60.750  59.621  0.00  0.00           C  
ATOM   3406  SD  MET 1 222      50.954  60.799  57.994  0.00  0.00           S  
ATOM   3407  CE  MET 1 222      51.724  62.320  57.300  0.00  0.00           C  
ATOM   3408  H   MET 1 222      55.124  59.123  61.206  0.00  0.00           H  
ATOM   3409  HA  MET 1 222      52.884  60.943  61.835  0.00  0.00           H  
ATOM   3410  HB2 MET 1 222      53.673  60.782  59.352  0.00  0.00           H  
ATOM   3411  HB3 MET 1 222      53.016  59.201  59.206  0.00  0.00           H  
ATOM   3412  HG2 MET 1 222      50.904  60.129  60.236  0.00  0.00           H  
ATOM   3413  HG3 MET 1 222      51.514  61.758  60.035  0.00  0.00           H  
ATOM   3414  HE1 MET 1 222      51.487  62.305  56.236  0.00  0.00           H  
ATOM   3415  HE2 MET 1 222      51.198  63.185  57.705  0.00  0.00           H  
ATOM   3416  HE3 MET 1 222      52.787  62.408  57.523  0.00  0.00           H  
ATOM   3417  N   ASP 1 223      51.780  59.010  62.830  0.00  0.00           N  
ATOM   3418  CA  ASP 1 223      51.208  57.962  63.682  0.00  0.00           C  
ATOM   3419  C   ASP 1 223      50.532  56.740  62.968  0.00  0.00           C  
ATOM   3420  O   ASP 1 223      49.925  56.871  61.909  0.00  0.00           O  
ATOM   3421  CB  ASP 1 223      50.273  58.663  64.631  0.00  0.00           C  
ATOM   3422  CG  ASP 1 223      49.660  57.776  65.719  0.00  0.00           C  
ATOM   3423  OD1 ASP 1 223      48.940  56.837  65.411  0.00  0.00           O  
ATOM   3424  OD2 ASP 1 223      49.836  58.121  66.893  0.00  0.00           O  
ATOM   3425  H   ASP 1 223      51.614  59.992  63.000  0.00  0.00           H  
ATOM   3426  HA  ASP 1 223      52.069  57.689  64.291  0.00  0.00           H  
ATOM   3427  HB2 ASP 1 223      50.762  59.510  65.114  0.00  0.00           H  
ATOM   3428  HB3 ASP 1 223      49.518  59.079  63.965  0.00  0.00           H  
ATOM   3429  N   CYS 1 224      50.787  55.503  63.394  0.00  0.00           N  
ATOM   3430  CA  CYS 1 224      50.382  54.293  62.602  0.00  0.00           C  
ATOM   3431  C   CYS 1 224      48.896  54.113  62.227  0.00  0.00           C  
ATOM   3432  O   CYS 1 224      48.606  53.515  61.238  0.00  0.00           O  
ATOM   3433  CB  CYS 1 224      50.782  53.088  63.405  0.00  0.00           C  
ATOM   3434  SG  CYS 1 224      49.798  52.812  64.921  0.00  0.00           S  
ATOM   3435  H   CYS 1 224      51.166  55.378  64.323  0.00  0.00           H  
ATOM   3436  HA  CYS 1 224      50.965  54.436  61.692  0.00  0.00           H  
ATOM   3437  HB2 CYS 1 224      50.658  52.223  62.753  0.00  0.00           H  
ATOM   3438  HB3 CYS 1 224      51.841  53.295  63.562  0.00  0.00           H  
ATOM   3439  N   LYS 1 225      48.033  54.890  62.914  0.00  0.00           N  
ATOM   3440  CA  LYS 1 225      46.595  55.001  62.573  0.00  0.00           C  
ATOM   3441  C   LYS 1 225      46.415  55.729  61.232  0.00  0.00           C  
ATOM   3442  O   LYS 1 225      45.443  55.378  60.551  0.00  0.00           O  
ATOM   3443  CB  LYS 1 225      45.852  55.759  63.676  0.00  0.00           C  
ATOM   3444  CG  LYS 1 225      45.613  55.000  64.911  0.00  0.00           C  
ATOM   3445  CD  LYS 1 225      44.676  55.799  65.946  0.00  0.00           C  
ATOM   3446  CE  LYS 1 225      45.158  57.280  66.192  0.00  0.00           C  
ATOM   3447  NZ  LYS 1 225      46.359  57.338  67.039  0.00  0.00           N  
ATOM   3448  H   LYS 1 225      48.423  55.361  63.717  0.00  0.00           H  
ATOM   3449  HA  LYS 1 225      46.148  54.019  62.419  0.00  0.00           H  
ATOM   3450  HB2 LYS 1 225      46.351  56.691  63.941  0.00  0.00           H  
ATOM   3451  HB3 LYS 1 225      44.931  56.063  63.178  0.00  0.00           H  
ATOM   3452  HG2 LYS 1 225      45.179  54.036  64.647  0.00  0.00           H  
ATOM   3453  HG3 LYS 1 225      46.570  54.798  65.393  0.00  0.00           H  
ATOM   3454  HD2 LYS 1 225      43.656  55.910  65.577  0.00  0.00           H  
ATOM   3455  HD3 LYS 1 225      44.602  55.177  66.838  0.00  0.00           H  
ATOM   3456  HE2 LYS 1 225      45.364  57.725  65.219  0.00  0.00           H  
ATOM   3457  HE3 LYS 1 225      44.423  57.862  66.748  0.00  0.00           H  
ATOM   3458  HZ1 LYS 1 225      47.045  56.919  66.427  0.00  0.00           H  
ATOM   3459  HZ2 LYS 1 225      46.559  58.293  67.301  0.00  0.00           H  
ATOM   3460  HZ3 LYS 1 225      46.338  56.846  67.920  0.00  0.00           H  
ATOM   3461  N   GLU 1 226      47.182  56.722  60.942  0.00  0.00           N  
ATOM   3462  CA  GLU 1 226      46.895  57.751  59.949  0.00  0.00           C  
ATOM   3463  C   GLU 1 226      46.978  57.142  58.521  0.00  0.00           C  
ATOM   3464  O   GLU 1 226      46.192  57.605  57.685  0.00  0.00           O  
ATOM   3465  CB  GLU 1 226      47.710  59.026  60.163  0.00  0.00           C  
ATOM   3466  CG  GLU 1 226      47.768  59.624  61.489  0.00  0.00           C  
ATOM   3467  CD  GLU 1 226      46.344  59.968  61.873  0.00  0.00           C  
ATOM   3468  OE1 GLU 1 226      45.759  60.808  61.138  0.00  0.00           O  
ATOM   3469  OE2 GLU 1 226      45.846  59.557  62.946  0.00  0.00           O  
ATOM   3470  H   GLU 1 226      48.030  56.800  61.486  0.00  0.00           H  
ATOM   3471  HA  GLU 1 226      45.885  58.107  60.151  0.00  0.00           H  
ATOM   3472  HB2 GLU 1 226      48.723  58.756  59.865  0.00  0.00           H  
ATOM   3473  HB3 GLU 1 226      47.261  59.706  59.439  0.00  0.00           H  
ATOM   3474  HG2 GLU 1 226      48.289  58.973  62.191  0.00  0.00           H  
ATOM   3475  HG3 GLU 1 226      48.353  60.542  61.449  0.00  0.00           H  
ATOM   3476  N   TYR 1 227      47.794  56.152  58.309  0.00  0.00           N  
ATOM   3477  CA  TYR 1 227      47.758  55.299  57.089  0.00  0.00           C  
ATOM   3478  C   TYR 1 227      46.383  54.582  56.926  0.00  0.00           C  
ATOM   3479  O   TYR 1 227      46.053  54.124  55.842  0.00  0.00           O  
ATOM   3480  CB  TYR 1 227      48.934  54.201  57.190  0.00  0.00           C  
ATOM   3481  CG  TYR 1 227      50.232  54.805  57.594  0.00  0.00           C  
ATOM   3482  CD1 TYR 1 227      50.876  55.669  56.668  0.00  0.00           C  
ATOM   3483  CD2 TYR 1 227      50.789  54.592  58.899  0.00  0.00           C  
ATOM   3484  CE1 TYR 1 227      52.006  56.310  57.044  0.00  0.00           C  
ATOM   3485  CE2 TYR 1 227      51.940  55.226  59.300  0.00  0.00           C  
ATOM   3486  CZ  TYR 1 227      52.589  56.099  58.342  0.00  0.00           C  
ATOM   3487  OH  TYR 1 227      53.867  56.511  58.662  0.00  0.00           O  
ATOM   3488  H   TYR 1 227      48.199  55.720  59.127  0.00  0.00           H  
ATOM   3489  HA  TYR 1 227      47.938  56.000  56.273  0.00  0.00           H  
ATOM   3490  HB2 TYR 1 227      48.617  53.421  57.881  0.00  0.00           H  
ATOM   3491  HB3 TYR 1 227      49.019  53.761  56.196  0.00  0.00           H  
ATOM   3492  HD1 TYR 1 227      50.387  55.889  55.731  0.00  0.00           H  
ATOM   3493  HD2 TYR 1 227      50.250  53.969  59.597  0.00  0.00           H  
ATOM   3494  HE1 TYR 1 227      52.500  56.962  56.340  0.00  0.00           H  
ATOM   3495  HE2 TYR 1 227      52.498  55.115  60.218  0.00  0.00           H  
ATOM   3496  HH  TYR 1 227      53.830  56.848  59.560  0.00  0.00           H  
ATOM   3497  N   ASN 1 228      45.655  54.261  58.000  0.00  0.00           N  
ATOM   3498  CA  ASN 1 228      44.805  53.037  57.848  0.00  0.00           C  
ATOM   3499  C   ASN 1 228      43.326  53.355  57.980  0.00  0.00           C  
ATOM   3500  O   ASN 1 228      42.544  52.442  57.783  0.00  0.00           O  
ATOM   3501  CB  ASN 1 228      45.212  52.159  59.069  0.00  0.00           C  
ATOM   3502  CG  ASN 1 228      46.573  51.455  58.951  0.00  0.00           C  
ATOM   3503  OD1 ASN 1 228      46.992  51.000  57.891  0.00  0.00           O  
ATOM   3504  ND2 ASN 1 228      47.251  51.291  60.058  0.00  0.00           N  
ATOM   3505  H   ASN 1 228      45.922  54.627  58.902  0.00  0.00           H  
ATOM   3506  HA  ASN 1 228      45.086  52.398  57.011  0.00  0.00           H  
ATOM   3507  HB2 ASN 1 228      45.189  52.768  59.972  0.00  0.00           H  
ATOM   3508  HB3 ASN 1 228      44.533  51.307  59.031  0.00  0.00           H  
ATOM   3509 HD21 ASN 1 228      48.253  51.224  59.948  0.00  0.00           H  
ATOM   3510 HD22 ASN 1 228      46.888  51.828  60.832  0.00  0.00           H  
ATOM   3511  N   TYR 1 229      42.957  54.553  58.410  0.00  0.00           N  
ATOM   3512  CA  TYR 1 229      41.633  54.925  58.722  0.00  0.00           C  
ATOM   3513  C   TYR 1 229      40.837  55.177  57.435  0.00  0.00           C  
ATOM   3514  O   TYR 1 229      41.222  56.091  56.708  0.00  0.00           O  
ATOM   3515  CB  TYR 1 229      41.843  56.117  59.659  0.00  0.00           C  
ATOM   3516  CG  TYR 1 229      41.652  55.965  61.174  0.00  0.00           C  
ATOM   3517  CD1 TYR 1 229      42.331  54.898  61.852  0.00  0.00           C  
ATOM   3518  CD2 TYR 1 229      40.726  56.693  61.939  0.00  0.00           C  
ATOM   3519  CE1 TYR 1 229      42.099  54.578  63.205  0.00  0.00           C  
ATOM   3520  CE2 TYR 1 229      40.444  56.380  63.318  0.00  0.00           C  
ATOM   3521  CZ  TYR 1 229      41.126  55.264  63.936  0.00  0.00           C  
ATOM   3522  OH  TYR 1 229      40.915  54.933  65.146  0.00  0.00           O  
ATOM   3523  H   TYR 1 229      43.606  55.245  58.756  0.00  0.00           H  
ATOM   3524  HA  TYR 1 229      41.278  54.055  59.275  0.00  0.00           H  
ATOM   3525  HB2 TYR 1 229      42.882  56.432  59.557  0.00  0.00           H  
ATOM   3526  HB3 TYR 1 229      41.121  56.903  59.437  0.00  0.00           H  
ATOM   3527  HD1 TYR 1 229      42.986  54.249  61.289  0.00  0.00           H  
ATOM   3528  HD2 TYR 1 229      40.236  57.557  61.512  0.00  0.00           H  
ATOM   3529  HE1 TYR 1 229      42.666  53.788  63.675  0.00  0.00           H  
ATOM   3530  HE2 TYR 1 229      39.691  56.918  63.875  0.00  0.00           H  
ATOM   3531  HH  TYR 1 229      39.987  54.931  65.390  0.00  0.00           H  
ATOM   3532  N   ASP 1 230      39.856  54.392  56.945  0.00  0.00           N  
ATOM   3533  CA  ASP 1 230      39.142  53.319  57.682  0.00  0.00           C  
ATOM   3534  C   ASP 1 230      39.605  51.915  57.310  0.00  0.00           C  
ATOM   3535  O   ASP 1 230      39.395  50.978  58.108  0.00  0.00           O  
ATOM   3536  CB  ASP 1 230      37.623  53.571  57.798  0.00  0.00           C  
ATOM   3537  CG  ASP 1 230      36.849  53.675  56.476  0.00  0.00           C  
ATOM   3538  OD1 ASP 1 230      37.320  53.933  55.362  0.00  0.00           O  
ATOM   3539  OD2 ASP 1 230      35.597  53.531  56.557  0.00  0.00           O  
ATOM   3540  H   ASP 1 230      39.567  54.611  56.002  0.00  0.00           H  
ATOM   3541  HA  ASP 1 230      39.532  53.418  58.696  0.00  0.00           H  
ATOM   3542  HB2 ASP 1 230      37.188  52.814  58.450  0.00  0.00           H  
ATOM   3543  HB3 ASP 1 230      37.478  54.521  58.313  0.00  0.00           H  
ATOM   3544  N   LYS 1 231      40.195  51.653  56.097  0.00  0.00           N  
ATOM   3545  CA  LYS 1 231      40.763  50.355  55.682  0.00  0.00           C  
ATOM   3546  C   LYS 1 231      41.915  50.366  54.704  0.00  0.00           C  
ATOM   3547  O   LYS 1 231      41.660  50.645  53.529  0.00  0.00           O  
ATOM   3548  CB  LYS 1 231      39.625  49.263  55.329  0.00  0.00           C  
ATOM   3549  CG  LYS 1 231      38.536  49.509  54.347  0.00  0.00           C  
ATOM   3550  CD  LYS 1 231      37.420  50.346  54.980  0.00  0.00           C  
ATOM   3551  CE  LYS 1 231      36.292  50.551  53.986  0.00  0.00           C  
ATOM   3552  NZ  LYS 1 231      35.243  51.528  54.368  0.00  0.00           N  
ATOM   3553  H   LYS 1 231      40.316  52.494  55.551  0.00  0.00           H  
ATOM   3554  HA  LYS 1 231      41.203  49.916  56.577  0.00  0.00           H  
ATOM   3555  HB2 LYS 1 231      40.133  48.342  55.042  0.00  0.00           H  
ATOM   3556  HB3 LYS 1 231      39.101  48.885  56.206  0.00  0.00           H  
ATOM   3557  HG2 LYS 1 231      38.959  50.095  53.531  0.00  0.00           H  
ATOM   3558  HG3 LYS 1 231      38.154  48.582  53.921  0.00  0.00           H  
ATOM   3559  HD2 LYS 1 231      37.042  49.872  55.886  0.00  0.00           H  
ATOM   3560  HD3 LYS 1 231      37.753  51.338  55.283  0.00  0.00           H  
ATOM   3561  HE2 LYS 1 231      36.750  50.798  53.029  0.00  0.00           H  
ATOM   3562  HE3 LYS 1 231      35.737  49.624  53.842  0.00  0.00           H  
ATOM   3563  HZ1 LYS 1 231      35.717  52.407  54.518  0.00  0.00           H  
ATOM   3564  HZ2 LYS 1 231      34.516  51.640  53.676  0.00  0.00           H  
ATOM   3565  HZ3 LYS 1 231      34.846  51.278  55.263  0.00  0.00           H  
ATOM   3566  N   SER 1 232      43.120  49.898  55.099  0.00  0.00           N  
ATOM   3567  CA  SER 1 232      44.133  49.664  54.069  0.00  0.00           C  
ATOM   3568  C   SER 1 232      43.935  48.332  53.358  0.00  0.00           C  
ATOM   3569  O   SER 1 232      43.609  47.414  54.047  0.00  0.00           O  
ATOM   3570  CB  SER 1 232      45.545  49.799  54.636  0.00  0.00           C  
ATOM   3571  OG  SER 1 232      45.819  51.113  55.163  0.00  0.00           O  
ATOM   3572  H   SER 1 232      43.170  49.455  56.005  0.00  0.00           H  
ATOM   3573  HA  SER 1 232      43.976  50.396  53.276  0.00  0.00           H  
ATOM   3574  HB2 SER 1 232      45.728  49.128  55.475  0.00  0.00           H  
ATOM   3575  HB3 SER 1 232      46.224  49.747  53.784  0.00  0.00           H  
ATOM   3576  HG  SER 1 232      46.318  50.981  55.973  0.00  0.00           H  
ATOM   3577  N   ILE 1 233      44.051  48.359  52.037  0.00  0.00           N  
ATOM   3578  CA  ILE 1 233      43.667  47.150  51.167  0.00  0.00           C  
ATOM   3579  C   ILE 1 233      44.649  46.893  49.926  0.00  0.00           C  
ATOM   3580  O   ILE 1 233      45.219  47.771  49.337  0.00  0.00           O  
ATOM   3581  CB  ILE 1 233      42.192  47.284  50.719  0.00  0.00           C  
ATOM   3582  CG1 ILE 1 233      41.954  48.353  49.578  0.00  0.00           C  
ATOM   3583  CG2 ILE 1 233      41.273  47.600  51.894  0.00  0.00           C  
ATOM   3584  CD1 ILE 1 233      40.637  48.318  48.793  0.00  0.00           C  
ATOM   3585  H   ILE 1 233      44.553  49.136  51.630  0.00  0.00           H  
ATOM   3586  HA  ILE 1 233      43.887  46.297  51.809  0.00  0.00           H  
ATOM   3587  HB  ILE 1 233      41.893  46.285  50.400  0.00  0.00           H  
ATOM   3588 HG12 ILE 1 233      42.236  49.344  49.934  0.00  0.00           H  
ATOM   3589 HG13 ILE 1 233      42.719  48.210  48.815  0.00  0.00           H  
ATOM   3590 HG21 ILE 1 233      40.229  47.448  51.618  0.00  0.00           H  
ATOM   3591 HG22 ILE 1 233      41.551  47.079  52.810  0.00  0.00           H  
ATOM   3592 HG23 ILE 1 233      41.404  48.662  52.097  0.00  0.00           H  
ATOM   3593 HD11 ILE 1 233      40.743  49.112  48.054  0.00  0.00           H  
ATOM   3594 HD12 ILE 1 233      40.478  47.283  48.489  0.00  0.00           H  
ATOM   3595 HD13 ILE 1 233      39.743  48.578  49.361  0.00  0.00           H  
ATOM   3596  N   VAL 1 234      44.619  45.661  49.568  0.00  0.00           N  
ATOM   3597  CA  VAL 1 234      45.307  45.169  48.316  0.00  0.00           C  
ATOM   3598  C   VAL 1 234      44.390  45.152  47.096  0.00  0.00           C  
ATOM   3599  O   VAL 1 234      43.387  44.392  47.126  0.00  0.00           O  
ATOM   3600  CB  VAL 1 234      46.000  43.844  48.602  0.00  0.00           C  
ATOM   3601  CG1 VAL 1 234      46.718  43.357  47.317  0.00  0.00           C  
ATOM   3602  CG2 VAL 1 234      47.010  43.904  49.756  0.00  0.00           C  
ATOM   3603  H   VAL 1 234      44.300  44.979  50.242  0.00  0.00           H  
ATOM   3604  HA  VAL 1 234      46.060  45.844  47.910  0.00  0.00           H  
ATOM   3605  HB  VAL 1 234      45.251  43.096  48.864  0.00  0.00           H  
ATOM   3606 HG11 VAL 1 234      47.521  44.070  47.130  0.00  0.00           H  
ATOM   3607 HG12 VAL 1 234      47.037  42.324  47.453  0.00  0.00           H  
ATOM   3608 HG13 VAL 1 234      45.984  43.316  46.513  0.00  0.00           H  
ATOM   3609 HG21 VAL 1 234      47.592  42.983  49.805  0.00  0.00           H  
ATOM   3610 HG22 VAL 1 234      47.522  44.862  49.676  0.00  0.00           H  
ATOM   3611 HG23 VAL 1 234      46.477  43.894  50.706  0.00  0.00           H  
ATOM   3612  N   ASP 1 235      44.604  45.913  46.034  0.00  0.00           N  
ATOM   3613  CA  ASP 1 235      43.608  46.154  44.975  0.00  0.00           C  
ATOM   3614  C   ASP 1 235      44.365  46.119  43.626  0.00  0.00           C  
ATOM   3615  O   ASP 1 235      44.896  47.049  43.179  0.00  0.00           O  
ATOM   3616  CB  ASP 1 235      42.923  47.513  45.215  0.00  0.00           C  
ATOM   3617  CG  ASP 1 235      41.839  47.969  44.134  0.00  0.00           C  
ATOM   3618  OD1 ASP 1 235      40.811  48.509  44.470  0.00  0.00           O  
ATOM   3619  OD2 ASP 1 235      42.005  47.748  42.914  0.00  0.00           O  
ATOM   3620  H   ASP 1 235      45.359  46.581  46.092  0.00  0.00           H  
ATOM   3621  HA  ASP 1 235      42.936  45.296  44.998  0.00  0.00           H  
ATOM   3622  HB2 ASP 1 235      42.549  47.549  46.238  0.00  0.00           H  
ATOM   3623  HB3 ASP 1 235      43.708  48.265  45.286  0.00  0.00           H  
ATOM   3624  N   SER 1 236      44.286  44.928  42.942  0.00  0.00           N  
ATOM   3625  CA  SER 1 236      45.026  44.666  41.695  0.00  0.00           C  
ATOM   3626  C   SER 1 236      44.388  45.373  40.532  0.00  0.00           C  
ATOM   3627  O   SER 1 236      45.009  45.551  39.432  0.00  0.00           O  
ATOM   3628  CB  SER 1 236      45.034  43.211  41.359  0.00  0.00           C  
ATOM   3629  OG  SER 1 236      43.754  42.536  41.182  0.00  0.00           O  
ATOM   3630  H   SER 1 236      43.650  44.248  43.336  0.00  0.00           H  
ATOM   3631  HA  SER 1 236      46.015  45.115  41.782  0.00  0.00           H  
ATOM   3632  HB2 SER 1 236      45.645  43.017  40.478  0.00  0.00           H  
ATOM   3633  HB3 SER 1 236      45.460  42.703  42.225  0.00  0.00           H  
ATOM   3634  HG  SER 1 236      43.500  42.515  40.256  0.00  0.00           H  
ATOM   3635  N   GLY 1 237      43.094  45.718  40.541  0.00  0.00           N  
ATOM   3636  CA  GLY 1 237      42.427  46.514  39.487  0.00  0.00           C  
ATOM   3637  C   GLY 1 237      42.889  47.942  39.463  0.00  0.00           C  
ATOM   3638  O   GLY 1 237      42.930  48.479  38.348  0.00  0.00           O  
ATOM   3639  H   GLY 1 237      42.608  45.609  41.420  0.00  0.00           H  
ATOM   3640  HA2 GLY 1 237      42.411  46.169  38.454  0.00  0.00           H  
ATOM   3641  HA3 GLY 1 237      41.370  46.643  39.719  0.00  0.00           H  
ATOM   3642  N   THR 1 238      43.387  48.489  40.620  0.00  0.00           N  
ATOM   3643  CA  THR 1 238      44.192  49.712  40.761  0.00  0.00           C  
ATOM   3644  C   THR 1 238      45.607  49.527  40.236  0.00  0.00           C  
ATOM   3645  O   THR 1 238      46.157  48.501  40.537  0.00  0.00           O  
ATOM   3646  CB  THR 1 238      44.172  50.244  42.230  0.00  0.00           C  
ATOM   3647  OG1 THR 1 238      42.898  50.409  42.736  0.00  0.00           O  
ATOM   3648  CG2 THR 1 238      45.051  51.493  42.323  0.00  0.00           C  
ATOM   3649  H   THR 1 238      43.230  47.980  41.478  0.00  0.00           H  
ATOM   3650  HA  THR 1 238      43.814  50.491  40.099  0.00  0.00           H  
ATOM   3651  HB  THR 1 238      44.673  49.464  42.803  0.00  0.00           H  
ATOM   3652  HG1 THR 1 238      42.534  49.526  42.629  0.00  0.00           H  
ATOM   3653 HG21 THR 1 238      46.098  51.192  42.356  0.00  0.00           H  
ATOM   3654 HG22 THR 1 238      44.996  52.096  41.417  0.00  0.00           H  
ATOM   3655 HG23 THR 1 238      44.783  51.955  43.273  0.00  0.00           H  
ATOM   3656  N   THR 1 239      46.227  50.525  39.519  0.00  0.00           N  
ATOM   3657  CA  THR 1 239      47.679  50.586  39.267  0.00  0.00           C  
ATOM   3658  C   THR 1 239      48.407  51.447  40.361  0.00  0.00           C  
ATOM   3659  O   THR 1 239      49.288  50.903  40.985  0.00  0.00           O  
ATOM   3660  CB  THR 1 239      48.148  51.028  37.921  0.00  0.00           C  
ATOM   3661  OG1 THR 1 239      47.714  50.066  37.018  0.00  0.00           O  
ATOM   3662  CG2 THR 1 239      49.639  51.034  37.671  0.00  0.00           C  
ATOM   3663  H   THR 1 239      45.597  51.246  39.197  0.00  0.00           H  
ATOM   3664  HA  THR 1 239      48.110  49.593  39.395  0.00  0.00           H  
ATOM   3665  HB  THR 1 239      47.884  52.077  37.784  0.00  0.00           H  
ATOM   3666  HG1 THR 1 239      46.766  50.112  37.162  0.00  0.00           H  
ATOM   3667 HG21 THR 1 239      50.195  51.761  38.264  0.00  0.00           H  
ATOM   3668 HG22 THR 1 239      50.032  50.027  37.812  0.00  0.00           H  
ATOM   3669 HG23 THR 1 239      49.940  51.369  36.679  0.00  0.00           H  
ATOM   3670  N   ASN 1 240      47.938  52.636  40.631  0.00  0.00           N  
ATOM   3671  CA  ASN 1 240      48.618  53.625  41.525  0.00  0.00           C  
ATOM   3672  C   ASN 1 240      48.678  53.315  42.988  0.00  0.00           C  
ATOM   3673  O   ASN 1 240      47.806  52.760  43.626  0.00  0.00           O  
ATOM   3674  CB  ASN 1 240      47.985  55.036  41.210  0.00  0.00           C  
ATOM   3675  CG  ASN 1 240      48.210  55.480  39.792  0.00  0.00           C  
ATOM   3676  OD1 ASN 1 240      48.962  54.896  39.028  0.00  0.00           O  
ATOM   3677  ND2 ASN 1 240      47.511  56.472  39.253  0.00  0.00           N  
ATOM   3678  H   ASN 1 240      47.088  52.944  40.179  0.00  0.00           H  
ATOM   3679  HA  ASN 1 240      49.654  53.611  41.188  0.00  0.00           H  
ATOM   3680  HB2 ASN 1 240      46.929  55.035  41.483  0.00  0.00           H  
ATOM   3681  HB3 ASN 1 240      48.527  55.722  41.862  0.00  0.00           H  
ATOM   3682 HD21 ASN 1 240      47.474  56.516  38.245  0.00  0.00           H  
ATOM   3683 HD22 ASN 1 240      46.817  56.831  39.894  0.00  0.00           H  
ATOM   3684  N   LEU 1 241      49.738  53.774  43.603  0.00  0.00           N  
ATOM   3685  CA  LEU 1 241      49.805  53.783  45.075  0.00  0.00           C  
ATOM   3686  C   LEU 1 241      49.028  54.964  45.633  0.00  0.00           C  
ATOM   3687  O   LEU 1 241      49.406  56.096  45.772  0.00  0.00           O  
ATOM   3688  CB  LEU 1 241      51.270  53.716  45.567  0.00  0.00           C  
ATOM   3689  CG  LEU 1 241      51.351  53.974  47.104  0.00  0.00           C  
ATOM   3690  CD1 LEU 1 241      50.555  53.101  48.115  0.00  0.00           C  
ATOM   3691  CD2 LEU 1 241      52.846  53.709  47.344  0.00  0.00           C  
ATOM   3692  H   LEU 1 241      50.319  54.381  43.041  0.00  0.00           H  
ATOM   3693  HA  LEU 1 241      49.388  52.836  45.417  0.00  0.00           H  
ATOM   3694  HB2 LEU 1 241      51.679  52.738  45.312  0.00  0.00           H  
ATOM   3695  HB3 LEU 1 241      51.822  54.470  45.006  0.00  0.00           H  
ATOM   3696  HG  LEU 1 241      51.076  55.004  47.334  0.00  0.00           H  
ATOM   3697 HD11 LEU 1 241      49.575  53.548  48.284  0.00  0.00           H  
ATOM   3698 HD12 LEU 1 241      50.442  52.133  47.628  0.00  0.00           H  
ATOM   3699 HD13 LEU 1 241      51.157  52.968  49.014  0.00  0.00           H  
ATOM   3700 HD21 LEU 1 241      53.475  54.352  46.728  0.00  0.00           H  
ATOM   3701 HD22 LEU 1 241      53.021  53.979  48.385  0.00  0.00           H  
ATOM   3702 HD23 LEU 1 241      53.165  52.686  47.146  0.00  0.00           H  
ATOM   3703  N   ARG 1 242      47.776  54.577  46.137  0.00  0.00           N  
ATOM   3704  CA  ARG 1 242      46.917  55.613  46.712  0.00  0.00           C  
ATOM   3705  C   ARG 1 242      47.078  55.716  48.281  0.00  0.00           C  
ATOM   3706  O   ARG 1 242      47.160  54.678  48.985  0.00  0.00           O  
ATOM   3707  CB  ARG 1 242      45.470  55.378  46.359  0.00  0.00           C  
ATOM   3708  CG  ARG 1 242      45.206  55.039  44.869  0.00  0.00           C  
ATOM   3709  CD  ARG 1 242      43.762  54.680  44.627  0.00  0.00           C  
ATOM   3710  NE  ARG 1 242      42.852  55.782  44.871  0.00  0.00           N  
ATOM   3711  CZ  ARG 1 242      41.583  56.084  44.569  0.00  0.00           C  
ATOM   3712  NH1 ARG 1 242      40.659  55.289  44.245  0.00  0.00           N  
ATOM   3713  NH2 ARG 1 242      41.212  57.284  44.737  0.00  0.00           N  
ATOM   3714  H   ARG 1 242      47.515  53.604  46.203  0.00  0.00           H  
ATOM   3715  HA  ARG 1 242      47.106  56.585  46.257  0.00  0.00           H  
ATOM   3716  HB2 ARG 1 242      45.023  54.589  46.965  0.00  0.00           H  
ATOM   3717  HB3 ARG 1 242      44.906  56.248  46.695  0.00  0.00           H  
ATOM   3718  HG2 ARG 1 242      45.492  55.926  44.304  0.00  0.00           H  
ATOM   3719  HG3 ARG 1 242      45.781  54.232  44.415  0.00  0.00           H  
ATOM   3720  HD2 ARG 1 242      43.672  54.532  43.551  0.00  0.00           H  
ATOM   3721  HD3 ARG 1 242      43.468  53.884  45.312  0.00  0.00           H  
ATOM   3722  HE  ARG 1 242      43.344  56.628  45.119  0.00  0.00           H  
ATOM   3723 HH11 ARG 1 242      39.714  55.641  44.196  0.00  0.00           H  
ATOM   3724 HH12 ARG 1 242      40.818  54.292  44.271  0.00  0.00           H  
ATOM   3725 HH21 ARG 1 242      40.287  57.596  44.479  0.00  0.00           H  
ATOM   3726 HH22 ARG 1 242      41.852  58.019  45.003  0.00  0.00           H  
ATOM   3727  N   LEU 1 243      46.972  56.834  48.866  0.00  0.00           N  
ATOM   3728  CA  LEU 1 243      47.139  57.237  50.222  0.00  0.00           C  
ATOM   3729  C   LEU 1 243      45.948  58.071  50.822  0.00  0.00           C  
ATOM   3730  O   LEU 1 243      45.341  58.877  50.153  0.00  0.00           O  
ATOM   3731  CB  LEU 1 243      48.455  58.080  50.250  0.00  0.00           C  
ATOM   3732  CG  LEU 1 243      49.811  57.419  49.928  0.00  0.00           C  
ATOM   3733  CD1 LEU 1 243      50.930  58.369  49.938  0.00  0.00           C  
ATOM   3734  CD2 LEU 1 243      50.195  56.198  50.849  0.00  0.00           C  
ATOM   3735  H   LEU 1 243      47.001  57.647  48.267  0.00  0.00           H  
ATOM   3736  HA  LEU 1 243      47.363  56.412  50.899  0.00  0.00           H  
ATOM   3737  HB2 LEU 1 243      48.275  59.000  49.695  0.00  0.00           H  
ATOM   3738  HB3 LEU 1 243      48.452  58.386  51.296  0.00  0.00           H  
ATOM   3739  HG  LEU 1 243      49.765  56.976  48.933  0.00  0.00           H  
ATOM   3740 HD11 LEU 1 243      50.839  59.215  49.257  0.00  0.00           H  
ATOM   3741 HD12 LEU 1 243      51.031  58.678  50.979  0.00  0.00           H  
ATOM   3742 HD13 LEU 1 243      51.864  57.925  49.593  0.00  0.00           H  
ATOM   3743 HD21 LEU 1 243      50.295  56.530  51.882  0.00  0.00           H  
ATOM   3744 HD22 LEU 1 243      49.400  55.476  50.663  0.00  0.00           H  
ATOM   3745 HD23 LEU 1 243      51.139  55.792  50.485  0.00  0.00           H  
ATOM   3746  N   PRO 1 244      45.634  58.075  52.134  0.00  0.00           N  
ATOM   3747  CA  PRO 1 244      44.884  59.154  52.744  0.00  0.00           C  
ATOM   3748  C   PRO 1 244      45.578  60.512  52.689  0.00  0.00           C  
ATOM   3749  O   PRO 1 244      46.797  60.556  52.705  0.00  0.00           O  
ATOM   3750  CB  PRO 1 244      44.684  58.687  54.219  0.00  0.00           C  
ATOM   3751  CG  PRO 1 244      45.156  57.301  54.315  0.00  0.00           C  
ATOM   3752  CD  PRO 1 244      46.191  57.243  53.239  0.00  0.00           C  
ATOM   3753  HA  PRO 1 244      43.914  59.054  52.257  0.00  0.00           H  
ATOM   3754  HB2 PRO 1 244      45.289  59.267  54.917  0.00  0.00           H  
ATOM   3755  HB3 PRO 1 244      43.643  58.851  54.498  0.00  0.00           H  
ATOM   3756  HG2 PRO 1 244      45.477  56.967  55.301  0.00  0.00           H  
ATOM   3757  HG3 PRO 1 244      44.318  56.665  54.028  0.00  0.00           H  
ATOM   3758  HD2 PRO 1 244      46.330  56.213  52.910  0.00  0.00           H  
ATOM   3759  HD3 PRO 1 244      47.200  57.549  53.513  0.00  0.00           H  
ATOM   3760  N   LYS 1 245      44.802  61.510  52.668  0.00  0.00           N  
ATOM   3761  CA  LYS 1 245      45.122  62.916  52.350  0.00  0.00           C  
ATOM   3762  C   LYS 1 245      46.097  63.514  53.308  0.00  0.00           C  
ATOM   3763  O   LYS 1 245      46.940  64.338  52.857  0.00  0.00           O  
ATOM   3764  CB  LYS 1 245      43.833  63.815  52.351  0.00  0.00           C  
ATOM   3765  CG  LYS 1 245      42.999  63.470  51.052  0.00  0.00           C  
ATOM   3766  CD  LYS 1 245      41.590  64.028  51.188  0.00  0.00           C  
ATOM   3767  CE  LYS 1 245      40.687  63.854  50.009  0.00  0.00           C  
ATOM   3768  NZ  LYS 1 245      39.333  63.994  50.472  0.00  0.00           N  
ATOM   3769  H   LYS 1 245      43.818  61.325  52.803  0.00  0.00           H  
ATOM   3770  HA  LYS 1 245      45.658  62.988  51.403  0.00  0.00           H  
ATOM   3771  HB2 LYS 1 245      43.105  63.738  53.159  0.00  0.00           H  
ATOM   3772  HB3 LYS 1 245      44.125  64.864  52.393  0.00  0.00           H  
ATOM   3773  HG2 LYS 1 245      43.690  63.775  50.265  0.00  0.00           H  
ATOM   3774  HG3 LYS 1 245      42.863  62.396  50.935  0.00  0.00           H  
ATOM   3775  HD2 LYS 1 245      41.082  63.469  51.973  0.00  0.00           H  
ATOM   3776  HD3 LYS 1 245      41.620  65.107  51.341  0.00  0.00           H  
ATOM   3777  HE2 LYS 1 245      41.005  64.415  49.131  0.00  0.00           H  
ATOM   3778  HE3 LYS 1 245      40.795  62.802  49.744  0.00  0.00           H  
ATOM   3779  HZ1 LYS 1 245      39.121  63.400  51.261  0.00  0.00           H  
ATOM   3780  HZ2 LYS 1 245      39.105  64.932  50.767  0.00  0.00           H  
ATOM   3781  HZ3 LYS 1 245      38.610  63.838  49.785  0.00  0.00           H  
ATOM   3782  N   LYS 1 246      46.040  63.236  54.562  0.00  0.00           N  
ATOM   3783  CA  LYS 1 246      47.159  63.522  55.484  0.00  0.00           C  
ATOM   3784  C   LYS 1 246      48.514  62.942  55.024  0.00  0.00           C  
ATOM   3785  O   LYS 1 246      49.504  63.681  55.073  0.00  0.00           O  
ATOM   3786  CB  LYS 1 246      46.772  63.208  56.908  0.00  0.00           C  
ATOM   3787  CG  LYS 1 246      47.788  63.738  57.956  0.00  0.00           C  
ATOM   3788  CD  LYS 1 246      47.574  63.563  59.452  0.00  0.00           C  
ATOM   3789  CE  LYS 1 246      46.302  64.341  59.838  0.00  0.00           C  
ATOM   3790  NZ  LYS 1 246      45.628  63.753  60.980  0.00  0.00           N  
ATOM   3791  H   LYS 1 246      45.285  62.644  54.879  0.00  0.00           H  
ATOM   3792  HA  LYS 1 246      47.299  64.603  55.457  0.00  0.00           H  
ATOM   3793  HB2 LYS 1 246      45.809  63.667  57.132  0.00  0.00           H  
ATOM   3794  HB3 LYS 1 246      46.722  62.122  56.989  0.00  0.00           H  
ATOM   3795  HG2 LYS 1 246      48.759  63.256  57.843  0.00  0.00           H  
ATOM   3796  HG3 LYS 1 246      47.878  64.817  57.830  0.00  0.00           H  
ATOM   3797  HD2 LYS 1 246      47.530  62.485  59.608  0.00  0.00           H  
ATOM   3798  HD3 LYS 1 246      48.478  63.984  59.892  0.00  0.00           H  
ATOM   3799  HE2 LYS 1 246      46.654  65.332  60.125  0.00  0.00           H  
ATOM   3800  HE3 LYS 1 246      45.571  64.300  59.031  0.00  0.00           H  
ATOM   3801  HZ1 LYS 1 246      44.695  64.138  60.951  0.00  0.00           H  
ATOM   3802  HZ2 LYS 1 246      45.567  62.761  60.802  0.00  0.00           H  
ATOM   3803  HZ3 LYS 1 246      46.079  63.882  61.875  0.00  0.00           H  
ATOM   3804  N   VAL 1 247      48.547  61.614  54.753  0.00  0.00           N  
ATOM   3805  CA  VAL 1 247      49.807  60.905  54.352  0.00  0.00           C  
ATOM   3806  C   VAL 1 247      50.352  61.394  53.017  0.00  0.00           C  
ATOM   3807  O   VAL 1 247      51.521  61.583  52.857  0.00  0.00           O  
ATOM   3808  CB  VAL 1 247      49.606  59.377  54.283  0.00  0.00           C  
ATOM   3809  CG1 VAL 1 247      50.944  58.682  54.178  0.00  0.00           C  
ATOM   3810  CG2 VAL 1 247      48.978  58.856  55.583  0.00  0.00           C  
ATOM   3811  H   VAL 1 247      47.666  61.123  54.804  0.00  0.00           H  
ATOM   3812  HA  VAL 1 247      50.553  61.171  55.100  0.00  0.00           H  
ATOM   3813  HB  VAL 1 247      48.977  59.009  53.473  0.00  0.00           H  
ATOM   3814 HG11 VAL 1 247      50.880  57.655  54.537  0.00  0.00           H  
ATOM   3815 HG12 VAL 1 247      51.498  58.600  53.243  0.00  0.00           H  
ATOM   3816 HG13 VAL 1 247      51.565  59.284  54.841  0.00  0.00           H  
ATOM   3817 HG21 VAL 1 247      48.694  57.805  55.528  0.00  0.00           H  
ATOM   3818 HG22 VAL 1 247      49.550  59.174  56.454  0.00  0.00           H  
ATOM   3819 HG23 VAL 1 247      47.991  59.320  55.575  0.00  0.00           H  
ATOM   3820  N   PHE 1 248      49.396  61.664  52.002  0.00  0.00           N  
ATOM   3821  CA  PHE 1 248      49.652  62.187  50.663  0.00  0.00           C  
ATOM   3822  C   PHE 1 248      50.288  63.550  50.553  0.00  0.00           C  
ATOM   3823  O   PHE 1 248      51.155  63.749  49.722  0.00  0.00           O  
ATOM   3824  CB  PHE 1 248      48.288  62.111  49.978  0.00  0.00           C  
ATOM   3825  CG  PHE 1 248      48.284  62.479  48.402  0.00  0.00           C  
ATOM   3826  CD1 PHE 1 248      49.184  61.728  47.545  0.00  0.00           C  
ATOM   3827  CD2 PHE 1 248      47.457  63.532  47.866  0.00  0.00           C  
ATOM   3828  CE1 PHE 1 248      49.332  62.064  46.175  0.00  0.00           C  
ATOM   3829  CE2 PHE 1 248      47.554  63.790  46.518  0.00  0.00           C  
ATOM   3830  CZ  PHE 1 248      48.554  63.160  45.730  0.00  0.00           C  
ATOM   3831  H   PHE 1 248      48.436  61.495  52.265  0.00  0.00           H  
ATOM   3832  HA  PHE 1 248      50.327  61.529  50.118  0.00  0.00           H  
ATOM   3833  HB2 PHE 1 248      47.847  61.115  50.018  0.00  0.00           H  
ATOM   3834  HB3 PHE 1 248      47.612  62.739  50.558  0.00  0.00           H  
ATOM   3835  HD1 PHE 1 248      49.802  60.942  47.953  0.00  0.00           H  
ATOM   3836  HD2 PHE 1 248      46.781  64.130  48.459  0.00  0.00           H  
ATOM   3837  HE1 PHE 1 248      50.059  61.544  45.569  0.00  0.00           H  
ATOM   3838  HE2 PHE 1 248      46.913  64.463  45.968  0.00  0.00           H  
ATOM   3839  HZ  PHE 1 248      48.570  63.271  44.656  0.00  0.00           H  
ATOM   3840  N   GLU 1 249      50.073  64.514  51.477  0.00  0.00           N  
ATOM   3841  CA  GLU 1 249      50.808  65.780  51.526  0.00  0.00           C  
ATOM   3842  C   GLU 1 249      52.263  65.577  51.945  0.00  0.00           C  
ATOM   3843  O   GLU 1 249      53.182  66.239  51.467  0.00  0.00           O  
ATOM   3844  CB  GLU 1 249      50.225  66.791  52.469  0.00  0.00           C  
ATOM   3845  CG  GLU 1 249      49.040  67.412  51.828  0.00  0.00           C  
ATOM   3846  CD  GLU 1 249      49.300  68.396  50.711  0.00  0.00           C  
ATOM   3847  OE1 GLU 1 249      49.071  68.119  49.509  0.00  0.00           O  
ATOM   3848  OE2 GLU 1 249      49.741  69.511  51.126  0.00  0.00           O  
ATOM   3849  H   GLU 1 249      49.254  64.440  52.064  0.00  0.00           H  
ATOM   3850  HA  GLU 1 249      50.839  66.257  50.547  0.00  0.00           H  
ATOM   3851  HB2 GLU 1 249      49.982  66.354  53.438  0.00  0.00           H  
ATOM   3852  HB3 GLU 1 249      50.952  67.594  52.589  0.00  0.00           H  
ATOM   3853  HG2 GLU 1 249      48.377  66.628  51.462  0.00  0.00           H  
ATOM   3854  HG3 GLU 1 249      48.465  67.954  52.578  0.00  0.00           H  
ATOM   3855  N   ALA 1 250      52.470  64.660  52.986  0.00  0.00           N  
ATOM   3856  CA  ALA 1 250      53.819  64.307  53.514  0.00  0.00           C  
ATOM   3857  C   ALA 1 250      54.597  63.489  52.378  0.00  0.00           C  
ATOM   3858  O   ALA 1 250      55.808  63.754  52.101  0.00  0.00           O  
ATOM   3859  CB  ALA 1 250      53.836  63.561  54.901  0.00  0.00           C  
ATOM   3860  H   ALA 1 250      51.655  64.168  53.322  0.00  0.00           H  
ATOM   3861  HA  ALA 1 250      54.374  65.218  53.741  0.00  0.00           H  
ATOM   3862  HB1 ALA 1 250      53.454  64.221  55.681  0.00  0.00           H  
ATOM   3863  HB2 ALA 1 250      53.230  62.665  54.766  0.00  0.00           H  
ATOM   3864  HB3 ALA 1 250      54.842  63.307  55.234  0.00  0.00           H  
ATOM   3865  N   ALA 1 251      53.915  62.573  51.775  0.00  0.00           N  
ATOM   3866  CA  ALA 1 251      54.479  61.778  50.730  0.00  0.00           C  
ATOM   3867  C   ALA 1 251      54.895  62.642  49.483  0.00  0.00           C  
ATOM   3868  O   ALA 1 251      55.932  62.560  48.971  0.00  0.00           O  
ATOM   3869  CB  ALA 1 251      53.596  60.629  50.437  0.00  0.00           C  
ATOM   3870  H   ALA 1 251      52.988  62.325  52.091  0.00  0.00           H  
ATOM   3871  HA  ALA 1 251      55.373  61.299  51.130  0.00  0.00           H  
ATOM   3872  HB1 ALA 1 251      54.090  59.996  49.700  0.00  0.00           H  
ATOM   3873  HB2 ALA 1 251      53.534  60.051  51.359  0.00  0.00           H  
ATOM   3874  HB3 ALA 1 251      52.575  60.862  50.135  0.00  0.00           H  
ATOM   3875  N   VAL 1 252      54.073  63.688  49.169  0.00  0.00           N  
ATOM   3876  CA  VAL 1 252      54.459  64.667  48.172  0.00  0.00           C  
ATOM   3877  C   VAL 1 252      55.649  65.500  48.636  0.00  0.00           C  
ATOM   3878  O   VAL 1 252      56.634  65.462  47.911  0.00  0.00           O  
ATOM   3879  CB  VAL 1 252      53.354  65.628  47.673  0.00  0.00           C  
ATOM   3880  CG1 VAL 1 252      53.917  66.766  46.774  0.00  0.00           C  
ATOM   3881  CG2 VAL 1 252      52.295  64.941  46.937  0.00  0.00           C  
ATOM   3882  H   VAL 1 252      53.152  63.717  49.581  0.00  0.00           H  
ATOM   3883  HA  VAL 1 252      54.785  64.116  47.290  0.00  0.00           H  
ATOM   3884  HB  VAL 1 252      52.954  66.072  48.585  0.00  0.00           H  
ATOM   3885 HG11 VAL 1 252      54.244  66.307  45.841  0.00  0.00           H  
ATOM   3886 HG12 VAL 1 252      53.093  67.465  46.627  0.00  0.00           H  
ATOM   3887 HG13 VAL 1 252      54.765  67.303  47.201  0.00  0.00           H  
ATOM   3888 HG21 VAL 1 252      52.595  64.661  45.927  0.00  0.00           H  
ATOM   3889 HG22 VAL 1 252      51.924  64.005  47.353  0.00  0.00           H  
ATOM   3890 HG23 VAL 1 252      51.469  65.637  46.787  0.00  0.00           H  
ATOM   3891  N   LYS 1 253      55.638  66.083  49.831  0.00  0.00           N  
ATOM   3892  CA  LYS 1 253      56.670  67.009  50.341  0.00  0.00           C  
ATOM   3893  C   LYS 1 253      58.005  66.345  50.331  0.00  0.00           C  
ATOM   3894  O   LYS 1 253      58.978  66.818  49.806  0.00  0.00           O  
ATOM   3895  CB  LYS 1 253      56.334  67.639  51.706  0.00  0.00           C  
ATOM   3896  CG  LYS 1 253      55.439  68.873  51.640  0.00  0.00           C  
ATOM   3897  CD  LYS 1 253      55.421  69.618  52.976  0.00  0.00           C  
ATOM   3898  CE  LYS 1 253      54.282  70.612  52.926  0.00  0.00           C  
ATOM   3899  NZ  LYS 1 253      53.358  70.651  54.019  0.00  0.00           N  
ATOM   3900  H   LYS 1 253      54.757  66.033  50.322  0.00  0.00           H  
ATOM   3901  HA  LYS 1 253      56.786  67.798  49.598  0.00  0.00           H  
ATOM   3902  HB2 LYS 1 253      55.996  66.908  52.439  0.00  0.00           H  
ATOM   3903  HB3 LYS 1 253      57.297  67.997  52.069  0.00  0.00           H  
ATOM   3904  HG2 LYS 1 253      55.776  69.470  50.793  0.00  0.00           H  
ATOM   3905  HG3 LYS 1 253      54.445  68.500  51.393  0.00  0.00           H  
ATOM   3906  HD2 LYS 1 253      55.243  68.866  53.744  0.00  0.00           H  
ATOM   3907  HD3 LYS 1 253      56.391  70.114  52.995  0.00  0.00           H  
ATOM   3908  HE2 LYS 1 253      54.730  71.577  52.688  0.00  0.00           H  
ATOM   3909  HE3 LYS 1 253      53.657  70.390  52.061  0.00  0.00           H  
ATOM   3910  HZ1 LYS 1 253      52.680  71.390  53.896  0.00  0.00           H  
ATOM   3911  HZ2 LYS 1 253      52.885  69.774  54.184  0.00  0.00           H  
ATOM   3912  HZ3 LYS 1 253      53.770  70.790  54.930  0.00  0.00           H  
ATOM   3913  N   SER 1 254      58.087  65.063  50.810  0.00  0.00           N  
ATOM   3914  CA  SER 1 254      59.306  64.215  50.985  0.00  0.00           C  
ATOM   3915  C   SER 1 254      59.881  63.800  49.583  0.00  0.00           C  
ATOM   3916  O   SER 1 254      61.097  64.006  49.430  0.00  0.00           O  
ATOM   3917  CB  SER 1 254      58.923  62.883  51.748  0.00  0.00           C  
ATOM   3918  OG  SER 1 254      60.101  62.222  52.269  0.00  0.00           O  
ATOM   3919  H   SER 1 254      57.254  64.580  51.115  0.00  0.00           H  
ATOM   3920  HA  SER 1 254      59.971  64.886  51.528  0.00  0.00           H  
ATOM   3921  HB2 SER 1 254      58.387  63.186  52.647  0.00  0.00           H  
ATOM   3922  HB3 SER 1 254      58.275  62.287  51.105  0.00  0.00           H  
ATOM   3923  HG  SER 1 254      60.114  62.277  53.227  0.00  0.00           H  
ATOM   3924  N   ILE 1 255      59.058  63.222  48.701  0.00  0.00           N  
ATOM   3925  CA  ILE 1 255      59.525  62.926  47.307  0.00  0.00           C  
ATOM   3926  C   ILE 1 255      59.982  64.239  46.573  0.00  0.00           C  
ATOM   3927  O   ILE 1 255      61.022  64.248  45.901  0.00  0.00           O  
ATOM   3928  CB  ILE 1 255      58.467  62.132  46.504  0.00  0.00           C  
ATOM   3929  CG1 ILE 1 255      58.334  60.785  47.197  0.00  0.00           C  
ATOM   3930  CG2 ILE 1 255      58.836  62.063  45.003  0.00  0.00           C  
ATOM   3931  CD1 ILE 1 255      56.933  60.097  46.858  0.00  0.00           C  
ATOM   3932  H   ILE 1 255      58.086  63.031  48.897  0.00  0.00           H  
ATOM   3933  HA  ILE 1 255      60.382  62.275  47.479  0.00  0.00           H  
ATOM   3934  HB  ILE 1 255      57.495  62.623  46.566  0.00  0.00           H  
ATOM   3935 HG12 ILE 1 255      59.133  60.123  46.862  0.00  0.00           H  
ATOM   3936 HG13 ILE 1 255      58.357  60.906  48.280  0.00  0.00           H  
ATOM   3937 HG21 ILE 1 255      59.851  61.695  44.854  0.00  0.00           H  
ATOM   3938 HG22 ILE 1 255      58.137  61.340  44.584  0.00  0.00           H  
ATOM   3939 HG23 ILE 1 255      58.796  63.047  44.535  0.00  0.00           H  
ATOM   3940 HD11 ILE 1 255      56.150  60.802  47.139  0.00  0.00           H  
ATOM   3941 HD12 ILE 1 255      56.888  59.911  45.785  0.00  0.00           H  
ATOM   3942 HD13 ILE 1 255      56.814  59.216  47.488  0.00  0.00           H  
ATOM   3943  N   LYS 1 256      59.162  65.305  46.638  0.00  0.00           N  
ATOM   3944  CA  LYS 1 256      59.509  66.578  45.925  0.00  0.00           C  
ATOM   3945  C   LYS 1 256      60.869  67.043  46.535  0.00  0.00           C  
ATOM   3946  O   LYS 1 256      61.811  67.309  45.846  0.00  0.00           O  
ATOM   3947  CB  LYS 1 256      58.352  67.568  46.135  0.00  0.00           C  
ATOM   3948  CG  LYS 1 256      58.670  69.018  45.417  0.00  0.00           C  
ATOM   3949  CD  LYS 1 256      57.483  69.908  45.713  0.00  0.00           C  
ATOM   3950  CE  LYS 1 256      56.109  69.520  45.215  0.00  0.00           C  
ATOM   3951  NZ  LYS 1 256      55.058  70.540  45.592  0.00  0.00           N  
ATOM   3952  H   LYS 1 256      58.371  65.166  47.250  0.00  0.00           H  
ATOM   3953  HA  LYS 1 256      59.567  66.371  44.857  0.00  0.00           H  
ATOM   3954  HB2 LYS 1 256      57.506  67.152  45.588  0.00  0.00           H  
ATOM   3955  HB3 LYS 1 256      58.040  67.798  47.153  0.00  0.00           H  
ATOM   3956  HG2 LYS 1 256      59.667  69.408  45.624  0.00  0.00           H  
ATOM   3957  HG3 LYS 1 256      58.667  68.836  44.342  0.00  0.00           H  
ATOM   3958  HD2 LYS 1 256      57.442  69.961  46.800  0.00  0.00           H  
ATOM   3959  HD3 LYS 1 256      57.806  70.833  45.234  0.00  0.00           H  
ATOM   3960  HE2 LYS 1 256      56.079  69.497  44.126  0.00  0.00           H  
ATOM   3961  HE3 LYS 1 256      55.875  68.498  45.512  0.00  0.00           H  
ATOM   3962  HZ1 LYS 1 256      55.052  70.782  46.572  0.00  0.00           H  
ATOM   3963  HZ2 LYS 1 256      55.077  71.457  45.167  0.00  0.00           H  
ATOM   3964  HZ3 LYS 1 256      54.115  70.182  45.537  0.00  0.00           H  
ATOM   3965  N   ALA 1 257      60.997  66.904  47.911  0.00  0.00           N  
ATOM   3966  CA  ALA 1 257      62.285  67.328  48.546  0.00  0.00           C  
ATOM   3967  C   ALA 1 257      63.499  66.564  48.044  0.00  0.00           C  
ATOM   3968  O   ALA 1 257      64.607  67.168  47.756  0.00  0.00           O  
ATOM   3969  CB  ALA 1 257      62.148  67.293  50.102  0.00  0.00           C  
ATOM   3970  H   ALA 1 257      60.305  66.479  48.511  0.00  0.00           H  
ATOM   3971  HA  ALA 1 257      62.372  68.406  48.414  0.00  0.00           H  
ATOM   3972  HB1 ALA 1 257      61.393  68.037  50.359  0.00  0.00           H  
ATOM   3973  HB2 ALA 1 257      62.084  66.266  50.461  0.00  0.00           H  
ATOM   3974  HB3 ALA 1 257      63.105  67.601  50.524  0.00  0.00           H  
ATOM   3975  N   ALA 1 258      63.402  65.230  47.770  0.00  0.00           N  
ATOM   3976  CA  ALA 1 258      64.379  64.327  47.158  0.00  0.00           C  
ATOM   3977  C   ALA 1 258      64.708  64.672  45.695  0.00  0.00           C  
ATOM   3978  O   ALA 1 258      65.933  64.779  45.347  0.00  0.00           O  
ATOM   3979  CB  ALA 1 258      63.737  62.878  47.178  0.00  0.00           C  
ATOM   3980  H   ALA 1 258      62.510  64.836  48.030  0.00  0.00           H  
ATOM   3981  HA  ALA 1 258      65.304  64.246  47.729  0.00  0.00           H  
ATOM   3982  HB1 ALA 1 258      64.393  62.103  46.782  0.00  0.00           H  
ATOM   3983  HB2 ALA 1 258      63.421  62.722  48.209  0.00  0.00           H  
ATOM   3984  HB3 ALA 1 258      62.843  62.921  46.556  0.00  0.00           H  
ATOM   3985  N   SER 1 259      63.701  64.952  44.859  0.00  0.00           N  
ATOM   3986  CA  SER 1 259      63.823  65.331  43.416  0.00  0.00           C  
ATOM   3987  C   SER 1 259      63.852  66.881  43.310  0.00  0.00           C  
ATOM   3988  O   SER 1 259      63.445  67.398  42.265  0.00  0.00           O  
ATOM   3989  CB  SER 1 259      62.664  64.671  42.709  0.00  0.00           C  
ATOM   3990  OG  SER 1 259      61.449  64.924  43.385  0.00  0.00           O  
ATOM   3991  H   SER 1 259      62.873  65.185  45.389  0.00  0.00           H  
ATOM   3992  HA  SER 1 259      64.762  64.921  43.044  0.00  0.00           H  
ATOM   3993  HB2 SER 1 259      62.717  64.960  41.659  0.00  0.00           H  
ATOM   3994  HB3 SER 1 259      62.809  63.591  42.689  0.00  0.00           H  
ATOM   3995  HG  SER 1 259      61.428  64.506  44.249  0.00  0.00           H  
ATOM   3996  N   SER 1 260      64.410  67.627  44.232  0.00  0.00           N  
ATOM   3997  CA  SER 1 260      64.392  69.155  44.106  0.00  0.00           C  
ATOM   3998  C   SER 1 260      65.442  69.738  43.062  0.00  0.00           C  
ATOM   3999  O   SER 1 260      65.271  70.859  42.508  0.00  0.00           O  
ATOM   4000  CB  SER 1 260      64.657  69.784  45.521  0.00  0.00           C  
ATOM   4001  OG  SER 1 260      65.699  69.245  46.258  0.00  0.00           O  
ATOM   4002  H   SER 1 260      64.442  67.255  45.170  0.00  0.00           H  
ATOM   4003  HA  SER 1 260      63.390  69.440  43.787  0.00  0.00           H  
ATOM   4004  HB2 SER 1 260      64.899  70.799  45.209  0.00  0.00           H  
ATOM   4005  HB3 SER 1 260      63.710  69.701  46.055  0.00  0.00           H  
ATOM   4006  HG  SER 1 260      65.327  68.684  46.943  0.00  0.00           H  
ATOM   4007  N   THR 1 261      66.524  68.994  42.675  0.00  0.00           N  
ATOM   4008  CA  THR 1 261      67.542  69.341  41.722  0.00  0.00           C  
ATOM   4009  C   THR 1 261      66.917  69.564  40.228  0.00  0.00           C  
ATOM   4010  O   THR 1 261      67.453  70.324  39.446  0.00  0.00           O  
ATOM   4011  CB  THR 1 261      68.672  68.284  41.714  0.00  0.00           C  
ATOM   4012  OG1 THR 1 261      69.299  68.411  42.894  0.00  0.00           O  
ATOM   4013  CG2 THR 1 261      69.672  68.647  40.595  0.00  0.00           C  
ATOM   4014  H   THR 1 261      66.602  68.115  43.168  0.00  0.00           H  
ATOM   4015  HA  THR 1 261      67.988  70.285  42.034  0.00  0.00           H  
ATOM   4016  HB  THR 1 261      68.256  67.297  41.508  0.00  0.00           H  
ATOM   4017  HG1 THR 1 261      68.781  67.831  43.456  0.00  0.00           H  
ATOM   4018 HG21 THR 1 261      69.234  68.391  39.630  0.00  0.00           H  
ATOM   4019 HG22 THR 1 261      69.970  69.694  40.553  0.00  0.00           H  
ATOM   4020 HG23 THR 1 261      70.592  68.099  40.800  0.00  0.00           H  
ATOM   4021  N   GLU 1 262      65.855  68.765  39.920  0.00  0.00           N  
ATOM   4022  CA  GLU 1 262      65.257  68.704  38.525  0.00  0.00           C  
ATOM   4023  C   GLU 1 262      63.807  69.269  38.685  0.00  0.00           C  
ATOM   4024  O   GLU 1 262      63.238  69.214  39.770  0.00  0.00           O  
ATOM   4025  CB  GLU 1 262      65.227  67.253  37.951  0.00  0.00           C  
ATOM   4026  CG  GLU 1 262      66.655  66.702  37.663  0.00  0.00           C  
ATOM   4027  CD  GLU 1 262      67.492  67.598  36.809  0.00  0.00           C  
ATOM   4028  OE1 GLU 1 262      66.986  68.348  35.970  0.00  0.00           O  
ATOM   4029  OE2 GLU 1 262      68.782  67.591  36.928  0.00  0.00           O  
ATOM   4030  H   GLU 1 262      65.422  68.196  40.634  0.00  0.00           H  
ATOM   4031  HA  GLU 1 262      65.770  69.364  37.825  0.00  0.00           H  
ATOM   4032  HB2 GLU 1 262      64.800  66.544  38.660  0.00  0.00           H  
ATOM   4033  HB3 GLU 1 262      64.715  67.138  36.995  0.00  0.00           H  
ATOM   4034  HG2 GLU 1 262      67.157  66.631  38.628  0.00  0.00           H  
ATOM   4035  HG3 GLU 1 262      66.657  65.732  37.165  0.00  0.00           H  
ATOM   4036  N   LYS 1 263      63.351  69.999  37.656  0.00  0.00           N  
ATOM   4037  CA  LYS 1 263      62.055  70.683  37.822  0.00  0.00           C  
ATOM   4038  C   LYS 1 263      60.912  69.974  37.181  0.00  0.00           C  
ATOM   4039  O   LYS 1 263      61.088  69.338  36.157  0.00  0.00           O  
ATOM   4040  CB  LYS 1 263      62.131  72.209  37.563  0.00  0.00           C  
ATOM   4041  CG  LYS 1 263      63.181  73.049  38.277  0.00  0.00           C  
ATOM   4042  CD  LYS 1 263      63.176  72.842  39.826  0.00  0.00           C  
ATOM   4043  CE  LYS 1 263      64.438  73.541  40.500  0.00  0.00           C  
ATOM   4044  NZ  LYS 1 263      64.229  73.344  41.989  0.00  0.00           N  
ATOM   4045  H   LYS 1 263      63.946  70.102  36.847  0.00  0.00           H  
ATOM   4046  HA  LYS 1 263      61.809  70.527  38.872  0.00  0.00           H  
ATOM   4047  HB2 LYS 1 263      62.310  72.414  36.508  0.00  0.00           H  
ATOM   4048  HB3 LYS 1 263      61.144  72.573  37.851  0.00  0.00           H  
ATOM   4049  HG2 LYS 1 263      64.126  72.858  37.769  0.00  0.00           H  
ATOM   4050  HG3 LYS 1 263      62.852  74.071  38.092  0.00  0.00           H  
ATOM   4051  HD2 LYS 1 263      62.289  73.421  40.083  0.00  0.00           H  
ATOM   4052  HD3 LYS 1 263      62.861  71.829  40.075  0.00  0.00           H  
ATOM   4053  HE2 LYS 1 263      65.344  73.030  40.173  0.00  0.00           H  
ATOM   4054  HE3 LYS 1 263      64.536  74.616  40.347  0.00  0.00           H  
ATOM   4055  HZ1 LYS 1 263      64.416  72.387  42.251  0.00  0.00           H  
ATOM   4056  HZ2 LYS 1 263      64.810  73.992  42.502  0.00  0.00           H  
ATOM   4057  HZ3 LYS 1 263      63.286  73.550  42.286  0.00  0.00           H  
ATOM   4058  N   PHE 1 264      59.627  70.254  37.573  0.00  0.00           N  
ATOM   4059  CA  PHE 1 264      58.352  69.691  37.167  0.00  0.00           C  
ATOM   4060  C   PHE 1 264      57.187  70.722  37.169  0.00  0.00           C  
ATOM   4061  O   PHE 1 264      57.339  71.752  37.874  0.00  0.00           O  
ATOM   4062  CB  PHE 1 264      57.911  68.557  38.123  0.00  0.00           C  
ATOM   4063  CG  PHE 1 264      59.129  67.619  38.433  0.00  0.00           C  
ATOM   4064  CD1 PHE 1 264      59.290  66.425  37.717  0.00  0.00           C  
ATOM   4065  CD2 PHE 1 264      59.971  67.892  39.504  0.00  0.00           C  
ATOM   4066  CE1 PHE 1 264      60.287  65.477  37.905  0.00  0.00           C  
ATOM   4067  CE2 PHE 1 264      61.082  67.015  39.629  0.00  0.00           C  
ATOM   4068  CZ  PHE 1 264      61.222  65.789  38.921  0.00  0.00           C  
ATOM   4069  H   PHE 1 264      59.569  70.855  38.382  0.00  0.00           H  
ATOM   4070  HA  PHE 1 264      58.398  69.204  36.193  0.00  0.00           H  
ATOM   4071  HB2 PHE 1 264      57.541  68.979  39.057  0.00  0.00           H  
ATOM   4072  HB3 PHE 1 264      57.141  67.977  37.614  0.00  0.00           H  
ATOM   4073  HD1 PHE 1 264      58.521  66.265  36.976  0.00  0.00           H  
ATOM   4074  HD2 PHE 1 264      59.725  68.721  40.152  0.00  0.00           H  
ATOM   4075  HE1 PHE 1 264      60.323  64.560  37.335  0.00  0.00           H  
ATOM   4076  HE2 PHE 1 264      61.696  67.031  40.517  0.00  0.00           H  
ATOM   4077  HZ  PHE 1 264      62.091  65.175  39.110  0.00  0.00           H  
ATOM   4078  N   PRO 1 265      56.113  70.543  36.355  0.00  0.00           N  
ATOM   4079  CA  PRO 1 265      54.790  71.257  36.442  0.00  0.00           C  
ATOM   4080  C   PRO 1 265      53.973  70.835  37.675  0.00  0.00           C  
ATOM   4081  O   PRO 1 265      54.066  69.707  38.185  0.00  0.00           O  
ATOM   4082  CB  PRO 1 265      54.108  70.990  35.118  0.00  0.00           C  
ATOM   4083  CG  PRO 1 265      55.247  70.697  34.258  0.00  0.00           C  
ATOM   4084  CD  PRO 1 265      56.146  69.861  35.075  0.00  0.00           C  
ATOM   4085  HA  PRO 1 265      55.037  72.317  36.498  0.00  0.00           H  
ATOM   4086  HB2 PRO 1 265      53.486  70.106  35.258  0.00  0.00           H  
ATOM   4087  HB3 PRO 1 265      53.582  71.837  34.678  0.00  0.00           H  
ATOM   4088  HG2 PRO 1 265      55.034  70.239  33.292  0.00  0.00           H  
ATOM   4089  HG3 PRO 1 265      55.738  71.643  34.030  0.00  0.00           H  
ATOM   4090  HD2 PRO 1 265      55.698  68.868  35.025  0.00  0.00           H  
ATOM   4091  HD3 PRO 1 265      57.097  69.993  34.561  0.00  0.00           H  
ATOM   4092  N   ASP 1 266      53.107  71.749  38.233  0.00  0.00           N  
ATOM   4093  CA  ASP 1 266      52.258  71.515  39.511  0.00  0.00           C  
ATOM   4094  C   ASP 1 266      51.239  70.336  39.302  0.00  0.00           C  
ATOM   4095  O   ASP 1 266      50.759  69.700  40.256  0.00  0.00           O  
ATOM   4096  CB  ASP 1 266      51.504  72.764  39.723  0.00  0.00           C  
ATOM   4097  CG  ASP 1 266      52.460  73.918  39.969  0.00  0.00           C  
ATOM   4098  OD1 ASP 1 266      51.927  75.052  40.019  0.00  0.00           O  
ATOM   4099  OD2 ASP 1 266      53.748  73.784  39.981  0.00  0.00           O  
ATOM   4100  H   ASP 1 266      53.118  72.690  37.868  0.00  0.00           H  
ATOM   4101  HA  ASP 1 266      52.967  71.248  40.295  0.00  0.00           H  
ATOM   4102  HB2 ASP 1 266      50.824  73.005  38.905  0.00  0.00           H  
ATOM   4103  HB3 ASP 1 266      50.926  72.599  40.632  0.00  0.00           H  
ATOM   4104  N   GLY 1 267      50.959  70.044  38.028  0.00  0.00           N  
ATOM   4105  CA  GLY 1 267      50.054  68.941  37.535  0.00  0.00           C  
ATOM   4106  C   GLY 1 267      50.666  67.551  37.705  0.00  0.00           C  
ATOM   4107  O   GLY 1 267      49.880  66.638  37.811  0.00  0.00           O  
ATOM   4108  H   GLY 1 267      51.380  70.567  37.274  0.00  0.00           H  
ATOM   4109  HA2 GLY 1 267      49.129  68.979  38.111  0.00  0.00           H  
ATOM   4110  HA3 GLY 1 267      49.946  69.092  36.461  0.00  0.00           H  
ATOM   4111  N   PHE 1 268      52.017  67.498  37.828  0.00  0.00           N  
ATOM   4112  CA  PHE 1 268      52.890  66.308  38.063  0.00  0.00           C  
ATOM   4113  C   PHE 1 268      52.543  65.724  39.439  0.00  0.00           C  
ATOM   4114  O   PHE 1 268      52.439  64.502  39.409  0.00  0.00           O  
ATOM   4115  CB  PHE 1 268      54.324  66.654  37.935  0.00  0.00           C  
ATOM   4116  CG  PHE 1 268      55.154  65.383  37.995  0.00  0.00           C  
ATOM   4117  CD1 PHE 1 268      55.171  64.415  37.038  0.00  0.00           C  
ATOM   4118  CD2 PHE 1 268      56.172  65.302  38.978  0.00  0.00           C  
ATOM   4119  CE1 PHE 1 268      56.025  63.300  37.080  0.00  0.00           C  
ATOM   4120  CE2 PHE 1 268      57.037  64.096  39.108  0.00  0.00           C  
ATOM   4121  CZ  PHE 1 268      56.938  63.096  38.156  0.00  0.00           C  
ATOM   4122  H   PHE 1 268      52.487  68.387  37.928  0.00  0.00           H  
ATOM   4123  HA  PHE 1 268      52.667  65.519  37.345  0.00  0.00           H  
ATOM   4124  HB2 PHE 1 268      54.460  67.157  36.978  0.00  0.00           H  
ATOM   4125  HB3 PHE 1 268      54.562  67.375  38.718  0.00  0.00           H  
ATOM   4126  HD1 PHE 1 268      54.580  64.400  36.134  0.00  0.00           H  
ATOM   4127  HD2 PHE 1 268      56.295  66.121  39.671  0.00  0.00           H  
ATOM   4128  HE1 PHE 1 268      55.941  62.555  36.303  0.00  0.00           H  
ATOM   4129  HE2 PHE 1 268      57.707  64.016  39.951  0.00  0.00           H  
ATOM   4130  HZ  PHE 1 268      57.465  62.153  38.132  0.00  0.00           H  
ATOM   4131  N   TRP 1 269      52.259  66.429  40.477  0.00  0.00           N  
ATOM   4132  CA  TRP 1 269      51.970  65.753  41.782  0.00  0.00           C  
ATOM   4133  C   TRP 1 269      50.536  65.281  41.891  0.00  0.00           C  
ATOM   4134  O   TRP 1 269      50.179  64.427  42.723  0.00  0.00           O  
ATOM   4135  CB  TRP 1 269      52.355  66.781  42.804  0.00  0.00           C  
ATOM   4136  CG  TRP 1 269      53.707  67.510  42.600  0.00  0.00           C  
ATOM   4137  CD1 TRP 1 269      53.838  68.807  42.256  0.00  0.00           C  
ATOM   4138  CD2 TRP 1 269      55.028  66.986  42.446  0.00  0.00           C  
ATOM   4139  NE1 TRP 1 269      55.189  69.058  42.024  0.00  0.00           N  
ATOM   4140  CE2 TRP 1 269      55.944  67.960  42.195  0.00  0.00           C  
ATOM   4141  CE3 TRP 1 269      55.469  65.711  42.622  0.00  0.00           C  
ATOM   4142  CZ2 TRP 1 269      57.335  67.801  42.098  0.00  0.00           C  
ATOM   4143  CZ3 TRP 1 269      56.823  65.447  42.455  0.00  0.00           C  
ATOM   4144  CH2 TRP 1 269      57.812  66.477  42.277  0.00  0.00           C  
ATOM   4145  H   TRP 1 269      52.281  67.438  40.519  0.00  0.00           H  
ATOM   4146  HA  TRP 1 269      52.679  64.930  41.876  0.00  0.00           H  
ATOM   4147  HB2 TRP 1 269      51.607  67.547  43.012  0.00  0.00           H  
ATOM   4148  HB3 TRP 1 269      52.506  66.339  43.788  0.00  0.00           H  
ATOM   4149  HD1 TRP 1 269      53.033  69.491  42.029  0.00  0.00           H  
ATOM   4150  HE1 TRP 1 269      55.518  69.956  41.700  0.00  0.00           H  
ATOM   4151  HE3 TRP 1 269      54.717  64.948  42.764  0.00  0.00           H  
ATOM   4152  HZ2 TRP 1 269      58.008  68.594  41.809  0.00  0.00           H  
ATOM   4153  HZ3 TRP 1 269      57.097  64.402  42.457  0.00  0.00           H  
ATOM   4154  HH2 TRP 1 269      58.857  66.243  42.130  0.00  0.00           H  
ATOM   4155  N   LEU 1 270      49.785  65.739  40.934  0.00  0.00           N  
ATOM   4156  CA  LEU 1 270      48.455  65.249  40.733  0.00  0.00           C  
ATOM   4157  C   LEU 1 270      48.350  64.132  39.709  0.00  0.00           C  
ATOM   4158  O   LEU 1 270      47.287  63.515  39.492  0.00  0.00           O  
ATOM   4159  CB  LEU 1 270      47.538  66.395  40.344  0.00  0.00           C  
ATOM   4160  CG  LEU 1 270      47.460  67.600  41.217  0.00  0.00           C  
ATOM   4161  CD1 LEU 1 270      46.876  68.880  40.529  0.00  0.00           C  
ATOM   4162  CD2 LEU 1 270      46.609  67.356  42.421  0.00  0.00           C  
ATOM   4163  H   LEU 1 270      50.181  66.338  40.224  0.00  0.00           H  
ATOM   4164  HA  LEU 1 270      48.116  64.855  41.691  0.00  0.00           H  
ATOM   4165  HB2 LEU 1 270      47.890  66.754  39.377  0.00  0.00           H  
ATOM   4166  HB3 LEU 1 270      46.560  65.934  40.206  0.00  0.00           H  
ATOM   4167  HG  LEU 1 270      48.421  67.994  41.547  0.00  0.00           H  
ATOM   4168 HD11 LEU 1 270      46.668  69.642  41.279  0.00  0.00           H  
ATOM   4169 HD12 LEU 1 270      47.625  69.206  39.808  0.00  0.00           H  
ATOM   4170 HD13 LEU 1 270      45.935  68.729  39.999  0.00  0.00           H  
ATOM   4171 HD21 LEU 1 270      45.582  67.057  42.210  0.00  0.00           H  
ATOM   4172 HD22 LEU 1 270      47.058  66.457  42.844  0.00  0.00           H  
ATOM   4173 HD23 LEU 1 270      46.727  68.168  43.138  0.00  0.00           H  
ATOM   4174  N   GLY 1 271      49.504  63.747  39.006  0.00  0.00           N  
ATOM   4175  CA  GLY 1 271      49.497  62.718  38.009  0.00  0.00           C  
ATOM   4176  C   GLY 1 271      48.701  63.156  36.680  0.00  0.00           C  
ATOM   4177  O   GLY 1 271      48.505  62.441  35.678  0.00  0.00           O  
ATOM   4178  H   GLY 1 271      50.321  64.334  39.098  0.00  0.00           H  
ATOM   4179  HA2 GLY 1 271      50.518  62.592  37.647  0.00  0.00           H  
ATOM   4180  HA3 GLY 1 271      49.089  61.762  38.339  0.00  0.00           H  
ATOM   4181  N   GLU 1 272      48.256  64.439  36.672  0.00  0.00           N  
ATOM   4182  CA  GLU 1 272      47.493  65.072  35.550  0.00  0.00           C  
ATOM   4183  C   GLU 1 272      48.239  65.884  34.498  0.00  0.00           C  
ATOM   4184  O   GLU 1 272      47.586  66.366  33.648  0.00  0.00           O  
ATOM   4185  CB  GLU 1 272      46.330  65.916  36.158  0.00  0.00           C  
ATOM   4186  CG  GLU 1 272      45.328  64.922  36.871  0.00  0.00           C  
ATOM   4187  CD  GLU 1 272      44.015  64.678  36.119  0.00  0.00           C  
ATOM   4188  OE1 GLU 1 272      43.866  64.922  34.887  0.00  0.00           O  
ATOM   4189  OE2 GLU 1 272      43.043  64.192  36.795  0.00  0.00           O  
ATOM   4190  H   GLU 1 272      48.296  64.988  37.520  0.00  0.00           H  
ATOM   4191  HA  GLU 1 272      47.047  64.272  34.960  0.00  0.00           H  
ATOM   4192  HB2 GLU 1 272      46.728  66.687  36.818  0.00  0.00           H  
ATOM   4193  HB3 GLU 1 272      45.719  66.512  35.480  0.00  0.00           H  
ATOM   4194  HG2 GLU 1 272      45.865  64.034  37.202  0.00  0.00           H  
ATOM   4195  HG3 GLU 1 272      45.018  65.388  37.806  0.00  0.00           H  
ATOM   4196  N   GLN 1 273      49.565  65.988  34.588  0.00  0.00           N  
ATOM   4197  CA  GLN 1 273      50.473  66.565  33.612  0.00  0.00           C  
ATOM   4198  C   GLN 1 273      51.790  65.800  33.554  0.00  0.00           C  
ATOM   4199  O   GLN 1 273      52.184  65.187  34.538  0.00  0.00           O  
ATOM   4200  CB  GLN 1 273      50.701  68.070  33.915  0.00  0.00           C  
ATOM   4201  CG  GLN 1 273      51.364  68.937  32.755  0.00  0.00           C  
ATOM   4202  CD  GLN 1 273      51.631  70.393  33.071  0.00  0.00           C  
ATOM   4203  OE1 GLN 1 273      51.147  70.861  34.068  0.00  0.00           O  
ATOM   4204  NE2 GLN 1 273      52.352  71.128  32.315  0.00  0.00           N  
ATOM   4205  H   GLN 1 273      50.040  65.511  35.341  0.00  0.00           H  
ATOM   4206  HA  GLN 1 273      50.064  66.487  32.605  0.00  0.00           H  
ATOM   4207  HB2 GLN 1 273      49.700  68.456  34.107  0.00  0.00           H  
ATOM   4208  HB3 GLN 1 273      51.241  68.153  34.858  0.00  0.00           H  
ATOM   4209  HG2 GLN 1 273      52.299  68.450  32.478  0.00  0.00           H  
ATOM   4210  HG3 GLN 1 273      50.740  68.852  31.866  0.00  0.00           H  
ATOM   4211 HE21 GLN 1 273      52.380  72.116  32.524  0.00  0.00           H  
ATOM   4212 HE22 GLN 1 273      52.695  70.797  31.424  0.00  0.00           H  
ATOM   4213  N   LEU 1 274      52.438  65.665  32.446  0.00  0.00           N  
ATOM   4214  CA  LEU 1 274      53.637  64.797  32.277  0.00  0.00           C  
ATOM   4215  C   LEU 1 274      54.847  65.398  33.057  0.00  0.00           C  
ATOM   4216  O   LEU 1 274      54.874  66.564  33.339  0.00  0.00           O  
ATOM   4217  CB  LEU 1 274      53.942  64.633  30.772  0.00  0.00           C  
ATOM   4218  CG  LEU 1 274      52.769  63.934  30.056  0.00  0.00           C  
ATOM   4219  CD1 LEU 1 274      53.080  63.908  28.579  0.00  0.00           C  
ATOM   4220  CD2 LEU 1 274      52.424  62.505  30.611  0.00  0.00           C  
ATOM   4221  H   LEU 1 274      52.045  66.130  31.641  0.00  0.00           H  
ATOM   4222  HA  LEU 1 274      53.477  63.824  32.741  0.00  0.00           H  
ATOM   4223  HB2 LEU 1 274      54.031  65.661  30.421  0.00  0.00           H  
ATOM   4224  HB3 LEU 1 274      54.788  63.946  30.751  0.00  0.00           H  
ATOM   4225  HG  LEU 1 274      51.980  64.655  30.268  0.00  0.00           H  
ATOM   4226 HD11 LEU 1 274      52.337  63.227  28.163  0.00  0.00           H  
ATOM   4227 HD12 LEU 1 274      52.929  64.867  28.084  0.00  0.00           H  
ATOM   4228 HD13 LEU 1 274      54.087  63.521  28.417  0.00  0.00           H  
ATOM   4229 HD21 LEU 1 274      53.260  61.823  30.767  0.00  0.00           H  
ATOM   4230 HD22 LEU 1 274      51.991  62.564  31.609  0.00  0.00           H  
ATOM   4231 HD23 LEU 1 274      51.668  62.067  29.960  0.00  0.00           H  
ATOM   4232  N   VAL 1 275      55.819  64.552  33.312  0.00  0.00           N  
ATOM   4233  CA  VAL 1 275      57.258  64.940  33.045  0.00  0.00           C  
ATOM   4234  C   VAL 1 275      57.670  64.323  31.741  0.00  0.00           C  
ATOM   4235  O   VAL 1 275      57.362  63.156  31.401  0.00  0.00           O  
ATOM   4236  CB  VAL 1 275      58.121  64.518  34.221  0.00  0.00           C  
ATOM   4237  CG1 VAL 1 275      58.492  63.017  34.309  0.00  0.00           C  
ATOM   4238  CG2 VAL 1 275      59.403  65.270  34.231  0.00  0.00           C  
ATOM   4239  H   VAL 1 275      55.657  63.565  33.174  0.00  0.00           H  
ATOM   4240  HA  VAL 1 275      57.365  66.010  32.868  0.00  0.00           H  
ATOM   4241  HB  VAL 1 275      57.702  64.890  35.155  0.00  0.00           H  
ATOM   4242 HG11 VAL 1 275      59.066  62.741  33.424  0.00  0.00           H  
ATOM   4243 HG12 VAL 1 275      59.271  62.861  35.055  0.00  0.00           H  
ATOM   4244 HG13 VAL 1 275      57.631  62.354  34.389  0.00  0.00           H  
ATOM   4245 HG21 VAL 1 275      60.100  65.152  35.061  0.00  0.00           H  
ATOM   4246 HG22 VAL 1 275      59.917  64.936  33.331  0.00  0.00           H  
ATOM   4247 HG23 VAL 1 275      59.197  66.303  33.952  0.00  0.00           H  
ATOM   4248  N   CYS 1 276      58.594  65.045  31.026  0.00  0.00           N  
ATOM   4249  CA  CYS 1 276      59.258  64.591  29.872  0.00  0.00           C  
ATOM   4250  C   CYS 1 276      60.763  64.976  29.766  0.00  0.00           C  
ATOM   4251  O   CYS 1 276      61.202  66.124  30.063  0.00  0.00           O  
ATOM   4252  CB  CYS 1 276      58.552  65.126  28.605  0.00  0.00           C  
ATOM   4253  SG  CYS 1 276      56.875  64.564  28.452  0.00  0.00           S  
ATOM   4254  H   CYS 1 276      58.751  65.998  31.321  0.00  0.00           H  
ATOM   4255  HA  CYS 1 276      59.158  63.510  29.975  0.00  0.00           H  
ATOM   4256  HB2 CYS 1 276      58.569  66.215  28.603  0.00  0.00           H  
ATOM   4257  HB3 CYS 1 276      59.221  64.858  27.787  0.00  0.00           H  
ATOM   4258  N   TRP 1 277      61.522  64.124  29.094  0.00  0.00           N  
ATOM   4259  CA  TRP 1 277      62.932  64.137  29.009  0.00  0.00           C  
ATOM   4260  C   TRP 1 277      63.396  63.384  27.704  0.00  0.00           C  
ATOM   4261  O   TRP 1 277      63.117  62.226  27.481  0.00  0.00           O  
ATOM   4262  CB  TRP 1 277      63.658  63.396  30.192  0.00  0.00           C  
ATOM   4263  CG  TRP 1 277      63.293  63.988  31.514  0.00  0.00           C  
ATOM   4264  CD1 TRP 1 277      63.596  65.184  31.979  0.00  0.00           C  
ATOM   4265  CD2 TRP 1 277      62.648  63.338  32.658  0.00  0.00           C  
ATOM   4266  NE1 TRP 1 277      63.286  65.320  33.319  0.00  0.00           N  
ATOM   4267  CE2 TRP 1 277      62.842  64.168  33.812  0.00  0.00           C  
ATOM   4268  CE3 TRP 1 277      62.001  62.105  32.837  0.00  0.00           C  
ATOM   4269  CZ2 TRP 1 277      62.416  63.779  35.101  0.00  0.00           C  
ATOM   4270  CZ3 TRP 1 277      61.528  61.767  34.129  0.00  0.00           C  
ATOM   4271  CH2 TRP 1 277      61.747  62.571  35.256  0.00  0.00           C  
ATOM   4272  H   TRP 1 277      61.086  63.364  28.590  0.00  0.00           H  
ATOM   4273  HA  TRP 1 277      63.149  65.180  28.780  0.00  0.00           H  
ATOM   4274  HB2 TRP 1 277      63.340  62.355  30.138  0.00  0.00           H  
ATOM   4275  HB3 TRP 1 277      64.728  63.454  29.990  0.00  0.00           H  
ATOM   4276  HD1 TRP 1 277      64.116  65.880  31.337  0.00  0.00           H  
ATOM   4277  HE1 TRP 1 277      63.463  66.119  33.911  0.00  0.00           H  
ATOM   4278  HE3 TRP 1 277      61.706  61.544  31.963  0.00  0.00           H  
ATOM   4279  HZ2 TRP 1 277      62.465  64.465  35.934  0.00  0.00           H  
ATOM   4280  HZ3 TRP 1 277      61.117  60.779  34.278  0.00  0.00           H  
ATOM   4281  HH2 TRP 1 277      61.396  62.208  36.211  0.00  0.00           H  
ATOM   4282  N   GLN 1 278      64.007  64.122  26.817  0.00  0.00           N  
ATOM   4283  CA  GLN 1 278      64.672  63.740  25.520  0.00  0.00           C  
ATOM   4284  C   GLN 1 278      66.090  63.047  25.682  0.00  0.00           C  
ATOM   4285  O   GLN 1 278      66.614  63.042  26.808  0.00  0.00           O  
ATOM   4286  CB  GLN 1 278      64.949  65.114  24.813  0.00  0.00           C  
ATOM   4287  CG  GLN 1 278      65.941  66.117  25.563  0.00  0.00           C  
ATOM   4288  CD  GLN 1 278      65.648  67.617  25.104  0.00  0.00           C  
ATOM   4289  OE1 GLN 1 278      64.590  68.033  24.643  0.00  0.00           O  
ATOM   4290  NE2 GLN 1 278      66.563  68.519  25.450  0.00  0.00           N  
ATOM   4291  H   GLN 1 278      63.995  65.098  27.076  0.00  0.00           H  
ATOM   4292  HA  GLN 1 278      63.978  63.007  25.108  0.00  0.00           H  
ATOM   4293  HB2 GLN 1 278      65.382  64.934  23.829  0.00  0.00           H  
ATOM   4294  HB3 GLN 1 278      63.974  65.576  24.662  0.00  0.00           H  
ATOM   4295  HG2 GLN 1 278      65.867  66.048  26.648  0.00  0.00           H  
ATOM   4296  HG3 GLN 1 278      66.954  65.872  25.245  0.00  0.00           H  
ATOM   4297 HE21 GLN 1 278      66.424  69.476  25.156  0.00  0.00           H  
ATOM   4298 HE22 GLN 1 278      67.448  68.066  25.629  0.00  0.00           H  
ATOM   4299  N   ALA 1 279      66.655  62.499  24.639  0.00  0.00           N  
ATOM   4300  CA  ALA 1 279      68.023  62.002  24.525  0.00  0.00           C  
ATOM   4301  C   ALA 1 279      68.417  60.866  25.535  0.00  0.00           C  
ATOM   4302  O   ALA 1 279      69.588  60.557  25.804  0.00  0.00           O  
ATOM   4303  CB  ALA 1 279      69.011  63.235  24.482  0.00  0.00           C  
ATOM   4304  H   ALA 1 279      66.097  62.679  23.817  0.00  0.00           H  
ATOM   4305  HA  ALA 1 279      68.073  61.539  23.539  0.00  0.00           H  
ATOM   4306  HB1 ALA 1 279      68.851  63.744  23.532  0.00  0.00           H  
ATOM   4307  HB2 ALA 1 279      68.689  64.039  25.144  0.00  0.00           H  
ATOM   4308  HB3 ALA 1 279      70.064  62.954  24.495  0.00  0.00           H  
ATOM   4309  N   GLY 1 280      67.491  60.199  26.192  0.00  0.00           N  
ATOM   4310  CA  GLY 1 280      67.683  59.256  27.331  0.00  0.00           C  
ATOM   4311  C   GLY 1 280      68.002  59.923  28.725  0.00  0.00           C  
ATOM   4312  O   GLY 1 280      68.307  59.172  29.665  0.00  0.00           O  
ATOM   4313  H   GLY 1 280      66.530  60.461  26.028  0.00  0.00           H  
ATOM   4314  HA2 GLY 1 280      66.742  58.742  27.528  0.00  0.00           H  
ATOM   4315  HA3 GLY 1 280      68.461  58.535  27.081  0.00  0.00           H  
ATOM   4316  N   THR 1 281      67.988  61.181  28.860  0.00  0.00           N  
ATOM   4317  CA  THR 1 281      68.404  61.908  30.136  0.00  0.00           C  
ATOM   4318  C   THR 1 281      67.360  61.850  31.288  0.00  0.00           C  
ATOM   4319  O   THR 1 281      67.064  62.875  31.917  0.00  0.00           O  
ATOM   4320  CB  THR 1 281      68.882  63.315  29.855  0.00  0.00           C  
ATOM   4321  OG1 THR 1 281      67.877  64.086  29.233  0.00  0.00           O  
ATOM   4322  CG2 THR 1 281      69.898  63.286  28.829  0.00  0.00           C  
ATOM   4323  H   THR 1 281      67.638  61.805  28.147  0.00  0.00           H  
ATOM   4324  HA  THR 1 281      69.222  61.330  30.566  0.00  0.00           H  
ATOM   4325  HB  THR 1 281      69.330  63.834  30.702  0.00  0.00           H  
ATOM   4326  HG1 THR 1 281      67.488  63.641  28.477  0.00  0.00           H  
ATOM   4327 HG21 THR 1 281      69.412  63.127  27.867  0.00  0.00           H  
ATOM   4328 HG22 THR 1 281      70.570  64.144  28.851  0.00  0.00           H  
ATOM   4329 HG23 THR 1 281      70.582  62.481  29.094  0.00  0.00           H  
ATOM   4330  N   THR 1 282      66.749  60.658  31.502  0.00  0.00           N  
ATOM   4331  CA  THR 1 282      65.830  60.393  32.553  0.00  0.00           C  
ATOM   4332  C   THR 1 282      66.604  60.315  33.905  0.00  0.00           C  
ATOM   4333  O   THR 1 282      67.372  59.428  34.044  0.00  0.00           O  
ATOM   4334  CB  THR 1 282      65.043  59.111  32.316  0.00  0.00           C  
ATOM   4335  OG1 THR 1 282      64.259  59.467  31.152  0.00  0.00           O  
ATOM   4336  CG2 THR 1 282      63.986  58.938  33.370  0.00  0.00           C  
ATOM   4337  H   THR 1 282      67.077  59.863  30.972  0.00  0.00           H  
ATOM   4338  HA  THR 1 282      65.016  61.116  32.605  0.00  0.00           H  
ATOM   4339  HB  THR 1 282      65.601  58.201  32.095  0.00  0.00           H  
ATOM   4340  HG1 THR 1 282      64.742  59.749  30.372  0.00  0.00           H  
ATOM   4341 HG21 THR 1 282      63.477  58.033  33.038  0.00  0.00           H  
ATOM   4342 HG22 THR 1 282      64.572  58.782  34.276  0.00  0.00           H  
ATOM   4343 HG23 THR 1 282      63.296  59.769  33.516  0.00  0.00           H  
ATOM   4344  N   PRO 1 283      66.308  61.145  34.957  0.00  0.00           N  
ATOM   4345  CA  PRO 1 283      67.171  61.288  36.145  0.00  0.00           C  
ATOM   4346  C   PRO 1 283      66.729  60.323  37.338  0.00  0.00           C  
ATOM   4347  O   PRO 1 283      66.426  60.634  38.494  0.00  0.00           O  
ATOM   4348  CB  PRO 1 283      66.865  62.791  36.531  0.00  0.00           C  
ATOM   4349  CG  PRO 1 283      65.528  63.259  35.945  0.00  0.00           C  
ATOM   4350  CD  PRO 1 283      65.302  62.180  34.846  0.00  0.00           C  
ATOM   4351  HA  PRO 1 283      68.223  61.193  35.876  0.00  0.00           H  
ATOM   4352  HB2 PRO 1 283      66.854  62.937  37.611  0.00  0.00           H  
ATOM   4353  HB3 PRO 1 283      67.628  63.451  36.117  0.00  0.00           H  
ATOM   4354  HG2 PRO 1 283      64.761  62.988  36.670  0.00  0.00           H  
ATOM   4355  HG3 PRO 1 283      65.663  64.268  35.557  0.00  0.00           H  
ATOM   4356  HD2 PRO 1 283      64.329  61.714  35.006  0.00  0.00           H  
ATOM   4357  HD3 PRO 1 283      65.115  62.698  33.905  0.00  0.00           H  
ATOM   4358  N   TRP 1 284      66.478  59.028  36.901  0.00  0.00           N  
ATOM   4359  CA  TRP 1 284      66.234  57.845  37.742  0.00  0.00           C  
ATOM   4360  C   TRP 1 284      66.906  57.729  39.148  0.00  0.00           C  
ATOM   4361  O   TRP 1 284      66.173  57.242  40.021  0.00  0.00           O  
ATOM   4362  CB  TRP 1 284      66.657  56.623  36.863  0.00  0.00           C  
ATOM   4363  CG  TRP 1 284      65.850  56.221  35.652  0.00  0.00           C  
ATOM   4364  CD1 TRP 1 284      66.189  56.205  34.345  0.00  0.00           C  
ATOM   4365  CD2 TRP 1 284      64.486  55.834  35.601  0.00  0.00           C  
ATOM   4366  NE1 TRP 1 284      65.178  55.681  33.554  0.00  0.00           N  
ATOM   4367  CE2 TRP 1 284      64.032  55.470  34.295  0.00  0.00           C  
ATOM   4368  CE3 TRP 1 284      63.479  55.695  36.592  0.00  0.00           C  
ATOM   4369  CZ2 TRP 1 284      62.754  54.899  33.969  0.00  0.00           C  
ATOM   4370  CZ3 TRP 1 284      62.183  55.219  36.314  0.00  0.00           C  
ATOM   4371  CH2 TRP 1 284      61.827  54.753  35.075  0.00  0.00           C  
ATOM   4372  H   TRP 1 284      66.790  58.918  35.946  0.00  0.00           H  
ATOM   4373  HA  TRP 1 284      65.159  57.735  37.887  0.00  0.00           H  
ATOM   4374  HB2 TRP 1 284      67.705  56.662  36.565  0.00  0.00           H  
ATOM   4375  HB3 TRP 1 284      66.683  55.732  37.490  0.00  0.00           H  
ATOM   4376  HD1 TRP 1 284      67.134  56.524  33.930  0.00  0.00           H  
ATOM   4377  HE1 TRP 1 284      65.399  55.478  32.589  0.00  0.00           H  
ATOM   4378  HE3 TRP 1 284      63.898  55.808  37.581  0.00  0.00           H  
ATOM   4379  HZ2 TRP 1 284      62.500  54.623  32.956  0.00  0.00           H  
ATOM   4380  HZ3 TRP 1 284      61.481  55.091  37.125  0.00  0.00           H  
ATOM   4381  HH2 TRP 1 284      60.799  54.441  34.969  0.00  0.00           H  
ATOM   4382  N   ASN 1 285      68.109  58.302  39.402  0.00  0.00           N  
ATOM   4383  CA  ASN 1 285      68.760  58.159  40.707  0.00  0.00           C  
ATOM   4384  C   ASN 1 285      68.229  59.052  41.830  0.00  0.00           C  
ATOM   4385  O   ASN 1 285      67.831  58.648  42.892  0.00  0.00           O  
ATOM   4386  CB  ASN 1 285      70.275  58.147  40.548  0.00  0.00           C  
ATOM   4387  CG  ASN 1 285      70.795  59.502  40.113  0.00  0.00           C  
ATOM   4388  OD1 ASN 1 285      70.084  60.290  39.497  0.00  0.00           O  
ATOM   4389  ND2 ASN 1 285      71.976  59.883  40.541  0.00  0.00           N  
ATOM   4390  H   ASN 1 285      68.503  58.822  38.631  0.00  0.00           H  
ATOM   4391  HA  ASN 1 285      68.492  57.209  41.170  0.00  0.00           H  
ATOM   4392  HB2 ASN 1 285      70.658  58.064  41.565  0.00  0.00           H  
ATOM   4393  HB3 ASN 1 285      70.659  57.393  39.860  0.00  0.00           H  
ATOM   4394 HD21 ASN 1 285      72.206  60.865  40.488  0.00  0.00           H  
ATOM   4395 HD22 ASN 1 285      72.498  59.309  41.189  0.00  0.00           H  
ATOM   4396  N   ILE 1 286      68.190  60.338  41.522  0.00  0.00           N  
ATOM   4397  CA  ILE 1 286      67.714  61.361  42.508  0.00  0.00           C  
ATOM   4398  C   ILE 1 286      66.170  61.102  42.910  0.00  0.00           C  
ATOM   4399  O   ILE 1 286      65.747  61.669  43.895  0.00  0.00           O  
ATOM   4400  CB  ILE 1 286      67.838  62.861  42.038  0.00  0.00           C  
ATOM   4401  CG1 ILE 1 286      66.841  63.263  40.974  0.00  0.00           C  
ATOM   4402  CG2 ILE 1 286      69.280  63.216  41.724  0.00  0.00           C  
ATOM   4403  CD1 ILE 1 286      66.847  64.752  40.670  0.00  0.00           C  
ATOM   4404  H   ILE 1 286      68.631  60.678  40.679  0.00  0.00           H  
ATOM   4405  HA  ILE 1 286      68.237  61.330  43.463  0.00  0.00           H  
ATOM   4406  HB  ILE 1 286      67.728  63.396  42.981  0.00  0.00           H  
ATOM   4407 HG12 ILE 1 286      67.197  62.775  40.067  0.00  0.00           H  
ATOM   4408 HG13 ILE 1 286      65.822  62.969  41.226  0.00  0.00           H  
ATOM   4409 HG21 ILE 1 286      69.491  64.228  42.070  0.00  0.00           H  
ATOM   4410 HG22 ILE 1 286      69.952  62.537  42.248  0.00  0.00           H  
ATOM   4411 HG23 ILE 1 286      69.496  63.005  40.677  0.00  0.00           H  
ATOM   4412 HD11 ILE 1 286      66.264  65.282  41.424  0.00  0.00           H  
ATOM   4413 HD12 ILE 1 286      67.846  65.178  40.760  0.00  0.00           H  
ATOM   4414 HD13 ILE 1 286      66.333  64.971  39.734  0.00  0.00           H  
ATOM   4415  N   PHE 1 287      65.386  60.347  42.149  0.00  0.00           N  
ATOM   4416  CA  PHE 1 287      64.048  59.881  42.684  0.00  0.00           C  
ATOM   4417  C   PHE 1 287      64.248  58.809  43.799  0.00  0.00           C  
ATOM   4418  O   PHE 1 287      65.170  57.975  43.823  0.00  0.00           O  
ATOM   4419  CB  PHE 1 287      63.201  59.223  41.541  0.00  0.00           C  
ATOM   4420  CG  PHE 1 287      62.518  60.271  40.585  0.00  0.00           C  
ATOM   4421  CD1 PHE 1 287      61.259  60.782  40.949  0.00  0.00           C  
ATOM   4422  CD2 PHE 1 287      63.244  60.691  39.466  0.00  0.00           C  
ATOM   4423  CE1 PHE 1 287      60.730  61.720  40.077  0.00  0.00           C  
ATOM   4424  CE2 PHE 1 287      62.701  61.518  38.582  0.00  0.00           C  
ATOM   4425  CZ  PHE 1 287      61.419  62.067  38.922  0.00  0.00           C  
ATOM   4426  H   PHE 1 287      65.747  60.022  41.264  0.00  0.00           H  
ATOM   4427  HA  PHE 1 287      63.563  60.782  43.057  0.00  0.00           H  
ATOM   4428  HB2 PHE 1 287      63.948  58.654  40.989  0.00  0.00           H  
ATOM   4429  HB3 PHE 1 287      62.374  58.652  41.964  0.00  0.00           H  
ATOM   4430  HD1 PHE 1 287      60.620  60.390  41.726  0.00  0.00           H  
ATOM   4431  HD2 PHE 1 287      64.089  60.110  39.127  0.00  0.00           H  
ATOM   4432  HE1 PHE 1 287      59.804  62.185  40.380  0.00  0.00           H  
ATOM   4433  HE2 PHE 1 287      63.211  61.857  37.692  0.00  0.00           H  
ATOM   4434  HZ  PHE 1 287      61.063  62.865  38.287  0.00  0.00           H  
ATOM   4435  N   PRO 1 288      63.418  58.898  44.864  0.00  0.00           N  
ATOM   4436  CA  PRO 1 288      63.564  58.162  46.077  0.00  0.00           C  
ATOM   4437  C   PRO 1 288      63.116  56.677  45.933  0.00  0.00           C  
ATOM   4438  O   PRO 1 288      62.096  56.419  45.330  0.00  0.00           O  
ATOM   4439  CB  PRO 1 288      62.739  58.906  47.166  0.00  0.00           C  
ATOM   4440  CG  PRO 1 288      61.673  59.719  46.424  0.00  0.00           C  
ATOM   4441  CD  PRO 1 288      62.460  60.001  45.028  0.00  0.00           C  
ATOM   4442  HA  PRO 1 288      64.618  58.260  46.335  0.00  0.00           H  
ATOM   4443  HB2 PRO 1 288      62.334  58.289  47.968  0.00  0.00           H  
ATOM   4444  HB3 PRO 1 288      63.483  59.558  47.625  0.00  0.00           H  
ATOM   4445  HG2 PRO 1 288      60.796  59.119  46.180  0.00  0.00           H  
ATOM   4446  HG3 PRO 1 288      61.468  60.672  46.913  0.00  0.00           H  
ATOM   4447  HD2 PRO 1 288      63.057  60.908  45.118  0.00  0.00           H  
ATOM   4448  HD3 PRO 1 288      61.712  60.172  44.253  0.00  0.00           H  
ATOM   4449  N   VAL 1 289      63.671  55.805  46.721  0.00  0.00           N  
ATOM   4450  CA  VAL 1 289      63.013  54.562  47.160  0.00  0.00           C  
ATOM   4451  C   VAL 1 289      62.039  54.785  48.283  0.00  0.00           C  
ATOM   4452  O   VAL 1 289      62.044  55.775  48.993  0.00  0.00           O  
ATOM   4453  CB  VAL 1 289      63.978  53.459  47.633  0.00  0.00           C  
ATOM   4454  CG1 VAL 1 289      65.084  53.202  46.581  0.00  0.00           C  
ATOM   4455  CG2 VAL 1 289      64.631  53.720  48.921  0.00  0.00           C  
ATOM   4456  H   VAL 1 289      64.340  56.178  47.380  0.00  0.00           H  
ATOM   4457  HA  VAL 1 289      62.435  54.107  46.356  0.00  0.00           H  
ATOM   4458  HB  VAL 1 289      63.345  52.573  47.678  0.00  0.00           H  
ATOM   4459 HG11 VAL 1 289      65.758  54.044  46.418  0.00  0.00           H  
ATOM   4460 HG12 VAL 1 289      65.728  52.351  46.800  0.00  0.00           H  
ATOM   4461 HG13 VAL 1 289      64.558  53.045  45.639  0.00  0.00           H  
ATOM   4462 HG21 VAL 1 289      63.998  53.845  49.799  0.00  0.00           H  
ATOM   4463 HG22 VAL 1 289      65.205  52.804  49.060  0.00  0.00           H  
ATOM   4464 HG23 VAL 1 289      65.320  54.563  48.863  0.00  0.00           H  
ATOM   4465  N   ILE 1 290      61.007  53.974  48.299  0.00  0.00           N  
ATOM   4466  CA  ILE 1 290      59.767  54.061  49.235  0.00  0.00           C  
ATOM   4467  C   ILE 1 290      59.705  52.815  49.973  0.00  0.00           C  
ATOM   4468  O   ILE 1 290      59.568  51.679  49.395  0.00  0.00           O  
ATOM   4469  CB  ILE 1 290      58.440  54.335  48.441  0.00  0.00           C  
ATOM   4470  CG1 ILE 1 290      58.408  55.732  47.724  0.00  0.00           C  
ATOM   4471  CG2 ILE 1 290      57.246  54.183  49.411  0.00  0.00           C  
ATOM   4472  CD1 ILE 1 290      57.385  55.917  46.612  0.00  0.00           C  
ATOM   4473  H   ILE 1 290      60.990  53.193  47.659  0.00  0.00           H  
ATOM   4474  HA  ILE 1 290      59.982  54.847  49.960  0.00  0.00           H  
ATOM   4475  HB  ILE 1 290      58.460  53.583  47.653  0.00  0.00           H  
ATOM   4476 HG12 ILE 1 290      58.281  56.559  48.423  0.00  0.00           H  
ATOM   4477 HG13 ILE 1 290      59.388  55.878  47.269  0.00  0.00           H  
ATOM   4478 HG21 ILE 1 290      56.364  54.761  49.136  0.00  0.00           H  
ATOM   4479 HG22 ILE 1 290      57.007  53.130  49.563  0.00  0.00           H  
ATOM   4480 HG23 ILE 1 290      57.443  54.596  50.400  0.00  0.00           H  
ATOM   4481 HD11 ILE 1 290      56.334  56.075  46.853  0.00  0.00           H  
ATOM   4482 HD12 ILE 1 290      57.728  56.845  46.154  0.00  0.00           H  
ATOM   4483 HD13 ILE 1 290      57.469  55.037  45.974  0.00  0.00           H  
ATOM   4484  N   SER 1 291      59.654  52.808  51.328  0.00  0.00           N  
ATOM   4485  CA  SER 1 291      59.462  51.642  52.172  0.00  0.00           C  
ATOM   4486  C   SER 1 291      58.159  51.653  52.902  0.00  0.00           C  
ATOM   4487  O   SER 1 291      57.758  52.578  53.585  0.00  0.00           O  
ATOM   4488  CB  SER 1 291      60.614  51.635  53.192  0.00  0.00           C  
ATOM   4489  OG  SER 1 291      61.858  51.644  52.710  0.00  0.00           O  
ATOM   4490  H   SER 1 291      59.732  53.675  51.840  0.00  0.00           H  
ATOM   4491  HA  SER 1 291      59.499  50.686  51.650  0.00  0.00           H  
ATOM   4492  HB2 SER 1 291      60.539  52.530  53.809  0.00  0.00           H  
ATOM   4493  HB3 SER 1 291      60.558  50.789  53.876  0.00  0.00           H  
ATOM   4494  HG  SER 1 291      61.965  50.865  52.159  0.00  0.00           H  
ATOM   4495  N   LEU 1 292      57.322  50.581  52.773  0.00  0.00           N  
ATOM   4496  CA  LEU 1 292      56.102  50.439  53.528  0.00  0.00           C  
ATOM   4497  C   LEU 1 292      56.306  49.377  54.576  0.00  0.00           C  
ATOM   4498  O   LEU 1 292      56.790  48.286  54.238  0.00  0.00           O  
ATOM   4499  CB  LEU 1 292      55.007  50.120  52.543  0.00  0.00           C  
ATOM   4500  CG  LEU 1 292      54.934  51.020  51.286  0.00  0.00           C  
ATOM   4501  CD1 LEU 1 292      55.511  50.313  50.074  0.00  0.00           C  
ATOM   4502  CD2 LEU 1 292      53.506  51.211  50.910  0.00  0.00           C  
ATOM   4503  H   LEU 1 292      57.685  49.733  52.361  0.00  0.00           H  
ATOM   4504  HA  LEU 1 292      55.847  51.385  54.006  0.00  0.00           H  
ATOM   4505  HB2 LEU 1 292      55.087  49.058  52.311  0.00  0.00           H  
ATOM   4506  HB3 LEU 1 292      54.118  50.254  53.159  0.00  0.00           H  
ATOM   4507  HG  LEU 1 292      55.373  52.010  51.405  0.00  0.00           H  
ATOM   4508 HD11 LEU 1 292      55.106  49.310  49.937  0.00  0.00           H  
ATOM   4509 HD12 LEU 1 292      55.326  50.923  49.190  0.00  0.00           H  
ATOM   4510 HD13 LEU 1 292      56.591  50.166  50.093  0.00  0.00           H  
ATOM   4511 HD21 LEU 1 292      53.022  50.280  50.615  0.00  0.00           H  
ATOM   4512 HD22 LEU 1 292      52.863  51.453  51.757  0.00  0.00           H  
ATOM   4513 HD23 LEU 1 292      53.373  51.859  50.044  0.00  0.00           H  
ATOM   4514  N   TYR 1 293      55.840  49.645  55.767  0.00  0.00           N  
ATOM   4515  CA  TYR 1 293      55.846  48.603  56.876  0.00  0.00           C  
ATOM   4516  C   TYR 1 293      54.462  48.057  57.204  0.00  0.00           C  
ATOM   4517  O   TYR 1 293      53.497  48.869  57.235  0.00  0.00           O  
ATOM   4518  CB  TYR 1 293      56.303  49.252  58.251  0.00  0.00           C  
ATOM   4519  CG  TYR 1 293      57.709  49.672  58.366  0.00  0.00           C  
ATOM   4520  CD1 TYR 1 293      58.406  50.567  57.465  0.00  0.00           C  
ATOM   4521  CD2 TYR 1 293      58.521  49.018  59.367  0.00  0.00           C  
ATOM   4522  CE1 TYR 1 293      59.738  50.917  57.714  0.00  0.00           C  
ATOM   4523  CE2 TYR 1 293      59.866  49.408  59.522  0.00  0.00           C  
ATOM   4524  CZ  TYR 1 293      60.484  50.340  58.714  0.00  0.00           C  
ATOM   4525  OH  TYR 1 293      61.845  50.647  58.869  0.00  0.00           O  
ATOM   4526  H   TYR 1 293      55.284  50.475  55.918  0.00  0.00           H  
ATOM   4527  HA  TYR 1 293      56.644  47.862  56.829  0.00  0.00           H  
ATOM   4528  HB2 TYR 1 293      55.610  50.042  58.542  0.00  0.00           H  
ATOM   4529  HB3 TYR 1 293      56.088  48.425  58.928  0.00  0.00           H  
ATOM   4530  HD1 TYR 1 293      57.766  50.942  56.681  0.00  0.00           H  
ATOM   4531  HD2 TYR 1 293      58.132  48.244  60.012  0.00  0.00           H  
ATOM   4532  HE1 TYR 1 293      60.201  51.622  57.039  0.00  0.00           H  
ATOM   4533  HE2 TYR 1 293      60.524  48.974  60.261  0.00  0.00           H  
ATOM   4534  HH  TYR 1 293      61.957  51.429  58.324  0.00  0.00           H  
ATOM   4535  N   LEU 1 294      54.350  46.738  57.400  0.00  0.00           N  
ATOM   4536  CA  LEU 1 294      53.113  45.984  57.620  0.00  0.00           C  
ATOM   4537  C   LEU 1 294      53.073  45.185  58.944  0.00  0.00           C  
ATOM   4538  O   LEU 1 294      54.137  44.790  59.424  0.00  0.00           O  
ATOM   4539  CB  LEU 1 294      52.890  44.876  56.588  0.00  0.00           C  
ATOM   4540  CG  LEU 1 294      52.914  45.268  55.162  0.00  0.00           C  
ATOM   4541  CD1 LEU 1 294      52.714  44.158  54.234  0.00  0.00           C  
ATOM   4542  CD2 LEU 1 294      51.751  46.186  54.820  0.00  0.00           C  
ATOM   4543  H   LEU 1 294      55.261  46.326  57.253  0.00  0.00           H  
ATOM   4544  HA  LEU 1 294      52.266  46.668  57.584  0.00  0.00           H  
ATOM   4545  HB2 LEU 1 294      53.627  44.091  56.761  0.00  0.00           H  
ATOM   4546  HB3 LEU 1 294      51.932  44.387  56.765  0.00  0.00           H  
ATOM   4547  HG  LEU 1 294      53.818  45.804  54.875  0.00  0.00           H  
ATOM   4548 HD11 LEU 1 294      52.685  44.551  53.218  0.00  0.00           H  
ATOM   4549 HD12 LEU 1 294      53.575  43.491  54.251  0.00  0.00           H  
ATOM   4550 HD13 LEU 1 294      51.766  43.632  54.346  0.00  0.00           H  
ATOM   4551 HD21 LEU 1 294      50.755  45.795  55.027  0.00  0.00           H  
ATOM   4552 HD22 LEU 1 294      51.955  47.093  55.388  0.00  0.00           H  
ATOM   4553 HD23 LEU 1 294      51.825  46.486  53.775  0.00  0.00           H  
ATOM   4554  N   MET 1 295      51.789  44.931  59.444  0.00  0.00           N  
ATOM   4555  CA  MET 1 295      51.618  43.952  60.538  0.00  0.00           C  
ATOM   4556  C   MET 1 295      52.099  42.530  60.222  0.00  0.00           C  
ATOM   4557  O   MET 1 295      51.772  41.969  59.173  0.00  0.00           O  
ATOM   4558  CB  MET 1 295      50.143  44.090  61.021  0.00  0.00           C  
ATOM   4559  CG  MET 1 295      49.655  42.904  61.910  0.00  0.00           C  
ATOM   4560  SD  MET 1 295      47.989  43.319  62.616  0.00  0.00           S  
ATOM   4561  CE  MET 1 295      46.829  42.793  61.331  0.00  0.00           C  
ATOM   4562  H   MET 1 295      50.993  45.300  58.945  0.00  0.00           H  
ATOM   4563  HA  MET 1 295      52.262  44.389  61.301  0.00  0.00           H  
ATOM   4564  HB2 MET 1 295      49.964  45.051  61.504  0.00  0.00           H  
ATOM   4565  HB3 MET 1 295      49.510  44.135  60.134  0.00  0.00           H  
ATOM   4566  HG2 MET 1 295      49.623  42.000  61.302  0.00  0.00           H  
ATOM   4567  HG3 MET 1 295      50.353  42.816  62.742  0.00  0.00           H  
ATOM   4568  HE1 MET 1 295      46.889  43.470  60.479  0.00  0.00           H  
ATOM   4569  HE2 MET 1 295      46.887  41.714  61.187  0.00  0.00           H  
ATOM   4570  HE3 MET 1 295      45.848  43.058  61.723  0.00  0.00           H  
ATOM   4571  N   GLY 1 296      52.869  41.888  61.158  0.00  0.00           N  
ATOM   4572  CA  GLY 1 296      53.373  40.480  60.982  0.00  0.00           C  
ATOM   4573  C   GLY 1 296      52.284  39.401  61.286  0.00  0.00           C  
ATOM   4574  O   GLY 1 296      51.385  39.695  62.094  0.00  0.00           O  
ATOM   4575  H   GLY 1 296      53.131  42.432  61.968  0.00  0.00           H  
ATOM   4576  HA2 GLY 1 296      53.600  40.230  59.946  0.00  0.00           H  
ATOM   4577  HA3 GLY 1 296      54.268  40.373  61.594  0.00  0.00           H  
ATOM   4578  N   GLU 1 297      52.162  38.339  60.516  0.00  0.00           N  
ATOM   4579  CA  GLU 1 297      51.384  37.125  60.738  0.00  0.00           C  
ATOM   4580  C   GLU 1 297      52.103  36.136  61.637  0.00  0.00           C  
ATOM   4581  O   GLU 1 297      51.378  35.257  62.179  0.00  0.00           O  
ATOM   4582  CB  GLU 1 297      51.099  36.548  59.384  0.00  0.00           C  
ATOM   4583  CG  GLU 1 297      49.892  35.542  59.395  0.00  0.00           C  
ATOM   4584  CD  GLU 1 297      50.289  33.974  59.589  0.00  0.00           C  
ATOM   4585  OE1 GLU 1 297      51.429  33.670  59.331  0.00  0.00           O  
ATOM   4586  OE2 GLU 1 297      49.396  33.088  59.836  0.00  0.00           O  
ATOM   4587  H   GLU 1 297      52.697  38.323  59.660  0.00  0.00           H  
ATOM   4588  HA  GLU 1 297      50.520  37.466  61.308  0.00  0.00           H  
ATOM   4589  HB2 GLU 1 297      50.850  37.346  58.686  0.00  0.00           H  
ATOM   4590  HB3 GLU 1 297      51.938  36.051  58.896  0.00  0.00           H  
ATOM   4591  HG2 GLU 1 297      49.208  35.839  60.191  0.00  0.00           H  
ATOM   4592  HG3 GLU 1 297      49.305  35.596  58.478  0.00  0.00           H  
ATOM   4593  N   VAL 1 298      53.370  36.323  61.940  0.00  0.00           N  
ATOM   4594  CA  VAL 1 298      54.005  36.043  63.295  0.00  0.00           C  
ATOM   4595  C   VAL 1 298      53.635  37.179  64.249  0.00  0.00           C  
ATOM   4596  O   VAL 1 298      53.619  38.315  63.807  0.00  0.00           O  
ATOM   4597  CB  VAL 1 298      55.514  35.729  63.123  0.00  0.00           C  
ATOM   4598  CG1 VAL 1 298      56.000  35.233  64.503  0.00  0.00           C  
ATOM   4599  CG2 VAL 1 298      55.793  34.608  62.050  0.00  0.00           C  
ATOM   4600  H   VAL 1 298      53.823  37.090  61.463  0.00  0.00           H  
ATOM   4601  HA  VAL 1 298      53.503  35.172  63.718  0.00  0.00           H  
ATOM   4602  HB  VAL 1 298      56.127  36.586  62.844  0.00  0.00           H  
ATOM   4603 HG11 VAL 1 298      55.512  34.345  64.906  0.00  0.00           H  
ATOM   4604 HG12 VAL 1 298      57.081  35.129  64.419  0.00  0.00           H  
ATOM   4605 HG13 VAL 1 298      55.876  36.024  65.242  0.00  0.00           H  
ATOM   4606 HG21 VAL 1 298      55.778  35.134  61.095  0.00  0.00           H  
ATOM   4607 HG22 VAL 1 298      56.812  34.251  62.199  0.00  0.00           H  
ATOM   4608 HG23 VAL 1 298      55.055  33.808  61.978  0.00  0.00           H  
ATOM   4609  N   THR 1 299      53.422  36.869  65.500  0.00  0.00           N  
ATOM   4610  CA  THR 1 299      52.670  37.786  66.420  0.00  0.00           C  
ATOM   4611  C   THR 1 299      53.667  38.716  67.232  0.00  0.00           C  
ATOM   4612  O   THR 1 299      54.822  38.285  67.490  0.00  0.00           O  
ATOM   4613  CB  THR 1 299      51.826  37.066  67.470  0.00  0.00           C  
ATOM   4614  OG1 THR 1 299      50.818  37.779  68.064  0.00  0.00           O  
ATOM   4615  CG2 THR 1 299      52.630  36.243  68.561  0.00  0.00           C  
ATOM   4616  H   THR 1 299      53.555  35.909  65.786  0.00  0.00           H  
ATOM   4617  HA  THR 1 299      52.035  38.389  65.770  0.00  0.00           H  
ATOM   4618  HB  THR 1 299      51.200  36.235  67.146  0.00  0.00           H  
ATOM   4619  HG1 THR 1 299      50.202  37.961  67.349  0.00  0.00           H  
ATOM   4620 HG21 THR 1 299      53.389  36.849  69.055  0.00  0.00           H  
ATOM   4621 HG22 THR 1 299      51.933  35.911  69.331  0.00  0.00           H  
ATOM   4622 HG23 THR 1 299      53.019  35.376  68.027  0.00  0.00           H  
ATOM   4623  N   ASN 1 300      53.208  39.895  67.590  0.00  0.00           N  
ATOM   4624  CA  ASN 1 300      54.019  40.986  68.170  0.00  0.00           C  
ATOM   4625  C   ASN 1 300      55.198  41.405  67.275  0.00  0.00           C  
ATOM   4626  O   ASN 1 300      56.227  41.883  67.811  0.00  0.00           O  
ATOM   4627  CB  ASN 1 300      54.209  40.923  69.665  0.00  0.00           C  
ATOM   4628  CG  ASN 1 300      52.905  40.932  70.387  0.00  0.00           C  
ATOM   4629  OD1 ASN 1 300      52.050  41.855  70.237  0.00  0.00           O  
ATOM   4630  ND2 ASN 1 300      52.667  39.893  71.154  0.00  0.00           N  
ATOM   4631  H   ASN 1 300      52.290  40.144  67.250  0.00  0.00           H  
ATOM   4632  HA  ASN 1 300      53.278  41.770  68.016  0.00  0.00           H  
ATOM   4633  HB2 ASN 1 300      54.784  40.025  69.891  0.00  0.00           H  
ATOM   4634  HB3 ASN 1 300      54.822  41.798  69.883  0.00  0.00           H  
ATOM   4635 HD21 ASN 1 300      51.807  39.891  71.684  0.00  0.00           H  
ATOM   4636 HD22 ASN 1 300      53.245  39.074  71.033  0.00  0.00           H  
ATOM   4637  N   GLN 1 301      55.074  41.174  65.992  0.00  0.00           N  
ATOM   4638  CA  GLN 1 301      56.117  41.496  64.955  0.00  0.00           C  
ATOM   4639  C   GLN 1 301      55.499  42.272  63.824  0.00  0.00           C  
ATOM   4640  O   GLN 1 301      54.295  42.234  63.626  0.00  0.00           O  
ATOM   4641  CB  GLN 1 301      56.816  40.160  64.482  0.00  0.00           C  
ATOM   4642  CG  GLN 1 301      58.043  39.921  65.345  0.00  0.00           C  
ATOM   4643  CD  GLN 1 301      58.484  38.464  65.331  0.00  0.00           C  
ATOM   4644  OE1 GLN 1 301      59.478  38.093  64.716  0.00  0.00           O  
ATOM   4645  NE2 GLN 1 301      57.720  37.645  66.048  0.00  0.00           N  
ATOM   4646  H   GLN 1 301      54.206  40.789  65.649  0.00  0.00           H  
ATOM   4647  HA  GLN 1 301      56.805  42.126  65.519  0.00  0.00           H  
ATOM   4648  HB2 GLN 1 301      56.134  39.310  64.466  0.00  0.00           H  
ATOM   4649  HB3 GLN 1 301      57.127  40.272  63.443  0.00  0.00           H  
ATOM   4650  HG2 GLN 1 301      58.883  40.474  64.925  0.00  0.00           H  
ATOM   4651  HG3 GLN 1 301      57.924  40.174  66.398  0.00  0.00           H  
ATOM   4652 HE21 GLN 1 301      58.095  36.730  66.252  0.00  0.00           H  
ATOM   4653 HE22 GLN 1 301      57.054  38.008  66.715  0.00  0.00           H  
ATOM   4654  N   SER 1 302      56.345  43.007  63.111  0.00  0.00           N  
ATOM   4655  CA  SER 1 302      56.022  43.656  61.845  0.00  0.00           C  
ATOM   4656  C   SER 1 302      57.197  43.466  60.875  0.00  0.00           C  
ATOM   4657  O   SER 1 302      58.201  42.933  61.203  0.00  0.00           O  
ATOM   4658  CB  SER 1 302      55.741  45.208  62.061  0.00  0.00           C  
ATOM   4659  OG  SER 1 302      56.844  46.019  62.581  0.00  0.00           O  
ATOM   4660  H   SER 1 302      57.172  43.314  63.602  0.00  0.00           H  
ATOM   4661  HA  SER 1 302      55.165  43.241  61.316  0.00  0.00           H  
ATOM   4662  HB2 SER 1 302      55.536  45.641  61.082  0.00  0.00           H  
ATOM   4663  HB3 SER 1 302      54.916  45.370  62.755  0.00  0.00           H  
ATOM   4664  HG  SER 1 302      56.956  45.773  63.502  0.00  0.00           H  
ATOM   4665  N   PHE 1 303      56.911  43.972  59.587  0.00  0.00           N  
ATOM   4666  CA  PHE 1 303      57.898  43.757  58.549  0.00  0.00           C  
ATOM   4667  C   PHE 1 303      57.733  44.785  57.400  0.00  0.00           C  
ATOM   4668  O   PHE 1 303      56.666  45.303  57.157  0.00  0.00           O  
ATOM   4669  CB  PHE 1 303      57.991  42.272  58.061  0.00  0.00           C  
ATOM   4670  CG  PHE 1 303      56.812  41.788  57.303  0.00  0.00           C  
ATOM   4671  CD1 PHE 1 303      55.460  41.713  57.812  0.00  0.00           C  
ATOM   4672  CD2 PHE 1 303      57.012  41.362  55.973  0.00  0.00           C  
ATOM   4673  CE1 PHE 1 303      54.399  41.322  57.070  0.00  0.00           C  
ATOM   4674  CE2 PHE 1 303      55.862  41.072  55.140  0.00  0.00           C  
ATOM   4675  CZ  PHE 1 303      54.508  41.189  55.670  0.00  0.00           C  
ATOM   4676  H   PHE 1 303      55.994  44.288  59.303  0.00  0.00           H  
ATOM   4677  HA  PHE 1 303      58.867  43.990  58.992  0.00  0.00           H  
ATOM   4678  HB2 PHE 1 303      58.900  42.286  57.460  0.00  0.00           H  
ATOM   4679  HB3 PHE 1 303      58.181  41.714  58.978  0.00  0.00           H  
ATOM   4680  HD1 PHE 1 303      55.313  41.740  58.882  0.00  0.00           H  
ATOM   4681  HD2 PHE 1 303      57.999  41.300  55.538  0.00  0.00           H  
ATOM   4682  HE1 PHE 1 303      53.418  41.180  57.499  0.00  0.00           H  
ATOM   4683  HE2 PHE 1 303      55.971  40.916  54.077  0.00  0.00           H  
ATOM   4684  HZ  PHE 1 303      53.699  40.890  55.019  0.00  0.00           H  
ATOM   4685  N   ARG 1 304      58.822  45.118  56.664  0.00  0.00           N  
ATOM   4686  CA  ARG 1 304      58.855  46.102  55.655  0.00  0.00           C  
ATOM   4687  C   ARG 1 304      59.146  45.536  54.270  0.00  0.00           C  
ATOM   4688  O   ARG 1 304      60.149  44.803  54.085  0.00  0.00           O  
ATOM   4689  CB  ARG 1 304      59.651  47.335  56.069  0.00  0.00           C  
ATOM   4690  CG  ARG 1 304      61.082  47.259  55.726  0.00  0.00           C  
ATOM   4691  CD  ARG 1 304      61.785  48.500  56.229  0.00  0.00           C  
ATOM   4692  NE  ARG 1 304      63.216  48.421  55.950  0.00  0.00           N  
ATOM   4693  CZ  ARG 1 304      64.213  48.415  56.826  0.00  0.00           C  
ATOM   4694  NH1 ARG 1 304      64.019  48.526  58.117  0.00  0.00           N  
ATOM   4695  NH2 ARG 1 304      65.436  48.333  56.402  0.00  0.00           N  
ATOM   4696  H   ARG 1 304      59.715  44.669  56.809  0.00  0.00           H  
ATOM   4697  HA  ARG 1 304      57.864  46.537  55.531  0.00  0.00           H  
ATOM   4698  HB2 ARG 1 304      59.276  48.202  55.525  0.00  0.00           H  
ATOM   4699  HB3 ARG 1 304      59.390  47.663  57.076  0.00  0.00           H  
ATOM   4700  HG2 ARG 1 304      61.587  46.424  56.211  0.00  0.00           H  
ATOM   4701  HG3 ARG 1 304      61.171  47.149  54.645  0.00  0.00           H  
ATOM   4702  HD2 ARG 1 304      61.436  49.363  55.661  0.00  0.00           H  
ATOM   4703  HD3 ARG 1 304      61.659  48.588  57.308  0.00  0.00           H  
ATOM   4704  HE  ARG 1 304      63.408  48.309  54.964  0.00  0.00           H  
ATOM   4705 HH11 ARG 1 304      64.769  48.518  58.794  0.00  0.00           H  
ATOM   4706 HH12 ARG 1 304      63.116  48.694  58.535  0.00  0.00           H  
ATOM   4707 HH21 ARG 1 304      66.108  48.255  57.152  0.00  0.00           H  
ATOM   4708 HH22 ARG 1 304      65.574  48.293  55.402  0.00  0.00           H  
ATOM   4709  N   ILE 1 305      58.398  46.064  53.247  0.00  0.00           N  
ATOM   4710  CA  ILE 1 305      58.759  45.907  51.837  0.00  0.00           C  
ATOM   4711  C   ILE 1 305      59.327  47.244  51.336  0.00  0.00           C  
ATOM   4712  O   ILE 1 305      58.767  48.255  51.684  0.00  0.00           O  
ATOM   4713  CB  ILE 1 305      57.537  45.457  51.079  0.00  0.00           C  
ATOM   4714  CG1 ILE 1 305      56.349  46.466  51.053  0.00  0.00           C  
ATOM   4715  CG2 ILE 1 305      57.054  44.124  51.632  0.00  0.00           C  
ATOM   4716  CD1 ILE 1 305      55.088  46.210  50.126  0.00  0.00           C  
ATOM   4717  H   ILE 1 305      57.589  46.648  53.407  0.00  0.00           H  
ATOM   4718  HA  ILE 1 305      59.434  45.077  51.629  0.00  0.00           H  
ATOM   4719  HB  ILE 1 305      57.863  45.214  50.068  0.00  0.00           H  
ATOM   4720 HG12 ILE 1 305      55.946  46.582  52.060  0.00  0.00           H  
ATOM   4721 HG13 ILE 1 305      56.798  47.354  50.610  0.00  0.00           H  
ATOM   4722 HG21 ILE 1 305      56.603  44.151  52.624  0.00  0.00           H  
ATOM   4723 HG22 ILE 1 305      56.373  43.652  50.924  0.00  0.00           H  
ATOM   4724 HG23 ILE 1 305      57.888  43.424  51.680  0.00  0.00           H  
ATOM   4725 HD11 ILE 1 305      55.297  46.282  49.059  0.00  0.00           H  
ATOM   4726 HD12 ILE 1 305      54.774  45.174  50.253  0.00  0.00           H  
ATOM   4727 HD13 ILE 1 305      54.210  46.820  50.340  0.00  0.00           H  
ATOM   4728  N   THR 1 306      60.287  47.291  50.393  0.00  0.00           N  
ATOM   4729  CA  THR 1 306      60.684  48.555  49.723  0.00  0.00           C  
ATOM   4730  C   THR 1 306      60.695  48.487  48.220  0.00  0.00           C  
ATOM   4731  O   THR 1 306      61.196  47.510  47.774  0.00  0.00           O  
ATOM   4732  CB  THR 1 306      62.118  48.954  50.211  0.00  0.00           C  
ATOM   4733  OG1 THR 1 306      62.073  49.195  51.588  0.00  0.00           O  
ATOM   4734  CG2 THR 1 306      62.691  50.237  49.612  0.00  0.00           C  
ATOM   4735  H   THR 1 306      60.824  46.469  50.154  0.00  0.00           H  
ATOM   4736  HA  THR 1 306      60.064  49.367  50.101  0.00  0.00           H  
ATOM   4737  HB  THR 1 306      62.717  48.097  49.902  0.00  0.00           H  
ATOM   4738  HG1 THR 1 306      61.768  48.356  51.939  0.00  0.00           H  
ATOM   4739 HG21 THR 1 306      62.284  51.179  49.978  0.00  0.00           H  
ATOM   4740 HG22 THR 1 306      63.766  50.231  49.795  0.00  0.00           H  
ATOM   4741 HG23 THR 1 306      62.546  50.185  48.533  0.00  0.00           H  
ATOM   4742  N   ILE 1 307      60.132  49.460  47.543  0.00  0.00           N  
ATOM   4743  CA  ILE 1 307      60.011  49.689  46.059  0.00  0.00           C  
ATOM   4744  C   ILE 1 307      60.866  50.867  45.549  0.00  0.00           C  
ATOM   4745  O   ILE 1 307      61.246  51.797  46.286  0.00  0.00           O  
ATOM   4746  CB  ILE 1 307      58.516  49.946  45.605  0.00  0.00           C  
ATOM   4747  CG1 ILE 1 307      57.890  51.205  46.273  0.00  0.00           C  
ATOM   4748  CG2 ILE 1 307      57.609  48.788  45.808  0.00  0.00           C  
ATOM   4749  CD1 ILE 1 307      56.455  51.543  45.761  0.00  0.00           C  
ATOM   4750  H   ILE 1 307      59.672  50.171  48.093  0.00  0.00           H  
ATOM   4751  HA  ILE 1 307      60.392  48.809  45.541  0.00  0.00           H  
ATOM   4752  HB  ILE 1 307      58.442  50.053  44.523  0.00  0.00           H  
ATOM   4753 HG12 ILE 1 307      57.951  51.008  47.344  0.00  0.00           H  
ATOM   4754 HG13 ILE 1 307      58.419  52.127  46.033  0.00  0.00           H  
ATOM   4755 HG21 ILE 1 307      58.153  47.892  45.508  0.00  0.00           H  
ATOM   4756 HG22 ILE 1 307      57.541  48.495  46.856  0.00  0.00           H  
ATOM   4757 HG23 ILE 1 307      56.635  48.938  45.343  0.00  0.00           H  
ATOM   4758 HD11 ILE 1 307      55.736  50.818  46.143  0.00  0.00           H  
ATOM   4759 HD12 ILE 1 307      56.111  52.543  46.026  0.00  0.00           H  
ATOM   4760 HD13 ILE 1 307      56.417  51.298  44.699  0.00  0.00           H  
ATOM   4761  N   LEU 1 308      61.086  50.848  44.209  0.00  0.00           N  
ATOM   4762  CA  LEU 1 308      61.937  51.734  43.472  0.00  0.00           C  
ATOM   4763  C   LEU 1 308      61.209  52.775  42.610  0.00  0.00           C  
ATOM   4764  O   LEU 1 308      60.012  52.729  42.466  0.00  0.00           O  
ATOM   4765  CB  LEU 1 308      62.812  50.892  42.513  0.00  0.00           C  
ATOM   4766  CG  LEU 1 308      63.473  49.645  43.074  0.00  0.00           C  
ATOM   4767  CD1 LEU 1 308      64.324  48.953  42.097  0.00  0.00           C  
ATOM   4768  CD2 LEU 1 308      64.386  49.916  44.305  0.00  0.00           C  
ATOM   4769  H   LEU 1 308      60.776  50.130  43.570  0.00  0.00           H  
ATOM   4770  HA  LEU 1 308      62.503  52.198  44.279  0.00  0.00           H  
ATOM   4771  HB2 LEU 1 308      62.225  50.647  41.627  0.00  0.00           H  
ATOM   4772  HB3 LEU 1 308      63.623  51.536  42.173  0.00  0.00           H  
ATOM   4773  HG  LEU 1 308      62.686  48.974  43.416  0.00  0.00           H  
ATOM   4774 HD11 LEU 1 308      63.848  48.862  41.120  0.00  0.00           H  
ATOM   4775 HD12 LEU 1 308      65.257  49.486  41.913  0.00  0.00           H  
ATOM   4776 HD13 LEU 1 308      64.503  47.904  42.331  0.00  0.00           H  
ATOM   4777 HD21 LEU 1 308      65.200  50.594  44.050  0.00  0.00           H  
ATOM   4778 HD22 LEU 1 308      63.733  50.357  45.057  0.00  0.00           H  
ATOM   4779 HD23 LEU 1 308      64.834  49.003  44.698  0.00  0.00           H  
ATOM   4780  N   PRO 1 309      61.907  53.876  42.146  0.00  0.00           N  
ATOM   4781  CA  PRO 1 309      61.314  54.825  41.165  0.00  0.00           C  
ATOM   4782  C   PRO 1 309      60.768  54.204  39.903  0.00  0.00           C  
ATOM   4783  O   PRO 1 309      59.707  54.597  39.441  0.00  0.00           O  
ATOM   4784  CB  PRO 1 309      62.402  55.807  40.751  0.00  0.00           C  
ATOM   4785  CG  PRO 1 309      63.230  55.801  42.070  0.00  0.00           C  
ATOM   4786  CD  PRO 1 309      63.161  54.355  42.530  0.00  0.00           C  
ATOM   4787  HA  PRO 1 309      60.440  55.306  41.605  0.00  0.00           H  
ATOM   4788  HB2 PRO 1 309      63.055  55.384  39.988  0.00  0.00           H  
ATOM   4789  HB3 PRO 1 309      62.093  56.819  40.488  0.00  0.00           H  
ATOM   4790  HG2 PRO 1 309      64.242  56.175  41.919  0.00  0.00           H  
ATOM   4791  HG3 PRO 1 309      62.708  56.333  42.866  0.00  0.00           H  
ATOM   4792  HD2 PRO 1 309      63.320  54.227  43.600  0.00  0.00           H  
ATOM   4793  HD3 PRO 1 309      64.011  53.847  42.075  0.00  0.00           H  
ATOM   4794  N   GLN 1 310      61.535  53.205  39.434  0.00  0.00           N  
ATOM   4795  CA  GLN 1 310      61.164  52.342  38.314  0.00  0.00           C  
ATOM   4796  C   GLN 1 310      59.832  51.601  38.389  0.00  0.00           C  
ATOM   4797  O   GLN 1 310      59.242  51.059  37.416  0.00  0.00           O  
ATOM   4798  CB  GLN 1 310      62.240  51.292  38.150  0.00  0.00           C  
ATOM   4799  CG  GLN 1 310      63.590  51.875  37.731  0.00  0.00           C  
ATOM   4800  CD  GLN 1 310      64.703  51.851  38.870  0.00  0.00           C  
ATOM   4801  OE1 GLN 1 310      64.398  52.119  40.063  0.00  0.00           O  
ATOM   4802  NE2 GLN 1 310      65.857  51.443  38.593  0.00  0.00           N  
ATOM   4803  H   GLN 1 310      62.464  53.068  39.804  0.00  0.00           H  
ATOM   4804  HA  GLN 1 310      61.100  52.992  37.441  0.00  0.00           H  
ATOM   4805  HB2 GLN 1 310      62.413  50.774  39.093  0.00  0.00           H  
ATOM   4806  HB3 GLN 1 310      61.920  50.472  37.508  0.00  0.00           H  
ATOM   4807  HG2 GLN 1 310      63.976  51.368  36.847  0.00  0.00           H  
ATOM   4808  HG3 GLN 1 310      63.489  52.903  37.384  0.00  0.00           H  
ATOM   4809 HE21 GLN 1 310      66.604  51.463  39.274  0.00  0.00           H  
ATOM   4810 HE22 GLN 1 310      66.019  51.136  37.645  0.00  0.00           H  
ATOM   4811  N   GLN 1 311      59.223  51.662  39.589  0.00  0.00           N  
ATOM   4812  CA  GLN 1 311      57.838  51.268  39.831  0.00  0.00           C  
ATOM   4813  C   GLN 1 311      56.809  52.351  39.659  0.00  0.00           C  
ATOM   4814  O   GLN 1 311      55.692  52.076  39.289  0.00  0.00           O  
ATOM   4815  CB  GLN 1 311      57.831  50.563  41.221  0.00  0.00           C  
ATOM   4816  CG  GLN 1 311      58.079  49.006  41.135  0.00  0.00           C  
ATOM   4817  CD  GLN 1 311      59.546  48.656  41.089  0.00  0.00           C  
ATOM   4818  OE1 GLN 1 311      60.334  49.055  41.951  0.00  0.00           O  
ATOM   4819  NE2 GLN 1 311      60.131  48.023  40.039  0.00  0.00           N  
ATOM   4820  H   GLN 1 311      59.751  52.119  40.318  0.00  0.00           H  
ATOM   4821  HA  GLN 1 311      57.646  50.462  39.123  0.00  0.00           H  
ATOM   4822  HB2 GLN 1 311      58.580  51.030  41.860  0.00  0.00           H  
ATOM   4823  HB3 GLN 1 311      56.877  50.736  41.720  0.00  0.00           H  
ATOM   4824  HG2 GLN 1 311      57.723  48.634  42.096  0.00  0.00           H  
ATOM   4825  HG3 GLN 1 311      57.583  48.507  40.303  0.00  0.00           H  
ATOM   4826 HE21 GLN 1 311      61.099  47.736  40.049  0.00  0.00           H  
ATOM   4827 HE22 GLN 1 311      59.630  47.773  39.198  0.00  0.00           H  
ATOM   4828  N   TYR 1 312      57.102  53.621  39.943  0.00  0.00           N  
ATOM   4829  CA  TYR 1 312      56.197  54.733  40.231  0.00  0.00           C  
ATOM   4830  C   TYR 1 312      56.378  55.972  39.282  0.00  0.00           C  
ATOM   4831  O   TYR 1 312      55.440  56.701  38.989  0.00  0.00           O  
ATOM   4832  CB  TYR 1 312      56.096  55.030  41.739  0.00  0.00           C  
ATOM   4833  CG  TYR 1 312      57.282  55.784  42.260  0.00  0.00           C  
ATOM   4834  CD1 TYR 1 312      57.553  57.134  41.878  0.00  0.00           C  
ATOM   4835  CD2 TYR 1 312      58.143  55.170  43.215  0.00  0.00           C  
ATOM   4836  CE1 TYR 1 312      58.775  57.786  42.242  0.00  0.00           C  
ATOM   4837  CE2 TYR 1 312      59.198  55.900  43.718  0.00  0.00           C  
ATOM   4838  CZ  TYR 1 312      59.589  57.155  43.237  0.00  0.00           C  
ATOM   4839  OH  TYR 1 312      60.666  57.800  43.685  0.00  0.00           O  
ATOM   4840  H   TYR 1 312      58.065  53.864  40.126  0.00  0.00           H  
ATOM   4841  HA  TYR 1 312      55.185  54.408  39.989  0.00  0.00           H  
ATOM   4842  HB2 TYR 1 312      55.148  55.554  41.857  0.00  0.00           H  
ATOM   4843  HB3 TYR 1 312      56.090  54.101  42.310  0.00  0.00           H  
ATOM   4844  HD1 TYR 1 312      56.928  57.608  41.136  0.00  0.00           H  
ATOM   4845  HD2 TYR 1 312      57.724  54.228  43.535  0.00  0.00           H  
ATOM   4846  HE1 TYR 1 312      59.122  58.747  41.891  0.00  0.00           H  
ATOM   4847  HE2 TYR 1 312      59.786  55.406  44.478  0.00  0.00           H  
ATOM   4848  HH  TYR 1 312      61.140  57.244  44.308  0.00  0.00           H  
ATOM   4849  N   LEU 1 313      57.586  56.186  38.726  0.00  0.00           N  
ATOM   4850  CA  LEU 1 313      57.822  56.962  37.481  0.00  0.00           C  
ATOM   4851  C   LEU 1 313      57.453  56.070  36.293  0.00  0.00           C  
ATOM   4852  O   LEU 1 313      58.138  55.166  35.931  0.00  0.00           O  
ATOM   4853  CB  LEU 1 313      59.217  57.452  37.623  0.00  0.00           C  
ATOM   4854  CG  LEU 1 313      59.624  58.574  36.599  0.00  0.00           C  
ATOM   4855  CD1 LEU 1 313      59.022  59.956  36.770  0.00  0.00           C  
ATOM   4856  CD2 LEU 1 313      61.124  58.748  36.443  0.00  0.00           C  
ATOM   4857  H   LEU 1 313      58.376  55.611  38.982  0.00  0.00           H  
ATOM   4858  HA  LEU 1 313      57.154  57.822  37.481  0.00  0.00           H  
ATOM   4859  HB2 LEU 1 313      59.363  57.997  38.555  0.00  0.00           H  
ATOM   4860  HB3 LEU 1 313      59.919  56.619  37.654  0.00  0.00           H  
ATOM   4861  HG  LEU 1 313      59.320  58.183  35.627  0.00  0.00           H  
ATOM   4862 HD11 LEU 1 313      59.114  60.513  35.838  0.00  0.00           H  
ATOM   4863 HD12 LEU 1 313      57.988  60.003  37.113  0.00  0.00           H  
ATOM   4864 HD13 LEU 1 313      59.650  60.352  37.568  0.00  0.00           H  
ATOM   4865 HD21 LEU 1 313      61.488  59.589  35.853  0.00  0.00           H  
ATOM   4866 HD22 LEU 1 313      61.564  58.856  37.434  0.00  0.00           H  
ATOM   4867 HD23 LEU 1 313      61.318  57.865  35.834  0.00  0.00           H  
ATOM   4868  N   ARG 1 314      56.126  56.249  35.863  0.00  0.00           N  
ATOM   4869  CA  ARG 1 314      55.477  55.300  34.913  0.00  0.00           C  
ATOM   4870  C   ARG 1 314      55.456  55.968  33.525  0.00  0.00           C  
ATOM   4871  O   ARG 1 314      54.652  56.858  33.320  0.00  0.00           O  
ATOM   4872  CB  ARG 1 314      54.083  54.914  35.458  0.00  0.00           C  
ATOM   4873  CG  ARG 1 314      54.246  54.076  36.702  0.00  0.00           C  
ATOM   4874  CD  ARG 1 314      52.973  53.408  37.229  0.00  0.00           C  
ATOM   4875  NE  ARG 1 314      52.608  52.284  36.408  0.00  0.00           N  
ATOM   4876  CZ  ARG 1 314      53.028  51.024  36.516  0.00  0.00           C  
ATOM   4877  NH1 ARG 1 314      52.715  50.166  35.607  0.00  0.00           N  
ATOM   4878  NH2 ARG 1 314      53.740  50.508  37.479  0.00  0.00           N  
ATOM   4879  H   ARG 1 314      55.532  56.928  36.316  0.00  0.00           H  
ATOM   4880  HA  ARG 1 314      55.983  54.351  34.735  0.00  0.00           H  
ATOM   4881  HB2 ARG 1 314      53.553  55.851  35.628  0.00  0.00           H  
ATOM   4882  HB3 ARG 1 314      53.550  54.343  34.698  0.00  0.00           H  
ATOM   4883  HG2 ARG 1 314      54.976  53.305  36.453  0.00  0.00           H  
ATOM   4884  HG3 ARG 1 314      54.493  54.767  37.508  0.00  0.00           H  
ATOM   4885  HD2 ARG 1 314      53.077  53.082  38.264  0.00  0.00           H  
ATOM   4886  HD3 ARG 1 314      52.125  54.094  37.231  0.00  0.00           H  
ATOM   4887  HE  ARG 1 314      52.083  52.439  35.559  0.00  0.00           H  
ATOM   4888 HH11 ARG 1 314      53.205  49.291  35.729  0.00  0.00           H  
ATOM   4889 HH12 ARG 1 314      52.515  50.477  34.667  0.00  0.00           H  
ATOM   4890 HH21 ARG 1 314      54.122  49.573  37.454  0.00  0.00           H  
ATOM   4891 HH22 ARG 1 314      54.122  51.144  38.164  0.00  0.00           H  
ATOM   4892  N   PRO 1 315      56.279  55.441  32.548  0.00  0.00           N  
ATOM   4893  CA  PRO 1 315      56.197  55.900  31.198  0.00  0.00           C  
ATOM   4894  C   PRO 1 315      54.777  55.830  30.626  0.00  0.00           C  
ATOM   4895  O   PRO 1 315      53.909  55.099  31.116  0.00  0.00           O  
ATOM   4896  CB  PRO 1 315      57.240  55.157  30.342  0.00  0.00           C  
ATOM   4897  CG  PRO 1 315      57.690  53.964  31.220  0.00  0.00           C  
ATOM   4898  CD  PRO 1 315      57.280  54.407  32.620  0.00  0.00           C  
ATOM   4899  HA  PRO 1 315      56.401  56.971  31.196  0.00  0.00           H  
ATOM   4900  HB2 PRO 1 315      56.838  54.868  29.371  0.00  0.00           H  
ATOM   4901  HB3 PRO 1 315      58.028  55.909  30.323  0.00  0.00           H  
ATOM   4902  HG2 PRO 1 315      57.088  53.067  31.078  0.00  0.00           H  
ATOM   4903  HG3 PRO 1 315      58.765  53.803  31.143  0.00  0.00           H  
ATOM   4904  HD2 PRO 1 315      56.755  53.596  33.125  0.00  0.00           H  
ATOM   4905  HD3 PRO 1 315      58.149  54.736  33.189  0.00  0.00           H  
ATOM   4906  N   VAL 1 316      54.492  56.553  29.545  0.00  0.00           N  
ATOM   4907  CA  VAL 1 316      53.137  56.683  28.876  0.00  0.00           C  
ATOM   4908  C   VAL 1 316      53.384  56.846  27.368  0.00  0.00           C  
ATOM   4909  O   VAL 1 316      53.808  57.898  26.917  0.00  0.00           O  
ATOM   4910  CB  VAL 1 316      52.313  57.927  29.455  0.00  0.00           C  
ATOM   4911  CG1 VAL 1 316      52.504  58.054  30.978  0.00  0.00           C  
ATOM   4912  CG2 VAL 1 316      50.833  57.910  29.116  0.00  0.00           C  
ATOM   4913  H   VAL 1 316      55.262  57.108  29.201  0.00  0.00           H  
ATOM   4914  HA  VAL 1 316      52.638  55.718  28.970  0.00  0.00           H  
ATOM   4915  HB  VAL 1 316      52.602  58.856  28.964  0.00  0.00           H  
ATOM   4916 HG11 VAL 1 316      51.875  58.827  31.419  0.00  0.00           H  
ATOM   4917 HG12 VAL 1 316      52.204  57.125  31.464  0.00  0.00           H  
ATOM   4918 HG13 VAL 1 316      53.534  58.335  31.197  0.00  0.00           H  
ATOM   4919 HG21 VAL 1 316      50.665  57.506  28.118  0.00  0.00           H  
ATOM   4920 HG22 VAL 1 316      50.283  57.254  29.790  0.00  0.00           H  
ATOM   4921 HG23 VAL 1 316      50.527  58.953  29.034  0.00  0.00           H  
ATOM   4922  N   GLU 1 317      53.039  55.805  26.599  0.00  0.00           N  
ATOM   4923  CA  GLU 1 317      53.274  55.636  25.151  0.00  0.00           C  
ATOM   4924  C   GLU 1 317      52.202  56.479  24.394  0.00  0.00           C  
ATOM   4925  O   GLU 1 317      51.042  56.177  24.400  0.00  0.00           O  
ATOM   4926  CB  GLU 1 317      53.111  54.196  24.696  0.00  0.00           C  
ATOM   4927  CG  GLU 1 317      54.034  53.108  25.260  0.00  0.00           C  
ATOM   4928  CD  GLU 1 317      53.772  52.834  26.729  0.00  0.00           C  
ATOM   4929  OE1 GLU 1 317      52.673  52.684  27.266  0.00  0.00           O  
ATOM   4930  OE2 GLU 1 317      54.836  52.851  27.436  0.00  0.00           O  
ATOM   4931  H   GLU 1 317      52.403  55.152  27.034  0.00  0.00           H  
ATOM   4932  HA  GLU 1 317      54.214  56.028  24.763  0.00  0.00           H  
ATOM   4933  HB2 GLU 1 317      52.083  53.952  24.962  0.00  0.00           H  
ATOM   4934  HB3 GLU 1 317      53.214  54.204  23.611  0.00  0.00           H  
ATOM   4935  HG2 GLU 1 317      53.836  52.182  24.721  0.00  0.00           H  
ATOM   4936  HG3 GLU 1 317      55.096  53.326  25.145  0.00  0.00           H  
ATOM   4937  N   ASP 1 318      52.726  57.545  23.703  0.00  0.00           N
[truncated: 4,736,422 more chars]
