# Supplementary material for: Broadening the Scope of Binding Free Energy Calculations Using a Separated Topologies Approach
Source: J Chem Theory Comput. 2023 Jul 24;19(15):5058–76. doi: 10.1021/acs.jctc.3c00282 (PMC10413862; doi:10.1021/acs.jctc.3c00282)
Supplement: Supplementary file 2 — ct3c00282_si_002.zip [file ct3c00282_si_002.zip › SI_paper/BACE1/input/spirocycles/lig_32/complex.gro]

GROningen MAchine for Chemical Simulation
63419
    1ACE      C    1   4.969   2.093   4.513  0.2136  0.0066 -0.1362
    1ACE      O    2   4.977   2.100   4.389 -0.3280 -0.1140 -0.4202
    1ACE    CH3    3   4.950   1.960   4.580  0.3390 -0.2285 -0.7572
    1ACE   HH31    4   5.035   1.950   4.647  0.4963 -0.1387 -0.9416
    1ACE   HH32    5   4.857   1.970   4.637  0.6210  1.6798 -0.4962
    1ACE   HH33    6   4.961   1.875   4.513  0.7809 -0.3122 -0.5844
    2THR      N    7   4.968   2.203   4.587  0.1798  0.3802 -0.6655
    2THR     CA    8   4.991   2.348   4.549  0.7584  0.1823 -0.2680
    2THR      C    9   5.128   2.371   4.488  0.1386  0.3344 -0.2630
    2THR      O   10   5.140   2.476   4.425  0.1036  0.5772  0.0221
    2THR     CB   11   4.959   2.443   4.668 -0.2967  0.6104  0.2031
    2THR    OG1   12   5.017   2.389   4.786 -0.1709  0.0773 -0.0464
    2THR    CG2   13   4.810   2.464   4.688 -0.1563 -0.1866  0.1480
    2THR      H   14   4.966   2.196   4.688  1.7294  1.6838 -0.4584
    2THR     HA   15   4.929   2.383   4.466  0.6978 -0.6889 -0.6072
    2THR     HB   16   5.008   2.537   4.645 -0.5100  0.9793  1.1592
    2THR    HG1   17   4.952   2.333   4.828  0.2321 -0.8474 -0.5894
    2THR   HG21   18   4.784   2.538   4.763 -2.0738 -0.3552 -0.2330
    2THR   HG22   19   4.770   2.519   4.603 -0.1148  1.4743  1.1331
    2THR   HG23   20   4.762   2.373   4.723 -0.1080  0.4530  2.0869
    3THR      N   21   5.229   2.282   4.511  0.7841 -0.4319  0.0498
    3THR     CA   22   5.370   2.319   4.473  0.7679  0.6213  0.6807
    3THR      C   23   5.429   2.210   4.377  0.9511 -0.2786 -0.5321
    3THR      O   24   5.386   2.087   4.373 -0.2587 -0.6127 -0.5028
    3THR     CB   25   5.463   2.349   4.590 -0.2691 -0.4809  0.5156
    3THR    OG1   26   5.476   2.233   4.666 -0.8835  0.0885  0.0583
    3THR    CG2   27   5.407   2.461   4.683  0.7949  0.6549 -0.1352
    3THR      H   28   5.215   2.207   4.576  0.8549  0.2824  0.9286
    3THR     HA   29   5.373   2.410   4.412  1.6382  0.2646  0.1564
    3THR     HB   30   5.556   2.374   4.539 -0.9237 -0.1036 -0.5536
    3THR    HG1   31   5.529   2.166   4.622 -1.2597 -0.3779  0.2899
    3THR   HG21   32   5.485   2.517   4.734  0.5211  0.1672  0.8551
    3THR   HG22   33   5.334   2.528   4.638 -0.6842 -0.2995  0.6917
    3THR   HG23   34   5.347   2.414   4.760  0.6779  0.3820 -0.3866
    4GLY      N   35   5.519   2.260   4.292 -0.1080  0.3775  0.3397
    4GLY     CA   36   5.580   2.179   4.180 -0.1293  0.1275 -0.2962
    4GLY      C   37   5.590   2.276   4.057  0.9835  0.1485 -0.6793
    4GLY      O   38   5.617   2.394   4.069 -0.6930  0.2441 -0.1985
    4GLY      H   39   5.543   2.358   4.297  1.4362  0.0578  0.1992
    4GLY    HA2   40   5.677   2.150   4.221 -0.6487 -0.8193  0.3484
    4GLY    HA3   41   5.513   2.097   4.154 -0.4745  0.3533 -0.1411
    5SER      N   42   5.581   2.217   3.945 -0.3127  0.5965  2.2851
    5SER     CA   43   5.600   2.287   3.811  0.1113 -0.1062  0.8437
    5SER      C   44   5.464   2.304   3.742 -0.1996 -0.1303  0.4854
    5SER      O   45   5.391   2.202   3.732  0.1869 -0.0139 -0.0227
    5SER     CB   46   5.678   2.202   3.713  0.4502  1.0914 -0.0286
    5SER     OG   47   5.691   2.253   3.582 -0.0574 -0.2836 -0.5690
    5SER      H   48   5.569   2.116   3.938 -0.8499  0.6984 -0.0106
    5SER     HA   49   5.662   2.376   3.817  0.6602 -0.1418 -1.8771
    5SER    HB2   50   5.771   2.172   3.761  0.0468  0.3718  0.3468
    5SER    HB3   51   5.620   2.110   3.701  1.0970  0.3838  1.6219
    5SER     HG   52   5.735   2.185   3.530 -0.0039 -0.8568  0.1918
    6PHE      N   53   5.429   2.424   3.703  0.2319  0.2395 -1.1240
    6PHE     CA   54   5.303   2.456   3.634  0.2178 -0.6918  0.1235
    6PHE      C   55   5.320   2.495   3.484  0.0688  0.3825 -0.2547
    6PHE      O   56   5.292   2.607   3.453 -0.2648  0.1611 -0.2571
    6PHE     CB   57   5.228   2.558   3.727 -0.6485  0.7945 -0.0252
    6PHE     CG   58   5.182   2.492   3.854 -0.2673 -0.7644 -0.2355
    6PHE    CD1   59   5.264   2.483   3.964 -0.0238  0.4758 -0.9981
    6PHE    CD2   60   5.048   2.446   3.875 -0.4179 -0.5701 -0.1257
    6PHE    CE1   61   5.220   2.416   4.088 -0.9863 -0.2871  0.3626
    6PHE    CE2   62   4.997   2.392   3.992 -0.3969 -0.1175 -0.2117
    6PHE     CZ   63   5.086   2.374   4.103 -0.8845  0.0992  0.1247
    6PHE      H   64   5.494   2.500   3.713  0.5729 -0.1400 -0.3747
    6PHE     HA   65   5.249   2.361   3.632  0.3324 -0.7529 -0.2201
    6PHE    HB2   66   5.292   2.645   3.740  0.7237 -0.3081  1.2198
    6PHE    HB3   67   5.135   2.589   3.679 -1.0068  0.0481  0.1492
    6PHE    HD1   68   5.368   2.512   3.968  0.2632 -0.5375  1.0537
    6PHE    HD2   69   4.981   2.458   3.791  0.0546  0.2710 -0.3987
    6PHE    HE1   70   5.285   2.403   4.173  0.5896 -0.9884 -0.8210
    6PHE    HE2   71   4.892   2.370   4.006 -0.7805  1.7805  0.5767
    6PHE     HZ   72   5.058   2.341   4.202 -0.3101  0.6304  0.4856
    7VAL      N   73   5.383   2.416   3.405  0.7242  0.6286  0.6233
    7VAL     CA   74   5.432   2.462   3.272  0.2932 -0.3176 -0.0623
    7VAL      C   75   5.315   2.516   3.179  0.1974  0.4645 -0.2871
    7VAL      O   76   5.342   2.601   3.094  0.1350  0.2319 -0.6338
    7VAL     CB   77   5.489   2.340   3.193 -1.0332  0.6361 -0.0233
    7VAL    CG1   78   5.546   2.384   3.054  0.2349  0.1425 -0.3097
    7VAL    CG2   79   5.591   2.254   3.270  1.1129  0.4442  0.6214
    7VAL      H   80   5.414   2.326   3.438  0.1836  0.3653  0.4349
    7VAL     HA   81   5.500   2.546   3.288  0.0626  0.1910 -1.3999
    7VAL     HB   82   5.408   2.272   3.167  0.1904 -1.1301  0.3918
    7VAL   HG11   83   5.617   2.467   3.062 -0.0852  0.4666 -0.7512
    7VAL   HG12   84   5.588   2.292   3.014 -1.2082 -0.0184 -1.6438
    7VAL   HG13   85   5.467   2.405   2.982 -0.0981 -2.2984 -0.8489
    7VAL   HG21   86   5.683   2.312   3.274  0.9230  0.8232 -0.0931
    7VAL   HG22   87   5.546   2.216   3.361  0.3701  0.5484  0.3095
    7VAL   HG23   88   5.615   2.172   3.202 -1.1415  0.5026 -0.4085
    8GLU      N   89   5.187   2.480   3.206 -0.4064 -0.4760  0.5192
    8GLU     CA   90   5.068   2.523   3.136 -0.6237 -0.4498 -0.5925
    8GLU      C   91   5.017   2.654   3.180  0.7259 -1.1937 -0.7335
    8GLU      O   92   4.932   2.717   3.112  0.2054  0.3012 -0.0858
    8GLU     CB   93   4.958   2.427   3.159  0.0624  1.2608  0.3140
    8GLU     CG   94   4.984   2.291   3.084  0.0889 -0.6007  0.3550
    8GLU     CD   95   5.085   2.193   3.150 -0.2342 -0.1500  0.4340
    8GLU    OE1   96   5.149   2.115   3.080 -0.3536  0.1731  0.2947
    8GLU    OE2   97   5.096   2.200   3.272  0.8270 -0.0836 -0.2527
    8GLU      H   98   5.184   2.395   3.260  2.0517 -0.9418  0.1897
    8GLU     HA   99   5.082   2.533   3.028  0.0084 -0.0848 -0.4907
    8GLU    HB2  100   4.928   2.404   3.261 -1.2539  0.8624 -0.1168
    8GLU    HB3  101   4.865   2.466   3.115 -0.2382 -0.4178 -0.7361
    8GLU    HG2  102   4.889   2.238   3.081 -1.0334  1.0685  2.0028
    8GLU    HG3  103   5.013   2.311   2.981  0.5560 -0.2670  0.5449
    9MET      N  104   5.067   2.711   3.287  0.6356  1.1178 -0.5836
    9MET     CA  105   5.044   2.843   3.342  0.4923  0.1549  1.1335
    9MET      C  106   5.178   2.931   3.340  0.5148  1.0438  0.0422
    9MET      O  107   5.164   3.057   3.336 -0.0062 -0.2522 -0.0217
    9MET     CB  108   4.986   2.836   3.482  0.2052 -0.2809  0.4856
    9MET     CG  109   4.835   2.808   3.466 -0.6448  0.7192  0.1156
    9MET     SD  110   4.734   2.806   3.624 -0.0829  0.1464  0.0439
    9MET     CE  111   4.757   2.627   3.669  0.5832 -1.2151  0.1711
    9MET      H  112   5.135   2.657   3.338 -0.4949  0.4056  0.2983
    9MET     HA  113   4.976   2.901   3.280 -0.7384 -0.9858  1.3303
    9MET    HB2  114   5.023   2.747   3.534 -0.4273 -0.8770 -0.0467
    9MET    HB3  115   4.998   2.927   3.540  1.1138  0.2315 -0.4658
    9MET    HG2  116   4.797   2.889   3.404  1.0179  0.7012 -1.0570
    9MET    HG3  117   4.834   2.712   3.415  1.5511  0.3409  0.5765
    9MET    HE1  118   4.712   2.620   3.768 -0.2897  0.2998 -0.0559
    9MET    HE2  119   4.684   2.578   3.605 -0.8651  1.4482 -0.5273
    9MET    HE3  120   4.864   2.606   3.677  1.4360  1.8271 -0.6831
   10VAL      N  121   5.304   2.878   3.337  0.0468 -0.9851  0.1074
   10VAL     CA  122   5.413   2.977   3.322 -0.2035  0.3030 -0.2085
   10VAL      C  123   5.403   3.061   3.188 -0.7392 -0.1995  0.5815
   10VAL      O  124   5.375   3.008   3.080  0.0713 -0.3169  0.0815
   10VAL     CB  125   5.555   2.904   3.344  1.3593  0.0352 -0.0316
   10VAL    CG1  126   5.673   2.989   3.296 -0.9447 -0.4996  0.0354
   10VAL    CG2  127   5.564   2.863   3.489 -0.2851 -0.2329  0.3079
   10VAL      H  128   5.316   2.780   3.315 -0.0166 -0.7925 -0.8559
   10VAL     HA  129   5.407   3.050   3.403  0.6089 -0.1380  0.2805
   10VAL     HB  130   5.541   2.817   3.280 -1.4002  0.2206  0.0664
   10VAL   HG11  131   5.764   2.929   3.302 -1.1032 -0.7445  0.0581
   10VAL   HG12  132   5.652   3.028   3.197 -0.3629 -0.5476 -0.1140
   10VAL   HG13  133   5.687   3.062   3.375  1.4872 -1.0664  0.2986
   10VAL   HG21  134   5.499   2.781   3.519 -1.1705  0.3592  0.0937
   10VAL   HG22  135   5.665   2.821   3.498  0.1131  0.7194  0.5168
   10VAL   HG23  136   5.545   2.953   3.548 -0.3002  0.8691 -1.2575
   11ASP      N  137   5.416   3.196   3.194 -0.0559  0.0911  0.6442
   11ASP     CA  138   5.406   3.291   3.076 -0.2057  0.4519 -0.2141
   11ASP      C  139   5.265   3.299   3.006  0.1377 -0.0349  0.1041
   11ASP      O  140   5.253   3.310   2.884 -0.4592  0.6546  0.2886
   11ASP     CB  141   5.521   3.276   2.979 -0.1664 -0.2011 -0.1100
   11ASP     CG  142   5.524   3.395   2.877 -1.0441 -0.0074 -0.3633
   11ASP    OD1  143   5.489   3.508   2.907 -0.2277 -0.1312 -0.1270
   11ASP    OD2  144   5.558   3.367   2.758  0.2063  0.1530 -0.5071
   11ASP      H  145   5.424   3.231   3.288 -0.2907  0.4762  0.5273
   11ASP     HA  146   5.429   3.386   3.124  0.6291  0.9426 -1.4694
   11ASP    HB2  147   5.611   3.280   3.041 -0.3954 -0.3156  0.2348
   11ASP    HB3  148   5.524   3.175   2.937  1.1202 -0.1432 -0.2622
   12ASN      N  149   5.164   3.298   3.091  1.0274  0.0765  0.5364
   12ASN     CA  150   5.021   3.309   3.056 -0.1501  0.2682  0.0229
   12ASN      C  151   4.948   3.443   3.062  0.4677  0.0234  0.2306
   12ASN      O  152   4.828   3.457   3.023 -0.2156 -0.2298  0.1386
   12ASN     CB  153   4.933   3.202   3.127 -1.0750  0.0344  0.9786
   12ASN     CG  154   4.902   3.233   3.273  0.7363 -0.2727 -0.5758
   12ASN    OD1  155   4.970   3.305   3.336  0.3867  0.3672 -0.0580
   12ASN    ND2  156   4.789   3.177   3.322 -0.1321 -0.2111  0.4862
   12ASN      H  157   5.179   3.290   3.191 -1.1666 -0.9197  0.9267
   12ASN     HA  158   5.013   3.286   2.950 -1.1110  0.0456  0.1214
   12ASN    HB2  159   4.841   3.200   3.068 -0.1572 -0.2469 -0.5292
   12ASN    HB3  160   4.979   3.105   3.111  0.0558  0.7970 -1.3345
   12ASN   HD21  161   4.769   3.190   3.420 -1.1259 -0.7584  0.3800
   12ASN   HD22  162   4.747   3.101   3.271  0.8752  0.1208 -0.9667
   13LEU      N  163   5.015   3.549   3.117 -0.1531  0.9018 -0.5565
   13LEU     CA  164   4.968   3.682   3.114  0.2148 -0.1081 -0.4466
   13LEU      C  165   5.022   3.766   3.002  0.9755  0.7273  0.0116
   13LEU      O  166   5.132   3.745   2.959 -0.2299 -0.4091  0.5036
   13LEU     CB  167   4.992   3.755   3.252 -0.4722  0.0351  0.0035
   13LEU     CG  168   4.920   3.696   3.369  1.3424 -0.4305 -0.2214
   13LEU    CD1  169   4.960   3.776   3.495  0.3079 -0.2903  0.1751
   13LEU    CD2  170   4.769   3.698   3.358  0.0574  0.1923  0.6343
   13LEU      H  171   5.111   3.528   3.141 -0.2294  0.6272 -0.4912
   13LEU     HA  172   4.861   3.683   3.091  0.2257  1.5498 -0.6028
   13LEU    HB2  173   5.095   3.735   3.280 -0.5621  0.2369  0.4997
   13LEU    HB3  174   4.976   3.862   3.242 -0.6642  0.1876  1.5444
   13LEU     HG  175   4.953   3.593   3.386  0.4352 -0.7142 -0.0328
   13LEU   HD11  176   5.057   3.739   3.526  0.9832  0.9209 -0.3613
   13LEU   HD12  177   4.974   3.883   3.477 -0.6822 -0.2322 -0.3997
   13LEU   HD13  178   4.885   3.756   3.571 -0.4873 -0.1914 -0.5498
   13LEU   HD21  179   4.728   3.637   3.278 -0.3404  1.8523 -0.5233
   13LEU   HD22  180   4.712   3.680   3.449 -0.1017 -0.0105  0.4942
   13LEU   HD23  181   4.746   3.803   3.344 -0.3967  0.0651  0.3954
   14ARG      N  182   4.937   3.855   2.947 -0.4462  0.1896 -0.4699
   14ARG     CA  183   4.969   3.943   2.838  0.2617 -0.9384  0.0422
   14ARG      C  184   4.925   4.090   2.873  0.0695  0.2946 -0.3902
   14ARG      O  185   4.831   4.107   2.954  0.0586 -0.0873  0.3355
   14ARG     CB  186   4.930   3.870   2.705  0.2992 -0.0287  0.1256
   14ARG     CG  187   5.034   3.772   2.644  0.0630 -0.6099 -0.1572
   14ARG     CD  188   5.167   3.831   2.605  0.6258 -0.3743  0.3540
   14ARG     NE  189   5.265   3.732   2.571 -0.3251 -0.2078 -0.4715
   14ARG     CZ  190   5.322   3.650   2.654  0.5719  0.4185 -0.5576
   14ARG    NH1  191   5.413   3.566   2.612  0.5738 -0.0336 -0.0930
   14ARG    NH2  192   5.293   3.645   2.781 -0.1656  0.7223 -0.0404
   14ARG      H  193   4.858   3.861   3.010  0.3538  0.2052  0.5957
   14ARG     HA  194   5.076   3.960   2.825  0.3404 -1.6080 -0.2311
   14ARG    HB2  195   4.841   3.812   2.727  0.9651 -0.5143  1.8555
   14ARG    HB3  196   4.915   3.950   2.632  1.3633 -0.5346 -0.7065
   14ARG    HG2  197   5.034   3.693   2.719 -0.8741  0.3079  0.8752
   14ARG    HG3  198   4.979   3.743   2.554  0.0613 -0.1746 -0.3000
   14ARG    HD2  199   5.152   3.897   2.519  0.2924 -0.5942  0.2361
   14ARG    HD3  200   5.201   3.886   2.692 -0.4020  1.0620 -0.0850
   14ARG     HE  201   5.308   3.717   2.480  0.3884 -0.2930 -0.1345
   14ARG   HH11  202   5.464   3.501   2.671 -0.5089 -0.9525 -0.0878
   14ARG   HH12  203   5.455   3.592   2.524 -0.7558  0.1325 -0.7260
   14ARG   HH21  204   5.351   3.580   2.832 -0.7397 -0.5173 -0.8902
   14ARG   HH22  205   5.215   3.693   2.825 -1.1223 -0.2715 -0.5493
   15GLY      N  206   4.982   4.181   2.797  0.9599  0.5232  0.0122
   15GLY     CA  207   4.954   4.323   2.803  0.8072  0.3429 -0.2174
   15GLY      C  208   5.020   4.417   2.700  0.8359  0.0777  0.0639
   15GLY      O  209   5.093   4.383   2.610 -0.5960 -0.0356  0.0647
   15GLY      H  210   5.052   4.149   2.732  0.3441 -0.0237 -0.4116
   15GLY    HA2  211   4.846   4.337   2.808  0.6230 -1.0276  0.7180
   15GLY    HA3  212   4.996   4.362   2.896 -0.2050 -0.3919  0.6057
   16LYS      N  213   5.001   4.546   2.722 -0.2503 -0.7315  0.6070
   16LYS     CA  214   5.066   4.662   2.662  0.1792 -0.8270  0.4197
   16LYS      C  215   5.090   4.763   2.776 -0.6329 -0.0700 -0.6513
   16LYS      O  216   5.010   4.773   2.871  0.2234  0.0655 -0.4587
   16LYS     CB  217   4.969   4.729   2.567 -0.6542 -0.2131 -0.6809
   16LYS     CG  218   4.946   4.658   2.438 -0.3310  0.4860  0.1258
   16LYS     CD  219   4.891   4.745   2.322  0.3261  0.9639 -0.5639
   16LYS     CE  220   4.833   4.648   2.220 -0.6802 -0.1768 -0.4197
   16LYS     NZ  221   4.765   4.722   2.115  0.5251  0.3493  0.0796
   16LYS      H  222   4.935   4.589   2.786  0.3421  1.8777 -0.2782
   16LYS     HA  223   5.160   4.640   2.610 -0.4380  0.2124 -1.3042
   16LYS    HB2  224   4.875   4.742   2.619  0.0934  0.2243  0.6731
   16LYS    HB3  225   5.016   4.825   2.542 -0.1006  0.7743  2.9155
   16LYS    HG2  226   5.040   4.614   2.407  0.5752  1.2103  1.6532
   16LYS    HG3  227   4.873   4.578   2.456 -0.0838  0.2526  0.1024
   16LYS    HD2  228   4.807   4.806   2.357 -0.9385 -1.2650  0.6968
   16LYS    HD3  229   4.970   4.810   2.283  0.9969  0.5944  0.1261
   16LYS    HE2  230   4.915   4.591   2.177 -0.9641 -0.7043 -0.2873
   16LYS    HE3  231   4.764   4.576   2.264 -0.4099 -0.0954  0.1582
   16LYS    HZ1  232   4.827   4.787   2.069 -0.8704  2.0231  0.3197
   16LYS    HZ2  233   4.736   4.653   2.048  0.9616 -0.5373  0.7636
   16LYS    HZ3  234   4.687   4.775   2.152 -0.3667  0.4579 -1.7619
   17SER      N  235   5.207   4.824   2.764 -0.4455 -0.4870 -0.4525
   17SER     CA  236   5.249   4.939   2.854 -0.0297 -0.1181 -0.0428
   17SER      C  237   5.129   5.031   2.899 -0.2358  0.2990  0.4136
   17SER      O  238   5.064   5.109   2.823  0.0833 -0.3013  0.3774
   17SER     CB  239   5.353   5.025   2.778  0.2543  0.5268  0.2425
   17SER     OG  240   5.409   5.140   2.844  0.7180  0.2878  0.4010
   17SER      H  241   5.270   4.795   2.691 -0.3706 -0.0510 -0.5676
   17SER     HA  242   5.303   4.903   2.942  0.9278  0.3402 -0.4139
   17SER    HB2  243   5.434   4.957   2.753 -0.8661 -0.7672 -0.0542
   17SER    HB3  244   5.307   5.046   2.681  0.2233  0.6424  0.2817
   17SER     HG  245   5.455   5.188   2.776 -0.8745  1.1916 -0.1332
   18GLY      N  246   5.109   5.022   3.031  0.5789  0.0001  0.2670
   18GLY     CA  247   4.999   5.091   3.105 -0.4535 -0.1919 -0.0178
   18GLY      C  248   4.855   5.047   3.092  0.7251  0.5036 -0.4729
   18GLY      O  249   4.767   5.100   3.159 -0.6349 -0.3942  0.5227
   18GLY      H  250   5.157   4.955   3.089  0.1905 -0.0528  0.5365
   18GLY    HA2  251   5.025   5.096   3.210  1.5244  0.2689 -0.4481
   18GLY    HA3  252   5.001   5.194   3.069 -0.3202 -0.0858  0.2897
   19GLN      N  253   4.818   4.957   2.997  0.1765  0.2024  0.1741
   19GLN     CA  254   4.684   4.931   2.956 -0.2138  0.3083 -0.3425
   19GLN      C  255   4.619   4.812   3.033  0.0866  0.7145  0.6015
   19GLN      O  256   4.515   4.757   2.992  0.7161 -0.0789 -0.1275
   19GLN     CB  257   4.679   4.910   2.805  0.6093 -1.0807  1.2457
   19GLN     CG  258   4.744   5.021   2.714 -0.5611  0.6763 -0.5506
   19GLN     CD  259   4.667   5.051   2.593 -0.2492  0.0341  0.4218
   19GLN    OE1  260   4.676   4.980   2.491 -0.1981 -0.0677  0.2727
   19GLN    NE2  261   4.586   5.156   2.590 -0.4479  0.4301 -0.1524
   19GLN      H  262   4.894   4.937   2.934  0.3600  0.8296  0.1773
   19GLN     HA  263   4.623   5.019   2.979  0.7429  1.0691 -0.5816
   19GLN    HB2  264   4.732   4.818   2.779  0.7916 -0.5549 -0.5280
   19GLN    HB3  265   4.578   4.894   2.767  0.5158 -1.1088  1.4987
   19GLN    HG2  266   4.766   5.116   2.762  0.1828  0.8330 -1.1650
   19GLN    HG3  267   4.840   4.978   2.685 -0.1932  0.8881  0.3012
   19GLN   HE21  268   4.516   5.166   2.517  0.6164 -0.3446 -1.3576
   19GLN   HE22  269   4.583   5.214   2.673  0.1368  0.2494  0.0024
   20GLY      N  270   4.675   4.773   3.142 -0.1325 -0.0623 -0.7883
   20GLY     CA  271   4.631   4.670   3.229  0.0877  1.1658 -0.5266
   20GLY      C  272   4.696   4.530   3.204  0.2283 -0.9696  0.5183
   20GLY      O  273   4.758   4.513   3.103  0.2826 -0.2121  0.9647
   20GLY      H  274   4.753   4.827   3.178 -0.8008  0.3594  0.1000
   20GLY    HA2  275   4.647   4.703   3.331 -0.8930  1.5297 -0.4716
   20GLY    HA3  276   4.523   4.656   3.228  0.2185 -0.1353 -1.2126
   21TYR      N  277   4.687   4.437   3.295  0.0021  0.9187  0.1262
   21TYR     CA  278   4.722   4.291   3.270 -0.0786 -1.6357  0.1393
   21TYR      C  279   4.603   4.210   3.234 -0.4151  0.1354  0.8580
   21TYR      O  280   4.503   4.221   3.301 -0.2955 -0.3362 -0.3277
   21TYR     CB  281   4.808   4.235   3.382  0.1250 -0.7031 -0.4592
   21TYR     CG  282   4.957   4.290   3.395 -0.1486  0.0598  0.5279
   21TYR    CD1  283   4.986   4.419   3.438 -0.0477  0.4025  0.0435
   21TYR    CD2  284   5.062   4.200   3.353 -0.3062  0.0204 -0.5592
   21TYR    CE1  285   5.123   4.450   3.452  0.7868  0.1177 -0.0167
   21TYR    CE2  286   5.195   4.230   3.371  0.4161  0.7232 -1.1381
   21TYR     CZ  287   5.227   4.356   3.423 -0.0856 -0.9393  0.1970
   21TYR     OH  288   5.356   4.405   3.439 -0.1425 -0.0394  0.0077
   21TYR      H  289   4.634   4.455   3.380  0.5424  1.8860  0.2923
   21TYR     HA  290   4.778   4.287   3.176  0.5662 -0.5816  0.4437
   21TYR    HB2  291   4.765   4.247   3.481  0.4582 -0.1476 -0.3738
   21TYR    HB3  292   4.821   4.133   3.347  2.0311 -0.2493 -1.3883
   21TYR    HD1  293   4.910   4.490   3.465 -0.5764  0.2982 -1.0832
   21TYR    HD2  294   5.034   4.109   3.304  1.4005 -1.3570  0.7740
   21TYR    HE1  295   5.150   4.548   3.487  0.7201 -0.2026  1.0187
   21TYR    HE2  296   5.279   4.169   3.345  1.4230  1.5658 -0.0636
   21TYR     HH  297   5.349   4.491   3.481  0.3373  0.0164 -0.0193
   22TYR      N  298   4.607   4.128   3.130 -0.3529 -0.4600 -0.4254
   22TYR     CA  299   4.503   4.029   3.109  0.2383  0.1394  1.2532
   22TYR      C  300   4.552   3.883   3.090 -0.3392  0.7906  0.0562
   22TYR      O  301   4.669   3.844   3.083 -0.1810 -0.1677  0.0736
   22TYR     CB  302   4.425   4.071   2.976 -0.7536 -0.2354 -0.0078
   22TYR     CG  303   4.508   4.083   2.855 -0.3574 -0.5498 -0.5372
   22TYR    CD1  304   4.537   3.973   2.781 -0.0222  0.4323  1.1255
   22TYR    CD2  305   4.550   4.211   2.806  0.7170  0.0138  0.4428
   22TYR    CE1  306   4.614   3.980   2.661 -0.2011  0.0012 -0.6395
   22TYR    CE2  307   4.625   4.226   2.688  0.4479  0.5827 -0.1074
   22TYR     CZ  308   4.663   4.110   2.619 -0.3715  0.9136  0.2820
   22TYR     OH  309   4.756   4.112   2.524 -0.1768  0.5372  0.5886
   22TYR      H  310   4.683   4.136   3.063 -0.2431  0.9825 -0.2036
   22TYR     HA  311   4.414   4.032   3.171  0.1187 -0.5921  1.1452
   22TYR    HB2  312   4.341   4.004   2.958 -0.6027 -0.4922  0.2298
   22TYR    HB3  313   4.375   4.168   2.987 -1.0759 -0.3382 -0.4974
   22TYR    HD1  314   4.512   3.872   2.811 -0.7893  0.0996 -0.4468
   22TYR    HD2  315   4.530   4.298   2.868 -0.6058  0.1208 -0.0792
   22TYR    HE1  316   4.653   3.893   2.609  0.6252  0.0475 -0.1401
   22TYR    HE2  317   4.655   4.323   2.651 -1.2347  1.1384 -0.1973
   22TYR     HH  318   4.751   4.027   2.478 -1.0661 -0.8289  2.8369
   23VAL      N  319   4.445   3.802   3.077  0.0287 -0.3789  0.7789
   23VAL     CA  320   4.443   3.658   3.049 -0.5587 -0.2264 -0.2768
   23VAL      C  321   4.345   3.620   2.940  0.0619 -0.1909  0.4404
   23VAL      O  322   4.244   3.687   2.916 -0.0786  0.5231  0.3459
   23VAL     CB  323   4.418   3.585   3.185  0.1063 -0.0107 -0.9806
   23VAL    CG1  324   4.278   3.612   3.254 -0.1522  0.9946  0.0847
   23VAL    CG2  325   4.424   3.427   3.174 -0.1782  0.5764 -0.0061
   23VAL      H  326   4.361   3.858   3.070  0.7200  0.6030 -0.4948
   23VAL     HA  327   4.543   3.632   3.014 -0.1439 -0.0096  0.7052
   23VAL     HB  328   4.497   3.618   3.252 -0.1908  0.4604 -0.8450
   23VAL   HG11  329   4.195   3.576   3.193 -0.3348 -0.4637  1.0746
   23VAL   HG12  330   4.267   3.546   3.340  1.1154 -0.1442 -0.5602
   23VAL   HG13  331   4.275   3.720   3.269  0.5726  1.2236 -1.1380
   23VAL   HG21  332   4.520   3.396   3.133 -0.1268 -0.8058  1.0322
   23VAL   HG22  333   4.422   3.379   3.272 -0.3574  0.1145 -0.2329
   23VAL   HG23  334   4.342   3.394   3.110  0.3270  2.2201 -1.6918
   24GLU      N  335   4.370   3.504   2.871  0.1406  0.0312 -0.7733
   24GLU     CA  336   4.281   3.444   2.772  0.1309  0.4366 -0.9485
   24GLU      C  337   4.171   3.359   2.837  0.4444  0.0960  0.2410
   24GLU      O  338   4.207   3.276   2.927  0.3313 -0.3161 -0.1292
   24GLU     CB  339   4.361   3.378   2.666  0.2404  0.3113 -0.0340
   24GLU     CG  340   4.267   3.348   2.536 -0.7715 -0.2466 -0.2435
   24GLU     CD  341   4.370   3.308   2.423  0.6691  0.1274  0.4825
   24GLU    OE1  342   4.453   3.220   2.451 -0.7632 -0.3359  0.1174
   24GLU    OE2  343   4.363   3.360   2.304  0.3715  0.5982 -0.4107
   24GLU      H  344   4.445   3.446   2.905  0.1239  0.7613  0.6715
   24GLU     HA  345   4.223   3.524   2.725 -1.2990 -0.3400 -0.6168
   24GLU    HB2  346   4.435   3.451   2.635  0.4459 -0.2417 -0.9423
   24GLU    HB3  347   4.402   3.286   2.708  1.0358  0.4000 -0.5747
   24GLU    HG2  348   4.192   3.270   2.547 -0.8923 -0.3636 -1.5936
   24GLU    HG3  349   4.219   3.443   2.510 -0.3107 -0.1066 -0.6206
   25MET      N  350   4.043   3.368   2.800 -0.2783 -0.6391 -0.3697
   25MET     CA  351   3.932   3.301   2.871 -0.4951 -0.2635 -1.3131
   25MET      C  352   3.828   3.267   2.766  0.0853 -0.8610 -0.5198
   25MET      O  353   3.799   3.347   2.679  0.4731  0.1122 -0.0672
   25MET     CB  354   3.872   3.390   2.979  0.3833  0.2845  0.2047
   25MET     CG  355   3.959   3.397   3.106 -0.0893 -0.7048 -0.1506
   25MET     SD  356   3.887   3.516   3.231  0.2351 -0.0456 -0.5368
   25MET     CE  357   3.771   3.405   3.315  0.5627  0.9522 -0.4345
   25MET      H  358   4.019   3.437   2.731  0.7730  0.8591  0.6446
   25MET     HA  359   3.973   3.211   2.916 -0.5078  0.4522  0.2221
   25MET    HB2  360   3.855   3.490   2.937 -1.2040 -0.0708 -0.1437
   25MET    HB3  361   3.780   3.351   3.021  0.4658  0.5550  0.6528
   25MET    HG2  362   3.964   3.301   3.158  0.6567 -1.1164 -0.9274
   25MET    HG3  363   4.058   3.436   3.082 -0.5309  0.3880 -0.3127
   25MET    HE1  364   3.692   3.453   3.374  0.5269 -0.2162  0.5492
   25MET    HE2  365   3.720   3.331   3.253 -0.4533  0.3023  1.0286
   25MET    HE3  366   3.814   3.335   3.387 -1.0611 -0.0523 -0.3348
   26THR      N  367   3.757   3.155   2.789  0.1192  0.6191  0.7119
   26THR     CA  368   3.642   3.118   2.710  0.3620 -0.4784  0.0792
   26THR      C  369   3.517   3.123   2.792  0.8621  0.8215 -0.3758
   26THR      O  370   3.512   3.073   2.908 -0.0741 -0.0073  0.8974
   26THR     CB  371   3.671   2.985   2.636  0.2353 -0.1604 -0.1145
   26THR    OG1  372   3.677   2.868   2.723 -0.0514 -0.7066 -0.3139
   26THR    CG2  373   3.797   2.989   2.545 -0.0003  0.3199 -0.6830
   26THR      H  374   3.784   3.093   2.864 -1.7145 -1.2867 -0.0055
   26THR     HA  375   3.625   3.196   2.636 -0.1807 -1.2951 -0.7052
   26THR     HB  376   3.586   2.959   2.574  0.0092 -1.3891  0.6394
   26THR    HG1  377   3.598   2.871   2.778 -0.0613 -0.5545 -0.3337
   26THR   HG21  378   3.881   3.018   2.608 -0.7704  0.7687  0.1860
   26THR   HG22  379   3.823   2.898   2.491  0.1512  0.2844 -0.5511
   26THR   HG23  380   3.789   3.073   2.476 -0.2434 -0.5307 -1.7337
   27VAL      N  381   3.408   3.165   2.723  0.3661  0.2834 -0.5925
   27VAL     CA  382   3.279   3.177   2.789  0.4245  0.0643 -0.1404
   27VAL      C  383   3.162   3.122   2.708 -0.3481  1.1699  1.0191
   27VAL      O  384   3.137   3.166   2.596  0.6766  0.2056  0.0487
   27VAL     CB  385   3.239   3.325   2.838  0.7473 -0.0365 -0.1779
   27VAL    CG1  386   3.116   3.311   2.936 -0.0953  0.9428  0.1704
   27VAL    CG2  387   3.361   3.403   2.895  1.1443  0.1565 -0.7319
   27VAL      H  388   3.401   3.202   2.629 -0.6405 -0.3342 -0.8050
   27VAL     HA  389   3.276   3.123   2.883 -0.0021 -0.2664 -0.3375
   27VAL     HB  390   3.187   3.380   2.760 -0.6766 -0.5329  0.3524
   27VAL   HG11  391   3.039   3.248   2.890  0.5973  0.4023 -0.2981
   27VAL   HG12  392   3.150   3.250   3.020 -0.1056  0.6435 -0.0370
   27VAL   HG13  393   3.079   3.406   2.973  0.0997  0.8735  0.5624
   27VAL   HG21  394   3.322   3.500   2.924  0.2489 -0.2386 -0.5255
   27VAL   HG22  395   3.397   3.337   2.974  0.3764  0.4869 -0.0781
   27VAL   HG23  396   3.432   3.427   2.816  1.2410 -0.4215 -0.8314
   28GLY      N  397   3.085   3.034   2.770 -0.1446 -0.6057  0.2562
   28GLY     CA  398   2.958   2.980   2.727  0.6334  0.0554 -0.5082
   28GLY      C  399   2.968   2.873   2.620 -0.0102  0.5843  0.1902
   28GLY      O  400   3.070   2.802   2.612 -0.5442  0.2440  0.0307
   28GLY      H  401   3.111   3.005   2.864  0.6791 -0.2915  0.1401
   28GLY    HA2  402   2.911   2.932   2.813 -0.5554  0.5612 -0.8346
   28GLY    HA3  403   2.901   3.066   2.692  0.6351 -0.3209 -1.5080
   29SER      N  404   2.861   2.849   2.553  1.0628  0.2165  0.4194
   29SER     CA  405   2.840   2.735   2.460  0.0296  1.4705 -0.2470
   29SER      C  406   2.783   2.783   2.331 -0.2887 -0.5697  0.3037
   29SER      O  407   2.663   2.819   2.325 -0.8270 -0.2810  0.3355
   29SER     CB  408   2.744   2.625   2.521  0.1240 -0.2897  0.0929
   29SER     OG  409   2.786   2.593   2.644  0.0377 -0.4715 -0.8947
   29SER      H  410   2.784   2.913   2.565  0.4472 -0.2986 -0.5595
   29SER     HA  411   2.933   2.680   2.444 -0.4161  0.3502  0.7086
   29SER    HB2  412   2.641   2.659   2.529  0.1286  0.0241 -0.8907
   29SER    HB3  413   2.753   2.541   2.452  0.5309 -0.9973  0.9717
   29SER     HG  414   2.751   2.662   2.701  0.5951 -1.1243  0.2946
   30PRO      N  415   2.856   2.772   2.216  0.0466  0.0269 -0.2190
   30PRO     CA  416   2.994   2.743   2.187 -0.9626 -0.5960 -0.4854
   30PRO      C  417   3.085   2.849   2.252  0.3338 -0.1677 -0.4231
   30PRO      O  418   3.049   2.970   2.252  0.0848  0.0768  0.1953
   30PRO     CB  419   3.006   2.729   2.038  1.1415 -0.2112 -0.1036
   30PRO     CG  420   2.857   2.697   2.001 -0.7977 -0.2139 -0.7920
   30PRO     CD  421   2.783   2.795   2.085 -0.4822  0.3755 -0.5970
   30PRO     HA  422   3.027   2.644   2.220  0.2941 -0.0661 -0.0062
   30PRO    HB2  423   3.026   2.821   1.984 -0.4673  0.3356  0.1214
   30PRO    HB3  424   3.072   2.645   2.016  0.7074 -0.8033  0.7407
   30PRO    HG2  425   2.835   2.712   1.896  0.4912  0.3373 -1.0250
   30PRO    HG3  426   2.835   2.592   2.022  0.1098 -0.4272 -0.7988
   30PRO    HD2  427   2.678   2.768   2.096 -0.1120 -0.9383  0.0397
   30PRO    HD3  428   2.793   2.899   2.053 -0.9097  0.9243  0.8552
   31PRO      N  429   3.199   2.810   2.312 -0.4564  0.4416  0.3177
   31PRO     CA  430   3.285   2.899   2.393 -0.0348  0.1540 -0.0086
   31PRO      C  431   3.327   3.017   2.310  0.0754  0.1830 -0.1432
   31PRO      O  432   3.368   3.000   2.195  0.5869  0.6241 -0.1822
   31PRO     CB  433   3.401   2.816   2.443  0.6485  0.3242  0.8951
   31PRO     CG  434   3.380   2.675   2.383 -0.8659 -0.4834 -0.3748
   31PRO     CD  435   3.250   2.677   2.303 -0.2398  0.2424 -0.4164
   31PRO     HA  436   3.230   2.938   2.479  0.8094 -0.2811  0.7645
   31PRO    HB2  437   3.494   2.863   2.411  0.2931  0.4374 -0.0203
   31PRO    HB3  438   3.388   2.806   2.551 -1.4646 -0.2939  0.6717
   31PRO    HG2  439   3.460   2.664   2.309  0.6266  1.8380  0.6576
   31PRO    HG3  440   3.387   2.596   2.458 -0.2522 -0.0792  0.0114
   31PRO    HD2  441   3.283   2.660   2.201  0.6638 -0.7337 -0.0008
   31PRO    HD3  442   3.177   2.604   2.337 -0.1025  0.6858  0.9539
   32GLN      N  443   3.307   3.136   2.363  0.5062 -0.2886  0.2876
   32GLN     CA  444   3.337   3.266   2.299 -0.1502  0.2484 -0.5570
   32GLN      C  445   3.465   3.314   2.368 -0.0741  0.4330 -0.0230
   32GLN      O  446   3.473   3.330   2.487 -0.0181  0.3421 -0.9130
   32GLN     CB  447   3.221   3.358   2.345 -0.3279 -0.3314 -0.2353
   32GLN     CG  448   3.086   3.318   2.304  0.1246  0.4299  0.3049
   32GLN     CD  449   2.975   3.418   2.345  0.9929  0.3455  0.6697
   32GLN    OE1  450   2.986   3.537   2.342 -0.1332 -0.0368  0.0151
   32GLN    NE2  451   2.859   3.365   2.378 -0.3796 -0.8013 -0.6202
   32GLN      H  452   3.252   3.145   2.447 -1.3228  0.3095 -0.8613
   32GLN     HA  453   3.344   3.268   2.191  0.9732  1.5423 -0.5072
   32GLN    HB2  454   3.226   3.367   2.453 -0.1756 -0.5592 -0.2204
   32GLN    HB3  455   3.254   3.454   2.305 -0.9589 -0.5943 -1.4902
   32GLN    HG2  456   3.092   3.299   2.196  1.1346  0.5712  0.3204
   32GLN    HG3  457   3.066   3.223   2.354 -0.3794  0.5079  0.2604
   32GLN   HE21  458   2.782   3.430   2.383  0.4874  0.4443 -1.9512
   32GLN   HE22  459   2.844   3.265   2.368  0.2903 -0.9220 -0.5092
   33THR      N  460   3.560   3.329   2.289 -0.3074  0.7787  0.3138
   33THR     CA  461   3.694   3.372   2.337  0.3613  0.5324 -0.1200
   33THR      C  462   3.699   3.517   2.360  0.8033 -0.7385 -0.5358
   33THR      O  463   3.682   3.597   2.267 -0.5021 -0.4186 -0.5680
   33THR     CB  464   3.809   3.324   2.258  0.3488  0.8061  0.5328
   33THR    OG1  465   3.804   3.182   2.223 -0.2553  0.5995 -0.6305
   33THR    CG2  466   3.941   3.345   2.307 -0.4101 -0.2842 -0.0129
   33THR      H  467   3.550   3.310   2.190 -0.6071 -0.3829  0.5388
   33THR     HA  468   3.707   3.319   2.431  0.4772 -0.2293 -0.5530
   33THR     HB  469   3.806   3.371   2.160 -0.6741 -0.6017 -0.1929
   33THR    HG1  470   3.725   3.165   2.172 -0.8725 -0.2606  0.5205
   33THR   HG21  471   3.980   3.441   2.275 -0.9271 -0.2996 -0.7271
   33THR   HG22  472   3.946   3.323   2.414 -0.5321 -1.0677 -0.1586
   33THR   HG23  473   4.012   3.283   2.253  0.4009  0.4486  0.1660
   34LEU      N  474   3.746   3.551   2.482  1.3421  0.1010  1.0914
   34LEU     CA  475   3.777   3.684   2.528 -0.7942 -0.5486  0.1812
   34LEU      C  476   3.920   3.695   2.578  0.3659  0.1529 -0.0824
   34LEU      O  477   3.974   3.591   2.628  0.1118 -0.0320 -0.2168
   34LEU     CB  478   3.679   3.737   2.629  0.0549  0.2206  0.2706
   34LEU     CG  479   3.533   3.751   2.583  0.1155 -0.2407  0.6549
   34LEU    CD1  480   3.442   3.801   2.699 -0.5161  0.1433  0.5857
   34LEU    CD2  481   3.512   3.841   2.456  0.1274  0.1348  0.0122
   34LEU      H  482   3.776   3.475   2.541  1.1369 -0.5307  0.4037
   34LEU     HA  483   3.780   3.748   2.439 -0.9642 -0.8500 -0.0472
   34LEU    HB2  484   3.676   3.679   2.721  0.0134 -0.1059  0.0673
   34LEU    HB3  485   3.706   3.840   2.652  0.0451  0.2936 -0.0360
   34LEU     HG  486   3.487   3.656   2.557  1.1572 -0.4895 -0.4301
   34LEU   HD11  487   3.476   3.898   2.735  0.3682  0.0905 -0.0510
   34LEU   HD12  488   3.347   3.819   2.649 -0.4425  0.2483  0.4835
   34LEU   HD13  489   3.434   3.729   2.780  0.3372 -1.0395 -0.3140
   34LEU   HD21  490   3.555   3.791   2.368  0.2776 -0.4508  0.4055
   34LEU   HD22  491   3.405   3.850   2.440  0.2079 -0.3300 -1.0004
   34LEU   HD23  492   3.562   3.938   2.458  0.6920 -0.1502  0.7748
   35ASN      N  493   3.979   3.817   2.584 -0.4746  0.6607  1.0111
   35ASN     CA  494   4.077   3.848   2.682 -0.3764 -0.0564  0.3743
   35ASN      C  495   4.021   3.933   2.791  0.3629  0.3840  0.4881
   35ASN      O  496   3.952   4.029   2.771  0.0350 -0.4535  0.0785
   35ASN     CB  497   4.205   3.912   2.623  0.0969 -0.7451 -0.0442
   35ASN     CG  498   4.266   3.866   2.496 -0.3847  0.4770  0.9023
   35ASN    OD1  499   4.251   3.745   2.454 -0.4248 -0.6685 -1.2282
   35ASN    ND2  500   4.344   3.950   2.432  0.9032 -0.1374  0.6280
   35ASN      H  501   3.935   3.891   2.532 -0.1889 -0.0795 -0.4005
   35ASN     HA  502   4.117   3.755   2.724  0.0663  0.3695  0.9404
   35ASN    HB2  503   4.172   4.013   2.598  0.9300 -0.5544 -0.4445
   35ASN    HB3  504   4.279   3.917   2.703 -1.0545  0.0211  1.0456
   35ASN   HD21  505   4.404   3.931   2.353 -0.3225  0.6534 -0.5919
   35ASN   HD22  506   4.351   4.040   2.476 -0.0906  0.6948 -0.7426
   36ILE      N  507   4.049   3.896   2.919  0.3927 -0.7474  0.3234
   36ILE     CA  508   3.985   3.951   3.036 -0.6786  0.0500 -0.5473
   36ILE      C  509   4.093   4.012   3.125  0.3498  0.0843 -0.4769
   36ILE      O  510   4.194   3.943   3.154  0.6291  0.2355 -0.1694
   36ILE     CB  511   3.906   3.850   3.112  0.2385  1.3563  0.1160
   36ILE    CG1  512   3.798   3.779   3.030  0.8691 -0.1322  0.4302
   36ILE    CG2  513   3.855   3.913   3.245 -0.0786  0.4306  0.7372
   36ILE    CD1  514   3.691   3.881   2.976  0.0948 -0.1632 -1.5326
   36ILE      H  515   4.100   3.811   2.939  0.3380 -0.8847 -0.1028
   36ILE     HA  516   3.913   4.026   3.003 -0.4067 -0.0568 -1.4037
   36ILE     HB  517   3.976   3.767   3.127 -0.4908  0.6776 -0.1213
   36ILE   HG12  518   3.847   3.739   2.942  0.7258  0.2189  0.1855
   36ILE   HG13  519   3.744   3.705   3.089  0.7649 -1.1399 -0.8569
   36ILE   HG21  520   3.778   3.845   3.281 -0.1536 -0.8804 -1.5189
   36ILE   HG22  521   3.927   3.933   3.324  0.8507  0.1567  0.0018
   36ILE   HG23  522   3.815   4.013   3.228  0.4052  0.7932  1.6054
   36ILE   HD11  523   3.736   3.960   2.915 -0.2199  0.6826 -0.7325
   36ILE   HD12  524   3.607   3.828   2.932 -0.0935 -0.7217 -0.5508
   36ILE   HD13  525   3.651   3.931   3.064  1.0212  0.1863 -1.2885
   37LEU      N  526   4.078   4.138   3.169 -0.3291  0.4632 -0.9138
   37LEU     CA  527   4.173   4.207   3.260 -0.1485 -0.4326 -0.2649
   37LEU      C  528   4.178   4.164   3.409  0.9101  0.8692 -0.5828
   37LEU      O  529   4.071   4.157   3.471 -0.2826  0.5546 -0.2155
   37LEU     CB  530   4.123   4.356   3.253 -0.1930 -0.7134 -0.0375
   37LEU     CG  531   4.219   4.466   3.318  0.1831 -1.2594 -0.0288
   37LEU    CD1  532   4.145   4.603   3.324  0.4734  0.4220 -0.1657
   37LEU    CD2  533   4.281   4.445   3.447 -0.1858 -0.2939 -1.0000
   37LEU      H  534   3.993   4.189   3.150 -0.8479  0.5667  1.1739
   37LEU     HA  535   4.273   4.196   3.219  0.1884  1.3623 -0.0960
   37LEU    HB2  536   4.093   4.386   3.153  0.7253  0.4557 -0.0088
   37LEU    HB3  537   4.031   4.355   3.310  0.6307 -0.8499  1.3918
   37LEU     HG  538   4.302   4.484   3.251 -0.0920 -1.4345 -0.4230
   37LEU   HD11  539   4.082   4.622   3.237 -1.3727 -0.8513  0.7466
   37LEU   HD12  540   4.075   4.604   3.408 -0.2934  0.7419 -0.7858
   37LEU   HD13  541   4.215   4.686   3.329 -0.0038  0.7969  1.4830
   37LEU   HD21  542   4.353   4.363   3.444  0.3787  0.0429  0.8391
   37LEU   HD22  543   4.348   4.526   3.473  0.3753 -1.1301  0.3612
   37LEU   HD23  544   4.213   4.436   3.531  1.6086  1.6786  0.9145
   38VAL      N  545   4.290   4.124   3.472  0.1141 -0.2275  0.2646
   38VAL     CA  546   4.295   4.061   3.603  0.4000 -0.4496  0.2635
   38VAL      C  547   4.298   4.169   3.722  0.1105  0.2380  0.6432
   38VAL      O  548   4.387   4.257   3.726  0.3985  0.6119  0.2634
   38VAL     CB  549   4.424   3.982   3.612  0.1192  0.5085  0.0763
   38VAL    CG1  550   4.445   3.900   3.740 -0.6383 -0.7469 -0.1448
   38VAL    CG2  551   4.445   3.878   3.498 -0.2638  0.1118  0.0416
   38VAL      H  552   4.374   4.147   3.421 -0.9864  0.3325 -1.4930
   38VAL     HA  553   4.214   3.991   3.622  0.0950 -0.2262 -0.1744
   38VAL     HB  554   4.496   4.064   3.616  1.1628 -0.4009  0.8252
   38VAL   HG11  555   4.545   3.863   3.762 -0.9722 -1.0228  1.0419
   38VAL   HG12  556   4.411   3.963   3.822 -1.5158  0.9212 -1.6410
   38VAL   HG13  557   4.375   3.816   3.731 -0.0714 -1.1305 -2.6795
   38VAL   HG21  558   4.439   3.941   3.409 -1.9343  0.2569  0.1899
   38VAL   HG22  559   4.540   3.827   3.513  0.0682  0.8408  0.5822
   38VAL   HG23  560   4.364   3.805   3.491 -0.7962  0.7723 -1.7800
   39ASP      N  561   4.204   4.172   3.821  0.0804  0.1728  0.3204
   39ASP     CA  562   4.191   4.283   3.921  0.3254  0.3063 -0.7244
   39ASP      C  563   4.168   4.232   4.064 -1.0431  0.0539  0.4860
   39ASP      O  564   4.063   4.216   4.117  0.3406  0.1838 -0.3515
   39ASP     CB  565   4.087   4.385   3.883 -0.2015 -0.1895 -0.0284
   39ASP     CG  566   4.072   4.485   3.997  0.8034 -0.8135  0.3628
   39ASP    OD1  567   3.957   4.532   4.022 -1.1113 -0.1301  0.2717
   39ASP    OD2  568   4.167   4.514   4.066  0.2262  0.3684 -0.0199
   39ASP      H  569   4.121   4.114   3.813 -0.2198  0.6536 -0.1211
   39ASP     HA  570   4.290   4.328   3.927  0.8720 -0.7669 -1.2025
   39ASP    HB2  571   4.130   4.443   3.801 -1.6268  0.5923 -0.2921
   39ASP    HB3  572   3.995   4.332   3.858 -0.0960 -0.1106 -0.6359
   40THR      N  573   4.273   4.202   4.137 -0.5130  0.6105 -0.6744
   40THR     CA  574   4.271   4.172   4.285 -0.3421  0.6118  1.0863
   40THR      C  575   4.211   4.282   4.365 -0.4148  0.0302 -0.8317
   40THR      O  576   4.182   4.262   4.489  1.0991 -0.5139  0.1651
   40THR     CB  577   4.401   4.125   4.343  0.2703  0.4314  0.4301
   40THR    OG1  578   4.481   4.232   4.360 -0.0684 -0.0872  0.1490
   40THR    CG2  579   4.472   4.021   4.256 -0.0467 -0.8006 -0.3972
   40THR      H  580   4.367   4.222   4.106  0.6033 -0.8794  1.3276
   40THR     HA  581   4.201   4.090   4.305  0.3637 -0.3207 -0.0395
   40THR     HB  582   4.385   4.083   4.443  0.9072  0.4574  0.5501
   40THR    HG1  583   4.447   4.268   4.442  0.5724 -0.1406  0.4548
   40THR   HG21  584   4.477   4.054   4.152 -0.8484  0.0146 -0.2063
   40THR   HG22  585   4.569   4.007   4.303  0.3384 -0.8309 -1.1765
   40THR   HG23  586   4.415   3.928   4.268 -0.4714 -0.4696  0.2491
   41GLY      N  587   4.189   4.397   4.314 -0.5426 -0.2462  0.3290
   41GLY     CA  588   4.116   4.510   4.380 -0.1399  0.2496 -0.4792
   41GLY      C  589   3.966   4.500   4.381 -0.4112 -0.5612 -0.7631
   41GLY      O  590   3.897   4.577   4.455  0.1218  0.1739  0.6091
   41GLY      H  591   4.195   4.413   4.215 -0.4226  0.2150  0.4052
   41GLY    HA2  592   4.154   4.518   4.482  0.1776  0.9166 -0.6423
   41GLY    HA3  593   4.145   4.601   4.329  1.5040  0.5189  0.7436
   42SER      N  594   3.908   4.397   4.321  0.7761  0.1401  0.5202
   42SER     CA  595   3.760   4.377   4.309  0.0643 -0.7789  0.0552
   42SER      C  596   3.716   4.231   4.306 -0.3477 -0.5483 -0.0834
   42SER      O  597   3.803   4.146   4.309 -0.3243  0.3533 -0.4794
   42SER     CB  598   3.709   4.454   4.184  0.9369  0.8746  0.5234
   42SER     OG  599   3.746   4.393   4.061  0.2010  0.5012  0.3942
   42SER      H  600   3.958   4.337   4.257 -0.9459 -1.4496  0.4916
   42SER     HA  601   3.722   4.427   4.398  0.1179  0.5043 -0.5964
   42SER    HB2  602   3.602   4.465   4.169  0.9795  0.0067 -0.6612
   42SER    HB3  603   3.747   4.556   4.188  0.2972  1.1223  0.4255
   42SER     HG  604   3.837   4.419   4.045  0.3966  0.0720  0.7604
   43SER      N  605   3.589   4.188   4.307 -0.1058  0.2247  0.4010
   43SER     CA  606   3.550   4.041   4.301 -0.1692  0.4438 -0.4439
   43SER      C  607   3.431   4.018   4.213  0.5937  0.1727  0.0138
   43SER      O  608   3.383   3.906   4.212 -0.0274  0.3666  0.5423
   43SER     CB  609   3.519   3.989   4.440  0.3732  0.4046 -0.5274
   43SER     OG  610   3.414   4.063   4.490 -0.3927 -0.3859 -0.0653
   43SER      H  611   3.519   4.260   4.314 -0.8002 -0.4494  0.5549
   43SER     HA  612   3.635   3.988   4.260 -0.7159 -0.1670 -0.8254
   43SER    HB2  613   3.482   3.887   4.443 -0.0656  0.5634 -0.2864
   43SER    HB3  614   3.595   3.998   4.518 -0.5053 -0.5906  0.5308
   43SER     HG  615   3.394   4.044   4.582  0.3101  1.4546  0.5549
   44ASN      N  616   3.396   4.107   4.128  0.4459  0.3593  1.3147
   44ASN     CA  617   3.315   4.084   4.009 -0.0994  0.3600  0.5200
   44ASN      C  618   3.383   4.015   3.885 -0.0016 -0.0247  0.0208
   44ASN      O  619   3.494   4.061   3.854  0.6312  0.1902  0.0619
   44ASN     CB  620   3.235   4.211   3.967  0.8273 -0.1027  0.3658
   44ASN     CG  621   3.116   4.224   4.063  0.8195 -0.3827 -0.1118
   44ASN    OD1  622   3.139   4.286   4.172 -0.2670  0.2438 -0.0115
   44ASN    ND2  623   2.996   4.192   4.018  0.2962  0.2165  0.4790
   44ASN      H  624   3.449   4.192   4.117  0.3038  0.2761 -2.0347
   44ASN     HA  625   3.245   4.004   4.030  0.2918 -0.5831 -1.3176
   44ASN    HB2  626   3.290   4.305   3.976  0.0034  0.5279 -0.7480
   44ASN    HB3  627   3.204   4.189   3.865 -2.0147 -1.2345  1.2706
   44ASN   HD21  628   2.911   4.198   4.073 -0.2667 -0.5701 -0.2529
   44ASN   HD22  629   2.975   4.164   3.923  0.3506 -0.1984  0.5888
   45PHE      N  630   3.325   3.919   3.820  0.3668  0.2418 -0.1475
   45PHE     CA  631   3.358   3.895   3.677  0.3306 -0.5151  0.0116
   45PHE      C  632   3.256   3.956   3.584 -0.5777 -0.4528  0.0264
   45PHE      O  633   3.137   3.937   3.593 -0.0049 -0.1238  0.5919
   45PHE     CB  634   3.387   3.746   3.657 -0.1760 -0.3182  0.6136
   45PHE     CG  635   3.398   3.705   3.516  0.4190  0.5801  0.0077
   45PHE    CD1  636   3.315   3.597   3.464 -0.8032 -0.5727  1.2666
   45PHE    CD2  637   3.495   3.766   3.438  0.1624  0.3312 -0.6515
   45PHE    CE1  638   3.343   3.552   3.332  0.1150  0.8218 -0.6020
   45PHE    CE2  639   3.499   3.735   3.305 -0.8162 -0.9102  0.1660
   45PHE     CZ  640   3.426   3.628   3.250 -0.3055  0.6468 -0.3452
   45PHE      H  641   3.243   3.883   3.865  1.0615 -0.1942  0.8464
   45PHE     HA  642   3.453   3.943   3.654  0.4293 -0.3700  0.6781
   45PHE    HB2  643   3.484   3.723   3.700  0.7059  0.9227 -0.5367
   45PHE    HB3  644   3.314   3.684   3.708 -0.2226  0.0621  1.0156
   45PHE    HD1  645   3.250   3.538   3.526 -1.5299 -1.3472 -0.1340
   45PHE    HD2  646   3.561   3.839   3.482 -0.9419  0.9405  0.0780
   45PHE    HE1  647   3.288   3.466   3.297  1.0168 -0.4107  0.8108
   45PHE    HE2  648   3.576   3.788   3.251 -0.4117  0.3339  1.8179
   45PHE     HZ  649   3.429   3.609   3.144 -0.5182 -1.2620 -0.0780
   46ALA      N  650   3.304   4.046   3.499  0.8458  0.3741 -0.3106
   46ALA     CA  651   3.220   4.128   3.411  0.3551 -0.3700  0.4578
   46ALA      C  652   3.271   4.158   3.264  0.4822 -0.2625  0.0272
   46ALA      O  653   3.387   4.160   3.238 -0.1040 -0.3544 -0.3455
   46ALA     CB  654   3.211   4.265   3.469  0.8134 -0.0808  0.7094
   46ALA      H  655   3.405   4.050   3.491  0.9218 -1.3886 -1.1394
   46ALA     HA  656   3.122   4.081   3.410  0.2986 -0.3907  2.0522
   46ALA    HB1  657   3.151   4.336   3.411  1.5747  0.6765  0.8041
   46ALA    HB2  658   3.198   4.270   3.578  0.5891 -0.1237  0.6843
   46ALA    HB3  659   3.305   4.320   3.461  0.5434  0.3501  0.4123
   47VAL      N  660   3.178   4.189   3.173  0.2521  0.7560  0.2874
   47VAL     CA  661   3.207   4.190   3.027 -0.0864 -0.1742  0.2719
   47VAL      C  662   3.133   4.296   2.955  0.8108 -0.0411  0.0729
   47VAL      O  663   3.014   4.325   2.987 -0.3699  0.3074 -0.6851
   47VAL     CB  664   3.160   4.062   2.957 -0.0108  0.1673 -0.0163
   47VAL    CG1  665   3.273   3.959   2.978 -0.9862  0.0838  0.4778
   47VAL    CG2  666   3.020   4.009   2.993  0.4665 -0.3908 -0.2455
   47VAL      H  667   3.083   4.188   3.206  0.3128 -0.2398  0.4932
   47VAL     HA  668   3.313   4.194   3.002 -0.1546 -0.1833 -0.0266
   47VAL     HB  669   3.151   4.087   2.852 -0.6367  0.8853  0.1903
   47VAL   HG11  670   3.249   3.875   2.913  0.7945 -0.1745  0.0596
   47VAL   HG12  671   3.366   3.998   2.938 -1.0927 -0.1758 -0.0326
   47VAL   HG13  672   3.278   3.930   3.083  1.5666  0.4102  0.5600
   47VAL   HG21  673   3.006   3.920   2.932 -0.4409 -0.1091 -0.4782
   47VAL   HG22  674   3.012   3.994   3.100  1.0888 -0.0328 -0.1365
   47VAL   HG23  675   2.942   4.082   2.970  0.2285 -0.7353 -0.5457
   48GLY      N  676   3.189   4.347   2.849 -0.1026  0.2355 -0.3939
   48GLY     CA  677   3.122   4.423   2.742  0.0359  0.1088 -1.0137
   48GLY      C  678   3.039   4.324   2.661 -0.1673 -0.0044 -0.4827
   48GLY      O  679   3.079   4.225   2.611 -0.2054  0.3666  0.2105
   48GLY      H  680   3.277   4.302   2.829 -0.6172 -1.6097  1.0462
   48GLY    HA2  681   3.059   4.498   2.790  0.2306 -0.9897  1.2225
   48GLY    HA3  682   3.186   4.483   2.676 -0.2544  2.4593  0.5836
   49ALA      N  683   2.917   4.359   2.644  0.4077 -0.2473 -0.6536
   49ALA     CA  684   2.809   4.276   2.589  0.5462 -0.1360  0.1173
   49ALA      C  685   2.718   4.348   2.481  0.0008  0.5934 -0.3035
   49ALA      O  686   2.611   4.300   2.441 -0.4142  0.4875 -0.1731
   49ALA     CB  687   2.729   4.230   2.709 -0.2113  0.2810  0.3864
   49ALA      H  688   2.896   4.445   2.693  0.4556  0.0346 -1.1140
   49ALA     HA  689   2.855   4.188   2.543  1.0571 -0.4578  1.1670
   49ALA    HB1  690   2.641   4.174   2.677 -1.0106  1.4892  0.3361
   49ALA    HB2  691   2.796   4.168   2.768  0.3338  1.3524  0.9458
   49ALA    HB3  692   2.690   4.307   2.775 -1.5075 -0.8195  1.0123
   50ALA      N  693   2.773   4.458   2.437  0.3187 -0.1629  0.9461
   50ALA     CA  694   2.709   4.547   2.329 -0.1211 -0.1307  0.3787
   50ALA      C  695   2.812   4.629   2.248  0.2157  0.7013  0.1944
   50ALA      O  696   2.912   4.657   2.311 -0.4429  0.0133  0.6054
   50ALA     CB  697   2.608   4.643   2.393 -0.5902  0.3277 -0.0274
   50ALA      H  698   2.867   4.485   2.461  0.5357  0.7339 -0.6246
   50ALA     HA  699   2.655   4.485   2.257 -0.2251  0.9425 -0.5184
   50ALA    HB1  700   2.572   4.711   2.315 -0.4070 -0.4207 -0.8008
   50ALA    HB2  701   2.518   4.598   2.436 -1.0679  0.8260 -0.4556
   50ALA    HB3  702   2.646   4.704   2.474  0.6627  0.8473 -0.9393
   51PRO      N  703   2.781   4.685   2.128 -0.8835  0.3237 -0.4489
   51PRO     CA  704   2.883   4.757   2.042  1.0276  0.3797  0.6432
   51PRO      C  705   2.926   4.886   2.103 -0.3193  0.1231  0.4919
   51PRO      O  706   2.847   4.956   2.169 -0.6368  0.0344  0.2057
   51PRO     CB  707   2.814   4.772   1.904 -0.5050 -0.4557  0.3639
   51PRO     CG  708   2.704   4.666   1.905  0.5500 -0.7299  0.4213
   51PRO     CD  709   2.662   4.663   2.046 -0.1112  0.4598 -0.0744
   51PRO     HA  710   2.972   4.697   2.022  0.9006  0.2239  0.5373
   51PRO    HB2  711   2.764   4.868   1.912  0.2216 -0.1322  1.3681
   51PRO    HB3  712   2.872   4.760   1.812 -0.6843 -0.1981  0.2146
   51PRO    HG2  713   2.624   4.697   1.838  0.3291 -0.4278  0.8161
   51PRO    HG3  714   2.752   4.571   1.882  0.4743 -0.4427 -1.1429
   51PRO    HD2  715   2.599   4.745   2.081 -1.2839 -0.6436  0.5970
   51PRO    HD3  716   2.622   4.561   2.042  0.9675 -0.0043  0.1693
   52HIS      N  717   3.061   4.917   2.090 -0.2429 -0.1905 -0.0025
   52HIS     CA  718   3.130   5.026   2.155 -0.5886 -0.0392 -0.0532
   52HIS      C  719   3.252   5.067   2.070  0.2426  0.4719 -0.2674
   52HIS      O  720   3.332   4.975   2.034  0.9559 -0.4046 -0.4011
   52HIS     CB  721   3.165   4.975   2.297 -0.3462 -0.1700 -0.7277
   52HIS     CG  722   3.225   5.077   2.392  0.0559  0.5643 -0.2039
   52HIS    ND1  723   3.355   5.121   2.391  0.6955  0.8642  0.0382
   52HIS    CD2  724   3.155   5.136   2.490 -0.2212 -0.3695 -0.6775
   52HIS    CE1  725   3.365   5.216   2.484 -0.4661 -0.1343  0.1408
   52HIS    NE2  726   3.253   5.222   2.554  0.4467 -0.2463 -0.2580
   52HIS      H  727   3.118   4.849   2.042 -0.3928  0.3174 -0.9373
   52HIS     HA  728   3.065   5.113   2.166  0.9475  1.1663  0.1458
   52HIS    HB2  729   3.072   4.935   2.336 -0.3785 -0.7024 -1.3188
   52HIS    HB3  730   3.233   4.890   2.297  0.2228  0.2613 -1.3041
   52HIS    HD2  731   3.050   5.125   2.517  0.0238  0.6682  1.0315
   52HIS    HE1  732   3.453   5.275   2.505 -0.6387  0.4265 -0.6231
   52HIS    HE2  733   3.238   5.278   2.636  0.7781 -0.5747  0.0365
   53PRO      N  734   3.289   5.194   2.068 -0.5911  0.8429  0.2212
   53PRO     CA  735   3.405   5.232   1.983 -0.3093  0.2644 -0.6243
   53PRO      C  736   3.544   5.182   2.026  0.3532 -0.2652 -0.8722
   53PRO      O  737   3.628   5.170   1.934 -0.5041  0.0228 -0.2534
   53PRO     CB  738   3.403   5.379   1.963  0.5479 -0.0478 -0.4488
   53PRO     CG  739   3.321   5.429   2.084 -0.2100  0.6119 -0.3714
   53PRO     CD  740   3.229   5.310   2.122  0.3706 -0.2847  0.2677
   53PRO     HA  741   3.392   5.192   1.882  0.7339 -0.3569 -0.5339
   53PRO    HB2  742   3.501   5.426   1.967  0.4274  0.2205  1.3178
   53PRO    HB3  743   3.356   5.409   1.869 -0.1356  0.3634  0.0030
   53PRO    HG2  744   3.388   5.459   2.164  0.8987  0.2204 -1.1040
   53PRO    HG3  745   3.253   5.508   2.054 -0.0621  0.6552 -0.5981
   53PRO    HD2  746   3.213   5.302   2.229  0.6193 -0.0135  0.3290
   53PRO    HD3  747   3.134   5.324   2.069  0.9234 -0.6640 -0.8911
   54PHE      N  748   3.561   5.137   2.156  0.5581 -0.2583 -0.1272
   54PHE     CA  749   3.688   5.077   2.207 -0.0603  0.3933  0.2229
   54PHE      C  750   3.707   4.928   2.187  0.8587  0.2473 -1.7375
   54PHE      O  751   3.817   4.878   2.204  0.3147  0.2220 -0.1544
   54PHE     CB  752   3.737   5.127   2.347 -0.2874  0.9685  0.7051
   54PHE     CG  753   3.754   5.273   2.375  0.1846 -0.2995  0.1788
   54PHE    CD1  754   3.755   5.356   2.261  1.4332 -0.8692 -0.3437
   54PHE    CD2  755   3.737   5.324   2.503 -0.1973 -0.3642  0.2699
   54PHE    CE1  756   3.764   5.497   2.281  0.3684  0.5563  0.4361
   54PHE    CE2  757   3.745   5.463   2.520 -0.2109  0.1830 -0.6545
   54PHE     CZ  758   3.764   5.545   2.411 -1.0114  0.1855 -1.0258
   54PHE      H  759   3.484   5.139   2.221 -0.8091  1.0252 -1.6199
   54PHE     HA  760   3.758   5.103   2.128 -0.2044 -0.6610 -0.2929
   54PHE    HB2  761   3.670   5.086   2.422 -0.4653  1.9882  1.1393
   54PHE    HB3  762   3.834   5.080   2.359 -0.8364 -1.0537 -1.2182
   54PHE    HD1  763   3.748   5.313   2.162 -0.7974  0.0677 -0.7162
   54PHE    HD2  764   3.731   5.257   2.587  1.2685 -0.4036  0.4057
   54PHE    HE1  765   3.785   5.553   2.191 -0.4304 -1.1023 -0.8954
   54PHE    HE2  766   3.755   5.500   2.621  0.0829 -1.7770  0.1372
   54PHE     HZ  767   3.772   5.650   2.436 -1.3408 -0.0978  0.4378
   55LEU      N  768   3.589   4.861   2.163 -0.9101  0.3399 -0.6595
   55LEU     CA  769   3.579   4.715   2.152  0.2086 -0.0001  0.2957
   55LEU      C  770   3.573   4.675   2.002  0.9162 -0.1940 -0.1115
   55LEU      O  771   3.536   4.745   1.914 -0.4817  0.0818 -0.0606
   55LEU     CB  772   3.455   4.665   2.228 -0.1071  0.1117 -0.9969
   55LEU     CG  773   3.456   4.679   2.392 -0.1789 -0.2760  0.9012
   55LEU    CD1  774   3.331   4.621   2.446 -0.0670  0.1401 -0.6351
   55LEU    CD2  775   3.573   4.612   2.460 -0.7911  0.5995  0.1108
   55LEU      H  776   3.503   4.914   2.160 -1.0163  0.2780  0.3732
   55LEU     HA  777   3.665   4.665   2.196  0.7700 -0.1079 -0.8381
   55LEU    HB2  778   3.370   4.719   2.186 -0.2081  0.6918 -0.0879
   55LEU    HB3  779   3.452   4.559   2.202  0.4239  0.0465 -0.8137
   55LEU     HG  780   3.450   4.786   2.412 -2.1890 -0.0312 -0.3857
   55LEU   HD11  781   3.337   4.614   2.554  0.0454 -0.5903 -0.6769
   55LEU   HD12  782   3.248   4.687   2.419  0.4750  1.8985  1.4276
   55LEU   HD13  783   3.308   4.520   2.412 -0.5981 -0.7234  1.8536
   55LEU   HD21  784   3.666   4.661   2.431 -0.8764  0.4685 -0.4133
   55LEU   HD22  785   3.556   4.613   2.567 -0.1952 -0.6629  0.2498
   55LEU   HD23  786   3.582   4.509   2.423 -0.2380  0.6840  0.0013
   56HIS      N  787   3.615   4.552   1.982 -0.8808  0.7407  0.4064
   56HIS     CA  788   3.621   4.486   1.850 -0.3439 -0.0966 -0.4023
   56HIS      C  789   3.557   4.345   1.849  0.3522  0.2484  0.5089
   56HIS      O  790   3.502   4.307   1.744 -0.8591  0.0417  0.2233
   56HIS     CB  791   3.773   4.482   1.822 -0.0630  0.1857  0.0176
   56HIS     CG  792   3.839   4.616   1.814  0.1015  0.1393 -0.6031
   56HIS    ND1  793   3.802   4.720   1.732 -0.5547  0.3806  0.1426
   56HIS    CD2  794   3.921   4.659   1.915  1.0161 -1.2200 -1.1303
   56HIS    CE1  795   3.865   4.827   1.779 -0.0255  0.1466 -0.7834
   56HIS    NE2  796   3.937   4.801   1.889 -0.0059  0.2996 -0.2804
   56HIS      H  797   3.663   4.509   2.060 -0.8530 -0.1480 -0.0864
   56HIS     HA  798   3.566   4.549   1.780  1.1832  0.7860 -0.8825
   56HIS    HB2  799   3.826   4.420   1.894  2.8817  0.5910 -1.4936
   56HIS    HB3  800   3.798   4.446   1.722 -0.0178 -0.3200  0.2049
   56HIS    HD1  801   3.741   4.716   1.652 -0.2715  0.6323 -0.0879
   56HIS    HD2  802   3.964   4.606   1.998  0.0161 -1.7008 -0.8820
   56HIS    HE1  803   3.859   4.928   1.740  1.0227  0.7831  0.5540
   57ARG      N  804   3.548   4.278   1.966  0.1940  0.8027 -0.1048
   57ARG     CA  805   3.460   4.158   1.996 -0.3104  0.3940  0.4118
   57ARG      C  806   3.401   4.169   2.135  1.2833 -0.1453 -0.0147
   57ARG      O  807   3.472   4.202   2.227 -0.8004  0.0292 -0.6940
   57ARG     CB  808   3.544   4.026   1.988 -0.2130 -1.1152  0.5508
   57ARG     CG  809   3.649   4.005   2.095  0.1181 -0.5515 -0.4193
   57ARG     CD  810   3.734   3.883   2.074  0.7648 -0.7033  0.3020
   57ARG     NE  811   3.829   3.860   2.176 -0.0028 -0.1046 -0.1290
   57ARG     CZ  812   3.924   3.771   2.175 -0.2641  0.1193  1.1788
   57ARG    NH1  813   3.929   3.677   2.080  0.5434 -0.3992 -0.5850
   57ARG    NH2  814   4.021   3.776   2.253  0.5415  0.0307 -0.3417
   57ARG      H  815   3.624   4.296   2.030  0.2872 -0.7478  0.2811
   57ARG     HA  816   3.388   4.169   1.915  0.3603 -0.0948 -0.2833
   57ARG    HB2  817   3.469   3.947   1.982 -1.1692 -0.2372  0.2205
   57ARG    HB3  818   3.594   4.015   1.892  0.0526  1.2690  0.3033
   57ARG    HG2  819   3.711   4.093   2.113  0.7934 -1.0312 -0.3655
   57ARG    HG3  820   3.591   3.991   2.186  0.8517 -0.7800  0.0225
   57ARG    HD2  821   3.672   3.794   2.062  0.0519 -0.2046  0.1386
   57ARG    HD3  822   3.796   3.903   1.987 -0.3824 -0.5267 -0.5223
   57ARG     HE  823   3.832   3.923   2.255  0.8220  0.7592 -0.8037
   57ARG   HH11  824   3.996   3.601   2.070  0.0288 -0.7815 -1.3611
   57ARG   HH12  825   3.866   3.688   2.002 -1.0076 -1.9157  0.3144
   57ARG   HH21  826   4.088   3.702   2.270  0.0510 -0.1031  1.4632
   57ARG   HH22  827   4.013   3.842   2.329 -0.0979 -1.0346  0.5872
   58TYR      N  828   3.266   4.153   2.147 -0.0194  0.2317  0.3612
   58TYR     CA  829   3.190   4.150   2.273 -0.5317  0.2770  0.0318
   58TYR      C  830   3.105   4.022   2.288 -0.1871  0.9571  0.3753
   58TYR      O  831   3.079   3.943   2.195 -0.5850  0.2118  0.0245
   58TYR     CB  832   3.095   4.275   2.274 -0.5376 -0.7195  0.3963
   58TYR     CG  833   2.985   4.295   2.172 -1.0955 -0.2630 -0.3617
   58TYR    CD1  834   2.860   4.249   2.202  0.5229 -0.2800 -0.0078
   58TYR    CD2  835   3.017   4.337   2.043  0.6790 -0.1779  0.0698
   58TYR    CE1  836   2.757   4.264   2.107 -0.5738 -0.1794  0.0742
   58TYR    CE2  837   2.912   4.329   1.939 -0.2438 -0.6482 -0.4506
   58TYR     CZ  838   2.782   4.307   1.977  0.0834 -0.4526  0.4360
   58TYR     OH  839   2.683   4.310   1.881 -0.3432 -0.0622 -0.0087
   58TYR      H  840   3.214   4.123   2.066  0.0926  1.8386 -0.3891
   58TYR     HA  841   3.260   4.156   2.356 -0.1562 -1.4820 -0.0848
   58TYR    HB2  842   3.052   4.266   2.374 -0.7763 -0.2680  0.3392
   58TYR    HB3  843   3.161   4.361   2.274  0.5096 -1.4783 -0.0709
   58TYR    HD1  844   2.839   4.195   2.294 -0.6489 -0.7201 -0.5004
   58TYR    HD2  845   3.117   4.363   2.010  0.3871  0.1592 -0.5982
   58TYR    HE1  846   2.660   4.225   2.137 -0.5222  0.8695  1.8618
   58TYR    HE2  847   2.929   4.356   1.836 -0.3489  0.0761 -0.2900
   58TYR     HH  848   2.712   4.329   1.791  1.2341 -1.3572  0.1384
   59TYR      N  849   3.079   3.984   2.416  0.4151 -0.4018 -0.4263
   59TYR     CA  850   2.995   3.869   2.459 -0.5668 -1.2228 -0.3090
   59TYR      C  851   2.860   3.866   2.396 -0.1242  0.2533 -0.5125
   59TYR      O  852   2.808   3.975   2.370 -0.4999  0.0297  0.1026
   59TYR     CB  853   3.002   3.873   2.607  0.0021 -0.0197 -0.0668
   59TYR     CG  854   2.909   3.772   2.676  0.0740  0.2840  0.4824
   59TYR    CD1  855   2.929   3.633   2.647 -0.0634  0.6071  0.7676
   59TYR    CD2  856   2.815   3.802   2.775 -0.4203 -0.6365  0.2042
   59TYR    CE1  857   2.853   3.530   2.708  0.6197  0.4218  0.3237
   59TYR    CE2  858   2.741   3.703   2.841 -0.3053 -0.7212  0.4789
   59TYR     CZ  859   2.760   3.570   2.804 -0.4934  0.0469  0.6584
   59TYR     OH  860   2.696   3.474   2.874 -0.7548 -0.0497 -0.6295
   59TYR      H  861   3.099   4.054   2.485 -1.3804 -0.0022 -0.2349
   59TYR     HA  862   3.051   3.786   2.416  0.9236 -0.5631  0.1882
   59TYR    HB2  863   3.102   3.853   2.647  0.3905  0.2236 -0.8726
   59TYR    HB3  864   2.984   3.965   2.663 -0.1348 -0.2561  0.2930
   59TYR    HD1  865   3.008   3.605   2.578 -0.5065 -0.7190  0.7546
   59TYR    HD2  866   2.808   3.902   2.816  0.2542 -1.0562  1.4645
   59TYR    HE1  867   2.874   3.425   2.696  1.7080  0.6061  0.4334
   59TYR    HE2  868   2.680   3.735   2.925  0.3291  0.5305  0.5138
   59TYR     HH  869   2.713   3.382   2.850  0.0767 -0.0496 -0.1030
   60GLN      N  870   2.801   3.746   2.381 -0.6304 -0.4272 -0.1339
   60GLN     CA  871   2.686   3.718   2.301  1.2561 -0.4302 -0.1286
   60GLN      C  872   2.593   3.623   2.388 -0.2082  0.4435  0.3330
   60GLN      O  873   2.583   3.500   2.359 -0.1515  0.3870  0.1647
   60GLN     CB  874   2.722   3.659   2.160  0.3784  0.3888 -0.4206
   60GLN     CG  875   2.814   3.745   2.074  1.0366 -0.1086 -0.0690
   60GLN     CD  876   2.770   3.889   2.049 -0.8032  0.3434  0.1005
   60GLN    OE1  877   2.661   3.935   2.035 -0.0995 -0.5226  0.2033
   60GLN    NE2  878   2.869   3.974   2.027 -1.0090 -0.5511 -0.4484
   60GLN      H  879   2.860   3.669   2.410 -0.0648  0.3255  0.8815
   60GLN     HA  880   2.636   3.811   2.273  0.3357 -1.0556 -0.6888
   60GLN    HB2  881   2.783   3.570   2.173  0.6933  0.5077 -1.0190
   60GLN    HB3  882   2.628   3.639   2.109  1.1915 -0.0434 -1.8700
   60GLN    HG2  883   2.901   3.753   2.140  0.0612  1.8846  1.1840
   60GLN    HG3  884   2.840   3.691   1.983  0.4237 -0.0181 -0.3054
   60GLN   HE21  885   2.849   4.072   2.016 -0.6422 -0.3171  0.7070
   60GLN   HE22  886   2.960   3.947   2.061 -0.9629  0.3183  0.1746
   61ARG      N  887   2.523   3.676   2.490  0.8882 -0.4012  0.8462
   61ARG     CA  888   2.420   3.605   2.566  0.2713 -0.3767 -0.8033
   61ARG      C  889   2.319   3.533   2.480 -0.0553  0.6993  0.1728
   61ARG      O  890   2.280   3.418   2.507 -0.0833  0.2557 -0.0940
   61ARG     CB  891   2.345   3.715   2.640 -0.1625 -0.7159 -0.4879
   61ARG     CG  892   2.427   3.765   2.758  0.0869  0.2039 -0.6821
   61ARG     CD  893   2.351   3.865   2.846 -0.6466  1.2729  0.3662
   61ARG     NE  894   2.347   3.996   2.786 -0.5643 -0.3619  0.2463
   61ARG     CZ  895   2.258   4.093   2.821 -0.0040  0.8487  0.1354
   61ARG    NH1  896   2.198   4.081   2.935  0.9454  0.1191 -0.7184
   61ARG    NH2  897   2.226   4.186   2.737 -0.4341  0.1155 -0.2928
   61ARG      H  898   2.543   3.772   2.513 -0.7379 -0.1674  1.5553
   61ARG     HA  899   2.455   3.537   2.643  0.3184  0.2388 -0.2671
   61ARG    HB2  900   2.313   3.802   2.582 -0.5400 -0.4530  0.0959
   61ARG    HB3  901   2.247   3.674   2.666  0.2138 -0.4987  1.6163
   61ARG    HG2  902   2.448   3.678   2.820 -0.1389  0.1440 -0.6885
   61ARG    HG3  903   2.520   3.811   2.724  0.7006 -0.0824  0.5286
   61ARG    HD2  904   2.255   3.814   2.860  0.6202 -1.9369 -0.8266
   61ARG    HD3  905   2.389   3.871   2.948  0.9130  0.1176 -0.0761
   61ARG     HE  906   2.403   4.015   2.705 -1.7699 -0.4308 -0.6588
   61ARG   HH11  907   2.128   4.147   2.968  0.2637 -1.1587  0.6183
   61ARG   HH12  908   2.228   4.012   3.002 -1.2206 -1.0307 -0.7448
   61ARG   HH21  909   2.185   4.265   2.784  0.1372  0.1595  0.1424
   61ARG   HH22  910   2.284   4.190   2.655  0.2181  0.2406  0.1645
   62GLN      N  911   2.269   3.601   2.374 -0.1926 -0.2384 -0.0019
   62GLN     CA  912   2.163   3.557   2.283 -1.0311  0.5079 -0.6370
   62GLN      C  913   2.207   3.435   2.188 -0.2896 -0.5856 -0.8008
   62GLN      O  914   2.120   3.368   2.147 -0.0096  0.5751  0.2177
   62GLN     CB  915   2.106   3.673   2.204  0.2144 -0.9785  0.5835
   62GLN     CG  916   2.186   3.736   2.080 -0.7688 -0.0954  0.7925
   62GLN     CD  917   2.333   3.765   2.109 -1.6197  0.0697 -0.2874
   62GLN    OE1  918   2.373   3.794   2.225 -0.6181 -0.4586  0.4657
   62GLN    NE2  919   2.427   3.761   2.016  0.8867  0.3843 -0.6381
   62GLN      H  920   2.317   3.688   2.354  0.7730 -0.6114  0.5519
   62GLN     HA  921   2.084   3.523   2.350 -0.2955 -0.5003 -0.2308
   62GLN    HB2  922   2.013   3.646   2.155  0.1715  0.6667 -0.4028
   62GLN    HB3  923   2.075   3.751   2.275  1.6437  0.3166 -0.0964
   62GLN    HG2  924   2.178   3.664   1.999  1.9377 -0.5008  0.7166
   62GLN    HG3  925   2.140   3.826   2.040  0.8286 -0.0522 -1.2458
   62GLN   HE21  926   2.513   3.803   2.047  0.8265 -0.8347  1.5305
   62GLN   HE22  927   2.400   3.743   1.920 -0.3447 -0.1401 -0.2268
   63LEU      N  928   2.339   3.409   2.174  0.4967 -0.4210 -0.1439
   63LEU     CA  929   2.388   3.293   2.101 -0.1867 -0.0648  0.1523
   63LEU      C  930   2.435   3.186   2.202 -0.0726 -0.2048 -0.3084
   63LEU      O  931   2.408   3.068   2.171 -0.2288  0.2758 -0.3850
   63LEU     CB  932   2.506   3.346   2.015  0.0137  0.7956 -0.5092
   63LEU     CG  933   2.469   3.425   1.888 -1.5257  0.1721  0.4647
   63LEU    CD1  934   2.611   3.466   1.811  0.9808 -0.1065 -0.4979
   63LEU    CD2  935   2.381   3.361   1.777  0.9220  1.5031  0.6159
   63LEU      H  936   2.403   3.470   2.224 -0.0491  0.2961 -0.2868
   63LEU     HA  937   2.314   3.247   2.036  0.0017  0.8846 -0.7934
   63LEU    HB2  938   2.569   3.407   2.080  0.1892 -0.4625  0.5765
   63LEU    HB3  939   2.572   3.263   1.989 -0.6671  0.2930 -0.6818
   63LEU     HG  940   2.415   3.514   1.920 -0.9569  0.8507 -0.3623
   63LEU   HD11  941   2.682   3.493   1.889 -0.7600  0.0716  1.1997
   63LEU   HD12  942   2.645   3.377   1.757 -0.3708 -0.3306 -1.0662
   63LEU   HD13  943   2.588   3.544   1.739  1.1761  0.9500  0.5153
   63LEU   HD21  944   2.410   3.257   1.768 -1.3798  0.7662  0.3613
   63LEU   HD22  945   2.280   3.352   1.816  0.8865  0.5293  0.3491
   63LEU   HD23  946   2.388   3.418   1.684  1.0549 -0.9116 -1.0212
   64SER      N  947   2.480   3.223   2.319  0.5104 -0.5081 -0.4118
   64SER     CA  948   2.518   3.129   2.420 -0.0723 -0.2426 -0.0305
   64SER      C  949   2.401   3.051   2.473  0.3183  0.3523 -0.5090
   64SER      O  950   2.312   3.103   2.547  0.4267 -0.0182 -0.3596
   64SER     CB  951   2.604   3.179   2.536  0.3674  0.3008 -0.5665
   64SER     OG  952   2.627   3.075   2.628 -0.2449  0.6601 -0.2009
   64SER      H  953   2.483   3.323   2.334  0.1020 -0.6864  1.1192
   64SER     HA  954   2.592   3.066   2.371  1.3596  0.5457  0.9710
   64SER    HB2  955   2.698   3.214   2.493  0.2515  1.0781 -0.2113
   64SER    HB3  956   2.563   3.270   2.580  0.0608 -0.1349  0.0776
   64SER     HG  957   2.650   3.127   2.705  0.2866  0.9109 -0.5170
   65SER      N  958   2.396   2.919   2.432 -0.1567 -0.9180 -1.7444
   65SER     CA  959   2.291   2.832   2.474  0.4205  0.9042 -0.6871
   65SER      C  960   2.298   2.802   2.631  0.7654  0.4525  0.9641
   65SER      O  961   2.196   2.774   2.696  0.0659  0.1694  0.0621
   65SER     CB  962   2.295   2.701   2.386  0.8823 -0.2957 -0.6967
   65SER     OG  963   2.420   2.631   2.401  0.1665  0.2659  0.3712
   65SER      H  964   2.467   2.885   2.369  1.8131 -0.0390 -0.2401
   65SER     HA  965   2.201   2.887   2.447 -0.9658 -1.1759 -0.7772
   65SER    HB2  966   2.212   2.636   2.412  0.8885 -0.1777 -0.3768
   65SER    HB3  967   2.287   2.739   2.284  0.7790  1.5099 -0.0731
   65SER     HG  968   2.486   2.689   2.363  0.5959 -0.3815  0.1091
   66THR      N  969   2.409   2.811   2.694  0.1724  0.2838  0.5957
   66THR     CA  970   2.424   2.804   2.839  0.0152 -0.3138 -0.0896
   66THR      C  971   2.409   2.939   2.920 -0.1704 -0.2854 -0.1833
   66THR      O  972   2.404   2.939   3.043  0.3562  0.4776 -0.0202
   66THR     CB  973   2.557   2.724   2.885  1.3097 -0.4529  1.5610
   66THR    OG1  974   2.680   2.759   2.816  0.2274 -0.1609 -0.4908
   66THR    CG2  975   2.529   2.577   2.863 -0.5607  0.4466  0.0405
   66THR      H  976   2.486   2.852   2.642 -0.2848  0.0459 -0.3031
   66THR     HA  977   2.345   2.744   2.884 -0.0614 -0.1259  0.0306
   66THR     HB  978   2.580   2.743   2.990 -0.4448 -1.3168  2.1742
   66THR    HG1  979   2.704   2.841   2.860  1.2903 -1.3417  1.3662
   66THR   HG21  980   2.624   2.525   2.879 -0.9614 -0.0274  1.0703
   66THR   HG22  981   2.455   2.544   2.936  0.4763 -0.5873  0.6959
   66THR   HG23  982   2.501   2.558   2.759  0.5302  0.2887 -0.2552
   67TYR      N  983   2.399   3.059   2.855 -0.1827 -0.2257 -0.0885
   67TYR     CA  984   2.346   3.176   2.924  0.5675  0.4951 -0.6344
   67TYR      C  985   2.202   3.148   2.992 -0.3299 -0.3050  0.0154
   67TYR      O  986   2.114   3.082   2.939 -0.2954 -0.1702 -0.3232
   67TYR     CB  987   2.344   3.302   2.841  0.3462 -0.7818  0.6680
   67TYR     CG  988   2.246   3.410   2.879 -0.0330  0.2865 -0.4489
   67TYR    CD1  989   2.258   3.484   3.002 -0.8415 -0.5477  0.3285
   67TYR    CD2  990   2.143   3.447   2.788  0.2872 -0.5861  0.4454
   67TYR    CE1  991   2.171   3.586   3.037  0.4311  0.2479  0.0820
   67TYR    CE2  992   2.045   3.543   2.829  0.5799  0.7045  0.1075
   67TYR     CZ  993   2.058   3.614   2.951 -0.2793 -0.6203  0.6082
   67TYR     OH  994   1.959   3.704   2.986 -0.6960  0.2741  0.8552
   67TYR      H  995   2.396   3.050   2.754  1.2577 -1.0204 -0.1154
   67TYR     HA  996   2.403   3.202   3.014 -1.0871  1.4027  0.2504
   67TYR    HB2  997   2.444   3.345   2.830  0.1399 -0.3138  0.5758
   67TYR    HB3  998   2.302   3.270   2.746 -0.0325 -0.7070  0.8065
   67TYR    HD1  999   2.342   3.470   3.068 -0.1607 -2.0535 -0.7232
   67TYR    HD2 1000   2.132   3.398   2.693 -0.7978 -0.4860  0.4973
   67TYR    HE1 1001   2.187   3.649   3.123  0.5649 -0.1546  0.3594
   67TYR    HE2 1002   1.954   3.565   2.776  0.2504 -0.2385  0.2438
   67TYR     HH 1003   1.979   3.746   3.070  0.1441  0.8688  0.3888
   68ARG      N 1004   2.200   3.190   3.117 -0.5297  0.7680 -0.9713
   68ARG     CA 1005   2.074   3.209   3.199 -0.5715 -0.3167  0.4678
   68ARG      C 1006   2.077   3.341   3.266  0.5835 -1.1028 -0.2527
   68ARG      O 1007   2.174   3.399   3.306  0.5902  0.2381 -0.2141
   68ARG     CB 1008   2.078   3.105   3.308  0.2628  0.1080  0.1758
   68ARG     CG 1009   2.077   2.962   3.262  0.0807 -0.1827 -0.1593
   68ARG     CD 1010   2.082   2.867   3.392 -0.3619 -1.8294 -0.1267
   68ARG     NE 1011   2.081   2.725   3.364 -0.2612 -0.1344  0.1858
   68ARG     CZ 1012   2.112   2.627   3.442  0.0317  0.1430 -0.1577
   68ARG    NH1 1013   2.159   2.640   3.563  0.8011 -0.2250  0.1800
   68ARG    NH2 1014   2.112   2.511   3.396 -0.3912  1.4088 -0.0792
   68ARG      H 1015   2.283   3.230   3.160 -0.4774 -0.1237 -0.1772
   68ARG     HA 1016   1.983   3.188   3.142 -0.1373 -0.1668 -0.3115
   68ARG    HB2 1017   2.158   3.125   3.378  0.0825  1.2214  0.1025
   68ARG    HB3 1018   1.986   3.118   3.365 -0.0559 -1.3769  0.0956
   68ARG    HG2 1019   1.983   2.938   3.211  0.1604 -0.1535 -0.3198
   68ARG    HG3 1020   2.163   2.938   3.200  0.5023 -0.8528  0.6409
   68ARG    HD2 1021   2.170   2.899   3.448 -1.2030 -0.7999  0.7053
   68ARG    HD3 1022   1.984   2.895   3.432 -0.1832 -0.5712 -0.4971
   68ARG     HE 1023   2.052   2.680   3.278  1.6819 -1.7113  0.2018
   68ARG   HH11 1024   2.190   2.560   3.616  0.0991  0.1891  1.2922
   68ARG   HH12 1025   2.175   2.731   3.604 -0.7299 -0.2591  1.0062
   68ARG   HH21 1026   2.162   2.435   3.440 -0.6062  0.4306 -1.3917
   68ARG   HH22 1027   2.075   2.495   3.303 -0.9508  1.0401  0.1977
   69ASP      N 1028   1.957   3.408   3.270 -0.9895  1.2717 -0.0198
   69ASP     CA 1029   1.932   3.533   3.344 -0.5907  1.6168  0.5232
   69ASP      C 1030   1.933   3.503   3.492  0.1727 -1.1210 -0.9330
   69ASP      O 1031   1.904   3.391   3.534  0.0604  0.1876 -0.0732
   69ASP     CB 1032   1.793   3.581   3.287 -0.1693 -0.4117  0.2722
   69ASP     CG 1033   1.767   3.733   3.312 -0.7854  0.1182 -0.5274
   69ASP    OD1 1034   1.849   3.794   3.392  0.0009 -0.1413  0.1984
   69ASP    OD2 1035   1.669   3.788   3.271  0.5931 -0.5729  0.2159
   69ASP      H 1036   1.879   3.369   3.219  0.6124  0.0493 -1.8197
   69ASP     HA 1037   2.007   3.608   3.322  0.1412  0.6066 -0.6704
   69ASP    HB2 1038   1.808   3.565   3.181  0.0063  0.7632  0.0870
   69ASP    HB3 1039   1.717   3.511   3.322 -0.0793  0.2661  2.0291
   70LEU      N 1040   1.946   3.613   3.571 -1.0635  0.2115 -0.3919
   70LEU     CA 1041   1.942   3.626   3.714 -0.7995  0.2301 -0.8012
   70LEU      C 1042   1.831   3.730   3.763 -0.8931  0.2326  0.0395
   70LEU      O 1043   1.797   3.743   3.883 -0.5063  0.4824 -0.3824
   70LEU     CB 1044   2.087   3.660   3.777  0.5181  0.2913  0.7041
   70LEU     CG 1045   2.152   3.539   3.846 -0.5208 -0.2211  0.1460
   70LEU    CD1 1046   2.292   3.582   3.883  0.2437  0.5289 -0.3821
   70LEU    CD2 1047   2.073   3.510   3.977 -1.1547 -0.1105  0.8507
   70LEU      H 1048   1.951   3.699   3.517 -0.8780  0.6395  0.2805
   70LEU     HA 1049   1.904   3.531   3.749  0.3990  0.3141  0.9630
   70LEU    HB2 1050   2.152   3.690   3.695 -0.6031 -0.1671 -0.4228
   70LEU    HB3 1051   2.083   3.741   3.849  0.4826  0.4809  0.4931
   70LEU     HG 1052   2.164   3.451   3.782  0.2796  0.0468 -0.1022
   70LEU   HD11 1053   2.344   3.598   3.789  0.6971 -0.7487 -0.3870
   70LEU   HD12 1054   2.292   3.661   3.958  0.4572  0.7238 -0.5835
   70LEU   HD13 1055   2.342   3.493   3.921  0.0209 -0.4346 -2.1365
   70LEU   HD21 1056   2.085   3.594   4.046  0.3766  0.3651  0.1098
   70LEU   HD22 1057   1.967   3.499   3.953 -0.7817 -1.4193 -0.5452
   70LEU   HD23 1058   2.114   3.418   4.016  0.9145 -0.1387 -0.9954
   71ARG      N 1059   1.768   3.800   3.667  0.3945 -0.2551  0.0748
   71ARG     CA 1060   1.654   3.884   3.687 -0.5814  0.4276 -0.0477
   71ARG      C 1061   1.677   3.994   3.791  0.3281 -0.5836  0.1585
   71ARG      O 1062   1.600   4.011   3.887  0.1311 -0.1512  0.2740
   71ARG     CB 1063   1.527   3.794   3.693  0.2954  0.2558  0.0746
   71ARG     CG 1064   1.503   3.708   3.562  0.5528 -0.3058 -0.0754
   71ARG     CD 1065   1.370   3.634   3.553  0.0241 -0.0458 -0.1192
   71ARG     NE 1066   1.349   3.580   3.415  0.1530  0.9054  0.0997
   71ARG     CZ 1067   1.258   3.496   3.372 -0.1006 -0.1703  0.0189
   71ARG    NH1 1068   1.257   3.445   3.249 -0.2533 -0.3793  0.2890
   71ARG    NH2 1069   1.167   3.456   3.450 -0.4052  0.9267  0.6452
   71ARG      H 1070   1.795   3.794   3.570  0.3497  1.2338 -0.0788
   71ARG     HA 1071   1.645   3.945   3.597  1.1190  0.1365 -0.4851
   71ARG    HB2 1072   1.543   3.722   3.773  0.8413  0.7531  0.4335
   71ARG    HB3 1073   1.443   3.862   3.714 -0.0587 -0.3266  0.6295
   71ARG    HG2 1074   1.505   3.790   3.490  0.3058 -0.4828 -0.2861
   71ARG    HG3 1075   1.585   3.645   3.529  0.2159 -0.3424 -0.8923
   71ARG    HD2 1076   1.355   3.547   3.617 -0.1996 -0.3797 -0.6199
   71ARG    HD3 1077   1.284   3.700   3.564 -0.8562 -0.9878 -0.9753
   71ARG     HE 1078   1.405   3.614   3.338 -0.3894  0.8228 -0.3338
   71ARG   HH11 1079   1.192   3.370   3.229  0.7650 -1.3553  0.4117
   71ARG   HH12 1080   1.321   3.484   3.181 -1.4996  1.3000 -0.0539
   71ARG   HH21 1081   1.089   3.413   3.403  0.4356  0.8580 -0.8316
   71ARG   HH22 1082   1.137   3.523   3.519 -0.5005  0.8373  0.6908
   72LYS      N 1083   1.789   4.065   3.774  0.1639  0.1304 -0.0019
   72LYS     CA 1084   1.835   4.170   3.867  0.5133  0.2489 -0.4251
   72LYS      C 1085   1.935   4.264   3.801 -0.0819  0.3917 -0.2244
   72LYS      O 1086   2.033   4.207   3.751 -0.1242 -0.3567  0.4903
   72LYS     CB 1087   1.899   4.095   3.987  0.4961 -0.0544  0.4347
   72LYS     CG 1088   1.957   4.187   4.091 -0.6123  0.1381 -0.7454
   72LYS     CD 1089   1.977   4.103   4.224  1.0189  0.3542  1.3080
   72LYS     CE 1090   2.088   4.159   4.317 -0.1756  0.9328 -0.1063
   72LYS     NZ 1091   2.088   4.074   4.440 -0.5011  0.5363 -0.2220
   72LYS      H 1092   1.841   4.035   3.692  0.2058 -1.7157  0.6144
   72LYS     HA 1093   1.751   4.230   3.901 -0.1009 -0.3187 -0.8996
   72LYS    HB2 1094   1.822   4.042   4.042 -0.8120 -0.0785 -1.2591
   72LYS    HB3 1095   1.964   4.017   3.947 -1.2343 -0.5565 -1.7972
   72LYS    HG2 1096   2.050   4.230   4.054 -0.9347  1.5360 -0.0473
   72LYS    HG3 1097   1.899   4.277   4.110  0.5502  1.0740 -1.3676
   72LYS    HD2 1098   1.879   4.105   4.271  0.1966 -1.3852 -0.1298
   72LYS    HD3 1099   1.994   3.999   4.196 -0.3582  0.5796 -0.7506
   72LYS    HE2 1100   2.181   4.142   4.264 -0.2491  0.8154 -0.2004
   72LYS    HE3 1101   2.077   4.264   4.342 -0.5193  1.3293 -1.7073
   72LYS    HZ1 1102   2.155   4.104   4.509  0.3002 -0.2016 -0.6450
   72LYS    HZ2 1103   2.001   4.093   4.488 -0.0963  0.9117  0.3967
   72LYS    HZ3 1104   2.110   3.978   4.421 -0.4813  0.3871  0.5027
   73GLY      N 1105   1.916   4.391   3.796 -0.0914 -0.0525  0.6497
   73GLY     CA 1106   2.018   4.484   3.741 -0.1280  0.1907  0.1765
   73GLY      C 1107   2.127   4.540   3.830 -0.0112  0.6965 -0.5646
   73GLY      O 1108   2.123   4.513   3.947  0.4909  0.3900 -0.2103
   73GLY      H 1109   1.828   4.433   3.819 -0.1028  0.4990 -0.2695
   73GLY    HA2 1110   2.064   4.437   3.654  0.8807  0.5141  0.5034
   73GLY    HA3 1111   1.960   4.572   3.712 -1.2805 -0.4031  0.5633
   74VAL      N 1112   2.227   4.613   3.787 -0.2640  0.5447 -0.2075
   74VAL     CA 1113   2.345   4.655   3.867  0.0351 -0.3761 -0.9184
   74VAL      C 1114   2.403   4.786   3.809 -0.3167 -0.1099  0.1707
   74VAL      O 1115   2.419   4.798   3.691 -0.1297 -0.2958 -0.1507
   74VAL     CB 1116   2.448   4.542   3.875 -0.0270  0.0256  0.1491
   74VAL    CG1 1117   2.472   4.481   3.741  0.3940 -0.8712  0.8004
   74VAL    CG2 1118   2.584   4.570   3.944  0.7954 -0.0445 -0.3528
   74VAL      H 1119   2.230   4.644   3.691  0.6002  0.6150 -0.1753
   74VAL     HA 1120   2.305   4.678   3.966 -0.2496 -0.2907 -1.0497
   74VAL     HB 1121   2.410   4.455   3.929  1.9288 -1.2571 -0.2830
   74VAL   HG11 1122   2.474   4.558   3.664 -0.6370 -0.5317  1.0825
   74VAL   HG12 1123   2.567   4.427   3.741  0.2464 -1.2165 -0.7401
   74VAL   HG13 1124   2.382   4.428   3.710 -0.5586  1.2332 -0.5026
   74VAL   HG21 1125   2.650   4.483   3.949  0.3187 -0.5524 -1.9240
   74VAL   HG22 1126   2.639   4.641   3.883  0.1269  1.0591  0.2492
   74VAL   HG23 1127   2.566   4.619   4.041 -1.0812 -0.2849 -0.5056
   75TYR      N 1128   2.454   4.875   3.895  0.2115  0.3214  0.3395
   75TYR     CA 1129   2.526   5.000   3.857  0.0238  0.8366  0.6326
   75TYR      C 1130   2.646   5.019   3.958 -0.3458 -0.1285  0.9483
   75TYR      O 1131   2.627   5.025   4.078 -0.0128  0.0937 -0.6571
   75TYR     CB 1132   2.434   5.118   3.851 -0.2325 -0.8137 -0.9994
   75TYR     CG 1133   2.493   5.248   3.907 -0.8902  0.2645 -0.1048
   75TYR    CD1 1134   2.560   5.333   3.816 -0.2659  0.3430 -0.1767
   75TYR    CD2 1135   2.468   5.290   4.037 -0.4263 -0.1089  0.9845
   75TYR    CE1 1136   2.607   5.457   3.858  0.7040 -0.1419 -0.2019
   75TYR    CE2 1137   2.511   5.417   4.078  0.4715  0.6419 -0.4490
   75TYR     CZ 1138   2.583   5.499   3.994  0.3844 -0.3777  0.2857
   75TYR     OH 1139   2.641   5.614   4.034 -0.0420 -0.1660 -0.2041
   75TYR      H 1140   2.463   4.845   3.991  0.5493 -0.7612  0.0059
   75TYR     HA 1141   2.559   4.990   3.753 -2.0802 -0.7335 -0.0406
   75TYR    HB2 1142   2.397   5.145   3.753 -0.0210  1.8534 -0.4761
   75TYR    HB3 1143   2.348   5.094   3.914  0.3903 -0.3398  0.0940
   75TYR    HD1 1144   2.567   5.309   3.711  0.1024  1.8201 -0.5444
   75TYR    HD2 1145   2.418   5.225   4.108 -0.6419 -0.5213  0.4673
   75TYR    HE1 1146   2.651   5.525   3.786  0.2152 -0.4424 -0.8108
   75TYR    HE2 1147   2.485   5.440   4.180  1.4193  0.8541 -0.2405
   75TYR     HH 1148   2.657   5.660   3.951  0.7636  0.1773  0.1161
   76VAL      N 1149   2.768   5.027   3.900 -0.6990  0.0412  0.6640
   76VAL     CA 1150   2.899   5.048   3.968  0.4277 -0.4208  0.0762
   76VAL      C 1151   2.972   5.178   3.947  0.6572  0.2655  0.7796
   76VAL      O 1152   3.037   5.192   3.843 -0.0883 -0.2445  0.5085
   76VAL     CB 1153   2.985   4.928   3.955 -0.6285 -0.0479  0.1256
   76VAL    CG1 1154   3.099   4.942   4.055 -0.5855 -0.3684 -0.4273
   76VAL    CG2 1155   2.922   4.794   3.980  0.4272  0.2462 -0.6395
   76VAL      H 1156   2.780   5.035   3.800  1.0407  1.0301  0.8841
   76VAL     HA 1157   2.878   5.049   4.075  1.1185  0.1688  0.2166
   76VAL     HB 1158   3.035   4.928   3.858  0.9108 -0.7412  0.8439
   76VAL   HG11 1159   3.165   4.856   4.052  0.5651  0.3693  1.0501
   76VAL   HG12 1160   3.160   5.029   4.030 -1.2313  0.4261  0.6016
   76VAL   HG13 1161   3.070   4.941   4.160  0.1171 -0.5162 -0.2263
   76VAL   HG21 1162   2.983   4.704   3.986  0.0205 -0.0491 -0.8626
   76VAL   HG22 1163   2.879   4.794   4.080  0.0579 -1.2212 -0.7532
   76VAL   HG23 1164   2.842   4.779   3.907 -0.6050 -0.5694  0.5687
   77PRO      N 1165   2.961   5.272   4.040  0.1019 -0.5900  0.7656
   77PRO     CA 1166   3.043   5.390   4.034 -0.3093  0.4737  0.5165
   77PRO      C 1167   3.188   5.363   4.080 -0.5490  0.2238  0.4742
   77PRO      O 1168   3.217   5.281   4.158 -0.0498  0.1241 -0.1162
   77PRO     CB 1169   2.977   5.490   4.125 -0.7503  0.9744 -0.3423
   77PRO     CG 1170   2.895   5.412   4.233 -0.2762  0.6793  0.2985
   77PRO     CD 1171   2.881   5.275   4.153  0.8014 -0.1251 -1.2969
   77PRO     HA 1172   3.046   5.431   3.933 -1.3697  2.0374  1.0281
   77PRO    HB2 1173   3.044   5.560   4.174  0.7003 -0.4921 -0.0491
   77PRO    HB3 1174   2.901   5.546   4.070 -1.6903  0.5826  0.5008
   77PRO    HG2 1175   2.955   5.395   4.322  1.0625 -0.3551 -0.7062
   77PRO    HG3 1176   2.797   5.457   4.250 -0.0760  1.0013  0.6241
   77PRO    HD2 1177   2.919   5.195   4.217 -0.7310  0.0567 -0.0435
   77PRO    HD3 1178   2.777   5.253   4.128 -0.1733  1.0918  1.1209
   78TYR      N 1179   3.277   5.444   4.029 -0.2005  0.2266 -0.2483
   78TYR     CA 1180   3.419   5.464   4.077  0.3289  0.1948  1.6414
   78TYR      C 1181   3.467   5.605   4.059 -0.0345  0.3160  0.1052
   78TYR      O 1182   3.399   5.706   4.040  0.1295  0.2653 -0.2309
   78TYR     CB 1183   3.508   5.355   4.009  0.3310  0.3915  0.2920
   78TYR     CG 1184   3.605   5.292   4.099  0.1192 -0.9164 -0.0690
   78TYR    CD1 1185   3.728   5.353   4.122 -0.7206  0.3880  0.0998
   78TYR    CD2 1186   3.558   5.183   4.172  0.1738  0.7516 -0.7723
   78TYR    CE1 1187   3.819   5.292   4.212  0.4780  0.1594 -0.0731
   78TYR    CE2 1188   3.650   5.117   4.254  0.0787  0.3698 -0.3902
   78TYR     CZ 1189   3.778   5.168   4.273 -0.2627  0.3705  0.0358
   78TYR     OH 1190   3.862   5.097   4.361 -0.4472  0.2165 -1.2551
   78TYR      H 1191   3.253   5.499   3.948 -1.0938  0.3373  0.0704
   78TYR     HA 1192   3.417   5.430   4.180  0.1079 -0.9769  1.2720
   78TYR    HB2 1193   3.452   5.273   3.963 -0.1357  0.8967 -0.0538
   78TYR    HB3 1194   3.565   5.397   3.926  0.7447 -1.4458 -0.4555
   78TYR    HD1 1195   3.761   5.426   4.050  0.4068 -0.3611 -0.1957
   78TYR    HD2 1196   3.457   5.148   4.158  0.0156  0.0402  1.3865
   78TYR    HE1 1197   3.923   5.316   4.230  0.7619 -0.5143 -0.7061
   78TYR    HE2 1198   3.628   5.024   4.305  1.4901  0.1397 -0.1318
   78TYR     HH 1199   3.833   5.012   4.396 -0.9934  1.0176  0.4293
   79THR      N 1200   3.591   5.622   4.098 -1.1489  0.0778  0.0022
   79THR     CA 1201   3.663   5.750   4.102 -0.1655  0.9204 -0.6318
   79THR      C 1202   3.634   5.833   3.982 -0.5946  0.9734 -0.4808
   79THR      O 1203   3.600   5.948   4.005  0.6056 -0.4509  0.6681
   79THR     CB 1204   3.816   5.734   4.133 -1.1369 -0.3340 -0.1034
   79THR    OG1 1205   3.842   5.635   4.228  0.3121  0.4392  0.5801
   79THR    CG2 1206   3.877   5.857   4.199 -0.4769  1.1733 -0.0381
   79THR      H 1207   3.641   5.548   4.144 -0.6253  0.5802  0.2720
   79THR     HA 1208   3.618   5.799   4.188 -0.6778 -0.9935  0.3209
   79THR     HB 1209   3.881   5.712   4.048  0.0872  0.0508  0.6720
   79THR    HG1 1210   3.930   5.600   4.211  0.4073  0.9341 -0.0466
   79THR   HG21 1211   3.838   5.876   4.299  1.1326 -0.3027  0.9844
   79THR   HG22 1212   3.980   5.832   4.225 -0.9091  0.1522  0.8895
   79THR   HG23 1213   3.880   5.944   4.133 -3.7120  0.7254 -1.1678
   80GLN      N 1214   3.661   5.774   3.864  0.3328 -1.1103 -0.0774
   80GLN     CA 1215   3.656   5.854   3.739 -0.4060 -0.1098 -0.6061
   80GLN      C 1216   3.588   5.790   3.619  0.2870  0.1661 -0.2486
   80GLN      O 1217   3.609   5.828   3.506 -0.9688  0.3920 -0.1107
   80GLN     CB 1218   3.792   5.914   3.715 -0.1250 -0.8056  0.8098
   80GLN     CG 1219   3.904   5.812   3.719 -1.3839  0.4731  0.2721
   80GLN     CD 1220   4.041   5.853   3.667  0.3712 -0.7565  0.2832
   80GLN    OE1 1221   4.048   5.925   3.568  0.8505  0.1048  0.5058
   80GLN    NE2 1222   4.147   5.816   3.735 -0.3577 -0.3894 -0.0743
   80GLN      H 1223   3.699   5.680   3.861 -0.3876 -1.3992 -0.7041
   80GLN     HA 1224   3.593   5.941   3.755 -1.1080 -0.7499  0.3837
   80GLN    HB2 1225   3.792   5.981   3.630 -0.6864  0.1370  1.5198
   80GLN    HB3 1226   3.806   5.986   3.795 -0.3287  0.4691 -0.2407
   80GLN    HG2 1227   3.916   5.787   3.824 -0.7185 -0.7560 -0.0547
   80GLN    HG3 1228   3.879   5.720   3.665  0.3509  0.3225 -0.3920
   80GLN   HE21 1229   4.235   5.853   3.703 -0.3393  0.4887  0.8947
   80GLN   HE22 1230   4.138   5.753   3.813 -0.1004 -0.1161  0.1761
   81GLY      N 1231   3.503   5.689   3.646  0.5664  0.0755  0.6424
   81GLY     CA 1232   3.427   5.601   3.547 -2.0409 -0.3730 -0.4516
   81GLY      C 1233   3.320   5.521   3.614 -0.2692 -0.1485 -0.2681
   81GLY      O 1234   3.322   5.504   3.740 -1.1769  0.1821  0.0554
   81GLY      H 1235   3.482   5.668   3.743  0.4249  0.3662  0.6785
   81GLY    HA2 1236   3.390   5.673   3.474 -0.2177  1.9920  0.6784
   81GLY    HA3 1237   3.497   5.533   3.498 -1.4587 -0.6860  0.7412
   82LYS      N 1238   3.226   5.476   3.529 -0.1770 -0.0947  0.0286
   82LYS     CA 1239   3.096   5.417   3.572  0.2084  0.8373  0.4437
   82LYS      C 1240   3.058   5.302   3.479 -0.1370 -0.3604 -0.2759
   82LYS      O 1241   3.087   5.308   3.362  0.1315  0.1224  0.2771
   82LYS     CB 1242   2.987   5.526   3.591  0.4706  0.0464  0.2596
   82LYS     CG 1243   2.929   5.578   3.451 -0.5745  0.6368  0.4332
   82LYS     CD 1244   2.836   5.698   3.467  0.1661 -0.7069  1.1542
   82LYS     CE 1245   2.816   5.743   3.316  0.9423 -0.1235 -0.1946
   82LYS     NZ 1246   2.728   5.862   3.308 -0.5715 -0.8511  0.2576
   82LYS      H 1247   3.236   5.500   3.432 -1.0230  0.6800  0.0993
   82LYS     HA 1248   3.118   5.376   3.671 -0.5796 -1.3309 -0.1608
   82LYS    HB2 1249   2.897   5.490   3.640  0.3541 -0.0162 -0.0031
   82LYS    HB3 1250   3.027   5.609   3.650  0.0631  1.4819 -1.3305
   82LYS    HG2 1251   3.013   5.609   3.389 -0.1563  0.4853  0.9161
   82LYS    HG3 1252   2.880   5.495   3.400  0.7845  0.4607 -0.6960
   82LYS    HD2 1253   2.742   5.671   3.514 -0.2580 -0.3418  0.5483
   82LYS    HD3 1254   2.876   5.790   3.511 -0.6776  0.3535 -0.1334
   82LYS    HE2 1255   2.908   5.759   3.259  1.2727 -0.4925  0.2191
   82LYS    HE3 1256   2.765   5.658   3.270 -0.8730  1.0528 -0.5933
   82LYS    HZ1 1257   2.731   5.897   3.213  0.7665  0.3963  0.6786
   82LYS    HZ2 1258   2.642   5.851   3.358 -0.4357  0.1609  0.7653
   82LYS    HZ3 1259   2.770   5.938   3.360  0.0893 -0.1686 -1.1339
   83TRP      N 1260   2.990   5.205   3.532  0.3561  0.1867  0.5107
   83TRP     CA 1261   2.911   5.114   3.446  0.0231  0.0599  0.4213
   83TRP      C 1262   2.777   5.075   3.501 -0.4456  0.7247 -0.2335
   83TRP      O 1263   2.756   5.073   3.623  0.2334 -0.6424  0.1840
   83TRP     CB 1264   2.989   4.989   3.407 -0.7673 -0.2477  0.8391
   83TRP     CG 1265   3.031   4.886   3.503 -1.1624 -0.4320 -0.2446
   83TRP    CD1 1266   3.147   4.898   3.579 -0.1315  0.0480 -0.0260
   83TRP    CD2 1267   2.967   4.766   3.558  0.1926  0.4032 -0.3445
   83TRP    NE1 1268   3.160   4.792   3.657  0.1642  0.4727 -0.3339
   83TRP    CE2 1269   3.056   4.709   3.653  0.6189 -0.0982  0.2525
   83TRP    CE3 1270   2.836   4.706   3.536 -0.2245 -0.1621  0.1829
   83TRP    CZ2 1271   3.024   4.593   3.720 -0.7115 -0.0941  0.4939
   83TRP    CZ3 1272   2.809   4.590   3.602  0.2509  0.0318  0.3210
   83TRP    CH2 1273   2.895   4.536   3.700  0.9174 -1.2075 -0.1020
   83TRP      H 1274   2.970   5.212   3.631 -1.1879  1.0691  0.1936
   83TRP     HA 1275   2.885   5.174   3.359  1.5059 -0.4410 -0.4328
   83TRP    HB2 1276   2.923   4.934   3.341  0.7682 -0.5624 -0.5708
   83TRP    HB3 1277   3.077   5.026   3.355 -0.3152 -1.1295  0.9530
   83TRP    HD1 1278   3.221   4.974   3.558  0.1254 -0.3118 -0.4497
   83TRP    HE1 1279   3.243   4.773   3.711  0.0014 -0.2239 -0.2998
   83TRP    HE3 1280   2.773   4.749   3.459  0.3783  0.3841 -0.0201
   83TRP    HZ2 1281   3.096   4.546   3.785 -1.0316 -1.0033  0.2165
   83TRP    HZ3 1282   2.714   4.542   3.584  0.3896  0.1534 -0.8862
   83TRP    HH2 1283   2.864   4.447   3.752 -1.8031  0.2125  1.1357
   84GLU      N 1284   2.691   5.019   3.417  1.0540  0.2043  0.1304
   84GLU     CA 1285   2.555   4.964   3.464  0.1713  0.8584  0.3433
   84GLU      C 1286   2.503   4.855   3.359  0.0827 -0.3071 -0.9367
   84GLU      O 1287   2.555   4.853   3.249  0.0494 -0.4391 -0.8780
   84GLU     CB 1288   2.450   5.080   3.486 -1.0438  0.3830 -0.5321
   84GLU     CG 1289   2.383   5.130   3.358  0.4814  0.4949 -0.4446
   84GLU     CD 1290   2.287   5.243   3.391  0.3282 -0.2659  0.4346
   84GLU    OE1 1291   2.302   5.317   3.490  0.2546 -0.7542  0.1403
   84GLU    OE2 1292   2.187   5.268   3.313  0.0407  0.8413  0.3041
   84GLU      H 1293   2.707   5.015   3.317 -1.5730 -0.9894 -0.4144
   84GLU     HA 1294   2.584   4.909   3.554  0.9230 -0.0110 -0.3861
   84GLU    HB2 1295   2.373   5.041   3.552 -0.2825  0.4612  0.4455
   84GLU    HB3 1296   2.504   5.157   3.541 -0.2217 -0.8115  0.4246
   84GLU    HG2 1297   2.458   5.171   3.290  0.4092  0.3760 -0.5973
   84GLU    HG3 1298   2.321   5.047   3.324 -0.4670  0.1043  1.9048
   85GLY      N 1299   2.419   4.762   3.405 -0.1951  0.6200 -0.1423
   85GLY     CA 1300   2.429   4.620   3.361 -0.9264 -0.4862  0.4590
   85GLY      C 1301   2.316   4.536   3.390 -0.0205 -0.4186 -0.1319
   85GLY      O 1302   2.216   4.577   3.448 -0.3120  0.8079 -0.1969
   85GLY      H 1303   2.389   4.779   3.500 -1.3556  0.6157 -0.4754
   85GLY    HA2 1304   2.442   4.622   3.253  0.4269 -0.2991  0.5832
   85GLY    HA3 1305   2.523   4.584   3.403 -0.0119  0.9931 -0.1432
   86GLU      N 1306   2.333   4.413   3.343  1.2617  0.3690 -0.2920
   86GLU     CA 1307   2.236   4.304   3.370 -0.0385 -0.1261  0.5579
   86GLU      C 1308   2.318   4.173   3.420  0.1800 -0.5033 -0.3883
   86GLU      O 1309   2.405   4.129   3.342  0.0026 -0.1484 -0.8166
   86GLU     CB 1310   2.151   4.270   3.243 -0.6587 -0.2258  0.2671
   86GLU     CG 1311   2.051   4.381   3.206 -0.1597 -0.0502  0.3299
   86GLU     CD 1312   1.947   4.340   3.101 -0.5010 -0.1934 -0.0662
   86GLU    OE1 1313   1.832   4.394   3.096  0.0170 -0.0154  0.1924
   86GLU    OE2 1314   1.982   4.242   3.030  0.2433 -0.6226  0.5019
   86GLU      H 1315   2.408   4.394   3.279  1.6545 -1.1266  0.5211
   86GLU     HA 1316   2.162   4.337   3.444  0.1992  1.5821  0.1136
   86GLU    HB2 1317   2.209   4.260   3.151 -0.6519  0.2822  0.2119
   86GLU    HB3 1318   2.084   4.185   3.253 -0.8747 -0.2346 -0.9143
   86GLU    HG2 1319   1.982   4.403   3.288 -0.2419 -0.6484  0.4254
   86GLU    HG3 1320   2.093   4.473   3.166 -1.0665  0.0516 -0.4588
   87LEU      N 1321   2.297   4.121   3.538  0.5289 -0.1519 -0.5247
   87LEU     CA 1322   2.357   3.991   3.577  0.2079 -1.2174 -0.7918
   87LEU      C 1323   2.297   3.868   3.510  0.2422 -0.1446  0.6288
   87LEU      O 1324   2.176   3.855   3.486 -0.2527 -0.6162  0.6426
   87LEU     CB 1325   2.329   3.979   3.726 -0.4064 -0.3930  0.1293
   87LEU     CG 1326   2.360   4.087   3.829  0.1090  0.2974  0.6857
   87LEU    CD1 1327   2.304   4.058   3.958 -0.9878 -0.1463 -0.8209
   87LEU    CD2 1328   2.499   4.120   3.844 -0.5757 -0.3230  0.0383
   87LEU      H 1329   2.211   4.159   3.575  0.3404  0.1648 -1.2491
   87LEU     HA 1330   2.462   3.997   3.548 -0.0260  0.2201 -1.5447
   87LEU    HB2 1331   2.226   3.951   3.744 -0.7022  0.8239  0.5873
   87LEU    HB3 1332   2.379   3.890   3.763 -0.3107 -0.6743 -0.6549
   87LEU     HG 1333   2.306   4.174   3.791 -0.5115 -0.6898 -0.8825
   87LEU   HD11 1334   2.314   4.147   4.020 -1.0658 -0.8073  0.1793
   87LEU   HD12 1335   2.201   4.027   3.974 -0.3943 -1.5774  0.9629
   87LEU   HD13 1336   2.361   3.975   4.002  0.4140 -0.3223 -2.7076
   87LEU   HD21 1337   2.527   4.161   3.747 -0.3087 -0.7651 -0.0744
   87LEU   HD22 1338   2.519   4.204   3.910  0.8417 -1.5934  1.3723
   87LEU   HD23 1339   2.566   4.037   3.863 -0.3883 -0.2521 -0.2968
   88GLY      N 1340   2.375   3.761   3.487  0.2127 -1.0418  0.2434
   88GLY     CA 1341   2.327   3.628   3.463 -0.7602 -0.0701  0.2159
   88GLY      C 1342   2.446   3.528   3.485  1.0724 -0.4931 -0.5948
   88GLY      O 1343   2.553   3.562   3.545  0.0279 -0.0477  0.7107
   88GLY      H 1344   2.475   3.778   3.493 -0.0568  1.2602 -0.0437
   88GLY    HA2 1345   2.237   3.595   3.517 -0.3239 -0.7890  0.5338
   88GLY    HA3 1346   2.305   3.624   3.357 -0.6523  1.5318  0.0949
   89THR      N 1347   2.426   3.407   3.436  0.1391 -0.0851  0.2107
   89THR     CA 1348   2.536   3.300   3.448  0.3361  0.6452  0.3355
   89THR      C 1349   2.576   3.239   3.312  0.0744 -0.0138 -0.8023
   89THR      O 1350   2.499   3.259   3.217  0.0452  0.1016  0.2312
   89THR     CB 1351   2.495   3.185   3.543  0.2935 -0.4779  0.0596
   89THR    OG1 1352   2.392   3.105   3.501  0.1780 -0.3326 -0.0041
   89THR    CG2 1353   2.480   3.225   3.686  0.2620  0.0484 -0.2219
   89THR      H 1354   2.337   3.385   3.393 -1.2868  1.6628  1.8838
   89THR     HA 1355   2.625   3.341   3.496  0.0649 -0.7285  2.2349
   89THR     HB 1356   2.582   3.120   3.542  1.0254  0.3527 -2.0319
   89THR    HG1 1357   2.313   3.153   3.527  0.8456  1.4650 -0.9310
   89THR   HG21 1358   2.420   3.316   3.693  0.6916  0.2796  1.1538
   89THR   HG22 1359   2.436   3.146   3.747 -1.4985  0.9713 -0.1626
   89THR   HG23 1360   2.585   3.236   3.716  0.3279  1.1893 -0.7659
   90ASP      N 1361   2.692   3.168   3.304  0.2888 -0.2889  0.0908
   90ASP     CA 1362   2.741   3.092   3.188  0.4010 -0.2452  0.2857
   90ASP      C 1363   2.860   3.002   3.224  0.0619 -0.2148 -0.6646
   90ASP      O 1364   2.907   3.005   3.336  0.0562  0.0515 -0.3962
   90ASP     CB 1365   2.764   3.190   3.066  0.1752 -0.0732 -0.6823
   90ASP     CG 1366   2.723   3.127   2.930  0.1888 -0.4671 -0.5868
   90ASP    OD1 1367   2.708   3.006   2.925  0.4283  0.4432  0.9062
   90ASP    OD2 1368   2.714   3.204   2.829 -0.0483 -0.0741  0.2224
   90ASP      H 1369   2.754   3.177   3.383 -0.2140  0.4635  0.4194
   90ASP     HA 1370   2.660   3.025   3.160  0.0596 -0.3072  1.3523
   90ASP    HB2 1371   2.717   3.288   3.079  0.6360  0.0597  0.1537
   90ASP    HB3 1372   2.871   3.209   3.060  0.6464 -0.9821  2.1362
   91LEU      N 1373   2.911   2.921   3.129 -0.6473  0.6900  0.0664
   91LEU     CA 1374   3.017   2.822   3.160 -0.4528 -0.8178  0.0784
   91LEU      C 1375   3.152   2.886   3.122 -0.0140  1.2487  0.2927
   91LEU      O 1376   3.176   2.918   3.005 -0.1768  0.1971 -0.1031
   91LEU     CB 1377   3.000   2.688   3.089  0.6404 -0.0256  0.1308
   91LEU     CG 1378   2.859   2.626   3.124  0.1502 -0.0166  0.6691
   91LEU    CD1 1379   2.863   2.488   3.044 -0.9722 -0.9763 -0.7671
   91LEU    CD2 1380   2.835   2.603   3.272 -0.1146 -0.0360  0.9052
   91LEU      H 1381   2.882   2.943   3.035 -0.7169  0.0771 -0.0612
   91LEU     HA 1382   3.013   2.805   3.267 -0.8436 -0.7336  0.0798
   91LEU    HB2 1383   3.014   2.688   2.981  0.2544  0.0221  0.0767
   91LEU    HB3 1384   3.076   2.629   3.140  1.4091  1.0112  0.2389
   91LEU     HG 1385   2.771   2.674   3.080  0.1627 -0.7531 -0.2257
   91LEU   HD11 1386   2.866   2.503   2.936 -0.9051 -0.5845 -0.7120
   91LEU   HD12 1387   2.953   2.434   3.072 -1.1750 -0.7507  0.4248
   91LEU   HD13 1388   2.776   2.428   3.073 -0.3642 -0.9317  1.5277
   91LEU   HD21 1389   2.746   2.543   3.290 -0.7414  0.7067  0.4202
   91LEU   HD22 1390   2.923   2.555   3.316  0.4222 -0.0118 -0.0789
   91LEU   HD23 1391   2.811   2.697   3.322  0.5305  0.8714 -0.3631
   92VAL      N 1392   3.254   2.881   3.207 -0.3783 -0.0003 -0.4600
   92VAL     CA 1393   3.373   2.961   3.198  0.0959 -0.1177  0.4516
   92VAL      C 1394   3.498   2.876   3.211  0.9285  0.1605  0.4115
   92VAL      O 1395   3.501   2.806   3.307  0.2102  0.4629 -0.6484
   92VAL     CB 1396   3.373   3.074   3.300  0.3870  0.5258  0.3634
   92VAL    CG1 1397   3.494   3.172   3.296  1.1498 -0.0822 -0.3022
   92VAL    CG2 1398   3.257   3.172   3.293  1.1676  0.5184 -0.0319
   92VAL      H 1399   3.239   2.838   3.297 -0.2319  1.7513  0.4954
   92VAL     HA 1400   3.375   3.003   3.098  0.4550 -1.1225  0.0076
   92VAL     HB 1401   3.368   3.026   3.398 -0.0848 -0.1100  0.0478
   92VAL   HG11 1402   3.582   3.115   3.326  1.3673  0.6378  0.5186
   92VAL   HG12 1403   3.499   3.218   3.197  0.4734  0.4577 -0.1026
   92VAL   HG13 1404   3.467   3.258   3.358 -0.5945  0.2070 -1.3438
   92VAL   HG21 1405   3.263   3.231   3.384  1.0799 -0.2613  0.5015
   92VAL   HG22 1406   3.259   3.238   3.207 -0.0818  1.3252  0.5036
   92VAL   HG23 1407   3.163   3.117   3.282  0.7114  0.9934  1.0978
   93SER      N 1408   3.594   2.881   3.113  0.3673 -0.1016 -0.4265
   93SER     CA 1409   3.722   2.823   3.139 -0.0211 -0.0226 -0.0229
   93SER      C 1410   3.840   2.912   3.103  0.9817 -1.6474  1.0333
   93SER      O 1411   3.828   3.005   3.013 -0.1811 -0.4043 -0.9389
   93SER     CB 1412   3.737   2.685   3.067  0.5914 -0.9462 -0.7830
   93SER     OG 1413   3.842   2.605   3.118  0.6897  0.0955 -0.3219
   93SER      H 1414   3.598   2.944   3.034 -0.3784  0.5035 -0.0146
   93SER     HA 1415   3.739   2.799   3.244 -0.3111  0.2483  0.0890
   93SER    HB2 1416   3.645   2.629   3.084 -0.0733  0.4456  0.6462
   93SER    HB3 1417   3.750   2.710   2.961  0.4257  1.7783 -0.2971
   93SER     HG 1418   3.854   2.526   3.064  0.0685 -0.7225  0.6705
   94ILE      N 1419   3.955   2.896   3.157  0.1506  0.4430 -0.4735
   94ILE     CA 1420   4.083   2.956   3.131  0.2274 -0.0464 -0.9047
   94ILE      C 1421   4.178   2.842   3.071  0.0176  0.3550  0.8190
   94ILE      O 1422   4.232   2.768   3.148  0.2939 -0.3951 -0.1669
   94ILE     CB 1423   4.138   3.024   3.264 -0.8390  0.0862  0.1520
   94ILE    CG1 1424   4.042   3.106   3.359  0.0570  0.7598  0.0489
   94ILE    CG2 1425   4.267   3.114   3.239 -0.1308  0.5344  0.2534
   94ILE    CD1 1426   4.088   3.128   3.500  0.2155 -0.9246  0.9074
   94ILE      H 1427   3.940   2.843   3.242 -0.5132  0.5426 -0.5136
   94ILE     HA 1428   4.080   3.040   3.062  0.5660  1.2277  0.5246
   94ILE     HB 1429   4.176   2.948   3.333  1.4870  0.0556 -0.9816
   94ILE   HG12 1430   4.019   3.210   3.332  0.2636  1.3947  2.0021
   94ILE   HG13 1431   3.948   3.051   3.356  0.3291  0.2943  0.0159
   94ILE   HG21 1432   4.328   3.123   3.329  0.6707 -1.3882 -0.0160
   94ILE   HG22 1433   4.333   3.060   3.171 -1.3580 -0.1102 -0.4942
   94ILE   HG23 1434   4.229   3.212   3.210  0.3327  1.0636  1.3060
   94ILE   HD11 1435   4.094   3.035   3.557 -1.4835 -1.2070  0.7307
   94ILE   HD12 1436   4.187   3.174   3.507 -0.1860  0.0184  0.6524
   94ILE   HD13 1437   4.018   3.194   3.550  0.2990  0.3142 -0.4916
   95PRO      N 1438   4.195   2.834   2.936 -0.1414  0.0922 -0.6141
   95PRO     CA 1439   4.269   2.725   2.868 -0.0664  0.2937  0.8516
   95PRO      C 1440   4.421   2.718   2.893  0.3436  0.2028  0.3763
   95PRO      O 1441   4.481   2.612   2.892  0.0691  0.2430  0.1002
   95PRO     CB 1442   4.231   2.744   2.716 -0.9272  0.3532 -0.1243
   95PRO     CG 1443   4.095   2.808   2.723 -0.5684  0.1020  0.8882
   95PRO     CD 1444   4.114   2.903   2.838 -0.0850  0.8674 -0.9455
   95PRO     HA 1445   4.229   2.626   2.892 -0.6864  0.3517  0.1181
   95PRO    HB2 1446   4.303   2.815   2.677 -0.2149  0.0748  0.6127
   95PRO    HB3 1447   4.233   2.650   2.659  2.0580 -0.4651  0.9388
   95PRO    HG2 1448   4.070   2.866   2.634  1.9064 -0.3089 -0.2357
   95PRO    HG3 1449   4.023   2.731   2.748 -0.8999  0.4358  0.9783
   95PRO    HD2 1450   4.173   2.991   2.812  1.0485  0.1868 -0.7524
   95PRO    HD3 1451   4.013   2.921   2.877 -0.1102 -0.6026 -0.1833
   96HIS      N 1452   4.485   2.837   2.921 -0.0035 -0.1322  0.4579
   96HIS     CA 1453   4.624   2.853   2.973 -0.2323 -0.0142  0.8669
   96HIS      C 1454   4.619   2.873   3.126 -0.2853 -0.3690 -0.5681
   96HIS      O 1455   4.688   2.960   3.178 -0.4226 -0.2699  0.4893
   96HIS     CB 1456   4.700   2.969   2.905  0.2903  0.0957 -0.9107
   96HIS     CG 1457   4.696   2.952   2.759  0.2429 -0.2397 -0.0446
   96HIS    ND1 1458   4.768   2.864   2.679  0.2113  0.2614  0.6065
   96HIS    CD2 1459   4.603   3.012   2.676  0.1310  0.7710  0.0363
   96HIS    CE1 1460   4.718   2.863   2.553 -1.0164 -0.2628 -1.1028
   96HIS    NE2 1461   4.621   2.950   2.551  0.0829  0.3173 -0.3182
   96HIS      H 1462   4.422   2.914   2.938 -1.2285 -1.0130  0.1671
   96HIS     HA 1463   4.680   2.762   2.950 -1.1898 -0.6768  1.0478
   96HIS    HB2 1464   4.655   3.062   2.938 -0.5017 -0.4446 -0.4003
   96HIS    HB3 1465   4.801   2.968   2.946  0.2833  1.7992 -0.7259
   96HIS    HD1 1466   4.848   2.814   2.714 -0.2448 -0.3856  0.7680
   96HIS    HD2 1467   4.524   3.082   2.698 -0.6170  0.1542 -0.5681
   96HIS    HE1 1468   4.768   2.831   2.462  0.4735  0.0382 -0.4572
   96HIS    HE2 1469   4.578   2.985   2.466 -0.6771  0.7851  0.2313
   97GLY      N 1470   4.529   2.805   3.194  0.0394 -0.1993 -0.1762
   97GLY     CA 1471   4.502   2.815   3.338 -0.1380 -0.1469  0.3637
   97GLY      C 1472   4.467   2.676   3.386 -0.0673  0.4046 -0.4859
   97GLY      O 1473   4.539   2.577   3.348  0.0436 -0.9665 -0.5329
   97GLY      H 1474   4.471   2.733   3.153 -0.9158 -0.3073  1.2282
   97GLY    HA2 1475   4.589   2.845   3.397 -1.5016  0.8934  2.0526
   97GLY    HA3 1476   4.431   2.897   3.345  1.0635  1.0934 -0.8542
   98PRO      N 1477   4.373   2.662   3.483 -0.4926 -0.8930  0.6225
   98PRO     CA 1478   4.322   2.534   3.537  0.0858  0.5947  1.0241
   98PRO      C 1479   4.281   2.422   3.437 -0.3308 -0.8497 -0.2457
   98PRO      O 1480   4.286   2.304   3.467 -0.4999 -0.1894  0.0918
   98PRO     CB 1481   4.202   2.565   3.626 -0.1954 -1.4751 -0.5112
   98PRO     CG 1482   4.236   2.708   3.671 -0.5468  0.0010  0.2975
   98PRO     CD 1483   4.293   2.771   3.543  0.0778  0.0103 -0.6686
   98PRO     HA 1484   4.399   2.497   3.605 -0.1267  1.2623  1.6531
   98PRO    HB2 1485   4.112   2.566   3.564 -1.1061 -0.6242  0.7429
   98PRO    HB3 1486   4.185   2.504   3.715  1.2784  0.3690  1.2052
   98PRO    HG2 1487   4.143   2.755   3.705 -0.9620 -0.2062 -0.5130
   98PRO    HG3 1488   4.310   2.699   3.750  0.1149  0.2670 -0.2752
   98PRO    HD2 1489   4.218   2.801   3.470 -0.5116 -0.6289 -0.3568
   98PRO    HD3 1490   4.347   2.858   3.579  0.3282  0.0070 -1.0347
   99ASN      N 1491   4.240   2.465   3.324 -0.5612  0.3501  0.1388
   99ASN     CA 1492   4.184   2.393   3.213 -0.8759 -0.0247  0.4168
   99ASN      C 1493   4.068   2.301   3.247  0.9122  0.1206 -0.2225
   99ASN      O 1494   4.051   2.190   3.193 -0.8503 -0.0184 -0.0599
   99ASN     CB 1495   4.295   2.327   3.125 -0.3832 -0.1647 -0.9896
   99ASN     CG 1496   4.262   2.318   2.976 -0.1412  0.1393  0.3262
   99ASN    OD1 1497   4.156   2.337   2.921  0.4239 -0.1496  0.4647
   99ASN    ND2 1498   4.366   2.306   2.896  0.7245  0.4576  0.0364
   99ASN      H 1499   4.230   2.565   3.322 -0.9314  0.3214  0.2369
   99ASN     HA 1500   4.148   2.477   3.154  0.5036  0.0485 -0.3976
   99ASN    HB2 1501   4.383   2.390   3.137 -0.3023 -0.5366  1.2475
   99ASN    HB3 1502   4.311   2.230   3.172  1.2590  0.4233 -0.1453
   99ASN   HD21 1503   4.338   2.322   2.800 -1.8409 -0.0520  0.5443
   99ASN   HD22 1504   4.461   2.300   2.929  1.6436  0.9843 -2.1700
  100VAL      N 1505   3.971   2.350   3.331 -0.2460 -0.2086  0.7403
  100VAL     CA 1506   3.846   2.288   3.355 -0.0612 -0.4997 -0.1460
  100VAL      C 1507   3.731   2.387   3.369 -0.0696  0.2665  0.7359
  100VAL      O 1508   3.744   2.485   3.441 -0.4861  0.0987  0.0979
  100VAL     CB 1509   3.855   2.206   3.490 -0.4451  0.2175 -0.0940
  100VAL    CG1 1510   3.727   2.121   3.514  0.6463 -0.1983  0.0160
  100VAL    CG2 1511   3.979   2.122   3.507 -1.2007  0.0881 -0.5549
  100VAL      H 1512   3.987   2.443   3.369 -0.8121  0.5657 -0.7511
  100VAL     HA 1513   3.821   2.218   3.275 -1.0370  0.4184 -0.6927
  100VAL     HB 1514   3.859   2.279   3.571  0.2488 -0.3816  0.4438
  100VAL   HG11 1515   3.636   2.177   3.492  1.2953  0.9915  0.1892
  100VAL   HG12 1516   3.736   2.021   3.471  0.5946  0.0126 -0.5078
  100VAL   HG13 1517   3.724   2.098   3.620  0.7243 -0.0676  0.0467
  100VAL   HG21 1518   4.006   2.061   3.421  0.1290 -1.8002  1.0362
  100VAL   HG22 1519   4.067   2.176   3.541 -0.7291 -1.2424  0.4617
  100VAL   HG23 1520   3.966   2.043   3.581  0.4516  0.3780  0.1200
  101THR      N 1521   3.619   2.366   3.302  0.2261  0.5610  1.0454
  101THR     CA 1522   3.500   2.450   3.296  0.2591 -0.4177 -0.0392
  101THR      C 1523   3.422   2.444   3.431  0.6938 -0.6669  0.4803
  101THR      O 1524   3.404   2.341   3.494 -0.5332 -0.3807  0.3292
  101THR     CB 1525   3.410   2.405   3.182  0.8053  0.1092 -0.0608
  101THR    OG1 1526   3.474   2.405   3.061  0.0775 -0.2682  0.2740
  101THR    CG2 1527   3.290   2.506   3.160 -0.2653  0.0530 -0.2446
  101THR      H 1528   3.609   2.277   3.255  0.1765  0.4345  1.2915
  101THR     HA 1529   3.529   2.552   3.271 -0.0703 -0.2696  0.1720
  101THR     HB 1530   3.354   2.313   3.198 -0.6319  0.9690  0.3030
  101THR    HG1 1531   3.537   2.334   3.051  0.0152 -0.6060  1.7676
  101THR   HG21 1532   3.228   2.511   3.249 -0.2187 -1.5728 -0.0609
  101THR   HG22 1533   3.335   2.604   3.146  1.2440 -0.5982 -0.3101
  101THR   HG23 1534   3.232   2.464   3.078 -0.8570 -1.1134  0.7051
  102VAL      N 1535   3.356   2.559   3.473 -0.1486 -0.1346 -0.4167
  102VAL     CA 1536   3.263   2.569   3.584  0.4451  0.4367  0.6460
  102VAL      C 1537   3.148   2.672   3.544  0.3753 -0.2558 -0.1381
  102VAL      O 1538   3.165   2.767   3.466  0.0981  0.4169 -0.3735
  102VAL     CB 1539   3.330   2.629   3.707  0.0745 -0.5661  0.0245
  102VAL    CG1 1540   3.415   2.524   3.775 -0.3605  0.0943  0.2416
  102VAL    CG2 1541   3.419   2.747   3.676  0.1657 -0.8045  0.7395
  102VAL      H 1542   3.371   2.642   3.417  0.1338  0.2666  0.2285
  102VAL     HA 1543   3.214   2.475   3.609  1.0277 -0.1348 -0.2111
  102VAL     HB 1544   3.256   2.681   3.767 -0.4765 -0.6363 -0.5772
  102VAL   HG11 1545   3.362   2.429   3.779 -0.9144  0.2667 -1.3172
  102VAL   HG12 1546   3.500   2.504   3.709 -0.4465 -1.6540  0.5569
  102VAL   HG13 1547   3.455   2.559   3.870  0.4509 -0.7697  0.2515
  102VAL   HG21 1548   3.459   2.799   3.762  0.5790  0.7635 -0.3085
  102VAL   HG22 1549   3.508   2.719   3.619 -0.7798 -0.4939 -1.0680
  102VAL   HG23 1550   3.359   2.827   3.633 -0.6289 -1.3750  0.7471
  103ARG      N 1551   3.019   2.657   3.595 -0.0064  0.7564 -0.2523
  103ARG     CA 1552   2.910   2.757   3.587 -0.6081  0.4496 -0.4367
  103ARG      C 1553   2.961   2.876   3.679 -0.7268  0.2361  0.2727
  103ARG      O 1554   2.991   2.852   3.792 -0.4138 -0.2629 -0.9215
  103ARG     CB 1555   2.766   2.711   3.617  0.1063 -0.2892  0.0710
  103ARG     CG 1556   2.675   2.837   3.600 -0.1949 -0.0715 -0.0800
  103ARG     CD 1557   2.523   2.806   3.577  0.1786 -0.1869  0.1205
  103ARG     NE 1558   2.507   2.719   3.464  0.2355 -0.6099  0.2741
  103ARG     CZ 1559   2.448   2.752   3.351  0.3657  0.0142 -1.1297
  103ARG    NH1 1560   2.409   2.874   3.329  0.1109  0.6342 -0.9342
  103ARG    NH2 1561   2.424   2.664   3.265 -0.1293  0.6822  0.8847
  103ARG      H 1562   3.005   2.575   3.653 -0.6316  1.0137 -0.0170
  103ARG     HA 1563   2.919   2.793   3.484  0.9603 -0.5707 -0.7330
  103ARG    HB2 1564   2.739   2.638   3.541  0.3950 -0.1382 -0.1764
  103ARG    HB3 1565   2.753   2.664   3.715 -0.4129 -0.7568 -0.2109
  103ARG    HG2 1566   2.678   2.887   3.697  0.8709 -1.7982  0.8794
  103ARG    HG3 1567   2.714   2.904   3.523  1.3766 -0.6578  0.1303
  103ARG    HD2 1568   2.484   2.750   3.662 -2.0566 -0.3108 -0.8267
  103ARG    HD3 1569   2.478   2.904   3.560  0.0452 -0.3634 -0.6746
  103ARG     HE 1570   2.542   2.624   3.467  1.3383 -0.2951 -0.8757
  103ARG   HH11 1571   2.369   2.904   3.241 -1.5942  0.9205 -0.1468
  103ARG   HH12 1572   2.427   2.949   3.394 -0.2678 -0.3288  0.3562
  103ARG   HH21 1573   2.383   2.691   3.177  0.6066  0.1963  0.3715
  103ARG   HH22 1574   2.447   2.566   3.275  1.7570  0.8244 -0.6943
  104ALA      N 1575   2.949   2.998   3.633  0.0009 -0.0226  0.1435
  104ALA     CA 1576   2.987   3.123   3.703  0.0934  0.2691  0.2102
  104ALA      C 1577   2.890   3.226   3.668  1.0453 -0.0513  0.6962
  104ALA      O 1578   2.822   3.227   3.564  0.1626  0.8132 -0.3070
  104ALA     CB 1579   3.126   3.168   3.651  0.0432  0.4818 -0.0796
  104ALA      H 1580   2.945   3.010   3.532  0.1818 -0.9903 -0.0021
  104ALA     HA 1581   2.999   3.105   3.810  2.1048  1.3832  0.2715
  104ALA    HB1 1582   3.167   3.261   3.691 -0.7632  1.1595 -0.7461
  104ALA    HB2 1583   3.195   3.089   3.677 -0.4543 -0.1505 -0.6002
  104ALA    HB3 1584   3.135   3.158   3.542 -0.3018 -0.8518 -0.0147
  105ASN      N 1585   2.886   3.327   3.756  0.1553  0.0711 -0.2762
  105ASN     CA 1586   2.815   3.450   3.737  0.0549 -0.1078  1.0547
  105ASN      C 1587   2.903   3.539   3.653 -0.3719 -0.5217  0.5573
  105ASN      O 1588   3.025   3.543   3.664 -0.3007 -0.0267  0.0035
  105ASN     CB 1589   2.792   3.512   3.878  0.3653  0.2782  0.1333
  105ASN     CG 1590   2.697   3.435   3.969 -0.2418  0.0533 -0.4210
  105ASN    OD1 1591   2.589   3.382   3.941  0.7868  0.3408  0.2228
  105ASN    ND2 1592   2.760   3.408   4.087 -0.3136  0.0335  0.0757
  105ASN      H 1593   2.959   3.338   3.824  1.2834  0.6666 -1.4934
  105ASN     HA 1594   2.719   3.428   3.690  0.7929 -0.5901 -0.3219
  105ASN    HB2 1595   2.887   3.526   3.930 -0.4087  0.1067  1.7090
  105ASN    HB3 1596   2.747   3.610   3.858  1.0206  0.6054  0.1910
  105ASN   HD21 1597   2.714   3.332   4.135 -0.7129 -0.4354 -0.9866
  105ASN   HD22 1598   2.853   3.438   4.112 -0.4026  0.1952  0.2207
  106ILE      N 1599   2.835   3.615   3.565  0.5733  0.9464  0.3173
  106ILE     CA 1600   2.892   3.720   3.473 -0.3203 -0.5575  0.4568
  106ILE      C 1601   2.795   3.848   3.460  0.7228  0.0238 -0.2499
  106ILE      O 1602   2.675   3.831   3.424 -0.7719  0.2407  0.0987
  106ILE     CB 1603   2.907   3.662   3.333  0.3077 -1.0116 -0.4667
  106ILE    CG1 1604   2.988   3.536   3.323 -1.3299 -0.1405 -0.3395
  106ILE    CG2 1605   2.968   3.773   3.242  0.0654 -0.5934 -0.3683
  106ILE    CD1 1606   2.906   3.411   3.328 -0.3988  0.0766 -0.3665
  106ILE      H 1607   2.734   3.610   3.556  0.6658 -0.5209 -0.5772
  106ILE     HA 1608   2.988   3.748   3.517 -0.8642  0.9920  0.7752
  106ILE     HB 1609   2.804   3.644   3.301 -0.2166  0.3669  0.3095
  106ILE   HG12 1610   3.047   3.523   3.232 -1.8402 -0.1630 -0.6804
  106ILE   HG13 1611   3.059   3.536   3.405 -1.0819  0.1223 -0.5495
  106ILE   HG21 1612   2.878   3.830   3.218 -0.3946 -1.0075  0.2718
  106ILE   HG22 1613   3.044   3.825   3.301  0.1946 -0.0677 -0.9812
  106ILE   HG23 1614   3.018   3.742   3.151  0.9252  0.6675 -0.3741
  106ILE   HD11 1615   2.968   3.325   3.354 -1.8686 -0.7891  0.6073
  106ILE   HD12 1616   2.822   3.416   3.398 -0.9682 -0.2288 -1.0080
  106ILE   HD13 1617   2.863   3.388   3.231  0.8045  0.8180 -1.1206
  107ALA      N 1618   2.844   3.974   3.467 -0.0021  0.4582  0.0581
  107ALA     CA 1619   2.760   4.090   3.444 -0.3785 -0.4769  0.0664
  107ALA      C 1620   2.780   4.132   3.299  0.8608  1.0181  0.5709
  107ALA      O 1621   2.886   4.165   3.260 -0.4102 -0.3850  0.5260
  107ALA     CB 1622   2.810   4.206   3.534 -0.0613  0.7729  0.9216
  107ALA      H 1623   2.940   3.990   3.495  0.0386  1.0233 -0.3645
  107ALA     HA 1624   2.655   4.081   3.473 -0.2685 -0.9441  0.3317
  107ALA    HB1 1625   2.913   4.233   3.508 -0.2200  0.4365 -0.1979
  107ALA    HB2 1626   2.752   4.297   3.524 -0.1327  0.9609  2.6015
  107ALA    HB3 1627   2.803   4.178   3.639 -1.0804  0.3246  0.7549
  108ALA      N 1628   2.674   4.124   3.217  0.4429 -0.2453 -0.1069
  108ALA     CA 1629   2.667   4.204   3.089 -0.2774  1.3642 -0.0096
  108ALA      C 1630   2.647   4.351   3.114 -0.2593  0.6953  0.1244
  108ALA      O 1631   2.545   4.391   3.156  0.4380 -0.0866  0.4860
  108ALA     CB 1632   2.562   4.128   2.998 -1.0061 -0.4652 -0.0013
  108ALA      H 1633   2.582   4.117   3.257  0.3063  1.9209  0.1810
  108ALA     HA 1634   2.767   4.197   3.047  0.0563  0.3894  0.8545
  108ALA    HB1 1635   2.562   4.178   2.901 -0.9192  0.1370  0.2986
  108ALA    HB2 1636   2.605   4.030   2.980  0.8663  0.0923  0.9761
  108ALA    HB3 1637   2.464   4.127   3.046 -0.2418  0.1829  1.7534
  109ILE      N 1638   2.751   4.425   3.072 -0.1248 -0.4750  0.3506
  109ILE     CA 1639   2.749   4.575   3.084 -0.1588 -0.6863  0.4031
  109ILE      C 1640   2.649   4.630   2.984 -0.4333  0.2570  0.1498
  109ILE      O 1641   2.663   4.611   2.862  0.2714  0.6813 -0.7356
  109ILE     CB 1642   2.894   4.636   3.063 -0.2922 -0.2509 -0.6584
  109ILE    CG1 1643   2.984   4.606   3.185 -0.1019  0.7421  0.1525
  109ILE    CG2 1644   2.879   4.789   3.040  0.0162 -0.3796 -0.2827
  109ILE    CD1 1645   3.130   4.635   3.158  0.0639  0.6416  0.2419
  109ILE      H 1646   2.834   4.383   3.033  0.1352  0.2756  0.0503
  109ILE     HA 1647   2.707   4.606   3.180 -1.0283 -1.6988  0.3898
  109ILE     HB 1648   2.928   4.589   2.971 -0.2500 -1.8126  0.0865
  109ILE   HG12 1649   2.962   4.657   3.278 -0.9053 -1.7317  1.4916
  109ILE   HG13 1650   2.967   4.500   3.202 -0.9240  0.6294 -1.0910
  109ILE   HG21 1651   2.974   4.840   3.023 -0.3556  0.6547  0.5347
  109ILE   HG22 1652   2.823   4.822   2.953  0.3846  0.2831 -0.2783
  109ILE   HG23 1653   2.831   4.825   3.131  1.8657  0.1119  0.6184
  109ILE   HD11 1654   3.157   4.587   3.064  0.0564  1.3411 -0.1352
  109ILE   HD12 1655   3.147   4.743   3.152 -0.7235  0.7366 -0.6735
  109ILE   HD13 1656   3.193   4.594   3.237 -1.3571  0.0503  1.1586
  110THR      N 1657   2.548   4.702   3.028  0.3282  0.4364  0.0135
  110THR     CA 1658   2.449   4.762   2.936  0.3811  0.1201  0.4168
  110THR      C 1659   2.508   4.893   2.876 -0.0907 -0.7241  0.5230
  110THR      O 1660   2.510   4.913   2.754 -0.9377 -0.3575 -0.1816
  110THR     CB 1661   2.310   4.797   3.006 -1.1304 -0.0787 -0.7163
  110THR    OG1 1662   2.253   4.677   3.041  0.1697  0.4948  0.0912
  110THR    CG2 1663   2.208   4.870   2.921  0.0772  0.3827 -0.5496
  110THR      H 1664   2.553   4.726   3.126  0.8588 -0.1889  0.1555
  110THR     HA 1665   2.429   4.698   2.850  0.1470  1.4659 -0.5967
  110THR     HB 1666   2.335   4.846   3.100  1.5595 -0.0921 -1.2448
  110THR    HG1 1667   2.204   4.702   3.120  0.0565  0.9236 -0.1070
  110THR   HG21 1668   2.108   4.833   2.945  0.4670 -0.5435 -0.2718
  110THR   HG22 1669   2.227   4.973   2.951  2.7437 -0.2642  0.5208
  110THR   HG23 1670   2.225   4.848   2.816 -0.4946 -0.0190 -0.5691
  111GLU      N 1671   2.561   4.980   2.962 -0.8743 -0.2209  0.1186
  111GLU     CA 1672   2.638   5.100   2.936  0.4820  0.6925 -0.5842
  111GLU      C 1673   2.761   5.118   3.031  0.0889 -0.0787  0.3667
  111GLU      O 1674   2.755   5.073   3.144 -0.4642  0.2791  0.4674
  111GLU     CB 1675   2.559   5.234   2.936 -0.5553  0.5355 -0.1616
  111GLU     CG 1676   2.450   5.239   2.835 -0.0318  0.8345  1.0324
  111GLU     CD 1677   2.500   5.238   2.683  0.5595 -0.3997 -0.2591
  111GLU    OE1 1678   2.413   5.226   2.596  0.4243 -0.1840  0.3240
  111GLU    OE2 1679   2.617   5.253   2.648 -0.1395  0.5550  0.4015
  111GLU      H 1680   2.559   4.955   3.060  0.2153 -0.8612  0.0075
  111GLU     HA 1681   2.687   5.090   2.839 -0.2527  0.8579 -0.9870
  111GLU    HB2 1682   2.517   5.247   3.035  1.4301 -1.0562  1.0499
  111GLU    HB3 1683   2.634   5.312   2.921  0.9755 -0.9123 -0.6108
  111GLU    HG2 1684   2.374   5.164   2.855 -0.1778  0.0432 -1.6910
  111GLU    HG3 1685   2.412   5.340   2.844 -1.1850  0.5930 -0.3607
  112SER      N 1686   2.856   5.188   2.979 -0.6715 -0.8409 -0.2559
  112SER     CA 1687   2.971   5.248   3.068  1.0769  0.1015  0.5179
  112SER      C 1688   3.016   5.393   3.025  0.1887  0.2521 -0.1546
  112SER      O 1689   2.980   5.447   2.926  0.3857 -0.7509  0.7623
  112SER     CB 1690   3.086   5.150   3.062 -0.6683 -0.7237  1.0611
  112SER     OG 1691   3.145   5.136   2.937 -0.2855 -0.8224  0.1483
  112SER      H 1692   2.850   5.223   2.885  0.1711  0.9555  0.2616
  112SER     HA 1693   2.941   5.238   3.172  2.4338 -0.0554  0.9347
  112SER    HB2 1694   3.167   5.190   3.123 -0.5931  0.8820  0.0168
  112SER    HB3 1695   3.052   5.051   3.092 -0.3902 -0.9289  0.7189
  112SER     HG 1696   3.088   5.079   2.884 -0.1515 -1.3257  0.5333
  113ASP      N 1697   3.107   5.453   3.101 -0.1185  0.8095 -0.7634
  113ASP     CA 1698   3.207   5.549   3.062  0.3951 -0.2689  0.1652
  113ASP      C 1699   3.340   5.539   3.147 -0.5876 -0.3149  0.3358
  113ASP      O 1700   3.332   5.513   3.266 -0.1382  0.1749  0.6123
  113ASP     CB 1701   3.151   5.690   3.072  0.1040 -0.6099  0.6144
  113ASP     CG 1702   3.250   5.786   3.005 -0.2728 -0.2748  0.4581
  113ASP    OD1 1703   3.251   5.906   3.038 -0.4054 -0.7155 -0.2480
  113ASP    OD2 1704   3.331   5.737   2.918 -0.5463 -0.2582 -0.0351
  113ASP      H 1705   3.141   5.402   3.181  3.6690  0.9279 -1.9092
  113ASP     HA 1706   3.237   5.538   2.957 -0.6806  0.1726 -0.2068
  113ASP    HB2 1707   3.058   5.702   3.017  1.2738 -0.0258 -1.4152
  113ASP    HB3 1708   3.135   5.719   3.176  1.0571  0.4507  0.5045
  114LYS      N 1709   3.465   5.558   3.081  0.9166 -0.2017 -0.2456
  114LYS     CA 1710   3.599   5.549   3.142  0.3976  0.2986 -0.4268
  114LYS      C 1711   3.625   5.417   3.208  0.2164  0.5343 -0.0535
  114LYS      O 1712   3.712   5.394   3.296 -0.0231 -0.6946  0.0094
  114LYS     CB 1713   3.620   5.672   3.229 -0.2109  0.1694 -0.0309
  114LYS     CG 1714   3.615   5.808   3.160 -0.3037 -0.3138 -0.0383
  114LYS     CD 1715   3.685   5.824   3.023 -0.6983  0.5581  0.1812
  114LYS     CE 1716   3.651   5.949   2.946 -0.1649 -0.8904 -0.5440
  114LYS     NZ 1717   3.508   5.955   2.896 -0.6364  0.3333  0.5396
  114LYS      H 1718   3.455   5.567   2.981  1.3994  0.4539 -0.2490
  114LYS     HA 1719   3.679   5.552   3.067  0.7433  0.2868 -0.0633
  114LYS    HB2 1720   3.548   5.673   3.311 -1.2054  1.0989 -0.8566
  114LYS    HB3 1721   3.720   5.662   3.273 -0.4552 -0.8819  0.3474
  114LYS    HG2 1722   3.511   5.833   3.143 -0.3316  0.3032  0.9184
  114LYS    HG3 1723   3.644   5.886   3.230  0.3804 -0.5540 -0.0328
  114LYS    HD2 1724   3.792   5.809   3.038 -0.5829  0.1830 -0.8573
  114LYS    HD3 1725   3.649   5.745   2.957  0.4794  0.8875 -0.9375
  114LYS    HE2 1726   3.667   6.029   3.020 -0.1732 -0.5278 -0.9274
  114LYS    HE3 1727   3.725   5.974   2.870 -0.4276  1.0295 -0.2726
  114LYS    HZ1 1728   3.496   5.876   2.834 -0.2251 -0.1619  1.0575
  114LYS    HZ2 1729   3.440   5.946   2.970 -0.3647  0.9364  0.8785
  114LYS    HZ3 1730   3.506   6.040   2.842 -0.4531  0.2779  0.4402
  115PHE      N 1731   3.548   5.310   3.179 -0.1248  0.4242 -0.0178
  115PHE     CA 1732   3.562   5.172   3.214 -0.8477  0.4427 -0.1616
  115PHE      C 1733   3.653   5.090   3.112  0.9758 -1.0348  0.5040
  115PHE      O 1734   3.757   5.035   3.146 -0.0281 -0.3520  0.4000
  115PHE     CB 1735   3.428   5.112   3.232  0.5520 -0.2410  0.1335
  115PHE     CG 1736   3.435   4.962   3.268 -0.0302  0.7120 -0.3781
  115PHE    CD1 1737   3.432   4.924   3.408  0.1414 -0.9896  0.0699
  115PHE    CD2 1738   3.457   4.860   3.176 -0.1882  0.2076  0.2742
  115PHE    CE1 1739   3.445   4.795   3.450 -0.8477  1.5638 -0.0059
  115PHE    CE2 1740   3.472   4.726   3.211  0.0822 -0.0193 -0.3226
  115PHE     CZ 1741   3.464   4.694   3.351 -0.0792 -0.7562 -0.5318
  115PHE      H 1742   3.484   5.320   3.102 -0.0464  0.3277 -0.0970
  115PHE     HA 1743   3.620   5.178   3.306  0.5627  1.0263 -1.0161
  115PHE    HB2 1744   3.377   5.173   3.307 -0.3295 -0.5261 -0.2121
  115PHE    HB3 1745   3.367   5.126   3.142  0.0784 -0.2085  0.4514
  115PHE    HD1 1746   3.410   5.004   3.478  1.1853  0.1976 -0.8792
  115PHE    HD2 1747   3.465   4.885   3.071  0.1165  0.2111  0.2971
  115PHE    HE1 1748   3.436   4.768   3.554 -1.0055 -1.3690 -0.6061
  115PHE    HE2 1749   3.486   4.657   3.129  0.8984 -0.3173  0.0444
  115PHE     HZ 1750   3.492   4.594   3.382 -0.6268 -1.1700 -1.3250
  116PHE      N 1751   3.607   5.089   2.989  0.2443 -0.1236  0.1679
  116PHE     CA 1752   3.690   5.046   2.872  0.5206 -0.0426 -0.4198
  116PHE      C 1753   3.796   5.141   2.850  0.0337 -0.9608 -0.4323
  116PHE      O 1754   3.796   5.262   2.907  0.7904  0.3274  0.2958
  116PHE     CB 1755   3.591   5.020   2.759  0.5421 -0.5686 -0.2835
  116PHE     CG 1756   3.501   4.901   2.781  0.1901 -0.0848  0.7834
  116PHE    CD1 1757   3.567   4.784   2.786 -0.1584  1.4243  0.0744
  116PHE    CD2 1758   3.364   4.913   2.782  0.0760  0.0144  0.1522
  116PHE    CE1 1759   3.487   4.670   2.816 -0.6105 -0.1347 -0.5326
  116PHE    CE2 1760   3.283   4.796   2.815  0.1582  0.9742  0.1425
  116PHE     CZ 1761   3.349   4.677   2.836  0.1266  0.5331  0.0218
  116PHE      H 1762   3.524   5.144   2.969  0.1581  0.3512  1.6233
  116PHE     HA 1763   3.728   4.948   2.903 -0.5218 -0.4544 -0.3673
  116PHE    HB2 1764   3.541   5.112   2.729  1.6877 -0.1779 -1.1337
  116PHE    HB3 1765   3.651   4.990   2.673  1.9675 -0.6232  0.6618
  116PHE    HD1 1766   3.673   4.770   2.769 -0.2134  0.6530  0.2692
  116PHE    HD2 1767   3.316   5.007   2.762 -0.2071  0.1792  1.4499
  116PHE    HE1 1768   3.521   4.568   2.822 -0.7201 -0.2547 -1.5273
  116PHE    HE2 1769   3.176   4.800   2.828 -0.0812  0.6896 -1.3291
  116PHE     HZ 1770   3.299   4.587   2.870 -0.0166  0.6225  0.0501
  117ILE      N 1771   3.889   5.106   2.758  0.0192  0.3871 -0.1101
  117ILE     CA 1772   4.012   5.174   2.726  0.9752 -0.4124  0.1617
  117ILE      C 1773   4.044   5.126   2.581 -0.5072 -0.9007  0.1939
  117ILE      O 1774   4.017   5.016   2.541 -0.3456 -0.1510 -0.4090
  117ILE     CB 1775   4.125   5.139   2.829  0.1732 -0.6369 -0.4606
  117ILE    CG1 1776   4.102   5.179   2.977  0.9857 -0.8740  0.0255
  117ILE    CG2 1777   4.264   5.179   2.775  0.2411 -0.0568  0.4424
  117ILE    CD1 1778   4.211   5.149   3.074  0.3092  1.5966 -0.1441
  117ILE      H 1779   3.870   5.021   2.707 -1.9008  0.4469  0.3725
  117ILE     HA 1780   3.984   5.279   2.720 -1.3275 -0.9421 -1.0548
  117ILE     HB 1781   4.126   5.031   2.818 -0.0186 -0.5243 -2.0132
  117ILE   HG12 1782   4.092   5.288   2.979  1.2043 -0.8463  1.3896
  117ILE   HG13 1783   4.008   5.153   3.024 -0.0873  1.3755 -0.5790
  117ILE   HG21 1784   4.278   5.143   2.674  0.1092 -0.5676  0.5998
  117ILE   HG22 1785   4.278   5.287   2.771  1.8242 -0.2311  0.1272
  117ILE   HG23 1786   4.345   5.133   2.832 -0.7385 -1.6444  0.6874
  117ILE   HD11 1787   4.293   5.221   3.071  1.7176  0.1230 -2.0927
  117ILE   HD12 1788   4.171   5.156   3.176 -0.1973  0.4618 -0.2386
  117ILE   HD13 1789   4.249   5.048   3.058 -2.9584  0.0218  0.3703
  118ASN      N 1790   4.114   5.214   2.502 -0.0330 -0.8101  0.2317
  118ASN     CA 1791   4.119   5.203   2.358 -0.3138  0.8166  0.6033
  118ASN      C 1792   4.260   5.129   2.323  0.2130 -0.2680 -0.5545
  118ASN      O 1793   4.366   5.178   2.371  0.2048  0.0530  0.4810
  118ASN     CB 1794   4.107   5.335   2.277  0.0643  0.7871 -0.4415
  118ASN     CG 1795   4.224   5.427   2.320  0.0116 -0.4923  0.4348
  118ASN    OD1 1796   4.239   5.470   2.435 -0.0767  0.1856  0.0270
  118ASN    ND2 1797   4.295   5.473   2.217  0.2580 -0.7934 -0.4589
  118ASN      H 1798   4.132   5.308   2.535 -0.2126 -0.9118  0.6218
  118ASN     HA 1799   4.041   5.137   2.319  0.4622  0.2565 -0.0731
  118ASN    HB2 1800   4.108   5.306   2.172 -2.4262  0.0392 -0.3822
  118ASN    HB3 1801   4.009   5.376   2.299  0.1278  0.5882  0.2387
  118ASN   HD21 1802   4.334   5.564   2.238 -0.2198 -0.4816 -0.8757
  118ASN   HD22 1803   4.263   5.452   2.124 -0.3513 -0.2466 -0.3874
  119GLY      N 1804   4.258   5.014   2.257  0.6787  0.0410 -0.9189
  119GLY     CA 1805   4.387   4.953   2.215  0.6697 -0.0089  0.8248
  119GLY      C 1806   4.434   4.847   2.310 -0.3906  0.1945 -0.0588
  119GLY      O 1807   4.540   4.786   2.286  0.8962  0.0191 -0.1573
  119GLY      H 1808   4.168   4.988   2.218  0.2213  0.5373 -0.2565
  119GLY    HA2 1809   4.362   4.915   2.116 -0.2922  1.7335  0.3242
  119GLY    HA3 1810   4.466   5.025   2.199  0.4210 -0.0887 -1.4980
  120SER      N 1811   4.360   4.822   2.419 -0.3817 -0.4053  0.7320
  120SER     CA 1812   4.403   4.749   2.536  0.2157 -0.0308 -0.1290
  120SER      C 1813   4.410   4.601   2.523  1.0208 -0.4980  0.8537
  120SER      O 1814   4.462   4.541   2.615 -0.2265  0.0953 -0.2715
  120SER     CB 1815   4.293   4.780   2.630 -0.3892 -0.3045  0.1104
  120SER     OG 1816   4.167   4.738   2.582  0.3688 -0.2150 -0.1522
  120SER      H 1817   4.270   4.867   2.413 -0.1302  0.0709  0.3585
  120SER     HA 1818   4.496   4.785   2.580  0.7405 -1.2144 -0.2115
  120SER    HB2 1819   4.320   4.732   2.724 -0.0033 -0.5733 -0.1322
  120SER    HB3 1820   4.293   4.889   2.638  0.2721 -0.3607  1.3315
  120SER     HG 1821   4.099   4.751   2.648 -0.2608  0.2994 -0.8685
  121ASN      N 1822   4.362   4.537   2.414 -0.0761 -0.2386  0.1808
  121ASN     CA 1823   4.348   4.393   2.398  0.4507 -0.3319  0.1118
  121ASN      C 1824   4.274   4.322   2.510 -0.1858  0.2396  0.7740
  121ASN      O 1825   4.294   4.204   2.531 -0.0433  0.2822 -0.3383
  121ASN     CB 1826   4.485   4.327   2.366  1.0557  0.2871 -1.2116
  121ASN     CG 1827   4.555   4.376   2.247  0.0244 -0.0746  0.1592
  121ASN    OD1 1828   4.501   4.425   2.148  0.0165 -0.7085  0.2287
  121ASN    ND2 1829   4.680   4.353   2.239 -0.8717 -0.1441 -0.1198
  121ASN      H 1830   4.321   4.587   2.337  0.8845  0.1277 -0.1207
  121ASN     HA 1831   4.283   4.378   2.312  0.5352 -0.3525  0.0524
  121ASN    HB2 1832   4.546   4.348   2.454 -0.4831  0.7774 -0.1696
  121ASN    HB3 1833   4.476   4.219   2.357  0.4791 -0.0530  1.5894
  121ASN   HD21 1834   4.719   4.388   2.153  0.4485  0.0219  0.5019
  121ASN   HD22 1835   4.732   4.293   2.302 -0.8428 -0.4658 -0.4387
  122TRP      N 1836   4.179   4.383   2.574 -0.4124  0.2399 -0.3123
  122TRP     CA 1837   4.085   4.309   2.668 -0.2934  0.3576 -0.3853
  122TRP      C 1838   3.946   4.371   2.650  0.5062  1.3460 -0.8747
  122TRP      O 1839   3.916   4.486   2.610 -0.0576  0.5977 -0.3029
  122TRP     CB 1840   4.142   4.292   2.816  0.4562 -0.3929 -0.0237
  122TRP     CG 1841   4.171   4.428   2.886 -0.3388  0.3159 -0.4642
  122TRP    CD1 1842   4.293   4.486   2.891 -0.6697  1.4970 -0.1724
  122TRP    CD2 1843   4.079   4.531   2.940 -0.2854  0.3749  1.2273
  122TRP    NE1 1844   4.291   4.607   2.948  1.0562 -0.3050  0.5333
  122TRP    CE2 1845   4.162   4.642   2.968 -0.1645 -0.5188 -0.8956
  122TRP    CE3 1846   3.938   4.535   2.955 -0.7813  0.0909  0.2357
  122TRP    CZ2 1847   4.096   4.753   3.021 -0.5157  0.8504  0.6085
  122TRP    CZ3 1848   3.876   4.648   3.005  0.8196 -0.0752  0.2029
  122TRP    CH2 1849   3.955   4.754   3.035 -0.8545 -0.4641 -0.8566
  122TRP      H 1850   4.179   4.483   2.561  1.0566  0.2564 -0.5976
  122TRP     HA 1851   4.076   4.204   2.644 -0.3675  0.3676 -0.4011
  122TRP    HB2 1852   4.075   4.230   2.877 -1.8671  1.5199 -0.3233
  122TRP    HB3 1853   4.239   4.246   2.798  0.8093  0.6294 -0.9729
  122TRP    HD1 1854   4.382   4.440   2.852 -0.8566 -0.1396  1.0978
  122TRP    HE1 1855   4.373   4.666   2.949  0.7301  0.3291 -1.5840
  122TRP    HE3 1856   3.886   4.441   2.942  1.1509 -1.1135  0.5145
  122TRP    HZ2 1857   4.156   4.836   3.054  0.5741 -0.2650  1.6584
  122TRP    HZ3 1858   3.771   4.641   3.029  0.8181 -1.9516 -0.0187
  122TRP    HH2 1859   3.913   4.841   3.085  0.4278 -0.6040  0.6164
  123GLU      N 1860   3.852   4.285   2.704  0.6569 -0.1832  0.0016
  123GLU     CA 1861   3.704   4.291   2.677 -0.8394 -0.0796  0.7566
  123GLU      C 1862   3.609   4.285   2.800  0.5595  0.2086 -0.3253
  123GLU      O 1863   3.487   4.300   2.786 -0.0395 -0.1600  0.5215
  123GLU     CB 1864   3.681   4.162   2.594  0.9556 -0.7746 -0.0997
  123GLU     CG 1865   3.721   4.187   2.449 -0.7052  0.1559  1.0277
  123GLU     CD 1866   3.859   4.128   2.406 -0.9906 -0.0837 -0.2763
  123GLU    OE1 1867   3.884   4.007   2.399  0.0814  0.2470  0.0103
  123GLU    OE2 1868   3.948   4.212   2.366  0.4443  0.1697  0.2615
  123GLU      H 1869   3.892   4.199   2.738 -0.3303 -0.6230  0.1005
  123GLU     HA 1870   3.692   4.374   2.608  1.2654 -0.2462  0.0352
  123GLU    HB2 1871   3.710   4.069   2.641  0.3957 -0.3056  1.2485
  123GLU    HB3 1872   3.574   4.148   2.586  0.8287  0.2469 -0.6364
  123GLU    HG2 1873   3.640   4.152   2.385 -0.6376  0.4033  0.8061
  123GLU    HG3 1874   3.728   4.289   2.412  0.2206  0.1139  1.0475
  124GLY      N 1875   3.667   4.262   2.915 -0.5321 -0.1901  0.2543
  124GLY     CA 1876   3.608   4.239   3.048  0.5256  0.0256 -0.7936
  124GLY      C 1877   3.710   4.251   3.163  0.8420 -0.7498  0.7140
  124GLY      O 1878   3.826   4.274   3.134 -0.2900 -0.4723  0.0229
  124GLY      H 1879   3.763   4.231   2.911 -0.1924  0.8355 -0.2756
  124GLY    HA2 1880   3.523   4.303   3.071  1.4183  0.5139  1.7224
  124GLY    HA3 1881   3.568   4.139   3.058  0.5231  0.1437  1.0015
  125ILE      N 1882   3.661   4.235   3.287  0.1954 -0.2379  0.0922
  125ILE     CA 1883   3.737   4.239   3.408 -0.4082  0.0951 -0.1137
  125ILE      C 1884   3.704   4.129   3.508 -1.2461  0.4573 -0.1738
  125ILE      O 1885   3.590   4.092   3.520  0.2464 -0.2993  0.1573
  125ILE     CB 1886   3.740   4.379   3.483  0.5786 -0.1615  0.7598
  125ILE    CG1 1887   3.757   4.499   3.387 -1.0023 -0.1706  0.5638
  125ILE    CG2 1888   3.852   4.379   3.595  0.8428 -0.2214  0.5844
  125ILE    CD1 1889   3.779   4.641   3.446  0.0816  1.5580  0.2962
  125ILE      H 1890   3.564   4.210   3.301  0.1809 -0.5430 -0.4682
  125ILE     HA 1891   3.840   4.228   3.373 -0.7519 -0.0234 -1.1652
  125ILE     HB 1892   3.641   4.397   3.525  0.8645  0.2235  1.2986
  125ILE   HG12 1893   3.836   4.485   3.313 -0.7481 -0.3405  0.8630
  125ILE   HG13 1894   3.678   4.504   3.312  0.1777 -0.8183 -0.8146
  125ILE   HG21 1895   3.842   4.294   3.662 -1.2833 -1.0104 -0.5253
  125ILE   HG22 1896   3.951   4.400   3.554  0.3264  1.3032 -0.0140
  125ILE   HG23 1897   3.828   4.453   3.671 -1.1808  0.6585 -0.7293
  125ILE   HD11 1898   3.701   4.672   3.516 -1.2424 -1.6495  0.5780
  125ILE   HD12 1899   3.880   4.637   3.485  0.1867 -1.1833  0.1280
  125ILE   HD13 1900   3.775   4.713   3.363 -0.9078 -0.2193 -1.3710
  126LEU      N 1901   3.809   4.058   3.550  0.2927 -1.0296  0.1878
  126LEU     CA 1902   3.809   3.948   3.647  0.4607  0.2631  0.6605
  126LEU      C 1903   3.856   3.996   3.786  0.1723 -1.0200 -0.4833
  126LEU      O 1904   3.976   4.022   3.811  0.2034  0.1244  0.1878
  126LEU     CB 1905   3.882   3.830   3.589  0.1794  0.2347 -0.3683
  126LEU     CG 1906   3.917   3.716   3.690  1.2262 -0.2104 -0.4643
  126LEU    CD1 1907   3.784   3.657   3.753 -0.8693  0.0583  0.2828
  126LEU    CD2 1908   3.966   3.597   3.614  0.1809  0.4629  0.9568
  126LEU      H 1909   3.895   4.097   3.515 -0.4242 -0.5674 -1.2079
  126LEU     HA 1910   3.704   3.920   3.658  0.4370 -1.2329 -1.8965
  126LEU    HB2 1911   3.829   3.789   3.503  0.0169 -0.0034 -0.1604
  126LEU    HB3 1912   3.977   3.868   3.551  0.5994  1.3513  1.5289
  126LEU     HG 1913   3.984   3.747   3.771 -0.3318  0.6936  0.5839
  126LEU   HD11 1914   3.713   3.629   3.676 -0.1847 -0.9609 -0.0252
  126LEU   HD12 1915   3.817   3.585   3.828  0.9335  0.5766  0.0782
  126LEU   HD13 1916   3.727   3.738   3.798 -1.2561  0.0708 -0.2169
  126LEU   HD21 1917   4.064   3.622   3.573 -0.1650  0.7114  0.2426
  126LEU   HD22 1918   3.983   3.514   3.683 -0.7379  0.1554  0.8441
  126LEU   HD23 1919   3.902   3.566   3.531  1.2364 -0.1799  0.3410
  127GLY      N 1920   3.764   4.012   3.881 -0.1521 -0.3462  0.1009
  127GLY     CA 1921   3.792   4.057   4.016  0.6639  0.4210  0.8564
  127GLY      C 1922   3.841   3.933   4.101 -0.0146 -0.2909  0.1623
  127GLY      O 1923   3.773   3.837   4.104  0.6477  0.2239 -0.2377
  127GLY      H 1924   3.667   4.002   3.853 -0.0927 -0.0483 -0.2308
  127GLY    HA2 1925   3.873   4.130   4.015  0.2993  0.8599 -0.3431
  127GLY    HA3 1926   3.702   4.107   4.049 -0.3524  0.4085 -1.4806
  128LEU      N 1927   3.962   3.930   4.154 -0.1597  0.3491 -0.3773
  128LEU     CA 1928   4.003   3.809   4.231  0.0843 -0.8003 -0.3391
  128LEU      C 1929   3.980   3.819   4.386  0.6792  0.4031  0.1895
  128LEU      O 1930   4.033   3.743   4.462 -0.2971  0.0951 -0.3565
  128LEU     CB 1931   4.149   3.781   4.191  0.3538  0.1726 -0.3940
  128LEU     CG 1932   4.161   3.742   4.045 -0.7315  0.4861  0.7291
  128LEU    CD1 1933   4.306   3.729   4.002 -0.2769 -0.0569  0.4574
  128LEU    CD2 1934   4.099   3.610   4.008  0.5123  0.4808 -0.4786
  128LEU      H 1935   4.027   4.006   4.139  1.4967 -0.9665 -0.5195
  128LEU     HA 1936   3.942   3.724   4.200 -1.5253  0.3480 -0.6149
  128LEU    HB2 1937   4.210   3.864   4.228 -0.6801  0.8743 -0.1622
  128LEU    HB3 1938   4.182   3.690   4.241 -0.8345  0.2493  0.6397
  128LEU     HG 1939   4.104   3.814   3.985 -1.4555 -1.0095 -0.5117
  128LEU   HD11 1940   4.362   3.673   4.077 -1.6582 -0.8996  0.9363
  128LEU   HD12 1941   4.312   3.681   3.904  0.1747  0.0692  0.4158
  128LEU   HD13 1942   4.353   3.826   3.990 -0.0381 -0.2371 -0.2004
  128LEU   HD21 1943   3.993   3.633   4.015  0.6228  0.9356 -0.2336
  128LEU   HD22 1944   4.117   3.576   3.906 -0.2263 -0.3673 -0.3490
  128LEU   HD23 1945   4.128   3.530   4.077 -0.2386  1.0520  0.5518
  129ALA      N 1946   3.896   3.911   4.441 -1.5391 -0.6326  0.4071
  129ALA     CA 1947   3.863   3.932   4.583  0.0460 -0.0218 -0.5850
  129ALA      C 1948   3.745   3.846   4.642  0.2775 -0.1445  0.5931
  129ALA      O 1949   3.686   3.765   4.573  0.2825  0.4239  0.5951
  129ALA     CB 1950   3.867   4.082   4.618  1.0723  0.1406  0.2553
  129ALA      H 1951   3.871   3.980   4.372  0.5294 -0.6869 -0.5301
  129ALA     HA 1952   3.945   3.898   4.647 -0.9080 -1.1139  0.1632
  129ALA    HB1 1953   3.862   4.103   4.724 -1.6902  0.4427  0.1940
  129ALA    HB2 1954   3.964   4.116   4.580  0.9079  0.1118 -0.1981
  129ALA    HB3 1955   3.787   4.134   4.566  0.8934 -0.3478  0.0295
  130TYR      N 1956   3.719   3.867   4.766 -0.4722 -0.2880 -1.1397
  130TYR     CA 1957   3.624   3.793   4.842  0.0821  0.6105  1.6326
  130TYR      C 1958   3.483   3.841   4.805 -0.3170  0.2881  0.7337
  130TYR      O 1959   3.454   3.948   4.762  0.0174 -0.3190 -0.1364
  130TYR     CB 1960   3.646   3.812   4.990  0.2397 -0.0058 -1.2188
  130TYR     CG 1961   3.774   3.765   5.045 -0.6512  0.1267  0.1044
  130TYR    CD1 1962   3.792   3.627   5.072 -0.4334  0.3428  1.1463
  130TYR    CD2 1963   3.886   3.852   5.062  0.7802  0.1403 -0.0602
  130TYR    CE1 1964   3.922   3.577   5.115  1.5891  0.4464  0.1455
  130TYR    CE2 1965   4.012   3.798   5.094 -0.3297  0.1542  0.3938
  130TYR     CZ 1966   4.027   3.665   5.126 -0.3002 -0.3203 -1.2284
  130TYR     OH 1967   4.149   3.621   5.158  0.1668  0.1103 -0.4008
  130TYR      H 1968   3.773   3.933   4.820 -0.7472  0.0556 -1.2792
  130TYR     HA 1969   3.640   3.692   4.806 -1.9088  1.4249 -2.9153
  130TYR    HB2 1970   3.632   3.915   5.022  1.5923 -0.1455  0.0244
  130TYR    HB3 1971   3.572   3.750   5.040  0.7545  0.4686  0.2183
  130TYR    HD1 1972   3.711   3.557   5.058  0.0768 -0.2773  1.2046
  130TYR    HD2 1973   3.871   3.958   5.050 -0.6127 -0.1183 -1.1532
  130TYR    HE1 1974   3.934   3.471   5.134 -0.0266  0.2530  0.4113
  130TYR    HE2 1975   4.094   3.868   5.105  0.4799 -0.6396 -0.3569
  130TYR     HH 1976   4.136   3.526   5.160 -0.1287  0.1512  0.5693
  131ALA      N 1977   3.395   3.750   4.827  0.4657  0.1487 -0.7405
  131ALA     CA 1978   3.250   3.755   4.794  0.2374  0.3162 -0.4120
  131ALA      C 1979   3.181   3.882   4.841  0.1628 -0.1727 -0.2202
  131ALA      O 1980   3.091   3.937   4.775 -0.2192 -0.1010 -0.6118
  131ALA     CB 1981   3.179   3.629   4.854 -0.0910 -1.2208  0.6577
  131ALA      H 1982   3.423   3.668   4.879 -1.9152 -0.1244  0.3567
  131ALA     HA 1983   3.240   3.750   4.685 -1.4901  0.3510 -0.3094
  131ALA    HB1 1984   3.226   3.538   4.817 -0.8746 -1.1893 -0.5329
  131ALA    HB2 1985   3.198   3.634   4.961  1.6227 -0.2375  0.3741
  131ALA    HB3 1986   3.071   3.640   4.841  0.1047  0.2877 -0.0244
  132GLU      N 1987   3.211   3.929   4.961  0.2036 -0.3937 -0.5111
  132GLU     CA 1988   3.152   4.046   5.035 -0.4646  0.1507  0.0646
  132GLU      C 1989   3.146   4.169   4.947 -0.1179 -0.2681  0.6344
  132GLU      O 1990   3.045   4.240   4.948 -0.0132 -0.6042 -0.0982
  132GLU     CB 1991   3.241   4.074   5.155  0.3489 -0.8836 -0.2172
  132GLU     CG 1992   3.202   4.200   5.248 -0.6506  0.4696  0.8313
  132GLU     CD 1993   3.069   4.194   5.326 -0.5157  0.2662  0.1554
  132GLU    OE1 1994   3.047   4.088   5.386  0.2651  1.4180  0.0870
  132GLU    OE2 1995   2.995   4.290   5.330  0.5649  0.0624  0.6329
  132GLU      H 1996   3.276   3.870   5.013 -0.0250 -0.4652 -0.3045
  132GLU     HA 1997   3.056   4.013   5.074 -0.4441 -0.0356 -0.0409
  132GLU    HB2 1998   3.244   3.982   5.214  0.4881 -0.2224  0.8754
  132GLU    HB3 1999   3.337   4.103   5.112  0.7059 -1.1932  0.3479
  132GLU    HG2 2000   3.282   4.220   5.320  0.5800  0.7808 -0.5438
  132GLU    HG3 2001   3.190   4.289   5.187 -0.1984 -0.5452 -0.8492
  133ILE      N 2002   3.250   4.190   4.868  0.1772  0.3416 -0.0480
  133ILE     CA 2003   3.259   4.317   4.782  0.5175  0.9399 -0.4051
  133ILE      C 2004   3.215   4.290   4.642 -0.6635 -0.0566  0.3210
  133ILE      O 2005   3.264   4.356   4.550 -0.2156 -0.4216  0.3017
  133ILE     CB 2006   3.396   4.387   4.797 -0.4624 -0.6974 -0.9205
  133ILE    CG1 2007   3.517   4.314   4.723  0.4505 -0.0645 -0.3154
  133ILE    CG2 2008   3.433   4.409   4.946  0.0690 -0.0948  0.0009
  133ILE    CD1 2009   3.634   4.409   4.684  1.6013  0.6902 -0.4844
  133ILE      H 2010   3.318   4.117   4.857  0.4962  0.4889  0.7990
  133ILE     HA 2011   3.176   4.376   4.820  0.2479  0.5436 -0.3581
  133ILE     HB 2012   3.400   4.485   4.749  0.6256  0.4152  1.1333
  133ILE   HG12 2013   3.559   4.239   4.790  0.2241 -0.3910 -0.5294
  133ILE   HG13 2014   3.483   4.261   4.634  1.7529  0.0269 -0.9147
  133ILE   HG21 2015   3.451   4.309   4.986 -0.3865  0.4317  1.6845
  133ILE   HG22 2016   3.521   4.473   4.956  0.7486 -1.0004  0.0597
  133ILE   HG23 2017   3.346   4.443   5.003  0.6348 -0.8612  1.4475
  133ILE   HD11 2018   3.712   4.350   4.637  0.2162 -1.1952 -0.6467
  133ILE   HD12 2019   3.592   4.484   4.617  0.3417 -0.2608 -0.8436
  133ILE   HD13 2020   3.679   4.456   4.772  0.5479 -0.1058  0.5509
  134ALA      N 2021   3.145   4.180   4.623  0.8896 -0.4898  0.0622
  134ALA     CA 2022   3.075   4.163   4.499  0.1687 -0.6603 -0.3438
  134ALA      C 2023   2.959   4.266   4.485 -0.0884 -0.1318  0.0004
  134ALA      O 2024   2.900   4.308   4.577  0.2839  0.0956  0.0102
  134ALA     CB 2025   3.033   4.017   4.484 -0.2318 -0.1951 -0.0248
  134ALA      H 2026   3.118   4.118   4.699  0.1397  0.5385  0.6878
  134ALA     HA 2027   3.145   4.191   4.420 -0.6677  0.5729 -0.7070
  134ALA    HB1 2028   2.989   4.000   4.386  1.2257  1.0114 -0.9670
  134ALA    HB2 2029   3.119   3.950   4.487 -0.9897 -1.2029  0.4125
  134ALA    HB3 2030   2.957   3.980   4.553 -0.6248 -0.6015 -0.6542
  135ARG      N 2031   2.932   4.306   4.357 -0.3871 -0.2865 -0.3694
  135ARG     CA 2032   2.834   4.410   4.321 -0.1727 -0.1247  0.3139
  135ARG      C 2033   2.714   4.346   4.243  0.2051  0.9653 -0.1996
  135ARG      O 2034   2.744   4.251   4.167  0.7467 -0.1575  0.2245
  135ARG     CB 2035   2.901   4.527   4.232  0.7575  0.3353 -0.0968
  135ARG     CG 2036   3.012   4.616   4.298  0.0411  1.3544  0.4935
  135ARG     CD 2037   2.953   4.723   4.389  0.6490  0.1289 -0.2596
  135ARG     NE 2038   3.053   4.829   4.426  0.6148  0.1286  0.0027
  135ARG     CZ 2039   3.020   4.935   4.497  0.5510 -0.4933  0.3723
  135ARG    NH1 2040   3.101   5.029   4.509 -0.1967 -0.3141 -0.4576
  135ARG    NH2 2041   2.907   4.954   4.560 -0.4704  0.7736 -0.3862
  135ARG      H 2042   2.996   4.273   4.287 -0.0801 -0.4473 -0.0240
  135ARG     HA 2043   2.800   4.455   4.414 -2.1760  1.1572 -0.8989
  135ARG    HB2 2044   2.945   4.496   4.137 -0.4012  0.1754 -0.6262
  135ARG    HB3 2045   2.817   4.595   4.221 -0.5283 -1.2187 -0.7775
  135ARG    HG2 2046   3.095   4.562   4.343 -0.9752 -0.4505  0.4094
  135ARG    HG3 2047   3.057   4.666   4.212  0.0844  0.4150 -0.0637
  135ARG    HD2 2048   2.867   4.773   4.345 -0.6456 -0.3433  1.5089
  135ARG    HD3 2049   2.919   4.673   4.479  0.9934  0.5715  0.1266
  135ARG     HE 2050   3.138   4.840   4.372 -0.5006  1.2182 -1.7447
  135ARG   HH11 2051   3.079   5.106   4.571 -0.0903 -0.8278  0.2439
  135ARG   HH12 2052   3.179   5.035   4.445  0.8241  0.2296  0.7392
  135ARG   HH21 2053   2.905   5.030   4.626  0.3180  0.7612 -0.3284
  135ARG   HH22 2054   2.831   4.890   4.541  0.8548 -0.4917 -2.0676
  136PRO      N 2055   2.590   4.390   4.259  0.0904  0.4793 -0.1053
  136PRO     CA 2056   2.540   4.497   4.348 -0.1507 -0.1486 -0.0195
  136PRO      C 2057   2.550   4.470   4.501 -0.2324  0.1629 -0.2749
  136PRO      O 2058   2.557   4.559   4.583 -0.1170 -0.5361  0.2185
  136PRO     CB 2059   2.397   4.513   4.317 -0.0788 -0.5276 -0.0352
  136PRO     CG 2060   2.350   4.375   4.265  0.0876 -0.2149  0.5704
  136PRO     CD 2061   2.477   4.315   4.205 -0.8380  0.0895  0.1397
  136PRO     HA 2062   2.593   4.590   4.325 -1.1787  0.2087 -1.0922
  136PRO    HB2 2063   2.336   4.537   4.404 -0.4901 -0.6102 -0.2930
  136PRO    HB3 2064   2.382   4.585   4.236 -2.1406  0.5562  1.1429
  136PRO    HG2 2065   2.311   4.324   4.352 -0.9234 -0.0603  0.2311
  136PRO    HG3 2066   2.263   4.390   4.201  0.1558 -0.0591  0.5134
  136PRO    HD2 2067   2.494   4.211   4.234  0.1464  0.4193  0.8296
  136PRO    HD3 2068   2.470   4.329   4.097 -0.1571  0.7110  0.1670
  137ASP      N 2069   2.572   4.341   4.534  0.3124  0.4793 -0.3215
  137ASP     CA 2070   2.582   4.302   4.674 -0.6217 -0.2573  0.6931
  137ASP      C 2071   2.640   4.161   4.688  0.7000 -0.9053  0.4727
  137ASP      O 2072   2.645   4.100   4.582  0.2525  0.7873 -0.0639
  137ASP     CB 2073   2.441   4.309   4.727  0.2376  0.1973  0.5124
  137ASP     CG 2074   2.350   4.195   4.676 -0.5278  0.1304 -0.1249
  137ASP    OD1 2075   2.357   4.076   4.719 -0.2426  0.1086  0.3886
  137ASP    OD2 2076   2.282   4.215   4.570 -0.1603  0.4205  0.2322
  137ASP      H 2077   2.584   4.271   4.462 -0.7030  1.2883 -1.3584
  137ASP     HA 2078   2.644   4.374   4.728 -0.2463 -0.5984  0.7286
  137ASP    HB2 2079   2.445   4.304   4.836  0.3157 -0.7528  0.4842
  137ASP    HB3 2080   2.390   4.404   4.711  0.7190  0.5257  0.8609
  138ASP      N 2081   2.674   4.119   4.806  0.1601 -0.2435 -0.6531
  138ASP     CA 2082   2.751   3.998   4.843 -0.4181  0.0507  0.2890
  138ASP      C 2083   2.687   3.861   4.808  1.3601  0.0849 -0.8212
  138ASP      O 2084   2.751   3.752   4.815  0.4231 -0.4901 -0.4804
  138ASP     CB 2085   2.801   4.001   4.987 -0.3611 -0.9141  0.1009
  138ASP     CG 2086   2.694   3.993   5.082  0.6571 -0.8908 -1.7264
  138ASP    OD1 2087   2.573   4.016   5.051 -0.5968  0.2511  0.2503
  138ASP    OD2 2088   2.720   3.960   5.207  0.6126 -0.3285  0.5490
  138ASP      H 2089   2.646   4.170   4.888 -2.0177 -1.8272 -0.2129
  138ASP     HA 2090   2.844   4.007   4.788 -0.0844 -0.4842  0.7396
  138ASP    HB2 2091   2.884   3.932   5.001 -1.5881 -2.6533 -0.5792
  138ASP    HB3 2092   2.842   4.102   4.990 -0.1914 -0.9855  0.1757
  139SER      N 2093   2.566   3.860   4.758  0.3442 -0.0965 -0.3904
  139SER     CA 2094   2.500   3.731   4.717 -0.3470 -0.5281 -0.5445
  139SER      C 2095   2.563   3.674   4.585 -0.2687  0.4418  0.0415
  139SER      O 2096   2.538   3.555   4.558 -0.5374 -0.1564  0.1486
  139SER     CB 2097   2.344   3.757   4.707  0.4715  0.7093  0.3367
  139SER     OG 2098   2.308   3.845   4.602 -0.4963 -0.0341  0.4314
  139SER      H 2099   2.519   3.949   4.746  0.3312 -0.0093  0.2082
  139SER     HA 2100   2.507   3.656   4.795  1.6894 -0.9592 -1.0203
  139SER    HB2 2101   2.291   3.663   4.692 -0.1325  0.8696  1.3206
  139SER    HB3 2102   2.310   3.786   4.806  0.1616 -0.8833  0.7572
  139SER     HG 2103   2.331   3.934   4.627 -0.8436  0.2390 -0.1731
  140LEU      N 2104   2.625   3.752   4.499  0.6531  0.3439  0.1379
  140LEU     CA 2105   2.672   3.714   4.365  0.3693  0.5291 -1.1810
  140LEU      C 2106   2.815   3.656   4.374  0.7104  0.1308 -0.0990
  140LEU      O 2107   2.911   3.726   4.370 -0.5415 -0.0700  0.0212
  140LEU     CB 2108   2.669   3.840   4.284  0.8705 -0.7597 -0.0432
  140LEU     CG 2109   2.675   3.804   4.138  0.1910  0.6112  0.7780
  140LEU    CD1 2110   2.540   3.748   4.079 -0.7792 -0.4932 -1.1727
  140LEU    CD2 2111   2.728   3.930   4.064  0.4208  0.4106  0.5118
  140LEU      H 2112   2.649   3.844   4.531  0.8565  0.1663  0.5130
  140LEU     HA 2113   2.599   3.639   4.334 -0.4229  0.6286  0.2599
  140LEU    HB2 2114   2.575   3.896   4.285  1.0917 -0.3517 -0.6667
  140LEU    HB3 2115   2.748   3.905   4.321  0.3175 -0.3003  0.3651
  140LEU     HG 2116   2.745   3.721   4.135 -0.8040 -0.2599 -0.8715
  140LEU   HD11 2117   2.529   3.646   4.116  0.6363 -0.0016  1.0018
  140LEU   HD12 2118   2.454   3.809   4.107  0.1983  0.7808 -0.7180
  140LEU   HD13 2119   2.545   3.763   3.971 -0.2539  0.4803 -1.0391
  140LEU   HD21 2120   2.655   4.010   4.076 -1.1376 -0.5996 -1.1555
  140LEU   HD22 2121   2.817   3.970   4.112  0.4934 -0.1072  0.8272
  140LEU   HD23 2122   2.745   3.917   3.957  0.3055  1.1170  0.3972
  141GLU      N 2123   2.820   3.522   4.386 -0.8853 -0.3869  0.0668
  141GLU     CA 2124   2.953   3.452   4.413  0.7934  0.6541  0.2668
  141GLU      C 2125   3.054   3.480   4.306 -0.2359 -0.2326  0.4850
  141GLU      O 2126   3.033   3.442   4.187  0.3679 -0.8188  0.3111
  141GLU     CB 2127   2.926   3.298   4.441 -0.0255 -0.4799  0.2963
  141GLU     CG 2128   3.063   3.240   4.489 -0.5880  0.2085 -1.2029
  141GLU     CD 2129   3.052   3.103   4.562  0.0628 -0.3868  0.1469
  141GLU    OE1 2130   3.110   3.089   4.673  0.2259  0.2960 -0.8319
  141GLU    OE2 2131   2.971   3.019   4.511  0.5043  0.2422  0.0087
  141GLU      H 2132   2.731   3.479   4.402 -1.0018  0.0325  0.5978
  141GLU     HA 2133   2.983   3.499   4.507  0.3147  0.7747  0.3648
  141GLU    HB2 2134   2.852   3.296   4.521 -0.6007 -0.4668 -0.2223
  141GLU    HB3 2135   2.897   3.248   4.349 -1.5945  1.1123 -0.1883
  141GLU    HG2 2136   3.137   3.235   4.410  0.5134 -0.4210 -0.2048
  141GLU    HG3 2137   3.097   3.303   4.571 -1.5262 -1.6011  0.8069
  142PRO      N 2138   3.174   3.533   4.338  0.2436 -0.7012  0.4317
  142PRO     CA 2139   3.287   3.546   4.244 -0.7531 -0.7903  0.1596
  142PRO      C 2140   3.317   3.420   4.159 -0.5305 -0.9112 -1.0734
  142PRO      O 2141   3.280   3.307   4.197  0.2671  0.0419  0.0389
  142PRO     CB 2142   3.411   3.570   4.343  0.5155  0.1222  0.5180
  142PRO     CG 2143   3.347   3.645   4.462  0.2128 -0.3464  0.3574
  142PRO     CD 2144   3.209   3.578   4.474  0.8397 -0.0374  0.0807
  142PRO     HA 2145   3.259   3.630   4.180  0.2680 -1.0978 -0.7541
  142PRO    HB2 2146   3.449   3.477   4.386 -0.2122  0.4342  1.9263
  142PRO    HB3 2147   3.497   3.615   4.293  0.6315 -0.6202  0.0066
  142PRO    HG2 2148   3.410   3.639   4.550  0.7519  1.1205  0.1200
  142PRO    HG3 2149   3.330   3.746   4.426 -0.0164 -1.0583 -1.8386
  142PRO    HD2 2150   3.140   3.648   4.520 -0.4782 -1.1710 -0.0370
  142PRO    HD3 2151   3.220   3.496   4.545  2.4976  0.1355  0.0944
  143PHE      N 2152   3.410   3.445   4.068 -0.1283  0.0499  0.2998
  143PHE     CA 2153   3.459   3.333   3.986  0.2494 -0.4455  0.7033
  143PHE      C 2154   3.544   3.234   4.065  0.1350 -0.6514  0.0600
  143PHE      O 2155   3.515   3.118   4.046  0.0164  0.0669 -0.9014
  143PHE     CB 2156   3.539   3.403   3.868  0.3550 -0.2570 -0.7698
  143PHE     CG 2157   3.633   3.309   3.801 -0.3436 -0.3877  0.7097
  143PHE    CD1 2158   3.582   3.217   3.713 -1.1146  0.6573 -0.2545
  143PHE    CD2 2159   3.772   3.307   3.824 -0.9500  0.2083 -0.6345
  143PHE    CE1 2160   3.662   3.119   3.650 -0.0378  0.3445  0.5880
  143PHE    CE2 2161   3.857   3.204   3.773  0.2547 -0.4530  0.7471
  143PHE     CZ 2162   3.802   3.108   3.682 -0.4670 -0.5889  0.3176
  143PHE      H 2163   3.453   3.536   4.061  0.6912 -0.3682 -0.9263
  143PHE     HA 2164   3.376   3.285   3.934  0.2023 -0.0933  0.4483
  143PHE    HB2 2165   3.471   3.449   3.797 -0.5301 -0.4211 -0.0680
  143PHE    HB3 2166   3.603   3.475   3.917  0.5510 -0.3434 -0.8982
  143PHE    HD1 2167   3.478   3.190   3.701 -0.8442 -0.3640 -0.5095
  143PHE    HD2 2168   3.819   3.371   3.897 -0.5489  0.1748 -0.8598
  143PHE    HE1 2169   3.612   3.058   3.577  0.5520  0.4285  0.0941
  143PHE    HE2 2170   3.962   3.204   3.797  0.6114 -0.3249 -0.6698
  143PHE     HZ 2171   3.859   3.027   3.640 -0.4628 -0.0836 -0.7012
  144PHE      N 2172   3.642   3.280   4.140 -0.8737  0.6897 -0.3347
  144PHE     CA 2173   3.736   3.190   4.199 -0.2887  0.9186 -0.8858
  144PHE      C 2174   3.671   3.110   4.317  0.0075  0.0347  0.3623
  144PHE      O 2175   3.690   2.992   4.337 -0.3691 -0.5821 -0.1131
  144PHE     CB 2176   3.866   3.255   4.245 -0.6329 -1.0087  0.4664
  144PHE     CG 2177   3.958   3.167   4.322 -0.8130  1.0218  0.3236
  144PHE    CD1 2178   4.033   3.070   4.245  0.0470  0.0547 -0.3711
  144PHE    CD2 2179   3.975   3.181   4.460 -0.0683 -0.4994  0.0629
  144PHE    CE1 2180   4.117   2.979   4.318 -0.8219 -0.2479 -0.0313
  144PHE    CE2 2181   4.066   3.098   4.528  0.3968  0.6324  0.4686
  144PHE     CZ 2182   4.126   2.996   4.456 -0.5695 -0.0596 -0.4640
  144PHE      H 2183   3.656   3.379   4.155 -1.0663  0.6507  0.1206
  144PHE     HA 2184   3.758   3.113   4.125  0.8248 -0.4857  0.7579
  144PHE    HB2 2185   3.910   3.293   4.153 -1.4835 -0.1695  0.3740
  144PHE    HB3 2186   3.849   3.348   4.298  0.9605  0.0398 -0.6925
  144PHE    HD1 2187   4.018   3.054   4.140  1.0018  0.1227 -0.5323
  144PHE    HD2 2188   3.913   3.250   4.515 -0.6125 -1.9995  1.4700
  144PHE    HE1 2189   4.189   2.910   4.275 -0.1461  0.3248  0.1481
  144PHE    HE2 2190   4.090   3.101   4.633 -0.7779 -0.2778  0.8097
  144PHE     HZ 2191   4.182   2.921   4.510 -0.6484  0.1395 -0.0984
  145ASP      N 2192   3.581   3.174   4.395 -0.2551 -0.5222  0.0566
  145ASP     CA 2193   3.508   3.101   4.495  0.7262  0.1941 -0.6664
  145ASP      C 2194   3.405   3.004   4.431  0.1162  0.1134  0.2261
  145ASP      O 2195   3.385   2.897   4.480 -0.6306 -0.1661  0.2226
  145ASP     CB 2196   3.437   3.199   4.589  0.5414 -0.9838  0.1342
  145ASP     CG 2197   3.529   3.303   4.647  0.2084 -0.2182 -0.0213
  145ASP    OD1 2198   3.615   3.367   4.572  0.5416  0.8328 -0.4869
  145ASP    OD2 2199   3.513   3.343   4.766 -0.0433  0.5478 -0.1368
  145ASP      H 2200   3.586   3.274   4.399  1.9407 -0.5299 -0.1235
  145ASP     HA 2201   3.578   3.040   4.553  0.6615  0.7605  0.0335
  145ASP    HB2 2202   3.354   3.250   4.541  0.0968  0.6005  2.2987
  145ASP    HB3 2203   3.385   3.134   4.660 -0.7880 -0.7164 -0.5482
  146SER      N 2204   3.357   3.029   4.311  0.3746  0.2910  0.1318
  146SER     CA 2205   3.286   2.930   4.225  0.1812  0.1705  0.4179
  146SER      C 2206   3.380   2.820   4.180  0.3959  0.1265 -0.0187
  146SER      O 2207   3.338   2.706   4.190 -0.2482 -0.5942  0.1238
  146SER     CB 2208   3.211   2.991   4.104 -0.4557  0.9309  0.5362
  146SER     OG 2209   3.122   3.092   4.144 -0.1062 -0.0899 -0.1030
  146SER      H 2210   3.372   3.123   4.277 -1.8801  0.6978 -0.0404
  146SER     HA 2211   3.209   2.882   4.286 -1.0804  0.1170 -1.1040
  146SER    HB2 2212   3.289   3.036   4.042  0.8188 -1.0278  0.5230
  146SER    HB3 2213   3.162   2.912   4.048  0.8999  1.2854 -1.3614
  146SER     HG 2214   3.166   3.166   4.187  0.8385 -0.4039 -0.4738
  147LEU      N 2215   3.506   2.849   4.134 -0.8242  0.6495  0.6213
  147LEU     CA 2216   3.597   2.741   4.095  0.0455  0.0870 -0.6219
  147LEU      C 2217   3.636   2.648   4.209  0.6536  0.4873  0.1672
  147LEU      O 2218   3.636   2.525   4.191 -0.0316  0.2211  0.2279
  147LEU     CB 2219   3.721   2.806   4.031  0.1494  0.0255  0.6269
  147LEU     CG 2220   3.831   2.715   3.968 -0.2884  0.3161  1.2439
  147LEU    CD1 2221   3.787   2.660   3.834 -0.1708 -0.4405 -0.5934
  147LEU    CD2 2222   3.951   2.804   3.955 -0.3920  0.4287 -0.0380
  147LEU      H 2223   3.527   2.942   4.101 -0.2315  0.4144  0.3111
  147LEU     HA 2224   3.542   2.682   4.021  0.5948  0.2156 -1.1464
  147LEU    HB2 2225   3.686   2.877   3.955 -0.5711  1.2796  2.0159
  147LEU    HB3 2226   3.769   2.878   4.098  1.1982  0.3725 -0.4293
  147LEU     HG 2227   3.859   2.626   4.025 -1.8897 -1.0886  0.0632
  147LEU   HD11 2228   3.730   2.570   3.856 -0.7852  0.2487  0.8916
  147LEU   HD12 2229   3.731   2.728   3.771  0.3853  0.0509 -0.5821
  147LEU   HD13 2230   3.878   2.652   3.773  0.4191  0.4410  0.1151
  147LEU   HD21 2231   3.927   2.892   3.895  1.0308  1.1945  0.4211
  147LEU   HD22 2232   3.979   2.827   4.058 -0.1322 -1.3773  0.3560
  147LEU   HD23 2233   4.037   2.746   3.922 -0.0641 -0.0560  1.5284
  148VAL      N 2234   3.655   2.693   4.333  0.0970  0.8709  0.3636
  148VAL     CA 2235   3.700   2.609   4.441  0.8192  0.4630 -0.0646
  148VAL      C 2236   3.579   2.534   4.507 -0.2720 -0.4931  0.1694
  148VAL      O 2237   3.607   2.429   4.555 -0.0813 -0.1118 -0.8476
  148VAL     CB 2238   3.784   2.690   4.547 -0.0147  0.0234 -0.7792
  148VAL    CG1 2239   3.818   2.610   4.674 -0.5321 -0.7407 -0.7358
  148VAL    CG2 2240   3.906   2.757   4.488 -0.1985 -0.0202 -1.0556
  148VAL      H 2241   3.643   2.793   4.341 -0.6895  0.8594 -0.3795
  148VAL     HA 2242   3.759   2.527   4.400 -0.0203  0.1771 -0.7428
  148VAL     HB 2243   3.718   2.773   4.572 -0.4688 -0.7082  0.6700
  148VAL   HG11 2244   3.732   2.572   4.730  0.3679  0.3071  1.6559
  148VAL   HG12 2245   3.884   2.524   4.661 -0.1209 -0.9328  1.5975
  148VAL   HG13 2246   3.861   2.692   4.732 -0.6962  0.5058 -2.2609
  148VAL   HG21 2247   3.902   2.858   4.529  0.0391  0.0459 -1.1903
  148VAL   HG22 2248   3.996   2.711   4.528  0.7633  1.5763 -1.1837
  148VAL   HG23 2249   3.906   2.757   4.379 -0.1764 -0.6710 -1.0651
  149LYS      N 2250   3.459   2.592   4.502 -0.0120  0.4925 -0.0910
  149LYS     CA 2251   3.328   2.523   4.527  0.0952 -0.2574 -0.6054
  149LYS      C 2252   3.314   2.414   4.426 -0.4816  0.7494 -0.0010
  149LYS      O 2253   3.298   2.294   4.470 -0.5006 -0.4320 -0.1511
  149LYS     CB 2254   3.220   2.633   4.526  0.2104  0.0560  0.0640
  149LYS     CG 2255   3.077   2.570   4.530 -0.6539 -0.6782 -0.3815
  149LYS     CD 2256   2.969   2.675   4.555  0.2858 -0.0866  0.3024
  149LYS     CE 2257   2.977   2.742   4.693 -0.8530 -0.2218  0.2606
  149LYS     NZ 2258   2.885   2.854   4.709  0.2621  0.8944 -0.1044
  149LYS      H 2259   3.459   2.685   4.462  1.8240  0.9971  0.8461
  149LYS     HA 2260   3.320   2.470   4.621 -0.6281  1.2429  0.2450
  149LYS    HB2 2261   3.243   2.690   4.616 -0.6272  0.0459  0.3032
  149LYS    HB3 2262   3.235   2.689   4.434  0.5473  1.7397  1.0515
  149LYS    HG2 2263   3.060   2.524   4.433  0.5133 -0.6327 -0.6377
  149LYS    HG3 2264   3.071   2.496   4.611 -0.8926  0.2616  0.4956
  149LYS    HD2 2265   2.986   2.759   4.488 -0.1865  0.7138  1.1457
  149LYS    HD3 2266   2.874   2.622   4.542  0.1386 -0.1490  1.4711
  149LYS    HE2 2267   2.971   2.667   4.772  1.7433 -0.0617  0.7863
  149LYS    HE3 2268   3.078   2.778   4.709 -0.2493 -1.8802  0.5438
  149LYS    HZ1 2269   2.795   2.812   4.694  0.6057 -0.1085  0.4519
  149LYS    HZ2 2270   2.891   2.881   4.806  0.2325 -0.1991  0.2312
  149LYS    HZ3 2271   2.899   2.932   4.647 -1.9601  0.8130 -0.9028
  150GLN      N 2272   3.319   2.429   4.297 -0.0601  0.2711  0.6554
  150GLN     CA 2273   3.287   2.329   4.207 -0.1192  1.1500  1.3606
  150GLN      C 2274   3.398   2.237   4.150 -0.0654  0.2143 -0.1458
  150GLN      O 2275   3.369   2.148   4.073  0.7271  0.0952 -0.8702
  150GLN     CB 2276   3.233   2.400   4.078 -0.7334  0.3448 -0.3929
  150GLN     CG 2277   3.092   2.447   4.084  0.4626  0.4349  0.4364
  150GLN     CD 2278   3.063   2.536   3.966 -0.0275  0.0847  1.3272
  150GLN    OE1 2279   3.062   2.498   3.847 -0.4513 -0.7525 -0.1327
  150GLN    NE2 2280   3.033   2.666   3.995  0.0465  0.2258 -0.0135
  150GLN      H 2281   3.324   2.522   4.257 -0.2712 -0.2960 -0.7947
  150GLN     HA 2282   3.208   2.265   4.247  0.1994  0.1355  0.4510
  150GLN    HB2 2283   3.303   2.481   4.058 -0.7341  0.4346 -0.0449
  150GLN    HB3 2284   3.232   2.325   3.999 -0.4192 -0.2028  0.1142
  150GLN    HG2 2285   3.030   2.358   4.075 -0.8104  1.3510 -0.9490
  150GLN    HG3 2286   3.064   2.501   4.175 -0.2404 -0.2538  0.6473
  150GLN   HE21 2287   3.028   2.730   3.916 -0.2368 -0.1379 -0.2977
  150GLN   HE22 2288   3.039   2.692   4.092  0.8068 -0.7878  0.2363
  151THR      N 2289   3.523   2.260   4.192 -0.7062  0.8675 -0.3341
  151THR     CA 2290   3.645   2.185   4.147  0.2289 -0.0019 -0.7808
  151THR      C 2291   3.740   2.143   4.258  0.0785 -0.8015  0.6352
  151THR      O 2292   3.743   2.212   4.358 -0.3396 -0.0558 -0.0845
  151THR     CB 2293   3.729   2.247   4.032 -0.1202 -0.0614  0.5330
  151THR    OG1 2294   3.806   2.354   4.069 -0.3945  0.5345  0.2436
  151THR    CG2 2295   3.654   2.284   3.907  0.2164 -0.0501 -0.2672
  151THR      H 2296   3.536   2.340   4.252 -0.8406  0.9602 -0.4263
  151THR     HA 2297   3.607   2.088   4.114 -0.5531  0.2724 -0.7426
  151THR     HB 2298   3.800   2.172   3.999  0.2291  0.6429 -0.4161
  151THR    HG1 2299   3.746   2.412   4.116 -0.0853  0.3900  0.8435
  151THR   HG21 2300   3.718   2.311   3.822 -0.7436  1.1826 -0.6617
  151THR   HG22 2301   3.595   2.197   3.880 -0.0121 -0.2499  0.7992
  151THR   HG23 2302   3.576   2.354   3.937 -0.3755 -0.9376  0.3393
  152HIS      N 2303   3.826   2.048   4.232  0.2960  0.0510 -0.3958
  152HIS     CA 2304   3.937   2.008   4.324  0.6554  0.4960 -0.0812
  152HIS      C 2305   4.046   2.127   4.325  0.5805  1.0654 -0.0984
  152HIS      O 2306   4.147   2.094   4.383  0.3342  0.2986 -0.2126
  152HIS     CB 2307   3.998   1.871   4.282 -0.1402  0.0118  0.5490
  152HIS     CG 2308   3.895   1.762   4.261  0.1384  0.0372 -0.8069
  152HIS    ND1 2309   3.813   1.729   4.146 -1.1201 -0.6469  0.3116
  152HIS    CD2 2310   3.852   1.679   4.365  0.9608  0.2632 -0.0230
  152HIS    CE1 2311   3.722   1.640   4.186  0.2352 -0.5099 -0.1161
  152HIS    NE2 2312   3.749   1.601   4.308  0.8827  0.9512 -0.3541
  152HIS      H 2313   3.825   2.008   4.139  1.3785 -0.6880 -0.1342
  152HIS     HA 2314   3.898   2.004   4.426  0.4810 -0.6119 -0.1613
  152HIS    HB2 2315   4.054   1.891   4.190 -0.0848 -0.8112  0.3901
  152HIS    HB3 2316   4.064   1.833   4.359 -0.4803 -0.4751  0.6046
  152HIS    HD1 2317   3.823   1.769   4.054  0.8189  1.2063  1.1637
  152HIS    HD2 2318   3.888   1.663   4.465 -0.7162 -0.7068  0.5019
  152HIS    HE1 2319   3.645   1.602   4.119 -0.0465 -1.1282  0.5306
  153VAL      N 2320   4.027   2.253   4.271  0.8179  0.5314 -0.0806
  153VAL     CA 2321   4.135   2.352   4.282  0.2182  0.2070 -0.1842
  153VAL      C 2322   4.138   2.397   4.435  0.3135  0.0275  0.0042
  153VAL      O 2323   4.034   2.430   4.488  0.3530 -0.2224  0.2209
  153VAL     CB 2324   4.112   2.474   4.188  0.6742 -0.5476  0.3658
  153VAL    CG1 2325   4.202   2.590   4.219 -0.3239  0.1864 -0.4074
  153VAL    CG2 2326   4.125   2.428   4.046 -0.1515  0.2438 -0.7579
  153VAL      H 2327   3.930   2.272   4.253  0.4434 -1.3107 -0.4466
  153VAL     HA 2328   4.228   2.299   4.260 -0.5404 -0.9237 -0.9018
  153VAL     HB 2329   4.011   2.510   4.206  0.8889  0.1325  0.2413
  153VAL   HG11 2330   4.187   2.631   4.319 -0.7749  1.3768 -0.9281
  153VAL   HG12 2331   4.305   2.557   4.215 -0.1662  0.6644 -2.3922
  153VAL   HG13 2332   4.189   2.671   4.147 -0.9166 -0.2911 -0.8674
  153VAL   HG21 2333   4.069   2.335   4.032 -0.5520  0.4863 -0.8079
  153VAL   HG22 2334   4.078   2.501   3.980  0.3790  0.7799 -0.5584
  153VAL   HG23 2335   4.228   2.399   4.027  0.2490  1.2486 -0.2690
  154PRO      N 2336   4.252   2.399   4.504 -0.5137 -0.5726  0.0656
  154PRO     CA 2337   4.267   2.449   4.642 -0.5897 -0.3095 -0.0707
  154PRO      C 2338   4.256   2.603   4.651  0.3253 -0.0367 -0.7557
  154PRO      O 2339   4.269   2.678   4.558  0.3020 -0.3862 -0.3532
  154PRO     CB 2340   4.406   2.402   4.683 -1.1021  0.3363 -0.0077
  154PRO     CG 2341   4.487   2.393   4.551  0.5696  0.0273  0.6303
  154PRO     CD 2342   4.380   2.335   4.465  0.1346 -0.0976 -0.0009
  154PRO     HA 2343   4.195   2.399   4.707  0.0671 -1.7981 -0.4010
  154PRO    HB2 2344   4.464   2.448   4.763  0.7172 -0.5932 -0.6800
  154PRO    HB3 2345   4.401   2.296   4.711  0.0175 -0.4787 -2.3290
  154PRO    HG2 2346   4.525   2.491   4.520  0.4597 -0.2743 -0.5680
  154PRO    HG3 2347   4.578   2.335   4.560  1.1162  0.7821  0.2474
  154PRO    HD2 2348   4.373   2.231   4.496 -0.4318  0.5069  2.2214
  154PRO    HD3 2349   4.395   2.339   4.357 -0.9534 -1.3165 -0.2533
  155ASN      N 2350   4.222   2.640   4.772 -0.2498 -0.0604  0.1202
  155ASN     CA 2351   4.200   2.781   4.810  0.0992 -0.1187 -0.1260
  155ASN      C 2352   4.326   2.872   4.805  0.0432 -0.1495  0.1483
  155ASN      O 2353   4.360   2.930   4.909 -0.0702 -0.1996  0.3342
  155ASN     CB 2354   4.124   2.788   4.951  0.1693 -0.0214  1.2208
  155ASN     CG 2355   4.057   2.923   4.975 -0.5428  0.1223 -0.0395
  155ASN    OD1 2356   4.043   3.008   4.888  0.7256  0.6714 -0.6633
  155ASN    ND2 2357   4.016   2.957   5.097  0.0853  0.2752  0.1944
  155ASN      H 2358   4.219   2.567   4.842  0.6718 -0.4830 -0.2525
  155ASN     HA 2359   4.136   2.818   4.730  0.3497 -0.6002 -0.5614
  155ASN    HB2 2360   4.044   2.715   4.948  0.9892 -0.9684 -0.3298
  155ASN    HB3 2361   4.201   2.771   5.027  0.6930 -2.1440  0.3540
  155ASN   HD21 2362   3.999   3.056   5.114  0.0328  0.2072  0.5639
  155ASN   HD22 2363   4.015   2.888   5.171 -0.4174  0.4164  0.3290
  156LEU      N 2364   4.383   2.888   4.690 -0.5103 -0.3386  0.4565
  156LEU     CA 2365   4.511   2.962   4.669  1.2503 -0.0096 -0.5869
  156LEU      C 2366   4.528   3.002   4.528 -0.6504 -0.9129  0.2698
  156LEU      O 2367   4.485   2.935   4.440  0.2454  0.4633  0.0307
  156LEU     CB 2368   4.620   2.872   4.724 -0.4613  0.1047  0.2193
  156LEU     CG 2369   4.758   2.934   4.742  0.7346  0.2294 -0.9870
  156LEU    CD1 2370   4.848   2.851   4.835 -0.1344  1.3840  0.0528
  156LEU    CD2 2371   4.842   2.954   4.617  1.3795  0.6937  0.0523
  156LEU      H 2372   4.356   2.835   4.609  0.6387 -0.7875  0.3241
  156LEU     HA 2373   4.517   3.053   4.728  0.4090 -0.1390 -0.2731
  156LEU    HB2 2374   4.593   2.825   4.819 -1.3046 -0.9882 -0.5129
  156LEU    HB3 2375   4.624   2.793   4.650  0.4003  0.4194 -0.0904
  156LEU     HG 2376   4.747   3.032   4.787 -0.2645 -0.1955 -0.2247
  156LEU   HD11 2377   4.928   2.911   4.878  0.5356 -0.4736  1.6394
  156LEU   HD12 2378   4.787   2.819   4.920 -0.9094  0.7644 -0.7014
  156LEU   HD13 2379   4.875   2.751   4.803 -0.9708  1.0922  0.1894
  156LEU   HD21 2380   4.948   2.946   4.638  1.5846 -1.6883 -1.1760
  156LEU   HD22 2381   4.824   2.870   4.550  0.0923  1.4297 -0.6006
  156LEU   HD23 2382   4.825   3.047   4.562  1.3927  0.3337 -0.5782
  157PHE      N 2383   4.601   3.110   4.497  0.7104  0.1402 -0.4545
  157PHE     CA 2384   4.657   3.137   4.365 -0.1290  0.3672  0.8100
  157PHE      C 2385   4.787   3.224   4.372 -0.1779 -0.2474 -0.1997
  157PHE      O 2386   4.802   3.301   4.470 -0.4136 -0.0088  0.3717
  157PHE     CB 2387   4.553   3.205   4.275 -0.1820 -0.1176  0.6172
  157PHE     CG 2388   4.484   3.326   4.330  1.2063  0.7204  0.7264
  157PHE    CD1 2389   4.371   3.301   4.409 -0.2023 -0.1791 -0.1313
  157PHE    CD2 2390   4.524   3.452   4.304 -0.3158 -0.0690  0.4135
  157PHE    CE1 2391   4.298   3.408   4.466  0.4298 -0.7379  0.2445
  157PHE    CE2 2392   4.449   3.560   4.362 -0.0264  0.3509  0.2763
  157PHE     CZ 2393   4.341   3.540   4.448  0.3947 -0.1462  0.3095
  157PHE      H 2394   4.647   3.163   4.570  0.6934 -0.3410 -0.0884
  157PHE     HA 2395   4.685   3.045   4.314 -0.2052  0.8282 -0.1057
  157PHE    HB2 2396   4.589   3.215   4.172 -1.3535 -0.1295  0.1708
  157PHE    HB3 2397   4.479   3.126   4.260 -0.5270  0.3364 -0.2526
  157PHE    HD1 2398   4.326   3.203   4.412 -0.5706 -0.0016  0.8131
  157PHE    HD2 2399   4.611   3.475   4.244 -0.2676 -0.5732  0.2809
  157PHE    HE1 2400   4.202   3.385   4.510 -0.3809  1.4240 -0.1196
  157PHE    HE2 2401   4.477   3.662   4.341 -0.0053  0.1312 -0.9261
  157PHE     HZ 2402   4.297   3.622   4.503  1.1306  0.5008 -0.0293
  158SER      N 2403   4.877   3.222   4.272 -0.5255  0.4404  0.9823
  158SER     CA 2404   5.003   3.305   4.259  0.4294 -0.2165 -0.0935
  158SER      C 2405   5.021   3.406   4.141  0.5191  0.6008 -0.0319
  158SER      O 2406   4.973   3.370   4.026  0.6076  0.3012 -0.4031
  158SER     CB 2407   5.124   3.216   4.274 -0.3143  0.5163  0.4760
  158SER     OG 2408   5.137   3.113   4.178 -0.1002 -0.2562 -0.0290
  158SER      H 2409   4.861   3.164   4.190  1.4058  0.1227  0.7387
  158SER     HA 2410   5.009   3.364   4.350  0.8051  0.9403 -0.8326
  158SER    HB2 2411   5.214   3.278   4.268  0.8664 -1.0930  0.0200
  158SER    HB3 2412   5.125   3.164   4.370  0.7642 -0.6635 -0.1068
  158SER     HG 2413   5.091   3.031   4.198  0.2009 -0.2174  0.9494
  159LEU      N 2414   5.086   3.513   4.159  0.8585 -1.3375 -0.0483
  159LEU     CA 2415   5.112   3.624   4.059  0.1370  0.6213 -0.4049
  159LEU      C 2416   5.256   3.669   4.052 -0.0324  0.5122 -0.1324
  159LEU      O 2417   5.330   3.696   4.145 -0.2550  0.0633 -0.2387
  159LEU     CB 2418   5.020   3.748   4.101  0.2224  0.6758 -0.0708
  159LEU     CG 2419   4.995   3.832   3.974  0.0694  0.1378 -0.5742
  159LEU    CD1 2420   4.905   3.758   3.872 -0.5245  0.6222  0.9750
  159LEU    CD2 2421   4.916   3.950   4.021  0.0236 -0.5490 -0.0688
  159LEU      H 2422   5.091   3.540   4.256  1.8189 -1.0701 -0.1466
  159LEU     HA 2423   5.078   3.588   3.962 -1.6396 -0.0041  0.3541
  159LEU    HB2 2424   4.919   3.710   4.121 -0.1940  1.7576  0.0008
  159LEU    HB3 2425   5.058   3.795   4.191  0.2088  0.4341  0.0627
  159LEU     HG 2426   5.077   3.876   3.919 -0.5894  1.0723 -0.8682
  159LEU   HD11 2427   4.821   3.705   3.916  0.2020 -1.2219  0.3452
  159LEU   HD12 2428   4.858   3.823   3.799  0.5858 -0.0683 -0.4663
  159LEU   HD13 2429   4.953   3.685   3.807 -2.2003 -0.6715  1.0588
  159LEU   HD21 2430   4.832   3.931   4.087  0.3710  0.0664  0.5886
  159LEU   HD22 2431   4.985   4.018   4.071 -0.2202  0.6309 -1.2140
  159LEU   HD23 2432   4.889   4.013   3.936 -1.8870 -0.8283  0.2412
  160GLN      N 2433   5.301   3.674   3.929 -0.2000 -0.2960  0.4631
  160GLN     CA 2434   5.434   3.725   3.889  0.2654  0.1427 -0.3208
  160GLN      C 2435   5.424   3.825   3.772  0.5017  0.2546  0.0591
  160GLN      O 2436   5.413   3.781   3.657 -0.2704  0.5321  0.1226
  160GLN     CB 2437   5.521   3.604   3.849 -0.9893  0.1487 -0.2403
  160GLN     CG 2438   5.669   3.649   3.832  0.1852 -0.5625  0.4193
  160GLN     CD 2439   5.761   3.569   3.731  0.3086 -0.0831 -1.4176
  160GLN    OE1 2440   5.728   3.527   3.626 -0.2191  0.5753  0.5773
  160GLN    NE2 2441   5.889   3.540   3.755  0.3770 -0.2091 -1.8466
  160GLN      H 2442   5.242   3.659   3.847  1.2434  0.2629 -0.7756
  160GLN     HA 2443   5.474   3.779   3.975 -0.9319  0.0881  0.3182
  160GLN    HB2 2444   5.517   3.528   3.927  0.1631  0.5183  0.2121
  160GLN    HB3 2445   5.489   3.548   3.761 -1.4177  0.6630 -0.4267
  160GLN    HG2 2446   5.680   3.755   3.809 -0.9947 -0.5457 -0.2417
  160GLN    HG3 2447   5.716   3.641   3.930  1.3689  0.7029  0.0136
  160GLN   HE21 2448   5.936   3.477   3.692  1.0630 -1.1646 -0.4742
  160GLN   HE22 2449   5.916   3.544   3.852  0.8383 -0.4625 -1.9605
  161LEU      N 2450   5.415   3.957   3.792  0.4554 -0.2085 -0.1349
  161LEU     CA 2451   5.406   4.055   3.688  0.4015  0.1899 -0.2070
  161LEU      C 2452   5.544   4.101   3.656 -0.5784  0.4218  0.6104
  161LEU      O 2453   5.614   4.143   3.747 -0.0581 -0.2346  0.0902
  161LEU     CB 2454   5.311   4.171   3.729  0.0404  0.1348  0.1627
  161LEU     CG 2455   5.170   4.124   3.770  0.1111  0.5302 -0.5124
  161LEU    CD1 2456   5.074   4.244   3.789  0.9911 -0.2034  0.3673
  161LEU    CD2 2457   5.114   4.025   3.668  0.5972  0.4196  0.1109
  161LEU      H 2458   5.411   3.995   3.886  1.1097  2.5470 -1.0214
  161LEU     HA 2459   5.368   4.026   3.591 -0.2398  0.3020  0.0044
  161LEU    HB2 2460   5.365   4.228   3.805  1.0749 -1.2910  0.5889
  161LEU    HB3 2461   5.299   4.240   3.645 -1.3665  0.1830  0.3669
  161LEU     HG 2462   5.184   4.082   3.869  0.4856 -0.3151 -0.9096
  161LEU   HD11 2463   5.103   4.318   3.864  0.0501  0.4696  0.1045
  161LEU   HD12 2464   5.062   4.295   3.693 -0.7559 -0.6749  0.2817
  161LEU   HD13 2465   4.976   4.207   3.817  0.5581 -1.0383 -1.8354
  161LEU   HD21 2466   5.121   4.069   3.568  0.6246  1.5069  0.5671
  161LEU   HD22 2467   5.158   3.926   3.682 -0.5873 -0.0030  1.2540
  161LEU   HD23 2468   5.012   4.004   3.702  1.0819 -0.1786  1.3102
  162CYS      N 2469   5.592   4.091   3.527 -1.1194 -0.1274 -0.0149
  162CYS     CA 2470   5.734   4.105   3.493  0.4246 -0.3419 -0.6847
  162CYS      C 2471   5.772   4.247   3.424 -0.3263 -1.1130 -0.6835
  162CYS      O 2472   5.882   4.259   3.375 -0.6514  0.0610 -0.0397
  162CYS     CB 2473   5.772   4.000   3.388  0.0702 -0.1070  0.0959
  162CYS     SG 2474   5.761   3.824   3.449 -0.0606 -0.4950  0.0780
  162CYS      H 2475   5.541   4.056   3.448  0.0537  0.0717 -0.9176
  162CYS     HA 2476   5.801   4.090   3.578  0.6593 -0.3012 -0.8610
  162CYS    HB2 2477   5.705   4.017   3.304  0.9435  0.2782 -0.5503
  162CYS    HB3 2478   5.875   4.010   3.355 -0.0667 -0.1486 -0.3501
  163GLY      N 2479   5.678   4.346   3.418  0.3637 -0.1482  0.1831
  163GLY     CA 2480   5.707   4.483   3.362  0.5030 -0.5965  0.0289
  163GLY      C 2481   5.734   4.488   3.210  0.5017 -0.0798  0.1664
  163GLY      O 2482   5.731   4.375   3.155  0.4197 -0.2322  0.3787
  163GLY      H 2483   5.581   4.332   3.442 -0.3597  1.4669 -1.3753
  163GLY    HA2 2484   5.631   4.553   3.395  1.0369 -0.6966  1.6443
  163GLY    HA3 2485   5.790   4.519   3.423 -0.3107  0.8547  0.3552
  164ALA      N 2486   5.752   4.596   3.139  0.6293  0.1624  0.2800
  164ALA     CA 2487   5.753   4.603   2.991  0.0138 -0.0757 -0.5903
  164ALA      C 2488   5.881   4.531   2.937  0.8919 -0.0975 -0.2107
  164ALA      O 2489   5.973   4.500   3.015 -0.0304  0.9475 -0.7515
  164ALA     CB 2490   5.735   4.748   2.945  0.0796 -0.4785  0.1384
  164ALA      H 2491   5.749   4.687   3.184  1.1569  0.9516 -1.1311
  164ALA     HA 2492   5.668   4.550   2.950  0.1942 -0.2356 -0.7615
  164ALA    HB1 2493   5.830   4.798   2.961 -0.1399 -0.3120  1.0340
  164ALA    HB2 2494   5.725   4.749   2.836  0.4328  0.5864  0.0921
  164ALA    HB3 2495   5.647   4.802   2.980 -0.3774 -1.1083  0.0123
  165GLY      N 2496   5.882   4.506   2.808 -0.0490 -0.0139  0.2627
  165GLY     CA 2497   5.984   4.422   2.748 -0.1098 -0.2090 -0.4869
  165GLY      C 2498   6.106   4.507   2.711  0.2516  0.6916 -0.3384
  165GLY      O 2499   6.135   4.525   2.591  0.7386 -0.0941  0.2923
  165GLY      H 2500   5.807   4.534   2.747 -0.7743 -0.6476  0.8257
  165GLY    HA2 2501   6.006   4.340   2.816  0.3100 -0.1948 -0.6037
  165GLY    HA3 2502   5.936   4.377   2.661 -0.1830 -0.1768 -0.4640
  166PHE      N 2503   6.174   4.562   2.813  0.2236  0.5055  0.4331
  166PHE     CA 2504   6.292   4.645   2.805 -0.4877  0.0661 -0.2696
  166PHE      C 2505   6.404   4.567   2.741 -0.7612  0.7208 -0.6466
  166PHE      O 2506   6.415   4.436   2.747  0.0301 -0.1296 -0.1434
  166PHE     CB 2507   6.327   4.680   2.950 -0.5682 -0.9790  0.3364
  166PHE     CG 2508   6.228   4.783   3.013  0.4625  1.0143  0.0176
  166PHE    CD1 2509   6.214   4.923   2.989 -0.0690  0.2757 -0.5211
  166PHE    CD2 2510   6.142   4.725   3.112  0.1527  0.1228 -0.0675
  166PHE    CE1 2511   6.113   5.005   3.050 -0.0867  0.1481  1.8407
  166PHE    CE2 2512   6.039   4.805   3.172 -0.6189 -0.7394  0.1841
  166PHE     CZ 2513   6.035   4.946   3.141  0.5025  1.0192 -0.7556
  166PHE      H 2514   6.139   4.538   2.905 -1.1049  1.6112  0.2917
  166PHE     HA 2515   6.264   4.741   2.762 -1.3508  0.1717  0.4794
  166PHE    HB2 2516   6.342   4.593   3.014 -0.1718 -0.9903  0.2365
  166PHE    HB3 2517   6.424   4.729   2.949 -0.4323 -1.2378  0.4539
  166PHE    HD1 2518   6.287   4.968   2.923  0.8281  0.1207  0.3303
  166PHE    HD2 2519   6.150   4.620   3.133  1.7193  0.2612  0.2756
  166PHE    HE1 2520   6.101   5.108   3.018  0.8441 -0.1756  0.2748
  166PHE    HE2 2521   5.967   4.771   3.245 -0.2578  0.7864  1.3410
  166PHE     HZ 2522   5.973   5.019   3.191  0.2729  1.4525 -1.6459
  167PRO      N 2523   6.506   4.630   2.683  0.0093 -0.0688  0.1910
  167PRO     CA 2524   6.506   4.773   2.662 -0.3085 -0.3112  0.8145
  167PRO      C 2525   6.430   4.816   2.539  0.4913  0.0904 -0.1286
  167PRO      O 2526   6.422   4.741   2.440 -0.0631 -0.2973  0.1453
  167PRO     CB 2527   6.656   4.805   2.648 -0.4150  0.1052  0.7912
  167PRO     CG 2528   6.715   4.680   2.580  0.1039 -0.3635 -0.8413
  167PRO     CD 2529   6.625   4.567   2.632  0.0172  1.2544 -0.7514
  167PRO     HA 2530   6.464   4.831   2.744 -1.4210  1.3535 -0.7914
  167PRO    HB2 2531   6.668   4.887   2.577 -1.4208  0.4355  0.9709
  167PRO    HB3 2532   6.706   4.821   2.744  0.6769  0.9841  0.1231
  167PRO    HG2 2533   6.715   4.704   2.474  0.1505  0.7394 -0.6130
  167PRO    HG3 2534   6.814   4.659   2.620 -0.6792 -0.4629  1.2832
  167PRO    HD2 2535   6.681   4.511   2.707 -1.4495 -0.3913 -0.7367
  167PRO    HD3 2536   6.586   4.506   2.550 -1.8353  0.1177  0.8206
  168LEU      N 2537   6.357   4.929   2.543 -0.0658  0.2369 -0.7534
  168LEU     CA 2538   6.261   4.959   2.443  0.1342  0.0197 -0.4048
  168LEU      C 2539   6.322   5.055   2.339  0.1380  0.2189 -0.0949
  168LEU      O 2540   6.399   5.145   2.382 -0.2199 -0.0137 -0.5206
  168LEU     CB 2541   6.145   5.038   2.519 -0.2366  0.1566  0.3981
  168LEU     CG 2542   6.079   4.973   2.637  0.1003  0.5974  0.0045
  168LEU    CD1 2543   5.987   5.061   2.714 -0.1826 -0.4674 -0.0191
  168LEU    CD2 2544   5.986   4.855   2.585  0.4716  0.6116 -0.7759
  168LEU      H 2545   6.361   4.985   2.627 -0.4871 -1.1110  0.2320
  168LEU     HA 2546   6.216   4.878   2.386  1.1410  0.1226 -1.4094
  168LEU    HB2 2547   6.187   5.131   2.556  0.3449 -0.4493  1.3521
  168LEU    HB3 2548   6.067   5.063   2.447 -0.1091 -0.9532 -0.1801
  168LEU     HG 2549   6.149   4.928   2.707  1.6003  1.1025 -1.0714
  168LEU   HD11 2550   6.051   5.140   2.752 -0.3020 -0.0416 -0.6744
  168LEU   HD12 2551   5.907   5.095   2.648 -0.1789  0.1386  0.2826
  168LEU   HD13 2552   5.963   5.010   2.808  2.2269  0.3039  1.1760
  168LEU   HD21 2553   6.033   4.782   2.519  1.0671  0.2132  0.0538
  168LEU   HD22 2554   5.947   4.792   2.665 -0.4259 -0.2333 -1.7930
  168LEU   HD23 2555   5.902   4.903   2.534 -0.2788  0.5267  0.3039
  169ASN      N 2556   6.283   5.049   2.213  0.7745  0.1030  0.4372
  169ASN     CA 2557   6.297   5.149   2.111 -0.6093 -0.1877 -0.1155
  169ASN      C 2558   6.167   5.199   2.043 -0.3421  0.5444  0.2108
  169ASN      O 2559   6.164   5.281   1.954 -0.2918 -0.7832 -0.0823
  169ASN     CB 2560   6.407   5.087   2.016 -0.0294 -0.3393 -0.5548
  169ASN     CG 2561   6.356   5.026   1.887 -0.3726 -0.2105 -0.6451
  169ASN    OD1 2562   6.248   4.981   1.872  0.1835  0.6011 -0.5067
  169ASN    ND2 2563   6.441   5.039   1.786 -0.3694  0.7866 -0.0282
  169ASN      H 2564   6.233   4.967   2.183  0.3367  0.8435 -1.0957
  169ASN     HA 2565   6.334   5.244   2.148 -0.8891  0.1142 -0.5926
  169ASN    HB2 2566   6.485   5.161   1.994 -0.5451  0.4147  0.0131
  169ASN    HB3 2567   6.465   5.010   2.067  0.6637  1.0565  0.9718
  169ASN   HD21 2568   6.408   4.994   1.701 -0.6516 -1.1344  0.9810
  169ASN   HD22 2569   6.523   5.097   1.784  0.3707 -0.1729  0.7921
  170GLN      N 2570   6.053   5.134   2.091 -0.7083 -0.5492 -0.2082
  170GLN     CA 2571   5.919   5.159   2.042  0.6460  0.2684  0.0738
  170GLN      C 2572   5.862   5.300   2.074  0.7798  0.7045 -0.4224
  170GLN      O 2573   5.889   5.365   2.176 -0.1216  0.0681 -0.1072
  170GLN     CB 2574   5.828   5.044   2.089 -0.1327 -0.9581  0.1312
  170GLN     CG 2575   5.868   4.898   2.053 -0.1773 -0.0750  0.5453
  170GLN     CD 2576   5.957   4.829   2.159 -0.1702  0.2721 -0.2444
  170GLN    OE1 2577   6.070   4.861   2.195 -0.1433  0.1345  0.1447
  170GLN    NE2 2578   5.916   4.709   2.200  0.2056 -0.2673 -0.0756
  170GLN      H 2579   6.060   5.063   2.162 -1.0944 -0.7269 -0.3435
  170GLN     HA 2580   5.921   5.144   1.934  0.6997  0.2585  0.0759
  170GLN    HB2 2581   5.822   5.057   2.198 -0.7268 -0.2115  0.0284
  170GLN    HB3 2582   5.733   5.073   2.046  0.5950  1.2082 -0.2145
  170GLN    HG2 2583   5.775   4.846   2.030 -0.1732  0.2855 -0.3438
  170GLN    HG3 2584   5.932   4.907   1.966 -1.4072 -0.8038 -0.4928
  170GLN   HE21 2585   5.964   4.654   2.269 -0.8285 -0.0587  0.8635
  170GLN   HE22 2586   5.822   4.677   2.180  0.2873 -0.2296 -0.5513
  171SER      N 2587   5.772   5.348   1.982  0.0554  0.3698 -0.8868
  171SER     CA 2588   5.689   5.469   2.004  0.8119 -0.4913 -0.8229
  171SER      C 2589   5.566   5.474   1.912  0.1367  0.1668 -0.3651
  171SER      O 2590   5.468   5.523   1.968  0.2453 -0.1474  0.2786
  171SER     CB 2591   5.775   5.591   1.980  0.7972  0.3157 -0.6894
  171SER     OG 2592   5.814   5.594   1.848  0.7840 -1.1013  0.2493
  171SER      H 2593   5.752   5.289   1.902 -0.0541 -0.2887 -0.3908
  171SER     HA 2594   5.661   5.482   2.108  0.9905  0.0962 -0.8410
  171SER    HB2 2595   5.714   5.680   1.997 -1.9521 -1.3599 -0.6698
  171SER    HB3 2596   5.860   5.597   2.049  0.1638 -0.5508  0.2076
  171SER     HG 2597   5.894   5.542   1.840  1.1290 -0.4418 -0.9470
  172GLU      N 2598   5.573   5.418   1.784 -0.6881  0.7706  0.0713
  172GLU     CA 2599   5.473   5.379   1.690 -0.0727  0.7530  0.2619
  172GLU      C 2600   5.365   5.293   1.768 -0.5164  0.7412 -0.0391
  172GLU      O 2601   5.250   5.329   1.763  0.2968  0.5957  0.3373
  172GLU     CB 2602   5.417   5.509   1.637  0.1671  0.5267  0.4037
  172GLU     CG 2603   5.345   5.487   1.502 -0.4072  1.2214 -0.1489
  172GLU     CD 2604   5.305   5.617   1.433 -0.1993 -0.2915  0.5124
  172GLU    OE1 2605   5.208   5.674   1.486  0.1286 -0.2025  0.0821
  172GLU    OE2 2606   5.363   5.669   1.339 -0.0935 -0.1400  0.2983
  172GLU      H 2607   5.666   5.391   1.754 -1.3144 -1.2387 -0.3813
  172GLU     HA 2608   5.525   5.333   1.606 -0.7963  0.0491  0.1780
  172GLU    HB2 2609   5.338   5.547   1.702 -0.4352 -0.5246  0.3253
  172GLU    HB3 2610   5.499   5.581   1.634  0.5301  0.1207  0.2422
  172GLU    HG2 2611   5.401   5.421   1.437 -0.5007 -0.7880  1.6092
  172GLU    HG3 2612   5.257   5.423   1.512  0.0683  0.7161  1.5231
  173VAL      N 2613   5.409   5.194   1.846  0.2402 -0.3049 -1.2947
  173VAL     CA 2614   5.330   5.103   1.932  0.4650  0.4444  0.9051
  173VAL      C 2615   5.373   5.112   2.080  0.9257  0.2072  0.0334
  173VAL      O 2616   5.486   5.135   2.115  0.2344  0.1863 -0.1658
  173VAL     CB 2617   5.336   4.962   1.868  0.6505 -1.2947  0.3795
  173VAL    CG1 2618   5.309   4.959   1.716  0.3637 -0.9017  0.4897
  173VAL    CG2 2619   5.464   4.889   1.897  0.4763 -0.3509 -0.4145
  173VAL      H 2620   5.506   5.167   1.838  0.5082  0.4366 -0.8105
  173VAL     HA 2621   5.224   5.131   1.932  0.4311  0.3202  0.6996
  173VAL     HB 2622   5.254   4.907   1.915 -0.5858  0.2219  0.1826
  173VAL   HG11 2623   5.222   5.020   1.693  0.6028 -0.9241 -0.5482
  173VAL   HG12 2624   5.395   4.994   1.659  0.4666 -0.4707  0.8970
  173VAL   HG13 2625   5.283   4.862   1.675 -0.3086 -0.3645 -0.4117
  173VAL   HG21 2626   5.466   4.798   1.837  0.1073 -0.4372 -0.2988
  173VAL   HG22 2627   5.544   4.955   1.864  0.3405 -0.3885 -0.8311
  173VAL   HG23 2628   5.471   4.866   2.004  1.0900  0.9094 -0.1516
  174LEU      N 2629   5.272   5.084   2.167  0.2151  0.2068 -0.5778
  174LEU     CA 2630   5.290   5.087   2.317  0.7447  0.2358 -0.1329
  174LEU      C 2631   5.360   4.965   2.354  0.4305 -0.1952  0.2938
  174LEU      O 2632   5.321   4.854   2.318 -0.1390 -0.3917  0.1343
  174LEU     CB 2633   5.149   5.088   2.385  0.6001  0.1509 -0.6303
  174LEU     CG 2634   5.085   5.228   2.399 -0.5770  0.2145  0.3853
  174LEU    CD1 2635   4.935   5.232   2.419 -0.3505  0.2777 -0.2529
  174LEU    CD2 2636   5.159   5.310   2.506  0.6541  0.4424  0.4486
  174LEU      H 2637   5.180   5.060   2.134  0.3221 -2.3596  0.5411
  174LEU     HA 2638   5.351   5.174   2.342  0.4216  0.1503  1.0974
  174LEU    HB2 2639   5.085   5.007   2.350  0.8788 -1.0411  1.2814
  174LEU    HB3 2640   5.164   5.050   2.486 -1.4397 -0.9001 -0.6137
  174LEU     HG 2641   5.107   5.279   2.305  1.4164 -0.4079  0.4412
  174LEU   HD11 2642   4.905   5.335   2.434 -0.4086  0.1658  0.4706
  174LEU   HD12 2643   4.889   5.195   2.327  0.2056  0.1336 -0.4842
  174LEU   HD13 2644   4.920   5.190   2.518  0.1201 -0.6176 -0.5316
  174LEU   HD21 2645   5.262   5.345   2.493  0.1630  1.9689  0.2927
  174LEU   HD22 2646   5.102   5.402   2.520  0.4765  0.6288 -1.1099
  174LEU   HD23 2647   5.149   5.251   2.597 -0.7274 -0.4750 -0.2363
  175ALA      N 2648   5.462   4.983   2.443 -0.7133 -0.2331  0.3712
  175ALA     CA 2649   5.558   4.879   2.482  0.1155 -0.3623 -0.0443
  175ALA      C 2650   5.489   4.738   2.528  0.1074 -0.7342  0.7958
  175ALA      O 2651   5.396   4.738   2.606  0.5141 -0.1825 -0.2044
  175ALA     CB 2652   5.666   4.863   2.369  0.3554 -0.6994 -0.2719
  175ALA      H 2653   5.486   5.071   2.486 -0.1602 -0.7135  1.0877
  175ALA     HA 2654   5.604   4.916   2.574  1.0002 -0.6697 -0.3424
  175ALA    HB1 2655   5.744   4.797   2.406  2.2782  1.1709 -0.5589
  175ALA    HB2 2656   5.627   4.837   2.270 -0.6054  0.0081 -0.1103
  175ALA    HB3 2657   5.726   4.954   2.364 -0.2450 -0.1981  0.9048
  176SER      N 2658   5.533   4.626   2.465  0.6396 -0.7971 -0.5139
  176SER     CA 2659   5.507   4.481   2.500 -0.3749 -0.9522  0.0108
  176SER      C 2660   5.521   4.458   2.656 -0.2522 -0.0389 -0.6911
  176SER      O 2661   5.605   4.517   2.730 -0.2786 -0.4164 -0.3888
  176SER     CB 2662   5.365   4.455   2.443 -0.8097  0.2998 -1.2904
  176SER     OG 2663   5.373   4.445   2.311 -0.1268  0.2584  0.4170
  176SER      H 2664   5.602   4.639   2.392 -0.8283  0.5707 -1.7931
  176SER     HA 2665   5.580   4.421   2.446 -0.1322  0.7393 -1.7808
  176SER    HB2 2666   5.337   4.354   2.473 -0.0609  0.4597  0.1318
  176SER    HB3 2667   5.298   4.525   2.493 -0.0850 -0.4676  1.0581
  176SER     HG 2668   5.372   4.534   2.275  0.5113 -0.1384 -0.6797
  177VAL      N 2669   5.433   4.380   2.714  0.5271 -0.1903 -0.1372
  177VAL     CA 2670   5.424   4.337   2.859 -0.4650  0.1932 -0.0229
  177VAL      C 2671   5.379   4.196   2.883  0.3680  0.0467 -1.1951
  177VAL      O 2672   5.288   4.162   2.805 -0.3162  0.0462 -0.4091
  177VAL     CB 2673   5.333   4.431   2.939  0.7387  1.8612 -0.2939
  177VAL    CG1 2674   5.336   4.396   3.091  0.2244  0.1105 -0.0570
  177VAL    CG2 2675   5.372   4.574   2.940  0.3490 -0.1739 -0.0234
  177VAL      H 2676   5.353   4.365   2.654  0.2039 -0.7762  0.4085
  177VAL     HA 2677   5.522   4.343   2.905 -0.2066 -1.3183 -0.2944
  177VAL     HB 2678   5.235   4.414   2.895  0.2591  0.2298  1.1673
  177VAL   HG11 2679   5.321   4.289   3.103 -0.9995  0.1835 -0.6129
  177VAL   HG12 2680   5.437   4.420   3.123  0.2625 -1.0351  0.8096
  177VAL   HG13 2681   5.265   4.453   3.152 -0.2377 -1.5277  1.0755
  177VAL   HG21 2682   5.374   4.609   2.837  0.5611  0.0470  0.0532
  177VAL   HG22 2683   5.292   4.635   2.981 -0.1684  1.1030 -2.5282
  177VAL   HG23 2684   5.466   4.599   2.990  0.9703 -0.9306 -0.7574
  178GLY      N 2685   5.430   4.113   2.982  0.4683  0.9467  0.5248
  178GLY     CA 2686   5.358   3.979   3.018 -0.7287 -1.0762  0.5679
  178GLY      C 2687   5.386   3.932   3.166  0.6843  0.2187 -0.1086
  178GLY      O 2688   5.456   4.001   3.244  0.3883 -0.0106  0.3755
  178GLY      H 2689   5.519   4.135   3.024  1.2824  0.0971 -0.6284
  178GLY    HA2 2690   5.250   3.989   3.002 -0.4757 -0.3927 -1.1131
  178GLY    HA3 2691   5.399   3.900   2.955 -0.2710  0.3924 -1.1224
  179GLY      N 2692   5.337   3.816   3.212  0.8680  0.3680  0.4182
  179GLY     CA 2693   5.362   3.758   3.347 -0.3769 -0.2841 -0.1159
  179GLY      C 2694   5.315   3.608   3.355 -0.0487  0.7554  0.0060
  179GLY      O 2695   5.280   3.539   3.256 -0.9809 -0.3867  0.4198
  179GLY      H 2696   5.296   3.753   3.144  0.2700  1.3023 -0.1267
  179GLY    HA2 2697   5.467   3.764   3.375 -0.1325 -0.7834 -0.8601
  179GLY    HA3 2698   5.307   3.820   3.418 -1.2217 -0.5817 -0.4863
  180SER      N 2699   5.302   3.564   3.481  0.0329 -0.0386  0.7058
  180SER     CA 2700   5.227   3.439   3.510 -0.5989  0.1871 -0.7017
  180SER      C 2701   5.125   3.464   3.616  0.3943  0.8235  0.2375
  180SER      O 2702   5.135   3.557   3.696  0.6443 -0.0740  0.3827
  180SER     CB 2703   5.325   3.338   3.573  0.8117  0.7503  0.8538
  180SER     OG 2704   5.419   3.303   3.473  0.4421  0.2304  0.8272
  180SER      H 2705   5.323   3.630   3.555  0.0064  0.7654  0.0304
  180SER     HA 2706   5.183   3.389   3.424 -1.1584  0.9060 -0.8570
  180SER    HB2 2707   5.371   3.379   3.663  0.9437  1.1542  0.6106
  180SER    HB3 2708   5.271   3.247   3.597  0.1929  0.2972 -1.7285
  180SER     HG 2709   5.486   3.369   3.453  1.0684 -0.7823 -0.8295
  181MET      N 2710   5.019   3.380   3.616 -0.8323 -0.1201  0.1513
  181MET     CA 2711   4.914   3.375   3.713  0.2270  0.0190 -0.2812
  181MET      C 2712   4.873   3.225   3.728  0.0646 -0.1886 -0.1420
  181MET      O 2713   4.805   3.175   3.639 -0.0328  0.3173 -0.1175
  181MET     CB 2714   4.791   3.457   3.668 -0.0449  0.1975 -1.0554
  181MET     CG 2715   4.686   3.461   3.776 -0.0839  0.0626  0.0521
  181MET     SD 2716   4.549   3.570   3.733  0.4225 -0.1452 -0.2468
  181MET     CE 2717   4.478   3.482   3.584 -0.1098 -0.5005 -0.7173
  181MET      H 2718   5.011   3.319   3.536  0.2113  0.2590 -0.2753
  181MET     HA 2719   4.945   3.407   3.812 -0.2565 -1.4092  0.3719
  181MET    HB2 2720   4.812   3.564   3.666 -0.5869  0.4224  0.8656
  181MET    HB3 2721   4.755   3.420   3.573 -0.3861 -0.3050 -0.7393
  181MET    HG2 2722   4.645   3.360   3.785 -0.0818  0.0997  0.5725
  181MET    HG3 2723   4.731   3.491   3.871  1.6940 -0.2320 -0.6254
  181MET    HE1 2724   4.531   3.523   3.498 -0.7729 -0.5873 -1.1815
  181MET    HE2 2725   4.500   3.375   3.588  1.0072 -0.2870  0.4849
  181MET    HE3 2726   4.371   3.498   3.577 -0.0448  0.7384  0.3941
  182ILE      N 2727   4.925   3.157   3.833  0.0128  0.4366 -0.2280
  182ILE     CA 2728   4.886   3.021   3.863 -0.2397 -0.1157 -0.1693
  182ILE      C 2729   4.772   3.001   3.956  0.4248 -0.7132 -1.6546
  182ILE      O 2730   4.772   3.052   4.073  0.0805  0.3510  0.0706
  182ILE     CB 2731   5.008   2.939   3.897  0.0112 -0.3057  0.5183
  182ILE    CG1 2732   5.127   2.949   3.797  0.6666  0.0772 -0.1775
  182ILE    CG2 2733   4.971   2.794   3.920 -0.2405 -0.3437 -0.1138
  182ILE    CD1 2734   5.253   2.932   3.869 -1.5668 -0.1810 -0.2675
  182ILE      H 2735   4.992   3.199   3.896  0.6373 -1.3282  0.4022
  182ILE     HA 2736   4.854   2.986   3.765 -1.8335  0.4873  0.0701
  182ILE     HB 2737   5.042   2.979   3.992 -0.5820  1.0290  0.2228
  182ILE   HG12 2738   5.121   2.871   3.722 -1.2174 -0.7618  0.7004
  182ILE   HG13 2739   5.128   3.043   3.743  0.4065  0.2202  0.0576
  182ILE   HG21 2740   4.903   2.787   4.005 -0.8123  1.5034 -0.3281
  182ILE   HG22 2741   4.923   2.766   3.826 -2.0891  1.1733  0.2786
  182ILE   HG23 2742   5.056   2.732   3.948  0.0672  0.1623  0.0920
  182ILE   HD11 2743   5.271   3.030   3.913  0.1700  0.1410 -1.4814
  182ILE   HD12 2744   5.260   2.850   3.940 -0.5678  0.0685 -0.0473
  182ILE   HD13 2745   5.329   2.912   3.793 -0.1507 -0.2881  1.0730
  183ILE      N 2746   4.666   2.930   3.911 -0.1275 -0.4523 -0.3596
  183ILE     CA 2747   4.542   2.915   3.983  0.3198  0.2468 -0.2966
  183ILE      C 2748   4.543   2.776   4.047  0.2796  0.1265 -0.1075
  183ILE      O 2749   4.555   2.672   3.984 -0.4945 -0.3019 -0.0085
  183ILE     CB 2750   4.420   2.953   3.900  0.3736 -0.7662  0.3392
  183ILE    CG1 2751   4.430   3.103   3.847 -0.6962  1.0269  0.6124
  183ILE    CG2 2752   4.300   2.925   3.984 -0.0257 -0.1668  0.7468
  183ILE    CD1 2753   4.333   3.139   3.737  0.4654 -0.4569  0.1916
  183ILE      H 2754   4.663   2.900   3.814 -1.2739  1.2232 -0.9291
  183ILE     HA 2755   4.542   2.984   4.068  0.7251  0.3590 -0.3818
  183ILE     HB 2756   4.428   2.885   3.815  0.3379 -0.6619  0.2523
  183ILE   HG12 2757   4.422   3.175   3.929 -1.4021 -0.0065  1.5103
  183ILE   HG13 2758   4.529   3.112   3.803 -0.3969 -0.9572  0.6945
  183ILE   HG21 2759   4.317   2.980   4.077  0.3894  0.0985  0.5220
  183ILE   HG22 2760   4.217   2.965   3.925  0.8262 -0.8962 -1.0899
  183ILE   HG23 2761   4.275   2.819   3.980 -0.1852 -0.1604 -1.8082
  183ILE   HD11 2762   4.231   3.154   3.772  0.2762  0.0605 -0.5289
  183ILE   HD12 2763   4.364   3.229   3.684 -1.2781  0.3366  0.3940
  183ILE   HD13 2764   4.334   3.057   3.665 -0.8020  0.1262 -0.5549
  184GLY      N 2765   4.550   2.778   4.182  1.0992 -0.2489  0.1742
  184GLY     CA 2766   4.561   2.656   4.268  0.3249 -0.9818 -0.0343
  184GLY      C 2767   4.710   2.627   4.299 -0.2613  1.3764  0.1201
  184GLY      O 2768   4.736   2.509   4.339 -0.1355 -0.0455  0.6507
  184GLY      H 2769   4.537   2.868   4.226 -0.3141  0.3935 -1.3332
  184GLY    HA2 2770   4.500   2.671   4.357  0.7099  0.1182  0.0763
  184GLY    HA3 2771   4.515   2.570   4.218 -1.1934 -0.0871 -0.2870
  185GLY      N 2772   4.809   2.700   4.256  0.7773 -1.0869 -0.3356
  185GLY     CA 2773   4.943   2.669   4.257 -0.4833  0.6786 -0.6967
  185GLY      C 2774   5.052   2.775   4.271 -0.2952 -0.6404 -0.1606
  185GLY      O 2775   5.030   2.898   4.264 -0.2737 -0.3548 -0.1950
  185GLY      H 2776   4.794   2.788   4.209  1.7481 -0.3215  0.6873
  185GLY    HA2 2777   4.962   2.608   4.345  0.6656  0.4813 -1.0550
  185GLY    HA3 2778   4.959   2.606   4.170 -2.5191 -0.1630 -0.5724
  186ILE      N 2779   5.168   2.730   4.310 -0.9619 -0.0620  0.1947
  186ILE     CA 2780   5.293   2.805   4.336 -0.0152  0.3228 -0.1654
  186ILE      C 2781   5.399   2.740   4.248 -0.0247  0.0690  0.3814
  186ILE      O 2782   5.421   2.621   4.252  0.0409  0.0117  0.1361
  186ILE     CB 2783   5.319   2.805   4.488 -1.0125 -0.6324  0.1325
  186ILE    CG1 2784   5.201   2.838   4.580 -0.1715 -0.5456  0.1471
  186ILE    CG2 2785   5.451   2.884   4.524  0.4550 -0.1153 -0.5330
  186ILE    CD1 2786   5.217   2.856   4.736 -0.3970  0.4447  0.9872
  186ILE      H 2787   5.169   2.633   4.339 -0.4198 -0.0771  0.1604
  186ILE     HA 2788   5.287   2.907   4.299 -0.5244 -0.0282 -1.1197
  186ILE     HB 2789   5.340   2.702   4.519  0.6703 -0.5852 -0.6738
  186ILE   HG12 2790   5.154   2.929   4.543 -0.0375 -0.1260  0.9831
  186ILE   HG13 2791   5.130   2.756   4.571 -0.1716 -0.7952  1.8336
  186ILE   HG21 2792   5.427   2.989   4.540 -0.0844 -0.2497 -0.4267
  186ILE   HG22 2793   5.465   2.841   4.623 -0.9660  0.7322  0.1025
  186ILE   HG23 2794   5.533   2.875   4.452  1.1790 -0.3758  0.2912
  186ILE   HD11 2795   5.121   2.891   4.775 -0.6116 -0.0173  0.8914
  186ILE   HD12 2796   5.260   2.769   4.786  0.7945  0.1991 -0.3199
  186ILE   HD13 2797   5.278   2.944   4.754 -0.2393  0.3390  0.9736
  187ASP      N 2798   5.473   2.814   4.165  0.1535  0.0582 -0.4898
  187ASP     CA 2799   5.588   2.763   4.085  0.1277 -0.3008 -0.8370
  187ASP      C 2800   5.719   2.834   4.129  0.3023 -0.2083  0.9274
  187ASP      O 2801   5.730   2.960   4.138 -0.1053  0.2878 -0.2111
  187ASP     CB 2802   5.566   2.790   3.937 -0.4268  0.3260 -0.6100
  187ASP     CG 2803   5.673   2.721   3.859  0.9418 -0.1021  0.1595
  187ASP    OD1 2804   5.650   2.609   3.813 -0.8425 -0.1486  0.5568
  187ASP    OD2 2805   5.784   2.777   3.852 -0.2265 -0.2447 -0.4450
  187ASP      H 2806   5.460   2.914   4.171 -1.4449 -0.1324  0.3920
  187ASP     HA 2807   5.599   2.655   4.096 -0.0017 -0.3410 -1.0868
  187ASP    HB2 2808   5.465   2.756   3.913  0.0838 -1.3186 -0.6126
  187ASP    HB3 2809   5.584   2.898   3.935  0.4256  0.2208  0.2415
  188HIS      N 2810   5.818   2.755   4.163 -0.6455 -0.1799 -0.2071
  188HIS     CA 2811   5.939   2.804   4.232  0.0075 -0.2015  0.4128
  188HIS      C 2812   6.039   2.870   4.133 -0.1291 -0.5276 -0.2783
  188HIS      O 2813   6.138   2.928   4.183  0.1534 -0.2197  0.2345
  188HIS     CB 2814   6.012   2.692   4.301 -1.1459 -0.9183 -0.6125
  188HIS     CG 2815   6.083   2.747   4.429  0.3393  0.4248  0.2005
  188HIS    ND1 2816   6.162   2.858   4.438  0.2533 -0.1086 -0.6685
  188HIS    CD2 2817   6.098   2.677   4.548  0.2099 -0.6215  0.0017
  188HIS    CE1 2818   6.189   2.873   4.569  0.1128 -0.9957 -0.2558
  188HIS    NE2 2819   6.167   2.762   4.637  0.5022  0.3448  0.1831
  188HIS      H 2820   5.812   2.654   4.153 -0.4253 -0.2316  0.1293
  188HIS     HA 2821   5.917   2.895   4.288 -1.1000  0.0790 -0.3963
  188HIS    HB2 2822   5.950   2.606   4.328  0.2906 -2.0924 -0.7913
  188HIS    HB3 2823   6.093   2.654   4.238 -0.2596  0.2841 -0.2739
  188HIS    HD1 2824   6.151   2.931   4.369 -0.5058  0.7183  0.2729
  188HIS    HD2 2825   6.047   2.585   4.569  0.5306 -0.8780 -0.3162
  188HIS    HE1 2826   6.212   2.972   4.606  0.3461 -0.5257 -1.5672
  189SER      N 2827   6.024   2.852   4.004  0.0805  0.0276  0.7506
  189SER     CA 2828   6.111   2.923   3.900 -0.1594 -0.3541 -0.5940
  189SER      C 2829   6.086   3.071   3.898  1.0108 -0.0168 -0.3153
  189SER      O 2830   6.160   3.155   3.852 -0.3890 -0.3788 -0.3055
  189SER     CB 2831   6.089   2.868   3.765 -0.4427 -0.3233  0.9174
  189SER     OG 2832   5.962   2.894   3.702 -0.4379 -0.1698 -0.7422
  189SER      H 2833   5.931   2.832   3.968  0.0723  0.2480  0.6493
  189SER     HA 2834   6.216   2.902   3.917 -0.0953 -0.2511 -0.8597
  189SER    HB2 2835   6.166   2.909   3.701 -0.1139 -1.7880  0.2775
  189SER    HB3 2836   6.108   2.760   3.766 -0.2963 -0.2976  1.0768
  189SER     HG 2837   5.899   2.859   3.765  1.2059 -1.2053  0.5327
  190LEU      N 2838   5.960   3.117   3.944 -0.4704 -0.0965  0.1779
  190LEU     CA 2839   5.913   3.258   3.946 -2.1075 -0.0128 -0.2354
  190LEU      C 2840   5.999   3.345   4.044 -0.5746 -0.8470  0.5913
  190LEU      O 2841   5.983   3.471   4.033  0.2135 -0.2542  0.4205
  190LEU     CB 2842   5.768   3.270   3.972  1.8422 -0.6199 -0.0227
  190LEU     CG 2843   5.683   3.173   3.879  0.0149 -0.2868 -0.8087
  190LEU    CD1 2844   5.530   3.160   3.909 -0.4455 -0.9400 -0.1037
  190LEU    CD2 2845   5.684   3.235   3.745 -0.2808  0.6409  0.6603
  190LEU      H 2846   5.899   3.045   3.981 -0.0957 -1.0664 -0.9714
  190LEU     HA 2847   5.939   3.295   3.847  1.4479 -1.8984 -0.3301
  190LEU    HB2 2848   5.750   3.242   4.076  1.0952  0.5146  0.1918
  190LEU    HB3 2849   5.738   3.373   3.957  1.5862 -0.5752  0.7195
  190LEU     HG 2850   5.711   3.069   3.866 -1.6021 -0.7749 -0.8683
  190LEU   HD11 2851   5.465   3.112   3.836 -0.2908 -0.4003 -0.6082
  190LEU   HD12 2852   5.504   3.111   4.003 -1.0156  0.9817  0.8317
  190LEU   HD13 2853   5.485   3.257   3.928  1.2134 -0.2936  0.9075
  190LEU   HD21 2854   5.787   3.262   3.721  0.1851 -0.8019  0.8259
  190LEU   HD22 2855   5.657   3.167   3.664  0.1869  1.0838  0.1226
  190LEU   HD23 2856   5.625   3.326   3.738  0.1894  0.9237  0.2807
  191TYR      N 2857   6.071   3.286   4.138  0.0315 -0.2838 -0.2010
  191TYR     CA 2858   6.119   3.360   4.253 -0.0719  0.3747  0.1763
  191TYR      C 2859   6.249   3.309   4.312 -0.4760  0.4612  0.5152
  191TYR      O 2860   6.284   3.190   4.295  0.5071 -0.3087  0.3062
  191TYR     CB 2861   6.009   3.371   4.359 -0.3577  0.1819  0.0929
  191TYR     CG 2862   5.971   3.246   4.432 -0.4202  0.5474 -0.1411
  191TYR    CD1 2863   5.871   3.162   4.381 -0.4116 -0.0547 -1.0323
  191TYR    CD2 2864   6.027   3.219   4.561 -0.6651  0.4589  0.6853
  191TYR    CE1 2865   5.823   3.055   4.464 -0.5003  0.2730 -0.1800
  191TYR    CE2 2866   5.979   3.115   4.636  0.0413  0.6935 -0.6236
  191TYR     CZ 2867   5.872   3.030   4.590 -0.8714 -0.5654  0.0873
  191TYR     OH 2868   5.844   2.919   4.661  0.5399  0.4284 -0.2065
  191TYR      H 2869   6.086   3.187   4.130 -1.1861 -0.4368 -1.2500
  191TYR     HA 2870   6.142   3.461   4.218  1.3164  0.0104 -0.0827
  191TYR    HB2 2871   6.032   3.448   4.433 -1.5648  0.7683 -0.0971
  191TYR    HB3 2872   5.921   3.415   4.312  0.1665  2.3378  0.8911
  191TYR    HD1 2873   5.826   3.194   4.288  0.0650  1.7732 -0.7171
  191TYR    HD2 2874   6.104   3.278   4.609 -0.4807  1.2750 -0.5167
  191TYR    HE1 2875   5.760   2.981   4.416 -0.4471  0.1878 -0.1184
  191TYR    HE2 2876   6.018   3.111   4.736  0.2985  0.1961 -0.7357
  191TYR     HH 2877   5.868   2.930   4.753  0.2456 -0.5810  0.0214
  192THR      N 2878   6.327   3.385   4.377 -0.4430 -0.6229 -0.4122
  192THR     CA 2879   6.450   3.347   4.446  0.1222  0.6928  1.0438
  192THR      C 2880   6.442   3.369   4.595  1.0144  0.1305 -0.5166
  192THR      O 2881   6.363   3.458   4.641  0.1972  0.8458  0.0270
  192THR     CB 2882   6.565   3.411   4.373 -0.9366 -1.0562  0.0426
  192THR    OG1 2883   6.554   3.556   4.373 -0.3404 -0.1293  0.1106
  192THR    CG2 2884   6.580   3.372   4.226 -0.4122  0.4276  1.5239
  192THR      H 2885   6.299   3.479   4.401  0.1519 -0.8526  1.5745
  192THR     HA 2886   6.458   3.239   4.432  1.0684  0.9209 -0.8073
  192THR     HB 2887   6.656   3.379   4.423 -0.3002 -0.9066 -0.9504
  192THR    HG1 2888   6.585   3.595   4.455  1.6372 -0.7473 -0.2464
  192THR   HG21 2889   6.580   3.265   4.207  0.6072  0.7718 -1.2964
  192THR   HG22 2890   6.506   3.414   4.158  0.5721 -0.8016 -0.4741
  192THR   HG23 2891   6.679   3.397   4.187 -0.7792 -0.1647  0.1056
  193GLY      N 2892   6.517   3.291   4.675 -0.0569 -0.2824  0.3374
  193GLY     CA 2893   6.512   3.306   4.820  0.3506 -0.0063 -1.5622
  193GLY      C 2894   6.385   3.248   4.878 -0.1429  0.2993 -1.4867
  193GLY      O 2895   6.340   3.139   4.839  0.1548 -0.6696 -0.0218
  193GLY      H 2896   6.570   3.216   4.633 -0.8245 -0.7898  0.2250
  193GLY    HA2 2897   6.598   3.278   4.880  0.1156  1.4246 -0.4355
  193GLY    HA3 2898   6.523   3.411   4.847  1.3976 -0.5585  0.5580
  194SER      N 2899   6.318   3.313   4.973 -0.2914 -0.3132  0.4626
  194SER     CA 2900   6.203   3.270   5.044  0.4392  0.0400 -0.4998
  194SER      C 2901   6.079   3.358   5.033 -0.3391  0.3137  0.6327
  194SER      O 2902   6.088   3.478   5.015 -0.6373 -0.2536  0.6648
  194SER     CB 2903   6.245   3.251   5.190  0.1437 -0.4090 -0.1937
  194SER     OG 2904   6.138   3.190   5.269  0.0221  0.3292 -0.0843
  194SER      H 2905   6.361   3.394   5.015  0.9832 -0.8413  0.2768
  194SER     HA 2906   6.182   3.171   5.005 -1.0928  0.7472 -1.6586
  194SER    HB2 2907   6.321   3.173   5.199 -0.2484 -0.7496  0.2850
  194SER    HB3 2908   6.271   3.348   5.233 -2.2771  0.6795 -0.8694
  194SER     HG 2909   6.155   3.096   5.275  0.4793  0.4099 -0.0344
  195LEU      N 2910   5.970   3.291   5.034  1.0050 -0.2537 -0.4078
  195LEU     CA 2911   5.839   3.359   5.051 -0.3105 -0.0451 -0.6433
  195LEU      C 2912   5.828   3.405   5.200  0.2660 -0.5491  0.3642
  195LEU      O 2913   5.830   3.324   5.292  0.0400  0.2637  0.0794
  195LEU     CB 2914   5.729   3.269   5.007  0.0061 -0.1662 -0.2027
  195LEU     CG 2915   5.709   3.238   4.853 -0.1627 -0.2752 -0.6325
  195LEU    CD1 2916   5.644   3.098   4.826  0.3644 -0.4411  0.3069
  195LEU    CD2 2917   5.605   3.341   4.802 -0.2991 -0.2219 -0.3457
  195LEU      H 2918   5.971   3.195   5.067 -0.8062  0.0100  0.6790
  195LEU     HA 2919   5.832   3.452   4.995 -1.0930  0.8444  0.8099
  195LEU    HB2 2920   5.742   3.177   5.064  0.2981 -0.4183 -0.6713
  195LEU    HB3 2921   5.632   3.303   5.045 -0.9121 -1.6810 -0.9790
  195LEU     HG 2922   5.800   3.252   4.794  0.7866  1.7716  1.0254
  195LEU   HD11 2923   5.555   3.092   4.888 -0.1553  0.0609 -0.3579
  195LEU   HD12 2924   5.611   3.086   4.723 -1.8329 -0.9618  0.9747
  195LEU   HD13 2925   5.726   3.027   4.840  0.2324 -0.9299 -1.0590
  195LEU   HD21 2926   5.583   3.329   4.696  1.4477  1.2377 -0.9870
  195LEU   HD22 2927   5.514   3.335   4.862  0.1786  1.7001  0.7669
  195LEU   HD23 2928   5.652   3.439   4.810 -0.1144 -0.3465  0.1689
  196TRP      N 2929   5.808   3.536   5.225 -0.5410 -0.2293  0.1104
  196TRP     CA 2930   5.771   3.599   5.357  0.0891  0.3795  0.0482
  196TRP      C 2931   5.625   3.638   5.348  0.2213  0.2126  0.5815
  196TRP      O 2932   5.588   3.689   5.235 -0.2662  0.3827  0.2869
  196TRP     CB 2933   5.850   3.725   5.386 -0.2542  0.5995 -0.0861
  196TRP     CG 2934   5.997   3.710   5.424  0.2496  0.3479  0.0988
  196TRP    CD1 2935   6.098   3.689   5.340  0.2165  0.8987  0.1422
  196TRP    CD2 2936   6.046   3.725   5.562 -0.4149  1.0949 -0.5286
  196TRP    NE1 2937   6.213   3.691   5.420 -0.0845 -0.1256  0.1113
  196TRP    CE2 2938   6.186   3.701   5.553 -0.8002  0.3899  0.6230
  196TRP    CE3 2939   5.995   3.737   5.693 -0.2049  0.3266  0.3164
  196TRP    CZ2 2940   6.273   3.703   5.664  0.0432  0.5785  0.0930
  196TRP    CZ3 2941   6.085   3.730   5.806  0.1702 -0.6170 -0.6179
  196TRP    CH2 2942   6.224   3.714   5.796  0.5297 -0.3915  0.4167
  196TRP      H 2943   5.794   3.594   5.144 -0.3712  0.9821  0.8923
  196TRP     HA 2944   5.788   3.530   5.440 -0.1497  0.6020  0.2839
  196TRP    HB2 2945   5.843   3.790   5.299 -2.2685 -0.0727 -0.5358
  196TRP    HB3 2946   5.794   3.770   5.468  0.1421  1.1163 -0.0884
  196TRP    HD1 2947   6.093   3.685   5.232  0.1253 -1.1355  0.1498
  196TRP    HE1 2948   6.308   3.682   5.389  0.3140 -0.0217  1.2145
  196TRP    HE3 2949   5.888   3.740   5.704 -0.3112 -1.1491  0.1743
  196TRP    HZ2 2950   6.376   3.678   5.643 -0.1263  0.0014 -0.0860
  196TRP    HZ3 2951   6.054   3.746   5.908  0.1366 -0.7258 -0.6105
  196TRP    HH2 2952   6.283   3.691   5.884 -2.0152 -0.5774  2.3111
  197TYR      N 2953   5.544   3.601   5.451 -0.2287  0.1270  0.2449
  197TYR     CA 2954   5.399   3.634   5.445 -0.5255  0.4179 -0.5395
  197TYR      C 2955   5.355   3.745   5.543  0.6804  0.1187  0.1075
  197TYR      O 2956   5.407   3.743   5.658  0.5078 -0.0477  0.1107
  197TYR     CB 2957   5.325   3.503   5.462  0.1073  0.2694 -0.2715
  197TYR     CG 2958   5.331   3.387   5.364 -1.1169  0.3380 -0.3177
  197TYR    CD1 2959   5.220   3.352   5.283  0.2508  0.6881  0.2667
  197TYR    CD2 2960   5.448   3.305   5.358  0.0122 -0.1251  0.8972
  197TYR    CE1 2961   5.227   3.238   5.195 -0.1984 -0.5073 -0.3080
  197TYR    CE2 2962   5.458   3.200   5.265 -0.0709 -0.3205 -0.4697
  197TYR     CZ 2963   5.354   3.174   5.177 -0.3640  0.8945  0.0800
  197TYR     OH 2964   5.360   3.061   5.096 -0.0754 -0.4866  0.1802
  197TYR      H 2965   5.582   3.569   5.538 -1.1673  0.1893  0.7032
  197TYR     HA 2966   5.372   3.666   5.344 -0.7736  0.0416 -0.5961
  197TYR    HB2 2967   5.349   3.468   5.562  1.1693 -0.5491 -0.7771
  197TYR    HB3 2968   5.221   3.535   5.450 -0.1121 -0.5139 -0.5702
  197TYR    HD1 2969   5.136   3.420   5.279  0.5465  1.0406 -0.2244
  197TYR    HD2 2970   5.525   3.339   5.426  0.1535  0.7308  0.3467
  197TYR    HE1 2971   5.142   3.208   5.135  0.4853 -0.6000 -1.2638
  197TYR    HE2 2972   5.551   3.146   5.257  0.2254 -0.1458  1.1394
  197TYR     HH 2973   5.271   3.033   5.072 -0.1097 -0.7490  0.5881
  198THR      N 2974   5.257   3.831   5.497 -0.4163  0.9912 -0.6093
  198THR     CA 2975   5.186   3.913   5.588 -0.0980 -0.9066 -0.3514
  198THR      C 2976   5.045   3.860   5.607 -1.4093  0.7030 -0.2929
  198THR      O 2977   4.992   3.807   5.512 -0.0090 -0.0609 -0.2798
  198THR     CB 2978   5.178   4.062   5.532 -0.0784  0.0803  0.4157
  198THR    OG1 2979   5.142   4.158   5.620  0.1630 -0.5555 -1.0629
  198THR    CG2 2980   5.077   4.077   5.407 -0.1298  0.5751 -0.2902
  198THR      H 2981   5.221   3.812   5.404 -0.8037 -0.4322 -0.2164
  198THR     HA 2982   5.241   3.910   5.682 -0.8588 -0.5417  0.1204
  198THR     HB 2983   5.277   4.073   5.488 -0.0893 -0.5854  0.2052
  198THR    HG1 2984   5.214   4.176   5.680 -1.1073  0.8315  0.2122
  198THR   HG21 2985   5.095   4.181   5.377  0.7246  0.7174  0.6387
  198THR   HG22 2986   5.098   4.006   5.327  1.1042  1.0812 -0.4706
  198THR   HG23 2987   4.976   4.059   5.443  0.1298  0.0714  0.1966
  199PRO      N 2988   4.988   3.869   5.726 -0.8827  0.2580 -0.0592
  199PRO     CA 2989   4.844   3.842   5.735  0.7143  0.2761  0.0347
  199PRO      C 2990   4.750   3.942   5.656  0.1177  0.7153 -0.0516
  199PRO      O 2991   4.784   4.060   5.658 -0.2545 -0.1041  0.4063
  199PRO     CB 2992   4.819   3.827   5.886  0.8587 -0.1623  0.8342
  199PRO     CG 2993   4.910   3.932   5.935 -0.6916 -0.1136 -0.4597
  199PRO     CD 2994   5.036   3.916   5.848 -0.3411  0.0210 -1.2549
  199PRO     HA 2995   4.816   3.747   5.690 -0.3369  0.1297  0.9050
  199PRO    HB2 2996   4.715   3.851   5.908  0.7112 -0.1739  0.1892
  199PRO    HB3 2997   4.834   3.725   5.920 -0.7367 -1.3509 -1.4703
  199PRO    HG2 2998   4.878   4.036   5.937  1.8387  0.8360  1.4715
  199PRO    HG3 2999   4.936   3.917   6.040 -1.5040 -0.1902 -0.2594
  199PRO    HD2 3000   5.096   3.842   5.901 -0.0850  0.7585 -0.4710
  199PRO    HD3 3001   5.081   4.013   5.827  1.2831 -0.1503  0.7589
  200ILE      N 3002   4.633   3.889   5.604 -0.0775  0.1289  0.0070
  200ILE     CA 3003   4.518   3.966   5.566  0.6685  0.0129 -0.6433
  200ILE      C 3004   4.442   4.008   5.693  0.2766 -0.4704  0.3970
  200ILE      O 3005   4.428   3.932   5.788  0.1550 -0.0119 -0.0259
  200ILE     CB 3006   4.424   3.881   5.461 -1.1212 -0.3346 -1.0044
  200ILE    CG1 3007   4.511   3.868   5.333  0.2737  0.1967 -0.2944
  200ILE    CG2 3008   4.299   3.964   5.432 -0.8847 -0.1125  0.2638
  200ILE    CD1 3009   4.464   3.753   5.241 -0.2708  0.0272 -1.0003
  200ILE      H 3010   4.622   3.791   5.628  0.2226 -0.1293 -0.8422
  200ILE     HA 3011   4.553   4.064   5.534  0.5208  0.8317  1.3961
  200ILE     HB 3012   4.413   3.783   5.507  0.9685  0.1251  0.8425
  200ILE   HG12 3013   4.519   3.962   5.278  1.5415  0.7798  0.7593
  200ILE   HG13 3014   4.612   3.837   5.358  0.6403  0.7879 -0.9721
  200ILE   HG21 3015   4.243   3.912   5.355 -0.4026  0.3064 -0.3951
  200ILE   HG22 3016   4.244   3.967   5.526  0.1415 -0.0659  0.8952
  200ILE   HG23 3017   4.330   4.067   5.410 -1.1177  0.4528  2.2477
  200ILE   HD11 3018   4.518   3.762   5.147  0.8646  1.1130 -0.2973
  200ILE   HD12 3019   4.484   3.659   5.291 -0.2768 -0.0502 -1.1436
  200ILE   HD13 3020   4.360   3.759   5.209  0.0097  0.5971 -1.8897
  201ARG      N 3021   4.397   4.134   5.698  0.0944 -0.2852 -0.2160
  201ARG     CA 3022   4.323   4.201   5.807 -0.1358  0.0146  0.2332
  201ARG      C 3023   4.176   4.152   5.809 -0.4461  0.2208  0.3097
  201ARG      O 3024   4.113   4.140   5.916 -0.1676  0.5367  0.0210
  201ARG     CB 3025   4.333   4.351   5.797  0.3730 -1.1740 -0.6091
  201ARG     CG 3026   4.293   4.409   5.929 -0.3347 -0.1656  0.2789
  201ARG     CD 3027   4.274   4.564   5.916 -0.9339  0.0389 -0.7154
  201ARG     NE 3028   4.253   4.634   6.046  0.6529  0.2476 -0.6592
  201ARG     CZ 3029   4.214   4.758   6.064 -0.6893  0.3225  0.8892
  201ARG    NH1 3030   4.182   4.838   5.960  0.0085  0.1693 -0.1497
  201ARG    NH2 3031   4.215   4.813   6.181 -0.8311 -0.5577 -0.9254
  201ARG      H 3032   4.426   4.194   5.622 -0.0152  0.4036  0.2665
  201ARG     HA 3033   4.367   4.166   5.900  1.2288  1.0948  0.0463
  201ARG    HB2 3034   4.435   4.379   5.773  0.0320  0.8684 -0.1180
  201ARG    HB3 3035   4.274   4.395   5.716 -0.0720 -0.7445 -0.0697
  201ARG    HG2 3036   4.195   4.367   5.953  0.0371 -1.5521 -0.3711
  201ARG    HG3 3037   4.371   4.387   6.001 -0.3196 -0.1712  0.2609
  201ARG    HD2 3038   4.349   4.608   5.851 -1.4352  0.6524 -0.8986
  201ARG    HD3 3039   4.183   4.575   5.857 -1.2187  0.4921 -0.2097
  201ARG     HE 3040   4.282   4.591   6.133 -1.1028  0.3553  0.0604
  201ARG   HH11 3041   4.154   4.934   5.978 -0.2631  0.4735 -1.8769
  201ARG   HH12 3042   4.193   4.807   5.865  0.3752 -0.4899  0.0938
  201ARG   HH21 3043   4.173   4.901   6.206 -0.6582 -0.9505  0.9996
  201ARG   HH22 3044   4.263   4.763   6.254  1.3186  0.6426 -1.3616
  202ARG      N 3045   4.121   4.117   5.690 -0.0514  0.4754 -0.1328
  202ARG     CA 3046   3.982   4.058   5.685  0.2150 -0.3406 -0.4622
  202ARG      C 3047   3.950   4.010   5.542 -0.1833 -0.3372  0.6992
  202ARG      O 3048   3.996   4.077   5.446 -0.3613  0.0416 -0.3260
  202ARG     CB 3049   3.884   4.166   5.726  0.4785  0.1528 -0.2883
  202ARG     CG 3050   3.736   4.114   5.722  0.9059 -0.8474 -0.1037
  202ARG     CD 3051   3.655   4.221   5.790  0.3876 -1.3667 -0.9014
  202ARG     NE 3052   3.504   4.207   5.780 -0.5371  0.4176 -0.1775
  202ARG     CZ 3053   3.403   4.265   5.848 -0.4038 -0.4465 -0.2239
  202ARG    NH1 3054   3.280   4.230   5.832  0.4879 -0.6296  0.0760
  202ARG    NH2 3055   3.431   4.363   5.929  0.0763  0.3621  0.5292
  202ARG      H 3056   4.171   4.137   5.605 -0.3879 -0.7742 -0.6707
  202ARG     HA 3057   3.976   3.983   5.764  0.7122  0.6068  0.5276
  202ARG    HB2 3058   3.910   4.202   5.825 -1.1056  0.6476  0.0024
  202ARG    HB3 3059   3.891   4.251   5.658  0.8485 -0.1406 -0.6326
  202ARG    HG2 3060   3.707   4.104   5.618  1.1212  0.3688 -0.3106
  202ARG    HG3 3061   3.733   4.020   5.777 -0.5294 -0.7430  0.0743
  202ARG    HD2 3062   3.683   4.223   5.896  0.0133  0.2809 -0.7780
  202ARG    HD3 3063   3.674   4.323   5.755  0.2161 -0.7939  0.5208
  202ARG     HE 3064   3.473   4.137   5.714 -0.4973  1.2265 -1.1089
  202ARG   HH11 3065   3.212   4.271   5.894  1.2599  1.4668 -0.3090
  202ARG   HH12 3066   3.257   4.159   5.764  1.0128 -0.5083 -0.2367
  202ARG   HH21 3067   3.351   4.407   5.971 -0.4254 -0.0618  0.0527
  202ARG   HH22 3068   3.528   4.389   5.940  0.1101  0.0450  1.0410
  203GLU      N 3069   3.868   3.903   5.521  0.0500  0.3343  0.9665
  203GLU     CA 3070   3.818   3.859   5.390  0.3336  0.1716  0.9970
  203GLU      C 3071   3.717   3.963   5.342  0.6911  0.5916  0.3596
  203GLU      O 3072   3.601   3.950   5.365 -0.2092 -0.0733 -0.4082
  203GLU     CB 3073   3.752   3.726   5.394  0.4548  0.9472 -0.3534
  203GLU     CG 3074   3.849   3.624   5.440 -0.7179  1.1347 -0.2482
  203GLU     CD 3075   3.822   3.473   5.412  0.7921 -0.7678 -0.1361
  203GLU    OE1 3076   3.910   3.397   5.368 -0.3967 -0.0350 -0.6811
  203GLU    OE2 3077   3.708   3.443   5.456  0.8394 -0.2033 -0.1208
  203GLU      H 3078   3.828   3.859   5.603 -0.0894  1.1303  1.3457
  203GLU     HA 3079   3.898   3.855   5.315 -0.3147 -0.5602  0.3117
  203GLU    HB2 3080   3.682   3.724   5.478 -0.0154  0.8097 -0.7397
  203GLU    HB3 3081   3.710   3.712   5.294  2.5839 -2.1660 -1.0753
  203GLU    HG2 3082   3.949   3.638   5.399  0.9497 -1.6863  2.0379
  203GLU    HG3 3083   3.854   3.625   5.549  0.3909  0.0675 -0.2373
  204TRP      N 3084   3.761   4.064   5.269  0.0510 -0.4840 -0.4210
  204TRP     CA 3085   3.660   4.151   5.193 -1.4571  1.1793 -0.0975
  204TRP      C 3086   3.737   4.208   5.067  0.5265 -0.2735  0.1125
  204TRP      O 3087   3.732   4.150   4.952 -0.0786 -0.0710 -1.2281
  204TRP     CB 3088   3.589   4.254   5.273 -0.3745 -0.4110  0.1466
  204TRP     CG 3089   3.672   4.364   5.345 -0.5694  1.2581 -0.1319
  204TRP    CD1 3090   3.790   4.336   5.417 -0.6893 -0.0648  0.0135
  204TRP    CD2 3091   3.645   4.494   5.387  0.1585 -0.8427  0.7694
  204TRP    NE1 3092   3.836   4.451   5.478 -0.0548  0.0318 -0.5310
  204TRP    CE2 3093   3.746   4.547   5.471  0.1400 -0.4051  0.0579
  204TRP    CE3 3094   3.531   4.574   5.368 -0.8040  0.5947  1.1685
  204TRP    CZ2 3095   3.740   4.676   5.526  0.5421 -0.5247  0.9494
  204TRP    CZ3 3096   3.519   4.701   5.429  0.4410  0.6255 -0.1115
  204TRP    CH2 3097   3.625   4.760   5.500 -0.1726  0.4307 -0.2893
  204TRP      H 3098   3.860   4.082   5.278 -0.0953  0.1410  0.0411
  204TRP     HA 3099   3.578   4.094   5.150 -1.4660  0.5341  0.7370
  204TRP    HB2 3100   3.511   4.292   5.208 -0.9324 -1.0998  0.3954
  204TRP    HB3 3101   3.529   4.206   5.351 -1.3561  1.0784  0.4082
  204TRP    HD1 3102   3.845   4.243   5.411  0.6644  0.6589  0.5127
  204TRP    HE1 3103   3.926   4.474   5.518 -0.5103  0.6340  0.2061
  204TRP    HE3 3104   3.453   4.534   5.304  0.9020 -1.6930  0.2307
  204TRP    HZ2 3105   3.816   4.718   5.590 -0.3335  0.7805  1.1947
  204TRP    HZ3 3106   3.426   4.757   5.423 -0.5207 -0.6778  1.1676
  204TRP    HH2 3107   3.606   4.854   5.549 -0.6728  0.0892  0.2093
  205TYR      N 3108   3.798   4.325   5.082 -0.9063  0.6115  0.4075
  205TYR     CA 3109   3.916   4.346   4.994 -0.6485 -0.1284 -0.6297
  205TYR      C 3110   4.029   4.252   5.053  0.1144  0.0962 -0.3018
  205TYR      O 3111   4.020   4.189   5.160  0.2638 -0.3770  0.2767
  205TYR     CB 3112   3.956   4.498   4.993 -0.2279  0.9184  0.5301
  205TYR     CG 3113   3.849   4.598   4.955 -0.0744  0.9270 -0.1297
  205TYR    CD1 3114   3.843   4.650   4.824 -0.5806 -0.3402  0.2074
  205TYR    CD2 3115   3.762   4.646   5.057  0.2045 -0.2700  0.5182
  205TYR    CE1 3116   3.734   4.733   4.791  0.6094 -0.0743  0.1377
  205TYR    CE2 3117   3.650   4.727   5.027 -0.4825  0.8776  0.2039
  205TYR     CZ 3118   3.634   4.760   4.892  0.6893  0.1912 -0.5246
  205TYR     OH 3119   3.526   4.838   4.862  0.0170  0.4570  0.0005
  205TYR      H 3120   3.791   4.371   5.171 -0.0944  0.2134  0.6966
  205TYR     HA 3121   3.890   4.322   4.891  0.8344  0.3912 -1.1909
  205TYR    HB2 3122   4.009   4.528   5.083  0.6812 -0.3949  0.4983
  205TYR    HB3 3123   4.026   4.497   4.909 -0.8466 -1.7228 -0.1325
  205TYR    HD1 3124   3.913   4.620   4.747 -0.2359 -0.2635  0.4896
  205TYR    HD2 3125   3.773   4.616   5.160  0.9430 -1.9816  0.0003
  205TYR    HE1 3126   3.726   4.784   4.696 -0.3571  2.0354  1.2194
  205TYR    HE2 3127   3.586   4.751   5.110 -0.3289  0.1623  0.5493
  205TYR     HH 3128   3.456   4.851   4.926  0.0196  0.6284 -0.0312
  206TYR      N 3129   4.144   4.253   4.985 -0.4228  0.2625 -0.5347
  206TYR     CA 3130   4.266   4.202   5.051 -0.7377 -0.4060 -0.4474
  206TYR      C 3131   4.333   4.312   5.139 -0.2185  0.2919  0.5280
  206TYR      O 3132   4.434   4.375   5.103  0.9477 -0.4607  0.1722
  206TYR     CB 3133   4.370   4.149   4.942  0.3612 -0.4368  0.2196
  206TYR     CG 3134   4.319   4.029   4.862 -0.2757 -0.0741 -1.2782
  206TYR    CD1 3135   4.313   3.905   4.933 -1.2130 -0.9187 -0.2192
  206TYR    CD2 3136   4.275   4.032   4.733  0.6022  0.1923  1.2933
  206TYR    CE1 3137   4.273   3.784   4.877  0.0411  0.0607  0.4238
  206TYR    CE2 3138   4.227   3.908   4.670  0.1492 -0.5463 -0.8732
  206TYR     CZ 3139   4.222   3.791   4.743  0.0841 -0.1143  0.0848
  206TYR     OH 3140   4.163   3.683   4.683 -0.5216  0.5419 -0.3932
  206TYR      H 3141   4.158   4.313   4.905  0.8921 -0.8225 -1.1985
  206TYR     HA 3142   4.243   4.116   5.113 -0.4160  0.2988  0.6965
  206TYR    HB2 3143   4.383   4.229   4.868 -0.5294 -0.7052 -0.2477
  206TYR    HB3 3144   4.462   4.128   4.997  0.1441 -0.4572  0.5764
  206TYR    HD1 3145   4.371   3.904   5.024 -1.0362 -0.0572 -0.3105
  206TYR    HD2 3146   4.273   4.120   4.671 -1.0130 -0.6973 -0.1068
  206TYR    HE1 3147   4.269   3.695   4.938  0.0321  0.2850  0.7528
  206TYR    HE2 3148   4.190   3.897   4.569  2.2852 -2.0607 -1.6528
  206TYR     HH 3149   4.126   3.699   4.596 -1.0104 -0.9878 -0.5320
  207GLU      N 3150   4.263   4.342   5.243  0.4101 -0.6070 -1.4936
  207GLU     CA 3151   4.310   4.436   5.352 -0.2695  0.2433 -0.4307
  207GLU      C 3152   4.439   4.398   5.421 -0.2359  0.3960 -0.3130
  207GLU      O 3153   4.452   4.279   5.453  0.1132  0.1851  0.0533
  207GLU     CB 3154   4.192   4.477   5.445 -0.6192  0.0592  0.3122
  207GLU     CG 3155   4.211   4.616   5.497 -0.0737 -0.0311  0.5037
  207GLU     CD 3156   4.127   4.653   5.624 -0.5812  1.1265  0.4682
  207GLU    OE1 3157   4.049   4.565   5.671 -0.0680 -0.3866 -0.0607
  207GLU    OE2 3158   4.156   4.747   5.695 -0.0959  0.2343 -0.5459
  207GLU      H 3159   4.183   4.288   5.271  0.7165 -0.3689 -0.0001
  207GLU     HA 3160   4.326   4.529   5.298 -0.4420  0.1775 -0.5974
  207GLU    HB2 3161   4.098   4.481   5.390 -0.0384  0.3548 -0.7149
  207GLU    HB3 3162   4.175   4.402   5.522 -1.2281  1.1478  1.3046
  207GLU    HG2 3163   4.315   4.628   5.529  0.3307  0.3898 -0.8015
  207GLU    HG3 3164   4.199   4.683   5.412 -0.1068 -1.5712 -0.7916
  208VAL      N 3165   4.538   4.488   5.442 -0.1783  0.2297  0.2945
  208VAL     CA 3166   4.673   4.473   5.497  0.3809  0.0265  0.5936
  208VAL      C 3167   4.709   4.580   5.597 -0.3458 -0.2689 -0.2023
  208VAL      O 3168   4.635   4.678   5.607  0.0046 -0.0385 -0.1075
  208VAL     CB 3169   4.781   4.446   5.392  0.0386 -0.4099  0.4638
  208VAL    CG1 3170   4.753   4.323   5.305 -0.6777  0.7381 -0.9667
  208VAL    CG2 3171   4.789   4.568   5.299 -0.2837  0.5749  0.6063
  208VAL      H 3172   4.509   4.582   5.420 -1.3832 -0.1313  0.1992
  208VAL     HA 3173   4.665   4.376   5.545  0.1074 -0.2318  0.0511
  208VAL     HB 3174   4.878   4.434   5.441  0.0361 -0.6141  0.4177
  208VAL   HG11 3175   4.843   4.307   5.245 -0.6001  0.0764 -0.6995
  208VAL   HG12 3176   4.753   4.230   5.362  0.7189  0.4267 -1.3939
  208VAL   HG13 3177   4.655   4.325   5.258 -1.5949  0.7690  0.7715
  208VAL   HG21 3178   4.865   4.539   5.226  0.8802 -0.7621  2.1808
  208VAL   HG22 3179   4.697   4.578   5.242 -0.0459 -2.2025 -0.5859
  208VAL   HG23 3180   4.818   4.656   5.356  0.9515 -0.2261  1.3256
  209ILE      N 3181   4.824   4.561   5.672  0.4465 -0.1828 -0.1143
  209ILE     CA 3182   4.871   4.667   5.760 -0.3876 -0.3306  0.2887
  209ILE      C 3183   5.021   4.695   5.739  0.0549 -0.2864  0.5697
  209ILE      O 3184   5.100   4.608   5.763 -0.2410 -0.0445 -0.1207
  209ILE     CB 3185   4.835   4.639   5.907  0.7081  1.1423 -0.9957
  209ILE    CG1 3186   4.679   4.614   5.926 -0.2593 -0.8013  0.5098
  209ILE    CG2 3187   4.905   4.739   6.003  1.2008 -0.1816  0.1163
  209ILE    CD1 3188   4.637   4.589   6.066 -0.8810  0.6417 -0.5617
  209ILE      H 3189   4.869   4.471   5.675 -1.2543 -1.1168 -0.0003
  209ILE     HA 3190   4.818   4.756   5.724 -1.0459 -0.7783  0.1221
  209ILE     HB 3191   4.871   4.542   5.940 -1.0480  0.6237 -0.3769
  209ILE   HG12 3192   4.629   4.708   5.905  0.0553 -0.8041 -0.3267
  209ILE   HG13 3193   4.647   4.526   5.869 -0.0517 -0.4984 -0.0887
  209ILE   HG21 3194   4.884   4.839   5.965 -1.0303 -0.3112  0.6926
  209ILE   HG22 3195   4.878   4.736   6.109 -0.3930  0.1946 -0.2232
  209ILE   HG23 3196   5.012   4.720   5.995  1.1680 -0.3865  0.1498
  209ILE   HD11 3197   4.662   4.678   6.125  1.8396  0.3396 -0.9692
  209ILE   HD12 3198   4.529   4.593   6.060 -0.8267  1.4652 -1.4801
  209ILE   HD13 3199   4.681   4.497   6.104 -2.0598 -0.1202 -0.9600
  210ILE      N 3200   5.054   4.822   5.701 -0.0573  0.0723  0.3089
  210ILE     CA 3201   5.188   4.869   5.703 -0.9660 -0.8848  0.8231
  210ILE      C 3202   5.231   4.920   5.840 -0.1082 -0.2652  0.4326
  210ILE      O 3203   5.150   4.987   5.911  0.1635 -0.1240  0.1687
  210ILE     CB 3204   5.215   4.980   5.594  0.5762  0.3426 -0.5097
  210ILE    CG1 3205   5.230   4.931   5.444  0.2912  0.9914 -0.1432
  210ILE    CG2 3206   5.337   5.061   5.625 -0.5795 -0.9244  0.2558
  210ILE    CD1 3207   5.102   4.864   5.386  0.4675 -0.5283 -0.4839
  210ILE      H 3208   4.981   4.892   5.699  0.1438  0.3321  1.2473
  210ILE     HA 3209   5.256   4.789   5.675  0.9159  0.9463 -0.4255
  210ILE     HB 3210   5.128   5.046   5.598  0.3901  0.0995 -0.4969
  210ILE   HG12 3211   5.254   5.026   5.395  0.1660  1.7346  1.1532
  210ILE   HG13 3212   5.302   4.849   5.441 -0.9151 -0.1723  0.5635
  210ILE   HG21 3213   5.364   5.132   5.546  1.4872 -0.5432  1.1518
  210ILE   HG22 3214   5.340   5.129   5.710 -0.1516 -0.0496 -0.4184
  210ILE   HG23 3215   5.431   5.005   5.628  0.0794  0.0564 -0.6189
  210ILE   HD11 3216   5.079   4.768   5.432 -0.3318 -0.2586 -0.2900
  210ILE   HD12 3217   5.020   4.931   5.413  2.0322  1.2605  0.3162
  210ILE   HD13 3218   5.112   4.864   5.277 -2.0567 -1.1033 -0.8393
  211VAL      N 3219   5.355   4.892   5.886  0.2859  0.4393 -1.0665
  211VAL     CA 3220   5.403   4.924   6.017 -0.0148  0.3494 -0.7891
  211VAL      C 3221   5.509   5.034   6.014  0.1884 -0.9538  0.2605
  211VAL      O 3222   5.515   5.118   6.107  0.4384  0.2748  0.0508
  211VAL     CB 3223   5.446   4.801   6.103 -0.2383 -0.4299  1.3362
  211VAL    CG1 3224   5.320   4.722   6.115  0.3199  0.7612 -0.3824
  211VAL    CG2 3225   5.555   4.720   6.042  0.0005  0.2366  0.4442
  211VAL      H 3226   5.423   4.841   5.832  0.1771 -1.7627  0.5924
  211VAL     HA 3227   5.328   4.971   6.081  0.5648 -0.9267  0.9891
  211VAL     HB 3228   5.482   4.838   6.199  0.3985 -0.2203  1.0302
  211VAL   HG11 3229   5.337   4.644   6.189 -0.2678  1.0931  0.1262
  211VAL   HG12 3230   5.236   4.785   6.145  0.8723  0.4977  2.0638
  211VAL   HG13 3231   5.298   4.659   6.028 -0.3603 -0.6492  0.7276
  211VAL   HG21 3232   5.648   4.771   6.016 -0.3083  0.3376 -0.5484
  211VAL   HG22 3233   5.589   4.648   6.117  0.7918  0.5452  0.4114
  211VAL   HG23 3234   5.509   4.681   5.952  0.7232  0.1816  0.0852
  212ARG      N 3235   5.590   5.038   5.912  0.5550 -0.2728 -0.4420
  212ARG     CA 3236   5.700   5.139   5.883 -0.5178 -0.1250 -0.3227
  212ARG      C 3237   5.729   5.159   5.733 -0.8983 -0.6973 -0.8518
  212ARG      O 3238   5.694   5.077   5.657  0.5742  0.0509  0.7269
  212ARG     CB 3239   5.823   5.097   5.966 -0.5531  0.2068  0.1272
  212ARG     CG 3240   5.814   5.118   6.120 -0.8831  0.1439 -0.2104
  212ARG     CD 3241   5.940   5.088   6.201 -0.0624  0.4404  0.3411
  212ARG     NE 3242   6.050   5.188   6.187 -0.0185  0.3969 -0.4220
  212ARG     CZ 3243   6.162   5.181   6.113 -0.2972 -0.6165  0.0457
  212ARG    NH1 3244   6.209   5.078   6.054 -0.1658  0.7143 -0.0309
  212ARG    NH2 3245   6.228   5.294   6.104  0.1565 -0.2434  0.4581
  212ARG      H 3246   5.565   4.984   5.831  0.2021  0.7811 -1.0762
  212ARG     HA 3247   5.678   5.237   5.927  0.4608  0.1971 -0.4997
  212ARG    HB2 3248   5.857   4.996   5.943  1.1838  0.8245 -0.3466
  212ARG    HB3 3249   5.906   5.156   5.927  1.2034 -1.4595  0.9763
  212ARG    HG2 3250   5.785   5.220   6.145  0.3268  0.5715 -0.4267
  212ARG    HG3 3251   5.746   5.045   6.164  0.0214 -0.2125  0.6723
  212ARG    HD2 3252   5.911   5.087   6.306 -0.0947  1.9079  0.3854
  212ARG    HD3 3253   5.977   4.989   6.174  1.0789  0.6364  1.0961
  212ARG     HE 3254   6.040   5.279   6.229 -0.4797 -0.0651  0.5274
  212ARG   HH11 3255   6.285   5.111   5.995  0.1353  0.4985  0.2332
  212ARG   HH12 3256   6.169   4.987   6.070  0.5175  0.0878 -1.4757
  212ARG   HH21 3257   6.296   5.300   6.029 -0.4249 -0.7015 -0.1306
  212ARG   HH22 3258   6.198   5.383   6.141  1.0304 -0.0199  0.6680
  213VAL      N 3259   5.784   5.280   5.702  0.1996  0.4174 -0.9096
  213VAL     CA 3260   5.816   5.323   5.569 -0.6032 -0.3793  0.0125
  213VAL      C 3261   5.957   5.383   5.572  0.0430  0.7959  0.3018
  213VAL      O 3262   5.996   5.455   5.663  0.2971 -0.0444 -0.6168
  213VAL     CB 3263   5.711   5.426   5.517 -0.6740  0.6577 -0.9593
  213VAL    CG1 3264   5.759   5.482   5.386 -0.1860  0.5648 -0.3377
  213VAL    CG2 3265   5.565   5.353   5.516 -0.7018 -0.3667  0.4185
  213VAL      H 3266   5.798   5.339   5.782 -1.2842 -1.5193  0.9985
  213VAL     HA 3267   5.823   5.243   5.495  0.2385 -0.2870 -0.0320
  213VAL     HB 3268   5.704   5.502   5.595 -1.0663  0.0610 -0.3938
  213VAL   HG11 3269   5.678   5.544   5.349 -0.0807  0.4589 -0.7626
  213VAL   HG12 3270   5.848   5.544   5.389 -1.1903  2.1565 -1.0400
  213VAL   HG13 3271   5.784   5.403   5.314  0.2984  0.4667 -0.0724
  213VAL   HG21 3272   5.529   5.310   5.610 -1.9144  0.2319  0.2702
  213VAL   HG22 3273   5.495   5.433   5.490 -0.4647 -0.2255  0.2129
  213VAL   HG23 3274   5.564   5.272   5.443 -0.7303 -0.9215  1.0157
  214GLU      N 3275   6.046   5.332   5.479  0.1372  0.0397 -0.4092
  214GLU     CA 3276   6.188   5.380   5.488 -0.1124 -0.4248  0.6778
  214GLU      C 3277   6.233   5.387   5.342 -0.3893  0.4551 -0.5749
  214GLU      O 3278   6.197   5.304   5.266  0.7639  0.5963  0.8222
  214GLU     CB 3279   6.274   5.286   5.563  0.8502  0.1554 -0.3539
  214GLU     CG 3280   6.261   5.281   5.721  0.0381 -0.3831  0.7003
  214GLU     CD 3281   6.382   5.201   5.781 -0.1343 -0.6443 -0.6288
  214GLU    OE1 3282   6.461   5.129   5.718  0.5363 -0.8569 -0.1073
  214GLU    OE2 3283   6.397   5.218   5.906  0.2309  0.5463 -0.4696
  214GLU      H 3284   6.015   5.260   5.415 -0.2817  0.3700 -0.5806
  214GLU     HA 3285   6.185   5.478   5.535  0.5103 -0.2889  0.4555
  214GLU    HB2 3286   6.247   5.186   5.530  0.7109  0.1641 -0.2662
  214GLU    HB3 3287   6.374   5.313   5.528  0.6779 -0.2534 -1.2129
  214GLU    HG2 3288   6.266   5.383   5.757 -0.3800 -0.0068 -0.2464
  214GLU    HG3 3289   6.166   5.235   5.745 -0.1288 -0.0385  0.6980
  215ILE      N 3290   6.307   5.493   5.308  0.0353 -0.0653  0.3555
  215ILE     CA 3291   6.342   5.525   5.168 -0.9888  0.1832 -0.1181
  215ILE      C 3292   6.493   5.555   5.165 -0.9320 -0.6118 -0.4811
  215ILE      O 3293   6.541   5.649   5.238 -0.1125 -0.1810 -0.0836
  215ILE     CB 3294   6.264   5.640   5.111  1.0523 -0.2346  0.1955
  215ILE    CG1 3295   6.111   5.603   5.101  0.6464 -0.9792 -0.3307
  215ILE    CG2 3296   6.314   5.688   4.970 -0.0502  0.0481 -1.2179
  215ILE    CD1 3297   6.033   5.729   5.051  0.7420  0.1100 -0.1571
  215ILE      H 3298   6.311   5.570   5.373 -0.3200  0.8776 -0.6614
  215ILE     HA 3299   6.339   5.434   5.107  0.7161  0.5268 -0.8248
  215ILE     HB 3300   6.272   5.728   5.175 -0.4242  0.0904 -0.0029
  215ILE   HG12 3301   6.096   5.514   5.040 -1.5009 -0.8635 -0.1396
  215ILE   HG13 3302   6.076   5.584   5.202  1.5825  0.9385  0.4414
  215ILE   HG21 3303   6.315   5.600   4.905 -0.4835 -0.7870 -0.1671
  215ILE   HG22 3304   6.251   5.767   4.930 -0.0068  1.1909  0.7353
  215ILE   HG23 3305   6.413   5.732   4.981  1.0990 -2.2760 -0.9509
  215ILE   HD11 3306   6.077   5.823   5.085  0.3111  0.7406 -1.2286
  215ILE   HD12 3307   6.039   5.739   4.942 -0.1735 -0.5400 -0.2862
  215ILE   HD13 3308   5.929   5.715   5.079  0.9892 -0.5195  0.5034
  216ASN      N 3309   6.578   5.482   5.095 -0.5204  0.2836 -0.0373
  216ASN     CA 3310   6.722   5.450   5.133 -0.0673 -0.3040  0.0284
  216ASN      C 3311   6.743   5.423   5.285  0.6440 -0.3809 -0.7580
  216ASN      O 3312   6.828   5.493   5.339 -0.0666  0.2846  0.2648
  216ASN     CB 3313   6.825   5.552   5.077  0.0214  0.6791  0.4159
  216ASN     CG 3314   6.871   5.514   4.929  0.2812  0.7288 -0.8574
  216ASN    OD1 3315   6.821   5.418   4.863  0.1445 -0.0640  0.1554
  216ASN    ND2 3316   6.963   5.576   4.870  0.8754 -0.8266 -0.8987
  216ASN      H 3317   6.539   5.423   5.023 -0.1817 -2.2286  1.5853
  216ASN     HA 3318   6.740   5.353   5.088 -0.4742  0.1022 -1.0610
  216ASN    HB2 3319   6.790   5.655   5.084  0.6583  0.8984  0.6092
  216ASN    HB3 3320   6.921   5.549   5.131  0.1367 -0.6855  0.2102
  216ASN   HD21 3321   6.964   5.561   4.770 -1.2637  0.1973 -1.1799
  216ASN   HD22 3322   6.992   5.666   4.905  0.6937 -0.7807 -0.8646
  217GLY      N 3323   6.667   5.342   5.359 -0.2360 -0.0352 -1.0430
  217GLY     CA 3324   6.687   5.323   5.509 -0.4207 -0.2712 -0.2837
  217GLY      C 3325   6.642   5.438   5.603  0.4327 -0.3248 -0.5048
  217GLY      O 3326   6.617   5.424   5.724 -0.0409 -0.1437 -0.4151
  217GLY      H 3327   6.587   5.295   5.320 -0.9071 -0.2063  0.3959
  217GLY    HA2 3328   6.637   5.232   5.541  0.2996 -0.5832  0.0017
  217GLY    HA3 3329   6.792   5.299   5.526 -0.3959 -0.2516 -0.4070
  218GLN      N 3330   6.627   5.562   5.551 -0.2097 -0.2158  0.0609
  218GLN     CA 3331   6.576   5.684   5.607  0.3062 -0.7058 -0.5944
  218GLN      C 3332   6.419   5.683   5.641 -0.2250 -0.3787  0.1542
  218GLN      O 3333   6.334   5.664   5.553 -0.5227 -0.0308 -0.2521
  218GLN     CB 3334   6.623   5.802   5.516  0.3114  0.8202  0.5293
  218GLN     CG 3335   6.591   5.938   5.581  0.1469  0.2529 -0.0282
  218GLN     CD 3336   6.624   6.058   5.494 -0.3214 -0.1410  0.3325
  218GLN    OE1 3337   6.691   6.042   5.390 -0.2150 -0.6519  0.0902
  218GLN    NE2 3338   6.606   6.182   5.539  0.0815  0.5758 -0.6112
  218GLN      H 3339   6.651   5.566   5.453 -0.2872  0.3564  0.0587
  218GLN     HA 3340   6.622   5.706   5.704  0.5410 -0.4251 -0.7685
  218GLN    HB2 3341   6.728   5.782   5.494 -0.2542 -1.7922 -0.6438
  218GLN    HB3 3342   6.567   5.806   5.422  1.0110  1.2779  0.1103
  218GLN    HG2 3343   6.484   5.952   5.599  0.3404  0.5010  1.0779
  218GLN    HG3 3344   6.630   5.948   5.682  0.3513  0.6768 -0.1483
  218GLN   HE21 3345   6.647   6.257   5.486  0.4556  0.5216 -0.4072
  218GLN   HE22 3346   6.556   6.206   5.623 -0.4019 -0.5935 -0.5143
  219ASP      N 3347   6.391   5.719   5.767  0.1258  0.4039  0.1369
  219ASP     CA 3348   6.260   5.715   5.819 -0.2259  0.1485  0.4019
  219ASP      C 3349   6.170   5.831   5.768  0.3904  0.7285  0.1963
  219ASP      O 3350   6.225   5.925   5.720 -0.1536 -0.1938  0.1075
  219ASP     CB 3351   6.283   5.700   5.969  0.7821 -0.3132 -0.4876
  219ASP     CG 3352   6.168   5.637   6.053 -0.3376  0.0102  0.3016
  219ASP    OD1 3353   6.050   5.659   6.012  0.3747  0.0406 -0.0009
  219ASP    OD2 3354   6.191   5.569   6.154 -0.0335  0.2543 -0.3334
  219ASP      H 3355   6.459   5.726   5.842  0.0524  0.3363  0.2101
  219ASP     HA 3356   6.215   5.623   5.782  1.2889 -0.6038  0.2874
  219ASP    HB2 3357   6.379   5.659   5.999  0.1878 -0.4984  1.4511
  219ASP    HB3 3358   6.283   5.803   6.005 -1.5064 -0.7613  1.2831
  220LEU      N 3359   6.038   5.816   5.772 -0.3324  0.1195  0.0293
  220LEU     CA 3360   5.936   5.928   5.765 -0.1406 -0.2364 -0.6261
  220LEU      C 3361   5.906   6.001   5.891  0.3037 -0.0430  0.4850
  220LEU      O 3362   5.845   6.105   5.889 -0.3466 -0.1887  0.2968
  220LEU     CB 3363   5.802   5.884   5.702 -0.1169  0.1213 -0.8579
  220LEU     CG 3364   5.808   5.830   5.562  0.4467  0.5279  0.3814
  220LEU    CD1 3365   5.670   5.825   5.493 -1.0289 -0.7274 -0.8375
  220LEU    CD2 3366   5.918   5.891   5.466  0.9230  0.3043 -1.1081
  220LEU      H 3367   6.006   5.726   5.805 -0.1601  0.6259  1.7709
  220LEU     HA 3368   5.973   6.006   5.699  0.2445  1.1191  1.0415
  220LEU    HB2 3369   5.764   5.804   5.765  0.6460  0.7351  0.4605
  220LEU    HB3 3370   5.722   5.959   5.706 -1.1059 -0.9150  0.9848
  220LEU     HG 3371   5.843   5.728   5.579  1.2441  0.7989  0.4507
  220LEU   HD11 3372   5.601   5.872   5.562 -0.0241  0.8229 -0.8039
  220LEU   HD12 3373   5.678   5.880   5.399  1.6092 -1.2307 -1.0573
  220LEU   HD13 3374   5.633   5.722   5.484 -2.8787 -0.3219  0.8144
  220LEU   HD21 3375   6.017   5.902   5.509 -0.1952  0.0715  2.1153
  220LEU   HD22 3376   5.916   5.846   5.367 -0.4063 -1.1354 -0.5026
  220LEU   HD23 3377   5.890   5.994   5.443  0.1892  0.1416 -1.0131
  221LYS      N 3378   5.936   5.947   6.011  0.4479  0.2874 -0.4651
  221LYS     CA 3379   5.916   6.012   6.151 -0.0985  1.1661  0.3261
  221LYS      C 3380   5.772   6.050   6.176  0.0060 -0.8471  0.3498
  221LYS      O 3381   5.740   6.166   6.224 -0.3490  0.7976  0.3677
  221LYS     CB 3382   6.018   6.118   6.183 -0.6952 -0.7555  0.0094
  221LYS     CG 3383   6.169   6.069   6.179 -0.4822  0.8932 -0.4920
  221LYS     CD 3384   6.259   6.191   6.207 -0.5656  1.5446  0.0654
  221LYS     CE 3385   6.401   6.134   6.183  0.0474  0.4253 -0.2183
  221LYS     NZ 3386   6.501   6.237   6.216 -0.3181  0.0278  1.2272
  221LYS      H 3387   5.966   5.850   6.010  1.2037  0.4938  0.1632
  221LYS     HA 3388   5.924   5.928   6.219  0.7027 -0.3848 -1.5040
  221LYS    HB2 3389   6.020   6.208   6.121  0.2010 -0.2796  0.6750
  221LYS    HB3 3390   5.987   6.174   6.271 -0.0704 -1.0074  0.4007
  221LYS    HG2 3391   6.187   6.003   6.263 -0.7347  0.9648 -0.3790
  221LYS    HG3 3392   6.195   6.019   6.086  1.8330  0.0277  0.4719
  221LYS    HD2 3393   6.239   6.274   6.140 -0.8043 -0.2288 -2.2945
  221LYS    HD3 3394   6.252   6.216   6.313 -0.4875 -0.9268  0.7810
  221LYS    HE2 3395   6.413   6.052   6.254  1.3240  0.7930  0.0436
  221LYS    HE3 3396   6.406   6.106   6.078  1.5186 -0.6304  0.0722
  221LYS    HZ1 3397   6.481   6.288   6.302 -0.1873  0.9562  0.7324
  221LYS    HZ2 3398   6.593   6.195   6.212  0.0206  0.5423 -2.1230
  221LYS    HZ3 3399   6.515   6.298   6.137 -0.2946 -1.6079 -0.1494
  222MET      N 3400   5.677   5.961   6.138  0.1596 -0.0814 -0.3305
  222MET     CA 3401   5.539   5.977   6.168  1.3692 -0.2037 -0.0354
  222MET      C 3402   5.469   5.862   6.243  0.5147 -0.9890  0.2456
  222MET      O 3403   5.521   5.754   6.246  0.0578  0.6250 -0.2817
  222MET     CB 3404   5.468   6.020   6.039  0.1460 -0.8445  0.0113
  222MET     CG 3405   5.472   5.921   5.924  0.2070  0.2392 -0.7149
  222MET     SD 3406   5.411   5.978   5.762 -0.3402  0.1318 -0.0593
  222MET     CE 3407   5.248   6.050   5.800  0.5551 -0.0645  0.1330
  222MET      H 3408   5.701   5.872   6.096 -1.7565 -0.6787 -0.3459
  222MET     HA 3409   5.531   6.059   6.239  0.5500 -0.5323  0.2720
  222MET    HB2 3410   5.367   6.059   6.052  0.1708  0.7745 -2.9180
  222MET    HB3 3411   5.522   6.109   6.005  0.1316 -0.8927 -0.1382
  222MET    HG2 3412   5.569   5.871   5.926 -0.4585 -1.1269 -0.1824
  222MET    HG3 3413   5.408   5.839   5.957  0.2868  0.8604  1.2171
  222MET    HE1 3414   5.211   6.035   5.902 -1.8023  1.3886 -0.3682
  222MET    HE2 3415   5.246   6.159   5.808 -1.9540 -0.0456  2.4059
  222MET    HE3 3416   5.180   6.022   5.720  0.7917 -0.3054  0.0108
  223ASP      N 3417   5.355   5.902   6.301 -0.7694  0.5976 -0.4162
  223ASP     CA 3418   5.269   5.795   6.357  0.2246  0.3204  0.2065
  223ASP      C 3419   5.229   5.705   6.244  0.1812 -0.4053  0.5227
  223ASP      O 3420   5.165   5.749   6.146  0.1122 -0.3280 -0.2051
  223ASP     CB 3421   5.143   5.863   6.418 -0.0932  0.2705  0.0624
  223ASP     CG 3422   5.026   5.779   6.462 -0.4706  0.0702  0.2619
  223ASP    OD1 3423   5.048   5.653   6.466 -0.3242 -0.9018 -0.1046
  223ASP    OD2 3424   4.913   5.835   6.487  0.3034  0.3242 -0.2178
  223ASP      H 3425   5.305   5.979   6.259 -1.1776  0.1352 -0.7996
  223ASP     HA 3426   5.321   5.744   6.437  0.0439 -0.0184  0.1105
  223ASP    HB2 3427   5.172   5.916   6.509  0.7908  1.6527 -0.9619
  223ASP    HB3 3428   5.106   5.938   6.348 -0.5628  0.4060  0.4411
  224CYS      N 3429   5.249   5.575   6.262 -0.7645  0.2184  0.6530
  224CYS     CA 3430   5.215   5.473   6.161  0.1977 -0.2271  0.7848
  224CYS      C 3431   5.060   5.456   6.136 -0.8594 -0.0716  0.2894
  224CYS      O 3432   5.019   5.390   6.041 -0.2912  0.8167  0.1868
  224CYS     CB 3433   5.276   5.344   6.200 -0.5790  0.6002  0.0594
  224CYS     SG 3434   5.219   5.269   6.353  0.4838 -0.0449 -0.1797
  224CYS      H 3435   5.292   5.549   6.350 -0.3359  0.7668  0.6136
  224CYS     HA 3436   5.266   5.500   6.069  0.1828  0.5082  0.9798
  224CYS    HB2 3437   5.258   5.270   6.121  0.5584  0.3186  0.0254
  224CYS    HB3 3438   5.383   5.353   6.216 -0.3587 -1.3762  0.1996
  225LYS      N 3439   4.980   5.514   6.222  0.0004  0.1676 -0.5673
  225LYS     CA 3440   4.842   5.514   6.193  0.7873  0.6966 -0.6214
  225LYS      C 3441   4.804   5.600   6.073  0.1582  0.0816  0.7053
  225LYS      O 3442   4.710   5.570   5.994 -0.0854  0.4867  0.3105
  225LYS     CB 3443   4.757   5.549   6.316 -1.4914 -0.3700 -0.2796
  225LYS     CG 3444   4.623   5.477   6.300 -0.3722  0.1917 -1.0965
  225LYS     CD 3445   4.527   5.487   6.420 -0.5726  0.0774  0.2640
  225LYS     CE 3446   4.588   5.430   6.544  0.1868  0.3545 -0.2534
  225LYS     NZ 3447   4.539   5.477   6.668  0.2532 -0.8809 -0.6993
  225LYS      H 3448   5.020   5.569   6.297  0.5650  0.2898 -0.9447
  225LYS     HA 3449   4.807   5.419   6.152 -0.7547  1.2881 -0.8220
  225LYS    HB2 3450   4.807   5.510   6.404 -0.3724  0.4070 -0.5279
  225LYS    HB3 3451   4.739   5.657   6.316  0.1057 -0.0467 -1.3038
  225LYS    HG2 3452   4.562   5.507   6.214  0.5075 -0.4272 -1.9698
  225LYS    HG3 3453   4.647   5.373   6.282  0.8143  0.3555 -0.6659
  225LYS    HD2 3454   4.498   5.589   6.445 -0.2901  0.3389 -0.4196
  225LYS    HD3 3455   4.436   5.432   6.394 -0.1503 -0.5336  0.0340
  225LYS    HE2 3456   4.575   5.321   6.537 -2.8095  0.5760 -0.9609
  225LYS    HE3 3457   4.696   5.440   6.540  0.1502  0.5835 -0.9205
  225LYS    HZ1 3458   4.575   5.420   6.743  0.5079 -0.3555 -0.4131
  225LYS    HZ2 3459   4.570   5.573   6.678 -0.9977 -0.5405  0.4491
  225LYS    HZ3 3460   4.439   5.469   6.677  0.0606  1.2115  0.0316
  226GLU      N 3461   4.885   5.698   6.032  0.4041 -0.4300  0.4097
  226GLU     CA 3462   4.862   5.772   5.909 -0.2925  0.1022  0.5876
  226GLU      C 3463   4.887   5.678   5.782 -0.7960 -0.5052  0.0012
  226GLU      O 3464   4.843   5.716   5.671 -0.2347  0.4964 -0.4476
  226GLU     CB 3465   4.959   5.890   5.905  1.2396  0.0585 -0.3508
  226GLU     CG 3466   4.942   5.988   6.018  0.3027 -0.1198 -0.7861
  226GLU     CD 3467   4.795   6.045   6.032 -0.6014  0.6308 -0.4420
  226GLU    OE1 3468   4.759   6.082   6.147 -0.4567 -0.1474  0.3091
  226GLU    OE2 3469   4.717   6.041   5.938  0.0281  0.1226 -0.1863
  226GLU      H 3470   4.973   5.714   6.078  0.7915  0.0495 -0.4553
  226GLU     HA 3471   4.757   5.802   5.900  0.0022  1.0489  0.0217
  226GLU    HB2 3472   5.061   5.851   5.899  0.8775 -0.8319 -1.3153
  226GLU    HB3 3473   4.946   5.949   5.815  0.2299 -0.3092 -0.4707
  226GLU    HG2 3474   4.960   5.939   6.113 -0.4670 -1.4670 -1.2818
  226GLU    HG3 3475   5.010   6.073   6.007  0.1794  0.2046  0.5795
  227TYR      N 3476   4.957   5.566   5.787  0.0023  0.2920  0.7901
  227TYR     CA 3477   5.008   5.486   5.677  1.2454  0.5079  0.1353
  227TYR      C 3478   4.880   5.410   5.627 -0.1819 -0.3128 -0.2741
  227TYR      O 3479   4.887   5.362   5.511 -0.2431 -0.0683  0.1432
  227TYR     CB 3480   5.111   5.380   5.717 -0.1853 -0.2166 -0.0561
  227TYR     CG 3481   5.247   5.444   5.764 -0.0497  1.8481 -0.1867
  227TYR    CD1 3482   5.285   5.569   5.720  0.3047 -0.1503 -0.0719
  227TYR    CD2 3483   5.325   5.375   5.851 -0.8106 -0.1128 -1.3849
  227TYR    CE1 3484   5.414   5.618   5.761 -0.3060 -0.5660 -0.4678
  227TYR    CE2 3485   5.445   5.427   5.902  0.8687  0.3056  0.1550
  227TYR     CZ 3486   5.495   5.548   5.852  0.4151 -0.8055 -0.0829
  227TYR     OH 3487   5.616   5.600   5.880 -0.6799  0.3807  0.4590
  227TYR      H 3488   4.996   5.544   5.878  1.3625  0.0310  0.1891
  227TYR     HA 3489   5.048   5.547   5.596  0.9661  0.4714 -0.0304
  227TYR    HB2 3490   5.074   5.316   5.797  0.0885 -0.7274 -0.3343
  227TYR    HB3 3491   5.133   5.333   5.622 -0.8935 -0.1486 -0.2656
  227TYR    HD1 3492   5.211   5.619   5.660 -0.6560 -0.7415  0.5682
  227TYR    HD2 3493   5.300   5.278   5.891  0.4841  0.2304  0.5569
  227TYR    HE1 3494   5.457   5.712   5.730 -0.5299 -0.2896  0.0290
  227TYR    HE2 3495   5.497   5.370   5.978  1.0927  1.0825  0.6093
  227TYR     HH 3496   5.658   5.545   5.946  0.5254  1.2121  0.4532
  228ASN      N 3497   4.771   5.387   5.704 -0.1874 -0.1907 -0.2396
  228ASN     CA 3498   4.669   5.290   5.679 -0.9299 -0.0951  0.1255
  228ASN      C 3499   4.529   5.351   5.697  0.8252 -0.5241  0.4655
  228ASN      O 3500   4.426   5.289   5.726 -0.5016  0.3740 -0.5882
  228ASN     CB 3501   4.690   5.157   5.752  0.6536  0.5076  0.3923
  228ASN     CG 3502   4.825   5.092   5.739 -0.3373 -0.3744 -0.0471
  228ASN    OD1 3503   4.871   5.043   5.641  0.7269  0.1562  0.1986
  228ASN    ND2 3504   4.898   5.105   5.848 -0.5766 -0.1443  0.1152
  228ASN      H 3505   4.776   5.425   5.798 -0.1630 -0.7743  0.0097
  228ASN     HA 3506   4.671   5.258   5.575 -0.2071 -0.2968  0.1925
  228ASN    HB2 3507   4.658   5.174   5.854 -1.0197  0.6612 -0.1026
  228ASN    HB3 3508   4.629   5.078   5.709  0.4231  0.4835  0.7583
  228ASN   HD21 3509   4.987   5.057   5.852 -0.6287 -0.2368  0.1674
  228ASN   HD22 3510   4.868   5.166   5.922  0.4861  1.3951 -0.5979
  229TYR      N 3511   4.516   5.483   5.674  0.1697 -0.1646  0.1329
  229TYR     CA 3512   4.403   5.571   5.672  0.2980  0.4443  0.2945
  229TYR      C 3513   4.301   5.551   5.550  0.1072  0.2837 -0.3798
  229TYR      O 3514   4.329   5.606   5.449 -0.5264  0.1735  0.7689
  229TYR     CB 3515   4.451   5.720   5.689 -0.4653 -0.7867  0.2197
  229TYR     CG 3516   4.348   5.835   5.668 -0.0648 -0.4332  0.5214
  229TYR    CD1 3517   4.377   5.961   5.601 -0.6457  1.3488 -0.1814
  229TYR    CD2 3518   4.226   5.831   5.738 -0.3269  0.3667  0.5298
  229TYR    CE1 3519   4.286   6.063   5.600 -0.0974 -0.5276 -0.2752
  229TYR    CE2 3520   4.130   5.935   5.736 -0.1013  0.1290  0.2805
  229TYR     CZ 3521   4.160   6.052   5.660  0.4466  0.4867 -1.0404
  229TYR     OH 3522   4.067   6.148   5.636 -0.0919  1.0486  0.2429
  229TYR      H 3523   4.601   5.533   5.651  0.2874 -0.8882 -1.1910
  229TYR     HA 3524   4.347   5.548   5.763  0.0730 -1.5373 -0.2461
  229TYR    HB2 3525   4.503   5.737   5.783  0.3745 -1.1580 -0.1501
  229TYR    HB3 3526   4.536   5.719   5.620 -0.9533 -1.0795 -0.3899
  229TYR    HD1 3527   4.478   5.977   5.565 -0.5556  0.1351 -0.5929
  229TYR    HD2 3528   4.202   5.737   5.785 -1.2969 -0.0782 -0.7427
  229TYR    HE1 3529   4.315   6.156   5.554  0.0285 -0.4979 -0.1348
  229TYR    HE2 3530   4.035   5.928   5.787  0.7108  1.2267  2.1307
  229TYR     HH 3531   3.984   6.129   5.679  0.6081  1.1525  1.7833
  230ASP      N 3532   4.189   5.479   5.547  0.0491  0.3704 -0.4318
  230ASP     CA 3533   4.119   5.401   5.654 -0.6890  0.4271  0.3827
  230ASP      C 3534   4.126   5.243   5.638  0.0429 -0.6756 -0.3461
  230ASP      O 3535   4.086   5.174   5.731 -0.4540  0.3417  0.0559
  230ASP     CB 3536   3.977   5.443   5.674  0.3459 -0.4921  0.2526
  230ASP     CG 3537   3.891   5.446   5.546  0.0563  0.1594  0.9159
  230ASP    OD1 3538   3.930   5.523   5.452  0.3488  0.0358 -0.3507
  230ASP    OD2 3539   3.802   5.359   5.533  0.2991 -0.1144  0.0244
  230ASP      H 3540   4.142   5.474   5.458 -0.7201  0.8170 -0.0696
  230ASP     HA 3541   4.169   5.413   5.750 -0.8617 -0.3671  0.5881
  230ASP    HB2 3542   3.933   5.376   5.748  1.1476 -0.2520  0.9724
  230ASP    HB3 3543   3.979   5.545   5.713 -0.5525  0.2018 -1.3200
  231LYS      N 3544   4.174   5.191   5.519 -0.4204 -0.3920 -0.9266
  231LYS     CA 3545   4.206   5.053   5.473  0.4886 -1.1145 -0.4133
  231LYS      C 3546   4.317   5.036   5.365  0.6885  0.0531 -0.0760
  231LYS      O 3547   4.287   5.065   5.250  0.0838 -0.1753  0.2455
  231LYS     CB 3548   4.067   4.996   5.431  0.5991 -0.5296  0.7091
  231LYS     CG 3549   3.986   5.094   5.345  0.5001  0.1434  0.3006
  231LYS     CD 3550   3.856   5.024   5.294 -0.8330 -0.0436 -1.0626
  231LYS     CE 3551   3.770   5.116   5.210  0.2557  0.0007  0.1987
  231LYS     NZ 3552   3.714   5.223   5.300  0.7825 -0.1455  0.2067
  231LYS      H 3553   4.204   5.261   5.452  1.2263  0.1463  0.2392
  231LYS     HA 3554   4.234   4.990   5.557  0.1515 -0.8597 -0.1030
  231LYS    HB2 3555   4.079   4.902   5.376  0.2645  0.2972 -0.9212
  231LYS    HB3 3556   4.002   4.975   5.516 -0.6417 -0.9723 -0.2731
  231LYS    HG2 3557   3.951   5.174   5.410  0.3393  0.2129  0.1304
  231LYS    HG3 3558   4.037   5.131   5.256 -1.1688  0.3476 -0.6576
  231LYS    HD2 3559   3.877   4.929   5.244 -0.8211 -1.4940  1.3628
  231LYS    HD3 3560   3.794   5.001   5.381  0.1295 -0.9986 -0.5821
  231LYS    HE2 3561   3.838   5.154   5.134  1.0000 -0.6027  0.5239
  231LYS    HE3 3562   3.687   5.058   5.171 -0.4538  0.5702  0.8070
  231LYS    HZ1 3563   3.650   5.189   5.370 -0.8664  1.3254 -0.4381
  231LYS    HZ2 3564   3.780   5.278   5.354  0.9743 -1.1213  1.0158
  231LYS    HZ3 3565   3.660   5.284   5.240 -0.7966 -2.3490 -0.8779
  232SER      N 3566   4.438   4.992   5.405 -0.2237  0.5226 -0.0140
  232SER     CA 3567   4.538   4.951   5.303 -0.2402 -0.3806 -0.4765
  232SER      C 3568   4.494   4.825   5.228  0.1462  1.0227  0.5116
  232SER      O 3569   4.448   4.730   5.291 -0.0906 -0.2922 -0.2845
  232SER     CB 3570   4.677   4.950   5.361  0.1937  1.5373  0.0021
  232SER     OG 3571   4.707   5.071   5.429 -0.3005 -0.3596  0.1631
  232SER      H 3572   4.463   4.995   5.502  0.7566  1.3722 -0.2540
  232SER     HA 3573   4.550   5.036   5.236  0.6311  0.6290  0.8554
  232SER    HB2 3574   4.682   4.872   5.437  0.9651  0.0647 -1.4363
  232SER    HB3 3575   4.752   4.927   5.285 -0.1859  1.2778 -0.2943
  232SER     HG 3576   4.771   5.047   5.497  0.4918 -0.9528 -0.7415
  233ILE      N 3577   4.527   4.804   5.099  0.2667 -0.2593 -0.2747
  233ILE     CA 3578   4.488   4.685   5.020  1.1087 -0.2735 -0.2520
  233ILE      C 3579   4.590   4.655   4.905  0.5606  0.2737  0.6168
  233ILE      O 3580   4.670   4.738   4.867  0.2079  0.1768  0.1841
  233ILE     CB 3581   4.344   4.713   4.955 -0.3361  0.1313 -0.2539
  233ILE    CG1 3582   4.336   4.825   4.845 -0.3706  0.4059 -0.2620
  233ILE    CG2 3583   4.231   4.736   5.053  0.6935 -0.0573  0.1808
  233ILE    CD1 3584   4.218   4.814   4.748 -0.3481 -0.6149  0.4710
  233ILE      H 3585   4.586   4.875   5.059  0.2324 -0.4315 -0.6290
  233ILE     HA 3586   4.485   4.597   5.083 -0.2363 -1.7094 -2.0692
  233ILE     HB 3587   4.324   4.618   4.905  0.5933  0.1521 -0.7105
  233ILE   HG12 3588   4.347   4.926   4.884 -1.6233  0.7226 -0.6523
  233ILE   HG13 3589   4.427   4.797   4.791  0.4379 -0.5878  1.4230
  233ILE   HG21 3590   4.138   4.736   4.996  0.3129 -0.0827  0.7898
  233ILE   HG22 3591   4.212   4.663   5.132 -0.2221  0.0896  0.1151
  233ILE   HG23 3592   4.239   4.834   5.098  0.9408  0.3826 -0.7653
  233ILE   HD11 3593   4.237   4.894   4.677 -0.9089  0.1097  1.1089
  233ILE   HD12 3594   4.226   4.715   4.701 -0.3311 -0.4463  0.1103
  233ILE   HD13 3595   4.125   4.818   4.804 -0.4156 -0.9988  0.3952
  234VAL      N 3596   4.568   4.534   4.842  0.0702 -1.4851  0.2848
  234VAL     CA 3597   4.652   4.494   4.728  0.6770  0.6768  0.3331
  234VAL      C 3598   4.560   4.490   4.599 -0.1895  0.4152 -0.7991
  234VAL      O 3599   4.471   4.407   4.595  0.0639  0.4757 -0.1256
  234VAL     CB 3600   4.720   4.352   4.759  0.7720 -0.8843 -0.5309
  234VAL    CG1 3601   4.827   4.309   4.661 -0.8351  0.1496  0.0256
  234VAL    CG2 3602   4.777   4.346   4.900  0.0904 -0.3895 -0.0941
  234VAL      H 3603   4.494   4.483   4.888 -1.2351 -0.1437 -0.1353
  234VAL     HA 3604   4.735   4.560   4.704 -0.0323  1.4058 -0.2430
  234VAL     HB 3605   4.647   4.270   4.755  1.1182 -1.1766 -1.1572
  234VAL   HG11 3606   4.807   4.325   4.555 -0.3100 -0.0412 -0.1128
  234VAL   HG12 3607   4.924   4.358   4.669 -0.0139 -1.2465 -0.5768
  234VAL   HG13 3608   4.855   4.205   4.680 -1.1250  0.1697  0.5977
  234VAL   HG21 3609   4.820   4.251   4.931 -0.1644 -0.8632 -1.1111
  234VAL   HG22 3610   4.837   4.436   4.911 -0.3357 -0.0263 -0.6399
  234VAL   HG23 3611   4.705   4.374   4.977  1.4250 -0.0453  1.1046
  235ASP      N 3612   4.589   4.572   4.502 -0.3958  0.2905 -0.3099
  235ASP     CA 3613   4.492   4.599   4.393 -0.4524 -0.6829  0.2626
  235ASP      C 3614   4.569   4.616   4.255 -0.5799  0.2217  0.1816
  235ASP      O 3615   4.621   4.721   4.217  0.2932  0.5477 -0.1979
  235ASP     CB 3616   4.422   4.735   4.438 -0.1172  0.9279 -0.6488
  235ASP     CG 3617   4.320   4.791   4.347 -0.0448  0.0923  0.2332
  235ASP    OD1 3618   4.228   4.855   4.398  0.3498 -0.6225 -0.3471
  235ASP    OD2 3619   4.334   4.795   4.221  0.3073  0.3148  0.1943
  235ASP      H 3620   4.667   4.636   4.504  0.5455 -0.7941 -0.5180
  235ASP     HA 3621   4.424   4.514   4.387 -0.1644 -0.8676 -0.6647
  235ASP    HB2 3622   4.381   4.705   4.535 -0.0481 -0.3933 -0.9986
  235ASP    HB3 3623   4.492   4.812   4.471  0.1426 -0.1248  1.7043
  236SER      N 3624   4.578   4.507   4.177  0.1742 -0.3821 -0.3098
  236SER     CA 3625   4.634   4.506   4.042 -0.4842  1.5261  1.1455
  236SER      C 3626   4.563   4.581   3.928  0.7740 -0.3527 -0.2861
  236SER      O 3627   4.600   4.575   3.810 -0.0626 -0.8440  0.6632
  236SER     CB 3628   4.651   4.349   4.015  0.2376  0.3598  0.0239
  236SER     OG 3629   4.530   4.284   3.987  0.7953 -0.1728  0.6637
  236SER      H 3630   4.544   4.420   4.216  0.2849 -0.1311  0.3766
  236SER     HA 3631   4.733   4.551   4.036 -0.1863  0.8057  0.2854
  236SER    HB2 3632   4.725   4.333   3.936  0.1108 -0.7461  0.1044
  236SER    HB3 3633   4.699   4.296   4.097  0.7128  0.6196 -0.0793
  236SER     HG 3634   4.512   4.292   3.893  0.8985  1.0704  0.7240
  237GLY      N 3635   4.451   4.647   3.972  0.0296  0.3094  0.5014
  237GLY     CA 3636   4.370   4.745   3.912  0.7672 -1.0425  0.0072
  237GLY      C 3637   4.421   4.893   3.934 -1.0605  0.3746 -0.1293
  237GLY      O 3638   4.401   4.980   3.848  0.2369  0.1181 -0.0059
  237GLY      H 3639   4.420   4.638   4.068 -0.5871  0.4627  0.3297
  237GLY    HA2 3640   4.363   4.740   3.804 -0.4549 -0.8506  0.0488
  237GLY    HA3 3641   4.267   4.746   3.946  0.7100  0.2512 -0.1236
  238THR      N 3642   4.505   4.915   4.033  0.2517  0.7737  0.0758
  238THR     CA 3643   4.581   5.039   4.051 -0.6669  0.3920  0.2967
  238THR      C 3644   4.714   5.008   3.978 -0.0408 -0.2833 -0.0378
  238THR      O 3645   4.774   4.896   3.984 -0.0494 -0.8460 -0.0471
  238THR     CB 3646   4.597   5.071   4.199  0.2105  0.0331  0.0987
  238THR    OG1 3647   4.464   5.065   4.254 -0.3683 -0.0538  0.8478
  238THR    CG2 3648   4.656   5.210   4.214 -0.4766 -0.5647 -0.0321
  238THR      H 3649   4.500   4.846   4.106 -1.7187 -0.7662 -1.2862
  238THR     HA 3650   4.535   5.127   4.006 -1.2076 -0.2963 -0.5522
  238THR     HB 3651   4.665   5.003   4.250 -0.7000 -0.3915  0.7988
  238THR    HG1 3652   4.431   4.975   4.248  0.4676 -0.3779  0.7924
  238THR   HG21 3653   4.717   5.214   4.304 -0.1911 -2.4289 -0.0558
  238THR   HG22 3654   4.711   5.236   4.123 -1.6683  0.4313 -0.5247
  238THR   HG23 3655   4.578   5.286   4.220 -0.9083 -0.9062 -0.9650
  239THR      N 3656   4.770   5.098   3.894  0.8058 -0.0200 -0.5872
  239THR     CA 3657   4.912   5.090   3.843 -0.1710  0.2220  0.3334
  239THR      C 3658   5.012   5.154   3.927  0.2638 -0.2923 -0.4122
  239THR      O 3659   5.118   5.096   3.948 -0.8393  0.0047  0.4679
  239THR     CB 3660   4.911   5.151   3.697 -0.1122  0.2138 -1.0949
  239THR    OG1 3661   4.817   5.082   3.616  0.4443  0.4153 -0.3578
  239THR    CG2 3662   5.046   5.126   3.635  0.9281  0.0565  0.2109
  239THR      H 3663   4.715   5.178   3.866 -0.3821 -1.1339 -1.6431
  239THR     HA 3664   4.937   4.984   3.845 -1.6287 -0.1592  0.6904
  239THR     HB 3665   4.891   5.258   3.701  0.6192  0.3417  0.0049
  239THR    HG1 3666   4.784   5.149   3.555  0.6324  0.3109 -0.5750
  239THR   HG21 3667   5.042   5.152   3.530  0.3205  1.1883  0.4822
  239THR   HG22 3668   5.114   5.202   3.674  0.2520  0.8730 -0.1544
  239THR   HG23 3669   5.080   5.022   3.645 -0.9226 -0.7261 -0.7165
  240ASN      N 3670   4.973   5.268   3.991 -0.4834  0.0136  0.4953
  240ASN     CA 3671   5.052   5.340   4.082 -0.1249  0.1168 -0.1969
  240ASN      C 3672   5.078   5.254   4.212 -0.2419 -0.6288 -0.0364
  240ASN      O 3673   5.022   5.148   4.228 -1.0185  0.4000  0.7079
  240ASN     CB 3674   4.970   5.470   4.120  0.4457  0.2930  0.3681
  240ASN     CG 3675   5.003   5.586   4.021  0.5304  0.2655 -0.6830
  240ASN    OD1 3676   5.031   5.559   3.902  0.5586  0.1602 -0.2960
  240ASN    ND2 3677   5.027   5.706   4.069  0.0110 -0.3515  0.3751
  240ASN      H 3678   4.880   5.299   3.966 -0.6977 -0.1866  1.0188
  240ASN     HA 3679   5.146   5.362   4.032  0.4511 -2.1292 -0.3212
  240ASN    HB2 3680   4.862   5.458   4.116  0.5096 -0.1756 -0.7679
  240ASN    HB3 3681   4.991   5.513   4.218  0.7533  0.6919  0.1333
  240ASN   HD21 3682   5.052   5.768   3.993 -0.6713 -1.6067 -0.9923
  240ASN   HD22 3683   4.992   5.743   4.156 -0.3759 -0.0160  0.0869
  241LEU      N 3684   5.161   5.315   4.302  0.5509  0.2877 -0.2983
  241LEU     CA 3685   5.152   5.284   4.449  0.2415  0.2009  0.5819
  241LEU      C 3686   5.077   5.404   4.512 -0.2301 -0.2601 -0.2616
  241LEU      O 3687   5.143   5.509   4.528 -0.1279  0.2552  0.4126
  241LEU     CB 3688   5.295   5.260   4.502  0.5742  0.1387  0.8860
  241LEU     CG 3689   5.311   5.265   4.655  0.5644 -0.2790  0.1573
  241LEU    CD1 3690   5.202   5.180   4.725 -0.9154 -0.6508  0.2059
  241LEU    CD2 3691   5.448   5.207   4.700  0.0475  0.4858 -0.2153
  241LEU      H 3692   5.196   5.407   4.282 -0.3002  1.1517  1.6407
  241LEU     HA 3693   5.090   5.195   4.459 -0.3322  0.1601 -1.9808
  241LEU    HB2 3694   5.320   5.156   4.479 -0.3118 -0.3805  2.0446
  241LEU    HB3 3695   5.364   5.329   4.454  0.5804 -0.5704 -0.1876
  241LEU     HG 3696   5.300   5.362   4.704  0.8237 -0.5162  0.7071
  241LEU   HD11 3697   5.195   5.087   4.669  0.3291 -1.0042  0.5751
  241LEU   HD12 3698   5.226   5.171   4.831  0.2857  1.8663  0.3004
  241LEU   HD13 3699   5.113   5.241   4.719  0.6466  1.9502  0.2628
  241LEU   HD21 3700   5.465   5.245   4.800  0.5212  0.0378 -0.1160
  241LEU   HD22 3701   5.450   5.099   4.707  0.6945  0.4888 -0.2095
  241LEU   HD23 3702   5.533   5.226   4.635  0.1453 -0.2247 -0.3130
  242ARG      N 3703   4.949   5.396   4.550  0.3911 -0.1591  0.1200
  242ARG     CA 3704   4.886   5.508   4.618  0.4748 -0.1050  0.1566
  242ARG      C 3705   4.901   5.508   4.769  0.2782 -0.4910 -1.1886
  242ARG      O 3706   4.895   5.407   4.835  0.4123  0.4358 -0.3747
  242ARG     CB 3707   4.736   5.520   4.585 -0.2423  0.1738  0.4192
  242ARG     CG 3708   4.705   5.510   4.440 -0.0201  0.7807  0.1050
  242ARG     CD 3709   4.558   5.504   4.416  0.0696  0.3499 -0.4225
  242ARG     NE 3710   4.486   5.628   4.442 -0.5823  0.2196  0.0940
  242ARG     CZ 3711   4.356   5.645   4.438  0.0059  0.0841 -0.4789
  242ARG    NH1 3712   4.267   5.559   4.412  0.2612  0.1449  0.8507
  242ARG    NH2 3713   4.303   5.759   4.472 -0.0284 -0.6483  0.3158
  242ARG      H 3714   4.905   5.306   4.539 -0.1252  0.0223  0.6211
  242ARG     HA 3715   4.934   5.602   4.588 -0.6858  0.5096  0.1169
  242ARG    HB2 3716   4.680   5.442   4.636 -0.2777 -0.3248 -0.3606
  242ARG    HB3 3717   4.702   5.620   4.615 -0.2189  0.1801  0.4249
  242ARG    HG2 3718   4.742   5.591   4.377  0.5996  0.3326 -0.1312
  242ARG    HG3 3719   4.746   5.424   4.388  1.1006  1.2192  0.1888
  242ARG    HD2 3720   4.545   5.498   4.307  0.0808  0.6979 -0.4447
  242ARG    HD3 3721   4.512   5.418   4.465 -0.0573  0.7364  0.1566
  242ARG     HE 3722   4.543   5.711   4.451  1.0708 -0.7577 -0.4131
  242ARG   HH11 3723   4.169   5.580   4.419  0.3228  0.3874  1.0147
  242ARG   HH12 3724   4.303   5.465   4.402  0.4498  0.2969 -0.0946
  242ARG   HH21 3725   4.203   5.749   4.486 -0.0102 -1.1636  0.1035
  242ARG   HH22 3726   4.362   5.836   4.499  0.1232 -0.5149 -0.3518
  243LEU      N 3727   4.911   5.630   4.822  0.4994 -0.8128  0.2363
  243LEU     CA 3728   4.945   5.669   4.965  0.9696  0.2075 -0.1057
  243LEU      C 3729   4.858   5.782   5.029  0.2249 -0.3232  0.0271
  243LEU      O 3730   4.818   5.874   4.955 -0.2474  0.2419 -0.0337
  243LEU     CB 3731   5.096   5.689   4.980 -0.0461 -0.7371 -0.4609
  243LEU     CG 3732   5.182   5.592   4.923 -0.9870 -0.2181  0.1073
  243LEU    CD1 3733   5.327   5.627   4.952 -0.9612  0.1914  0.2187
  243LEU    CD2 3734   5.167   5.447   4.983 -0.9182 -0.8144 -0.3871
  243LEU      H 3735   4.923   5.702   4.752  1.2850 -1.0717  0.0914
  243LEU     HA 3736   4.922   5.579   5.023 -1.3107  0.6032 -0.1896
  243LEU    HB2 3737   5.117   5.792   4.949 -1.0585  0.1369  1.4436
  243LEU    HB3 3738   5.107   5.702   5.088 -0.9735  1.5969 -0.5362
  243LEU     HG 3739   5.168   5.585   4.815 -0.0527 -0.8037 -0.0025
  243LEU   HD11 3740   5.403   5.557   4.918  0.4250  1.6686  0.0773
  243LEU   HD12 3741   5.341   5.725   4.906 -0.8060  0.0658 -0.0050
  243LEU   HD13 3742   5.347   5.640   5.058 -0.4225 -0.5663  0.2251
  243LEU   HD21 3743   5.065   5.409   4.975 -1.3708  0.3473 -0.4217
  243LEU   HD22 3744   5.236   5.389   4.922  0.2906  0.7906 -0.6627
  243LEU   HD23 3745   5.198   5.451   5.087  0.6935  0.9829 -0.8349
  244PRO      N 3746   4.825   5.774   5.166 -0.0431 -0.3097  0.1345
  244PRO     CA 3747   4.753   5.885   5.228  0.0837 -0.5678  0.2115
  244PRO      C 3748   4.838   6.010   5.207 -0.5352 -0.0177 -0.4714
  244PRO      O 3749   4.965   6.005   5.212  0.5586  0.0757  0.1476
  244PRO     CB 3750   4.728   5.838   5.370 -0.0238 -0.3810 -0.4871
  244PRO     CG 3751   4.729   5.688   5.369  0.3089  0.7915 -0.1071
  244PRO     CD 3752   4.848   5.668   5.265  0.1844 -0.2379  0.3743
  244PRO     HA 3753   4.665   5.915   5.172  1.5445  1.6872 -1.2022
  244PRO    HB2 3754   4.812   5.864   5.433  0.6281  0.0914 -1.4942
  244PRO    HB3 3755   4.636   5.880   5.410  1.2105  0.1183  2.2378
  244PRO    HG2 3756   4.736   5.647   5.469 -1.5870 -1.0139 -0.5762
  244PRO    HG3 3757   4.636   5.652   5.325 -0.0934 -0.8430  1.8263
  244PRO    HD2 3758   4.850   5.569   5.219  0.1757  0.3202 -0.9346
  244PRO    HD3 3759   4.940   5.697   5.316  0.0519 -0.9535  1.0515
  245LYS      N 3760   4.774   6.129   5.208 -0.4932  0.1602 -0.3412
  245LYS     CA 3761   4.844   6.258   5.170  0.4443  0.2092 -0.5834
  245LYS      C 3762   4.967   6.286   5.254  0.0529 -0.7556  0.3066
  245LYS      O 3763   5.069   6.325   5.189 -0.4289  0.1237 -0.6565
  245LYS     CB 3764   4.730   6.366   5.176  0.5438 -0.3761  0.6294
  245LYS     CG 3765   4.768   6.512   5.151  0.2260  0.6021  1.1885
  245LYS     CD 3766   4.805   6.546   5.007 -0.4965  0.1913  0.8749
  245LYS     CE 3767   4.821   6.698   4.971  0.2552 -0.1142 -0.8707
  245LYS     NZ 3768   4.856   6.713   4.831 -0.9650  0.4669  0.8637
  245LYS      H 3769   4.673   6.134   5.206 -0.5515 -0.5964  0.0486
  245LYS     HA 3770   4.887   6.256   5.069  2.3329 -0.3681  0.1503
  245LYS    HB2 3771   4.649   6.346   5.106  0.7639  0.2857  0.1693
  245LYS    HB3 3772   4.683   6.376   5.274 -0.8824  1.6484 -0.1047
  245LYS    HG2 3773   4.689   6.579   5.184 -1.0552  0.6833 -1.4727
  245LYS    HG3 3774   4.854   6.534   5.214 -0.4405  1.5700  1.8271
  245LYS    HD2 3775   4.896   6.494   4.978  0.8026  2.2609  0.8069
  245LYS    HD3 3776   4.742   6.511   4.926  0.4490  0.1386  0.1355
  245LYS    HE2 3777   4.725   6.745   4.991 -0.0713 -1.2511  0.5154
  245LYS    HE3 3778   4.890   6.750   5.038 -0.3391 -0.2427 -0.1384
  245LYS    HZ1 3779   4.790   6.664   4.772 -0.7894  0.4986  0.6415
  245LYS    HZ2 3780   4.848   6.810   4.803 -1.1879  0.0352 -0.7469
  245LYS    HZ3 3781   4.941   6.666   4.805 -1.7308 -0.1991 -0.6649
  246LYS      N 3782   4.962   6.272   5.387 -0.3484  0.3512 -0.6701
  246LYS     CA 3783   5.071   6.296   5.491  0.4626 -0.0239  1.4857
  246LYS      C 3784   5.187   6.207   5.454 -0.1961  0.3720  0.0697
  246LYS      O 3785   5.299   6.256   5.456 -0.4719  0.2728 -0.4532
  246LYS     CB 3786   5.032   6.273   5.633 -0.1782  0.1433  0.0722
  246LYS     CG 3787   4.936   6.385   5.676 -0.6601 -0.1221 -0.1335
  246LYS     CD 3788   4.876   6.371   5.814 -0.2517 -0.2899  0.8656
  246LYS     CE 3789   4.798   6.496   5.855 -0.2829  0.5760 -0.0512
  246LYS     NZ 3790   4.746   6.488   5.993 -0.2765 -0.6001 -0.1327
  246LYS      H 3791   4.875   6.227   5.410 -0.3263  0.1778 -0.9163
  246LYS     HA 3792   5.106   6.398   5.477 -0.1491 -0.0407 -1.1545
  246LYS    HB2 3793   4.986   6.174   5.643 -0.3904  0.2591  0.2659
  246LYS    HB3 3794   5.116   6.280   5.703 -0.5786 -0.2915  0.6092
  246LYS    HG2 3795   4.988   6.481   5.665  0.5120 -0.7934 -0.8215
  246LYS    HG3 3796   4.854   6.394   5.605 -0.4025  0.9418 -0.3405
  246LYS    HD2 3797   4.815   6.281   5.811 -1.5347  0.4783 -1.6039
  246LYS    HD3 3798   4.951   6.344   5.890 -0.3135  1.2329  1.5453
  246LYS    HE2 3799   4.866   6.581   5.842  0.7315 -0.2232 -0.2234
  246LYS    HE3 3800   4.717   6.507   5.783 -0.2400 -1.0629 -0.4239
  246LYS    HZ1 3801   4.809   6.525   6.063 -0.6806 -0.6572  0.2730
  246LYS    HZ2 3802   4.660   6.541   5.996 -0.5313 -0.7914 -1.9204
  246LYS    HZ3 3803   4.708   6.399   6.022  0.6001 -0.3990  2.0793
  247VAL      N 3804   5.164   6.084   5.404 -0.2985 -0.3527 -0.3603
  247VAL     CA 3805   5.278   5.999   5.365  0.3240 -0.1499  0.0174
  247VAL      C 3806   5.329   6.033   5.224  0.7732  0.2456 -0.1735
  247VAL      O 3807   5.449   6.037   5.204  0.3360 -0.0144  0.5655
  247VAL     CB 3808   5.230   5.852   5.369  0.3671 -0.0317  0.2091
  247VAL    CG1 3809   5.354   5.757   5.373  0.0830 -1.3239 -0.0528
  247VAL    CG2 3810   5.141   5.820   5.489  0.1490 -0.3550  0.5044
  247VAL      H 3811   5.071   6.052   5.381 -0.9113  0.8270  0.2954
  247VAL     HA 3812   5.362   6.010   5.434  1.5435 -1.2857 -1.1709
  247VAL     HB 3813   5.177   5.830   5.277  1.0027 -1.5074  0.1298
  247VAL   HG11 3814   5.330   5.652   5.392 -0.9253 -1.2358 -0.6531
  247VAL   HG12 3815   5.412   5.766   5.281  0.0895  0.5390  0.0673
  247VAL   HG13 3816   5.410   5.788   5.460 -0.7152 -0.3039  0.1389
  247VAL   HG21 3817   5.123   5.713   5.486 -0.3016 -0.2692 -0.0365
  247VAL   HG22 3818   5.188   5.840   5.586  0.7231  0.7262  0.0366
  247VAL   HG23 3819   5.045   5.873   5.486 -1.3010 -2.6893 -1.2978
  248PHE      N 3820   5.243   6.048   5.122  0.3457 -0.1448  0.8780
  248PHE     CA 3821   5.261   6.103   4.986 -0.4626 -0.2875  0.7205
  248PHE      C 3822   5.356   6.228   4.989  0.1946  0.0107  0.6120
  248PHE      O 3823   5.462   6.234   4.922 -0.4105 -0.3064 -0.1962
  248PHE     CB 3824   5.124   6.112   4.911  0.4223 -0.0121  0.8826
  248PHE     CG 3825   5.128   6.163   4.767 -0.4220 -0.0607  0.7360
  248PHE    CD1 3826   5.221   6.108   4.677  0.2711  0.6732  0.3964
  248PHE    CD2 3827   5.047   6.269   4.724 -0.0276 -0.3030  0.6322
  248PHE    CE1 3828   5.240   6.161   4.548  0.8737 -0.1035  0.1034
  248PHE    CE2 3829   5.050   6.319   4.592 -0.8569  1.4511  0.3991
  248PHE     CZ 3830   5.153   6.265   4.505  0.6607  0.0974  0.1889
  248PHE      H 3831   5.148   6.021   5.143  0.1712  0.1502  0.4946
  248PHE     HA 3832   5.318   6.023   4.937  0.6594  0.3293  0.9376
  248PHE    HB2 3833   5.067   6.018   4.907 -0.5225  0.5412  0.7152
  248PHE    HB3 3834   5.051   6.174   4.962 -0.0068  0.1129  0.1514
  248PHE    HD1 3835   5.283   6.027   4.712 -0.3413 -0.0786 -0.1704
  248PHE    HD2 3836   4.976   6.314   4.793 -0.8251  0.0412 -0.3601
  248PHE    HE1 3837   5.294   6.100   4.477  0.5128  0.3876 -0.6173
  248PHE    HE2 3838   4.989   6.404   4.567  0.0412  2.2718  0.8655
  248PHE     HZ 3839   5.148   6.296   4.401 -0.4304  0.7289  0.3926
  249GLU      N 3840   5.322   6.339   5.056 -0.1568 -0.2069 -0.1830
  249GLU     CA 3841   5.401   6.459   5.073 -0.7948  0.2464  0.3301
  249GLU      C 3842   5.550   6.429   5.115  0.6942  0.0741 -0.6497
  249GLU      O 3843   5.636   6.481   5.042  0.3061 -0.5481 -0.7318
  249GLU     CB 3844   5.350   6.552   5.181  0.1366  0.1888  0.4972
  249GLU     CG 3845   5.222   6.624   5.146  0.3938 -0.2401  0.3925
  249GLU     CD 3846   5.231   6.735   5.042 -0.2020 -0.2019 -0.0108
  249GLU    OE1 3847   5.127   6.799   5.002 -0.3601  0.1061 -0.2830
  249GLU    OE2 3848   5.347   6.768   5.000  0.1487  0.4017 -0.6969
  249GLU      H 3849   5.232   6.345   5.101 -0.0443  1.6201 -0.0770
  249GLU     HA 3850   5.412   6.505   4.975  0.4720  1.1134  0.8166
  249GLU    HB2 3851   5.333   6.497   5.273  0.4391 -0.3359  0.2481
  249GLU    HB3 3852   5.426   6.629   5.194  1.3271 -0.8757  0.2229
  249GLU    HG2 3853   5.147   6.553   5.109  0.8935 -0.5347 -0.0868
  249GLU    HG3 3854   5.174   6.664   5.236  0.8431  0.2707  0.4135
  250ALA      N 3855   5.564   6.348   5.222  0.1994 -0.3578  0.6582
  250ALA     CA 3856   5.687   6.300   5.283 -0.6143  0.1877 -0.8950
  250ALA      C 3857   5.773   6.216   5.187  0.7060  0.3111  0.5378
  250ALA      O 3858   5.892   6.230   5.186 -0.2043  0.3296 -0.1558
  250ALA     CB 3859   5.650   6.225   5.405 -0.8391  1.0659 -0.6391
  250ALA      H 3860   5.479   6.302   5.252  0.0022 -0.5791 -0.1729
  250ALA     HA 3861   5.753   6.380   5.317 -1.3413  0.3814  0.1465
  250ALA    HB1 3862   5.745   6.210   5.457 -0.9275 -0.1497 -0.7677
  250ALA    HB2 3863   5.594   6.280   5.479  0.9505 -0.1317  1.9134
  250ALA    HB3 3864   5.597   6.133   5.381  0.3184  0.5487 -1.4383
  251ALA      N 3865   5.704   6.125   5.112 -0.6742  0.1545  0.0265
  251ALA     CA 3866   5.780   6.029   5.024  0.8882  0.1465 -0.0653
  251ALA      C 3867   5.849   6.110   4.915  0.4586  0.0449  0.1862
  251ALA      O 3868   5.971   6.104   4.905  0.3090 -0.6404  0.1621
  251ALA     CB 3869   5.684   5.914   4.980  0.6920 -0.6899 -0.0430
  251ALA      H 3870   5.604   6.116   5.120 -0.7839  0.1859 -0.9876
  251ALA     HA 3871   5.857   5.979   5.084  0.0179 -0.5647  0.5183
  251ALA    HB1 3872   5.649   5.864   5.070  0.6272  0.4875  0.6282
  251ALA    HB2 3873   5.607   5.964   4.920  0.4991  0.4897  1.0958
  251ALA    HB3 3874   5.740   5.849   4.913 -0.3467  0.7277 -2.6215
  252VAL      N 3875   5.772   6.189   4.838  0.4278 -0.7319 -0.0704
  252VAL     CA 3876   5.820   6.295   4.737 -0.1757 -0.1042 -1.0575
  252VAL      C 3877   5.932   6.384   4.805  0.1283  0.5467 -0.3582
  252VAL      O 3878   6.037   6.396   4.738 -0.3396 -0.1491 -0.0613
  252VAL     CB 3879   5.709   6.386   4.680  0.6269 -0.0784 -0.1134
  252VAL    CG1 3880   5.764   6.512   4.606  0.1028 -0.2717  0.7653
  252VAL    CG2 3881   5.624   6.301   4.587  1.4537  0.3984  0.0734
  252VAL      H 3882   5.681   6.200   4.880  1.0048  0.4026  1.0070
  252VAL     HA 3883   5.869   6.241   4.656  1.5520 -1.1713  0.5428
  252VAL     HB 3884   5.640   6.424   4.756 -0.3441  1.3634 -1.5937
  252VAL   HG11 3885   5.683   6.562   4.553  0.1375 -0.8852  0.1056
  252VAL   HG12 3886   5.813   6.577   4.678  1.2957 -0.7066  0.3997
  252VAL   HG13 3887   5.833   6.479   4.528 -0.7907 -1.1783  0.2985
  252VAL   HG21 3888   5.576   6.214   4.633  0.1481  0.5253 -0.9588
  252VAL   HG22 3889   5.541   6.358   4.545  0.3356 -0.7105  0.6492
  252VAL   HG23 3890   5.687   6.262   4.507  0.6459 -0.3238 -0.2349
  253LYS      N 3891   5.915   6.431   4.932 -0.3420 -0.2827 -0.4009
  253LYS     CA 3892   6.017   6.533   4.993  0.5449  0.0620 -0.2286
  253LYS      C 3893   6.147   6.467   5.040  0.3604  0.6753 -0.3492
  253LYS      O 3894   6.252   6.523   5.020  0.2905  0.4250 -0.4072
  253LYS     CB 3895   5.941   6.599   5.102 -0.1560 -0.9186 -1.6105
  253LYS     CG 3896   6.027   6.674   5.220  0.5824  1.3874  0.4922
  253LYS     CD 3897   5.933   6.763   5.303 -0.9420 -0.4442 -0.3745
  253LYS     CE 3898   6.011   6.831   5.418  0.6978  0.1119  0.9875
  253LYS     NZ 3899   5.919   6.905   5.505 -0.3860  0.6098  0.2368
  253LYS      H 3900   5.830   6.417   4.983 -0.1396  0.4615  0.1842
  253LYS     HA 3901   6.036   6.613   4.922 -0.2725 -0.2449 -0.8299
  253LYS    HB2 3902   5.885   6.686   5.068  0.4706  0.0876 -0.2713
  253LYS    HB3 3903   5.874   6.531   5.154 -0.5880  0.5549 -0.0547
  253LYS    HG2 3904   6.074   6.601   5.286  0.0981  0.4614 -0.1423
  253LYS    HG3 3905   6.101   6.731   5.164  0.1075  0.2194 -1.5065
  253LYS    HD2 3906   5.884   6.840   5.243 -1.1291 -0.8001 -0.6789
  253LYS    HD3 3907   5.853   6.702   5.343 -0.2500 -0.5288  1.0248
  253LYS    HE2 3908   6.074   6.763   5.475  0.2053 -0.5989  0.7163
  253LYS    HE3 3909   6.075   6.903   5.368 -0.3239  0.2709 -0.2108
  253LYS    HZ1 3910   5.825   6.911   5.469 -0.6308  0.6849  0.8525
  253LYS    HZ2 3911   5.928   6.870   5.600 -0.3572  0.3746  0.1489
  253LYS    HZ3 3912   5.960   6.998   5.510  0.2813  0.3101  0.6950
  254SER      N 3913   6.138   6.340   5.083 -0.4248  0.4025  0.2540
  254SER     CA 3914   6.263   6.259   5.104 -0.1866  0.0535 -0.6505
  254SER      C 3915   6.320   6.229   4.970 -1.0624 -0.0388 -0.4454
  254SER      O 3916   6.445   6.250   4.956  0.5260 -0.1112 -0.1824
  254SER     CB 3917   6.223   6.132   5.181 -1.3662  0.1159  1.5185
  254SER     OG 3918   6.344   6.067   5.220 -0.5396 -0.6412  0.0088
  254SER      H 3919   6.045   6.302   5.096 -0.1134 -0.5088 -0.0034
  254SER     HA 3920   6.336   6.312   5.164 -1.2793  1.2722 -0.3124
  254SER    HB2 3921   6.170   6.161   5.272 -1.1491  0.9546  1.3895
  254SER    HB3 3922   6.162   6.063   5.122 -0.9660  1.8020 -1.2566
  254SER     HG 3923   6.312   6.003   5.284 -0.0178 -0.8038  0.1156
  255ILE      N 3924   6.240   6.199   4.859 -0.2797  0.8622 -0.5491
  255ILE     CA 3925   6.309   6.161   4.730  0.0591 -0.0352 -0.3234
  255ILE      C 3926   6.375   6.281   4.669 -0.2379 -0.1269  0.3125
  255ILE      O 3927   6.494   6.274   4.634 -0.1835 -0.4329 -0.4849
  255ILE     CB 3928   6.205   6.090   4.632 -0.2230  0.0117  0.0396
  255ILE    CG1 3929   6.178   5.944   4.682 -1.1357 -0.2753 -0.9176
  255ILE    CG2 3930   6.269   6.087   4.491  0.0563  0.6648  1.0032
  255ILE    CD1 3931   6.046   5.901   4.630 -0.3653 -0.9095 -0.2403
  255ILE      H 3932   6.139   6.195   4.871 -0.4084 -0.3637 -1.5865
  255ILE     HA 3933   6.390   6.090   4.746 -0.4261 -0.7283 -0.8705
  255ILE     HB 3934   6.113   6.148   4.634  0.1355  0.6454 -0.8573
  255ILE   HG12 3935   6.257   5.884   4.637  0.6556  0.6381  0.7081
  255ILE   HG13 3936   6.184   5.930   4.790  0.6697 -1.0631 -1.0349
  255ILE   HG21 3937   6.369   6.045   4.483 -0.0687  0.4998 -1.9089
  255ILE   HG22 3938   6.200   6.056   4.412  0.5679  0.9774  0.4187
  255ILE   HG23 3939   6.268   6.190   4.455  2.7453 -0.0362 -2.0104
  255ILE   HD11 3940   6.023   5.811   4.688  0.1413 -0.0238  1.4715
  255ILE   HD12 3941   5.966   5.970   4.657 -0.1254 -1.2808  1.7893
  255ILE   HD13 3942   6.043   5.871   4.526  0.6326  1.2555 -1.0059
  256LYS      N 3943   6.314   6.402   4.664 -0.0286 -0.2830  0.1869
  256LYS     CA 3944   6.376   6.530   4.619 -0.1141  0.2247  0.3693
  256LYS      C 3945   6.505   6.564   4.690 -0.8408 -0.1620 -1.1650
  256LYS      O 3946   6.600   6.618   4.632  0.6572  0.9248 -0.2608
  256LYS     CB 3947   6.268   6.636   4.641  0.3397 -0.2582  0.6059
  256LYS     CG 3948   6.151   6.634   4.539 -0.3665  0.3445 -0.4349
  256LYS     CD 3949   6.075   6.762   4.561 -0.2495 -0.3195  0.2659
  256LYS     CE 3950   5.955   6.788   4.466 -0.1685 -0.5584  0.2644
  256LYS     NZ 3951   5.880   6.911   4.509 -0.3361 -0.1042  0.1092
  256LYS      H 3952   6.222   6.403   4.707  0.8475 -0.9478  2.3197
  256LYS     HA 3953   6.410   6.514   4.517  1.1616 -0.6639  0.8738
  256LYS    HB2 3954   6.222   6.632   4.739 -0.7374  0.7227  0.1893
  256LYS    HB3 3955   6.325   6.728   4.628 -0.4391  0.0729 -1.1257
  256LYS    HG2 3956   6.192   6.623   4.439  1.8244  0.3832  0.3507
  256LYS    HG3 3957   6.082   6.556   4.572 -0.7422  1.0440  0.5339
  256LYS    HD2 3958   6.041   6.766   4.664  0.0725 -0.3881  0.3784
  256LYS    HD3 3959   6.145   6.842   4.537 -0.8132  0.0800 -0.0886
  256LYS    HE2 3960   5.998   6.804   4.368 -0.7951  0.4253  0.1269
  256LYS    HE3 3961   5.895   6.698   4.456  0.1564 -0.7598  0.0976
  256LYS    HZ1 3962   5.819   6.951   4.439 -0.4470 -0.9043 -0.2647
  256LYS    HZ2 3963   5.834   6.882   4.594 -1.1999  0.5936 -0.0822
  256LYS    HZ3 3964   5.943   6.986   4.534 -0.8785  0.5528 -0.4087
  257ALA      N 3965   6.511   6.540   4.817 -0.4610 -0.1219  0.2942
  257ALA     CA 3966   6.631   6.561   4.905  0.7005  0.6339 -0.1654
  257ALA      C 3967   6.743   6.447   4.880  0.4860 -0.4192 -0.2207
  257ALA      O 3968   6.863   6.476   4.899  0.1651  0.4748  0.4123
  257ALA     CB 3969   6.577   6.551   5.046  0.6794 -0.1657 -1.7209
  257ALA      H 3970   6.427   6.532   4.873  0.8857  0.3094  2.6227
  257ALA     HA 3971   6.669   6.660   4.882  0.6958  1.0745  1.4434
  257ALA    HB1 3972   6.506   6.630   5.071  1.3258  0.2852 -1.2500
  257ALA    HB2 3973   6.546   6.449   5.070  1.0246  0.1290  0.3149
  257ALA    HB3 3974   6.654   6.575   5.120 -0.4363 -0.2573 -0.4523
  258ALA      N 3975   6.704   6.331   4.840  0.1764  0.5279 -0.3954
  258ALA     CA 3976   6.792   6.222   4.789 -0.6326  0.2100  0.2028
  258ALA      C 3977   6.849   6.246   4.641  0.6333  0.0797 -0.4660
  258ALA      O 3978   6.966   6.217   4.615 -0.4434  0.3747  0.2818
  258ALA     CB 3979   6.717   6.088   4.800 -0.1943 -0.2439 -0.2140
  258ALA      H 3980   6.604   6.319   4.837  0.1987 -0.9443  1.2809
  258ALA     HA 3981   6.880   6.216   4.853 -0.1656 -0.3385 -0.4560
  258ALA    HB1 3982   6.761   6.016   4.732  1.5715 -0.3364  0.9042
  258ALA    HB2 3983   6.727   6.041   4.898  0.0780  0.3801  0.0746
  258ALA    HB3 3984   6.612   6.108   4.780 -0.5721  0.1002  1.7052
  259SER      N 3985   6.769   6.295   4.549 -0.0775 -0.7079 -0.2121
  259SER     CA 3986   6.786   6.309   4.402 -0.2713  0.3831 -0.5430
  259SER      C 3987   6.824   6.450   4.360 -0.0087 -1.2506  0.4678
  259SER      O 3988   6.813   6.481   4.245 -0.2940 -0.9301 -0.3198
  259SER     CB 3989   6.660   6.257   4.329 -0.7819 -0.8288 -0.6215
  259SER     OG 3990   6.539   6.319   4.369  0.4458 -0.4127 -0.5670
  259SER      H 3991   6.677   6.313   4.586  0.0635  1.4188 -0.6221
  259SER     HA 3992   6.872   6.247   4.374  0.0975  0.7461 -0.2507
  259SER    HB2 3993   6.679   6.284   4.225 -0.1748  1.9604  0.0609
  259SER    HB3 3994   6.652   6.148   4.331  0.8030 -0.9774 -0.2641
  259SER     HG 3995   6.521   6.303   4.462  0.3242 -0.0192 -0.5187
  260SER      N 3996   6.869   6.535   4.452  0.5870  0.3189 -0.4960
  260SER     CA 3997   6.913   6.674   4.450 -0.8767 -1.0318  0.2716
  260SER      C 3998   7.052   6.700   4.378  0.8625  1.1965 -0.0895
  260SER      O 3999   7.101   6.809   4.365  0.5798 -0.0840 -0.4140
  260SER     CB 4000   6.923   6.729   4.591 -0.2244  0.6700  0.4991
  260SER     OG 4001   6.992   6.627   4.669  0.4658 -0.2072  0.4911
  260SER      H 4002   6.879   6.495   4.544  0.8062  0.2662 -0.5411
  260SER     HA 4003   6.837   6.730   4.395  0.6959  0.8429 -0.2076
  260SER    HB2 4004   6.981   6.821   4.596 -0.7273  0.9609  1.9231
  260SER    HB3 4005   6.823   6.733   4.634 -0.2242  0.4800  0.5215
  260SER     HG 4006   6.989   6.650   4.762  0.4917 -0.5636  0.5796
  261THR      N 4007   7.111   6.598   4.316 -0.5406 -0.0305 -0.2865
  261THR     CA 4008   7.210   6.611   4.208 -0.1740  0.7627 -0.0750
  261THR      C 4009   7.142   6.658   4.080 -0.2845  0.1317 -1.0367
  261THR      O 4010   7.191   6.743   4.002 -0.2012  0.4990  0.1772
  261THR     CB 4011   7.277   6.476   4.178 -0.2135  0.0793  0.0907
  261THR    OG1 4012   7.363   6.431   4.285  0.1759 -0.2865 -0.1871
  261THR    CG2 4013   7.367   6.474   4.052 -0.4055 -0.1711 -0.4735
  261THR      H 4014   7.076   6.505   4.335 -0.2998  0.0446  0.6176
  261THR     HA 4015   7.291   6.682   4.227  1.1568 -0.1136 -1.8570
  261THR     HB 4016   7.194   6.407   4.165  0.1881 -0.3255 -0.4045
  261THR    HG1 4017   7.304   6.399   4.353  0.4708 -0.4920 -0.0194
  261THR   HG21 4018   7.415   6.377   4.041 -0.7788 -0.3888 -0.2140
  261THR   HG22 4019   7.321   6.502   3.958 -0.2100  0.6504 -0.3434
  261THR   HG23 4020   7.452   6.541   4.064 -1.0818  0.7924 -0.8185
  262GLU      N 4021   7.026   6.602   4.045  0.0615  0.1451  0.9518
  262GLU     CA 4022   6.948   6.642   3.931  1.0325  0.3984 -0.0829
  262GLU      C 4023   6.819   6.725   3.960 -0.7771 -0.3099  0.6125
  262GLU      O 4024   6.771   6.739   4.076  0.6155 -0.3530  0.2271
  262GLU     CB 4025   6.894   6.514   3.864 -0.7040  0.9435  0.3474
  262GLU     CG 4026   7.005   6.421   3.804  0.7647 -0.2884 -0.6376
  262GLU     CD 4027   7.118   6.490   3.718  0.2238 -0.3473 -0.2193
  262GLU    OE1 4028   7.091   6.563   3.619  0.5740 -0.4089 -0.3738
  262GLU    OE2 4029   7.238   6.482   3.750  0.3433  0.0699 -0.0839
  262GLU      H 4030   6.986   6.533   4.106  1.0105 -1.5054 -0.1488
  262GLU     HA 4031   7.011   6.697   3.862  0.0801  0.4641 -0.9446
  262GLU    HB2 4032   6.834   6.450   3.928 -1.1699  0.1747 -0.8043
  262GLU    HB3 4033   6.834   6.546   3.779 -1.5622 -0.1985  0.4757
  262GLU    HG2 4034   7.062   6.384   3.889 -0.2919 -0.4172  0.0551
  262GLU    HG3 4035   6.947   6.348   3.747 -2.1015  0.8706  0.4040
  263LYS      N 4036   6.775   6.790   3.844 -0.3663 -0.1307 -0.7236
  263LYS     CA 4037   6.665   6.893   3.848 -0.2525 -0.4860  0.7790
  263LYS      C 4038   6.546   6.831   3.775  0.1900 -1.0021 -0.5170
  263LYS      O 4039   6.569   6.773   3.672  0.8617  0.6376  0.2602
  263LYS     CB 4040   6.724   7.016   3.764 -0.1440  0.9767 -0.2866
  263LYS     CG 4041   6.631   7.133   3.764 -0.0388 -0.0150  0.4602
  263LYS     CD 4042   6.699   7.270   3.739  0.8834  1.1498 -0.2338
  263LYS     CE 4043   6.588   7.375   3.736 -0.5871 -0.4638 -0.4861
  263LYS     NZ 4044   6.553   7.429   3.868 -0.1145 -0.1525  0.2558
  263LYS      H 4045   6.823   6.764   3.759  0.3556 -0.6645 -0.1755
  263LYS     HA 4046   6.642   6.924   3.950  0.2238  1.6902  0.3369
  263LYS    HB2 4047   6.817   7.040   3.817  0.3870  0.0672 -0.7417
  263LYS    HB3 4048   6.748   6.982   3.663  0.2856  0.6296 -0.0813
  263LYS    HG2 4049   6.555   7.122   3.686  0.4927  0.8928 -0.2268
  263LYS    HG3 4050   6.580   7.145   3.859 -0.0221  0.1175  0.4529
  263LYS    HD2 4051   6.773   7.290   3.817  0.4419  0.5640  0.3636
  263LYS    HD3 4052   6.749   7.259   3.643  1.2660  0.7679  0.0007
  263LYS    HE2 4053   6.622   7.461   3.679  0.2586 -0.4137  0.0728
  263LYS    HE3 4054   6.497   7.336   3.690 -0.4945 -0.3874 -0.7373
  263LYS    HZ1 4055   6.638   7.442   3.921  0.2444  1.7833 -0.6155
  263LYS    HZ2 4056   6.515   7.522   3.861  1.2983  0.4443 -0.2387
  263LYS    HZ3 4057   6.504   7.363   3.926  1.4000 -0.6572  1.0619
  264PHE      N 4058   6.428   6.854   3.830  0.3842 -0.3030 -0.2196
  264PHE     CA 4059   6.308   6.807   3.775  0.4021  1.3304 -0.6482
  264PHE      C 4060   6.192   6.910   3.760 -0.8827 -0.2370  0.5401
  264PHE      O 4061   6.175   6.990   3.854 -0.2255 -0.4956 -0.0917
  264PHE     CB 4062   6.257   6.683   3.862 -0.6629  0.1905  0.9999
  264PHE     CG 4063   6.350   6.563   3.858 -0.6635  0.0592  0.0641
  264PHE    CD1 4064   6.330   6.451   3.770 -0.0566 -0.4256 -0.8567
  264PHE    CD2 4065   6.462   6.567   3.942  0.1295 -0.5303  0.0106
  264PHE    CE1 4066   6.401   6.337   3.796 -0.2691  0.4087 -0.3094
  264PHE    CE2 4067   6.537   6.456   3.962 -0.5860 -0.2703 -0.7878
  264PHE     CZ 4068   6.506   6.339   3.891 -0.0603  0.1962  0.8699
  264PHE      H 4069   6.419   6.895   3.922 -1.1718 -1.0357  0.0233
  264PHE     HA 4070   6.324   6.759   3.679 -2.1752 -0.7302 -0.2748
  264PHE    HB2 4071   6.251   6.726   3.962 -0.7077  1.1189  0.6176
  264PHE    HB3 4072   6.156   6.655   3.830 -0.4767 -0.1543  0.6898
  264PHE    HD1 4073   6.244   6.446   3.704 -1.4191 -0.9294  0.7965
  264PHE    HD2 4074   6.475   6.655   4.003 -0.9401  0.8337 -1.5476
  264PHE    HE1 4075   6.380   6.245   3.743  0.1213  0.3439 -0.3552
  264PHE    HE2 4076   6.631   6.468   4.012 -0.8807 -0.9250 -0.0411
  264PHE     HZ 4077   6.574   6.255   3.901  0.2277  0.2310 -0.3995
  265PRO      N 4078   6.117   6.924   3.646  0.3036  1.0219 -0.0536
  265PRO     CA 4079   5.994   7.012   3.636 -0.5962  0.7279 -1.1401
  265PRO      C 4080   5.897   6.968   3.750  0.2591  0.3110  0.2858
  265PRO      O 4081   5.876   6.849   3.775  0.2870  0.2035  0.1103
  265PRO     CB 4082   5.934   6.981   3.497  0.1245  0.6042 -0.4275
  265PRO     CG 4083   6.064   6.942   3.420 -0.0302  0.4159 -0.6564
  265PRO     CD 4084   6.129   6.852   3.521  0.3249 -0.1081 -0.7596
  265PRO     HA 4085   6.027   7.115   3.651  0.7431  0.3483 -1.1896
  265PRO    HB2 4086   5.864   6.898   3.499  0.1168  0.6083  0.7166
  265PRO    HB3 4087   5.897   7.076   3.458 -0.5950  0.8350  0.7233
  265PRO    HG2 4088   6.033   6.880   3.336  0.3019  0.1717 -0.6010
  265PRO    HG3 4089   6.119   7.036   3.414 -0.4150  0.8273  1.0201
  265PRO    HD2 4090   6.083   6.754   3.532  0.7028 -0.1203  1.6560
  265PRO    HD3 4091   6.236   6.835   3.506  0.8033  0.6447  1.2508
  266ASP      N 4092   5.833   7.058   3.818 -0.2841  0.2585  0.5318
  266ASP     CA 4093   5.745   7.023   3.932 -1.5623  0.2238  0.7434
  266ASP      C 4094   5.633   6.923   3.904 -0.4696  0.3016 -0.1035
  266ASP      O 4095   5.604   6.832   3.994  0.3198  0.5576  0.6888
  266ASP     CB 4096   5.704   7.156   3.998  0.2583  0.3329  0.6684
  266ASP     CG 4097   5.822   7.248   4.026  0.2180 -0.7089  0.1073
  266ASP    OD1 4098   5.922   7.204   4.076  0.1542  0.7048  0.4019
  266ASP    OD2 4099   5.810   7.374   4.005  0.6433 -0.0106 -0.2488
  266ASP      H 4100   5.852   7.156   3.798 -0.2166  0.3288  0.9140
  266ASP     HA 4101   5.808   6.972   4.005  0.6111  0.9473 -0.4382
  266ASP    HB2 4102   5.641   7.211   3.929  1.2611  0.2960 -0.3293
  266ASP    HB3 4103   5.645   7.138   4.088 -0.1751  0.6036  0.4399
  267GLY      N 4104   5.578   6.931   3.784  0.4527  0.6068 -1.0252
  267GLY     CA 4105   5.478   6.835   3.722 -0.3241 -0.0991 -0.1740
  267GLY      C 4106   5.529   6.691   3.716  0.3966  0.0538 -0.0162
  267GLY      O 4107   5.451   6.596   3.712 -0.3531  0.1992 -0.1554
  267GLY      H 4108   5.600   7.008   3.723 -0.3427  1.2570 -0.5280
  267GLY    HA2 4109   5.388   6.831   3.783 -0.5964  0.0751 -0.5599
  267GLY    HA3 4110   5.441   6.858   3.622 -0.9954 -1.2252 -0.2244
  268PHE      N 4111   5.660   6.665   3.736 -0.5162  0.0089  0.2804
  268PHE     CA 4112   5.713   6.532   3.734  0.2989  0.0091 -0.1407
  268PHE      C 4113   5.660   6.457   3.855 -0.5237 -0.2907 -0.1577
  268PHE      O 4114   5.631   6.338   3.852 -0.0995 -0.1328 -0.7821
  268PHE     CB 4115   5.865   6.525   3.707  0.6808  0.0058 -0.2056
  268PHE     CG 4116   5.919   6.393   3.732 -0.3654  0.8784 -0.2162
  268PHE    CD1 4117   5.910   6.289   3.638 -0.4891  1.1082 -0.6056
  268PHE    CD2 4118   6.006   6.367   3.837  0.5135 -0.4762 -0.2545
  268PHE    CE1 4119   5.957   6.158   3.663 -0.7112  0.6709 -0.0037
  268PHE    CE2 4120   6.060   6.239   3.865 -0.3565 -0.0331  0.3880
  268PHE     CZ 4121   6.038   6.138   3.776  0.2862  0.2607  0.3034
  268PHE      H 4122   5.731   6.738   3.736 -0.2786 -0.1912 -0.6083
  268PHE     HA 4123   5.666   6.482   3.649 -1.0501  0.4927  0.2704
  268PHE    HB2 4124   5.888   6.554   3.605  0.9719  1.1905  0.1578
  268PHE    HB3 4125   5.913   6.605   3.764  0.4160  0.4413 -0.5801
  268PHE    HD1 4126   5.869   6.302   3.539 -0.4015  1.6949 -0.5704
  268PHE    HD2 4127   6.021   6.444   3.911  0.2443 -0.8623  0.2064
  268PHE    HE1 4128   5.946   6.078   3.592  0.2989  0.2627  0.2649
  268PHE    HE2 4129   6.121   6.226   3.953  1.2188 -1.2540 -0.7465
  268PHE     HZ 4130   6.078   6.039   3.793 -0.7670 -0.2325  0.1180
  269TRP      N 4131   5.659   6.524   3.975 -0.0692 -0.4392  0.0275
  269TRP     CA 4132   5.619   6.452   4.102 -0.1434  0.0995  0.0138
  269TRP      C 4133   5.470   6.441   4.121  0.7087  1.1962  0.4916
  269TRP      O 4134   5.418   6.396   4.221  0.0066 -0.0994 -0.1550
  269TRP     CB 4135   5.680   6.534   4.216 -0.0536  0.0433 -0.0199
  269TRP     CG 4136   5.825   6.574   4.194  1.0896 -0.1510 -0.2017
  269TRP    CD1 4137   5.875   6.693   4.163  0.1892  0.1392  0.2924
  269TRP    CD2 4138   5.943   6.489   4.214  0.1322  0.7149  0.3595
  269TRP    NE1 4139   6.010   6.680   4.136 -0.2773 -0.1362 -0.4873
  269TRP    CE2 4140   6.061   6.558   4.186  0.3437  0.1495 -0.9465
  269TRP    CE3 4141   5.957   6.351   4.247 -0.1115  0.0031 -0.4358
  269TRP    CZ2 4142   6.189   6.498   4.200 -0.1461 -0.1827 -0.1231
  269TRP    CZ3 4143   6.084   6.288   4.260  0.3760 -0.4597 -0.7087
  269TRP    CH2 4144   6.201   6.365   4.234  0.7505  0.1082 -0.6615
  269TRP      H 4145   5.662   6.625   3.964 -1.1527 -0.4424 -0.4852
  269TRP     HA 4146   5.659   6.351   4.103  2.7830  1.0608  1.0072
  269TRP    HB2 4147   5.630   6.628   4.239  0.3880 -0.0356  1.4130
  269TRP    HB3 4148   5.676   6.477   4.308 -0.5719 -1.2317 -0.7805
  269TRP    HD1 4149   5.815   6.780   4.138  0.3769  0.3106  0.4276
  269TRP    HE1 4150   6.062   6.758   4.100  0.7504 -0.7707 -0.4556
  269TRP    HE3 4151   5.869   6.289   4.258  0.5174 -1.0592 -1.0127
  269TRP    HZ2 4152   6.277   6.554   4.175  0.2595 -0.6251  0.2659
  269TRP    HZ3 4153   6.073   6.186   4.294 -1.0135  0.4124  2.0747
  269TRP    HH2 4154   6.300   6.322   4.238  0.8620  0.3981 -0.0310
  270LEU      N 4155   5.391   6.481   4.015 -0.2648  0.0238  0.2327
  270LEU     CA 4156   5.250   6.496   4.005  0.6915  1.2328 -0.0866
  270LEU      C 4157   5.202   6.409   3.886 -0.0117  0.1919  0.2842
  270LEU      O 4158   5.082   6.390   3.867 -0.1403  0.0250 -0.2528
  270LEU     CB 4159   5.206   6.645   3.994 -0.0562  0.3206  0.1308
  270LEU     CG 4160   5.259   6.734   4.112 -0.1385  0.9510  0.6522
  270LEU    CD1 4161   5.224   6.878   4.100 -0.0415 -0.5444 -0.2374
  270LEU    CD2 4162   5.200   6.687   4.246  0.0321 -0.7670  1.5427
  270LEU      H 4163   5.446   6.521   3.941 -0.0941  0.3308  0.5218
  270LEU     HA 4164   5.194   6.462   4.092  0.5493  1.2048 -0.1877
  270LEU    HB2 4165   5.250   6.682   3.902  0.8233  1.6439  1.0138
  270LEU    HB3 4166   5.101   6.670   3.980  0.3597  2.0011 -0.5179
  270LEU     HG 4167   5.366   6.716   4.124 -0.3775 -1.7867 -0.0522
  270LEU   HD11 4168   5.264   6.898   4.000  0.1024 -1.7920 -0.4640
  270LEU   HD12 4169   5.119   6.888   4.127 -0.0660 -2.0784  0.4849
  270LEU   HD13 4170   5.279   6.928   4.180 -2.0808 -0.2092  1.0923
  270LEU   HD21 4171   5.232   6.756   4.324  0.8146  1.4363 -0.4772
  270LEU   HD22 4172   5.092   6.682   4.234 -0.1458  1.5500  1.2376
  270LEU   HD23 4173   5.247   6.591   4.269 -1.1331 -1.9456 -0.3784
  271GLY      N 4174   5.299   6.345   3.811  0.1481  0.4254  0.7275
  271GLY     CA 4175   5.272   6.246   3.705 -0.1720  0.4100 -1.1948
  271GLY      C 4176   5.237   6.327   3.579  0.3463 -0.5228  0.7901
  271GLY      O 4177   5.211   6.263   3.483  0.4396 -0.2346  0.4718
  271GLY      H 4178   5.391   6.346   3.852  0.1665  1.3721  0.7191
  271GLY    HA2 4179   5.360   6.182   3.694 -0.3426 -0.1957  0.4375
  271GLY    HA3 4180   5.184   6.184   3.725  0.2714 -0.0516 -0.6053
  272GLU      N 4181   5.225   6.461   3.570 -0.2225  1.0343  0.3491
  272GLU     CA 4182   5.185   6.539   3.453  0.6160 -0.0172  0.6374
  272GLU      C 4183   5.300   6.580   3.362 -0.4831 -0.1337 -0.1787
  272GLU      O 4184   5.271   6.647   3.265  0.2391 -0.3519  0.3908
  272GLU     CB 4185   5.092   6.660   3.494 -0.2038  0.7209 -0.0259
  272GLU     CG 4186   4.984   6.624   3.598  0.1179 -0.3764  0.5675
  272GLU     CD 4187   4.864   6.544   3.548  0.5816  0.0895  0.8720
  272GLU    OE1 4188   4.871   6.457   3.454 -0.2146 -0.2762 -0.6094
  272GLU    OE2 4189   4.751   6.561   3.595 -0.2058 -0.0880  0.4733
  272GLU      H 4190   5.252   6.509   3.655  0.8907 -0.8254  1.1636
  272GLU     HA 4191   5.121   6.489   3.380  0.6924  0.9568 -0.1372
  272GLU    HB2 4192   5.145   6.739   3.548 -0.5971  0.2748  1.0596
  272GLU    HB3 4193   5.056   6.713   3.406  0.2661 -0.1949 -0.8121
  272GLU    HG2 4194   5.030   6.584   3.688 -0.4554 -0.5760  0.7740
  272GLU    HG3 4195   4.942   6.722   3.622 -0.7559 -0.5921  0.0104
  273GLN      N 4196   5.425   6.554   3.404 -0.2239 -0.0826  0.3226
  273GLN     CA 4197   5.549   6.580   3.321  0.7285 -0.1660 -0.7734
  273GLN      C 4198   5.644   6.460   3.317 -0.2458 -0.6802  0.1790
  273GLN      O 4199   5.668   6.411   3.423  0.5194 -0.0147 -0.2580
  273GLN     CB 4200   5.618   6.704   3.362 -0.1485  0.1628  0.0635
  273GLN     CG 4201   5.536   6.834   3.345  0.9312 -0.4610 -0.1324
  273GLN     CD 4202   5.500   6.852   3.199  0.1784 -0.1682 -0.2068
  273GLN    OE1 4203   5.581   6.835   3.110  0.3522 -0.1600  0.0893
  273GLN    NE2 4204   5.377   6.887   3.175  0.5703  0.3133  0.2911
  273GLN      H 4205   5.452   6.528   3.498  1.5523  0.5193  0.0605
  273GLN     HA 4206   5.516   6.598   3.219 -1.4041 -0.4542 -0.2372
  273GLN    HB2 4207   5.650   6.695   3.466 -1.5109 -1.1553  0.4417
  273GLN    HB3 4208   5.710   6.709   3.305  0.0273 -0.7623  0.2454
  273GLN    HG2 4209   5.447   6.825   3.406  0.7077 -0.0288 -0.3842
  273GLN    HG3 4210   5.576   6.928   3.382 -1.7918  0.2211  1.6261
  273GLN   HE21 4211   5.347   6.892   3.078  1.1731 -0.4774  0.0406
  273GLN   HE22 4212   5.306   6.877   3.247  0.4096 -0.0294  0.0948
  274LEU      N 4213   5.704   6.428   3.205  0.6912  0.4324  0.6141
  274LEU     CA 4214   5.806   6.324   3.178  0.3731 -0.7114 -0.5536
  274LEU      C 4215   5.936   6.366   3.240 -0.5637  0.3785 -0.1024
  274LEU      O 4216   5.969   6.482   3.266  0.3113 -0.5192  0.5189
  274LEU     CB 4217   5.814   6.285   3.029 -0.1914  0.1154 -0.3094
  274LEU     CG 4218   5.689   6.252   2.957  0.9326  0.7665  0.3276
  274LEU    CD1 4219   5.724   6.170   2.822 -0.1551 -0.4908 -0.9326
  274LEU    CD2 4220   5.592   6.161   3.041 -0.2750 -0.0224  0.3495
  274LEU      H 4221   5.691   6.481   3.120  1.3591 -0.9127 -0.3933
  274LEU     HA 4222   5.767   6.235   3.227 -0.6172  0.3481  0.7366
  274LEU    HB2 4223   5.869   6.357   2.969  0.3024  0.0853  0.0979
  274LEU    HB3 4224   5.866   6.189   3.034  0.6452  0.5041 -1.1122
  274LEU     HG 4225   5.634   6.343   2.930  0.3806  0.3297 -0.0946
  274LEU   HD11 4226   5.641   6.190   2.755 -1.3663  0.9822  0.7958
  274LEU   HD12 4227   5.818   6.214   2.787 -0.4024  1.2938  0.3389
  274LEU   HD13 4228   5.740   6.064   2.837 -0.7925 -0.3746  1.7936
  274LEU   HD21 4229   5.571   6.205   3.138 -0.2427 -0.6554  0.6511
  274LEU   HD22 4230   5.504   6.149   2.977 -0.5734  0.4532  0.6623
  274LEU   HD23 4231   5.642   6.064   3.051  0.7040  0.2926 -0.9043
  275VAL      N 4232   6.017   6.260   3.252 -0.0400 -0.1349 -0.0704
  275VAL     CA 4233   6.170   6.280   3.233  1.1334  0.9632  0.3180
  275VAL      C 4234   6.227   6.174   3.138 -0.0443 -0.7190 -0.8151
  275VAL      O 4235   6.182   6.059   3.135 -0.5642  0.2643 -0.2756
  275VAL     CB 4236   6.235   6.279   3.371 -0.4412 -0.0902 -0.1740
  275VAL    CG1 4237   6.223   6.136   3.437  0.7270 -1.0447 -0.1606
  275VAL    CG2 4238   6.382   6.331   3.367  0.5569  0.7839 -0.0350
  275VAL      H 4239   5.975   6.168   3.246 -1.2120  0.3566  0.0383
  275VAL     HA 4240   6.183   6.378   3.187  0.3885 -0.0562 -2.4712
  275VAL     HB 4241   6.179   6.346   3.437 -0.5728  0.8868 -1.2150
  275VAL   HG11 4242   6.226   6.146   3.546 -0.0551 -2.3007  0.0165
  275VAL   HG12 4243   6.125   6.091   3.417 -0.2377  0.7746  0.0159
  275VAL   HG13 4244   6.298   6.063   3.408  0.6765 -1.3205  0.3764
  275VAL   HG21 4245   6.445   6.287   3.290  0.4578  0.9967 -0.2426
  275VAL   HG22 4246   6.392   6.440   3.361 -0.0088  0.8538  0.2555
  275VAL   HG23 4247   6.427   6.300   3.461  0.2076  1.4173  0.3555
  276CYS      N 4248   6.315   6.213   3.053 -0.3307  0.4469 -0.3000
  276CYS     CA 4249   6.375   6.132   2.940  0.3210 -0.1753  0.2226
  276CYS      C 4250   6.528   6.135   2.943  0.6462  0.4031 -0.7753
  276CYS      O 4251   6.583   6.239   2.963 -0.1362 -0.7230  0.0633
  276CYS     CB 4252   6.329   6.181   2.803  0.6357 -0.6505  0.7649
  276CYS     SG 4253   6.151   6.168   2.773 -0.1227 -0.3790  0.0738
  276CYS      H 4254   6.351   6.306   3.066  0.1441  0.4138 -1.2312
  276CYS     HA 4255   6.333   6.032   2.951  0.0162 -0.0604  0.1498
  276CYS    HB2 4256   6.362   6.284   2.800 -0.0920 -0.4119 -0.4889
  276CYS    HB3 4257   6.377   6.115   2.730 -0.2009 -1.8846  1.2453
  277TRP      N 4258   6.593   6.017   2.920 -0.0478 -0.5224  0.0066
  277TRP     CA 4259   6.736   6.006   2.892  0.0758  0.1951 -0.0271
  277TRP      C 4260   6.757   5.916   2.775 -0.8802 -0.7114  0.3400
  277TRP      O 4261   6.676   5.843   2.734  0.0268  0.4470  0.4921
  277TRP     CB 4262   6.810   5.960   3.017  0.4854 -0.0569  0.2144
  277TRP     CG 4263   6.823   6.048   3.137  0.0101 -0.8963  0.4634
  277TRP    CD1 4264   6.921   6.143   3.157 -0.0239  0.2628  0.1502
  277TRP    CD2 4265   6.745   6.054   3.258  0.4613  0.4571 -0.1368
  277TRP    NE1 4266   6.910   6.200   3.282 -0.1138  0.0125 -0.1320
  277TRP    CE2 4267   6.805   6.143   3.351 -0.3555 -0.4650 -0.1811
  277TRP    CE3 4268   6.622   5.992   3.310 -0.2087  0.1000 -0.7316
  277TRP    CZ2 4269   6.756   6.171   3.482 -0.6367 -0.2231 -0.2636
  277TRP    CZ3 4270   6.573   6.020   3.443 -0.3572  0.4855  0.4160
  277TRP    CH2 4271   6.646   6.103   3.523  0.1060 -0.3456 -0.9026
  277TRP      H 4272   6.537   5.934   2.904 -0.6629 -0.0040 -0.6808
  277TRP     HA 4273   6.772   6.106   2.867  1.1690 -0.2713 -0.4678
  277TRP    HB2 4274   6.768   5.861   3.037 -0.0988  0.0283 -0.4870
  277TRP    HB3 4275   6.916   5.959   2.992  0.3640  0.4970 -0.3682
  277TRP    HD1 4276   6.990   6.167   3.077 -0.8993 -0.0581 -0.7375
  277TRP    HE1 4277   6.957   6.285   3.309  1.0780  0.2048 -2.3427
  277TRP    HE3 4278   6.568   5.917   3.254 -0.0159 -0.9825  0.4466
  277TRP    HZ2 4279   6.807   6.248   3.538  1.7075 -0.8180 -1.3258
  277TRP    HZ3 4280   6.486   5.971   3.486  0.0044 -0.3358  0.2545
  277TRP    HH2 4281   6.598   6.134   3.615 -2.0450 -0.4329 -1.8910
  278GLN      N 4282   6.870   5.946   2.708  0.3654  0.3123  0.3148
  278GLN     CA 4283   6.907   5.878   2.583  0.2681 -0.0067 -0.2576
  278GLN      C 4284   6.929   5.730   2.605  0.7355  1.0563  0.3625
  278GLN      O 4285   6.966   5.692   2.712 -0.3349  0.1978 -0.4635
  278GLN     CB 4286   7.027   5.942   2.518 -0.1724 -0.7076  0.1934
  278GLN     CG 4287   7.019   6.097   2.512 -0.0693 -0.3661  0.3749
  278GLN     CD 4288   7.158   6.163   2.493 -0.0770  0.1158 -0.3377
  278GLN    OE1 4289   7.222   6.171   2.386 -0.2618  0.2057 -0.0933
  278GLN    NE2 4290   7.214   6.201   2.604 -0.0368  0.0576  0.9538
  278GLN      H 4291   6.936   6.016   2.738  1.5012 -0.7761  0.4944
  278GLN     HA 4292   6.825   5.874   2.511 -0.3303 -2.2253  0.3788
  278GLN    HB2 4293   7.109   5.903   2.578 -1.1350 -1.8131  0.8653
  278GLN    HB3 4294   7.048   5.906   2.417  0.5060 -0.1309  0.1099
  278GLN    HG2 4295   6.964   6.117   2.420  0.9449  1.9089  0.1311
  278GLN    HG3 4296   6.963   6.137   2.596 -0.4911  0.3709 -0.2276
  278GLN   HE21 4297   7.298   6.255   2.594  0.6252 -1.0459  0.1863
  278GLN   HE22 4298   7.157   6.205   2.687 -0.9244 -0.5047  0.4086
  279ALA      N 4299   6.902   5.650   2.500 -0.1292 -0.4753 -0.3444
  279ALA     CA 4300   6.895   5.504   2.502 -0.1624 -0.0176 -1.0575
  279ALA      C 4301   7.010   5.433   2.581 -0.2486 -0.6887  0.9602
  279ALA      O 4302   7.128   5.438   2.537  0.1725 -0.5417 -0.0972
  279ALA     CB 4303   6.865   5.457   2.366 -0.6175  0.1158  0.7365
  279ALA      H 4304   6.891   5.695   2.410 -0.5473 -0.9178 -0.5231
  279ALA     HA 4305   6.809   5.474   2.562  0.3352  1.0596  0.3027
  279ALA    HB1 4306   6.772   5.502   2.334 -0.6570  0.2660  1.0466
  279ALA    HB2 4307   6.934   5.480   2.285 -0.3657 -0.3295  0.8183
  279ALA    HB3 4308   6.858   5.349   2.370  0.5999 -0.0680 -0.5835
  280GLY      N 4309   6.981   5.367   2.690  0.1592  0.4244  0.8110
  280GLY     CA 4310   7.081   5.307   2.782  0.2428 -1.0000  0.2994
  280GLY      C 4311   7.144   5.400   2.885 -0.1076  0.6515 -0.0800
  280GLY      O 4312   7.230   5.349   2.959 -0.1264  0.2297  0.3469
  280GLY      H 4313   6.884   5.365   2.718  0.1033  0.1198  0.6081
  280GLY    HA2 4314   7.029   5.229   2.838 -0.7257 -1.7977 -1.5462
  280GLY    HA3 4315   7.164   5.264   2.727 -0.5118 -0.9274 -0.9776
  281THR      N 4316   7.104   5.524   2.903  0.4824 -0.2598 -1.0484
  281THR     CA 4317   7.182   5.624   2.988  0.0477  0.3048  0.6985
  281THR      C 4318   7.116   5.669   3.120 -0.3090  1.2886  0.0168
  281THR      O 4319   7.161   5.758   3.191  0.2666  0.0645  0.0572
  281THR     CB 4320   7.225   5.743   2.910  0.0749 -0.8765  1.1204
  281THR    OG1 4321   7.127   5.850   2.884 -0.6426  0.7171  0.7544
  281THR    CG2 4322   7.302   5.717   2.777 -0.3740 -0.0420 -1.2664
  281THR      H 4323   7.020   5.559   2.859 -0.5039 -0.2468  0.6570
  281THR     HA 4324   7.275   5.574   3.018 -0.6502 -0.7091  1.2882
  281THR     HB 4325   7.299   5.789   2.976  0.3064 -0.3534  0.5246
  281THR    HG1 4326   7.076   5.807   2.815 -0.3320 -0.2642  1.0957
  281THR   HG21 4327   7.402   5.676   2.795 -0.8109 -0.7109 -0.1447
  281THR   HG22 4328   7.241   5.650   2.717 -0.8815 -0.7389 -0.0436
  281THR   HG23 4329   7.316   5.807   2.717  0.3626  0.5036 -0.3378
  282THR      N 4330   7.002   5.604   3.152 -0.5866  0.4537 -0.7550
  282THR     CA 4331   6.916   5.652   3.258  0.2189  0.1510 -0.3937
  282THR      C 4332   6.990   5.633   3.399 -0.0318  0.1194  0.6404
  282THR      O 4333   7.022   5.518   3.448  0.0153  0.1721  0.6783
  282THR     CB 4334   6.787   5.565   3.270 -0.6735 -0.2639  0.3452
  282THR    OG1 4335   6.702   5.602   3.168 -0.2050  0.0345 -0.4323
  282THR    CG2 4336   6.712   5.586   3.400  0.1324 -1.4409  0.2616
  282THR      H 4337   6.967   5.528   3.095 -0.1026 -1.1121  0.8490
  282THR     HA 4338   6.885   5.755   3.241  0.8607  0.3165 -0.5961
  282THR     HB 4339   6.823   5.463   3.252  0.6745  0.1022  0.7180
  282THR    HG1 4340   6.740   5.589   3.081  0.4249  0.8534 -0.3020
  282THR   HG21 4341   6.709   5.693   3.418  2.6598 -1.1732 -0.1613
  282THR   HG22 4342   6.608   5.554   3.393 -0.6056  0.7582 -0.3381
  282THR   HG23 4343   6.755   5.549   3.493 -0.6939  0.0082  1.3090
  283PRO      N 4344   7.021   5.742   3.470 -0.2333  0.5828 -0.8643
  283PRO     CA 4345   7.081   5.728   3.601 -0.8419 -0.5941 -0.4081
  283PRO      C 4346   6.983   5.675   3.703  0.5703 -0.2110 -0.3687
  283PRO      O 4347   6.917   5.757   3.768  0.1062 -0.4921  0.3173
  283PRO     CB 4348   7.136   5.867   3.636  0.3668 -0.6256  0.9467
  283PRO     CG 4349   7.044   5.959   3.556  0.2093 -0.7379 -0.5059
  283PRO     CD 4350   7.004   5.880   3.435  0.0524 -0.4671 -0.7170
  283PRO     HA 4351   7.167   5.661   3.597 -0.1525  0.2866 -1.2600
  283PRO    HB2 4352   7.129   5.892   3.742  1.5202  0.0496  0.8995
  283PRO    HB3 4353   7.236   5.884   3.597  0.2087  0.7500  1.0334
  283PRO    HG2 4354   6.958   5.980   3.619  0.8121 -2.2938  0.9828
  283PRO    HG3 4355   7.092   6.054   3.530 -1.5159  0.0513 -1.1325
  283PRO    HD2 4356   6.897   5.899   3.418  0.1509  0.5092 -0.3973
  283PRO    HD3 4357   7.066   5.906   3.350  0.4838 -0.5759 -0.4407
  284TRP      N 4358   6.971   5.550   3.733  0.6199 -0.5224 -0.0152
  284TRP     CA 4359   6.875   5.501   3.834  0.9182 -0.0461 -0.3643
  284TRP      C 4360   6.935   5.522   3.971 -0.3521 -0.3084  0.4409
  284TRP      O 4361   6.867   5.516   4.075 -0.0009 -0.9879  0.3170
  284TRP     CB 4362   6.843   5.350   3.819  0.1736 -0.2992 -0.3839
  284TRP     CG 4363   6.815   5.303   3.682 -0.1764 -0.5086  0.1996
  284TRP    CD1 4364   6.902   5.233   3.606  0.3273 -0.0436  0.8571
  284TRP    CD2 4365   6.682   5.299   3.613  0.5776 -0.2307 -0.3398
  284TRP    NE1 4366   6.836   5.191   3.485 -0.2801 -0.1477 -0.6709
  284TRP    CE2 4367   6.699   5.235   3.488 -0.0181 -0.5444 -0.4806
  284TRP    CE3 4368   6.549   5.338   3.647  0.7081  0.4439 -0.1427
  284TRP    CZ2 4369   6.600   5.224   3.399 -0.3007 -0.3347  0.5732
  284TRP    CZ3 4370   6.442   5.320   3.554 -0.4007 -0.4723  0.2224
  284TRP    CH2 4371   6.474   5.278   3.424 -0.1166  0.4726  0.0267
  284TRP      H 4372   7.024   5.483   3.678 -0.5693  0.1623 -2.2542
  284TRP     HA 4373   6.785   5.562   3.832  0.2461 -0.8507  1.3317
  284TRP    HB2 4374   6.925   5.297   3.867  0.6383  0.9141  0.2354
  284TRP    HB3 4375   6.765   5.314   3.886 -0.3454 -1.1152 -1.3715
  284TRP    HD1 4376   7.005   5.210   3.631  0.2427 -0.7594  0.5923
  284TRP    HE1 4377   6.886   5.138   3.414  0.3449 -0.1111 -0.2733
  284TRP    HE3 4378   6.534   5.395   3.738  0.8953  0.4987 -0.1449
  284TRP    HZ2 4379   6.622   5.178   3.304  0.3599  0.4546  0.3242
  284TRP    HZ3 4380   6.341   5.355   3.570 -0.4828 -0.1221 -0.8727
  284TRP    HH2 4381   6.390   5.262   3.358 -0.4572 -0.2141  0.5986
  285ASN      N 4382   7.066   5.536   3.982 -0.2674  0.6817  0.2523
  285ASN     CA 4383   7.126   5.555   4.113 -0.1790  0.1641 -0.1015
  285ASN      C 4384   7.081   5.669   4.200  0.1722  0.5198 -1.1135
  285ASN      O 4385   7.069   5.646   4.324  0.2446  0.6579 -0.5379
  285ASN     CB 4386   7.279   5.564   4.094  0.4074  0.2326 -0.1708
  285ASN     CG 4387   7.329   5.691   4.032 -0.5661 -0.4530  0.5257
  285ASN    OD1 4388   7.376   5.787   4.097 -0.2849 -0.2609 -0.5402
  285ASN    ND2 4389   7.331   5.703   3.904  1.1573 -0.8859 -0.2525
  285ASN      H 4390   7.121   5.506   3.903  0.1374 -0.4767  0.9169
  285ASN     HA 4391   7.115   5.463   4.170 -0.5192  0.4173  0.2611
  285ASN    HB2 4392   7.322   5.552   4.194  1.1070 -1.0593 -0.5911
  285ASN    HB3 4393   7.312   5.479   4.034  0.6050  0.3649 -0.2519
  285ASN   HD21 4394   7.366   5.785   3.856 -1.3428 -0.0216 -0.8861
  285ASN   HD22 4395   7.316   5.625   3.841 -0.2441  0.1119 -1.2747
  286ILE      N 4396   7.067   5.789   4.149  0.3056  0.3590 -0.5171
  286ILE     CA 4397   7.042   5.917   4.220 -0.7951 -0.4365  0.4682
  286ILE      C 4398   6.900   5.921   4.287 -0.6193 -0.0980  1.2033
  286ILE      O 4399   6.888   5.981   4.390  0.0684 -0.2332  0.0347
  286ILE     CB 4400   7.066   6.035   4.120 -0.4403  0.4588 -0.1306
  286ILE    CG1 4401   6.984   6.032   3.992 -0.2615  0.6277  0.0425
  286ILE    CG2 4402   7.212   6.076   4.102  0.4351  0.6488 -0.8358
  286ILE    CD1 4403   6.849   6.093   4.008  0.0634 -0.4099 -1.2380
  286ILE      H 4404   7.082   5.791   4.049 -0.5065  1.0235 -0.6498
  286ILE     HA 4405   7.123   5.917   4.293  0.2999 -1.7311 -0.6423
  286ILE     HB 4406   7.025   6.115   4.181  0.4246  0.6512  0.2376
  286ILE   HG12 4407   7.032   6.089   3.913  0.9152  0.6150  0.7044
  286ILE   HG13 4408   6.971   5.929   3.957  0.3149  0.6450 -0.2448
  286ILE   HG21 4409   7.276   6.054   4.187  0.0129 -2.1111 -1.0638
  286ILE   HG22 4410   7.256   6.011   4.026  1.1620  0.4297 -0.2434
  286ILE   HG23 4411   7.218   6.180   4.068 -0.2028  1.2496  0.6756
  286ILE   HD11 4412   6.780   6.021   4.051  0.7082 -0.4651 -0.2156
  286ILE   HD12 4413   6.857   6.183   4.070  0.5102 -0.9424 -0.4864
  286ILE   HD13 4414   6.801   6.123   3.915 -0.6582 -0.2598 -0.8290
  287PHE      N 4415   6.809   5.839   4.234 -0.8965 -0.4833 -0.0167
  287PHE     CA 4416   6.687   5.800   4.292 -0.1065 -0.4899 -0.2399
  287PHE      C 4417   6.702   5.693   4.396 -0.7613  0.5351  0.1896
  287PHE      O 4418   6.765   5.590   4.376  0.1597  0.7957 -0.0680
  287PHE     CB 4419   6.586   5.753   4.187  0.4490  0.2021  0.0876
  287PHE     CG 4420   6.568   5.835   4.066  0.0318 -0.7695  0.6908
  287PHE    CD1 4421   6.469   5.938   4.048  0.1113  0.8743 -0.5742
  287PHE    CD2 4422   6.624   5.789   3.946  0.5599 -0.3651 -0.7215
  287PHE    CE1 4423   6.435   5.988   3.925  0.9252 -0.6389 -0.1415
  287PHE    CE2 4424   6.604   5.849   3.823  0.1068  1.1585  0.0052
  287PHE     CZ 4425   6.504   5.948   3.812 -0.1219  0.4423  1.0366
  287PHE      H 4426   6.834   5.800   4.144  0.1713 -0.5228  0.2710
  287PHE     HA 4427   6.661   5.892   4.345  1.8604 -0.7843  1.4598
  287PHE    HB2 4428   6.625   5.661   4.143 -0.0886  0.2714 -0.5738
  287PHE    HB3 4429   6.488   5.726   4.227  0.3775  0.7121  0.2773
  287PHE    HD1 4430   6.407   5.953   4.135 -0.0684 -0.6098 -0.3937
  287PHE    HD2 4431   6.677   5.696   3.939  0.3256 -0.5770  0.0816
  287PHE    HE1 4432   6.359   6.063   3.909  1.8268  0.1404 -1.0553
  287PHE    HE2 4433   6.658   5.798   3.745 -0.2376  0.3141  0.2975
  287PHE     HZ 4434   6.472   5.977   3.713 -0.2613 -0.6459  0.7307
  288PRO      N 4435   6.644   5.709   4.517  0.1072  0.2518  0.0838
  288PRO     CA 4436   6.662   5.609   4.625  0.4232  0.2162  0.0201
  288PRO      C 4437   6.565   5.489   4.613  0.1218 -0.5227  0.1756
  288PRO      O 4438   6.463   5.500   4.547  0.2237  0.5117  0.4447
  288PRO     CB 4439   6.629   5.692   4.752 -0.9057  0.1028 -0.3284
  288PRO     CG 4440   6.532   5.794   4.709  0.9142 -0.6307  0.3702
  288PRO     CD 4441   6.580   5.826   4.567  0.3770 -0.7135 -0.8681
  288PRO     HA 4442   6.766   5.579   4.635  0.2679 -0.3877 -0.0996
  288PRO    HB2 4443   6.589   5.622   4.825  0.1207 -1.1735 -0.9084
  288PRO    HB3 4444   6.713   5.740   4.803 -0.8971 -0.5142  0.2695
  288PRO    HG2 4445   6.436   5.743   4.705  1.5154 -1.8343  0.5061
  288PRO    HG3 4446   6.528   5.884   4.771  1.6587  0.5238 -1.1256
  288PRO    HD2 4447   6.652   5.909   4.567  0.0030 -0.3820 -0.9747
  288PRO    HD3 4448   6.499   5.865   4.505 -0.5403  0.5213  0.9198
  289VAL      N 4449   6.595   5.375   4.676 -0.0495  0.3487 -0.1704
  289VAL     CA 4450   6.498   5.261   4.683  0.2184 -0.0707  0.7405
  289VAL      C 4451   6.390   5.298   4.789 -0.1004  0.1581  0.6696
  289VAL      O 4452   6.412   5.384   4.874  0.5726  0.4042  0.1514
  289VAL     CB 4453   6.570   5.127   4.715  0.0056  0.6570  0.6786
  289VAL    CG1 4454   6.702   5.108   4.631  0.0412 -0.2562  0.5303
  289VAL    CG2 4455   6.609   5.112   4.862 -0.1539  0.9622  0.6590
  289VAL      H 4456   6.682   5.363   4.725 -0.2043 -1.8637 -0.2497
  289VAL     HA 4457   6.453   5.254   4.584  1.0361 -0.3052  0.3709
  289VAL     HB 4458   6.506   5.043   4.690  0.8145  0.5684 -1.5074
  289VAL   HG11 4459   6.788   5.160   4.673  0.5510  0.0436 -0.8004
  289VAL   HG12 4460   6.724   5.001   4.619 -0.6741 -0.4462  0.8298
  289VAL   HG13 4461   6.689   5.146   4.530  1.2099 -0.2664  0.3400
  289VAL   HG21 4462   6.671   5.196   4.894  1.5754 -0.0987  0.3543
  289VAL   HG22 4463   6.519   5.096   4.922 -0.2630  1.3470  0.6025
  289VAL   HG23 4464   6.674   5.025   4.868 -1.0639  0.1029 -0.7535
  290ILE      N 4465   6.275   5.228   4.787 -0.6114  0.0763  0.0425
  290ILE     CA 4466   6.158   5.252   4.872  1.0451 -0.4202  0.4875
  290ILE      C 4467   6.118   5.125   4.940 -0.0894  0.8517 -0.1532
  290ILE      O 4468   6.117   5.025   4.867 -0.0837  0.4937 -0.1780
  290ILE     CB 4469   6.048   5.322   4.794 -0.7705 -1.1964  0.4185
  290ILE    CG1 4470   6.074   5.471   4.735  0.3540  0.2142 -0.7593
  290ILE    CG2 4471   5.915   5.323   4.875  0.4868 -0.3069  0.2440
  290ILE    CD1 4472   5.956   5.522   4.651  0.0748 -1.2237  0.4740
  290ILE      H 4473   6.272   5.157   4.715 -0.4547  0.6967 -0.6044
  290ILE     HA 4474   6.181   5.319   4.954  0.7176  0.1071  0.1637
  290ILE     HB 4475   6.022   5.258   4.709  1.0480  0.2817 -1.4647
  290ILE   HG12 4476   6.096   5.547   4.809 -0.2269  1.2755 -1.6260
  290ILE   HG13 4477   6.166   5.476   4.678  0.4890 -0.4444 -0.6227
  290ILE   HG21 4478   5.887   5.222   4.905 -0.2118 -0.5371 -1.0402
  290ILE   HG22 4479   5.918   5.379   4.969 -1.0042  0.2167  0.0240
  290ILE   HG23 4480   5.837   5.372   4.818  1.2137  0.8792  0.2025
  290ILE   HD11 4481   5.894   5.584   4.716  0.6140  1.5447 -1.3094
  290ILE   HD12 4482   5.992   5.588   4.572 -0.1820 -0.4254  1.0064
  290ILE   HD13 4483   5.900   5.441   4.603  0.1813 -0.3961 -1.1959
  291SER      N 4484   6.096   5.123   5.071  0.5049 -0.2425  0.2556
  291SER     CA 4485   6.068   5.003   5.148 -0.5043 -0.9455 -0.0886
  291SER      C 4486   5.942   5.020   5.236 -0.0312  0.0243 -0.5352
  291SER      O 4487   5.931   5.101   5.326 -0.2732  0.4315 -0.4567
  291SER     CB 4488   6.182   4.965   5.245  0.2078 -0.5096  0.2279
  291SER     OG 4489   6.302   4.953   5.174  0.2805  0.1218 -0.5729
  291SER      H 4490   6.112   5.210   5.121 -0.0740  0.8010 -1.2425
  291SER     HA 4491   6.054   4.915   5.084  0.3986 -1.1050 -0.0830
  291SER    HB2 4492   6.196   5.045   5.318 -1.4882  0.2126 -0.1483
  291SER    HB3 4493   6.163   4.875   5.304 -0.8874 -0.0612  0.6085
  291SER     HG 4494   6.287   4.884   5.109 -1.2300 -0.6131  0.4477
  292LEU      N 4495   5.848   4.931   5.209 -0.3919  0.1289 -0.1400
  292LEU     CA 4496   5.733   4.910   5.297 -1.1392 -0.7537  0.4291
  292LEU      C 4497   5.765   4.799   5.401  0.3313 -0.7918  0.3356
  292LEU      O 4498   5.776   4.677   5.360 -0.1380 -1.0487 -0.5697
  292LEU     CB 4499   5.603   4.885   5.211 -0.4227 -0.0154 -1.3313
  292LEU     CG 4500   5.540   4.999   5.131  0.2252 -0.4902 -0.2838
  292LEU    CD1 4501   5.636   5.053   5.024  0.5496 -0.0711 -0.4157
  292LEU    CD2 4502   5.414   4.943   5.067 -0.5375 -0.0818  0.1266
  292LEU      H 4503   5.867   4.857   5.142  0.9604 -1.4362  1.7263
  292LEU     HA 4504   5.710   4.996   5.360 -0.1599  0.5362 -0.8446
  292LEU    HB2 4505   5.627   4.795   5.155 -0.8244 -0.9460 -0.0789
  292LEU    HB3 4506   5.532   4.847   5.284  1.2743 -0.1319  0.4465
  292LEU     HG 4507   5.517   5.087   5.190 -0.7127  0.3584 -1.7688
  292LEU   HD11 4508   5.576   5.110   4.952 -0.0989  0.2571  0.3455
  292LEU   HD12 4509   5.704   5.119   5.078 -0.8957  1.0285  0.2089
  292LEU   HD13 4510   5.691   4.972   4.976  0.3754  0.1131 -0.9468
  292LEU   HD21 4511   5.333   4.926   5.138 -0.4361  0.1756  0.3066
  292LEU   HD22 4512   5.374   5.017   4.997 -0.7157 -0.9182 -0.7020
  292LEU   HD23 4513   5.448   4.863   5.001  1.2399  0.9888 -0.3955
  293TYR      N 4514   5.760   4.834   5.528  0.1676  0.6446  0.2267
  293TYR     CA 4515   5.769   4.732   5.638  0.0602 -0.8677  0.0232
  293TYR      C 4516   5.625   4.698   5.666 -0.4058  1.5867 -0.1403
  293TYR      O 4517   5.541   4.769   5.707  0.0384 -0.1179 -0.1931
  293TYR     CB 4518   5.841   4.793   5.753 -1.5167 -0.1244 -1.1851
  293TYR     CG 4519   5.992   4.801   5.745  0.9354  0.0200  0.1555
  293TYR    CD1 4520   6.047   4.894   5.656 -0.5396  0.2099  0.1299
  293TYR    CD2 4521   6.069   4.730   5.838  0.5447 -0.8589 -0.1693
  293TYR    CE1 4522   6.187   4.917   5.670  0.7836  0.0760  0.5385
  293TYR    CE2 4523   6.210   4.745   5.841  0.0800 -0.8432 -0.4700
  293TYR     CZ 4524   6.263   4.840   5.754 -1.0974 -0.1121 -0.6651
  293TYR     OH 4525   6.393   4.871   5.766 -0.4004  0.0359 -0.0620
  293TYR      H 4526   5.734   4.929   5.551  1.0503  0.9424  0.1017
  293TYR     HA 4527   5.830   4.650   5.601  0.3197 -0.5277 -0.3202
  293TYR    HB2 4528   5.799   4.891   5.771  0.0231  0.2621  1.2384
  293TYR    HB3 4529   5.828   4.726   5.838  0.9831  0.4743 -0.1302
  293TYR    HD1 4530   5.986   4.945   5.583 -0.7856 -1.4581 -0.9633
  293TYR    HD2 4531   6.018   4.658   5.901 -0.2636 -0.3607 -0.2252
  293TYR    HE1 4532   6.230   4.985   5.599  0.1011  0.0361  0.0754
  293TYR    HE2 4533   6.270   4.694   5.914 -0.2840 -1.3793 -0.5323
  293TYR     HH 4534   6.419   4.952   5.721  0.0021  0.0674  0.2224
  294LEU      N 4535   5.606   4.565   5.674  0.8309  0.6481  0.6064
  294LEU     CA 4536   5.474   4.500   5.689  0.1376  0.8631 -0.0771
  294LEU      C 4537   5.458   4.427   5.826 -0.0561 -0.7952  0.4343
  294LEU      O 4538   5.550   4.384   5.892  0.2213  0.2249  0.3319
  294LEU     CB 4539   5.460   4.407   5.569  0.4982 -0.2297  0.1122
  294LEU     CG 4540   5.462   4.469   5.429 -0.3143 -0.3514  0.0596
  294LEU    CD1 4541   5.400   4.360   5.339 -0.1077 -0.2324 -0.4384
  294LEU    CD2 4542   5.378   4.598   5.407 -0.4016 -0.2207  0.0529
  294LEU      H 4543   5.678   4.496   5.659 -1.6481 -2.2965  0.2004
  294LEU     HA 4544   5.389   4.567   5.679 -1.5847 -1.0498  0.5477
  294LEU    HB2 4545   5.542   4.335   5.565  0.4719 -0.2254 -0.7198
  294LEU    HB3 4546   5.361   4.360   5.576 -0.3719  1.4783  0.2586
  294LEU     HG 4547   5.563   4.495   5.396 -0.3906 -0.0623  0.0513
  294LEU   HD11 4548   5.438   4.258   5.352  0.6650  0.0543 -0.3450
  294LEU   HD12 4549   5.295   4.352   5.366  0.0459  0.6258  0.5414
  294LEU   HD13 4550   5.407   4.389   5.234  1.1099 -0.7564 -0.5466
  294LEU   HD21 4551   5.274   4.583   5.439 -0.7729  1.0293 -0.4472
  294LEU   HD22 4552   5.418   4.677   5.471 -0.1889 -0.5380  0.3189
  294LEU   HD23 4553   5.388   4.626   5.303 -0.2811  0.4300  0.2339
  295MET      N 4554   5.332   4.415   5.873  0.0953  0.0647  0.5492
  295MET     CA 4555   5.294   4.321   5.980 -0.7879  0.1659 -0.4042
  295MET      C 4556   5.332   4.177   5.942  0.0184  0.1535 -0.5560
  295MET      O 4557   5.294   4.139   5.833 -0.0350  0.2060 -0.4130
  295MET     CB 4558   5.147   4.342   5.997  0.1728  0.5131  0.0905
  295MET     CG 4559   5.092   4.266   6.120  0.1601 -0.7344 -0.2748
  295MET     SD 4560   4.920   4.314   6.158 -0.3145  0.0890 -0.0081
  295MET     CE 4561   4.939   4.455   6.266  0.7847  0.6556  0.5186
  295MET      H 4562   5.261   4.443   5.807  0.4259 -1.0000 -0.3230
  295MET     HA 4563   5.348   4.342   6.073 -1.8307 -0.7002  0.4556
  295MET    HB2 4564   5.120   4.447   6.009 -0.7610  0.3228 -0.1833
  295MET    HB3 4565   5.091   4.301   5.914  0.3143 -0.6291  0.5296
  295MET    HG2 4566   5.094   4.158   6.111  1.5588 -0.7551 -0.2425
  295MET    HG3 4567   5.154   4.301   6.202  0.3345  0.1346 -0.7504
  295MET    HE1 4568   4.838   4.477   6.302 -0.4129 -0.6192 -1.6357
  295MET    HE2 4569   5.005   4.415   6.343 -0.1628 -1.9514  0.1920
  295MET    HE3 4570   4.989   4.534   6.210  0.1073  0.4673 -0.4062
  296GLY      N 4571   5.411   4.101   6.022  0.5228 -0.5063 -0.3136
  296GLY     CA 4572   5.439   3.958   6.000  0.5527  0.6964  0.1973
  296GLY      C 4573   5.336   3.858   6.066 -0.1743 -0.2061  0.2599
  296GLY      O 4574   5.228   3.893   6.125 -1.2511 -0.4923  0.5809
  296GLY      H 4575   5.455   4.139   6.104  0.6321  0.3356 -0.7414
  296GLY    HA2 4576   5.444   3.930   5.895 -0.1582 -0.2814  0.4046
  296GLY    HA3 4577   5.539   3.930   6.032  0.6873  0.4774 -0.3897
  297GLU      N 4578   5.371   3.729   6.056 -0.1644  0.6773  0.3883
  297GLU     CA 4579   5.297   3.612   6.112  0.3048 -0.5565  0.2889
  297GLU      C 4580   5.310   3.584   6.265 -0.6657 -0.6447 -0.7134
  297GLU      O 4581   5.212   3.550   6.335 -1.1709 -0.2484  0.3519
  297GLU     CB 4582   5.324   3.482   6.039 -0.2357  0.1060  0.3965
  297GLU     CG 4583   5.294   3.501   5.886 -0.1092  0.3645  0.2320
  297GLU     CD 4584   5.292   3.356   5.840  0.1917  0.5023  0.9346
  297GLU    OE1 4585   5.399   3.296   5.817  0.2625 -0.0416  0.2528
  297GLU    OE2 4586   5.179   3.295   5.825 -0.3009 -0.4065 -0.1324
  297GLU      H 4587   5.453   3.707   6.001 -1.3907 -1.7419 -0.7939
  297GLU     HA 4588   5.191   3.629   6.093  0.2937 -1.0718 -0.1540
  297GLU    HB2 4589   5.427   3.447   6.050 -0.6808 -1.8225 -0.5640
  297GLU    HB3 4590   5.257   3.406   6.080  0.0445 -0.0398  0.5967
  297GLU    HG2 4591   5.200   3.556   5.876 -0.3448 -0.0393  0.2135
  297GLU    HG3 4592   5.377   3.551   5.836  1.5080 -0.6685  1.6855
  298VAL      N 4593   5.434   3.624   6.318 -0.0006 -0.7742  0.0879
  298VAL     CA 4594   5.474   3.599   6.462 -0.5865 -0.0883  0.9331
  298VAL      C 4595   5.450   3.713   6.557  0.4818  0.0859 -0.1529
  298VAL      O 4596   5.448   3.831   6.515 -0.1160 -0.3917 -0.2773
  298VAL     CB 4597   5.621   3.559   6.464 -0.1929 -0.1872  0.3381
  298VAL    CG1 4598   5.693   3.540   6.598 -0.8392  0.5833 -0.4872
  298VAL    CG2 4599   5.634   3.420   6.393  1.2505 -0.6165  0.1718
  298VAL      H 4600   5.501   3.649   6.246 -1.1564 -0.5419 -0.9731
  298VAL     HA 4601   5.414   3.513   6.492 -0.8780 -0.0252  0.5499
  298VAL     HB 4602   5.682   3.628   6.406  1.3870 -0.5257  1.4310
  298VAL   HG11 4603   5.713   3.634   6.650  2.0625 -0.6641  1.1347
  298VAL   HG12 4604   5.635   3.475   6.663  1.3521 -0.2765  0.8075
  298VAL   HG13 4605   5.794   3.500   6.588 -0.7254  0.8980 -0.6187
  298VAL   HG21 4606   5.715   3.357   6.429  2.3952  0.9645  0.6337
  298VAL   HG22 4607   5.539   3.368   6.407 -0.2217  1.7068 -0.0846
  298VAL   HG23 4608   5.644   3.439   6.287  0.3235  0.2668  0.2030
  299THR      N 4609   5.426   3.685   6.688  0.4735  1.1539  0.5404
  299THR     CA 4610   5.373   3.781   6.781 -0.9058 -0.9559  0.1736
  299THR      C 4611   5.488   3.891   6.789  0.5650  1.7161  0.0674
  299THR      O 4612   5.606   3.863   6.818 -0.1385  0.1007  0.6994
  299THR     CB 4613   5.342   3.724   6.919 -0.0352  0.5654  0.8348
  299THR    OG1 4614   5.233   3.636   6.913  0.8962  0.5699 -0.1613
  299THR    CG2 4615   5.302   3.814   7.036 -0.3719  0.1371  0.8345
  299THR      H 4616   5.404   3.588   6.705  0.9347  1.1875  1.4835
  299THR     HA 4617   5.291   3.832   6.730  0.5153  1.9140  0.3867
  299THR     HB 4618   5.424   3.659   6.950  0.5511  0.3210 -1.0105
  299THR    HG1 4619   5.270   3.552   6.884  0.4884  0.1445  0.5045
  299THR   HG21 4620   5.279   3.750   7.121  0.3835 -2.1355 -0.4960
  299THR   HG22 4621   5.388   3.880   7.051  0.9272 -1.1525 -0.2879
  299THR   HG23 4622   5.219   3.876   7.004 -0.7596 -0.8187 -0.1224
  300ASN      N 4623   5.452   4.012   6.756  0.8335 -0.0386  0.1156
  300ASN     CA 4624   5.538   4.126   6.747 -0.9866 -0.2178  1.2920
  300ASN      C 4625   5.652   4.127   6.642  0.6714  0.7230  0.4826
  300ASN      O 4626   5.746   4.204   6.650 -0.3349 -0.4553  0.7060
  300ASN     CB 4627   5.596   4.161   6.889  1.3750 -0.4193  0.8885
  300ASN     CG 4628   5.493   4.173   7.005 -0.2279  0.6603 -0.5414
  300ASN    OD1 4629   5.382   4.216   6.990 -0.1027  0.1870 -0.2740
  300ASN    ND2 4630   5.540   4.135   7.127 -0.3711 -0.0290  0.3820
  300ASN      H 4631   5.353   4.027   6.746  0.7597 -0.1415  0.6231
  300ASN     HA 4632   5.487   4.217   6.714  2.2900  1.5451  0.0619
  300ASN    HB2 4633   5.671   4.087   6.917  2.0879  0.0838  0.3946
  300ASN    HB3 4634   5.653   4.253   6.888 -0.1309  0.5794  0.3999
  300ASN   HD21 4635   5.478   4.155   7.204  0.2680  1.7372  0.5161
  300ASN   HD22 4636   5.637   4.111   7.139 -0.4384 -0.4541  0.1423
  301GLN      N 4637   5.651   4.045   6.539  0.4705  0.0486 -0.9189
  301GLN     CA 4638   5.754   4.040   6.434 -0.5940  0.3181  0.7546
  301GLN      C 4639   5.716   4.121   6.307  0.1033  0.0965 -0.2229
  301GLN      O 4640   5.597   4.147   6.283 -0.0750  0.7981  0.0264
  301GLN     CB 4641   5.789   3.889   6.395 -0.1383 -0.1476 -0.7789
  301GLN     CG 4642   5.936   3.872   6.350 -0.1138 -0.1704  1.1243
  301GLN     CD 4643   5.959   3.737   6.291 -0.0469  0.3303 -0.6769
  301GLN    OE1 4644   5.934   3.695   6.181  0.4330 -0.3636 -0.0192
  301GLN    NE2 4645   6.000   3.647   6.380  0.3310 -0.2097  0.4628
  301GLN      H 4646   5.572   3.981   6.542  0.4857  0.0457  0.0547
  301GLN     HA 4647   5.847   4.086   6.468 -0.3456 -0.6162  1.3871
  301GLN    HB2 4648   5.758   3.823   6.476 -0.2868  0.1534 -0.5827
  301GLN    HB3 4649   5.719   3.858   6.318 -1.1938  1.9375 -0.8236
  301GLN    HG2 4650   5.955   3.936   6.264  2.1401 -0.2321  1.4603
  301GLN    HG3 4651   6.003   3.904   6.430  0.4571  0.9438  0.2739
  301GLN   HE21 4652   5.993   3.549   6.356  0.6763 -0.0422 -0.3848
  301GLN   HE22 4653   6.025   3.685   6.470 -0.1125 -0.8625  0.8816
  302SER      N 4654   5.812   4.166   6.225 -0.3746 -0.3563  0.4907
  302SER     CA 4655   5.787   4.243   6.100 -0.0082 -0.2250 -0.3612
  302SER      C 4656   5.894   4.215   5.991 -0.4191  0.7320 -0.9082
  302SER      O 4657   6.002   4.167   6.025  0.1956  0.5165  0.0009
  302SER     CB 4658   5.795   4.394   6.137  0.3394  0.1075  0.6165
  302SER     OG 4659   5.927   4.429   6.157  0.4401 -0.1440 -0.3427
  302SER      H 4660   5.907   4.154   6.256 -0.4016 -0.8633  0.3807
  302SER     HA 4661   5.691   4.210   6.060 -0.0387  0.4174 -0.8536
  302SER    HB2 4662   5.745   4.450   6.057  0.9727 -0.0593  0.0920
  302SER    HB3 4663   5.732   4.412   6.224 -0.2519 -1.4687  0.5763
  302SER     HG 4664   5.960   4.361   6.216  0.0357 -0.1293 -0.0877
  303PHE      N 4665   5.869   4.235   5.865  0.2579  0.4505  0.1918
  303PHE     CA 4666   5.968   4.234   5.752  0.1818 -0.0126  0.5411
  303PHE      C 4667   5.949   4.344   5.653  0.0303  0.0429 -0.6558
  303PHE      O 4668   5.860   4.424   5.676  0.1602  0.4018  0.0505
  303PHE     CB 4669   5.951   4.096   5.681  0.2750  0.3369 -0.9002
  303PHE     CG 4670   5.821   4.073   5.605 -0.5501 -0.7306  0.6087
  303PHE    CD1 4671   5.698   4.057   5.675 -0.0616  0.8657  0.0880
  303PHE    CD2 4672   5.829   4.073   5.470 -0.0716 -1.5215  0.5539
  303PHE    CE1 4673   5.584   4.044   5.600  1.5346 -0.1292  0.1741
  303PHE    CE2 4674   5.719   4.047   5.391  0.4673  1.4417 -0.4245
  303PHE     CZ 4675   5.590   4.035   5.451 -0.1612 -0.9850 -1.1216
  303PHE      H 4676   5.782   4.282   5.846 -0.1340 -0.2736  0.1181
  303PHE     HA 4677   6.071   4.233   5.789  0.3930  0.4649 -0.0068
  303PHE    HB2 4678   6.036   4.066   5.621  0.3870 -0.9616 -0.1555
  303PHE    HB3 4679   5.956   4.027   5.764  0.1783  1.8020  0.4154
  303PHE    HD1 4680   5.683   4.058   5.782 -0.6359  0.0140  0.0334
  303PHE    HD2 4681   5.921   4.102   5.422 -0.4464 -0.2424  0.5546
  303PHE    HE1 4682   5.491   4.045   5.654  2.1831 -0.0412  1.3471
  303PHE    HE2 4683   5.731   4.053   5.284 -0.5201 -0.2702 -0.7107
  303PHE     HZ 4684   5.506   4.018   5.386 -0.2131 -0.1171 -1.3070
  304ARG      N 4685   6.019   4.349   5.537  0.0681 -0.3023  0.2619
  304ARG     CA 4686   6.012   4.452   5.433  0.2024  0.4165 -0.4521
  304ARG      C 4687   6.014   4.395   5.296  0.6553 -0.2182  0.9052
  304ARG      O 4688   6.092   4.311   5.264 -0.2936 -0.2751  0.7882
  304ARG     CB 4689   6.124   4.557   5.455  0.4898  0.2886 -0.4024
  304ARG     CG 4690   6.273   4.519   5.439 -0.4482  0.1748 -0.3071
  304ARG     CD 4691   6.364   4.639   5.419  0.7596 -0.2648 -0.0647
  304ARG     NE 4692   6.506   4.593   5.406 -0.3704  0.4265  0.0733
  304ARG     CZ 4693   6.593   4.610   5.496 -0.9181 -0.2387 -0.2364
  304ARG    NH1 4694   6.588   4.691   5.594  0.4626 -0.5451 -0.3391
  304ARG    NH2 4695   6.708   4.551   5.487 -0.0839  0.4639 -0.4088
  304ARG      H 4696   6.087   4.279   5.509 -0.2660 -0.7364  0.5019
  304ARG     HA 4697   5.924   4.513   5.451  0.1451  0.1275  0.3298
  304ARG    HB2 4698   6.100   4.639   5.387 -0.9824 -0.3443 -0.7281
  304ARG    HB3 4699   6.111   4.586   5.559 -1.2876 -0.2499 -0.3978
  304ARG    HG2 4700   6.292   4.482   5.539  0.6916  0.9666 -0.1879
  304ARG    HG3 4701   6.288   4.445   5.360  0.5341 -0.2503  0.2467
  304ARG    HD2 4702   6.345   4.696   5.329  0.9605 -0.0438  0.0322
  304ARG    HD3 4703   6.345   4.708   5.501  0.9609  1.4025 -1.3306
  304ARG     HE 4704   6.538   4.548   5.321  0.8068 -0.0125  0.7050
  304ARG   HH11 4705   6.664   4.698   5.660 -0.2243  0.8996  0.3945
  304ARG   HH12 4706   6.504   4.747   5.601  0.4284 -0.4958 -0.9653
  304ARG   HH21 4707   6.787   4.589   5.537 -0.4108 -0.1621  0.6338
  304ARG   HH22 4708   6.722   4.483   5.414 -0.4642 -0.5513  0.4243
  305ILE      N 4709   5.926   4.459   5.210  0.1505 -0.0722  0.8281
  305ILE     CA 4710   5.928   4.451   5.064 -0.1381 -0.5381  0.3957
  305ILE      C 4711   5.999   4.584   5.015  0.0289  0.6816  0.4014
  305ILE      O 4712   5.958   4.689   5.061  0.0237 -0.2601  0.1396
  305ILE     CB 4713   5.790   4.403   5.012  0.4584  0.4896 -0.3468
  305ILE    CG1 4714   5.684   4.512   5.010 -0.4612  0.1171  1.0533
  305ILE    CG2 4715   5.732   4.279   5.094  0.1321 -0.0210 -0.0664
  305ILE    CD1 4716   5.562   4.493   4.914  0.8767  0.6810 -0.4140
  305ILE      H 4717   5.868   4.528   5.254 -0.3745  0.1001 -0.0902
  305ILE     HA 4718   5.988   4.368   5.028  0.4071  0.0725 -0.1559
  305ILE     HB 4719   5.808   4.354   4.916 -0.4022 -1.2987  0.3194
  305ILE   HG12 4720   5.649   4.538   5.109  0.5659  2.0037  1.0242
  305ILE   HG13 4721   5.737   4.603   4.982  0.8462 -0.9541 -0.3169
  305ILE   HG21 4722   5.810   4.204   5.108  0.7104  0.1009 -2.0312
  305ILE   HG22 4723   5.702   4.326   5.188 -0.4406  0.9948 -0.7198
  305ILE   HG23 4724   5.649   4.242   5.034  0.3780 -0.4480 -0.1514
  305ILE   HD11 4725   5.601   4.444   4.825 -0.2536  0.5173 -0.8525
  305ILE   HD12 4726   5.490   4.423   4.956  1.3395 -0.2259 -1.0878
  305ILE   HD13 4727   5.513   4.587   4.888 -1.5792 -0.4247 -0.2437
  306THR      N 4728   6.102   4.573   4.931 -0.5853 -0.8427  0.1064
  306THR     CA 4729   6.186   4.692   4.892 -1.0745 -0.7578  0.0824
  306THR      C 4730   6.182   4.704   4.743  0.0260 -0.4274  0.9462
  306THR      O 4731   6.225   4.614   4.671  0.2014  0.0866  0.5660
  306THR     CB 4732   6.332   4.675   4.931  0.7095 -0.3018 -0.0247
  306THR    OG1 4733   6.343   4.687   5.069  0.4277 -0.6343 -0.4450
  306THR    CG2 4734   6.427   4.793   4.883  0.3121  0.4573 -0.8971
  306THR      H 4735   6.142   4.486   4.901  1.9707  0.2815 -0.3131
  306THR     HA 4736   6.162   4.782   4.949 -0.5878 -0.1178 -0.6779
  306THR     HB 4737   6.371   4.580   4.896  0.6115  0.0914 -1.3008
  306THR    HG1 4738   6.435   4.690   5.097  0.2094 -0.6207  0.3150
  306THR   HG21 4739   6.519   4.750   4.922 -1.1321 -1.2433  1.0737
  306THR   HG22 4740   6.434   4.804   4.775 -0.8182  0.1237 -1.0287
  306THR   HG23 4741   6.412   4.889   4.931  1.1199 -0.2745  1.0392
  307ILE      N 4742   6.135   4.816   4.686 -0.3281  0.0619 -0.2603
  307ILE     CA 4743   6.132   4.848   4.544  0.2762  0.0878 -0.1155
  307ILE      C 4744   6.244   4.944   4.492  0.5315 -0.1218 -0.5324
  307ILE      O 4745   6.284   5.043   4.551  0.2759  0.4819  0.1759
  307ILE     CB 4746   5.989   4.897   4.508  0.3087  0.1788 -0.1183
  307ILE    CG1 4747   5.943   5.022   4.588  0.3259  0.2920 -0.1645
  307ILE    CG2 4748   5.879   4.787   4.519 -0.2966  0.5623  0.1155
  307ILE    CD1 4749   5.810   5.089   4.548 -0.2296 -0.6630  0.0013
  307ILE      H 4750   6.118   4.889   4.754 -1.0910 -0.4876  0.1751
  307ILE     HA 4751   6.136   4.753   4.491 -1.1905  0.7167 -1.4980
  307ILE     HB 4752   5.989   4.931   4.404  0.1759  0.9691  0.1292
  307ILE   HG12 4753   5.931   4.997   4.693 -1.8966  0.8854 -0.1723
  307ILE   HG13 4754   6.030   5.088   4.589  0.5760 -0.0165  0.7400
  307ILE   HG21 4755   5.915   4.709   4.453  0.2265  0.5962  0.3453
  307ILE   HG22 4756   5.867   4.764   4.625  0.7667  0.3713  0.2237
  307ILE   HG23 4757   5.787   4.823   4.475 -0.5960 -0.7264 -0.3979
  307ILE   HD11 4758   5.721   5.033   4.576 -0.4373 -0.3187  0.0430
  307ILE   HD12 4759   5.805   5.186   4.597 -0.5378 -0.7178  0.0775
  307ILE   HD13 4760   5.820   5.099   4.440  0.6913  0.2212  0.1414
  308LEU      N 4761   6.290   4.924   4.371  0.3626  0.5910 -0.8841
  308LEU     CA 4762   6.376   5.012   4.303 -1.2755 -0.2909  0.8136
  308LEU      C 4763   6.307   5.130   4.235  1.4104 -0.2709 -0.0465
  308LEU      O 4764   6.180   5.129   4.219 -0.3639  0.4635  0.4680
  308LEU     CB 4765   6.452   4.931   4.192 -0.6091  0.5171 -0.8310
  308LEU     CG 4766   6.527   4.798   4.247  0.1109 -0.8516  0.6721
  308LEU    CD1 4767   6.607   4.766   4.120 -0.5263  0.0831 -0.0997
  308LEU    CD2 4768   6.607   4.845   4.366 -0.5512  0.3383  0.2758
  308LEU      H 4769   6.239   4.851   4.323 -1.8780  1.3210  0.1172
  308LEU     HA 4770   6.446   5.055   4.375  0.0916 -0.4050 -0.3390
  308LEU    HB2 4771   6.381   4.903   4.114 -0.8616  0.5662 -0.6239
  308LEU    HB3 4772   6.528   4.998   4.153 -0.4688  1.1369  0.4028
  308LEU     HG 4773   6.458   4.714   4.257  0.5169 -1.2977 -0.1278
  308LEU   HD11 4774   6.544   4.761   4.031  0.4937  1.0362 -0.9498
  308LEU   HD12 4775   6.677   4.845   4.091 -0.0555 -0.3154 -0.0795
  308LEU   HD13 4776   6.658   4.671   4.135 -0.1746  0.2989  0.0906
  308LEU   HD21 4777   6.694   4.780   4.382 -0.2106  0.5672 -0.5392
  308LEU   HD22 4778   6.645   4.947   4.358 -0.9834  0.7646  2.3341
  308LEU   HD23 4779   6.544   4.843   4.455 -1.2142  0.9738 -0.1585
  309PRO      N 4780   6.380   5.238   4.191  0.0773 -0.2251 -0.3312
  309PRO     CA 4781   6.329   5.342   4.101  1.3288  0.2731 -0.2591
  309PRO      C 4782   6.258   5.274   3.975 -0.3220  0.3365 -0.6749
  309PRO      O 4783   6.151   5.316   3.942  0.7474 -0.0071  0.2601
  309PRO     CB 4784   6.455   5.421   4.067  0.3560 -0.2132 -1.2450
  309PRO     CG 4785   6.551   5.406   4.184  0.4507 -0.4222  0.5007
  309PRO     CD 4786   6.517   5.265   4.235  0.1534 -0.9479 -0.6984
  309PRO     HA 4787   6.256   5.400   4.157  1.5855  0.3074  0.0451
  309PRO    HB2 4788   6.513   5.373   3.988  1.9401  1.1491 -1.0106
  309PRO    HB3 4789   6.443   5.525   4.038 -0.2060 -0.3220 -1.4295
  309PRO    HG2 4790   6.651   5.415   4.142  0.1990  0.2021 -0.0005
  309PRO    HG3 4791   6.517   5.480   4.257 -0.1607  0.0364 -0.2174
  309PRO    HD2 4792   6.530   5.264   4.343  1.2289  0.3565 -0.7599
  309PRO    HD3 4793   6.583   5.193   4.188  0.5831 -0.0800 -1.4828
  310GLN      N 4794   6.321   5.163   3.922  0.1003 -0.5118 -0.1255
  310GLN     CA 4795   6.268   5.089   3.809  0.6095  0.7012  0.1898
  310GLN      C 4796   6.114   5.059   3.823 -0.1225  0.6609 -0.3032
  310GLN      O 4797   6.043   5.045   3.726  0.5409  0.1025  0.5284
  310GLN     CB 4798   6.349   4.959   3.792  0.1558  0.0363  0.3555
  310GLN     CG 4799   6.477   4.964   3.709 -0.3198 -0.4123 -0.0217
  310GLN     CD 4800   6.604   5.001   3.795  0.7583  0.5195 -0.6860
  310GLN    OE1 4801   6.583   5.077   3.893 -0.0407  0.2488 -0.1140
  310GLN    NE2 4802   6.724   4.948   3.776 -0.5800  0.0686 -0.0964
  310GLN      H 4803   6.418   5.149   3.946  0.1218  0.6617  0.6540
  310GLN     HA 4804   6.273   5.149   3.718  1.0574 -0.4510 -0.5991
  310GLN    HB2 4805   6.373   4.913   3.887  1.2229 -0.7419 -0.2493
  310GLN    HB3 4806   6.283   4.896   3.732  0.1387  0.9319 -0.6452
  310GLN    HG2 4807   6.498   4.864   3.672  0.2832 -0.3940  0.2585
  310GLN    HG3 4808   6.470   5.036   3.627 -0.3006  1.0444  1.1544
  310GLN   HE21 4809   6.800   4.978   3.836 -1.7649  0.7061  1.2053
  310GLN   HE22 4810   6.741   4.897   3.691 -0.1347 -0.3262  0.2185
  311GLN      N 4811   6.070   5.036   3.946  0.7985 -0.7207 -0.2412
  311GLN     CA 4812   5.924   4.998   3.969 -1.3274 -0.4837 -0.9208
  311GLN      C 4813   5.829   5.117   3.971  1.0314  0.3547 -0.3437
  311GLN      O 4814   5.720   5.118   3.911 -0.6376  0.1993  0.5741
  311GLN     CB 4815   5.911   4.911   4.090 -0.2686 -0.5571  0.1699
  311GLN     CG 4816   5.960   4.766   4.059  0.2561 -0.1133 -0.2792
  311GLN     CD 4817   6.109   4.760   4.074  0.3250  0.1010 -0.4927
  311GLN    OE1 4818   6.155   4.809   4.179  0.1636 -0.1527 -0.1366
  311GLN    NE2 4819   6.178   4.689   3.987  0.0365  0.7471  0.5769
  311GLN      H 4820   6.125   5.046   4.030 -0.4640 -0.7802  0.6478
  311GLN     HA 4821   5.892   4.931   3.889 -0.1762 -0.8851 -1.0911
  311GLN    HB2 4822   5.956   4.955   4.179  0.0401  0.1700 -0.3291
  311GLN    HB3 4823   5.805   4.915   4.115 -0.5617 -0.4738 -0.9874
  311GLN    HG2 4824   5.901   4.703   4.127  0.0603 -0.0693 -0.4080
  311GLN    HG3 4825   5.918   4.739   3.962  0.9892  0.0511 -0.6526
  311GLN   HE21 4826   6.278   4.675   3.987 -0.1132 -0.5993  0.7049
  311GLN   HE22 4827   6.121   4.639   3.920  0.8055  0.5889  0.0023
  312TYR      N 4828   5.868   5.220   4.045  0.1288 -0.8177 -0.6807
  312TYR     CA 4829   5.791   5.347   4.070 -0.4088 -0.1171  0.0965
  312TYR      C 4830   5.807   5.464   3.962 -0.6756  0.3894 -1.0608
  312TYR      O 4831   5.724   5.553   3.963 -0.3301 -0.1611 -0.0913
  312TYR     CB 4832   5.821   5.399   4.209  0.0494  0.3977  0.4170
  312TYR     CG 4833   5.951   5.474   4.247  0.3030  0.0724  0.5503
  312TYR    CD1 4834   5.962   5.613   4.230  0.2882  0.0944 -0.5804
  312TYR    CD2 4835   6.055   5.407   4.314  0.3233  0.7977 -0.2307
  312TYR    CE1 4836   6.078   5.671   4.284 -0.6647 -0.8835  0.0059
  312TYR    CE2 4837   6.168   5.469   4.372 -0.5031  0.4012 -0.6641
  312TYR     CZ 4838   6.178   5.607   4.356 -0.2949  0.9553  0.2945
  312TYR     OH 4839   6.293   5.671   4.401 -0.3754  0.7600 -0.0325
  312TYR      H 4840   5.952   5.205   4.099 -0.1544  0.8756  0.3650
  312TYR     HA 4841   5.683   5.334   4.065 -0.4219  0.1201 -0.3684
  312TYR    HB2 4842   5.743   5.470   4.238 -1.1806 -0.3533 -0.8089
  312TYR    HB3 4843   5.832   5.311   4.272 -0.1053 -0.0967 -0.2254
  312TYR    HD1 4844   5.882   5.670   4.185 -0.3704 -0.1357  0.2503
  312TYR    HD2 4845   6.037   5.301   4.322 -1.1019  0.9747 -0.5877
  312TYR    HE1 4846   6.097   5.777   4.273 -0.5594 -0.8158  0.7095
  312TYR    HE2 4847   6.251   5.415   4.415 -0.7489  0.7608  0.2936
  312TYR     HH 4848   6.349   5.612   4.452 -0.9898  0.3370  0.1723
  313LEU      N 4849   5.915   5.463   3.881 -0.6927  0.1937  0.2788
  313LEU     CA 4850   5.932   5.543   3.759 -0.3944 -0.1509  0.4821
  313LEU      C 4851   5.895   5.448   3.648 -0.6031  0.3580  0.9889
  313LEU      O 4852   5.970   5.364   3.589 -0.1028 -0.5730 -0.4248
  313LEU     CB 4853   6.090   5.579   3.743  0.7010  0.1904  0.3600
  313LEU     CG 4854   6.122   5.644   3.881  0.6362 -0.3698  0.1253
  313LEU    CD1 4855   6.265   5.686   3.878 -0.7043 -0.2717 -0.7342
  313LEU    CD2 4856   6.029   5.761   3.924  0.1149 -0.1369  0.2421
  313LEU      H 4857   5.981   5.388   3.893 -0.1324  0.4936 -0.7503
  313LEU     HA 4858   5.864   5.628   3.762 -0.1260  0.0629  0.4620
  313LEU    HB2 4859   6.134   5.481   3.723 -2.0952 -0.9924 -1.1394
  313LEU    HB3 4860   6.109   5.645   3.658 -0.8045  0.0498 -0.1454
  313LEU     HG 4861   6.112   5.569   3.960 -0.3265 -0.0220  0.3613
  313LEU   HD11 4862   6.276   5.742   3.786  0.4656 -0.4082 -0.7040
  313LEU   HD12 4863   6.288   5.740   3.970 -0.9279 -0.7822 -0.3649
  313LEU   HD13 4864   6.335   5.603   3.872  1.0024  1.0697 -0.8404
  313LEU   HD21 4865   5.932   5.723   3.954  0.0982 -0.5864 -0.3486
  313LEU   HD22 4866   6.074   5.803   4.014  0.2809  0.0690  0.0655
  313LEU   HD23 4867   6.017   5.830   3.841 -0.9799 -0.0674  0.4380
  314ARG      N 4868   5.771   5.460   3.601 -0.6236 -0.5750 -0.6797
  314ARG     CA 4869   5.715   5.368   3.503  1.1246  0.5657  0.1915
  314ARG      C 4870   5.707   5.432   3.359 -0.3831 -0.3413 -0.0675
  314ARG      O 4871   5.702   5.558   3.349 -0.5864 -0.2272 -0.1218
  314ARG     CB 4872   5.574   5.338   3.561 -0.2877 -0.1192 -0.5728
  314ARG     CG 4873   5.582   5.261   3.686  0.9989  0.4272 -1.1046
  314ARG     CD 4874   5.447   5.199   3.731 -0.3002 -0.3448 -0.2011
  314ARG     NE 4875   5.409   5.097   3.627 -0.0246  0.7358  0.5783
  314ARG     CZ 4876   5.431   4.966   3.627 -0.1816  0.2338 -0.3922
  314ARG    NH1 4877   5.366   4.895   3.539 -0.2457 -0.5883 -0.2136
  314ARG    NH2 4878   5.510   4.914   3.712 -0.9987 -0.2563  0.4500
  314ARG      H 4879   5.727   5.542   3.640  0.6486 -0.6192  1.0636
  314ARG     HA 4880   5.773   5.276   3.509  0.6716  0.3210  1.2663
  314ARG    HB2 4881   5.519   5.431   3.578  0.8917  0.7020 -0.9830
  314ARG    HB3 4882   5.521   5.274   3.491 -0.9723 -1.2877  0.8965
  314ARG    HG2 4883   5.650   5.179   3.663  0.1037 -0.6218 -0.2417
  314ARG    HG3 4884   5.625   5.308   3.774  0.6626 -0.3776 -0.4901
  314ARG    HD2 4885   5.456   5.148   3.827 -0.3925 -1.4308 -0.7426
  314ARG    HD3 4886   5.371   5.276   3.746 -0.0071 -0.2901  1.3922
  314ARG     HE 4887   5.368   5.125   3.539  0.9595  0.1285 -0.1136
  314ARG   HH11 4888   5.388   4.796   3.533  0.3562 -0.4342 -0.7225
  314ARG   HH12 4889   5.299   4.928   3.471 -0.5982  0.0789  0.4330
  314ARG   HH21 4890   5.562   4.833   3.680  1.2970  1.6124 -1.3296
  314ARG   HH22 4891   5.568   4.965   3.777 -0.9944 -0.7158  0.8200
  315PRO      N 4892   5.721   5.342   3.260  0.0927 -0.2473  0.5501
  315PRO     CA 4893   5.763   5.383   3.123  0.2791 -0.4479 -0.4164
  315PRO      C 4894   5.657   5.469   3.046  0.1252  0.2349  0.0208
  315PRO      O 4895   5.534   5.446   3.066  0.0834  0.6491  0.2093
  315PRO     CB 4896   5.797   5.260   3.047  0.3941  0.3331 -0.0154
  315PRO     CG 4897   5.715   5.149   3.118 -0.3736  0.5074 -0.7842
  315PRO     CD 4898   5.688   5.198   3.262 -0.0524 -0.9784 -0.2729
  315PRO     HA 4899   5.851   5.447   3.137 -0.1797  0.3956 -1.1658
  315PRO    HB2 4900   5.793   5.278   2.940  1.0035 -0.9813 -0.2998
  315PRO    HB3 4901   5.903   5.247   3.068  0.3845  0.4618  0.1195
  315PRO    HG2 4902   5.618   5.137   3.070  0.0359 -1.6287 -1.2686
  315PRO    HG3 4903   5.759   5.049   3.115  0.0495  0.6972 -1.4443
  315PRO    HD2 4904   5.587   5.171   3.292  0.1885 -1.4415  0.1667
  315PRO    HD3 4905   5.752   5.151   3.337  0.6525 -0.6869 -0.6810
  316VAL      N 4906   5.704   5.554   2.957  0.2618 -0.4112  0.2834
  316VAL     CA 4907   5.615   5.633   2.862 -0.0786  0.0385 -0.3976
  316VAL      C 4908   5.665   5.635   2.711  0.1231 -0.0405 -0.6930
  316VAL      O 4909   5.772   5.690   2.677 -0.3020 -0.1783  0.5556
  316VAL     CB 4910   5.600   5.780   2.915 -0.1249 -0.0586 -0.9964
  316VAL    CG1 4911   5.522   5.791   3.055 -0.1263  0.4358  0.6340
  316VAL    CG2 4912   5.514   5.848   2.816 -0.2626 -0.4989  0.5151
  316VAL      H 4913   5.803   5.571   2.946  0.0093  0.4092 -1.2189
  316VAL     HA 4914   5.513   5.598   2.870  0.2437 -0.8651 -0.0154
  316VAL     HB 4915   5.696   5.828   2.934 -0.4107 -0.1540  1.1931
  316VAL   HG11 4916   5.584   5.783   3.145  0.5934  1.1515  0.2254
  316VAL   HG12 4917   5.495   5.896   3.066  0.7178  0.9581 -1.3683
  316VAL   HG13 4918   5.439   5.722   3.069  0.5339 -0.2391  1.5109
  316VAL   HG21 4919   5.422   5.794   2.795  0.0821 -0.9006  0.0078
  316VAL   HG22 4920   5.482   5.946   2.851 -1.1806 -0.1049 -1.1818
  316VAL   HG23 4921   5.568   5.869   2.724  0.2184  0.2357  0.9421
  317GLU      N 4922   5.588   5.572   2.624 -0.0633  0.3449 -0.3941
  317GLU     CA 4923   5.617   5.584   2.481 -0.0374 -0.5524 -0.6381
  317GLU      C 4924   5.586   5.725   2.434  0.2453 -0.1117  0.4922
  317GLU      O 4925   5.481   5.782   2.465  0.1620 -0.3215 -0.1894
  317GLU     CB 4926   5.543   5.473   2.406  0.1052 -0.6059  0.2997
  317GLU     CG 4927   5.599   5.337   2.424 -0.8941  1.0668 -0.3642
  317GLU     CD 4928   5.613   5.292   2.568  1.0551 -0.3936  0.1144
  317GLU    OE1 4929   5.510   5.247   2.626  0.0537 -0.3487  0.0681
  317GLU    OE2 4930   5.719   5.295   2.622 -0.5890  0.2556 -0.8146
  317GLU      H 4931   5.502   5.525   2.647 -0.2046  0.3771 -0.8439
  317GLU     HA 4932   5.722   5.568   2.458 -0.0160  0.1509 -1.0949
  317GLU    HB2 4933   5.436   5.460   2.420 -0.1201 -0.6238 -1.1521
  317GLU    HB3 4934   5.547   5.477   2.297  0.5642 -1.8390  0.2438
  317GLU    HG2 4935   5.534   5.263   2.376 -1.8962  1.7464 -0.1251
  317GLU    HG3 4936   5.699   5.335   2.381 -0.7952  0.6412 -0.1249
  318ASP      N 4937   5.674   5.778   2.342 -0.5026  0.2593  0.1636
  318ASP     CA 4938   5.658   5.900   2.271  0.5496 -0.6746  0.8568
  318ASP      C 4939   5.746   5.909   2.145  0.2661  0.7250  0.5193
  318ASP      O 4940   5.853   5.844   2.133  0.8181 -0.5559 -0.6764
  318ASP     CB 4941   5.674   6.021   2.372 -0.5050  0.3592 -0.2621
  318ASP     CG 4942   5.610   6.154   2.322  0.1961  0.3961  0.2193
  318ASP    OD1 4943   5.658   6.261   2.354  0.0382 -0.3067  0.0575
  318ASP    OD2 4944   5.517   6.152   2.241  0.1099 -0.4522 -0.3091
  318ASP      H 4945   5.754   5.722   2.317 -1.0557 -0.4519 -0.0796
  318ASP     HA 4946   5.555   5.906   2.238  0.8691  0.0183 -0.1183
  318ASP    HB2 4947   5.627   5.996   2.468 -1.0139 -0.2496 -0.6527
  318ASP    HB3 4948   5.782   6.030   2.388 -0.5724 -0.4139  0.8876
  319VAL      N 4949   5.700   5.984   2.046  0.1773 -0.0063  0.0158
  319VAL     CA 4950   5.750   5.978   1.909 -1.8930  0.0489 -0.3384
  319VAL      C 4951   5.845   6.092   1.876  0.4358 -0.3819  0.4392
  319VAL      O 4952   5.933   6.083   1.792 -0.3460  0.2762 -0.2025
  319VAL     CB 4953   5.622   5.980   1.818  0.6994  0.0495 -0.6131
  319VAL    CG1 4954   5.660   5.942   1.677  0.0148 -0.5444 -1.2057
  319VAL    CG2 4955   5.506   5.878   1.858 -0.3448 -1.1869 -0.3842
  319VAL      H 4956   5.612   6.034   2.052 -0.0598 -0.1956 -1.2323
  319VAL     HA 4957   5.808   5.886   1.903 -0.4031  0.8250  0.8308
  319VAL     HB 4958   5.571   6.076   1.817 -1.0474 -0.7861 -0.5480
  319VAL   HG11 4959   5.572   5.974   1.622 -0.3795  0.2123 -0.1769
  319VAL   HG12 4960   5.742   6.011   1.654  0.6292 -0.7722  0.1120
  319VAL   HG13 4961   5.689   5.838   1.662  1.2013 -0.6020  0.7953
  319VAL   HG21 4962   5.529   5.772   1.849  0.1493 -1.1545  0.2757
  319VAL   HG22 4963   5.460   5.907   1.953 -0.3571 -0.9286 -0.4657
  319VAL   HG23 4964   5.422   5.894   1.791 -1.0261 -0.0893  0.6303
  320ALA      N 4965   5.833   6.207   1.934 -0.0338 -0.4865 -0.8401
  320ALA     CA 4966   5.944   6.309   1.939 -0.6482  0.5413 -0.3235
  320ALA      C 4967   6.081   6.249   1.983 -0.9152 -0.1415  0.0397
  320ALA      O 4968   6.187   6.296   1.931  0.4824  0.4774 -0.1349
  320ALA     CB 4969   5.900   6.418   2.031 -0.6111 -0.1322  0.2820
  320ALA      H 4970   5.757   6.226   1.998  0.1614 -0.6422 -0.5582
  320ALA     HA 4971   5.961   6.339   1.836 -0.3364 -1.0763 -0.8038
  320ALA    HB1 4972   5.797   6.446   2.008 -0.5635 -0.1251  0.0777
  320ALA    HB2 4973   5.921   6.378   2.130  0.8279 -0.8820 -0.2691
  320ALA    HB3 4974   5.948   6.514   2.013  0.4754 -0.6139  0.4729
  321THR      N 4975   6.078   6.167   2.086  0.0212 -0.7666 -0.7759
  321THR     CA 4976   6.193   6.110   2.148 -0.1585  0.5219 -0.5926
  321THR      C 4977   6.221   5.963   2.108 -0.1363 -0.2411  0.7310
  321THR      O 4978   6.337   5.917   2.112  0.3945  0.1370 -0.3891
  321THR     CB 4979   6.172   6.120   2.298 -0.1048  0.5125 -0.2082
  321THR    OG1 4980   6.056   6.054   2.339  0.2600  0.0806 -0.4835
  321THR    CG2 4981   6.188   6.258   2.349 -0.1129  0.2859 -0.4513
  321THR      H 4982   5.987   6.145   2.123  0.1466  0.1187  0.1614
  321THR     HA 4983   6.285   6.164   2.125  0.7554 -0.9101 -0.5434
  321THR     HB 4984   6.248   6.055   2.342 -0.3632 -0.2166 -0.7969
  321THR    HG1 4985   6.078   5.961   2.331 -0.5200 -0.0602 -1.3099
  321THR   HG21 4986   6.202   6.247   2.457 -0.1475  0.8981 -0.3791
  321THR   HG22 4987   6.264   6.309   2.290 -0.7739  2.1151  0.1448
  321THR   HG23 4988   6.097   6.314   2.328 -0.8093 -0.6879 -0.1856
  322SER      N 4989   6.122   5.895   2.049  0.0008 -0.5700  0.1114
  322SER     CA 4990   6.142   5.778   1.967 -0.1566 -0.0758  0.2182
  322SER      C 4991   6.214   5.662   2.040 -0.0544 -0.1357  0.7261
  322SER      O 4992   6.160   5.578   2.113  0.6103 -0.2560  0.3025
  322SER     CB 4993   6.192   5.823   1.832 -0.8009  0.0596  0.8463
  322SER     OG 4994   6.207   5.718   1.741  0.7567 -0.5184 -0.1424
  322SER      H 4995   6.032   5.941   2.052  0.0561 -0.4926  0.6558
  322SER     HA 4996   6.040   5.746   1.952 -0.3201 -0.1949  1.3793
  322SER    HB2 4997   6.115   5.888   1.791 -1.0343 -0.7097 -0.0175
  322SER    HB3 4998   6.285   5.879   1.843 -0.9615  0.7759 -0.7809
  322SER     HG 4999   6.128   5.715   1.687  0.4029 -1.0598  0.3706
  323GLN      N 5000   6.339   5.648   2.006 -0.0849  0.1633  0.3475
  323GLN     CA 5001   6.428   5.545   2.059  0.0496  0.8795 -0.4880
  323GLN      C 5002   6.465   5.566   2.203  0.4875  0.7271  0.1246
  323GLN      O 5003   6.486   5.466   2.276  0.0865 -0.1643  0.0621
  323GLN     CB 5004   6.547   5.509   1.967 -0.1535  0.2467 -0.0240
  323GLN     CG 5005   6.525   5.532   1.812  0.1961 -0.6343 -0.4266
  323GLN     CD 5006   6.543   5.670   1.756  0.2478  0.6604 -0.0374
  323GLN    OE1 5007   6.572   5.765   1.826 -0.1454  0.1317  0.3095
  323GLN    NE2 5008   6.515   5.680   1.630 -0.0558 -0.0979  0.5897
  323GLN      H 5009   6.382   5.713   1.942 -0.4529 -0.4646 -0.5764
  323GLN     HA 5010   6.368   5.456   2.078  0.7869  0.5037  0.2002
  323GLN    HB2 5011   6.643   5.547   2.001 -0.3435  0.2424  0.5480
  323GLN    HB3 5012   6.554   5.401   1.981  0.0896  0.2394 -0.1991
  323GLN    HG2 5013   6.608   5.471   1.775  0.2357 -0.5073 -0.5484
  323GLN    HG3 5014   6.431   5.488   1.778 -0.0110 -0.1735 -0.4666
  323GLN   HE21 5015   6.520   5.772   1.587  0.4826 -0.6512 -0.6430
  323GLN   HE22 5016   6.504   5.598   1.571 -1.2136  0.2703  0.2217
  324ASP      N 5017   6.466   5.690   2.245  0.2180  0.4367  0.4650
  324ASP     CA 5018   6.515   5.733   2.374  0.1163 -0.0543 -0.9271
  324ASP      C 5019   6.435   5.672   2.491  0.5626  0.5558 -0.0733
  324ASP      O 5020   6.322   5.621   2.463  0.3749 -0.0811 -0.2103
  324ASP     CB 5021   6.516   5.886   2.387 -0.5019  0.0235  0.4591
  324ASP     CG 5022   6.565   5.977   2.270  0.3928  0.1538 -0.1447
  324ASP    OD1 5023   6.635   5.929   2.179 -0.2072 -0.2249  0.3398
  324ASP    OD2 5024   6.544   6.099   2.289 -0.5738 -0.0066  0.1482
  324ASP      H 5025   6.411   5.758   2.193 -0.4740 -0.2478  0.2519
  324ASP     HA 5026   6.619   5.702   2.387 -0.0531 -0.1564  0.3994
  324ASP    HB2 5027   6.417   5.917   2.420 -0.5058  0.6180 -0.0633
  324ASP    HB3 5028   6.592   5.904   2.464  0.7612 -1.9057 -0.1872
  325ASP      N 5029   6.478   5.675   2.619  0.0206 -0.0064  0.6554
  325ASP     CA 5030   6.402   5.616   2.731 -0.0117 -0.2124 -0.1072
  325ASP      C 5031   6.331   5.725   2.822  0.1246  0.7418  0.9237
  325ASP      O 5032   6.394   5.811   2.880  0.4706 -0.4108  0.0051
  325ASP     CB 5033   6.491   5.520   2.821 -0.2071 -0.2212  0.1598
  325ASP     CG 5034   6.566   5.416   2.736  0.4149  0.5832 -0.2349
  325ASP    OD1 5035   6.511   5.383   2.630 -0.1290  0.5472  0.1194
  325ASP    OD2 5036   6.669   5.354   2.779 -0.0198 -0.2191 -0.3145
  325ASP      H 5037   6.564   5.724   2.639 -0.1882  0.6147  0.0950
  325ASP     HA 5038   6.325   5.548   2.696 -0.0776 -0.0603 -0.2641
  325ASP    HB2 5039   6.563   5.575   2.882  0.1531 -0.7523  0.2261
  325ASP    HB3 5040   6.430   5.466   2.893 -1.5288  1.7173  0.6491
  326CYS      N 5041   6.198   5.717   2.828  0.4306  0.2479  0.7061
  326CYS     CA 5042   6.116   5.817   2.893  0.5050 -0.6697 -0.3046
  326CYS      C 5043   6.014   5.764   3.003 -0.3399 -0.1801  0.0262
  326CYS      O 5044   5.965   5.651   2.989 -0.0181  0.5167 -0.7615
  326CYS     CB 5045   6.032   5.895   2.794 -0.6341 -0.3910  0.7863
  326CYS     SG 5046   6.125   6.001   2.664  0.0086  0.0502 -0.1406
  326CYS      H 5047   6.149   5.662   2.760  2.3529  0.4654 -1.0778
  326CYS     HA 5048   6.176   5.882   2.956 -1.5234  0.6524  0.4862
  326CYS    HB2 5049   5.964   5.826   2.744  0.8505  0.0153 -2.2651
  326CYS    HB3 5050   5.980   5.974   2.848  0.1283  0.7848 -0.0977
  327TYR      N 5051   5.988   5.836   3.114  0.3977 -0.2497  0.3535
  327TYR     CA 5052   5.919   5.789   3.235 -1.0063 -0.1633  0.9393
  327TYR      C 5053   5.824   5.894   3.300  0.4758  1.3775  0.3626
  327TYR      O 5054   5.850   6.012   3.276  0.2970  0.6845 -0.7937
  327TYR     CB 5055   6.011   5.747   3.344 -0.7234  0.5976  0.2930
  327TYR     CG 5056   6.137   5.677   3.303  0.9225 -0.5145  0.0741
  327TYR    CD1 5057   6.254   5.748   3.259  0.1497  0.1948  0.1257
  327TYR    CD2 5058   6.121   5.539   3.285 -1.5176  0.3949 -0.4151
  327TYR    CE1 5059   6.352   5.675   3.195 -0.6719  0.0390  1.3412
  327TYR    CE2 5060   6.235   5.462   3.235  1.1487 -0.3754 -0.6482
  327TYR     CZ 5061   6.348   5.529   3.188 -0.3467 -1.2304  0.2021
  327TYR     OH 5062   6.449   5.457   3.146 -0.0470 -0.0668  0.7333
  327TYR      H 5063   6.029   5.928   3.122 -1.4708  0.7180 -0.0840
  327TYR     HA 5064   5.852   5.712   3.197 -0.6272  0.1908 -0.5746
  327TYR    HB2 5065   6.049   5.830   3.403  0.9717 -0.4947  0.8621
  327TYR    HB3 5066   5.954   5.686   3.414 -0.8796  0.5781  0.1507
  327TYR    HD1 5067   6.257   5.855   3.272 -0.6425  0.2590 -0.1154
  327TYR    HD2 5068   6.029   5.488   3.309 -1.5509  0.8605  0.5077
  327TYR    HE1 5069   6.440   5.720   3.152 -0.7188 -0.6520  0.4520
  327TYR    HE2 5070   6.213   5.358   3.219 -0.9969 -0.0838 -0.2179
  327TYR     HH 5071   6.530   5.510   3.146 -0.1103  0.0559 -0.0422
  328LYS      N 5072   5.726   5.833   3.371  0.0038 -0.2366 -0.0671
  328LYS     CA 5073   5.646   5.904   3.464  0.3722 -0.4431 -0.3703
  328LYS      C 5074   5.656   5.849   3.612 -0.3314  0.1984  0.1360
  328LYS      O 5075   5.686   5.733   3.640 -0.3992 -0.4241 -0.7183
  328LYS     CB 5076   5.497   5.889   3.410 -0.8874 -0.4559 -1.1269
  328LYS     CG 5077   5.429   5.746   3.407 -0.6380 -0.3802 -0.2786
  328LYS     CD 5078   5.283   5.738   3.392  1.0086 -0.9252 -0.1794
  328LYS     CE 5079   5.234   5.829   3.282  0.5095 -0.6760  0.6596
  328LYS     NZ 5080   5.088   5.814   3.256  0.3516  0.9821 -0.0147
  328LYS      H 5081   5.723   5.732   3.371 -0.8968 -0.2298 -0.2312
  328LYS     HA 5082   5.674   6.009   3.473 -0.4332 -0.0841 -1.5987
  328LYS    HB2 5083   5.431   5.954   3.468  0.1314  0.1709 -0.6001
  328LYS    HB3 5084   5.496   5.910   3.303 -1.2463 -0.5913 -1.1528
  328LYS    HG2 5085   5.476   5.684   3.331 -0.7046 -0.2391 -0.4347
  328LYS    HG3 5086   5.455   5.695   3.501  0.0920  0.0764 -0.2166
  328LYS    HD2 5087   5.244   5.637   3.378 -1.0569 -0.2576  0.0484
  328LYS    HD3 5088   5.244   5.782   3.484 -0.4551 -0.5640 -0.9150
  328LYS    HE2 5089   5.245   5.937   3.293  0.0970 -0.5558  0.0370
  328LYS    HE3 5090   5.288   5.811   3.189 -1.1179 -0.3560 -0.4408
  328LYS    HZ1 5091   5.062   5.885   3.189 -0.4861  1.0525  0.3578
  328LYS    HZ2 5092   5.071   5.728   3.205  1.8833  0.5719  0.0737
  328LYS    HZ3 5093   5.025   5.832   3.333 -1.5834  0.5217 -1.3257
  329PHE      N 5094   5.619   5.936   3.705 -0.6969 -0.5252  0.5519
  329PHE     CA 5095   5.622   5.911   3.843 -0.7789 -0.0861  0.3603
  329PHE      C 5096   5.493   5.841   3.886  0.4746  0.3839 -0.6856
  329PHE      O 5097   5.389   5.902   3.868 -0.2108 -0.1357 -0.4753
  329PHE     CB 5098   5.652   6.045   3.917 -0.3482 -0.0285  0.3140
  329PHE     CG 5099   5.674   6.037   4.068  0.0093 -0.3714 -0.1438
  329PHE    CD1 5100   5.783   5.974   4.125 -0.5320 -0.0904 -0.3506
  329PHE    CD2 5101   5.574   6.094   4.151 -0.7114  0.8508  0.0557
  329PHE    CE1 5102   5.794   5.955   4.264 -0.1060 -0.3029 -0.0997
  329PHE    CE2 5103   5.588   6.087   4.292 -0.5101  0.5488 -0.0470
  329PHE     CZ 5104   5.696   6.014   4.346 -0.4339  0.5963 -0.1539
  329PHE      H 5105   5.607   6.034   3.682  0.8401  0.4120  2.8990
  329PHE     HA 5106   5.702   5.839   3.860 -1.5434 -1.0921 -0.1278
  329PHE    HB2 5107   5.742   6.096   3.880 -0.8671  0.9179  0.3058
  329PHE    HB3 5108   5.573   6.113   3.888 -0.6029 -0.7138 -0.7405
  329PHE    HD1 5109   5.857   5.921   4.068 -0.8520  0.3539 -1.2049
  329PHE    HD2 5110   5.486   6.137   4.106 -1.3296 -0.5121 -0.1391
  329PHE    HE1 5111   5.880   5.907   4.309  0.3676 -0.6772 -1.2945
  329PHE    HE2 5112   5.513   6.135   4.353 -0.7810  0.7512 -0.5319
  329PHE     HZ 5113   5.714   6.023   4.452  2.0028  1.4591 -0.5181
  330ALA      N 5114   5.504   5.713   3.941  0.1679  0.5828  0.0617
  330ALA     CA 5115   5.395   5.621   3.967 -0.2555 -0.0994 -0.1436
  330ALA      C 5116   5.342   5.617   4.109  0.8316 -0.3926 -0.6267
  330ALA      O 5117   5.275   5.516   4.149 -0.5060  0.1994  0.7034
  330ALA     CB 5118   5.428   5.485   3.902  0.1216  0.2403 -0.2428
  330ALA      H 5119   5.598   5.685   3.963  0.3223  0.3715 -0.7895
  330ALA     HA 5120   5.312   5.660   3.907 -0.3139 -0.6817 -0.4655
  330ALA    HB1 5121   5.342   5.419   3.893  0.7845 -0.8532  0.7459
  330ALA    HB2 5122   5.488   5.496   3.812  0.3653  0.4494 -0.0585
  330ALA    HB3 5123   5.484   5.430   3.979 -0.3520  1.8210  1.3626
  331ILE      N 5124   5.366   5.722   4.192 -0.5618 -0.4978  0.5890
  331ILE     CA 5125   5.326   5.728   4.332  0.9298  0.3607  0.5628
  331ILE      C 5126   5.240   5.848   4.342  0.1100 -0.7098  0.9323
  331ILE      O 5127   5.264   5.953   4.281  0.1880  0.0019 -0.1097
  331ILE     CB 5128   5.451   5.739   4.427  0.2178  0.6230  0.6552
  331ILE    CG1 5129   5.554   5.625   4.393  0.9323 -0.9184  0.1909
  331ILE    CG2 5130   5.402   5.743   4.569 -0.5776  0.1396 -1.4988
  331ILE    CD1 5131   5.675   5.600   4.481 -1.2327 -0.1385 -0.9484
  331ILE      H 5132   5.410   5.804   4.153 -1.2209 -0.0077  0.8387
  331ILE     HA 5133   5.258   5.648   4.357 -0.5227  0.9873 -0.9826
  331ILE     HB 5134   5.500   5.832   4.401 -0.3012  0.8860  0.6007
  331ILE   HG12 5135   5.498   5.535   4.367 -1.0397  0.2154  0.1365
  331ILE   HG13 5136   5.589   5.660   4.296 -0.7457 -0.2753 -0.2485
  331ILE   HG21 5137   5.372   5.640   4.589  1.1610 -0.2540 -0.4401
  331ILE   HG22 5138   5.478   5.774   4.641 -2.2635  0.2706  0.4099
  331ILE   HG23 5139   5.318   5.812   4.576 -0.5086  0.1424 -0.3386
  331ILE   HD11 5140   5.750   5.674   4.451  1.0025 -1.7800  0.0333
  331ILE   HD12 5141   5.666   5.602   4.589  1.6019  0.3353 -0.5780
  331ILE   HD13 5142   5.721   5.505   4.455  1.0398  0.7418 -0.5964
  332SER      N 5143   5.124   5.832   4.406 -0.2048 -0.4129  0.6044
  332SER     CA 5144   5.022   5.941   4.409 -0.1670  0.2413 -0.1935
  332SER      C 5145   4.942   5.930   4.541 -0.5996 -0.1820 -0.1166
  332SER      O 5146   4.979   5.858   4.632 -0.1081  0.6477 -0.4762
  332SER     CB 5147   4.940   5.931   4.290  0.4181 -0.1865 -0.4567
  332SER     OG 5148   4.863   5.817   4.292 -0.1402  0.0870  0.3646
  332SER      H 5149   5.095   5.744   4.447  0.1293 -0.7875  0.0688
  332SER     HA 5150   5.070   6.038   4.417  0.0806  0.1830 -0.8994
  332SER    HB2 5151   4.881   6.022   4.283  1.6801  0.9751  1.8381
  332SER    HB3 5152   4.997   5.950   4.199 -0.1468  0.5191 -0.6825
  332SER     HG 5153   4.776   5.849   4.267  0.0683  0.0647 -0.4450
  333GLN      N 5154   4.838   6.016   4.554 -0.5118  0.0924  0.5812
  333GLN     CA 5155   4.742   6.020   4.666 -0.9043  0.4461 -0.2647
  333GLN      C 5156   4.640   5.909   4.665 -0.2708 -0.2357  0.1524
  333GLN      O 5157   4.594   5.857   4.560 -0.0997  0.1622  0.4360
  333GLN     CB 5158   4.658   6.156   4.663  0.8952  1.3041 -0.5381
  333GLN     CG 5159   4.560   6.173   4.550  0.8109  0.2620  0.1355
  333GLN     CD 5160   4.420   6.118   4.584 -0.0817 -0.1386 -0.8723
  333GLN    OE1 5161   4.350   6.062   4.500 -0.2639  0.6776  0.0253
  333GLN    NE2 5162   4.378   6.115   4.708  0.8544 -0.0777 -0.0639
  333GLN      H 5163   4.820   6.072   4.472  1.7317 -0.8527 -0.7369
  333GLN     HA 5164   4.800   6.020   4.758 -1.3677  0.2066  0.0341
  333GLN    HB2 5165   4.613   6.150   4.762 -0.4230 -0.3987 -1.1248
  333GLN    HB3 5166   4.724   6.242   4.661  1.8243  0.6228 -0.4627
  333GLN    HG2 5167   4.547   6.278   4.523 -2.5139  0.1835  0.5785
  333GLN    HG3 5168   4.598   6.126   4.460  2.3390  2.6743 -0.6855
  333GLN   HE21 5169   4.283   6.086   4.725  0.6996 -0.1832 -0.9902
  333GLN   HE22 5170   4.419   6.178   4.776 -0.9738 -0.1642  1.2491
  334SER      N 5171   4.612   5.860   4.785 -0.2744  0.2094  0.3706
  334SER     CA 5172   4.504   5.769   4.808 -0.6604  0.1662  0.7926
  334SER      C 5173   4.411   5.832   4.909  0.8656  0.5194 -0.2323
  334SER      O 5174   4.456   5.872   5.015  0.2642  0.4695 -0.2498
  334SER     CB 5175   4.553   5.635   4.868  0.7610 -0.6691  0.4792
  334SER     OG 5176   4.443   5.560   4.898 -0.0434 -0.6665 -0.4209
  334SER      H 5177   4.660   5.892   4.867 -0.5605 -0.5069  0.8427
  334SER     HA 5178   4.443   5.756   4.719 -0.9466  2.3399  0.5531
  334SER    HB2 5179   4.615   5.583   4.795  0.1394 -0.3486 -0.3159
  334SER    HB3 5180   4.597   5.659   4.965  1.0499  0.6307  0.0752
  334SER     HG 5181   4.481   5.492   4.954 -0.7063 -0.8331 -0.1614
  335SER      N 5182   4.278   5.838   4.876 -0.1641  0.2457 -0.8174
  335SER     CA 5183   4.179   5.882   4.971  0.2563  0.7129  0.4138
  335SER      C 5184   4.141   5.770   5.068  0.3290 -0.3753 -0.5385
  335SER      O 5185   4.057   5.805   5.148  0.6098 -0.2826 -0.0145
  335SER     CB 5186   4.062   5.938   4.898  0.3874 -0.3158 -0.0440
  335SER     OG 5187   4.105   6.034   4.801  0.0489 -0.4069  0.0947
  335SER      H 5188   4.246   5.815   4.783 -0.0684  0.1820 -0.8351
  335SER     HA 5189   4.215   5.960   5.037  0.8896  0.0571  0.8766
  335SER    HB2 5190   4.013   5.857   4.844  0.2826 -0.1051 -0.2657
  335SER    HB3 5191   3.988   5.972   4.971 -0.4166 -1.6701 -0.1465
  335SER     HG 5192   4.090   6.125   4.828  1.2724 -0.5208  1.3522
  336THR      N 5193   4.202   5.649   5.070 -0.2048 -0.0431 -0.4706
  336THR     CA 5194   4.158   5.532   5.148 -0.2239  0.9111  0.3276
  336THR      C 5195   4.270   5.450   5.214  0.9281 -0.2976  0.2547
  336THR      O 5196   4.235   5.362   5.285 -0.2232  0.8914  0.0474
  336THR     CB 5197   4.078   5.440   5.047  0.3337 -0.3237 -0.1697
  336THR    OG1 5198   4.168   5.395   4.942  0.9677  0.1208  0.1046
  336THR    CG2 5199   3.949   5.504   4.988  0.2358  0.5844 -0.3400
  336THR      H 5200   4.277   5.631   5.006  1.5399  1.0030  1.0692
  336THR     HA 5201   4.088   5.556   5.228 -1.2311  0.1464 -0.2609
  336THR     HB 5202   4.041   5.350   5.096 -1.5960  0.6796  0.4214
  336THR    HG1 5203   4.169   5.300   4.949 -1.8086 -0.2380 -1.3837
  336THR   HG21 5204   3.914   5.435   4.911  0.6568 -1.1568  0.9086
  336THR   HG22 5205   3.867   5.495   5.060 -0.1832 -0.1610 -0.8709
  336THR   HG23 5206   3.970   5.603   4.948  0.1080  0.7036 -0.1177
  337GLY      N 5207   4.399   5.477   5.197 -0.5831  0.0508 -0.4175
  337GLY     CA 5208   4.508   5.396   5.250  0.3001 -0.2438  0.6221
  337GLY      C 5209   4.631   5.377   5.160  0.2809  0.1820  0.2534
  337GLY      O 5210   4.648   5.448   5.058  0.4072  0.0685  0.0674
  337GLY      H 5211   4.421   5.556   5.138  0.6686  0.3877  0.4353
  337GLY    HA2 5212   4.530   5.421   5.353 -0.4302  0.2643  0.6725
  337GLY    HA3 5213   4.469   5.294   5.248 -0.5670  0.0666 -0.2057
  338THR      N 5214   4.717   5.284   5.202 -0.3849 -0.2101 -0.4694
  338THR     CA 5215   4.821   5.235   5.105 -0.2132 -0.1624 -0.4843
  338THR      C 5216   4.767   5.132   5.010  0.7013  0.5667  0.7039
  338THR      O 5217   4.727   5.024   5.053  0.4738 -0.8347  0.5909
  338THR     CB 5218   4.942   5.185   5.180  0.0364 -0.0527 -0.3569
  338THR    OG1 5219   5.009   5.298   5.249 -0.8804 -0.0836 -0.4482
  338THR    CG2 5220   5.048   5.125   5.081  0.9302 -1.0764  0.1999
  338THR      H 5221   4.707   5.242   5.294  0.1131  1.0068  0.1943
  338THR     HA 5222   4.860   5.321   5.051  1.0567 -0.6914 -0.4846
  338THR     HB 5223   4.917   5.114   5.259  1.2173 -0.1483 -0.0177
  338THR    HG1 5224   4.955   5.327   5.323  0.1158  0.4333  0.1310
  338THR   HG21 5225   5.020   5.027   5.044  0.8482 -1.2858  0.8025
  338THR   HG22 5226   5.057   5.188   4.992  0.0760  0.3975  1.0743
  338THR   HG23 5227   5.151   5.126   5.117  1.2076  1.8309 -0.1999
  339VAL      N 5228   4.763   5.171   4.880  0.6762  0.8503 -0.4384
  339VAL     CA 5229   4.711   5.086   4.771  0.6135  0.1877  0.8642
  339VAL      C 5230   4.824   5.033   4.692  0.3276  0.2180  0.0721
  339VAL      O 5231   4.882   5.104   4.605 -0.5384  0.7300 -0.4124
  339VAL     CB 5232   4.606   5.159   4.674  0.1532 -0.4845 -0.7746
  339VAL    CG1 5233   4.533   5.070   4.574 -0.7407 -0.0025  0.4236
  339VAL    CG2 5234   4.494   5.215   4.769 -0.6871 -0.3089 -0.2600
  339VAL      H 5235   4.792   5.268   4.868  0.7941  1.2398  1.9974
  339VAL     HA 5236   4.658   4.997   4.804 -1.1253  0.0846 -1.6379
  339VAL     HB 5237   4.658   5.239   4.621 -0.4143 -0.0549 -0.6981
  339VAL   HG11 5238   4.515   4.974   4.624  0.1125 -1.0030 -1.0500
  339VAL   HG12 5239   4.443   5.120   4.539  0.6880  1.3233 -1.8470
  339VAL   HG13 5240   4.602   5.046   4.494 -1.7026 -0.2076 -0.3825
  339VAL   HG21 5241   4.410   5.261   4.716 -1.2256 -0.1277  0.6992
  339VAL   HG22 5242   4.446   5.130   4.817 -0.6520 -0.3383 -0.2778
  339VAL   HG23 5243   4.536   5.294   4.831 -0.0450 -0.7644 -0.0943
  340MET      N 5244   4.858   4.905   4.719  0.0623 -0.2046  0.3411
  340MET     CA 5245   4.962   4.830   4.649 -1.4779 -0.4073  0.6539
  340MET      C 5246   4.919   4.781   4.509 -0.1361 -0.7481  0.4614
  340MET      O 5247   4.847   4.686   4.499  0.1947  0.0236 -0.0416
  340MET     CB 5248   5.015   4.725   4.738 -0.9252  0.7318  0.3512
  340MET     CG 5249   5.076   4.779   4.868  0.6082  0.5003  0.7091
  340MET     SD 5250   5.206   4.681   4.944 -0.0835 -0.0290  0.6896
  340MET     CE 5251   5.118   4.557   5.018  0.8676  0.4796 -0.1882
  340MET      H 5252   4.794   4.860   4.784 -0.2456  2.2832  2.0611
  340MET     HA 5253   5.049   4.896   4.639 -0.7921 -1.4206 -0.7949
  340MET    HB2 5254   4.936   4.654   4.763 -1.1468  0.7804 -0.1853
  340MET    HB3 5255   5.095   4.673   4.685 -1.1627  0.3699  0.3399
  340MET    HG2 5256   5.111   4.881   4.855  0.5031  0.4294 -0.3697
  340MET    HG3 5257   4.992   4.779   4.938 -0.3795 -0.8527 -0.3508
  340MET    HE1 5258   5.044   4.513   4.952  0.3331  0.1035  0.6206
  340MET    HE2 5259   5.183   4.480   5.059 -0.3335 -0.2113  0.5431
  340MET    HE3 5260   5.060   4.609   5.095  0.8284  1.3687 -0.7943
  341GLY      N 5261   4.958   4.857   4.402 -0.2233 -0.2721 -0.5305
  341GLY     CA 5262   4.940   4.815   4.262  0.6742 -0.0478  0.1884
  341GLY      C 5263   5.063   4.777   4.192 -0.1883  0.0584  0.9546
  341GLY      O 5264   5.159   4.718   4.256  0.0507  0.3240  1.1155
  341GLY      H 5265   5.006   4.944   4.423  0.9507 -0.3750 -2.3499
  341GLY    HA2 5266   4.867   4.735   4.254  0.3160  0.2630  0.3094
  341GLY    HA3 5267   4.893   4.895   4.205  0.9822  0.2040  0.2816
  342ALA      N 5268   5.060   4.790   4.060 -0.6373  0.3292 -0.8934
  342ALA     CA 5269   5.171   4.739   3.978 -0.3012  0.0218 -0.6734
  342ALA      C 5270   5.313   4.769   4.032  0.3559 -0.9981  0.1998
  342ALA      O 5271   5.401   4.687   4.027 -0.2936 -0.1698 -0.5803
  342ALA     CB 5272   5.156   4.789   3.834  0.3295  0.5574  0.3067
  342ALA      H 5273   4.971   4.808   4.015 -0.3723  0.6805 -1.3030
  342ALA     HA 5274   5.169   4.630   3.975  2.3160 -0.1344 -0.8462
  342ALA    HB1 5275   5.194   4.890   3.820  1.0052  0.2198 -0.4699
  342ALA    HB2 5276   5.202   4.718   3.766  0.3579  0.7711  0.0969
  342ALA    HB3 5277   5.054   4.771   3.798  0.5780  0.0517 -0.1755
  343VAL      N 5278   5.338   4.892   4.079 -0.2921 -0.5592 -0.0792
  343VAL     CA 5279   5.467   4.932   4.146  0.0717  0.3885  0.2614
  343VAL      C 5280   5.509   4.832   4.258 -0.3432  0.3492  0.5550
  343VAL      O 5281   5.627   4.809   4.276 -0.0118  0.0230  0.3886
  343VAL     CB 5282   5.451   5.074   4.204 -0.2427 -0.3638  0.3524
  343VAL    CG1 5283   5.568   5.121   4.290  0.1166 -0.5614 -0.2782
  343VAL    CG2 5284   5.419   5.184   4.105  0.0474 -0.5582  0.0113
  343VAL      H 5285   5.256   4.950   4.088  0.6111  0.8763 -0.4518
  343VAL     HA 5286   5.548   4.936   4.074  0.5290 -0.2701  0.7133
  343VAL     HB 5287   5.363   5.074   4.268 -0.6299 -0.5008 -0.1675
  343VAL   HG11 5288   5.558   5.067   4.384  0.2456  0.1273  0.1469
  343VAL   HG12 5289   5.652   5.094   4.227  0.3116 -0.6693  0.0225
  343VAL   HG13 5290   5.552   5.229   4.300  0.3963 -0.2866 -2.1088
  343VAL   HG21 5291   5.423   5.283   4.150  1.7923 -0.2900 -0.5964
  343VAL   HG22 5292   5.486   5.198   4.020 -1.4254  0.9588 -1.0264
  343VAL   HG23 5293   5.320   5.159   4.068  0.2069 -1.0478 -0.0986
  344ILE      N 5294   5.418   4.757   4.322 -0.0342 -0.6659 -0.0799
  344ILE     CA 5295   5.448   4.653   4.418 -0.2365  0.7702  0.2898
  344ILE      C 5296   5.453   4.512   4.343  0.9034 -1.0985  0.1670
  344ILE      O 5297   5.549   4.437   4.354  0.2140 -0.2091 -0.1823
  344ILE     CB 5298   5.352   4.662   4.541  0.0310  0.0855  0.3940
  344ILE    CG1 5299   5.375   4.783   4.623  1.1777 -0.0676  0.2055
  344ILE    CG2 5300   5.351   4.537   4.632  0.1098 -0.2010 -0.7947
  344ILE    CD1 5301   5.513   4.821   4.663 -1.3016  0.4504 -0.1045
  344ILE      H 5302   5.322   4.776   4.296 -0.0317 -0.6198 -0.0561
  344ILE     HA 5303   5.547   4.671   4.458 -0.1630  1.0542 -0.0090
  344ILE     HB 5304   5.253   4.674   4.498  0.0094 -0.0552  0.4047
  344ILE   HG12 5305   5.327   4.863   4.567 -0.4991 -1.6733 -0.9078
  344ILE   HG13 5306   5.316   4.778   4.715  0.2776  0.6741 -0.2996
  344ILE   HG21 5307   5.265   4.554   4.697  0.9920  1.9942 -0.0221
  344ILE   HG22 5308   5.342   4.439   4.584  0.9305 -1.5921  1.5066
  344ILE   HG23 5309   5.444   4.540   4.690 -0.4610 -0.3035  0.1641
  344ILE   HD11 5310   5.515   4.868   4.762  0.7536 -0.0184  0.1626
  344ILE   HD12 5311   5.575   4.732   4.667 -1.2307  0.4840 -0.3948
  344ILE   HD13 5312   5.554   4.887   4.586  0.0287  0.0343  0.1913
  345MET      N 5313   5.352   4.478   4.262  0.1439  0.9487  0.8332
  345MET     CA 5314   5.338   4.343   4.201 -0.1043 -1.1822  0.1972
  345MET      C 5315   5.450   4.321   4.091  0.9492 -0.6823 -0.1604
  345MET      O 5316   5.473   4.214   4.041 -0.3272 -0.0725  0.5255
  345MET     CB 5317   5.198   4.330   4.144  1.0207  0.2435 -0.2085
  345MET     CG 5318   5.095   4.254   4.239 -0.7219 -0.6156  0.6690
  345MET     SD 5319   5.058   4.334   4.395 -0.4148  0.0908  0.0538
  345MET     CE 5320   4.957   4.461   4.322 -0.0695  0.2907  0.2341
  345MET      H 5321   5.273   4.540   4.252 -0.1897  0.4552  0.2873
  345MET     HA 5322   5.346   4.250   4.257  1.2003 -1.2076  0.0176
  345MET    HB2 5323   5.153   4.424   4.112 -0.8401 -0.8019 -0.9107
  345MET    HB3 5324   5.199   4.266   4.056  1.8273 -0.3797  0.2193
  345MET    HG2 5325   5.005   4.262   4.178 -0.5868  1.3840  0.6062
  345MET    HG3 5326   5.126   4.153   4.263  0.6793  0.0390  1.9455
  345MET    HE1 5327   4.934   4.446   4.217 -0.2900 -1.5254  0.4650
  345MET    HE2 5328   4.864   4.466   4.378 -0.2082 -0.2416  0.0647
  345MET    HE3 5329   5.016   4.550   4.344  0.9777 -0.5827  1.2738
  346GLU      N 5330   5.519   4.423   4.042 -0.1136 -0.6467  0.4188
  346GLU     CA 5331   5.635   4.411   3.950  0.6622 -0.8483  0.5712
  346GLU      C 5332   5.765   4.417   4.025 -1.0041 -0.1902  0.9415
  346GLU      O 5333   5.872   4.381   3.967  0.1044  0.0281 -0.1202
  346GLU     CB 5334   5.620   4.512   3.828  0.1054  0.3409  0.1043
  346GLU     CG 5335   5.499   4.503   3.737  0.2287 -0.5079 -0.2912
  346GLU     CD 5336   5.496   4.618   3.632  0.3117  0.5870  0.1656
  346GLU    OE1 5337   5.593   4.689   3.601 -0.3758 -0.3043 -0.3022
  346GLU    OE2 5338   5.395   4.627   3.561  0.4265  0.0391 -0.4076
  346GLU      H 5339   5.496   4.518   4.069  0.9807  0.0095 -0.7527
  346GLU     HA 5340   5.632   4.311   3.906 -1.2405 -0.0795 -1.3565
  346GLU    HB2 5341   5.634   4.613   3.866 -1.1292  0.5408  0.1104
  346GLU    HB3 5342   5.707   4.491   3.764 -0.4551 -0.6812 -0.3772
  346GLU    HG2 5343   5.508   4.406   3.688  0.8622  0.0073 -1.2723
  346GLU    HG3 5344   5.411   4.509   3.802  0.0970 -2.4541 -0.1854
  347GLY      N 5345   5.778   4.451   4.153  1.2738  0.7177  0.9630
  347GLY     CA 5346   5.893   4.420   4.233 -0.2650  0.0626  0.4663
  347GLY      C 5347   5.899   4.265   4.266 -0.0166 -0.1622 -0.1420
  347GLY      O 5348   6.005   4.202   4.276 -0.3023 -0.5000 -0.2990
  347GLY      H 5349   5.687   4.457   4.196  0.7964 -0.5817  0.2445
  347GLY    HA2 5350   5.988   4.448   4.189 -0.0601 -1.4881 -0.2022
  347GLY    HA3 5351   5.882   4.469   4.330 -0.4341  0.1349  0.4112
  348PHE      N 5352   5.783   4.203   4.289 -0.1585  0.2538  0.7387
  348PHE     CA 5353   5.771   4.082   4.372  0.5687  0.4021  0.5247
  348PHE      C 5354   5.683   3.960   4.311  0.3679 -0.7444 -0.5780
  348PHE      O 5355   5.586   3.995   4.243  0.1428  0.3719 -0.0482
  348PHE     CB 5356   5.711   4.117   4.504  0.3093  0.7257 -0.0727
  348PHE     CG 5357   5.785   4.226   4.586  0.6943 -0.3439  0.7131
  348PHE    CD1 5358   5.919   4.210   4.615  0.3770  0.5427 -0.7191
  348PHE    CD2 5359   5.722   4.354   4.598  0.3882 -0.3854  0.1196
  348PHE    CE1 5360   5.991   4.314   4.672  0.2696  0.5540  0.4483
  348PHE    CE2 5361   5.793   4.464   4.643 -0.4520 -1.0223  0.4012
  348PHE     CZ 5362   5.930   4.445   4.671 -0.1606  0.5616 -0.6680
  348PHE      H 5363   5.694   4.248   4.278 -0.2711 -0.2537 -1.2186
  348PHE     HA 5364   5.871   4.041   4.378  0.3810 -0.8209 -1.9956
  348PHE    HB2 5365   5.612   4.162   4.501 -0.5644 -0.8766  1.3010
  348PHE    HB3 5366   5.714   4.026   4.564  0.8992  1.1415  0.5553
  348PHE    HD1 5367   5.954   4.110   4.595 -0.0154  0.5649 -1.6454
  348PHE    HD2 5368   5.617   4.368   4.574  0.4683  0.6799  0.2655
  348PHE    HE1 5369   6.095   4.296   4.693  0.1971 -0.1792  0.2450
  348PHE    HE2 5370   5.758   4.566   4.637  0.1503 -0.8416 -0.4005
  348PHE     HZ 5371   5.987   4.531   4.700 -0.4719  0.7175 -0.5035
  349TYR      N 5372   5.713   3.836   4.350  0.0679 -0.1535  0.8026
  349TYR     CA 5373   5.623   3.727   4.330 -0.6606  0.6806 -0.2299
  349TYR      C 5374   5.532   3.708   4.451  0.7314 -0.1112 -0.7722
  349TYR      O 5375   5.569   3.701   4.571 -0.0366 -0.2784  0.8565
  349TYR     CB 5376   5.714   3.608   4.310 -0.3757  1.0156  0.7873
  349TYR     CG 5377   5.640   3.474   4.311  0.0948 -0.8488  0.3571
  349TYR    CD1 5378   5.541   3.460   4.211 -0.4755  0.5305 -1.2284
  349TYR    CD2 5379   5.665   3.380   4.408  0.6883  0.4747 -0.6382
  349TYR    CE1 5380   5.469   3.341   4.215  0.1003  0.2784  1.0791
  349TYR    CE2 5381   5.581   3.260   4.412 -0.0916  0.1496  0.2401
  349TYR     CZ 5382   5.488   3.244   4.313  0.5011  0.4756  0.3665
  349TYR     OH 5383   5.407   3.136   4.320 -0.1980  0.5598 -0.4136
  349TYR      H 5384   5.766   3.826   4.435  1.2404 -1.3185  0.0015
  349TYR     HA 5385   5.554   3.742   4.247 -1.6199 -0.9452  0.1756
  349TYR    HB2 5386   5.784   3.615   4.227 -1.2322 -0.0376 -0.0909
  349TYR    HB3 5387   5.781   3.611   4.396 -0.0577  0.3831  0.5749
  349TYR    HD1 5388   5.513   3.542   4.147 -1.1452  1.0681 -0.3037
  349TYR    HD2 5389   5.733   3.403   4.488  0.7659  0.2027 -0.6236
  349TYR    HE1 5390   5.385   3.335   4.147  0.8645  0.5712  0.0674
  349TYR    HE2 5391   5.580   3.187   4.491  0.3132 -0.2660 -0.1328
  349TYR     HH 5392   5.358   3.127   4.238 -0.7129 -0.9462 -0.0219
  350VAL      N 5393   5.402   3.715   4.422 -0.2920 -0.1792  0.2803
  350VAL     CA 5394   5.292   3.735   4.523 -0.1881 -0.0761 -0.0673
  350VAL      C 5395   5.206   3.611   4.522  0.2959  0.2545 -0.0740
  350VAL      O 5396   5.157   3.576   4.417 -0.2131 -0.1510 -0.2369
  350VAL     CB 5397   5.207   3.862   4.487 -0.2595 -0.1245 -0.4331
  350VAL    CG1 5398   5.092   3.875   4.590 -0.1675  0.1944 -0.6103
  350VAL    CG2 5399   5.300   3.985   4.483  0.6320 -0.7623 -0.3497
  350VAL      H 5400   5.393   3.725   4.322  0.2945 -0.5185  0.1839
  350VAL     HA 5401   5.340   3.737   4.621  1.6472  0.7370 -0.8895
  350VAL     HB 5402   5.168   3.845   4.387 -0.3642  0.0807 -0.4275
  350VAL   HG11 5403   5.021   3.946   4.545 -0.5716 -0.1472 -0.5212
  350VAL   HG12 5404   5.048   3.779   4.615  0.7424 -0.3241 -0.9359
  350VAL   HG13 5405   5.126   3.920   4.683 -0.5517 -1.1848  0.2581
  350VAL   HG21 5406   5.381   3.986   4.411  0.1859  1.1446 -0.9461
  350VAL   HG22 5407   5.225   4.062   4.460 -0.5159 -1.8381 -0.4299
  350VAL   HG23 5408   5.343   3.991   4.583  0.3341 -1.2755 -0.1840
  351VAL      N 5409   5.186   3.546   4.638  0.3306 -0.6731 -0.6133
  351VAL     CA 5410   5.094   3.435   4.656  0.4580 -0.2889 -0.7495
  351VAL      C 5411   4.978   3.469   4.746  1.0070 -0.3764 -0.5295
  351VAL      O 5412   4.990   3.502   4.864 -0.6900 -0.0175  0.1833
  351VAL     CB 5413   5.174   3.312   4.725  0.6172  0.0055 -0.1178
  351VAL    CG1 5414   5.078   3.195   4.747  0.3360 -0.5840  0.1061
  351VAL    CG2 5415   5.300   3.273   4.644  0.5145 -0.0930 -0.7740
  351VAL      H 5416   5.228   3.579   4.723  0.7088 -0.0853 -1.0141
  351VAL     HA 5417   5.054   3.406   4.558 -0.2084 -0.4841 -0.4330
  351VAL     HB 5418   5.211   3.339   4.824  0.2353  0.5922 -0.1242
  351VAL   HG11 5419   5.133   3.125   4.809  0.4798 -0.0608  0.5909
  351VAL   HG12 5420   4.985   3.222   4.797 -0.1458  1.4156 -1.5532
  351VAL   HG13 5421   5.051   3.143   4.656 -0.3926  1.5841 -1.0706
  351VAL   HG21 5422   5.281   3.229   4.546  0.7414 -1.6872 -0.1541
  351VAL   HG22 5423   5.369   3.357   4.647  0.2150  0.1465 -0.2882
  351VAL   HG23 5424   5.345   3.189   4.696 -0.0126 -0.0716 -0.2586
  352PHE      N 5425   4.849   3.461   4.697 -0.0687 -0.2018  0.1880
  352PHE     CA 5426   4.725   3.478   4.775 -0.1622 -0.6540 -0.6254
  352PHE      C 5427   4.680   3.356   4.846  0.4526  1.2066  0.2913
  352PHE      O 5428   4.603   3.277   4.787 -0.0615  0.2622 -0.3921
  352PHE     CB 5429   4.606   3.544   4.688  0.0870  0.5565 -0.3478
  352PHE     CG 5430   4.646   3.679   4.630 -0.2723 -0.0700 -0.6701
  352PHE    CD1 5431   4.740   3.695   4.519  0.6089  1.6517 -2.0305
  352PHE    CD2 5432   4.587   3.796   4.689 -0.7060  0.5983  0.5556
  352PHE    CE1 5433   4.765   3.821   4.479  0.6427 -0.5409  0.1149
  352PHE    CE2 5434   4.616   3.920   4.645 -0.1986 -0.1763  0.4327
  352PHE     CZ 5435   4.712   3.939   4.545  0.0196  0.3269  0.6864
  352PHE      H 5436   4.835   3.427   4.603 -1.4787 -1.3913  0.7383
  352PHE     HA 5437   4.752   3.550   4.851 -0.2274  0.1847 -1.3660
  352PHE    HB2 5438   4.582   3.479   4.604  1.5514  0.6950 -0.9432
  352PHE    HB3 5439   4.525   3.554   4.760 -0.4958 -0.4759 -0.8116
  352PHE    HD1 5440   4.775   3.606   4.467  0.4287 -0.1722  0.5872
  352PHE    HD2 5441   4.511   3.782   4.765  1.1498 -1.5932  2.3033
  352PHE    HE1 5442   4.832   3.835   4.395  1.7224  1.0418  1.1300
  352PHE    HE2 5443   4.579   4.005   4.700 -0.5329 -0.7459  1.1066
  352PHE     HZ 5444   4.750   4.034   4.509 -1.1427  0.3169 -0.7354
  353ASP      N 5445   4.740   3.334   4.960 -0.2830 -0.2596 -0.2650
  353ASP     CA 5446   4.729   3.216   5.047  0.3573 -0.2158 -0.2873
  353ASP      C 5447   4.598   3.216   5.125 -0.5160 -0.6795  0.0797
  353ASP      O 5448   4.591   3.236   5.250 -0.6779 -0.1830 -0.0341
  353ASP     CB 5449   4.847   3.196   5.138  0.9920 -0.2986  0.6503
  353ASP     CG 5450   4.862   3.063   5.201 -0.1593  1.8310  0.0527
  353ASP    OD1 5451   4.800   2.960   5.155 -0.3378 -0.6220 -0.5396
  353ASP    OD2 5452   4.935   3.041   5.298 -0.1690 -0.8768  0.0728
  353ASP      H 5453   4.784   3.414   5.004  0.1265 -0.7180  0.1882
  353ASP     HA 5454   4.728   3.123   4.989  0.3818 -0.8734  0.7090
  353ASP    HB2 5455   4.936   3.219   5.079 -0.6056  0.0508 -1.9746
  353ASP    HB3 5456   4.836   3.271   5.215 -0.5644  0.1342  0.0790
  354ARG      N 5457   4.488   3.196   5.052  0.0662  0.3287 -0.0737
  354ARG     CA 5458   4.354   3.199   5.103  1.3235 -0.5439  0.3517
  354ARG      C 5459   4.322   3.089   5.205 -0.3005 -0.0329 -0.3298
  354ARG      O 5460   4.259   3.114   5.307  0.3649 -0.2057  0.2266
  354ARG     CB 5461   4.235   3.208   4.997 -0.1491  0.3895  0.6401
  354ARG     CG 5462   4.213   3.344   4.936 -0.0667 -0.6711 -0.5551
  354ARG     CD 5463   4.098   3.351   4.844  0.2896  0.4351  0.2124
  354ARG     NE 5464   3.968   3.331   4.919  0.9606  0.0649  0.3226
  354ARG     CZ 5465   3.843   3.348   4.871 -0.5662  0.1145  1.2113
  354ARG    NH1 5466   3.817   3.414   4.759 -0.4732  0.7128 -0.2390
  354ARG    NH2 5467   3.741   3.293   4.931 -0.1505  0.0182 -0.1647
  354ARG      H 5468   4.495   3.185   4.952 -1.5706 -0.8052 -0.1383
  354ARG     HA 5469   4.344   3.294   5.156  0.7236 -0.2163 -0.3292
  354ARG    HB2 5470   4.250   3.140   4.913 -0.0538  1.3956 -0.1911
  354ARG    HB3 5471   4.137   3.188   5.041 -0.6202 -0.1928 -0.5964
  354ARG    HG2 5472   4.198   3.414   5.018 -2.0038 -1.0356 -0.5181
  354ARG    HG3 5473   4.300   3.377   4.879 -0.3902 -0.9544 -1.2268
  354ARG    HD2 5474   4.099   3.448   4.796 -0.6221  0.7917  0.8578
  354ARG    HD3 5475   4.117   3.276   4.767 -1.2018 -0.2584  0.4491
  354ARG     HE 5476   3.969   3.285   5.009  0.9902  0.4987  0.5535
  354ARG   HH11 5477   3.734   3.398   4.704 -0.3423  0.7178 -0.4403
  354ARG   HH12 5478   3.897   3.448   4.707 -0.1244  0.4841  0.1273
  354ARG   HH21 5479   3.650   3.299   4.887 -1.0147  0.4061  1.4987
  354ARG   HH22 5480   3.749   3.230   5.010  0.6444 -0.6135 -0.7203
  355ALA      N 5481   4.387   2.978   5.184  0.2517  0.7879 -0.0122
  355ALA     CA 5482   4.394   2.863   5.283  0.0822 -0.8869  0.2134
  355ALA      C 5483   4.426   2.907   5.428  0.1850 -1.3123 -0.0840
  355ALA      O 5484   4.362   2.865   5.519  0.0623 -0.3824  0.3332
  355ALA     CB 5485   4.498   2.759   5.232  1.8805 -0.1908  0.5016
  355ALA      H 5486   4.440   2.975   5.098  0.8185 -0.7622  0.3201
  355ALA     HA 5487   4.297   2.815   5.293 -0.1303 -0.5613 -0.2167
  355ALA    HB1 5488   4.591   2.803   5.195  1.3731  0.4980 -0.0067
  355ALA    HB2 5489   4.516   2.693   5.317  0.3435 -1.1349  0.1700
  355ALA    HB3 5490   4.441   2.699   5.160 -1.3388  1.8411  0.9380
  356ARG      N 5491   4.516   3.000   5.444 -0.8460 -0.2881 -0.6862
  356ARG     CA 5492   4.566   3.068   5.566  0.7200 -1.0180 -0.3573
  356ARG      C 5493   4.534   3.220   5.589  0.3504  0.8601  0.7083
  356ARG      O 5494   4.591   3.278   5.677  0.0388 -0.3796 -0.5054
  356ARG     CB 5495   4.714   3.031   5.583  1.0598 -0.1730  1.2474
  356ARG     CG 5496   4.721   2.884   5.627 -0.7087  0.0090 -0.1809
  356ARG     CD 5497   4.855   2.825   5.583 -0.9074 -0.0814 -0.2761
  356ARG     NE 5498   4.859   2.803   5.434 -0.4334 -0.2364 -0.2364
  356ARG     CZ 5499   4.907   2.698   5.364  0.1440 -0.3457 -0.7707
  356ARG    NH1 5500   4.960   2.597   5.423  0.3207 -0.1113 -0.2115
  356ARG    NH2 5501   4.905   2.708   5.237  0.4375  0.7227  0.5905
  356ARG      H 5502   4.565   3.026   5.360  0.6817 -0.0710  0.1958
  356ARG     HA 5503   4.520   3.023   5.654  0.1886 -1.1079 -0.6700
  356ARG    HB2 5504   4.755   3.043   5.483  0.0621 -0.3421  0.7989
  356ARG    HB3 5505   4.762   3.100   5.652  1.0496  1.5882 -0.3573
  356ARG    HG2 5506   4.716   2.888   5.736  1.8198 -0.0469  0.0496
  356ARG    HG3 5507   4.633   2.831   5.590 -1.7673  1.4923  0.0213
  356ARG    HD2 5508   4.943   2.883   5.610 -0.5892 -0.6734 -0.0175
  356ARG    HD3 5509   4.862   2.731   5.638 -1.3189 -0.8085 -1.3938
  356ARG     HE 5510   4.834   2.883   5.378  0.2628  0.5454  0.5139
  356ARG   HH11 5511   5.001   2.524   5.366 -0.0305 -0.6330  0.1888
  356ARG   HH12 5512   4.974   2.595   5.523  1.0682 -1.8938 -0.2870
  356ARG   HH21 5513   4.944   2.631   5.184  0.3120  0.4452  0.8935
  356ARG   HH22 5514   4.870   2.793   5.196  0.6941  0.3297 -0.5061
  357LYS      N 5515   4.449   3.282   5.512 -0.0955 -0.4017  0.4899
  357LYS     CA 5516   4.404   3.424   5.530 -0.3736 -0.4196  1.2801
  357LYS      C 5517   4.526   3.516   5.554  0.3969  0.0097 -0.0148
  357LYS      O 5518   4.532   3.600   5.643  0.3178 -0.5075  0.1579
  357LYS     CB 5519   4.306   3.445   5.637  0.7659 -0.2284 -0.2449
  357LYS     CG 5520   4.239   3.587   5.622  0.2318  0.5709 -0.3584
  357LYS     CD 5521   4.106   3.597   5.693 -0.2418  0.5812 -0.1784
  357LYS     CE 5522   4.119   3.598   5.848  0.3649  0.1656  0.3967
  357LYS     NZ 5523   3.986   3.572   5.908 -0.4759  0.1503 -0.6511
  357LYS      H 5524   4.393   3.224   5.451 -0.4529 -0.2974  0.7120
  357LYS     HA 5525   4.367   3.459   5.434  0.2589 -0.7144  0.9154
  357LYS    HB2 5526   4.231   3.366   5.630  1.1947 -0.7144  0.3919
  357LYS    HB3 5527   4.363   3.429   5.728  0.1021 -1.4253 -0.0013
  357LYS    HG2 5528   4.301   3.668   5.662 -0.3758 -0.0741  2.2083
  357LYS    HG3 5529   4.227   3.603   5.514 -0.0286  0.5901 -0.3255
  357LYS    HD2 5530   4.070   3.695   5.661  1.0462  0.8959 -0.7799
  357LYS    HD3 5531   4.052   3.507   5.661  1.1939 -0.1387 -0.7324
  357LYS    HE2 5532   4.188   3.524   5.889  0.0328 -0.4624 -0.1359
  357LYS    HE3 5533   4.147   3.700   5.874 -1.6175  0.6775  0.8616
  357LYS    HZ1 5534   4.004   3.567   6.007  0.7260  0.7617 -0.8006
  357LYS    HZ2 5535   3.925   3.652   5.904 -0.4174  0.1946 -0.6693
  357LYS    HZ3 5536   3.950   3.480   5.889  0.8782 -0.8003  0.8683
  358ARG      N 5537   4.626   3.501   5.467 -1.0376 -0.1457  0.7589
  358ARG     CA 5538   4.761   3.573   5.456 -0.2921  0.1647  0.0752
  358ARG      C 5539   4.796   3.577   5.307  0.6783 -0.8039  0.4277
  358ARG      O 5540   4.725   3.521   5.223 -0.4331  0.3272 -0.3598
  358ARG     CB 5541   4.873   3.509   5.544 -0.8668  0.0247  0.1103
  358ARG     CG 5542   4.888   3.357   5.507  0.1565 -0.5925  0.2613
  358ARG     CD 5543   5.003   3.295   5.587  0.1209 -1.0603 -0.0388
  358ARG     NE 5544   5.046   3.175   5.518 -0.0935  0.2246  0.1079
  358ARG     CZ 5545   5.154   3.107   5.535 -0.8726  0.5595  0.0677
  358ARG    NH1 5546   5.235   3.115   5.639 -0.0100 -0.0050  0.2323
  358ARG    NH2 5547   5.186   3.011   5.453 -0.0622 -0.5445 -0.5250
  358ARG      H 5548   4.605   3.431   5.397 -0.0567  0.6404 -0.4033
  358ARG     HA 5549   4.746   3.677   5.487 -0.0948  0.4716 -0.7904
  358ARG    HB2 5550   4.968   3.561   5.532 -0.5975 -0.6812 -1.3174
  358ARG    HB3 5551   4.846   3.511   5.649 -1.7034  0.5109 -0.1005
  358ARG    HG2 5552   4.798   3.298   5.518 -0.1121 -0.4771 -1.0343
  358ARG    HG3 5553   4.907   3.361   5.400 -0.7655 -0.4182  0.0940
  358ARG    HD2 5554   5.074   3.377   5.598 -0.5446 -0.6261  2.1597
  358ARG    HD3 5555   4.956   3.266   5.681  0.5921 -0.4692  0.3998
  358ARG     HE 5556   5.000   3.151   5.431  0.2725  0.3410 -0.1247
  358ARG   HH11 5557   5.314   3.052   5.652  0.6667  0.3408 -1.6864
  358ARG   HH12 5558   5.203   3.182   5.708 -0.4060  0.2084 -0.1481
  358ARG   HH21 5559   5.244   2.934   5.481 -1.6869 -1.6197  0.1897
  358ARG   HH22 5560   5.106   2.998   5.393 -0.6909 -0.1610  0.1946
  359ILE      N 5561   4.898   3.655   5.267 -0.0673 -0.3174 -0.2200
  359ILE     CA 5562   4.955   3.673   5.137 -0.2723  0.3075  0.0166
  359ILE      C 5563   5.111   3.657   5.155 -0.0354 -0.3022 -0.4701
  359ILE      O 5564   5.171   3.713   5.251 -0.0790  0.1520  0.1677
  359ILE     CB 5565   4.928   3.809   5.080 -0.5297  0.6751 -0.8367
  359ILE    CG1 5566   4.781   3.824   5.054  0.8366 -0.5676  0.1366
  359ILE    CG2 5567   5.009   3.840   4.961  0.1306 -0.5330  1.3838
  359ILE    CD1 5568   4.729   3.952   4.997  0.4239 -0.1460  0.2029
  359ILE      H 5569   4.944   3.705   5.342 -1.1387  0.4636 -0.0356
  359ILE     HA 5570   4.927   3.597   5.063  0.7709 -0.1263  0.0369
  359ILE     HB 5571   4.959   3.883   5.154 -0.6311  0.0929 -0.1852
  359ILE   HG12 5572   4.735   3.743   4.996 -1.3071  0.6914 -0.1278
  359ILE   HG13 5573   4.719   3.821   5.143 -1.5251  0.2959 -1.2955
  359ILE   HG21 5574   5.118   3.835   4.970  0.3008  0.6509  0.5186
  359ILE   HG22 5575   4.976   3.797   4.866 -1.4752  1.3335  0.9666
  359ILE   HG23 5576   4.998   3.945   4.934  0.5872 -0.3689  1.8022
  359ILE   HD11 5577   4.783   4.037   5.039 -0.3289  0.0697  0.7879
  359ILE   HD12 5578   4.748   3.952   4.890 -0.3910  0.2598  0.0407
  359ILE   HD13 5579   4.621   3.965   5.012  0.5160 -0.2978  1.1804
  360GLY      N 5580   5.171   3.586   5.062  0.3881  0.0453 -0.3830
  360GLY     CA 5581   5.316   3.568   5.056  0.1409 -0.6276  0.8034
  360GLY      C 5582   5.383   3.660   4.950  0.1725  0.9621  0.3946
  360GLY      O 5583   5.328   3.673   4.841  0.5116  0.0641 -0.7076
  360GLY      H 5584   5.122   3.550   4.981  1.0110  0.3178 -0.9048
  360GLY    HA2 5585   5.359   3.581   5.155  0.3172 -1.0738  0.7892
  360GLY    HA3 5586   5.335   3.464   5.030 -0.0546 -0.7576  1.1568
  361PHE      N 5587   5.496   3.716   4.979  0.6775 -0.3666  0.2068
  361PHE     CA 5588   5.567   3.807   4.897  0.0002 -0.2232 -0.1103
  361PHE      C 5589   5.715   3.764   4.897  0.4188 -0.2192  0.6906
  361PHE      O 5590   5.777   3.732   5.000  0.5903 -0.1575  0.1742
  361PHE     CB 5591   5.558   3.951   4.941  0.4937 -1.7202  0.5208
  361PHE     CG 5592   5.423   4.022   4.936 -0.5167  0.5383  0.1514
  361PHE    CD1 5593   5.329   4.016   5.043 -0.1742  0.4337  0.7001
  361PHE    CD2 5594   5.399   4.094   4.822 -0.1452 -0.7790  0.3290
  361PHE    CE1 5595   5.207   4.093   5.029 -0.3949  0.8108 -0.9912
  361PHE    CE2 5596   5.278   4.169   4.812 -1.1121 -0.2208  0.1680
  361PHE     CZ 5597   5.181   4.159   4.912  0.2598  0.8798  0.5483
  361PHE      H 5598   5.527   3.711   5.075  1.0026 -0.0262  0.1258
  361PHE     HA 5599   5.536   3.787   4.795  1.1418  0.8584 -0.7166
  361PHE    HB2 5600   5.586   3.978   5.043  0.0655  1.1599  0.0640
  361PHE    HB3 5601   5.624   4.005   4.873 -1.1741 -0.1540 -0.0213
  361PHE    HD1 5602   5.346   3.948   5.125 -0.7640 -1.1140 -0.3637
  361PHE    HD2 5603   5.471   4.104   4.742 -0.5215  0.2369  0.0868
  361PHE    HE1 5604   5.130   4.086   5.104  0.3358  0.3642 -0.2486
  361PHE    HE2 5605   5.263   4.212   4.714  1.0037 -1.3210 -0.7873
  361PHE     HZ 5606   5.081   4.202   4.912 -0.2767 -0.2873  0.6561
  362ALA      N 5607   5.775   3.750   4.778 -0.1963  0.5583  0.1783
  362ALA     CA 5608   5.908   3.704   4.744 -0.1737  1.1424  0.4224
  362ALA      C 5609   5.973   3.782   4.635  1.0624 -0.7677  0.5895
  362ALA      O 5610   5.895   3.844   4.557  0.0439  0.5454  0.1626
  362ALA     CB 5611   5.906   3.560   4.698 -0.1227 -0.1960  0.5843
  362ALA      H 5612   5.713   3.748   4.698  0.0901  0.0001 -0.0482
  362ALA     HA 5613   5.972   3.708   4.833  0.3481 -0.6681  0.2050
  362ALA    HB1 5614   6.005   3.524   4.667 -0.3572 -0.1642 -0.2452
  362ALA    HB2 5615   5.862   3.497   4.775 -1.3061 -1.2956 -0.8741
  362ALA    HB3 5616   5.838   3.561   4.613 -0.6569  1.6472  0.9366
  363VAL      N 5617   6.104   3.788   4.620 -0.0359 -1.1237  0.4913
  363VAL     CA 5618   6.177   3.854   4.507  0.8761 -0.2897 -0.1171
  363VAL      C 5619   6.148   3.783   4.369  0.4804 -0.4306 -0.4988
  363VAL      O 5620   6.184   3.664   4.359 -0.0242 -0.0549  0.0639
  363VAL     CB 5621   6.329   3.859   4.530 -0.1681 -0.7735  0.3367
  363VAL    CG1 5622   6.384   3.948   4.419 -0.2042 -0.3956  0.2507
  363VAL    CG2 5623   6.360   3.925   4.670  0.0540  1.2694  0.4331
  363VAL      H 5624   6.158   3.745   4.693 -0.2320 -1.4677  0.4377
  363VAL     HA 5625   6.136   3.955   4.506 -1.9491 -1.2016 -2.1852
  363VAL     HB 5626   6.367   3.757   4.531 -1.0549 -1.1435 -0.3397
  363VAL   HG11 5627   6.493   3.949   4.428 -0.1862 -1.5624  0.4650
  363VAL   HG12 5628   6.360   3.909   4.320  0.0797 -0.4265  0.1918
  363VAL   HG13 5629   6.347   4.050   4.424  0.8940  0.1383 -1.0231
  363VAL   HG21 5630   6.342   3.851   4.748 -0.7170  1.5484  0.5319
  363VAL   HG22 5631   6.467   3.942   4.682  0.3416 -0.7719  1.7017
  363VAL   HG23 5632   6.301   4.014   4.693 -0.3243  1.1260  0.0318
  364SER      N 5633   6.082   3.851   4.281  0.4875  0.1701 -0.1095
  364SER     CA 5634   6.054   3.806   4.141 -0.0111 -0.0149  0.6634
  364SER      C 5635   6.178   3.779   4.060  0.0398 -0.2969 -0.7560
  364SER      O 5636   6.274   3.862   4.052  0.0322  0.7675  0.0410
  364SER     CB 5637   5.958   3.893   4.066  0.0204 -0.4956  0.2324
  364SER     OG 5638   5.945   3.865   3.930 -0.1300  0.2950 -0.8636
  364SER      H 5639   6.051   3.945   4.297  0.0572  0.0840 -0.3967
  364SER     HA 5640   5.994   3.717   4.158  0.4468 -0.3268  0.6805
  364SER    HB2 5641   5.866   3.902   4.125  0.6910  0.8412  1.1908
  364SER    HB3 5642   5.993   3.995   4.083 -0.9650 -0.2682  1.1764
  364SER     HG 5643   5.862   3.905   3.902 -0.3883  0.5950  0.2292
  365ALA      N 5644   6.187   3.665   3.990  0.0114  0.3778  0.3388
  365ALA     CA 5645   6.289   3.631   3.895 -0.0953 -0.5471 -0.6877
  365ALA      C 5646   6.287   3.727   3.772 -0.7912  0.2786 -0.1430
  365ALA      O 5647   6.388   3.735   3.705 -0.2601 -0.3305  0.7320
  365ALA     CB 5648   6.288   3.478   3.860 -0.1327  0.8956 -0.6492
  365ALA      H 5649   6.107   3.604   4.001  0.3508 -0.1246  0.0549
  365ALA     HA 5650   6.385   3.656   3.942  0.0608 -0.0205 -1.2709
  365ALA    HB1 5651   6.198   3.436   3.816 -0.2967  0.5071  0.0169
  365ALA    HB2 5652   6.358   3.462   3.778  1.2338 -1.1194  0.7055
  365ALA    HB3 5653   6.317   3.422   3.949 -0.6609  1.1201 -0.3268
  366CYS      N 5654   6.182   3.807   3.744  0.3086 -0.0101 -0.2434
  366CYS     CA 5655   6.163   3.891   3.626  0.1115  0.5437 -0.1945
  366CYS      C 5656   6.137   4.038   3.660  0.2040  0.2247  0.5603
  366CYS      O 5657   6.114   4.121   3.570 -0.6055  0.5324  0.4464
  366CYS     CB 5658   6.054   3.822   3.540 -0.3408 -0.0854  0.0045
  366CYS     SG 5659   5.885   3.840   3.603  0.2067  0.0131  0.0547
  366CYS      H 5660   6.116   3.808   3.820  0.4380 -1.3755 -0.0653
  366CYS     HA 5661   6.253   3.883   3.565 -0.4288  0.5033 -1.0103
  366CYS    HB2 5662   6.064   3.878   3.447  1.3107  2.0677  1.2905
  366CYS    HB3 5663   6.078   3.717   3.521  0.4817  0.1172 -0.1696
  367HIS      N 5664   6.131   4.078   3.784 -0.0406 -0.4306  0.1683
  367HIS     CA 5665   6.150   4.222   3.808  0.2730  1.0248  0.1884
  367HIS      C 5666   6.270   4.282   3.725 -0.1843  0.1423 -1.0592
  367HIS      O 5667   6.373   4.218   3.704  0.0164 -0.4803 -0.1936
  367HIS     CB 5668   6.161   4.262   3.953  0.2281  0.1592 -0.1656
  367HIS     CG 5669   6.295   4.245   4.017 -0.2996  0.4154 -0.1539
  367HIS    ND1 5670   6.352   4.120   4.050  0.2458  0.0087 -0.1563
  367HIS    CD2 5671   6.392   4.335   4.041 -0.2133  0.4810 -0.8146
  367HIS    CE1 5672   6.480   4.141   4.084  0.3726 -0.0479 -0.7562
  367HIS    NE2 5673   6.505   4.271   4.092 -0.0884  0.2087  0.2480
  367HIS      H 5674   6.131   4.012   3.861  0.0911 -0.0278  0.5220
  367HIS     HA 5675   6.060   4.272   3.771  0.0103 -0.9270 -2.3787
  367HIS    HB2 5676   6.124   4.364   3.962  0.6326  0.2067  2.4653
  367HIS    HB3 5677   6.095   4.196   4.010  0.6610  0.7293  1.0614
  367HIS    HD1 5678   6.310   4.029   4.035 -0.4873  0.3143 -0.0324
  367HIS    HD2 5679   6.371   4.441   4.035 -1.0970  0.4088  0.1962
  367HIS    HE1 5680   6.548   4.064   4.116  0.7774  0.6989  0.2937
  368VAL      N 5681   6.259   4.408   3.705 -0.0024 -0.0009 -0.0793
  368VAL     CA 5682   6.352   4.480   3.621 -0.3580 -0.0717  0.4029
  368VAL      C 5683   6.461   4.543   3.711  0.3241 -1.0053  0.5040
  368VAL      O 5684   6.423   4.590   3.819 -0.3360 -0.3254  0.1154
  368VAL     CB 5685   6.283   4.588   3.531 -0.3188  0.0609 -1.1991
  368VAL    CG1 5686   6.375   4.684   3.454 -0.6056 -0.4108 -0.1298
  368VAL    CG2 5687   6.190   4.528   3.429  0.2873 -0.5784  0.5373
  368VAL      H 5688   6.178   4.452   3.747 -0.1862 -1.2931  1.0771
  368VAL     HA 5689   6.405   4.416   3.551 -0.1917  1.2973 -0.8106
  368VAL     HB 5690   6.219   4.641   3.602  0.3866 -0.7142  0.0822
  368VAL   HG11 5691   6.449   4.728   3.521 -0.8052 -0.8413  0.3871
  368VAL   HG12 5692   6.429   4.623   3.381  0.7618  0.0331  0.4638
  368VAL   HG13 5693   6.310   4.754   3.402 -2.2131 -1.6794  0.0077
  368VAL   HG21 5694   6.142   4.606   3.370 -1.0519 -0.5574  1.5525
  368VAL   HG22 5695   6.237   4.465   3.354 -0.1440 -0.2681 -0.0092
  368VAL   HG23 5696   6.117   4.462   3.475 -1.0303  0.2973 -0.1642
  369HIS      N 5697   6.582   4.550   3.660 -0.0104  0.2204 -0.4531
  369HIS     CA 5698   6.695   4.596   3.748 -0.1223 -0.4146  0.7057
  369HIS      C 5699   6.817   4.634   3.675 -0.1717 -0.3429  1.1539
  369HIS      O 5700   6.820   4.601   3.552  0.0841  0.3148 -0.0269
  369HIS     CB 5701   6.738   4.483   3.847  0.5451 -0.9229 -0.5676
  369HIS     CG 5702   6.739   4.348   3.779  0.3221  0.0681 -0.2169
  369HIS    ND1 5703   6.655   4.249   3.796  0.7006  0.2859  0.2143
  369HIS    CD2 5704   6.846   4.287   3.705 -0.2846 -1.4183 -1.1157
  369HIS    CE1 5705   6.687   4.140   3.723 -0.4421  0.4517 -0.8817
  369HIS    NE2 5706   6.811   4.156   3.672 -0.2150  0.0152 -0.6780
  369HIS      H 5707   6.603   4.516   3.567 -0.6296 -0.0920 -0.4880
  369HIS     HA 5708   6.665   4.686   3.801 -0.5740  0.2002 -0.5083
  369HIS    HB2 5709   6.836   4.509   3.886  0.0846 -0.2559  0.2240
  369HIS    HB3 5710   6.667   4.478   3.930  1.2033 -1.6059 -0.0242
  369HIS    HD1 5711   6.580   4.251   3.864  0.6483 -0.8229  0.2257
  369HIS    HD2 5712   6.934   4.340   3.673 -0.7847  0.0930 -0.1995
  369HIS    HE1 5713   6.629   4.049   3.718  0.4809 -0.1636 -1.0067
  370ASP      N 5714   6.917   4.698   3.736 -0.0640  0.4653 -0.6335
  370ASP     CA 5715   7.047   4.744   3.683  0.1510 -0.1296 -0.7277
  370ASP      C 5716   7.175   4.659   3.715  0.1384  0.1980 -0.6578
  370ASP      O 5717   7.177   4.542   3.759  0.0078 -0.0892  0.2148
  370ASP     CB 5718   7.056   4.897   3.719 -0.4320  0.6837  0.5232
  370ASP     CG 5719   7.074   4.927   3.862  0.6333 -0.6418 -0.7496
  370ASP    OD1 5720   7.168   4.884   3.933  0.2921 -0.2000 -0.3333
  370ASP    OD2 5721   6.984   5.001   3.914 -0.1614  0.2020  0.1177
  370ASP      H 5722   6.900   4.708   3.835 -0.3191  1.0217 -0.7215
  370ASP     HA 5723   7.054   4.739   3.574 -0.0292 -1.7415 -0.7156
  370ASP    HB2 5724   7.134   4.954   3.668  1.3462 -1.7706  0.0965
  370ASP    HB3 5725   6.966   4.944   3.679 -0.0595  0.6455 -0.4235
  371GLU      N 5726   7.285   4.725   3.677  0.1639  0.2155  0.8455
  371GLU     CA 5727   7.420   4.678   3.686 -0.2162  0.1399 -0.2185
  371GLU      C 5728   7.456   4.642   3.836  0.6351  0.3616  0.6751
  371GLU      O 5729   7.541   4.550   3.846 -0.1937 -0.5430 -0.0504
  371GLU     CB 5730   7.517   4.775   3.621  0.1105  0.1323  1.1349
  371GLU     CG 5731   7.670   4.742   3.645  0.2691 -0.4850  0.1289
  371GLU     CD 5732   7.716   4.609   3.599  0.5298  0.0060  0.2318
  371GLU    OE1 5733   7.658   4.563   3.492 -0.4862 -0.2782 -0.1614
  371GLU    OE2 5734   7.811   4.551   3.656 -0.1835  0.8077  0.2142
  371GLU      H 5735   7.268   4.815   3.635 -1.3304 -0.8090 -1.0734
  371GLU     HA 5736   7.426   4.583   3.633 -0.1454  0.1918 -0.3034
  371GLU    HB2 5737   7.490   4.774   3.515  1.4438  1.1057  0.7429
  371GLU    HB3 5738   7.488   4.873   3.657 -0.1375  0.5201 -0.0266
  371GLU    HG2 5739   7.724   4.821   3.594 -0.7187 -0.3412 -0.7681
  371GLU    HG3 5740   7.690   4.748   3.752  0.6204 -0.5484  0.0692
  372PHE      N 5741   7.391   4.699   3.936 -0.0080 -0.3477 -0.5483
  372PHE     CA 5742   7.423   4.661   4.073 -0.0132 -0.1067 -0.3541
  372PHE      C 5743   7.297   4.648   4.164 -0.0817  0.3993 -0.4718
  372PHE      O 5744   7.309   4.569   4.260  0.4297 -0.0646 -0.0303
  372PHE     CB 5745   7.521   4.763   4.129 -0.8067 -0.0257 -0.2792
  372PHE     CG 5746   7.590   4.721   4.261 -0.4478 -0.1352  0.1533
  372PHE    CD1 5747   7.529   4.755   4.384 -0.0257 -0.3694  0.0064
  372PHE    CD2 5748   7.719   4.667   4.271  0.1895  0.1559 -0.0607
  372PHE    CE1 5749   7.588   4.717   4.507 -0.6725  0.0139  0.3672
  372PHE    CE2 5750   7.785   4.645   4.393 -0.3725  0.0147 -1.0522
  372PHE     CZ 5751   7.721   4.668   4.516  0.0043  0.7983  0.2993
  372PHE      H 5752   7.313   4.762   3.925 -0.1114 -0.4545 -0.4341
  372PHE     HA 5753   7.474   4.565   4.074  0.7430  0.2770 -0.0703
  372PHE    HB2 5754   7.596   4.792   4.055  0.5511 -1.2431  0.4925
  372PHE    HB3 5755   7.465   4.854   4.151  0.1772  0.3899  0.7487
  372PHE    HD1 5756   7.434   4.807   4.380  0.5650  0.7897  0.3180
  372PHE    HD2 5757   7.763   4.628   4.180  0.8613 -0.2266  0.4122
  372PHE    HE1 5758   7.532   4.731   4.598  0.0581 -0.8563  0.9910
  372PHE    HE2 5759   7.882   4.597   4.398 -0.8384 -0.9173 -0.1928
  372PHE     HZ 5760   7.761   4.648   4.614  0.0487 -0.5915  0.0404
  373ARG      N 5761   7.183   4.713   4.145  0.1071 -0.2387 -0.4442
  373ARG     CA 5762   7.067   4.703   4.233 -0.3299  0.0737 -0.7017
  373ARG      C 5763   6.956   4.604   4.196 -0.2888  0.8071  0.5248
  373ARG      O 5764   6.937   4.576   4.077  0.2442  0.5407 -0.4132
  373ARG     CB 5765   7.005   4.843   4.256 -0.5801  0.0979  0.6179
  373ARG     CG 5766   7.103   4.942   4.307  0.4529 -1.2123  0.5136
  373ARG     CD 5767   7.036   5.033   4.410 -0.1572 -0.0772  0.4859
  373ARG     NE 5768   6.961   5.135   4.343 -0.2755  1.1225 -0.2100
  373ARG     CZ 5769   6.936   5.257   4.380 -0.5630  0.5997 -0.3148
  373ARG    NH1 5770   6.968   5.297   4.505  0.3025  0.0524 -0.8343
  373ARG    NH2 5771   6.875   5.342   4.307  0.6010  0.1502  0.9638
  373ARG      H 5772   7.174   4.772   4.064 -0.7086 -0.4185 -0.5075
  373ARG     HA 5773   7.102   4.680   4.334 -0.7514 -0.7532 -0.7249
  373ARG    HB2 5774   6.956   4.871   4.163  0.7963 -0.5070 -0.3596
  373ARG    HB3 5775   6.924   4.833   4.328 -0.7645 -1.1289  0.2792
  373ARG    HG2 5776   7.182   4.892   4.363  1.0647  0.1062  0.9161
  373ARG    HG3 5777   7.141   5.002   4.224 -0.5565  1.5549  1.7734
  373ARG    HD2 5778   6.994   4.963   4.482  0.7910 -0.3585  0.8022
  373ARG    HD3 5779   7.114   5.092   4.458 -0.3331  0.3202  0.2975
  373ARG     HE 5780   6.934   5.113   4.249 -0.4745 -1.1339  0.2701
  373ARG   HH11 5781   6.968   5.393   4.536 -1.0624 -0.3521  0.6641
  373ARG   HH12 5782   7.029   5.246   4.568  1.3309  0.6282 -1.3099
  373ARG   HH21 5783   6.855   5.437   4.334 -1.2566  0.2354 -0.3451
  373ARG   HH22 5784   6.844   5.318   4.214  1.6946  1.3584  0.2207
  374THR      N 5785   6.888   4.545   4.290  0.0700 -0.3330  0.8139
  374THR     CA 5786   6.766   4.459   4.277  0.6122  0.6736 -0.2392
  374THR      C 5787   6.656   4.493   4.379 -0.3252 -0.6530 -0.0085
  374THR      O 5788   6.680   4.546   4.488 -0.0421 -0.3768 -0.1271
  374THR     CB 5789   6.795   4.306   4.289 -0.5436 -0.7664  1.2737
  374THR    OG1 5790   6.845   4.267   4.414 -0.5804  0.1967 -0.0996
  374THR    CG2 5791   6.895   4.262   4.173  0.7689  0.8639 -0.7316
  374THR      H 5792   6.916   4.574   4.383 -0.8537  1.2881  0.6721
  374THR     HA 5793   6.723   4.467   4.177 -0.1451 -2.0920 -0.2894
  374THR     HB 5794   6.705   4.253   4.258 -0.8940  0.7109 -0.6087
  374THR    HG1 5795   6.782   4.294   4.481  0.5980 -0.6187  1.5061
  374THR   HG21 5796   6.840   4.293   4.085 -0.1085  1.7544  0.0845
[truncated: 3,976,019 more chars]
