# Supplementary material for: Broadening the Scope of Binding Free Energy Calculations Using a Separated Topologies Approach
Source: J Chem Theory Comput. 2023 Jul 24;19(15):5058–76. doi: 10.1021/acs.jctc.3c00282 (PMC10413862; doi:10.1021/acs.jctc.3c00282)
Supplement: Supplementary file 2 — ct3c00282_si_002.zip [file ct3c00282_si_002.zip › SI_paper/BACE1/input/spirocycles/lig_32/complex.pdb]

CRYST1   85.971   85.971   85.971  90.00  90.00  90.00 P 1            
HETATM    1  C   ACE 1   1      49.693  20.927  45.133  0.00  0.00           C  
HETATM    2  O   ACE 1   1      49.767  21.004  43.893  0.00  0.00           O  
HETATM    3  CH3 ACE 1   1      49.501  19.600  45.801  0.00  0.00           C  
HETATM    4 HH31 ACE 1   1      50.353  19.503  46.473  0.00  0.00           H  
HETATM    5 HH32 ACE 1   1      48.575  19.700  46.367  0.00  0.00           H  
HETATM    6 HH33 ACE 1   1      49.614  18.752  45.126  0.00  0.00           H  
ATOM      7  N   THR 1   2      49.681  22.035  45.874  0.00  0.00           N  
ATOM      8  CA  THR 1   2      49.907  23.485  45.491  0.00  0.00           C  
ATOM      9  C   THR 1   2      51.282  23.709  44.878  0.00  0.00           C  
ATOM     10  O   THR 1   2      51.402  24.758  44.252  0.00  0.00           O  
ATOM     11  CB  THR 1   2      49.586  24.431  46.684  0.00  0.00           C  
ATOM     12  OG1 THR 1   2      50.175  23.891  47.858  0.00  0.00           O  
ATOM     13  CG2 THR 1   2      48.100  24.636  46.876  0.00  0.00           C  
ATOM     14  H   THR 1   2      49.664  21.959  46.881  0.00  0.00           H  
ATOM     15  HA  THR 1   2      49.288  23.830  44.663  0.00  0.00           H  
ATOM     16  HB  THR 1   2      50.080  25.375  46.453  0.00  0.00           H  
ATOM     17  HG1 THR 1   2      49.517  23.330  48.276  0.00  0.00           H  
ATOM     18 HG21 THR 1   2      47.845  25.385  47.626  0.00  0.00           H  
ATOM     19 HG22 THR 1   2      47.702  25.194  46.028  0.00  0.00           H  
ATOM     20 HG23 THR 1   2      47.618  23.726  47.231  0.00  0.00           H  
ATOM     21  N   THR 1   3      52.288  22.822  45.107  0.00  0.00           N  
ATOM     22  CA  THR 1   3      53.697  23.190  44.726  0.00  0.00           C  
ATOM     23  C   THR 1   3      54.289  22.097  43.769  0.00  0.00           C  
ATOM     24  O   THR 1   3      53.859  20.873  43.734  0.00  0.00           O  
ATOM     25  CB  THR 1   3      54.628  23.493  45.899  0.00  0.00           C  
ATOM     26  OG1 THR 1   3      54.759  22.325  46.657  0.00  0.00           O  
ATOM     27  CG2 THR 1   3      54.074  24.611  46.825  0.00  0.00           C  
ATOM     28  H   THR 1   3      52.153  22.066  45.762  0.00  0.00           H  
ATOM     29  HA  THR 1   3      53.731  24.096  44.121  0.00  0.00           H  
ATOM     30  HB  THR 1   3      55.557  23.742  45.386  0.00  0.00           H  
ATOM     31  HG1 THR 1   3      55.291  21.659  46.215  0.00  0.00           H  
ATOM     32 HG21 THR 1   3      54.852  25.171  47.343  0.00  0.00           H  
ATOM     33 HG22 THR 1   3      53.340  25.281  46.378  0.00  0.00           H  
ATOM     34 HG23 THR 1   3      53.471  24.141  47.603  0.00  0.00           H  
ATOM     35  N   GLY 1   4      55.192  22.598  42.917  0.00  0.00           N  
ATOM     36  CA  GLY 1   4      55.801  21.793  41.799  0.00  0.00           C  
ATOM     37  C   GLY 1   4      55.904  22.758  40.574  0.00  0.00           C  
ATOM     38  O   GLY 1   4      56.167  23.937  40.689  0.00  0.00           O  
ATOM     39  H   GLY 1   4      55.433  23.578  42.972  0.00  0.00           H  
ATOM     40  HA2 GLY 1   4      56.770  21.505  42.205  0.00  0.00           H  
ATOM     41  HA3 GLY 1   4      55.134  20.972  41.535  0.00  0.00           H  
ATOM     42  N   SER 1   5      55.808  22.165  39.447  0.00  0.00           N  
ATOM     43  CA  SER 1   5      56.001  22.866  38.114  0.00  0.00           C  
ATOM     44  C   SER 1   5      54.642  23.037  37.421  0.00  0.00           C  
ATOM     45  O   SER 1   5      53.914  22.018  37.319  0.00  0.00           O  
ATOM     46  CB  SER 1   5      56.779  22.017  37.126  0.00  0.00           C  
ATOM     47  OG  SER 1   5      56.914  22.528  35.815  0.00  0.00           O  
ATOM     48  H   SER 1   5      55.687  21.165  39.383  0.00  0.00           H  
ATOM     49  HA  SER 1   5      56.620  23.761  38.170  0.00  0.00           H  
ATOM     50  HB2 SER 1   5      57.712  21.723  37.607  0.00  0.00           H  
ATOM     51  HB3 SER 1   5      56.199  21.103  37.005  0.00  0.00           H  
ATOM     52  HG  SER 1   5      57.350  21.848  35.297  0.00  0.00           H  
ATOM     53  N   PHE 1   6      54.287  24.240  37.025  0.00  0.00           N  
ATOM     54  CA  PHE 1   6      53.027  24.556  36.337  0.00  0.00           C  
ATOM     55  C   PHE 1   6      53.202  24.955  34.842  0.00  0.00           C  
ATOM     56  O   PHE 1   6      52.923  26.073  34.526  0.00  0.00           O  
ATOM     57  CB  PHE 1   6      52.277  25.578  37.272  0.00  0.00           C  
ATOM     58  CG  PHE 1   6      51.821  24.915  38.542  0.00  0.00           C  
ATOM     59  CD1 PHE 1   6      52.644  24.830  39.637  0.00  0.00           C  
ATOM     60  CD2 PHE 1   6      50.479  24.455  38.748  0.00  0.00           C  
ATOM     61  CE1 PHE 1   6      52.204  24.158  40.875  0.00  0.00           C  
ATOM     62  CE2 PHE 1   6      49.967  23.920  39.921  0.00  0.00           C  
ATOM     63  CZ  PHE 1   6      50.864  23.737  41.031  0.00  0.00           C  
ATOM     64  H   PHE 1   6      54.945  24.999  37.132  0.00  0.00           H  
ATOM     65  HA  PHE 1   6      52.488  23.608  36.318  0.00  0.00           H  
ATOM     66  HB2 PHE 1   6      52.923  26.446  37.403  0.00  0.00           H  
ATOM     67  HB3 PHE 1   6      51.352  25.889  36.786  0.00  0.00           H  
ATOM     68  HD1 PHE 1   6      53.684  25.115  39.684  0.00  0.00           H  
ATOM     69  HD2 PHE 1   6      49.813  24.580  37.908  0.00  0.00           H  
ATOM     70  HE1 PHE 1   6      52.848  24.032  41.733  0.00  0.00           H  
ATOM     71  HE2 PHE 1   6      48.919  23.697  40.060  0.00  0.00           H  
ATOM     72  HZ  PHE 1   6      50.576  23.406  42.017  0.00  0.00           H  
ATOM     73  N   VAL 1   7      53.828  24.163  34.051  0.00  0.00           N  
ATOM     74  CA  VAL 1   7      54.318  24.622  32.716  0.00  0.00           C  
ATOM     75  C   VAL 1   7      53.152  25.160  31.787  0.00  0.00           C  
ATOM     76  O   VAL 1   7      53.420  26.008  30.940  0.00  0.00           O  
ATOM     77  CB  VAL 1   7      54.886  23.402  31.930  0.00  0.00           C  
ATOM     78  CG1 VAL 1   7      55.461  23.839  30.542  0.00  0.00           C  
ATOM     79  CG2 VAL 1   7      55.912  22.537  32.696  0.00  0.00           C  
ATOM     80  H   VAL 1   7      54.138  23.260  34.381  0.00  0.00           H  
ATOM     81  HA  VAL 1   7      55.000  25.456  32.884  0.00  0.00           H  
ATOM     82  HB  VAL 1   7      54.075  22.723  31.665  0.00  0.00           H  
ATOM     83 HG11 VAL 1   7      56.168  24.666  30.618  0.00  0.00           H  
ATOM     84 HG12 VAL 1   7      55.883  22.919  30.138  0.00  0.00           H  
ATOM     85 HG13 VAL 1   7      54.673  24.054  29.821  0.00  0.00           H  
ATOM     86 HG21 VAL 1   7      56.832  23.120  32.742  0.00  0.00           H  
ATOM     87 HG22 VAL 1   7      55.457  22.157  33.611  0.00  0.00           H  
ATOM     88 HG23 VAL 1   7      56.147  21.719  32.015  0.00  0.00           H  
ATOM     89  N   GLU 1   8      51.873  24.801  32.061  0.00  0.00           N  
ATOM     90  CA  GLU 1   8      50.682  25.234  31.362  0.00  0.00           C  
ATOM     91  C   GLU 1   8      50.174  26.543  31.798  0.00  0.00           C  
ATOM     92  O   GLU 1   8      49.321  27.171  31.116  0.00  0.00           O  
ATOM     93  CB  GLU 1   8      49.576  24.268  31.586  0.00  0.00           C  
ATOM     94  CG  GLU 1   8      49.841  22.908  30.838  0.00  0.00           C  
ATOM     95  CD  GLU 1   8      50.849  21.926  31.499  0.00  0.00           C  
ATOM     96  OE1 GLU 1   8      51.490  21.147  30.797  0.00  0.00           O  
ATOM     97  OE2 GLU 1   8      50.956  22.000  32.720  0.00  0.00           O  
ATOM     98  H   GLU 1   8      51.835  23.949  32.602  0.00  0.00           H  
ATOM     99  HA  GLU 1   8      50.818  25.328  30.284  0.00  0.00           H  
ATOM    100  HB2 GLU 1   8      49.280  24.037  32.609  0.00  0.00           H  
ATOM    101  HB3 GLU 1   8      48.654  24.656  31.155  0.00  0.00           H  
ATOM    102  HG2 GLU 1   8      48.889  22.379  30.807  0.00  0.00           H  
ATOM    103  HG3 GLU 1   8      50.132  23.110  29.807  0.00  0.00           H  
ATOM    104  N   MET 1   9      50.665  27.109  32.870  0.00  0.00           N  
ATOM    105  CA  MET 1   9      50.442  28.427  33.419  0.00  0.00           C  
ATOM    106  C   MET 1   9      51.780  29.311  33.403  0.00  0.00           C  
ATOM    107  O   MET 1   9      51.636  30.571  33.358  0.00  0.00           O  
ATOM    108  CB  MET 1   9      49.860  28.355  34.824  0.00  0.00           C  
ATOM    109  CG  MET 1   9      48.349  28.084  34.662  0.00  0.00           C  
ATOM    110  SD  MET 1   9      47.342  28.056  36.240  0.00  0.00           S  
ATOM    111  CE  MET 1   9      47.569  26.269  36.687  0.00  0.00           C  
ATOM    112  H   MET 1   9      51.354  26.572  33.377  0.00  0.00           H  
ATOM    113  HA  MET 1   9      49.757  29.010  32.804  0.00  0.00           H  
ATOM    114  HB2 MET 1   9      50.229  27.469  35.339  0.00  0.00           H  
ATOM    115  HB3 MET 1   9      49.985  29.274  35.397  0.00  0.00           H  
ATOM    116  HG2 MET 1   9      47.966  28.890  34.035  0.00  0.00           H  
ATOM    117  HG3 MET 1   9      48.338  27.121  34.151  0.00  0.00           H  
ATOM    118  HE1 MET 1   9      47.119  26.199  37.677  0.00  0.00           H  
ATOM    119  HE2 MET 1   9      46.836  25.776  36.048  0.00  0.00           H  
ATOM    120  HE3 MET 1   9      48.636  26.063  36.766  0.00  0.00           H  
ATOM    121  N   VAL 1  10      53.037  28.776  33.374  0.00  0.00           N  
ATOM    122  CA  VAL 1  10      54.129  29.774  33.219  0.00  0.00           C  
ATOM    123  C   VAL 1  10      54.030  30.613  31.878  0.00  0.00           C  
ATOM    124  O   VAL 1  10      53.746  30.085  30.801  0.00  0.00           O  
ATOM    125  CB  VAL 1  10      55.549  29.042  33.436  0.00  0.00           C  
ATOM    126  CG1 VAL 1  10      56.729  29.885  32.961  0.00  0.00           C  
ATOM    127  CG2 VAL 1  10      55.642  28.628  34.893  0.00  0.00           C  
ATOM    128  H   VAL 1  10      53.157  27.798  33.150  0.00  0.00           H  
ATOM    129  HA  VAL 1  10      54.066  30.504  34.026  0.00  0.00           H  
ATOM    130  HB  VAL 1  10      55.412  28.169  32.798  0.00  0.00           H  
ATOM    131 HG11 VAL 1  10      57.642  29.293  33.024  0.00  0.00           H  
ATOM    132 HG12 VAL 1  10      56.519  30.279  31.967  0.00  0.00           H  
ATOM    133 HG13 VAL 1  10      56.868  30.625  33.750  0.00  0.00           H  
ATOM    134 HG21 VAL 1  10      54.993  27.805  35.192  0.00  0.00           H  
ATOM    135 HG22 VAL 1  10      56.646  28.213  34.978  0.00  0.00           H  
ATOM    136 HG23 VAL 1  10      55.449  29.526  35.480  0.00  0.00           H  
ATOM    137  N   ASP 1  11      54.159  31.963  31.938  0.00  0.00           N  
ATOM    138  CA  ASP 1  11      54.065  32.908  30.761  0.00  0.00           C  
ATOM    139  C   ASP 1  11      52.653  32.988  30.063  0.00  0.00           C  
ATOM    140  O   ASP 1  11      52.534  33.104  28.839  0.00  0.00           O  
ATOM    141  CB  ASP 1  11      55.214  32.758  29.792  0.00  0.00           C  
ATOM    142  CG  ASP 1  11      55.241  33.954  28.771  0.00  0.00           C  
ATOM    143  OD1 ASP 1  11      54.887  35.084  29.073  0.00  0.00           O  
ATOM    144  OD2 ASP 1  11      55.576  33.674  27.577  0.00  0.00           O  
ATOM    145  H   ASP 1  11      54.242  32.311  32.883  0.00  0.00           H  
ATOM    146  HA  ASP 1  11      54.293  33.858  31.244  0.00  0.00           H  
ATOM    147  HB2 ASP 1  11      56.109  32.803  30.413  0.00  0.00           H  
ATOM    148  HB3 ASP 1  11      55.235  31.753  29.372  0.00  0.00           H  
ATOM    149  N   ASN 1  12      51.635  32.977  30.911  0.00  0.00           N  
ATOM    150  CA  ASN 1  12      50.208  33.085  30.562  0.00  0.00           C  
ATOM    151  C   ASN 1  12      49.483  34.428  30.624  0.00  0.00           C  
ATOM    152  O   ASN 1  12      48.276  34.569  30.229  0.00  0.00           O  
ATOM    153  CB  ASN 1  12      49.327  32.022  31.271  0.00  0.00           C  
ATOM    154  CG  ASN 1  12      49.019  32.330  32.732  0.00  0.00           C  
ATOM    155  OD1 ASN 1  12      49.704  33.053  33.361  0.00  0.00           O  
ATOM    156  ND2 ASN 1  12      47.892  31.768  33.220  0.00  0.00           N  
ATOM    157  H   ASN 1  12      51.793  32.899  31.906  0.00  0.00           H  
ATOM    158  HA  ASN 1  12      50.130  32.861  29.498  0.00  0.00           H  
ATOM    159  HB2 ASN 1  12      48.414  31.997  30.677  0.00  0.00           H  
ATOM    160  HB3 ASN 1  12      49.787  31.046  31.112  0.00  0.00           H  
ATOM    161 HD21 ASN 1  12      47.687  31.904  34.199  0.00  0.00           H  
ATOM    162 HD22 ASN 1  12      47.466  31.010  32.706  0.00  0.00           H  
ATOM    163  N   LEU 1  13      50.153  35.495  31.169  0.00  0.00           N  
ATOM    164  CA  LEU 1  13      49.677  36.816  31.145  0.00  0.00           C  
ATOM    165  C   LEU 1  13      50.225  37.656  30.024  0.00  0.00           C  
ATOM    166  O   LEU 1  13      51.316  37.446  29.590  0.00  0.00           O  
ATOM    167  CB  LEU 1  13      49.920  37.549  32.517  0.00  0.00           C  
ATOM    168  CG  LEU 1  13      49.199  36.955  33.693  0.00  0.00           C  
ATOM    169  CD1 LEU 1  13      49.597  37.761  34.949  0.00  0.00           C  
ATOM    170  CD2 LEU 1  13      47.693  36.977  33.583  0.00  0.00           C  
ATOM    171  H   LEU 1  13      51.110  35.279  31.406  0.00  0.00           H  
ATOM    172  HA  LEU 1  13      48.613  36.834  30.908  0.00  0.00           H  
ATOM    173  HB2 LEU 1  13      50.953  37.347  32.799  0.00  0.00           H  
ATOM    174  HB3 LEU 1  13      49.758  38.623  32.423  0.00  0.00           H  
ATOM    175  HG  LEU 1  13      49.532  35.931  33.856  0.00  0.00           H  
ATOM    176 HD11 LEU 1  13      50.575  37.388  35.256  0.00  0.00           H  
ATOM    177 HD12 LEU 1  13      49.736  38.827  34.773  0.00  0.00           H  
ATOM    178 HD13 LEU 1  13      48.847  37.559  35.713  0.00  0.00           H  
ATOM    179 HD21 LEU 1  13      47.278  36.369  32.780  0.00  0.00           H  
ATOM    180 HD22 LEU 1  13      47.115  36.796  34.490  0.00  0.00           H  
ATOM    181 HD23 LEU 1  13      47.458  38.032  33.443  0.00  0.00           H  
ATOM    182  N   ARG 1  14      49.369  38.555  29.473  0.00  0.00           N  
ATOM    183  CA  ARG 1  14      49.692  39.434  28.384  0.00  0.00           C  
ATOM    184  C   ARG 1  14      49.246  40.904  28.734  0.00  0.00           C  
ATOM    185  O   ARG 1  14      48.306  41.071  29.544  0.00  0.00           O  
ATOM    186  CB  ARG 1  14      49.298  38.701  27.046  0.00  0.00           C  
ATOM    187  CG  ARG 1  14      50.340  37.717  26.437  0.00  0.00           C  
ATOM    188  CD  ARG 1  14      51.670  38.307  26.046  0.00  0.00           C  
ATOM    189  NE  ARG 1  14      52.655  37.318  25.707  0.00  0.00           N  
ATOM    190  CZ  ARG 1  14      53.220  36.505  26.541  0.00  0.00           C  
ATOM    191  NH1 ARG 1  14      54.128  35.655  26.122  0.00  0.00           N  
ATOM    192  NH2 ARG 1  14      52.928  36.454  27.814  0.00  0.00           N  
ATOM    193  H   ARG 1  14      48.578  38.609  30.099  0.00  0.00           H  
ATOM    194  HA  ARG 1  14      50.762  39.597  28.254  0.00  0.00           H  
ATOM    195  HB2 ARG 1  14      48.405  38.116  27.267  0.00  0.00           H  
ATOM    196  HB3 ARG 1  14      49.155  39.505  26.324  0.00  0.00           H  
ATOM    197  HG2 ARG 1  14      50.344  36.932  27.193  0.00  0.00           H  
ATOM    198  HG3 ARG 1  14      49.794  37.430  25.538  0.00  0.00           H  
ATOM    199  HD2 ARG 1  14      51.523  38.971  25.194  0.00  0.00           H  
ATOM    200  HD3 ARG 1  14      52.010  38.863  26.919  0.00  0.00           H  
ATOM    201  HE  ARG 1  14      53.082  37.171  24.803  0.00  0.00           H  
ATOM    202 HH11 ARG 1  14      54.639  35.013  26.711  0.00  0.00           H  
ATOM    203 HH12 ARG 1  14      54.547  35.921  25.243  0.00  0.00           H  
ATOM    204 HH21 ARG 1  14      53.508  35.799  28.318  0.00  0.00           H  
ATOM    205 HH22 ARG 1  14      52.154  36.930  28.255  0.00  0.00           H  
ATOM    206  N   GLY 1  15      49.817  41.812  27.971  0.00  0.00           N  
ATOM    207  CA  GLY 1  15      49.536  43.235  28.032  0.00  0.00           C  
ATOM    208  C   GLY 1  15      50.200  44.168  27.000  0.00  0.00           C  
ATOM    209  O   GLY 1  15      50.925  43.828  26.101  0.00  0.00           O  
ATOM    210  H   GLY 1  15      50.521  41.493  27.320  0.00  0.00           H  
ATOM    211  HA2 GLY 1  15      48.456  43.370  28.077  0.00  0.00           H  
ATOM    212  HA3 GLY 1  15      49.965  43.619  28.957  0.00  0.00           H  
ATOM    213  N   LYS 1  16      50.007  45.464  27.220  0.00  0.00           N  
ATOM    214  CA  LYS 1  16      50.663  46.621  26.619  0.00  0.00           C  
ATOM    215  C   LYS 1  16      50.901  47.631  27.757  0.00  0.00           C  
ATOM    216  O   LYS 1  16      50.097  47.733  28.709  0.00  0.00           O  
ATOM    217  CB  LYS 1  16      49.695  47.293  25.674  0.00  0.00           C  
ATOM    218  CG  LYS 1  16      49.455  46.578  24.381  0.00  0.00           C  
ATOM    219  CD  LYS 1  16      48.909  47.454  23.221  0.00  0.00           C  
ATOM    220  CE  LYS 1  16      48.326  46.478  22.199  0.00  0.00           C  
ATOM    221  NZ  LYS 1  16      47.651  47.221  21.155  0.00  0.00           N  
ATOM    222  H   LYS 1  16      49.353  45.891  27.861  0.00  0.00           H  
ATOM    223  HA  LYS 1  16      51.595  46.398  26.100  0.00  0.00           H  
ATOM    224  HB2 LYS 1  16      48.746  47.424  26.194  0.00  0.00           H  
ATOM    225  HB3 LYS 1  16      50.157  48.246  25.420  0.00  0.00           H  
ATOM    226  HG2 LYS 1  16      50.405  46.140  24.073  0.00  0.00           H  
ATOM    227  HG3 LYS 1  16      48.731  45.783  24.560  0.00  0.00           H  
ATOM    228  HD2 LYS 1  16      48.071  48.055  23.574  0.00  0.00           H  
ATOM    229  HD3 LYS 1  16      49.697  48.097  22.830  0.00  0.00           H  
ATOM    230  HE2 LYS 1  16      49.154  45.912  21.773  0.00  0.00           H  
ATOM    231  HE3 LYS 1  16      47.637  45.757  22.637  0.00  0.00           H  
ATOM    232  HZ1 LYS 1  16      48.275  47.865  20.691  0.00  0.00           H  
ATOM    233  HZ2 LYS 1  16      47.365  46.526  20.479  0.00  0.00           H  
ATOM    234  HZ3 LYS 1  16      46.869  47.747  21.519  0.00  0.00           H  
ATOM    235  N   SER 1  17      52.075  48.239  27.641  0.00  0.00           N  
ATOM    236  CA  SER 1  17      52.489  49.385  28.538  0.00  0.00           C  
ATOM    237  C   SER 1  17      51.290  50.308  28.994  0.00  0.00           C  
ATOM    238  O   SER 1  17      50.642  51.086  28.235  0.00  0.00           O  
ATOM    239  CB  SER 1  17      53.531  50.253  27.781  0.00  0.00           C  
ATOM    240  OG  SER 1  17      54.091  51.395  28.441  0.00  0.00           O  
ATOM    241  H   SER 1  17      52.703  47.947  26.906  0.00  0.00           H  
ATOM    242  HA  SER 1  17      53.028  49.026  29.416  0.00  0.00           H  
ATOM    243  HB2 SER 1  17      54.338  49.565  27.530  0.00  0.00           H  
ATOM    244  HB3 SER 1  17      53.073  50.461  26.813  0.00  0.00           H  
ATOM    245  HG  SER 1  17      54.552  51.884  27.756  0.00  0.00           H  
ATOM    246  N   GLY 1  18      51.091  50.223  30.312  0.00  0.00           N  
ATOM    247  CA  GLY 1  18      49.991  50.912  31.047  0.00  0.00           C  
ATOM    248  C   GLY 1  18      48.555  50.474  30.918  0.00  0.00           C  
ATOM    249  O   GLY 1  18      47.669  50.997  31.595  0.00  0.00           O  
ATOM    250  H   GLY 1  18      51.572  49.551  30.891  0.00  0.00           H  
ATOM    251  HA2 GLY 1  18      50.254  50.958  32.104  0.00  0.00           H  
ATOM    252  HA3 GLY 1  18      50.008  51.942  30.692  0.00  0.00           H  
ATOM    253  N   GLN 1  19      48.181  49.575  29.974  0.00  0.00           N  
ATOM    254  CA  GLN 1  19      46.837  49.310  29.556  0.00  0.00           C  
ATOM    255  C   GLN 1  19      46.185  48.120  30.328  0.00  0.00           C  
ATOM    256  O   GLN 1  19      45.147  47.569  29.923  0.00  0.00           O  
ATOM    257  CB  GLN 1  19      46.790  49.098  28.051  0.00  0.00           C  
ATOM    258  CG  GLN 1  19      47.436  50.210  27.136  0.00  0.00           C  
ATOM    259  CD  GLN 1  19      46.673  50.509  25.929  0.00  0.00           C  
ATOM    260  OE1 GLN 1  19      46.759  49.804  24.908  0.00  0.00           O  
ATOM    261  NE2 GLN 1  19      45.855  51.558  25.899  0.00  0.00           N  
ATOM    262  H   GLN 1  19      48.940  49.369  29.341  0.00  0.00           H  
ATOM    263  HA  GLN 1  19      46.231  50.185  29.791  0.00  0.00           H  
ATOM    264  HB2 GLN 1  19      47.316  48.179  27.794  0.00  0.00           H  
ATOM    265  HB3 GLN 1  19      45.782  48.938  27.667  0.00  0.00           H  
ATOM    266  HG2 GLN 1  19      47.663  51.160  27.621  0.00  0.00           H  
ATOM    267  HG3 GLN 1  19      48.397  49.783  26.849  0.00  0.00           H  
ATOM    268 HE21 GLN 1  19      45.161  51.655  25.171  0.00  0.00           H  
ATOM    269 HE22 GLN 1  19      45.829  52.138  26.725  0.00  0.00           H  
ATOM    270  N   GLY 1  20      46.753  47.732  31.415  0.00  0.00           N  
ATOM    271  CA  GLY 1  20      46.314  46.696  32.289  0.00  0.00           C  
ATOM    272  C   GLY 1  20      46.957  45.299  32.039  0.00  0.00           C  
ATOM    273  O   GLY 1  20      47.580  45.134  31.029  0.00  0.00           O  
ATOM    274  H   GLY 1  20      47.529  48.268  31.776  0.00  0.00           H  
ATOM    275  HA2 GLY 1  20      46.474  47.031  33.314  0.00  0.00           H  
ATOM    276  HA3 GLY 1  20      45.233  46.557  32.282  0.00  0.00           H  
ATOM    277  N   TYR 1  21      46.870  44.374  32.953  0.00  0.00           N  
ATOM    278  CA  TYR 1  21      47.221  42.910  32.695  0.00  0.00           C  
ATOM    279  C   TYR 1  21      46.031  42.098  32.341  0.00  0.00           C  
ATOM    280  O   TYR 1  21      45.028  42.211  33.011  0.00  0.00           O  
ATOM    281  CB  TYR 1  21      48.082  42.354  33.820  0.00  0.00           C  
ATOM    282  CG  TYR 1  21      49.567  42.895  33.952  0.00  0.00           C  
ATOM    283  CD1 TYR 1  21      49.863  44.186  34.381  0.00  0.00           C  
ATOM    284  CD2 TYR 1  21      50.619  42.005  33.534  0.00  0.00           C  
ATOM    285  CE1 TYR 1  21      51.233  44.495  34.524  0.00  0.00           C  
ATOM    286  CE2 TYR 1  21      51.945  42.299  33.706  0.00  0.00           C  
ATOM    287  CZ  TYR 1  21      52.269  43.562  34.230  0.00  0.00           C  
ATOM    288  OH  TYR 1  21      53.561  44.045  34.393  0.00  0.00           O  
ATOM    289  H   TYR 1  21      46.344  44.549  33.797  0.00  0.00           H  
ATOM    290  HA  TYR 1  21      47.776  42.872  31.758  0.00  0.00           H  
ATOM    291  HB2 TYR 1  21      47.653  42.474  34.814  0.00  0.00           H  
ATOM    292  HB3 TYR 1  21      48.206  41.328  33.472  0.00  0.00           H  
ATOM    293  HD1 TYR 1  21      49.096  44.898  34.647  0.00  0.00           H  
ATOM    294  HD2 TYR 1  21      50.340  41.085  33.040  0.00  0.00           H  
ATOM    295  HE1 TYR 1  21      51.497  45.484  34.869  0.00  0.00           H  
ATOM    296  HE2 TYR 1  21      52.795  41.686  33.445  0.00  0.00           H  
ATOM    297  HH  TYR 1  21      53.493  44.908  34.808  0.00  0.00           H  
ATOM    298  N   TYR 1  22      46.070  41.282  31.299  0.00  0.00           N  
ATOM    299  CA  TYR 1  22      45.029  40.287  31.087  0.00  0.00           C  
ATOM    300  C   TYR 1  22      45.524  38.829  30.900  0.00  0.00           C  
ATOM    301  O   TYR 1  22      46.694  38.444  30.832  0.00  0.00           O  
ATOM    302  CB  TYR 1  22      44.250  40.713  29.764  0.00  0.00           C  
ATOM    303  CG  TYR 1  22      45.080  40.830  28.551  0.00  0.00           C  
ATOM    304  CD1 TYR 1  22      45.369  39.727  27.814  0.00  0.00           C  
ATOM    305  CD2 TYR 1  22      45.501  42.115  28.059  0.00  0.00           C  
ATOM    306  CE1 TYR 1  22      46.144  39.798  26.609  0.00  0.00           C  
ATOM    307  CE2 TYR 1  22      46.251  42.257  26.880  0.00  0.00           C  
ATOM    308  CZ  TYR 1  22      46.633  41.099  26.191  0.00  0.00           C  
ATOM    309  OH  TYR 1  22      47.560  41.116  25.237  0.00  0.00           O  
ATOM    310  H   TYR 1  22      46.827  41.356  30.634  0.00  0.00           H  
ATOM    311  HA  TYR 1  22      44.137  40.325  31.713  0.00  0.00           H  
ATOM    312  HB2 TYR 1  22      43.414  40.038  29.577  0.00  0.00           H  
ATOM    313  HB3 TYR 1  22      43.753  41.677  29.873  0.00  0.00           H  
ATOM    314  HD1 TYR 1  22      45.120  38.719  28.109  0.00  0.00           H  
ATOM    315  HD2 TYR 1  22      45.296  42.977  28.676  0.00  0.00           H  
ATOM    316  HE1 TYR 1  22      46.529  38.934  26.088  0.00  0.00           H  
ATOM    317  HE2 TYR 1  22      46.553  43.228  26.514  0.00  0.00           H  
ATOM    318  HH  TYR 1  22      47.514  40.274  24.777  0.00  0.00           H  
ATOM    319  N   VAL 1  23      44.448  38.024  30.772  0.00  0.00           N  
ATOM    320  CA  VAL 1  23      44.428  36.576  30.486  0.00  0.00           C  
ATOM    321  C   VAL 1  23      43.446  36.202  29.395  0.00  0.00           C  
ATOM    322  O   VAL 1  23      42.440  36.873  29.159  0.00  0.00           O  
ATOM    323  CB  VAL 1  23      44.175  35.853  31.849  0.00  0.00           C  
ATOM    324  CG1 VAL 1  23      42.778  36.121  32.543  0.00  0.00           C  
ATOM    325  CG2 VAL 1  23      44.239  34.270  31.743  0.00  0.00           C  
ATOM    326  H   VAL 1  23      43.611  38.584  30.701  0.00  0.00           H  
ATOM    327  HA  VAL 1  23      45.431  36.318  30.144  0.00  0.00           H  
ATOM    328  HB  VAL 1  23      44.973  36.178  32.517  0.00  0.00           H  
ATOM    329 HG11 VAL 1  23      41.951  35.765  31.929  0.00  0.00           H  
ATOM    330 HG12 VAL 1  23      42.675  35.460  33.404  0.00  0.00           H  
ATOM    331 HG13 VAL 1  23      42.748  37.200  32.693  0.00  0.00           H  
ATOM    332 HG21 VAL 1  23      45.200  33.956  31.334  0.00  0.00           H  
ATOM    333 HG22 VAL 1  23      44.221  33.786  32.719  0.00  0.00           H  
ATOM    334 HG23 VAL 1  23      43.420  33.938  31.104  0.00  0.00           H  
ATOM    335  N   GLU 1  24      43.699  35.045  28.712  0.00  0.00           N  
ATOM    336  CA  GLU 1  24      42.809  34.443  27.717  0.00  0.00           C  
ATOM    337  C   GLU 1  24      41.713  33.591  28.370  0.00  0.00           C  
ATOM    338  O   GLU 1  24      42.073  32.761  29.270  0.00  0.00           O  
ATOM    339  CB  GLU 1  24      43.608  33.775  26.656  0.00  0.00           C  
ATOM    340  CG  GLU 1  24      42.673  33.483  25.358  0.00  0.00           C  
ATOM    341  CD  GLU 1  24      43.700  33.084  24.232  0.00  0.00           C  
ATOM    342  OE1 GLU 1  24      44.534  32.201  24.513  0.00  0.00           O  
ATOM    343  OE2 GLU 1  24      43.632  33.595  23.037  0.00  0.00           O  
ATOM    344  H   GLU 1  24      44.446  34.456  29.054  0.00  0.00           H  
ATOM    345  HA  GLU 1  24      42.230  35.241  27.252  0.00  0.00           H  
ATOM    346  HB2 GLU 1  24      44.353  34.510  26.351  0.00  0.00           H  
ATOM    347  HB3 GLU 1  24      44.022  32.859  27.079  0.00  0.00           H  
ATOM    348  HG2 GLU 1  24      41.919  32.703  25.465  0.00  0.00           H  
ATOM    349  HG3 GLU 1  24      42.195  34.429  25.104  0.00  0.00           H  
ATOM    350  N   MET 1  25      40.434  33.678  28.003  0.00  0.00           N  
ATOM    351  CA  MET 1  25      39.317  33.009  28.705  0.00  0.00           C  
ATOM    352  C   MET 1  25      38.282  32.671  27.662  0.00  0.00           C  
ATOM    353  O   MET 1  25      37.988  33.469  26.793  0.00  0.00           O  
ATOM    354  CB  MET 1  25      38.720  33.902  29.786  0.00  0.00           C  
ATOM    355  CG  MET 1  25      39.595  33.966  31.063  0.00  0.00           C  
ATOM    356  SD  MET 1  25      38.866  35.159  32.306  0.00  0.00           S  
ATOM    357  CE  MET 1  25      37.706  34.047  33.152  0.00  0.00           C  
ATOM    358  H   MET 1  25      40.194  34.374  27.311  0.00  0.00           H  
ATOM    359  HA  MET 1  25      39.734  32.112  29.164  0.00  0.00           H  
ATOM    360  HB2 MET 1  25      38.554  34.895  29.370  0.00  0.00           H  
ATOM    361  HB3 MET 1  25      37.796  33.506  30.208  0.00  0.00           H  
ATOM    362  HG2 MET 1  25      39.638  33.007  31.579  0.00  0.00           H  
ATOM    363  HG3 MET 1  25      40.583  34.356  30.821  0.00  0.00           H  
ATOM    364  HE1 MET 1  25      36.924  34.526  33.741  0.00  0.00           H  
ATOM    365  HE2 MET 1  25      37.205  33.309  32.525  0.00  0.00           H  
ATOM    366  HE3 MET 1  25      38.136  33.350  33.871  0.00  0.00           H  
ATOM    367  N   THR 1  26      37.570  31.548  27.889  0.00  0.00           N  
ATOM    368  CA  THR 1  26      36.415  31.180  27.103  0.00  0.00           C  
ATOM    369  C   THR 1  26      35.168  31.231  27.917  0.00  0.00           C  
ATOM    370  O   THR 1  26      35.123  30.730  29.084  0.00  0.00           O  
ATOM    371  CB  THR 1  26      36.712  29.847  26.361  0.00  0.00           C  
ATOM    372  OG1 THR 1  26      36.775  28.683  27.233  0.00  0.00           O  
ATOM    373  CG2 THR 1  26      37.973  29.891  25.452  0.00  0.00           C  
ATOM    374  H   THR 1  26      37.843  30.926  28.636  0.00  0.00           H  
ATOM    375  HA  THR 1  26      36.247  31.963  26.364  0.00  0.00           H  
ATOM    376  HB  THR 1  26      35.856  29.588  25.738  0.00  0.00           H  
ATOM    377  HG1 THR 1  26      35.984  28.706  27.777  0.00  0.00           H  
ATOM    378 HG21 THR 1  26      38.813  30.178  26.084  0.00  0.00           H  
ATOM    379 HG22 THR 1  26      38.233  28.980  24.913  0.00  0.00           H  
ATOM    380 HG23 THR 1  26      37.888  30.727  24.759  0.00  0.00           H  
ATOM    381  N   VAL 1  27      34.076  31.647  27.227  0.00  0.00           N  
ATOM    382  CA  VAL 1  27      32.790  31.774  27.888  0.00  0.00           C  
ATOM    383  C   VAL 1  27      31.617  31.218  27.083  0.00  0.00           C  
ATOM    384  O   VAL 1  27      31.367  31.661  25.955  0.00  0.00           O  
ATOM    385  CB  VAL 1  27      32.387  33.246  28.376  0.00  0.00           C  
ATOM    386  CG1 VAL 1  27      31.162  33.106  29.364  0.00  0.00           C  
ATOM    387  CG2 VAL 1  27      33.608  34.028  28.947  0.00  0.00           C  
ATOM    388  H   VAL 1  27      34.014  32.023  26.292  0.00  0.00           H  
ATOM    389  HA  VAL 1  27      32.755  31.235  28.834  0.00  0.00           H  
ATOM    390  HB  VAL 1  27      31.867  33.802  27.596  0.00  0.00           H  
ATOM    391 HG11 VAL 1  27      30.394  32.485  28.903  0.00  0.00           H  
ATOM    392 HG12 VAL 1  27      31.503  32.503  30.205  0.00  0.00           H  
ATOM    393 HG13 VAL 1  27      30.788  34.063  29.730  0.00  0.00           H  
ATOM    394 HG21 VAL 1  27      33.224  35.004  29.244  0.00  0.00           H  
ATOM    395 HG22 VAL 1  27      33.968  33.369  29.737  0.00  0.00           H  
ATOM    396 HG23 VAL 1  27      34.317  34.271  28.156  0.00  0.00           H  
ATOM    397  N   GLY 1  28      30.853  30.340  27.704  0.00  0.00           N  
ATOM    398  CA  GLY 1  28      29.583  29.804  27.267  0.00  0.00           C  
ATOM    399  C   GLY 1  28      29.676  28.728  26.202  0.00  0.00           C  
ATOM    400  O   GLY 1  28      30.696  28.021  26.117  0.00  0.00           O  
ATOM    401  H   GLY 1  28      31.114  30.050  28.636  0.00  0.00           H  
ATOM    402  HA2 GLY 1  28      29.113  29.323  28.125  0.00  0.00           H  
ATOM    403  HA3 GLY 1  28      29.006  30.661  26.920  0.00  0.00           H  
ATOM    404  N   SER 1  29      28.612  28.487  25.530  0.00  0.00           N  
ATOM    405  CA  SER 1  29      28.404  27.349  24.597  0.00  0.00           C  
ATOM    406  C   SER 1  29      27.828  27.827  23.308  0.00  0.00           C  
ATOM    407  O   SER 1  29      26.633  28.195  23.248  0.00  0.00           O  
ATOM    408  CB  SER 1  29      27.437  26.252  25.208  0.00  0.00           C  
ATOM    409  OG  SER 1  29      27.855  25.934  26.440  0.00  0.00           O  
ATOM    410  H   SER 1  29      27.839  29.126  25.648  0.00  0.00           H  
ATOM    411  HA  SER 1  29      29.334  26.803  24.441  0.00  0.00           H  
ATOM    412  HB2 SER 1  29      26.406  26.594  25.290  0.00  0.00           H  
ATOM    413  HB3 SER 1  29      27.528  25.410  24.521  0.00  0.00           H  
ATOM    414  HG  SER 1  29      27.513  26.623  27.014  0.00  0.00           H  
ATOM    415  N   PRO 1  30      28.561  27.718  22.155  0.00  0.00           N  
ATOM    416  CA  PRO 1  30      29.938  27.427  21.875  0.00  0.00           C  
ATOM    417  C   PRO 1  30      30.854  28.490  22.520  0.00  0.00           C  
ATOM    418  O   PRO 1  30      30.489  29.702  22.515  0.00  0.00           O  
ATOM    419  CB  PRO 1  30      30.062  27.288  20.380  0.00  0.00           C  
ATOM    420  CG  PRO 1  30      28.571  26.965  20.015  0.00  0.00           C  
ATOM    421  CD  PRO 1  30      27.827  27.952  20.852  0.00  0.00           C  
ATOM    422  HA  PRO 1  30      30.266  26.438  22.196  0.00  0.00           H  
ATOM    423  HB2 PRO 1  30      30.264  28.213  19.840  0.00  0.00           H  
ATOM    424  HB3 PRO 1  30      30.724  26.450  20.162  0.00  0.00           H  
ATOM    425  HG2 PRO 1  30      28.347  27.117  18.959  0.00  0.00           H  
ATOM    426  HG3 PRO 1  30      28.345  25.918  20.217  0.00  0.00           H  
ATOM    427  HD2 PRO 1  30      26.778  27.675  20.961  0.00  0.00           H  
ATOM    428  HD3 PRO 1  30      27.926  28.988  20.526  0.00  0.00           H  
ATOM    429  N   PRO 1  31      31.986  28.102  23.115  0.00  0.00           N  
ATOM    430  CA  PRO 1  31      32.851  28.995  23.934  0.00  0.00           C  
ATOM    431  C   PRO 1  31      33.274  30.166  23.100  0.00  0.00           C  
ATOM    432  O   PRO 1  31      33.680  30.004  21.948  0.00  0.00           O  
ATOM    433  CB  PRO 1  31      34.011  28.163  24.433  0.00  0.00           C  
ATOM    434  CG  PRO 1  31      33.801  26.746  23.829  0.00  0.00           C  
ATOM    435  CD  PRO 1  31      32.500  26.770  23.030  0.00  0.00           C  
ATOM    436  HA  PRO 1  31      32.301  29.381  24.791  0.00  0.00           H  
ATOM    437  HB2 PRO 1  31      34.940  28.633  24.109  0.00  0.00           H  
ATOM    438  HB3 PRO 1  31      33.880  28.064  25.511  0.00  0.00           H  
ATOM    439  HG2 PRO 1  31      34.598  26.635  23.095  0.00  0.00           H  
ATOM    440  HG3 PRO 1  31      33.872  25.958  24.579  0.00  0.00           H  
ATOM    441  HD2 PRO 1  31      32.828  26.597  22.005  0.00  0.00           H  
ATOM    442  HD3 PRO 1  31      31.766  26.039  23.371  0.00  0.00           H  
ATOM    443  N   GLN 1  32      33.072  31.356  23.629  0.00  0.00           N  
ATOM    444  CA  GLN 1  32      33.372  32.659  22.992  0.00  0.00           C  
ATOM    445  C   GLN 1  32      34.647  33.142  23.679  0.00  0.00           C  
ATOM    446  O   GLN 1  32      34.733  33.297  24.873  0.00  0.00           O  
ATOM    447  CB  GLN 1  32      32.213  33.579  23.446  0.00  0.00           C  
ATOM    448  CG  GLN 1  32      30.862  33.175  23.035  0.00  0.00           C  
ATOM    449  CD  GLN 1  32      29.753  34.177  23.447  0.00  0.00           C  
ATOM    450  OE1 GLN 1  32      29.864  35.365  23.423  0.00  0.00           O  
ATOM    451  NE2 GLN 1  32      28.587  33.647  23.784  0.00  0.00           N  
ATOM    452  H   GLN 1  32      32.521  31.453  24.470  0.00  0.00           H  
ATOM    453  HA  GLN 1  32      33.443  32.685  21.905  0.00  0.00           H  
ATOM    454  HB2 GLN 1  32      32.255  33.672  24.531  0.00  0.00           H  
ATOM    455  HB3 GLN 1  32      32.543  34.538  23.047  0.00  0.00           H  
ATOM    456  HG2 GLN 1  32      30.925  32.995  21.962  0.00  0.00           H  
ATOM    457  HG3 GLN 1  32      30.661  32.230  23.540  0.00  0.00           H  
ATOM    458 HE21 GLN 1  32      27.817  34.299  23.831  0.00  0.00           H  
ATOM    459 HE22 GLN 1  32      28.440  32.653  23.678  0.00  0.00           H  
ATOM    460  N   THR 1  33      35.596  33.295  22.886  0.00  0.00           N  
ATOM    461  CA  THR 1  33      36.939  33.720  23.373  0.00  0.00           C  
ATOM    462  C   THR 1  33      36.993  35.173  23.601  0.00  0.00           C  
ATOM    463  O   THR 1  33      36.820  35.967  22.668  0.00  0.00           O  
ATOM    464  CB  THR 1  33      38.090  33.240  22.581  0.00  0.00           C  
ATOM    465  OG1 THR 1  33      38.042  31.821  22.232  0.00  0.00           O  
ATOM    466  CG2 THR 1  33      39.407  33.449  23.074  0.00  0.00           C  
ATOM    467  H   THR 1  33      35.499  33.103  21.899  0.00  0.00           H  
ATOM    468  HA  THR 1  33      37.074  33.186  24.313  0.00  0.00           H  
ATOM    469  HB  THR 1  33      38.063  33.714  21.600  0.00  0.00           H  
ATOM    470  HG1 THR 1  33      37.246  31.653  21.722  0.00  0.00           H  
ATOM    471 HG21 THR 1  33      39.797  34.414  22.749  0.00  0.00           H  
ATOM    472 HG22 THR 1  33      39.455  33.227  24.140  0.00  0.00           H  
ATOM    473 HG23 THR 1  33      40.119  32.827  22.531  0.00  0.00           H  
ATOM    474  N   LEU 1  34      37.465  35.513  24.820  0.00  0.00           N  
ATOM    475  CA  LEU 1  34      37.771  36.841  25.278  0.00  0.00           C  
ATOM    476  C   LEU 1  34      39.200  36.949  25.778  0.00  0.00           C  
ATOM    477  O   LEU 1  34      39.743  35.913  26.280  0.00  0.00           O  
ATOM    478  CB  LEU 1  34      36.793  37.369  26.288  0.00  0.00           C  
ATOM    479  CG  LEU 1  34      35.326  37.514  25.826  0.00  0.00           C  
ATOM    480  CD1 LEU 1  34      34.422  38.012  26.989  0.00  0.00           C  
ATOM    481  CD2 LEU 1  34      35.123  38.409  24.557  0.00  0.00           C  
ATOM    482  H   LEU 1  34      37.756  34.747  25.411  0.00  0.00           H  
ATOM    483  HA  LEU 1  34      37.804  37.479  24.395  0.00  0.00           H  
ATOM    484  HB2 LEU 1  34      36.762  36.789  27.210  0.00  0.00           H  
ATOM    485  HB3 LEU 1  34      37.059  38.400  26.518  0.00  0.00           H  
ATOM    486  HG  LEU 1  34      34.874  36.556  25.569  0.00  0.00           H  
ATOM    487 HD11 LEU 1  34      34.764  38.983  27.346  0.00  0.00           H  
ATOM    488 HD12 LEU 1  34      33.472  38.193  26.486  0.00  0.00           H  
ATOM    489 HD13 LEU 1  34      34.340  37.287  27.799  0.00  0.00           H  
ATOM    490 HD21 LEU 1  34      35.548  37.914  23.684  0.00  0.00           H  
ATOM    491 HD22 LEU 1  34      34.048  38.504  24.403  0.00  0.00           H  
ATOM    492 HD23 LEU 1  34      35.620  39.379  24.577  0.00  0.00           H  
ATOM    493  N   ASN 1  35      39.793  38.165  25.839  0.00  0.00           N  
ATOM    494  CA  ASN 1  35      40.775  38.482  26.822  0.00  0.00           C  
ATOM    495  C   ASN 1  35      40.208  39.327  27.910  0.00  0.00           C  
ATOM    496  O   ASN 1  35      39.523  40.289  27.714  0.00  0.00           O  
ATOM    497  CB  ASN 1  35      42.047  39.117  26.230  0.00  0.00           C  
ATOM    498  CG  ASN 1  35      42.661  38.659  24.961  0.00  0.00           C  
ATOM    499  OD1 ASN 1  35      42.510  37.452  24.543  0.00  0.00           O  
ATOM    500  ND2 ASN 1  35      43.437  39.497  24.317  0.00  0.00           N  
ATOM    501  H   ASN 1  35      39.351  38.912  25.321  0.00  0.00           H  
ATOM    502  HA  ASN 1  35      41.168  37.554  27.237  0.00  0.00           H  
ATOM    503  HB2 ASN 1  35      41.719  40.127  25.983  0.00  0.00           H  
ATOM    504  HB3 ASN 1  35      42.787  39.172  27.029  0.00  0.00           H  
ATOM    505 HD21 ASN 1  35      44.043  39.314  23.530  0.00  0.00           H  
ATOM    506 HD22 ASN 1  35      43.505  40.401  24.764  0.00  0.00           H  
ATOM    507  N   ILE 1  36      40.487  38.956  29.191  0.00  0.00           N  
ATOM    508  CA  ILE 1  36      39.846  39.509  30.364  0.00  0.00           C  
ATOM    509  C   ILE 1  36      40.932  40.124  31.251  0.00  0.00           C  
ATOM    510  O   ILE 1  36      41.938  39.427  31.541  0.00  0.00           O  
ATOM    511  CB  ILE 1  36      39.063  38.496  31.119  0.00  0.00           C  
ATOM    512  CG1 ILE 1  36      37.979  37.794  30.305  0.00  0.00           C  
ATOM    513  CG2 ILE 1  36      38.547  39.132  32.446  0.00  0.00           C  
ATOM    514  CD1 ILE 1  36      36.913  38.814  29.758  0.00  0.00           C  
ATOM    515  H   ILE 1  36      41.002  38.110  29.388  0.00  0.00           H  
ATOM    516  HA  ILE 1  36      39.135  40.262  30.025  0.00  0.00           H  
ATOM    517  HB  ILE 1  36      39.756  37.668  31.268  0.00  0.00           H  
ATOM    518 HG12 ILE 1  36      38.471  37.389  29.420  0.00  0.00           H  
ATOM    519 HG13 ILE 1  36      37.443  37.047  30.891  0.00  0.00           H  
ATOM    520 HG21 ILE 1  36      37.778  38.449  32.808  0.00  0.00           H  
ATOM    521 HG22 ILE 1  36      39.266  39.329  33.241  0.00  0.00           H  
ATOM    522 HG23 ILE 1  36      38.148  40.132  32.277  0.00  0.00           H  
ATOM    523 HD11 ILE 1  36      37.364  39.595  29.145  0.00  0.00           H  
ATOM    524 HD12 ILE 1  36      36.070  38.281  29.319  0.00  0.00           H  
ATOM    525 HD13 ILE 1  36      36.514  39.312  30.642  0.00  0.00           H  
ATOM    526  N   LEU 1  37      40.781  41.375  31.695  0.00  0.00           N  
ATOM    527  CA  LEU 1  37      41.731  42.075  32.602  0.00  0.00           C  
ATOM    528  C   LEU 1  37      41.777  41.644  34.093  0.00  0.00           C  
ATOM    529  O   LEU 1  37      40.711  41.569  34.706  0.00  0.00           O  
ATOM    530  CB  LEU 1  37      41.233  43.559  32.527  0.00  0.00           C  
ATOM    531  CG  LEU 1  37      42.186  44.660  33.184  0.00  0.00           C  
ATOM    532  CD1 LEU 1  37      41.446  46.032  33.241  0.00  0.00           C  
ATOM    533  CD2 LEU 1  37      42.807  44.449  34.467  0.00  0.00           C  
ATOM    534  H   LEU 1  37      39.930  41.885  31.503  0.00  0.00           H  
ATOM    535  HA  LEU 1  37      42.735  41.962  32.193  0.00  0.00           H  
ATOM    536  HB2 LEU 1  37      40.927  43.862  31.526  0.00  0.00           H  
ATOM    537  HB3 LEU 1  37      40.305  43.545  33.099  0.00  0.00           H  
ATOM    538  HG  LEU 1  37      43.020  44.844  32.507  0.00  0.00           H  
ATOM    539 HD11 LEU 1  37      40.823  46.216  32.365  0.00  0.00           H  
ATOM    540 HD12 LEU 1  37      40.747  46.043  34.077  0.00  0.00           H  
ATOM    541 HD13 LEU 1  37      42.152  46.861  33.294  0.00  0.00           H  
ATOM    542 HD21 LEU 1  37      43.526  43.631  34.437  0.00  0.00           H  
ATOM    543 HD22 LEU 1  37      43.483  45.263  34.730  0.00  0.00           H  
ATOM    544 HD23 LEU 1  37      42.126  44.356  35.314  0.00  0.00           H  
ATOM    545  N   VAL 1  38      42.897  41.240  34.719  0.00  0.00           N  
ATOM    546  CA  VAL 1  38      42.953  40.613  36.034  0.00  0.00           C  
ATOM    547  C   VAL 1  38      42.981  41.688  37.223  0.00  0.00           C  
ATOM    548  O   VAL 1  38      43.871  42.567  37.263  0.00  0.00           O  
ATOM    549  CB  VAL 1  38      44.239  39.824  36.124  0.00  0.00           C  
ATOM    550  CG1 VAL 1  38      44.446  38.995  37.397  0.00  0.00           C  
ATOM    551  CG2 VAL 1  38      44.446  38.783  34.982  0.00  0.00           C  
ATOM    552  H   VAL 1  38      43.740  41.466  34.211  0.00  0.00           H  
ATOM    553  HA  VAL 1  38      42.144  39.907  36.222  0.00  0.00           H  
ATOM    554  HB  VAL 1  38      44.965  40.635  36.164  0.00  0.00           H  
ATOM    555 HG11 VAL 1  38      45.448  38.629  37.621  0.00  0.00           H  
ATOM    556 HG12 VAL 1  38      44.109  39.625  38.220  0.00  0.00           H  
ATOM    557 HG13 VAL 1  38      43.751  38.160  37.314  0.00  0.00           H  
ATOM    558 HG21 VAL 1  38      44.388  39.412  34.094  0.00  0.00           H  
ATOM    559 HG22 VAL 1  38      45.396  38.268  35.127  0.00  0.00           H  
ATOM    560 HG23 VAL 1  38      43.638  38.055  34.910  0.00  0.00           H  
ATOM    561  N   ASP 1  39      42.039  41.718  38.211  0.00  0.00           N  
ATOM    562  CA  ASP 1  39      41.911  42.831  39.211  0.00  0.00           C  
ATOM    563  C   ASP 1  39      41.676  42.319  40.638  0.00  0.00           C  
ATOM    564  O   ASP 1  39      40.629  42.163  41.170  0.00  0.00           O  
ATOM    565  CB  ASP 1  39      40.868  43.853  38.826  0.00  0.00           C  
ATOM    566  CG  ASP 1  39      40.724  44.849  39.969  0.00  0.00           C  
ATOM    567  OD1 ASP 1  39      39.570  45.317  40.224  0.00  0.00           O  
ATOM    568  OD2 ASP 1  39      41.675  45.142  40.657  0.00  0.00           O  
ATOM    569  H   ASP 1  39      41.211  41.145  38.126  0.00  0.00           H  
ATOM    570  HA  ASP 1  39      42.903  43.280  39.267  0.00  0.00           H  
ATOM    571  HB2 ASP 1  39      41.299  44.433  38.009  0.00  0.00           H  
ATOM    572  HB3 ASP 1  39      39.946  43.325  38.585  0.00  0.00           H  
ATOM    573  N   THR 1  40      42.732  42.021  41.366  0.00  0.00           N  
ATOM    574  CA  THR 1  40      42.707  41.720  42.850  0.00  0.00           C  
ATOM    575  C   THR 1  40      42.109  42.817  43.655  0.00  0.00           C  
ATOM    576  O   THR 1  40      41.823  42.622  44.887  0.00  0.00           O  
ATOM    577  CB  THR 1  40      44.011  41.250  43.435  0.00  0.00           C  
ATOM    578  OG1 THR 1  40      44.811  42.317  43.599  0.00  0.00           O  
ATOM    579  CG2 THR 1  40      44.717  40.206  42.560  0.00  0.00           C  
ATOM    580  H   THR 1  40      43.674  42.222  41.064  0.00  0.00           H  
ATOM    581  HA  THR 1  40      42.014  40.902  43.045  0.00  0.00           H  
ATOM    582  HB  THR 1  40      43.854  40.835  44.430  0.00  0.00           H  
ATOM    583  HG1 THR 1  40      44.467  42.681  44.417  0.00  0.00           H  
ATOM    584 HG21 THR 1  40      44.771  40.535  41.523  0.00  0.00           H  
ATOM    585 HG22 THR 1  40      45.692  40.066  43.028  0.00  0.00           H  
ATOM    586 HG23 THR 1  40      44.148  39.284  42.681  0.00  0.00           H  
ATOM    587  N   GLY 1  41      41.892  43.974  43.144  0.00  0.00           N  
ATOM    588  CA  GLY 1  41      41.164  45.097  43.805  0.00  0.00           C  
ATOM    589  C   GLY 1  41      39.660  44.996  43.807  0.00  0.00           C  
ATOM    590  O   GLY 1  41      38.975  45.767  44.555  0.00  0.00           O  
ATOM    591  H   GLY 1  41      41.951  44.133  42.148  0.00  0.00           H  
ATOM    592  HA2 GLY 1  41      41.543  45.183  44.823  0.00  0.00           H  
ATOM    593  HA3 GLY 1  41      41.453  46.011  43.286  0.00  0.00           H  
ATOM    594  N   SER 1  42      39.077  43.970  43.213  0.00  0.00           N  
ATOM    595  CA  SER 1  42      37.603  43.772  43.089  0.00  0.00           C  
ATOM    596  C   SER 1  42      37.165  42.311  43.058  0.00  0.00           C  
ATOM    597  O   SER 1  42      38.032  41.462  43.087  0.00  0.00           O  
ATOM    598  CB  SER 1  42      37.094  44.536  41.842  0.00  0.00           C  
ATOM    599  OG  SER 1  42      37.459  43.926  40.607  0.00  0.00           O  
ATOM    600  H   SER 1  42      39.577  43.371  42.572  0.00  0.00           H  
ATOM    601  HA  SER 1  42      37.225  44.272  43.980  0.00  0.00           H  
ATOM    602  HB2 SER 1  42      36.020  44.645  41.687  0.00  0.00           H  
ATOM    603  HB3 SER 1  42      37.469  45.558  41.880  0.00  0.00           H  
ATOM    604  HG  SER 1  42      38.368  44.193  40.454  0.00  0.00           H  
ATOM    605  N   SER 1  43      35.894  41.879  43.071  0.00  0.00           N  
ATOM    606  CA  SER 1  43      35.499  40.409  43.011  0.00  0.00           C  
ATOM    607  C   SER 1  43      34.311  40.181  42.130  0.00  0.00           C  
ATOM    608  O   SER 1  43      33.829  39.064  42.121  0.00  0.00           O  
ATOM    609  CB  SER 1  43      35.188  39.895  44.405  0.00  0.00           C  
ATOM    610  OG  SER 1  43      34.140  40.629  44.904  0.00  0.00           O  
ATOM    611  H   SER 1  43      35.186  42.596  43.140  0.00  0.00           H  
ATOM    612  HA  SER 1  43      36.355  39.877  42.595  0.00  0.00           H  
ATOM    613  HB2 SER 1  43      34.817  38.870  44.427  0.00  0.00           H  
ATOM    614  HB3 SER 1  43      35.952  39.985  45.177  0.00  0.00           H  
ATOM    615  HG  SER 1  43      33.943  40.440  45.825  0.00  0.00           H  
ATOM    616  N   ASN 1  44      33.958  41.069  41.277  0.00  0.00           N  
ATOM    617  CA  ASN 1  44      33.149  40.839  40.088  0.00  0.00           C  
ATOM    618  C   ASN 1  44      33.831  40.150  38.852  0.00  0.00           C  
ATOM    619  O   ASN 1  44      34.939  40.608  38.537  0.00  0.00           O  
ATOM    620  CB  ASN 1  44      32.345  42.109  39.673  0.00  0.00           C  
ATOM    621  CG  ASN 1  44      31.157  42.241  40.630  0.00  0.00           C  
ATOM    622  OD1 ASN 1  44      31.393  42.863  41.718  0.00  0.00           O  
ATOM    623  ND2 ASN 1  44      29.959  41.923  40.179  0.00  0.00           N  
ATOM    624  H   ASN 1  44      34.494  41.918  41.166  0.00  0.00           H  
ATOM    625  HA  ASN 1  44      32.445  40.035  40.303  0.00  0.00           H  
ATOM    626  HB2 ASN 1  44      32.895  43.047  39.756  0.00  0.00           H  
ATOM    627  HB3 ASN 1  44      32.036  41.889  38.652  0.00  0.00           H  
ATOM    628 HD21 ASN 1  44      29.113  41.981  40.728  0.00  0.00           H  
ATOM    629 HD22 ASN 1  44      29.749  41.637  39.234  0.00  0.00           H  
ATOM    630  N   PHE 1  45      33.255  39.188  38.197  0.00  0.00           N  
ATOM    631  CA  PHE 1  45      33.585  38.951  36.773  0.00  0.00           C  
ATOM    632  C   PHE 1  45      32.563  39.560  35.841  0.00  0.00           C  
ATOM    633  O   PHE 1  45      31.372  39.372  35.929  0.00  0.00           O  
ATOM    634  CB  PHE 1  45      33.868  37.461  36.566  0.00  0.00           C  
ATOM    635  CG  PHE 1  45      33.981  37.046  35.159  0.00  0.00           C  
ATOM    636  CD1 PHE 1  45      33.153  35.973  34.636  0.00  0.00           C  
ATOM    637  CD2 PHE 1  45      34.947  37.662  34.377  0.00  0.00           C  
ATOM    638  CE1 PHE 1  45      33.427  35.522  33.318  0.00  0.00           C  
ATOM    639  CE2 PHE 1  45      34.987  37.347  33.049  0.00  0.00           C  
ATOM    640  CZ  PHE 1  45      34.261  36.280  32.503  0.00  0.00           C  
ATOM    641  H   PHE 1  45      32.427  38.827  38.651  0.00  0.00           H  
ATOM    642  HA  PHE 1  45      34.534  39.435  36.542  0.00  0.00           H  
ATOM    643  HB2 PHE 1  45      34.842  37.229  36.999  0.00  0.00           H  
ATOM    644  HB3 PHE 1  45      33.136  36.841  37.082  0.00  0.00           H  
ATOM    645  HD1 PHE 1  45      32.499  35.380  35.259  0.00  0.00           H  
ATOM    646  HD2 PHE 1  45      35.606  38.394  34.820  0.00  0.00           H  
ATOM    647  HE1 PHE 1  45      32.881  34.656  32.973  0.00  0.00           H  
ATOM    648  HE2 PHE 1  45      35.758  37.880  32.512  0.00  0.00           H  
ATOM    649  HZ  PHE 1  45      34.286  36.089  31.440  0.00  0.00           H  
ATOM    650  N   ALA 1  46      33.043  40.462  34.991  0.00  0.00           N  
ATOM    651  CA  ALA 1  46      32.203  41.282  34.108  0.00  0.00           C  
ATOM    652  C   ALA 1  46      32.707  41.579  32.641  0.00  0.00           C  
ATOM    653  O   ALA 1  46      33.868  41.602  32.384  0.00  0.00           O  
ATOM    654  CB  ALA 1  46      32.111  42.654  34.694  0.00  0.00           C  
ATOM    655  H   ALA 1  46      34.049  40.501  34.908  0.00  0.00           H  
ATOM    656  HA  ALA 1  46      31.219  40.812  34.099  0.00  0.00           H  
ATOM    657  HB1 ALA 1  46      31.515  43.357  34.113  0.00  0.00           H  
ATOM    658  HB2 ALA 1  46      31.978  42.697  35.775  0.00  0.00           H  
ATOM    659  HB3 ALA 1  46      33.050  43.201  34.613  0.00  0.00           H  
ATOM    660  N   VAL 1  47      31.783  41.889  31.731  0.00  0.00           N  
ATOM    661  CA  VAL 1  47      32.065  41.902  30.272  0.00  0.00           C  
ATOM    662  C   VAL 1  47      31.333  42.962  29.552  0.00  0.00           C  
ATOM    663  O   VAL 1  47      30.142  43.255  29.869  0.00  0.00           O  
ATOM    664  CB  VAL 1  47      31.597  40.616  29.573  0.00  0.00           C  
ATOM    665  CG1 VAL 1  47      32.728  39.589  29.784  0.00  0.00           C  
ATOM    666  CG2 VAL 1  47      30.202  40.095  29.929  0.00  0.00           C  
ATOM    667  H   VAL 1  47      30.829  41.878  32.062  0.00  0.00           H  
ATOM    668  HA  VAL 1  47      33.126  41.936  30.022  0.00  0.00           H  
ATOM    669  HB  VAL 1  47      31.509  40.869  28.516  0.00  0.00           H  
ATOM    670 HG11 VAL 1  47      32.491  38.752  29.128  0.00  0.00           H  
ATOM    671 HG12 VAL 1  47      33.661  39.981  29.378  0.00  0.00           H  
ATOM    672 HG13 VAL 1  47      32.783  39.301  30.834  0.00  0.00           H  
ATOM    673 HG21 VAL 1  47      30.059  39.200  29.323  0.00  0.00           H  
ATOM    674 HG22 VAL 1  47      30.122  39.937  31.004  0.00  0.00           H  
ATOM    675 HG23 VAL 1  47      29.418  40.817  29.704  0.00  0.00           H  
ATOM    676  N   GLY 1  48      31.890  43.474  28.485  0.00  0.00           N  
ATOM    677  CA  GLY 1  48      31.223  44.234  27.422  0.00  0.00           C  
ATOM    678  C   GLY 1  48      30.392  43.239  26.608  0.00  0.00           C  
ATOM    679  O   GLY 1  48      30.788  42.252  26.114  0.00  0.00           O  
ATOM    680  H   GLY 1  48      32.769  43.016  28.293  0.00  0.00           H  
ATOM    681  HA2 GLY 1  48      30.595  44.985  27.901  0.00  0.00           H  
ATOM    682  HA3 GLY 1  48      31.855  44.829  26.763  0.00  0.00           H  
ATOM    683  N   ALA 1  49      29.172  43.590  26.442  0.00  0.00           N  
ATOM    684  CA  ALA 1  49      28.091  42.761  25.889  0.00  0.00           C  
ATOM    685  C   ALA 1  49      27.185  43.477  24.814  0.00  0.00           C  
ATOM    686  O   ALA 1  49      26.110  42.997  24.405  0.00  0.00           O  
ATOM    687  CB  ALA 1  49      27.291  42.298  27.085  0.00  0.00           C  
ATOM    688  H   ALA 1  49      28.957  44.447  26.932  0.00  0.00           H  
ATOM    689  HA  ALA 1  49      28.545  41.885  25.427  0.00  0.00           H  
ATOM    690  HB1 ALA 1  49      26.412  41.738  26.766  0.00  0.00           H  
ATOM    691  HB2 ALA 1  49      27.965  41.679  27.677  0.00  0.00           H  
ATOM    692  HB3 ALA 1  49      26.903  43.073  27.747  0.00  0.00           H  
ATOM    693  N   ALA 1  50      27.729  44.585  24.367  0.00  0.00           N  
ATOM    694  CA  ALA 1  50      27.087  45.468  23.291  0.00  0.00           C  
ATOM    695  C   ALA 1  50      28.120  46.292  22.482  0.00  0.00           C  
ATOM    696  O   ALA 1  50      29.117  46.572  23.115  0.00  0.00           O  
ATOM    697  CB  ALA 1  50      26.075  46.431  23.926  0.00  0.00           C  
ATOM    698  H   ALA 1  50      28.672  44.854  24.608  0.00  0.00           H  
ATOM    699  HA  ALA 1  50      26.551  44.850  22.571  0.00  0.00           H  
ATOM    700  HB1 ALA 1  50      25.721  47.112  23.152  0.00  0.00           H  
ATOM    701  HB2 ALA 1  50      25.185  45.977  24.361  0.00  0.00           H  
ATOM    702  HB3 ALA 1  50      26.460  47.041  24.743  0.00  0.00           H  
ATOM    703  N   PRO 1  51      27.806  46.854  21.279  0.00  0.00           N  
ATOM    704  CA  PRO 1  51      28.834  47.567  20.419  0.00  0.00           C  
ATOM    705  C   PRO 1  51      29.258  48.860  21.028  0.00  0.00           C  
ATOM    706  O   PRO 1  51      28.468  49.564  21.694  0.00  0.00           O  
ATOM    707  CB  PRO 1  51      28.139  47.716  19.038  0.00  0.00           C  
ATOM    708  CG  PRO 1  51      27.043  46.662  19.047  0.00  0.00           C  
ATOM    709  CD  PRO 1  51      26.622  46.626  20.464  0.00  0.00           C  
ATOM    710  HA  PRO 1  51      29.724  46.970  20.220  0.00  0.00           H  
ATOM    711  HB2 PRO 1  51      27.639  48.680  19.121  0.00  0.00           H  
ATOM    712  HB3 PRO 1  51      28.722  47.602  18.124  0.00  0.00           H  
ATOM    713  HG2 PRO 1  51      26.243  46.974  18.375  0.00  0.00           H  
ATOM    714  HG3 PRO 1  51      27.524  45.711  18.817  0.00  0.00           H  
ATOM    715  HD2 PRO 1  51      25.994  47.447  20.807  0.00  0.00           H  
ATOM    716  HD3 PRO 1  51      26.224  45.612  20.418  0.00  0.00           H  
ATOM    717  N   HIS 1  52      30.612  49.170  20.903  0.00  0.00           N  
ATOM    718  CA  HIS 1  52      31.301  50.258  21.550  0.00  0.00           C  
ATOM    719  C   HIS 1  52      32.524  50.667  20.700  0.00  0.00           C  
ATOM    720  O   HIS 1  52      33.319  49.752  20.340  0.00  0.00           O  
ATOM    721  CB  HIS 1  52      31.653  49.750  22.971  0.00  0.00           C  
ATOM    722  CG  HIS 1  52      32.247  50.769  23.923  0.00  0.00           C  
ATOM    723  ND1 HIS 1  52      33.547  51.210  23.906  0.00  0.00           N  
ATOM    724  CD2 HIS 1  52      31.546  51.360  24.902  0.00  0.00           C  
ATOM    725  CE1 HIS 1  52      33.651  52.158  24.839  0.00  0.00           C  
ATOM    726  NE2 HIS 1  52      32.532  52.218  25.540  0.00  0.00           N  
ATOM    727  H   HIS 1  52      31.177  48.488  20.418  0.00  0.00           H  
ATOM    728  HA  HIS 1  52      30.654  51.128  21.660  0.00  0.00           H  
ATOM    729  HB2 HIS 1  52      30.717  49.349  23.362  0.00  0.00           H  
ATOM    730  HB3 HIS 1  52      32.331  48.897  22.974  0.00  0.00           H  
ATOM    731  HD2 HIS 1  52      30.505  51.249  25.167  0.00  0.00           H  
ATOM    732  HE1 HIS 1  52      34.526  52.753  25.054  0.00  0.00           H  
ATOM    733  HE2 HIS 1  52      32.378  52.783  26.363  0.00  0.00           H  
ATOM    734  N   PRO 1  53      32.894  51.945  20.681  0.00  0.00           N  
ATOM    735  CA  PRO 1  53      34.048  52.322  19.825  0.00  0.00           C  
ATOM    736  C   PRO 1  53      35.444  51.818  20.261  0.00  0.00           C  
ATOM    737  O   PRO 1  53      36.284  51.703  19.343  0.00  0.00           O  
ATOM    738  CB  PRO 1  53      34.029  53.794  19.633  0.00  0.00           C  
ATOM    739  CG  PRO 1  53      33.212  54.290  20.838  0.00  0.00           C  
ATOM    740  CD  PRO 1  53      32.285  53.104  21.217  0.00  0.00           C  
ATOM    741  HA  PRO 1  53      33.921  51.915  18.822  0.00  0.00           H  
ATOM    742  HB2 PRO 1  53      35.012  54.262  19.665  0.00  0.00           H  
ATOM    743  HB3 PRO 1  53      33.561  54.090  18.694  0.00  0.00           H  
ATOM    744  HG2 PRO 1  53      33.884  54.591  21.641  0.00  0.00           H  
ATOM    745  HG3 PRO 1  53      32.527  55.082  20.536  0.00  0.00           H  
ATOM    746  HD2 PRO 1  53      32.126  53.017  22.292  0.00  0.00           H  
ATOM    747  HD3 PRO 1  53      31.339  53.237  20.692  0.00  0.00           H  
ATOM    748  N   PHE 1  54      35.610  51.367  21.563  0.00  0.00           N  
ATOM    749  CA  PHE 1  54      36.877  50.768  22.068  0.00  0.00           C  
ATOM    750  C   PHE 1  54      37.066  49.285  21.866  0.00  0.00           C  
ATOM    751  O   PHE 1  54      38.172  48.778  22.040  0.00  0.00           O  
ATOM    752  CB  PHE 1  54      37.368  51.270  23.467  0.00  0.00           C  
ATOM    753  CG  PHE 1  54      37.536  52.729  23.748  0.00  0.00           C  
ATOM    754  CD1 PHE 1  54      37.550  53.562  22.607  0.00  0.00           C  
ATOM    755  CD2 PHE 1  54      37.375  53.244  25.029  0.00  0.00           C  
ATOM    756  CE1 PHE 1  54      37.641  54.973  22.807  0.00  0.00           C  
ATOM    757  CE2 PHE 1  54      37.451  54.629  25.198  0.00  0.00           C  
ATOM    758  CZ  PHE 1  54      37.637  55.454  24.108  0.00  0.00           C  
ATOM    759  H   PHE 1  54      34.839  51.394  22.214  0.00  0.00           H  
ATOM    760  HA  PHE 1  54      37.578  51.032  21.277  0.00  0.00           H  
ATOM    761  HB2 PHE 1  54      36.703  50.856  24.225  0.00  0.00           H  
ATOM    762  HB3 PHE 1  54      38.344  50.803  23.595  0.00  0.00           H  
ATOM    763  HD1 PHE 1  54      37.481  53.133  21.618  0.00  0.00           H  
ATOM    764  HD2 PHE 1  54      37.309  52.567  25.868  0.00  0.00           H  
ATOM    765  HE1 PHE 1  54      37.848  55.534  21.907  0.00  0.00           H  
ATOM    766  HE2 PHE 1  54      37.545  55.004  26.207  0.00  0.00           H  
ATOM    767  HZ  PHE 1  54      37.722  56.501  24.361  0.00  0.00           H  
ATOM    768  N   LEU 1  55      35.894  48.611  21.633  0.00  0.00           N  
ATOM    769  CA  LEU 1  55      35.793  47.154  21.517  0.00  0.00           C  
ATOM    770  C   LEU 1  55      35.734  46.746  20.016  0.00  0.00           C  
ATOM    771  O   LEU 1  55      35.361  47.447  19.141  0.00  0.00           O  
ATOM    772  CB  LEU 1  55      34.546  46.646  22.278  0.00  0.00           C  
ATOM    773  CG  LEU 1  55      34.564  46.787  23.917  0.00  0.00           C  
ATOM    774  CD1 LEU 1  55      33.307  46.207  24.459  0.00  0.00           C  
ATOM    775  CD2 LEU 1  55      35.728  46.118  24.596  0.00  0.00           C  
ATOM    776  H   LEU 1  55      35.033  49.137  21.597  0.00  0.00           H  
ATOM    777  HA  LEU 1  55      36.649  46.646  21.961  0.00  0.00           H  
ATOM    778  HB2 LEU 1  55      33.702  47.195  21.860  0.00  0.00           H  
ATOM    779  HB3 LEU 1  55      34.519  45.589  22.016  0.00  0.00           H  
ATOM    780  HG  LEU 1  55      34.504  47.855  24.124  0.00  0.00           H  
ATOM    781 HD11 LEU 1  55      33.370  46.139  25.545  0.00  0.00           H  
ATOM    782 HD12 LEU 1  55      32.481  46.865  24.189  0.00  0.00           H  
ATOM    783 HD13 LEU 1  55      33.082  45.196  24.118  0.00  0.00           H  
ATOM    784 HD21 LEU 1  55      36.658  46.611  24.310  0.00  0.00           H  
ATOM    785 HD22 LEU 1  55      35.563  46.127  25.673  0.00  0.00           H  
ATOM    786 HD23 LEU 1  55      35.825  45.094  24.234  0.00  0.00           H  
ATOM    787  N   HIS 1  56      36.151  45.524  19.825  0.00  0.00           N  
ATOM    788  CA  HIS 1  56      36.207  44.861  18.499  0.00  0.00           C  
ATOM    789  C   HIS 1  56      35.572  43.449  18.490  0.00  0.00           C  
ATOM    790  O   HIS 1  56      35.017  43.067  17.439  0.00  0.00           O  
ATOM    791  CB  HIS 1  56      37.730  44.823  18.218  0.00  0.00           C  
ATOM    792  CG  HIS 1  56      38.386  46.155  18.144  0.00  0.00           C  
ATOM    793  ND1 HIS 1  56      38.019  47.197  17.324  0.00  0.00           N  
ATOM    794  CD2 HIS 1  56      39.208  46.588  19.147  0.00  0.00           C  
ATOM    795  CE1 HIS 1  56      38.649  48.269  17.785  0.00  0.00           C  
ATOM    796  NE2 HIS 1  56      39.366  48.006  18.892  0.00  0.00           N  
ATOM    797  H   HIS 1  56      36.631  45.087  20.599  0.00  0.00           H  
ATOM    798  HA  HIS 1  56      35.665  45.492  17.795  0.00  0.00           H  
ATOM    799  HB2 HIS 1  56      38.260  44.198  18.937  0.00  0.00           H  
ATOM    800  HB3 HIS 1  56      37.983  44.465  17.221  0.00  0.00           H  
ATOM    801  HD1 HIS 1  56      37.408  47.165  16.521  0.00  0.00           H  
ATOM    802  HD2 HIS 1  56      39.644  46.059  19.981  0.00  0.00           H  
ATOM    803  HE1 HIS 1  56      38.587  49.277  17.403  0.00  0.00           H  
ATOM    804  N   ARG 1  57      35.482  42.784  19.660  0.00  0.00           N  
ATOM    805  CA  ARG 1  57      34.603  41.581  19.959  0.00  0.00           C  
ATOM    806  C   ARG 1  57      34.010  41.689  21.354  0.00  0.00           C  
ATOM    807  O   ARG 1  57      34.716  42.017  22.271  0.00  0.00           O  
ATOM    808  CB  ARG 1  57      35.439  40.262  19.879  0.00  0.00           C  
ATOM    809  CG  ARG 1  57      36.486  40.054  20.947  0.00  0.00           C  
ATOM    810  CD  ARG 1  57      37.335  38.830  20.737  0.00  0.00           C  
ATOM    811  NE  ARG 1  57      38.287  38.598  21.759  0.00  0.00           N  
ATOM    812  CZ  ARG 1  57      39.238  37.714  21.748  0.00  0.00           C  
ATOM    813  NH1 ARG 1  57      39.292  36.770  20.798  0.00  0.00           N  
ATOM    814  NH2 ARG 1  57      40.210  37.755  22.532  0.00  0.00           N  
ATOM    815  H   ARG 1  57      36.242  42.957  20.303  0.00  0.00           H  
ATOM    816  HA  ARG 1  57      33.881  41.692  19.150  0.00  0.00           H  
ATOM    817  HB2 ARG 1  57      34.694  39.468  19.816  0.00  0.00           H  
ATOM    818  HB3 ARG 1  57      35.941  40.155  18.918  0.00  0.00           H  
ATOM    819  HG2 ARG 1  57      37.112  40.927  21.128  0.00  0.00           H  
ATOM    820  HG3 ARG 1  57      35.912  39.911  21.863  0.00  0.00           H  
ATOM    821  HD2 ARG 1  57      36.717  37.940  20.620  0.00  0.00           H  
ATOM    822  HD3 ARG 1  57      37.957  39.032  19.865  0.00  0.00           H  
ATOM    823  HE  ARG 1  57      38.318  39.228  22.548  0.00  0.00           H  
ATOM    824 HH11 ARG 1  57      39.957  36.015  20.704  0.00  0.00           H  
ATOM    825 HH12 ARG 1  57      38.661  36.880  20.018  0.00  0.00           H  
ATOM    826 HH21 ARG 1  57      40.880  37.018  22.698  0.00  0.00           H  
ATOM    827 HH22 ARG 1  57      40.129  38.419  23.289  0.00  0.00           H  
ATOM    828  N   TYR 1  58      32.657  41.531  21.475  0.00  0.00           N  
ATOM    829  CA  TYR 1  58      31.899  41.498  22.729  0.00  0.00           C  
ATOM    830  C   TYR 1  58      31.049  40.220  22.882  0.00  0.00           C  
ATOM    831  O   TYR 1  58      30.790  39.429  21.955  0.00  0.00           O  
ATOM    832  CB  TYR 1  58      30.951  42.746  22.742  0.00  0.00           C  
ATOM    833  CG  TYR 1  58      29.853  42.954  21.720  0.00  0.00           C  
ATOM    834  CD1 TYR 1  58      28.596  42.488  22.025  0.00  0.00           C  
ATOM    835  CD2 TYR 1  58      30.173  43.375  20.429  0.00  0.00           C  
ATOM    836  CE1 TYR 1  58      27.566  42.637  21.068  0.00  0.00           C  
ATOM    837  CE2 TYR 1  58      29.124  43.294  19.390  0.00  0.00           C  
ATOM    838  CZ  TYR 1  58      27.818  43.071  19.767  0.00  0.00           C  
ATOM    839  OH  TYR 1  58      26.827  43.097  18.807  0.00  0.00           O  
ATOM    840  H   TYR 1  58      32.138  41.227  20.663  0.00  0.00           H  
ATOM    841  HA  TYR 1  58      32.602  41.556  23.560  0.00  0.00           H  
ATOM    842  HB2 TYR 1  58      30.518  42.656  23.738  0.00  0.00           H  
ATOM    843  HB3 TYR 1  58      31.613  43.612  22.742  0.00  0.00           H  
ATOM    844  HD1 TYR 1  58      28.385  41.947  22.935  0.00  0.00           H  
ATOM    845  HD2 TYR 1  58      31.171  43.629  20.102  0.00  0.00           H  
ATOM    846  HE1 TYR 1  58      26.604  42.250  21.371  0.00  0.00           H  
ATOM    847  HE2 TYR 1  58      29.287  43.562  18.357  0.00  0.00           H  
ATOM    848  HH  TYR 1  58      27.122  43.290  17.914  0.00  0.00           H  
ATOM    849  N   TYR 1  59      30.793  39.838  24.156  0.00  0.00           N  
ATOM    850  CA  TYR 1  59      29.955  38.693  24.587  0.00  0.00           C  
ATOM    851  C   TYR 1  59      28.602  38.664  23.959  0.00  0.00           C  
ATOM    852  O   TYR 1  59      28.085  39.755  23.700  0.00  0.00           O  
ATOM    853  CB  TYR 1  59      30.023  38.727  26.074  0.00  0.00           C  
ATOM    854  CG  TYR 1  59      29.093  37.717  26.756  0.00  0.00           C  
ATOM    855  CD1 TYR 1  59      29.292  36.335  26.471  0.00  0.00           C  
ATOM    856  CD2 TYR 1  59      28.152  38.020  27.752  0.00  0.00           C  
ATOM    857  CE1 TYR 1  59      28.526  35.303  27.080  0.00  0.00           C  
ATOM    858  CE2 TYR 1  59      27.411  37.033  28.412  0.00  0.00           C  
ATOM    859  CZ  TYR 1  59      27.600  35.696  28.039  0.00  0.00           C  
ATOM    860  OH  TYR 1  59      26.956  34.736  28.738  0.00  0.00           O  
ATOM    861  H   TYR 1  59      30.987  40.544  24.852  0.00  0.00           H  
ATOM    862  HA  TYR 1  59      30.507  37.857  24.157  0.00  0.00           H  
ATOM    863  HB2 TYR 1  59      31.018  38.528  26.472  0.00  0.00           H  
ATOM    864  HB3 TYR 1  59      29.845  39.651  26.625  0.00  0.00           H  
ATOM    865  HD1 TYR 1  59      30.076  36.050  25.784  0.00  0.00           H  
ATOM    866  HD2 TYR 1  59      28.083  39.019  28.156  0.00  0.00           H  
ATOM    867  HE1 TYR 1  59      28.739  34.251  26.957  0.00  0.00           H  
ATOM    868  HE2 TYR 1  59      26.803  37.349  29.247  0.00  0.00           H  
ATOM    869  HH  TYR 1  59      27.128  33.821  28.504  0.00  0.00           H  
ATOM    870  N   GLN 1  60      28.013  37.464  23.813  0.00  0.00           N  
ATOM    871  CA  GLN 1  60      26.858  37.175  23.009  0.00  0.00           C  
ATOM    872  C   GLN 1  60      25.934  36.229  23.879  0.00  0.00           C  
ATOM    873  O   GLN 1  60      25.832  35.000  23.595  0.00  0.00           O  
ATOM    874  CB  GLN 1  60      27.221  36.593  21.598  0.00  0.00           C  
ATOM    875  CG  GLN 1  60      28.141  37.448  20.744  0.00  0.00           C  
ATOM    876  CD  GLN 1  60      27.699  38.889  20.489  0.00  0.00           C  
ATOM    877  OE1 GLN 1  60      26.615  39.350  20.351  0.00  0.00           O  
ATOM    878  NE2 GLN 1  60      28.689  39.739  20.270  0.00  0.00           N  
ATOM    879  H   GLN 1  60      28.595  36.690  24.100  0.00  0.00           H  
ATOM    880  HA  GLN 1  60      26.360  38.105  22.733  0.00  0.00           H  
ATOM    881  HB2 GLN 1  60      27.833  35.700  21.726  0.00  0.00           H  
ATOM    882  HB3 GLN 1  60      26.279  36.393  21.088  0.00  0.00           H  
ATOM    883  HG2 GLN 1  60      29.010  37.527  21.398  0.00  0.00           H  
ATOM    884  HG3 GLN 1  60      28.399  36.907  19.833  0.00  0.00           H  
ATOM    885 HE21 GLN 1  60      28.488  40.722  20.161  0.00  0.00           H  
ATOM    886 HE22 GLN 1  60      29.601  39.472  20.611  0.00  0.00           H  
ATOM    887  N   ARG 1  61      25.232  36.761  24.899  0.00  0.00           N  
ATOM    888  CA  ARG 1  61      24.197  36.053  25.660  0.00  0.00           C  
ATOM    889  C   ARG 1  61      23.194  35.326  24.798  0.00  0.00           C  
ATOM    890  O   ARG 1  61      22.800  34.182  25.072  0.00  0.00           O  
ATOM    891  CB  ARG 1  61      23.449  37.155  26.404  0.00  0.00           C  
ATOM    892  CG  ARG 1  61      24.269  37.654  27.579  0.00  0.00           C  
ATOM    893  CD  ARG 1  61      23.508  38.646  28.461  0.00  0.00           C  
ATOM    894  NE  ARG 1  61      23.469  39.956  27.864  0.00  0.00           N  
ATOM    895  CZ  ARG 1  61      22.576  40.930  28.210  0.00  0.00           C  
ATOM    896  NH1 ARG 1  61      21.978  40.814  29.352  0.00  0.00           N  
ATOM    897  NH2 ARG 1  61      22.257  41.861  27.368  0.00  0.00           N  
ATOM    898  H   ARG 1  61      25.432  37.724  25.130  0.00  0.00           H  
ATOM    899  HA  ARG 1  61      24.551  35.373  26.435  0.00  0.00           H  
ATOM    900  HB2 ARG 1  61      23.126  38.019  25.825  0.00  0.00           H  
ATOM    901  HB3 ARG 1  61      22.474  36.744  26.665  0.00  0.00           H  
ATOM    902  HG2 ARG 1  61      24.478  36.782  28.199  0.00  0.00           H  
ATOM    903  HG3 ARG 1  61      25.203  38.107  27.245  0.00  0.00           H  
ATOM    904  HD2 ARG 1  61      22.555  38.136  28.599  0.00  0.00           H  
ATOM    905  HD3 ARG 1  61      23.893  38.708  29.479  0.00  0.00           H  
ATOM    906  HE  ARG 1  61      24.031  40.155  27.049  0.00  0.00           H  
ATOM    907 HH11 ARG 1  61      21.281  41.467  29.679  0.00  0.00           H  
ATOM    908 HH12 ARG 1  61      22.284  40.118  30.017  0.00  0.00           H  
ATOM    909 HH21 ARG 1  61      21.852  42.655  27.843  0.00  0.00           H  
ATOM    910 HH22 ARG 1  61      22.844  41.904  26.548  0.00  0.00           H  
ATOM    911  N   GLN 1  62      22.693  36.010  23.738  0.00  0.00           N  
ATOM    912  CA  GLN 1  62      21.631  35.566  22.829  0.00  0.00           C  
ATOM    913  C   GLN 1  62      22.069  34.346  21.878  0.00  0.00           C  
ATOM    914  O   GLN 1  62      21.198  33.676  21.469  0.00  0.00           O  
ATOM    915  CB  GLN 1  62      21.062  36.732  22.043  0.00  0.00           C  
ATOM    916  CG  GLN 1  62      21.857  37.359  20.804  0.00  0.00           C  
ATOM    917  CD  GLN 1  62      23.333  37.654  21.095  0.00  0.00           C  
ATOM    918  OE1 GLN 1  62      23.734  37.941  22.249  0.00  0.00           O  
ATOM    919  NE2 GLN 1  62      24.271  37.612  20.158  0.00  0.00           N  
ATOM    920  H   GLN 1  62      23.170  36.878  23.539  0.00  0.00           H  
ATOM    921  HA  GLN 1  62      20.844  35.230  23.504  0.00  0.00           H  
ATOM    922  HB2 GLN 1  62      20.131  36.456  21.548  0.00  0.00           H  
ATOM    923  HB3 GLN 1  62      20.754  37.506  22.746  0.00  0.00           H  
ATOM    924  HG2 GLN 1  62      21.781  36.638  19.989  0.00  0.00           H  
ATOM    925  HG3 GLN 1  62      21.397  38.259  20.397  0.00  0.00           H  
ATOM    926 HE21 GLN 1  62      25.133  38.032  20.475  0.00  0.00           H  
ATOM    927 HE22 GLN 1  62      23.998  37.430  19.202  0.00  0.00           H  
ATOM    928  N   LEU 1  63      23.392  34.094  21.743  0.00  0.00           N  
ATOM    929  CA  LEU 1  63      23.885  32.926  21.013  0.00  0.00           C  
ATOM    930  C   LEU 1  63      24.351  31.858  22.018  0.00  0.00           C  
ATOM    931  O   LEU 1  63      24.083  30.678  21.715  0.00  0.00           O  
ATOM    932  CB  LEU 1  63      25.065  33.458  20.147  0.00  0.00           C  
ATOM    933  CG  LEU 1  63      24.692  34.253  18.878  0.00  0.00           C  
ATOM    934  CD1 LEU 1  63      26.105  34.656  18.113  0.00  0.00           C  
ATOM    935  CD2 LEU 1  63      23.811  33.614  17.774  0.00  0.00           C  
ATOM    936  H   LEU 1  63      24.031  34.701  22.236  0.00  0.00           H  
ATOM    937  HA  LEU 1  63      23.141  32.466  20.364  0.00  0.00           H  
ATOM    938  HB2 LEU 1  63      25.685  34.067  20.804  0.00  0.00           H  
ATOM    939  HB3 LEU 1  63      25.721  32.627  19.889  0.00  0.00           H  
ATOM    940  HG  LEU 1  63      24.151  35.142  19.200  0.00  0.00           H  
ATOM    941 HD11 LEU 1  63      26.820  34.932  18.887  0.00  0.00           H  
ATOM    942 HD12 LEU 1  63      26.445  33.771  17.575  0.00  0.00           H  
ATOM    943 HD13 LEU 1  63      25.881  35.436  17.385  0.00  0.00           H  
ATOM    944 HD21 LEU 1  63      24.105  32.568  17.680  0.00  0.00           H  
ATOM    945 HD22 LEU 1  63      22.797  33.523  18.164  0.00  0.00           H  
ATOM    946 HD23 LEU 1  63      23.882  34.177  16.844  0.00  0.00           H  
ATOM    947  N   SER 1  64      24.804  32.232  23.186  0.00  0.00           N  
ATOM    948  CA  SER 1  64      25.176  31.285  24.203  0.00  0.00           C  
ATOM    949  C   SER 1  64      24.011  30.509  24.728  0.00  0.00           C  
ATOM    950  O   SER 1  64      23.118  31.027  25.467  0.00  0.00           O  
ATOM    951  CB  SER 1  64      26.042  31.788  25.357  0.00  0.00           C  
ATOM    952  OG  SER 1  64      26.271  30.752  26.278  0.00  0.00           O  
ATOM    953  H   SER 1  64      24.827  33.230  23.341  0.00  0.00           H  
ATOM    954  HA  SER 1  64      25.918  30.659  23.707  0.00  0.00           H  
ATOM    955  HB2 SER 1  64      26.979  32.144  24.928  0.00  0.00           H  
ATOM    956  HB3 SER 1  64      25.633  32.697  25.799  0.00  0.00           H  
ATOM    957  HG  SER 1  64      26.501  31.274  27.050  0.00  0.00           H  
ATOM    958  N   SER 1  65      23.962  29.191  24.322  0.00  0.00           N  
ATOM    959  CA  SER 1  65      22.912  28.317  24.743  0.00  0.00           C  
ATOM    960  C   SER 1  65      22.975  28.020  26.312  0.00  0.00           C  
ATOM    961  O   SER 1  65      21.956  27.744  26.957  0.00  0.00           O  
ATOM    962  CB  SER 1  65      22.955  27.006  23.857  0.00  0.00           C  
ATOM    963  OG  SER 1  65      24.195  26.312  24.011  0.00  0.00           O  
ATOM    964  H   SER 1  65      24.669  28.847  23.688  0.00  0.00           H  
ATOM    965  HA  SER 1  65      22.012  28.869  24.471  0.00  0.00           H  
ATOM    966  HB2 SER 1  65      22.117  26.359  24.119  0.00  0.00           H  
ATOM    967  HB3 SER 1  65      22.870  27.392  22.841  0.00  0.00           H  
ATOM    968  HG  SER 1  65      24.862  26.888  23.629  0.00  0.00           H  
ATOM    969  N   THR 1  66      24.094  28.111  26.944  0.00  0.00           N  
ATOM    970  CA  THR 1  66      24.243  28.037  28.395  0.00  0.00           C  
ATOM    971  C   THR 1  66      24.091  29.393  29.198  0.00  0.00           C  
ATOM    972  O   THR 1  66      24.039  29.393  30.430  0.00  0.00           O  
ATOM    973  CB  THR 1  66      25.573  27.239  28.855  0.00  0.00           C  
ATOM    974  OG1 THR 1  66      26.801  27.590  28.160  0.00  0.00           O  
ATOM    975  CG2 THR 1  66      25.290  25.771  28.628  0.00  0.00           C  
ATOM    976  H   THR 1  66      24.858  28.519  26.424  0.00  0.00           H  
ATOM    977  HA  THR 1  66      23.449  27.436  28.837  0.00  0.00           H  
ATOM    978  HB  THR 1  66      25.799  27.427  29.904  0.00  0.00           H  
ATOM    979  HG1 THR 1  66      27.045  28.406  28.603  0.00  0.00           H  
ATOM    980 HG21 THR 1  66      26.236  25.252  28.785  0.00  0.00           H  
ATOM    981 HG22 THR 1  66      24.550  25.442  29.358  0.00  0.00           H  
ATOM    982 HG23 THR 1  66      25.005  25.576  27.594  0.00  0.00           H  
ATOM    983  N   TYR 1  67      23.993  30.595  28.545  0.00  0.00           N  
ATOM    984  CA  TYR 1  67      23.463  31.763  29.244  0.00  0.00           C  
ATOM    985  C   TYR 1  67      22.022  31.481  29.918  0.00  0.00           C  
ATOM    986  O   TYR 1  67      21.137  30.821  29.394  0.00  0.00           O  
ATOM    987  CB  TYR 1  67      23.441  33.016  28.413  0.00  0.00           C  
ATOM    988  CG  TYR 1  67      22.456  34.100  28.789  0.00  0.00           C  
ATOM    989  CD1 TYR 1  67      22.582  34.842  30.016  0.00  0.00           C  
ATOM    990  CD2 TYR 1  67      21.434  34.474  27.879  0.00  0.00           C  
ATOM    991  CE1 TYR 1  67      21.706  35.855  30.374  0.00  0.00           C  
ATOM    992  CE2 TYR 1  67      20.449  35.433  28.293  0.00  0.00           C  
ATOM    993  CZ  TYR 1  67      20.584  36.144  29.514  0.00  0.00           C  
ATOM    994  OH  TYR 1  67      19.590  37.035  29.858  0.00  0.00           O  
ATOM    995  H   TYR 1  67      23.959  30.498  27.541  0.00  0.00           H  
ATOM    996  HA  TYR 1  67      24.029  32.016  30.141  0.00  0.00           H  
ATOM    997  HB2 TYR 1  67      24.437  33.445  28.304  0.00  0.00           H  
ATOM    998  HB3 TYR 1  67      23.020  32.700  27.458  0.00  0.00           H  
ATOM    999  HD1 TYR 1  67      23.421  34.705  30.683  0.00  0.00           H  
ATOM   1000  HD2 TYR 1  67      21.321  33.981  26.925  0.00  0.00           H  
ATOM   1001  HE1 TYR 1  67      21.871  36.489  31.233  0.00  0.00           H  
ATOM   1002  HE2 TYR 1  67      19.535  35.654  27.762  0.00  0.00           H  
ATOM   1003  HH  TYR 1  67      19.786  37.459  30.697  0.00  0.00           H  
ATOM   1004  N   ARG 1  68      22.004  31.901  31.173  0.00  0.00           N  
ATOM   1005  CA  ARG 1  68      20.737  32.086  31.991  0.00  0.00           C  
ATOM   1006  C   ARG 1  68      20.771  33.414  32.662  0.00  0.00           C  
ATOM   1007  O   ARG 1  68      21.736  33.987  33.055  0.00  0.00           O  
ATOM   1008  CB  ARG 1  68      20.777  31.048  33.080  0.00  0.00           C  
ATOM   1009  CG  ARG 1  68      20.766  29.619  32.623  0.00  0.00           C  
ATOM   1010  CD  ARG 1  68      20.816  28.670  33.917  0.00  0.00           C  
ATOM   1011  NE  ARG 1  68      20.815  27.249  33.638  0.00  0.00           N  
ATOM   1012  CZ  ARG 1  68      21.120  26.265  34.421  0.00  0.00           C  
ATOM   1013  NH1 ARG 1  68      21.589  26.404  35.630  0.00  0.00           N  
ATOM   1014  NH2 ARG 1  68      21.121  25.110  33.957  0.00  0.00           N  
ATOM   1015  H   ARG 1  68      22.830  32.297  31.599  0.00  0.00           H  
ATOM   1016  HA  ARG 1  68      19.829  31.880  31.425  0.00  0.00           H  
ATOM   1017  HB2 ARG 1  68      21.584  31.248  33.785  0.00  0.00           H  
ATOM   1018  HB3 ARG 1  68      19.859  31.183  33.653  0.00  0.00           H  
ATOM   1019  HG2 ARG 1  68      19.832  29.385  32.113  0.00  0.00           H  
ATOM   1020  HG3 ARG 1  68      21.632  29.385  32.003  0.00  0.00           H  
ATOM   1021  HD2 ARG 1  68      21.697  28.987  34.475  0.00  0.00           H  
ATOM   1022  HD3 ARG 1  68      19.842  28.953  34.315  0.00  0.00           H  
ATOM   1023  HE  ARG 1  68      20.523  26.802  32.780  0.00  0.00           H  
ATOM   1024 HH11 ARG 1  68      21.898  25.601  36.158  0.00  0.00           H  
ATOM   1025 HH12 ARG 1  68      21.753  27.310  36.045  0.00  0.00           H  
ATOM   1026 HH21 ARG 1  68      21.618  24.350  34.401  0.00  0.00           H  
ATOM   1027 HH22 ARG 1  68      20.750  24.950  33.032  0.00  0.00           H  
ATOM   1028  N   ASP 1  69      19.572  34.079  32.698  0.00  0.00           N  
ATOM   1029  CA  ASP 1  69      19.315  35.326  33.444  0.00  0.00           C  
ATOM   1030  C   ASP 1  69      19.332  35.027  34.925  0.00  0.00           C  
ATOM   1031  O   ASP 1  69      19.035  33.913  35.342  0.00  0.00           O  
ATOM   1032  CB  ASP 1  69      17.930  35.814  32.873  0.00  0.00           C  
ATOM   1033  CG  ASP 1  69      17.671  37.325  33.123  0.00  0.00           C  
ATOM   1034  OD1 ASP 1  69      18.486  37.945  33.918  0.00  0.00           O  
ATOM   1035  OD2 ASP 1  69      16.693  37.882  32.709  0.00  0.00           O  
ATOM   1036  H   ASP 1  69      18.792  33.693  32.186  0.00  0.00           H  
ATOM   1037  HA  ASP 1  69      20.071  36.079  33.220  0.00  0.00           H  
ATOM   1038  HB2 ASP 1  69      18.078  35.648  31.806  0.00  0.00           H  
ATOM   1039  HB3 ASP 1  69      17.174  35.111  33.224  0.00  0.00           H  
ATOM   1040  N   LEU 1  70      19.461  36.133  35.707  0.00  0.00           N  
ATOM   1041  CA  LEU 1  70      19.419  36.262  37.137  0.00  0.00           C  
ATOM   1042  C   LEU 1  70      18.308  37.299  37.625  0.00  0.00           C  
ATOM   1043  O   LEU 1  70      17.971  37.435  38.828  0.00  0.00           O  
ATOM   1044  CB  LEU 1  70      20.867  36.599  37.766  0.00  0.00           C  
ATOM   1045  CG  LEU 1  70      21.523  35.390  38.460  0.00  0.00           C  
ATOM   1046  CD1 LEU 1  70      22.920  35.816  38.830  0.00  0.00           C  
ATOM   1047  CD2 LEU 1  70      20.729  35.103  39.767  0.00  0.00           C  
ATOM   1048  H   LEU 1  70      19.510  36.987  35.169  0.00  0.00           H  
ATOM   1049  HA  LEU 1  70      19.036  35.306  37.494  0.00  0.00           H  
ATOM   1050  HB2 LEU 1  70      21.517  36.905  36.947  0.00  0.00           H  
ATOM   1051  HB3 LEU 1  70      20.826  37.409  38.494  0.00  0.00           H  
ATOM   1052  HG  LEU 1  70      21.638  34.513  37.823  0.00  0.00           H  
ATOM   1053 HD11 LEU 1  70      23.444  35.977  37.888  0.00  0.00           H  
ATOM   1054 HD12 LEU 1  70      22.917  36.607  39.581  0.00  0.00           H  
ATOM   1055 HD13 LEU 1  70      23.422  34.926  39.209  0.00  0.00           H  
ATOM   1056 HD21 LEU 1  70      20.845  35.938  40.459  0.00  0.00           H  
ATOM   1057 HD22 LEU 1  70      19.670  34.992  39.535  0.00  0.00           H  
ATOM   1058 HD23 LEU 1  70      21.143  34.175  40.162  0.00  0.00           H  
ATOM   1059  N   ARG 1  71      17.678  38.003  36.668  0.00  0.00           N  
ATOM   1060  CA  ARG 1  71      16.541  38.844  36.867  0.00  0.00           C  
ATOM   1061  C   ARG 1  71      16.767  39.944  37.910  0.00  0.00           C  
ATOM   1062  O   ARG 1  71      16.000  40.111  38.872  0.00  0.00           O  
ATOM   1063  CB  ARG 1  71      15.266  37.942  36.933  0.00  0.00           C  
ATOM   1064  CG  ARG 1  71      15.029  37.082  35.624  0.00  0.00           C  
ATOM   1065  CD  ARG 1  71      13.700  36.343  35.535  0.00  0.00           C  
ATOM   1066  NE  ARG 1  71      13.495  35.800  34.153  0.00  0.00           N  
ATOM   1067  CZ  ARG 1  71      12.579  34.956  33.720  0.00  0.00           C  
ATOM   1068  NH1 ARG 1  71      12.572  34.451  32.486  0.00  0.00           N  
ATOM   1069  NH2 ARG 1  71      11.673  34.559  34.497  0.00  0.00           N  
ATOM   1070  H   ARG 1  71      17.954  37.941  35.698  0.00  0.00           H  
ATOM   1071  HA  ARG 1  71      16.450  39.451  35.966  0.00  0.00           H  
ATOM   1072  HB2 ARG 1  71      15.429  37.216  37.728  0.00  0.00           H  
ATOM   1073  HB3 ARG 1  71      14.433  38.616  37.136  0.00  0.00           H  
ATOM   1074  HG2 ARG 1  71      15.049  37.898  34.901  0.00  0.00           H  
ATOM   1075  HG3 ARG 1  71      15.855  36.452  35.292  0.00  0.00           H  
ATOM   1076  HD2 ARG 1  71      13.550  35.469  36.168  0.00  0.00           H  
ATOM   1077  HD3 ARG 1  71      12.838  37.003  35.639  0.00  0.00           H  
ATOM   1078  HE  ARG 1  71      14.046  36.135  33.376  0.00  0.00           H  
ATOM   1079 HH11 ARG 1  71      11.919  33.704  32.293  0.00  0.00           H  
ATOM   1080 HH12 ARG 1  71      13.210  34.839  31.807  0.00  0.00           H  
ATOM   1081 HH21 ARG 1  71      10.887  34.130  34.030  0.00  0.00           H  
ATOM   1082 HH22 ARG 1  71      11.369  35.230  35.188  0.00  0.00           H  
ATOM   1083  N   LYS 1  72      17.891  40.649  37.736  0.00  0.00           N  
ATOM   1084  CA  LYS 1  72      18.354  41.700  38.675  0.00  0.00           C  
ATOM   1085  C   LYS 1  72      19.352  42.639  38.006  0.00  0.00           C  
ATOM   1086  O   LYS 1  72      20.334  42.074  37.509  0.00  0.00           O  
ATOM   1087  CB  LYS 1  72      18.990  40.952  39.871  0.00  0.00           C  
ATOM   1088  CG  LYS 1  72      19.573  41.868  40.909  0.00  0.00           C  
ATOM   1089  CD  LYS 1  72      19.770  41.033  42.244  0.00  0.00           C  
ATOM   1090  CE  LYS 1  72      20.877  41.586  43.171  0.00  0.00           C  
ATOM   1091  NZ  LYS 1  72      20.875  40.743  44.402  0.00  0.00           N  
ATOM   1092  H   LYS 1  72      18.409  40.348  36.922  0.00  0.00           H  
ATOM   1093  HA  LYS 1  72      17.509  42.301  39.011  0.00  0.00           H  
ATOM   1094  HB2 LYS 1  72      18.216  40.418  40.422  0.00  0.00           H  
ATOM   1095  HB3 LYS 1  72      19.639  40.174  39.469  0.00  0.00           H  
ATOM   1096  HG2 LYS 1  72      20.503  42.303  40.540  0.00  0.00           H  
ATOM   1097  HG3 LYS 1  72      18.994  42.771  41.099  0.00  0.00           H  
ATOM   1098  HD2 LYS 1  72      18.785  41.047  42.710  0.00  0.00           H  
ATOM   1099  HD3 LYS 1  72      19.937  39.995  41.958  0.00  0.00           H  
ATOM   1100  HE2 LYS 1  72      21.813  41.421  42.638  0.00  0.00           H  
ATOM   1101  HE3 LYS 1  72      20.768  42.642  43.420  0.00  0.00           H  
ATOM   1102  HZ1 LYS 1  72      21.549  41.041  45.093  0.00  0.00           H  
ATOM   1103  HZ2 LYS 1  72      20.005  40.929  44.880  0.00  0.00           H  
ATOM   1104  HZ3 LYS 1  72      21.096  39.776  44.212  0.00  0.00           H  
ATOM   1105  N   GLY 1  73      19.165  43.907  37.957  0.00  0.00           N  
ATOM   1106  CA  GLY 1  73      20.185  44.839  37.408  0.00  0.00           C  
ATOM   1107  C   GLY 1  73      21.274  45.395  38.300  0.00  0.00           C  
ATOM   1108  O   GLY 1  73      21.234  45.134  39.472  0.00  0.00           O  
ATOM   1109  H   GLY 1  73      18.277  44.326  38.195  0.00  0.00           H  
ATOM   1110  HA2 GLY 1  73      20.642  44.369  36.537  0.00  0.00           H  
ATOM   1111  HA3 GLY 1  73      19.605  45.716  37.120  0.00  0.00           H  
ATOM   1112  N   VAL 1  74      22.275  46.131  37.870  0.00  0.00           N  
ATOM   1113  CA  VAL 1  74      23.448  46.552  38.674  0.00  0.00           C  
ATOM   1114  C   VAL 1  74      24.034  47.864  38.092  0.00  0.00           C  
ATOM   1115  O   VAL 1  74      24.190  47.980  36.914  0.00  0.00           O  
ATOM   1116  CB  VAL 1  74      24.485  45.417  38.753  0.00  0.00           C  
ATOM   1117  CG1 VAL 1  74      24.721  44.809  37.409  0.00  0.00           C  
ATOM   1118  CG2 VAL 1  74      25.841  45.704  39.444  0.00  0.00           C  
ATOM   1119  H   VAL 1  74      22.303  46.442  36.909  0.00  0.00           H  
ATOM   1120  HA  VAL 1  74      23.051  46.777  39.664  0.00  0.00           H  
ATOM   1121  HB  VAL 1  74      24.096  44.554  39.295  0.00  0.00           H  
ATOM   1122 HG11 VAL 1  74      24.741  45.583  36.642  0.00  0.00           H  
ATOM   1123 HG12 VAL 1  74      25.667  44.267  37.407  0.00  0.00           H  
ATOM   1124 HG13 VAL 1  74      23.822  44.276  37.097  0.00  0.00           H  
ATOM   1125 HG21 VAL 1  74      26.496  44.834  39.489  0.00  0.00           H  
ATOM   1126 HG22 VAL 1  74      26.394  46.412  38.827  0.00  0.00           H  
ATOM   1127 HG23 VAL 1  74      25.662  46.185  40.405  0.00  0.00           H  
ATOM   1128  N   TYR 1  75      24.543  48.749  38.951  0.00  0.00           N  
ATOM   1129  CA  TYR 1  75      25.259  49.995  38.567  0.00  0.00           C  
ATOM   1130  C   TYR 1  75      26.464  50.187  39.583  0.00  0.00           C  
ATOM   1131  O   TYR 1  75      26.273  50.245  40.776  0.00  0.00           O  
ATOM   1132  CB  TYR 1  75      24.337  51.176  38.515  0.00  0.00           C  
ATOM   1133  CG  TYR 1  75      24.925  52.482  39.072  0.00  0.00           C  
ATOM   1134  CD1 TYR 1  75      25.604  53.331  38.156  0.00  0.00           C  
ATOM   1135  CD2 TYR 1  75      24.680  52.897  40.370  0.00  0.00           C  
ATOM   1136  CE1 TYR 1  75      26.068  54.565  38.575  0.00  0.00           C  
ATOM   1137  CE2 TYR 1  75      25.107  54.166  40.777  0.00  0.00           C  
ATOM   1138  CZ  TYR 1  75      25.835  54.992  39.936  0.00  0.00           C  
ATOM   1139  OH  TYR 1  75      26.410  56.140  40.338  0.00  0.00           O  
ATOM   1140  H   TYR 1  75      24.631  48.455  39.913  0.00  0.00           H  
ATOM   1141  HA  TYR 1  75      25.592  49.899  37.533  0.00  0.00           H  
ATOM   1142  HB2 TYR 1  75      23.975  51.454  37.525  0.00  0.00           H  
ATOM   1143  HB3 TYR 1  75      23.478  50.936  39.141  0.00  0.00           H  
ATOM   1144  HD1 TYR 1  75      25.666  53.087  37.106  0.00  0.00           H  
ATOM   1145  HD2 TYR 1  75      24.176  52.252  41.075  0.00  0.00           H  
ATOM   1146  HE1 TYR 1  75      26.509  55.246  37.862  0.00  0.00           H  
ATOM   1147  HE2 TYR 1  75      24.851  54.396  41.800  0.00  0.00           H  
ATOM   1148  HH  TYR 1  75      26.566  56.599  39.509  0.00  0.00           H  
ATOM   1149  N   VAL 1  76      27.678  50.270  38.997  0.00  0.00           N  
ATOM   1150  CA  VAL 1  76      28.991  50.475  39.682  0.00  0.00           C  
ATOM   1151  C   VAL 1  76      29.720  51.782  39.470  0.00  0.00           C  
ATOM   1152  O   VAL 1  76      30.372  51.925  38.434  0.00  0.00           O  
ATOM   1153  CB  VAL 1  76      29.855  49.279  39.550  0.00  0.00           C  
ATOM   1154  CG1 VAL 1  76      30.988  49.420  40.548  0.00  0.00           C  
ATOM   1155  CG2 VAL 1  76      29.219  47.938  39.802  0.00  0.00           C  
ATOM   1156  H   VAL 1  76      27.804  50.352  37.999  0.00  0.00           H  
ATOM   1157  HA  VAL 1  76      28.783  50.493  40.752  0.00  0.00           H  
ATOM   1158  HB  VAL 1  76      30.353  49.283  38.580  0.00  0.00           H  
ATOM   1159 HG11 VAL 1  76      31.653  48.558  40.515  0.00  0.00           H  
ATOM   1160 HG12 VAL 1  76      31.600  50.288  40.303  0.00  0.00           H  
ATOM   1161 HG13 VAL 1  76      30.700  49.408  41.599  0.00  0.00           H  
ATOM   1162 HG21 VAL 1  76      29.828  47.035  39.859  0.00  0.00           H  
ATOM   1163 HG22 VAL 1  76      28.791  47.936  40.804  0.00  0.00           H  
ATOM   1164 HG23 VAL 1  76      28.423  47.788  39.073  0.00  0.00           H  
ATOM   1165  N   PRO 1  77      29.611  52.719  40.397  0.00  0.00           N  
ATOM   1166  CA  PRO 1  77      30.430  53.903  40.345  0.00  0.00           C  
ATOM   1167  C   PRO 1  77      31.876  53.627  40.797  0.00  0.00           C  
ATOM   1168  O   PRO 1  77      32.172  52.811  41.582  0.00  0.00           O  
ATOM   1169  CB  PRO 1  77      29.770  54.897  41.246  0.00  0.00           C  
ATOM   1170  CG  PRO 1  77      28.950  54.118  42.326  0.00  0.00           C  
ATOM   1171  CD  PRO 1  77      28.810  52.745  41.527  0.00  0.00           C  
ATOM   1172  HA  PRO 1  77      30.463  54.305  39.333  0.00  0.00           H  
ATOM   1173  HB2 PRO 1  77      30.439  55.599  41.743  0.00  0.00           H  
ATOM   1174  HB3 PRO 1  77      29.010  55.458  40.702  0.00  0.00           H  
ATOM   1175  HG2 PRO 1  77      29.549  53.949  43.221  0.00  0.00           H  
ATOM   1176  HG3 PRO 1  77      27.972  54.569  42.496  0.00  0.00           H  
ATOM   1177  HD2 PRO 1  77      29.186  51.945  42.166  0.00  0.00           H  
ATOM   1178  HD3 PRO 1  77      27.769  52.531  41.284  0.00  0.00           H  
ATOM   1179  N   TYR 1  78      32.772  54.445  40.295  0.00  0.00           N  
ATOM   1180  CA  TYR 1  78      34.188  54.645  40.766  0.00  0.00           C  
ATOM   1181  C   TYR 1  78      34.672  56.048  40.591  0.00  0.00           C  
ATOM   1182  O   TYR 1  78      33.990  57.063  40.404  0.00  0.00           O  
ATOM   1183  CB  TYR 1  78      35.080  53.545  40.087  0.00  0.00           C  
ATOM   1184  CG  TYR 1  78      36.045  52.923  40.987  0.00  0.00           C  
ATOM   1185  CD1 TYR 1  78      37.277  53.532  41.222  0.00  0.00           C  
ATOM   1186  CD2 TYR 1  78      35.581  51.832  41.724  0.00  0.00           C  
ATOM   1187  CE1 TYR 1  78      38.194  52.920  42.117  0.00  0.00           C  
ATOM   1188  CE2 TYR 1  78      36.497  51.170  42.544  0.00  0.00           C  
ATOM   1189  CZ  TYR 1  78      37.776  51.680  42.735  0.00  0.00           C  
ATOM   1190  OH  TYR 1  78      38.619  50.966  43.607  0.00  0.00           O  
ATOM   1191  H   TYR 1  78      32.529  54.992  39.482  0.00  0.00           H  
ATOM   1192  HA  TYR 1  78      34.173  54.296  41.798  0.00  0.00           H  
ATOM   1193  HB2 TYR 1  78      34.517  52.734  39.627  0.00  0.00           H  
ATOM   1194  HB3 TYR 1  78      35.655  53.966  39.262  0.00  0.00           H  
ATOM   1195  HD1 TYR 1  78      37.609  54.265  40.501  0.00  0.00           H  
ATOM   1196  HD2 TYR 1  78      34.570  51.480  41.582  0.00  0.00           H  
ATOM   1197  HE1 TYR 1  78      39.231  53.156  42.302  0.00  0.00           H  
ATOM   1198  HE2 TYR 1  78      36.282  50.241  43.052  0.00  0.00           H  
ATOM   1199  HH  TYR 1  78      38.329  50.121  43.960  0.00  0.00           H  
ATOM   1200  N   THR 1  79      35.907  56.225  40.980  0.00  0.00           N  
ATOM   1201  CA  THR 1  79      36.629  57.496  41.023  0.00  0.00           C  
ATOM   1202  C   THR 1  79      36.342  58.332  39.822  0.00  0.00           C  
ATOM   1203  O   THR 1  79      36.001  59.476  40.048  0.00  0.00           O  
ATOM   1204  CB  THR 1  79      38.160  57.343  41.332  0.00  0.00           C  
ATOM   1205  OG1 THR 1  79      38.420  56.349  42.277  0.00  0.00           O  
ATOM   1206  CG2 THR 1  79      38.770  58.567  41.990  0.00  0.00           C  
ATOM   1207  H   THR 1  79      36.411  55.478  41.435  0.00  0.00           H  
ATOM   1208  HA  THR 1  79      36.175  57.994  41.880  0.00  0.00           H  
ATOM   1209  HB  THR 1  79      38.805  57.121  40.482  0.00  0.00           H  
ATOM   1210  HG1 THR 1  79      39.297  55.996  42.110  0.00  0.00           H  
ATOM   1211 HG21 THR 1  79      38.381  58.757  42.990  0.00  0.00           H  
ATOM   1212 HG22 THR 1  79      39.801  58.324  42.247  0.00  0.00           H  
ATOM   1213 HG23 THR 1  79      38.804  59.437  41.335  0.00  0.00           H  
ATOM   1214  N   GLN 1  80      36.609  57.738  38.645  0.00  0.00           N  
ATOM   1215  CA  GLN 1  80      36.559  58.536  37.393  0.00  0.00           C  
ATOM   1216  C   GLN 1  80      35.884  57.902  36.192  0.00  0.00           C  
ATOM   1217  O   GLN 1  80      36.095  58.279  35.061  0.00  0.00           O  
ATOM   1218  CB  GLN 1  80      37.921  59.136  37.149  0.00  0.00           C  
ATOM   1219  CG  GLN 1  80      39.039  58.118  37.185  0.00  0.00           C  
ATOM   1220  CD  GLN 1  80      40.407  58.529  36.669  0.00  0.00           C  
ATOM   1221  OE1 GLN 1  80      40.479  59.250  35.679  0.00  0.00           O  
ATOM   1222  NE2 GLN 1  80      41.465  58.160  37.346  0.00  0.00           N  
ATOM   1223  H   GLN 1  80      36.988  56.802  38.609  0.00  0.00           H  
ATOM   1224  HA  GLN 1  80      35.931  59.413  37.553  0.00  0.00           H  
ATOM   1225  HB2 GLN 1  80      37.920  59.815  36.295  0.00  0.00           H  
ATOM   1226  HB3 GLN 1  80      38.061  59.862  37.950  0.00  0.00           H  
ATOM   1227  HG2 GLN 1  80      39.161  57.870  38.240  0.00  0.00           H  
ATOM   1228  HG3 GLN 1  80      38.794  57.202  36.647  0.00  0.00           H  
ATOM   1229 HE21 GLN 1  80      42.347  58.534  37.026  0.00  0.00           H  
ATOM   1230 HE22 GLN 1  80      41.379  57.534  38.134  0.00  0.00           H  
ATOM   1231  N   GLY 1  81      35.031  56.890  36.463  0.00  0.00           N  
ATOM   1232  CA  GLY 1  81      34.271  56.012  35.469  0.00  0.00           C  
ATOM   1233  C   GLY 1  81      33.198  55.212  36.137  0.00  0.00           C  
ATOM   1234  O   GLY 1  81      33.219  55.038  37.403  0.00  0.00           O  
ATOM   1235  H   GLY 1  81      34.822  56.676  37.428  0.00  0.00           H  
ATOM   1236  HA2 GLY 1  81      33.897  56.734  34.742  0.00  0.00           H  
ATOM   1237  HA3 GLY 1  81      34.966  55.329  34.981  0.00  0.00           H  
ATOM   1238  N   LYS 1  82      32.257  54.762  35.293  0.00  0.00           N  
ATOM   1239  CA  LYS 1  82      30.956  54.169  35.721  0.00  0.00           C  
ATOM   1240  C   LYS 1  82      30.582  53.020  34.787  0.00  0.00           C  
ATOM   1241  O   LYS 1  82      30.867  53.076  33.623  0.00  0.00           O  
ATOM   1242  CB  LYS 1  82      29.875  55.259  35.913  0.00  0.00           C  
ATOM   1243  CG  LYS 1  82      29.285  55.779  34.509  0.00  0.00           C  
ATOM   1244  CD  LYS 1  82      28.363  56.983  34.667  0.00  0.00           C  
ATOM   1245  CE  LYS 1  82      28.160  57.430  33.156  0.00  0.00           C  
ATOM   1246  NZ  LYS 1  82      27.285  58.624  33.076  0.00  0.00           N  
ATOM   1247  H   LYS 1  82      32.359  54.998  34.316  0.00  0.00           H  
ATOM   1248  HA  LYS 1  82      31.179  53.761  36.706  0.00  0.00           H  
ATOM   1249  HB2 LYS 1  82      28.967  54.896  36.395  0.00  0.00           H  
ATOM   1250  HB3 LYS 1  82      30.271  56.087  36.500  0.00  0.00           H  
ATOM   1251  HG2 LYS 1  82      30.130  56.087  33.893  0.00  0.00           H  
ATOM   1252  HG3 LYS 1  82      28.798  54.950  33.996  0.00  0.00           H  
ATOM   1253  HD2 LYS 1  82      27.419  56.708  35.138  0.00  0.00           H  
ATOM   1254  HD3 LYS 1  82      28.758  57.898  35.107  0.00  0.00           H  
ATOM   1255  HE2 LYS 1  82      29.076  57.591  32.587  0.00  0.00           H  
ATOM   1256  HE3 LYS 1  82      27.654  56.578  32.702  0.00  0.00           H  
ATOM   1257  HZ1 LYS 1  82      27.309  58.973  32.128  0.00  0.00           H  
ATOM   1258  HZ2 LYS 1  82      26.416  58.514  33.578  0.00  0.00           H  
ATOM   1259  HZ3 LYS 1  82      27.705  59.376  33.603  0.00  0.00           H  
ATOM   1260  N   TRP 1  83      29.900  52.051  35.322  0.00  0.00           N  
ATOM   1261  CA  TRP 1  83      29.106  51.139  34.465  0.00  0.00           C  
ATOM   1262  C   TRP 1  83      27.771  50.747  35.014  0.00  0.00           C  
ATOM   1263  O   TRP 1  83      27.558  50.727  36.230  0.00  0.00           O  
ATOM   1264  CB  TRP 1  83      29.890  49.892  34.071  0.00  0.00           C  
ATOM   1265  CG  TRP 1  83      30.312  48.864  35.032  0.00  0.00           C  
ATOM   1266  CD1 TRP 1  83      31.469  48.980  35.793  0.00  0.00           C  
ATOM   1267  CD2 TRP 1  83      29.669  47.655  35.576  0.00  0.00           C  
ATOM   1268  NE1 TRP 1  83      31.597  47.916  36.571  0.00  0.00           N  
ATOM   1269  CE2 TRP 1  83      30.562  47.088  36.534  0.00  0.00           C  
ATOM   1270  CE3 TRP 1  83      28.357  47.065  35.355  0.00  0.00           C  
ATOM   1271  CZ2 TRP 1  83      30.239  45.929  37.200  0.00  0.00           C  
ATOM   1272  CZ3 TRP 1  83      28.087  45.899  36.024  0.00  0.00           C  
ATOM   1273  CH2 TRP 1  83      28.946  45.359  36.996  0.00  0.00           C  
ATOM   1274  H   TRP 1  83      29.696  52.123  36.309  0.00  0.00           H  
ATOM   1275  HA  TRP 1  83      28.847  51.736  33.590  0.00  0.00           H  
ATOM   1276  HB2 TRP 1  83      29.226  49.339  33.408  0.00  0.00           H  
ATOM   1277  HB3 TRP 1  83      30.774  50.255  33.546  0.00  0.00           H  
ATOM   1278  HD1 TRP 1  83      32.206  49.739  35.578  0.00  0.00           H  
ATOM   1279  HE1 TRP 1  83      32.429  47.733  37.113  0.00  0.00           H  
ATOM   1280  HE3 TRP 1  83      27.732  47.495  34.586  0.00  0.00           H  
ATOM   1281  HZ2 TRP 1  83      30.961  45.455  37.848  0.00  0.00           H  
ATOM   1282  HZ3 TRP 1  83      27.136  45.421  35.842  0.00  0.00           H  
ATOM   1283  HH2 TRP 1  83      28.636  44.465  37.517  0.00  0.00           H  
ATOM   1284  N   GLU 1  84      26.907  50.194  34.169  0.00  0.00           N  
ATOM   1285  CA  GLU 1  84      25.549  49.643  34.643  0.00  0.00           C  
ATOM   1286  C   GLU 1  84      25.027  48.550  33.590  0.00  0.00           C  
ATOM   1287  O   GLU 1  84      25.553  48.528  32.491  0.00  0.00           O  
ATOM   1288  CB  GLU 1  84      24.505  50.803  34.855  0.00  0.00           C  
ATOM   1289  CG  GLU 1  84      23.828  51.298  33.577  0.00  0.00           C  
ATOM   1290  CD  GLU 1  84      22.867  52.429  33.909  0.00  0.00           C  
ATOM   1291  OE1 GLU 1  84      23.020  53.167  34.904  0.00  0.00           O  
ATOM   1292  OE2 GLU 1  84      21.871  52.684  33.127  0.00  0.00           O  
ATOM   1293  H   GLU 1  84      27.070  50.146  33.173  0.00  0.00           H  
ATOM   1294  HA  GLU 1  84      25.835  49.095  35.540  0.00  0.00           H  
ATOM   1295  HB2 GLU 1  84      23.734  50.409  35.518  0.00  0.00           H  
ATOM   1296  HB3 GLU 1  84      25.043  51.569  35.412  0.00  0.00           H  
ATOM   1297  HG2 GLU 1  84      24.577  51.706  32.899  0.00  0.00           H  
ATOM   1298  HG3 GLU 1  84      23.208  50.465  33.244  0.00  0.00           H  
ATOM   1299  N   GLY 1  85      24.186  47.624  34.047  0.00  0.00           N  
ATOM   1300  CA  GLY 1  85      24.291  46.203  33.608  0.00  0.00           C  
ATOM   1301  C   GLY 1  85      23.161  45.356  33.901  0.00  0.00           C  
ATOM   1302  O   GLY 1  85      22.163  45.766  34.480  0.00  0.00           O  
ATOM   1303  H   GLY 1  85      23.888  47.792  34.997  0.00  0.00           H  
ATOM   1304  HA2 GLY 1  85      24.416  46.220  32.525  0.00  0.00           H  
ATOM   1305  HA3 GLY 1  85      25.228  45.843  34.033  0.00  0.00           H  
ATOM   1306  N   GLU 1  86      23.328  44.129  33.434  0.00  0.00           N  
ATOM   1307  CA  GLU 1  86      22.357  43.039  33.700  0.00  0.00           C  
ATOM   1308  C   GLU 1  86      23.181  41.733  34.201  0.00  0.00           C  
ATOM   1309  O   GLU 1  86      24.047  41.286  33.420  0.00  0.00           O  
ATOM   1310  CB  GLU 1  86      21.514  42.699  32.428  0.00  0.00           C  
ATOM   1311  CG  GLU 1  86      20.508  43.813  32.064  0.00  0.00           C  
ATOM   1312  CD  GLU 1  86      19.473  43.402  31.012  0.00  0.00           C  
ATOM   1313  OE1 GLU 1  86      18.316  43.936  30.956  0.00  0.00           O  
ATOM   1314  OE2 GLU 1  86      19.817  42.420  30.301  0.00  0.00           O  
ATOM   1315  H   GLU 1  86      24.084  43.938  32.793  0.00  0.00           H  
ATOM   1316  HA  GLU 1  86      21.623  43.370  34.435  0.00  0.00           H  
ATOM   1317  HB2 GLU 1  86      22.092  42.602  31.510  0.00  0.00           H  
ATOM   1318  HB3 GLU 1  86      20.844  41.845  32.533  0.00  0.00           H  
ATOM   1319  HG2 GLU 1  86      19.820  44.026  32.882  0.00  0.00           H  
ATOM   1320  HG3 GLU 1  86      20.931  44.732  31.658  0.00  0.00           H  
ATOM   1321  N   LEU 1  87      22.968  41.206  35.383  0.00  0.00           N  
ATOM   1322  CA  LEU 1  87      23.574  39.915  35.773  0.00  0.00           C  
ATOM   1323  C   LEU 1  87      22.970  38.681  35.101  0.00  0.00           C  
ATOM   1324  O   LEU 1  87      21.761  38.550  34.857  0.00  0.00           O  
ATOM   1325  CB  LEU 1  87      23.294  39.794  37.261  0.00  0.00           C  
ATOM   1326  CG  LEU 1  87      23.604  40.871  38.290  0.00  0.00           C  
ATOM   1327  CD1 LEU 1  87      23.043  40.577  39.581  0.00  0.00           C  
ATOM   1328  CD2 LEU 1  87      24.987  41.199  38.439  0.00  0.00           C  
ATOM   1329  H   LEU 1  87      22.111  41.587  35.754  0.00  0.00           H  
ATOM   1330  HA  LEU 1  87      24.623  39.969  35.480  0.00  0.00           H  
ATOM   1331  HB2 LEU 1  87      22.257  39.506  37.436  0.00  0.00           H  
ATOM   1332  HB3 LEU 1  87      23.792  38.896  37.626  0.00  0.00           H  
ATOM   1333  HG  LEU 1  87      23.059  41.736  37.912  0.00  0.00           H  
ATOM   1334 HD11 LEU 1  87      23.139  41.466  40.205  0.00  0.00           H  
ATOM   1335 HD12 LEU 1  87      22.010  40.266  39.738  0.00  0.00           H  
ATOM   1336 HD13 LEU 1  87      23.608  39.754  40.019  0.00  0.00           H  
ATOM   1337 HD21 LEU 1  87      25.274  41.608  37.470  0.00  0.00           H  
ATOM   1338 HD22 LEU 1  87      25.193  42.040  39.101  0.00  0.00           H  
ATOM   1339 HD23 LEU 1  87      25.664  40.368  38.633  0.00  0.00           H  
ATOM   1340  N   GLY 1  88      23.752  37.605  34.870  0.00  0.00           N  
ATOM   1341  CA  GLY 1  88      23.265  36.277  34.633  0.00  0.00           C  
ATOM   1342  C   GLY 1  88      24.455  35.277  34.851  0.00  0.00           C  
ATOM   1343  O   GLY 1  88      25.531  35.618  35.452  0.00  0.00           O  
ATOM   1344  H   GLY 1  88      24.746  37.777  34.933  0.00  0.00           H  
ATOM   1345  HA2 GLY 1  88      22.374  35.951  35.170  0.00  0.00           H  
ATOM   1346  HA3 GLY 1  88      23.048  36.243  33.565  0.00  0.00           H  
ATOM   1347  N   THR 1  89      24.262  34.070  34.361  0.00  0.00           N  
ATOM   1348  CA  THR 1  89      25.364  33.004  34.484  0.00  0.00           C  
ATOM   1349  C   THR 1  89      25.756  32.386  33.116  0.00  0.00           C  
ATOM   1350  O   THR 1  89      24.985  32.592  32.169  0.00  0.00           O  
ATOM   1351  CB  THR 1  89      24.948  31.849  35.428  0.00  0.00           C  
ATOM   1352  OG1 THR 1  89      23.920  31.048  35.012  0.00  0.00           O  
ATOM   1353  CG2 THR 1  89      24.805  32.252  36.863  0.00  0.00           C  
ATOM   1354  H   THR 1  89      23.375  33.846  33.933  0.00  0.00           H  
ATOM   1355  HA  THR 1  89      26.255  33.410  34.964  0.00  0.00           H  
ATOM   1356  HB  THR 1  89      25.823  31.198  35.422  0.00  0.00           H  
ATOM   1357  HG1 THR 1  89      23.130  31.527  35.274  0.00  0.00           H  
ATOM   1358 HG21 THR 1  89      24.205  33.159  36.928  0.00  0.00           H  
ATOM   1359 HG22 THR 1  89      24.364  31.457  37.465  0.00  0.00           H  
ATOM   1360 HG23 THR 1  89      25.847  32.362  37.161  0.00  0.00           H  
ATOM   1361  N   ASP 1  90      26.922  31.677  33.041  0.00  0.00           N  
ATOM   1362  CA  ASP 1  90      27.408  30.919  31.880  0.00  0.00           C  
ATOM   1363  C   ASP 1  90      28.602  30.023  32.244  0.00  0.00           C  
ATOM   1364  O   ASP 1  90      29.073  30.052  33.364  0.00  0.00           O  
ATOM   1365  CB  ASP 1  90      27.637  31.904  30.658  0.00  0.00           C  
ATOM   1366  CG  ASP 1  90      27.233  31.266  29.297  0.00  0.00           C  
ATOM   1367  OD1 ASP 1  90      27.079  30.056  29.247  0.00  0.00           O  
ATOM   1368  OD2 ASP 1  90      27.140  32.042  28.293  0.00  0.00           O  
ATOM   1369  H   ASP 1  90      27.540  31.768  33.835  0.00  0.00           H  
ATOM   1370  HA  ASP 1  90      26.596  30.247  31.604  0.00  0.00           H  
ATOM   1371  HB2 ASP 1  90      27.165  32.879  30.786  0.00  0.00           H  
ATOM   1372  HB3 ASP 1  90      28.710  32.088  30.602  0.00  0.00           H  
ATOM   1373  N   LEU 1  91      29.110  29.214  31.293  0.00  0.00           N  
ATOM   1374  CA  LEU 1  91      30.172  28.217  31.599  0.00  0.00           C  
ATOM   1375  C   LEU 1  91      31.523  28.862  31.223  0.00  0.00           C  
ATOM   1376  O   LEU 1  91      31.762  29.176  30.047  0.00  0.00           O  
ATOM   1377  CB  LEU 1  91      29.996  26.880  30.894  0.00  0.00           C  
ATOM   1378  CG  LEU 1  91      28.590  26.257  31.239  0.00  0.00           C  
ATOM   1379  CD1 LEU 1  91      28.626  24.880  30.436  0.00  0.00           C  
ATOM   1380  CD2 LEU 1  91      28.353  26.030  32.719  0.00  0.00           C  
ATOM   1381  H   LEU 1  91      28.821  29.430  30.350  0.00  0.00           H  
ATOM   1382  HA  LEU 1  91      30.132  28.048  32.675  0.00  0.00           H  
ATOM   1383  HB2 LEU 1  91      30.139  26.882  29.813  0.00  0.00           H  
ATOM   1384  HB3 LEU 1  91      30.762  26.292  31.399  0.00  0.00           H  
ATOM   1385  HG  LEU 1  91      27.714  26.736  30.802  0.00  0.00           H  
ATOM   1386 HD11 LEU 1  91      28.663  25.033  29.358  0.00  0.00           H  
ATOM   1387 HD12 LEU 1  91      29.532  24.344  30.718  0.00  0.00           H  
ATOM   1388 HD13 LEU 1  91      27.764  24.278  30.726  0.00  0.00           H  
ATOM   1389 HD21 LEU 1  91      27.463  25.427  32.896  0.00  0.00           H  
ATOM   1390 HD22 LEU 1  91      29.228  25.550  33.159  0.00  0.00           H  
ATOM   1391 HD23 LEU 1  91      28.108  26.967  33.219  0.00  0.00           H  
ATOM   1392  N   VAL 1  92      32.540  28.808  32.072  0.00  0.00           N  
ATOM   1393  CA  VAL 1  92      33.728  29.611  31.982  0.00  0.00           C  
ATOM   1394  C   VAL 1  92      34.982  28.764  32.107  0.00  0.00           C  
ATOM   1395  O   VAL 1  92      35.011  28.055  33.066  0.00  0.00           O  
ATOM   1396  CB  VAL 1  92      33.731  30.739  33.004  0.00  0.00           C  
ATOM   1397  CG1 VAL 1  92      34.941  31.724  32.958  0.00  0.00           C  
ATOM   1398  CG2 VAL 1  92      32.570  31.715  32.933  0.00  0.00           C  
ATOM   1399  H   VAL 1  92      32.385  28.375  32.972  0.00  0.00           H  
ATOM   1400  HA  VAL 1  92      33.747  30.035  30.978  0.00  0.00           H  
ATOM   1401  HB  VAL 1  92      33.685  30.264  33.984  0.00  0.00           H  
ATOM   1402 HG11 VAL 1  92      35.818  31.151  33.259  0.00  0.00           H  
ATOM   1403 HG12 VAL 1  92      34.988  32.178  31.969  0.00  0.00           H  
ATOM   1404 HG13 VAL 1  92      34.665  32.579  33.577  0.00  0.00           H  
ATOM   1405 HG21 VAL 1  92      32.630  32.309  33.845  0.00  0.00           H  
ATOM   1406 HG22 VAL 1  92      32.587  32.378  32.068  0.00  0.00           H  
ATOM   1407 HG23 VAL 1  92      31.635  31.167  32.816  0.00  0.00           H  
ATOM   1408  N   SER 1  93      35.940  28.813  31.135  0.00  0.00           N  
ATOM   1409  CA  SER 1  93      37.215  28.230  31.388  0.00  0.00           C  
ATOM   1410  C   SER 1  93      38.399  29.118  31.034  0.00  0.00           C  
ATOM   1411  O   SER 1  93      38.279  30.053  30.130  0.00  0.00           O  
ATOM   1412  CB  SER 1  93      37.368  26.847  30.667  0.00  0.00           C  
ATOM   1413  OG  SER 1  93      38.423  26.052  31.176  0.00  0.00           O  
ATOM   1414  H   SER 1  93      35.983  29.440  30.344  0.00  0.00           H  
ATOM   1415  HA  SER 1  93      37.386  27.992  32.438  0.00  0.00           H  
ATOM   1416  HB2 SER 1  93      36.445  26.293  30.839  0.00  0.00           H  
ATOM   1417  HB3 SER 1  93      37.499  27.099  29.615  0.00  0.00           H  
ATOM   1418  HG  SER 1  93      38.536  25.265  30.638  0.00  0.00           H  
ATOM   1419  N   ILE 1  94      39.547  28.959  31.569  0.00  0.00           N  
ATOM   1420  CA  ILE 1  94      40.834  29.560  31.309  0.00  0.00           C  
ATOM   1421  C   ILE 1  94      41.780  28.423  30.706  0.00  0.00           C  
ATOM   1422  O   ILE 1  94      42.320  27.683  31.479  0.00  0.00           O  
ATOM   1423  CB  ILE 1  94      41.379  30.242  32.642  0.00  0.00           C  
ATOM   1424  CG1 ILE 1  94      40.415  31.065  33.588  0.00  0.00           C  
ATOM   1425  CG2 ILE 1  94      42.670  31.144  32.392  0.00  0.00           C  
ATOM   1426  CD1 ILE 1  94      40.885  31.275  35.000  0.00  0.00           C  
ATOM   1427  H   ILE 1  94      39.403  28.433  32.420  0.00  0.00           H  
ATOM   1428  HA  ILE 1  94      40.802  30.403  30.619  0.00  0.00           H  
ATOM   1429  HB  ILE 1  94      41.760  29.484  33.326  0.00  0.00           H  
ATOM   1430 HG12 ILE 1  94      40.192  32.097  33.319  0.00  0.00           H  
ATOM   1431 HG13 ILE 1  94      39.479  30.506  33.564  0.00  0.00           H  
ATOM   1432 HG21 ILE 1  94      43.282  31.228  33.290  0.00  0.00           H  
ATOM   1433 HG22 ILE 1  94      43.328  30.605  31.711  0.00  0.00           H  
ATOM   1434 HG23 ILE 1  94      42.291  32.123  32.097  0.00  0.00           H  
ATOM   1435 HD11 ILE 1  94      40.944  30.349  35.572  0.00  0.00           H  
ATOM   1436 HD12 ILE 1  94      41.870  31.736  35.067  0.00  0.00           H  
ATOM   1437 HD13 ILE 1  94      40.176  31.939  35.496  0.00  0.00           H  
ATOM   1438  N   PRO 1  95      41.949  28.337  29.356  0.00  0.00           N  
ATOM   1439  CA  PRO 1  95      42.687  27.246  28.683  0.00  0.00           C  
ATOM   1440  C   PRO 1  95      44.215  27.182  28.930  0.00  0.00           C  
ATOM   1441  O   PRO 1  95      44.811  26.123  28.916  0.00  0.00           O  
ATOM   1442  CB  PRO 1  95      42.310  27.435  27.159  0.00  0.00           C  
ATOM   1443  CG  PRO 1  95      40.950  28.079  27.226  0.00  0.00           C  
ATOM   1444  CD  PRO 1  95      41.135  29.031  28.377  0.00  0.00           C  
ATOM   1445  HA  PRO 1  95      42.286  26.260  28.918  0.00  0.00           H  
ATOM   1446  HB2 PRO 1  95      43.029  28.153  26.766  0.00  0.00           H  
ATOM   1447  HB3 PRO 1  95      42.328  26.505  26.592  0.00  0.00           H  
ATOM   1448  HG2 PRO 1  95      40.703  28.659  26.336  0.00  0.00           H  
ATOM   1449  HG3 PRO 1  95      40.227  27.305  27.484  0.00  0.00           H  
ATOM   1450  HD2 PRO 1  95      41.735  29.906  28.125  0.00  0.00           H  
ATOM   1451  HD3 PRO 1  95      40.134  29.213  28.767  0.00  0.00           H  
ATOM   1452  N   HIS 1  96      44.849  28.369  29.209  0.00  0.00           N  
ATOM   1453  CA  HIS 1  96      46.239  28.534  29.725  0.00  0.00           C  
ATOM   1454  C   HIS 1  96      46.190  28.731  31.264  0.00  0.00           C  
ATOM   1455  O   HIS 1  96      46.879  29.599  31.784  0.00  0.00           O  
ATOM   1456  CB  HIS 1  96      47.002  29.687  29.052  0.00  0.00           C  
ATOM   1457  CG  HIS 1  96      46.962  29.524  27.593  0.00  0.00           C  
ATOM   1458  ND1 HIS 1  96      47.675  28.639  26.793  0.00  0.00           N  
ATOM   1459  CD2 HIS 1  96      46.031  30.117  26.760  0.00  0.00           C  
ATOM   1460  CE1 HIS 1  96      47.184  28.634  25.528  0.00  0.00           C  
ATOM   1461  NE2 HIS 1  96      46.206  29.505  25.510  0.00  0.00           N  
ATOM   1462  H   HIS 1  96      44.218  29.139  29.377  0.00  0.00           H  
ATOM   1463  HA  HIS 1  96      46.797  27.625  29.503  0.00  0.00           H  
ATOM   1464  HB2 HIS 1  96      46.547  30.621  29.381  0.00  0.00           H  
ATOM   1465  HB3 HIS 1  96      48.011  29.680  29.464  0.00  0.00           H  
ATOM   1466  HD1 HIS 1  96      48.481  28.137  27.138  0.00  0.00           H  
ATOM   1467  HD2 HIS 1  96      45.239  30.816  26.983  0.00  0.00           H  
ATOM   1468  HE1 HIS 1  96      47.678  28.314  24.622  0.00  0.00           H  
ATOM   1469  HE2 HIS 1  96      45.777  29.850  24.663  0.00  0.00           H  
ATOM   1470  N   GLY 1  97      45.292  28.050  31.936  0.00  0.00           N  
ATOM   1471  CA  GLY 1  97      45.021  28.149  33.384  0.00  0.00           C  
ATOM   1472  C   GLY 1  97      44.675  26.757  33.863  0.00  0.00           C  
ATOM   1473  O   GLY 1  97      45.390  25.765  33.480  0.00  0.00           O  
ATOM   1474  H   GLY 1  97      44.713  27.330  31.528  0.00  0.00           H  
ATOM   1475  HA2 GLY 1  97      45.890  28.447  33.971  0.00  0.00           H  
ATOM   1476  HA3 GLY 1  97      44.309  28.972  33.447  0.00  0.00           H  
ATOM   1477  N   PRO 1  98      43.730  26.621  34.830  0.00  0.00           N  
ATOM   1478  CA  PRO 1  98      43.222  25.340  35.372  0.00  0.00           C  
ATOM   1479  C   PRO 1  98      42.813  24.218  34.373  0.00  0.00           C  
ATOM   1480  O   PRO 1  98      42.859  23.041  34.674  0.00  0.00           O  
ATOM   1481  CB  PRO 1  98      42.022  25.645  36.258  0.00  0.00           C  
ATOM   1482  CG  PRO 1  98      42.356  27.083  36.714  0.00  0.00           C  
ATOM   1483  CD  PRO 1  98      42.926  27.705  35.434  0.00  0.00           C  
ATOM   1484  HA  PRO 1  98      43.988  24.969  36.052  0.00  0.00           H  
ATOM   1485  HB2 PRO 1  98      41.121  25.658  35.644  0.00  0.00           H  
ATOM   1486  HB3 PRO 1  98      41.849  25.044  37.151  0.00  0.00           H  
ATOM   1487  HG2 PRO 1  98      41.429  27.547  37.049  0.00  0.00           H  
ATOM   1488  HG3 PRO 1  98      43.102  26.989  37.503  0.00  0.00           H  
ATOM   1489  HD2 PRO 1  98      42.180  28.007  34.698  0.00  0.00           H  
ATOM   1490  HD3 PRO 1  98      43.474  28.578  35.790  0.00  0.00           H  
ATOM   1491  N   ASN 1  99      42.395  24.648  33.243  0.00  0.00           N  
ATOM   1492  CA  ASN 1  99      41.840  23.929  32.134  0.00  0.00           C  
ATOM   1493  C   ASN 1  99      40.685  23.012  32.468  0.00  0.00           C  
ATOM   1494  O   ASN 1  99      40.505  21.903  31.927  0.00  0.00           O  
ATOM   1495  CB  ASN 1  99      42.953  23.272  31.255  0.00  0.00           C  
ATOM   1496  CG  ASN 1  99      42.624  23.184  29.756  0.00  0.00           C  
ATOM   1497  OD1 ASN 1  99      41.559  23.370  29.209  0.00  0.00           O  
ATOM   1498  ND2 ASN 1  99      43.658  23.061  28.958  0.00  0.00           N  
ATOM   1499  H   ASN 1  99      42.302  25.654  33.216  0.00  0.00           H  
ATOM   1500  HA  ASN 1  99      41.484  24.772  31.543  0.00  0.00           H  
ATOM   1501  HB2 ASN 1  99      43.835  23.901  31.374  0.00  0.00           H  
ATOM   1502  HB3 ASN 1  99      43.111  22.297  31.716  0.00  0.00           H  
ATOM   1503 HD21 ASN 1  99      43.382  23.219  27.999  0.00  0.00           H  
ATOM   1504 HD22 ASN 1  99      44.612  23.003  29.287  0.00  0.00           H  
ATOM   1505  N   VAL 1 100      39.711  23.504  33.308  0.00  0.00           N  
ATOM   1506  CA  VAL 1 100      38.457  22.876  33.549  0.00  0.00           C  
ATOM   1507  C   VAL 1 100      37.314  23.874  33.686  0.00  0.00           C  
ATOM   1508  O   VAL 1 100      37.437  24.849  34.414  0.00  0.00           O  
ATOM   1509  CB  VAL 1 100      38.545  22.058  34.904  0.00  0.00           C  
ATOM   1510  CG1 VAL 1 100      37.269  21.211  35.135  0.00  0.00           C  
ATOM   1511  CG2 VAL 1 100      39.787  21.223  35.070  0.00  0.00           C  
ATOM   1512  H   VAL 1 100      39.866  24.428  33.686  0.00  0.00           H  
ATOM   1513  HA  VAL 1 100      38.209  22.180  32.748  0.00  0.00           H  
ATOM   1514  HB  VAL 1 100      38.591  22.794  35.707  0.00  0.00           H  
ATOM   1515 HG11 VAL 1 100      36.359  21.771  34.921  0.00  0.00           H  
ATOM   1516 HG12 VAL 1 100      37.364  20.212  34.711  0.00  0.00           H  
ATOM   1517 HG13 VAL 1 100      37.241  20.982  36.200  0.00  0.00           H  
ATOM   1518 HG21 VAL 1 100      40.063  20.610  34.212  0.00  0.00           H  
ATOM   1519 HG22 VAL 1 100      40.674  21.755  35.415  0.00  0.00           H  
ATOM   1520 HG23 VAL 1 100      39.664  20.431  35.809  0.00  0.00           H  
ATOM   1521  N   THR 1 101      36.191  23.658  33.023  0.00  0.00           N  
ATOM   1522  CA  THR 1 101      34.999  24.495  32.957  0.00  0.00           C  
ATOM   1523  C   THR 1 101      34.219  24.437  34.312  0.00  0.00           C  
ATOM   1524  O   THR 1 101      34.040  23.406  34.939  0.00  0.00           O  
ATOM   1525  CB  THR 1 101      34.096  24.054  31.822  0.00  0.00           C  
ATOM   1526  OG1 THR 1 101      34.739  24.051  30.614  0.00  0.00           O  
ATOM   1527  CG2 THR 1 101      32.897  25.058  31.597  0.00  0.00           C  
ATOM   1528  H   THR 1 101      36.087  22.770  32.552  0.00  0.00           H  
ATOM   1529  HA  THR 1 101      35.292  25.517  32.714  0.00  0.00           H  
ATOM   1530  HB  THR 1 101      33.543  23.129  31.984  0.00  0.00           H  
ATOM   1531  HG1 THR 1 101      35.374  23.339  30.511  0.00  0.00           H  
ATOM   1532 HG21 THR 1 101      32.278  25.108  32.493  0.00  0.00           H  
ATOM   1533 HG22 THR 1 101      33.350  26.039  31.458  0.00  0.00           H  
ATOM   1534 HG23 THR 1 101      32.315  24.639  30.775  0.00  0.00           H  
ATOM   1535  N   VAL 1 102      33.561  25.593  34.725  0.00  0.00           N  
ATOM   1536  CA  VAL 1 102      32.633  25.692  35.835  0.00  0.00           C  
ATOM   1537  C   VAL 1 102      31.484  26.722  35.444  0.00  0.00           C  
ATOM   1538  O   VAL 1 102      31.653  27.670  34.656  0.00  0.00           O  
ATOM   1539  CB  VAL 1 102      33.303  26.287  37.068  0.00  0.00           C  
ATOM   1540  CG1 VAL 1 102      34.151  25.241  37.745  0.00  0.00           C  
ATOM   1541  CG2 VAL 1 102      34.191  27.466  36.755  0.00  0.00           C  
ATOM   1542  H   VAL 1 102      33.708  26.421  34.166  0.00  0.00           H  
ATOM   1543  HA  VAL 1 102      32.142  24.754  36.095  0.00  0.00           H  
ATOM   1544  HB  VAL 1 102      32.557  26.808  37.668  0.00  0.00           H  
ATOM   1545 HG11 VAL 1 102      33.618  24.292  37.794  0.00  0.00           H  
ATOM   1546 HG12 VAL 1 102      34.997  25.045  37.086  0.00  0.00           H  
ATOM   1547 HG13 VAL 1 102      34.549  25.594  38.696  0.00  0.00           H  
ATOM   1548 HG21 VAL 1 102      34.590  27.989  37.624  0.00  0.00           H  
ATOM   1549 HG22 VAL 1 102      35.084  27.190  36.194  0.00  0.00           H  
ATOM   1550 HG23 VAL 1 102      33.588  28.267  36.327  0.00  0.00           H  
ATOM   1551  N   ARG 1 103      30.191  26.567  35.955  0.00  0.00           N  
ATOM   1552  CA  ARG 1 103      29.102  27.573  35.867  0.00  0.00           C  
ATOM   1553  C   ARG 1 103      29.606  28.761  36.789  0.00  0.00           C  
ATOM   1554  O   ARG 1 103      29.912  28.519  37.920  0.00  0.00           O  
ATOM   1555  CB  ARG 1 103      27.656  27.110  36.174  0.00  0.00           C  
ATOM   1556  CG  ARG 1 103      26.751  28.368  36.000  0.00  0.00           C  
ATOM   1557  CD  ARG 1 103      25.227  28.058  35.765  0.00  0.00           C  
ATOM   1558  NE  ARG 1 103      25.068  27.186  34.636  0.00  0.00           N  
ATOM   1559  CZ  ARG 1 103      24.476  27.518  33.513  0.00  0.00           C  
ATOM   1560  NH1 ARG 1 103      24.090  28.736  33.289  0.00  0.00           N  
ATOM   1561  NH2 ARG 1 103      24.243  26.642  32.650  0.00  0.00           N  
ATOM   1562  H   ARG 1 103      30.053  25.747  36.528  0.00  0.00           H  
ATOM   1563  HA  ARG 1 103      29.188  27.932  34.841  0.00  0.00           H  
ATOM   1564  HB2 ARG 1 103      27.393  26.382  35.407  0.00  0.00           H  
ATOM   1565  HB3 ARG 1 103      27.527  26.641  37.149  0.00  0.00           H  
ATOM   1566  HG2 ARG 1 103      26.779  28.865  36.969  0.00  0.00           H  
ATOM   1567  HG3 ARG 1 103      27.139  29.036  35.231  0.00  0.00           H  
ATOM   1568  HD2 ARG 1 103      24.842  27.504  36.621  0.00  0.00           H  
ATOM   1569  HD3 ARG 1 103      24.782  29.040  35.605  0.00  0.00           H  
ATOM   1570  HE  ARG 1 103      25.418  26.239  34.667  0.00  0.00           H  
ATOM   1571 HH11 ARG 1 103      23.693  29.041  32.411  0.00  0.00           H  
ATOM   1572 HH12 ARG 1 103      24.267  29.485  33.942  0.00  0.00           H  
ATOM   1573 HH21 ARG 1 103      23.831  26.908  31.767  0.00  0.00           H  
ATOM   1574 HH22 ARG 1 103      24.467  25.662  32.753  0.00  0.00           H  
ATOM   1575  N   ALA 1 104      29.489  29.978  36.327  0.00  0.00           N  
ATOM   1576  CA  ALA 1 104      29.874  31.230  37.030  0.00  0.00           C  
ATOM   1577  C   ALA 1 104      28.901  32.265  36.682  0.00  0.00           C  
ATOM   1578  O   ALA 1 104      28.218  32.268  35.639  0.00  0.00           O  
ATOM   1579  CB  ALA 1 104      31.256  31.681  36.505  0.00  0.00           C  
ATOM   1580  H   ALA 1 104      29.452  30.101  35.325  0.00  0.00           H  
ATOM   1581  HA  ALA 1 104      29.995  31.049  38.098  0.00  0.00           H  
ATOM   1582  HB1 ALA 1 104      31.665  32.608  36.906  0.00  0.00           H  
ATOM   1583  HB2 ALA 1 104      31.952  30.885  36.770  0.00  0.00           H  
ATOM   1584  HB3 ALA 1 104      31.347  31.576  35.424  0.00  0.00           H  
ATOM   1585  N   ASN 1 105      28.856  33.268  37.558  0.00  0.00           N  
ATOM   1586  CA  ASN 1 105      28.150  34.496  37.373  0.00  0.00           C  
ATOM   1587  C   ASN 1 105      29.035  35.389  36.535  0.00  0.00           C  
ATOM   1588  O   ASN 1 105      30.250  35.434  36.642  0.00  0.00           O  
ATOM   1589  CB  ASN 1 105      27.918  35.124  38.782  0.00  0.00           C  
ATOM   1590  CG  ASN 1 105      26.972  34.346  39.688  0.00  0.00           C  
ATOM   1591  OD1 ASN 1 105      25.889  33.824  39.413  0.00  0.00           O  
ATOM   1592  ND2 ASN 1 105      27.597  34.078  40.872  0.00  0.00           N  
ATOM   1593  H   ASN 1 105      29.590  33.382  38.243  0.00  0.00           H  
ATOM   1594  HA  ASN 1 105      27.194  34.276  36.898  0.00  0.00           H  
ATOM   1595  HB2 ASN 1 105      28.866  35.258  39.302  0.00  0.00           H  
ATOM   1596  HB3 ASN 1 105      27.467  36.096  38.579  0.00  0.00           H  
ATOM   1597 HD21 ASN 1 105      27.140  33.316  41.352  0.00  0.00           H  
ATOM   1598 HD22 ASN 1 105      28.529  34.377  41.119  0.00  0.00           H  
ATOM   1599  N   ILE 1 106      28.349  36.146  35.646  0.00  0.00           N  
ATOM   1600  CA  ILE 1 106      28.923  37.197  34.729  0.00  0.00           C  
ATOM   1601  C   ILE 1 106      27.954  38.475  34.605  0.00  0.00           C  
ATOM   1602  O   ILE 1 106      26.747  38.308  34.240  0.00  0.00           O  
ATOM   1603  CB  ILE 1 106      29.067  36.616  33.326  0.00  0.00           C  
ATOM   1604  CG1 ILE 1 106      29.879  35.357  33.227  0.00  0.00           C  
ATOM   1605  CG2 ILE 1 106      29.676  37.731  32.425  0.00  0.00           C  
ATOM   1606  CD1 ILE 1 106      29.059  34.106  33.282  0.00  0.00           C  
ATOM   1607  H   ILE 1 106      27.344  36.095  35.559  0.00  0.00           H  
ATOM   1608  HA  ILE 1 106      29.879  37.478  35.169  0.00  0.00           H  
ATOM   1609  HB  ILE 1 106      28.038  36.441  33.012  0.00  0.00           H  
ATOM   1610 HG12 ILE 1 106      30.474  35.227  32.323  0.00  0.00           H  
ATOM   1611 HG13 ILE 1 106      30.593  35.355  34.050  0.00  0.00           H  
ATOM   1612 HG21 ILE 1 106      28.782  38.305  32.179  0.00  0.00           H  
ATOM   1613 HG22 ILE 1 106      30.435  38.250  33.008  0.00  0.00           H  
ATOM   1614 HG23 ILE 1 106      30.179  37.421  31.509  0.00  0.00           H  
ATOM   1615 HD11 ILE 1 106      29.681  33.247  33.536  0.00  0.00           H  
ATOM   1616 HD12 ILE 1 106      28.220  34.159  33.976  0.00  0.00           H  
ATOM   1617 HD13 ILE 1 106      28.629  33.880  32.307  0.00  0.00           H  
ATOM   1618  N   ALA 1 107      28.445  39.745  34.674  0.00  0.00           N  
ATOM   1619  CA  ALA 1 107      27.596  40.904  34.438  0.00  0.00           C  
ATOM   1620  C   ALA 1 107      27.798  41.323  32.990  0.00  0.00           C  
ATOM   1621  O   ALA 1 107      28.858  41.649  32.596  0.00  0.00           O  
ATOM   1622  CB  ALA 1 107      28.104  42.059  35.335  0.00  0.00           C  
ATOM   1623  H   ALA 1 107      29.403  39.901  34.951  0.00  0.00           H  
ATOM   1624  HA  ALA 1 107      26.550  40.809  34.728  0.00  0.00           H  
ATOM   1625  HB1 ALA 1 107      29.130  42.327  35.084  0.00  0.00           H  
ATOM   1626  HB2 ALA 1 107      27.516  42.972  35.242  0.00  0.00           H  
ATOM   1627  HB3 ALA 1 107      28.032  41.776  36.385  0.00  0.00           H  
ATOM   1628  N   ALA 1 108      26.745  41.235  32.174  0.00  0.00           N  
ATOM   1629  CA  ALA 1 108      26.672  42.044  30.894  0.00  0.00           C  
ATOM   1630  C   ALA 1 108      26.473  43.510  31.140  0.00  0.00           C  
ATOM   1631  O   ALA 1 108      25.452  43.911  31.555  0.00  0.00           O  
ATOM   1632  CB  ALA 1 108      25.615  41.282  29.984  0.00  0.00           C  
ATOM   1633  H   ALA 1 108      25.817  41.169  32.567  0.00  0.00           H  
ATOM   1634  HA  ALA 1 108      27.673  41.974  30.470  0.00  0.00           H  
ATOM   1635  HB1 ALA 1 108      25.624  41.779  29.014  0.00  0.00           H  
ATOM   1636  HB2 ALA 1 108      26.053  40.301  29.803  0.00  0.00           H  
ATOM   1637  HB3 ALA 1 108      24.635  41.272  30.462  0.00  0.00           H  
ATOM   1638  N   ILE 1 109      27.513  44.254  30.718  0.00  0.00           N  
ATOM   1639  CA  ILE 1 109      27.494  45.747  30.844  0.00  0.00           C  
ATOM   1640  C   ILE 1 109      26.487  46.302  29.837  0.00  0.00           C  
ATOM   1641  O   ILE 1 109      26.627  46.106  28.619  0.00  0.00           O  
ATOM   1642  CB  ILE 1 109      28.939  46.363  30.634  0.00  0.00           C  
ATOM   1643  CG1 ILE 1 109      29.844  46.056  31.846  0.00  0.00           C  
ATOM   1644  CG2 ILE 1 109      28.794  47.887  30.403  0.00  0.00           C  
ATOM   1645  CD1 ILE 1 109      31.301  46.355  31.581  0.00  0.00           C  
ATOM   1646  H   ILE 1 109      28.343  43.830  30.329  0.00  0.00           H  
ATOM   1647  HA  ILE 1 109      27.073  46.060  31.800  0.00  0.00           H  
ATOM   1648  HB  ILE 1 109      29.279  45.894  29.711  0.00  0.00           H  
ATOM   1649 HG12 ILE 1 109      29.624  46.566  32.784  0.00  0.00           H  
ATOM   1650 HG13 ILE 1 109      29.666  44.995  32.024  0.00  0.00           H  
ATOM   1651 HG21 ILE 1 109      29.741  48.400  30.231  0.00  0.00           H  
ATOM   1652 HG22 ILE 1 109      28.230  48.224  29.533  0.00  0.00           H  
ATOM   1653 HG23 ILE 1 109      28.306  48.252  31.307  0.00  0.00           H  
ATOM   1654 HD11 ILE 1 109      31.571  45.870  30.643  0.00  0.00           H  
ATOM   1655 HD12 ILE 1 109      31.466  47.430  31.519  0.00  0.00           H  
ATOM   1656 HD13 ILE 1 109      31.934  45.940  32.365  0.00  0.00           H  
ATOM   1657  N   THR 1 110      25.478  47.017  30.279  0.00  0.00           N  
ATOM   1658  CA  THR 1 110      24.489  47.618  29.363  0.00  0.00           C  
ATOM   1659  C   THR 1 110      25.083  48.926  28.764  0.00  0.00           C  
ATOM   1660  O   THR 1 110      25.096  49.127  27.540  0.00  0.00           O  
ATOM   1661  CB  THR 1 110      23.102  47.975  30.056  0.00  0.00           C  
ATOM   1662  OG1 THR 1 110      22.529  46.775  30.412  0.00  0.00           O  
ATOM   1663  CG2 THR 1 110      22.079  48.699  29.213  0.00  0.00           C  
ATOM   1664  H   THR 1 110      25.534  47.265  31.257  0.00  0.00           H  
ATOM   1665  HA  THR 1 110      24.289  46.979  28.504  0.00  0.00           H  
ATOM   1666  HB  THR 1 110      23.346  48.463  30.999  0.00  0.00           H  
ATOM   1667  HG1 THR 1 110      22.037  47.020  31.199  0.00  0.00           H  
ATOM   1668 HG21 THR 1 110      21.082  48.326  29.449  0.00  0.00           H  
ATOM   1669 HG22 THR 1 110      22.274  49.729  29.511  0.00  0.00           H  
ATOM   1670 HG23 THR 1 110      22.251  48.480  28.160  0.00  0.00           H  
ATOM   1671  N   GLU 1 111      25.611  49.803  29.619  0.00  0.00           N  
ATOM   1672  CA  GLU 1 111      26.384  50.999  29.357  0.00  0.00           C  
ATOM   1673  C   GLU 1 111      27.607  51.178  30.315  0.00  0.00           C  
ATOM   1674  O   GLU 1 111      27.546  50.731  31.443  0.00  0.00           O  
ATOM   1675  CB  GLU 1 111      25.587  52.340  29.356  0.00  0.00           C  
ATOM   1676  CG  GLU 1 111      24.505  52.387  28.348  0.00  0.00           C  
ATOM   1677  CD  GLU 1 111      24.995  52.380  26.833  0.00  0.00           C  
ATOM   1678  OE1 GLU 1 111      24.130  52.259  25.956  0.00  0.00           O  
ATOM   1679  OE2 GLU 1 111      26.169  52.533  26.483  0.00  0.00           O  
ATOM   1680  H   GLU 1 111      25.593  49.552  30.597  0.00  0.00           H  
ATOM   1681  HA  GLU 1 111      26.874  50.901  28.388  0.00  0.00           H  
ATOM   1682  HB2 GLU 1 111      25.167  52.474  30.353  0.00  0.00           H  
ATOM   1683  HB3 GLU 1 111      26.340  53.115  29.214  0.00  0.00           H  
ATOM   1684  HG2 GLU 1 111      23.737  51.639  28.547  0.00  0.00           H  
ATOM   1685  HG3 GLU 1 111      24.118  53.402  28.444  0.00  0.00           H  
ATOM   1686  N   SER 1 112      28.563  51.881  29.794  0.00  0.00           N  
ATOM   1687  CA  SER 1 112      29.707  52.480  30.676  0.00  0.00           C  
ATOM   1688  C   SER 1 112      30.159  53.926  30.245  0.00  0.00           C  
ATOM   1689  O   SER 1 112      29.801  54.472  29.255  0.00  0.00           O  
ATOM   1690  CB  SER 1 112      30.864  51.501  30.617  0.00  0.00           C  
ATOM   1691  OG  SER 1 112      31.451  51.362  29.370  0.00  0.00           O  
ATOM   1692  H   SER 1 112      28.497  52.231  28.849  0.00  0.00           H  
ATOM   1693  HA  SER 1 112      29.406  52.383  31.719  0.00  0.00           H  
ATOM   1694  HB2 SER 1 112      31.674  51.904  31.225  0.00  0.00           H  
ATOM   1695  HB3 SER 1 112      30.524  50.511  30.922  0.00  0.00           H  
ATOM   1696  HG  SER 1 112      30.885  50.792  28.845  0.00  0.00           H  
ATOM   1697  N   ASP 1 113      31.067  54.525  31.011  0.00  0.00           N  
ATOM   1698  CA  ASP 1 113      32.074  55.485  30.617  0.00  0.00           C  
ATOM   1699  C   ASP 1 113      33.399  55.393  31.472  0.00  0.00           C  
ATOM   1700  O   ASP 1 113      33.315  55.135  32.659  0.00  0.00           O  
ATOM   1701  CB  ASP 1 113      31.510  56.902  30.725  0.00  0.00           C  
ATOM   1702  CG  ASP 1 113      32.500  57.858  30.048  0.00  0.00           C  
ATOM   1703  OD1 ASP 1 113      32.506  59.056  30.376  0.00  0.00           O  
ATOM   1704  OD2 ASP 1 113      33.315  57.371  29.180  0.00  0.00           O  
ATOM   1705  H   ASP 1 113      31.408  54.015  31.813  0.00  0.00           H  
ATOM   1706  HA  ASP 1 113      32.366  55.384  29.571  0.00  0.00           H  
ATOM   1707  HB2 ASP 1 113      30.581  57.021  30.167  0.00  0.00           H  
ATOM   1708  HB3 ASP 1 113      31.349  57.192  31.763  0.00  0.00           H  
ATOM   1709  N   LYS 1 114      34.646  55.582  30.814  0.00  0.00           N  
ATOM   1710  CA  LYS 1 114      35.990  55.495  31.417  0.00  0.00           C  
ATOM   1711  C   LYS 1 114      36.255  54.174  32.079  0.00  0.00           C  
ATOM   1712  O   LYS 1 114      37.123  53.944  32.959  0.00  0.00           O  
ATOM   1713  CB  LYS 1 114      36.201  56.721  32.289  0.00  0.00           C  
ATOM   1714  CG  LYS 1 114      36.153  58.079  31.598  0.00  0.00           C  
ATOM   1715  CD  LYS 1 114      36.850  58.245  30.227  0.00  0.00           C  
ATOM   1716  CE  LYS 1 114      36.512  59.494  29.464  0.00  0.00           C  
ATOM   1717  NZ  LYS 1 114      35.083  59.547  28.960  0.00  0.00           N  
ATOM   1718  H   LYS 1 114      34.547  55.670  29.813  0.00  0.00           H  
ATOM   1719  HA  LYS 1 114      36.787  55.525  30.674  0.00  0.00           H  
ATOM   1720  HB2 LYS 1 114      35.481  56.731  33.107  0.00  0.00           H  
ATOM   1721  HB3 LYS 1 114      37.195  56.623  32.726  0.00  0.00           H  
ATOM   1722  HG2 LYS 1 114      35.105  58.330  31.433  0.00  0.00           H  
ATOM   1723  HG3 LYS 1 114      36.439  58.865  32.297  0.00  0.00           H  
ATOM   1724  HD2 LYS 1 114      37.918  58.088  30.379  0.00  0.00           H  
ATOM   1725  HD3 LYS 1 114      36.494  57.452  29.569  0.00  0.00           H  
ATOM   1726  HE2 LYS 1 114      36.665  60.287  30.196  0.00  0.00           H  
ATOM   1727  HE3 LYS 1 114      37.250  59.743  28.702  0.00  0.00           H  
ATOM   1728  HZ1 LYS 1 114      34.956  58.762  28.337  0.00  0.00           H  
ATOM   1729  HZ2 LYS 1 114      34.398  59.460  29.697  0.00  0.00           H  
ATOM   1730  HZ3 LYS 1 114      35.056  60.403  28.425  0.00  0.00           H  
ATOM   1731  N   PHE 1 115      35.484  53.098  31.787  0.00  0.00           N  
ATOM   1732  CA  PHE 1 115      35.624  51.723  32.138  0.00  0.00           C  
ATOM   1733  C   PHE 1 115      36.529  50.899  31.121  0.00  0.00           C  
ATOM   1734  O   PHE 1 115      37.573  50.348  31.459  0.00  0.00           O  
ATOM   1735  CB  PHE 1 115      34.278  51.121  32.320  0.00  0.00           C  
ATOM   1736  CG  PHE 1 115      34.352  49.622  32.682  0.00  0.00           C  
ATOM   1737  CD1 PHE 1 115      34.316  49.242  34.085  0.00  0.00           C  
ATOM   1738  CD2 PHE 1 115      34.565  48.597  31.755  0.00  0.00           C  
ATOM   1739  CE1 PHE 1 115      34.450  47.951  34.500  0.00  0.00           C  
ATOM   1740  CE2 PHE 1 115      34.724  47.261  32.107  0.00  0.00           C  
ATOM   1741  CZ  PHE 1 115      34.643  46.942  33.512  0.00  0.00           C  
ATOM   1742  H   PHE 1 115      34.838  53.201  31.017  0.00  0.00           H  
ATOM   1743  HA  PHE 1 115      36.203  51.780  33.060  0.00  0.00           H  
ATOM   1744  HB2 PHE 1 115      33.767  51.730  33.065  0.00  0.00           H  
ATOM   1745  HB3 PHE 1 115      33.673  51.259  31.424  0.00  0.00           H  
ATOM   1746  HD1 PHE 1 115      34.101  50.042  34.777  0.00  0.00           H  
ATOM   1747  HD2 PHE 1 115      34.647  48.854  30.710  0.00  0.00           H  
ATOM   1748  HE1 PHE 1 115      34.361  47.681  35.542  0.00  0.00           H  
ATOM   1749  HE2 PHE 1 115      34.862  46.571  31.288  0.00  0.00           H  
ATOM   1750  HZ  PHE 1 115      34.917  45.943  33.817  0.00  0.00           H  
ATOM   1751  N   PHE 1 116      36.067  50.894  29.888  0.00  0.00           N  
ATOM   1752  CA  PHE 1 116      36.899  50.457  28.715  0.00  0.00           C  
ATOM   1753  C   PHE 1 116      37.963  51.407  28.504  0.00  0.00           C  
ATOM   1754  O   PHE 1 116      37.963  52.617  29.066  0.00  0.00           O  
ATOM   1755  CB  PHE 1 116      35.910  50.198  27.593  0.00  0.00           C  
ATOM   1756  CG  PHE 1 116      35.010  49.015  27.810  0.00  0.00           C  
ATOM   1757  CD1 PHE 1 116      35.668  47.839  27.862  0.00  0.00           C  
ATOM   1758  CD2 PHE 1 116      33.636  49.126  27.819  0.00  0.00           C  
ATOM   1759  CE1 PHE 1 116      34.873  46.703  28.156  0.00  0.00           C  
ATOM   1760  CE2 PHE 1 116      32.831  47.961  28.147  0.00  0.00           C  
ATOM   1761  CZ  PHE 1 116      33.486  46.769  28.365  0.00  0.00           C  
ATOM   1762  H   PHE 1 116      35.236  51.435  29.695  0.00  0.00           H  
ATOM   1763  HA  PHE 1 116      37.276  49.482  29.027  0.00  0.00           H  
ATOM   1764  HB2 PHE 1 116      35.412  51.120  27.294  0.00  0.00           H  
ATOM   1765  HB3 PHE 1 116      36.510  49.900  26.733  0.00  0.00           H  
ATOM   1766  HD1 PHE 1 116      36.726  47.704  27.691  0.00  0.00           H  
ATOM   1767  HD2 PHE 1 116      33.155  50.073  27.622  0.00  0.00           H  
ATOM   1768  HE1 PHE 1 116      35.211  45.679  28.222  0.00  0.00           H  
ATOM   1769  HE2 PHE 1 116      31.760  47.996  28.283  0.00  0.00           H  
ATOM   1770  HZ  PHE 1 116      32.989  45.872  28.705  0.00  0.00           H  
ATOM   1771  N   ILE 1 117      38.890  51.064  27.579  0.00  0.00           N  
ATOM   1772  CA  ILE 1 117      40.118  51.738  27.258  0.00  0.00           C  
ATOM   1773  C   ILE 1 117      40.440  51.264  25.812  0.00  0.00           C  
ATOM   1774  O   ILE 1 117      40.172  50.164  25.406  0.00  0.00           O  
ATOM   1775  CB  ILE 1 117      41.247  51.395  28.293  0.00  0.00           C  
ATOM   1776  CG1 ILE 1 117      41.022  51.793  29.768  0.00  0.00           C  
ATOM   1777  CG2 ILE 1 117      42.638  51.789  27.753  0.00  0.00           C  
ATOM   1778  CD1 ILE 1 117      42.111  51.490  30.743  0.00  0.00           C  
ATOM   1779  H   ILE 1 117      38.695  50.213  27.071  0.00  0.00           H  
ATOM   1780  HA  ILE 1 117      39.844  52.792  27.201  0.00  0.00           H  
ATOM   1781  HB  ILE 1 117      41.265  50.311  28.180  0.00  0.00           H  
ATOM   1782 HG12 ILE 1 117      40.925  52.878  29.790  0.00  0.00           H  
ATOM   1783 HG13 ILE 1 117      40.076  51.527  30.241  0.00  0.00           H  
ATOM   1784 HG21 ILE 1 117      42.782  51.427  26.735  0.00  0.00           H  
ATOM   1785 HG22 ILE 1 117      42.783  52.869  27.712  0.00  0.00           H  
ATOM   1786 HG23 ILE 1 117      43.451  51.330  28.316  0.00  0.00           H  
ATOM   1787 HD11 ILE 1 117      42.929  52.211  30.707  0.00  0.00           H  
ATOM   1788 HD12 ILE 1 117      41.713  51.556  31.755  0.00  0.00           H  
ATOM   1789 HD13 ILE 1 117      42.489  50.481  30.578  0.00  0.00           H  
ATOM   1790  N   ASN 1 118      41.136  52.144  25.018  0.00  0.00           N  
ATOM   1791  CA  ASN 1 118      41.187  52.030  23.575  0.00  0.00           C  
ATOM   1792  C   ASN 1 118      42.605  51.293  23.230  0.00  0.00           C  
ATOM   1793  O   ASN 1 118      43.660  51.784  23.708  0.00  0.00           O  
ATOM   1794  CB  ASN 1 118      41.074  53.348  22.767  0.00  0.00           C  
ATOM   1795  CG  ASN 1 118      42.238  54.274  23.200  0.00  0.00           C  
ATOM   1796  OD1 ASN 1 118      42.393  54.702  24.347  0.00  0.00           O  
ATOM   1797  ND2 ASN 1 118      42.949  54.732  22.173  0.00  0.00           N  
ATOM   1798  H   ASN 1 118      41.317  53.079  25.354  0.00  0.00           H  
ATOM   1799  HA  ASN 1 118      40.410  51.368  23.192  0.00  0.00           H  
ATOM   1800  HB2 ASN 1 118      41.082  53.058  21.716  0.00  0.00           H  
ATOM   1801  HB3 ASN 1 118      40.090  53.757  22.994  0.00  0.00           H  
ATOM   1802 HD21 ASN 1 118      43.341  55.640  22.379  0.00  0.00           H  
ATOM   1803 HD22 ASN 1 118      42.630  54.524  21.238  0.00  0.00           H  
ATOM   1804  N   GLY 1 119      42.576  50.145  22.574  0.00  0.00           N  
ATOM   1805  CA  GLY 1 119      43.865  49.525  22.151  0.00  0.00           C  
ATOM   1806  C   GLY 1 119      44.337  48.466  23.097  0.00  0.00           C  
ATOM   1807  O   GLY 1 119      45.398  47.863  22.856  0.00  0.00           O  
ATOM   1808  H   GLY 1 119      41.683  49.880  22.183  0.00  0.00           H  
ATOM   1809  HA2 GLY 1 119      43.621  49.153  21.156  0.00  0.00           H  
ATOM   1810  HA3 GLY 1 119      44.660  50.254  21.993  0.00  0.00           H  
ATOM   1811  N   SER 1 120      43.598  48.218  24.188  0.00  0.00           N  
ATOM   1812  CA  SER 1 120      44.032  47.493  25.360  0.00  0.00           C  
ATOM   1813  C   SER 1 120      44.105  46.008  25.228  0.00  0.00           C  
ATOM   1814  O   SER 1 120      44.624  45.408  26.149  0.00  0.00           O  
ATOM   1815  CB  SER 1 120      42.934  47.805  26.297  0.00  0.00           C  
ATOM   1816  OG  SER 1 120      41.670  47.378  25.820  0.00  0.00           O  
ATOM   1817  H   SER 1 120      42.695  48.668  24.131  0.00  0.00           H  
ATOM   1818  HA  SER 1 120      44.964  47.847  25.801  0.00  0.00           H  
ATOM   1819  HB2 SER 1 120      43.202  47.320  27.236  0.00  0.00           H  
ATOM   1820  HB3 SER 1 120      42.933  48.892  26.379  0.00  0.00           H  
ATOM   1821  HG  SER 1 120      40.989  47.515  26.483  0.00  0.00           H  
ATOM   1822  N   ASN 1 121      43.622  45.368  24.142  0.00  0.00           N  
ATOM   1823  CA  ASN 1 121      43.476  43.933  23.983  0.00  0.00           C  
ATOM   1824  C   ASN 1 121      42.736  43.220  25.104  0.00  0.00           C  
ATOM   1825  O   ASN 1 121      42.938  42.040  25.310  0.00  0.00           O  
ATOM   1826  CB  ASN 1 121      44.848  43.273  23.662  0.00  0.00           C  
ATOM   1827  CG  ASN 1 121      45.555  43.760  22.472  0.00  0.00           C  
ATOM   1828  OD1 ASN 1 121      45.011  44.250  21.477  0.00  0.00           O  
ATOM   1829  ND2 ASN 1 121      46.802  43.526  22.387  0.00  0.00           N  
ATOM   1830  H   ASN 1 121      43.211  45.871  23.368  0.00  0.00           H  
ATOM   1831  HA  ASN 1 121      42.832  43.782  23.116  0.00  0.00           H  
ATOM   1832  HB2 ASN 1 121      45.461  43.484  24.538  0.00  0.00           H  
ATOM   1833  HB3 ASN 1 121      44.757  42.191  23.571  0.00  0.00           H  
ATOM   1834 HD21 ASN 1 121      47.195  43.882  21.527  0.00  0.00           H  
ATOM   1835 HD22 ASN 1 121      47.320  42.932  23.019  0.00  0.00           H  
ATOM   1836  N   TRP 1 122      41.791  43.831  25.739  0.00  0.00           N  
ATOM   1837  CA  TRP 1 122      40.853  43.095  26.680  0.00  0.00           C  
ATOM   1838  C   TRP 1 122      39.461  43.709  26.503  0.00  0.00           C  
ATOM   1839  O   TRP 1 122      39.161  44.864  26.099  0.00  0.00           O  
ATOM   1840  CB  TRP 1 122      41.416  42.917  28.159  0.00  0.00           C  
ATOM   1841  CG  TRP 1 122      41.712  44.281  28.865  0.00  0.00           C  
ATOM   1842  CD1 TRP 1 122      42.926  44.860  28.909  0.00  0.00           C  
ATOM   1843  CD2 TRP 1 122      40.795  45.308  29.395  0.00  0.00           C  
ATOM   1844  NE1 TRP 1 122      42.911  46.071  29.484  0.00  0.00           N  
ATOM   1845  CE2 TRP 1 122      41.619  46.424  29.683  0.00  0.00           C  
ATOM   1846  CE3 TRP 1 122      39.377  45.353  29.550  0.00  0.00           C  
ATOM   1847  CZ2 TRP 1 122      40.958  47.530  30.214  0.00  0.00           C  
ATOM   1848  CZ3 TRP 1 122      38.764  46.478  30.049  0.00  0.00           C  
ATOM   1849  CH2 TRP 1 122      39.546  47.542  30.354  0.00  0.00           C  
ATOM   1850  H   TRP 1 122      41.785  44.833  25.612  0.00  0.00           H  
ATOM   1851  HA  TRP 1 122      40.760  42.037  26.436  0.00  0.00           H  
ATOM   1852  HB2 TRP 1 122      40.753  42.303  28.769  0.00  0.00           H  
ATOM   1853  HB3 TRP 1 122      42.389  42.458  27.984  0.00  0.00           H  
ATOM   1854  HD1 TRP 1 122      43.823  44.402  28.519  0.00  0.00           H  
ATOM   1855  HE1 TRP 1 122      43.729  46.663  29.488  0.00  0.00           H  
ATOM   1856  HE3 TRP 1 122      38.863  44.411  29.419  0.00  0.00           H  
ATOM   1857  HZ2 TRP 1 122      41.563  48.364  30.539  0.00  0.00           H  
ATOM   1858  HZ3 TRP 1 122      37.713  46.413  30.286  0.00  0.00           H  
ATOM   1859  HH2 TRP 1 122      39.131  48.407  30.850  0.00  0.00           H  
ATOM   1860  N   GLU 1 123      38.520  42.855  27.041  0.00  0.00           N  
ATOM   1861  CA  GLU 1 123      37.040  42.906  26.767  0.00  0.00           C  
ATOM   1862  C   GLU 1 123      36.087  42.849  28.001  0.00  0.00           C  
ATOM   1863  O   GLU 1 123      34.872  42.995  27.858  0.00  0.00           O  
ATOM   1864  CB  GLU 1 123      36.813  41.625  25.935  0.00  0.00           C  
ATOM   1865  CG  GLU 1 123      37.205  41.866  24.494  0.00  0.00           C  
ATOM   1866  CD  GLU 1 123      38.586  41.276  24.057  0.00  0.00           C  
ATOM   1867  OE1 GLU 1 123      38.837  40.070  23.987  0.00  0.00           O  
ATOM   1868  OE2 GLU 1 123      39.475  42.118  23.659  0.00  0.00           O  
ATOM   1869  H   GLU 1 123      38.915  41.991  27.385  0.00  0.00           H  
ATOM   1870  HA  GLU 1 123      36.919  43.745  26.081  0.00  0.00           H  
ATOM   1871  HB2 GLU 1 123      37.100  40.689  26.414  0.00  0.00           H  
ATOM   1872  HB3 GLU 1 123      35.735  41.480  25.865  0.00  0.00           H  
ATOM   1873  HG2 GLU 1 123      36.398  41.519  23.849  0.00  0.00           H  
ATOM   1874  HG3 GLU 1 123      37.278  42.888  24.121  0.00  0.00           H  
ATOM   1875  N   GLY 1 124      36.668  42.624  29.154  0.00  0.00           N  
ATOM   1876  CA  GLY 1 124      36.084  42.393  30.476  0.00  0.00           C  
ATOM   1877  C   GLY 1 124      37.099  42.511  31.626  0.00  0.00           C  
ATOM   1878  O   GLY 1 124      38.255  42.736  31.343  0.00  0.00           O  
ATOM   1879  H   GLY 1 124      37.627  42.310  29.107  0.00  0.00           H  
ATOM   1880  HA2 GLY 1 124      35.234  43.032  30.712  0.00  0.00           H  
ATOM   1881  HA3 GLY 1 124      35.680  41.386  30.577  0.00  0.00           H  
ATOM   1882  N   ILE 1 125      36.606  42.350  32.866  0.00  0.00           N  
ATOM   1883  CA  ILE 1 125      37.375  42.386  34.079  0.00  0.00           C  
ATOM   1884  C   ILE 1 125      37.044  41.295  35.084  0.00  0.00           C  
ATOM   1885  O   ILE 1 125      35.901  40.916  35.200  0.00  0.00           O  
ATOM   1886  CB  ILE 1 125      37.397  43.793  34.833  0.00  0.00           C  
ATOM   1887  CG1 ILE 1 125      37.567  44.990  33.873  0.00  0.00           C  
ATOM   1888  CG2 ILE 1 125      38.520  43.790  35.950  0.00  0.00           C  
ATOM   1889  CD1 ILE 1 125      37.785  46.411  34.457  0.00  0.00           C  
ATOM   1890  H   ILE 1 125      35.638  42.100  33.012  0.00  0.00           H  
ATOM   1891  HA  ILE 1 125      38.403  42.281  33.732  0.00  0.00           H  
ATOM   1892  HB  ILE 1 125      36.406  43.973  35.251  0.00  0.00           H  
ATOM   1893 HG12 ILE 1 125      38.357  44.851  33.135  0.00  0.00           H  
ATOM   1894 HG13 ILE 1 125      36.778  45.037  33.122  0.00  0.00           H  
ATOM   1895 HG21 ILE 1 125      38.424  42.939  36.624  0.00  0.00           H  
ATOM   1896 HG22 ILE 1 125      39.508  44.003  35.542  0.00  0.00           H  
ATOM   1897 HG23 ILE 1 125      38.282  44.532  36.712  0.00  0.00           H  
ATOM   1898 HD11 ILE 1 125      37.013  46.716  35.163  0.00  0.00           H  
ATOM   1899 HD12 ILE 1 125      38.802  46.371  34.848  0.00  0.00           H  
ATOM   1900 HD13 ILE 1 125      37.750  47.125  33.634  0.00  0.00           H  
ATOM   1901  N   LEU 1 126      38.091  40.579  35.498  0.00  0.00           N  
ATOM   1902  CA  LEU 1 126      38.088  39.485  36.470  0.00  0.00           C  
ATOM   1903  C   LEU 1 126      38.562  39.963  37.860  0.00  0.00           C  
ATOM   1904  O   LEU 1 126      39.765  40.219  38.107  0.00  0.00           O  
ATOM   1905  CB  LEU 1 126      38.816  38.305  35.890  0.00  0.00           C  
ATOM   1906  CG  LEU 1 126      39.172  37.163  36.900  0.00  0.00           C  
ATOM   1907  CD1 LEU 1 126      37.843  36.571  37.530  0.00  0.00           C  
ATOM   1908  CD2 LEU 1 126      39.660  35.968  36.138  0.00  0.00           C  
ATOM   1909  H   LEU 1 126      38.953  40.972  35.147  0.00  0.00           H  
ATOM   1910  HA  LEU 1 126      37.041  39.201  36.577  0.00  0.00           H  
ATOM   1911  HB2 LEU 1 126      38.295  37.895  35.026  0.00  0.00           H  
ATOM   1912  HB3 LEU 1 126      39.767  38.681  35.512  0.00  0.00           H  
ATOM   1913  HG  LEU 1 126      39.837  37.465  37.710  0.00  0.00           H  
ATOM   1914 HD11 LEU 1 126      37.126  36.292  36.758  0.00  0.00           H  
ATOM   1915 HD12 LEU 1 126      38.175  35.849  38.276  0.00  0.00           H  
ATOM   1916 HD13 LEU 1 126      37.271  37.384  37.977  0.00  0.00           H  
ATOM   1917 HD21 LEU 1 126      40.639  36.222  35.732  0.00  0.00           H  
ATOM   1918 HD22 LEU 1 126      39.830  35.144  36.830  0.00  0.00           H  
ATOM   1919 HD23 LEU 1 126      39.024  35.660  35.308  0.00  0.00           H  
ATOM   1920  N   GLY 1 127      37.639  40.122  38.809  0.00  0.00           N  
ATOM   1921  CA  GLY 1 127      37.924  40.570  40.156  0.00  0.00           C  
ATOM   1922  C   GLY 1 127      38.410  39.327  41.008  0.00  0.00           C  
ATOM   1923  O   GLY 1 127      37.727  38.368  41.039  0.00  0.00           O  
ATOM   1924  H   GLY 1 127      36.674  40.017  38.530  0.00  0.00           H  
ATOM   1925  HA2 GLY 1 127      38.733  41.301  40.148  0.00  0.00           H  
ATOM   1926  HA3 GLY 1 127      37.017  41.071  40.492  0.00  0.00           H  
ATOM   1927  N   LEU 1 128      39.619  39.297  41.542  0.00  0.00           N  
ATOM   1928  CA  LEU 1 128      40.030  38.089  42.309  0.00  0.00           C  
ATOM   1929  C   LEU 1 128      39.796  38.187  43.859  0.00  0.00           C  
ATOM   1930  O   LEU 1 128      40.327  37.430  44.623  0.00  0.00           O  
ATOM   1931  CB  LEU 1 128      41.490  37.814  41.912  0.00  0.00           C  
ATOM   1932  CG  LEU 1 128      41.613  37.425  40.445  0.00  0.00           C  
ATOM   1933  CD1 LEU 1 128      43.063  37.285  40.015  0.00  0.00           C  
ATOM   1934  CD2 LEU 1 128      40.994  36.101  40.079  0.00  0.00           C  
ATOM   1935  H   LEU 1 128      40.265  40.058  41.391  0.00  0.00           H  
ATOM   1936  HA  LEU 1 128      39.424  37.236  42.003  0.00  0.00           H  
ATOM   1937  HB2 LEU 1 128      42.101  38.639  42.279  0.00  0.00           H  
ATOM   1938  HB3 LEU 1 128      41.822  36.903  42.409  0.00  0.00           H  
ATOM   1939  HG  LEU 1 128      41.037  38.137  39.854  0.00  0.00           H  
ATOM   1940 HD11 LEU 1 128      43.622  36.729  40.767  0.00  0.00           H  
ATOM   1941 HD12 LEU 1 128      43.115  36.809  39.036  0.00  0.00           H  
ATOM   1942 HD13 LEU 1 128      43.527  38.265  39.899  0.00  0.00           H  
ATOM   1943 HD21 LEU 1 128      39.931  36.331  40.154  0.00  0.00           H  
ATOM   1944 HD22 LEU 1 128      41.170  35.761  39.059  0.00  0.00           H  
ATOM   1945 HD23 LEU 1 128      41.278  35.304  40.766  0.00  0.00           H  
ATOM   1946  N   ALA 1 129      38.960  39.108  44.411  0.00  0.00           N  
ATOM   1947  CA  ALA 1 129      38.631  39.317  45.834  0.00  0.00           C  
ATOM   1948  C   ALA 1 129      37.446  38.461  46.424  0.00  0.00           C  
ATOM   1949  O   ALA 1 129      36.860  37.651  45.734  0.00  0.00           O  
ATOM   1950  CB  ALA 1 129      38.675  40.821  46.177  0.00  0.00           C  
ATOM   1951  H   ALA 1 129      38.714  39.802  43.720  0.00  0.00           H  
ATOM   1952  HA  ALA 1 129      39.453  38.983  46.467  0.00  0.00           H  
ATOM   1953  HB1 ALA 1 129      38.618  41.032  47.245  0.00  0.00           H  
ATOM   1954  HB2 ALA 1 129      39.637  41.164  45.796  0.00  0.00           H  
ATOM   1955  HB3 ALA 1 129      37.868  41.342  45.661  0.00  0.00           H  
ATOM   1956  N   TYR 1 130      37.195  38.666  47.658  0.00  0.00           N  
ATOM   1957  CA  TYR 1 130      36.238  37.931  48.419  0.00  0.00           C  
ATOM   1958  C   TYR 1 130      34.825  38.407  48.051  0.00  0.00           C  
ATOM   1959  O   TYR 1 130      34.542  39.481  47.621  0.00  0.00           O  
ATOM   1960  CB  TYR 1 130      36.464  38.118  49.896  0.00  0.00           C  
ATOM   1961  CG  TYR 1 130      37.735  37.648  50.453  0.00  0.00           C  
ATOM   1962  CD1 TYR 1 130      37.920  36.267  50.720  0.00  0.00           C  
ATOM   1963  CD2 TYR 1 130      38.862  38.517  50.621  0.00  0.00           C  
ATOM   1964  CE1 TYR 1 130      39.220  35.771  51.153  0.00  0.00           C  
ATOM   1965  CE2 TYR 1 130      40.123  37.983  50.942  0.00  0.00           C  
ATOM   1966  CZ  TYR 1 130      40.268  36.645  51.258  0.00  0.00           C  
ATOM   1967  OH  TYR 1 130      41.489  36.207  51.577  0.00  0.00           O  
ATOM   1968  H   TYR 1 130      37.733  39.329  48.197  0.00  0.00           H  
ATOM   1969  HA  TYR 1 130      36.399  36.916  48.056  0.00  0.00           H  
ATOM   1970  HB2 TYR 1 130      36.319  39.147  50.225  0.00  0.00           H  
ATOM   1971  HB3 TYR 1 130      35.721  37.502  50.402  0.00  0.00           H  
ATOM   1972  HD1 TYR 1 130      37.110  35.566  50.584  0.00  0.00           H  
ATOM   1973  HD2 TYR 1 130      38.712  39.580  50.503  0.00  0.00           H  
ATOM   1974  HE1 TYR 1 130      39.344  34.715  51.340  0.00  0.00           H  
ATOM   1975  HE2 TYR 1 130      40.945  38.676  51.048  0.00  0.00           H  
ATOM   1976  HH  TYR 1 130      41.364  35.256  51.600  0.00  0.00           H  
ATOM   1977  N   ALA 1 131      33.954  37.501  48.271  0.00  0.00           N  
ATOM   1978  CA  ALA 1 131      32.497  37.552  47.938  0.00  0.00           C  
ATOM   1979  C   ALA 1 131      31.805  38.818  48.414  0.00  0.00           C  
ATOM   1980  O   ALA 1 131      30.907  39.368  47.753  0.00  0.00           O  
ATOM   1981  CB  ALA 1 131      31.790  36.287  48.540  0.00  0.00           C  
ATOM   1982  H   ALA 1 131      34.230  36.682  48.793  0.00  0.00           H  
ATOM   1983  HA  ALA 1 131      32.397  37.497  46.854  0.00  0.00           H  
ATOM   1984  HB1 ALA 1 131      32.261  35.375  48.172  0.00  0.00           H  
ATOM   1985  HB2 ALA 1 131      31.981  36.344  49.612  0.00  0.00           H  
ATOM   1986  HB3 ALA 1 131      30.715  36.402  48.406  0.00  0.00           H  
ATOM   1987  N   GLU 1 132      32.113  39.286  49.615  0.00  0.00           N  
ATOM   1988  CA  GLU 1 132      31.520  40.459  50.349  0.00  0.00           C  
ATOM   1989  C   GLU 1 132      31.459  41.686  49.466  0.00  0.00           C  
ATOM   1990  O   GLU 1 132      30.447  42.404  49.478  0.00  0.00           O  
ATOM   1991  CB  GLU 1 132      32.408  40.744  51.554  0.00  0.00           C  
ATOM   1992  CG  GLU 1 132      32.025  41.999  52.484  0.00  0.00           C  
ATOM   1993  CD  GLU 1 132      30.690  41.935  53.260  0.00  0.00           C  
ATOM   1994  OE1 GLU 1 132      30.470  40.884  53.855  0.00  0.00           O  
ATOM   1995  OE2 GLU 1 132      29.948  42.898  53.302  0.00  0.00           O  
ATOM   1996  H   GLU 1 132      32.755  38.703  50.133  0.00  0.00           H  
ATOM   1997  HA  GLU 1 132      30.557  40.127  50.738  0.00  0.00           H  
ATOM   1998  HB2 GLU 1 132      32.436  39.824  52.137  0.00  0.00           H  
ATOM   1999  HB3 GLU 1 132      33.368  41.030  51.124  0.00  0.00           H  
ATOM   2000  HG2 GLU 1 132      32.825  42.203  53.196  0.00  0.00           H  
ATOM   2001  HG3 GLU 1 132      31.898  42.887  51.865  0.00  0.00           H  
ATOM   2002  N   ILE 1 133      32.497  41.904  48.684  0.00  0.00           N  
ATOM   2003  CA  ILE 1 133      32.586  43.165  47.821  0.00  0.00           C  
ATOM   2004  C   ILE 1 133      32.148  42.897  46.423  0.00  0.00           C  
ATOM   2005  O   ILE 1 133      32.635  43.562  45.502  0.00  0.00           O  
ATOM   2006  CB  ILE 1 133      33.963  43.875  47.970  0.00  0.00           C  
ATOM   2007  CG1 ILE 1 133      35.167  43.137  47.228  0.00  0.00           C  
ATOM   2008  CG2 ILE 1 133      34.330  44.090  49.464  0.00  0.00           C  
ATOM   2009  CD1 ILE 1 133      36.337  44.091  46.842  0.00  0.00           C  
ATOM   2010  H   ILE 1 133      33.181  41.168  48.574  0.00  0.00           H  
ATOM   2011  HA  ILE 1 133      31.755  43.763  48.196  0.00  0.00           H  
ATOM   2012  HB  ILE 1 133      33.999  44.851  47.486  0.00  0.00           H  
ATOM   2013 HG12 ILE 1 133      35.592  42.391  47.900  0.00  0.00           H  
ATOM   2014 HG13 ILE 1 133      34.825  42.612  46.337  0.00  0.00           H  
ATOM   2015 HG21 ILE 1 133      34.512  43.092  49.865  0.00  0.00           H  
ATOM   2016 HG22 ILE 1 133      35.208  44.727  49.563  0.00  0.00           H  
ATOM   2017 HG23 ILE 1 133      33.462  44.433  50.027  0.00  0.00           H  
ATOM   2018 HD11 ILE 1 133      37.120  43.497  46.371  0.00  0.00           H  
ATOM   2019 HD12 ILE 1 133      35.919  44.842  46.172  0.00  0.00           H  
ATOM   2020 HD13 ILE 1 133      36.788  44.560  47.717  0.00  0.00           H  
ATOM   2021  N   ALA 1 134      31.451  41.797  46.232  0.00  0.00           N  
ATOM   2022  CA  ALA 1 134      30.750  41.632  44.989  0.00  0.00           C  
ATOM   2023  C   ALA 1 134      29.585  42.660  44.847  0.00  0.00           C  
ATOM   2024  O   ALA 1 134      28.997  43.081  45.771  0.00  0.00           O  
ATOM   2025  CB  ALA 1 134      30.330  40.172  44.843  0.00  0.00           C  
ATOM   2026  H   ALA 1 134      31.184  41.182  46.988  0.00  0.00           H  
ATOM   2027  HA  ALA 1 134      31.451  41.915  44.204  0.00  0.00           H  
ATOM   2028  HB1 ALA 1 134      29.894  40.003  43.858  0.00  0.00           H  
ATOM   2029  HB2 ALA 1 134      31.190  39.503  44.874  0.00  0.00           H  
ATOM   2030  HB3 ALA 1 134      29.570  39.804  45.532  0.00  0.00           H  
ATOM   2031  N   ARG 1 135      29.318  43.061  43.575  0.00  0.00           N  
ATOM   2032  CA  ARG 1 135      28.344  44.102  43.205  0.00  0.00           C  
ATOM   2033  C   ARG 1 135      27.140  43.456  42.434  0.00  0.00           C  
ATOM   2034  O   ARG 1 135      27.437  42.510  41.672  0.00  0.00           O  
ATOM   2035  CB  ARG 1 135      29.007  45.270  42.319  0.00  0.00           C  
ATOM   2036  CG  ARG 1 135      30.118  46.156  42.975  0.00  0.00           C  
ATOM   2037  CD  ARG 1 135      29.532  47.229  43.888  0.00  0.00           C  
ATOM   2038  NE  ARG 1 135      30.533  48.295  44.264  0.00  0.00           N  
ATOM   2039  CZ  ARG 1 135      30.197  49.346  44.970  0.00  0.00           C  
ATOM   2040  NH1 ARG 1 135      31.014  50.288  45.090  0.00  0.00           N  
ATOM   2041  NH2 ARG 1 135      29.068  49.543  45.596  0.00  0.00           N  
ATOM   2042  H   ARG 1 135      29.960  42.735  42.866  0.00  0.00           H  
ATOM   2043  HA  ARG 1 135      27.997  44.551  44.136  0.00  0.00           H  
ATOM   2044  HB2 ARG 1 135      29.453  44.959  41.374  0.00  0.00           H  
ATOM   2045  HB3 ARG 1 135      28.166  45.955  42.209  0.00  0.00           H  
ATOM   2046  HG2 ARG 1 135      30.950  45.619  43.429  0.00  0.00           H  
ATOM   2047  HG3 ARG 1 135      30.569  46.659  42.119  0.00  0.00           H  
ATOM   2048  HD2 ARG 1 135      28.671  47.731  43.448  0.00  0.00           H  
ATOM   2049  HD3 ARG 1 135      29.187  46.729  44.793  0.00  0.00           H  
ATOM   2050  HE  ARG 1 135      31.381  48.399  43.725  0.00  0.00           H  
ATOM   2051 HH11 ARG 1 135      30.791  51.056  45.707  0.00  0.00           H  
ATOM   2052 HH12 ARG 1 135      31.791  50.346  44.447  0.00  0.00           H  
ATOM   2053 HH21 ARG 1 135      29.047  50.302  46.263  0.00  0.00           H  
ATOM   2054 HH22 ARG 1 135      28.311  48.901  45.410  0.00  0.00           H  
ATOM   2055  N   PRO 1 136      25.900  43.898  42.594  0.00  0.00           N  
ATOM   2056  CA  PRO 1 136      25.404  44.973  43.481  0.00  0.00           C  
ATOM   2057  C   PRO 1 136      25.501  44.697  45.013  0.00  0.00           C  
ATOM   2058  O   PRO 1 136      25.567  45.593  45.834  0.00  0.00           O  
ATOM   2059  CB  PRO 1 136      23.969  45.126  43.169  0.00  0.00           C  
ATOM   2060  CG  PRO 1 136      23.502  43.749  42.646  0.00  0.00           C  
ATOM   2061  CD  PRO 1 136      24.765  43.146  42.048  0.00  0.00           C  
ATOM   2062  HA  PRO 1 136      25.926  45.901  43.246  0.00  0.00           H  
ATOM   2063  HB2 PRO 1 136      23.362  45.370  44.041  0.00  0.00           H  
ATOM   2064  HB3 PRO 1 136      23.823  45.847  42.365  0.00  0.00           H  
ATOM   2065  HG2 PRO 1 136      23.106  43.236  43.523  0.00  0.00           H  
ATOM   2066  HG3 PRO 1 136      22.628  43.904  42.013  0.00  0.00           H  
ATOM   2067  HD2 PRO 1 136      24.936  42.111  42.345  0.00  0.00           H  
ATOM   2068  HD3 PRO 1 136      24.701  43.292  40.970  0.00  0.00           H  
ATOM   2069  N   ASP 1 137      25.723  43.408  45.335  0.00  0.00           N  
ATOM   2070  CA  ASP 1 137      25.825  43.023  46.739  0.00  0.00           C  
ATOM   2071  C   ASP 1 137      26.400  41.611  46.884  0.00  0.00           C  
ATOM   2072  O   ASP 1 137      26.448  41.005  45.822  0.00  0.00           O  
ATOM   2073  CB  ASP 1 137      24.410  43.093  47.272  0.00  0.00           C  
ATOM   2074  CG  ASP 1 137      23.500  41.945  46.761  0.00  0.00           C  
ATOM   2075  OD1 ASP 1 137      23.569  40.757  47.194  0.00  0.00           O  
ATOM   2076  OD2 ASP 1 137      22.825  42.152  45.699  0.00  0.00           O  
ATOM   2077  H   ASP 1 137      25.841  42.706  44.619  0.00  0.00           H  
ATOM   2078  HA  ASP 1 137      26.441  43.743  47.278  0.00  0.00           H  
ATOM   2079  HB2 ASP 1 137      24.447  43.044  48.360  0.00  0.00           H  
ATOM   2080  HB3 ASP 1 137      23.900  44.042  47.108  0.00  0.00           H  
ATOM   2081  N   ASP 1 138      26.742  41.188  48.060  0.00  0.00           N  
ATOM   2082  CA  ASP 1 138      27.506  39.978  48.434  0.00  0.00           C  
ATOM   2083  C   ASP 1 138      26.874  38.607  48.078  0.00  0.00           C  
ATOM   2084  O   ASP 1 138      27.511  37.516  48.150  0.00  0.00           O  
ATOM   2085  CB  ASP 1 138      28.008  40.013  49.867  0.00  0.00           C  
ATOM   2086  CG  ASP 1 138      26.937  39.934  50.822  0.00  0.00           C  
ATOM   2087  OD1 ASP 1 138      25.735  40.157  50.508  0.00  0.00           O  
ATOM   2088  OD2 ASP 1 138      27.201  39.596  52.070  0.00  0.00           O  
ATOM   2089  H   ASP 1 138      26.464  41.704  48.882  0.00  0.00           H  
ATOM   2090  HA  ASP 1 138      28.439  40.071  47.880  0.00  0.00           H  
ATOM   2091  HB2 ASP 1 138      28.835  39.317  50.006  0.00  0.00           H  
ATOM   2092  HB3 ASP 1 138      28.424  41.020  49.896  0.00  0.00           H  
ATOM   2093  N   SER 1 139      25.656  38.603  47.584  0.00  0.00           N  
ATOM   2094  CA  SER 1 139      24.999  37.314  47.166  0.00  0.00           C  
ATOM   2095  C   SER 1 139      25.634  36.743  45.851  0.00  0.00           C  
ATOM   2096  O   SER 1 139      25.379  35.555  45.580  0.00  0.00           O  
ATOM   2097  CB  SER 1 139      23.444  37.572  47.068  0.00  0.00           C  
ATOM   2098  OG  SER 1 139      23.082  38.447  46.019  0.00  0.00           O  
ATOM   2099  H   SER 1 139      25.190  39.490  47.457  0.00  0.00           H  
ATOM   2100  HA  SER 1 139      25.069  36.562  47.953  0.00  0.00           H  
ATOM   2101  HB2 SER 1 139      22.912  36.632  46.922  0.00  0.00           H  
ATOM   2102  HB3 SER 1 139      23.104  37.865  48.062  0.00  0.00           H  
ATOM   2103  HG  SER 1 139      23.311  39.344  46.274  0.00  0.00           H  
ATOM   2104  N   LEU 1 140      26.252  37.516  44.991  0.00  0.00           N  
ATOM   2105  CA  LEU 1 140      26.716  37.143  43.647  0.00  0.00           C  
ATOM   2106  C   LEU 1 140      28.147  36.564  43.745  0.00  0.00           C  
ATOM   2107  O   LEU 1 140      29.105  37.259  43.704  0.00  0.00           O  
ATOM   2108  CB  LEU 1 140      26.689  38.399  42.836  0.00  0.00           C  
ATOM   2109  CG  LEU 1 140      26.750  38.041  41.381  0.00  0.00           C  
ATOM   2110  CD1 LEU 1 140      25.403  37.480  40.791  0.00  0.00           C  
ATOM   2111  CD2 LEU 1 140      27.277  39.298  40.643  0.00  0.00           C  
ATOM   2112  H   LEU 1 140      26.487  38.443  45.314  0.00  0.00           H  
ATOM   2113  HA  LEU 1 140      25.995  36.386  43.340  0.00  0.00           H  
ATOM   2114  HB2 LEU 1 140      25.754  38.959  42.851  0.00  0.00           H  
ATOM   2115  HB3 LEU 1 140      27.480  39.050  43.209  0.00  0.00           H  
ATOM   2116  HG  LEU 1 140      27.449  37.206  41.346  0.00  0.00           H  
ATOM   2117 HD11 LEU 1 140      25.292  36.460  41.158  0.00  0.00           H  
ATOM   2118 HD12 LEU 1 140      24.541  38.087  41.067  0.00  0.00           H  
ATOM   2119 HD13 LEU 1 140      25.447  37.630  39.712  0.00  0.00           H  
ATOM   2120 HD21 LEU 1 140      26.550  40.101  40.761  0.00  0.00           H  
ATOM   2121 HD22 LEU 1 140      28.173  39.698  41.117  0.00  0.00           H  
ATOM   2122 HD23 LEU 1 140      27.445  39.167  39.574  0.00  0.00           H  
ATOM   2123  N   GLU 1 141      28.203  35.220  43.860  0.00  0.00           N  
ATOM   2124  CA  GLU 1 141      29.533  34.519  44.134  0.00  0.00           C  
ATOM   2125  C   GLU 1 141      30.542  34.804  43.060  0.00  0.00           C  
ATOM   2126  O   GLU 1 141      30.325  34.423  41.865  0.00  0.00           O  
ATOM   2127  CB  GLU 1 141      29.264  32.983  44.407  0.00  0.00           C  
ATOM   2128  CG  GLU 1 141      30.626  32.398  44.893  0.00  0.00           C  
ATOM   2129  CD  GLU 1 141      30.517  31.030  45.620  0.00  0.00           C  
ATOM   2130  OE1 GLU 1 141      31.098  30.894  46.725  0.00  0.00           O  
ATOM   2131  OE2 GLU 1 141      29.706  30.192  45.113  0.00  0.00           O  
ATOM   2132  H   GLU 1 141      27.306  34.786  44.023  0.00  0.00           H  
ATOM   2133  HA  GLU 1 141      29.832  34.986  45.073  0.00  0.00           H  
ATOM   2134  HB2 GLU 1 141      28.522  32.958  45.206  0.00  0.00           H  
ATOM   2135  HB3 GLU 1 141      28.968  32.477  43.488  0.00  0.00           H  
ATOM   2136  HG2 GLU 1 141      31.368  32.349  44.096  0.00  0.00           H  
ATOM   2137  HG3 GLU 1 141      30.973  33.033  45.708  0.00  0.00           H  
ATOM   2138  N   PRO 1 142      31.740  35.327  43.384  0.00  0.00           N  
ATOM   2139  CA  PRO 1 142      32.867  35.462  42.436  0.00  0.00           C  
ATOM   2140  C   PRO 1 142      33.171  34.199  41.595  0.00  0.00           C  
ATOM   2141  O   PRO 1 142      32.805  33.073  41.970  0.00  0.00           O  
ATOM   2142  CB  PRO 1 142      34.112  35.696  43.425  0.00  0.00           C  
ATOM   2143  CG  PRO 1 142      33.474  36.448  44.617  0.00  0.00           C  
ATOM   2144  CD  PRO 1 142      32.089  35.779  44.737  0.00  0.00           C  
ATOM   2145  HA  PRO 1 142      32.585  36.298  41.797  0.00  0.00           H  
ATOM   2146  HB2 PRO 1 142      34.493  34.774  43.863  0.00  0.00           H  
ATOM   2147  HB3 PRO 1 142      34.973  36.148  42.932  0.00  0.00           H  
ATOM   2148  HG2 PRO 1 142      34.105  36.394  45.504  0.00  0.00           H  
ATOM   2149  HG3 PRO 1 142      33.300  37.462  44.257  0.00  0.00           H  
ATOM   2150  HD2 PRO 1 142      31.397  36.480  45.203  0.00  0.00           H  
ATOM   2151  HD3 PRO 1 142      32.202  34.963  45.451  0.00  0.00           H  
ATOM   2152  N   PHE 1 143      34.097  34.452  40.675  0.00  0.00           N  
ATOM   2153  CA  PHE 1 143      34.589  33.325  39.856  0.00  0.00           C  
ATOM   2154  C   PHE 1 143      35.437  32.344  40.649  0.00  0.00           C  
ATOM   2155  O   PHE 1 143      35.150  31.182  40.462  0.00  0.00           O  
ATOM   2156  CB  PHE 1 143      35.386  34.027  38.681  0.00  0.00           C  
ATOM   2157  CG  PHE 1 143      36.327  33.085  38.008  0.00  0.00           C  
ATOM   2158  CD1 PHE 1 143      35.824  32.173  37.127  0.00  0.00           C  
ATOM   2159  CD2 PHE 1 143      37.717  33.071  38.241  0.00  0.00           C  
ATOM   2160  CE1 PHE 1 143      36.625  31.191  36.502  0.00  0.00           C  
ATOM   2161  CE2 PHE 1 143      38.570  32.039  37.733  0.00  0.00           C  
ATOM   2162  CZ  PHE 1 143      38.018  31.083  36.824  0.00  0.00           C  
ATOM   2163  H   PHE 1 143      34.527  35.364  40.613  0.00  0.00           H  
ATOM   2164  HA  PHE 1 143      33.757  32.849  39.338  0.00  0.00           H  
ATOM   2165  HB2 PHE 1 143      34.705  34.493  37.968  0.00  0.00           H  
ATOM   2166  HB3 PHE 1 143      36.035  34.751  39.174  0.00  0.00           H  
ATOM   2167  HD1 PHE 1 143      34.785  31.904  37.009  0.00  0.00           H  
ATOM   2168  HD2 PHE 1 143      38.192  33.709  38.972  0.00  0.00           H  
ATOM   2169  HE1 PHE 1 143      36.116  30.584  35.767  0.00  0.00           H  
ATOM   2170  HE2 PHE 1 143      39.624  32.036  37.968  0.00  0.00           H  
ATOM   2171  HZ  PHE 1 143      38.590  30.272  36.398  0.00  0.00           H  
ATOM   2172  N   PHE 1 144      36.423  32.802  41.397  0.00  0.00           N  
ATOM   2173  CA  PHE 1 144      37.361  31.898  41.990  0.00  0.00           C  
ATOM   2174  C   PHE 1 144      36.708  31.096  43.173  0.00  0.00           C  
ATOM   2175  O   PHE 1 144      36.904  29.917  43.369  0.00  0.00           O  
ATOM   2176  CB  PHE 1 144      38.660  32.546  42.448  0.00  0.00           C  
ATOM   2177  CG  PHE 1 144      39.578  31.668  43.223  0.00  0.00           C  
ATOM   2178  CD1 PHE 1 144      40.326  30.696  42.454  0.00  0.00           C  
ATOM   2179  CD2 PHE 1 144      39.753  31.814  44.602  0.00  0.00           C  
ATOM   2180  CE1 PHE 1 144      41.173  29.788  43.178  0.00  0.00           C  
ATOM   2181  CE2 PHE 1 144      40.660  30.978  45.278  0.00  0.00           C  
ATOM   2182  CZ  PHE 1 144      41.261  29.958  44.563  0.00  0.00           C  
ATOM   2183  H   PHE 1 144      36.564  33.791  41.552  0.00  0.00           H  
ATOM   2184  HA  PHE 1 144      37.581  31.126  41.253  0.00  0.00           H  
ATOM   2185  HB2 PHE 1 144      39.103  32.927  41.528  0.00  0.00           H  
ATOM   2186  HB3 PHE 1 144      38.489  33.484  42.976  0.00  0.00           H  
ATOM   2187  HD1 PHE 1 144      40.178  30.538  41.396  0.00  0.00           H  
ATOM   2188  HD2 PHE 1 144      39.127  32.499  45.155  0.00  0.00           H  
ATOM   2189  HE1 PHE 1 144      41.891  29.104  42.750  0.00  0.00           H  
ATOM   2190  HE2 PHE 1 144      40.903  31.008  46.330  0.00  0.00           H  
ATOM   2191  HZ  PHE 1 144      41.821  29.209  45.102  0.00  0.00           H  
ATOM   2192  N   ASP 1 145      35.811  31.736  43.955  0.00  0.00           N  
ATOM   2193  CA  ASP 1 145      35.080  31.006  44.952  0.00  0.00           C  
ATOM   2194  C   ASP 1 145      34.045  30.039  44.312  0.00  0.00           C  
ATOM   2195  O   ASP 1 145      33.854  28.969  44.795  0.00  0.00           O  
ATOM   2196  CB  ASP 1 145      34.374  31.986  45.892  0.00  0.00           C  
ATOM   2197  CG  ASP 1 145      35.295  33.032  46.472  0.00  0.00           C  
ATOM   2198  OD1 ASP 1 145      36.153  33.674  45.721  0.00  0.00           O  
ATOM   2199  OD2 ASP 1 145      35.127  33.430  47.659  0.00  0.00           O  
ATOM   2200  H   ASP 1 145      35.862  32.744  43.992  0.00  0.00           H  
ATOM   2201  HA  ASP 1 145      35.777  30.400  45.530  0.00  0.00           H  
ATOM   2202  HB2 ASP 1 145      33.545  32.505  45.410  0.00  0.00           H  
ATOM   2203  HB3 ASP 1 145      33.847  31.345  46.599  0.00  0.00           H  
ATOM   2204  N   SER 1 146      33.568  30.289  43.112  0.00  0.00           N  
ATOM   2205  CA  SER 1 146      32.858  29.298  42.253  0.00  0.00           C  
ATOM   2206  C   SER 1 146      33.801  28.205  41.797  0.00  0.00           C  
ATOM   2207  O   SER 1 146      33.383  27.063  41.900  0.00  0.00           O  
ATOM   2208  CB  SER 1 146      32.115  29.910  41.042  0.00  0.00           C  
ATOM   2209  OG  SER 1 146      31.218  30.919  41.437  0.00  0.00           O  
ATOM   2210  H   SER 1 146      33.716  31.230  42.775  0.00  0.00           H  
ATOM   2211  HA  SER 1 146      32.087  28.819  42.858  0.00  0.00           H  
ATOM   2212  HB2 SER 1 146      32.886  30.360  40.418  0.00  0.00           H  
ATOM   2213  HB3 SER 1 146      31.621  29.116  40.482  0.00  0.00           H  
ATOM   2214  HG  SER 1 146      31.657  31.656  41.870  0.00  0.00           H  
ATOM   2215  N   LEU 1 147      35.059  28.491  41.337  0.00  0.00           N  
ATOM   2216  CA  LEU 1 147      35.970  27.406  40.951  0.00  0.00           C  
ATOM   2217  C   LEU 1 147      36.355  26.482  42.089  0.00  0.00           C  
ATOM   2218  O   LEU 1 147      36.363  25.254  41.912  0.00  0.00           O  
ATOM   2219  CB  LEU 1 147      37.206  28.065  40.307  0.00  0.00           C  
ATOM   2220  CG  LEU 1 147      38.307  27.150  39.685  0.00  0.00           C  
ATOM   2221  CD1 LEU 1 147      37.875  26.601  38.339  0.00  0.00           C  
ATOM   2222  CD2 LEU 1 147      39.508  28.044  39.549  0.00  0.00           C  
ATOM   2223  H   LEU 1 147      35.273  29.421  41.008  0.00  0.00           H  
ATOM   2224  HA  LEU 1 147      35.424  26.818  40.213  0.00  0.00           H  
ATOM   2225  HB2 LEU 1 147      36.863  28.770  39.550  0.00  0.00           H  
ATOM   2226  HB3 LEU 1 147      37.689  28.777  40.976  0.00  0.00           H  
ATOM   2227  HG  LEU 1 147      38.593  26.263  40.251  0.00  0.00           H  
ATOM   2228 HD11 LEU 1 147      37.300  25.701  38.560  0.00  0.00           H  
ATOM   2229 HD12 LEU 1 147      37.305  27.282  37.707  0.00  0.00           H  
ATOM   2230 HD13 LEU 1 147      38.777  26.521  37.732  0.00  0.00           H  
ATOM   2231 HD21 LEU 1 147      39.271  28.920  38.945  0.00  0.00           H  
ATOM   2232 HD22 LEU 1 147      39.786  28.270  40.578  0.00  0.00           H  
ATOM   2233 HD23 LEU 1 147      40.373  27.465  39.224  0.00  0.00           H  
ATOM   2234  N   VAL 1 148      36.546  26.929  43.335  0.00  0.00           N  
ATOM   2235  CA  VAL 1 148      37.004  26.089  44.409  0.00  0.00           C  
ATOM   2236  C   VAL 1 148      35.791  25.341  45.067  0.00  0.00           C  
ATOM   2237  O   VAL 1 148      36.070  24.286  45.553  0.00  0.00           O  
ATOM   2238  CB  VAL 1 148      37.838  26.898  45.470  0.00  0.00           C  
ATOM   2239  CG1 VAL 1 148      38.179  26.097  46.744  0.00  0.00           C  
ATOM   2240  CG2 VAL 1 148      39.061  27.570  44.875  0.00  0.00           C  
ATOM   2241  H   VAL 1 148      36.434  27.930  43.406  0.00  0.00           H  
ATOM   2242  HA  VAL 1 148      37.588  25.267  43.995  0.00  0.00           H  
ATOM   2243  HB  VAL 1 148      37.179  27.729  45.723  0.00  0.00           H  
ATOM   2244 HG11 VAL 1 148      37.318  25.723  47.297  0.00  0.00           H  
ATOM   2245 HG12 VAL 1 148      38.841  25.242  46.606  0.00  0.00           H  
ATOM   2246 HG13 VAL 1 148      38.611  26.918  47.318  0.00  0.00           H  
ATOM   2247 HG21 VAL 1 148      39.022  28.577  45.289  0.00  0.00           H  
ATOM   2248 HG22 VAL 1 148      39.958  27.105  45.283  0.00  0.00           H  
ATOM   2249 HG23 VAL 1 148      39.060  27.572  43.785  0.00  0.00           H  
ATOM   2250  N   LYS 1 149      34.590  25.923  45.024  0.00  0.00           N  
ATOM   2251  CA  LYS 1 149      33.283  25.230  45.266  0.00  0.00           C  
ATOM   2252  C   LYS 1 149      33.139  24.137  44.260  0.00  0.00           C  
ATOM   2253  O   LYS 1 149      32.978  22.944  44.696  0.00  0.00           O  
ATOM   2254  CB  LYS 1 149      32.197  26.334  45.262  0.00  0.00           C  
ATOM   2255  CG  LYS 1 149      30.773  25.696  45.305  0.00  0.00           C  
ATOM   2256  CD  LYS 1 149      29.690  26.747  45.547  0.00  0.00           C  
ATOM   2257  CE  LYS 1 149      29.768  27.418  46.929  0.00  0.00           C  
ATOM   2258  NZ  LYS 1 149      28.852  28.538  47.089  0.00  0.00           N  
ATOM   2259  H   LYS 1 149      34.594  26.847  44.615  0.00  0.00           H  
ATOM   2260  HA  LYS 1 149      33.197  24.698  46.213  0.00  0.00           H  
ATOM   2261  HB2 LYS 1 149      32.429  26.902  46.163  0.00  0.00           H  
ATOM   2262  HB3 LYS 1 149      32.347  26.892  44.338  0.00  0.00           H  
ATOM   2263  HG2 LYS 1 149      30.601  25.239  44.330  0.00  0.00           H  
ATOM   2264  HG3 LYS 1 149      30.713  24.965  46.111  0.00  0.00           H  
ATOM   2265  HD2 LYS 1 149      29.862  27.591  44.879  0.00  0.00           H  
ATOM   2266  HD3 LYS 1 149      28.742  26.225  45.423  0.00  0.00           H  
ATOM   2267  HE2 LYS 1 149      29.708  26.672  47.722  0.00  0.00           H  
ATOM   2268  HE3 LYS 1 149      30.784  27.777  47.091  0.00  0.00           H  
ATOM   2269  HZ1 LYS 1 149      27.946  28.117  46.940  0.00  0.00           H  
ATOM   2270  HZ2 LYS 1 149      28.914  28.810  48.059  0.00  0.00           H  
ATOM   2271  HZ3 LYS 1 149      28.995  29.324  46.470  0.00  0.00           H  
ATOM   2272  N   GLN 1 150      33.192  24.290  42.971  0.00  0.00           N  
ATOM   2273  CA  GLN 1 150      32.871  23.290  42.068  0.00  0.00           C  
ATOM   2274  C   GLN 1 150      33.976  22.374  41.500  0.00  0.00           C  
ATOM   2275  O   GLN 1 150      33.690  21.476  40.735  0.00  0.00           O  
ATOM   2276  CB  GLN 1 150      32.331  24.003  40.779  0.00  0.00           C  
ATOM   2277  CG  GLN 1 150      30.918  24.475  40.837  0.00  0.00           C  
ATOM   2278  CD  GLN 1 150      30.633  25.362  39.657  0.00  0.00           C  
ATOM   2279  OE1 GLN 1 150      30.616  24.982  38.472  0.00  0.00           O  
ATOM   2280  NE2 GLN 1 150      30.326  26.664  39.949  0.00  0.00           N  
ATOM   2281  H   GLN 1 150      33.244  25.215  42.568  0.00  0.00           H  
ATOM   2282  HA  GLN 1 150      32.085  22.649  42.466  0.00  0.00           H  
ATOM   2283  HB2 GLN 1 150      33.035  24.811  40.579  0.00  0.00           H  
ATOM   2284  HB3 GLN 1 150      32.324  23.247  39.993  0.00  0.00           H  
ATOM   2285  HG2 GLN 1 150      30.297  23.583  40.754  0.00  0.00           H  
ATOM   2286  HG3 GLN 1 150      30.639  25.009  41.745  0.00  0.00           H  
ATOM   2287 HE21 GLN 1 150      30.282  27.297  39.162  0.00  0.00           H  
ATOM   2288 HE22 GLN 1 150      30.389  26.919  40.924  0.00  0.00           H  
ATOM   2289  N   THR 1 151      35.226  22.598  41.918  0.00  0.00           N  
ATOM   2290  CA  THR 1 151      36.446  21.846  41.466  0.00  0.00           C  
ATOM   2291  C   THR 1 151      37.402  21.428  42.577  0.00  0.00           C  
ATOM   2292  O   THR 1 151      37.433  22.120  43.576  0.00  0.00           O  
ATOM   2293  CB  THR 1 151      37.286  22.472  40.321  0.00  0.00           C  
ATOM   2294  OG1 THR 1 151      38.064  23.539  40.689  0.00  0.00           O  
ATOM   2295  CG2 THR 1 151      36.543  22.841  39.068  0.00  0.00           C  
ATOM   2296  H   THR 1 151      35.365  23.400  42.516  0.00  0.00           H  
ATOM   2297  HA  THR 1 151      36.072  20.876  41.140  0.00  0.00           H  
ATOM   2298  HB  THR 1 151      37.999  21.716  39.991  0.00  0.00           H  
ATOM   2299  HG1 THR 1 151      37.462  24.123  41.156  0.00  0.00           H  
ATOM   2300 HG21 THR 1 151      37.176  23.105  38.221  0.00  0.00           H  
ATOM   2301 HG22 THR 1 151      35.949  21.967  38.800  0.00  0.00           H  
ATOM   2302 HG23 THR 1 151      35.761  23.537  39.374  0.00  0.00           H  
ATOM   2303  N   HIS 1 152      38.265  20.482  42.319  0.00  0.00           N  
ATOM   2304  CA  HIS 1 152      39.370  20.077  43.245  0.00  0.00           C  
ATOM   2305  C   HIS 1 152      40.463  21.268  43.251  0.00  0.00           C  
ATOM   2306  O   HIS 1 152      41.474  20.944  43.835  0.00  0.00           O  
ATOM   2307  CB  HIS 1 152      39.983  18.714  42.815  0.00  0.00           C  
ATOM   2308  CG  HIS 1 152      38.951  17.616  42.612  0.00  0.00           C  
ATOM   2309  ND1 HIS 1 152      38.126  17.290  41.464  0.00  0.00           N  
ATOM   2310  CD2 HIS 1 152      38.520  16.790  43.646  0.00  0.00           C  
ATOM   2311  CE1 HIS 1 152      37.215  16.398  41.856  0.00  0.00           C  
ATOM   2312  NE2 HIS 1 152      37.494  16.005  43.082  0.00  0.00           N  
ATOM   2313  H   HIS 1 152      38.251  20.084  41.391  0.00  0.00           H  
ATOM   2314  HA  HIS 1 152      38.979  20.042  44.262  0.00  0.00           H  
ATOM   2315  HB2 HIS 1 152      40.538  18.912  41.898  0.00  0.00           H  
ATOM   2316  HB3 HIS 1 152      40.644  18.326  43.590  0.00  0.00           H  
ATOM   2317  HD1 HIS 1 152      38.234  17.686  40.541  0.00  0.00           H  
ATOM   2318  HD2 HIS 1 152      38.878  16.631  44.652  0.00  0.00           H  
ATOM   2319  HE1 HIS 1 152      36.451  16.022  41.192  0.00  0.00           H  
ATOM   2320  N   VAL 1 153      40.271  22.529  42.708  0.00  0.00           N  
ATOM   2321  CA  VAL 1 153      41.347  23.518  42.822  0.00  0.00           C  
ATOM   2322  C   VAL 1 153      41.378  23.966  44.350  0.00  0.00           C  
ATOM   2323  O   VAL 1 153      40.339  24.302  44.878  0.00  0.00           O  
ATOM   2324  CB  VAL 1 153      41.120  24.735  41.880  0.00  0.00           C  
ATOM   2325  CG1 VAL 1 153      42.016  25.896  42.187  0.00  0.00           C  
ATOM   2326  CG2 VAL 1 153      41.246  24.279  40.465  0.00  0.00           C  
ATOM   2327  H   VAL 1 153      39.297  22.723  42.526  0.00  0.00           H  
ATOM   2328  HA  VAL 1 153      42.276  22.993  42.602  0.00  0.00           H  
ATOM   2329  HB  VAL 1 153      40.110  25.103  42.062  0.00  0.00           H  
ATOM   2330 HG11 VAL 1 153      41.867  26.308  43.185  0.00  0.00           H  
ATOM   2331 HG12 VAL 1 153      43.054  25.566  42.148  0.00  0.00           H  
ATOM   2332 HG13 VAL 1 153      41.892  26.708  41.470  0.00  0.00           H  
ATOM   2333 HG21 VAL 1 153      40.692  23.351  40.318  0.00  0.00           H  
ATOM   2334 HG22 VAL 1 153      40.782  25.008  39.801  0.00  0.00           H  
ATOM   2335 HG23 VAL 1 153      42.279  23.991  40.267  0.00  0.00           H  
ATOM   2336  N   PRO 1 154      42.516  23.988  45.042  0.00  0.00           N  
ATOM   2337  CA  PRO 1 154      42.672  24.489  46.416  0.00  0.00           C  
ATOM   2338  C   PRO 1 154      42.560  26.032  46.515  0.00  0.00           C  
ATOM   2339  O   PRO 1 154      42.694  26.779  45.585  0.00  0.00           O  
ATOM   2340  CB  PRO 1 154      44.062  24.015  46.830  0.00  0.00           C  
ATOM   2341  CG  PRO 1 154      44.871  23.932  45.508  0.00  0.00           C  
ATOM   2342  CD  PRO 1 154      43.797  23.349  44.649  0.00  0.00           C  
ATOM   2343  HA  PRO 1 154      41.953  23.990  47.066  0.00  0.00           H  
ATOM   2344  HB2 PRO 1 154      44.644  24.479  47.627  0.00  0.00           H  
ATOM   2345  HB3 PRO 1 154      44.010  22.963  47.112  0.00  0.00           H  
ATOM   2346  HG2 PRO 1 154      45.250  24.907  45.202  0.00  0.00           H  
ATOM   2347  HG3 PRO 1 154      45.785  23.346  45.605  0.00  0.00           H  
ATOM   2348  HD2 PRO 1 154      43.725  22.308  44.965  0.00  0.00           H  
ATOM   2349  HD3 PRO 1 154      43.948  23.392  43.571  0.00  0.00           H  
ATOM   2350  N   ASN 1 155      42.220  26.402  47.724  0.00  0.00           N  
ATOM   2351  CA  ASN 1 155      42.005  27.807  48.101  0.00  0.00           C  
ATOM   2352  C   ASN 1 155      43.255  28.720  48.052  0.00  0.00           C  
ATOM   2353  O   ASN 1 155      43.596  29.302  49.094  0.00  0.00           O  
ATOM   2354  CB  ASN 1 155      41.242  27.884  49.513  0.00  0.00           C  
ATOM   2355  CG  ASN 1 155      40.570  29.235  49.749  0.00  0.00           C  
ATOM   2356  OD1 ASN 1 155      40.427  30.084  48.885  0.00  0.00           O  
ATOM   2357  ND2 ASN 1 155      40.155  29.574  50.974  0.00  0.00           N  
ATOM   2358  H   ASN 1 155      42.192  25.670  48.420  0.00  0.00           H  
ATOM   2359  HA  ASN 1 155      41.364  28.177  47.301  0.00  0.00           H  
ATOM   2360  HB2 ASN 1 155      40.437  27.150  49.485  0.00  0.00           H  
ATOM   2361  HB3 ASN 1 155      42.009  27.713  50.269  0.00  0.00           H  
ATOM   2362 HD21 ASN 1 155      39.992  30.557  51.140  0.00  0.00           H  
ATOM   2363 HD22 ASN 1 155      40.146  28.882  51.710  0.00  0.00           H  
ATOM   2364  N   LEU 1 156      43.832  28.883  46.903  0.00  0.00           N  
ATOM   2365  CA  LEU 1 156      45.111  29.620  46.693  0.00  0.00           C  
ATOM   2366  C   LEU 1 156      45.282  30.017  45.285  0.00  0.00           C  
ATOM   2367  O   LEU 1 156      44.848  29.346  44.396  0.00  0.00           O  
ATOM   2368  CB  LEU 1 156      46.197  28.721  47.242  0.00  0.00           C  
ATOM   2369  CG  LEU 1 156      47.582  29.338  47.423  0.00  0.00           C  
ATOM   2370  CD1 LEU 1 156      48.475  28.514  48.352  0.00  0.00           C  
ATOM   2371  CD2 LEU 1 156      48.417  29.539  46.171  0.00  0.00           C  
ATOM   2372  H   LEU 1 156      43.556  28.346  46.093  0.00  0.00           H  
ATOM   2373  HA  LEU 1 156      45.170  30.535  47.283  0.00  0.00           H  
ATOM   2374  HB2 LEU 1 156      45.929  28.249  48.187  0.00  0.00           H  
ATOM   2375  HB3 LEU 1 156      46.240  27.927  46.496  0.00  0.00           H  
ATOM   2376  HG  LEU 1 156      47.470  30.324  47.873  0.00  0.00           H  
ATOM   2377 HD11 LEU 1 156      49.283  29.105  48.784  0.00  0.00           H  
ATOM   2378 HD12 LEU 1 156      47.870  28.191  49.198  0.00  0.00           H  
ATOM   2379 HD13 LEU 1 156      48.753  27.512  48.026  0.00  0.00           H  
ATOM   2380 HD21 LEU 1 156      49.483  29.460  46.384  0.00  0.00           H  
ATOM   2381 HD22 LEU 1 156      48.240  28.702  45.496  0.00  0.00           H  
ATOM   2382 HD23 LEU 1 156      48.254  30.466  45.621  0.00  0.00           H  
ATOM   2383  N   PHE 1 157      46.014  31.104  44.970  0.00  0.00           N  
ATOM   2384  CA  PHE 1 157      46.567  31.374  43.649  0.00  0.00           C  
ATOM   2385  C   PHE 1 157      47.874  32.241  43.716  0.00  0.00           C  
ATOM   2386  O   PHE 1 157      48.017  33.013  44.697  0.00  0.00           O  
ATOM   2387  CB  PHE 1 157      45.529  32.047  42.747  0.00  0.00           C  
ATOM   2388  CG  PHE 1 157      44.836  33.258  43.305  0.00  0.00           C  
ATOM   2389  CD1 PHE 1 157      43.711  33.014  44.094  0.00  0.00           C  
ATOM   2390  CD2 PHE 1 157      45.237  34.523  43.037  0.00  0.00           C  
ATOM   2391  CE1 PHE 1 157      42.977  34.082  44.659  0.00  0.00           C  
ATOM   2392  CE2 PHE 1 157      44.493  35.598  43.619  0.00  0.00           C  
ATOM   2393  CZ  PHE 1 157      43.408  35.404  44.477  0.00  0.00           C  
ATOM   2394  H   PHE 1 157      46.466  31.631  45.703  0.00  0.00           H  
ATOM   2395  HA  PHE 1 157      46.854  30.455  43.139  0.00  0.00           H  
ATOM   2396  HB2 PHE 1 157      45.891  32.155  41.724  0.00  0.00           H  
ATOM   2397  HB3 PHE 1 157      44.790  31.259  42.604  0.00  0.00           H  
ATOM   2398  HD1 PHE 1 157      43.258  32.034  44.123  0.00  0.00           H  
ATOM   2399  HD2 PHE 1 157      46.110  34.751  42.445  0.00  0.00           H  
ATOM   2400  HE1 PHE 1 157      42.020  33.849  45.103  0.00  0.00           H  
ATOM   2401  HE2 PHE 1 157      44.769  36.621  43.412  0.00  0.00           H  
ATOM   2402  HZ  PHE 1 157      42.974  36.222  45.033  0.00  0.00           H  
ATOM   2403  N   SER 1 158      48.771  32.219  42.715  0.00  0.00           N  
ATOM   2404  CA  SER 1 158      50.027  33.049  42.588  0.00  0.00           C  
ATOM   2405  C   SER 1 158      50.212  34.055  41.409  0.00  0.00           C  
ATOM   2406  O   SER 1 158      49.733  33.705  40.260  0.00  0.00           O  
ATOM   2407  CB  SER 1 158      51.243  32.161  42.740  0.00  0.00           C  
ATOM   2408  OG  SER 1 158      51.365  31.134  41.783  0.00  0.00           O  
ATOM   2409  H   SER 1 158      48.614  31.644  41.900  0.00  0.00           H  
ATOM   2410  HA  SER 1 158      50.093  33.645  43.499  0.00  0.00           H  
ATOM   2411  HB2 SER 1 158      52.137  32.782  42.679  0.00  0.00           H  
ATOM   2412  HB3 SER 1 158      51.249  31.643  43.699  0.00  0.00           H  
ATOM   2413  HG  SER 1 158      50.910  30.312  41.978  0.00  0.00           H  
ATOM   2414  N   LEU 1 159      50.862  35.131  41.586  0.00  0.00           N  
ATOM   2415  CA  LEU 1 159      51.116  36.240  40.592  0.00  0.00           C  
ATOM   2416  C   LEU 1 159      52.563  36.688  40.515  0.00  0.00           C  
ATOM   2417  O   LEU 1 159      53.303  36.957  41.452  0.00  0.00           O  
ATOM   2418  CB  LEU 1 159      50.196  37.478  41.008  0.00  0.00           C  
ATOM   2419  CG  LEU 1 159      49.945  38.319  39.741  0.00  0.00           C  
ATOM   2420  CD1 LEU 1 159      49.054  37.578  38.725  0.00  0.00           C  
ATOM   2421  CD2 LEU 1 159      49.159  39.505  40.210  0.00  0.00           C  
ATOM   2422  H   LEU 1 159      50.909  35.395  42.560  0.00  0.00           H  
ATOM   2423  HA  LEU 1 159      50.780  35.882  39.619  0.00  0.00           H  
ATOM   2424  HB2 LEU 1 159      49.193  37.104  41.213  0.00  0.00           H  
ATOM   2425  HB3 LEU 1 159      50.579  37.951  41.913  0.00  0.00           H  
ATOM   2426  HG  LEU 1 159      50.774  38.759  39.187  0.00  0.00           H  
ATOM   2427 HD11 LEU 1 159      48.209  37.048  39.164  0.00  0.00           H  
ATOM   2428 HD12 LEU 1 159      48.582  38.235  37.994  0.00  0.00           H  
ATOM   2429 HD13 LEU 1 159      49.533  36.846  38.075  0.00  0.00           H  
ATOM   2430 HD21 LEU 1 159      48.315  39.306  40.870  0.00  0.00           H  
ATOM   2431 HD22 LEU 1 159      49.851  40.181  40.712  0.00  0.00           H  
ATOM   2432 HD23 LEU 1 159      48.890  40.128  39.357  0.00  0.00           H  
ATOM   2433  N   GLN 1 160      53.006  36.740  39.285  0.00  0.00           N  
ATOM   2434  CA  GLN 1 160      54.336  37.250  38.889  0.00  0.00           C  
ATOM   2435  C   GLN 1 160      54.243  38.246  37.722  0.00  0.00           C  
ATOM   2436  O   GLN 1 160      54.132  37.807  36.571  0.00  0.00           O  
ATOM   2437  CB  GLN 1 160      55.208  36.041  38.486  0.00  0.00           C  
ATOM   2438  CG  GLN 1 160      56.689  36.490  38.319  0.00  0.00           C  
ATOM   2439  CD  GLN 1 160      57.615  35.693  37.305  0.00  0.00           C  
ATOM   2440  OE1 GLN 1 160      57.277  35.275  36.257  0.00  0.00           O  
ATOM   2441  NE2 GLN 1 160      58.886  35.404  37.553  0.00  0.00           N  
ATOM   2442  H   GLN 1 160      52.423  36.592  38.474  0.00  0.00           H  
ATOM   2443  HA  GLN 1 160      54.738  37.789  39.747  0.00  0.00           H  
ATOM   2444  HB2 GLN 1 160      55.172  35.283  39.269  0.00  0.00           H  
ATOM   2445  HB3 GLN 1 160      54.887  35.475  37.611  0.00  0.00           H  
ATOM   2446  HG2 GLN 1 160      56.801  37.550  38.090  0.00  0.00           H  
ATOM   2447  HG3 GLN 1 160      57.160  36.413  39.298  0.00  0.00           H  
ATOM   2448 HE21 GLN 1 160      59.356  34.769  36.923  0.00  0.00           H  
ATOM   2449 HE22 GLN 1 160      59.158  35.439  38.525  0.00  0.00           H  
ATOM   2450  N   LEU 1 161      54.155  39.571  37.923  0.00  0.00           N  
ATOM   2451  CA  LEU 1 161      54.063  40.555  36.885  0.00  0.00           C  
ATOM   2452  C   LEU 1 161      55.438  41.014  36.556  0.00  0.00           C  
ATOM   2453  O   LEU 1 161      56.137  41.430  37.467  0.00  0.00           O  
ATOM   2454  CB  LEU 1 161      53.112  41.711  37.286  0.00  0.00           C  
ATOM   2455  CG  LEU 1 161      51.695  41.245  37.697  0.00  0.00           C  
ATOM   2456  CD1 LEU 1 161      50.743  42.438  37.890  0.00  0.00           C  
ATOM   2457  CD2 LEU 1 161      51.139  40.247  36.677  0.00  0.00           C  
ATOM   2458  H   LEU 1 161      54.114  39.946  38.860  0.00  0.00           H  
ATOM   2459  HA  LEU 1 161      53.676  40.262  35.909  0.00  0.00           H  
ATOM   2460  HB2 LEU 1 161      53.647  42.281  38.047  0.00  0.00           H  
ATOM   2461  HB3 LEU 1 161      52.985  42.397  36.448  0.00  0.00           H  
ATOM   2462  HG  LEU 1 161      51.837  40.817  38.689  0.00  0.00           H  
ATOM   2463 HD11 LEU 1 161      51.034  43.177  38.636  0.00  0.00           H  
ATOM   2464 HD12 LEU 1 161      50.615  42.947  36.935  0.00  0.00           H  
ATOM   2465 HD13 LEU 1 161      49.755  42.073  38.170  0.00  0.00           H  
ATOM   2466 HD21 LEU 1 161      51.213  40.688  35.682  0.00  0.00           H  
ATOM   2467 HD22 LEU 1 161      51.577  39.258  36.816  0.00  0.00           H  
ATOM   2468 HD23 LEU 1 161      50.125  40.039  37.016  0.00  0.00           H  
ATOM   2469  N   CYS 1 162      55.919  40.913  35.272  0.00  0.00           N  
ATOM   2470  CA  CYS 1 162      57.340  41.050  34.934  0.00  0.00           C  
ATOM   2471  C   CYS 1 162      57.721  42.466  34.241  0.00  0.00           C  
ATOM   2472  O   CYS 1 162      58.821  42.593  33.752  0.00  0.00           O  
ATOM   2473  CB  CYS 1 162      57.722  39.997  33.884  0.00  0.00           C  
ATOM   2474  SG  CYS 1 162      57.606  38.239  34.486  0.00  0.00           S  
ATOM   2475  H   CYS 1 162      55.407  40.557  34.478  0.00  0.00           H  
ATOM   2476  HA  CYS 1 162      58.010  40.899  35.781  0.00  0.00           H  
ATOM   2477  HB2 CYS 1 162      57.053  40.170  33.041  0.00  0.00           H  
ATOM   2478  HB3 CYS 1 162      58.754  40.101  33.548  0.00  0.00           H  
ATOM   2479  N   GLY 1 163      56.782  43.463  34.182  0.00  0.00           N  
ATOM   2480  CA  GLY 1 163      57.075  44.827  33.616  0.00  0.00           C  
ATOM   2481  C   GLY 1 163      57.338  44.883  32.104  0.00  0.00           C  
ATOM   2482  O   GLY 1 163      57.307  43.747  31.552  0.00  0.00           O  
ATOM   2483  H   GLY 1 163      55.810  43.321  34.415  0.00  0.00           H  
ATOM   2484  HA2 GLY 1 163      56.310  45.530  33.948  0.00  0.00           H  
ATOM   2485  HA3 GLY 1 163      57.900  45.192  34.227  0.00  0.00           H  
ATOM   2486  N   ALA 1 164      57.518  45.964  31.387  0.00  0.00           N  
ATOM   2487  CA  ALA 1 164      57.533  46.034  29.910  0.00  0.00           C  
ATOM   2488  C   ALA 1 164      58.814  45.311  29.370  0.00  0.00           C  
ATOM   2489  O   ALA 1 164      59.732  45.002  30.148  0.00  0.00           O  
ATOM   2490  CB  ALA 1 164      57.349  47.477  29.446  0.00  0.00           C  
ATOM   2491  H   ALA 1 164      57.492  46.866  31.841  0.00  0.00           H  
ATOM   2492  HA  ALA 1 164      56.677  45.499  29.498  0.00  0.00           H  
ATOM   2493  HB1 ALA 1 164      58.304  47.977  29.606  0.00  0.00           H  
ATOM   2494  HB2 ALA 1 164      57.246  47.488  28.361  0.00  0.00           H  
ATOM   2495  HB3 ALA 1 164      56.473  48.022  29.800  0.00  0.00           H  
ATOM   2496  N   GLY 1 165      58.824  45.060  28.081  0.00  0.00           N  
ATOM   2497  CA  GLY 1 165      59.836  44.223  27.478  0.00  0.00           C  
ATOM   2498  C   GLY 1 165      61.062  45.073  27.109  0.00  0.00           C  
ATOM   2499  O   GLY 1 165      61.350  45.250  25.915  0.00  0.00           O  
ATOM   2500  H   GLY 1 165      58.070  45.342  27.471  0.00  0.00           H  
ATOM   2501  HA2 GLY 1 165      60.062  43.402  28.159  0.00  0.00           H  
ATOM   2502  HA3 GLY 1 165      59.361  43.767  26.610  0.00  0.00           H  
ATOM   2503  N   PHE 1 166      61.738  45.623  28.133  0.00  0.00           N  
ATOM   2504  CA  PHE 1 166      62.921  46.447  28.053  0.00  0.00           C  
ATOM   2505  C   PHE 1 166      64.036  45.665  27.413  0.00  0.00           C  
ATOM   2506  O   PHE 1 166      64.149  44.363  27.473  0.00  0.00           O  
ATOM   2507  CB  PHE 1 166      63.272  46.797  29.495  0.00  0.00           C  
ATOM   2508  CG  PHE 1 166      62.279  47.835  30.133  0.00  0.00           C  
ATOM   2509  CD1 PHE 1 166      62.142  49.232  29.886  0.00  0.00           C  
ATOM   2510  CD2 PHE 1 166      61.421  47.253  31.122  0.00  0.00           C  
ATOM   2511  CE1 PHE 1 166      61.126  50.054  30.503  0.00  0.00           C  
ATOM   2512  CE2 PHE 1 166      60.389  48.045  31.718  0.00  0.00           C  
ATOM   2513  CZ  PHE 1 166      60.346  49.456  31.415  0.00  0.00           C  
ATOM   2514  H   PHE 1 166      61.389  45.376  29.048  0.00  0.00           H  
ATOM   2515  HA  PHE 1 166      62.636  47.408  27.625  0.00  0.00           H  
ATOM   2516  HB2 PHE 1 166      63.420  45.934  30.145  0.00  0.00           H  
ATOM   2517  HB3 PHE 1 166      64.242  47.295  29.488  0.00  0.00           H  
ATOM   2518  HD1 PHE 1 166      62.874  49.682  29.233  0.00  0.00           H  
ATOM   2519  HD2 PHE 1 166      61.502  46.196  31.328  0.00  0.00           H  
ATOM   2520  HE1 PHE 1 166      61.014  51.079  30.181  0.00  0.00           H  
ATOM   2521  HE2 PHE 1 166      59.668  47.711  32.450  0.00  0.00           H  
ATOM   2522  HZ  PHE 1 166      59.733  50.195  31.909  0.00  0.00           H  
ATOM   2523  N   PRO 1 167      65.062  46.300  26.835  0.00  0.00           N  
ATOM   2524  CA  PRO 1 167      65.056  47.725  26.620  0.00  0.00           C  
ATOM   2525  C   PRO 1 167      64.304  48.165  25.392  0.00  0.00           C  
ATOM   2526  O   PRO 1 167      64.221  47.409  24.404  0.00  0.00           O  
ATOM   2527  CB  PRO 1 167      66.556  48.054  26.484  0.00  0.00           C  
ATOM   2528  CG  PRO 1 167      67.154  46.797  25.800  0.00  0.00           C  
ATOM   2529  CD  PRO 1 167      66.253  45.667  26.315  0.00  0.00           C  
ATOM   2530  HA  PRO 1 167      64.637  48.312  27.437  0.00  0.00           H  
ATOM   2531  HB2 PRO 1 167      66.675  48.872  25.774  0.00  0.00           H  
ATOM   2532  HB3 PRO 1 167      67.060  48.209  27.438  0.00  0.00           H  
ATOM   2533  HG2 PRO 1 167      67.145  47.040  24.737  0.00  0.00           H  
ATOM   2534  HG3 PRO 1 167      68.145  46.591  26.204  0.00  0.00           H  
ATOM   2535  HD2 PRO 1 167      66.815  45.115  27.069  0.00  0.00           H  
ATOM   2536  HD3 PRO 1 167      65.857  45.061  25.501  0.00  0.00           H  
ATOM   2537  N   LEU 1 168      63.571  49.287  25.430  0.00  0.00           N  
ATOM   2538  CA  LEU 1 168      62.605  49.593  24.430  0.00  0.00           C  
ATOM   2539  C   LEU 1 168      63.219  50.551  23.390  0.00  0.00           C  
ATOM   2540  O   LEU 1 168      63.993  51.452  23.820  0.00  0.00           O  
ATOM   2541  CB  LEU 1 168      61.449  50.377  25.188  0.00  0.00           C  
ATOM   2542  CG  LEU 1 168      60.786  49.728  26.372  0.00  0.00           C  
ATOM   2543  CD1 LEU 1 168      59.865  50.607  27.142  0.00  0.00           C  
ATOM   2544  CD2 LEU 1 168      59.857  48.548  25.848  0.00  0.00           C  
ATOM   2545  H   LEU 1 168      63.607  49.847  26.270  0.00  0.00           H  
ATOM   2546  HA  LEU 1 168      62.162  48.775  23.862  0.00  0.00           H  
ATOM   2547  HB2 LEU 1 168      61.867  51.312  25.561  0.00  0.00           H  
ATOM   2548  HB3 LEU 1 168      60.672  50.634  24.468  0.00  0.00           H  
ATOM   2549  HG  LEU 1 168      61.490  49.278  27.072  0.00  0.00           H  
ATOM   2550 HD11 LEU 1 168      60.509  51.401  27.522  0.00  0.00           H  
ATOM   2551 HD12 LEU 1 168      59.069  50.955  26.485  0.00  0.00           H  
ATOM   2552 HD13 LEU 1 168      59.628  50.102  28.078  0.00  0.00           H  
ATOM   2553 HD21 LEU 1 168      60.326  47.817  25.189  0.00  0.00           H  
ATOM   2554 HD22 LEU 1 168      59.472  47.924  26.655  0.00  0.00           H  
ATOM   2555 HD23 LEU 1 168      59.022  49.028  25.337  0.00  0.00           H  
ATOM   2556  N   ASN 1 169      62.828  50.492  22.129  0.00  0.00           N  
ATOM   2557  CA  ASN 1 169      62.971  51.487  21.113  0.00  0.00           C  
ATOM   2558  C   ASN 1 169      61.666  51.995  20.434  0.00  0.00           C  
ATOM   2559  O   ASN 1 169      61.639  52.814  19.543  0.00  0.00           O  
ATOM   2560  CB  ASN 1 169      64.072  50.874  20.159  0.00  0.00           C  
ATOM   2561  CG  ASN 1 169      63.556  50.262  18.867  0.00  0.00           C  
ATOM   2562  OD1 ASN 1 169      62.475  49.808  18.721  0.00  0.00           O  
ATOM   2563  ND2 ASN 1 169      64.405  50.386  17.857  0.00  0.00           N  
ATOM   2564  H   ASN 1 169      62.325  49.668  21.833  0.00  0.00           H  
ATOM   2565  HA  ASN 1 169      63.343  52.443  21.483  0.00  0.00           H  
ATOM   2566  HB2 ASN 1 169      64.849  51.605  19.935  0.00  0.00           H  
ATOM   2567  HB3 ASN 1 169      64.645  50.100  20.669  0.00  0.00           H  
ATOM   2568 HD21 ASN 1 169      64.078  49.940  17.011  0.00  0.00           H  
ATOM   2569 HD22 ASN 1 169      65.232  50.966  17.842  0.00  0.00           H  
ATOM   2570  N   GLN 1 170      60.534  51.343  20.914  0.00  0.00           N  
ATOM   2571  CA  GLN 1 170      59.195  51.589  20.418  0.00  0.00           C  
ATOM   2572  C   GLN 1 170      58.619  53.005  20.745  0.00  0.00           C  
ATOM   2573  O   GLN 1 170      58.894  53.646  21.759  0.00  0.00           O  
ATOM   2574  CB  GLN 1 170      58.279  50.436  20.895  0.00  0.00           C  
ATOM   2575  CG  GLN 1 170      58.678  48.983  20.534  0.00  0.00           C  
ATOM   2576  CD  GLN 1 170      59.574  48.289  21.594  0.00  0.00           C  
ATOM   2577  OE1 GLN 1 170      60.699  48.606  21.950  0.00  0.00           O  
ATOM   2578  NE2 GLN 1 170      59.162  47.088  21.997  0.00  0.00           N  
ATOM   2579  H   GLN 1 170      60.605  50.628  21.624  0.00  0.00           H  
ATOM   2580  HA  GLN 1 170      59.212  51.445  19.338  0.00  0.00           H  
ATOM   2581  HB2 GLN 1 170      58.224  50.565  21.976  0.00  0.00           H  
ATOM   2582  HB3 GLN 1 170      57.327  50.734  20.455  0.00  0.00           H  
ATOM   2583  HG2 GLN 1 170      57.753  48.458  20.296  0.00  0.00           H  
ATOM   2584  HG3 GLN 1 170      59.317  49.071  19.655  0.00  0.00           H  
ATOM   2585 HE21 GLN 1 170      59.645  46.538  22.693  0.00  0.00           H  
ATOM   2586 HE22 GLN 1 170      58.223  46.772  21.801  0.00  0.00           H  
ATOM   2587  N   SER 1 171      57.724  53.475  19.816  0.00  0.00           N  
ATOM   2588  CA  SER 1 171      56.886  54.688  20.035  0.00  0.00           C  
ATOM   2589  C   SER 1 171      55.662  54.740  19.117  0.00  0.00           C  
ATOM   2590  O   SER 1 171      54.680  55.233  19.678  0.00  0.00           O  
ATOM   2591  CB  SER 1 171      57.754  55.913  19.800  0.00  0.00           C  
ATOM   2592  OG  SER 1 171      58.137  55.936  18.484  0.00  0.00           O  
ATOM   2593  H   SER 1 171      57.523  52.888  19.020  0.00  0.00           H  
ATOM   2594  HA  SER 1 171      56.615  54.816  21.083  0.00  0.00           H  
ATOM   2595  HB2 SER 1 171      57.140  56.799  19.967  0.00  0.00           H  
ATOM   2596  HB3 SER 1 171      58.597  55.965  20.489  0.00  0.00           H  
ATOM   2597  HG  SER 1 171      58.943  55.421  18.399  0.00  0.00           H  
ATOM   2598  N   GLU 1 172      55.734  54.180  17.845  0.00  0.00           N  
ATOM   2599  CA  GLU 1 172      54.729  53.788  16.904  0.00  0.00           C  
ATOM   2600  C   GLU 1 172      53.655  52.931  17.677  0.00  0.00           C  
ATOM   2601  O   GLU 1 172      52.500  53.290  17.630  0.00  0.00           O  
ATOM   2602  CB  GLU 1 172      54.174  55.088  16.374  0.00  0.00           C  
ATOM   2603  CG  GLU 1 172      53.446  54.874  15.023  0.00  0.00           C  
ATOM   2604  CD  GLU 1 172      53.052  56.171  14.332  0.00  0.00           C  
ATOM   2605  OE1 GLU 1 172      52.081  56.738  14.858  0.00  0.00           O  
ATOM   2606  OE2 GLU 1 172      53.634  56.686  13.387  0.00  0.00           O  
ATOM   2607  H   GLU 1 172      56.660  53.913  17.542  0.00  0.00           H  
ATOM   2608  HA  GLU 1 172      55.246  53.328  16.062  0.00  0.00           H  
ATOM   2609  HB2 GLU 1 172      53.380  55.467  17.017  0.00  0.00           H  
ATOM   2610  HB3 GLU 1 172      54.987  55.813  16.340  0.00  0.00           H  
ATOM   2611  HG2 GLU 1 172      54.009  54.207  14.371  0.00  0.00           H  
ATOM   2612  HG3 GLU 1 172      52.571  54.231  15.116  0.00  0.00           H  
ATOM   2613  N   VAL 1 173      54.088  51.943  18.464  0.00  0.00           N  
ATOM   2614  CA  VAL 1 173      53.298  51.034  19.315  0.00  0.00           C  
ATOM   2615  C   VAL 1 173      53.728  51.119  20.803  0.00  0.00           C  
ATOM   2616  O   VAL 1 173      54.857  51.354  21.152  0.00  0.00           O  
ATOM   2617  CB  VAL 1 173      53.358  49.623  18.681  0.00  0.00           C  
ATOM   2618  CG1 VAL 1 173      53.092  49.590  17.162  0.00  0.00           C  
ATOM   2619  CG2 VAL 1 173      54.642  48.885  18.971  0.00  0.00           C  
ATOM   2620  H   VAL 1 173      55.057  51.671  18.381  0.00  0.00           H  
ATOM   2621  HA  VAL 1 173      52.244  51.310  19.316  0.00  0.00           H  
ATOM   2622  HB  VAL 1 173      52.544  49.072  19.151  0.00  0.00           H  
ATOM   2623 HG11 VAL 1 173      52.221  50.201  16.926  0.00  0.00           H  
ATOM   2624 HG12 VAL 1 173      53.954  49.938  16.593  0.00  0.00           H  
ATOM   2625 HG13 VAL 1 173      52.826  48.618  16.746  0.00  0.00           H  
ATOM   2626 HG21 VAL 1 173      54.657  47.976  18.370  0.00  0.00           H  
ATOM   2627 HG22 VAL 1 173      55.437  49.554  18.643  0.00  0.00           H  
ATOM   2628 HG23 VAL 1 173      54.711  48.662  20.036  0.00  0.00           H  
ATOM   2629  N   LEU 1 174      52.722  50.837  21.666  0.00  0.00           N  
ATOM   2630  CA  LEU 1 174      52.898  50.871  23.170  0.00  0.00           C  
ATOM   2631  C   LEU 1 174      53.600  49.651  23.542  0.00  0.00           C  
ATOM   2632  O   LEU 1 174      53.206  48.542  23.175  0.00  0.00           O  
ATOM   2633  CB  LEU 1 174      51.487  50.880  23.853  0.00  0.00           C  
ATOM   2634  CG  LEU 1 174      50.845  52.276  23.986  0.00  0.00           C  
ATOM   2635  CD1 LEU 1 174      49.354  52.316  24.187  0.00  0.00           C  
ATOM   2636  CD2 LEU 1 174      51.593  53.104  25.061  0.00  0.00           C  
ATOM   2637  H   LEU 1 174      51.796  50.596  21.342  0.00  0.00           H  
ATOM   2638  HA  LEU 1 174      53.510  51.739  23.417  0.00  0.00           H  
ATOM   2639  HB2 LEU 1 174      50.845  50.073  23.497  0.00  0.00           H  
ATOM   2640  HB3 LEU 1 174      51.638  50.503  24.864  0.00  0.00           H  
ATOM   2641  HG  LEU 1 174      51.074  52.785  23.050  0.00  0.00           H  
ATOM   2642 HD11 LEU 1 174      49.050  53.352  24.337  0.00  0.00           H  
ATOM   2643 HD12 LEU 1 174      48.892  51.949  23.270  0.00  0.00           H  
ATOM   2644 HD13 LEU 1 174      49.198  51.900  25.182  0.00  0.00           H  
ATOM   2645 HD21 LEU 1 174      52.616  53.453  24.925  0.00  0.00           H  
ATOM   2646 HD22 LEU 1 174      51.015  54.017  25.204  0.00  0.00           H  
ATOM   2647 HD23 LEU 1 174      51.490  52.510  25.969  0.00  0.00           H  
ATOM   2648  N   ALA 1 175      54.622  49.833  24.428  0.00  0.00           N  
ATOM   2649  CA  ALA 1 175      55.577  48.793  24.824  0.00  0.00           C  
ATOM   2650  C   ALA 1 175      54.888  47.379  25.280  0.00  0.00           C  
ATOM   2651  O   ALA 1 175      53.963  47.382  26.064  0.00  0.00           O  
ATOM   2652  CB  ALA 1 175      56.664  48.633  23.686  0.00  0.00           C  
ATOM   2653  H   ALA 1 175      54.859  50.712  24.864  0.00  0.00           H  
ATOM   2654  HA  ALA 1 175      56.037  49.165  25.740  0.00  0.00           H  
ATOM   2655  HB1 ALA 1 175      57.443  47.968  24.059  0.00  0.00           H  
ATOM   2656  HB2 ALA 1 175      56.274  48.369  22.703  0.00  0.00           H  
ATOM   2657  HB3 ALA 1 175      57.260  49.545  23.636  0.00  0.00           H  
ATOM   2658  N   SER 1 176      55.332  46.259  24.646  0.00  0.00           N  
ATOM   2659  CA  SER 1 176      55.066  44.810  25.003  0.00  0.00           C  
ATOM   2660  C   SER 1 176      55.214  44.585  26.559  0.00  0.00           C  
ATOM   2661  O   SER 1 176      56.049  45.171  27.299  0.00  0.00           O  
ATOM   2662  CB  SER 1 176      53.654  44.548  24.434  0.00  0.00           C  
ATOM   2663  OG  SER 1 176      53.727  44.452  23.107  0.00  0.00           O  
ATOM   2664  H   SER 1 176      56.016  46.393  23.915  0.00  0.00           H  
ATOM   2665  HA  SER 1 176      55.797  44.206  24.464  0.00  0.00           H  
ATOM   2666  HB2 SER 1 176      53.371  43.538  24.732  0.00  0.00           H  
ATOM   2667  HB3 SER 1 176      52.983  45.251  24.927  0.00  0.00           H  
ATOM   2668  HG  SER 1 176      53.715  45.341  22.746  0.00  0.00           H  
ATOM   2669  N   VAL 1 177      54.331  43.797  27.142  0.00  0.00           N  
ATOM   2670  CA  VAL 1 177      54.236  43.375  28.593  0.00  0.00           C  
ATOM   2671  C   VAL 1 177      53.788  41.964  28.834  0.00  0.00           C  
ATOM   2672  O   VAL 1 177      52.875  41.619  28.052  0.00  0.00           O  
ATOM   2673  CB  VAL 1 177      53.333  44.307  29.393  0.00  0.00           C  
ATOM   2674  CG1 VAL 1 177      53.360  43.964  30.911  0.00  0.00           C  
ATOM   2675  CG2 VAL 1 177      53.722  45.741  29.400  0.00  0.00           C  
ATOM   2676  H   VAL 1 177      53.534  43.650  26.540  0.00  0.00           H  
ATOM   2677  HA  VAL 1 177      55.225  43.430  29.049  0.00  0.00           H  
ATOM   2678  HB  VAL 1 177      52.349  44.142  28.954  0.00  0.00           H  
ATOM   2679 HG11 VAL 1 177      53.213  42.890  31.029  0.00  0.00           H  
ATOM   2680 HG12 VAL 1 177      54.374  44.203  31.231  0.00  0.00           H  
ATOM   2681 HG13 VAL 1 177      52.651  44.530  31.516  0.00  0.00           H  
ATOM   2682 HG21 VAL 1 177      53.742  46.088  28.367  0.00  0.00           H  
ATOM   2683 HG22 VAL 1 177      52.916  46.349  29.811  0.00  0.00           H  
ATOM   2684 HG23 VAL 1 177      54.660  45.989  29.896  0.00  0.00           H  
ATOM   2685  N   GLY 1 178      54.297  41.131  29.821  0.00  0.00           N  
ATOM   2686  CA  GLY 1 178      53.578  39.787  30.185  0.00  0.00           C  
ATOM   2687  C   GLY 1 178      53.865  39.316  31.663  0.00  0.00           C  
ATOM   2688  O   GLY 1 178      54.555  40.013  32.443  0.00  0.00           O  
ATOM   2689  H   GLY 1 178      55.189  41.354  30.239  0.00  0.00           H  
ATOM   2690  HA2 GLY 1 178      52.504  39.886  30.023  0.00  0.00           H  
ATOM   2691  HA3 GLY 1 178      53.986  39.001  29.550  0.00  0.00           H  
ATOM   2692  N   GLY 1 179      53.372  38.157  32.120  0.00  0.00           N  
ATOM   2693  CA  GLY 1 179      53.616  37.579  33.470  0.00  0.00           C  
ATOM   2694  C   GLY 1 179      53.145  36.083  33.549  0.00  0.00           C  
ATOM   2695  O   GLY 1 179      52.796  35.389  32.562  0.00  0.00           O  
ATOM   2696  H   GLY 1 179      52.961  37.531  31.442  0.00  0.00           H  
ATOM   2697  HA2 GLY 1 179      54.668  37.640  33.751  0.00  0.00           H  
ATOM   2698  HA3 GLY 1 179      53.065  38.197  34.179  0.00  0.00           H  
ATOM   2699  N   SER 1 180      53.023  35.644  34.812  0.00  0.00           N  
ATOM   2700  CA  SER 1 180      52.273  34.392  35.101  0.00  0.00           C  
ATOM   2701  C   SER 1 180      51.245  34.641  36.160  0.00  0.00           C  
ATOM   2702  O   SER 1 180      51.354  35.569  36.957  0.00  0.00           O  
ATOM   2703  CB  SER 1 180      53.253  33.382  35.732  0.00  0.00           C  
ATOM   2704  OG  SER 1 180      54.185  33.030  34.732  0.00  0.00           O  
ATOM   2705  H   SER 1 180      53.230  36.300  35.552  0.00  0.00           H  
ATOM   2706  HA  SER 1 180      51.833  33.887  34.241  0.00  0.00           H  
ATOM   2707  HB2 SER 1 180      53.712  33.787  36.634  0.00  0.00           H  
ATOM   2708  HB3 SER 1 180      52.711  32.466  35.967  0.00  0.00           H  
ATOM   2709  HG  SER 1 180      54.856  33.687  34.534  0.00  0.00           H  
ATOM   2710  N   MET 1 181      50.191  33.799  36.162  0.00  0.00           N  
ATOM   2711  CA  MET 1 181      49.143  33.755  37.126  0.00  0.00           C  
ATOM   2712  C   MET 1 181      48.730  32.254  37.280  0.00  0.00           C  
ATOM   2713  O   MET 1 181      48.045  31.752  36.387  0.00  0.00           O  
ATOM   2714  CB  MET 1 181      47.911  34.570  36.682  0.00  0.00           C  
ATOM   2715  CG  MET 1 181      46.859  34.607  37.763  0.00  0.00           C  
ATOM   2716  SD  MET 1 181      45.489  35.703  37.329  0.00  0.00           S  
ATOM   2717  CE  MET 1 181      44.785  34.816  35.842  0.00  0.00           C  
ATOM   2718  H   MET 1 181      50.109  33.195  35.357  0.00  0.00           H  
ATOM   2719  HA  MET 1 181      49.445  34.071  38.124  0.00  0.00           H  
ATOM   2720  HB2 MET 1 181      48.117  35.640  36.657  0.00  0.00           H  
ATOM   2721  HB3 MET 1 181      47.546  34.197  35.725  0.00  0.00           H  
ATOM   2722  HG2 MET 1 181      46.449  33.600  37.846  0.00  0.00           H  
ATOM   2723  HG3 MET 1 181      47.311  34.914  38.706  0.00  0.00           H  
ATOM   2724  HE1 MET 1 181      45.313  35.228  34.982  0.00  0.00           H  
ATOM   2725  HE2 MET 1 181      45.001  33.748  35.876  0.00  0.00           H  
ATOM   2726  HE3 MET 1 181      43.710  34.982  35.770  0.00  0.00           H  
ATOM   2727  N   ILE 1 182      49.252  31.573  38.332  0.00  0.00           N  
ATOM   2728  CA  ILE 1 182      48.861  30.210  38.633  0.00  0.00           C  
ATOM   2729  C   ILE 1 182      47.715  30.006  39.562  0.00  0.00           C  
ATOM   2730  O   ILE 1 182      47.723  30.519  40.731  0.00  0.00           O  
ATOM   2731  CB  ILE 1 182      50.076  29.395  38.970  0.00  0.00           C  
ATOM   2732  CG1 ILE 1 182      51.271  29.492  37.975  0.00  0.00           C  
ATOM   2733  CG2 ILE 1 182      49.711  27.937  39.198  0.00  0.00           C  
ATOM   2734  CD1 ILE 1 182      52.530  29.319  38.687  0.00  0.00           C  
ATOM   2735  H   ILE 1 182      49.923  31.991  38.962  0.00  0.00           H  
ATOM   2736  HA  ILE 1 182      48.545  29.862  37.649  0.00  0.00           H  
ATOM   2737  HB  ILE 1 182      50.421  29.793  39.923  0.00  0.00           H  
ATOM   2738 HG12 ILE 1 182      51.212  28.710  37.217  0.00  0.00           H  
ATOM   2739 HG13 ILE 1 182      51.283  30.434  37.427  0.00  0.00           H  
ATOM   2740 HG21 ILE 1 182      49.034  27.867  40.049  0.00  0.00           H  
ATOM   2741 HG22 ILE 1 182      49.225  27.664  38.262  0.00  0.00           H  
ATOM   2742 HG23 ILE 1 182      50.564  27.319  39.482  0.00  0.00           H  
ATOM   2743 HD11 ILE 1 182      52.710  30.299  39.129  0.00  0.00           H  
ATOM   2744 HD12 ILE 1 182      52.600  28.497  39.400  0.00  0.00           H  
ATOM   2745 HD13 ILE 1 182      53.286  29.117  37.929  0.00  0.00           H  
ATOM   2746  N   ILE 1 183      46.660  29.297  39.109  0.00  0.00           N  
ATOM   2747  CA  ILE 1 183      45.420  29.153  39.828  0.00  0.00           C  
ATOM   2748  C   ILE 1 183      45.434  27.755  40.471  0.00  0.00           C  
ATOM   2749  O   ILE 1 183      45.552  26.724  39.842  0.00  0.00           O  
ATOM   2750  CB  ILE 1 183      44.203  29.530  38.996  0.00  0.00           C  
ATOM   2751  CG1 ILE 1 183      44.300  31.033  38.468  0.00  0.00           C  
ATOM   2752  CG2 ILE 1 183      42.996  29.254  39.842  0.00  0.00           C  
ATOM   2753  CD1 ILE 1 183      43.329  31.388  37.370  0.00  0.00           C  
ATOM   2754  H   ILE 1 183      46.629  29.001  38.144  0.00  0.00           H  
ATOM   2755  HA  ILE 1 183      45.418  29.838  40.676  0.00  0.00           H  
ATOM   2756  HB  ILE 1 183      44.283  28.852  38.146  0.00  0.00           H  
ATOM   2757 HG12 ILE 1 183      44.225  31.749  39.286  0.00  0.00           H  
ATOM   2758 HG13 ILE 1 183      45.294  31.124  38.031  0.00  0.00           H  
ATOM   2759 HG21 ILE 1 183      43.166  29.797  40.771  0.00  0.00           H  
ATOM   2760 HG22 ILE 1 183      42.168  29.647  39.252  0.00  0.00           H  
ATOM   2761 HG23 ILE 1 183      42.749  28.193  39.804  0.00  0.00           H  
ATOM   2762 HD11 ILE 1 183      42.308  31.538  37.722  0.00  0.00           H  
ATOM   2763 HD12 ILE 1 183      43.636  32.291  36.841  0.00  0.00           H  
ATOM   2764 HD13 ILE 1 183      43.335  30.568  36.651  0.00  0.00           H  
ATOM   2765  N   GLY 1 184      45.501  27.777  41.819  0.00  0.00           N  
ATOM   2766  CA  GLY 1 184      45.615  26.558  42.676  0.00  0.00           C  
ATOM   2767  C   GLY 1 184      47.096  26.267  42.988  0.00  0.00           C  
ATOM   2768  O   GLY 1 184      47.358  25.094  43.388  0.00  0.00           O  
ATOM   2769  H   GLY 1 184      45.374  28.677  42.259  0.00  0.00           H  
ATOM   2770  HA2 GLY 1 184      45.003  26.707  43.566  0.00  0.00           H  
ATOM   2771  HA3 GLY 1 184      45.152  25.704  42.181  0.00  0.00           H  
ATOM   2772  N   GLY 1 185      48.088  26.997  42.559  0.00  0.00           N  
ATOM   2773  CA  GLY 1 185      49.428  26.693  42.571  0.00  0.00           C  
ATOM   2774  C   GLY 1 185      50.522  27.752  42.706  0.00  0.00           C  
ATOM   2775  O   GLY 1 185      50.297  28.983  42.640  0.00  0.00           O  
ATOM   2776  H   GLY 1 185      47.942  27.878  42.087  0.00  0.00           H  
ATOM   2777  HA2 GLY 1 185      49.624  26.081  43.452  0.00  0.00           H  
ATOM   2778  HA3 GLY 1 185      49.590  26.056  41.701  0.00  0.00           H  
ATOM   2779  N   ILE 1 186      51.685  27.300  43.097  0.00  0.00           N  
ATOM   2780  CA  ILE 1 186      52.934  28.050  43.360  0.00  0.00           C  
ATOM   2781  C   ILE 1 186      53.989  27.395  42.478  0.00  0.00           C  
ATOM   2782  O   ILE 1 186      54.212  26.208  42.519  0.00  0.00           O  
ATOM   2783  CB  ILE 1 186      53.187  28.046  44.882  0.00  0.00           C  
ATOM   2784  CG1 ILE 1 186      52.014  28.380  45.795  0.00  0.00           C  
ATOM   2785  CG2 ILE 1 186      54.510  28.839  45.236  0.00  0.00           C  
ATOM   2786  CD1 ILE 1 186      52.171  28.559  47.360  0.00  0.00           C  
ATOM   2787  H   ILE 1 186      51.687  26.333  43.392  0.00  0.00           H  
ATOM   2788  HA  ILE 1 186      52.873  29.073  42.989  0.00  0.00           H  
ATOM   2789  HB  ILE 1 186      53.403  27.021  45.186  0.00  0.00           H  
ATOM   2790 HG12 ILE 1 186      51.545  29.294  45.433  0.00  0.00           H  
ATOM   2791 HG13 ILE 1 186      51.305  27.557  45.708  0.00  0.00           H  
ATOM   2792 HG21 ILE 1 186      54.268  29.889  45.399  0.00  0.00           H  
ATOM   2793 HG22 ILE 1 186      54.654  28.411  46.228  0.00  0.00           H  
ATOM   2794 HG23 ILE 1 186      55.328  28.753  44.521  0.00  0.00           H  
ATOM   2795 HD11 ILE 1 186      51.215  28.911  47.747  0.00  0.00           H  
ATOM   2796 HD12 ILE 1 186      52.599  27.692  47.864  0.00  0.00           H  
ATOM   2797 HD13 ILE 1 186      52.783  29.442  47.540  0.00  0.00           H  
ATOM   2798  N   ASP 1 187      54.733  28.138  41.653  0.00  0.00           N  
ATOM   2799  CA  ASP 1 187      55.875  27.632  40.847  0.00  0.00           C  
ATOM   2800  C   ASP 1 187      57.190  28.339  41.295  0.00  0.00           C  
ATOM   2801  O   ASP 1 187      57.296  29.601  41.381  0.00  0.00           O  
ATOM   2802  CB  ASP 1 187      55.656  27.903  39.375  0.00  0.00           C  
ATOM   2803  CG  ASP 1 187      56.734  27.213  38.590  0.00  0.00           C  
ATOM   2804  OD1 ASP 1 187      56.496  26.086  38.129  0.00  0.00           O  
ATOM   2805  OD2 ASP 1 187      57.841  27.771  38.519  0.00  0.00           O  
ATOM   2806  H   ASP 1 187      54.602  29.138  41.709  0.00  0.00           H  
ATOM   2807  HA  ASP 1 187      55.989  26.554  40.955  0.00  0.00           H  
ATOM   2808  HB2 ASP 1 187      54.653  27.556  39.127  0.00  0.00           H  
ATOM   2809  HB3 ASP 1 187      55.844  28.976  39.354  0.00  0.00           H  
ATOM   2810  N   HIS 1 188      58.184  27.546  41.628  0.00  0.00           N  
ATOM   2811  CA  HIS 1 188      59.393  28.042  42.315  0.00  0.00           C  
ATOM   2812  C   HIS 1 188      60.390  28.699  41.328  0.00  0.00           C  
ATOM   2813  O   HIS 1 188      61.377  29.282  41.831  0.00  0.00           O  
ATOM   2814  CB  HIS 1 188      60.123  26.917  43.009  0.00  0.00           C  
ATOM   2815  CG  HIS 1 188      60.826  27.472  44.288  0.00  0.00           C  
ATOM   2816  ND1 HIS 1 188      61.623  28.576  44.376  0.00  0.00           N  
ATOM   2817  CD2 HIS 1 188      60.984  26.773  45.481  0.00  0.00           C  
ATOM   2818  CE1 HIS 1 188      61.887  28.727  45.692  0.00  0.00           C  
ATOM   2819  NE2 HIS 1 188      61.672  27.619  46.367  0.00  0.00           N  
ATOM   2820  H   HIS 1 188      58.120  26.543  41.526  0.00  0.00           H  
ATOM   2821  HA  HIS 1 188      59.171  28.945  42.884  0.00  0.00           H  
ATOM   2822  HB2 HIS 1 188      59.505  26.060  43.277  0.00  0.00           H  
ATOM   2823  HB3 HIS 1 188      60.931  26.537  42.383  0.00  0.00           H  
ATOM   2824  HD1 HIS 1 188      61.510  29.307  43.688  0.00  0.00           H  
ATOM   2825  HD2 HIS 1 188      60.468  25.848  45.690  0.00  0.00           H  
ATOM   2826  HE1 HIS 1 188      62.120  29.716  46.058  0.00  0.00           H  
ATOM   2827  N   SER 1 189      60.238  28.516  40.043  0.00  0.00           N  
ATOM   2828  CA  SER 1 189      61.108  29.225  39.004  0.00  0.00           C  
ATOM   2829  C   SER 1 189      60.858  30.709  38.976  0.00  0.00           C  
ATOM   2830  O   SER 1 189      61.599  31.550  38.517  0.00  0.00           O  
ATOM   2831  CB  SER 1 189      60.889  28.675  37.653  0.00  0.00           C  
ATOM   2832  OG  SER 1 189      59.625  28.943  37.025  0.00  0.00           O  
ATOM   2833  H   SER 1 189      59.315  28.321  39.683  0.00  0.00           H  
ATOM   2834  HA  SER 1 189      62.165  29.023  39.174  0.00  0.00           H  
ATOM   2835  HB2 SER 1 189      61.659  29.095  37.006  0.00  0.00           H  
ATOM   2836  HB3 SER 1 189      61.079  27.602  37.657  0.00  0.00           H  
ATOM   2837  HG  SER 1 189      58.985  28.593  37.650  0.00  0.00           H  
ATOM   2838  N   LEU 1 190      59.599  31.166  39.443  0.00  0.00           N  
ATOM   2839  CA  LEU 1 190      59.126  32.579  39.463  0.00  0.00           C  
ATOM   2840  C   LEU 1 190      59.995  33.453  40.438  0.00  0.00           C  
ATOM   2841  O   LEU 1 190      59.829  34.712  40.326  0.00  0.00           O  
ATOM   2842  CB  LEU 1 190      57.678  32.697  39.717  0.00  0.00           C  
ATOM   2843  CG  LEU 1 190      56.830  31.733  38.795  0.00  0.00           C  
ATOM   2844  CD1 LEU 1 190      55.297  31.595  39.092  0.00  0.00           C  
ATOM   2845  CD2 LEU 1 190      56.837  32.349  37.450  0.00  0.00           C  
ATOM   2846  H   LEU 1 190      58.994  30.446  39.811  0.00  0.00           H  
ATOM   2847  HA  LEU 1 190      59.386  32.948  38.470  0.00  0.00           H  
ATOM   2848  HB2 LEU 1 190      57.501  32.417  40.756  0.00  0.00           H  
ATOM   2849  HB3 LEU 1 190      57.380  33.735  39.569  0.00  0.00           H  
ATOM   2850  HG  LEU 1 190      57.115  30.689  38.660  0.00  0.00           H  
ATOM   2851 HD11 LEU 1 190      54.649  31.116  38.358  0.00  0.00           H  
ATOM   2852 HD12 LEU 1 190      55.040  31.111  40.035  0.00  0.00           H  
ATOM   2853 HD13 LEU 1 190      54.852  32.573  39.280  0.00  0.00           H  
ATOM   2854 HD21 LEU 1 190      57.865  32.622  37.214  0.00  0.00           H  
ATOM   2855 HD22 LEU 1 190      56.569  31.675  36.636  0.00  0.00           H  
ATOM   2856 HD23 LEU 1 190      56.248  33.264  37.380  0.00  0.00           H  
ATOM   2857  N   TYR 1 191      60.714  32.862  41.380  0.00  0.00           N  
ATOM   2858  CA  TYR 1 191      61.192  33.601  42.527  0.00  0.00           C  
ATOM   2859  C   TYR 1 191      62.494  33.086  43.120  0.00  0.00           C  
ATOM   2860  O   TYR 1 191      62.841  31.904  42.946  0.00  0.00           O  
ATOM   2861  CB  TYR 1 191      60.091  33.710  43.587  0.00  0.00           C  
ATOM   2862  CG  TYR 1 191      59.711  32.462  44.318  0.00  0.00           C  
ATOM   2863  CD1 TYR 1 191      58.706  31.624  43.812  0.00  0.00           C  
ATOM   2864  CD2 TYR 1 191      60.275  32.193  45.611  0.00  0.00           C  
ATOM   2865  CE1 TYR 1 191      58.234  30.550  44.637  0.00  0.00           C  
ATOM   2866  CE2 TYR 1 191      59.788  31.151  46.358  0.00  0.00           C  
ATOM   2867  CZ  TYR 1 191      58.719  30.302  45.897  0.00  0.00           C  
ATOM   2868  OH  TYR 1 191      58.439  29.187  46.610  0.00  0.00           O  
ATOM   2869  H   TYR 1 191      60.863  31.866  41.303  0.00  0.00           H  
ATOM   2870  HA  TYR 1 191      61.423  34.609  42.182  0.00  0.00           H  
ATOM   2871  HB2 TYR 1 191      60.316  34.477  44.328  0.00  0.00           H  
ATOM   2872  HB3 TYR 1 191      59.211  34.149  43.117  0.00  0.00           H  
ATOM   2873  HD1 TYR 1 191      58.258  31.941  42.881  0.00  0.00           H  
ATOM   2874  HD2 TYR 1 191      61.045  32.778  46.091  0.00  0.00           H  
ATOM   2875  HE1 TYR 1 191      57.605  29.811  44.164  0.00  0.00           H  
ATOM   2876  HE2 TYR 1 191      60.181  31.115  47.364  0.00  0.00           H  
ATOM   2877  HH  TYR 1 191      58.683  29.301  47.531  0.00  0.00           H  
ATOM   2878  N   THR 1 192      63.271  33.848  43.773  0.00  0.00           N  
ATOM   2879  CA  THR 1 192      64.499  33.470  44.460  0.00  0.00           C  
ATOM   2880  C   THR 1 192      64.420  33.685  45.951  0.00  0.00           C  
ATOM   2881  O   THR 1 192      63.635  34.580  46.411  0.00  0.00           O  
ATOM   2882  CB  THR 1 192      65.654  34.113  43.727  0.00  0.00           C  
ATOM   2883  OG1 THR 1 192      65.538  35.565  43.728  0.00  0.00           O  
ATOM   2884  CG2 THR 1 192      65.801  33.720  42.265  0.00  0.00           C  
ATOM   2885  H   THR 1 192      62.993  34.790  44.009  0.00  0.00           H  
ATOM   2886  HA  THR 1 192      64.582  32.392  44.322  0.00  0.00           H  
ATOM   2887  HB  THR 1 192      66.563  33.788  44.233  0.00  0.00           H  
ATOM   2888  HG1 THR 1 192      65.851  35.946  44.552  0.00  0.00           H  
ATOM   2889 HG21 THR 1 192      65.797  32.648  42.068  0.00  0.00           H  
ATOM   2890 HG22 THR 1 192      65.062  34.136  41.580  0.00  0.00           H  
ATOM   2891 HG23 THR 1 192      66.787  33.966  41.872  0.00  0.00           H  
ATOM   2892  N   GLY 1 193      65.166  32.908  46.750  0.00  0.00           N  
ATOM   2893  CA  GLY 1 193      65.121  33.061  48.195  0.00  0.00           C  
ATOM   2894  C   GLY 1 193      63.848  32.479  48.781  0.00  0.00           C  
ATOM   2895  O   GLY 1 193      63.396  31.393  48.385  0.00  0.00           O  
ATOM   2896  H   GLY 1 193      65.699  32.161  46.329  0.00  0.00           H  
ATOM   2897  HA2 GLY 1 193      65.985  32.777  48.796  0.00  0.00           H  
ATOM   2898  HA3 GLY 1 193      65.228  34.110  48.471  0.00  0.00           H  
ATOM   2899  N   SER 1 194      63.180  33.127  49.731  0.00  0.00           N  
ATOM   2900  CA  SER 1 194      62.029  32.700  50.442  0.00  0.00           C  
ATOM   2901  C   SER 1 194      60.788  33.583  50.328  0.00  0.00           C  
ATOM   2902  O   SER 1 194      60.878  34.784  50.149  0.00  0.00           O  
ATOM   2903  CB  SER 1 194      62.455  32.511  51.903  0.00  0.00           C  
ATOM   2904  OG  SER 1 194      61.382  31.899  52.690  0.00  0.00           O  
ATOM   2905  H   SER 1 194      63.608  33.939  50.151  0.00  0.00           H  
ATOM   2906  HA  SER 1 194      61.816  31.707  50.045  0.00  0.00           H  
ATOM   2907  HB2 SER 1 194      63.212  31.732  51.989  0.00  0.00           H  
ATOM   2908  HB3 SER 1 194      62.711  33.482  52.326  0.00  0.00           H  
ATOM   2909  HG  SER 1 194      61.551  30.956  52.753  0.00  0.00           H  
ATOM   2910  N   LEU 1 195      59.703  32.908  50.341  0.00  0.00           N  
ATOM   2911  CA  LEU 1 195      58.391  33.586  50.510  0.00  0.00           C  
ATOM   2912  C   LEU 1 195      58.278  34.050  52.000  0.00  0.00           C  
ATOM   2913  O   LEU 1 195      58.299  33.241  52.925  0.00  0.00           O  
ATOM   2914  CB  LEU 1 195      57.286  32.689  50.072  0.00  0.00           C  
ATOM   2915  CG  LEU 1 195      57.093  32.383  48.533  0.00  0.00           C  
ATOM   2916  CD1 LEU 1 195      56.444  30.978  48.261  0.00  0.00           C  
ATOM   2917  CD2 LEU 1 195      56.054  33.411  48.020  0.00  0.00           C  
ATOM   2918  H   LEU 1 195      59.713  31.954  50.672  0.00  0.00           H  
ATOM   2919  HA  LEU 1 195      58.322  34.519  49.950  0.00  0.00           H  
ATOM   2920  HB2 LEU 1 195      57.423  31.767  50.638  0.00  0.00           H  
ATOM   2921  HB3 LEU 1 195      56.322  33.032  50.448  0.00  0.00           H  
ATOM   2922  HG  LEU 1 195      57.998  32.521  47.940  0.00  0.00           H  
ATOM   2923 HD11 LEU 1 195      55.552  30.918  48.884  0.00  0.00           H  
ATOM   2924 HD12 LEU 1 195      56.108  30.862  47.231  0.00  0.00           H  
ATOM   2925 HD13 LEU 1 195      57.264  30.273  48.403  0.00  0.00           H  
ATOM   2926 HD21 LEU 1 195      55.830  33.290  46.960  0.00  0.00           H  
ATOM   2927 HD22 LEU 1 195      55.143  33.347  48.615  0.00  0.00           H  
ATOM   2928 HD23 LEU 1 195      56.517  34.395  48.104  0.00  0.00           H  
ATOM   2929  N   TRP 1 196      58.080  35.362  52.255  0.00  0.00           N  
ATOM   2930  CA  TRP 1 196      57.710  35.987  53.572  0.00  0.00           C  
ATOM   2931  C   TRP 1 196      56.248  36.385  53.477  0.00  0.00           C  
ATOM   2932  O   TRP 1 196      55.877  36.892  52.353  0.00  0.00           O  
ATOM   2933  CB  TRP 1 196      58.502  37.251  53.861  0.00  0.00           C  
ATOM   2934  CG  TRP 1 196      59.969  37.101  54.244  0.00  0.00           C  
ATOM   2935  CD1 TRP 1 196      60.983  36.889  53.402  0.00  0.00           C  
ATOM   2936  CD2 TRP 1 196      60.456  37.251  55.619  0.00  0.00           C  
ATOM   2937  NE1 TRP 1 196      62.125  36.908  54.204  0.00  0.00           N  
ATOM   2938  CE2 TRP 1 196      61.856  37.012  55.535  0.00  0.00           C  
ATOM   2939  CE3 TRP 1 196      59.954  37.367  56.931  0.00  0.00           C  
ATOM   2940  CZ2 TRP 1 196      62.732  37.031  56.643  0.00  0.00           C  
ATOM   2941  CZ3 TRP 1 196      60.851  37.302  58.063  0.00  0.00           C  
ATOM   2942  CH2 TRP 1 196      62.244  37.140  57.964  0.00  0.00           C  
ATOM   2943  H   TRP 1 196      57.940  35.942  51.440  0.00  0.00           H  
ATOM   2944  HA  TRP 1 196      57.877  35.301  54.403  0.00  0.00           H  
ATOM   2945  HB2 TRP 1 196      58.434  37.899  52.987  0.00  0.00           H  
ATOM   2946  HB3 TRP 1 196      57.939  37.702  54.678  0.00  0.00           H  
ATOM   2947  HD1 TRP 1 196      60.929  36.847  52.324  0.00  0.00           H  
ATOM   2948  HE1 TRP 1 196      63.082  36.818  53.892  0.00  0.00           H  
ATOM   2949  HE3 TRP 1 196      58.880  37.404  57.040  0.00  0.00           H  
ATOM   2950  HZ2 TRP 1 196      63.760  36.783  56.426  0.00  0.00           H  
ATOM   2951  HZ3 TRP 1 196      60.541  37.464  59.085  0.00  0.00           H  
ATOM   2952  HH2 TRP 1 196      62.834  36.912  58.840  0.00  0.00           H  
ATOM   2953  N   TYR 1 197      55.437  36.014  54.508  0.00  0.00           N  
ATOM   2954  CA  TYR 1 197      53.989  36.338  54.450  0.00  0.00           C  
ATOM   2955  C   TYR 1 197      53.549  37.454  55.429  0.00  0.00           C  
ATOM   2956  O   TYR 1 197      54.068  37.426  56.577  0.00  0.00           O  
ATOM   2957  CB  TYR 1 197      53.250  35.033  54.617  0.00  0.00           C  
ATOM   2958  CG  TYR 1 197      53.313  33.875  53.640  0.00  0.00           C  
ATOM   2959  CD1 TYR 1 197      52.204  33.521  52.829  0.00  0.00           C  
ATOM   2960  CD2 TYR 1 197      54.479  33.053  53.577  0.00  0.00           C  
ATOM   2961  CE1 TYR 1 197      52.267  32.378  51.950  0.00  0.00           C  
ATOM   2962  CE2 TYR 1 197      54.581  31.999  52.653  0.00  0.00           C  
ATOM   2963  CZ  TYR 1 197      53.541  31.736  51.771  0.00  0.00           C  
ATOM   2964  OH  TYR 1 197      53.598  30.609  50.962  0.00  0.00           O  
ATOM   2965  H   TYR 1 197      55.819  35.688  55.384  0.00  0.00           H  
ATOM   2966  HA  TYR 1 197      53.716  36.658  53.444  0.00  0.00           H  
ATOM   2967  HB2 TYR 1 197      53.491  34.677  55.619  0.00  0.00           H  
ATOM   2968  HB3 TYR 1 197      52.214  35.350  54.498  0.00  0.00           H  
ATOM   2969  HD1 TYR 1 197      51.365  34.200  52.793  0.00  0.00           H  
ATOM   2970  HD2 TYR 1 197      55.246  33.389  54.259  0.00  0.00           H  
ATOM   2971  HE1 TYR 1 197      51.423  32.080  51.346  0.00  0.00           H  
ATOM   2972  HE2 TYR 1 197      55.512  31.457  52.574  0.00  0.00           H  
ATOM   2973  HH  TYR 1 197      52.710  30.335  50.722  0.00  0.00           H  
ATOM   2974  N   THR 1 198      52.567  38.308  54.967  0.00  0.00           N  
ATOM   2975  CA  THR 1 198      51.861  39.127  55.876  0.00  0.00           C  
ATOM   2976  C   THR 1 198      50.445  38.603  56.066  0.00  0.00           C  
ATOM   2977  O   THR 1 198      49.922  38.070  55.117  0.00  0.00           O  
ATOM   2978  CB  THR 1 198      51.779  40.621  55.317  0.00  0.00           C  
ATOM   2979  OG1 THR 1 198      51.416  41.576  56.203  0.00  0.00           O  
ATOM   2980  CG2 THR 1 198      50.773  40.775  54.066  0.00  0.00           C  
ATOM   2981  H   THR 1 198      52.215  38.116  54.041  0.00  0.00           H  
ATOM   2982  HA  THR 1 198      52.409  39.104  56.818  0.00  0.00           H  
ATOM   2983  HB  THR 1 198      52.774  40.727  54.884  0.00  0.00           H  
ATOM   2984  HG1 THR 1 198      52.142  41.763  56.803  0.00  0.00           H  
ATOM   2985 HG21 THR 1 198      50.954  41.809  53.775  0.00  0.00           H  
ATOM   2986 HG22 THR 1 198      50.981  40.057  53.272  0.00  0.00           H  
ATOM   2987 HG23 THR 1 198      49.764  40.589  54.435  0.00  0.00           H  
ATOM   2988  N   PRO 1 199      49.880  38.688  57.258  0.00  0.00           N  
ATOM   2989  CA  PRO 1 199      48.445  38.418  57.352  0.00  0.00           C  
ATOM   2990  C   PRO 1 199      47.497  39.422  56.564  0.00  0.00           C  
ATOM   2991  O   PRO 1 199      47.840  40.601  56.576  0.00  0.00           O  
ATOM   2992  CB  PRO 1 199      48.188  38.270  58.859  0.00  0.00           C  
ATOM   2993  CG  PRO 1 199      49.100  39.319  59.350  0.00  0.00           C  
ATOM   2994  CD  PRO 1 199      50.358  39.161  58.481  0.00  0.00           C  
ATOM   2995  HA  PRO 1 199      48.164  37.469  56.896  0.00  0.00           H  
ATOM   2996  HB2 PRO 1 199      47.148  38.511  59.079  0.00  0.00           H  
ATOM   2997  HB3 PRO 1 199      48.341  37.247  59.201  0.00  0.00           H  
ATOM   2998  HG2 PRO 1 199      48.778  40.360  59.374  0.00  0.00           H  
ATOM   2999  HG3 PRO 1 199      49.355  39.168  60.398  0.00  0.00           H  
ATOM   3000  HD2 PRO 1 199      50.958  38.422  59.011  0.00  0.00           H  
ATOM   3001  HD3 PRO 1 199      50.807  40.131  58.268  0.00  0.00           H  
ATOM   3002  N   ILE 1 200      46.334  38.885  56.043  0.00  0.00           N  
ATOM   3003  CA  ILE 1 200      45.176  39.659  55.663  0.00  0.00           C  
ATOM   3004  C   ILE 1 200      44.415  40.081  56.925  0.00  0.00           C  
ATOM   3005  O   ILE 1 200      44.281  39.320  57.877  0.00  0.00           O  
ATOM   3006  CB  ILE 1 200      44.244  38.807  54.607  0.00  0.00           C  
ATOM   3007  CG1 ILE 1 200      45.110  38.685  53.333  0.00  0.00           C  
ATOM   3008  CG2 ILE 1 200      42.995  39.641  54.317  0.00  0.00           C  
ATOM   3009  CD1 ILE 1 200      44.637  37.535  52.409  0.00  0.00           C  
ATOM   3010  H   ILE 1 200      46.218  37.910  56.278  0.00  0.00           H  
ATOM   3011  HA  ILE 1 200      45.528  40.640  55.343  0.00  0.00           H  
ATOM   3012  HB  ILE 1 200      44.129  37.825  55.067  0.00  0.00           H  
ATOM   3013 HG12 ILE 1 200      45.191  39.618  52.776  0.00  0.00           H  
ATOM   3014 HG13 ILE 1 200      46.124  38.374  53.582  0.00  0.00           H  
ATOM   3015 HG21 ILE 1 200      42.430  39.118  53.545  0.00  0.00           H  
ATOM   3016 HG22 ILE 1 200      42.443  39.667  55.257  0.00  0.00           H  
ATOM   3017 HG23 ILE 1 200      43.297  40.667  54.104  0.00  0.00           H  
ATOM   3018 HD11 ILE 1 200      45.184  37.625  51.470  0.00  0.00           H  
ATOM   3019 HD12 ILE 1 200      44.842  36.588  52.908  0.00  0.00           H  
ATOM   3020 HD13 ILE 1 200      43.597  37.586  52.086  0.00  0.00           H  
ATOM   3021  N   ARG 1 201      43.965  41.340  56.976  0.00  0.00           N  
ATOM   3022  CA  ARG 1 201      43.229  42.007  58.065  0.00  0.00           C  
ATOM   3023  C   ARG 1 201      41.763  41.518  58.088  0.00  0.00           C  
ATOM   3024  O   ARG 1 201      41.128  41.400  59.163  0.00  0.00           O  
ATOM   3025  CB  ARG 1 201      43.325  43.513  57.966  0.00  0.00           C  
ATOM   3026  CG  ARG 1 201      42.931  44.088  59.286  0.00  0.00           C  
ATOM   3027  CD  ARG 1 201      42.740  45.640  59.162  0.00  0.00           C  
ATOM   3028  NE  ARG 1 201      42.530  46.342  60.458  0.00  0.00           N  
ATOM   3029  CZ  ARG 1 201      42.143  47.580  60.636  0.00  0.00           C  
ATOM   3030  NH1 ARG 1 201      41.816  48.381  59.604  0.00  0.00           N  
ATOM   3031  NH2 ARG 1 201      42.151  48.129  61.806  0.00  0.00           N  
ATOM   3032  H   ARG 1 201      44.262  41.938  56.218  0.00  0.00           H  
ATOM   3033  HA  ARG 1 201      43.674  41.664  58.999  0.00  0.00           H  
ATOM   3034  HB2 ARG 1 201      44.354  43.786  57.731  0.00  0.00           H  
ATOM   3035  HB3 ARG 1 201      42.736  43.949  57.158  0.00  0.00           H  
ATOM   3036  HG2 ARG 1 201      41.954  43.673  59.534  0.00  0.00           H  
ATOM   3037  HG3 ARG 1 201      43.713  43.867  60.012  0.00  0.00           H  
ATOM   3038  HD2 ARG 1 201      43.493  46.081  58.508  0.00  0.00           H  
ATOM   3039  HD3 ARG 1 201      41.831  45.752  58.571  0.00  0.00           H  
ATOM   3040  HE  ARG 1 201      42.818  45.914  61.326  0.00  0.00           H  
ATOM   3041 HH11 ARG 1 201      41.535  49.335  59.780  0.00  0.00           H  
ATOM   3042 HH12 ARG 1 201      41.926  48.071  58.650  0.00  0.00           H  
ATOM   3043 HH21 ARG 1 201      41.727  49.009  62.064  0.00  0.00           H  
ATOM   3044 HH22 ARG 1 201      42.635  47.633  62.541  0.00  0.00           H  
ATOM   3045  N   ARG 1 202      41.207  41.167  56.899  0.00  0.00           N  
ATOM   3046  CA  ARG 1 202      39.821  40.579  56.848  0.00  0.00           C  
ATOM   3047  C   ARG 1 202      39.496  40.097  55.419  0.00  0.00           C  
ATOM   3048  O   ARG 1 202      39.961  40.766  54.459  0.00  0.00           O  
ATOM   3049  CB  ARG 1 202      38.844  41.656  57.256  0.00  0.00           C  
ATOM   3050  CG  ARG 1 202      37.357  41.145  57.223  0.00  0.00           C  
ATOM   3051  CD  ARG 1 202      36.550  42.214  57.904  0.00  0.00           C  
ATOM   3052  NE  ARG 1 202      35.044  42.071  57.797  0.00  0.00           N  
ATOM   3053  CZ  ARG 1 202      34.028  42.646  58.478  0.00  0.00           C  
ATOM   3054  NH1 ARG 1 202      32.803  42.297  58.325  0.00  0.00           N  
ATOM   3055  NH2 ARG 1 202      34.310  43.627  59.289  0.00  0.00           N  
ATOM   3056  H   ARG 1 202      41.709  41.368  56.046  0.00  0.00           H  
ATOM   3057  HA  ARG 1 202      39.759  39.830  57.638  0.00  0.00           H  
ATOM   3058  HB2 ARG 1 202      39.105  42.021  58.249  0.00  0.00           H  
ATOM   3059  HB3 ARG 1 202      38.908  42.508  56.579  0.00  0.00           H  
ATOM   3060  HG2 ARG 1 202      37.069  41.044  56.177  0.00  0.00           H  
ATOM   3061  HG3 ARG 1 202      37.327  40.201  57.768  0.00  0.00           H  
ATOM   3062  HD2 ARG 1 202      36.834  42.235  58.957  0.00  0.00           H  
ATOM   3063  HD3 ARG 1 202      36.744  43.228  57.553  0.00  0.00           H  
ATOM   3064  HE  ARG 1 202      34.735  41.368  57.141  0.00  0.00           H  
ATOM   3065 HH11 ARG 1 202      32.119  42.711  58.943  0.00  0.00           H  
ATOM   3066 HH12 ARG 1 202      32.572  41.591  57.640  0.00  0.00           H  
ATOM   3067 HH21 ARG 1 202      33.507  44.070  59.713  0.00  0.00           H  
ATOM   3068 HH22 ARG 1 202      35.279  43.889  59.402  0.00  0.00           H  
ATOM   3069  N   GLU 1 203      38.679  39.033  55.211  0.00  0.00           N  
ATOM   3070  CA  GLU 1 203      38.184  38.586  53.902  0.00  0.00           C  
ATOM   3071  C   GLU 1 203      37.170  39.632  53.421  0.00  0.00           C  
ATOM   3072  O   GLU 1 203      36.009  39.497  53.653  0.00  0.00           O  
ATOM   3073  CB  GLU 1 203      37.515  37.262  53.940  0.00  0.00           C  
ATOM   3074  CG  GLU 1 203      38.495  36.235  54.397  0.00  0.00           C  
ATOM   3075  CD  GLU 1 203      38.216  34.729  54.121  0.00  0.00           C  
ATOM   3076  OE1 GLU 1 203      39.097  33.973  53.684  0.00  0.00           O  
ATOM   3077  OE2 GLU 1 203      37.080  34.430  54.560  0.00  0.00           O  
ATOM   3078  H   GLU 1 203      38.284  38.594  56.030  0.00  0.00           H  
ATOM   3079  HA  GLU 1 203      38.977  38.545  53.154  0.00  0.00           H  
ATOM   3080  HB2 GLU 1 203      36.818  37.236  54.777  0.00  0.00           H  
ATOM   3081  HB3 GLU 1 203      37.104  37.117  52.941  0.00  0.00           H  
ATOM   3082  HG2 GLU 1 203      39.494  36.379  53.985  0.00  0.00           H  
ATOM   3083  HG3 GLU 1 203      38.542  36.251  55.485  0.00  0.00           H  
ATOM   3084  N   TRP 1 204      37.610  40.637  52.691  0.00  0.00           N  
ATOM   3085  CA  TRP 1 204      36.605  41.511  51.927  0.00  0.00           C  
ATOM   3086  C   TRP 1 204      37.368  42.078  50.667  0.00  0.00           C  
ATOM   3087  O   TRP 1 204      37.317  41.498  49.520  0.00  0.00           O  
ATOM   3088  CB  TRP 1 204      35.892  42.543  52.734  0.00  0.00           C  
ATOM   3089  CG  TRP 1 204      36.718  43.636  53.451  0.00  0.00           C  
ATOM   3090  CD1 TRP 1 204      37.896  43.356  54.170  0.00  0.00           C  
ATOM   3091  CD2 TRP 1 204      36.452  44.944  53.872  0.00  0.00           C  
ATOM   3092  NE1 TRP 1 204      38.362  44.513  54.775  0.00  0.00           N  
ATOM   3093  CE2 TRP 1 204      37.464  45.475  54.708  0.00  0.00           C  
ATOM   3094  CE3 TRP 1 204      35.309  45.739  53.676  0.00  0.00           C  
ATOM   3095  CZ2 TRP 1 204      37.404  46.755  55.258  0.00  0.00           C  
ATOM   3096  CZ3 TRP 1 204      35.187  47.015  54.291  0.00  0.00           C  
ATOM   3097  CH2 TRP 1 204      36.249  47.596  55.001  0.00  0.00           C  
ATOM   3098  H   TRP 1 204      38.599  40.820  52.783  0.00  0.00           H  
ATOM   3099  HA  TRP 1 204      35.780  40.938  51.502  0.00  0.00           H  
ATOM   3100  HB2 TRP 1 204      35.106  42.918  52.079  0.00  0.00           H  
ATOM   3101  HB3 TRP 1 204      35.295  42.058  53.506  0.00  0.00           H  
ATOM   3102  HD1 TRP 1 204      38.452  42.432  54.107  0.00  0.00           H  
ATOM   3103  HE1 TRP 1 204      39.261  44.739  55.176  0.00  0.00           H  
ATOM   3104  HE3 TRP 1 204      34.532  45.342  53.039  0.00  0.00           H  
ATOM   3105  HZ2 TRP 1 204      38.158  47.179  55.905  0.00  0.00           H  
ATOM   3106  HZ3 TRP 1 204      34.263  47.569  54.227  0.00  0.00           H  
ATOM   3107  HH2 TRP 1 204      36.061  48.542  55.485  0.00  0.00           H  
ATOM   3108  N   TYR 1 205      37.980  43.245  50.819  0.00  0.00           N  
ATOM   3109  CA  TYR 1 205      39.164  43.458  49.944  0.00  0.00           C  
ATOM   3110  C   TYR 1 205      40.292  42.523  50.531  0.00  0.00           C  
ATOM   3111  O   TYR 1 205      40.196  41.894  51.601  0.00  0.00           O  
ATOM   3112  CB  TYR 1 205      39.561  44.978  49.929  0.00  0.00           C  
ATOM   3113  CG  TYR 1 205      38.491  45.978  49.549  0.00  0.00           C  
ATOM   3114  CD1 TYR 1 205      38.428  46.496  48.238  0.00  0.00           C  
ATOM   3115  CD2 TYR 1 205      37.616  46.463  50.575  0.00  0.00           C  
ATOM   3116  CE1 TYR 1 205      37.342  47.326  47.913  0.00  0.00           C  
ATOM   3117  CE2 TYR 1 205      36.501  47.266  50.269  0.00  0.00           C  
ATOM   3118  CZ  TYR 1 205      36.338  47.599  48.923  0.00  0.00           C  
ATOM   3119  OH  TYR 1 205      35.264  48.379  48.619  0.00  0.00           O  
ATOM   3120  H   TYR 1 205      37.912  43.710  51.713  0.00  0.00           H  
ATOM   3121  HA  TYR 1 205      38.895  43.221  48.915  0.00  0.00           H  
ATOM   3122  HB2 TYR 1 205      40.086  45.281  50.835  0.00  0.00           H  
ATOM   3123  HB3 TYR 1 205      40.256  44.967  49.090  0.00  0.00           H  
ATOM   3124  HD1 TYR 1 205      39.131  46.197  47.475  0.00  0.00           H  
ATOM   3125  HD2 TYR 1 205      37.727  46.155  51.604  0.00  0.00           H  
ATOM   3126  HE1 TYR 1 205      37.258  47.836  46.965  0.00  0.00           H  
ATOM   3127  HE2 TYR 1 205      35.859  47.512  51.101  0.00  0.00           H  
ATOM   3128  HH  TYR 1 205      34.563  48.512  49.261  0.00  0.00           H  
ATOM   3129  N   TYR 1 206      41.437  42.532  49.847  0.00  0.00           N  
ATOM   3130  CA  TYR 1 206      42.664  42.022  50.506  0.00  0.00           C  
ATOM   3131  C   TYR 1 206      43.335  43.125  51.389  0.00  0.00           C  
ATOM   3132  O   TYR 1 206      44.340  43.746  51.028  0.00  0.00           O  
ATOM   3133  CB  TYR 1 206      43.701  41.493  49.417  0.00  0.00           C  
ATOM   3134  CG  TYR 1 206      43.193  40.293  48.622  0.00  0.00           C  
ATOM   3135  CD1 TYR 1 206      43.128  39.049  49.326  0.00  0.00           C  
ATOM   3136  CD2 TYR 1 206      42.747  40.315  47.331  0.00  0.00           C  
ATOM   3137  CE1 TYR 1 206      42.729  37.843  48.771  0.00  0.00           C  
ATOM   3138  CE2 TYR 1 206      42.270  39.077  46.701  0.00  0.00           C  
ATOM   3139  CZ  TYR 1 206      42.216  37.913  47.429  0.00  0.00           C  
ATOM   3140  OH  TYR 1 206      41.628  36.826  46.833  0.00  0.00           O  
ATOM   3141  H   TYR 1 206      41.576  43.130  49.045  0.00  0.00           H  
ATOM   3142  HA  TYR 1 206      42.433  41.162  51.135  0.00  0.00           H  
ATOM   3143  HB2 TYR 1 206      43.825  42.285  48.679  0.00  0.00           H  
ATOM   3144  HB3 TYR 1 206      44.615  41.279  49.971  0.00  0.00           H  
ATOM   3145  HD1 TYR 1 206      43.707  39.045  50.237  0.00  0.00           H  
ATOM   3146  HD2 TYR 1 206      42.731  41.200  46.711  0.00  0.00           H  
ATOM   3147  HE1 TYR 1 206      42.689  36.955  49.385  0.00  0.00           H  
ATOM   3148  HE2 TYR 1 206      41.896  38.971  45.693  0.00  0.00           H  
ATOM   3149  HH  TYR 1 206      41.255  36.990  45.964  0.00  0.00           H  
ATOM   3150  N   GLU 1 207      42.630  43.424  52.429  0.00  0.00           N  
ATOM   3151  CA  GLU 1 207      43.098  44.356  53.524  0.00  0.00           C  
ATOM   3152  C   GLU 1 207      44.388  43.982  54.209  0.00  0.00           C  
ATOM   3153  O   GLU 1 207      44.516  42.794  54.534  0.00  0.00           O  
ATOM   3154  CB  GLU 1 207      41.921  44.771  54.448  0.00  0.00           C  
ATOM   3155  CG  GLU 1 207      42.113  46.165  54.969  0.00  0.00           C  
ATOM   3156  CD  GLU 1 207      41.271  46.529  56.236  0.00  0.00           C  
ATOM   3157  OE1 GLU 1 207      40.489  45.652  56.707  0.00  0.00           O  
ATOM   3158  OE2 GLU 1 207      41.560  47.468  56.949  0.00  0.00           O  
ATOM   3159  H   GLU 1 207      41.829  42.878  52.712  0.00  0.00           H  
ATOM   3160  HA  GLU 1 207      43.264  45.285  52.978  0.00  0.00           H  
ATOM   3161  HB2 GLU 1 207      40.981  44.809  53.898  0.00  0.00           H  
ATOM   3162  HB3 GLU 1 207      41.746  44.018  55.217  0.00  0.00           H  
ATOM   3163  HG2 GLU 1 207      43.147  46.278  55.295  0.00  0.00           H  
ATOM   3164  HG3 GLU 1 207      41.988  46.832  54.117  0.00  0.00           H  
ATOM   3165  N   VAL 1 208      45.376  44.876  54.418  0.00  0.00           N  
ATOM   3166  CA  VAL 1 208      46.729  44.734  54.966  0.00  0.00           C  
ATOM   3167  C   VAL 1 208      47.089  45.802  55.972  0.00  0.00           C  
ATOM   3168  O   VAL 1 208      46.353  46.782  56.070  0.00  0.00           O  
ATOM   3169  CB  VAL 1 208      47.808  44.462  53.922  0.00  0.00           C  
ATOM   3170  CG1 VAL 1 208      47.535  43.225  53.052  0.00  0.00           C  
ATOM   3171  CG2 VAL 1 208      47.890  45.677  52.992  0.00  0.00           C  
ATOM   3172  H   VAL 1 208      45.085  45.817  54.196  0.00  0.00           H  
ATOM   3173  HA  VAL 1 208      46.646  43.763  55.454  0.00  0.00           H  
ATOM   3174  HB  VAL 1 208      48.777  44.337  54.405  0.00  0.00           H  
ATOM   3175 HG11 VAL 1 208      48.433  43.074  52.454  0.00  0.00           H  
ATOM   3176 HG12 VAL 1 208      47.533  42.295  53.620  0.00  0.00           H  
ATOM   3177 HG13 VAL 1 208      46.553  43.249  52.578  0.00  0.00           H  
ATOM   3178 HG21 VAL 1 208      48.649  45.394  52.263  0.00  0.00           H  
ATOM   3179 HG22 VAL 1 208      46.971  45.780  52.415  0.00  0.00           H  
ATOM   3180 HG23 VAL 1 208      48.177  46.562  53.559  0.00  0.00           H  
ATOM   3181  N   ILE 1 209      48.235  45.610  56.716  0.00  0.00           N  
ATOM   3182  CA  ILE 1 209      48.705  46.674  57.603  0.00  0.00           C  
ATOM   3183  C   ILE 1 209      50.213  46.954  57.392  0.00  0.00           C  
ATOM   3184  O   ILE 1 209      51.000  46.083  57.627  0.00  0.00           O  
ATOM   3185  CB  ILE 1 209      48.351  46.391  59.070  0.00  0.00           C  
ATOM   3186  CG1 ILE 1 209      46.793  46.136  59.261  0.00  0.00           C  
ATOM   3187  CG2 ILE 1 209      49.045  47.391  60.030  0.00  0.00           C  
ATOM   3188  CD1 ILE 1 209      46.375  45.890  60.662  0.00  0.00           C  
ATOM   3189  H   ILE 1 209      48.689  44.708  56.752  0.00  0.00           H  
ATOM   3190  HA  ILE 1 209      48.177  47.556  57.239  0.00  0.00           H  
ATOM   3191  HB  ILE 1 209      48.714  45.418  59.403  0.00  0.00           H  
ATOM   3192 HG12 ILE 1 209      46.290  47.079  59.050  0.00  0.00           H  
ATOM   3193 HG13 ILE 1 209      46.469  45.265  58.692  0.00  0.00           H  
ATOM   3194 HG21 ILE 1 209      48.842  48.393  59.650  0.00  0.00           H  
ATOM   3195 HG22 ILE 1 209      48.777  47.357  61.086  0.00  0.00           H  
ATOM   3196 HG23 ILE 1 209      50.116  47.203  59.953  0.00  0.00           H  
ATOM   3197 HD11 ILE 1 209      46.617  46.778  61.246  0.00  0.00           H  
ATOM   3198 HD12 ILE 1 209      45.287  45.929  60.599  0.00  0.00           H  
ATOM   3199 HD13 ILE 1 209      46.807  44.966  61.045  0.00  0.00           H  
ATOM   3200  N   ILE 1 210      50.540  48.220  57.005  0.00  0.00           N  
ATOM   3201  CA  ILE 1 210      51.878  48.689  57.033  0.00  0.00           C  
ATOM   3202  C   ILE 1 210      52.306  49.196  58.397  0.00  0.00           C  
ATOM   3203  O   ILE 1 210      51.499  49.874  59.105  0.00  0.00           O  
ATOM   3204  CB  ILE 1 210      52.147  49.798  55.942  0.00  0.00           C  
ATOM   3205  CG1 ILE 1 210      52.298  49.310  54.437  0.00  0.00           C  
ATOM   3206  CG2 ILE 1 210      53.375  50.611  56.250  0.00  0.00           C  
ATOM   3207  CD1 ILE 1 210      51.023  48.644  53.860  0.00  0.00           C  
ATOM   3208  H   ILE 1 210      49.807  48.915  56.991  0.00  0.00           H  
ATOM   3209  HA  ILE 1 210      52.559  47.887  56.748  0.00  0.00           H  
ATOM   3210  HB  ILE 1 210      51.279  50.457  55.977  0.00  0.00           H  
ATOM   3211 HG12 ILE 1 210      52.544  50.255  53.953  0.00  0.00           H  
ATOM   3212 HG13 ILE 1 210      53.017  48.491  54.410  0.00  0.00           H  
ATOM   3213 HG21 ILE 1 210      53.636  51.318  55.463  0.00  0.00           H  
ATOM   3214 HG22 ILE 1 210      53.403  51.287  57.104  0.00  0.00           H  
ATOM   3215 HG23 ILE 1 210      54.312  50.055  56.283  0.00  0.00           H  
ATOM   3216 HD11 ILE 1 210      50.791  47.683  54.318  0.00  0.00           H  
ATOM   3217 HD12 ILE 1 210      50.204  49.309  54.133  0.00  0.00           H  
ATOM   3218 HD13 ILE 1 210      51.122  48.644  52.774  0.00  0.00           H  
ATOM   3219  N   VAL 1 211      53.551  48.919  58.860  0.00  0.00           N  
ATOM   3220  CA  VAL 1 211      54.034  49.244  60.170  0.00  0.00           C  
ATOM   3221  C   VAL 1 211      55.086  50.338  60.144  0.00  0.00           C  
ATOM   3222  O   VAL 1 211      55.146  51.182  61.065  0.00  0.00           O  
ATOM   3223  CB  VAL 1 211      54.464  48.013  61.029  0.00  0.00           C  
ATOM   3224  CG1 VAL 1 211      53.196  47.221  61.146  0.00  0.00           C  
ATOM   3225  CG2 VAL 1 211      55.555  47.200  60.424  0.00  0.00           C  
ATOM   3226  H   VAL 1 211      54.230  48.406  58.315  0.00  0.00           H  
ATOM   3227  HA  VAL 1 211      53.277  49.705  60.805  0.00  0.00           H  
ATOM   3228  HB  VAL 1 211      54.821  48.383  61.990  0.00  0.00           H  
ATOM   3229 HG11 VAL 1 211      53.372  46.441  61.887  0.00  0.00           H  
ATOM   3230 HG12 VAL 1 211      52.362  47.852  61.454  0.00  0.00           H  
ATOM   3231 HG13 VAL 1 211      52.983  46.591  60.282  0.00  0.00           H  
ATOM   3232 HG21 VAL 1 211      56.485  47.705  60.164  0.00  0.00           H  
ATOM   3233 HG22 VAL 1 211      55.886  46.476  61.168  0.00  0.00           H  
ATOM   3234 HG23 VAL 1 211      55.093  46.807  59.518  0.00  0.00           H  
ATOM   3235  N   ARG 1 212      55.904  50.384  59.122  0.00  0.00           N  
ATOM   3236  CA  ARG 1 212      56.996  51.394  58.827  0.00  0.00           C  
ATOM   3237  C   ARG 1 212      57.288  51.587  57.330  0.00  0.00           C  
ATOM   3238  O   ARG 1 212      56.936  50.773  56.566  0.00  0.00           O  
ATOM   3239  CB  ARG 1 212      58.229  50.967  59.656  0.00  0.00           C  
ATOM   3240  CG  ARG 1 212      58.137  51.179  61.196  0.00  0.00           C  
ATOM   3241  CD  ARG 1 212      59.396  50.882  62.008  0.00  0.00           C  
ATOM   3242  NE  ARG 1 212      60.499  51.878  61.871  0.00  0.00           N  
ATOM   3243  CZ  ARG 1 212      61.621  51.814  61.128  0.00  0.00           C  
ATOM   3244  NH1 ARG 1 212      62.089  50.779  60.535  0.00  0.00           N  
ATOM   3245  NH2 ARG 1 212      62.280  52.942  61.037  0.00  0.00           N  
ATOM   3246  H   ARG 1 212      55.650  49.840  58.310  0.00  0.00           H  
ATOM   3247  HA  ARG 1 212      56.778  52.367  59.266  0.00  0.00           H  
ATOM   3248  HB2 ARG 1 212      58.569  49.956  59.431  0.00  0.00           H  
ATOM   3249  HB3 ARG 1 212      59.056  51.562  59.268  0.00  0.00           H  
ATOM   3250  HG2 ARG 1 212      57.850  52.200  61.450  0.00  0.00           H  
ATOM   3251  HG3 ARG 1 212      57.456  50.452  61.639  0.00  0.00           H  
ATOM   3252  HD2 ARG 1 212      59.114  50.873  63.061  0.00  0.00           H  
ATOM   3253  HD3 ARG 1 212      59.775  49.895  61.742  0.00  0.00           H  
ATOM   3254  HE  ARG 1 212      60.397  52.790  62.294  0.00  0.00           H  
ATOM   3255 HH11 ARG 1 212      62.848  51.107  59.954  0.00  0.00           H  
ATOM   3256 HH12 ARG 1 212      61.695  49.865  60.704  0.00  0.00           H  
ATOM   3257 HH21 ARG 1 212      62.957  53.005  60.290  0.00  0.00           H  
ATOM   3258 HH22 ARG 1 212      61.982  53.831  61.414  0.00  0.00           H  
ATOM   3259  N   VAL 1 213      57.840  52.800  57.016  0.00  0.00           N  
ATOM   3260  CA  VAL 1 213      58.162  53.227  55.694  0.00  0.00           C  
ATOM   3261  C   VAL 1 213      59.572  53.830  55.724  0.00  0.00           C  
ATOM   3262  O   VAL 1 213      59.964  54.545  56.627  0.00  0.00           O  
ATOM   3263  CB  VAL 1 213      57.106  54.262  55.169  0.00  0.00           C  
ATOM   3264  CG1 VAL 1 213      57.595  54.815  53.858  0.00  0.00           C  
ATOM   3265  CG2 VAL 1 213      55.648  53.530  55.164  0.00  0.00           C  
ATOM   3266  H   VAL 1 213      57.979  53.391  57.823  0.00  0.00           H  
ATOM   3267  HA  VAL 1 213      58.227  52.431  54.953  0.00  0.00           H  
ATOM   3268  HB  VAL 1 213      57.037  55.019  55.950  0.00  0.00           H  
ATOM   3269 HG11 VAL 1 213      56.778  55.437  53.491  0.00  0.00           H  
ATOM   3270 HG12 VAL 1 213      58.484  55.444  53.895  0.00  0.00           H  
ATOM   3271 HG13 VAL 1 213      57.839  54.029  53.144  0.00  0.00           H  
ATOM   3272 HG21 VAL 1 213      55.290  53.097  56.098  0.00  0.00           H  
ATOM   3273 HG22 VAL 1 213      54.954  54.326  54.897  0.00  0.00           H  
ATOM   3274 HG23 VAL 1 213      55.635  52.720  54.434  0.00  0.00           H  
ATOM   3275  N   GLU 1 214      60.463  53.316  54.791  0.00  0.00           N  
ATOM   3276  CA  GLU 1 214      61.878  53.797  54.875  0.00  0.00           C  
ATOM   3277  C   GLU 1 214      62.328  53.873  53.425  0.00  0.00           C  
ATOM   3278  O   GLU 1 214      61.965  53.040  52.658  0.00  0.00           O  
ATOM   3279  CB  GLU 1 214      62.745  52.860  55.631  0.00  0.00           C  
ATOM   3280  CG  GLU 1 214      62.615  52.808  57.205  0.00  0.00           C  
ATOM   3281  CD  GLU 1 214      63.815  52.009  57.808  0.00  0.00           C  
ATOM   3282  OE1 GLU 1 214      64.614  51.287  57.182  0.00  0.00           O  
ATOM   3283  OE2 GLU 1 214      63.966  52.175  59.061  0.00  0.00           O  
ATOM   3284  H   GLU 1 214      60.148  52.603  54.149  0.00  0.00           H  
ATOM   3285  HA  GLU 1 214      61.850  54.776  55.353  0.00  0.00           H  
ATOM   3286  HB2 GLU 1 214      62.472  51.856  55.303  0.00  0.00           H  
ATOM   3287  HB3 GLU 1 214      63.741  53.131  55.280  0.00  0.00           H  
ATOM   3288  HG2 GLU 1 214      62.659  53.835  57.568  0.00  0.00           H  
ATOM   3289  HG3 GLU 1 214      61.655  52.353  57.453  0.00  0.00           H  
ATOM   3290  N   ILE 1 215      63.065  54.930  53.079  0.00  0.00           N  
ATOM   3291  CA  ILE 1 215      63.423  55.246  51.682  0.00  0.00           C  
ATOM   3292  C   ILE 1 215      64.928  55.550  51.646  0.00  0.00           C  
ATOM   3293  O   ILE 1 215      65.412  56.491  52.383  0.00  0.00           O  
ATOM   3294  CB  ILE 1 215      62.642  56.397  51.106  0.00  0.00           C  
ATOM   3295  CG1 ILE 1 215      61.107  56.029  51.007  0.00  0.00           C  
ATOM   3296  CG2 ILE 1 215      63.140  56.878  49.697  0.00  0.00           C  
ATOM   3297  CD1 ILE 1 215      60.333  57.291  50.505  0.00  0.00           C  
ATOM   3298  H   ILE 1 215      63.109  55.697  53.734  0.00  0.00           H  
ATOM   3299  HA  ILE 1 215      63.394  54.342  51.074  0.00  0.00           H  
ATOM   3300  HB  ILE 1 215      62.718  57.275  51.747  0.00  0.00           H  
ATOM   3301 HG12 ILE 1 215      60.961  55.137  50.399  0.00  0.00           H  
ATOM   3302 HG13 ILE 1 215      60.760  55.843  52.023  0.00  0.00           H  
ATOM   3303 HG21 ILE 1 215      63.153  56.004  49.046  0.00  0.00           H  
ATOM   3304 HG22 ILE 1 215      62.507  57.671  49.300  0.00  0.00           H  
ATOM   3305 HG23 ILE 1 215      64.130  57.321  49.806  0.00  0.00           H  
ATOM   3306 HD11 ILE 1 215      60.773  58.227  50.847  0.00  0.00           H  
ATOM   3307 HD12 ILE 1 215      60.389  57.388  49.421  0.00  0.00           H  
ATOM   3308 HD13 ILE 1 215      59.290  57.150  50.788  0.00  0.00           H  
ATOM   3309  N   ASN 1 216      65.779  54.816  50.951  0.00  0.00           N  
ATOM   3310  CA  ASN 1 216      67.221  54.499  51.334  0.00  0.00           C  
ATOM   3311  C   ASN 1 216      67.433  54.234  52.845  0.00  0.00           C  
ATOM   3312  O   ASN 1 216      68.275  54.929  53.388  0.00  0.00           O  
ATOM   3313  CB  ASN 1 216      68.254  55.519  50.774  0.00  0.00           C  
ATOM   3314  CG  ASN 1 216      68.714  55.139  49.291  0.00  0.00           C  
ATOM   3315  OD1 ASN 1 216      68.213  54.176  48.628  0.00  0.00           O  
ATOM   3316  ND2 ASN 1 216      69.630  55.755  48.696  0.00  0.00           N  
ATOM   3317  H   ASN 1 216      65.385  54.226  50.232  0.00  0.00           H  
ATOM   3318  HA  ASN 1 216      67.399  53.526  50.877  0.00  0.00           H  
ATOM   3319  HB2 ASN 1 216      67.896  56.546  50.839  0.00  0.00           H  
ATOM   3320  HB3 ASN 1 216      69.205  55.491  51.306  0.00  0.00           H  
ATOM   3321 HD21 ASN 1 216      69.637  55.606  47.697  0.00  0.00           H  
ATOM   3322 HD22 ASN 1 216      69.921  56.656  49.049  0.00  0.00           H  
ATOM   3323  N   GLY 1 217      66.669  53.416  53.591  0.00  0.00           N  
ATOM   3324  CA  GLY 1 217      66.871  53.226  55.085  0.00  0.00           C  
ATOM   3325  C   GLY 1 217      66.419  54.377  56.033  0.00  0.00           C  
ATOM   3326  O   GLY 1 217      66.169  54.244  57.244  0.00  0.00           O  
ATOM   3327  H   GLY 1 217      65.865  52.948  53.196  0.00  0.00           H  
ATOM   3328  HA2 GLY 1 217      66.367  52.316  55.410  0.00  0.00           H  
ATOM   3329  HA3 GLY 1 217      67.921  52.991  55.257  0.00  0.00           H  
ATOM   3330  N   GLN 1 218      66.268  55.617  55.509  0.00  0.00           N  
ATOM   3331  CA  GLN 1 218      65.761  56.838  56.074  0.00  0.00           C  
ATOM   3332  C   GLN 1 218      64.190  56.831  56.412  0.00  0.00           C  
ATOM   3333  O   GLN 1 218      63.341  56.641  55.534  0.00  0.00           O  
ATOM   3334  CB  GLN 1 218      66.231  58.016  55.157  0.00  0.00           C  
ATOM   3335  CG  GLN 1 218      65.909  59.375  55.810  0.00  0.00           C  
ATOM   3336  CD  GLN 1 218      66.242  60.581  54.942  0.00  0.00           C  
ATOM   3337  OE1 GLN 1 218      66.907  60.417  53.902  0.00  0.00           O  
ATOM   3338  NE2 GLN 1 218      66.057  61.816  55.392  0.00  0.00           N  
ATOM   3339  H   GLN 1 218      66.507  55.657  54.529  0.00  0.00           H  
ATOM   3340  HA  GLN 1 218      66.221  57.063  57.037  0.00  0.00           H  
ATOM   3341  HB2 GLN 1 218      67.282  57.819  54.943  0.00  0.00           H  
ATOM   3342  HB3 GLN 1 218      65.671  58.056  54.223  0.00  0.00           H  
ATOM   3343  HG2 GLN 1 218      64.843  59.521  55.988  0.00  0.00           H  
ATOM   3344  HG3 GLN 1 218      66.302  59.483  56.821  0.00  0.00           H  
ATOM   3345 HE21 GLN 1 218      66.466  62.571  54.860  0.00  0.00           H  
ATOM   3346 HE22 GLN 1 218      65.556  62.065  56.233  0.00  0.00           H  
ATOM   3347  N   ASP 1 219      63.909  57.194  57.673  0.00  0.00           N  
ATOM   3348  CA  ASP 1 219      62.600  57.147  58.193  0.00  0.00           C  
ATOM   3349  C   ASP 1 219      61.695  58.311  57.676  0.00  0.00           C  
ATOM   3350  O   ASP 1 219      62.247  59.245  57.204  0.00  0.00           O  
ATOM   3351  CB  ASP 1 219      62.829  57.000  59.695  0.00  0.00           C  
ATOM   3352  CG  ASP 1 219      61.681  56.373  60.533  0.00  0.00           C  
ATOM   3353  OD1 ASP 1 219      60.501  56.587  60.119  0.00  0.00           O  
ATOM   3354  OD2 ASP 1 219      61.908  55.695  61.543  0.00  0.00           O  
ATOM   3355  H   ASP 1 219      64.588  57.260  58.418  0.00  0.00           H  
ATOM   3356  HA  ASP 1 219      62.153  56.227  57.817  0.00  0.00           H  
ATOM   3357  HB2 ASP 1 219      63.793  56.587  59.994  0.00  0.00           H  
ATOM   3358  HB3 ASP 1 219      62.826  58.031  60.048  0.00  0.00           H  
ATOM   3359  N   LEU 1 220      60.384  58.156  57.719  0.00  0.00           N  
ATOM   3360  CA  LEU 1 220      59.360  59.276  57.652  0.00  0.00           C  
ATOM   3361  C   LEU 1 220      59.059  60.012  58.914  0.00  0.00           C  
ATOM   3362  O   LEU 1 220      58.455  61.055  58.893  0.00  0.00           O  
ATOM   3363  CB  LEU 1 220      58.021  58.844  57.017  0.00  0.00           C  
ATOM   3364  CG  LEU 1 220      58.082  58.297  55.620  0.00  0.00           C  
ATOM   3365  CD1 LEU 1 220      56.701  58.246  54.927  0.00  0.00           C  
ATOM   3366  CD2 LEU 1 220      59.178  58.911  54.664  0.00  0.00           C  
ATOM   3367  H   LEU 1 220      60.055  57.260  58.050  0.00  0.00           H  
ATOM   3368  HA  LEU 1 220      59.734  60.056  56.989  0.00  0.00           H  
ATOM   3369  HB2 LEU 1 220      57.640  58.044  57.651  0.00  0.00           H  
ATOM   3370  HB3 LEU 1 220      57.223  59.585  57.064  0.00  0.00           H  
ATOM   3371  HG  LEU 1 220      58.432  57.278  55.787  0.00  0.00           H  
ATOM   3372 HD11 LEU 1 220      56.009  58.724  55.619  0.00  0.00           H  
ATOM   3373 HD12 LEU 1 220      56.785  58.803  53.993  0.00  0.00           H  
ATOM   3374 HD13 LEU 1 220      56.331  57.225  54.839  0.00  0.00           H  
ATOM   3375 HD21 LEU 1 220      60.175  59.024  55.091  0.00  0.00           H  
ATOM   3376 HD22 LEU 1 220      59.156  58.457  53.674  0.00  0.00           H  
ATOM   3377 HD23 LEU 1 220      58.904  59.940  54.429  0.00  0.00           H  
ATOM   3378  N   LYS 1 221      59.364  59.467  60.106  0.00  0.00           N  
ATOM   3379  CA  LYS 1 221      59.164  60.122  61.512  0.00  0.00           C  
ATOM   3380  C   LYS 1 221      57.723  60.502  61.757  0.00  0.00           C  
ATOM   3381  O   LYS 1 221      57.401  61.659  62.245  0.00  0.00           O  
ATOM   3382  CB  LYS 1 221      60.182  61.185  61.828  0.00  0.00           C  
ATOM   3383  CG  LYS 1 221      61.687  60.691  61.786  0.00  0.00           C  
ATOM   3384  CD  LYS 1 221      62.587  61.912  62.074  0.00  0.00           C  
ATOM   3385  CE  LYS 1 221      64.010  61.342  61.830  0.00  0.00           C  
ATOM   3386  NZ  LYS 1 221      65.014  62.370  62.165  0.00  0.00           N  
ATOM   3387  H   LYS 1 221      59.658  58.501  60.102  0.00  0.00           H  
ATOM   3388  HA  LYS 1 221      59.241  59.275  62.193  0.00  0.00           H  
ATOM   3389  HB2 LYS 1 221      60.199  62.081  61.208  0.00  0.00           H  
ATOM   3390  HB3 LYS 1 221      59.871  61.740  62.713  0.00  0.00           H  
ATOM   3391  HG2 LYS 1 221      61.870  60.027  62.631  0.00  0.00           H  
ATOM   3392  HG3 LYS 1 221      61.946  60.185  60.856  0.00  0.00           H  
ATOM   3393  HD2 LYS 1 221      62.388  62.742  61.396  0.00  0.00           H  
ATOM   3394  HD3 LYS 1 221      62.521  62.162  63.133  0.00  0.00           H  
ATOM   3395  HE2 LYS 1 221      64.127  60.525  62.542  0.00  0.00           H  
ATOM   3396  HE3 LYS 1 221      64.062  61.061  60.778  0.00  0.00           H  
ATOM   3397  HZ1 LYS 1 221      64.815  62.876  63.016  0.00  0.00           H  
ATOM   3398  HZ2 LYS 1 221      65.932  61.949  62.124  0.00  0.00           H  
ATOM   3399  HZ3 LYS 1 221      65.149  62.982  61.373  0.00  0.00           H  
ATOM   3400  N   MET 1 222      56.767  59.609  61.375  0.00  0.00           N  
ATOM   3401  CA  MET 1 222      55.393  59.770  61.676  0.00  0.00           C  
ATOM   3402  C   MET 1 222      54.687  58.620  62.432  0.00  0.00           C  
ATOM   3403  O   MET 1 222      55.206  57.535  62.463  0.00  0.00           O  
ATOM   3404  CB  MET 1 222      54.684  60.203  60.391  0.00  0.00           C  
ATOM   3405  CG  MET 1 222      54.720  59.207  59.236  0.00  0.00           C  
ATOM   3406  SD  MET 1 222      54.105  59.783  57.616  0.00  0.00           S  
ATOM   3407  CE  MET 1 222      52.482  60.498  58.005  0.00  0.00           C  
ATOM   3408  H   MET 1 222      57.006  58.719  60.962  0.00  0.00           H  
ATOM   3409  HA  MET 1 222      55.310  60.590  62.389  0.00  0.00           H  
ATOM   3410  HB2 MET 1 222      53.673  60.588  60.519  0.00  0.00           H  
ATOM   3411  HB3 MET 1 222      55.221  61.088  60.051  0.00  0.00           H  
ATOM   3412  HG2 MET 1 222      55.689  58.707  59.261  0.00  0.00           H  
ATOM   3413  HG3 MET 1 222      54.076  58.393  59.567  0.00  0.00           H  
ATOM   3414  HE1 MET 1 222      52.106  60.347  59.017  0.00  0.00           H  
ATOM   3415  HE2 MET 1 222      52.463  61.585  58.076  0.00  0.00           H  
ATOM   3416  HE3 MET 1 222      51.796  60.219  57.205  0.00  0.00           H  
ATOM   3417  N   ASP 1 223      53.550  59.017  63.012  0.00  0.00           N  
ATOM   3418  CA  ASP 1 223      52.688  57.952  63.565  0.00  0.00           C  
ATOM   3419  C   ASP 1 223      52.289  57.051  62.435  0.00  0.00           C  
ATOM   3420  O   ASP 1 223      51.646  57.493  61.459  0.00  0.00           O  
ATOM   3421  CB  ASP 1 223      51.425  58.631  64.183  0.00  0.00           C  
ATOM   3422  CG  ASP 1 223      50.258  57.788  64.615  0.00  0.00           C  
ATOM   3423  OD1 ASP 1 223      50.483  56.534  64.659  0.00  0.00           O  
ATOM   3424  OD2 ASP 1 223      49.133  58.352  64.868  0.00  0.00           O  
ATOM   3425  H   ASP 1 223      53.047  59.786  62.592  0.00  0.00           H  
ATOM   3426  HA  ASP 1 223      53.208  57.436  64.373  0.00  0.00           H  
ATOM   3427  HB2 ASP 1 223      51.724  59.163  65.086  0.00  0.00           H  
ATOM   3428  HB3 ASP 1 223      51.056  59.376  63.479  0.00  0.00           H  
ATOM   3429  N   CYS 1 224      52.494  55.746  62.625  0.00  0.00           N  
ATOM   3430  CA  CYS 1 224      52.154  54.729  61.613  0.00  0.00           C  
ATOM   3431  C   CYS 1 224      50.602  54.561  61.358  0.00  0.00           C  
ATOM   3432  O   CYS 1 224      50.188  53.903  60.406  0.00  0.00           O  
ATOM   3433  CB  CYS 1 224      52.758  53.435  62.002  0.00  0.00           C  
ATOM   3434  SG  CYS 1 224      52.191  52.686  63.526  0.00  0.00           S  
ATOM   3435  H   CYS 1 224      52.921  55.493  63.504  0.00  0.00           H  
ATOM   3436  HA  CYS 1 224      52.656  55.001  60.685  0.00  0.00           H  
ATOM   3437  HB2 CYS 1 224      52.578  52.704  61.214  0.00  0.00           H  
ATOM   3438  HB3 CYS 1 224      53.833  53.526  62.156  0.00  0.00           H  
ATOM   3439  N   LYS 1 225      49.804  55.143  62.220  0.00  0.00           N  
ATOM   3440  CA  LYS 1 225      48.419  55.143  61.931  0.00  0.00           C  
ATOM   3441  C   LYS 1 225      48.043  56.004  60.731  0.00  0.00           C  
ATOM   3442  O   LYS 1 225      47.098  55.698  59.944  0.00  0.00           O  
ATOM   3443  CB  LYS 1 225      47.565  55.493  63.160  0.00  0.00           C  
ATOM   3444  CG  LYS 1 225      46.227  54.773  63.002  0.00  0.00           C  
ATOM   3445  CD  LYS 1 225      45.268  54.873  64.196  0.00  0.00           C  
ATOM   3446  CE  LYS 1 225      45.877  54.295  65.440  0.00  0.00           C  
ATOM   3447  NZ  LYS 1 225      45.391  54.772  66.679  0.00  0.00           N  
ATOM   3448  H   LYS 1 225      50.204  55.688  62.970  0.00  0.00           H  
ATOM   3449  HA  LYS 1 225      48.072  54.194  61.522  0.00  0.00           H  
ATOM   3450  HB2 LYS 1 225      48.069  55.098  64.042  0.00  0.00           H  
ATOM   3451  HB3 LYS 1 225      47.391  56.569  63.156  0.00  0.00           H  
ATOM   3452  HG2 LYS 1 225      45.625  55.068  62.143  0.00  0.00           H  
ATOM   3453  HG3 LYS 1 225      46.466  53.726  62.819  0.00  0.00           H  
ATOM   3454  HD2 LYS 1 225      44.984  55.894  64.451  0.00  0.00           H  
ATOM   3455  HD3 LYS 1 225      44.363  54.325  63.937  0.00  0.00           H  
ATOM   3456  HE2 LYS 1 225      45.750  53.215  65.367  0.00  0.00           H  
ATOM   3457  HE3 LYS 1 225      46.961  54.403  65.403  0.00  0.00           H  
ATOM   3458  HZ1 LYS 1 225      45.748  54.204  67.434  0.00  0.00           H  
ATOM   3459  HZ2 LYS 1 225      45.695  55.730  66.778  0.00  0.00           H  
ATOM   3460  HZ3 LYS 1 225      44.389  54.694  66.772  0.00  0.00           H  
ATOM   3461  N   GLU 1 226      48.852  56.977  60.316  0.00  0.00           N  
ATOM   3462  CA  GLU 1 226      48.616  57.721  59.091  0.00  0.00           C  
ATOM   3463  C   GLU 1 226      48.869  56.783  57.824  0.00  0.00           C  
ATOM   3464  O   GLU 1 226      48.429  57.164  56.713  0.00  0.00           O  
ATOM   3465  CB  GLU 1 226      49.595  58.896  59.054  0.00  0.00           C  
ATOM   3466  CG  GLU 1 226      49.419  59.884  60.180  0.00  0.00           C  
ATOM   3467  CD  GLU 1 226      47.955  60.451  60.319  0.00  0.00           C  
ATOM   3468  OE1 GLU 1 226      47.594  60.816  61.472  0.00  0.00           O  
ATOM   3469  OE2 GLU 1 226      47.175  60.406  59.384  0.00  0.00           O  
ATOM   3470  H   GLU 1 226      49.735  57.143  60.778  0.00  0.00           H  
ATOM   3471  HA  GLU 1 226      47.572  58.023  59.005  0.00  0.00           H  
ATOM   3472  HB2 GLU 1 226      50.613  58.515  58.986  0.00  0.00           H  
ATOM   3473  HB3 GLU 1 226      49.462  59.491  58.151  0.00  0.00           H  
ATOM   3474  HG2 GLU 1 226      49.602  59.389  61.134  0.00  0.00           H  
ATOM   3475  HG3 GLU 1 226      50.096  60.732  60.069  0.00  0.00           H  
ATOM   3476  N   TYR 1 227      49.568  55.660  57.873  0.00  0.00           N  
ATOM   3477  CA  TYR 1 227      50.080  54.861  56.774  0.00  0.00           C  
ATOM   3478  C   TYR 1 227      48.805  54.096  56.267  0.00  0.00           C  
ATOM   3479  O   TYR 1 227      48.871  53.619  55.114  0.00  0.00           O  
ATOM   3480  CB  TYR 1 227      51.108  53.803  57.173  0.00  0.00           C  
ATOM   3481  CG  TYR 1 227      52.469  54.441  57.639  0.00  0.00           C  
ATOM   3482  CD1 TYR 1 227      52.855  55.692  57.203  0.00  0.00           C  
ATOM   3483  CD2 TYR 1 227      53.253  53.747  58.510  0.00  0.00           C  
ATOM   3484  CE1 TYR 1 227      54.140  56.181  57.608  0.00  0.00           C  
ATOM   3485  CE2 TYR 1 227      54.448  54.273  59.022  0.00  0.00           C  
ATOM   3486  CZ  TYR 1 227      54.951  55.477  58.516  0.00  0.00           C  
ATOM   3487  OH  TYR 1 227      56.161  55.999  58.797  0.00  0.00           O  
ATOM   3488  H   TYR 1 227      49.960  55.444  58.778  0.00  0.00           H  
ATOM   3489  HA  TYR 1 227      50.476  55.469  55.961  0.00  0.00           H  
ATOM   3490  HB2 TYR 1 227      50.737  53.155  57.968  0.00  0.00           H  
ATOM   3491  HB3 TYR 1 227      51.330  53.330  56.216  0.00  0.00           H  
ATOM   3492  HD1 TYR 1 227      52.111  56.189  56.599  0.00  0.00           H  
ATOM   3493  HD2 TYR 1 227      52.996  52.778  58.911  0.00  0.00           H  
ATOM   3494  HE1 TYR 1 227      54.573  57.120  57.295  0.00  0.00           H  
ATOM   3495  HE2 TYR 1 227      54.971  53.704  59.775  0.00  0.00           H  
ATOM   3496  HH  TYR 1 227      56.581  55.446  59.461  0.00  0.00           H  
ATOM   3497  N   ASN 1 228      47.713  53.867  57.044  0.00  0.00           N  
ATOM   3498  CA  ASN 1 228      46.685  52.899  56.793  0.00  0.00           C  
ATOM   3499  C   ASN 1 228      45.295  53.514  56.974  0.00  0.00           C  
ATOM   3500  O   ASN 1 228      44.264  52.893  57.257  0.00  0.00           O  
ATOM   3501  CB  ASN 1 228      46.902  51.571  57.517  0.00  0.00           C  
ATOM   3502  CG  ASN 1 228      48.253  50.922  57.391  0.00  0.00           C  
ATOM   3503  OD1 ASN 1 228      48.711  50.427  56.411  0.00  0.00           O  
ATOM   3504  ND2 ASN 1 228      48.982  51.053  58.478  0.00  0.00           N  
ATOM   3505  H   ASN 1 228      47.761  54.253  57.976  0.00  0.00           H  
ATOM   3506  HA  ASN 1 228      46.707  52.575  55.753  0.00  0.00           H  
ATOM   3507  HB2 ASN 1 228      46.577  51.744  58.543  0.00  0.00           H  
ATOM   3508  HB3 ASN 1 228      46.290  50.776  57.089  0.00  0.00           H  
ATOM   3509 HD21 ASN 1 228      49.870  50.573  58.521  0.00  0.00           H  
ATOM   3510 HD22 ASN 1 228      48.677  51.661  59.223  0.00  0.00           H  
ATOM   3511  N   TYR 1 229      45.156  54.834  56.737  0.00  0.00           N  
ATOM   3512  CA  TYR 1 229      44.026  55.713  56.723  0.00  0.00           C  
ATOM   3513  C   TYR 1 229      43.008  55.513  55.499  0.00  0.00           C  
ATOM   3514  O   TYR 1 229      43.285  56.058  54.487  0.00  0.00           O  
ATOM   3515  CB  TYR 1 229      44.514  57.204  56.888  0.00  0.00           C  
ATOM   3516  CG  TYR 1 229      43.484  58.346  56.677  0.00  0.00           C  
ATOM   3517  CD1 TYR 1 229      43.769  59.607  56.009  0.00  0.00           C  
ATOM   3518  CD2 TYR 1 229      42.264  58.308  57.380  0.00  0.00           C  
ATOM   3519  CE1 TYR 1 229      42.857  60.626  55.998  0.00  0.00           C  
ATOM   3520  CE2 TYR 1 229      41.299  59.350  57.362  0.00  0.00           C  
ATOM   3521  CZ  TYR 1 229      41.605  60.518  56.603  0.00  0.00           C  
ATOM   3522  OH  TYR 1 229      40.673  61.482  56.362  0.00  0.00           O  
ATOM   3523  H   TYR 1 229      46.009  55.325  56.509  0.00  0.00           H  
ATOM   3524  HA  TYR 1 229      43.469  55.485  57.632  0.00  0.00           H  
ATOM   3525  HB2 TYR 1 229      45.027  57.369  57.835  0.00  0.00           H  
ATOM   3526  HB3 TYR 1 229      45.356  57.192  56.196  0.00  0.00           H  
ATOM   3527  HD1 TYR 1 229      44.775  59.775  55.655  0.00  0.00           H  
ATOM   3528  HD2 TYR 1 229      42.017  57.369  57.853  0.00  0.00           H  
ATOM   3529  HE1 TYR 1 229      43.149  61.561  55.543  0.00  0.00           H  
ATOM   3530  HE2 TYR 1 229      40.350  59.285  57.875  0.00  0.00           H  
ATOM   3531  HH  TYR 1 229      39.838  61.286  56.793  0.00  0.00           H  
ATOM   3532  N   ASP 1 230      41.892  54.795  55.472  0.00  0.00           N  
ATOM   3533  CA  ASP 1 230      41.186  54.009  56.544  0.00  0.00           C  
ATOM   3534  C   ASP 1 230      41.259  52.431  56.381  0.00  0.00           C  
ATOM   3535  O   ASP 1 230      40.864  51.736  57.307  0.00  0.00           O  
ATOM   3536  CB  ASP 1 230      39.768  54.429  56.742  0.00  0.00           C  
ATOM   3537  CG  ASP 1 230      38.911  54.461  55.463  0.00  0.00           C  
ATOM   3538  OD1 ASP 1 230      39.299  55.229  54.524  0.00  0.00           O  
ATOM   3539  OD2 ASP 1 230      38.024  53.591  55.334  0.00  0.00           O  
ATOM   3540  H   ASP 1 230      41.417  54.739  54.582  0.00  0.00           H  
ATOM   3541  HA  ASP 1 230      41.688  54.130  57.504  0.00  0.00           H  
ATOM   3542  HB2 ASP 1 230      39.335  53.757  57.483  0.00  0.00           H  
ATOM   3543  HB3 ASP 1 230      39.788  55.446  57.132  0.00  0.00           H  
ATOM   3544  N   LYS 1 231      41.744  51.909  55.188  0.00  0.00           N  
ATOM   3545  CA  LYS 1 231      42.062  50.531  54.732  0.00  0.00           C  
ATOM   3546  C   LYS 1 231      43.174  50.363  53.651  0.00  0.00           C  
ATOM   3547  O   LYS 1 231      42.867  50.651  52.500  0.00  0.00           O  
ATOM   3548  CB  LYS 1 231      40.667  49.956  54.305  0.00  0.00           C  
ATOM   3549  CG  LYS 1 231      39.857  50.935  53.448  0.00  0.00           C  
ATOM   3550  CD  LYS 1 231      38.560  50.236  52.941  0.00  0.00           C  
ATOM   3551  CE  LYS 1 231      37.704  51.162  52.103  0.00  0.00           C  
ATOM   3552  NZ  LYS 1 231      37.139  52.231  52.999  0.00  0.00           N  
ATOM   3553  H   LYS 1 231      42.038  52.611  54.524  0.00  0.00           H  
ATOM   3554  HA  LYS 1 231      42.342  49.897  55.574  0.00  0.00           H  
ATOM   3555  HB2 LYS 1 231      40.790  49.019  53.762  0.00  0.00           H  
ATOM   3556  HB3 LYS 1 231      40.021  49.751  55.159  0.00  0.00           H  
ATOM   3557  HG2 LYS 1 231      39.511  51.739  54.097  0.00  0.00           H  
ATOM   3558  HG3 LYS 1 231      40.367  51.313  52.561  0.00  0.00           H  
ATOM   3559  HD2 LYS 1 231      38.773  49.291  52.441  0.00  0.00           H  
ATOM   3560  HD3 LYS 1 231      37.941  50.005  53.808  0.00  0.00           H  
ATOM   3561  HE2 LYS 1 231      38.377  51.545  51.336  0.00  0.00           H  
ATOM   3562  HE3 LYS 1 231      36.868  50.584  51.709  0.00  0.00           H  
ATOM   3563  HZ1 LYS 1 231      36.497  51.892  53.702  0.00  0.00           H  
ATOM   3564  HZ2 LYS 1 231      37.796  52.776  53.540  0.00  0.00           H  
ATOM   3565  HZ3 LYS 1 231      36.601  52.837  52.395  0.00  0.00           H  
ATOM   3566  N   SER 1 232      44.380  49.922  54.048  0.00  0.00           N  
ATOM   3567  CA  SER 1 232      45.377  49.511  53.029  0.00  0.00           C  
ATOM   3568  C   SER 1 232      44.935  48.248  52.283  0.00  0.00           C  
ATOM   3569  O   SER 1 232      44.477  47.301  52.906  0.00  0.00           O  
ATOM   3570  CB  SER 1 232      46.774  49.503  53.612  0.00  0.00           C  
ATOM   3571  OG  SER 1 232      47.073  50.708  54.294  0.00  0.00           O  
ATOM   3572  H   SER 1 232      44.633  49.947  55.025  0.00  0.00           H  
ATOM   3573  HA  SER 1 232      45.500  50.361  52.358  0.00  0.00           H  
ATOM   3574  HB2 SER 1 232      46.815  48.720  54.368  0.00  0.00           H  
ATOM   3575  HB3 SER 1 232      47.516  49.266  52.849  0.00  0.00           H  
ATOM   3576  HG  SER 1 232      47.711  50.469  54.970  0.00  0.00           H  
ATOM   3577  N   ILE 1 233      45.265  48.044  50.995  0.00  0.00           N  
ATOM   3578  CA  ILE 1 233      44.877  46.850  50.196  0.00  0.00           C  
ATOM   3579  C   ILE 1 233      45.896  46.554  49.054  0.00  0.00           C  
ATOM   3580  O   ILE 1 233      46.704  47.380  48.671  0.00  0.00           O  
ATOM   3581  CB  ILE 1 233      43.440  47.131  49.551  0.00  0.00           C  
ATOM   3582  CG1 ILE 1 233      43.365  48.250  48.454  0.00  0.00           C  
ATOM   3583  CG2 ILE 1 233      42.310  47.357  50.526  0.00  0.00           C  
ATOM   3584  CD1 ILE 1 233      42.184  48.135  47.478  0.00  0.00           C  
ATOM   3585  H   ILE 1 233      45.863  48.747  50.586  0.00  0.00           H  
ATOM   3586  HA  ILE 1 233      44.850  45.967  50.834  0.00  0.00           H  
ATOM   3587  HB  ILE 1 233      43.240  46.182  49.054  0.00  0.00           H  
ATOM   3588 HG12 ILE 1 233      43.472  49.264  48.840  0.00  0.00           H  
ATOM   3589 HG13 ILE 1 233      44.268  47.973  47.911  0.00  0.00           H  
ATOM   3590 HG21 ILE 1 233      41.378  47.360  49.960  0.00  0.00           H  
ATOM   3591 HG22 ILE 1 233      42.118  46.631  51.316  0.00  0.00           H  
ATOM   3592 HG23 ILE 1 233      42.395  48.343  50.982  0.00  0.00           H  
ATOM   3593 HD11 ILE 1 233      42.369  48.940  46.766  0.00  0.00           H  
ATOM   3594 HD12 ILE 1 233      42.259  47.152  47.013  0.00  0.00           H  
ATOM   3595 HD13 ILE 1 233      41.251  48.180  48.040  0.00  0.00           H  
ATOM   3596  N   VAL 1 234      45.680  45.344  48.421  0.00  0.00           N  
ATOM   3597  CA  VAL 1 234      46.516  44.939  47.278  0.00  0.00           C  
ATOM   3598  C   VAL 1 234      45.597  44.902  45.994  0.00  0.00           C  
ATOM   3599  O   VAL 1 234      44.711  44.071  45.951  0.00  0.00           O  
ATOM   3600  CB  VAL 1 234      47.199  43.515  47.592  0.00  0.00           C  
ATOM   3601  CG1 VAL 1 234      48.274  43.089  46.613  0.00  0.00           C  
ATOM   3602  CG2 VAL 1 234      47.767  43.458  49.002  0.00  0.00           C  
ATOM   3603  H   VAL 1 234      44.944  44.828  48.883  0.00  0.00           H  
ATOM   3604  HA  VAL 1 234      47.350  45.599  47.038  0.00  0.00           H  
ATOM   3605  HB  VAL 1 234      46.472  42.704  47.549  0.00  0.00           H  
ATOM   3606 HG11 VAL 1 234      48.065  43.248  45.555  0.00  0.00           H  
ATOM   3607 HG12 VAL 1 234      49.242  43.583  46.690  0.00  0.00           H  
ATOM   3608 HG13 VAL 1 234      48.552  42.053  46.805  0.00  0.00           H  
ATOM   3609 HG21 VAL 1 234      48.200  42.507  49.311  0.00  0.00           H  
ATOM   3610 HG22 VAL 1 234      48.374  44.358  49.105  0.00  0.00           H  
ATOM   3611 HG23 VAL 1 234      47.051  43.743  49.773  0.00  0.00           H  
ATOM   3612  N   ASP 1 235      45.889  45.721  45.021  0.00  0.00           N  
ATOM   3613  CA  ASP 1 235      44.917  45.990  43.934  0.00  0.00           C  
ATOM   3614  C   ASP 1 235      45.688  46.159  42.554  0.00  0.00           C  
ATOM   3615  O   ASP 1 235      46.206  47.215  42.173  0.00  0.00           O  
ATOM   3616  CB  ASP 1 235      44.215  47.355  44.383  0.00  0.00           C  
ATOM   3617  CG  ASP 1 235      43.199  47.907  43.467  0.00  0.00           C  
ATOM   3618  OD1 ASP 1 235      42.285  48.552  43.979  0.00  0.00           O  
ATOM   3619  OD2 ASP 1 235      43.342  47.953  42.208  0.00  0.00           O  
ATOM   3620  H   ASP 1 235      46.673  46.358  45.044  0.00  0.00           H  
ATOM   3621  HA  ASP 1 235      44.244  45.135  43.874  0.00  0.00           H  
ATOM   3622  HB2 ASP 1 235      43.807  47.050  45.347  0.00  0.00           H  
ATOM   3623  HB3 ASP 1 235      44.917  48.123  44.707  0.00  0.00           H  
ATOM   3624  N   SER 1 236      45.779  45.069  41.772  0.00  0.00           N  
ATOM   3625  CA  SER 1 236      46.342  45.065  40.421  0.00  0.00           C  
ATOM   3626  C   SER 1 236      45.626  45.810  39.276  0.00  0.00           C  
ATOM   3627  O   SER 1 236      46.003  45.747  38.099  0.00  0.00           O  
ATOM   3628  CB  SER 1 236      46.512  43.492  40.148  0.00  0.00           C  
ATOM   3629  OG  SER 1 236      45.297  42.839  39.874  0.00  0.00           O  
ATOM   3630  H   SER 1 236      45.435  44.202  42.161  0.00  0.00           H  
ATOM   3631  HA  SER 1 236      47.333  45.515  40.356  0.00  0.00           H  
ATOM   3632  HB2 SER 1 236      47.249  43.328  39.362  0.00  0.00           H  
ATOM   3633  HB3 SER 1 236      46.995  42.957  40.966  0.00  0.00           H  
ATOM   3634  HG  SER 1 236      45.123  42.925  38.933  0.00  0.00           H  
ATOM   3635  N   GLY 1 237      44.507  46.466  39.716  0.00  0.00           N  
ATOM   3636  CA  GLY 1 237      43.703  47.449  39.123  0.00  0.00           C  
ATOM   3637  C   GLY 1 237      44.208  48.935  39.341  0.00  0.00           C  
ATOM   3638  O   GLY 1 237      44.010  49.801  38.481  0.00  0.00           O  
ATOM   3639  H   GLY 1 237      44.204  46.381  40.676  0.00  0.00           H  
ATOM   3640  HA2 GLY 1 237      43.633  47.400  38.036  0.00  0.00           H  
ATOM   3641  HA3 GLY 1 237      42.666  47.464  39.458  0.00  0.00           H  
ATOM   3642  N   THR 1 238      45.053  49.145  40.326  0.00  0.00           N  
ATOM   3643  CA  THR 1 238      45.806  50.388  40.515  0.00  0.00           C  
ATOM   3644  C   THR 1 238      47.142  50.077  39.784  0.00  0.00           C  
ATOM   3645  O   THR 1 238      47.742  48.964  39.840  0.00  0.00           O  
ATOM   3646  CB  THR 1 238      45.971  50.712  41.990  0.00  0.00           C  
ATOM   3647  OG1 THR 1 238      44.643  50.652  42.537  0.00  0.00           O  
ATOM   3648  CG2 THR 1 238      46.564  52.099  42.136  0.00  0.00           C  
ATOM   3649  H   THR 1 238      45.001  48.455  41.062  0.00  0.00           H  
ATOM   3650  HA  THR 1 238      45.353  51.267  40.056  0.00  0.00           H  
ATOM   3651  HB  THR 1 238      46.649  50.026  42.498  0.00  0.00           H  
ATOM   3652  HG1 THR 1 238      44.310  49.753  42.483  0.00  0.00           H  
ATOM   3653 HG21 THR 1 238      47.171  52.142  43.040  0.00  0.00           H  
ATOM   3654 HG22 THR 1 238      47.109  52.356  41.228  0.00  0.00           H  
ATOM   3655 HG23 THR 1 238      45.782  52.856  42.195  0.00  0.00           H  
ATOM   3656  N   THR 1 239      47.704  50.985  38.943  0.00  0.00           N  
ATOM   3657  CA  THR 1 239      49.121  50.898  38.431  0.00  0.00           C  
ATOM   3658  C   THR 1 239      50.124  51.540  39.266  0.00  0.00           C  
ATOM   3659  O   THR 1 239      51.176  50.961  39.476  0.00  0.00           O  
ATOM   3660  CB  THR 1 239      49.114  51.507  36.971  0.00  0.00           C  
ATOM   3661  OG1 THR 1 239      48.167  50.820  36.155  0.00  0.00           O  
ATOM   3662  CG2 THR 1 239      50.461  51.256  36.353  0.00  0.00           C  
ATOM   3663  H   THR 1 239      47.148  51.779  38.659  0.00  0.00           H  
ATOM   3664  HA  THR 1 239      49.370  49.836  38.447  0.00  0.00           H  
ATOM   3665  HB  THR 1 239      48.914  52.578  37.011  0.00  0.00           H  
ATOM   3666  HG1 THR 1 239      47.845  51.488  35.546  0.00  0.00           H  
ATOM   3667 HG21 THR 1 239      50.419  51.518  35.296  0.00  0.00           H  
ATOM   3668 HG22 THR 1 239      51.139  52.019  36.737  0.00  0.00           H  
ATOM   3669 HG23 THR 1 239      50.799  50.224  36.445  0.00  0.00           H  
ATOM   3670  N   ASN 1 240      49.729  52.682  39.909  0.00  0.00           N  
ATOM   3671  CA  ASN 1 240      50.517  53.399  40.824  0.00  0.00           C  
ATOM   3672  C   ASN 1 240      50.776  52.543  42.119  0.00  0.00           C  
ATOM   3673  O   ASN 1 240      50.220  51.480  42.276  0.00  0.00           O  
ATOM   3674  CB  ASN 1 240      49.700  54.702  41.197  0.00  0.00           C  
ATOM   3675  CG  ASN 1 240      50.028  55.862  40.211  0.00  0.00           C  
ATOM   3676  OD1 ASN 1 240      50.312  55.586  39.024  0.00  0.00           O  
ATOM   3677  ND2 ASN 1 240      50.275  57.058  40.687  0.00  0.00           N  
ATOM   3678  H   ASN 1 240      48.799  52.986  39.658  0.00  0.00           H  
ATOM   3679  HA  ASN 1 240      51.458  53.620  40.321  0.00  0.00           H  
ATOM   3680  HB2 ASN 1 240      48.618  54.578  41.160  0.00  0.00           H  
ATOM   3681  HB3 ASN 1 240      49.915  55.129  42.177  0.00  0.00           H  
ATOM   3682 HD21 ASN 1 240      50.520  57.684  39.933  0.00  0.00           H  
ATOM   3683 HD22 ASN 1 240      49.925  57.425  41.560  0.00  0.00           H  
ATOM   3684  N   LEU 1 241      51.609  53.149  43.025  0.00  0.00           N  
ATOM   3685  CA  LEU 1 241      51.518  52.842  44.487  0.00  0.00           C  
ATOM   3686  C   LEU 1 241      50.766  54.038  45.119  0.00  0.00           C  
ATOM   3687  O   LEU 1 241      51.430  55.090  45.281  0.00  0.00           O  
ATOM   3688  CB  LEU 1 241      52.949  52.600  45.023  0.00  0.00           C  
ATOM   3689  CG  LEU 1 241      53.114  52.651  46.551  0.00  0.00           C  
ATOM   3690  CD1 LEU 1 241      52.025  51.802  47.246  0.00  0.00           C  
ATOM   3691  CD2 LEU 1 241      54.479  52.072  46.997  0.00  0.00           C  
ATOM   3692  H   LEU 1 241      51.958  54.074  42.819  0.00  0.00           H  
ATOM   3693  HA  LEU 1 241      50.897  51.952  44.587  0.00  0.00           H  
ATOM   3694  HB2 LEU 1 241      53.198  51.564  44.790  0.00  0.00           H  
ATOM   3695  HB3 LEU 1 241      53.639  53.292  44.539  0.00  0.00           H  
ATOM   3696  HG  LEU 1 241      53.004  53.620  47.037  0.00  0.00           H  
ATOM   3697 HD11 LEU 1 241      51.953  50.866  46.692  0.00  0.00           H  
ATOM   3698 HD12 LEU 1 241      52.260  51.712  48.307  0.00  0.00           H  
ATOM   3699 HD13 LEU 1 241      51.125  52.414  47.185  0.00  0.00           H  
ATOM   3700 HD21 LEU 1 241      54.646  52.453  48.004  0.00  0.00           H  
ATOM   3701 HD22 LEU 1 241      54.496  50.985  47.074  0.00  0.00           H  
ATOM   3702 HD23 LEU 1 241      55.333  52.264  46.348  0.00  0.00           H  
ATOM   3703  N   ARG 1 242      49.493  53.956  45.502  0.00  0.00           N  
ATOM   3704  CA  ARG 1 242      48.865  55.084  46.183  0.00  0.00           C  
ATOM   3705  C   ARG 1 242      49.006  55.076  47.690  0.00  0.00           C  
ATOM   3706  O   ARG 1 242      48.954  54.069  48.350  0.00  0.00           O  
ATOM   3707  CB  ARG 1 242      47.358  55.201  45.853  0.00  0.00           C  
ATOM   3708  CG  ARG 1 242      47.053  55.103  44.399  0.00  0.00           C  
ATOM   3709  CD  ARG 1 242      45.578  55.037  44.155  0.00  0.00           C  
ATOM   3710  NE  ARG 1 242      44.860  56.279  44.420  0.00  0.00           N  
ATOM   3711  CZ  ARG 1 242      43.558  56.454  44.381  0.00  0.00           C  
ATOM   3712  NH1 ARG 1 242      42.674  55.593  44.124  0.00  0.00           N  
ATOM   3713  NH2 ARG 1 242      43.030  57.588  44.721  0.00  0.00           N  
ATOM   3714  H   ARG 1 242      49.047  53.058  45.389  0.00  0.00           H  
ATOM   3715  HA  ARG 1 242      49.339  56.016  45.878  0.00  0.00           H  
ATOM   3716  HB2 ARG 1 242      46.797  54.415  46.359  0.00  0.00           H  
ATOM   3717  HB3 ARG 1 242      47.025  56.196  46.147  0.00  0.00           H  
ATOM   3718  HG2 ARG 1 242      47.423  55.915  43.772  0.00  0.00           H  
ATOM   3719  HG3 ARG 1 242      47.458  54.236  43.875  0.00  0.00           H  
ATOM   3720  HD2 ARG 1 242      45.454  54.979  43.074  0.00  0.00           H  
ATOM   3721  HD3 ARG 1 242      45.122  54.177  44.646  0.00  0.00           H  
ATOM   3722  HE  ARG 1 242      45.427  57.110  44.512  0.00  0.00           H  
ATOM   3723 HH11 ARG 1 242      41.689  55.803  44.194  0.00  0.00           H  
ATOM   3724 HH12 ARG 1 242      43.026  54.652  44.023  0.00  0.00           H  
ATOM   3725 HH21 ARG 1 242      42.034  57.485  44.855  0.00  0.00           H  
ATOM   3726 HH22 ARG 1 242      43.621  58.360  44.994  0.00  0.00           H  
ATOM   3727  N   LEU 1 243      49.106  56.304  48.221  0.00  0.00           N  
ATOM   3728  CA  LEU 1 243      49.449  56.689  49.651  0.00  0.00           C  
ATOM   3729  C   LEU 1 243      48.575  57.820  50.292  0.00  0.00           C  
ATOM   3730  O   LEU 1 243      48.181  58.745  49.548  0.00  0.00           O  
ATOM   3731  CB  LEU 1 243      50.962  56.895  49.800  0.00  0.00           C  
ATOM   3732  CG  LEU 1 243      51.820  55.924  49.228  0.00  0.00           C  
ATOM   3733  CD1 LEU 1 243      53.266  56.270  49.516  0.00  0.00           C  
ATOM   3734  CD2 LEU 1 243      51.667  54.466  49.830  0.00  0.00           C  
ATOM   3735  H   LEU 1 243      49.230  57.019  47.519  0.00  0.00           H  
ATOM   3736  HA  LEU 1 243      49.225  55.791  50.227  0.00  0.00           H  
ATOM   3737  HB2 LEU 1 243      51.165  57.921  49.494  0.00  0.00           H  
ATOM   3738  HB3 LEU 1 243      51.065  57.025  50.877  0.00  0.00           H  
ATOM   3739  HG  LEU 1 243      51.675  55.853  48.150  0.00  0.00           H  
ATOM   3740 HD11 LEU 1 243      54.033  55.573  49.179  0.00  0.00           H  
ATOM   3741 HD12 LEU 1 243      53.408  57.248  49.057  0.00  0.00           H  
ATOM   3742 HD13 LEU 1 243      53.473  56.403  50.577  0.00  0.00           H  
ATOM   3743 HD21 LEU 1 243      50.646  54.093  49.746  0.00  0.00           H  
ATOM   3744 HD22 LEU 1 243      52.360  53.890  49.217  0.00  0.00           H  
ATOM   3745 HD23 LEU 1 243      51.978  54.514  50.874  0.00  0.00           H  
ATOM   3746  N   PRO 1 244      48.245  57.738  51.658  0.00  0.00           N  
ATOM   3747  CA  PRO 1 244      47.530  58.854  52.279  0.00  0.00           C  
ATOM   3748  C   PRO 1 244      48.384  60.095  52.074  0.00  0.00           C  
ATOM   3749  O   PRO 1 244      49.648  60.050  52.117  0.00  0.00           O  
ATOM   3750  CB  PRO 1 244      47.276  58.376  53.698  0.00  0.00           C  
ATOM   3751  CG  PRO 1 244      47.294  56.883  53.686  0.00  0.00           C  
ATOM   3752  CD  PRO 1 244      48.483  56.680  52.647  0.00  0.00           C  
ATOM   3753  HA  PRO 1 244      46.646  59.155  51.716  0.00  0.00           H  
ATOM   3754  HB2 PRO 1 244      48.122  58.635  54.334  0.00  0.00           H  
ATOM   3755  HB3 PRO 1 244      46.359  58.802  54.102  0.00  0.00           H  
ATOM   3756  HG2 PRO 1 244      47.363  56.471  54.693  0.00  0.00           H  
ATOM   3757  HG3 PRO 1 244      46.365  56.516  53.250  0.00  0.00           H  
ATOM   3758  HD2 PRO 1 244      48.502  55.689  52.193  0.00  0.00           H  
ATOM   3759  HD3 PRO 1 244      49.402  56.967  53.159  0.00  0.00           H  
ATOM   3760  N   LYS 1 245      47.738  61.289  52.076  0.00  0.00           N  
ATOM   3761  CA  LYS 1 245      48.437  62.582  51.696  0.00  0.00           C  
ATOM   3762  C   LYS 1 245      49.668  62.860  52.539  0.00  0.00           C  
ATOM   3763  O   LYS 1 245      50.688  63.247  51.889  0.00  0.00           O  
ATOM   3764  CB  LYS 1 245      47.299  63.665  51.760  0.00  0.00           C  
ATOM   3765  CG  LYS 1 245      47.675  65.119  51.510  0.00  0.00           C  
ATOM   3766  CD  LYS 1 245      48.051  65.461  50.075  0.00  0.00           C  
ATOM   3767  CE  LYS 1 245      48.211  66.983  49.705  0.00  0.00           C  
ATOM   3768  NZ  LYS 1 245      48.557  67.133  48.313  0.00  0.00           N  
ATOM   3769  H   LYS 1 245      46.729  61.341  52.063  0.00  0.00           H  
ATOM   3770  HA  LYS 1 245      48.866  62.559  50.694  0.00  0.00           H  
ATOM   3771  HB2 LYS 1 245      46.491  63.465  51.056  0.00  0.00           H  
ATOM   3772  HB3 LYS 1 245      46.831  63.756  52.740  0.00  0.00           H  
ATOM   3773  HG2 LYS 1 245      46.886  65.792  51.844  0.00  0.00           H  
ATOM   3774  HG3 LYS 1 245      48.540  65.338  52.136  0.00  0.00           H  
ATOM   3775  HD2 LYS 1 245      48.961  64.937  49.784  0.00  0.00           H  
ATOM   3776  HD3 LYS 1 245      47.421  65.112  49.256  0.00  0.00           H  
ATOM   3777  HE2 LYS 1 245      47.249  67.452  49.911  0.00  0.00           H  
ATOM   3778  HE3 LYS 1 245      48.896  67.501  50.377  0.00  0.00           H  
ATOM   3779  HZ1 LYS 1 245      47.904  66.642  47.719  0.00  0.00           H  
ATOM   3780  HZ2 LYS 1 245      48.477  68.099  48.030  0.00  0.00           H  
ATOM   3781  HZ3 LYS 1 245      49.408  66.657  48.050  0.00  0.00           H  
ATOM   3782  N   LYS 1 246      49.625  62.722  53.870  0.00  0.00           N  
ATOM   3783  CA  LYS 1 246      50.712  62.959  54.908  0.00  0.00           C  
ATOM   3784  C   LYS 1 246      51.872  62.068  54.536  0.00  0.00           C  
ATOM   3785  O   LYS 1 246      52.986  62.560  54.558  0.00  0.00           O  
ATOM   3786  CB  LYS 1 246      50.323  62.729  56.331  0.00  0.00           C  
ATOM   3787  CG  LYS 1 246      49.360  63.854  56.764  0.00  0.00           C  
ATOM   3788  CD  LYS 1 246      48.763  63.711  58.145  0.00  0.00           C  
ATOM   3789  CE  LYS 1 246      47.983  64.963  58.547  0.00  0.00           C  
ATOM   3790  NZ  LYS 1 246      47.458  64.876  59.933  0.00  0.00           N  
ATOM   3791  H   LYS 1 246      48.752  62.271  54.102  0.00  0.00           H  
ATOM   3792  HA  LYS 1 246      51.056  63.984  54.766  0.00  0.00           H  
ATOM   3793  HB2 LYS 1 246      49.865  61.744  56.429  0.00  0.00           H  
ATOM   3794  HB3 LYS 1 246      51.156  62.796  57.031  0.00  0.00           H  
ATOM   3795  HG2 LYS 1 246      49.875  64.807  56.646  0.00  0.00           H  
ATOM   3796  HG3 LYS 1 246      48.542  63.936  56.048  0.00  0.00           H  
ATOM   3797  HD2 LYS 1 246      48.154  62.808  58.113  0.00  0.00           H  
ATOM   3798  HD3 LYS 1 246      49.507  63.443  58.896  0.00  0.00           H  
ATOM   3799  HE2 LYS 1 246      48.661  65.808  58.422  0.00  0.00           H  
ATOM   3800  HE3 LYS 1 246      47.171  65.071  57.828  0.00  0.00           H  
ATOM   3801  HZ1 LYS 1 246      48.085  65.254  60.628  0.00  0.00           H  
ATOM   3802  HZ2 LYS 1 246      46.603  65.412  59.961  0.00  0.00           H  
ATOM   3803  HZ3 LYS 1 246      47.075  63.985  60.217  0.00  0.00           H  
ATOM   3804  N   VAL 1 247      51.639  60.842  54.037  0.00  0.00           N  
ATOM   3805  CA  VAL 1 247      52.785  59.993  53.655  0.00  0.00           C  
ATOM   3806  C   VAL 1 247      53.287  60.330  52.243  0.00  0.00           C  
ATOM   3807  O   VAL 1 247      54.489  60.372  52.038  0.00  0.00           O  
ATOM   3808  CB  VAL 1 247      52.302  58.515  53.694  0.00  0.00           C  
ATOM   3809  CG1 VAL 1 247      53.536  57.569  53.725  0.00  0.00           C  
ATOM   3810  CG2 VAL 1 247      51.409  58.202  54.894  0.00  0.00           C  
ATOM   3811  H   VAL 1 247      50.709  60.524  53.806  0.00  0.00           H  
ATOM   3812  HA  VAL 1 247      53.624  60.101  54.342  0.00  0.00           H  
ATOM   3813  HB  VAL 1 247      51.769  58.301  52.767  0.00  0.00           H  
ATOM   3814 HG11 VAL 1 247      53.301  56.523  53.921  0.00  0.00           H  
ATOM   3815 HG12 VAL 1 247      54.121  57.664  52.810  0.00  0.00           H  
ATOM   3816 HG13 VAL 1 247      54.101  57.880  54.604  0.00  0.00           H  
ATOM   3817 HG21 VAL 1 247      51.228  57.128  54.855  0.00  0.00           H  
ATOM   3818 HG22 VAL 1 247      51.885  58.397  55.855  0.00  0.00           H  
ATOM   3819 HG23 VAL 1 247      50.453  58.727  54.863  0.00  0.00           H  
ATOM   3820  N   PHE 1 248      52.426  60.481  51.221  0.00  0.00           N  
ATOM   3821  CA  PHE 1 248      52.615  61.025  49.864  0.00  0.00           C  
ATOM   3822  C   PHE 1 248      53.561  62.283  49.893  0.00  0.00           C  
ATOM   3823  O   PHE 1 248      54.615  62.340  49.224  0.00  0.00           O  
ATOM   3824  CB  PHE 1 248      51.238  61.116  49.110  0.00  0.00           C  
ATOM   3825  CG  PHE 1 248      51.280  61.627  47.668  0.00  0.00           C  
ATOM   3826  CD1 PHE 1 248      52.206  61.076  46.769  0.00  0.00           C  
ATOM   3827  CD2 PHE 1 248      50.470  62.694  47.244  0.00  0.00           C  
ATOM   3828  CE1 PHE 1 248      52.396  61.608  45.477  0.00  0.00           C  
ATOM   3829  CE2 PHE 1 248      50.496  63.189  45.922  0.00  0.00           C  
ATOM   3830  CZ  PHE 1 248      51.529  62.652  45.048  0.00  0.00           C  
ATOM   3831  H   PHE 1 248      51.476  60.211  51.431  0.00  0.00           H  
ATOM   3832  HA  PHE 1 248      53.176  60.234  49.366  0.00  0.00           H  
ATOM   3833  HB2 PHE 1 248      50.674  60.185  49.070  0.00  0.00           H  
ATOM   3834  HB3 PHE 1 248      50.507  61.739  49.625  0.00  0.00           H  
ATOM   3835  HD1 PHE 1 248      52.830  60.268  47.122  0.00  0.00           H  
ATOM   3836  HD2 PHE 1 248      49.763  63.136  47.931  0.00  0.00           H  
ATOM   3837  HE1 PHE 1 248      52.939  61.002  44.768  0.00  0.00           H  
ATOM   3838  HE2 PHE 1 248      49.886  64.043  45.666  0.00  0.00           H  
ATOM   3839  HZ  PHE 1 248      51.484  62.959  44.013  0.00  0.00           H  
ATOM   3840  N   GLU 1 249      53.220  63.388  50.564  0.00  0.00           N  
ATOM   3841  CA  GLU 1 249      54.012  64.592  50.731  0.00  0.00           C  
ATOM   3842  C   GLU 1 249      55.503  64.291  51.146  0.00  0.00           C  
ATOM   3843  O   GLU 1 249      56.361  64.811  50.422  0.00  0.00           O  
ATOM   3844  CB  GLU 1 249      53.496  65.518  51.806  0.00  0.00           C  
ATOM   3845  CG  GLU 1 249      52.216  66.236  51.464  0.00  0.00           C  
ATOM   3846  CD  GLU 1 249      52.308  67.349  50.418  0.00  0.00           C  
ATOM   3847  OE1 GLU 1 249      51.273  67.991  50.020  0.00  0.00           O  
ATOM   3848  OE2 GLU 1 249      53.472  67.676  49.996  0.00  0.00           O  
ATOM   3849  H   GLU 1 249      52.315  63.455  51.008  0.00  0.00           H  
ATOM   3850  HA  GLU 1 249      54.116  65.051  49.748  0.00  0.00           H  
ATOM   3851  HB2 GLU 1 249      53.328  64.966  52.731  0.00  0.00           H  
ATOM   3852  HB3 GLU 1 249      54.258  66.286  51.939  0.00  0.00           H  
ATOM   3853  HG2 GLU 1 249      51.468  65.534  51.093  0.00  0.00           H  
ATOM   3854  HG3 GLU 1 249      51.739  66.637  52.359  0.00  0.00           H  
ATOM   3855  N   ALA 1 250      55.635  63.478  52.217  0.00  0.00           N  
ATOM   3856  CA  ALA 1 250      56.867  63.002  52.829  0.00  0.00           C  
ATOM   3857  C   ALA 1 250      57.729  62.162  51.870  0.00  0.00           C  
ATOM   3858  O   ALA 1 250      58.920  62.301  51.859  0.00  0.00           O  
ATOM   3859  CB  ALA 1 250      56.505  62.247  54.049  0.00  0.00           C  
ATOM   3860  H   ALA 1 250      54.789  63.019  52.522  0.00  0.00           H  
ATOM   3861  HA  ALA 1 250      57.527  63.798  53.173  0.00  0.00           H  
ATOM   3862  HB1 ALA 1 250      57.450  62.098  54.571  0.00  0.00           H  
ATOM   3863  HB2 ALA 1 250      55.937  62.802  54.795  0.00  0.00           H  
ATOM   3864  HB3 ALA 1 250      55.970  61.326  53.814  0.00  0.00           H  
ATOM   3865  N   ALA 1 251      57.041  61.254  51.118  0.00  0.00           N  
ATOM   3866  CA  ALA 1 251      57.804  60.292  50.244  0.00  0.00           C  
ATOM   3867  C   ALA 1 251      58.493  61.096  49.155  0.00  0.00           C  
ATOM   3868  O   ALA 1 251      59.707  61.038  49.055  0.00  0.00           O  
ATOM   3869  CB  ALA 1 251      56.837  59.145  49.797  0.00  0.00           C  
ATOM   3870  H   ALA 1 251      56.039  61.164  51.203  0.00  0.00           H  
ATOM   3871  HA  ALA 1 251      58.571  59.793  50.836  0.00  0.00           H  
ATOM   3872  HB1 ALA 1 251      56.490  58.643  50.700  0.00  0.00           H  
ATOM   3873  HB2 ALA 1 251      56.069  59.639  49.203  0.00  0.00           H  
ATOM   3874  HB3 ALA 1 251      57.397  58.486  49.134  0.00  0.00           H  
ATOM   3875  N   VAL 1 252      57.721  61.892  48.382  0.00  0.00           N  
ATOM   3876  CA  VAL 1 252      58.195  62.951  47.373  0.00  0.00           C  
ATOM   3877  C   VAL 1 252      59.324  63.840  48.046  0.00  0.00           C  
ATOM   3878  O   VAL 1 252      60.367  63.963  47.378  0.00  0.00           O  
ATOM   3879  CB  VAL 1 252      57.088  63.859  46.802  0.00  0.00           C  
ATOM   3880  CG1 VAL 1 252      57.637  65.116  46.057  0.00  0.00           C  
ATOM   3881  CG2 VAL 1 252      56.244  63.008  45.871  0.00  0.00           C  
ATOM   3882  H   VAL 1 252      56.810  62.005  48.803  0.00  0.00           H  
ATOM   3883  HA  VAL 1 252      58.686  62.408  46.565  0.00  0.00           H  
ATOM   3884  HB  VAL 1 252      56.400  64.242  47.555  0.00  0.00           H  
ATOM   3885 HG11 VAL 1 252      56.827  65.615  45.526  0.00  0.00           H  
ATOM   3886 HG12 VAL 1 252      58.126  65.765  46.784  0.00  0.00           H  
ATOM   3887 HG13 VAL 1 252      58.332  64.789  45.284  0.00  0.00           H  
ATOM   3888 HG21 VAL 1 252      55.758  62.145  46.326  0.00  0.00           H  
ATOM   3889 HG22 VAL 1 252      55.414  63.577  45.453  0.00  0.00           H  
ATOM   3890 HG23 VAL 1 252      56.869  62.617  45.069  0.00  0.00           H  
ATOM   3891  N   LYS 1 253      59.154  64.314  49.319  0.00  0.00           N  
ATOM   3892  CA  LYS 1 253      60.168  65.327  49.927  0.00  0.00           C  
ATOM   3893  C   LYS 1 253      61.469  64.675  50.400  0.00  0.00           C  
ATOM   3894  O   LYS 1 253      62.522  65.228  50.200  0.00  0.00           O  
ATOM   3895  CB  LYS 1 253      59.413  65.990  51.021  0.00  0.00           C  
ATOM   3896  CG  LYS 1 253      60.274  66.743  52.201  0.00  0.00           C  
ATOM   3897  CD  LYS 1 253      59.332  67.634  53.033  0.00  0.00           C  
ATOM   3898  CE  LYS 1 253      60.105  68.308  54.177  0.00  0.00           C  
ATOM   3899  NZ  LYS 1 253      59.193  69.052  55.055  0.00  0.00           N  
ATOM   3900  H   LYS 1 253      58.298  64.167  49.833  0.00  0.00           H  
ATOM   3901  HA  LYS 1 253      60.361  66.131  49.217  0.00  0.00           H  
ATOM   3902  HB2 LYS 1 253      58.854  66.860  50.678  0.00  0.00           H  
ATOM   3903  HB3 LYS 1 253      58.735  65.311  51.538  0.00  0.00           H  
ATOM   3904  HG2 LYS 1 253      60.742  66.014  52.861  0.00  0.00           H  
ATOM   3905  HG3 LYS 1 253      61.011  67.314  51.637  0.00  0.00           H  
ATOM   3906  HD2 LYS 1 253      58.840  68.396  52.428  0.00  0.00           H  
ATOM   3907  HD3 LYS 1 253      58.525  67.017  53.430  0.00  0.00           H  
ATOM   3908  HE2 LYS 1 253      60.738  67.629  54.748  0.00  0.00           H  
ATOM   3909  HE3 LYS 1 253      60.752  69.031  53.680  0.00  0.00           H  
ATOM   3910  HZ1 LYS 1 253      58.253  69.105  54.689  0.00  0.00           H  
ATOM   3911  HZ2 LYS 1 253      59.282  68.704  55.999  0.00  0.00           H  
ATOM   3912  HZ3 LYS 1 253      59.599  69.976  55.101  0.00  0.00           H  
ATOM   3913  N   SER 1 254      61.382  63.400  50.832  0.00  0.00           N  
ATOM   3914  CA  SER 1 254      62.626  62.587  51.037  0.00  0.00           C  
ATOM   3915  C   SER 1 254      63.203  62.292  49.696  0.00  0.00           C  
ATOM   3916  O   SER 1 254      64.450  62.495  49.564  0.00  0.00           O  
ATOM   3917  CB  SER 1 254      62.228  61.318  51.808  0.00  0.00           C  
ATOM   3918  OG  SER 1 254      63.436  60.674  52.201  0.00  0.00           O  
ATOM   3919  H   SER 1 254      60.454  63.024  50.964  0.00  0.00           H  
ATOM   3920  HA  SER 1 254      63.359  63.122  51.641  0.00  0.00           H  
ATOM   3921  HB2 SER 1 254      61.702  61.612  52.716  0.00  0.00           H  
ATOM   3922  HB3 SER 1 254      61.617  60.629  51.224  0.00  0.00           H  
ATOM   3923  HG  SER 1 254      63.116  60.028  52.836  0.00  0.00           H  
ATOM   3924  N   ILE 1 255      62.396  61.987  48.593  0.00  0.00           N  
ATOM   3925  CA  ILE 1 255      63.086  61.615  47.305  0.00  0.00           C  
ATOM   3926  C   ILE 1 255      63.746  62.806  46.688  0.00  0.00           C  
ATOM   3927  O   ILE 1 255      64.942  62.741  46.336  0.00  0.00           O  
ATOM   3928  CB  ILE 1 255      62.054  60.898  46.324  0.00  0.00           C  
ATOM   3929  CG1 ILE 1 255      61.784  59.442  46.822  0.00  0.00           C  
ATOM   3930  CG2 ILE 1 255      62.688  60.873  44.906  0.00  0.00           C  
ATOM   3931  CD1 ILE 1 255      60.456  59.010  46.305  0.00  0.00           C  
ATOM   3932  H   ILE 1 255      61.393  61.950  48.710  0.00  0.00           H  
ATOM   3933  HA  ILE 1 255      63.895  60.900  47.456  0.00  0.00           H  
ATOM   3934  HB  ILE 1 255      61.133  61.481  46.338  0.00  0.00           H  
ATOM   3935 HG12 ILE 1 255      62.575  58.841  46.371  0.00  0.00           H  
ATOM   3936 HG13 ILE 1 255      61.838  59.304  47.902  0.00  0.00           H  
ATOM   3937 HG21 ILE 1 255      63.689  60.449  44.828  0.00  0.00           H  
ATOM   3938 HG22 ILE 1 255      62.002  60.565  44.117  0.00  0.00           H  
ATOM   3939 HG23 ILE 1 255      62.683  61.903  44.550  0.00  0.00           H  
ATOM   3940 HD11 ILE 1 255      60.231  58.113  46.882  0.00  0.00           H  
ATOM   3941 HD12 ILE 1 255      59.658  59.703  46.569  0.00  0.00           H  
ATOM   3942 HD13 ILE 1 255      60.428  58.710  45.257  0.00  0.00           H  
ATOM   3943  N   LYS 1 256      63.136  64.015  46.640  0.00  0.00           N  
ATOM   3944  CA  LYS 1 256      63.756  65.295  46.192  0.00  0.00           C  
ATOM   3945  C   LYS 1 256      65.047  65.636  46.904  0.00  0.00           C  
ATOM   3946  O   LYS 1 256      66.003  66.180  46.316  0.00  0.00           O  
ATOM   3947  CB  LYS 1 256      62.680  66.362  46.405  0.00  0.00           C  
ATOM   3948  CG  LYS 1 256      61.507  66.337  45.394  0.00  0.00           C  
ATOM   3949  CD  LYS 1 256      60.753  67.616  45.608  0.00  0.00           C  
ATOM   3950  CE  LYS 1 256      59.550  67.878  44.663  0.00  0.00           C  
ATOM   3951  NZ  LYS 1 256      58.795  69.113  45.094  0.00  0.00           N  
ATOM   3952  H   LYS 1 256      62.224  64.029  47.073  0.00  0.00           H  
ATOM   3953  HA  LYS 1 256      64.096  65.142  45.168  0.00  0.00           H  
ATOM   3954  HB2 LYS 1 256      62.215  66.317  47.390  0.00  0.00           H  
ATOM   3955  HB3 LYS 1 256      63.248  67.285  46.283  0.00  0.00           H  
ATOM   3956  HG2 LYS 1 256      61.918  66.229  44.390  0.00  0.00           H  
ATOM   3957  HG3 LYS 1 256      60.822  65.556  45.725  0.00  0.00           H  
ATOM   3958  HD2 LYS 1 256      60.409  67.662  46.641  0.00  0.00           H  
ATOM   3959  HD3 LYS 1 256      61.451  68.417  45.366  0.00  0.00           H  
ATOM   3960  HE2 LYS 1 256      59.980  68.042  43.675  0.00  0.00           H  
ATOM   3961  HE3 LYS 1 256      58.948  66.976  44.560  0.00  0.00           H  
ATOM   3962  HZ1 LYS 1 256      58.189  69.507  44.388  0.00  0.00           H  
ATOM   3963  HZ2 LYS 1 256      58.338  68.817  45.944  0.00  0.00           H  
ATOM   3964  HZ3 LYS 1 256      59.428  69.861  45.340  0.00  0.00           H  
ATOM   3965  N   ALA 1 257      65.106  65.397  48.169  0.00  0.00           N  
ATOM   3966  CA  ALA 1 257      66.307  65.611  49.053  0.00  0.00           C  
ATOM   3967  C   ALA 1 257      67.425  64.475  48.795  0.00  0.00           C  
ATOM   3968  O   ALA 1 257      68.628  64.756  48.994  0.00  0.00           O  
ATOM   3969  CB  ALA 1 257      65.772  65.510  50.461  0.00  0.00           C  
ATOM   3970  H   ALA 1 257      64.270  65.318  48.731  0.00  0.00           H  
ATOM   3971  HA  ALA 1 257      66.693  66.602  48.818  0.00  0.00           H  
ATOM   3972  HB1 ALA 1 257      65.063  66.299  50.713  0.00  0.00           H  
ATOM   3973  HB2 ALA 1 257      65.460  64.494  50.703  0.00  0.00           H  
ATOM   3974  HB3 ALA 1 257      66.538  65.752  51.197  0.00  0.00           H  
ATOM   3975  N   ALA 1 258      67.039  63.305  48.399  0.00  0.00           N  
ATOM   3976  CA  ALA 1 258      67.919  62.215  47.891  0.00  0.00           C  
ATOM   3977  C   ALA 1 258      68.485  62.463  46.407  0.00  0.00           C  
ATOM   3978  O   ALA 1 258      69.660  62.170  46.151  0.00  0.00           O  
ATOM   3979  CB  ALA 1 258      67.170  60.884  48.001  0.00  0.00           C  
ATOM   3980  H   ALA 1 258      66.035  63.195  48.375  0.00  0.00           H  
ATOM   3981  HA  ALA 1 258      68.800  62.162  48.531  0.00  0.00           H  
ATOM   3982  HB1 ALA 1 258      67.614  60.160  47.318  0.00  0.00           H  
ATOM   3983  HB2 ALA 1 258      67.272  60.407  48.975  0.00  0.00           H  
ATOM   3984  HB3 ALA 1 258      66.116  61.079  47.800  0.00  0.00           H  
ATOM   3985  N   SER 1 259      67.686  62.950  45.486  0.00  0.00           N  
ATOM   3986  CA  SER 1 259      67.864  63.092  44.021  0.00  0.00           C  
ATOM   3987  C   SER 1 259      68.240  64.498  43.600  0.00  0.00           C  
ATOM   3988  O   SER 1 259      68.132  64.815  42.445  0.00  0.00           O  
ATOM   3989  CB  SER 1 259      66.595  62.571  43.290  0.00  0.00           C  
ATOM   3990  OG  SER 1 259      65.393  63.187  43.687  0.00  0.00           O  
ATOM   3991  H   SER 1 259      66.766  63.128  45.861  0.00  0.00           H  
ATOM   3992  HA  SER 1 259      68.716  62.473  43.739  0.00  0.00           H  
ATOM   3993  HB2 SER 1 259      66.788  62.844  42.252  0.00  0.00           H  
ATOM   3994  HB3 SER 1 259      66.523  61.483  43.308  0.00  0.00           H  
ATOM   3995  HG  SER 1 259      65.212  63.026  44.616  0.00  0.00           H  
ATOM   3996  N   SER 1 260      68.689  65.351  44.523  0.00  0.00           N  
ATOM   3997  CA  SER 1 260      69.130  66.736  44.500  0.00  0.00           C  
ATOM   3998  C   SER 1 260      70.521  67.003  43.782  0.00  0.00           C  
ATOM   3999  O   SER 1 260      71.008  68.086  43.645  0.00  0.00           O  
ATOM   4000  CB  SER 1 260      69.225  67.288  45.912  0.00  0.00           C  
ATOM   4001  OG  SER 1 260      69.920  66.275  46.691  0.00  0.00           O  
ATOM   4002  H   SER 1 260      68.787  64.949  45.445  0.00  0.00           H  
ATOM   4003  HA  SER 1 260      68.373  67.297  43.952  0.00  0.00           H  
ATOM   4004  HB2 SER 1 260      69.807  68.208  45.962  0.00  0.00           H  
ATOM   4005  HB3 SER 1 260      68.226  67.333  46.344  0.00  0.00           H  
ATOM   4006  HG  SER 1 260      69.894  66.497  47.625  0.00  0.00           H  
ATOM   4007  N   THR 1 261      71.109  65.978  43.160  0.00  0.00           N  
ATOM   4008  CA  THR 1 261      72.102  66.112  42.078  0.00  0.00           C  
ATOM   4009  C   THR 1 261      71.421  66.579  40.796  0.00  0.00           C  
ATOM   4010  O   THR 1 261      71.907  67.428  40.025  0.00  0.00           O  
ATOM   4011  CB  THR 1 261      72.774  64.761  41.776  0.00  0.00           C  
ATOM   4012  OG1 THR 1 261      73.635  64.310  42.852  0.00  0.00           O  
ATOM   4013  CG2 THR 1 261      73.673  64.740  40.521  0.00  0.00           C  
ATOM   4014  H   THR 1 261      70.762  65.049  43.349  0.00  0.00           H  
ATOM   4015  HA  THR 1 261      72.911  66.816  42.272  0.00  0.00           H  
ATOM   4016  HB  THR 1 261      71.944  64.066  41.647  0.00  0.00           H  
ATOM   4017  HG1 THR 1 261      73.036  63.987  43.529  0.00  0.00           H  
ATOM   4018 HG21 THR 1 261      74.151  63.766  40.410  0.00  0.00           H  
ATOM   4019 HG22 THR 1 261      73.207  65.018  39.576  0.00  0.00           H  
ATOM   4020 HG23 THR 1 261      74.524  65.411  40.639  0.00  0.00           H  
ATOM   4021  N   GLU 1 262      70.263  66.022  40.452  0.00  0.00           N  
ATOM   4022  CA  GLU 1 262      69.480  66.416  39.309  0.00  0.00           C  
ATOM   4023  C   GLU 1 262      68.189  67.251  39.603  0.00  0.00           C  
ATOM   4024  O   GLU 1 262      67.710  67.390  40.758  0.00  0.00           O  
ATOM   4025  CB  GLU 1 262      68.940  65.145  38.640  0.00  0.00           C  
ATOM   4026  CG  GLU 1 262      70.047  64.212  38.042  0.00  0.00           C  
ATOM   4027  CD  GLU 1 262      71.182  64.903  37.184  0.00  0.00           C  
ATOM   4028  OE1 GLU 1 262      70.910  65.628  36.185  0.00  0.00           O  
ATOM   4029  OE2 GLU 1 262      72.384  64.822  37.496  0.00  0.00           O  
ATOM   4030  H   GLU 1 262      69.863  65.325  41.064  0.00  0.00           H  
ATOM   4031  HA  GLU 1 262      70.110  66.973  38.616  0.00  0.00           H  
ATOM   4032  HB2 GLU 1 262      68.339  64.496  39.279  0.00  0.00           H  
ATOM   4033  HB3 GLU 1 262      68.340  65.464  37.788  0.00  0.00           H  
ATOM   4034  HG2 GLU 1 262      70.619  63.835  38.891  0.00  0.00           H  
ATOM   4035  HG3 GLU 1 262      69.471  63.482  37.473  0.00  0.00           H  
ATOM   4036  N   LYS 1 263      67.751  67.898  38.436  0.00  0.00           N  
ATOM   4037  CA  LYS 1 263      66.648  68.932  38.476  0.00  0.00           C  
ATOM   4038  C   LYS 1 263      65.464  68.311  37.753  0.00  0.00           C  
ATOM   4039  O   LYS 1 263      65.687  67.730  36.717  0.00  0.00           O  
ATOM   4040  CB  LYS 1 263      67.244  70.156  37.644  0.00  0.00           C  
ATOM   4041  CG  LYS 1 263      66.312  71.327  37.636  0.00  0.00           C  
ATOM   4042  CD  LYS 1 263      66.993  72.696  37.391  0.00  0.00           C  
ATOM   4043  CE  LYS 1 263      65.876  73.746  37.356  0.00  0.00           C  
ATOM   4044  NZ  LYS 1 263      65.533  74.289  38.677  0.00  0.00           N  
ATOM   4045  H   LYS 1 263      68.232  67.637  37.587  0.00  0.00           H  
ATOM   4046  HA  LYS 1 263      66.420  69.237  39.498  0.00  0.00           H  
ATOM   4047  HB2 LYS 1 263      68.165  70.400  38.173  0.00  0.00           H  
ATOM   4048  HB3 LYS 1 263      67.476  69.825  36.632  0.00  0.00           H  
ATOM   4049  HG2 LYS 1 263      65.553  71.219  36.861  0.00  0.00           H  
ATOM   4050  HG3 LYS 1 263      65.798  71.447  38.590  0.00  0.00           H  
ATOM   4051  HD2 LYS 1 263      67.733  72.897  38.165  0.00  0.00           H  
ATOM   4052  HD3 LYS 1 263      67.492  72.587  36.428  0.00  0.00           H  
ATOM   4053  HE2 LYS 1 263      66.222  74.612  36.792  0.00  0.00           H  
ATOM   4054  HE3 LYS 1 263      64.965  73.362  36.897  0.00  0.00           H  
ATOM   4055  HZ1 LYS 1 263      66.379  74.421  39.212  0.00  0.00           H  
ATOM   4056  HZ2 LYS 1 263      65.154  75.223  38.615  0.00  0.00           H  
ATOM   4057  HZ3 LYS 1 263      65.043  73.627  39.262  0.00  0.00           H  
ATOM   4058  N   PHE 1 264      64.279  68.542  38.299  0.00  0.00           N  
ATOM   4059  CA  PHE 1 264      63.080  68.067  37.753  0.00  0.00           C  
ATOM   4060  C   PHE 1 264      61.924  69.097  37.596  0.00  0.00           C  
ATOM   4061  O   PHE 1 264      61.749  69.900  38.538  0.00  0.00           O  
ATOM   4062  CB  PHE 1 264      62.565  66.827  38.617  0.00  0.00           C  
ATOM   4063  CG  PHE 1 264      63.498  65.634  38.578  0.00  0.00           C  
ATOM   4064  CD1 PHE 1 264      63.298  64.507  37.699  0.00  0.00           C  
ATOM   4065  CD2 PHE 1 264      64.618  65.672  39.417  0.00  0.00           C  
ATOM   4066  CE1 PHE 1 264      64.008  63.369  37.965  0.00  0.00           C  
ATOM   4067  CE2 PHE 1 264      65.367  64.559  39.615  0.00  0.00           C  
ATOM   4068  CZ  PHE 1 264      65.062  63.386  38.910  0.00  0.00           C  
ATOM   4069  H   PHE 1 264      64.192  68.949  39.219  0.00  0.00           H  
ATOM   4070  HA  PHE 1 264      63.238  67.587  36.787  0.00  0.00           H  
ATOM   4071  HB2 PHE 1 264      62.512  67.257  39.617  0.00  0.00           H  
ATOM   4072  HB3 PHE 1 264      61.558  66.551  38.304  0.00  0.00           H  
ATOM   4073  HD1 PHE 1 264      62.445  64.460  37.039  0.00  0.00           H  
ATOM   4074  HD2 PHE 1 264      64.746  66.552  40.030  0.00  0.00           H  
ATOM   4075  HE1 PHE 1 264      63.802  62.454  37.429  0.00  0.00           H  
ATOM   4076  HE2 PHE 1 264      66.314  64.677  40.121  0.00  0.00           H  
ATOM   4077  HZ  PHE 1 264      65.736  62.549  39.013  0.00  0.00           H  
ATOM   4078  N   PRO 1 265      61.170  69.238  36.465  0.00  0.00           N  
ATOM   4079  CA  PRO 1 265      59.941  70.117  36.359  0.00  0.00           C  
ATOM   4080  C   PRO 1 265      58.966  69.685  37.500  0.00  0.00           C  
ATOM   4081  O   PRO 1 265      58.758  68.495  37.754  0.00  0.00           O  
ATOM   4082  CB  PRO 1 265      59.339  69.808  34.970  0.00  0.00           C  
ATOM   4083  CG  PRO 1 265      60.636  69.423  34.205  0.00  0.00           C  
ATOM   4084  CD  PRO 1 265      61.290  68.520  35.206  0.00  0.00           C  
ATOM   4085  HA  PRO 1 265      60.267  71.146  36.512  0.00  0.00           H  
ATOM   4086  HB2 PRO 1 265      58.636  68.975  34.991  0.00  0.00           H  
ATOM   4087  HB3 PRO 1 265      58.968  70.756  34.581  0.00  0.00           H  
ATOM   4088  HG2 PRO 1 265      60.329  68.801  33.364  0.00  0.00           H  
ATOM   4089  HG3 PRO 1 265      61.188  70.361  34.139  0.00  0.00           H  
ATOM   4090  HD2 PRO 1 265      60.834  67.537  35.322  0.00  0.00           H  
ATOM   4091  HD3 PRO 1 265      62.358  68.354  35.062  0.00  0.00           H  
ATOM   4092  N   ASP 1 266      58.335  70.583  38.181  0.00  0.00           N  
ATOM   4093  CA  ASP 1 266      57.450  70.229  39.316  0.00  0.00           C  
ATOM   4094  C   ASP 1 266      56.326  69.231  39.044  0.00  0.00           C  
ATOM   4095  O   ASP 1 266      56.036  68.324  39.944  0.00  0.00           O  
ATOM   4096  CB  ASP 1 266      57.041  71.556  39.982  0.00  0.00           C  
ATOM   4097  CG  ASP 1 266      58.218  72.477  40.265  0.00  0.00           C  
ATOM   4098  OD1 ASP 1 266      59.215  72.037  40.758  0.00  0.00           O  
ATOM   4099  OD2 ASP 1 266      58.100  73.741  40.052  0.00  0.00           O  
ATOM   4100  H   ASP 1 266      58.515  71.556  37.978  0.00  0.00           H  
ATOM   4101  HA  ASP 1 266      58.078  69.719  40.046  0.00  0.00           H  
ATOM   4102  HB2 ASP 1 266      56.410  72.109  39.287  0.00  0.00           H  
ATOM   4103  HB3 ASP 1 266      56.446  71.383  40.879  0.00  0.00           H  
ATOM   4104  N   GLY 1 267      55.780  69.309  37.835  0.00  0.00           N  
ATOM   4105  CA  GLY 1 267      54.784  68.346  37.220  0.00  0.00           C  
ATOM   4106  C   GLY 1 267      55.293  66.910  37.160  0.00  0.00           C  
ATOM   4107  O   GLY 1 267      54.510  65.961  37.120  0.00  0.00           O  
ATOM   4108  H   GLY 1 267      55.999  70.083  37.225  0.00  0.00           H  
ATOM   4109  HA2 GLY 1 267      53.881  68.315  37.830  0.00  0.00           H  
ATOM   4110  HA3 GLY 1 267      54.409  68.584  36.224  0.00  0.00           H  
ATOM   4111  N   PHE 1 268      56.604  66.652  37.358  0.00  0.00           N  
ATOM   4112  CA  PHE 1 268      57.129  65.316  37.339  0.00  0.00           C  
ATOM   4113  C   PHE 1 268      56.604  64.570  38.554  0.00  0.00           C  
ATOM   4114  O   PHE 1 268      56.315  63.384  38.525  0.00  0.00           O  
ATOM   4115  CB  PHE 1 268      58.648  65.251  37.075  0.00  0.00           C  
ATOM   4116  CG  PHE 1 268      59.185  63.926  37.317  0.00  0.00           C  
ATOM   4117  CD1 PHE 1 268      59.099  62.886  36.384  0.00  0.00           C  
ATOM   4118  CD2 PHE 1 268      60.064  63.670  38.365  0.00  0.00           C  
ATOM   4119  CE1 PHE 1 268      59.569  61.582  36.631  0.00  0.00           C  
ATOM   4120  CE2 PHE 1 268      60.604  62.387  38.647  0.00  0.00           C  
ATOM   4121  CZ  PHE 1 268      60.377  61.378  37.761  0.00  0.00           C  
ATOM   4122  H   PHE 1 268      57.308  67.376  37.364  0.00  0.00           H  
ATOM   4123  HA  PHE 1 268      56.659  64.819  36.490  0.00  0.00           H  
ATOM   4124  HB2 PHE 1 268      58.880  65.536  36.049  0.00  0.00           H  
ATOM   4125  HB3 PHE 1 268      59.130  66.049  37.640  0.00  0.00           H  
ATOM   4126  HD1 PHE 1 268      58.688  63.018  35.394  0.00  0.00           H  
ATOM   4127  HD2 PHE 1 268      60.211  64.436  39.112  0.00  0.00           H  
ATOM   4128  HE1 PHE 1 268      59.458  60.777  35.920  0.00  0.00           H  
ATOM   4129  HE2 PHE 1 268      61.207  62.255  39.533  0.00  0.00           H  
ATOM   4130  HZ  PHE 1 268      60.782  60.392  37.932  0.00  0.00           H  
ATOM   4131  N   TRP 1 269      56.592  65.244  39.751  0.00  0.00           N  
ATOM   4132  CA  TRP 1 269      56.194  64.519  41.015  0.00  0.00           C  
ATOM   4133  C   TRP 1 269      54.703  64.413  41.210  0.00  0.00           C  
ATOM   4134  O   TRP 1 269      54.183  63.961  42.213  0.00  0.00           O  
ATOM   4135  CB  TRP 1 269      56.804  65.342  42.156  0.00  0.00           C  
ATOM   4136  CG  TRP 1 269      58.253  65.740  41.941  0.00  0.00           C  
ATOM   4137  CD1 TRP 1 269      58.750  66.933  41.626  0.00  0.00           C  
ATOM   4138  CD2 TRP 1 269      59.433  64.890  42.136  0.00  0.00           C  
ATOM   4139  NE1 TRP 1 269      60.101  66.799  41.365  0.00  0.00           N  
ATOM   4140  CE2 TRP 1 269      60.614  65.579  41.864  0.00  0.00           C  
ATOM   4141  CE3 TRP 1 269      59.571  63.508  42.471  0.00  0.00           C  
ATOM   4142  CZ2 TRP 1 269      61.888  64.975  41.997  0.00  0.00           C  
ATOM   4143  CZ3 TRP 1 269      60.838  62.876  42.597  0.00  0.00           C  
ATOM   4144  CH2 TRP 1 269      62.005  63.651  42.343  0.00  0.00           C  
ATOM   4145  H   TRP 1 269      56.616  66.247  39.637  0.00  0.00           H  
ATOM   4146  HA  TRP 1 269      56.593  63.505  41.031  0.00  0.00           H  
ATOM   4147  HB2 TRP 1 269      56.300  66.278  42.395  0.00  0.00           H  
ATOM   4148  HB3 TRP 1 269      56.757  64.770  43.083  0.00  0.00           H  
ATOM   4149  HD1 TRP 1 269      58.149  67.796  41.378  0.00  0.00           H  
ATOM   4150  HE1 TRP 1 269      60.624  67.582  40.999  0.00  0.00           H  
ATOM   4151  HE3 TRP 1 269      58.690  62.894  42.578  0.00  0.00           H  
ATOM   4152  HZ2 TRP 1 269      62.772  65.545  41.750  0.00  0.00           H  
ATOM   4153  HZ3 TRP 1 269      60.731  61.857  42.938  0.00  0.00           H  
ATOM   4154  HH2 TRP 1 269      62.996  63.223  42.380  0.00  0.00           H  
ATOM   4155  N   LEU 1 270      53.912  64.805  40.151  0.00  0.00           N  
ATOM   4156  CA  LEU 1 270      52.500  64.958  40.048  0.00  0.00           C  
ATOM   4157  C   LEU 1 270      52.019  64.092  38.855  0.00  0.00           C  
ATOM   4158  O   LEU 1 270      50.818  63.900  38.668  0.00  0.00           O  
ATOM   4159  CB  LEU 1 270      52.059  66.451  39.939  0.00  0.00           C  
ATOM   4160  CG  LEU 1 270      52.590  67.343  41.118  0.00  0.00           C  
ATOM   4161  CD1 LEU 1 270      52.242  68.777  40.997  0.00  0.00           C  
ATOM   4162  CD2 LEU 1 270      51.999  66.869  42.455  0.00  0.00           C  
ATOM   4163  H   LEU 1 270      54.463  65.212  39.408  0.00  0.00           H  
ATOM   4164  HA  LEU 1 270      51.940  64.624  40.921  0.00  0.00           H  
ATOM   4165  HB2 LEU 1 270      52.505  66.821  39.016  0.00  0.00           H  
ATOM   4166  HB3 LEU 1 270      51.007  66.697  39.796  0.00  0.00           H  
ATOM   4167  HG  LEU 1 270      53.657  67.159  41.242  0.00  0.00           H  
ATOM   4168 HD11 LEU 1 270      52.640  68.978  40.002  0.00  0.00           H  
ATOM   4169 HD12 LEU 1 270      51.192  68.884  41.268  0.00  0.00           H  
ATOM   4170 HD13 LEU 1 270      52.788  69.275  41.799  0.00  0.00           H  
ATOM   4171 HD21 LEU 1 270      52.315  67.560  43.237  0.00  0.00           H  
ATOM   4172 HD22 LEU 1 270      50.916  66.819  42.341  0.00  0.00           H  
ATOM   4173 HD23 LEU 1 270      52.468  65.914  42.690  0.00  0.00           H  
ATOM   4174  N   GLY 1 271      52.985  63.454  38.109  0.00  0.00           N  
ATOM   4175  CA  GLY 1 271      52.719  62.459  37.049  0.00  0.00           C  
ATOM   4176  C   GLY 1 271      52.374  63.273  35.793  0.00  0.00           C  
ATOM   4177  O   GLY 1 271      52.108  62.628  34.830  0.00  0.00           O  
ATOM   4178  H   GLY 1 271      53.906  63.459  38.523  0.00  0.00           H  
ATOM   4179  HA2 GLY 1 271      53.598  61.824  36.942  0.00  0.00           H  
ATOM   4180  HA3 GLY 1 271      51.845  61.838  37.246  0.00  0.00           H  
ATOM   4181  N   GLU 1 272      52.255  64.611  35.697  0.00  0.00           N  
ATOM   4182  CA  GLU 1 272      51.855  65.390  34.529  0.00  0.00           C  
ATOM   4183  C   GLU 1 272      53.003  65.804  33.622  0.00  0.00           C  
ATOM   4184  O   GLU 1 272      52.706  66.470  32.647  0.00  0.00           O  
ATOM   4185  CB  GLU 1 272      50.920  66.602  34.938  0.00  0.00           C  
ATOM   4186  CG  GLU 1 272      49.843  66.245  35.981  0.00  0.00           C  
ATOM   4187  CD  GLU 1 272      48.645  65.441  35.476  0.00  0.00           C  
ATOM   4188  OE1 GLU 1 272      48.710  64.567  34.539  0.00  0.00           O  
ATOM   4189  OE2 GLU 1 272      47.508  65.613  35.952  0.00  0.00           O  
ATOM   4190  H   GLU 1 272      52.520  65.086  36.548  0.00  0.00           H  
ATOM   4191  HA  GLU 1 272      51.214  64.893  33.801  0.00  0.00           H  
ATOM   4192  HB2 GLU 1 272      51.446  67.389  35.479  0.00  0.00           H  
ATOM   4193  HB3 GLU 1 272      50.558  67.134  34.058  0.00  0.00           H  
ATOM   4194  HG2 GLU 1 272      50.296  65.837  36.884  0.00  0.00           H  
ATOM   4195  HG3 GLU 1 272      49.424  67.223  36.219  0.00  0.00           H  
ATOM   4196  N   GLN 1 273      54.251  65.541  34.044  0.00  0.00           N  
ATOM   4197  CA  GLN 1 273      55.487  65.802  33.212  0.00  0.00           C  
ATOM   4198  C   GLN 1 273      56.438  64.604  33.174  0.00  0.00           C  
ATOM   4199  O   GLN 1 273      56.676  64.113  34.234  0.00  0.00           O  
ATOM   4200  CB  GLN 1 273      56.177  67.044  33.625  0.00  0.00           C  
ATOM   4201  CG  GLN 1 273      55.363  68.337  33.446  0.00  0.00           C  
ATOM   4202  CD  GLN 1 273      54.998  68.516  31.991  0.00  0.00           C  
ATOM   4203  OE1 GLN 1 273      55.815  68.346  31.101  0.00  0.00           O  
ATOM   4204  NE2 GLN 1 273      53.766  68.868  31.750  0.00  0.00           N  
ATOM   4205  H   GLN 1 273      54.519  65.276  34.981  0.00  0.00           H  
ATOM   4206  HA  GLN 1 273      55.160  65.977  32.187  0.00  0.00           H  
ATOM   4207  HB2 GLN 1 273      56.502  66.948  34.661  0.00  0.00           H  
ATOM   4208  HB3 GLN 1 273      57.100  67.086  33.048  0.00  0.00           H  
ATOM   4209  HG2 GLN 1 273      54.467  68.245  34.061  0.00  0.00           H  
ATOM   4210  HG3 GLN 1 273      55.760  69.281  33.819  0.00  0.00           H  
ATOM   4211 HE21 GLN 1 273      53.473  68.923  30.785  0.00  0.00           H  
ATOM   4212 HE22 GLN 1 273      53.065  68.773  32.470  0.00  0.00           H  
ATOM   4213  N   LEU 1 274      57.036  64.277  32.049  0.00  0.00           N  
ATOM   4214  CA  LEU 1 274      58.061  63.241  31.779  0.00  0.00           C  
ATOM   4215  C   LEU 1 274      59.357  63.662  32.405  0.00  0.00           C  
ATOM   4216  O   LEU 1 274      59.689  64.818  32.656  0.00  0.00           O  
ATOM   4217  CB  LEU 1 274      58.140  62.850  30.292  0.00  0.00           C  
ATOM   4218  CG  LEU 1 274      56.885  62.524  29.569  0.00  0.00           C  
ATOM   4219  CD1 LEU 1 274      57.240  61.704  28.225  0.00  0.00           C  
ATOM   4220  CD2 LEU 1 274      55.923  61.608  30.406  0.00  0.00           C  
ATOM   4221  H   LEU 1 274      56.914  64.806  31.197  0.00  0.00           H  
ATOM   4222  HA  LEU 1 274      57.666  62.349  32.266  0.00  0.00           H  
ATOM   4223  HB2 LEU 1 274      58.694  63.574  29.694  0.00  0.00           H  
ATOM   4224  HB3 LEU 1 274      58.662  61.894  30.336  0.00  0.00           H  
ATOM   4225  HG  LEU 1 274      56.344  63.432  29.304  0.00  0.00           H  
ATOM   4226 HD11 LEU 1 274      56.406  61.900  27.551  0.00  0.00           H  
ATOM   4227 HD12 LEU 1 274      58.176  62.138  27.874  0.00  0.00           H  
ATOM   4228 HD13 LEU 1 274      57.402  60.636  28.366  0.00  0.00           H  
ATOM   4229 HD21 LEU 1 274      55.705  62.046  31.380  0.00  0.00           H  
ATOM   4230 HD22 LEU 1 274      55.044  61.491  29.772  0.00  0.00           H  
ATOM   4231 HD23 LEU 1 274      56.417  60.642  30.506  0.00  0.00           H  
ATOM   4232  N   VAL 1 275      60.168  62.598  32.520  0.00  0.00           N  
ATOM   4233  CA  VAL 1 275      61.703  62.796  32.326  0.00  0.00           C  
ATOM   4234  C   VAL 1 275      62.270  61.735  31.384  0.00  0.00           C  
ATOM   4235  O   VAL 1 275      61.818  60.586  31.351  0.00  0.00           O  
ATOM   4236  CB  VAL 1 275      62.346  62.794  33.708  0.00  0.00           C  
ATOM   4237  CG1 VAL 1 275      62.226  61.361  34.371  0.00  0.00           C  
ATOM   4238  CG2 VAL 1 275      63.823  63.315  33.666  0.00  0.00           C  
ATOM   4239  H   VAL 1 275      59.750  61.680  32.463  0.00  0.00           H  
ATOM   4240  HA  VAL 1 275      61.826  63.777  31.868  0.00  0.00           H  
ATOM   4241  HB  VAL 1 275      61.789  63.462  34.366  0.00  0.00           H  
ATOM   4242 HG11 VAL 1 275      62.255  61.460  35.456  0.00  0.00           H  
ATOM   4243 HG12 VAL 1 275      61.253  60.912  34.170  0.00  0.00           H  
ATOM   4244 HG13 VAL 1 275      62.980  60.630  34.080  0.00  0.00           H  
ATOM   4245 HG21 VAL 1 275      64.453  62.867  32.896  0.00  0.00           H  
ATOM   4246 HG22 VAL 1 275      63.916  64.399  33.612  0.00  0.00           H  
ATOM   4247 HG23 VAL 1 275      64.274  63.004  34.608  0.00  0.00           H  
ATOM   4248  N   CYS 1 276      63.146  62.133  30.531  0.00  0.00           N  
ATOM   4249  CA  CYS 1 276      63.746  61.322  29.402  0.00  0.00           C  
ATOM   4250  C   CYS 1 276      65.280  61.347  29.434  0.00  0.00           C  
ATOM   4251  O   CYS 1 276      65.828  62.392  29.633  0.00  0.00           O  
ATOM   4252  CB  CYS 1 276      63.285  61.805  28.027  0.00  0.00           C  
ATOM   4253  SG  CYS 1 276      61.511  61.684  27.726  0.00  0.00           S  
ATOM   4254  H   CYS 1 276      63.514  63.065  30.662  0.00  0.00           H  
ATOM   4255  HA  CYS 1 276      63.335  60.319  29.509  0.00  0.00           H  
ATOM   4256  HB2 CYS 1 276      63.617  62.843  27.997  0.00  0.00           H  
ATOM   4257  HB3 CYS 1 276      63.768  61.154  27.297  0.00  0.00           H  
ATOM   4258  N   TRP 1 277      65.926  60.173  29.204  0.00  0.00           N  
ATOM   4259  CA  TRP 1 277      67.363  60.062  28.919  0.00  0.00           C  
ATOM   4260  C   TRP 1 277      67.574  59.157  27.754  0.00  0.00           C  
ATOM   4261  O   TRP 1 277      66.761  58.426  27.344  0.00  0.00           O  
ATOM   4262  CB  TRP 1 277      68.103  59.598  30.166  0.00  0.00           C  
ATOM   4263  CG  TRP 1 277      68.228  60.479  31.366  0.00  0.00           C  
ATOM   4264  CD1 TRP 1 277      69.212  61.429  31.570  0.00  0.00           C  
ATOM   4265  CD2 TRP 1 277      67.451  60.542  32.581  0.00  0.00           C  
ATOM   4266  NE1 TRP 1 277      69.103  61.998  32.821  0.00  0.00           N  
ATOM   4267  CE2 TRP 1 277      68.051  61.428  33.509  0.00  0.00           C  
ATOM   4268  CE3 TRP 1 277      66.224  59.919  33.100  0.00  0.00           C  
ATOM   4269  CZ2 TRP 1 277      67.558  61.707  34.820  0.00  0.00           C  
ATOM   4270  CZ3 TRP 1 277      65.730  60.196  34.435  0.00  0.00           C  
ATOM   4271  CH2 TRP 1 277      66.464  61.034  35.233  0.00  0.00           C  
ATOM   4272  H   TRP 1 277      65.371  59.344  29.044  0.00  0.00           H  
ATOM   4273  HA  TRP 1 277      67.721  61.063  28.675  0.00  0.00           H  
ATOM   4274  HB2 TRP 1 277      67.684  58.613  30.371  0.00  0.00           H  
ATOM   4275  HB3 TRP 1 277      69.164  59.594  29.918  0.00  0.00           H  
ATOM   4276  HD1 TRP 1 277      69.896  61.670  30.770  0.00  0.00           H  
ATOM   4277  HE1 TRP 1 277      69.572  62.851  33.091  0.00  0.00           H  
ATOM   4278  HE3 TRP 1 277      65.681  59.169  32.544  0.00  0.00           H  
ATOM   4279  HZ2 TRP 1 277      68.066  62.482  35.375  0.00  0.00           H  
ATOM   4280  HZ3 TRP 1 277      64.864  59.710  34.861  0.00  0.00           H  
ATOM   4281  HH2 TRP 1 277      65.978  61.336  36.149  0.00  0.00           H  
ATOM   4282  N   GLN 1 278      68.698  59.459  27.079  0.00  0.00           N  
ATOM   4283  CA  GLN 1 278      69.074  58.775  25.828  0.00  0.00           C  
ATOM   4284  C   GLN 1 278      69.286  57.305  26.055  0.00  0.00           C  
ATOM   4285  O   GLN 1 278      69.659  56.917  27.125  0.00  0.00           O  
ATOM   4286  CB  GLN 1 278      70.274  59.420  25.176  0.00  0.00           C  
ATOM   4287  CG  GLN 1 278      70.192  60.967  25.115  0.00  0.00           C  
ATOM   4288  CD  GLN 1 278      71.579  61.627  24.932  0.00  0.00           C  
ATOM   4289  OE1 GLN 1 278      72.223  61.711  23.863  0.00  0.00           O  
ATOM   4290  NE2 GLN 1 278      72.136  62.009  26.038  0.00  0.00           N  
ATOM   4291  H   GLN 1 278      69.363  60.157  27.381  0.00  0.00           H  
ATOM   4292  HA  GLN 1 278      68.252  58.741  25.113  0.00  0.00           H  
ATOM   4293  HB2 GLN 1 278      71.093  59.028  25.779  0.00  0.00           H  
ATOM   4294  HB3 GLN 1 278      70.480  59.060  24.168  0.00  0.00           H  
ATOM   4295  HG2 GLN 1 278      69.639  61.170  24.198  0.00  0.00           H  
ATOM   4296  HG3 GLN 1 278      69.635  61.369  25.961  0.00  0.00           H  
ATOM   4297 HE21 GLN 1 278      72.985  62.548  25.936  0.00  0.00           H  
ATOM   4298 HE22 GLN 1 278      71.568  62.047  26.872  0.00  0.00           H  
ATOM   4299  N   ALA 1 279      69.018  56.501  25.004  0.00  0.00           N  
ATOM   4300  CA  ALA 1 279      68.948  55.040  25.016  0.00  0.00           C  
ATOM   4301  C   ALA 1 279      70.101  54.333  25.812  0.00  0.00           C  
ATOM   4302  O   ALA 1 279      71.284  54.376  25.368  0.00  0.00           O  
ATOM   4303  CB  ALA 1 279      68.655  54.574  23.665  0.00  0.00           C  
ATOM   4304  H   ALA 1 279      68.912  56.946  24.103  0.00  0.00           H  
ATOM   4305  HA  ALA 1 279      68.090  54.738  25.618  0.00  0.00           H  
ATOM   4306  HB1 ALA 1 279      67.716  55.021  23.336  0.00  0.00           H  
ATOM   4307  HB2 ALA 1 279      69.339  54.799  22.847  0.00  0.00           H  
ATOM   4308  HB3 ALA 1 279      68.579  53.487  23.697  0.00  0.00           H  
ATOM   4309  N   GLY 1 280      69.811  53.670  26.898  0.00  0.00           N  
ATOM   4310  CA  GLY 1 280      70.807  53.073  27.821  0.00  0.00           C  
ATOM   4311  C   GLY 1 280      71.437  53.999  28.855  0.00  0.00           C  
ATOM   4312  O   GLY 1 280      72.295  53.490  29.586  0.00  0.00           O  
ATOM   4313  H   GLY 1 280      68.841  53.652  27.178  0.00  0.00           H  
ATOM   4314  HA2 GLY 1 280      70.291  52.290  28.377  0.00  0.00           H  
ATOM   4315  HA3 GLY 1 280      71.640  52.637  27.270  0.00  0.00           H  
ATOM   4316  N   THR 1 281      71.043  55.239  29.028  0.00  0.00           N  
ATOM   4317  CA  THR 1 281      71.823  56.238  29.879  0.00  0.00           C  
ATOM   4318  C   THR 1 281      71.157  56.690  31.200  0.00  0.00           C  
ATOM   4319  O   THR 1 281      71.612  57.581  31.911  0.00  0.00           O  
ATOM   4320  CB  THR 1 281      72.250  57.434  29.096  0.00  0.00           C  
ATOM   4321  OG1 THR 1 281      71.272  58.496  28.840  0.00  0.00           O  
ATOM   4322  CG2 THR 1 281      73.023  57.170  27.771  0.00  0.00           C  
ATOM   4323  H   THR 1 281      70.205  55.587  28.586  0.00  0.00           H  
ATOM   4324  HA  THR 1 281      72.745  55.743  30.183  0.00  0.00           H  
ATOM   4325  HB  THR 1 281      72.990  57.885  29.756  0.00  0.00           H  
ATOM   4326  HG1 THR 1 281      70.759  58.070  28.149  0.00  0.00           H  
ATOM   4327 HG21 THR 1 281      74.016  56.758  27.946  0.00  0.00           H  
ATOM   4328 HG22 THR 1 281      72.406  56.501  27.170  0.00  0.00           H  
ATOM   4329 HG23 THR 1 281      73.163  58.067  27.168  0.00  0.00           H  
ATOM   4330  N   THR 1 282      70.019  56.042  31.522  0.00  0.00           N  
ATOM   4331  CA  THR 1 282      69.159  56.518  32.585  0.00  0.00           C  
ATOM   4332  C   THR 1 282      69.897  56.329  33.990  0.00  0.00           C  
ATOM   4333  O   THR 1 282      70.219  55.177  34.477  0.00  0.00           O  
ATOM   4334  CB  THR 1 282      67.871  55.647  32.700  0.00  0.00           C  
ATOM   4335  OG1 THR 1 282      67.021  56.016  31.681  0.00  0.00           O  
ATOM   4336  CG2 THR 1 282      67.123  55.860  33.999  0.00  0.00           C  
ATOM   4337  H   THR 1 282      69.675  55.284  30.951  0.00  0.00           H  
ATOM   4338  HA  THR 1 282      68.852  57.549  32.406  0.00  0.00           H  
ATOM   4339  HB  THR 1 282      68.226  54.632  32.523  0.00  0.00           H  
ATOM   4340  HG1 THR 1 282      67.405  55.886  30.811  0.00  0.00           H  
ATOM   4341 HG21 THR 1 282      67.092  56.935  34.178  0.00  0.00           H  
ATOM   4342 HG22 THR 1 282      66.082  55.544  33.932  0.00  0.00           H  
ATOM   4343 HG23 THR 1 282      67.555  55.488  34.928  0.00  0.00           H  
ATOM   4344  N   PRO 1 283      70.210  57.424  34.701  0.00  0.00           N  
ATOM   4345  CA  PRO 1 283      70.810  57.279  36.009  0.00  0.00           C  
ATOM   4346  C   PRO 1 283      69.832  56.749  37.028  0.00  0.00           C  
ATOM   4347  O   PRO 1 283      69.175  57.567  37.681  0.00  0.00           O  
ATOM   4348  CB  PRO 1 283      71.359  58.675  36.363  0.00  0.00           C  
ATOM   4349  CG  PRO 1 283      70.439  59.589  35.556  0.00  0.00           C  
ATOM   4350  CD  PRO 1 283      70.036  58.801  34.349  0.00  0.00           C  
ATOM   4351  HA  PRO 1 283      71.673  56.614  35.973  0.00  0.00           H  
ATOM   4352  HB2 PRO 1 283      71.287  58.925  37.422  0.00  0.00           H  
ATOM   4353  HB3 PRO 1 283      72.363  58.843  35.974  0.00  0.00           H  
ATOM   4354  HG2 PRO 1 283      69.577  59.797  36.189  0.00  0.00           H  
ATOM   4355  HG3 PRO 1 283      70.918  60.535  35.302  0.00  0.00           H  
ATOM   4356  HD2 PRO 1 283      68.975  58.986  34.179  0.00  0.00           H  
ATOM   4357  HD3 PRO 1 283      70.661  59.062  33.496  0.00  0.00           H  
ATOM   4358  N   TRP 1 284      69.712  55.499  37.327  0.00  0.00           N  
ATOM   4359  CA  TRP 1 284      68.750  55.008  38.339  0.00  0.00           C  
ATOM   4360  C   TRP 1 284      69.347  55.225  39.713  0.00  0.00           C  
ATOM   4361  O   TRP 1 284      68.665  55.160  40.746  0.00  0.00           O  
ATOM   4362  CB  TRP 1 284      68.430  53.501  38.190  0.00  0.00           C  
ATOM   4363  CG  TRP 1 284      68.145  53.035  36.824  0.00  0.00           C  
ATOM   4364  CD1 TRP 1 284      69.022  52.333  36.056  0.00  0.00           C  
ATOM   4365  CD2 TRP 1 284      66.820  52.992  36.131  0.00  0.00           C  
ATOM   4366  NE1 TRP 1 284      68.364  51.910  34.848  0.00  0.00           N  
ATOM   4367  CE2 TRP 1 284      66.995  52.346  34.884  0.00  0.00           C  
ATOM   4368  CE3 TRP 1 284      65.488  53.382  36.471  0.00  0.00           C  
ATOM   4369  CZ2 TRP 1 284      65.998  52.237  33.995  0.00  0.00           C  
ATOM   4370  CZ3 TRP 1 284      64.416  53.204  35.537  0.00  0.00           C  
ATOM   4371  CH2 TRP 1 284      64.740  52.776  34.241  0.00  0.00           C  
ATOM   4372  H   TRP 1 284      70.235  54.828  36.782  0.00  0.00           H  
ATOM   4373  HA  TRP 1 284      67.846  55.617  38.316  0.00  0.00           H  
ATOM   4374  HB2 TRP 1 284      69.252  52.973  38.674  0.00  0.00           H  
ATOM   4375  HB3 TRP 1 284      67.651  53.138  38.861  0.00  0.00           H  
ATOM   4376  HD1 TRP 1 284      70.045  52.100  36.314  0.00  0.00           H  
ATOM   4377  HE1 TRP 1 284      68.861  51.384  34.143  0.00  0.00           H  
ATOM   4378  HE3 TRP 1 284      65.335  53.952  37.376  0.00  0.00           H  
ATOM   4379  HZ2 TRP 1 284      66.215  51.782  33.040  0.00  0.00           H  
ATOM   4380  HZ3 TRP 1 284      63.405  53.547  35.699  0.00  0.00           H  
ATOM   4381  HH2 TRP 1 284      63.901  52.615  33.581  0.00  0.00           H  
ATOM   4382  N   ASN 1 285      70.661  55.363  39.825  0.00  0.00           N  
ATOM   4383  CA  ASN 1 285      71.256  55.555  41.130  0.00  0.00           C  
ATOM   4384  C   ASN 1 285      70.811  56.691  42.002  0.00  0.00           C  
ATOM   4385  O   ASN 1 285      70.694  56.457  43.238  0.00  0.00           O  
ATOM   4386  CB  ASN 1 285      72.794  55.643  40.942  0.00  0.00           C  
ATOM   4387  CG  ASN 1 285      73.290  56.913  40.316  0.00  0.00           C  
ATOM   4388  OD1 ASN 1 285      73.759  57.870  40.966  0.00  0.00           O  
ATOM   4389  ND2 ASN 1 285      73.311  57.027  39.039  0.00  0.00           N  
ATOM   4390  H   ASN 1 285      71.209  55.065  39.030  0.00  0.00           H  
ATOM   4391  HA  ASN 1 285      71.151  54.629  41.696  0.00  0.00           H  
ATOM   4392  HB2 ASN 1 285      73.222  55.515  41.936  0.00  0.00           H  
ATOM   4393  HB3 ASN 1 285      73.124  54.794  40.345  0.00  0.00           H  
ATOM   4394 HD21 ASN 1 285      73.656  57.849  38.565  0.00  0.00           H  
ATOM   4395 HD22 ASN 1 285      73.164  56.254  38.406  0.00  0.00           H  
ATOM   4396  N   ILE 1 286      70.665  57.890  41.486  0.00  0.00           N  
ATOM   4397  CA  ILE 1 286      70.418  59.168  42.201  0.00  0.00           C  
ATOM   4398  C   ILE 1 286      69.001  59.214  42.867  0.00  0.00           C  
ATOM   4399  O   ILE 1 286      68.884  59.814  43.904  0.00  0.00           O  
ATOM   4400  CB  ILE 1 286      70.664  60.352  41.200  0.00  0.00           C  
ATOM   4401  CG1 ILE 1 286      69.841  60.316  39.924  0.00  0.00           C  
ATOM   4402  CG2 ILE 1 286      72.117  60.763  41.018  0.00  0.00           C  
ATOM   4403  CD1 ILE 1 286      68.494  60.930  40.080  0.00  0.00           C  
ATOM   4404  H   ILE 1 286      70.817  57.910  40.487  0.00  0.00           H  
ATOM   4405  HA  ILE 1 286      71.230  59.168  42.928  0.00  0.00           H  
ATOM   4406  HB  ILE 1 286      70.247  61.152  41.813  0.00  0.00           H  
ATOM   4407 HG12 ILE 1 286      70.323  60.893  39.134  0.00  0.00           H  
ATOM   4408 HG13 ILE 1 286      69.711  59.293  39.572  0.00  0.00           H  
ATOM   4409 HG21 ILE 1 286      72.762  60.537  41.867  0.00  0.00           H  
ATOM   4410 HG22 ILE 1 286      72.561  60.112  40.264  0.00  0.00           H  
ATOM   4411 HG23 ILE 1 286      72.184  61.796  40.676  0.00  0.00           H  
ATOM   4412 HD11 ILE 1 286      67.800  60.206  40.507  0.00  0.00           H  
ATOM   4413 HD12 ILE 1 286      68.570  61.826  40.697  0.00  0.00           H  
ATOM   4414 HD13 ILE 1 286      68.009  61.228  39.150  0.00  0.00           H  
ATOM   4415  N   PHE 1 287      68.094  58.394  42.336  0.00  0.00           N  
ATOM   4416  CA  PHE 1 287      66.865  58.005  42.920  0.00  0.00           C  
ATOM   4417  C   PHE 1 287      67.025  56.929  43.960  0.00  0.00           C  
ATOM   4418  O   PHE 1 287      67.652  55.904  43.758  0.00  0.00           O  
ATOM   4419  CB  PHE 1 287      65.861  57.530  41.872  0.00  0.00           C  
ATOM   4420  CG  PHE 1 287      65.675  58.353  40.662  0.00  0.00           C  
ATOM   4421  CD1 PHE 1 287      64.685  59.379  40.475  0.00  0.00           C  
ATOM   4422  CD2 PHE 1 287      66.237  57.895  39.460  0.00  0.00           C  
ATOM   4423  CE1 PHE 1 287      64.347  59.881  39.246  0.00  0.00           C  
ATOM   4424  CE2 PHE 1 287      66.037  58.492  38.226  0.00  0.00           C  
ATOM   4425  CZ  PHE 1 287      65.035  59.477  38.121  0.00  0.00           C  
ATOM   4426  H   PHE 1 287      68.343  58.000  41.440  0.00  0.00           H  
ATOM   4427  HA  PHE 1 287      66.612  58.922  43.453  0.00  0.00           H  
ATOM   4428  HB2 PHE 1 287      66.254  56.613  41.434  0.00  0.00           H  
ATOM   4429  HB3 PHE 1 287      64.885  57.256  42.272  0.00  0.00           H  
ATOM   4430  HD1 PHE 1 287      64.067  59.530  41.348  0.00  0.00           H  
ATOM   4431  HD2 PHE 1 287      66.773  56.960  39.388  0.00  0.00           H  
ATOM   4432  HE1 PHE 1 287      63.589  60.635  39.091  0.00  0.00           H  
ATOM   4433  HE2 PHE 1 287      66.583  57.978  37.449  0.00  0.00           H  
ATOM   4434  HZ  PHE 1 287      64.723  59.772  37.130  0.00  0.00           H  
ATOM   4435  N   PRO 1 288      66.442  57.086  45.167  0.00  0.00           N  
ATOM   4436  CA  PRO 1 288      66.618  56.094  46.254  0.00  0.00           C  
ATOM   4437  C   PRO 1 288      65.653  54.895  46.128  0.00  0.00           C  
ATOM   4438  O   PRO 1 288      64.626  54.999  45.473  0.00  0.00           O  
ATOM   4439  CB  PRO 1 288      66.291  56.920  47.519  0.00  0.00           C  
ATOM   4440  CG  PRO 1 288      65.323  57.941  47.093  0.00  0.00           C  
ATOM   4441  CD  PRO 1 288      65.800  58.265  45.668  0.00  0.00           C  
ATOM   4442  HA  PRO 1 288      67.661  55.792  46.355  0.00  0.00           H  
ATOM   4443  HB2 PRO 1 288      65.890  56.218  48.250  0.00  0.00           H  
ATOM   4444  HB3 PRO 1 288      67.127  57.401  48.027  0.00  0.00           H  
ATOM   4445  HG2 PRO 1 288      64.363  57.427  47.053  0.00  0.00           H  
ATOM   4446  HG3 PRO 1 288      65.278  58.840  47.709  0.00  0.00           H  
ATOM   4447  HD2 PRO 1 288      66.516  59.087  45.666  0.00  0.00           H  
ATOM   4448  HD3 PRO 1 288      64.990  58.649  45.049  0.00  0.00           H  
ATOM   4449  N   VAL 1 289      65.946  53.753  46.762  0.00  0.00           N  
ATOM   4450  CA  VAL 1 289      64.980  52.611  46.832  0.00  0.00           C  
ATOM   4451  C   VAL 1 289      63.898  52.976  47.894  0.00  0.00           C  
ATOM   4452  O   VAL 1 289      64.121  53.836  48.736  0.00  0.00           O  
ATOM   4453  CB  VAL 1 289      65.703  51.270  47.153  0.00  0.00           C  
ATOM   4454  CG1 VAL 1 289      67.025  51.076  46.313  0.00  0.00           C  
ATOM   4455  CG2 VAL 1 289      66.091  51.120  48.621  0.00  0.00           C  
ATOM   4456  H   VAL 1 289      66.820  53.630  47.253  0.00  0.00           H  
ATOM   4457  HA  VAL 1 289      64.533  52.545  45.840  0.00  0.00           H  
ATOM   4458  HB  VAL 1 289      65.060  50.427  46.900  0.00  0.00           H  
ATOM   4459 HG11 VAL 1 289      67.885  51.601  46.729  0.00  0.00           H  
ATOM   4460 HG12 VAL 1 289      67.237  50.014  46.190  0.00  0.00           H  
ATOM   4461 HG13 VAL 1 289      66.888  51.463  45.303  0.00  0.00           H  
ATOM   4462 HG21 VAL 1 289      66.710  51.957  48.943  0.00  0.00           H  
ATOM   4463 HG22 VAL 1 289      65.192  50.961  49.216  0.00  0.00           H  
ATOM   4464 HG23 VAL 1 289      66.744  50.249  48.680  0.00  0.00           H  
ATOM   4465  N   ILE 1 290      62.754  52.278  47.868  0.00  0.00           N  
ATOM   4466  CA  ILE 1 290      61.575  52.518  48.720  0.00  0.00           C  
ATOM   4467  C   ILE 1 290      61.185  51.251  49.398  0.00  0.00           C  
ATOM   4468  O   ILE 1 290      61.172  50.253  48.672  0.00  0.00           O  
ATOM   4469  CB  ILE 1 290      60.480  53.217  47.935  0.00  0.00           C  
ATOM   4470  CG1 ILE 1 290      60.740  54.706  47.354  0.00  0.00           C  
ATOM   4471  CG2 ILE 1 290      59.152  53.230  48.749  0.00  0.00           C  
ATOM   4472  CD1 ILE 1 290      59.558  55.218  46.510  0.00  0.00           C  
ATOM   4473  H   ILE 1 290      62.717  51.567  47.151  0.00  0.00           H  
ATOM   4474  HA  ILE 1 290      61.814  53.191  49.544  0.00  0.00           H  
ATOM   4475  HB  ILE 1 290      60.217  52.584  47.088  0.00  0.00           H  
ATOM   4476 HG12 ILE 1 290      60.964  55.474  48.094  0.00  0.00           H  
ATOM   4477 HG13 ILE 1 290      61.664  54.762  46.779  0.00  0.00           H  
ATOM   4478 HG21 ILE 1 290      58.872  52.220  49.048  0.00  0.00           H  
ATOM   4479 HG22 ILE 1 290      59.175  53.786  49.686  0.00  0.00           H  
ATOM   4480 HG23 ILE 1 290      58.366  53.725  48.179  0.00  0.00           H  
ATOM   4481 HD11 ILE 1 290      58.939  55.838  47.160  0.00  0.00           H  
ATOM   4482 HD12 ILE 1 290      59.915  55.883  45.723  0.00  0.00           H  
ATOM   4483 HD13 ILE 1 290      59.000  54.412  46.033  0.00  0.00           H  
ATOM   4484  N   SER 1 291      60.961  51.229  50.711  0.00  0.00           N  
ATOM   4485  CA  SER 1 291      60.677  50.029  51.478  0.00  0.00           C  
ATOM   4486  C   SER 1 291      59.421  50.196  52.365  0.00  0.00           C  
ATOM   4487  O   SER 1 291      59.312  51.006  53.262  0.00  0.00           O  
ATOM   4488  CB  SER 1 291      61.821  49.652  52.451  0.00  0.00           C  
ATOM   4489  OG  SER 1 291      63.023  49.529  51.737  0.00  0.00           O  
ATOM   4490  H   SER 1 291      61.116  52.096  51.206  0.00  0.00           H  
ATOM   4491  HA  SER 1 291      60.545  49.152  50.844  0.00  0.00           H  
ATOM   4492  HB2 SER 1 291      61.957  50.449  53.182  0.00  0.00           H  
ATOM   4493  HB3 SER 1 291      61.629  48.754  53.038  0.00  0.00           H  
ATOM   4494  HG  SER 1 291      62.872  48.836  51.090  0.00  0.00           H  
ATOM   4495  N   LEU 1 292      58.484  49.310  52.090  0.00  0.00           N  
ATOM   4496  CA  LEU 1 292      57.332  49.095  52.970  0.00  0.00           C  
ATOM   4497  C   LEU 1 292      57.646  47.986  54.011  0.00  0.00           C  
ATOM   4498  O   LEU 1 292      57.763  46.771  53.603  0.00  0.00           O  
ATOM   4499  CB  LEU 1 292      56.032  48.854  52.113  0.00  0.00           C  
ATOM   4500  CG  LEU 1 292      55.404  49.986  51.306  0.00  0.00           C  
ATOM   4501  CD1 LEU 1 292      56.356  50.534  50.236  0.00  0.00           C  
ATOM   4502  CD2 LEU 1 292      54.137  49.434  50.666  0.00  0.00           C  
ATOM   4503  H   LEU 1 292      58.669  48.574  51.422  0.00  0.00           H  
ATOM   4504  HA  LEU 1 292      57.102  49.956  53.598  0.00  0.00           H  
ATOM   4505  HB2 LEU 1 292      56.265  47.947  51.555  0.00  0.00           H  
ATOM   4506  HB3 LEU 1 292      55.316  48.470  52.839  0.00  0.00           H  
ATOM   4507  HG  LEU 1 292      55.172  50.867  51.905  0.00  0.00           H  
ATOM   4508 HD11 LEU 1 292      55.762  51.097  49.517  0.00  0.00           H  
ATOM   4509 HD12 LEU 1 292      57.038  51.190  50.777  0.00  0.00           H  
ATOM   4510 HD13 LEU 1 292      56.905  49.721  49.761  0.00  0.00           H  
ATOM   4511 HD21 LEU 1 292      53.333  49.260  51.381  0.00  0.00           H  
ATOM   4512 HD22 LEU 1 292      53.736  50.173  49.972  0.00  0.00           H  
ATOM   4513 HD23 LEU 1 292      54.479  48.633  50.011  0.00  0.00           H  
ATOM   4514  N   TYR 1 293      57.603  48.341  55.277  0.00  0.00           N  
ATOM   4515  CA  TYR 1 293      57.688  47.324  56.377  0.00  0.00           C  
ATOM   4516  C   TYR 1 293      56.250  46.975  56.662  0.00  0.00           C  
ATOM   4517  O   TYR 1 293      55.410  47.692  57.069  0.00  0.00           O  
ATOM   4518  CB  TYR 1 293      58.415  47.925  57.532  0.00  0.00           C  
ATOM   4519  CG  TYR 1 293      59.915  48.012  57.455  0.00  0.00           C  
ATOM   4520  CD1 TYR 1 293      60.468  48.936  56.558  0.00  0.00           C  
ATOM   4521  CD2 TYR 1 293      60.688  47.302  58.383  0.00  0.00           C  
ATOM   4522  CE1 TYR 1 293      61.869  49.170  56.705  0.00  0.00           C  
ATOM   4523  CE2 TYR 1 293      62.096  47.454  58.406  0.00  0.00           C  
ATOM   4524  CZ  TYR 1 293      62.634  48.395  57.537  0.00  0.00           C  
ATOM   4525  OH  TYR 1 293      63.930  48.713  57.656  0.00  0.00           O  
ATOM   4526  H   TYR 1 293      57.337  49.286  55.511  0.00  0.00           H  
ATOM   4527  HA  TYR 1 293      58.302  46.502  56.010  0.00  0.00           H  
ATOM   4528  HB2 TYR 1 293      57.989  48.912  57.714  0.00  0.00           H  
ATOM   4529  HB3 TYR 1 293      58.277  47.259  58.383  0.00  0.00           H  
ATOM   4530  HD1 TYR 1 293      59.862  49.455  55.829  0.00  0.00           H  
ATOM   4531  HD2 TYR 1 293      60.179  46.582  59.007  0.00  0.00           H  
ATOM   4532  HE1 TYR 1 293      62.297  49.852  55.985  0.00  0.00           H  
ATOM   4533  HE2 TYR 1 293      62.704  46.941  59.137  0.00  0.00           H  
ATOM   4534  HH  TYR 1 293      64.193  49.522  57.211  0.00  0.00           H  
ATOM   4535  N   LEU 1 294      56.057  45.646  56.745  0.00  0.00           N  
ATOM   4536  CA  LEU 1 294      54.743  45.000  56.893  0.00  0.00           C  
ATOM   4537  C   LEU 1 294      54.584  44.268  58.265  0.00  0.00           C  
ATOM   4538  O   LEU 1 294      55.496  43.844  58.920  0.00  0.00           O  
ATOM   4539  CB  LEU 1 294      54.597  44.069  55.692  0.00  0.00           C  
ATOM   4540  CG  LEU 1 294      54.621  44.688  54.293  0.00  0.00           C  
ATOM   4541  CD1 LEU 1 294      54.004  43.596  53.390  0.00  0.00           C  
ATOM   4542  CD2 LEU 1 294      53.776  45.978  54.075  0.00  0.00           C  
ATOM   4543  H   LEU 1 294      56.779  44.958  56.586  0.00  0.00           H  
ATOM   4544  HA  LEU 1 294      53.886  45.666  56.794  0.00  0.00           H  
ATOM   4545  HB2 LEU 1 294      55.418  43.353  55.646  0.00  0.00           H  
ATOM   4546  HB3 LEU 1 294      53.613  43.605  55.759  0.00  0.00           H  
ATOM   4547  HG  LEU 1 294      55.627  44.950  53.963  0.00  0.00           H  
ATOM   4548 HD11 LEU 1 294      54.383  42.582  53.516  0.00  0.00           H  
ATOM   4549 HD12 LEU 1 294      52.951  43.516  53.661  0.00  0.00           H  
ATOM   4550 HD13 LEU 1 294      54.068  43.894  52.344  0.00  0.00           H  
ATOM   4551 HD21 LEU 1 294      52.743  45.828  54.389  0.00  0.00           H  
ATOM   4552 HD22 LEU 1 294      54.177  46.767  54.711  0.00  0.00           H  
ATOM   4553 HD23 LEU 1 294      53.880  46.264  53.028  0.00  0.00           H  
ATOM   4554  N   MET 1 295      53.322  44.154  58.730  0.00  0.00           N  
ATOM   4555  CA  MET 1 295      52.941  43.214  59.804  0.00  0.00           C  
ATOM   4556  C   MET 1 295      53.317  41.770  59.417  0.00  0.00           C  
ATOM   4557  O   MET 1 295      52.943  41.385  58.331  0.00  0.00           O  
ATOM   4558  CB  MET 1 295      51.474  43.422  59.970  0.00  0.00           C  
ATOM   4559  CG  MET 1 295      50.922  42.663  61.197  0.00  0.00           C  
ATOM   4560  SD  MET 1 295      49.198  43.143  61.581  0.00  0.00           S  
ATOM   4561  CE  MET 1 295      49.389  44.549  62.661  0.00  0.00           C  
ATOM   4562  H   MET 1 295      52.610  44.435  58.071  0.00  0.00           H  
ATOM   4563  HA  MET 1 295      53.481  43.421  60.728  0.00  0.00           H  
ATOM   4564  HB2 MET 1 295      51.204  44.471  60.089  0.00  0.00           H  
ATOM   4565  HB3 MET 1 295      50.905  43.005  59.139  0.00  0.00           H  
ATOM   4566  HG2 MET 1 295      50.936  41.577  61.108  0.00  0.00           H  
ATOM   4567  HG3 MET 1 295      51.542  43.013  62.022  0.00  0.00           H  
ATOM   4568  HE1 MET 1 295      48.383  44.773  63.016  0.00  0.00           H  
ATOM   4569  HE2 MET 1 295      50.050  44.152  63.432  0.00  0.00           H  
ATOM   4570  HE3 MET 1 295      49.893  45.336  62.102  0.00  0.00           H  
ATOM   4571  N   GLY 1 296      54.109  41.011  60.221  0.00  0.00           N  
ATOM   4572  CA  GLY 1 296      54.388  39.584  59.997  0.00  0.00           C  
ATOM   4573  C   GLY 1 296      53.357  38.575  60.655  0.00  0.00           C  
ATOM   4574  O   GLY 1 296      52.278  38.930  61.246  0.00  0.00           O  
ATOM   4575  H   GLY 1 296      54.552  41.393  61.044  0.00  0.00           H  
ATOM   4576  HA2 GLY 1 296      54.435  39.296  58.947  0.00  0.00           H  
ATOM   4577  HA3 GLY 1 296      55.391  39.304  60.317  0.00  0.00           H  
ATOM   4578  N   GLU 1 297      53.715  37.286  60.564  0.00  0.00           N  
ATOM   4579  CA  GLU 1 297      52.967  36.123  61.117  0.00  0.00           C  
ATOM   4580  C   GLU 1 297      53.096  35.837  62.650  0.00  0.00           C  
ATOM   4581  O   GLU 1 297      52.123  35.503  63.351  0.00  0.00           O  
ATOM   4582  CB  GLU 1 297      53.244  34.817  60.389  0.00  0.00           C  
ATOM   4583  CG  GLU 1 297      52.936  35.015  58.857  0.00  0.00           C  
ATOM   4584  CD  GLU 1 297      52.922  33.561  58.401  0.00  0.00           C  
ATOM   4585  OE1 GLU 1 297      53.987  32.957  58.168  0.00  0.00           O  
ATOM   4586  OE2 GLU 1 297      51.791  32.950  58.254  0.00  0.00           O  
ATOM   4587  H   GLU 1 297      54.531  37.071  60.008  0.00  0.00           H  
ATOM   4588  HA  GLU 1 297      51.906  36.288  60.931  0.00  0.00           H  
ATOM   4589  HB2 GLU 1 297      54.272  34.472  60.504  0.00  0.00           H  
ATOM   4590  HB3 GLU 1 297      52.571  34.063  60.797  0.00  0.00           H  
ATOM   4591  HG2 GLU 1 297      51.996  35.557  58.758  0.00  0.00           H  
ATOM   4592  HG3 GLU 1 297      53.771  35.510  58.360  0.00  0.00           H  
ATOM   4593  N   VAL 1 298      54.345  36.244  63.183  0.00  0.00           N  
ATOM   4594  CA  VAL 1 298      54.741  35.988  64.617  0.00  0.00           C  
ATOM   4595  C   VAL 1 298      54.496  37.131  65.570  0.00  0.00           C  
ATOM   4596  O   VAL 1 298      54.476  38.306  65.148  0.00  0.00           O  
ATOM   4597  CB  VAL 1 298      56.213  35.588  64.643  0.00  0.00           C  
ATOM   4598  CG1 VAL 1 298      56.931  35.402  65.978  0.00  0.00           C  
ATOM   4599  CG2 VAL 1 298      56.339  34.204  63.935  0.00  0.00           C  
ATOM   4600  H   VAL 1 298      55.011  36.488  62.464  0.00  0.00           H  
ATOM   4601  HA  VAL 1 298      54.142  35.129  64.920  0.00  0.00           H  
ATOM   4602  HB  VAL 1 298      56.815  36.284  64.059  0.00  0.00           H  
ATOM   4603 HG11 VAL 1 298      57.126  36.337  66.504  0.00  0.00           H  
ATOM   4604 HG12 VAL 1 298      56.354  34.748  66.632  0.00  0.00           H  
ATOM   4605 HG13 VAL 1 298      57.942  35.005  65.882  0.00  0.00           H  
ATOM   4606 HG21 VAL 1 298      57.149  33.566  64.287  0.00  0.00           H  
ATOM   4607 HG22 VAL 1 298      55.390  33.684  64.070  0.00  0.00           H  
ATOM   4608 HG23 VAL 1 298      56.444  34.390  62.866  0.00  0.00           H  
ATOM   4609  N   THR 1 299      54.256  36.848  66.882  0.00  0.00           N  
ATOM   4610  CA  THR 1 299      53.728  37.809  67.806  0.00  0.00           C  
ATOM   4611  C   THR 1 299      54.884  38.911  67.888  0.00  0.00           C  
ATOM   4612  O   THR 1 299      56.063  38.634  68.179  0.00  0.00           O  
ATOM   4613  CB  THR 1 299      53.418  37.239  69.193  0.00  0.00           C  
ATOM   4614  OG1 THR 1 299      52.326  36.361  69.127  0.00  0.00           O  
ATOM   4615  CG2 THR 1 299      53.024  38.144  70.357  0.00  0.00           C  
ATOM   4616  H   THR 1 299      54.040  35.875  67.046  0.00  0.00           H  
ATOM   4617  HA  THR 1 299      52.912  38.323  67.299  0.00  0.00           H  
ATOM   4618  HB  THR 1 299      54.238  36.589  69.498  0.00  0.00           H  
ATOM   4619  HG1 THR 1 299      52.696  35.523  68.842  0.00  0.00           H  
ATOM   4620 HG21 THR 1 299      52.785  37.502  71.205  0.00  0.00           H  
ATOM   4621 HG22 THR 1 299      53.881  38.799  70.514  0.00  0.00           H  
ATOM   4622 HG23 THR 1 299      52.185  38.762  70.038  0.00  0.00           H  
ATOM   4623  N   ASN 1 300      54.518  40.116  67.565  0.00  0.00           N  
ATOM   4624  CA  ASN 1 300      55.382  41.263  67.468  0.00  0.00           C  
ATOM   4625  C   ASN 1 300      56.516  41.273  66.423  0.00  0.00           C  
ATOM   4626  O   ASN 1 300      57.460  42.035  66.499  0.00  0.00           O  
ATOM   4627  CB  ASN 1 300      55.963  41.605  68.889  0.00  0.00           C  
ATOM   4628  CG  ASN 1 300      54.933  41.728  70.047  0.00  0.00           C  
ATOM   4629  OD1 ASN 1 300      53.816  42.164  69.902  0.00  0.00           O  
ATOM   4630  ND2 ASN 1 300      55.399  41.345  71.269  0.00  0.00           N  
ATOM   4631  H   ASN 1 300      53.525  40.271  67.463  0.00  0.00           H  
ATOM   4632  HA  ASN 1 300      54.866  42.166  67.141  0.00  0.00           H  
ATOM   4633  HB2 ASN 1 300      56.711  40.866  69.175  0.00  0.00           H  
ATOM   4634  HB3 ASN 1 300      56.535  42.533  68.877  0.00  0.00           H  
ATOM   4635 HD21 ASN 1 300      54.777  41.552  72.037  0.00  0.00           H  
ATOM   4636 HD22 ASN 1 300      56.373  41.110  71.392  0.00  0.00           H  
ATOM   4637  N   GLN 1 301      56.508  40.445  65.385  0.00  0.00           N  
ATOM   4638  CA  GLN 1 301      57.542  40.404  64.337  0.00  0.00           C  
ATOM   4639  C   GLN 1 301      57.159  41.206  63.068  0.00  0.00           C  
ATOM   4640  O   GLN 1 301      55.965  41.466  62.834  0.00  0.00           O  
ATOM   4641  CB  GLN 1 301      57.886  38.894  63.953  0.00  0.00           C  
ATOM   4642  CG  GLN 1 301      59.363  38.722  63.499  0.00  0.00           C  
ATOM   4643  CD  GLN 1 301      59.592  37.370  62.911  0.00  0.00           C  
ATOM   4644  OE1 GLN 1 301      59.342  36.948  61.806  0.00  0.00           O  
ATOM   4645  NE2 GLN 1 301      60.000  36.467  63.803  0.00  0.00           N  
ATOM   4646  H   GLN 1 301      55.722  39.811  65.415  0.00  0.00           H  
ATOM   4647  HA  GLN 1 301      58.473  40.856  64.681  0.00  0.00           H  
ATOM   4648  HB2 GLN 1 301      57.580  38.228  64.760  0.00  0.00           H  
ATOM   4649  HB3 GLN 1 301      57.189  38.577  63.179  0.00  0.00           H  
ATOM   4650  HG2 GLN 1 301      59.554  39.364  62.639  0.00  0.00           H  
ATOM   4651  HG3 GLN 1 301      60.028  39.036  64.303  0.00  0.00           H  
ATOM   4652 HE21 GLN 1 301      59.926  35.490  63.559  0.00  0.00           H  
ATOM   4653 HE22 GLN 1 301      60.246  36.853  64.703  0.00  0.00           H  
ATOM   4654  N   SER 1 302      58.116  41.663  62.251  0.00  0.00           N  
ATOM   4655  CA  SER 1 302      57.872  42.434  60.998  0.00  0.00           C  
ATOM   4656  C   SER 1 302      58.936  42.145  59.913  0.00  0.00           C  
ATOM   4657  O   SER 1 302      60.022  41.673  60.250  0.00  0.00           O  
ATOM   4658  CB  SER 1 302      57.948  43.945  61.369  0.00  0.00           C  
ATOM   4659  OG  SER 1 302      59.270  44.294  61.573  0.00  0.00           O  
ATOM   4660  H   SER 1 302      59.071  41.536  62.555  0.00  0.00           H  
ATOM   4661  HA  SER 1 302      56.914  42.102  60.599  0.00  0.00           H  
ATOM   4662  HB2 SER 1 302      57.453  44.496  60.569  0.00  0.00           H  
ATOM   4663  HB3 SER 1 302      57.322  44.121  62.244  0.00  0.00           H  
ATOM   4664  HG  SER 1 302      59.604  43.611  62.159  0.00  0.00           H  
ATOM   4665  N   PHE 1 303      58.691  42.349  58.645  0.00  0.00           N  
ATOM   4666  CA  PHE 1 303      59.679  42.337  57.523  0.00  0.00           C  
ATOM   4667  C   PHE 1 303      59.486  43.435  56.528  0.00  0.00           C  
ATOM   4668  O   PHE 1 303      58.600  44.240  56.763  0.00  0.00           O  
ATOM   4669  CB  PHE 1 303      59.506  40.964  56.806  0.00  0.00           C  
ATOM   4670  CG  PHE 1 303      58.206  40.725  56.054  0.00  0.00           C  
ATOM   4671  CD1 PHE 1 303      56.981  40.570  56.750  0.00  0.00           C  
ATOM   4672  CD2 PHE 1 303      58.289  40.727  54.701  0.00  0.00           C  
ATOM   4673  CE1 PHE 1 303      55.838  40.437  55.997  0.00  0.00           C  
ATOM   4674  CE2 PHE 1 303      57.194  40.470  53.908  0.00  0.00           C  
ATOM   4675  CZ  PHE 1 303      55.903  40.352  54.514  0.00  0.00           C  
ATOM   4676  H   PHE 1 303      57.819  42.822  58.456  0.00  0.00           H  
ATOM   4677  HA  PHE 1 303      60.706  42.327  57.889  0.00  0.00           H  
ATOM   4678  HB2 PHE 1 303      60.364  40.659  56.206  0.00  0.00           H  
ATOM   4679  HB3 PHE 1 303      59.556  40.268  57.643  0.00  0.00           H  
ATOM   4680  HD1 PHE 1 303      56.829  40.580  57.819  0.00  0.00           H  
ATOM   4681  HD2 PHE 1 303      59.207  41.024  54.215  0.00  0.00           H  
ATOM   4682  HE1 PHE 1 303      54.906  40.453  56.542  0.00  0.00           H  
ATOM   4683  HE2 PHE 1 303      57.315  40.533  52.836  0.00  0.00           H  
ATOM   4684  HZ  PHE 1 303      55.062  40.180  53.859  0.00  0.00           H  
ATOM   4685  N   ARG 1 304      60.194  43.487  55.372  0.00  0.00           N  
ATOM   4686  CA  ARG 1 304      60.123  44.524  54.333  0.00  0.00           C  
ATOM   4687  C   ARG 1 304      60.143  43.953  52.965  0.00  0.00           C  
ATOM   4688  O   ARG 1 304      60.925  43.106  52.645  0.00  0.00           O  
ATOM   4689  CB  ARG 1 304      61.237  45.567  54.551  0.00  0.00           C  
ATOM   4690  CG  ARG 1 304      62.729  45.194  54.387  0.00  0.00           C  
ATOM   4691  CD  ARG 1 304      63.639  46.386  54.193  0.00  0.00           C  
ATOM   4692  NE  ARG 1 304      65.060  45.925  54.056  0.00  0.00           N  
ATOM   4693  CZ  ARG 1 304      65.933  46.104  54.957  0.00  0.00           C  
ATOM   4694  NH1 ARG 1 304      65.884  46.915  55.937  0.00  0.00           N  
ATOM   4695  NH2 ARG 1 304      67.082  45.514  54.871  0.00  0.00           N  
ATOM   4696  H   ARG 1 304      60.871  42.794  55.090  0.00  0.00           H  
ATOM   4697  HA  ARG 1 304      59.238  45.134  54.511  0.00  0.00           H  
ATOM   4698  HB2 ARG 1 304      60.999  46.386  53.872  0.00  0.00           H  
ATOM   4699  HB3 ARG 1 304      61.113  45.858  55.594  0.00  0.00           H  
ATOM   4700  HG2 ARG 1 304      62.921  44.815  55.390  0.00  0.00           H  
ATOM   4701  HG3 ARG 1 304      62.877  44.450  53.604  0.00  0.00           H  
ATOM   4702  HD2 ARG 1 304      63.450  46.964  53.288  0.00  0.00           H  
ATOM   4703  HD3 ARG 1 304      63.453  47.083  55.010  0.00  0.00           H  
ATOM   4704  HE  ARG 1 304      65.384  45.484  53.207  0.00  0.00           H  
ATOM   4705 HH11 ARG 1 304      66.643  46.981  56.601  0.00  0.00           H  
ATOM   4706 HH12 ARG 1 304      65.043  47.469  56.014  0.00  0.00           H  
ATOM   4707 HH21 ARG 1 304      67.874  45.887  55.374  0.00  0.00           H  
ATOM   4708 HH22 ARG 1 304      67.217  44.828  54.141  0.00  0.00           H  
ATOM   4709  N   ILE 1 305      59.264  44.587  52.100  0.00  0.00           N  
ATOM   4710  CA  ILE 1 305      59.275  44.511  50.638  0.00  0.00           C  
ATOM   4711  C   ILE 1 305      59.986  45.844  50.155  0.00  0.00           C  
ATOM   4712  O   ILE 1 305      59.583  46.892  50.612  0.00  0.00           O  
ATOM   4713  CB  ILE 1 305      57.895  44.029  50.118  0.00  0.00           C  
ATOM   4714  CG1 ILE 1 305      56.844  45.122  50.097  0.00  0.00           C  
ATOM   4715  CG2 ILE 1 305      57.323  42.790  50.941  0.00  0.00           C  
ATOM   4716  CD1 ILE 1 305      55.624  44.932  49.142  0.00  0.00           C  
ATOM   4717  H   ILE 1 305      58.679  45.283  52.540  0.00  0.00           H  
ATOM   4718  HA  ILE 1 305      59.885  43.680  50.285  0.00  0.00           H  
ATOM   4719  HB  ILE 1 305      58.075  43.537  49.162  0.00  0.00           H  
ATOM   4720 HG12 ILE 1 305      56.486  45.381  51.093  0.00  0.00           H  
ATOM   4721 HG13 ILE 1 305      57.374  46.034  49.821  0.00  0.00           H  
ATOM   4722 HG21 ILE 1 305      58.104  42.042  51.082  0.00  0.00           H  
ATOM   4723 HG22 ILE 1 305      57.022  43.258  51.879  0.00  0.00           H  
ATOM   4724 HG23 ILE 1 305      56.492  42.419  50.342  0.00  0.00           H  
ATOM   4725 HD11 ILE 1 305      56.014  44.443  48.250  0.00  0.00           H  
ATOM   4726 HD12 ILE 1 305      54.905  44.225  49.556  0.00  0.00           H  
ATOM   4727 HD13 ILE 1 305      55.126  45.865  48.877  0.00  0.00           H  
ATOM   4728  N   THR 1 306      61.022  45.732  49.313  0.00  0.00           N  
ATOM   4729  CA  THR 1 306      61.855  46.918  48.916  0.00  0.00           C  
ATOM   4730  C   THR 1 306      61.823  47.039  47.433  0.00  0.00           C  
ATOM   4731  O   THR 1 306      62.254  46.137  46.709  0.00  0.00           O  
ATOM   4732  CB  THR 1 306      63.316  46.753  49.309  0.00  0.00           C  
ATOM   4733  OG1 THR 1 306      63.434  46.872  50.690  0.00  0.00           O  
ATOM   4734  CG2 THR 1 306      64.273  47.926  48.828  0.00  0.00           C  
ATOM   4735  H   THR 1 306      61.419  44.855  49.006  0.00  0.00           H  
ATOM   4736  HA  THR 1 306      61.623  47.815  49.490  0.00  0.00           H  
ATOM   4737  HB  THR 1 306      63.707  45.798  48.957  0.00  0.00           H  
ATOM   4738  HG1 THR 1 306      64.352  46.904  50.970  0.00  0.00           H  
ATOM   4739 HG21 THR 1 306      65.194  47.499  49.224  0.00  0.00           H  
ATOM   4740 HG22 THR 1 306      64.341  48.039  47.746  0.00  0.00           H  
ATOM   4741 HG23 THR 1 306      64.124  48.894  49.307  0.00  0.00           H  
ATOM   4742  N   ILE 1 307      61.348  48.155  46.860  0.00  0.00           N  
ATOM   4743  CA  ILE 1 307      61.324  48.477  45.442  0.00  0.00           C  
ATOM   4744  C   ILE 1 307      62.436  49.444  44.922  0.00  0.00           C  
ATOM   4745  O   ILE 1 307      62.837  50.435  45.510  0.00  0.00           O  
ATOM   4746  CB  ILE 1 307      59.891  48.966  45.079  0.00  0.00           C  
ATOM   4747  CG1 ILE 1 307      59.426  50.222  45.880  0.00  0.00           C  
ATOM   4748  CG2 ILE 1 307      58.794  47.872  45.195  0.00  0.00           C  
ATOM   4749  CD1 ILE 1 307      58.103  50.891  45.483  0.00  0.00           C  
ATOM   4750  H   ILE 1 307      61.181  48.886  47.538  0.00  0.00           H  
ATOM   4751  HA  ILE 1 307      61.361  47.528  44.907  0.00  0.00           H  
ATOM   4752  HB  ILE 1 307      59.894  49.308  44.044  0.00  0.00           H  
ATOM   4753 HG12 ILE 1 307      59.308  49.972  46.935  0.00  0.00           H  
ATOM   4754 HG13 ILE 1 307      60.295  50.880  45.886  0.00  0.00           H  
ATOM   4755 HG21 ILE 1 307      59.151  47.088  44.526  0.00  0.00           H  
ATOM   4756 HG22 ILE 1 307      58.667  47.640  46.252  0.00  0.00           H  
ATOM   4757 HG23 ILE 1 307      57.867  48.233  44.750  0.00  0.00           H  
ATOM   4758 HD11 ILE 1 307      57.212  50.329  45.762  0.00  0.00           H  
ATOM   4759 HD12 ILE 1 307      58.045  51.862  45.975  0.00  0.00           H  
ATOM   4760 HD13 ILE 1 307      58.204  50.995  44.403  0.00  0.00           H  
ATOM   4761  N   LEU 1 308      62.897  49.236  43.707  0.00  0.00           N  
ATOM   4762  CA  LEU 1 308      63.763  50.119  43.027  0.00  0.00           C  
ATOM   4763  C   LEU 1 308      63.075  51.301  42.348  0.00  0.00           C  
ATOM   4764  O   LEU 1 308      61.796  51.290  42.187  0.00  0.00           O  
ATOM   4765  CB  LEU 1 308      64.516  49.306  41.919  0.00  0.00           C  
ATOM   4766  CG  LEU 1 308      65.265  47.982  42.466  0.00  0.00           C  
ATOM   4767  CD1 LEU 1 308      66.071  47.659  41.196  0.00  0.00           C  
ATOM   4768  CD2 LEU 1 308      66.073  48.447  43.664  0.00  0.00           C  
ATOM   4769  H   LEU 1 308      62.387  48.509  43.227  0.00  0.00           H  
ATOM   4770  HA  LEU 1 308      64.456  50.549  43.751  0.00  0.00           H  
ATOM   4771  HB2 LEU 1 308      63.810  49.028  41.136  0.00  0.00           H  
ATOM   4772  HB3 LEU 1 308      65.280  49.977  41.526  0.00  0.00           H  
ATOM   4773  HG  LEU 1 308      64.583  47.138  42.566  0.00  0.00           H  
ATOM   4774 HD11 LEU 1 308      65.436  47.607  40.312  0.00  0.00           H  
ATOM   4775 HD12 LEU 1 308      66.768  48.448  40.910  0.00  0.00           H  
ATOM   4776 HD13 LEU 1 308      66.583  46.709  41.349  0.00  0.00           H  
ATOM   4777 HD21 LEU 1 308      66.937  47.803  43.824  0.00  0.00           H  
ATOM   4778 HD22 LEU 1 308      66.445  49.467  43.576  0.00  0.00           H  
ATOM   4779 HD23 LEU 1 308      65.443  48.431  44.554  0.00  0.00           H  
ATOM   4780  N   PRO 1 309      63.795  52.377  41.907  0.00  0.00           N  
ATOM   4781  CA  PRO 1 309      63.295  53.416  41.007  0.00  0.00           C  
ATOM   4782  C   PRO 1 309      62.578  52.742  39.754  0.00  0.00           C  
ATOM   4783  O   PRO 1 309      61.512  53.155  39.422  0.00  0.00           O  
ATOM   4784  CB  PRO 1 309      64.550  54.209  40.666  0.00  0.00           C  
ATOM   4785  CG  PRO 1 309      65.505  54.062  41.839  0.00  0.00           C  
ATOM   4786  CD  PRO 1 309      65.168  52.653  42.352  0.00  0.00           C  
ATOM   4787  HA  PRO 1 309      62.565  54.000  41.567  0.00  0.00           H  
ATOM   4788  HB2 PRO 1 309      65.133  53.732  39.878  0.00  0.00           H  
ATOM   4789  HB3 PRO 1 309      64.429  55.254  40.378  0.00  0.00           H  
ATOM   4790  HG2 PRO 1 309      66.507  54.151  41.419  0.00  0.00           H  
ATOM   4791  HG3 PRO 1 309      65.171  54.802  42.566  0.00  0.00           H  
ATOM   4792  HD2 PRO 1 309      65.301  52.639  43.434  0.00  0.00           H  
ATOM   4793  HD3 PRO 1 309      65.833  51.931  41.878  0.00  0.00           H  
ATOM   4794  N   GLN 1 310      63.205  51.633  39.221  0.00  0.00           N  
ATOM   4795  CA  GLN 1 310      62.681  50.888  38.086  0.00  0.00           C  
ATOM   4796  C   GLN 1 310      61.142  50.592  38.233  0.00  0.00           C  
ATOM   4797  O   GLN 1 310      60.427  50.447  37.265  0.00  0.00           O  
ATOM   4798  CB  GLN 1 310      63.488  49.592  37.915  0.00  0.00           C  
ATOM   4799  CG  GLN 1 310      64.769  49.644  37.088  0.00  0.00           C  
ATOM   4800  CD  GLN 1 310      66.041  50.005  37.950  0.00  0.00           C  
ATOM   4801  OE1 GLN 1 310      65.832  50.767  38.930  0.00  0.00           O  
ATOM   4802  NE2 GLN 1 310      67.238  49.478  37.760  0.00  0.00           N  
ATOM   4803  H   GLN 1 310      64.178  51.493  39.456  0.00  0.00           H  
ATOM   4804  HA  GLN 1 310      62.732  51.491  37.179  0.00  0.00           H  
ATOM   4805  HB2 GLN 1 310      63.729  49.125  38.871  0.00  0.00           H  
ATOM   4806  HB3 GLN 1 310      62.828  48.958  37.323  0.00  0.00           H  
ATOM   4807  HG2 GLN 1 310      64.985  48.641  36.721  0.00  0.00           H  
ATOM   4808  HG3 GLN 1 310      64.702  50.357  36.266  0.00  0.00           H  
ATOM   4809 HE21 GLN 1 310      67.995  49.776  38.358  0.00  0.00           H  
ATOM   4810 HE22 GLN 1 310      67.408  48.967  36.906  0.00  0.00           H  
ATOM   4811  N   GLN 1 311      60.703  50.356  39.462  0.00  0.00           N  
ATOM   4812  CA  GLN 1 311      59.242  49.980  39.690  0.00  0.00           C  
ATOM   4813  C   GLN 1 311      58.295  51.173  39.705  0.00  0.00           C  
ATOM   4814  O   GLN 1 311      57.204  51.179  39.108  0.00  0.00           O  
ATOM   4815  CB  GLN 1 311      59.114  49.107  40.902  0.00  0.00           C  
ATOM   4816  CG  GLN 1 311      59.597  47.657  40.593  0.00  0.00           C  
ATOM   4817  CD  GLN 1 311      61.086  47.597  40.744  0.00  0.00           C  
ATOM   4818  OE1 GLN 1 311      61.549  48.086  41.786  0.00  0.00           O  
ATOM   4819  NE2 GLN 1 311      61.781  46.890  39.866  0.00  0.00           N  
ATOM   4820  H   GLN 1 311      61.252  50.463  40.303  0.00  0.00           H  
ATOM   4821  HA  GLN 1 311      58.917  49.312  38.892  0.00  0.00           H  
ATOM   4822  HB2 GLN 1 311      59.558  49.553  41.792  0.00  0.00           H  
ATOM   4823  HB3 GLN 1 311      58.054  49.154  41.149  0.00  0.00           H  
ATOM   4824  HG2 GLN 1 311      59.009  47.033  41.266  0.00  0.00           H  
ATOM   4825  HG3 GLN 1 311      59.183  47.385  39.622  0.00  0.00           H  
ATOM   4826 HE21 GLN 1 311      62.781  46.752  39.867  0.00  0.00           H  
ATOM   4827 HE22 GLN 1 311      61.207  46.389  39.203  0.00  0.00           H  
ATOM   4828  N   TYR 1 312      58.681  52.200  40.448  0.00  0.00           N  
ATOM   4829  CA  TYR 1 312      57.909  53.466  40.698  0.00  0.00           C  
ATOM   4830  C   TYR 1 312      58.074  54.645  39.616  0.00  0.00           C  
ATOM   4831  O   TYR 1 312      57.239  55.529  39.626  0.00  0.00           O  
ATOM   4832  CB  TYR 1 312      58.210  53.991  42.092  0.00  0.00           C  
ATOM   4833  CG  TYR 1 312      59.514  54.740  42.472  0.00  0.00           C  
ATOM   4834  CD1 TYR 1 312      59.620  56.131  42.301  0.00  0.00           C  
ATOM   4835  CD2 TYR 1 312      60.555  54.071  43.144  0.00  0.00           C  
ATOM   4836  CE1 TYR 1 312      60.780  56.710  42.843  0.00  0.00           C  
ATOM   4837  CE2 TYR 1 312      61.681  54.686  43.717  0.00  0.00           C  
ATOM   4838  CZ  TYR 1 312      61.775  56.072  43.564  0.00  0.00           C  
ATOM   4839  OH  TYR 1 312      62.928  56.710  44.012  0.00  0.00           O  
ATOM   4840  H   TYR 1 312      59.520  52.053  40.991  0.00  0.00           H  
ATOM   4841  HA  TYR 1 312      56.828  53.337  40.650  0.00  0.00           H  
ATOM   4842  HB2 TYR 1 312      57.432  54.698  42.380  0.00  0.00           H  
ATOM   4843  HB3 TYR 1 312      58.322  53.109  42.723  0.00  0.00           H  
ATOM   4844  HD1 TYR 1 312      58.821  56.704  41.854  0.00  0.00           H  
ATOM   4845  HD2 TYR 1 312      60.372  53.009  43.224  0.00  0.00           H  
ATOM   4846  HE1 TYR 1 312      60.973  57.766  42.727  0.00  0.00           H  
ATOM   4847  HE2 TYR 1 312      62.512  54.153  44.153  0.00  0.00           H  
ATOM   4848  HH  TYR 1 312      63.486  56.115  44.517  0.00  0.00           H  
ATOM   4849  N   LEU 1 313      59.150  54.634  38.813  0.00  0.00           N  
ATOM   4850  CA  LEU 1 313      59.317  55.425  37.592  0.00  0.00           C  
ATOM   4851  C   LEU 1 313      58.948  54.483  36.479  0.00  0.00           C  
ATOM   4852  O   LEU 1 313      59.701  53.640  35.894  0.00  0.00           O  
ATOM   4853  CB  LEU 1 313      60.899  55.790  37.427  0.00  0.00           C  
ATOM   4854  CG  LEU 1 313      61.223  56.443  38.812  0.00  0.00           C  
ATOM   4855  CD1 LEU 1 313      62.650  56.856  38.780  0.00  0.00           C  
ATOM   4856  CD2 LEU 1 313      60.293  57.608  39.242  0.00  0.00           C  
ATOM   4857  H   LEU 1 313      59.812  53.881  38.925  0.00  0.00           H  
ATOM   4858  HA  LEU 1 313      58.645  56.283  37.622  0.00  0.00           H  
ATOM   4859  HB2 LEU 1 313      61.336  54.810  37.233  0.00  0.00           H  
ATOM   4860  HB3 LEU 1 313      61.087  56.453  36.582  0.00  0.00           H  
ATOM   4861  HG  LEU 1 313      61.122  55.694  39.597  0.00  0.00           H  
ATOM   4862 HD11 LEU 1 313      62.764  57.425  37.857  0.00  0.00           H  
ATOM   4863 HD12 LEU 1 313      62.883  57.399  39.696  0.00  0.00           H  
ATOM   4864 HD13 LEU 1 313      63.354  56.026  38.723  0.00  0.00           H  
ATOM   4865 HD21 LEU 1 313      59.317  57.225  39.542  0.00  0.00           H  
ATOM   4866 HD22 LEU 1 313      60.743  58.028  40.142  0.00  0.00           H  
ATOM   4867 HD23 LEU 1 313      60.165  58.301  38.410  0.00  0.00           H  
ATOM   4868  N   ARG 1 314      57.707  54.600  36.008  0.00  0.00           N  
ATOM   4869  CA  ARG 1 314      57.145  53.680  35.026  0.00  0.00           C  
ATOM   4870  C   ARG 1 314      57.066  54.320  33.589  0.00  0.00           C  
ATOM   4871  O   ARG 1 314      57.019  55.584  33.486  0.00  0.00           O  
ATOM   4872  CB  ARG 1 314      55.740  53.381  35.609  0.00  0.00           C  
ATOM   4873  CG  ARG 1 314      55.820  52.612  36.858  0.00  0.00           C  
ATOM   4874  CD  ARG 1 314      54.469  51.994  37.313  0.00  0.00           C  
ATOM   4875  NE  ARG 1 314      54.092  50.974  36.275  0.00  0.00           N  
ATOM   4876  CZ  ARG 1 314      54.312  49.658  36.267  0.00  0.00           C  
ATOM   4877  NH1 ARG 1 314      53.662  48.945  35.388  0.00  0.00           N  
ATOM   4878  NH2 ARG 1 314      55.103  49.137  37.121  0.00  0.00           N  
ATOM   4879  H   ARG 1 314      57.270  55.421  36.401  0.00  0.00           H  
ATOM   4880  HA  ARG 1 314      57.733  52.764  35.092  0.00  0.00           H  
ATOM   4881  HB2 ARG 1 314      55.192  54.308  35.778  0.00  0.00           H  
ATOM   4882  HB3 ARG 1 314      55.209  52.740  34.906  0.00  0.00           H  
ATOM   4883  HG2 ARG 1 314      56.503  51.793  36.633  0.00  0.00           H  
ATOM   4884  HG3 ARG 1 314      56.248  53.081  37.744  0.00  0.00           H  
ATOM   4885  HD2 ARG 1 314      54.556  51.482  38.272  0.00  0.00           H  
ATOM   4886  HD3 ARG 1 314      53.710  52.763  37.460  0.00  0.00           H  
ATOM   4887  HE  ARG 1 314      53.680  51.249  35.395  0.00  0.00           H  
ATOM   4888 HH11 ARG 1 314      53.883  47.962  35.326  0.00  0.00           H  
ATOM   4889 HH12 ARG 1 314      52.989  49.275  34.712  0.00  0.00           H  
ATOM   4890 HH21 ARG 1 314      55.616  48.328  36.800  0.00  0.00           H  
ATOM   4891 HH22 ARG 1 314      55.683  49.649  37.770  0.00  0.00           H  
ATOM   4892  N   PRO 1 315      57.207  53.424  32.598  0.00  0.00           N  
ATOM   4893  CA  PRO 1 315      57.632  53.835  31.234  0.00  0.00           C  
ATOM   4894  C   PRO 1 315      56.566  54.695  30.456  0.00  0.00           C  
ATOM   4895  O   PRO 1 315      55.339  54.465  30.659  0.00  0.00           O  
ATOM   4896  CB  PRO 1 315      57.966  52.596  30.471  0.00  0.00           C  
ATOM   4897  CG  PRO 1 315      57.155  51.494  31.176  0.00  0.00           C  
ATOM   4898  CD  PRO 1 315      56.879  51.977  32.623  0.00  0.00           C  
ATOM   4899  HA  PRO 1 315      58.510  54.466  31.369  0.00  0.00           H  
ATOM   4900  HB2 PRO 1 315      57.928  52.778  29.397  0.00  0.00           H  
ATOM   4901  HB3 PRO 1 315      59.028  52.465  30.676  0.00  0.00           H  
ATOM   4902  HG2 PRO 1 315      56.184  51.370  30.696  0.00  0.00           H  
ATOM   4903  HG3 PRO 1 315      57.587  50.494  31.146  0.00  0.00           H  
ATOM   4904  HD2 PRO 1 315      55.865  51.714  32.923  0.00  0.00           H  
ATOM   4905  HD3 PRO 1 315      57.525  51.513  33.369  0.00  0.00           H  
ATOM   4906  N   VAL 1 316      57.042  55.536  29.565  0.00  0.00           N  
ATOM   4907  CA  VAL 1 316      56.155  56.331  28.615  0.00  0.00           C  
ATOM   4908  C   VAL 1 316      56.653  56.347  27.109  0.00  0.00           C  
ATOM   4909  O   VAL 1 316      57.722  56.901  26.769  0.00  0.00           O  
ATOM   4910  CB  VAL 1 316      56.003  57.797  29.147  0.00  0.00           C  
ATOM   4911  CG1 VAL 1 316      55.225  57.908  30.554  0.00  0.00           C  
ATOM   4912  CG2 VAL 1 316      55.139  58.485  28.159  0.00  0.00           C  
ATOM   4913  H   VAL 1 316      58.030  55.714  29.456  0.00  0.00           H  
ATOM   4914  HA  VAL 1 316      55.128  55.975  28.696  0.00  0.00           H  
ATOM   4915  HB  VAL 1 316      56.961  58.279  29.338  0.00  0.00           H  
ATOM   4916 HG11 VAL 1 316      55.841  57.834  31.450  0.00  0.00           H  
ATOM   4917 HG12 VAL 1 316      54.947  58.957  30.660  0.00  0.00           H  
ATOM   4918 HG13 VAL 1 316      54.388  57.224  30.695  0.00  0.00           H  
ATOM   4919 HG21 VAL 1 316      54.221  57.936  27.949  0.00  0.00           H  
ATOM   4920 HG22 VAL 1 316      54.816  59.463  28.515  0.00  0.00           H  
ATOM   4921 HG23 VAL 1 316      55.682  58.691  27.237  0.00  0.00           H  
ATOM   4922  N   GLU 1 317      55.879  55.725  26.240  0.00  0.00           N  
ATOM   4923  CA  GLU 1 317      56.170  55.844  24.806  0.00  0.00           C  
ATOM   4924  C   GLU 1 317      55.863  57.247  24.337  0.00  0.00           C  
ATOM   4925  O   GLU 1 317      54.807  57.823  24.650  0.00  0.00           O  
ATOM   4926  CB  GLU 1 317      55.433  54.733  24.058  0.00  0.00           C  
ATOM   4927  CG  GLU 1 317      55.988  53.369  24.238  0.00  0.00           C  
ATOM   4928  CD  GLU 1 317      56.127  52.915  25.684  0.00  0.00           C  
ATOM   4929  OE1 GLU 1 317      55.095  52.470  26.256  0.00  0.00           O  
ATOM   4930  OE2 GLU 1 317      57.190  52.952  26.221  0.00  0.00           O  
ATOM   4931  H   GLU 1 317      55.019  55.246  26.466  0.00  0.00           H  
ATOM   4932  HA  GLU 1 317      57.224  55.683  24.578  0.00  0.00           H  
ATOM   4933  HB2 GLU 1 317      54.360  54.604  24.197  0.00  0.00           H  
ATOM   4934  HB3 GLU 1 317      55.474  54.769  22.970  0.00  0.00           H  
ATOM   4935  HG2 GLU 1 317      55.343  52.630  23.763  0.00  0.00           H  
ATOM   4936  HG3 GLU 1 317      56.988  53.347  23.806  0.00  0.00           H  
ATOM   4937  N   ASP 1 318      56.743  57.781  23.423  0.00  0.00           N
[truncated: 4,737,151 more chars]
