# Supplementary material for: Broadening the Scope of Binding Free Energy Calculations Using a Separated Topologies Approach
Source: J Chem Theory Comput. 2023 Jul 24;19(15):5058–76. doi: 10.1021/acs.jctc.3c00282 (PMC10413862; doi:10.1021/acs.jctc.3c00282)
Supplement: Supplementary file 2 — ct3c00282_si_002.zip [file ct3c00282_si_002.zip › SI_paper/BACE1/input/spirocycles/lig_32/solvent.top]

;
;   File lig_32/solvent.top  was generated
;   By user: hannahbaumann (501)
;   On host: dhcp-204152.bio.uci.edu
;   At date: Fri. July  5 11:08:19 2022
;
;   This is a standalone topology file
;
;   Created by:
;   ParmEd:       extract_solvent_orion.py, VERSION 3.2.0
;   Executable:   extract_solvent_orion.py
;   Library dir:  /usr/local/gromacs/share/gromacs/top
;   Command line:
;     extract_solvent_orion.py
;

[ defaults ]
; nbfunc        comb-rule       gen-pairs       fudgeLJ fudgeQQ
1               2               yes             0.5          0.8333      

[ atomtypes ]
; name    at.num    mass    charge ptype  sigma      epsilon
O0            17  35.453200  0.00000000  A      0.4477657     0.14891274
O1            11  22.989769  0.00000000  A     0.24392807     0.36584603
O2             6  12.010780  0.00000000  A     0.34806469     0.36350306
O3             6  12.010780  0.00000000  A     0.34806469     0.36350306
O4             6  12.010780  0.00000000  A     0.34806469     0.36350306
O5             6  12.010780  0.00000000  A     0.34806469     0.36350306
O6             6  12.010780  0.00000000  A     0.34806469     0.36350306
O7             6  12.010780  0.00000000  A     0.34806469     0.36350306
O8             6  12.010780  0.00000000  A     0.34806469     0.36350306
O9             6  12.010780  0.00000000  A     0.34806469     0.36350306
O10            6  12.010780  0.00000000  A     0.34806469     0.36350306
O11            6  12.010780  0.00000000  A     0.34806469     0.36350306
O12            6  12.010780  0.00000000  A     0.34806469     0.36350306
O13            6  12.010780  0.00000000  A     0.34806469     0.36350306
O14            6  12.010780  0.00000000  A     0.34806469     0.36350306
O15            6  12.010780  0.00000000  A     0.33795318     0.45538912
O16            6  12.010780  0.00000000  A     0.33795318     0.45538912
O17            6  12.010780  0.00000000  A     0.33795318     0.45538912
O18            6  12.010780  0.00000000  A     0.33795318     0.45538912
O19            6  12.010780  0.00000000  A     0.33795318     0.45538912
O20            6  12.010780  0.00000000  A     0.33795318     0.45538912
O21            7  14.006720  0.00000000  A      0.3206876      0.7016213
O22            7  14.006720  0.00000000  A      0.3206876      0.7016213
O23            7  14.006720  0.00000000  A      0.3206876      0.7016213
O24            7  14.006720  0.00000000  A      0.3206876      0.7016213
O25            8  15.999430  0.00000000  A     0.30398122     0.87950233
O26            8  15.999430  0.00000000  A     0.30251065     0.70485815
O27            1   1.007947  0.00000000  A     0.25725815     0.06531786
O28            1   1.007947  0.00000000  A     0.25725815     0.06531786
O29            1   1.007947  0.00000000  A     0.25725815     0.06531786
O30            1   1.007947  0.00000000  A     0.25725815     0.06531786
O31            1   1.007947  0.00000000  A     0.25725815     0.06531786
O32            1   1.007947  0.00000000  A     0.25725815     0.06531786
O33            1   1.007947  0.00000000  A     0.24536265    0.054839681
O34            1   1.007947  0.00000000  A     0.26445434    0.066021356
O35            1   1.007947  0.00000000  A     0.26445434    0.066021356
O36            1   1.007947  0.00000000  A     0.26445434    0.066021356
O37            1   1.007947  0.00000000  A     0.26445434    0.066021356
O38            1   1.007947  0.00000000  A     0.26445434    0.066021356
O39            1   1.007947  0.00000000  A     0.26445434    0.066021356
O40            1   1.007947  0.00000000  A     0.26445434    0.066021356
O41            1   1.007947  0.00000000  A     0.26445434    0.066021356
O42            1   1.007947  0.00000000  A     0.25832257    0.068656285
O43            1   1.007947  0.00000000  A     0.25832257    0.068656285
O44            1   1.007947  0.00000000  A     0.25832257    0.068656285
O45            1   1.007947  0.00000000  A     0.11034277    0.058955969
O46            1   1.007947  0.00000000  A     0.11034277    0.058955969
O47            1   1.007947  0.00000000  A     0.11034277    0.058955969
OW             8  15.999430  0.00000000  A     0.31507524       0.635968
HW             1   1.007947  0.00000000  A              1              0


[ moleculetype ]
; Name            nrexcl
Cl-          3

[ atoms ]
;   nr       type  resnr residue  atom   cgnr    charge       mass  typeB    chargeB      massB
; residue    1 Cl- rtp Cl- q -1.0
    1         O0      1    Cl-     CL      1 -1.00000000  35.453200   ; qtot -1.000000


[ moleculetype ]
; Name            nrexcl
Na+          3

[ atoms ]
;   nr       type  resnr residue  atom   cgnr    charge       mass  typeB    chargeB      massB
; residue    1 Na+ rtp Na+ q 1.0
    1         O1      1    Na+     NA      1 1.00000000  22.989769   ; qtot 1.000000


[ moleculetype ]
; Name            nrexcl
UNL          3

[ atoms ]
;   nr       type  resnr residue  atom   cgnr    charge       mass  typeB    chargeB      massB
; residue    1 UNL rtp UNL q 1.0
    1         O2      1    UNL     C1      1 -0.08923000  12.010780   ; qtot -0.089230
    2         O3      1    UNL     C2      2 -0.23019999  12.010780   ; qtot -0.319430
    3         O4      1    UNL     C3      3 -0.02736000  12.010780   ; qtot -0.346790
    4         O5      1    UNL     C4      4 -0.15123001  12.010780   ; qtot -0.498020
    5         O6      1    UNL     C5      5 -0.23454000  12.010780   ; qtot -0.732560
    6         O7      1    UNL     C6      6 -0.07313000  12.010780   ; qtot -0.805690
    7         O8      1    UNL     C7      7 0.40097001  12.010780   ; qtot -0.404720
    8         O9      1    UNL     C8      8 -0.15287000  12.010780   ; qtot -0.557590
    9        O10      1    UNL     C9      9 -0.22951999  12.010780   ; qtot -0.787110
   10        O11      1    UNL    C10     10 0.18027000  12.010780   ; qtot -0.606840
   11        O12      1    UNL    C11     11 0.42888999  12.010780   ; qtot -0.177950
   12        O13      1    UNL    C12     12 0.69786000  12.010780   ; qtot 0.519910
   13        O14      1    UNL    C13     13 0.46599001  12.010780   ; qtot 0.985900
   14        O15      1    UNL    C14     14 -0.11464000  12.010780   ; qtot 0.871260
   15        O16      1    UNL    C15     15 0.08129000  12.010780   ; qtot 0.952550
   16        O17      1    UNL    C16     16 0.15413000  12.010780   ; qtot 1.106680
   17        O18      1    UNL    C17     17 -0.10940000  12.010780   ; qtot 0.997280
   18        O19      1    UNL    C18     18 -0.10940000  12.010780   ; qtot 0.887880
   19        O20      1    UNL    C19     19 0.06293000  12.010780   ; qtot 0.950810
   20        O21      1    UNL     N1     20 -0.65302998  14.006720   ; qtot 0.297780
   21        O22      1    UNL     N2     21 -0.41547999  14.006720   ; qtot -0.117700
   22        O23      1    UNL     N3     22 -0.39664999  14.006720   ; qtot -0.514350
   23        O24      1    UNL     N4     23 -0.47398999  14.006720   ; qtot -0.988340
   24        O25      1    UNL     O1     24 -0.46305001  15.999430   ; qtot -1.451390
   25        O26      1    UNL     O2     25 -0.30340001  15.999430   ; qtot -1.754790
   26        O27      1    UNL     H1     26 0.14961000   1.007947   ; qtot -1.605180
   27        O28      1    UNL     H2     27 0.15644000   1.007947   ; qtot -1.448740
   28        O29      1    UNL     H3     28 0.17105000   1.007947   ; qtot -1.277690
   29        O30      1    UNL     H4     29 0.17425001   1.007947   ; qtot -1.103440
   30        O31      1    UNL     H5     30 0.14489000   1.007947   ; qtot -0.958550
   31        O32      1    UNL     H6     31 0.12716000   1.007947   ; qtot -0.831390
   32        O33      1    UNL     H7     32 0.03545000   1.007947   ; qtot -0.795940
   33        O34      1    UNL     H8     33 0.09407000   1.007947   ; qtot -0.701870
   34        O35      1    UNL     H9     34 0.09407000   1.007947   ; qtot -0.607800
   35        O36      1    UNL    H10     35 0.05943000   1.007947   ; qtot -0.548370
   36        O37      1    UNL    H11     36 0.05943000   1.007947   ; qtot -0.488940
   37        O38      1    UNL    H12     37 0.05943000   1.007947   ; qtot -0.429510
   38        O39      1    UNL    H13     38 0.05943000   1.007947   ; qtot -0.370080
   39        O40      1    UNL    H14     39 0.05943000   1.007947   ; qtot -0.310650
   40        O41      1    UNL    H15     40 0.05943000   1.007947   ; qtot -0.251220
   41        O42      1    UNL    H16     41 0.08180000   1.007947   ; qtot -0.169420
   42        O43      1    UNL    H17     42 0.08180000   1.007947   ; qtot -0.087620
   43        O44      1    UNL    H18     43 0.08180000   1.007947   ; qtot -0.005820
   44        O45      1    UNL    H19     44 0.34356001   1.007947   ; qtot 0.337740
   45        O46      1    UNL    H20     45 0.33113000   1.007947   ; qtot 0.668870
   46        O47      1    UNL    H21     46 0.33113000   1.007947   ; qtot 1.000000

[ bonds ]
;    ai     aj funct         c0         c1         c2         c3
      1      2     1   0.13872 301905.092579
      1      5     1   0.13872 301905.092579
      1     26     1   0.10854 332422.631675
      2      7     1   0.13872 301905.092579
      2     27     1   0.10854 332422.631675
      3      4     1   0.13872 301905.092579
      3      8     1   0.13872 301905.092579
      3     28     1   0.10854 332422.631675
      4     10     1   0.13872 301905.092579
      4     29     1   0.10854 332422.631675
      5     11     1   0.13872 301905.092579
      5     30     1   0.10854 332422.631675
      6      8     1   0.13872 301905.092579
      6      9     1   0.13872 301905.092579
      6     31     1   0.10854 332422.631675
      7     20     1   0.13288 372632.124927
      7     32     1   0.10854 332422.631675
      8     11     1   0.14546 233580.248618
      9     10     1   0.13872 301905.092579
      9     15     1   0.14986 242452.869388
     10     25     1   0.13629 356218.264001
     11     20     1   0.13288 372632.124927
     12     15     1   0.15234 275676.608549
     12     21     1   0.13819 412347.817359
     12     24     1   0.12252 487602.327766
     13     21     1   0.13902 326381.745633
     13     22     1   0.13048 422987.308774
     13     23     1   0.13902 326381.745633
     14     15     1   0.15219 221435.259290
     14     16     1   0.15219 221435.259290
     14     33     1   0.10939 309655.084322
     14     34     1   0.10939 309655.084322
     15     22     1   0.14648 306553.707217
     16     17     1   0.15219 221435.259290
     16     18     1   0.15219 221435.259290
     16     25     1   0.14259 306888.771877
     17     35     1   0.10939 309655.084322
     17     36     1   0.10939 309655.084322
     17     37     1   0.10939 309655.084322
     18     38     1   0.10939 309655.084322
     18     39     1   0.10939 309655.084322
     18     40     1   0.10939 309655.084322
     19     21     1   0.14501 294600.927776
     19     41     1   0.10939 309655.084322
     19     42     1   0.10939 309655.084322
     19     43     1   0.10939 309655.084322
     22     44     1   0.10195 422704.914414
     23     45     1   0.10195 422704.914414
     23     46     1   0.10195 422704.914414

[ pairs ]
;    ai     aj funct         c0         c1         c2         c3
      3      5     1
      4      6     1
      5      6     1
      5      7     1
      1      8     1
      7      8     1
      3      9     1
      8     10     1
      2     11     1
      4     11     1
      9     11     1
      6     12     1
     10     12     1
      9     13     1
      6     14     1
     10     14     1
     13     14     1
      4     15     1
      8     15     1
      4     16     1
      9     16     1
     12     16     1
     10     17     1
     15     17     1
     10     18     1
     15     18     1
     15     19     1
      1     20     1
      3     20     1
      6     20     1
      9     21     1
     14     21     1
      6     22     1
     10     22     1
     16     22     1
     19     22     1
     12     23     1
     15     23     1
     19     23     1
      9     24     1
     13     24     1
     14     24     1
     19     24     1
     22     24     1
      3     25     1
      6     25     1
     15     25     1
      7     26     1
     11     26     1
      5     27     1
     20     27     1
     26     27     1
      6     28     1
     10     28     1
     11     28     1
      8     29     1
      9     29     1
     25     29     1
     28     29     1
      2     30     1
      8     30     1
     20     30     1
     26     30     1
      3     31     1
     10     31     1
     11     31     1
     15     31     1
      1     32     1
     11     32     1
     27     32     1
      9     33     1
     12     33     1
     17     33     1
     18     33     1
     22     33     1
     25     33     1
      9     34     1
     12     34     1
     17     34     1
     18     34     1
     22     34     1
     25     34     1
     14     35     1
     18     35     1
     25     35     1
     14     36     1
     18     36     1
     25     36     1
     14     37     1
     18     37     1
     25     37     1
     14     38     1
     17     38     1
     25     38     1
     14     39     1
     17     39     1
     25     39     1
     14     40     1
     17     40     1
     25     40     1
     12     41     1
     13     41     1
     12     42     1
     13     42     1
     12     43     1
     13     43     1
      9     44     1
     12     44     1
     14     44     1
     21     44     1
     23     44     1
     21     45     1
     22     45     1
     21     46     1
     22     46     1

[ angles ]
;    ai     aj     ak funct         c0         c1         c2         c3
      1      2      7     1   126.8062420 484.492885
      1      2     27     1   129.1835930 285.070775
      1      5     11     1   126.8062420 484.492885
      1      5     30     1   129.1835930 285.070775
      2      1      5     1   126.8062420 484.492885
      2      1     26     1   129.1835930 285.070775
      2      7     20     1   126.8062420 484.492885
      2      7     32     1   129.1835930 285.070775
      3      4     10     1   126.8062420 484.492885
      3      4     29     1   129.1835930 285.070775
      3      8      6     1   126.8062420 484.492885
      3      8     11     1   126.8062420 484.492885
      4      3      8     1   126.8062420 484.492885
      4      3     28     1   129.1835930 285.070775
      4     10      9     1   126.8062420 484.492885
      4     10     25     1   126.8062420 484.492885
      5      1     26     1   129.1835930 285.070775
      5     11      8     1   126.8062420 484.492885
      5     11     20     1   126.8062420 484.492885
      6      8     11     1   126.8062420 484.492885
      6      9     10     1   126.8062420 484.492885
      6      9     15     1   126.8062420 484.492885
      7      2     27     1   129.1835930 285.070775
      7     20     11     1   112.8714010 460.899612
      8      3     28     1   129.1835930 285.070775
      8      6      9     1   126.8062420 484.492885
      8      6     31     1   129.1835930 285.070775
      8     11     20     1   126.8062420 484.492885
      9      6     31     1   129.1835930 285.070775
      9     10     25     1   126.8062420 484.492885
      9     15     12     1   138.3184368 119.851701
      9     15     14     1   116.5475863 445.222087
      9     15     22     1   138.3184368 119.851701
     10      4     29     1   129.1835930 285.070775
     10      9     15     1   126.8062420 484.492885
     10     25     16     1   110.3538806 544.678275
     11      5     30     1   129.1835930 285.070775
     12     15     14     1   138.3184368 119.851701
     12     15     22     1   116.5475863 445.222087
     12     21     13     1   117.3465571 463.769802
     12     21     19     1   117.3465571 463.769802
     13     21     19     1   117.3465571 463.769802
     13     22     15     1   117.3465571 463.769802
     13     22     44     1   117.3465571 463.769802
     13     23     45     1   115.5071328 530.901283
     13     23     46     1   115.5071328 530.901283
     14     15     22     1   138.3184368 119.851701
     14     16     17     1   116.5475863 445.222087
     14     16     18     1   116.5475863 445.222087
     14     16     25     1   116.5475863 445.222087
     15     12     21     1   126.8062420 484.492885
     15     12     24     1   129.8027305 331.608082
     15     14     16     1   116.5475863 445.222087
     15     14     33     1   116.5475863 445.222087
     15     14     34     1   116.5475863 445.222087
     15     22     44     1   115.5071328 530.901283
     16     14     33     1   116.5475863 445.222087
     16     14     34     1   116.5475863 445.222087
     16     17     35     1   116.5475863 445.222087
     16     17     36     1   116.5475863 445.222087
     16     17     37     1   116.5475863 445.222087
     16     18     38     1   116.5475863 445.222087
     16     18     39     1   116.5475863 445.222087
     16     18     40     1   116.5475863 445.222087
     17     16     18     1   116.5475863 445.222087
     17     16     25     1   116.5475863 445.222087
     18     16     25     1   116.5475863 445.222087
     20      7     32     1   129.1835930 285.070775
     21     12     24     1   129.8027305 331.608082
     21     13     22     1   126.8062420 484.492885
     21     13     23     1   129.8027305 331.608082
     21     19     41     1   116.5475863 445.222087
     21     19     42     1   116.5475863 445.222087
     21     19     43     1   116.5475863 445.222087
     22     13     23     1   129.8027305 331.608082
     33     14     34     1   115.6031000 408.161690
     35     17     36     1   115.6031000 408.161690
     35     17     37     1   115.6031000 408.161690
     36     17     37     1   115.6031000 408.161690
     38     18     39     1   115.6031000 408.161690
     38     18     40     1   115.6031000 408.161690
     39     18     40     1   115.6031000 408.161690
     41     19     42     1   115.6031000 408.161690
     41     19     43     1   115.6031000 408.161690
     42     19     43     1   115.6031000 408.161690
     45     23     46     1   115.5071328 530.901283

[ dihedrals ]
;    ai     aj     ak     al funct         c0         c1         c2         c3         c4         c5
      1      2      7     20     1  180.0000000  15.3215155  2
      1      2      7     32     1  180.0000000  15.3215155  2
      1      5     11      8     1  180.0000000  15.3215155  2
      1      5     11     20     1  180.0000000  15.3215155  2
      2      1      5     11     1  180.0000000  15.3215155  2
      2      1      5     30     1  180.0000000  15.3215155  2
      2      7     20     11     1  180.0000000  24.7411728  2
      3      4     10      9     1  180.0000000  15.3215155  2
      3      4     10     25     1  180.0000000  15.3215155  2
      3      8      6      9     1  180.0000000  15.3215155  2
      3      8      6     31     1  180.0000000  15.3215155  2
      3      8     11      5     1  180.0000000  4.8669776  2
      3      8     11     20     1  180.0000000  4.8669776  2
      4      3      8      6     1  180.0000000  15.3215155  2
      4      3      8     11     1  180.0000000  15.3215155  2
      4     10      9      6     1  180.0000000  15.3215155  2
      4     10      9     15     1  180.0000000  15.3215155  2
      4     10     25     16     1  180.0000000  6.9442484  2
      5      1      2      7     1  180.0000000  15.3215155  2
      5      1      2     27     1  180.0000000  15.3215155  2
      5     11      8      6     1  180.0000000  4.8669776  2
      5     11     20      7     1  180.0000000  24.7411728  2
      6      8      3     28     1  180.0000000  15.3215155  2
      6      8     11     20     1  180.0000000  4.8669776  2
      6      9     10     25     1  180.0000000  15.3215155  2
      6      9     15     12     1  0.0000000  0.1115010  3
      6      9     15     14     1  0.0000000  0.1115010  3
      6      9     15     22     1  0.0000000  0.1115010  3
      7      2      1     26     1  180.0000000  15.3215155  2
      7     20     11      8     1  180.0000000  15.6141438  2
      8      3      4     10     1  180.0000000  15.3215155  2
      8      3      4     29     1  180.0000000  15.3215155  2
      8      6      9     10     1  180.0000000  15.3215155  2
      8      6      9     15     1  180.0000000  15.3215155  2
      8     11      5     30     1  180.0000000  15.3215155  2
      9      6      8     11     1  180.0000000  15.3215155  2
      9     10      4     29     1  180.0000000  15.3215155  2
      9     10     25     16     1  180.0000000  6.9442484  2
      9     15     12     21     1  0.0000000  0.1115010  3
      9     15     12     24     1  0.0000000  -1.5494826  2
      9     15     14     16     1  0.0000000  0.4834079  3
      9     15     14     33     1  0.0000000  0.4834079  3
      9     15     14     34     1  0.0000000  0.4834079  3
      9     15     22     13     1  0.0000000  3.7641712  1
      9     15     22     44     1  0.0000000  0.7624859  2
      9     15     22     44     1  0.0000000  0.1243628  3
     10      4      3     28     1  180.0000000  15.3215155  2
     10      9      6     31     1  180.0000000  15.3215155  2
     10      9     15     12     1  0.0000000  0.1115010  3
     10      9     15     14     1  0.0000000  0.1115010  3
     10      9     15     22     1  0.0000000  0.1115010  3
     10     25     16     14     1  0.0000000  0.8026052  3
     10     25     16     14     1  180.0000000  3.8501921  1
     10     25     16     17     1  0.0000000  0.8026052  3
     10     25     16     17     1  180.0000000  3.8501921  1
     10     25     16     18     1  0.0000000  0.8026052  3
     10     25     16     18     1  180.0000000  3.8501921  1
     11      5      1     26     1  180.0000000  15.3215155  2
     11      8      3     28     1  180.0000000  15.3215155  2
     11      8      6     31     1  180.0000000  15.3215155  2
     11     20      7     32     1  180.0000000  15.6141438  2
     12     15     14     16     1  0.0000000  0.4834079  3
     12     15     14     33     1  0.0000000  0.4834079  3
     12     15     14     34     1  0.0000000  0.4834079  3
     12     15     22     13     1  0.0000000  3.7641712  1
     12     15     22     44     1  0.0000000  0.7624859  2
     12     15     22     44     1  0.0000000  0.1243628  3
     12     21     13     22     1  180.0000000  6.5967784  2
     12     21     13     23     1  180.0000000  6.5967784  2
     12     21     19     41     1  0.0000000  0.7624859  2
     12     21     19     41     1  0.0000000  0.1243628  3
     12     21     19     42     1  0.0000000  0.7624859  2
     12     21     19     42     1  0.0000000  0.1243628  3
     12     21     19     43     1  0.0000000  0.7624859  2
     12     21     19     43     1  0.0000000  0.1243628  3
     13     21     12     15     1  180.0000000  6.5967784  2
     13     21     12     24     1  180.0000000  6.5967784  2
     13     21     19     41     1  0.0000000  0.7624859  2
     13     21     19     41     1  0.0000000  0.1243628  3
     13     21     19     42     1  0.0000000  0.7624859  2
     13     21     19     42     1  0.0000000  0.1243628  3
     13     21     19     43     1  0.0000000  0.7624859  2
     13     21     19     43     1  0.0000000  0.1243628  3
     13     22     15     14     1  0.0000000  3.7641712  1
     14     15     12     21     1  0.0000000  -0.1908667  4
     14     15     12     21     1  0.0000000  0.6427005  2
     14     15     12     24     1  0.0000000  -1.5494826  2
     14     15     22     44     1  0.0000000  0.7624859  2
     14     15     22     44     1  0.0000000  0.1243628  3
     14     16     17     35     1  0.0000000  0.4354138  3
     14     16     17     36     1  0.0000000  0.4354138  3
     14     16     17     37     1  0.0000000  0.4354138  3
     14     16     18     38     1  0.0000000  0.4354138  3
     14     16     18     39     1  0.0000000  0.4354138  3
     14     16     18     40     1  0.0000000  0.4354138  3
     15      9      6     31     1  180.0000000  15.3215155  2
     15      9     10     25     1  180.0000000  15.3215155  2
     15     12     21     19     1  180.0000000  6.5967784  2
     15     14     16     17     1  0.0000000  0.3859269  3
     15     14     16     17     1  180.0000000  1.3221172  2
     15     14     16     17     1  180.0000000  1.3588782  1
     15     14     16     18     1  0.0000000  0.3859269  3
     15     14     16     18     1  180.0000000  1.3221172  2
     15     14     16     18     1  180.0000000  1.3588782  1
     15     14     16     25     1  0.0000000  0.4834079  3
     15     22     13     21     1  180.0000000  13.9633058  2
     15     22     13     23     1  180.0000000  13.9633058  2
     16     14     15     22     1  0.0000000  0.4834079  3
     17     16     14     33     1  0.0000000  0.4354138  3
     17     16     14     34     1  0.0000000  0.4354138  3
     17     16     18     38     1  0.0000000  0.4354138  3
     17     16     18     39     1  0.0000000  0.4354138  3
     17     16     18     40     1  0.0000000  0.4354138  3
     18     16     14     33     1  0.0000000  0.4354138  3
     18     16     14     34     1  0.0000000  0.4354138  3
     18     16     17     35     1  0.0000000  0.4354138  3
     18     16     17     36     1  0.0000000  0.4354138  3
     18     16     17     37     1  0.0000000  0.4354138  3
     19     21     12     24     1  180.0000000  6.5967784  2
     19     21     13     22     1  180.0000000  6.5967784  2
     19     21     13     23     1  180.0000000  6.5967784  2
     20      7      2     27     1  180.0000000  15.3215155  2
     20     11      5     30     1  180.0000000  15.3215155  2
     21     12     15     22     1  180.0000000  -1.5563397  1
     21     12     15     22     1  180.0000000  1.6828599  2
     21     13     22     44     1  180.0000000  13.9633058  2
     21     13     23     45     1  180.0000000  7.5690543  2
     21     13     23     45     1  0.0000000  -0.2015131  1
     21     13     23     46     1  180.0000000  7.5690543  2
     21     13     23     46     1  0.0000000  -0.2015131  1
     22     13     23     45     1  180.0000000  4.5111316  2
     22     13     23     45     1  0.0000000  0.0000000  1
     22     13     23     46     1  180.0000000  4.5111316  2
     22     13     23     46     1  0.0000000  0.0000000  1
     22     15     12     24     1  0.0000000  -1.5494826  2
     22     15     14     33     1  0.0000000  0.4834079  3
     22     15     14     34     1  0.0000000  0.4834079  3
     23     13     22     44     1  180.0000000  13.9633058  2
     25     10      4     29     1  180.0000000  15.3215155  2
     25     16     14     33     1  0.0000000  0.4667359  3
     25     16     14     33     1  0.0000000  1.4361539  1
     25     16     14     34     1  0.0000000  0.4667359  3
     25     16     14     34     1  0.0000000  1.4361539  1
     25     16     17     35     1  0.0000000  0.4667359  3
     25     16     17     35     1  0.0000000  1.4361539  1
     25     16     17     36     1  0.0000000  0.4667359  3
     25     16     17     36     1  0.0000000  1.4361539  1
     25     16     17     37     1  0.0000000  0.4667359  3
     25     16     17     37     1  0.0000000  1.4361539  1
     25     16     18     38     1  0.0000000  0.4667359  3
     25     16     18     38     1  0.0000000  1.4361539  1
     25     16     18     39     1  0.0000000  0.4667359  3
     25     16     18     39     1  0.0000000  1.4361539  1
     25     16     18     40     1  0.0000000  0.4667359  3
     25     16     18     40     1  0.0000000  1.4361539  1
     26      1      2     27     1  180.0000000  15.3215155  2
     26      1      5     30     1  180.0000000  15.3215155  2
     27      2      7     32     1  180.0000000  15.3215155  2
     28      3      4     29     1  180.0000000  15.3215155  2
      2      1      7     27     1  180.0000000  1.5341333  2
      2      7     27      1     1  180.0000000  1.5341333  2
      2     27      1      7     1  180.0000000  1.5341333  2
      5      1     11     30     1  180.0000000  1.5341333  2
      5     11     30      1     1  180.0000000  1.5341333  2
      5     30      1     11     1  180.0000000  1.5341333  2
      1      2      5     26     1  180.0000000  1.5341333  2
      1      5     26      2     1  180.0000000  1.5341333  2
      1     26      2      5     1  180.0000000  1.5341333  2
      7      2     20     32     1  180.0000000  1.5341333  2
      7     20     32      2     1  180.0000000  1.5341333  2
      7     32      2     20     1  180.0000000  1.5341333  2
      4      3     10     29     1  180.0000000  1.5341333  2
      4     10     29      3     1  180.0000000  1.5341333  2
      4     29      3     10     1  180.0000000  1.5341333  2
      8      3      6     11     1  180.0000000  1.5341333  2
      8      6     11      3     1  180.0000000  1.5341333  2
      8     11      3      6     1  180.0000000  1.5341333  2
      3      4      8     28     1  180.0000000  1.5341333  2
      3      8     28      4     1  180.0000000  1.5341333  2
      3     28      4      8     1  180.0000000  1.5341333  2
     10      4      9     25     1  180.0000000  1.5341333  2
     10      9     25      4     1  180.0000000  1.5341333  2
     10     25      4      9     1  180.0000000  1.5341333  2
     11      5      8     20     1  180.0000000  1.5341333  2
     11      8     20      5     1  180.0000000  1.5341333  2
     11     20      5      8     1  180.0000000  1.5341333  2
      9      6     10     15     1  180.0000000  1.5341333  2
      9     10     15      6     1  180.0000000  1.5341333  2
      9     15      6     10     1  180.0000000  1.5341333  2
      6      8      9     31     1  180.0000000  1.5341333  2
      6      9     31      8     1  180.0000000  1.5341333  2
      6     31      8      9     1  180.0000000  1.5341333  2
     21     12     13     19     1  180.0000000  1.3946667  2
     21     13     19     12     1  180.0000000  1.3946667  2
     21     19     12     13     1  180.0000000  1.3946667  2
     22     13     15     44     1  180.0000000  1.3946667  2
     22     15     44     13     1  180.0000000  1.3946667  2
     22     44     13     15     1  180.0000000  1.3946667  2
     23     13     45     46     1  180.0000000  1.3946667  2
     23     45     46     13     1  180.0000000  1.3946667  2
     23     46     13     45     1  180.0000000  1.3946667  2
     12     15     21     24     1  180.0000000  1.5341333  2
     12     21     24     15     1  180.0000000  1.5341333  2
     12     24     15     21     1  180.0000000  1.5341333  2
     13     21     22     23     1  180.0000000  14.6440000  2
     13     22     23     21     1  180.0000000  14.6440000  2
     13     23     21     22     1  180.0000000  14.6440000  2


[ moleculetype ]
; Name            nrexcl
HOH          3

[ atoms ]
;   nr       type  resnr residue  atom   cgnr    charge       mass  typeB    chargeB      massB
; residue    1 HOH rtp HOH q 0.0
    1         OW      1    HOH      O      1 -0.83400000  15.999430   ; qtot -0.834000
    2         HW      1    HOH     H1      2 0.41700000   1.007947   ; qtot -0.417000
    3         HW      1    HOH     H2      3 0.41700000   1.007947   ; qtot 0.000000

#ifdef FLEXIBLE

[ bonds ]
;    ai     aj funct         c0         c1         c2         c3
      2      1     1   0.09572 462750.400000
      3      1     1   0.09572 462750.400000

[ angles ]
;    ai     aj     ak funct         c0         c1         c2         c3
      2      1      3     1   104.5200000 836.800000


#else

[ settles ]
; i     funct   doh     dhh
1     1   0.09572000   0.15139007

#endif

[ exclusions ]
1  2  3
2  1  3
3  1  2

[ system ]
; Name
Generic title

[ molecules ]
; Compound       #mols
Cl-                  1
Na+                  5
Cl-                  5
UNL                  1
HOH               2008
