# Supplementary material for: Broadening the Scope of Binding Free Energy Calculations Using a Separated Topologies Approach
Source: J Chem Theory Comput. 2023 Jul 24;19(15):5058–76. doi: 10.1021/acs.jctc.3c00282 (PMC10413862; doi:10.1021/acs.jctc.3c00282)
Supplement: Supplementary file 2 — ct3c00282_si_002.zip [file ct3c00282_si_002.zip › SI_paper/BACE1/input/spirocycles/lig_32/solvent.gro]

GROningen MAchine for Chemical Simulation
 6081
    1Cl-     CL    1   0.682   0.352   2.778  0.3274 -0.1050 -0.3173
    2Na+     NA    2   3.275   2.052   2.389  0.1004 -0.0845 -0.6337
    3Na+     NA    3   2.468   2.351   3.364  0.2816 -0.4018 -0.1732
    4Na+     NA    4   0.010   0.438   2.686 -0.0767 -0.1837 -0.0967
    5Na+     NA    5   3.514   0.664   1.567 -0.0833 -0.1859 -0.1543
    6Na+     NA    6   2.366   2.680   1.613  0.3604  0.2571  0.8747
    7Cl-     CL    7   2.815   0.532   1.919 -0.1934  0.2748 -0.0444
    8Cl-     CL    8   2.555   2.991   3.235 -0.1829 -0.1421 -0.6174
    9Cl-     CL    9   3.753   3.590   1.965 -0.3538  0.0490 -0.1036
   10Cl-     CL   10   2.005   0.519   0.002  0.2079  0.1511  0.0856
   11Cl-     CL   11   3.076   0.380   1.215 -0.1411  0.3560 -0.0297
   12UNL     C1   12   3.361   0.755   0.013  0.6602  0.7906  0.3211
   12UNL     C2   13   3.378   0.850  -0.079  0.8038 -0.0788  0.6275
   12UNL     C3   14   3.839   0.617  -0.043  0.0475 -0.1757 -0.0105
   12UNL     C4   15   3.936   0.523  -0.007 -0.9306  0.6034 -0.3778
   12UNL     C5   16   3.465   0.663   0.026 -0.6201  0.9670 -0.4189
   12UNL     C6   17   3.671   0.439  -0.018 -0.0974 -0.3020  0.8806
   12UNL     C7   18   3.494   0.861  -0.147 -0.1068 -0.4671 -0.3142
   12UNL     C8   19   3.696   0.577  -0.042 -0.5314  0.2950 -0.4495
   12UNL     C9   20   3.774   0.346   0.017  0.9105  0.2509 -0.3686
   12UNL    C10   21   3.902   0.385   0.017 -1.0505 -0.1569  0.1875
   12UNL    C11   22   3.585   0.675  -0.045  0.2305 -0.1896  0.0243
   12UNL    C12   23   3.635   0.132  -0.033 -0.0355 -0.3637  0.2819
   12UNL    C13   24   3.539   0.142   0.169  0.0503  0.0942  0.1777
   12UNL    C14   25   3.870   0.121   0.111  0.3112 -1.0696  0.3909
   12UNL    C15   26   3.737   0.203   0.061 -0.6998 -0.7751  0.3043
   12UNL    C16   27   3.993   0.162   0.034  0.2306 -1.3581 -0.7764
   12UNL    C17   28   3.999   0.117  -0.113 -0.1801  0.2166 -1.3917
   12UNL    C18   29   4.119   0.104   0.116  0.2119 -0.5613  1.3301
   12UNL    C19   30   3.419   0.011  -0.007  1.2036 -1.3491  0.1145
   12UNL     N1   31   3.598   0.775  -0.132  0.0379 -0.4809 -0.1792
   12UNL     N2   32   3.524   0.094   0.049 -0.6928 -0.1814  1.8937
   12UNL     N3   33   3.656   0.203   0.182  0.8017 -0.5194 -0.1640
   12UNL     N4   34   3.446   0.132   0.276 -0.2161  0.3965 -0.2020
   12UNL     O1   35   3.643   0.103  -0.155 -0.4989  0.6481 -1.1349
   12UNL     O2   36   4.017   0.309   0.045 -0.1539  0.6714 -0.6351
   12UNL     H1   37   3.269   0.748   0.071  0.2529 -0.3386 -0.3795
   12UNL     H2   38   3.297   0.921  -0.097 -1.2136 -2.3047 -0.0794
   12UNL     H3   39   3.862   0.722  -0.059 -0.9674  0.2498  1.0709
   12UNL     H4   40   4.041   0.546   0.008 -0.5475 -1.2501  0.4686
   12UNL     H5   41   3.461   0.576   0.091  0.8805 -0.1802 -1.7123
   12UNL     H6   42   3.572   0.395  -0.017  0.1874 -0.9903  0.4380
   12UNL     H7   43   3.496   0.944  -0.217  0.8455 -0.5359 -0.3918
   12UNL     H8   44   3.886   0.137   0.218  0.0127  1.1280  0.1953
   12UNL     H9   45   3.855   0.016   0.083  1.3296 -1.0895 -0.2053
   12UNL    H10   46   3.924   0.172  -0.172 -1.0754  0.5110 -0.0584
   12UNL    H11   47   3.992   0.008  -0.125  0.3358 -0.1377  0.7515
   12UNL    H12   48   4.099   0.146  -0.146  0.3235  1.1211  0.6386
   12UNL    H13   49   4.117   0.130   0.222  0.9522 -1.2908  1.5375
   12UNL    H14   50   4.213   0.135   0.071  0.0666 -1.5900  0.2084
   12UNL    H15   51   4.113  -0.005   0.107 -0.0933 -0.4906  0.5429
   12UNL    H16   52   3.352   0.074  -0.066  1.2038  0.0012  1.4284
   12UNL    H17   53   3.452  -0.081  -0.056  1.4016 -0.3758 -1.7719
   12UNL    H18   54   3.356  -0.016   0.078 -0.7806  1.0993 -0.3403
   12UNL    H19   55   3.686   0.252   0.266 -0.2343  1.0930 -0.6367
   12UNL    H20   56   3.349   0.117   0.249 -0.0172 -0.7231 -0.3899
   12UNL    H21   57   3.468   0.173   0.367  1.0742  0.3260 -0.4375
   13HOH      O   58   3.711   0.197   3.546 -0.0402 -0.0909 -0.2290
   13HOH     H1   59   3.672   0.191   3.633  0.4727 -0.0880  0.0078
   13HOH     H2   60   3.675   0.123   3.498  0.7298 -0.9375  0.4300
   14HOH      O   61   2.769   2.905   1.698  0.2244 -0.4293  0.6797
   14HOH     H1   62   2.858   2.937   1.713  1.0090 -1.7915 -0.5407
   14HOH     H2   63   2.772   2.864   1.612 -1.2370 -1.6782  1.1226
   15HOH      O   64   3.350   3.440   2.014  0.0773  0.4756 -0.0428
   15HOH     H1   65   3.424   3.436   2.074 -0.0898  1.2898  0.2471
   15HOH     H2   66   3.383   3.490   1.939  0.3155 -0.6196 -0.7071
   16HOH      O   67   3.678   2.164   0.694  0.7033  0.3533 -0.3346
   16HOH     H1   68   3.713   2.087   0.740 -0.1794  0.2756  0.2696
   16HOH     H2   69   3.702   2.150   0.603  0.0109 -0.9967 -0.3617
   17HOH      O   70   2.615   2.416   2.581 -0.7111  0.5502 -0.2910
   17HOH     H1   71   2.542   2.478   2.574  0.4047  2.1122  0.6308
   17HOH     H2   72   2.674   2.455   2.646  0.8259 -0.7514 -0.7623
   18HOH      O   73   2.377   1.397   0.871 -0.1259 -0.5197  0.6447
   18HOH     H1   74   2.445   1.339   0.839 -0.5224 -1.4407  1.3867
   18HOH     H2   75   2.317   1.409   0.797  0.2478 -0.6050  0.3259
   19HOH      O   76   0.722   1.534   1.085 -0.3777 -0.1781  0.2982
   19HOH     H1   77   0.633   1.512   1.055 -0.0513 -1.8782  0.3786
   19HOH     H2   78   0.755   1.593   1.017 -1.5781  0.6203  0.3358
   20HOH      O   79   1.060   0.281   3.049 -0.0607 -0.6579  0.3625
   20HOH     H1   80   1.155   0.272   3.036  0.0064  0.0761  0.2844
   20HOH     H2   81   1.049   0.279   3.144  0.1029 -0.1496  0.3960
   21HOH      O   82   1.202   0.462   3.527 -0.1400 -0.0469  0.7460
   21HOH     H1   83   1.291   0.428   3.525 -0.0681  0.1338  0.7804
   21HOH     H2   84   1.203   0.527   3.597 -0.3032 -0.0578  0.7585
   22HOH      O   85   0.666   2.661   1.054 -0.4065 -0.3626  0.2812
   22HOH     H1   86   0.646   2.691   1.142  0.2635  0.5674  0.1460
   22HOH     H2   87   0.759   2.639   1.056  0.0728  1.2214 -0.5271
   23HOH      O   88   0.680   2.647   2.234 -0.0512 -0.1934  0.7066
   23HOH     H1   89   0.723   2.709   2.175 -0.8780  0.7295  1.0191
   23HOH     H2   90   0.665   2.569   2.180  0.8560 -0.0735  0.2501
   24HOH      O   91   1.592   3.633   2.274  0.2719  0.2815  0.9693
   24HOH     H1   92   1.565   3.566   2.211  0.5801  0.8755  0.1781
   24HOH     H2   93   1.510   3.658   2.318 -0.0803  0.3617  0.2951
   25HOH      O   94   2.837   0.252   3.120  0.1896  0.2294 -0.4768
   25HOH     H1   95   2.747   0.285   3.126  0.4257  0.7639  0.6208
   25HOH     H2   96   2.828   0.157   3.116 -0.4278  0.2962 -1.1897
   26HOH      O   97   1.515   2.302   2.376 -0.2629  0.1601 -0.2117
   26HOH     H1   98   1.479   2.344   2.298  0.5551  0.6540 -0.3430
   26HOH     H2   99   1.599   2.267   2.348 -0.0521  0.1576  0.3958
   27HOH      O  100   1.620   1.200   3.305 -0.0299 -0.0139  0.1822
   27HOH     H1  101   1.659   1.287   3.297 -0.8876  0.3052 -1.1778
   27HOH     H2  102   1.527   1.214   3.287 -0.2529 -1.1661  0.3217
   28HOH      O  103   1.720   0.606   0.856  0.2656  0.4698 -0.3571
   28HOH     H1  104   1.632   0.641   0.843  0.4040  0.5995 -1.0258
   28HOH     H2  105   1.760   0.664   0.920  0.3443  1.3150 -1.1257
   29HOH      O  106   0.698   0.729   0.515  0.4333 -0.2087  0.0003
   29HOH     H1  107   0.610   0.734   0.478  0.4965  0.4340 -0.0856
   29HOH     H2  108   0.747   0.798   0.470  0.7530  0.0095  0.6511
   30HOH      O  109   0.138   2.100   3.799  0.3598  0.5798  0.4832
   30HOH     H1  110   0.048   2.097   3.829 -0.0356 -1.2951 -0.6005
   30HOH     H2  111   0.135   2.156   3.720 -0.1358 -0.3452 -0.1856
   31HOH      O  112   0.958   3.905   3.915  0.4098 -0.3043 -0.7855
   31HOH     H1  113   1.031   3.926   3.856  0.3114  0.1142 -0.7676
   31HOH     H2  114   0.889   3.875   3.857  0.1334  0.5962 -0.9610
   32HOH      O  115   0.877   0.794   1.860 -0.2960  0.2381 -0.0381
   32HOH     H1  116   0.922   0.723   1.906 -0.1207  0.0875 -0.4318
   32HOH     H2  117   0.923   0.801   1.776  0.8220  1.9648  0.6092
   33HOH      O  118   0.424   3.339   1.842 -0.1376 -0.6370 -0.2007
   33HOH     H1  119   0.497   3.324   1.783  0.0156 -0.2850 -0.1038
   33HOH     H2  120   0.352   3.368   1.785  0.0477 -0.1709 -0.2079
   34HOH      O  121   0.829   0.651   3.160  0.0922 -0.2989  0.5958
   34HOH     H1  122   0.779   0.578   3.196  0.8342 -0.9207  0.4171
   34HOH     H2  123   0.875   0.614   3.085  0.5407  0.3391  0.5393
   35HOH      O  124   2.558   0.280   2.052 -0.7301 -0.0130 -0.4228
   35HOH     H1  125   2.570   0.306   1.960 -1.6698 -0.3172 -0.6512
   35HOH     H2  126   2.464   0.284   2.066 -0.6068  0.0001  0.5358
   36HOH      O  127   1.125   2.687   3.452  0.5083  0.3863  0.7466
   36HOH     H1  128   1.044   2.689   3.504  0.2134 -0.6813  0.3726
   36HOH     H2  129   1.131   2.776   3.416 -0.5468  0.4806  0.7141
   37HOH      O  130   1.195   1.183   1.003 -0.3392  0.1257 -0.4211
   37HOH     H1  131   1.116   1.137   1.031  0.3774 -0.2278  1.3097
   37HOH     H2  132   1.163   1.267   0.969 -1.4731 -0.2445 -0.3550
   38HOH      O  133   1.530   1.554   3.675 -0.4136 -0.3940  0.2386
   38HOH     H1  134   1.444   1.579   3.709 -0.1621  0.1214  0.5176
   38HOH     H2  135   1.514   1.532   3.583 -0.7445  0.3548  0.1017
   39HOH      O  136   0.853   3.042   0.091 -0.3621 -0.0423  0.3593
   39HOH     H1  137   0.769   3.079   0.119 -0.9041 -0.4762 -0.6040
   39HOH     H2  138   0.872   2.974   0.155 -0.7530  0.0483  0.5757
   40HOH      O  139   1.361   3.207   3.761  0.4837  0.2188  0.6948
   40HOH     H1  140   1.409   3.125   3.770 -0.5594 -0.5115  0.0754
   40HOH     H2  141   1.273   3.187   3.793  0.2937  1.2050  0.8494
   41HOH      O  142   2.845   2.436  -0.034  0.2997 -0.2396  0.2843
   41HOH     H1  143   2.770   2.382  -0.010  0.6884 -0.6634  0.5827
   41HOH     H2  144   2.894   2.447   0.047  0.8740 -0.4852 -0.0140
   42HOH      O  145   3.268   3.489   3.404  1.0499 -0.0531  0.5866
   42HOH     H1  146   3.363   3.487   3.400  1.0296 -0.2652  0.0731
   42HOH     H2  147   3.240   3.500   3.313  0.5868  0.2129  0.7533
   43HOH      O  148   1.627   3.430   1.512  0.4568 -0.4756 -0.0276
   43HOH     H1  149   1.702   3.412   1.455  0.5216 -0.6739  0.1169
   43HOH     H2  150   1.637   3.368   1.584 -0.6634 -1.5833 -0.7484
   44HOH      O  151   3.584   1.878   3.393 -0.2785  0.0167  0.4946
   44HOH     H1  152   3.516   1.815   3.373 -0.5151 -0.1439  1.6592
   44HOH     H2  153   3.644   1.874   3.318 -0.5037 -1.2840  0.3414
   45HOH      O  154   2.901   2.115   1.905 -0.3985  0.0739 -0.0843
   45HOH     H1  155   2.930   2.137   1.993  0.6233 -1.5059  0.0492
   45HOH     H2  156   2.914   2.021   1.898 -1.4427 -0.0285 -1.5909
   46HOH      O  157   3.565   3.401   0.928  0.1402  0.0066  0.4503
   46HOH     H1  158   3.546   3.491   0.899  0.1582 -0.5659 -1.7099
   46HOH     H2  159   3.479   3.358   0.927  0.3189 -0.3603 -0.1634
   47HOH      O  160   1.984   2.169   0.797 -0.0043 -0.3671 -0.4539
   47HOH     H1  161   2.065   2.127   0.769 -0.2188 -0.4574 -0.9636
   47HOH     H2  162   2.004   2.206   0.883  0.1984 -1.4829  0.0073
   48HOH      O  163   2.490   1.885   1.330 -0.6662  0.4279  0.1075
   48HOH     H1  164   2.401   1.871   1.360 -0.6768  0.8586  0.3009
   48HOH     H2  165   2.535   1.802   1.347 -1.0773  0.1372 -0.1885
   49HOH      O  166   0.765   0.622   3.440 -0.1879  0.1656  0.2816
   49HOH     H1  167   0.711   0.665   3.506 -0.1726  0.0004  0.4016
   49HOH     H2  168   0.824   0.691   3.409 -0.5655  0.3850  0.0399
   50HOH      O  169   3.517   2.522   2.134  0.1681  0.2783  0.4170
   50HOH     H1  170   3.608   2.497   2.152  0.3278  0.5620  0.0198
   50HOH     H2  171   3.497   2.481   2.050 -0.3316 -0.4267  0.8575
   51HOH      O  172   3.202   0.628   1.375  0.2041 -0.3666 -0.4323
   51HOH     H1  173   3.179   0.559   1.312 -0.7471 -0.1822 -0.3205
   51HOH     H2  174   3.118   0.658   1.408  0.6630 -0.9052  1.4583
   52HOH      O  175   3.856   1.903   1.344 -0.1627  0.0088  0.0768
   52HOH     H1  176   3.948   1.918   1.325 -0.0595  0.4111  0.7937
   52HOH     H2  177   3.854   1.885   1.438 -0.8645  0.5085  0.1730
   53HOH      O  178   2.271   3.076   3.115 -0.4135 -0.4422 -0.1911
   53HOH     H1  179   2.258   3.083   3.021  0.5497  0.6912 -0.2779
   53HOH     H2  180   2.352   3.026   3.124 -0.0099  0.2201 -0.0201
   54HOH      O  181   2.219   1.677   2.276 -0.8712 -0.9712 -0.2300
   54HOH     H1  182   2.269   1.597   2.293 -1.6243 -1.5308 -0.5591
   54HOH     H2  183   2.181   1.664   2.190  0.5048  0.5610 -1.2062
   55HOH      O  184   2.075   2.415   1.835 -0.0636 -0.2421 -0.2012
   55HOH     H1  185   2.129   2.429   1.913 -0.1876 -0.8895  0.0186
   55HOH     H2  186   2.007   2.483   1.840 -0.0161 -0.2173  0.2132
   56HOH      O  187   2.799   3.755   2.329 -0.1184 -0.6897 -0.0403
   56HOH     H1  188   2.877   3.702   2.340  0.8690  0.9048  1.9436
   56HOH     H2  189   2.754   3.751   2.414 -0.8123  0.3998 -0.3069
   57HOH      O  190   3.141   3.896   3.390 -0.2732 -0.1979 -0.0254
   57HOH     H1  191   3.148   3.801   3.400  0.6676 -0.4458 -2.0525
   57HOH     H2  192   3.067   3.908   3.331 -0.2141  0.3008  0.0005
   58HOH      O  193   1.725   1.660   0.030  0.4944  0.1425  0.2418
   58HOH     H1  194   1.756   1.637  -0.058 -0.3140 -0.7032  0.1412
   58HOH     H2  195   1.642   1.613   0.039  0.1948  0.7940  1.1942
   59HOH      O  196   2.620   2.157   3.759 -0.0379 -0.1284  0.6481
   59HOH     H1  197   2.616   2.217   3.685 -0.8377 -1.6682 -0.6701
   59HOH     H2  198   2.698   2.104   3.743 -0.4844 -0.7979  0.5950
   60HOH      O  199   0.779   2.873   2.562  0.3826 -0.0492  0.7791
   60HOH     H1  200   0.872   2.856   2.544  0.5535  1.5994 -0.3896
   60HOH     H2  201   0.780   2.933   2.636  0.4381  1.1360 -0.1122
   61HOH      O  202   2.766   3.745   3.372 -0.3542  0.0170 -0.9574
   61HOH     H1  203   2.761   3.709   3.461 -0.5592  0.2510 -0.8700
   61HOH     H2  204   2.689   3.710   3.327 -1.0764  1.0230 -0.6022
   62HOH      O  205   1.470   1.234   3.531  0.3448  0.0223 -0.1116
   62HOH     H1  206   1.391   1.202   3.575 -0.0423  0.7505 -0.2329
   62HOH     H2  207   1.511   1.156   3.494 -0.8761 -0.2911 -0.9449
   63HOH      O  208   0.557   1.236   1.867  0.0422  0.3072 -0.1855
   63HOH     H1  209   0.635   1.189   1.895 -0.0722  0.1839 -0.0709
   63HOH     H2  210   0.525   1.279   1.946 -0.3060 -0.0760 -0.1131
   64HOH      O  211   0.927   2.195   0.987  0.5922 -0.3011 -0.7762
   64HOH     H1  212   0.974   2.275   0.964  0.4323 -0.0252 -0.1733
   64HOH     H2  213   0.863   2.223   1.051  1.4006 -1.1147  0.4623
   65HOH      O  214   2.744   1.570   0.684  0.5690  0.0427 -0.1740
   65HOH     H1  215   2.668   1.616   0.718  0.8866 -0.0043  0.6406
   65HOH     H2  216   2.747   1.594   0.591 -0.5775 -0.1691 -0.2949
   66HOH      O  217   3.178   0.174   0.179 -0.0529 -0.4388  0.0425
   66HOH     H1  218   3.103   0.129   0.140  0.0761 -0.3391 -0.3291
   66HOH     H2  219   3.145   0.207   0.263 -0.3392 -0.6444  0.0151
   67HOH      O  220   0.428   3.721   3.345  0.1428  0.1244 -0.1219
   67HOH     H1  221   0.438   3.814   3.366 -1.6963  0.5364 -0.6664
   67HOH     H2  222   0.422   3.718   3.250 -0.4818 -0.4431 -0.0799
   68HOH      O  223   0.647   2.953   3.776 -0.0451  0.0221  0.2886
   68HOH     H1  224   0.594   2.896   3.832 -0.9483  0.0445 -0.4880
   68HOH     H2  225   0.585   2.988   3.712  0.6855  1.0628  0.0988
   69HOH      O  226   2.099   2.820   0.505 -0.1877  0.3352  0.0335
   69HOH     H1  227   2.129   2.903   0.541 -0.2593  0.4874 -0.2511
   69HOH     H2  228   2.146   2.812   0.422  0.7134 -0.4698  0.5768
   70HOH      O  229   1.550   0.105   2.626  0.0261  0.1171  0.0594
   70HOH     H1  230   1.607   0.099   2.550 -1.0789  2.5959 -1.1951
   70HOH     H2  231   1.504   0.188   2.616 -1.2371 -0.0053  2.7855
   71HOH      O  232   0.660   2.580   1.739  0.2841 -0.3000  0.2594
   71HOH     H1  233   0.594   2.573   1.808  0.1394  0.4737  0.2254
   71HOH     H2  234   0.667   2.674   1.723 -0.7685 -0.4582 -1.8113
   72HOH      O  235   1.307   1.639   2.812  0.0337  0.3460 -0.1666
   72HOH     H1  236   1.341   1.655   2.900 -0.4322  0.4890 -0.0055
   72HOH     H2  237   1.215   1.662   2.818 -0.2094 -0.4720 -0.4610
   73HOH      O  238   3.866   1.423   1.894  0.0408  0.6463  0.8343
   73HOH     H1  239   3.920   1.414   1.972 -0.6041 -1.0870  1.1769
   73HOH     H2  240   3.926   1.406   1.821  0.2273  0.0285  1.1226
   74HOH      O  241   3.618   0.569   0.629  0.1430  0.1847 -0.6864
   74HOH     H1  242   3.648   0.658   0.607 -0.4832  0.3077 -1.1234
   74HOH     H2  243   3.566   0.581   0.709  1.3238 -0.0519  0.1580
   75HOH      O  244   1.243   0.659   1.423  0.2134  0.3833 -0.2306
   75HOH     H1  245   1.324   0.617   1.393 -0.2249 -0.0394 -0.8704
   75HOH     H2  246   1.175   0.593   1.410 -0.3087  0.8804 -0.1102
   76HOH      O  247   1.374   1.449   2.267  0.3028  0.2696 -0.0351
   76HOH     H1  248   1.341   1.359   2.272  0.4558  0.2435  0.7734
   76HOH     H2  249   1.446   1.451   2.330  0.2448  0.9827  0.0163
   77HOH      O  250   0.608   3.458   3.281 -0.4037 -0.4325  0.2261
   77HOH     H1  251   0.533   3.466   3.222 -0.6321 -0.1056  0.5468
   77HOH     H2  252   0.628   3.365   3.282 -1.3330 -0.6537  0.7446
   78HOH      O  253   3.747   3.582   1.105  0.0084 -1.0944  0.1062
   78HOH     H1  254   3.675   3.627   1.060 -0.0111 -1.0025  0.2270
   78HOH     H2  255   3.814   3.571   1.038  0.7721  0.7385  0.4549
   79HOH      O  256   0.038   0.764   3.412  0.4621 -0.3226 -0.0366
   79HOH     H1  257  -0.030   0.716   3.460  1.0493 -0.9102  0.2219
   79HOH     H2  258  -0.003   0.785   3.328 -0.4661  0.4293  0.5514
   80HOH      O  259   1.607   3.861   0.953  0.6544 -0.2564 -0.3818
   80HOH     H1  260   1.586   3.820   1.037 -0.3067 -0.1150 -0.5365
   80HOH     H2  261   1.587   3.953   0.965 -0.5419 -0.3972 -1.0681
   81HOH      O  262   0.438   2.332   3.256  0.1186  0.2229  0.3624
   81HOH     H1  263   0.374   2.264   3.273  0.6648 -0.2666  0.5328
   81HOH     H2  264   0.434   2.347   3.161  0.4095 -0.4860  0.2289
   82HOH      O  265   2.445   1.297   1.793  0.2297  0.6554  0.5345
   82HOH     H1  266   2.473   1.258   1.711 -1.0374 -0.3554  0.5194
   82HOH     H2  267   2.382   1.364   1.768 -0.1622  0.3433  0.6740
   83HOH      O  268   2.697   0.542   3.017 -0.1197  0.9300  0.7136
   83HOH     H1  269   2.623   0.557   3.075 -0.2942 -0.8386  1.0821
   83HOH     H2  270   2.768   0.513   3.075  0.2250  0.7107  0.2014
   84HOH      O  271   3.541   2.297   1.068 -0.2718 -0.7102 -0.1231
   84HOH     H1  272   3.516   2.270   0.980 -0.0089 -0.4667 -0.2775
   84HOH     H2  273   3.560   2.391   1.059 -0.7049 -0.5763  0.2942
   85HOH      O  274   0.503   0.903   0.406 -0.9176  0.3198 -0.6824
   85HOH     H1  275   0.576   0.966   0.404 -0.6143 -0.0042 -0.2799
   85HOH     H2  276   0.441   0.940   0.469 -0.1787 -0.3431  0.5173
   86HOH      O  277   1.619   3.815   1.257  0.1029  0.8562 -0.2607
   86HOH     H1  278   1.697   3.786   1.211 -0.3224  0.3594 -0.7008
   86HOH     H2  279   1.636   3.793   1.349 -0.2166 -0.9712 -0.5674
   87HOH      O  280   2.936   1.278   1.029  0.3820  0.5215 -0.2774
   87HOH     H1  281   2.856   1.230   1.011  0.8871  0.2477 -2.3610
   87HOH     H2  282   2.912   1.370   1.018  0.1133  0.5365  0.3793
   88HOH      O  283   0.879   2.280   2.306 -0.0504  0.1502  0.2013
   88HOH     H1  284   0.827   2.205   2.336 -1.5332  1.1262  0.2344
   88HOH     H2  285   0.969   2.248   2.308 -0.6088 -1.6256  0.2070
   89HOH      O  286   3.439   2.240   0.815  0.1363  0.2651 -0.3227
   89HOH     H1  287   3.495   2.181   0.766 -0.4329 -0.4579 -0.1325
   89HOH     H2  288   3.361   2.251   0.761 -0.6627 -0.8338  0.4986
   90HOH      O  289   1.674   0.340   0.132  0.0807 -1.2475  0.3340
   90HOH     H1  290   1.729   0.394   0.190 -1.1706 -0.0557  0.5257
   90HOH     H2  291   1.732   0.316   0.060  0.5973  1.1609 -0.2510
   91HOH      O  292   0.584   3.318   1.613 -0.2097  0.2342  0.0209
   91HOH     H1  293   0.577   3.338   1.520  0.1280 -0.9941 -0.3024
   91HOH     H2  294   0.673   3.345   1.637 -0.1148  0.0627 -0.1418
   92HOH      O  295   0.764   3.561   2.548 -0.0570  0.5243  0.0113
   92HOH     H1  296   0.746   3.469   2.568  0.5870  0.2740 -0.4967
   92HOH     H2  297   0.682   3.606   2.569 -0.5802 -0.2504 -0.2580
   93HOH      O  298   2.246   0.229   3.388 -0.1261 -0.2312  0.7399
   93HOH     H1  299   2.198   0.307   3.360  0.6622 -0.0173 -0.1471
   93HOH     H2  300   2.330   0.263   3.420  0.6070 -0.7116 -0.5159
   94HOH      O  301   3.434   0.776   1.362 -0.0425 -0.6145 -0.1024
   94HOH     H1  302   3.363   0.714   1.344 -0.1085 -0.6041  0.1075
   94HOH     H2  303   3.454   0.816   1.277 -1.2438  0.3917  0.0300
   95HOH      O  304   0.277   0.318   2.381 -0.2664 -0.0767 -0.4088
   95HOH     H1  305   0.344   0.250   2.366 -0.7146 -0.4659 -0.7190
   95HOH     H2  306   0.290   0.380   2.309  0.9382  0.8607  0.5413
   96HOH      O  307   3.517   0.694   2.835 -0.2204 -0.0856 -0.7116
   96HOH     H1  308   3.494   0.607   2.802 -0.1089 -0.5013  0.2385
   96HOH     H2  309   3.555   0.677   2.921 -0.3895  0.9205 -0.4165
   97HOH      O  310   0.620   1.911   0.120  0.5214  0.9277  0.9594
   97HOH     H1  311   0.532   1.874   0.108  0.2288  1.5368  1.1643
   97HOH     H2  312   0.664   1.849   0.179  0.4031  0.3594  0.4644
   98HOH      O  313   1.299   3.765   1.075  0.2298 -0.2770 -0.4803
   98HOH     H1  314   1.318   3.721   0.993  0.7701 -1.2284  0.1191
   98HOH     H2  315   1.324   3.857   1.060 -0.0115 -0.3545 -1.4607
   99HOH      O  316   1.339   3.875   2.630  0.5148  0.1784 -0.9090
   99HOH     H1  317   1.271   3.942   2.622 -0.1694 -0.2292  0.7181
   99HOH     H2  318   1.414   3.921   2.667 -0.5158 -0.0782  1.9500
  100HOH      O  319   1.263   0.361   2.637 -0.6610  0.0838  1.2939
  100HOH     H1  320   1.200   0.428   2.609 -0.9368 -0.5299  0.3398
  100HOH     H2  321   1.221   0.278   2.614  1.2851 -0.3974 -1.5639
  101HOH      O  322   1.541   1.861   3.636  0.6458  0.4528  0.0696
  101HOH     H1  323   1.558   1.767   3.623 -0.7655  0.2550 -0.8283
  101HOH     H2  324   1.590   1.884   3.715  0.1766 -1.2975  0.9684
  102HOH      O  325   2.982   2.293   3.722  0.4658  0.5921 -0.2451
  102HOH     H1  326   2.926   2.297   3.645  1.0879  0.9562 -0.6948
  102HOH     H2  327   2.930   2.333   3.792 -0.1457  0.1572 -0.4397
  103HOH      O  328   1.877   3.498   3.736  0.4462  0.1106 -0.1432
  103HOH     H1  329   1.819   3.429   3.769  0.3105  0.2895 -0.0016
  103HOH     H2  330   1.956   3.452   3.709 -0.0918 -0.2586 -1.2006
  104HOH      O  331   2.674   0.782   3.767  0.2624  0.4312  0.6885
  104HOH     H1  332   2.680   0.876   3.753  0.4685  0.3289  0.0182
  104HOH     H2  333   2.580   0.764   3.766  0.2046  0.3957 -1.1627
  105HOH      O  334   0.611   2.983   0.912  0.0417 -0.3867  0.5582
  105HOH     H1  335   0.616   2.902   0.862  0.5246 -0.0684  0.0589
  105HOH     H2  336   0.702   3.010   0.924 -0.0999 -0.0485  0.9344
  106HOH      O  337   3.958   1.599   3.920  0.5004 -1.0572 -0.0815
  106HOH     H1  338   3.977   1.648   3.840 -0.2779  0.0389  0.3505
  106HOH     H2  339   3.866   1.573   3.910  0.4024 -0.9242  0.4321
  107HOH      O  340   0.980   1.951   2.125 -0.3617 -0.0473 -0.1671
  107HOH     H1  341   1.065   1.936   2.082 -0.0897  1.0322 -0.0694
  107HOH     H2  342   1.002   1.994   2.208 -1.0035  0.6042 -0.3110
  108HOH      O  343   3.545   1.976   2.738 -0.0193  0.3857 -0.0772
  108HOH     H1  344   3.585   1.987   2.652  0.4561 -0.7385 -0.0287
  108HOH     H2  345   3.552   2.063   2.778  0.0616  0.8410 -1.0282
  109HOH      O  346   3.689   0.662   2.350  0.3710 -0.1427 -0.7610
  109HOH     H1  347   3.660   0.676   2.440  0.0237 -2.4531 -0.3856
  109HOH     H2  348   3.628   0.712   2.296  0.2106  0.8012  0.2408
  110HOH      O  349   0.431   3.280   0.095  0.8943 -0.6560 -0.5078
  110HOH     H1  350   0.457   3.360   0.139 -0.0291 -0.6330  0.0433
  110HOH     H2  351   0.425   3.215   0.165 -1.2909 -0.4519 -0.3540
  111HOH      O  352   0.839   1.230   2.687  0.4232 -0.3606  0.0771
  111HOH     H1  353   0.759   1.220   2.636 -0.0289 -1.1233  0.8723
  111HOH     H2  354   0.907   1.247   2.622  0.0513 -2.1783 -0.9380
  112HOH      O  355   1.845   0.232   2.864  0.1768 -0.1363  0.0309
  112HOH     H1  356   1.763   0.229   2.913  0.1140 -0.3547 -0.0873
  112HOH     H2  357   1.881   0.143   2.871 -0.4027 -0.5182 -1.2809
  113HOH      O  358   1.526   2.918   0.877  0.0934 -0.2735  0.6637
  113HOH     H1  359   1.482   2.834   0.862  0.1827 -0.3442  0.7936
  113HOH     H2  360   1.527   2.960   0.791 -1.0223  0.1233  0.8076
  114HOH      O  361   2.805   1.887   0.579 -0.1672 -0.3587 -0.1406
  114HOH     H1  362   2.747   1.932   0.517 -0.3736  2.0722  1.5204
  114HOH     H2  363   2.746   1.845   0.642 -0.0377 -0.5225 -0.1265
  115HOH      O  364   2.300   2.422   2.026  0.5760  0.1799  0.1988
  115HOH     H1  365   2.308   2.350   2.089 -1.0773  0.1787  0.4816
  115HOH     H2  366   2.311   2.501   2.079  0.1051  0.1638  0.3242
  116HOH      O  367   1.160   2.035   1.082  0.0627  0.6751  0.2081
  116HOH     H1  368   1.223   2.107   1.091 -0.0506  0.7430  0.4938
  116HOH     H2  369   1.075   2.079   1.076  0.0663  0.6041 -0.5989
  117HOH      O  370   1.120   1.080   2.775  0.5490 -0.4923 -0.3847
  117HOH     H1  371   1.045   1.103   2.830  0.3367 -1.8630 -0.0172
  117HOH     H2  372   1.196   1.097   2.830  0.3992 -0.7876 -0.0820
  118HOH      O  373   2.238   2.649   2.565 -0.2163  0.0045  0.3163
  118HOH     H1  374   2.201   2.590   2.631  0.5245 -0.4241  0.3746
  118HOH     H2  375   2.298   2.705   2.613  0.9079 -0.8070 -0.0548
  119HOH      O  376   3.587   0.642   1.061  0.0726 -0.0773  0.4207
  119HOH     H1  377   3.642   0.594   1.122  1.3790  1.8651  0.9429
  119HOH     H2  378   3.648   0.677   0.996 -0.6997  1.1531  0.2920
  120HOH      O  379   0.377   0.129   1.356  0.1566  0.7713 -0.1178
  120HOH     H1  380   0.322   0.106   1.281  0.2020  1.2040 -0.2891
  120HOH     H2  381   0.439   0.194   1.322  0.5906  0.5073  0.1423
  121HOH      O  382   3.498   1.214   0.606 -0.1691  0.0022 -0.2978
  121HOH     H1  383   3.454   1.246   0.528 -0.0596 -1.5507 -1.0620
  121HOH     H2  384   3.564   1.281   0.625 -0.2118  0.4409 -1.5224
  122HOH      O  385   0.650   2.848   1.286  0.8041  0.0679 -0.0484
  122HOH     H1  386   0.692   2.810   1.364  0.3333  0.0126  0.1822
  122HOH     H2  387   0.706   2.923   1.264  0.4975  0.5828  0.8395
  123HOH      O  388   1.101   0.355   0.041  0.2129 -0.7167 -0.0594
  123HOH     H1  389   1.188   0.338   0.077  0.5831 -0.7659 -0.9206
  123HOH     H2  390   1.104   0.447   0.014 -0.1615 -0.5934  0.3033
  124HOH      O  391   1.946   3.105   2.677 -0.4628  0.2887  0.2197
  124HOH     H1  392   1.970   3.195   2.700  0.6493 -0.0626  0.5796
  124HOH     H2  393   1.955   3.056   2.759  1.1321 -0.5343 -0.3572
  125HOH      O  394   2.464   0.686   3.084  0.3752 -0.0773  0.0225
  125HOH     H1  395   2.479   0.651   3.171  0.9606  0.8576  0.3246
  125HOH     H2  396   2.513   0.769   3.082 -1.7958  1.3601 -0.2264
  126HOH      O  397   2.126   1.735   2.922  0.1901 -0.6976  0.4274
  126HOH     H1  398   2.203   1.760   2.973 -0.0635  0.0670  0.4564
  126HOH     H2  399   2.162   1.703   2.839  0.5377  0.3463  0.1428
  127HOH      O  400   2.136   1.008   1.183 -0.3135 -0.3726 -0.0199
  127HOH     H1  401   2.092   1.075   1.131  0.2606  0.1603  0.1537
  127HOH     H2  402   2.118   1.031   1.273 -0.1273 -0.4604  0.0421
  128HOH      O  403   1.145   0.746   3.334  0.0005 -0.6561 -0.1449
  128HOH     H1  404   1.116   0.697   3.411 -0.2102 -1.6622 -0.8176
  128HOH     H2  405   1.073   0.806   3.315 -0.5597 -1.3522 -0.3210
  129HOH      O  406   3.574   3.424   0.544  0.3718 -0.5299  0.1404
  129HOH     H1  407   3.572   3.331   0.566  0.6357 -0.6368 -0.2819
  129HOH     H2  408   3.495   3.438   0.491 -0.0840 -0.3419  0.8409
  130HOH      O  409   1.761   2.459   2.391  0.2259  0.3092 -0.0938
  130HOH     H1  410   1.829   2.394   2.372 -0.2973 -0.2747 -0.0287
  130HOH     H2  411   1.716   2.472   2.307 -0.1987 -0.0473  0.0722
  131HOH      O  412   1.386   0.859   3.773 -0.0156 -0.0633 -0.1673
  131HOH     H1  413   1.346   0.945   3.784  0.0736  0.2618 -1.7957
  131HOH     H2  414   1.345   0.804   3.840 -0.6569  1.0508  0.4056
  132HOH      O  415   1.847   0.381   1.701  0.0925 -0.1659 -0.0847
  132HOH     H1  416   1.908   0.337   1.760  0.2375 -0.2793 -0.3148
  132HOH     H2  417   1.816   0.457   1.750 -1.1447 -1.1807  0.8135
  133HOH      O  418   2.840   3.432   2.662  0.8401 -0.0265 -0.6990
  133HOH     H1  419   2.921   3.479   2.681  0.4974  0.9906 -1.5409
  133HOH     H2  420   2.798   3.421   2.747  0.4977  2.1197 -0.4741
  134HOH      O  421   3.819   2.361   2.075 -0.1703 -0.5506 -0.1966
  134HOH     H1  422   3.852   2.283   2.030  0.8333 -1.2304  1.5130
  134HOH     H2  423   3.897   2.407   2.105 -0.7678  0.3061  0.1446
  135HOH      O  424   0.603   3.017   0.212  0.1644  0.0098 -0.0164
  135HOH     H1  425   0.571   3.068   0.287  0.1592 -0.5697  0.3853
  135HOH     H2  426   0.635   2.935   0.250  1.0382  0.0809 -0.5452
  136HOH      O  427   0.085   3.193   0.454 -0.1357  0.3279  0.5632
  136HOH     H1  428   0.044   3.118   0.411 -0.1876  0.1132  0.9881
  136HOH     H2  429   0.012   3.249   0.479 -0.0746  0.8811 -0.3757
  137HOH      O  430   2.684   1.071   2.940 -0.4783 -0.3367  0.6917
  137HOH     H1  431   2.751   1.003   2.926 -0.3310  0.0679 -1.0907
  137HOH     H2  432   2.733   1.153   2.937 -0.9816  0.0769 -1.9781
  138HOH      O  433   0.365   1.796   1.019 -0.5457  0.7527  0.4492
  138HOH     H1  434   0.390   1.782   1.111  2.5052 -0.9040 -0.3497
  138HOH     H2  435   0.416   1.872   0.991  1.1165 -0.5334 -0.4065
  139HOH      O  436   1.418   0.183   2.285 -0.1348 -0.2381 -0.3994
  139HOH     H1  437   1.435   0.262   2.336 -0.3270  0.1491 -0.9184
  139HOH     H2  438   1.345   0.207   2.228 -0.1192 -0.7553 -0.6417
  140HOH      O  439   3.352   0.258   2.524  0.1143 -0.0350  1.1642
  140HOH     H1  440   3.443   0.234   2.543  0.0556 -0.8992  0.5018
  140HOH     H2  441   3.313   0.177   2.490 -0.6279  0.5742  0.4972
  141HOH      O  442   2.766   0.378   0.260 -0.2453  0.3801  0.1443
  141HOH     H1  443   2.850   0.423   0.272  0.3779 -0.9517  1.4573
  141HOH     H2  444   2.786   0.307   0.198 -0.4976  0.2644  0.1940
  142HOH      O  445   3.443   0.568   0.831 -0.1328 -0.3010  0.3615
  142HOH     H1  446   3.352   0.554   0.855  0.1822 -0.8736  1.3385
  142HOH     H2  447   3.483   0.609   0.908  0.3519  0.3712 -0.2159
  143HOH      O  448   3.962   2.779   1.113 -0.0751  0.3770 -0.1242
  143HOH     H1  449   3.873   2.785   1.080  0.1775  0.5178 -0.8184
  143HOH     H2  450   3.981   2.865   1.149  0.0434  0.5932 -0.6932
  144HOH      O  451   0.148   2.561   0.418  0.0241  0.4350  0.1391
  144HOH     H1  452   0.230   2.603   0.443 -0.1429  0.7259  0.2041
  144HOH     H2  453   0.112   2.527   0.500 -0.1653  0.7511  0.1917
  145HOH      O  454   3.625   1.685   0.155  0.1818 -0.4670 -0.4807
  145HOH     H1  455   3.682   1.673   0.079 -0.1619  0.8055 -1.0108
  145HOH     H2  456   3.659   1.764   0.198 -0.9881  0.1984 -0.6887
  146HOH      O  457   3.413   1.466   3.864 -0.0339  0.5042 -0.2967
  146HOH     H1  458   3.346   1.414   3.818  0.2164  0.2385 -0.3709
  146HOH     H2  459   3.461   1.401   3.916  0.7435  0.5384 -0.9375
  147HOH      O  460   2.196   1.354   2.750 -0.4342 -0.1674  0.1127
  147HOH     H1  461   2.147   1.311   2.680 -0.0470  0.8056 -0.8051
  147HOH     H2  462   2.147   1.435   2.768  0.4400  0.5013 -0.3686
  148HOH      O  463   1.190   2.087   0.502  0.3275 -0.3950  0.3767
  148HOH     H1  464   1.143   2.114   0.581 -0.0994  0.5449 -0.1641
  148HOH     H2  465   1.131   2.026   0.458 -0.6608  1.0553 -0.4869
  149HOH      O  466   1.061   2.414   0.911  0.7165 -0.5845  0.7998
  149HOH     H1  467   1.026   2.430   0.823  1.0896 -2.1447  0.3077
  149HOH     H2  468   1.153   2.440   0.905  0.6529 -0.3525  0.8349
  150HOH      O  469   0.508   0.827   0.903  0.0100  0.8218  0.3456
  150HOH     H1  470   0.453   0.852   0.828  0.8866 -0.5918 -0.8843
  150HOH     H2  471   0.484   0.736   0.920  1.0373  0.5889  0.6448
  151HOH      O  472   2.894   1.468   3.353 -0.0029  0.3132  0.0338
  151HOH     H1  473   2.880   1.552   3.396 -0.8843  0.0958  0.2170
  151HOH     H2  474   2.846   1.474   3.271 -0.5869 -0.2044  0.3193
  152HOH      O  475   3.344   0.728   0.535  0.1775  0.0834  0.4478
  152HOH     H1  476   3.251   0.720   0.557 -0.2896  1.0921 -0.8573
  152HOH     H2  477   3.379   0.787   0.601 -0.3659  0.4865  0.3930
  153HOH      O  478   3.888   1.215   1.315  0.2666 -0.0362 -0.2203
  153HOH     H1  479   3.872   1.245   1.404  0.9818  0.2828 -0.1914
  153HOH     H2  480   3.828   1.268   1.261 -0.2869 -0.3460  0.0722
  154HOH      O  481   0.756   0.493   1.849  0.1620  0.2295 -0.1999
  154HOH     H1  482   0.848   0.487   1.825  0.1624 -0.1685 -0.1121
  154HOH     H2  483   0.710   0.451   1.776  0.1115 -0.2891  0.1140
  155HOH      O  484   2.108   1.664   2.026 -0.2548 -0.4929 -0.8512
  155HOH     H1  485   2.073   1.580   1.995 -0.3354 -0.5252 -0.6765
  155HOH     H2  486   2.072   1.729   1.966  0.8208 -0.7007 -1.7866
  156HOH      O  487   1.842   1.319   2.489 -0.4151 -0.8634 -0.0847
  156HOH     H1  488   1.823   1.411   2.474 -0.3833 -0.8979 -0.3587
  156HOH     H2  489   1.774   1.289   2.549  0.2906 -0.3624  1.0196
  157HOH      O  490   2.459   0.546   2.392  0.0059  0.8110 -0.5832
  157HOH     H1  491   2.485   0.513   2.478 -0.5213 -0.5343 -0.8916
  157HOH     H2  492   2.536   0.595   2.361  0.6670  0.2784  0.1394
  158HOH      O  493   2.572   0.321   3.196  0.0394  0.7033  0.5901
  158HOH     H1  494   2.567   0.320   3.291  0.6289 -1.7764  0.7150
  158HOH     H2  495   2.495   0.273   3.167  0.5509  0.2644 -0.0902
  159HOH      O  496   2.634   3.143   0.140 -0.1999 -0.0741 -0.0116
  159HOH     H1  497   2.624   3.058   0.183 -0.1628  0.2150  0.5899
  159HOH     H2  498   2.609   3.127   0.049 -0.2011 -0.7244  0.0923
  160HOH      O  499   1.403   3.660   1.319  0.3201  0.2380  0.0278
  160HOH     H1  500   1.497   3.669   1.302  0.3795 -0.0099  0.2167
  160HOH     H2  501   1.361   3.696   1.241  0.5685  0.5917  0.0529
  161HOH      O  502   0.877   3.408   2.981  0.5311 -0.0001 -0.2960
  161HOH     H1  503   0.880   3.446   3.069  1.1529 -0.2720 -0.1829
  161HOH     H2  504   0.794   3.436   2.944  0.4310  0.4285  0.2436
  162HOH      O  505   3.865   1.773   2.253 -0.1419 -0.2731 -0.1159
  162HOH     H1  506   3.789   1.798   2.201  0.4758 -1.1504 -1.5841
  162HOH     H2  507   3.858   1.678   2.263  0.2776 -0.2463  0.5761
  163HOH      O  508   3.043   3.033   0.783  0.0726  0.1185  0.6537
  163HOH     H1  509   3.130   3.001   0.760  0.1154  0.4305  0.3483
  163HOH     H2  510   3.032   3.112   0.728 -0.3692  0.1229  0.7422
  164HOH      O  511   2.997   1.116   3.204 -0.0390 -0.4512 -0.8228
  164HOH     H1  512   3.043   1.053   3.259 -0.2671 -0.5081 -0.6982
  164HOH     H2  513   3.067   1.163   3.158  0.1778 -0.0994 -0.1600
  165HOH      O  514   0.037   2.142   1.935  0.4805 -0.4278 -0.2582
  165HOH     H1  515   0.015   2.049   1.929 -0.1090 -0.2745 -0.6630
  165HOH     H2  516   0.102   2.156   1.866 -0.4832 -0.2742 -1.1978
  166HOH      O  517   2.661   1.321   1.366 -0.1932 -0.7287 -0.6796
  166HOH     H1  518   2.647   1.300   1.274 -2.5792  0.6427 -0.7937
  166HOH     H2  519   2.742   1.371   1.368 -0.2118 -0.5855 -2.0743
  167HOH      O  520   2.857   0.565   3.236 -0.4473 -0.4590 -0.2158
  167HOH     H1  521   2.763   0.578   3.249 -0.4018  1.3496 -1.1346
  167HOH     H2  522   2.893   0.569   3.325 -1.0095  2.0915  0.0550
  168HOH      O  523   3.940   0.958   0.515 -0.1627  0.1131 -0.0744
  168HOH     H1  524   3.876   0.898   0.554  0.7033 -1.1541 -0.4627
  168HOH     H2  525   3.887   1.029   0.479 -1.2013 -0.0906  0.9345
  169HOH      O  526   1.421   2.915   1.138  0.2448  0.3344 -0.6555
  169HOH     H1  527   1.461   2.941   1.055  0.2239  1.2583 -0.4002
  169HOH     H2  528   1.494   2.909   1.200  0.2713 -0.4340 -0.7467
  170HOH      O  529   2.120   2.449   2.730  0.2019  0.4739 -0.2962
  170HOH     H1  530   2.035   2.458   2.774 -0.1660  0.6430 -1.0084
  170HOH     H2  531   2.184   2.450   2.801 -0.4238 -0.3672  0.3201
  171HOH      O  532   0.354   2.296   0.518 -0.3791 -0.6208  0.2619
  171HOH     H1  533   0.428   2.260   0.469  0.3090  1.4436 -0.3998
  171HOH     H2  534   0.394   2.345   0.590 -1.0639  0.4474 -0.0381
  172HOH      O  535   2.479   0.495   1.306 -0.6477  0.2731  0.5404
  172HOH     H1  536   2.401   0.440   1.299 -1.3943  1.3766 -0.9559
  172HOH     H2  537   2.491   0.532   1.219  1.1424  0.7443  0.8983
  173HOH      O  538   3.297   2.418   1.625 -0.1709 -0.0939  0.7500
  173HOH     H1  539   3.241   2.390   1.697  0.4996 -1.0330  0.9413
  173HOH     H2  540   3.282   2.353   1.556 -0.1012  0.2567  0.3988
  174HOH      O  541   0.076   2.253   0.983 -0.9226 -0.4391 -0.4692
  174HOH     H1  542   0.076   2.286   1.073 -0.9640  1.1446 -0.9888
  174HOH     H2  543  -0.006   2.204   0.976 -0.5989 -1.2038  0.5145
  175HOH      O  544   2.961   2.386   2.596 -0.7611 -0.5379  0.7513
  175HOH     H1  545   2.893   2.391   2.663 -1.2383  1.1782  0.2347
  175HOH     H2  546   2.938   2.454   2.532  0.3344 -1.2713 -0.5341
  176HOH      O  547   0.211   1.903   1.321 -0.5679 -0.1424  0.2694
  176HOH     H1  548   0.230   1.809   1.316 -0.0886 -0.0464  0.1567
  176HOH     H2  549   0.278   1.937   1.380  0.9368  0.5208 -1.5987
  177HOH      O  550   0.442   0.268   3.070  0.2411 -0.9116 -0.0407
  177HOH     H1  551   0.527   0.292   3.107  0.7796 -1.6444 -0.7314
  177HOH     H2  552   0.400   0.351   3.050  0.9920 -0.5255 -0.1053
  178HOH      O  553   0.310   2.565   3.825  0.4476  0.1869 -0.5144
  178HOH     H1  554   0.395   2.523   3.807  0.0591 -0.4661 -0.8981
  178HOH     H2  555   0.309   2.576   3.920  0.6787 -0.4305 -0.4312
  179HOH      O  556   2.306   2.518   2.912 -0.5140 -0.0892 -0.0535
  179HOH     H1  557   2.397   2.546   2.923 -0.8177  0.8621  0.2617
  179HOH     H2  558   2.301   2.434   2.956  0.2381 -0.2150 -0.1777
  180HOH      O  559   3.306   0.748   1.040 -0.5037 -0.0627 -0.2918
  180HOH     H1  560   3.395   0.784   1.043 -0.5059  0.0414 -1.0313
  180HOH     H2  561   3.250   0.825   1.042 -0.6392 -0.1518  1.1190
  181HOH      O  562   1.744   1.111   1.424 -0.3004  0.2591  0.1253
  181HOH     H1  563   1.785   1.035   1.463 -0.5050  0.5049  0.8524
  181HOH     H2  564   1.650   1.101   1.443 -0.2883  0.8709  0.5855
  182HOH      O  565   2.409   3.208   0.257 -0.2432 -0.5196 -0.2527
  182HOH     H1  566   2.490   3.185   0.211  0.3044 -0.2149  0.5099
  182HOH     H2  567   2.406   3.150   0.333 -0.8461 -0.6526 -0.3663
  183HOH      O  568   1.863   1.923   1.989 -0.6029 -0.0836  0.0926
  183HOH     H1  569   1.826   1.923   2.078 -0.2155 -0.6441  0.2664
  183HOH     H2  570   1.926   1.994   1.990 -0.9538  0.2372  0.1028
  184HOH      O  571   0.943   1.958   3.498 -0.4473  0.2439  0.2036
  184HOH     H1  572   0.983   1.903   3.430 -0.3650  0.7731 -0.1867
  184HOH     H2  573   0.913   1.895   3.564  0.1418 -0.2316  0.0406
  185HOH      O  574   0.221   0.992   3.715  0.1717 -0.2419 -0.3906
  185HOH     H1  575   0.296   1.019   3.661  0.9114  0.1494  0.7540
  185HOH     H2  576   0.213   1.060   3.781 -0.9277 -0.5138 -0.2097
  186HOH      O  577   3.890   2.761   2.718  0.8635  0.3564  0.1194
  186HOH     H1  578   3.909   2.854   2.721  0.4015  0.4740 -0.3355
  186HOH     H2  579   3.815   2.753   2.659  0.1340 -0.1808  1.0484
  187HOH      O  580   1.997   1.589   3.524 -0.3226 -0.5137 -0.4819
  187HOH     H1  581   2.040   1.506   3.504 -0.5027 -0.5522 -0.7189
  187HOH     H2  582   1.953   1.614   3.442 -1.3218 -0.8190 -0.0754
  188HOH      O  583   3.515   3.410   3.711  0.1950 -0.3601  0.1182
  188HOH     H1  584   3.575   3.399   3.637 -0.3596 -0.6362 -0.3079
  188HOH     H2  585   3.552   3.483   3.761  1.0148 -0.6817  0.0125
  189HOH      O  586   2.808   1.054   3.578 -0.0743 -0.2179  0.4583
  189HOH     H1  587   2.835   1.126   3.522 -0.1749 -0.2721  0.3401
  189HOH     H2  588   2.787   1.096   3.662 -0.2913 -0.0873  0.3413
  190HOH      O  589   0.424   1.521   1.035  0.0050 -0.4057 -0.4161
  190HOH     H1  590   0.404   1.610   1.005 -0.6413 -0.9363 -1.7410
  190HOH     H2  591   0.357   1.502   1.100  0.3214  0.1540  0.0961
  191HOH      O  592   1.433   0.463   0.967 -0.0080 -0.5942 -0.3082
  191HOH     H1  593   1.505   0.400   0.965 -0.7484 -1.5028  0.3252
  191HOH     H2  594   1.441   0.507   1.052  0.4531  0.1401 -0.7103
  192HOH      O  595   1.247   1.199   2.547  0.2156  0.2988 -0.4059
  192HOH     H1  596   1.210   1.119   2.586  0.5032  0.2593 -0.2081
  192HOH     H2  597   1.278   1.250   2.622 -0.4797  0.8650 -0.4821
  193HOH      O  598   2.454   3.409   2.602 -0.5776 -0.5031  0.0665
  193HOH     H1  599   2.374   3.393   2.552 -0.5124 -1.9639  0.3393
  193HOH     H2  600   2.525   3.400   2.539 -0.5855  0.0222 -0.0235
  194HOH      O  601   3.600   3.331   0.148  0.3214 -0.4409  0.4276
  194HOH     H1  602   3.694   3.347   0.159  0.4252 -0.5628 -0.1928
  194HOH     H2  603   3.591   3.237   0.159  0.2689 -0.4269  0.5030
  195HOH      O  604   3.220   0.291   0.446  0.3774 -0.6035  0.1291
  195HOH     H1  605   3.309   0.309   0.473 -0.3928  1.3775  1.9219
  195HOH     H2  606   3.191   0.220   0.502  0.5511 -0.5696  0.2616
  196HOH      O  607   1.222   1.387   3.685  0.2863 -0.3215  0.7379
  196HOH     H1  608   1.215   1.440   3.765  1.2439  0.9164  0.0774
  196HOH     H2  609   1.183   1.442   3.617  0.4075 -0.9073  0.1773
  197HOH      O  610   3.742   3.906   1.662  0.6493  0.3805 -0.2777
  197HOH     H1  611   3.748   3.900   1.566  1.6552 -0.4907 -0.1968
  197HOH     H2  612   3.649   3.895   1.681  0.4988  0.0346 -1.1337
  198HOH      O  613   1.094   0.554   2.533 -0.5459 -0.9353 -0.3128
  198HOH     H1  614   1.011   0.521   2.568 -0.4262 -0.8008  0.1208
  198HOH     H2  615   1.069   0.613   2.462 -1.0190  0.9971  1.2705
  199HOH      O  616   3.117   0.268   3.461  0.4432 -0.6627  0.1763
  199HOH     H1  617   3.093   0.176   3.461  0.0680 -0.5653 -0.1466
  199HOH     H2  618   3.051   0.311   3.515  0.3017 -0.5047 -0.1157
  200HOH      O  619   1.045   1.768   2.544 -0.0787 -0.0203 -0.0985
  200HOH     H1  620   1.061   1.712   2.619  0.2765  0.2502  0.0325
  200HOH     H2  621   1.123   1.759   2.490  0.0923  0.5247  0.0433
  201HOH      O  622   1.438   3.889   2.099 -0.1382 -0.0113 -0.7618
  201HOH     H1  623   1.427   3.962   2.159 -0.4104 -0.1353 -0.6564
  201HOH     H2  624   1.351   3.876   2.060  0.1163  0.3161 -1.4756
  202HOH      O  625   2.804   1.781   2.423 -0.2210 -0.2092  0.0108
  202HOH     H1  626   2.780   1.855   2.368 -1.0963 -0.3429  0.1805
  202HOH     H2  627   2.857   1.725   2.367  0.7167  0.6746 -0.0282
  203HOH      O  628   1.025   3.703   0.992 -0.0231  0.5538 -0.1082
  203HOH     H1  629   0.962   3.775   0.985  0.3690  0.8923 -0.2133
  203HOH     H2  630   1.110   3.745   0.991  0.2084  0.1137  0.2368
  204HOH      O  631   0.584   1.289   2.570  0.2220 -0.5941  0.2577
  204HOH     H1  632   0.533   1.370   2.571  0.6811 -0.2973  0.4843
  204HOH     H2  633   0.522   1.221   2.594 -0.4918 -0.5228 -1.2037
  205HOH      O  634   1.816   2.763   0.577 -0.3106 -0.4298 -0.4969
  205HOH     H1  635   1.785   2.799   0.494  0.9763  0.2737 -0.7193
  205HOH     H2  636   1.911   2.772   0.573 -0.2003 -0.4566  1.0142
  206HOH      O  637   1.502   3.578   1.769  0.2703  0.5268 -0.1160
  206HOH     H1  638   1.475   3.604   1.681 -0.4036 -0.6845 -0.3220
  206HOH     H2  639   1.534   3.488   1.758  1.0648  0.6684  0.7463
  207HOH      O  640   2.577   1.675   2.118  0.0024  0.4534 -0.4275
  207HOH     H1  641   2.535   1.677   2.203 -0.5681 -1.3789 -0.5962
  207HOH     H2  642   2.659   1.627   2.132  0.1171  0.5213 -0.8256
  208HOH      O  643   2.000   2.949   2.914 -0.2664 -0.8689  0.2577
  208HOH     H1  644   1.989   2.932   3.008  1.3422  0.0612  0.6895
  208HOH     H2  645   2.090   2.924   2.895 -0.1484  0.1252 -0.7207
  209HOH      O  646   1.104   3.458   2.791  0.1015  0.1590 -0.9820
  209HOH     H1  647   1.136   3.548   2.779  0.6543  0.0674 -0.3132
  209HOH     H2  648   1.026   3.467   2.845  0.3275  0.2249 -0.6592
  210HOH      O  649   1.257   0.250   2.081 -0.8131 -0.3611 -0.5317
  210HOH     H1  650   1.329   0.274   2.023 -0.2708 -0.5835  0.0346
  210HOH     H2  651   1.186   0.227   2.021 -0.7087  0.6613 -1.1049
  211HOH      O  652   2.793   2.780   1.452  0.7453 -0.1719  0.6616
  211HOH     H1  653   2.888   2.767   1.458  1.0528  1.2107 -0.3392
  211HOH     H2  654   2.779   2.813   1.364 -0.7355 -0.5836  0.6886
  212HOH      O  655   3.743   2.529   0.193 -0.0228  0.5452 -0.1692
  212HOH     H1  656   3.758   2.541   0.287  1.5116  1.2500 -0.4461
  212HOH     H2  657   3.756   2.616   0.155 -0.2897  0.2102 -1.0816
  213HOH      O  658   2.601   1.473   3.395  0.0968  0.0317  0.4878
  213HOH     H1  659   2.530   1.529   3.363 -0.0193 -0.1269  0.4652
  213HOH     H2  660   2.668   1.534   3.425 -0.2688  0.1953  1.0123
  214HOH      O  661   2.964   3.367   2.414 -0.1260  0.1508 -0.2443
  214HOH     H1  662   2.914   3.373   2.495  0.5270 -0.6987  0.2549
  214HOH     H2  663   2.973   3.458   2.385 -0.7538  0.4333  0.3845
  215HOH      O  664   0.707   1.335   3.063 -0.6304  0.5047  0.0533
  215HOH     H1  665   0.786   1.373   3.101 -1.4053  0.7001  1.6473
  215HOH     H2  666   0.671   1.280   3.133 -1.3278 -0.5026 -1.0178
  216HOH      O  667   1.731   3.310   0.030  0.5308 -0.4215 -0.4052
  216HOH     H1  668   1.772   3.354   0.105 -0.3204 -1.2794  0.6395
  216HOH     H2  669   1.638   3.332   0.037  0.5330  0.2215 -1.7970
  217HOH      O  670   2.051   3.215   0.774 -0.4614  0.3211  0.2773
  217HOH     H1  671   1.973   3.181   0.818  0.0869 -0.4843  0.6722
  217HOH     H2  672   2.051   3.308   0.794 -0.5779  0.0933  1.4686
  218HOH      O  673   1.725   0.567   3.824 -0.2627  0.9109  0.0341
  218HOH     H1  674   1.705   0.478   3.853 -0.5167  0.7931 -0.4762
  218HOH     H2  675   1.814   0.582   3.854 -0.2294  0.4965  0.1599
  219HOH      O  676   1.563   3.031   0.632  0.6253 -0.6070 -0.5963
  219HOH     H1  677   1.579   2.971   0.559 -0.2114 -0.6028 -0.7964
  219HOH     H2  678   1.481   3.074   0.610  0.9190  0.2009 -0.1727
  220HOH      O  679   3.183   1.473   1.419 -0.0298 -0.5915  0.1011
  220HOH     H1  680   3.231   1.548   1.386 -2.4466  1.1732  0.0593
  220HOH     H2  681   3.169   1.417   1.343  0.9908 -0.6272 -0.0802
  221HOH      O  682   1.797   1.645   3.692 -0.3840 -0.5176 -0.3690
  221HOH     H1  683   1.854   1.645   3.615  0.2237 -1.7752  0.0268
  221HOH     H2  684   1.723   1.590   3.668 -0.6423 -0.1872 -0.3433
  222HOH      O  685   1.464   1.891   3.221  0.0093 -0.0221 -0.5090
  222HOH     H1  686   1.504   1.952   3.283  0.6524 -0.2741 -0.6632
  222HOH     H2  687   1.390   1.939   3.184 -0.5794  0.0401  0.6499
  223HOH      O  688   3.265   2.605   0.183  0.0917  0.0436 -0.3003
  223HOH     H1  689   3.259   2.549   0.106 -0.7206  0.7792 -0.8162
  223HOH     H2  690   3.278   2.693   0.147  0.6680  0.2835  0.4509
  224HOH      O  691   1.226   2.303   2.430 -0.1036  0.2472  0.4779
  224HOH     H1  692   1.320   2.285   2.423 -0.2552 -0.4470 -0.0463
  224HOH     H2  693   1.210   2.369   2.362 -0.1303 -0.2881 -0.0552
  225HOH      O  694   3.662   0.731   2.609 -0.0602  0.4540  0.3825
  225HOH     H1  695   3.621   0.716   2.693 -0.9582 -0.4453 -0.1786
  225HOH     H2  696   3.742   0.779   2.630 -0.5321  0.7552  1.6754
  226HOH      O  697   3.586   3.400   2.143 -0.3265 -0.1512 -1.1075
  226HOH     H1  698   3.643   3.420   2.069  0.2743  0.1362 -0.5922
  226HOH     H2  699   3.646   3.385   2.216 -0.8964  0.9605 -0.3312
  227HOH      O  700   0.010   3.258   2.117 -0.3047  0.8353  0.6818
  227HOH     H1  701  -0.047   3.273   2.193 -0.8145 -1.3966  0.8718
  227HOH     H2  702   0.092   3.224   2.154 -0.2743  0.4541  0.2866
  228HOH      O  703   1.277   0.881   0.493  0.1878 -0.3435 -0.2786
  228HOH     H1  704   1.329   0.959   0.511 -0.1969  0.0022 -0.6554
  228HOH     H2  705   1.334   0.826   0.439  0.7723 -0.7106  0.6588
  229HOH      O  706   3.201   1.643   0.055 -0.6334 -0.3701 -0.1279
  229HOH     H1  707   3.187   1.702   0.128 -0.3335  0.0234 -0.3839
  229HOH     H2  708   3.114   1.606   0.037 -1.1176  0.9662 -0.7871
  230HOH      O  709   1.850   2.000   3.299 -0.1297  0.1031  0.2829
  230HOH     H1  710   1.762   2.012   3.333 -0.1729 -0.4637  0.3934
  230HOH     H2  711   1.895   2.082   3.318  0.0354 -0.3551  2.2646
  231HOH      O  712   0.852   3.113   0.929  0.1770  0.1974  0.3369
  231HOH     H1  713   0.888   3.031   0.896 -0.9854 -0.1547 -0.1707
  231HOH     H2  714   0.849   3.170   0.852 -1.9604 -0.4154 -0.1837
  232HOH      O  715   3.359   0.658   3.509  0.2046  0.2090 -0.0666
  232HOH     H1  716   3.387   0.623   3.424 -0.7032  0.3366 -0.4506
  232HOH     H2  717   3.395   0.598   3.573  0.2597 -0.3476 -0.6002
  233HOH      O  718   0.998   3.503   3.236 -0.0372  0.0837  0.3822
  233HOH     H1  719   1.065   3.506   3.305  0.3357  0.0437  0.0263
  233HOH     H2  720   1.036   3.448   3.168 -0.2435  0.4322 -0.0195
  234HOH      O  721   3.080   2.301   1.132 -0.6556  0.0377  0.6670
  234HOH     H1  722   3.098   2.364   1.062 -0.8705  0.0020  0.5794
  234HOH     H2  723   2.988   2.313   1.152 -0.8264 -0.5985  0.3021
  235HOH      O  724   0.932   2.588   1.125  0.6546  0.3164  0.2677
  235HOH     H1  725   1.016   2.608   1.167  0.7389 -0.4267  0.4929
  235HOH     H2  726   0.954   2.519   1.062  0.0975 -0.4427  0.8757
  236HOH      O  727   2.196   0.373   1.864  0.3443 -0.0263  0.3817
  236HOH     H1  728   2.187   0.444   1.929 -0.2376 -0.8971  1.3036
  236HOH     H2  729   2.288   0.348   1.870  0.5948  0.7163 -0.0579
  237HOH      O  730   2.329   0.906   2.138 -0.4211  0.1788 -0.1555
  237HOH     H1  731   2.403   0.862   2.095 -1.4174 -0.6215 -1.1897
  237HOH     H2  732   2.326   0.868   2.226 -0.3992 -0.8330 -0.5605
  238HOH      O  733   2.410   3.834   2.713 -0.1583  0.0170  0.0548
  238HOH     H1  734   2.392   3.757   2.767 -0.3306 -0.4128 -0.5979
  238HOH     H2  735   2.426   3.904   2.776 -0.3189 -0.4768  0.6607
  239HOH      O  736   1.777   3.197   1.766  0.0420  0.0622  1.0463
  239HOH     H1  737   1.838   3.254   1.721  0.1051 -0.8570 -0.1491
  239HOH     H2  738   1.692   3.242   1.760  0.1884  0.2921  0.6391
  240HOH      O  739   1.214   0.095   0.428  0.1892  0.1362  0.0208
  240HOH     H1  740   1.139   0.104   0.369 -0.1090  1.0558  0.5030
  240HOH     H2  741   1.287   0.071   0.371 -0.2180  0.4221 -0.6384
  241HOH      O  742   1.254   3.006   1.649  0.2974 -0.2285  1.2507
  241HOH     H1  743   1.213   3.043   1.727  0.6389 -1.0791  1.8677
  241HOH     H2  744   1.302   3.079   1.610 -1.0438  0.5855  0.9828
  242HOH      O  745   1.797   1.001   2.639 -0.9443 -0.0837 -0.5158
  242HOH     H1  746   1.701   0.995   2.636 -1.0572  1.2634 -1.0913
  242HOH     H2  747   1.815   1.059   2.713 -0.4875 -1.0701  0.1805
  243HOH      O  748   2.211   0.591   1.571 -0.3390  0.1386  0.3678
  243HOH     H1  749   2.165   0.513   1.603 -1.3201  0.2015 -0.7332
  243HOH     H2  750   2.209   0.583   1.475  0.9337  0.7631  0.2482
  244HOH      O  751   3.422   1.978   0.625 -0.2483 -0.0628  0.1846
  244HOH     H1  752   3.500   1.924   0.614 -0.0396  0.2275  0.2228
  244HOH     H2  753   3.415   2.027   0.543 -0.8553 -0.6731 -0.1518
  245HOH      O  754   1.284   2.826   0.024 -0.2164 -0.3379 -0.0206
  245HOH     H1  755   1.204   2.776   0.007 -0.9365  0.6716  0.1413
  245HOH     H2  756   1.254   2.901   0.077  0.9911 -0.3699  0.7927
  246HOH      O  757   3.358   1.144   2.814 -0.1663 -0.1532 -0.2937
  246HOH     H1  758   3.406   1.065   2.788  0.0477 -0.4614  0.9123
  246HOH     H2  759   3.427   1.207   2.837 -0.3373  0.0539 -0.3448
  247HOH      O  760   1.144   2.525   2.290  0.0579  0.3823  0.4694
  247HOH     H1  761   1.175   2.612   2.266 -0.6802  0.3348 -0.8846
  247HOH     H2  762   1.063   2.514   2.240 -0.1615 -0.8788  1.0225
  248HOH      O  763   0.884   1.138   2.164 -0.0427 -0.3415 -0.6126
  248HOH     H1  764   0.844   1.105   2.084  0.4787 -0.9823 -0.6218
  248HOH     H2  765   0.971   1.097   2.167  0.2506  0.2678 -0.1102
  249HOH      O  766   2.443   0.176   1.525  0.3350  0.0628  0.3715
  249HOH     H1  767   2.456   0.103   1.586  0.3583 -0.2534  0.0009
  249HOH     H2  768   2.363   0.219   1.555  0.0385 -0.4217  0.3048
  250HOH      O  769   0.966   3.035   1.567 -0.1541  0.1540 -0.0135
  250HOH     H1  770   1.055   3.065   1.585  0.2685 -1.2315  0.5203
  250HOH     H2  771   0.975   2.941   1.551 -1.5484 -0.0774  0.2506
  251HOH      O  772   2.835   3.409   3.211  0.6347 -0.1814 -0.8552
  251HOH     H1  773   2.837   3.354   3.290 -0.3273  0.1204 -0.5926
  251HOH     H2  774   2.890   3.484   3.232  1.0231 -0.4799 -0.7806
  252HOH      O  775   2.675   1.309   0.731  0.4512 -0.2505  0.1190
  252HOH     H1  776   2.717   1.247   0.670 -0.5147 -0.0384 -0.8346
  252HOH     H2  777   2.694   1.395   0.694 -0.0188 -0.1042  0.2119
  253HOH      O  778   0.096   3.508   2.072  0.0604 -0.0747 -0.4078
  253HOH     H1  779   0.072   3.420   2.101 -0.3869  0.1757  0.0049
  253HOH     H2  780   0.013   3.552   2.055  0.2493  0.5015  0.0971
  254HOH      O  781   0.527   0.607   2.301 -0.0614  0.2237 -0.2135
  254HOH     H1  782   0.590   0.677   2.316 -0.6148  1.0193 -1.3213
  254HOH     H2  783   0.564   0.556   2.230  0.5226 -0.9138  0.8299
  255HOH      O  784   0.996   3.779   0.384 -0.0202 -0.6951  0.3320
  255HOH     H1  785   1.077   3.803   0.341 -0.0048 -0.9926  0.1916
  255HOH     H2  786   1.017   3.780   0.478  0.0831 -0.5549  0.3073
  256HOH      O  787   0.455   3.830   2.418  0.3923  0.3008 -0.1883
  256HOH     H1  788   0.494   3.776   2.486  0.3209  0.2657 -0.1745
  256HOH     H2  789   0.466   3.779   2.338 -0.9729 -0.4331  0.0320
  257HOH      O  790   0.692   0.811   2.362 -0.6454  0.3041  0.3931
  257HOH     H1  791   0.662   0.874   2.297 -0.2841  0.0083 -0.0794
  257HOH     H2  792   0.668   0.849   2.446 -1.5313  0.4865  0.0774
  258HOH      O  793   2.238   2.576   1.444 -0.5656 -0.6788 -0.3212
  258HOH     H1  794   2.188   2.507   1.487 -1.3106  0.3000  0.4789
  258HOH     H2  795   2.172   2.628   1.397 -0.3623  0.5913  0.6844
  259HOH      O  796   0.013   0.933   0.948  0.5556  0.3330 -0.2944
  259HOH     H1  797   0.075   0.901   0.882  1.6554  1.1494  0.2891
  259HOH     H2  798   0.048   1.017   0.975  0.0828  0.0928  1.2465
  260HOH      O  799   3.866   2.756   0.795 -0.2563  0.2812  0.9664
  260HOH     H1  800   3.906   2.842   0.783 -0.5156  0.3232  0.3170
  260HOH     H2  801   3.771   2.774   0.794 -0.3356 -0.0866  0.0430
  261HOH      O  802   1.637   1.559   2.911 -0.1355 -0.0245  0.2794
  261HOH     H1  803   1.659   1.509   2.832  0.2462  0.1672  0.2621
  261HOH     H2  804   1.622   1.648   2.879 -0.4695 -0.0502  0.3578
  262HOH      O  805   2.085   3.316   1.850  0.2213  0.1450 -0.0333
  262HOH     H1  806   2.036   3.319   1.768  0.8499  2.0064 -0.4254
  262HOH     H2  807   2.174   3.292   1.823  0.1314 -0.7395  0.3584
  263HOH      O  808   0.875   1.529   2.497  0.3271 -0.1396  0.1890
  263HOH     H1  809   0.913   1.446   2.470  0.1473 -0.0452 -0.3692
  263HOH     H2  810   0.926   1.595   2.451  0.6131  0.0848  0.7965
  264HOH      O  811   0.621   3.755   2.919 -0.3017  0.3440 -0.0777
  264HOH     H1  812   0.616   3.848   2.943  0.0917  0.5324 -0.6856
  264HOH     H2  813   0.675   3.716   2.988 -0.5996  0.5355  0.2677
  265HOH      O  814   0.565   3.442   0.309  0.0103  0.1678 -0.5934
  265HOH     H1  815   0.596   3.391   0.383  1.5122 -0.2961 -1.4554
  265HOH     H2  816   0.633   3.508   0.296 -0.0185  0.0069 -1.7541
  266HOH      O  817   1.684   2.984   3.379  0.0925  0.9690  0.4468
  266HOH     H1  818   1.629   2.992   3.457 -0.2706  0.1688  0.2902
  266HOH     H2  819   1.636   2.925   3.321  1.3256 -0.1932  0.5011
  267HOH      O  820   3.860   2.251   2.492 -0.2413  0.3440 -0.1141
  267HOH     H1  821   3.953   2.256   2.514 -0.3043  0.4552  0.1349
  267HOH     H2  822   3.838   2.158   2.501 -0.5296  0.5068  1.4474
  268HOH      O  823   2.387   2.903   1.538  0.7735 -0.1977 -0.0868
  268HOH     H1  824   2.456   2.964   1.564  0.3293  0.6861 -0.8746
  268HOH     H2  825   2.305   2.945   1.564  0.4231 -0.1270 -1.1926
  269HOH      O  826   0.886   1.958   2.632  0.5677  0.0721  0.1392
  269HOH     H1  827   0.946   1.899   2.587  0.1893  0.0078 -0.2856
  269HOH     H2  828   0.891   2.040   2.582  0.0603 -0.0354 -0.1003
  270HOH      O  829   0.421   2.104   2.636 -0.0105  0.8146  0.1304
  270HOH     H1  830   0.487   2.166   2.605  0.7754  0.1935  0.4625
  270HOH     H2  831   0.428   2.109   2.732  0.2508  0.0531  0.1636
  271HOH      O  832   2.447   2.269   0.602 -0.2283 -0.2799  0.5520
  271HOH     H1  833   2.463   2.256   0.509 -0.2696 -0.7083  0.5979
  271HOH     H2  834   2.354   2.286   0.609  0.0036  1.3438  0.3699
  272HOH      O  835   3.602   1.818   2.215  0.6404  0.3963  0.2694
  272HOH     H1  836   3.577   1.910   2.209 -0.5965  0.0443 -0.7357
  272HOH     H2  837   3.566   1.788   2.298 -0.7112  0.3832 -0.2787
  273HOH      O  838   3.838   2.030   0.484 -0.6848  0.2940  0.0498
  273HOH     H1  839   3.909   2.093   0.498  0.1090 -0.2024 -1.3435
  273HOH     H2  840   3.865   1.952   0.531 -0.8377  0.4357  0.3800
  274HOH      O  841   1.429   2.890   1.909  0.1241 -0.0392  0.0711
  274HOH     H1  842   1.498   2.903   1.974  0.7327 -0.1706 -0.5254
  274HOH     H2  843   1.416   2.976   1.869  0.8721 -0.2566 -0.6944
  275HOH      O  844   0.893   0.329   0.259 -0.1326 -0.1329 -0.0790
  275HOH     H1  845   0.953   0.377   0.203 -0.5447  0.3780 -0.0928
  275HOH     H2  846   0.844   0.273   0.199  0.4644 -0.7187 -0.0441
  276HOH      O  847   1.445   3.656   0.458  0.0806  0.0280 -0.2497
  276HOH     H1  848   1.390   3.718   0.505 -0.0599 -0.0012 -0.3742
  276HOH     H2  849   1.386   3.584   0.435  0.5310 -0.8643  1.1685
  277HOH      O  850   2.617   0.869   1.078 -0.8190  0.3313  0.2035
  277HOH     H1  851   2.629   0.876   0.983 -0.7078  0.2742  0.2121
  277HOH     H2  852   2.562   0.944   1.101 -0.4470  0.6272  0.1610
  278HOH      O  853   1.713   0.786   1.713  0.2653  0.6434  0.7545
  278HOH     H1  854   1.707   0.706   1.765  0.6059  0.2357  0.1838
  278HOH     H2  855   1.636   0.783   1.656  0.9409  0.0353 -0.1827
  279HOH      O  856   2.463   0.741   1.549 -0.5469 -0.1112  0.1342
  279HOH     H1  857   2.509   0.665   1.585 -0.6194  0.3034  1.1611
  279HOH     H2  858   2.378   0.706   1.523 -0.6835 -0.3431  0.8528
  280HOH      O  859   3.264   1.935   1.903 -0.2794  0.6325 -0.4576
  280HOH     H1  860   3.279   2.020   1.863  0.5446  0.6815 -0.0897
  280HOH     H2  861   3.350   1.894   1.905 -0.3981  0.3745  0.6385
  281HOH      O  862   2.486   0.247   0.700 -0.0023 -0.4212 -0.0953
  281HOH     H1  863   2.506   0.333   0.735 -1.5608 -0.3262  0.7305
  281HOH     H2  864   2.417   0.263   0.635 -0.5975 -1.0647  0.3572
  282HOH      O  865   3.911   1.308   3.186 -0.3105  0.1819 -0.5740
  282HOH     H1  866   3.941   1.274   3.102  0.0168 -0.4049 -0.2331
  282HOH     H2  867   3.986   1.358   3.219 -0.1655 -0.2015 -0.3082
  283HOH      O  868   2.400   1.791   2.991 -0.1753  0.3568 -0.0146
  283HOH     H1  869   2.446   1.711   3.013 -0.0303 -0.1476 -1.8131
  283HOH     H2  870   2.430   1.813   2.902 -1.6305  1.3182 -0.3524
  284HOH      O  871   1.891   0.937   1.587  0.1231 -0.3757  0.4463
  284HOH     H1  872   1.936   0.991   1.653  0.6332 -1.4807  1.0522
  284HOH     H2  873   1.847   0.869   1.638  0.3516 -1.1456 -0.3418
  285HOH      O  874   2.365   1.171   2.431 -1.0086 -0.2250  0.4017
  285HOH     H1  875   2.383   1.241   2.368 -0.0118 -0.7228  0.0973
  285HOH     H2  876   2.377   1.212   2.517  0.4170 -0.1885  0.2238
  286HOH      O  877   1.992   2.540   0.761  0.0200 -0.5178  0.4172
  286HOH     H1  878   1.979   2.633   0.744  0.8218 -0.2932  0.9428
  286HOH     H2  879   1.944   2.496   0.690  0.9386  0.3222 -0.8127
  287HOH      O  880   2.152   2.782   2.357 -0.6537  0.2593 -0.5314
  287HOH     H1  881   2.185   2.740   2.437  0.3419  0.5351 -0.7589
  287HOH     H2  882   2.097   2.854   2.388 -1.0976 -0.2510 -0.1161
  288HOH      O  883   0.083   1.969   2.389  0.1585 -0.2040  0.2771
  288HOH     H1  884   0.041   1.903   2.334  0.5556 -0.4648  0.2841
  288HOH     H2  885   0.119   2.032   2.327 -0.9528  0.5017  0.2716
  289HOH      O  886   0.844   0.940   0.403  0.3753 -0.7621 -0.1658
  289HOH     H1  887   0.819   1.025   0.439  0.8345 -0.1130 -1.2905
  289HOH     H2  888   0.912   0.908   0.462 -0.4818 -0.8567  0.8405
  290HOH      O  889   0.981   0.712   3.602 -0.5949  0.3657 -0.1511
  290HOH     H1  890   0.943   0.795   3.575 -1.1625  0.0640 -0.3165
  290HOH     H2  891   0.911   0.668   3.651 -1.0315 -0.7874 -1.6104
  291HOH      O  892   3.403   0.165   1.863  0.2488  0.1718  0.0104
  291HOH     H1  893   3.341   0.235   1.884  0.8674  0.7716 -0.1007
  291HOH     H2  894   3.382   0.095   1.925 -1.2394 -0.1005 -0.7115
  292HOH      O  895   0.965   3.374   3.631 -0.6897 -0.2738 -0.4962
  292HOH     H1  896   0.890   3.381   3.572 -0.2774  0.7361 -0.9571
  292HOH     H2  897   0.927   3.367   3.718 -1.3683  1.0627 -0.6269
  293HOH      O  898   3.235   1.707   3.071  0.2900  0.3952 -0.5792
  293HOH     H1  899   3.235   1.778   3.135 -1.5886  0.1845 -0.2452
  293HOH     H2  900   3.237   1.627   3.124  0.7737  0.1816 -0.8988
  294HOH      O  901   1.223   3.489   0.438  0.4904 -0.3297 -0.0664
  294HOH     H1  902   1.129   3.491   0.458  0.4400 -0.6726 -0.2676
  294HOH     H2  903   1.228   3.473   0.344  0.7500  0.1110 -0.1357
  295HOH      O  904   0.625   3.748   0.777 -0.1280 -0.1322  0.4358
  295HOH     H1  905   0.634   3.830   0.728  0.2046  0.1358  0.9372
  295HOH     H2  906   0.620   3.775   0.869  1.7116 -0.7285  0.7929
  296HOH      O  907   3.136   1.951  -0.009  0.2437 -0.0018 -0.2593
  296HOH     H1  908   3.100   1.880  -0.061  0.2897  0.2974 -0.7100
  296HOH     H2  909   3.169   1.909   0.070  1.0382 -0.6150 -0.8856
  297HOH      O  910   2.798   3.110   3.104 -0.3736 -0.0798 -0.1042
  297HOH     H1  911   2.720   3.071   3.144 -0.4489  0.7252  0.5898
  297HOH     H2  912   2.792   3.203   3.125  0.5995  0.0591 -0.3338
  298HOH      O  913   0.405   0.751   2.119 -0.4102 -0.1248  0.5034
  298HOH     H1  914   0.444   0.710   2.196 -0.2968  0.6317  0.8597
  298HOH     H2  915   0.394   0.843   2.143  1.0003  0.4904 -0.8826
  299HOH      O  916   1.875   2.948   1.574  0.0108  0.7395 -0.5293
  299HOH     H1  917   1.806   2.956   1.640 -0.1387 -0.1166 -0.5606
  299HOH     H2  918   1.908   2.859   1.584  1.5838  1.3034 -0.0894
  300HOH      O  919   2.286   0.639   2.239  0.3465 -0.0986  0.4505
  300HOH     H1  920   2.352   0.611   2.302  0.8933  0.9813  0.3834
  300HOH     H2  921   2.335   0.662   2.160 -0.1905 -0.0615  0.1177
  301HOH      O  922   0.016   1.862   1.880 -0.1684  0.3079  0.3101
  301HOH     H1  923   0.098   1.812   1.886 -0.5378 -0.3058  0.4631
  301HOH     H2  924  -0.053   1.797   1.896 -0.7453  0.5997 -0.7943
  302HOH      O  925   2.825   2.837   1.196  0.5467 -0.6990  0.7893
  302HOH     H1  926   2.882   2.768   1.230  0.9587 -0.8336 -0.0913
  302HOH     H2  927   2.876   2.876   1.124 -0.7740 -1.4396 -0.6756
  303HOH      O  928   1.450   0.033   3.956  0.3836  0.1130  0.7878
  303HOH     H1  929   1.522   0.012   3.896 -0.1767  0.1320  0.0901
  303HOH     H2  930   1.423   0.121   3.931  0.5700  0.3944  1.5226
  304HOH      O  931   1.970   1.208   1.686 -0.2702  0.5144  0.5844
  304HOH     H1  932   1.939   1.244   1.770  0.6173  1.1692  0.6565
  304HOH     H2  933   1.970   1.283   1.626  0.6227  0.4287  0.4510
  305HOH      O  934   2.225   1.666   2.674 -0.3316 -0.0153 -0.8648
  305HOH     H1  935   2.280   1.591   2.650  0.5326 -0.2364  1.2994
  305HOH     H2  936   2.273   1.742   2.641  0.7969 -0.2776  0.0067
  306HOH      O  937   2.342   0.297   2.583  0.0675  0.0760  0.8291
  306HOH     H1  938   2.346   0.367   2.648 -1.2227  1.3694 -0.3565
  306HOH     H2  939   2.286   0.332   2.513  0.7981 -1.4746 -0.6703
  307HOH      O  940   3.288   0.666   1.943 -0.2448  0.0630  0.4724
  307HOH     H1  941   3.239   0.748   1.942  1.1806  1.0225 -0.8634
  307HOH     H2  942   3.246   0.612   1.875 -0.8570 -0.1481  0.9919
  308HOH      O  943   2.030   1.862   0.647  0.3131  0.1588 -0.3939
  308HOH     H1  944   2.055   1.833   0.559  1.3471 -1.5816  0.3647
  308HOH     H2  945   2.099   1.924   0.672  0.1812  0.4297 -0.6901
  309HOH      O  946   1.855   1.139   2.864 -0.1793 -0.3037  0.6631
  309HOH     H1  947   1.933   1.087   2.847  0.0272 -0.0077  0.6871
  309HOH     H2  948   1.853   1.149   2.959 -0.1649 -0.1897  0.6521
  310HOH      O  949   2.146   0.692   2.477 -0.7021 -0.2762 -0.4813
  310HOH     H1  950   2.209   0.726   2.414  0.6241  0.3268  1.0353
  310HOH     H2  951   2.091   0.767   2.500 -0.3590 -0.1507 -0.0373
  311HOH      O  952   3.719   2.818   3.189  0.5723 -0.2536 -0.4845
  311HOH     H1  953   3.807   2.851   3.206  0.3791  0.1173 -0.1793
  311HOH     H2  954   3.720   2.792   3.097  0.6487  0.8638 -0.8221
  312HOH      O  955   0.286   0.429   1.965  0.3578 -0.1145 -0.0985
  312HOH     H1  956   0.265   0.516   1.998 -0.1043 -0.6001  0.9525
  312HOH     H2  957   0.248   0.369   2.029  0.6066 -1.0977 -0.8312
  313HOH      O  958   0.675   3.177   3.226  0.5161 -0.1643  0.4198
  313HOH     H1  959   0.748   3.129   3.185  0.3674 -0.4541  0.4881
  313HOH     H2  960   0.601   3.117   3.219  0.0219  0.5132 -0.5391
  314HOH      O  961   0.069   0.728   1.558 -0.1330 -0.3226 -0.2033
  314HOH     H1  962   0.005   0.673   1.603 -1.3780  0.7177 -0.5891
  314HOH     H2  963   0.120   0.768   1.629 -0.6615 -0.3083  0.1792
  315HOH      O  964   1.821   3.525   1.796 -0.3612  0.7375 -0.0080
  315HOH     H1  965   1.805   3.479   1.878  0.4192  0.3350 -0.0534
  315HOH     H2  966   1.741   3.574   1.779 -1.2717 -0.6325  0.0291
  316HOH      O  967   2.523   2.648   1.417 -0.1440  0.0052  0.3301
  316HOH     H1  968   2.617   2.661   1.427 -0.3577  1.5368  0.9079
  316HOH     H2  969   2.501   2.696   1.336 -0.4017 -0.5651  0.0546
  317HOH      O  970   1.759   2.723   1.201  0.2196  0.2721 -0.1217
  317HOH     H1  971   1.722   2.718   1.113  0.1006  0.9967 -0.1194
  317HOH     H2  972   1.796   2.810   1.208  0.1102  0.2791  0.5898
  318HOH      O  973   2.963   0.843   0.972  0.1662 -0.4104  0.0425
  318HOH     H1  974   3.010   0.927   0.967 -0.1855 -0.1868  0.3801
  318HOH     H2  975   2.925   0.842   1.060  0.2724 -0.9863  0.0911
  319HOH      O  976   0.614   3.374   2.941  0.2467 -0.1960  0.0003
  319HOH     H1  977   0.624   3.280   2.951 -0.9406 -0.3698 -0.1795
  319HOH     H2  978   0.543   3.385   2.878 -0.3551  0.7937  0.7719
  320HOH      O  979   2.295   0.323   2.140 -0.0082 -0.1150 -0.4536
  320HOH     H1  980   2.332   0.388   2.198  0.7029 -0.8125 -0.0841
  320HOH     H2  981   2.238   0.270   2.196 -0.2515 -0.0706 -0.6559
  321HOH      O  982   1.733   2.827   2.481 -0.7011 -0.0339  0.2458
  321HOH     H1  983   1.817   2.790   2.509 -0.9667 -1.2209 -0.3926
  321HOH     H2  984   1.742   2.921   2.496  0.8471 -0.0874 -0.0484
  322HOH      O  985   0.557   3.601   2.231 -0.1897  0.4062 -0.8940
  322HOH     H1  986   0.638   3.554   2.210 -0.4426 -0.8444  0.5077
  322HOH     H2  987   0.493   3.565   2.170 -0.0585 -0.0165 -0.7964
  323HOH      O  988   0.257   0.439   0.256 -0.5756  0.4778  0.0958
  323HOH     H1  989   0.217   0.429   0.170  0.7131  0.1264 -0.5202
  323HOH     H2  990   0.297   0.526   0.254 -1.4561  0.9271  0.7895
  324HOH      O  991   3.379   0.439   3.738 -0.6006  0.7902 -0.3715
  324HOH     H1  992   3.396   0.360   3.687 -0.2989  0.9557 -0.5376
  324HOH     H2  993   3.371   0.408   3.829  0.6811  0.6723 -0.2551
  325HOH      O  994   1.936   2.305   2.281  0.0555 -0.3549 -0.0322
  325HOH     H1  995   1.996   2.238   2.312 -0.2759 -0.9240 -0.5641
  325HOH     H2  996   1.988   2.357   2.219  0.6331  0.6079  1.1846
  326HOH      O  997   2.474   1.172   2.142 -0.1205 -0.7292  0.3922
  326HOH     H1  998   2.424   1.200   2.065 -1.6822  0.6921  1.7626
  326HOH     H2  999   2.445   1.082   2.157  0.2421 -1.0527 -0.6338
  327HOH      O 1000   2.797   1.967   2.242 -0.0867  0.5910 -0.0252
  327HOH     H1 1001   2.774   1.945   2.151  0.8395 -0.3325 -0.0771
  327HOH     H2 1002   2.876   2.020   2.234 -0.4288  1.1497  0.2307
  328HOH      O 1003   1.142   3.472   3.454  0.4167  0.5419  0.6333
  328HOH     H1 1004   1.082   3.435   3.519  0.6014  0.0257  0.5211
  328HOH     H2 1005   1.222   3.421   3.464  0.2373 -0.0109 -0.4434
  329HOH      O 1006   3.326   3.855   1.949  0.1344  0.7556 -0.3101
  329HOH     H1 1007   3.244   3.903   1.966 -0.4011 -0.1927 -0.0496
  329HOH     H2 1008   3.312   3.813   1.864 -0.4932 -0.9465  0.5410
  330HOH      O 1009   2.094   3.652   1.778 -0.2715 -0.4261  1.0575
  330HOH     H1 1010   2.008   3.612   1.786 -0.3446 -0.2855  0.9835
  330HOH     H2 1011   2.112   3.688   1.865  0.2760 -1.5655  1.4503
  331HOH      O 1012   0.106   2.561   0.900 -0.3789  0.7512 -0.7695
  331HOH     H1 1013   0.054   2.640   0.894 -0.7842  0.6194  0.4564
  331HOH     H2 1014   0.045   2.494   0.930  0.3749  0.5102  0.3806
  332HOH      O 1015   0.257   2.146   3.290 -0.4383  0.4480  0.4408
  332HOH     H1 1016   0.162   2.149   3.286 -0.4431  0.0545 -1.3330
  332HOH     H2 1017   0.278   2.052   3.289 -0.0505  0.5295 -0.2351
  333HOH      O 1018   1.475   3.531   3.806 -0.0394 -0.5981 -0.4709
  333HOH     H1 1019   1.401   3.485   3.846 -0.3220  0.1282 -0.1223
  333HOH     H2 1020   1.509   3.587   3.876  1.5399 -1.6733 -0.2805
  334HOH      O 1021   0.117   1.650   1.489 -0.4024  0.4368 -0.5451
  334HOH     H1 1022   0.068   1.592   1.431  0.0376 -0.0083 -0.4773
  334HOH     H2 1023   0.162   1.592   1.550 -0.7587  0.8937  0.1784
  335HOH      O 1024   0.628   2.409   3.432  0.1296 -0.0761 -0.1045
  335HOH     H1 1025   0.579   2.372   3.358  0.9192 -1.2834 -0.0606
  335HOH     H2 1026   0.596   2.361   3.508  0.5129 -0.0186  0.0948
  336HOH      O 1027   1.536   0.646   3.623  0.0637 -0.2286  0.4378
  336HOH     H1 1028   1.546   0.738   3.649  0.3788 -0.0748 -0.1811
  336HOH     H2 1029   1.568   0.596   3.698  0.5207  0.1846  0.5295
  337HOH      O 1030   3.738   2.524   2.561 -0.0576  0.5507 -0.1042
  337HOH     H1 1031   3.656   2.558   2.526 -0.2401  0.7132  0.4612
  337HOH     H2 1032   3.805   2.579   2.520 -0.0794 -0.5077 -1.7128
  338HOH      O 1033   1.830   0.192   3.577 -0.7313 -0.1410 -0.4089
  338HOH     H1 1034   1.844   0.286   3.567  0.3351 -0.3501 -1.1278
  338HOH     H2 1035   1.782   0.166   3.499 -0.5677 -0.2790 -0.4637
  339HOH      O 1036   0.385   0.588   0.899 -0.0611  0.0467 -0.3466
  339HOH     H1 1037   0.381   0.513   0.840 -0.3145 -0.9205  0.8096
  339HOH     H2 1038   0.302   0.586   0.946 -0.1814  1.2317 -0.4500
  340HOH      O 1039   1.448   3.383   3.424  0.5556 -0.3399 -0.4150
  340HOH     H1 1040   1.527   3.363   3.474  0.7709  0.3670 -0.4458
  340HOH     H2 1041   1.429   3.475   3.445  0.3682 -0.1759 -1.2349
  341HOH      O 1042   2.634   3.343   3.569  0.4615 -0.1832 -0.4069
  341HOH     H1 1043   2.583   3.273   3.527  1.0161 -0.1795 -1.1238
  341HOH     H2 1044   2.698   3.296   3.623  0.1800 -0.1973 -0.0739
  342HOH      O 1045   1.725   2.656   3.894  0.2230 -0.5563  0.0044
  342HOH     H1 1046   1.642   2.641   3.939  0.5579  0.7499  1.2044
  342HOH     H2 1047   1.706   2.640   3.802 -1.3889 -0.2094  0.2277
  343HOH      O 1048   3.773   0.921   1.201 -0.6799  0.4157  0.5036
  343HOH     H1 1049   3.823   0.869   1.263 -0.5959  1.4554  1.3694
  343HOH     H2 1050   3.832   0.936   1.128 -0.3277  0.2065  0.7411
  344HOH      O 1051   2.872   1.595   3.748  0.9920 -0.5433 -0.3095
  344HOH     H1 1052   2.879   1.501   3.736 -0.5925 -0.6960 -0.5423
  344HOH     H2 1053   2.807   1.605   3.819 -1.6097  0.2339 -2.4482
  345HOH      O 1054   1.096   2.045   2.369  0.1729  0.5720  0.2130
  345HOH     H1 1055   1.153   2.114   2.403  0.7350  0.0563  0.3439
  345HOH     H2 1056   1.154   1.971   2.353 -0.5057 -0.0968  0.6839
  346HOH      O 1057   3.095   1.407   3.003 -0.1836 -0.3283  0.2267
  346HOH     H1 1058   3.118   1.488   2.957 -1.4280 -0.2002 -0.2519
  346HOH     H2 1059   3.172   1.387   3.057  0.0128  1.3913  0.6846
  347HOH      O 1060   2.727   0.411   2.229  0.1101  0.2897  0.1501
  347HOH     H1 1061   2.759   0.483   2.176 -1.1773  1.3007  0.6325
  347HOH     H2 1062   2.668   0.363   2.170  0.2529  0.1760  0.0975
  348HOH      O 1063   2.632   1.518   1.781 -0.3787 -0.0929  0.1368
  348HOH     H1 1064   2.572   1.444   1.795 -0.1000 -0.4185 -0.3231
  348HOH     H2 1065   2.719   1.478   1.779 -0.1132  0.4080  1.0328
  349HOH      O 1066   2.232   0.344   1.229 -0.3120 -0.5880 -0.0318
  349HOH     H1 1067   2.194   0.431   1.220 -0.2106 -0.3606  1.3084
  349HOH     H2 1068   2.238   0.311   1.140 -0.9314  0.5226 -0.5248
  350HOH      O 1069   0.364   2.775   1.398  0.1948  0.5598 -0.1417
  350HOH     H1 1070   0.316   2.725   1.332  0.5240  0.3858 -0.2542
  350HOH     H2 1071   0.454   2.776   1.366  0.4091  0.2698  0.4234
  351HOH      O 1072   2.778   2.502   2.803  0.5359  0.5605  0.0297
  351HOH     H1 1073   2.841   2.567   2.834  0.7564  0.1709  0.4260
  351HOH     H2 1074   2.710   2.501   2.870  0.6137  0.2799  0.1091
  352HOH      O 1075   2.779   1.319   3.733  0.1406  0.2370 -0.4350
  352HOH     H1 1076   2.787   1.294   3.826 -0.3597  1.0370 -0.1618
  352HOH     H2 1077   2.687   1.307   3.713  0.1609  0.5139 -0.7022
  353HOH      O 1078   2.272   0.563   2.730  0.9649  0.4386 -0.1695
  353HOH     H1 1079   2.234   0.621   2.664 -0.1392 -0.0303  0.0109
  353HOH     H2 1080   2.197   0.532   2.780  1.5227 -0.9808 -0.1236
  354HOH      O 1081   0.358   3.460   2.353  0.2139 -0.2452  0.4888
  354HOH     H1 1082   0.440   3.506   2.335  0.1027 -0.1687  0.1475
  354HOH     H2 1083   0.310   3.465   2.270 -0.2474 -0.0619  0.7593
  355HOH      O 1084   3.882   3.239   2.565  0.7413  0.0010  0.1206
  355HOH     H1 1085   3.884   3.316   2.508  1.1863 -0.0732  0.0273
  355HOH     H2 1086   3.874   3.165   2.505 -0.4663 -0.0089  0.2408
  356HOH      O 1087   3.566   1.690   1.069  0.3446 -0.3550  0.0589
  356HOH     H1 1088   3.503   1.737   1.014  0.9188  0.4878  0.0871
  356HOH     H2 1089   3.518   1.612   1.098 -0.6382  0.1674 -0.0495
  357HOH      O 1090   2.129   2.721   3.243 -0.2941  0.0047  0.2602
  357HOH     H1 1091   2.196   2.786   3.264 -0.7370  0.6922 -0.3466
  357HOH     H2 1092   2.069   2.723   3.318 -0.5655  0.6749  0.0455
  358HOH      O 1093   3.229   2.664   2.022  0.2499 -0.6157  0.5529
  358HOH     H1 1094   3.314   2.677   1.980  0.3710 -0.5527  0.8105
  358HOH     H2 1095   3.180   2.743   2.000  0.1059 -0.8429  0.0500
  359HOH      O 1096   1.276   3.514   0.110  0.2819 -0.8214 -0.2800
  359HOH     H1 1097   1.325   3.597   0.113 -0.8375 -0.1421  0.6899
  359HOH     H2 1098   1.226   3.519   0.029 -0.0156 -0.3900 -0.0760
  360HOH      O 1099   1.060   2.753   2.547 -0.6885 -0.2877  0.8406
  360HOH     H1 1100   1.103   2.698   2.612 -0.1173 -0.6511  0.1819
  360HOH     H2 1101   1.013   2.692   2.490 -0.9684 -0.0017  0.7584
  361HOH      O 1102   1.207   3.322   1.127  0.3655 -0.1237  0.6082
  361HOH     H1 1103   1.150   3.342   1.053  0.8911 -0.1725  0.1828
  361HOH     H2 1104   1.189   3.391   1.191 -1.7737 -1.2785  1.4648
  362HOH      O 1105   2.519   3.266   2.849  0.5694 -0.1493 -0.2083
  362HOH     H1 1106   2.533   3.325   2.774  0.4889  0.5090  0.2802
  362HOH     H2 1107   2.601   3.272   2.899 -0.1493  1.2020  0.9421
  363HOH      O 1108   0.249   2.154   0.816  0.4276  0.3845 -0.6831
  363HOH     H1 1109   0.195   2.182   0.890  0.6858 -0.0334 -0.3281
  363HOH     H2 1110   0.187   2.146   0.743 -0.0212 -0.2156 -0.2503
  364HOH      O 1111   2.993   3.166   1.355  0.0201 -0.4702  0.0644
  364HOH     H1 1112   3.017   3.131   1.270 -0.2585  0.3807 -0.3860
  364HOH     H2 1113   2.971   3.089   1.408 -0.0299 -0.9983 -0.7006
  365HOH      O 1114   2.461   0.076   0.146  0.0986 -0.3866  0.0393
  365HOH     H1 1115   2.469   0.171   0.154  1.0705 -0.3604 -0.8505
  365HOH     H2 1116   2.368   0.061   0.129 -0.0698  0.3972  0.1961
  366HOH      O 1117   1.734   3.531   3.490  0.5202 -0.4267 -0.3541
  366HOH     H1 1118   1.704   3.620   3.506  0.5496 -0.5393  0.3583
  366HOH     H2 1119   1.763   3.499   3.575  0.1729 -1.2459 -0.5210
  367HOH      O 1120   0.753   0.083   3.257 -0.4932 -0.5697  0.4152
  367HOH     H1 1121   0.788   0.053   3.173 -0.7887  0.7549 -0.2470
  367HOH     H2 1122   0.792   0.025   3.322  1.5770 -0.2602 -0.4086
  368HOH      O 1123   2.600   2.258   0.987 -0.0862 -0.1404  0.5051
  368HOH     H1 1124   2.514   2.283   1.020 -0.2833 -0.5653  0.3310
  368HOH     H2 1125   2.600   2.162   0.989 -0.0214 -0.1894 -0.4709
  369HOH      O 1126   0.120   1.374   2.304 -0.7983  0.6720  0.2179
  369HOH     H1 1127   0.068   1.361   2.384 -0.9057 -0.6965 -0.0293
  369HOH     H2 1128   0.211   1.370   2.334 -0.8228  1.1455  0.3832
  370HOH      O 1129   0.790   1.549   0.722  0.5040  0.4139 -0.0395
  370HOH     H1 1130   0.716   1.517   0.775  0.5593  1.2293  0.5719
  370HOH     H2 1131   0.853   1.580   0.787  1.2346  0.0617 -0.5647
  371HOH      O 1132   1.127   2.410   3.096  0.6172  0.3114 -0.1889
  371HOH     H1 1133   1.046   2.420   3.046  0.7052 -1.2860 -0.7637
  371HOH     H2 1134   1.192   2.460   3.048  0.2250  0.6471 -0.3816
  372HOH      O 1135   1.063   2.045   2.864  0.0648 -0.0870 -0.0497
  372HOH     H1 1136   0.987   2.056   2.808 -0.3418  1.5217  0.6869
  372HOH     H2 1137   1.029   2.055   2.953  1.0547  0.1822  0.3281
  373HOH      O 1138   0.486   0.540   1.187 -0.4258  0.3042 -0.0321
  373HOH     H1 1139   0.477   0.563   1.095 -0.1086 -0.1093 -0.1767
  373HOH     H2 1140   0.480   0.623   1.234  0.0197  0.6013 -0.4749
  374HOH      O 1141   1.881   2.605   1.923 -0.0239 -0.2900 -0.2962
  374HOH     H1 1142   1.944   2.672   1.895  0.0930 -0.5067 -0.5621
  374HOH     H2 1143   1.896   2.595   2.017  0.6605 -0.6692 -0.4356
  375HOH      O 1144   3.064   1.800   3.706 -0.6898 -0.2221  0.2431
  375HOH     H1 1145   3.059   1.800   3.610 -0.8185 -1.9084  0.1885
  375HOH     H2 1146   2.986   1.751   3.734 -0.6877  0.2972  1.2210
  376HOH      O 1147   0.245   3.549   3.611 -0.3995 -0.4503  0.2968
  376HOH     H1 1148   0.190   3.484   3.654 -1.9235  0.4276 -0.1683
  376HOH     H2 1149   0.205   3.560   3.525  0.3172  0.4803  0.0564
  377HOH      O 1150   0.056   3.664   2.378  0.0759 -0.0249 -0.3425
  377HOH     H1 1151   0.057   3.726   2.450 -0.6970 -0.6283  0.2287
  377HOH     H2 1152   0.127   3.692   2.320  0.3473  0.8118  0.3619
  378HOH      O 1153   3.431   0.544   3.266 -0.0347 -0.3647 -0.2930
  378HOH     H1 1154   3.437   0.628   3.220  0.2756 -0.0162  0.3523
  378HOH     H2 1155   3.386   0.486   3.204  0.9057 -0.1073 -1.2812
  379HOH      O 1156   3.538   3.657   3.318  0.0182  0.1964 -0.1043
  379HOH     H1 1157   3.560   3.621   3.232 -1.7120 -0.8701 -0.1956
  379HOH     H2 1158   3.492   3.738   3.299 -0.5759 -0.1583 -0.2356
  380HOH      O 1159   0.389   1.018   1.802 -0.0820 -0.3778  0.3404
  380HOH     H1 1160   0.438   0.942   1.834  1.0642  0.3918  0.5287
  380HOH     H2 1161   0.448   1.092   1.815 -1.4195  0.6805  0.8272
  381HOH      O 1162   1.993   0.209   1.943  0.7584 -0.3159  0.7792
  381HOH     H1 1163   1.949   0.266   2.007  1.3696  0.4810  0.5319
  381HOH     H2 1164   2.082   0.243   1.939  0.8652 -0.6460 -0.1530
  382HOH      O 1165   2.276   0.451   3.025  0.4018 -0.0620  0.4457
  382HOH     H1 1166   2.315   0.365   3.043  0.7614  0.0360  0.1557
  382HOH     H2 1167   2.351   0.510   3.019  0.2479  0.0549 -0.5629
  383HOH      O 1168   0.187   2.268   2.574 -0.2704 -0.1435  0.1797
  383HOH     H1 1169   0.256   2.206   2.551  0.4124  0.5589  0.2745
  383HOH     H2 1170   0.162   2.244   2.663 -0.5725 -0.7584 -0.0543
  384HOH      O 1171   0.501   0.156   2.372 -0.7446  0.4273 -0.2702
  384HOH     H1 1172   0.576   0.154   2.431 -0.1243 -0.1928 -1.0309
  384HOH     H2 1173   0.450   0.079   2.395 -1.1325  0.8063  0.1941
  385HOH      O 1174   1.467   0.481   3.418  0.3384  0.5652 -0.2673
  385HOH     H1 1175   1.431   0.548   3.360  1.6025  1.2810 -0.2962
  385HOH     H2 1176   1.483   0.528   3.501  0.3454  0.0414  0.0348
  386HOH      O 1177   2.436   3.750   3.549  0.5397  0.0336 -0.2316
  386HOH     H1 1178   2.374   3.691   3.507  0.7906 -0.3866 -0.0341
  386HOH     H2 1179   2.382   3.816   3.592  0.2779  0.9757 -1.8531
  387HOH      O 1180   0.992   1.757   0.162 -0.1186 -0.2481  0.2012
  387HOH     H1 1181   1.052   1.820   0.121 -0.4211 -0.0266  0.0924
  387HOH     H2 1182   1.034   1.735   0.245 -0.3681  0.6971  0.6067
  388HOH      O 1183   1.691   3.704   1.487  0.2035 -0.0769  0.4226
  388HOH     H1 1184   1.700   3.749   1.570  2.1231 -0.3207  0.4476
  388HOH     H2 1185   1.671   3.613   1.511 -0.3571  0.0736  0.5424
  389HOH      O 1186   2.061   2.224   1.050  0.1246  0.1345 -0.2268
  389HOH     H1 1187   2.068   2.319   1.055 -1.1592  0.2257  1.0385
  389HOH     H2 1188   1.993   2.201   1.112  0.7952 -1.6936 -0.0298
  390HOH      O 1189   3.632   3.010   0.076  0.6676 -0.1671 -0.6914
  390HOH     H1 1190   3.717   3.049   0.097  0.4251  0.2062 -0.3749
  390HOH     H2 1191   3.607   3.049  -0.007  0.1932  0.7761 -0.1391
  391HOH      O 1192   1.937   1.780   2.267 -0.0818 -0.6291  0.2760
  391HOH     H1 1193   1.884   1.858   2.254  0.1078 -0.4994  0.2748
  391HOH     H2 1194   2.027   1.808   2.248 -0.1070 -1.0511 -0.5740
  392HOH      O 1195   2.765   0.072   3.423 -0.4310 -0.0759 -0.8963
  392HOH     H1 1196   2.750  -0.021   3.406  0.5393 -0.1737 -1.3609
  392HOH     H2 1197   2.780   0.111   3.337  1.0544  0.1162 -0.6129
  393HOH      O 1198   2.833   2.785   0.265 -0.2533 -0.4295 -0.2277
  393HOH     H1 1199   2.758   2.827   0.223 -0.3373  0.6468  0.9001
  393HOH     H2 1200   2.905   2.847   0.253  0.2999 -1.1296 -0.6800
  394HOH      O 1201   2.937   0.167   0.460  0.8996 -0.4952  0.2806
  394HOH     H1 1202   2.858   0.201   0.503  1.0136  0.4182 -0.1921
  394HOH     H2 1203   2.997   0.148   0.532  0.8874  0.4765  0.5730
  395HOH      O 1204   1.345   0.640   2.429 -0.3025 -0.1561 -0.5056
  395HOH     H1 1205   1.260   0.601   2.451 -0.1405 -0.2825 -0.0940
  395HOH     H2 1206   1.402   0.565   2.411 -0.0890 -0.0992 -0.0756
  396HOH      O 1207   1.985   0.921   2.485 -0.1729  0.4951  0.4146
  396HOH     H1 1208   1.975   0.954   2.395  0.0162  0.1891  0.2771
  396HOH     H2 1209   1.911   0.959   2.532 -0.7891 -0.0449 -0.0827
  397HOH      O 1210   1.484   1.307   1.416 -0.2467  0.1526  0.0477
  397HOH     H1 1211   1.437   1.294   1.334 -0.4698  0.5504  0.1100
  397HOH     H2 1212   1.415   1.308   1.483 -0.0118 -1.1103  0.3734
  398HOH      O 1213   1.647   1.541   0.910 -0.5894 -0.7159 -0.0005
  398HOH     H1 1214   1.620   1.590   0.988  0.0958 -0.9293  0.3850
  398HOH     H2 1215   1.724   1.587   0.878 -0.8518 -0.6419 -0.5559
  399HOH      O 1216   2.371   2.540   1.800 -0.5568 -0.1342  0.3705
  399HOH     H1 1217   2.334   2.461   1.838  0.6627 -0.4896  0.9030
  399HOH     H2 1218   2.406   2.589   1.874  0.0771  0.1487 -0.0984
  400HOH      O 1219   1.670   3.506   0.556  0.8457 -0.0278  0.1946
  400HOH     H1 1220   1.593   3.548   0.519  0.4831 -0.9957 -0.1959
  400HOH     H2 1221   1.695   3.564   0.629 -0.6536 -0.0310  0.7877
  401HOH      O 1222   2.918   0.222   1.980  0.5139 -0.2903 -0.1725
  401HOH     H1 1223   2.863   0.174   2.042  0.5567 -0.0271  0.0767
  401HOH     H2 1224   2.887   0.313   1.987  0.9563 -0.1446 -0.0490
  402HOH      O 1225   0.519   0.384   3.494  0.3333  0.6246  0.5538
  402HOH     H1 1226   0.426   0.364   3.478  0.5235  0.2454 -0.1464
  402HOH     H2 1227   0.517   0.464   3.547 -0.3862  1.2499 -0.3509
  403HOH      O 1228   0.806   0.126   2.066  0.2961  0.2380  0.3507
  403HOH     H1 1229   0.719   0.086   2.074  0.1358  0.3496 -0.5510
  403HOH     H2 1230   0.797   0.212   2.105 -0.1744  0.4652 -0.2274
  404HOH      O 1231   2.222   3.016   0.928 -0.0546 -0.3220 -0.2080
  404HOH     H1 1232   2.156   3.050   0.867 -0.7876 -0.4417  0.4941
  404HOH     H2 1233   2.287   3.085   0.933 -0.2851 -0.0597 -0.6699
  405HOH      O 1234   0.879   1.766   3.716 -0.3149  0.1282  0.2384
  405HOH     H1 1235   0.833   1.683   3.700 -0.2342  0.1737 -0.2592
  405HOH     H2 1236   0.969   1.740   3.732 -0.3350  0.1063  0.3205
  406HOH      O 1237   1.820   0.283   3.851 -0.0149 -0.0653 -0.4776
  406HOH     H1 1238   1.881   0.355   3.868  0.0519 -0.0150 -0.9178
  406HOH     H2 1239   1.842   0.253   3.763 -0.6596 -0.0214 -0.6585
  407HOH      O 1240   0.263   1.458   1.715  0.3623 -0.7630 -0.3152
  407HOH     H1 1241   0.319   1.388   1.747  0.9711 -0.1128  0.1094
  407HOH     H2 1242   0.174   1.423   1.722  0.6333 -1.4038  0.1031
  408HOH      O 1243   0.797   3.468   2.149 -0.5385 -0.6265  0.2821
  408HOH     H1 1244   0.795   3.525   2.072 -0.6554  0.0155  0.7434
  408HOH     H2 1245   0.810   3.381   2.114 -0.3155 -0.3122 -0.4491
  409HOH      O 1246   1.074   3.912   1.683 -0.4715 -0.2132 -0.8594
  409HOH     H1 1247   1.100   3.877   1.768 -0.5409  1.1186 -0.2391
  409HOH     H2 1248   1.144   3.886   1.623  0.8020  0.7482  0.1150
  410HOH      O 1249   3.203   2.325   0.596 -0.1842 -0.2468 -0.1455
  410HOH     H1 1250   3.109   2.329   0.578 -0.4913 -1.8154  0.7491
  410HOH     H2 1251   3.240   2.281   0.519 -0.3837 -0.7257  0.0293
  411HOH      O 1252   2.866   0.443   1.409 -0.3438 -0.5504  0.1667
  411HOH     H1 1253   2.900   0.528   1.438 -2.4060  0.7256 -0.7129
  411HOH     H2 1254   2.937   0.405   1.357  0.7039  0.5429  0.6947
  412HOH      O 1255   2.957   0.289   2.775  0.1745  0.6019 -0.1773
  412HOH     H1 1256   2.970   0.372   2.729 -0.1216  0.7810  0.0524
  412HOH     H2 1257   2.868   0.295   2.810 -0.0315 -0.0150 -0.5682
  413HOH      O 1258   3.842   3.902   1.390  0.5302 -0.0716  0.4688
  413HOH     H1 1259   3.767   3.923   1.336  0.8595  0.4793  0.2075
  413HOH     H2 1260   3.889   3.834   1.342  1.2629  0.9713 -0.3981
  414HOH      O 1261   0.739   1.926   0.440 -0.0232  0.0259  0.2051
  414HOH     H1 1262   0.814   1.983   0.455  0.2643 -0.5395  1.0863
  414HOH     H2 1263   0.773   1.837   0.451 -0.4711 -0.3567 -1.0621
  415HOH      O 1264   2.109   1.816   0.403 -0.4313 -0.0919  0.3864
  415HOH     H1 1265   2.090   1.876   0.331  0.1524  0.4033  0.6284
  415HOH     H2 1266   2.191   1.774   0.379 -0.3818 -0.1364  0.6258
  416HOH      O 1267   1.917   1.868   1.036 -0.3143 -0.5001  0.5763
  416HOH     H1 1268   1.837   1.920   1.033  0.5912  0.9691 -0.3011
  416HOH     H2 1269   1.933   1.854   1.129 -0.2322  1.5316  0.9603
  417HOH      O 1270   3.845   3.701   0.080  0.3764 -0.0072 -0.0907
  417HOH     H1 1271   3.929   3.675   0.118 -0.1628 -0.3835  0.9443
  417HOH     H2 1272   3.847   3.668  -0.010  0.9953 -0.7813  0.1880
  418HOH      O 1273   2.961   2.938   3.248 -0.2950  0.3141  0.3261
  418HOH     H1 1274   2.916   2.994   3.184  0.9589  0.4551 -0.5069
  418HOH     H2 1275   3.035   2.902   3.199  0.3054 -0.1617  1.5189
  419HOH      O 1276   0.627   3.206   3.893 -0.4791  0.3975 -0.1476
  419HOH     H1 1277   0.555   3.233   3.949 -0.6884  0.6514 -0.5300
  419HOH     H2 1278   0.618   3.111   3.887 -0.5635  0.3880  0.0974
  420HOH      O 1279   3.128   3.195   0.104 -0.4406  0.3922  0.4076
  420HOH     H1 1280   3.203   3.189   0.045 -0.4179 -1.2654  0.5172
  420HOH     H2 1281   3.067   3.253   0.059  0.7691  1.6314  0.2240
  421HOH      O 1282   3.736   0.679   3.561 -0.3047  0.0995  0.0166
  421HOH     H1 1283   3.699   0.707   3.645  0.0514 -1.4579  0.7564
  421HOH     H2 1284   3.684   0.603   3.536  0.4576 -0.2880 -0.4629
  422HOH      O 1285   3.127   1.439   3.716 -0.3015 -0.2725 -0.4617
  422HOH     H1 1286   3.119   1.353   3.757 -2.3837 -0.6713 -1.4287
  422HOH     H2 1287   3.072   1.496   3.769 -0.9118 -0.1705 -1.1758
  423HOH      O 1288   0.752   1.153   0.551  0.0724 -0.3714  0.3102
  423HOH     H1 1289   0.705   1.170   0.470  1.3371  1.0115 -0.2223
  423HOH     H2 1290   0.685   1.119   0.611 -1.1832 -0.1837 -0.8878
  424HOH      O 1291   1.801   3.052   0.763 -0.3975  0.5478 -0.2812
  424HOH     H1 1292   1.709   3.044   0.735 -0.5407  0.7067  0.1307
  424HOH     H2 1293   1.851   3.055   0.681 -0.5690 -1.4830 -0.5749
  425HOH      O 1294   3.892   2.977   2.438  0.0879  0.0429  0.1356
  425HOH     H1 1295   3.937   2.959   2.355  0.9096 -0.2687  0.6293
  425HOH     H2 1296   3.928   2.914   2.500 -0.4509  0.3219  0.7634
  426HOH      O 1297   0.135   3.492   0.650 -0.3071  0.6772  0.1719
  426HOH     H1 1298   0.176   3.520   0.568 -0.3157  0.9866  0.2707
  426HOH     H2 1299   0.087   3.569   0.680 -0.8345  0.3675  0.1377
  427HOH      O 1300   2.519   2.133   1.885 -0.4099 -0.0248 -0.5287
  427HOH     H1 1301   2.564   2.074   1.945 -0.3512  0.6146  0.0799
  427HOH     H2 1302   2.588   2.187   1.846 -0.5817  0.7734  0.2029
  428HOH      O 1303   0.748   0.234   3.645 -0.1059  0.4319 -0.4957
  428HOH     H1 1304   0.811   0.266   3.580  0.3794  0.9491  0.1939
  428HOH     H2 1305   0.687   0.307   3.658  0.5047  0.8208  0.4654
  429HOH      O 1306   3.051   3.623   1.389  1.0652 -0.0295 -0.7861
  429HOH     H1 1307   3.109   3.698   1.374  0.5137  0.4119 -0.7747
  429HOH     H2 1308   3.045   3.616   1.484  0.4191  0.4889 -0.7717
  430HOH      O 1309   0.488   1.912   2.458  0.1686 -0.0115  0.3220
  430HOH     H1 1310   0.441   1.967   2.520  0.4431  0.3512  0.2112
  430HOH     H2 1311   0.487   1.825   2.499 -0.4028  0.0354  0.4195
  431HOH      O 1312   3.053   3.570   2.763  0.0280  0.7187  0.7140
  431HOH     H1 1313   3.067   3.624   2.840 -0.7943  1.4233  0.4076
  431HOH     H2 1314   3.080   3.625   2.689  1.3052 -0.1330  0.4911
  432HOH      O 1315   2.917   0.554   0.544  0.2512  0.5317  0.7376
  432HOH     H1 1316   2.943   0.485   0.606  0.2624  0.9487  1.2104
  432HOH     H2 1317   2.907   0.632   0.599 -0.1146  0.8227  0.2630
  433HOH      O 1318   1.840   3.009   1.284  0.3062  0.5615 -0.0225
  433HOH     H1 1319   1.883   3.092   1.266  0.2943  0.5028 -0.3433
  433HOH     H2 1320   1.856   2.993   1.377  0.9451  0.5616 -0.1210
  434HOH      O 1321   2.599   0.783   2.326  0.1426  0.1896  0.1831
  434HOH     H1 1322   2.516   0.809   2.364 -0.6947 -1.1972 -0.5250
  434HOH     H2 1323   2.602   0.828   2.241 -1.0269 -1.3685 -0.7861
  435HOH      O 1324   0.223   3.447   1.665  0.4862 -0.1652 -0.0000
  435HOH     H1 1325   0.187   3.374   1.615 -0.0738 -0.5614  0.9233
  435HOH     H2 1326   0.152   3.511   1.668  0.3489 -0.3313  0.6228
  436HOH      O 1327   2.700   1.049   2.565  0.0089  0.6272 -0.1769
  436HOH     H1 1328   2.759   1.046   2.490  0.7542  1.0754  0.3594
  436HOH     H2 1329   2.653   1.131   2.555 -0.8625  0.0801 -0.8224
  437HOH      O 1330   2.097   2.146   2.403  0.4787 -0.0112 -0.1266
  437HOH     H1 1331   2.153   2.070   2.390  1.1103  0.6174 -1.4012
  437HOH     H2 1332   2.150   2.206   2.455  0.8949  0.4306 -1.0162
  438HOH      O 1333   1.115   3.325   0.805 -0.2096 -0.0835  0.0765
  438HOH     H1 1334   1.150   3.252   0.857 -0.8371 -0.5057 -0.0663
  438HOH     H2 1335   1.036   3.290   0.765 -1.2843  1.0478  1.0406
  439HOH      O 1336   3.128   0.142   0.675  0.3573 -0.0742 -0.0225
  439HOH     H1 1337   3.124   0.205   0.747  0.5653  0.2738 -0.3124
  439HOH     H2 1338   3.220   0.115   0.672  0.0833 -1.2785  0.8402
  440HOH      O 1339   2.187   2.668   3.630 -0.0479 -0.3246  0.2785
  440HOH     H1 1340   2.236   2.739   3.589 -2.1062  0.2825 -1.4454
  440HOH     H2 1341   2.157   2.704   3.713  1.0803 -0.2121  0.6827
  441HOH      O 1342   3.220   3.809   1.276 -0.0946 -0.6841  0.5341
  441HOH     H1 1343   3.147   3.863   1.247  0.1239 -0.6008  0.1202
  441HOH     H2 1344   3.282   3.871   1.313 -0.1571 -0.7353  0.7261
  442HOH      O 1345   2.694   2.466   0.318 -0.0733 -0.2232  0.2494
  442HOH     H1 1346   2.786   2.475   0.294 -0.0981 -1.0065 -0.2114
  442HOH     H2 1347   2.677   2.539   0.377  0.3825  0.9583 -0.9813
  443HOH      O 1348   3.606   0.473   3.481  0.1544 -0.1421  0.0481
  443HOH     H1 1349   3.605   0.379   3.498 -1.1701 -0.0279  0.8859
  443HOH     H2 1350   3.540   0.486   3.414 -0.0133  0.2338  0.2786
  444HOH      O 1351   3.276   1.473   3.205  0.3981  0.5513  0.3266
  444HOH     H1 1352   3.222   1.461   3.283  0.2741 -0.2388  0.1364
  444HOH     H2 1353   3.325   1.392   3.197 -0.3089  0.1969 -0.9475
  445HOH      O 1354   2.185   3.684   0.597 -0.6152  0.6388 -0.5007
  445HOH     H1 1355   2.106   3.631   0.583 -0.3919  0.3193 -0.5643
  445HOH     H2 1356   2.154   3.760   0.646 -1.1312  0.9717 -1.2912
  446HOH      O 1357   3.391   0.130   2.204 -0.2518  0.0510 -0.3904
  446HOH     H1 1358   3.441   0.053   2.178 -1.5605 -0.6324 -1.0964
  446HOH     H2 1359   3.345   0.103   2.284  0.2265  0.5646  0.0794
  447HOH      O 1360   1.573   3.000   0.292  0.3458 -0.2901 -0.0386
  447HOH     H1 1361   1.496   3.000   0.235  1.3800 -0.2275 -1.5354
  447HOH     H2 1362   1.593   3.093   0.306  0.1746 -0.3061  0.3267
  448HOH      O 1363   3.696   1.559   3.219 -0.6432 -0.0504 -0.0849
  448HOH     H1 1364   3.656   1.480   3.254 -0.5880  0.1210  0.3936
  448HOH     H2 1365   3.721   1.537   3.130  0.3340 -0.9368  0.3663
  449HOH      O 1366   2.672   0.983   0.015  0.0816 -0.1721 -0.1709
  449HOH     H1 1367   2.585   1.000  -0.021  0.0581  0.1835  0.0415
  449HOH     H2 1368   2.672   0.890   0.035 -0.2129 -0.1957 -0.2694
  450HOH      O 1369   2.060   3.293   0.333  0.1326  0.1727 -0.5154
  450HOH     H1 1370   2.083   3.202   0.350  0.5510  0.4380  0.5326
  450HOH     H2 1371   2.128   3.324   0.273  0.1125 -0.1381 -0.7048
  451HOH      O 1372   2.287   1.554   0.097  0.8759  0.1523 -0.3052
  451HOH     H1 1373   2.294   1.615   0.023 -2.4794 -0.3111 -1.3409
  451HOH     H2 1374   2.282   1.468   0.056  0.3277 -0.2578  0.5757
  452HOH      O 1375   1.851   1.079   2.023 -0.0361 -0.4812 -0.0934
  452HOH     H1 1376   1.833   1.143   2.093  1.2882  0.4293 -0.4988
  452HOH     H2 1377   1.853   1.132   1.943  1.7531 -0.8400 -0.3690
  453HOH      O 1378   3.672   0.281   0.785  0.4152  0.4410  0.3929
  453HOH     H1 1379   3.659   0.372   0.810  1.3485  0.3404  1.4592
  453HOH     H2 1380   3.641   0.231   0.861 -1.1766 -0.2526 -0.6187
  454HOH      O 1381   0.820   2.190   2.011  0.4383 -0.5281  0.1789
  454HOH     H1 1382   0.793   2.198   1.919 -0.9955 -0.2258  0.5777
  454HOH     H2 1383   0.853   2.101   2.018  0.2591 -0.6697 -0.5625
  455HOH      O 1384   3.748   1.508   2.952 -1.0319  0.3927 -0.0883
  455HOH     H1 1385   3.832   1.552   2.940 -0.2277 -0.9961  0.0503
  455HOH     H2 1386   3.684   1.568   2.914  0.0812  1.2266 -0.7662
  456HOH      O 1387   1.625   0.247   3.064  0.3692 -0.3024 -0.0990
  456HOH     H1 1388   1.531   0.268   3.069  0.2679 -0.8250  0.4828
  456HOH     H2 1389   1.663   0.295   3.137  0.6633  0.3487 -0.6568
  457HOH      O 1390   0.894   0.993   3.644  0.4446  0.2258  0.3745
  457HOH     H1 1391   0.834   0.947   3.702  0.2942  0.9928  0.8518
  457HOH     H2 1392   0.933   1.061   3.699  1.1553  0.2473 -0.1363
  458HOH      O 1393   1.213   3.262   2.650  0.0804  0.3809 -0.1193
  458HOH     H1 1394   1.307   3.280   2.647  0.0198  0.8569  0.3755
  458HOH     H2 1395   1.180   3.322   2.717 -0.5785  0.2261 -0.2931
  459HOH      O 1396   3.479   2.444   1.381 -0.5054  0.2155  0.3203
  459HOH     H1 1397   3.408   2.438   1.317 -1.1021 -0.0122  0.9754
  459HOH     H2 1398   3.437   2.425   1.465  0.4074 -0.2699  0.6877
  460HOH      O 1399   1.379   3.159   1.918 -0.1685 -0.5751 -0.5370
  460HOH     H1 1400   1.286   3.163   1.897 -0.2160  0.7324 -0.2460
  460HOH     H2 1401   1.382   3.131   2.010 -0.2794 -0.5533 -0.5273
  461HOH      O 1402   0.856   2.852   3.425  0.2950  0.2191  0.5271
  461HOH     H1 1403   0.813   2.935   3.445 -1.4621 -0.0307 -1.4561
  461HOH     H2 1404   0.939   2.877   3.383  0.1976  0.9196  0.7228
  462HOH      O 1405   3.546   1.792   1.954  0.0938 -0.0434  1.1416
  462HOH     H1 1406   3.578   1.763   2.040 -0.1337 -0.3135  1.1368
  462HOH     H2 1407   3.593   1.736   1.891  0.0593 -0.0300  1.1038
  463HOH      O 1408   3.525   1.415   2.241  0.3429 -0.1449  0.7125
  463HOH     H1 1409   3.469   1.375   2.307 -0.3654 -0.2288  0.0932
  463HOH     H2 1410   3.464   1.447   2.174  1.0438 -1.5974 -0.7689
  464HOH      O 1411   3.290   1.574   2.038 -0.3155  0.0022 -0.3003
  464HOH     H1 1412   3.311   1.544   1.949 -0.1263  0.8178 -0.5595
  464HOH     H2 1413   3.253   1.662   2.024  0.2445  0.3737  0.4628
  465HOH      O 1414   2.687   1.941   1.621 -0.2012  0.6763  0.0982
  465HOH     H1 1415   2.620   1.877   1.643 -0.0471  0.8215  1.1098
  465HOH     H2 1416   2.639   2.016   1.587 -0.4450  0.3587 -0.2764
  466HOH      O 1417   1.239   1.034   3.248 -0.0778 -0.0719  0.1701
  466HOH     H1 1418   1.286   0.953   3.230  0.4494  0.1893  0.3522
  466HOH     H2 1419   1.191   1.015   3.329  0.1922 -0.1407  0.3166
  467HOH      O 1420   3.360   3.922   3.631 -0.6980 -0.0133  0.7622
  467HOH     H1 1421   3.277   3.886   3.600 -0.1563 -0.3228 -0.4542
  467HOH     H2 1422   3.412   3.845   3.654 -0.4103  0.1204  0.5661
  468HOH      O 1423   1.120   1.596   1.950 -0.1891  0.1994 -0.0069
  468HOH     H1 1424   1.194   1.655   1.936  0.0870  0.0352  0.6698
  468HOH     H2 1425   1.046   1.640   1.909  0.0078  1.0230  0.4614
  469HOH      O 1426   0.234   0.341   1.508  0.1355  0.3157 -0.3725
  469HOH     H1 1427   0.323   0.315   1.483  0.1587  1.0353 -1.1468
  469HOH     H2 1428   0.179   0.266   1.486  0.5355 -0.1044  0.0359
  470HOH      O 1429   1.051   3.454   1.857 -0.0743 -0.3285 -0.6008
  470HOH     H1 1430   1.112   3.458   1.931  0.3895 -0.1746 -0.9773
  470HOH     H2 1431   0.995   3.531   1.867 -0.2268 -0.4858 -0.2351
  471HOH      O 1432   0.824   2.850   2.096  0.6830  0.2049 -0.1695
  471HOH     H1 1433   0.752   2.861   2.033  0.2861  0.1062  0.2545
  471HOH     H2 1434   0.895   2.811   2.044  0.4046  0.2292 -0.5799
  472HOH      O 1435   2.959   0.582   3.507 -0.3437  0.6351  0.2297
  472HOH     H1 1436   3.020   0.582   3.581 -0.2569 -0.5401  0.1952
  472HOH     H2 1437   2.904   0.505   3.521 -1.0547  1.0084 -0.3651
  473HOH      O 1438   0.102   1.828   0.900  0.5356 -0.2917 -0.0020
  473HOH     H1 1439   0.188   1.808   0.938  0.1153 -1.4965  0.4186
  473HOH     H2 1440   0.039   1.799   0.967 -0.2046  0.1699 -0.4688
  474HOH      O 1441   1.773   0.808   0.375 -0.1729  0.0045 -0.8938
  474HOH     H1 1442   1.792   0.752   0.450 -0.2662  1.1463  0.0480
  474HOH     H2 1443   1.855   0.854   0.358 -0.3391  0.2615 -1.0204
  475HOH      O 1444   3.419   1.866   2.472 -0.4079 -0.6962  0.2683
  475HOH     H1 1445   3.382   1.782   2.448 -0.3384 -0.6630  0.0434
  475HOH     H2 1446   3.452   1.853   2.561 -0.4711 -0.8804  0.2655
  476HOH      O 1447   3.710   3.835   2.340 -0.2046  0.2475 -0.0045
  476HOH     H1 1448   3.791   3.846   2.290 -0.6203  1.2102 -0.5344
  476HOH     H2 1449   3.640   3.855   2.277 -0.8517 -0.3863  0.4821
  477HOH      O 1450   2.918   3.587   1.975  0.1037  0.5552 -0.0884
  477HOH     H1 1451   2.862   3.547   2.041  0.2233  0.7506  0.1317
  477HOH     H2 1452   3.001   3.602   2.020  0.5746 -0.3473 -0.5794
  478HOH      O 1453   3.007   3.385   3.916 -0.2142 -0.3988  0.0704
  478HOH     H1 1454   2.974   3.473   3.901 -0.2866 -0.3042  0.7599
  478HOH     H2 1455   3.082   3.378   3.856  0.0217  0.2647  0.2713
  479HOH      O 1456   0.066   1.740   3.677  0.0110 -0.1937  0.1241
  479HOH     H1 1457   0.096   1.668   3.621  0.8378 -0.4457  0.8414
  479HOH     H2 1458   0.104   1.819   3.638 -1.0776 -0.0531 -0.7946
  480HOH      O 1459   1.870   1.538   1.105 -0.0993  0.0907 -0.5022
  480HOH     H1 1460   1.794   1.486   1.133  0.6399 -1.3179 -0.8947
  480HOH     H2 1461   1.911   1.567   1.186 -1.4678  1.6611 -0.2651
  481HOH      O 1462   0.215   0.524   2.660 -0.6852  0.3711  0.0956
  481HOH     H1 1463   0.253   0.537   2.573  1.0088  0.3448  0.7421
  481HOH     H2 1464   0.236   0.605   2.707 -0.0310 -0.2373  0.9249
  482HOH      O 1465   0.536   0.765   3.591 -0.0888 -0.1961  0.5332
  482HOH     H1 1466   0.447   0.757   3.558 -0.2229  1.4899  0.2975
  482HOH     H2 1467   0.539   0.706   3.667 -1.9447  0.7907  1.5285
  483HOH      O 1468   0.824   3.634   3.759 -0.2765 -0.5995  0.0888
  483HOH     H1 1469   0.829   3.609   3.667  0.7011  0.0818 -0.0729
  483HOH     H2 1470   0.821   3.730   3.758 -2.8078 -0.5435  0.7153
  484HOH      O 1471   1.630   2.192   0.406  0.0789 -0.4957 -0.0299
  484HOH     H1 1472   1.704   2.157   0.456  0.2445 -1.2637 -0.7624
  484HOH     H2 1473   1.664   2.273   0.368  0.5084 -0.7645 -0.2380
  485HOH      O 1474   2.277   3.553   1.231 -0.3407  0.3510  0.1779
  485HOH     H1 1475   2.337   3.628   1.222  0.0748  0.0501  0.3787
  485HOH     H2 1476   2.263   3.545   1.325  1.4322 -1.1756  0.4415
  486HOH      O 1477   0.232   1.713   2.893  0.3505 -0.1005 -0.5643
  486HOH     H1 1478   0.300   1.646   2.889 -0.0484 -0.5295 -0.3670
  486HOH     H2 1479   0.275   1.789   2.930  0.7493 -0.3365 -0.5328
  487HOH      O 1480   1.963   1.108   3.494  0.3756  0.2515  0.0085
  487HOH     H1 1481   1.931   1.058   3.419 -0.0985  0.5822 -0.0169
  487HOH     H2 1482   1.884   1.144   3.535  0.5996 -0.1654  0.8516
  488HOH      O 1483   1.100   3.196   0.250 -0.4332  0.0806  0.1788
  488HOH     H1 1484   1.061   3.282   0.234 -1.6958 -0.5607 -0.5028
  488HOH     H2 1485   1.051   3.137   0.194  0.7379 -1.0302  0.2401
  489HOH      O 1486   1.967   1.573   3.037 -0.2700  0.2093  0.4782
  489HOH     H1 1487   2.019   1.635   2.986 -0.6276 -0.0081 -0.1750
  489HOH     H2 1488   1.962   1.612   3.124 -0.9871  1.4153 -0.0500
  490HOH      O 1489   3.102   2.891   2.551  0.0041  0.9835 -0.6118
  490HOH     H1 1490   3.078   2.819   2.610 -0.8051  1.5990 -0.1333
  490HOH     H2 1491   3.172   2.856   2.497  0.3867  0.1958  0.3365
  491HOH      O 1492   0.884   3.582   0.746 -0.3311  0.3452 -0.5746
  491HOH     H1 1493   0.797   3.614   0.770 -0.8226 -0.9507 -0.5128
  491HOH     H2 1494   0.936   3.592   0.826 -0.7857 -0.0363 -0.2242
  492HOH      O 1495   3.223   2.771   1.668  0.4228 -0.1390 -0.0398
  492HOH     H1 1496   3.250   2.851   1.714  0.2195 -0.4197  0.5917
  492HOH     H2 1497   3.293   2.756   1.604  1.0723 -0.0899  0.6183
  493HOH      O 1498   1.653   3.026   2.250  0.0883 -0.3339 -0.0404
  493HOH     H1 1499   1.651   2.945   2.199 -1.1359  0.0512 -0.6785
  493HOH     H2 1500   1.589   3.013   2.320  0.5598 -0.2407  0.4228
  494HOH      O 1501   2.900   2.480   3.138 -0.0343 -0.0125  0.3672
  494HOH     H1 1502   2.958   2.488   3.213 -0.2996  0.1291  0.5612
  494HOH     H2 1503   2.948   2.520   3.066  0.0604  0.2139  0.5534
  495HOH      O 1504   3.579   3.582   2.695  0.4129 -0.1727  0.2988
  495HOH     H1 1505   3.494   3.540   2.709  0.4305 -0.0976  0.6674
  495HOH     H2 1506   3.618   3.535   2.621  0.1717 -0.3993  0.3148
  496HOH      O 1507   3.274   2.994   1.872 -0.1192  0.1355 -0.1703
  496HOH     H1 1508   3.296   3.081   1.839  0.8950  0.0693  0.2346
  496HOH     H2 1509   3.349   2.971   1.928 -0.1590 -1.1722 -0.5996
  497HOH      O 1510   0.684   3.739   1.345 -0.3825  0.6621  0.3225
  497HOH     H1 1511   0.662   3.821   1.389 -0.5915  0.3507  0.8053
  497HOH     H2 1512   0.760   3.705   1.392  1.1763  1.6310 -1.2062
  498HOH      O 1513   1.858   1.530   1.647  0.6830 -0.0514  0.1652
  498HOH     H1 1514   1.830   1.585   1.720 -0.0925  1.6212 -1.2454
  498HOH     H2 1515   1.784   1.472   1.631  1.0294 -0.7411  0.9125
  499HOH      O 1516   0.088   1.076   1.545  0.3079 -0.1863  0.0002
  499HOH     H1 1517   0.073   1.065   1.451  0.7900  0.1888 -0.1272
  499HOH     H2 1518   0.114   0.989   1.575  0.9920 -0.1331 -0.3855
  500HOH      O 1519   3.676   2.839   1.482 -0.6041  0.3309  0.1644
  500HOH     H1 1520   3.690   2.933   1.475  0.4151  0.2717  0.9617
  500HOH     H2 1521   3.762   2.800   1.466 -1.0782 -0.5126 -0.5504
  501HOH      O 1522   0.587   2.447   3.757  0.2890  0.5394 -0.1569
  501HOH     H1 1523   0.590   2.430   3.851 -1.5749  1.8407  0.2541
  501HOH     H2 1524   0.631   2.372   3.717  0.9321 -0.1911  1.7125
  502HOH      O 1525   3.870   3.902   2.855 -0.2661 -0.3958 -0.3799
  502HOH     H1 1526   3.780   3.933   2.862  0.0967  0.7895 -0.4158
  502HOH     H2 1527   3.884   3.888   2.762 -0.1432  0.4442 -0.5118
  503HOH      O 1528   3.514   1.828   1.604 -0.1243  0.4224  0.3509
  503HOH     H1 1529   3.441   1.769   1.624  0.7673 -0.4627  1.2015
  503HOH     H2 1530   3.590   1.771   1.592  0.4367  1.2959 -0.6861
  504HOH      O 1531   3.163   1.737   0.795  0.0401  0.1367  0.4127
  504HOH     H1 1532   3.141   1.815   0.847  0.4150 -0.2099  1.1189
  504HOH     H2 1533   3.087   1.724   0.738 -0.7680  0.0646  1.4463
  505HOH      O 1534   3.130   2.856   3.059  0.0431 -0.4031  0.3140
  505HOH     H1 1535   3.136   2.941   3.015  0.5188 -0.3758  0.4238
  505HOH     H2 1536   3.219   2.837   3.087 -0.1846 -0.5998  0.9388
  506HOH      O 1537   0.305   0.598   3.266 -0.0010  0.1260  0.0030
  506HOH     H1 1538   0.287   0.507   3.286  0.3235  0.2086  0.7681
  506HOH     H2 1539   0.297   0.605   3.171  0.0300 -0.7063 -0.0703
  507HOH      O 1540   3.260   0.959   0.312  0.7338  0.4981 -0.3588
  507HOH     H1 1541   3.276   1.047   0.279  1.2218  0.0324 -1.4498
  507HOH     H2 1542   3.193   0.923   0.255  1.0169 -0.0623 -0.3536
  508HOH      O 1543   3.381   0.530   2.353 -0.4218  0.3444  0.1352
  508HOH     H1 1544   3.387   0.463   2.421  0.2284  0.6607  0.4061
  508HOH     H2 1545   3.354   0.482   2.275  0.0403 -0.2421  0.3193
  509HOH      O 1546   3.070   1.479   0.469 -0.3578  0.0040  0.4459
  509HOH     H1 1547   3.064   1.511   0.379 -1.1601  0.0520  0.5015
  509HOH     H2 1548   3.089   1.557   0.521 -0.3314  0.0544  0.3607
  510HOH      O 1549   1.077   1.576   3.521 -0.0539 -0.3423  0.8568
  510HOH     H1 1550   0.985   1.595   3.506  0.1161 -0.1095 -0.0373
  510HOH     H2 1551   1.124   1.634   3.461  0.5815 -1.9351 -0.3399
  511HOH      O 1552   1.144   1.975   0.042  0.0288  0.4558 -0.0216
  511HOH     H1 1553   1.075   2.037   0.017  0.7848  0.4856 -2.5325
  511HOH     H2 1554   1.212   2.030   0.080 -0.4784  0.7115  0.5542
  512HOH      O 1555   3.342   1.140   3.645  0.3486 -0.1858 -0.6770
  512HOH     H1 1556   3.279   1.069   3.642 -0.3957  0.4154 -0.1112
  512HOH     H2 1557   3.352   1.168   3.554 -0.2721 -0.2424 -0.7673
  513HOH      O 1558   0.911   2.325   2.652  0.2410 -0.3649 -0.1073
  513HOH     H1 1559   1.006   2.311   2.661  0.4556  1.2273  0.8772
  513HOH     H2 1560   0.903   2.416   2.626 -1.0412 -0.4426 -0.0809
  514HOH      O 1561   0.847   1.806   2.914 -0.2178 -0.1378  0.4033
  514HOH     H1 1562   0.938   1.820   2.890 -0.4012  0.4987  0.0315
  514HOH     H2 1563   0.823   1.724   2.872 -0.0676  0.1447 -0.2534
  515HOH      O 1564   0.206   2.830   2.509  0.2683 -0.3500  0.6512
  515HOH     H1 1565   0.226   2.875   2.427 -1.1883 -0.0549  0.3862
  515HOH     H2 1566   0.164   2.748   2.482  0.8044 -0.8006  1.1303
  516HOH      O 1567   0.620   1.148   0.315  0.0114 -0.2512  0.0813
  516HOH     H1 1568   0.529   1.173   0.331 -0.0126 -0.3921  0.1681
  516HOH     H2 1569   0.656   1.221   0.264 -0.1421 -0.1823  0.0690
  517HOH      O 1570   2.456   3.767   1.264  0.2216  0.1717 -0.3870
  517HOH     H1 1571   2.460   3.775   1.169 -0.9337  0.8831 -0.4117
  517HOH     H2 1572   2.417   3.849   1.294 -1.1955 -0.7409  0.5187
  518HOH      O 1573   3.969   2.149   1.636 -0.1560 -0.0708 -0.5721
  518HOH     H1 1574   3.983   2.055   1.632  0.7051  0.0329 -0.5519
  518HOH     H2 1575   3.874   2.160   1.637 -0.2729 -0.9502 -0.1265
  519HOH      O 1576   1.513   2.038   2.200 -0.0520 -0.1341 -0.2798
  519HOH     H1 1577   1.452   2.111   2.194 -0.2047 -0.2810 -0.6307
  519HOH     H2 1578   1.457   1.961   2.214  0.1642 -0.0795  1.1432
  520HOH      O 1579   2.316   1.284   0.092 -0.4450  0.2515  0.1437
  520HOH     H1 1580   2.266   1.271   0.173 -0.0465  0.1585  0.3844
  520HOH     H2 1581   2.336   1.195   0.062 -0.5541  0.2863 -0.0348
  521HOH      O 1582   0.168   0.313   1.029  0.3747  0.1127 -0.0771
  521HOH     H1 1583   0.194   0.232   1.073 -0.7840 -0.0132  0.4574
  521HOH     H2 1584   0.092   0.288   0.975 -0.2577  0.8864  0.3977
  522HOH      O 1585   1.212   1.042   1.590 -0.3216  0.0064 -0.3138
  522HOH     H1 1586   1.212   1.001   1.504 -0.1208 -0.2807 -0.1794
  522HOH     H2 1587   1.213   1.136   1.572  1.4271 -0.0064 -0.6550
  523HOH      O 1588   2.017   3.932   0.273  0.5216 -0.2148  0.0219
  523HOH     H1 1589   2.080   3.896   0.211  0.7930 -0.2327  0.3039
  523HOH     H2 1590   1.947   3.866   0.276  1.0590 -0.7901  0.6042
  524HOH      O 1591   0.223   1.682   2.200 -0.4308  0.4090 -0.0510
  524HOH     H1 1592   0.216   1.777   2.194 -1.2990  0.3077 -1.7472
  524HOH     H2 1593   0.134   1.652   2.217 -0.1362 -0.1326  0.6766
  525HOH      O 1594   1.560   2.250   1.363  0.2004  0.3456 -0.0672
  525HOH     H1 1595   1.500   2.181   1.391  0.2729 -0.0965 -0.9398
  525HOH     H2 1596   1.623   2.258   1.434 -0.5535  0.4211  0.6163
  526HOH      O 1597   1.867   1.105   0.624 -0.0435  0.4817 -0.2047
  526HOH     H1 1598   1.897   1.195   0.626 -1.2443  0.9183  0.6562
  526HOH     H2 1599   1.804   1.099   0.695 -0.8133 -0.7407 -0.9053
  527HOH      O 1600   0.945   2.125   0.387  0.0887  0.4187 -0.0323
  527HOH     H1 1601   0.935   2.093   0.297  0.0803  0.4171 -0.0308
  527HOH     H2 1602   0.985   2.211   0.376  0.1244  0.4018 -0.0358
  528HOH      O 1603   3.908   2.783   0.386 -0.4401  0.2328  0.3414
  528HOH     H1 1604   3.840   2.733   0.342  0.4985  0.6826 -1.8613
  528HOH     H2 1605   3.984   2.724   0.389 -0.6401 -0.0523  2.2129
  529HOH      O 1606   2.938   1.402   2.529  0.4492  0.6388 -0.1215
  529HOH     H1 1607   2.975   1.341   2.593  0.4282  0.8139  0.0593
  529HOH     H2 1608   2.905   1.475   2.582  0.0620  0.5981 -0.2943
  530HOH      O 1609   1.380   3.635   3.554  0.8167  0.0146 -0.0536
  530HOH     H1 1610   1.299   3.682   3.571  0.2275 -1.1244  0.4935
  530HOH     H2 1611   1.416   3.616   3.641  1.4525  0.1297 -0.2781
  531HOH      O 1612   2.308   3.566   3.905  0.2891 -0.1404 -0.0453
  531HOH     H1 1613   2.391   3.531   3.872  0.5410 -0.6656  1.0540
  531HOH     H2 1614   2.284   3.635   3.843  1.2143 -0.4100 -0.7396
  532HOH      O 1615   0.464   1.306   2.956 -0.1553  0.0684 -0.0204
  532HOH     H1 1616   0.559   1.299   2.968 -0.2046  0.5791  0.8132
  532HOH     H2 1617   0.443   1.395   2.982 -0.8262  0.0983 -0.5931
  533HOH      O 1618   0.823   0.504   2.559  0.6749 -0.3340  0.6754
  533HOH     H1 1619   0.766   0.477   2.488 -0.5046  1.4264  0.8146
  533HOH     H2 1620   0.780   0.474   2.638  0.9662 -0.6331  0.7240
  534HOH      O 1621   1.228   2.707   1.957 -0.6150 -0.1694 -0.1362
  534HOH     H1 1622   1.292   2.763   1.913 -1.1165  0.2153 -0.4035
  534HOH     H2 1623   1.212   2.751   2.041 -0.4062 -0.3528 -0.0012
  535HOH      O 1624   0.088   3.782   1.119 -0.0927 -0.3009  0.2429
  535HOH     H1 1625   0.091   3.711   1.183  0.2880  0.0322  0.6058
  535HOH     H2 1626   0.139   3.750   1.044 -0.0678 -0.4729  0.3331
  536HOH      O 1627   1.453   0.377   2.456 -1.0277 -0.7510  0.5771
  536HOH     H1 1628   1.370   0.368   2.502 -0.7251 -1.1799  1.0706
  536HOH     H2 1629   1.517   0.398   2.525 -0.8294  0.2533  0.1183
  537HOH      O 1630   0.915   2.485   0.668 -0.0054  0.0751  0.4678
  537HOH     H1 1631   0.965   2.435   0.604 -0.3208  0.8290 -0.4119
  537HOH     H2 1632   0.827   2.446   0.664 -0.3268  0.8305 -0.4260
  538HOH      O 1633   2.595   0.499   1.569  0.1843 -0.4114  0.2965
  538HOH     H1 1634   2.686   0.474   1.548  0.3040  0.5707 -0.5164
  538HOH     H2 1635   2.550   0.495   1.484 -0.5206 -0.7598  0.6698
  539HOH      O 1636   3.511   2.505   3.515 -0.1188 -0.1087 -0.9567
  539HOH     H1 1637   3.531   2.478   3.425 -0.9485 -0.8498 -0.9419
  539HOH     H2 1638   3.423   2.471   3.531  0.0003  0.0453  0.1306
  540HOH      O 1639   1.579   2.448   2.895 -0.1075  0.0759  0.0070
  540HOH     H1 1640   1.591   2.369   2.843 -1.4804  0.3177 -0.7570
  540HOH     H2 1641   1.584   2.520   2.832  1.7136  0.7340  0.7584
  541HOH      O 1642   2.155   2.339   1.596 -0.5857 -0.1351 -0.3011
  541HOH     H1 1643   2.130   2.386   1.675  0.8525  0.5281 -0.1672
  541HOH     H2 1644   2.240   2.299   1.617 -0.5193 -0.5840 -1.2708
  542HOH      O 1645   3.275   1.547   0.928 -0.0461  0.1660  0.1387
  542HOH     H1 1646   3.270   1.629   0.878 -0.3594  0.2975  0.3857
  542HOH     H2 1647   3.184   1.525   0.947  0.0792  0.2643  0.8951
  543HOH      O 1648   3.271   2.162   3.068  0.6989  0.4520 -0.1946
  543HOH     H1 1649   3.197   2.194   3.017  0.2316 -1.2939 -0.7293
  543HOH     H2 1650   3.346   2.169   3.008  0.4261 -0.2505 -0.6403
  544HOH      O 1651   3.640   2.764   1.093  0.3095  0.1683  0.1805
  544HOH     H1 1652   3.621   2.856   1.076  1.0731  0.5863  1.3575
  544HOH     H2 1653   3.554   2.725   1.110 -0.1374  0.3879 -1.3148
  545HOH      O 1654   1.142   3.595   3.853  0.1303  0.6784 -0.2584
  545HOH     H1 1655   1.179   3.668   3.803  0.3844 -0.0588 -1.1993
  545HOH     H2 1656   1.061   3.573   3.806  0.1236  0.2776 -0.0631
  546HOH      O 1657   3.892   0.229   3.181  0.3343 -0.0469  0.3090
  546HOH     H1 1658   3.846   0.151   3.152  0.6020  0.2313 -0.9886
  546HOH     H2 1659   3.932   0.204   3.265  0.3891 -1.2940 -0.0523
  547HOH      O 1660   3.294   3.080   1.100 -0.2152  0.3435 -0.5289
  547HOH     H1 1661   3.384   3.055   1.078 -0.4083  0.2120 -1.2174
  547HOH     H2 1662   3.281   3.164   1.056 -0.4674  0.3037 -0.5348
  548HOH      O 1663   0.391   0.014   3.638  0.1951 -0.1513  0.6130
  548HOH     H1 1664   0.454   0.032   3.568  0.3368 -0.3726  0.6833
  548HOH     H2 1665   0.349   0.099   3.654 -0.1887 -0.1928 -0.0798
  549HOH      O 1666   2.717   1.526   0.011 -0.1068 -0.1677  0.0055
  549HOH     H1 1667   2.682   1.463   0.073  0.2865 -0.2781  0.1258
  549HOH     H2 1668   2.641   1.574  -0.021 -0.5811 -1.4624 -0.9721
  550HOH      O 1669   2.256   1.520   3.205 -0.4214 -0.0816  0.0183
  550HOH     H1 1670   2.173   1.498   3.163 -0.2569 -0.6277 -0.0264
  550HOH     H2 1671   2.315   1.448   3.184  0.1297  0.3884 -0.1093
  551HOH      O 1672   3.475   0.350   0.507  0.2373 -0.6553 -0.1868
  551HOH     H1 1673   3.568   0.337   0.487  0.3212 -0.1935 -0.1134
  551HOH     H2 1674   3.475   0.396   0.591 -0.0665 -0.7734 -0.1189
  552HOH      O 1675   2.925   2.562   2.336  0.1956 -0.2771  0.4385
  552HOH     H1 1676   2.861   2.631   2.356  1.2307  0.5851  1.0243
  552HOH     H2 1677   2.889   2.517   2.260 -0.7114  0.6938  0.2425
  553HOH      O 1678   2.537   0.506   0.772  0.2261  0.0125 -0.0119
  553HOH     H1 1679   2.492   0.581   0.732  0.6188  0.6933  0.7497
  553HOH     H2 1680   2.611   0.489   0.714  0.1544  0.2477 -0.1772
  554HOH      O 1681   0.500   1.442   3.548 -0.1621  0.2219  0.2777
  554HOH     H1 1682   0.538   1.468   3.632  0.5805 -0.1789  0.0845
  554HOH     H2 1683   0.481   1.349   3.558  0.4325  0.0440 -0.1681
  555HOH      O 1684   1.172   2.670   1.290  0.1055 -0.3290  0.2406
  555HOH     H1 1685   1.206   2.662   1.379  1.8547  0.4421 -0.2718
  555HOH     H2 1686   1.168   2.764   1.274 -1.3226 -0.4094 -0.1545
  556HOH      O 1687   1.583   2.987   1.386 -0.5066 -0.4452 -0.0954
  556HOH     H1 1688   1.548   3.074   1.367  0.0012 -0.4595 -1.2598
  556HOH     H2 1689   1.669   2.985   1.343 -0.1050 -1.2203  0.6721
  557HOH      O 1690   1.325   0.310   3.080  0.2572  0.3748 -0.5462
  557HOH     H1 1691   1.327   0.401   3.111  0.7418  0.1427  0.1689
  557HOH     H2 1692   1.342   0.316   2.986 -1.9611  1.1756 -1.0119
  558HOH      O 1693   0.424   2.606   0.869  0.5347 -0.4855 -0.0120
  558HOH     H1 1694   0.331   2.610   0.890  0.3353 -1.8373 -0.4475
  558HOH     H2 1695   0.466   2.578   0.950  0.2659 -1.8760 -0.3121
  559HOH      O 1696   0.687   1.626   3.144  0.5355 -0.5211  0.8883
  559HOH     H1 1697   0.593   1.642   3.151  0.3715 -0.3192 -0.8482
  559HOH     H2 1698   0.728   1.707   3.174  0.0072  0.3425 -0.5210
  560HOH      O 1699   0.347   3.178   0.371 -0.5472  0.7001 -0.4879
  560HOH     H1 1700   0.273   3.207   0.425 -0.6360  1.2564 -0.8961
  560HOH     H2 1701   0.424   3.214   0.415 -0.3982 -0.5847  0.4236
  561HOH      O 1702   2.944   2.674   3.772 -0.4603 -0.4527 -0.2129
  561HOH     H1 1703   2.910   2.601   3.824 -0.2821 -0.9862 -0.8109
  561HOH     H2 1704   2.901   2.751   3.808 -0.1527 -0.7527  0.8835
  562HOH      O 1705   2.116   1.001   0.612 -0.3092 -0.4111  0.0236
  562HOH     H1 1706   2.028   1.023   0.643 -0.2972 -0.3477  0.0118
  562HOH     H2 1707   2.147   0.934   0.674  0.2981  0.7349  1.0613
  563HOH      O 1708   1.499   1.095   0.226  0.3133  0.0887  0.3887
  563HOH     H1 1709   1.525   1.007   0.197 -0.4663 -0.1993  0.5238
  563HOH     H2 1710   1.563   1.153   0.184  0.6821 -0.5162  0.0763
  564HOH      O 1711   2.137   3.708   3.122 -0.4219 -0.3169 -0.3931
  564HOH     H1 1712   2.086   3.651   3.180  0.2867  0.3692  0.9935
  564HOH     H2 1713   2.135   3.794   3.164  1.2365 -0.0892 -0.6456
  565HOH      O 1714   3.897   3.935   2.175  0.4661  0.3514 -0.8854
  565HOH     H1 1715   3.980   3.899   2.206  0.3156  0.4980 -0.2902
  565HOH     H2 1716   3.886   3.898   2.088  0.9113 -0.0684 -0.7710
  566HOH      O 1717   2.438   1.485   2.279 -0.2987  0.2265 -0.0169
  566HOH     H1 1718   2.511   1.425   2.297 -1.2743 -0.9277  0.3000
  566HOH     H2 1719   2.416   1.468   2.187  0.0855  0.8907 -0.2426
  567HOH      O 1720   2.804   1.679   3.488  0.4639 -0.0693  0.0577
  567HOH     H1 1721   2.812   1.660   3.581 -0.7377  0.5908  0.3286
  567HOH     H2 1722   2.803   1.775   3.482 -0.2488 -0.0904 -0.5299
  568HOH      O 1723  -0.013   0.009   0.465  0.1852  0.1970 -0.6634
  568HOH     H1 1724   0.028   0.079   0.413  0.3588 -0.3270 -1.2590
  568HOH     H2 1725   0.045  -0.001   0.541 -0.5733  1.6188  0.1891
  569HOH      O 1726   1.049   0.230   3.320  0.4756  0.0892 -0.4495
  569HOH     H1 1727   0.982   0.275   3.373  0.9910 -0.5754  0.8760
  569HOH     H2 1728   1.132   0.264   3.353  0.8256 -0.5094 -0.6756
  570HOH      O 1729   1.149   0.750   1.167  0.6173 -0.3724 -0.4536
  570HOH     H1 1730   1.155   0.843   1.188 -0.8617 -0.3983  0.3420
  570HOH     H2 1731   1.203   0.706   1.233  0.1823 -0.1316  0.0818
  571HOH      O 1732   3.637   0.201   2.515 -0.6067 -0.3803 -0.5675
  571HOH     H1 1733   3.690   0.130   2.479  0.9898  0.2312  0.3393
  571HOH     H2 1734   3.687   0.280   2.493 -0.6987  0.1766  1.0048
  572HOH      O 1735   0.808   0.485   0.550  0.5006 -0.5751  0.0471
  572HOH     H1 1736   0.901   0.485   0.571  0.4335  0.5098  0.5144
  572HOH     H2 1737   0.786   0.578   0.542 -0.3720 -0.8226 -0.9126
  573HOH      O 1738   3.342   3.439   3.015  0.1010 -0.0148 -0.0524
  573HOH     H1 1739   3.337   3.478   2.928  0.3669  1.2269  0.4479
  573HOH     H2 1740   3.348   3.344   2.998  0.2627  0.1867 -1.3743
  574HOH      O 1741   2.958   2.613   1.233  0.5511  0.8326  0.0520
  574HOH     H1 1742   3.031   2.622   1.294  0.1280 -1.3287  1.0750
  574HOH     H2 1743   2.905   2.542   1.269 -1.0809  1.0440 -1.6088
  575HOH      O 1744   3.699   1.164   2.097  0.4518  0.3717  0.1635
  575HOH     H1 1745   3.662   1.218   2.167  0.9248 -0.0521  0.7650
  575HOH     H2 1746   3.634   1.095   2.084  1.0212 -0.4618  1.3279
  576HOH      O 1747   0.171   2.867   2.237  0.0877 -0.3992 -0.2877
  576HOH     H1 1748   0.098   2.885   2.179 -0.2375  0.8451  0.4456
  576HOH     H2 1749   0.237   2.825   2.181 -0.3572  0.3730 -1.4610
  577HOH      O 1750   0.316   1.184   3.407 -0.1392  0.3682  0.4294
  577HOH     H1 1751   0.249   1.216   3.467  0.3876  1.0369  0.6792
  577HOH     H2 1752   0.305   1.089   3.407 -0.8948  0.4463  0.6858
  578HOH      O 1753   0.301   0.719   3.495  0.7732  0.4326  0.1645
  578HOH     H1 1754   0.215   0.695   3.530  1.7467 -1.5464  1.5970
  578HOH     H2 1755   0.299   0.690   3.404 -0.2516  1.0925 -0.0597
  579HOH      O 1756   2.730   3.870   0.965  0.3900  0.4066  0.5837
  579HOH     H1 1757   2.658   3.929   0.944 -0.5634 -0.8620  0.1302
  579HOH     H2 1758   2.785   3.871   0.887 -0.2057 -0.1034  0.1409
  580HOH      O 1759   2.046   1.986   0.143  0.1769  0.4611 -0.3259
  580HOH     H1 1760   2.043   1.969   0.049 -1.3405  0.8278 -0.3910
  580HOH     H2 1761   1.972   2.045   0.160  0.3458  0.3442  1.1142
  581HOH      O 1762   1.985   0.665   1.959 -0.0351 -0.1694 -0.1344
  581HOH     H1 1763   2.012   0.675   2.050  0.1378  0.9325 -0.2751
  581HOH     H2 1764   2.061   0.695   1.908 -0.4926  0.2142 -0.6122
  582HOH      O 1765   0.422   3.263   2.570  0.1610  0.0608 -0.2224
  582HOH     H1 1766   0.496   3.296   2.520 -0.4980  0.3246 -1.0800
  582HOH     H2 1767   0.420   3.169   2.553  0.0892  0.1114 -0.5023
  583HOH      O 1768   1.008   0.520   1.738 -0.5028  0.4325  0.1380
  583HOH     H1 1769   1.087   0.531   1.791  0.7388  0.1650 -1.4875
  583HOH     H2 1770   1.017   0.585   1.668 -0.6939 -0.8510 -1.1727
  584HOH      O 1771   2.538   2.173   0.071  0.0377  0.1714 -0.1732
  584HOH     H1 1772   2.493   2.093   0.098  0.4998 -0.1821 -0.4267
  584HOH     H2 1773   2.580   2.151  -0.012 -0.4337  0.9020 -0.6312
  585HOH      O 1774   2.888   1.058   2.369  0.6225 -0.7217  0.2835
  585HOH     H1 1775   2.902   0.995   2.299 -1.4047  0.3330 -1.3003
  585HOH     H2 1776   2.962   1.119   2.362  0.6082 -0.7905 -0.8242
  586HOH      O 1777   1.602   1.007   0.757 -0.5352  0.1527  0.5683
  586HOH     H1 1778   1.592   0.913   0.746  0.6935 -0.0518  0.9167
  586HOH     H2 1779   1.570   1.044   0.675  0.8173 -0.7393 -0.4516
  587HOH      O 1780   1.482   3.696   0.113 -0.3949  0.4874 -0.0191
  587HOH     H1 1781   1.490   3.694   0.208 -0.0602  0.3315 -0.0475
  587HOH     H2 1782   1.455   3.785   0.093 -0.0709  0.6348  0.1928
  588HOH      O 1783   2.622   3.075   2.332 -0.8651 -0.4604 -0.9226
  588HOH     H1 1784   2.546   3.037   2.376 -0.3832 -1.3154 -0.7883
  588HOH     H2 1785   2.698   3.036   2.376 -0.3156  0.6973 -0.7590
  589HOH      O 1786   0.299   0.964   1.123  0.1674 -0.0620 -0.1059
  589HOH     H1 1787   0.225   1.021   1.142  0.2349 -0.3838  1.3668
  589HOH     H2 1788   0.281   0.929   1.036 -1.1604  0.2409  0.0147
  590HOH      O 1789   2.541   0.585   3.579 -0.4740 -0.6344  0.2375
  590HOH     H1 1790   2.615   0.638   3.608 -0.6386  0.6193 -1.3124
  590HOH     H2 1791   2.463   0.635   3.605 -0.6712 -0.6353 -0.3157
  591HOH      O 1792   2.089   1.402   1.953  0.2534  0.1655  0.9450
  591HOH     H1 1793   2.132   1.337   1.899  0.3676  0.8365  0.1858
  591HOH     H2 1794   1.997   1.376   1.954  0.2507  0.1330  0.4190
  592HOH      O 1795   1.602   1.838   2.858 -0.2088  0.1810  0.4434
  592HOH     H1 1796   1.513   1.857   2.888 -0.7548 -0.6744 -0.5429
  592HOH     H2 1797   1.603   1.864   2.766  0.4714 -0.1246  0.3511
  593HOH      O 1798   2.093   0.292   0.303  0.5984  0.1978  0.4676
  593HOH     H1 1799   2.046   0.356   0.250  0.6250  0.4483  0.7424
  593HOH     H2 1800   2.092   0.212   0.251  0.4875  0.3981  0.1605
  594HOH      O 1801   3.386   3.031   1.535 -0.1338 -0.1184  0.3511
  594HOH     H1 1802   3.350   3.107   1.580  0.5104  0.2712  0.2356
  594HOH     H2 1803   3.475   3.022   1.569 -0.2909 -1.0067  0.5744
  595HOH      O 1804   2.898   3.295   0.698 -0.3949 -0.5497 -0.0961
  595HOH     H1 1805   2.888   3.361   0.767 -0.0203 -1.0660  0.4792
  595HOH     H2 1806   2.809   3.271   0.674 -0.5345  0.1063 -0.2659
  596HOH      O 1807   1.519   1.583   1.636 -0.4582 -1.3458 -0.6900
  596HOH     H1 1808   1.502   1.663   1.685  2.0124 -1.0642 -0.0292
  596HOH     H2 1809   1.500   1.606   1.545 -0.8312 -0.3932 -0.4004
  597HOH      O 1810   3.361   2.054   3.433  0.3789  0.0406 -0.4244
  597HOH     H1 1811   3.444   2.006   3.427  0.7676  0.6943 -0.3889
  597HOH     H2 1812   3.365   2.099   3.517 -0.1723 -0.1914 -0.2657
  598HOH      O 1813   1.246   0.812   0.083  0.3662 -0.1691  0.1184
  598HOH     H1 1814   1.239   0.788   0.175 -0.7001  0.3391  0.1985
  598HOH     H2 1815   1.245   0.908   0.083  0.3687 -0.1585 -0.4290
  599HOH      O 1816   3.116   0.568   3.756 -0.1625  0.4789  0.6581
  599HOH     H1 1817   3.098   0.478   3.781  0.8071 -0.1417 -0.6490
  599HOH     H2 1818   3.209   0.569   3.733 -0.3791  1.5261 -0.3955
  600HOH      O 1819   2.832   0.515   3.852  0.0569  0.1352  0.7942
  600HOH     H1 1820   2.918   0.497   3.816  0.6312  1.7723  1.1855
  600HOH     H2 1821   2.779   0.439   3.828  0.7153  0.4111 -2.2502
  601HOH      O 1822   1.318   1.848   2.293 -0.2073  0.2961  0.3416
  601HOH     H1 1823   1.283   1.776   2.241 -1.0215  0.1476  1.0748
  601HOH     H2 1824   1.347   1.808   2.375  0.3758  0.6470  0.3249
  602HOH      O 1825   2.847   2.206   1.650 -0.1659 -0.2648  0.1010
  602HOH     H1 1826   2.879   2.124   1.613  1.4556 -0.0011  0.7308
  602HOH     H2 1827   2.843   2.190   1.744 -0.8560  0.0848  0.1440
  603HOH      O 1828   2.431   0.462   3.862  0.3969 -0.5188  0.0077
  603HOH     H1 1829   2.443   0.448   3.956  2.0053  0.0962 -0.0338
  603HOH     H2 1830   2.406   0.554   3.854 -0.6266 -0.7941 -0.1481
  604HOH      O 1831   1.532   1.007   2.548 -0.4182 -0.4179  0.7588
  604HOH     H1 1832   1.522   1.022   2.454 -1.1201 -0.5055  0.8051
  604HOH     H2 1833   1.454   0.957   2.572 -0.0910 -0.6702  1.3335
  605HOH      O 1834   3.707   1.393   1.569  0.3579  0.5556  0.0906
  605HOH     H1 1835   3.659   1.339   1.507  0.0771  1.8636 -0.9175
  605HOH     H2 1836   3.667   1.374   1.654 -0.6725  0.2399 -0.4330
  606HOH      O 1837   2.879   2.050   3.859 -0.1630 -0.0506 -0.0858
  606HOH     H1 1838   2.841   1.994   3.927 -0.0260 -1.4012 -1.0472
  606HOH     H2 1839   2.974   2.038   3.870 -0.1320 -1.2545 -1.1826
  607HOH      O 1840   1.505   0.739   0.751 -0.0179 -0.3321  0.5724
  607HOH     H1 1841   1.441   0.793   0.798 -0.4245 -0.1046 -0.1916
  607HOH     H2 1842   1.452   0.677   0.701  0.4020 -0.7080  0.5811
  608HOH      O 1843   1.815   0.033   3.342  0.0834 -0.2481 -0.1137
  608HOH     H1 1844   1.857   0.100   3.287  1.5287 -0.3466  0.7709
  608HOH     H2 1845   1.785  -0.033   3.280  0.0824  0.4447 -0.8960
  609HOH      O 1846   3.027   1.630   1.552 -0.1719 -0.0066  0.5017
  609HOH     H1 1847   3.084   1.577   1.495  0.2374  0.6004  0.3272
  609HOH     H2 1848   2.940   1.622   1.513  0.0607  0.2087 -0.0775
  610HOH      O 1849   3.918   0.208   0.884 -0.4492  0.0088 -0.4468
  610HOH     H1 1850   3.908   0.123   0.927 -0.4716 -0.0769 -0.6213
  610HOH     H2 1851   3.833   0.224   0.843 -0.5672  0.2862 -0.1083
  611HOH      O 1852   1.348   3.438   0.662 -0.1117 -0.0432 -0.4346
  611HOH     H1 1853   1.273   3.389   0.695 -0.5670  0.8874  0.0063
  611HOH     H2 1854   1.321   3.466   0.574 -0.2346  0.1839 -0.3259
  612HOH      O 1855   3.406   2.726   3.168  0.2744 -0.0571  0.0279
  612HOH     H1 1856   3.478   2.664   3.177  0.8157  0.4943 -0.3849
  612HOH     H2 1857   3.427   2.796   3.230  0.9368  0.8648 -1.1651
  613HOH      O 1858   2.241   2.099   0.299 -0.0394  0.5356  0.2587
  613HOH     H1 1859   2.197   2.160   0.358 -0.5343 -0.2144  0.6970
  613HOH     H2 1860   2.170   2.055   0.253  0.3038  0.1715  0.0670
  614HOH      O 1861   2.184   0.270   1.486  0.2491 -0.2964  0.2361
  614HOH     H1 1862   2.143   0.185   1.473 -0.7540  0.0308  1.0288
  614HOH     H2 1863   2.193   0.307   1.398 -1.6314 -0.2076 -0.0014
  615HOH      O 1864   1.230   2.221   1.626 -0.5119  0.4250  0.0791
  615HOH     H1 1865   1.300   2.234   1.691 -0.0627 -0.1882 -0.2625
  615HOH     H2 1866   1.185   2.305   1.623  1.0621  1.3351 -0.6752
  616HOH      O 1867   0.041   3.008   2.774 -0.6432 -0.1383 -0.0699
  616HOH     H1 1868   0.131   2.989   2.750 -0.2389  0.5058  0.8330
  616HOH     H2 1869   0.026   3.098   2.744 -0.7495  0.0026  0.3906
  617HOH      O 1870   0.562   2.473   2.730 -0.5859  0.2012  0.2994
  617HOH     H1 1871   0.607   2.550   2.764  0.3767 -0.1412 -0.1072
  617HOH     H2 1872   0.504   2.507   2.662  0.5318  0.5309 -0.5575
  618HOH      O 1873   0.718   3.611   1.632  0.0544 -0.1334  0.0998
  618HOH     H1 1874   0.626   3.592   1.611  0.0248 -0.0228  0.1316
  618HOH     H2 1875   0.755   3.525   1.655  0.1242 -0.2889 -0.5404
  619HOH      O 1876   2.571   0.148   2.572 -0.0558 -0.0352 -0.3322
  619HOH     H1 1877   2.566   0.090   2.648 -0.0635 -0.3171 -0.5472
  619HOH     H2 1878   2.509   0.218   2.592  0.8870  0.6283  0.5301
  620HOH      O 1879   1.698   3.386   1.144 -0.0814 -0.0603  0.4442
  620HOH     H1 1880   1.718   3.302   1.104  0.1369 -0.0571  0.5467
  620HOH     H2 1881   1.683   3.445   1.069 -0.4098 -0.2287  0.3731
  621HOH      O 1882   0.414   0.919   3.335  0.1889 -0.7809  0.0824
  621HOH     H1 1883   0.480   0.868   3.288 -0.5739 -1.2539 -0.5326
  621HOH     H2 1884   0.368   0.855   3.389  0.5104 -0.3794  0.8558
  622HOH      O 1885   0.963   2.106   3.127 -0.3577  0.3020  0.0764
  622HOH     H1 1886   0.882   2.144   3.092 -0.3030  0.1027 -0.2772
  622HOH     H2 1887   0.967   2.137   3.217 -0.9212  0.1739  0.1511
  623HOH      O 1888   3.497   2.937   3.318 -0.3104  0.1233 -0.5302
  623HOH     H1 1889   3.530   2.953   3.407  0.3768 -0.3135 -0.6937
  623HOH     H2 1890   3.571   2.897   3.272 -0.9378 -0.5039 -1.0362
  624HOH      O 1891   2.875   3.447   0.924  0.5315  0.0717  0.9218
  624HOH     H1 1892   2.807   3.505   0.958  0.7850  0.6714  0.4509
  624HOH     H2 1893   2.946   3.455   0.988  1.0837  1.3490  0.2337
  625HOH      O 1894   0.756   1.894   3.227 -0.1269  0.4177  0.0147
  625HOH     H1 1895   0.745   1.967   3.287  1.2028 -0.0753  0.9513
  625HOH     H2 1896   0.812   1.928   3.157 -0.3263  0.5527 -0.0804
  626HOH      O 1897   1.940   1.534   0.169  0.4140  0.3968  0.1567
  626HOH     H1 1898   2.020   1.586   0.157  0.4926  0.4625  0.8737
  626HOH     H2 1899   1.873   1.580   0.118  0.4769  1.2190  0.7736
  627HOH      O 1900   3.513   3.206   3.135 -0.3651 -0.0719  0.3379
  627HOH     H1 1901   3.510   3.142   3.063 -0.9743  0.4125 -0.0942
  627HOH     H2 1902   3.580   3.270   3.107 -0.2867 -0.1206  0.4139
  628HOH      O 1903   0.465   2.309   2.983  0.3629  0.2518 -0.3604
  628HOH     H1 1904   0.509   2.334   2.902  0.0214  1.0951 -0.3024
  628HOH     H2 1905   0.374   2.336   2.971 -0.1209 -1.2349 -0.3819
  629HOH      O 1906   3.617   2.136   3.742  0.0119 -0.1021 -0.2025
  629HOH     H1 1907   3.596   2.051   3.781  1.0113 -0.3217 -0.1144
  629HOH     H2 1908   3.696   2.165   3.786 -0.3516  0.9385 -0.1682
  630HOH      O 1909   1.418   0.354   2.841 -0.7712 -0.4020 -0.5650
  630HOH     H1 1910   1.508   0.384   2.828 -0.7081 -0.4848 -0.3398
  630HOH     H2 1911   1.371   0.381   2.762 -1.1664  1.9059  0.2958
  631HOH      O 1912   0.325   2.783   0.141 -0.2521  0.2965  0.2122
  631HOH     H1 1913   0.278   2.782   0.225 -0.5078  0.4419  0.0763
  631HOH     H2 1914   0.321   2.875   0.113 -1.2353  0.0652 -0.5380
  632HOH      O 1915   2.277   3.095   2.835 -0.0714 -0.0531  0.8820
  632HOH     H1 1916   2.361   3.140   2.836  0.1284 -0.4126  0.7542
  632HOH     H2 1917   2.215   3.158   2.797  0.2876 -0.0301  0.3082
  633HOH      O 1918   3.154   3.572   3.143  0.1794 -0.1715 -0.0471
  633HOH     H1 1919   3.133   3.643   3.082  0.8150  0.3770  0.3457
  633HOH     H2 1920   3.218   3.519   3.096 -0.0491 -0.3014 -0.2156
  634HOH      O 1921   0.771   2.123   3.421  0.3657 -0.3809 -1.2121
  634HOH     H1 1922   0.857   2.092   3.449  0.3139  0.2862 -0.2145
  634HOH     H2 1923   0.788   2.211   3.387 -0.0527  0.3829  0.3622
  635HOH      O 1924   0.841   3.034   3.081  0.1502  0.1660 -0.4088
  635HOH     H1 1925   0.794   3.014   3.000 -0.3941 -0.0964 -0.0428
  635HOH     H2 1926   0.896   2.957   3.097  0.2412  0.2085 -0.5138
  636HOH      O 1927   0.194   0.800   0.801 -0.9169  0.6211 -0.0354
  636HOH     H1 1928   0.119   0.752   0.764  0.0933 -0.1953 -1.2091
  636HOH     H2 1929   0.226   0.743   0.870 -0.9021  0.5789 -0.0769
  637HOH      O 1930   0.367   3.344   0.682 -0.4127  0.2385  0.6607
  637HOH     H1 1931   0.284   3.389   0.690 -0.4908  0.3642 -0.5213
  637HOH     H2 1932   0.343   3.253   0.663 -0.4111  0.5675 -1.4635
  638HOH      O 1933   3.477   1.461   1.221 -0.2495 -0.2160 -0.3082
  638HOH     H1 1934   3.498   1.474   1.314  1.3089  0.3466 -0.6815
  638HOH     H2 1935   3.393   1.503   1.209  0.3825  1.4361  0.4947
  639HOH      O 1936   1.871   0.046   0.908  0.7825 -0.2926  0.1353
  639HOH     H1 1937   1.887   0.067   1.000  0.2075 -0.4292  0.2701
  639HOH     H2 1938   1.794   0.097   0.884  0.8096 -0.4126 -0.2138
  640HOH      O 1939   1.530   1.049   1.577  0.2909 -0.1652 -0.3781
  640HOH     H1 1940   1.460   1.110   1.553  0.7436  0.3639 -0.3791
  640HOH     H2 1941   1.487   0.963   1.577 -0.2058  0.0660 -1.0183
  641HOH      O 1942   2.593   2.713   1.724  0.2645 -0.2409  0.3330
  641HOH     H1 1943   2.670   2.769   1.739  0.2136 -0.5268  1.9996
  641HOH     H2 1944   2.624   2.625   1.742 -0.2751 -0.4601  0.2162
  642HOH      O 1945   2.817   0.135   3.797 -0.5020 -0.1902 -0.3889
  642HOH     H1 1946   2.871   0.059   3.775  0.0380  0.1784 -0.3692
  642HOH     H2 1947   2.766   0.107   3.873  0.6834 -0.1199  0.4948
  643HOH      O 1948   3.587   3.688   0.643 -0.5873  0.5101 -0.2108
  643HOH     H1 1949   3.571   3.593   0.641 -2.5595  0.7402  0.3779
  643HOH     H2 1950   3.556   3.719   0.558 -1.7406  0.7692  0.2603
  644HOH      O 1951   3.147   3.667   3.605  0.7143 -0.1086 -0.4312
  644HOH     H1 1952   3.165   3.612   3.529  0.4227  0.3105 -0.8119
  644HOH     H2 1953   3.199   3.628   3.676 -0.2147 -1.4756 -0.4235
  645HOH      O 1954   2.995   2.518   1.965 -0.3803  0.2654 -0.3673
  645HOH     H1 1955   3.067   2.556   2.016 -0.4868 -0.0871  0.0668
  645HOH     H2 1956   3.019   2.531   1.874 -0.2023  0.9603 -0.2313
  646HOH      O 1957   3.651   3.926   3.416  0.2909 -0.3854 -0.2176
  646HOH     H1 1958   3.679   3.940   3.326  0.6986  0.0674 -0.0289
  646HOH     H2 1959   3.567   3.881   3.408  0.1779 -0.0911 -0.8278
  647HOH      O 1960   3.514   0.930   1.124  0.4639  0.0465 -0.0684
  647HOH     H1 1961   3.519   1.021   1.095  1.0043  0.0069 -0.1080
  647HOH     H2 1962   3.604   0.899   1.124  0.2009 -0.8009 -1.0016
  648HOH      O 1963   2.937   0.777   3.842  0.0511 -0.2758 -0.4191
  648HOH     H1 1964   2.975   0.695   3.810 -0.2176 -0.5242 -0.1149
  648HOH     H2 1965   2.843   0.761   3.842 -0.0065  0.0554 -0.4136
  649HOH      O 1966   0.159   0.890   1.755  0.4278 -0.1991 -0.1505
  649HOH     H1 1967   0.234   0.938   1.792  0.0414 -0.1367  0.5935
  649HOH     H2 1968   0.083   0.933   1.793  0.0369 -0.6961 -0.3584
  650HOH      O 1969   0.217   3.647   0.918  0.0683 -0.2234  0.3005
  650HOH     H1 1970   0.253   3.685   0.837 -1.0512  0.2121 -0.0321
  650HOH     H2 1971   0.284   3.584   0.946  0.4231 -0.5316 -1.0637
  651HOH      O 1972   1.124   1.032   3.494  0.4504 -0.0828 -0.4311
  651HOH     H1 1973   1.139   1.090   3.568  1.5187  0.4106 -0.9830
  651HOH     H2 1974   1.039   0.992   3.511  0.3926  0.4661  0.7433
  652HOH      O 1975   0.750   1.481   2.792  0.2751  0.6591  0.4483
  652HOH     H1 1976   0.737   1.447   2.881  0.4020  0.4447  0.3890
  652HOH     H2 1977   0.764   1.402   2.739  0.3557  0.7953  0.2660
  653HOH      O 1978   1.237   1.526  -0.019 -0.0543  0.1762 -0.0855
  653HOH     H1 1979   1.216   1.618  -0.035 -0.1335  0.3736  0.9762
  653HOH     H2 1980   1.187   1.503   0.059  1.1776 -0.2737  0.6401
  654HOH      O 1981   2.197   1.058   3.640 -0.3021  0.1774 -0.0882
  654HOH     H1 1982   2.111   1.097   3.657 -0.6704 -0.3222 -0.7332
  654HOH     H2 1983   2.189   1.019   3.553 -0.1202 -1.7503  0.6568
  655HOH      O 1984   2.539   0.592   2.678 -0.2854 -0.3705 -0.1462
  655HOH     H1 1985   2.458   0.606   2.728 -0.6485 -0.1009 -0.7860
  655HOH     H2 1986   2.591   0.670   2.694  0.0231 -0.6989  0.5532
  656HOH      O 1987   1.347   2.193   0.840 -0.5312 -0.2160 -0.3219
  656HOH     H1 1988   1.374   2.218   0.751  1.3615 -0.8144 -0.0004
  656HOH     H2 1989   1.357   2.274   0.890 -1.4770  0.0904 -0.5844
  657HOH      O 1990   3.028   0.972   0.064  0.2106 -0.2495  0.1931
  657HOH     H1 1991   2.996   0.912  -0.003  0.2284  0.2059 -0.2388
  657HOH     H2 1992   2.949   1.002   0.110  0.1575 -0.2427  0.0974
  658HOH      O 1993   0.830   3.083   1.777  0.2990 -0.4396 -0.0573
  658HOH     H1 1994   0.889   3.050   1.709  0.0686  0.0362 -0.4996
  658HOH     H2 1995   0.810   3.172   1.750  0.0986 -0.2851  0.5739
  659HOH      O 1996   1.492   0.071   3.419 -0.2171 -0.1414  0.3376
  659HOH     H1 1997   1.510   0.137   3.352 -0.6491 -0.5952 -0.2502
  659HOH     H2 1998   1.456  -0.003   3.370  1.4694 -1.3733  0.7625
  660HOH      O 1999   2.978   0.671   0.317 -0.4768 -0.3174  0.5653
  660HOH     H1 2000   2.965   0.630   0.402  0.3175 -0.7741  0.4783
  660HOH     H2 2001   3.041   0.615   0.272 -0.7258  0.0279 -0.2489
  661HOH      O 2002   0.817   0.484   1.369  0.1306 -0.2048  0.2521
  661HOH     H1 2003   0.779   0.452   1.451 -1.1432 -0.7219 -0.4867
  661HOH     H2 2004   0.824   0.579   1.381 -1.4554 -0.0652  0.4652
  662HOH      O 2005   0.320   0.181   1.808 -0.3501 -0.4533  0.0631
  662HOH     H1 2006   0.398   0.213   1.762  0.0186 -0.5579  0.5959
  662HOH     H2 2007   0.291   0.256   1.861 -0.0477 -0.6898  0.5817
  663HOH      O 2008   3.392   1.561   0.207 -0.1055 -0.6585 -0.1730
  663HOH     H1 2009   3.340   1.579   0.128 -1.4361  0.8655  0.9133
  663HOH     H2 2010   3.480   1.592   0.185 -0.5498  0.1594 -0.9381
  664HOH      O 2011   3.739   3.944   3.140  0.0114  0.3477 -0.4425
  664HOH     H1 2012   3.807   3.910   3.082  0.4738 -0.3930  0.4706
  664HOH     H2 2013   3.657   3.920   3.097  0.3123 -1.5560 -0.1526
  665HOH      O 2014   1.203   3.906   0.170  0.2739  0.5600 -0.1517
  665HOH     H1 2015   1.213   3.994   0.132  0.1916  0.4913 -0.3359
  665HOH     H2 2016   1.163   3.854   0.100 -0.7593  0.6576  0.3389
  666HOH      O 2017   0.383   1.220   0.442  0.3909 -0.4305  0.1259
  666HOH     H1 2018   0.321   1.251   0.508  0.1983 -0.1596 -0.1822
  666HOH     H2 2019   0.333   1.159   0.389  0.5967 -0.7915  0.3350
  667HOH      O 2020   1.394   0.912   2.270  0.1674 -0.3195  0.8002
  667HOH     H1 2021   1.435   0.923   2.184 -0.1116  0.3944  0.7461
  667HOH     H2 2022   1.378   0.818   2.277  0.6135 -0.4461  0.2707
  668HOH      O 2023   1.956   2.557   0.227  0.2225  0.2089 -0.4941
  668HOH     H1 2024   1.939   2.651   0.227  1.1647  0.4084 -0.8400
  668HOH     H2 2025   2.003   2.541   0.309 -0.5087 -0.0966 -0.1199
  669HOH      O 2026   3.249   2.490   2.254  0.3326 -0.0103  0.4268
  669HOH     H1 2027   3.226   2.569   2.205 -0.2328  0.0272  0.7339
  669HOH     H2 2028   3.286   2.431   2.188 -0.6868 -0.0841 -0.1331
  670HOH      O 2029   2.793   1.583   1.420 -0.4089 -0.1010 -0.8657
  670HOH     H1 2030   2.704   1.600   1.450 -0.1339  0.3815 -0.2817
  670HOH     H2 2031   2.792   1.609   1.328 -0.5242  1.3036 -0.5119
  671HOH      O 2032   0.158   2.571   1.891  0.2450 -0.0396  0.1655
  671HOH     H1 2033   0.224   2.525   1.838  0.7554  1.1035 -0.2708
  671HOH     H2 2034   0.076   2.556   1.845  0.5575  0.2813 -0.5343
  672HOH      O 2035   1.791   3.065   3.878 -1.1412 -0.3701 -0.0232
  672HOH     H1 2036   1.786   3.156   3.908 -0.6733  0.0708 -1.1627
  672HOH     H2 2037   1.715   3.055   3.820 -0.5863 -0.3124 -0.7972
  673HOH      O 2038   1.489   2.258   3.605  0.2021  0.4469  0.3551
  673HOH     H1 2039   1.438   2.338   3.619 -0.2700  0.2636 -0.2684
  673HOH     H2 2040   1.482   2.211   3.689  0.5120  1.0552  0.7405
  674HOH      O 2041   1.909   0.173   2.488 -0.0582  0.0109 -0.1890
  674HOH     H1 2042   1.870   0.223   2.560 -1.5564  0.1101 -0.9979
  674HOH     H2 2043   1.836   0.125   2.449  0.9888 -1.3595 -0.6394
  675HOH      O 2044   2.012   2.985   2.436 -0.3145  0.2118 -0.0794
  675HOH     H1 2045   1.946   3.020   2.377 -1.4167  0.0349  0.9684
  675HOH     H2 2046   1.995   3.027   2.520  0.3812 -0.4613  0.4323
  676HOH      O 2047   2.408   2.985   1.885 -0.4759  0.5153 -0.2505
  676HOH     H1 2048   2.453   3.025   1.959 -0.7153 -0.2314  0.3219
  676HOH     H2 2049   2.322   3.026   1.883 -0.3751  0.7300 -0.2973
  677HOH      O 2050   2.490   0.105   2.303  0.1866 -0.2896  0.7112
  677HOH     H1 2051   2.458   0.194   2.287 -0.9183 -0.7557  0.0638
  677HOH     H2 2052   2.515   0.104   2.395  1.0406  0.9071  0.5286
  678HOH      O 2053   2.168   3.702   3.651 -0.0568 -0.4158  0.7945
  678HOH     H1 2054   2.137   3.792   3.637 -0.8437 -0.6338  1.0401
  678HOH     H2 2055   2.091   3.648   3.633  0.5334 -1.0817  0.1927
  679HOH      O 2056   3.384   0.061   0.596 -0.1087  0.4560  0.1570
  679HOH     H1 2057   3.380  -0.014   0.537  0.2575 -0.1397  0.8628
  679HOH     H2 2058   3.474   0.092   0.589 -0.1096  0.4862  0.2777
  680HOH      O 2059   2.491   3.586   1.590 -0.3417 -0.0183  0.4068
  680HOH     H1 2060   2.532   3.671   1.573  0.4382 -0.3765  0.3969
  680HOH     H2 2061   2.489   3.579   1.685 -0.3100 -0.0243  0.4073
  681HOH      O 2062   3.734   1.765   0.708  0.6880 -0.2394  0.0079
  681HOH     H1 2063   3.653   1.783   0.757  1.0520  0.8991  0.2385
  681HOH     H2 2064   3.793   1.837   0.730  2.0003 -1.3175  0.2931
  682HOH      O 2065   2.913   2.510   0.632  0.3188  0.1241 -0.5532
  682HOH     H1 2066   2.932   2.571   0.703  0.5699 -0.0986 -0.4285
  682HOH     H2 2067   2.854   2.559   0.574 -0.8135 -0.0597  0.3617
  683HOH      O 2068   2.876   2.622   0.958 -0.2976 -0.1026 -0.1565
  683HOH     H1 2069   2.807   2.557   0.962  0.3132 -0.7931 -0.3701
  683HOH     H2 2070   2.890   2.648   1.049 -0.4305 -0.4004 -0.0486
  684HOH      O 2071   3.868   0.488   3.175 -0.0425  0.0098  0.1689
  684HOH     H1 2072   3.852   0.528   3.261 -0.4835 -0.2100  0.1941
  684HOH     H2 2073   3.878   0.395   3.193 -0.7659 -0.1308 -0.0741
  685HOH      O 2074   1.092   2.140   0.753 -0.5036 -0.0935 -0.2032
  685HOH     H1 2075   1.019   2.160   0.810 -0.1831  0.1516  0.1332
  685HOH     H2 2076   1.169   2.139   0.810 -0.2577 -0.4596 -0.5274
  686HOH      O 2077   3.461   1.366   0.879 -0.4924 -0.4577  0.1184
  686HOH     H1 2078   3.520   1.397   0.811 -0.1104 -0.3403  0.4983
  686HOH     H2 2079   3.411   1.444   0.904 -0.4616 -0.4477  0.1476
  687HOH      O 2080   3.462   3.359   2.481 -0.1388  0.2924  0.2548
  687HOH     H1 2081   3.494   3.387   2.395  0.2916  1.3037  0.7162
  687HOH     H2 2082   3.374   3.327   2.464  0.6526 -1.6681 -0.9099
  688HOH      O 2083   0.616   2.937   1.964  0.1203 -0.3939  0.0759
  688HOH     H1 2084   0.620   3.033   1.969  1.1186 -0.1785 -2.1575
  688HOH     H2 2085   0.525   2.917   1.941  0.1451  0.1680 -0.5703
  689HOH      O 2086   2.117   2.722   2.983 -0.0747  0.1814  0.0370
  689HOH     H1 2087   2.134   2.737   3.076 -0.0849  0.1978  0.0362
  689HOH     H2 2088   2.188   2.665   2.954  0.1347  0.4698 -0.0285
  690HOH      O 2089   0.834   3.366   1.725 -0.3460 -0.5288 -0.2149
  690HOH     H1 2090   0.907   3.359   1.664 -0.4793 -1.2932 -0.3104
  690HOH     H2 2091   0.873   3.395   1.807  0.2156 -1.6407 -0.0470
  691HOH      O 2092   1.258   2.666   1.557 -0.3966 -0.1918  0.1461
  691HOH     H1 2093   1.347   2.676   1.591 -0.0665  0.9617 -0.9242
  691HOH     H2 2094   1.205   2.726   1.609 -0.4211 -0.3741  0.3338
  692HOH      O 2095   3.234   2.194   0.351 -0.1372 -0.3414 -0.1261
  692HOH     H1 2096   3.147   2.211   0.314  0.0961 -0.8851 -0.9716
  692HOH     H2 2097   3.293   2.252   0.302  0.1593 -0.9701 -0.5415
  693HOH      O 2098   1.742   1.813   1.322 -0.1389 -0.3222  0.1779
  693HOH     H1 2099   1.779   1.901   1.330  0.4977 -0.6179  0.6855
  693HOH     H2 2100   1.812   1.754   1.350 -0.5056 -1.0084 -0.2796
  694HOH      O 2101   1.851   0.380   2.141 -0.0755 -0.4848 -0.3956
  694HOH     H1 2102   1.905   0.459   2.149 -1.7169  0.9046 -1.4901
  694HOH     H2 2103   1.812   0.369   2.228  0.0700 -0.0097 -0.2618
  695HOH      O 2104   3.774   0.918   2.961  0.1422  0.3738 -0.6915
  695HOH     H1 2105   3.804   0.951   2.876  0.6381 -0.4406 -0.8490
  695HOH     H2 2106   3.680   0.905   2.950  0.0758  0.9587 -0.8745
  696HOH      O 2107   1.814   2.085   2.497  0.3984  0.2482  0.8756
  696HOH     H1 2108   1.906   2.112   2.504  0.2045  0.7323  2.0837
  696HOH     H2 2109   1.765   2.154   2.542 -0.6705  0.4012 -0.4199
  697HOH      O 2110   2.047   3.519   2.039  0.0235  0.2645 -0.3858
  697HOH     H1 2111   2.063   3.452   1.973  0.8237  1.0082 -0.9905
  697HOH     H2 2112   2.132   3.533   2.080 -0.3716  0.1302  0.5162
  698HOH      O 2113   3.167   2.525   2.993  0.1719 -0.2739  0.0548
  698HOH     H1 2114   3.251   2.521   2.947  0.1313 -0.3513 -0.0121
  698HOH     H2 2115   3.168   2.610   3.037 -0.6674  0.8152 -1.7714
  699HOH      O 2116   2.318   2.323   3.151 -0.0199  0.5047  0.6022
  699HOH     H1 2117   2.237   2.369   3.177  0.0257  0.4714  0.8108
  699HOH     H2 2118   2.290   2.234   3.131 -0.1595  0.6963 -0.1135
  700HOH      O 2119   2.467   2.785   0.415 -0.8325 -0.3047 -0.0389
  700HOH     H1 2120   2.416   2.713   0.378  0.4792 -0.5895 -1.4832
  700HOH     H2 2121   2.539   2.742   0.462 -0.3004  0.0461 -0.5143
  701HOH      O 2122   0.061   0.249   2.541  0.7041  0.2874 -0.2672
  701HOH     H1 2123   0.148   0.258   2.502  0.3886 -0.8499 -1.3628
  701HOH     H2 2124   0.000   0.267   2.469  0.0008  0.8865  0.4290
  702HOH      O 2125   0.764   0.044   0.694  0.3208 -0.2390  0.2747
  702HOH     H1 2126   0.851   0.046   0.735  1.2680 -1.9376 -1.3161
  702HOH     H2 2127   0.776   0.095   0.613 -0.0059 -0.8011 -0.1416
  703HOH      O 2128   2.981   2.182   0.226  0.2222  0.2844 -0.4161
  703HOH     H1 2129   2.893   2.191   0.260  0.3359  0.2809 -0.1137
  703HOH     H2 2130   2.970   2.172   0.131 -0.2174 -1.3102 -0.2548
  704HOH      O 2131   3.712   3.113   1.526  0.0266  0.6293 -0.2480
  704HOH     H1 2132   3.796   3.070   1.542  0.0489  0.1286 -1.5157
  704HOH     H2 2133   3.719   3.197   1.572  0.5530 -0.0691  1.0604
  705HOH      O 2134   0.395   0.267   2.679  0.1690  0.1453  0.6682
  705HOH     H1 2135   0.393   0.330   2.607 -0.4605 -0.6001 -0.0066
  705HOH     H2 2136   0.477   0.284   2.724  1.0001  0.1126 -0.7280
  706HOH      O 2137   0.337   2.233   1.844  0.0862  0.1407  0.2119
  706HOH     H1 2138   0.269   2.256   1.780  0.1091 -0.4745 -0.0433
  706HOH     H2 2139   0.417   2.272   1.809  0.0765 -0.0929 -0.0810
  707HOH      O 2140   2.298   1.734   0.757 -0.0380  0.2217  0.7365
  707HOH     H1 2141   2.230   1.793   0.726 -0.9292 -1.0303  0.1614
  707HOH     H2 2142   2.269   1.708   0.844  0.2368  0.4334  0.8962
  708HOH      O 2143   2.560   2.910   1.181 -0.0384  0.4043 -0.3783
  708HOH     H1 2144   2.546   2.920   1.087  0.2875 -0.4217 -0.5310
  708HOH     H2 2145   2.653   2.889   1.190  0.0429  0.9555  0.1803
  709HOH      O 2146   0.099   3.655   2.767 -0.5709 -0.5468 -0.4300
  709HOH     H1 2147   0.171   3.606   2.727  0.0080  0.2176 -0.3699
  709HOH     H2 2148   0.110   3.744   2.734 -0.2622  0.0613  1.1460
  710HOH      O 2149   1.525   1.335   0.770 -0.5562  0.1892 -0.2149
  710HOH     H1 2150   1.581   1.395   0.819 -0.4621  0.6454 -0.8634
  710HOH     H2 2151   1.570   1.323   0.686 -0.7193 -0.5673 -0.2141
  711HOH      O 2152   0.018   0.796   1.305 -0.0787 -0.1974  0.0617
  711HOH     H1 2153   0.104   0.800   1.265 -0.2704 -1.7826 -0.6610
  711HOH     H2 2154   0.034   0.768   1.395  0.1853 -0.1578  0.0273
  712HOH      O 2155   0.798   0.647   0.165  0.4199  0.2014  0.1606
  712HOH     H1 2156   0.773   0.589   0.237  0.9037 -0.7495 -0.4020
  712HOH     H2 2157   0.783   0.735   0.199 -0.6511 -0.2419  0.9338
  713HOH      O 2158   2.293   0.124   1.033 -0.3028 -0.5973 -0.0065
  713HOH     H1 2159   2.381   0.141   0.999 -0.7515 -0.4182 -1.1419
  713HOH     H2 2160   2.257   0.057   0.975 -1.3019  0.1103 -0.2591
  714HOH      O 2161   3.533   2.902   1.976 -0.1790 -0.3684 -0.6093
  714HOH     H1 2162   3.625   2.912   2.001 -0.3798  1.1187 -0.2781
  714HOH     H2 2163   3.536   2.876   1.884  0.5962  0.1135 -0.7403
  715HOH      O 2164   3.114   2.485   0.932 -0.4314 -0.0994  0.1083
  715HOH     H1 2165   3.166   2.516   0.858  0.4495 -0.1357  0.6845
  715HOH     H2 2166   3.036   2.541   0.931 -0.1347  0.3296 -0.4596
  716HOH      O 2167   1.292   1.524   0.792 -0.0832 -0.7723  0.0429
  716HOH     H1 2168   1.306   1.597   0.852  0.0491 -0.3623 -0.4737
  716HOH     H2 2169   1.372   1.473   0.797  0.3009 -0.2451 -0.4413
  717HOH      O 2170   1.148   0.468   0.956  0.1218  0.1339  0.2138
  717HOH     H1 2171   1.234   0.430   0.938 -0.1539 -0.6116  0.3841
  717HOH     H2 2172   1.165   0.561   0.969  0.9397 -0.0321  0.4828
  718HOH      O 2173   0.368   1.768   0.189  0.5853 -0.1243  0.1613
  718HOH     H1 2174   0.283   1.798   0.220  0.2958 -0.3351 -0.4023
  718HOH     H2 2175   0.400   1.711   0.259  0.8426  0.9069  0.9409
  719HOH      O 2176   2.958   2.187   2.174 -0.2755 -0.4167 -1.0898
  719HOH     H1 2177   3.000   2.260   2.219 -0.3805 -1.1858  0.3809
  719HOH     H2 2178   2.865   2.197   2.195 -0.1352 -1.8880  0.7909
  720HOH      O 2179   1.638   2.331   1.101  0.0539 -0.1696 -0.0697
  720HOH     H1 2180   1.601   2.378   1.176  0.5292  1.8642 -0.9504
  720HOH     H2 2181   1.574   2.344   1.031  0.2462 -0.8174 -0.3744
  721HOH      O 2182   0.828   3.936   0.217 -0.0973 -0.0797  0.0998
  721HOH     H1 2183   0.854   3.910   0.129 -1.6208 -1.1976 -0.0941
  721HOH     H2 2184   0.874   3.876   0.275 -0.5311 -0.6036 -0.0856
  722HOH      O 2185   3.391   1.038   1.357 -1.3148  0.0673  0.2695
  722HOH     H1 2186   3.399   0.957   1.407 -0.5959 -0.2483 -0.3239
  722HOH     H2 2187   3.416   1.014   1.268  0.3394  1.2066  0.3415
  723HOH      O 2188   0.281   2.178   1.210 -0.4558  0.1766  0.1312
  723HOH     H1 2189   0.212   2.112   1.222 -0.1190 -0.2043  0.0340
  723HOH     H2 2190   0.361   2.127   1.203 -0.1414  0.6244  0.4075
  724HOH      O 2191   1.220   0.548   0.346 -0.4352  0.0221  0.2702
  724HOH     H1 2192   1.130   0.573   0.366 -0.1854  1.4046 -0.1292
  724HOH     H2 2193   1.266   0.630   0.333  0.5177 -0.6499 -1.1478
  725HOH      O 2194   2.122   0.437   3.269  0.4018 -0.5210  0.2383
  725HOH     H1 2195   2.146   0.512   3.323 -1.2376 -0.5862  1.1791
  725HOH     H2 2196   2.160   0.456   3.183  0.7608  0.9540  0.6737
  726HOH      O 2197   2.518   1.746   1.730  0.3276  0.4301 -0.2207
  726HOH     H1 2198   2.562   1.665   1.755  0.4569  0.3663 -0.6366
  726HOH     H2 2199   2.450   1.759   1.797 -0.3792 -0.5655 -0.6883
  727HOH      O 2200   1.316   1.449   1.758 -0.1990  0.6039  0.4287
  727HOH     H1 2201   1.381   1.504   1.712  0.4258  0.2430  0.8463
  727HOH     H2 2202   1.334   1.464   1.851 -0.6116  0.3640  0.5486
  728HOH      O 2203   0.966   3.894   1.234  0.1604  0.2577 -0.1515
  728HOH     H1 2204   0.896   3.902   1.170  0.5565 -0.6141 -0.7277
  728HOH     H2 2205   0.922   3.887   1.318 -0.7217 -2.9884 -0.6423
  729HOH      O 2206   0.312   0.995   2.194  0.1466  0.3263  0.2015
  729HOH     H1 2207   0.328   1.058   2.123 -1.1876 -0.8419 -1.2873
  729HOH     H2 2208   0.239   1.033   2.243  0.0758  0.4443  0.0067
  730HOH      O 2209   1.699   0.386   3.283  0.4001  0.3430 -0.1635
  730HOH     H1 2210   1.623   0.437   3.312  0.1666  0.1707 -0.4550
  730HOH     H2 2211   1.763   0.396   3.353 -0.2266 -0.2538  0.5340
  731HOH      O 2212   0.592   0.404   0.264  0.4803  0.0200  0.0739
  731HOH     H1 2213   0.672   0.364   0.229  0.7571  0.4419  0.2021
  731HOH     H2 2214   0.525   0.336   0.257  0.7840 -0.2449 -0.3013
  732HOH      O 2215   1.855   2.379   0.611  0.6276  0.4026  0.1196
  732HOH     H1 2216   1.921   2.313   0.633 -0.5790 -1.1269 -0.4366
  732HOH     H2 2217   1.781   2.359   0.669 -0.5789 -0.2366 -1.4613
  733HOH      O 2218   1.149   0.120   2.583 -0.4838 -0.1161 -0.1909
  733HOH     H1 2219   1.084   0.137   2.650 -0.0374 -0.5650  0.3780
  733HOH     H2 2220   1.099   0.112   2.502 -1.0603  0.1727  0.1238
  734HOH      O 2221   0.103   1.238   3.578  0.7940 -0.5048  0.3921
  734HOH     H1 2222   0.091   1.207   3.668 -0.8920 -1.2066  0.0164
  734HOH     H2 2223   0.018   1.223   3.537  1.6098 -0.5968 -1.4474
  735HOH      O 2224   3.790   1.068   3.273  0.0864 -0.8470  0.0307
  735HOH     H1 2225   3.844   1.143   3.251 -0.1245 -0.6273  0.2443
  735HOH     H2 2226   3.833   0.993   3.232  0.9279 -0.7893  0.7422
  736HOH      O 2227   3.871   3.821   3.523 -0.3038  0.8023 -0.0623
  736HOH     H1 2228   3.925   3.832   3.444  0.6011  3.0679  0.6931
  736HOH     H2 2229   3.782   3.842   3.494 -0.3907 -0.4085 -0.8115
  737HOH      O 2230   2.337   0.974   3.156  0.1964  0.2478  0.2035
  737HOH     H1 2231   2.325   1.038   3.086 -0.5954  0.5546  0.6052
  737HOH     H2 2232   2.432   0.963   3.162  0.3537  1.4009  0.1446
  738HOH      O 2233   0.459   0.447   0.514  0.0614 -0.0855 -0.0645
  738HOH     H1 2234   0.393   0.455   0.445 -0.2707  0.7143  0.3209
  738HOH     H2 2235   0.542   0.440   0.467 -0.1039  0.9637 -0.5587
  739HOH      O 2236   1.153   1.755   3.776 -0.1126 -0.0352 -0.1759
  739HOH     H1 2237   1.219   1.788   3.716  1.0171 -0.9023  0.5039
  739HOH     H2 2238   1.130   1.830   3.831 -0.7630  0.6253 -1.2955
  740HOH      O 2239   0.716   1.037   3.415 -0.0254 -0.6414  0.0937
  740HOH     H1 2240   0.773   1.102   3.454 -0.4982  0.4267 -0.8877
  740HOH     H2 2241   0.772   0.960   3.403  0.6836 -0.2640  0.8359
  741HOH      O 2242   2.799   3.039   1.973  0.0394  0.1541 -0.0519
  741HOH     H1 2243   2.793   3.115   1.915 -0.4051  0.4153  0.3233
  741HOH     H2 2244   2.723   3.046   2.030  0.9864  0.5003  1.2673
  742HOH      O 2245   0.373   3.868   1.559  0.0983  0.0262 -0.0486
  742HOH     H1 2246   0.373   3.931   1.487  0.7827 -0.2166 -0.2783
  742HOH     H2 2247   0.281   3.850   1.575 -0.1203  1.1814  0.1137
  743HOH      O 2248   3.204   2.088   1.563 -0.3731  0.4022 -0.0880
  743HOH     H1 2249   3.139   2.131   1.507  0.0309  0.0543 -0.8428
  743HOH     H2 2250   3.258   2.037   1.504  0.1177  0.0636  0.6169
  744HOH      O 2251   0.751   3.003   2.789 -0.0765 -0.5398 -1.1861
  744HOH     H1 2252   0.668   3.044   2.815  0.1206 -1.2493  0.9599
  744HOH     H2 2253   0.813   3.076   2.786 -0.1240 -0.3215  0.6984
  745HOH      O 2254   1.426   2.211   0.585 -0.0385  0.0095 -0.1100
  745HOH     H1 2255   1.497   2.190   0.524 -0.5557 -0.0890 -0.6975
  745HOH     H2 2256   1.346   2.186   0.538 -0.4280 -0.7731  0.8871
  746HOH      O 2257   1.444   1.948   1.011  0.4395 -0.3135  0.4837
  746HOH     H1 2258   1.445   1.979   0.920  0.7592  0.6063  0.7816
  746HOH     H2 2259   1.353   1.955   1.038  0.3676 -0.4519  0.2786
  747HOH      O 2260   2.941   2.785   3.457 -0.0477  0.7969 -0.1618
  747HOH     H1 2261   2.993   2.704   3.453 -1.1404  0.0547 -0.0050
  747HOH     H2 2262   2.973   2.836   3.382  0.7155  0.2642 -0.2300
  748HOH      O 2263   0.582   0.292   1.249 -0.4848  0.0040  0.1063
  748HOH     H1 2264   0.649   0.312   1.314  0.3217 -0.7252 -0.4546
  748HOH     H2 2265   0.550   0.378   1.221  0.8695  0.4552 -0.2367
  749HOH      O 2266   2.533   1.909   2.447 -0.1530  0.1588  0.5637
  749HOH     H1 2267   2.594   1.844   2.412 -0.5242  0.1016 -0.0059
  749HOH     H2 2268   2.581   1.992   2.443  0.0136  0.0579  0.4668
  750HOH      O 2269   0.465   3.112   3.567  0.1018  0.0971  0.1203
  750HOH     H1 2270   0.500   3.044   3.510  1.0717  0.7425 -0.1012
  750HOH     H2 2271   0.526   3.185   3.559 -0.4988  0.7385  0.9098
  751HOH      O 2272   2.309   1.514   3.656  0.1508  0.3793 -0.3207
  751HOH     H1 2273   2.221   1.527   3.691 -0.7188 -0.9318 -1.7350
  751HOH     H2 2274   2.324   1.590   3.600 -0.3820  0.3292 -0.5468
  752HOH      O 2275   2.225   0.035   2.908 -0.0275 -0.3913 -0.2025
  752HOH     H1 2276   2.193   0.046   2.819  0.3181 -0.5822 -0.3561
  752HOH     H2 2277   2.149   0.007   2.958 -0.2900 -0.0044 -0.3734
  753HOH      O 2278   0.396   0.008   0.913  0.3775  0.7971  0.0436
  753HOH     H1 2279   0.454   0.060   0.857  0.0664  1.2983  0.1676
  753HOH     H2 2280   0.455  -0.035   0.975  0.7003  0.4576 -0.4825
  754HOH      O 2281   3.242   1.218   1.955  0.3396  0.0381  0.7895
  754HOH     H1 2282   3.206   1.162   1.886 -0.2802  0.2204  0.9517
  754HOH     H2 2283   3.290   1.157   2.012 -0.0601 -0.2906  0.7915
  755HOH      O 2284   2.810   1.484   2.117 -0.2941  0.3984 -0.8575
  755HOH     H1 2285   2.890   1.482   2.064 -0.1915  0.4588 -0.7057
  755HOH     H2 2286   2.769   1.398   2.102  0.6070 -0.3017  0.2979
  756HOH      O 2287   0.585   0.810   1.807 -0.2342 -0.3407 -0.0394
  756HOH     H1 2288   0.585   0.727   1.855 -0.3351 -0.0666  0.4476
  756HOH     H2 2289   0.673   0.845   1.821 -0.4319  0.0007  0.4276
  757HOH      O 2290   0.976   0.221   2.783  0.4799  0.7614 -0.4996
  757HOH     H1 2291   1.000   0.258   2.868  0.0885 -0.7894  0.3698
  757HOH     H2 2292   0.887   0.252   2.767 -0.3235 -0.6093  0.8147
  758HOH      O 2293   1.128   3.117   3.871 -0.3905 -0.0838  0.0702
  758HOH     H1 2294   1.094   3.041   3.824 -1.5861  0.7018 -0.4378
  758HOH     H2 2295   1.065   3.187   3.852  0.1423  0.7950  1.2804
  759HOH      O 2296   0.749   1.983   3.806 -0.3816 -0.7536  0.5170
  759HOH     H1 2297   0.804   1.910   3.776  0.7219  0.6925 -1.4973
  759HOH     H2 2298   0.659   1.950   3.798  0.0064 -1.6506 -1.3642
  760HOH      O 2299   0.921   2.500   2.143 -1.1391 -0.3579 -0.6507
  760HOH     H1 2300   0.923   2.405   2.156 -0.1347 -0.2060  0.7568
  760HOH     H2 2301   0.849   2.530   2.197 -0.1619 -0.1851  0.6459
  761HOH      O 2302   3.389   2.184   2.555  0.0914 -0.1808  0.4744
  761HOH     H1 2303   3.470   2.207   2.600 -0.2631  1.2799  0.4752
  761HOH     H2 2304   3.321   2.229   2.605 -0.4641  0.3854 -0.7274
  762HOH      O 2305   2.870   3.571   0.527  0.1204  0.1409  0.2780
  762HOH     H1 2306   2.802   3.622   0.483 -0.0909  0.3624  0.8351
  762HOH     H2 2307   2.824   3.498   0.567  0.4586 -0.6821 -0.7438
  763HOH      O 2308   0.772   3.613   0.307  0.0200  0.1166  0.0230
  763HOH     H1 2309   0.800   3.687   0.361  0.1989 -0.1150  0.2518
  763HOH     H2 2310   0.763   3.649   0.219  1.4049  0.1350 -0.1574
  764HOH      O 2311   3.873   3.367   0.175  0.9525  0.2405  0.1981
  764HOH     H1 2312   3.966   3.374   0.156  1.2238 -0.8191  0.9382
  764HOH     H2 2313   3.867   3.378   0.270  0.3762 -0.1337  0.2172
  765HOH      O 2314   3.781   0.693   0.267  0.1235  0.0944  0.2314
  765HOH     H1 2315   3.805   0.773   0.219  0.1668 -0.1945 -0.2457
  765HOH     H2 2316   3.704   0.660   0.220  0.4461 -0.4456  0.0641
  766HOH      O 2317   3.784   2.204   0.135  0.0538  0.0921 -0.5574
  766HOH     H1 2318   3.810   2.230   0.047  0.2308  1.3588 -0.1739
  766HOH     H2 2319   3.798   2.282   0.188 -0.4693 -0.4955  0.5153
  767HOH      O 2320   3.103   3.709   0.614 -0.3548 -0.1654 -0.4477
  767HOH     H1 2321   3.017   3.671   0.597 -0.5743  0.1721 -0.1376
  767HOH     H2 2322   3.085   3.799   0.641  0.0964 -0.0828 -0.3935
  768HOH      O 2323   3.579   1.866   3.800 -0.5970  0.4402 -0.1302
  768HOH     H1 2324   3.651   1.814   3.763 -0.4074  0.4315  0.2437
  768HOH     H2 2325   3.500   1.816   3.780 -0.4913  0.4049 -0.4689
  769HOH      O 2326   2.006   3.606   3.410 -0.7827  0.0083 -0.3247
  769HOH     H1 2327   2.018   3.699   3.391 -0.9808  0.1343  0.1407
  769HOH     H2 2328   1.917   3.600   3.444 -0.8691 -0.3984 -0.6145
  770HOH      O 2329   2.026   0.584   2.232  0.2561  0.2409 -0.3520
  770HOH     H1 2330   1.994   0.586   2.323  0.2684 -1.0847 -0.2750
  770HOH     H2 2331   2.119   0.603   2.239  0.5240 -1.0375  0.1115
  771HOH      O 2332   1.895   0.771   3.610  0.0577 -0.5462 -0.1772
  771HOH     H1 2333   1.859   0.858   3.628  0.7593 -0.3564  0.4173
  771HOH     H2 2334   1.858   0.747   3.525 -1.9193 -0.6457  0.6001
  772HOH      O 2335   3.328   1.641   1.607  0.0799 -0.0884  0.0551
  772HOH     H1 2336   3.327   1.584   1.684 -0.0164  0.7607  0.7137
  772HOH     H2 2337   3.248   1.619   1.560  0.8606 -1.6875 -0.6629
  773HOH      O 2338   1.981   2.973   3.639  0.7530 -0.7243 -0.2788
  773HOH     H1 2339   1.912   2.939   3.583 -0.0019  0.1932  0.0381
  773HOH     H2 2340   1.939   2.986   3.724  1.3373 -0.2501 -0.0452
  774HOH      O 2341   3.061   1.754   1.988 -0.1953  0.2956  0.6499
  774HOH     H1 2342   3.004   1.757   1.912 -0.1304  1.0121  0.6140
  774HOH     H2 2343   3.129   1.818   1.969  0.3786 -0.2203  0.8858
  775HOH      O 2344   3.336   0.821   3.116 -0.2481  0.2011 -0.4069
  775HOH     H1 2345   3.251   0.799   3.154 -0.7581  0.8049 -1.1397
  775HOH     H2 2346   3.398   0.816   3.189 -0.9026 -0.2532  0.1395
  776HOH      O 2347   0.772   2.646   1.473 -0.1062 -0.5285  0.3139
  776HOH     H1 2348   0.764   2.567   1.419  0.1231 -0.9077  0.8216
  776HOH     H2 2349   0.753   2.616   1.562  0.0518 -0.0245  0.5208
  777HOH      O 2350   1.904   1.398   3.805 -0.4891  0.2665 -0.1142
  777HOH     H1 2351   1.952   1.379   3.886  0.8025  0.0799 -0.8731
  777HOH     H2 2352   1.937   1.482   3.776 -1.3122  0.5758 -0.2207
  778HOH      O 2353   3.097   3.149   3.029  0.3166 -0.0746  0.1552
  778HOH     H1 2354   3.005   3.128   3.019  0.3745 -0.4770  0.4335
  778HOH     H2 2355   3.117   3.129   3.120  0.6214  0.2392  0.1615
  779HOH      O 2356   2.995   1.985   0.764 -0.4612  0.4753  0.4075
  779HOH     H1 2357   2.927   1.954   0.704 -0.5442  0.2465  0.6173
  779HOH     H2 2358   3.018   2.072   0.731  0.3707 -0.1132 -0.7037
  780HOH      O 2359   3.093   0.659   2.409  0.2626 -0.5156  0.6292
  780HOH     H1 2360   2.999   0.663   2.394  0.1480  0.7582  1.3656
  780HOH     H2 2361   3.132   0.678   2.324 -0.1742 -0.1984  0.4935
  781HOH      O 2362   0.884   1.070   1.442 -0.1495  0.5731 -0.8886
  781HOH     H1 2363   0.816   1.022   1.395 -1.4566  0.3115  1.0323
  781HOH     H2 2364   0.887   1.156   1.399 -1.9245  0.6848 -0.9545
  782HOH      O 2365   1.580   2.048   3.419  0.1876 -0.1790 -0.1985
  782HOH     H1 2366   1.573   1.984   3.489  0.7076  0.8559  0.8629
  782HOH     H2 2367   1.535   2.126   3.451 -0.3024  0.0782 -1.3831
  783HOH      O 2368   0.563   1.067   1.057 -0.0496  0.4002  0.0015
  783HOH     H1 2369   0.560   1.018   0.974  1.2218  0.4440 -0.1149
  783HOH     H2 2370   0.485   1.038   1.105  0.1927 -1.1379 -0.4076
  784HOH      O 2371   0.438   1.550   0.347  0.3277 -0.2264 -0.0239
  784HOH     H1 2372   0.390   1.479   0.305  0.0587  0.3760 -0.7718
  784HOH     H2 2373   0.422   1.538   0.441  0.6248 -1.3751 -0.0983
  785HOH      O 2374   1.646   2.380   3.297  0.2270  0.0893  0.9292
  785HOH     H1 2375   1.563   2.375   3.249  0.2845  1.4779  0.5863
  785HOH     H2 2376   1.660   2.474   3.310  1.5800 -0.1198  1.2855
  786HOH      O 2377   2.835   1.991   3.585  0.0393  0.6185  0.3732
  786HOH     H1 2378   2.854   2.024   3.673  0.8021  0.4959  0.2693
  786HOH     H2 2379   2.921   1.970   3.549 -0.2361  0.9454 -0.5105
  787HOH      O 2380   3.575   3.072   1.037  0.2698 -0.2980  0.4642
  787HOH     H1 2381   3.627   3.144   1.001  0.4244 -0.7067 -0.1636
  787HOH     H2 2382   3.575   3.087   1.131  0.0336  0.7015  0.3286
  788HOH      O 2383   3.510   0.007   1.440 -0.5020  0.8654 -0.4733
  788HOH     H1 2384   3.553   0.058   1.371 -1.4780  0.4746 -1.4463
  788HOH     H2 2385   3.464   0.072   1.493  1.3458  1.3134  0.7361
  789HOH      O 2386   3.777   1.998   0.894  0.2054 -0.0262 -0.1051
  789HOH     H1 2387   3.839   1.937   0.935 -0.7072 -1.0803 -0.2004
  789HOH     H2 2388   3.758   2.062   0.962  0.8919 -0.0682  0.1420
  790HOH      O 2389   2.196   2.064   3.182 -0.1190  0.2517  0.2326
  790HOH     H1 2390   2.172   1.982   3.225 -0.2838  0.0458 -0.2280
  790HOH     H2 2391   2.169   2.051   3.090 -1.0273  1.1726  0.3266
  791HOH      O 2392   3.575   1.153   3.124  0.2611 -0.0865 -0.5023
  791HOH     H1 2393   3.648   1.107   3.167  0.4940  0.1720 -0.6188
  791HOH     H2 2394   3.528   1.194   3.196 -0.1102 -0.7247 -0.3665
  792HOH      O 2395   0.668   0.389   1.605 -0.7758 -0.5881 -0.2470
  792HOH     H1 2396   0.575   0.410   1.593 -0.8706 -0.4346  0.6123
  792HOH     H2 2397   0.668   0.308   1.656 -0.4248 -0.9465 -0.8053
  793HOH      O 2398   1.261   1.009   1.276 -0.3850  0.1894  0.2601
  793HOH     H1 2399   1.253   1.104   1.279  0.6723  0.3008  0.4018
  793HOH     H2 2400   1.342   0.993   1.228 -0.6579 -0.6568  0.0387
  794HOH      O 2401   2.117   3.627   2.338 -0.4865 -0.0630 -0.6865
  794HOH     H1 2402   2.044   3.651   2.394  1.0318 -1.1843  2.2089
  794HOH     H2 2403   2.177   3.701   2.343  0.3802 -0.7667  0.8243
  795HOH      O 2404   2.494   2.372   1.406 -0.5530 -0.5365 -0.0683
  795HOH     H1 2405   2.554   2.382   1.480 -0.3995 -0.2674 -0.2280
  795HOH     H2 2406   2.497   2.456   1.361 -0.3970 -0.8060 -0.5717
  796HOH      O 2407   1.018   1.598   2.818 -0.5924  1.0649  0.0729
  796HOH     H1 2408   0.934   1.555   2.798  0.0793  0.1025 -0.8926
  796HOH     H2 2409   1.068   1.531   2.864 -0.1908  1.4869  0.2587
  797HOH      O 2410   2.061   2.140   1.959 -0.3935 -0.7385 -0.3619
  797HOH     H1 2411   2.053   2.210   1.894 -1.4530 -0.1872  0.3181
  797HOH     H2 2412   2.102   2.182   2.035 -0.6053 -0.9698 -0.1147
  798HOH      O 2413   0.247   0.865   2.495 -0.3297  0.2333  0.3902
  798HOH     H1 2414   0.206   0.938   2.542  0.9149  1.3591 -0.1258
  798HOH     H2 2415   0.323   0.905   2.451 -1.5187 -0.5232 -2.9486
  799HOH      O 2416   1.477   0.738   1.583  0.4372  0.1459 -0.2153
  799HOH     H1 2417   1.452   0.670   1.646  0.5755  0.0906 -0.2190
  799HOH     H2 2418   1.402   0.744   1.523 -0.0040  0.6982  0.3683
  800HOH      O 2419   2.529   1.966   0.478 -0.2802 -0.0880 -0.2746
  800HOH     H1 2420   2.552   2.058   0.472 -0.2657 -0.0212  0.5644
  800HOH     H2 2421   2.443   1.960   0.436 -0.4499  0.3852 -0.0128
  801HOH      O 2422   1.746   3.743   0.763  0.5034  0.2919  0.0328
  801HOH     H1 2423   1.806   3.810   0.730  1.5558 -0.5701  0.0962
  801HOH     H2 2424   1.681   3.792   0.813  1.1980  1.2688  0.0348
  802HOH      O 2425   3.024   2.914   1.489  0.2219  0.1688  0.8191
  802HOH     H1 2426   3.072   2.901   1.571  0.4359 -0.6867  0.5829
  802HOH     H2 2427   3.091   2.915   1.421 -0.0456 -1.0054  0.4879
  803HOH      O 2428   0.221   2.320   1.438  0.4452  0.7840  0.3623
  803HOH     H1 2429   0.283   2.293   1.370  0.1981  0.6007  0.2052
  803HOH     H2 2430   0.141   2.342   1.390 -0.1616 -0.5520  0.6545
  804HOH      O 2431   0.301   3.559   2.609  0.0440  0.2904  0.5206
  804HOH     H1 2432   0.324   3.526   2.521 -0.8942  1.0879 -0.0634
  804HOH     H2 2433   0.335   3.492   2.669  0.6649 -0.3153 -0.4428
  805HOH      O 2434   3.277   2.225  -0.009  0.7885  0.0174  0.1479
  805HOH     H1 2435   3.225   2.150   0.020  0.6771  0.5253  1.3827
  805HOH     H2 2436   3.362   2.215   0.034  0.5948  0.8462  0.7862
  806HOH      O 2437   0.142   3.592   3.024 -1.2956 -0.5348  0.0798
  806HOH     H1 2438   0.112   3.615   2.937 -0.6540  1.3341  0.2617
  806HOH     H2 2439   0.083   3.638   3.083  0.1883  1.0752  0.4789
  807HOH      O 2440   0.739   0.866   3.803 -0.0146 -0.0063  0.0398
  807HOH     H1 2441   0.761   0.890   3.893  0.8957 -0.2570 -0.0977
  807HOH     H2 2442   0.646   0.889   3.794 -0.1018  0.0985  1.0092
  808HOH      O 2443   3.954   2.410   1.215  0.5299 -0.5025  0.1614
  808HOH     H1 2444   3.886   2.404   1.282  0.8195  0.9606  0.6495
  808HOH     H2 2445   3.907   2.432   1.135  0.3897  0.5220  0.5005
  809HOH      O 2446   2.132   3.020   1.540 -0.3290 -0.2334  0.3547
  809HOH     H1 2447   2.037   3.019   1.551 -0.3362 -0.2055  0.2984
  809HOH     H2 2448   2.149   3.102   1.494 -0.3491 -0.5405 -0.2340
  810HOH      O 2449   1.859   0.159   1.184  1.2453  0.1270 -0.0132
  810HOH     H1 2450   1.916   0.105   1.238  0.6103  0.3368  0.9199
  810HOH     H2 2451   1.864   0.246   1.224  0.5989  0.2392 -0.1500
  811HOH      O 2452   2.153   0.112   2.653 -0.6766  0.0467 -0.4624
  811HOH     H1 2453   2.230   0.153   2.613 -0.2093 -0.4184 -0.0621
  811HOH     H2 2454   2.082   0.132   2.592 -0.0454 -0.4038 -1.3949
  812HOH      O 2455   3.262   3.085   3.265 -0.4727  0.1170 -0.0993
  812HOH     H1 2456   3.320   3.030   3.317 -0.2854  0.7238  0.3494
  812HOH     H2 2457   3.321   3.142   3.215 -0.6358 -0.5532 -1.1300
  813HOH      O 2458   0.526   1.925   0.637  0.1199  0.6782  0.0346
  813HOH     H1 2459   0.594   1.904   0.573  0.6939 -1.7557  1.2088
  813HOH     H2 2460   0.452   1.954   0.584  0.9900  0.1920 -1.5985
  814HOH      O 2461   1.072   0.887   2.579  0.2960  0.6768  0.2162
  814HOH     H1 2462   1.011   0.819   2.607  0.4787  0.3131 -0.2438
  814HOH     H2 2463   1.070   0.951   2.650  0.2866  0.0906  0.7625
  815HOH      O 2464   0.921   1.482   3.149 -0.0354 -0.5696  0.1196
  815HOH     H1 2465   0.843   1.536   3.134  0.1422 -0.3166  0.0952
  815HOH     H2 2466   0.993   1.535   3.116  0.0525 -1.2051 -0.7668
  816HOH      O 2467   3.025   3.017   1.054  0.0942  0.0712 -0.1776
  816HOH     H1 2468   3.015   3.003   0.960 -0.5428  0.2249 -0.1376
  816HOH     H2 2469   3.118   3.037   1.065  0.2940 -0.5156 -0.6944
  817HOH      O 2470   0.652   1.528   3.799  0.0976 -0.5684  0.1462
  817HOH     H1 2471   0.703   1.529   3.880  1.1239  0.3069 -0.4566
  817HOH     H2 2472   0.578   1.586   3.818  0.4183 -0.2313  0.4262
  818HOH      O 2473   3.217   0.520   0.271  0.5471  0.6280 -0.5618
  818HOH     H1 2474   3.271   0.574   0.329 -0.0466  0.2613  0.3888
  818HOH     H2 2475   3.209   0.436   0.317 -1.1067  0.7805 -0.4430
  819HOH      O 2476   0.554   3.125   2.904  0.4183 -0.0586 -0.1334
  819HOH     H1 2477   0.483   3.163   2.853  1.3235  1.4767 -0.3780
  819HOH     H2 2478   0.513   3.102   2.988 -0.2376  1.6280  0.0845
  820HOH      O 2479   2.923   0.274   1.647 -0.0894 -0.1460 -0.4035
  820HOH     H1 2480   2.884   0.322   1.575 -0.2718  0.7010  0.2274
  820HOH     H2 2481   2.882   0.310   1.726 -1.4674 -2.4464  0.1033
  821HOH      O 2482   3.599   1.314   3.677  0.5119 -0.1947  0.1019
  821HOH     H1 2483   3.512   1.276   3.690 -0.0828  1.0408  0.1011
  821HOH     H2 2484   3.583   1.390   3.621  1.6772 -0.1889 -0.2682
  822HOH      O 2485   1.619   0.676   2.881 -0.3401  0.1558 -0.4339
  822HOH     H1 2486   1.663   0.693   2.798  0.4964 -0.4580 -0.1412
  822HOH     H2 2487   1.527   0.664   2.857 -0.1238  0.0481 -1.2663
  823HOH      O 2488   3.738   2.670   2.023 -0.0186 -0.7357 -0.5387
  823HOH     H1 2489   3.745   2.681   2.117 -0.5133  0.0005 -0.5746
  823HOH     H2 2490   3.649   2.636   2.009  0.2610 -1.4437 -0.7098
  824HOH      O 2491   1.946   1.679   2.658 -0.0583 -0.3995  0.0174
  824HOH     H1 2492   2.039   1.698   2.645 -0.0229 -0.3894  0.2768
  824HOH     H2 2493   1.945   1.600   2.714 -0.1966 -1.1500 -0.9882
  825HOH      O 2494   3.143   1.223   3.881  0.0038 -0.3210 -0.2935
  825HOH     H1 2495   3.099   1.152   3.928  0.8815 -0.1064  0.9452
  825HOH     H2 2496   3.206   1.178   3.824  0.5461 -0.5592  0.4714
  826HOH      O 2497   1.371   1.302   1.179 -0.1471 -0.4974  1.1163
  826HOH     H1 2498   1.282   1.324   1.151  0.7024  1.7258 -0.4228
  826HOH     H2 2499   1.405   1.247   1.108  0.1907  0.0857  0.8146
  827HOH      O 2500   0.564   3.718   2.662 -0.2143  0.4311 -0.0339
  827HOH     H1 2501   0.479   3.686   2.691 -0.0200 -0.3668 -0.2950
  827HOH     H2 2502   0.599   3.768   2.737 -0.1233 -0.7781  0.7834
  828HOH      O 2503   2.078   1.212   2.558  0.1974 -0.4623 -0.5708
  828HOH     H1 2504   2.104   1.158   2.483 -0.1675 -0.9417 -0.3564
  828HOH     H2 2505   2.003   1.262   2.526  0.1423 -0.5472 -0.5743
  829HOH      O 2506   0.713   2.076   2.336 -0.0255  0.2125 -0.0939
  829HOH     H1 2507   0.648   2.065   2.406  0.3710 -0.3553  0.2052
  829HOH     H2 2508   0.664   2.063   2.255 -0.7637  2.1126 -0.0414
  830HOH      O 2509   1.229   2.862   0.762 -0.8484  0.4247 -0.1073
  830HOH     H1 2510   1.256   2.901   0.679  1.1700  0.5305  0.5007
  830HOH     H2 2511   1.229   2.934   0.824  0.5433 -0.0745  0.5341
  831HOH      O 2512   0.504   2.495   1.444 -0.3705  0.7153  0.2523
  831HOH     H1 2513   0.435   2.561   1.431 -1.0781  0.0905  0.6807
  831HOH     H2 2514   0.532   2.507   1.534 -1.4896 -0.4144  0.8130
  832HOH      O 2515   3.284   1.686   1.283  0.4004  0.3342  0.3667
  832HOH     H1 2516   3.255   1.741   1.210  0.7977  0.2570  0.1466
  832HOH     H2 2517   3.359   1.733   1.320  0.3325  0.2669  0.5909
  833HOH      O 2518   2.894   1.236   1.521 -0.3397  0.0181  0.8555
  833HOH     H1 2519   2.987   1.211   1.514 -0.2389  0.5706 -1.5364
  833HOH     H2 2520   2.896   1.327   1.550 -0.0367  0.3081 -0.0214
  834HOH      O 2521   2.515   1.335   3.634  0.0116  0.3832  0.0828
  834HOH     H1 2522   2.451   1.394   3.673  0.2531  1.0098 -0.4452
  834HOH     H2 2523   2.531   1.370   3.546  0.5316 -0.1783 -0.0622
  835HOH      O 2524   2.585   2.922   3.566 -0.2770  0.0154 -0.5824
  835HOH     H1 2525   2.609   2.851   3.507  2.0326  0.2830 -0.1528
  835HOH     H2 2526   2.594   3.001   3.514  0.3412  0.1562 -0.2824
  836HOH      O 2527   1.639   1.303   2.229 -0.6206 -0.3084  0.9816
  836HOH     H1 2528   1.713   1.254   2.266 -0.2454 -0.7834 -0.3199
  836HOH     H2 2529   1.563   1.248   2.247 -0.2353 -1.3538 -0.2773
  837HOH      O 2530   0.863   2.556   2.429  0.2427 -0.4630  1.2185
  837HOH     H1 2531   0.787   2.573   2.374  1.1303  0.5496  0.2087
  837HOH     H2 2532   0.881   2.462   2.418 -1.3914 -0.9943  2.3080
  838HOH      O 2533   1.000   3.853   2.031 -0.4301 -0.1867  0.2007
  838HOH     H1 2534   1.045   3.861   2.115 -1.5460 -0.3823  0.8620
  838HOH     H2 2535   0.944   3.930   2.027 -0.3794 -0.1733 -0.3824
  839HOH      O 2536   2.144   2.551   0.449  0.2384 -0.2306 -0.2896
  839HOH     H1 2537   2.176   2.601   0.374  0.2300 -0.0083 -0.1485
  839HOH     H2 2538   2.171   2.603   0.525 -0.0978 -0.2500 -0.1535
  840HOH      O 2539   2.570   3.111   3.837  0.8285 -0.4121  0.0472
  840HOH     H1 2540   2.509   3.057   3.786  0.3105 -0.1581  0.3704
  840HOH     H2 2541   2.627   3.151   3.772 -0.4174  0.6652 -0.4886
  841HOH      O 2542   2.600   3.733   1.871  0.6423 -0.0880 -0.0613
  841HOH     H1 2543   2.529   3.785   1.909  0.4458 -0.5397  0.2151
  841HOH     H2 2544   2.671   3.796   1.858  0.3910  0.2629  0.1955
  842HOH      O 2545   0.664   3.295   3.656 -0.1098 -0.2229 -0.3914
  842HOH     H1 2546   0.679   3.283   3.750  0.8635 -0.8341 -0.5977
  842HOH     H2 2547   0.589   3.355   3.652  0.1330  0.2271  0.7657
  843HOH      O 2548   3.502   0.990   0.448 -0.0370 -0.0332 -0.6518
  843HOH     H1 2549   3.414   0.955   0.433 -0.4146  1.0086 -1.0750
  843HOH     H2 2550   3.489   1.063   0.509  0.5156  0.1791 -0.7755
  844HOH      O 2551   0.126   2.872   3.350  0.3285 -0.0532 -0.0155
  844HOH     H1 2552   0.111   2.802   3.286 -0.0288 -1.1837  1.2042
  844HOH     H2 2553   0.200   2.841   3.403 -0.6554 -0.2318  1.3862
  845HOH      O 2554   3.206   0.158   2.795 -0.1484  0.1678  0.2888
  845HOH     H1 2555   3.125   0.200   2.823 -0.5301 -0.9755  1.0325
  845HOH     H2 2556   3.197   0.149   2.700 -1.3493 -0.7735  0.4552
  846HOH      O 2557   2.829   3.921   2.904  0.1636 -0.6586  0.4072
  846HOH     H1 2558   2.735   3.925   2.919  0.0083  0.9019 -0.5162
  846HOH     H2 2559   2.839   3.924   2.809  1.1527 -0.6052  0.4866
  847HOH      O 2560   3.249   1.937   3.207  0.1151  0.1943 -0.4451
  847HOH     H1 2561   3.290   1.970   3.287 -0.1271  0.5216 -0.4560
  847HOH     H2 2562   3.254   2.010   3.145 -0.0714  0.0812 -0.5955
  848HOH      O 2563   0.058   0.115   1.751 -0.0816  0.4228 -0.0645
  848HOH     H1 2564   0.149   0.139   1.770 -0.2234  0.8747  0.0602
  848HOH     H2 2565   0.026   0.076   1.833 -0.3528  1.3523  0.2983
  849HOH      O 2566   1.254   1.315   3.281 -0.1172 -0.0903 -1.1918
  849HOH     H1 2567   1.263   1.221   3.270  0.2148 -0.2374 -0.0202
  849HOH     H2 2568   1.178   1.326   3.338 -0.2122  0.3623 -1.3928
  850HOH      O 2569   1.562   1.515   2.498 -0.1497 -0.4587  0.6268
  850HOH     H1 2570   1.641   1.557   2.463 -0.3940 -0.5768 -0.0930
  850HOH     H2 2571   1.594   1.436   2.542  0.2120 -0.0552  1.1092
  851HOH      O 2572   3.762   3.298   1.804 -0.7041  0.3060  0.7403
  851HOH     H1 2573   3.734   3.330   1.718  0.2795 -0.6779 -0.0135
  851HOH     H2 2574   3.784   3.377   1.853  0.7289  0.9292 -0.7015
  852HOH      O 2575   0.950   2.326   3.305  0.3316  0.8650 -0.1185
  852HOH     H1 2576   1.006   2.368   3.240 -0.3518  1.7039 -0.1976
  852HOH     H2 2577   0.957   2.381   3.383  0.7862  0.1241  0.3840
  853HOH      O 2578   3.212   1.014   2.224 -0.2826 -0.6499  0.0229
  853HOH     H1 2579   3.171   1.096   2.250  1.0618  0.1239 -0.1405
  853HOH     H2 2580   3.208   0.959   2.303 -0.1186  0.0370  0.5247
  854HOH      O 2581   3.310   3.145   0.593  0.0759  1.0405  0.6736
  854HOH     H1 2582   3.311   3.240   0.596  0.4245  1.0637  0.1587
  854HOH     H2 2583   3.381   3.118   0.652 -0.1096  1.0916  0.9220
  855HOH      O 2584   1.292   1.926   3.602  0.2354 -0.6169 -0.7902
  855HOH     H1 2585   1.386   1.939   3.614  0.1382 -0.3999 -0.2040
  855HOH     H2 2586   1.252   2.005   3.638 -0.1770 -0.6970 -1.0544
  856HOH      O 2587   3.753   1.445   1.081 -0.1623 -0.3661  0.3854
  856HOH     H1 2588   3.661   1.457   1.056  0.0570 -0.8609 -0.7950
  856HOH     H2 2589   3.802   1.478   1.005  0.6040 -0.9223  0.6237
  857HOH      O 2590   2.549   2.894   0.189  0.0468 -0.0299  0.7009
  857HOH     H1 2591   2.530   2.823   0.128 -1.0096  0.0090  0.9339
  857HOH     H2 2592   2.516   2.863   0.273  0.0793  0.5133  0.9227
  858HOH      O 2593   3.751   2.749   3.771 -1.1414 -0.2847 -0.7749
  858HOH     H1 2594   3.790   2.836   3.781 -1.6699 -0.0732 -0.4828
  858HOH     H2 2595   3.798   2.710   3.697 -0.3286 -0.0801 -0.3920
  859HOH      O 2596   3.865   0.575   1.958  0.2566 -0.0044 -0.2404
  859HOH     H1 2597   3.816   0.657   1.969  0.3218 -0.0678  0.7216
  859HOH     H2 2598   3.955   0.597   1.981  0.4513 -0.1676 -0.8120
  860HOH      O 2599   2.794   1.508   0.993  0.1499 -0.6145  0.2678
  860HOH     H1 2600   2.706   1.503   1.030 -0.1955 -2.0521 -0.5815
  860HOH     H2 2601   2.780   1.520   0.899  0.8127 -1.3652  0.0538
  861HOH      O 2602   0.594   2.228   1.396  0.4367 -0.4248 -0.0498
  861HOH     H1 2603   0.551   2.218   1.481  0.7644  0.2020  0.2024
  861HOH     H2 2604   0.570   2.316   1.367  0.3561 -0.6176 -0.5998
  862HOH      O 2605   1.301   0.874   0.864 -0.3454 -0.3729  0.9324
  862HOH     H1 2606   1.207   0.858   0.870 -0.4646 -0.6433 -0.8002
  862HOH     H2 2607   1.308   0.963   0.829  0.0336 -0.4466  0.8115
  863HOH      O 2608   0.274   0.049   2.046  0.0344 -0.4549  0.0709
  863HOH     H1 2609   0.259   0.141   2.066  0.9475 -0.5453  1.4997
  863HOH     H2 2610   0.298   0.048   1.953  0.7672  0.8650  0.1938
  864HOH      O 2611   1.669   0.833   3.870 -0.3417 -0.3552 -0.0562
  864HOH     H1 2612   1.641   0.879   3.791  0.1671  0.4708  0.2214
  864HOH     H2 2613   1.712   0.753   3.838  0.5016  0.3144 -0.6661
  865HOH      O 2614   3.093   0.894   2.627  0.1297  0.1356  0.1659
  865HOH     H1 2615   3.009   0.858   2.654  0.0632  0.8275  0.9982
  865HOH     H2 2616   3.154   0.868   2.697  0.5799 -0.2278 -0.3463
  866HOH      O 2617   1.251   1.104   0.083  0.9126 -0.1197  0.1691
  866HOH     H1 2618   1.173   1.159   0.092  0.6941 -0.2273 -0.8259
  866HOH     H2 2619   1.316   1.143   0.141  0.7575  1.1837 -0.4689
  867HOH      O 2620   3.329   0.360   0.067  0.4106 -0.0209  0.2892
  867HOH     H1 2621   3.291   0.275   0.090  0.6390 -0.1078  0.3518
  867HOH     H2 2622   3.284   0.422   0.125 -0.8441  0.1373 -0.7618
  868HOH      O 2623   3.145   2.231   1.812 -0.4548 -0.1043 -0.2828
  868HOH     H1 2624   3.053   2.217   1.831 -0.1969 -0.6614  0.7055
  868HOH     H2 2625   3.161   2.179   1.733 -0.9300 -0.2204 -0.3069
  869HOH      O 2626   1.710   3.796   1.736 -0.5340  0.0322 -0.0793
  869HOH     H1 2627   1.782   3.850   1.769 -0.3946 -0.2446  0.0742
  869HOH     H2 2628   1.631   3.845   1.758 -0.4018  0.2663 -0.1162
  870HOH      O 2629   2.347   1.434   2.040  0.1901 -0.4288  0.4154
  870HOH     H1 2630   2.398   1.368   1.994  0.9475  0.6309 -0.3847
  870HOH     H2 2631   2.256   1.417   2.015  0.1955 -1.8492  1.1977
  871HOH      O 2632   3.210   0.508   0.971 -0.8568  0.0425 -0.0946
  871HOH     H1 2633   3.169   0.478   1.052 -0.5444 -0.4884 -0.1174
  871HOH     H2 2634   3.230   0.600   0.986 -0.3082 -0.1794  0.6525
  872HOH      O 2635   3.135   0.927   3.342  0.8837 -0.3251  0.0583
  872HOH     H1 2636   3.124   0.847   3.290 -1.2517  1.0972 -2.2066
  872HOH     H2 2637   3.153   0.897   3.431  0.4078 -3.2710 -0.6410
  873HOH      O 2638   1.630   1.902   1.584  0.7493  0.3813 -0.0648
  873HOH     H1 2639   1.654   1.857   1.503  0.0847  0.2341 -0.1935
  873HOH     H2 2640   1.713   1.930   1.622  1.1941 -0.8653 -0.0293
  874HOH      O 2641   1.102   3.783   3.419 -0.0701 -0.0671 -0.1237
  874HOH     H1 2642   1.108   3.852   3.353  0.2116 -0.4644 -0.5242
  874HOH     H2 2643   1.156   3.712   3.385  0.2668 -0.2005  0.6468
  875HOH      O 2644   3.467   3.596   1.832  0.1022  0.2264  0.1712
  875HOH     H1 2645   3.479   3.624   1.741 -0.6894 -0.3422 -0.1368
  875HOH     H2 2646   3.555   3.577   1.863  0.3609  0.0389 -0.6172
  876HOH      O 2647   2.031   3.239   3.648 -0.7148  0.3060  0.1341
  876HOH     H1 2648   2.008   3.279   3.564 -0.8757 -0.5487 -0.2479
  876HOH     H2 2649   2.036   3.146   3.630  0.0600  0.1692  0.9037
  877HOH      O 2650   0.647   2.722   2.765  0.8509 -0.1609 -0.3329
  877HOH     H1 2651   0.700   2.782   2.713  0.1065  0.4074 -0.4709
  877HOH     H2 2652   0.598   2.779   2.824  1.1393 -0.7431  0.5073
  878HOH      O 2653   0.020   2.005   3.522  0.3459  0.0337  0.0248
  878HOH     H1 2654   0.040   2.086   3.475  0.3537  0.0131 -0.0076
  878HOH     H2 2655   0.016   1.938   3.453 -1.1146  0.2408 -0.1516
  879HOH      O 2656   1.993   0.960   0.361  0.3978  0.4957 -0.1953
  879HOH     H1 2657   2.040   0.996   0.286  0.0075  0.7847 -0.3052
  879HOH     H2 2658   1.984   1.034   0.422  0.5104  0.3215  0.0380
  880HOH      O 2659   0.886   3.307   3.871 -0.2101  0.8584  0.6681
  880HOH     H1 2660   0.891   3.363   3.949 -1.1699  1.6807  0.1976
  880HOH     H2 2661   0.818   3.244   3.891 -0.1620  0.8024  0.6542
  881HOH      O 2662   0.671   1.110   2.314  0.1335 -0.2130 -0.0086
  881HOH     H1 2663   0.659   1.205   2.315 -0.1078 -0.2414 -0.0675
  881HOH     H2 2664   0.751   1.096   2.263  0.1174 -0.0467 -0.0799
  882HOH      O 2665   1.785   0.819   2.073 -0.3737  0.1300  0.2585
  882HOH     H1 2666   1.777   0.915   2.072 -0.7998  0.0970  0.3260
  882HOH     H2 2667   1.868   0.802   2.029 -0.1908  0.5418  0.4292
  883HOH      O 2668   2.009   3.212   1.214  0.2913  0.4155  0.1533
  883HOH     H1 2669   2.073   3.208   1.285 -0.0948  1.7200  0.6301
  883HOH     H2 2670   2.012   3.303   1.185 -1.3567  0.5373  0.2142
  884HOH      O 2671   0.019   0.634   0.705 -0.2485 -0.4292 -0.2260
  884HOH     H1 2672   0.056   0.546   0.712  1.3933  0.1578 -0.6624
  884HOH     H2 2673   0.012   0.650   0.611 -0.2620 -0.0014 -0.1591
  885HOH      O 2674   2.045   0.808   1.012  0.4384  0.2883  0.0037
  885HOH     H1 2675   1.954   0.838   1.010  0.4498  0.4349  0.7996
  885HOH     H2 2676   2.090   0.872   1.067  0.6332 -0.7155  1.1021
  886HOH      O 2677   1.611   0.855   0.172 -0.3043 -0.5989  0.0124
  886HOH     H1 2678   1.694   0.841   0.218  0.3402  0.4384 -0.7589
  886HOH     H2 2679   1.634   0.853   0.079 -0.7370  1.5514 -0.2412
  887HOH      O 2680   3.689   3.404   1.580 -0.1555  0.7732 -0.8204
  887HOH     H1 2681   3.594   3.397   1.570 -0.1054  0.4560 -1.1299
  887HOH     H2 2682   3.718   3.451   1.502 -0.0297  0.6133 -0.8715
  888HOH      O 2683   0.338   0.515   2.986  0.1530  0.1269  0.5414
  888HOH     H1 2684   0.419   0.551   2.949 -0.1550  0.4555  0.1682
  888HOH     H2 2685   0.278   0.509   2.912 -0.2134  0.0122  0.8381
  889HOH      O 2686   1.959   2.633   1.575  0.2797 -0.5526 -0.0606
  889HOH     H1 2687   1.887   2.577   1.602 -0.5610  0.8325  0.8158
  889HOH     H2 2688   1.953   2.637   1.480 -1.4826  0.2724  0.0085
  890HOH      O 2689   1.630   1.924   3.890  0.1630  0.1809 -0.2231
  890HOH     H1 2690   1.634   1.835   3.926 -0.6410  0.0840 -0.3257
  890HOH     H2 2691   1.707   1.968   3.926  0.1097 -0.3072  0.5324
  891HOH      O 2692   0.006   1.864   1.613 -0.4634 -0.1992 -0.1859
  891HOH     H1 2693   0.012   1.847   1.707 -0.8337 -0.7067 -0.2473
  891HOH     H2 2694   0.046   1.788   1.571 -0.7266 -0.2021 -0.4450
  892HOH      O 2695   0.709   3.075   2.231 -0.7414  0.1483  0.3699
  892HOH     H1 2696   0.684   3.138   2.164  0.9658 -0.2813 -0.7853
  892HOH     H2 2697   0.749   3.003   2.183 -0.1120 -0.5550  1.8148
  893HOH      O 2698   0.197   1.342   0.896  0.0889 -0.5217 -0.3274
  893HOH     H1 2699   0.269   1.385   0.941 -0.0520 -0.2260 -0.3821
  893HOH     H2 2700   0.190   1.388   0.812 -0.9185  0.2368  0.1386
  894HOH      O 2701   0.519   2.567   1.955  0.2025 -0.7571  0.0063
  894HOH     H1 2702   0.563   2.512   2.021  0.4735 -0.7539 -0.1677
  894HOH     H2 2703   0.467   2.628   2.006  0.3372 -0.8151  0.2178
  895HOH      O 2704   0.851   0.812   2.735  0.0359  0.2308  0.3285
  895HOH     H1 2705   0.792   0.811   2.660  0.9251  1.8597 -0.5052
  895HOH     H2 2706   0.808   0.870   2.799 -0.0288  0.0670  0.4341
  896HOH      O 2707   2.835   2.426   1.405  0.1064 -0.5911 -0.4457
  896HOH     H1 2708   2.790   2.431   1.489  0.3235  0.4374 -0.3640
  896HOH     H2 2709   2.782   2.366   1.353 -0.0143 -1.2768  0.4219
  897HOH      O 2710   1.693   1.448   1.280 -0.1579  0.2349 -0.7310
  897HOH     H1 2711   1.648   1.532   1.276 -0.4936  0.2493  1.2532
  897HOH     H2 2712   1.629   1.388   1.319  0.7042 -0.3900 -0.1999
  898HOH      O 2713   0.232   3.099   0.690  0.0656 -0.3444  0.8287
  898HOH     H1 2714   0.183   3.043   0.750 -0.6332 -0.6461  0.0278
  898HOH     H2 2715   0.166   3.134   0.630  0.7321 -0.1620  0.1608
  899HOH      O 2716   0.863   3.939   1.468 -0.0021 -0.4601 -0.4085
  899HOH     H1 2717   0.934   3.963   1.528 -0.5318 -0.5368  0.2720
  899HOH     H2 2718   0.790   3.916   1.525 -0.4785 -0.7013 -1.0894
  900HOH      O 2719   2.896   2.240   0.648 -0.2506  0.2457 -0.0158
  900HOH     H1 2720   2.806   2.247   0.680  0.1575  0.5144  1.2085
  900HOH     H2 2721   2.929   2.330   0.650  0.4583  0.0017  0.9896
  901HOH      O 2722   2.833   0.526   2.686  0.5829  0.4198  0.0396
  901HOH     H1 2723   2.741   0.525   2.713  0.5840  0.2643  0.0392
  901HOH     H2 2724   2.838   0.599   2.624  0.8526  1.6499  1.3886
  902HOH      O 2725   0.097   2.152   2.811 -0.2455 -0.6525 -0.4510
  902HOH     H1 2726   0.078   2.077   2.867 -0.4617 -0.5163 -0.3367
  902HOH     H2 2727   0.120   2.222   2.872  0.6135 -0.7985 -0.5840
  903HOH      O 2728   1.161   1.072   1.856  0.6979  0.0506  0.2420
  903HOH     H1 2729   1.066   1.077   1.848  0.6593  0.7802  0.8142
  903HOH     H2 2730   1.191   1.035   1.774 -0.0327  0.5749 -0.2882
  904HOH      O 2731   3.778   1.142   0.386  0.2682  0.0377  0.0777
  904HOH     H1 2732   3.692   1.110   0.412  0.7786 -0.0479  1.9511
  904HOH     H2 2733   3.765   1.236   0.373 -0.1516 -0.0132  0.1060
  905HOH      O 2734   0.054   1.484   0.419  0.9011  0.0429 -0.3576
  905HOH     H1 2735   0.045   1.418   0.350  0.8880 -0.6620  0.2923
  905HOH     H2 2736   0.057   1.567   0.372  0.9146 -0.4128 -1.2073
  906HOH      O 2737   1.917   0.251   3.203 -0.5299  0.2525  0.8181
  906HOH     H1 2738   1.990   0.310   3.220  0.7479 -0.5413 -1.2446
  906HOH     H2 2739   1.839   0.305   3.219  0.5249  2.0743  0.3414
  907HOH      O 2740   1.905   3.460   2.294  0.4179  0.3733  0.6539
  907HOH     H1 2741   1.989   3.500   2.315  0.5110  0.4239  0.2047
  907HOH     H2 2742   1.892   3.480   2.202  0.4927 -0.6662  0.3963
  908HOH      O 2743   2.680   0.029   0.623  0.6107  0.2525 -0.9228
  908HOH     H1 2744   2.611   0.095   0.614 -0.3885 -0.3409  1.2158
  908HOH     H2 2745   2.651  -0.044   0.568 -0.4185  0.1093 -0.2454
  909HOH      O 2746   3.880   3.693   0.674  0.5529  0.6525 -0.0097
  909HOH     H1 2747   3.885   3.788   0.684 -0.8823  0.8061 -0.3337
  909HOH     H2 2748   3.789   3.672   0.695  0.7512 -0.6085 -0.2996
  910HOH      O 2749   0.097   0.760   3.698  0.5187  0.2514  0.0007
  910HOH     H1 2750   0.164   0.821   3.729 -0.9132  1.0988  1.8050
  910HOH     H2 2751   0.079   0.788   3.608  1.9457  0.5212 -0.2493
  911HOH      O 2752   0.191   1.331   2.998  0.3629 -0.1146 -0.3165
  911HOH     H1 2753   0.280   1.296   2.992  0.0262 -1.0453 -0.2341
  911HOH     H2 2754   0.157   1.325   2.908  0.2316 -0.2022 -0.2617
  912HOH      O 2755   0.098   2.193   0.575  0.4270  0.5790 -0.8128
  912HOH     H1 2756   0.187   2.221   0.555  0.4229  0.5237 -0.9107
  912HOH     H2 2757   0.067   2.256   0.639  1.1608 -0.3964  0.6145
  913HOH      O 2758   0.171   3.907   0.675 -0.4157  0.2289 -0.2364
  913HOH     H1 2759   0.194   3.876   0.762 -1.3774  0.5046  0.1468
  913HOH     H2 2760   0.238   3.972   0.653 -0.4562  0.5552  0.5421
  914HOH      O 2761   1.592   2.635   3.318  0.0733  0.0073  0.5773
  914HOH     H1 2762   1.617   2.703   3.256 -0.2579 -0.8280 -0.5301
  914HOH     H2 2763   1.502   2.614   3.297  0.2352 -0.9319  0.7317
  915HOH      O 2764   1.480   1.543   0.108 -0.5602  0.4532 -0.2228
  915HOH     H1 2765   1.388   1.539   0.081 -0.6140 -0.0483  0.0108
  915HOH     H2 2766   1.509   1.452   0.105 -0.1806  0.5616  0.0889
  916HOH      O 2767   3.447   2.708   1.483  0.7024  0.0574  0.4443
  916HOH     H1 2768   3.529   2.757   1.485  1.1695 -0.6756  0.1935
  916HOH     H2 2769   3.457   2.647   1.410  0.1235 -0.3582  0.6943
  917HOH      O 2770   0.583   3.481   0.599  0.4388  0.5366 -0.0421
  917HOH     H1 2771   0.489   3.480   0.619  0.5550  0.6676  0.5576
  917HOH     H2 2772   0.610   3.572   0.614  0.8719  0.2811  0.9170
  918HOH      O 2773   0.208   2.388   2.884 -0.7184  0.2085  0.1822
  918HOH     H1 2774   0.223   2.437   2.804  0.3095  0.0918  0.2765
  918HOH     H2 2775   0.150   2.444   2.936  0.3703  1.3510  0.2710
  919HOH      O 2776   1.518   2.674   1.722 -0.2256  0.4819  0.0556
  919HOH     H1 2777   1.553   2.619   1.792 -1.6219 -0.1744  0.3047
  919HOH     H2 2778   1.479   2.749   1.767  0.4138  0.9800 -0.1826
  920HOH      O 2779   0.380   1.674   0.604  0.0822  0.1587  0.2706
  920HOH     H1 2780   0.390   1.701   0.695 -1.0154  0.0620  0.4508
  920HOH     H2 2781   0.415   1.746   0.552  0.4250  0.3525  0.7671
  921HOH      O 2782   0.211   3.177   3.610  0.1981 -0.3148 -0.4017
  921HOH     H1 2783   0.303   3.177   3.585  0.3441  1.0141 -0.0291
  921HOH     H2 2784   0.212   3.161   3.704 -0.0173 -0.8919 -0.4882
  922HOH      O 2785   2.092   1.217   1.009 -0.3761 -0.4055 -0.6276
  922HOH     H1 2786   2.141   1.268   0.945  0.5068 -0.5014 -0.0535
  922HOH     H2 2787   2.023   1.276   1.040  0.4490  0.3660 -0.1788
  923HOH      O 2788   0.684   0.161   1.717  0.1938 -0.1384 -0.3398
  923HOH     H1 2789   0.678   0.094   1.649 -0.1040  0.4814 -0.9416
  923HOH     H2 2790   0.731   0.118   1.788  2.2188 -0.2989 -1.6027
  924HOH      O 2791   3.407   1.216   1.091 -0.3289  0.0605  0.3425
  924HOH     H1 2792   3.446   1.275   1.155 -0.2051 -0.0831  0.3994
  924HOH     H2 2793   3.428   1.255   1.006  0.9767 -0.6156  0.3013
  925HOH      O 2794   3.303   3.564   1.154 -1.0027 -0.1752 -0.1956
  925HOH     H1 2795   3.265   3.639   1.200 -1.0690  0.2840 -0.9611
  925HOH     H2 2796   3.332   3.600   1.070  0.3385 -0.6910  0.0011
  926HOH      O 2797   2.605   3.275   1.142 -0.5859 -0.0978 -0.0686
  926HOH     H1 2798   2.655   3.265   1.061  0.9618 -1.4357  0.9319
  926HOH     H2 2799   2.622   3.365   1.169  0.1133 -0.0877 -0.4898
  927HOH      O 2800   1.830   2.517   1.365 -0.2903  0.0356 -0.0203
  927HOH     H1 2801   1.790   2.589   1.316  0.3198  1.4390  1.3988
  927HOH     H2 2802   1.778   2.510   1.445  0.1727 -0.5444  0.2475
  928HOH      O 2803   1.063   3.824   0.667 -0.1878 -0.0642  0.1032
  928HOH     H1 2804   1.057   3.913   0.702  0.3607 -0.1849  0.5293
  928HOH     H2 2805   0.998   3.774   0.717  0.4797 -0.2005  0.8741
  929HOH      O 2806   0.779   3.517   3.480  0.0752 -0.0072  0.2317
  929HOH     H1 2807   0.765   3.511   3.385 -1.1565 -0.3761  0.3958
  929HOH     H2 2808   0.710   3.462   3.517  0.2875  0.4387  1.3549
  930HOH      O 2809   0.444   3.008   2.435 -0.0182 -0.0894  0.0943
  930HOH     H1 2810   0.495   2.936   2.474 -0.1144  0.0071  0.4058
  930HOH     H2 2811   0.476   3.014   2.345  0.0812 -0.4387  0.1025
  931HOH      O 2812   0.089   1.089   2.292 -0.5078 -0.4987  0.0431
  931HOH     H1 2813   0.067   1.181   2.302 -0.4451 -0.5719  1.1164
  931HOH     H2 2814   0.043   1.045   2.364  0.0457 -1.1989 -0.0030
  932HOH      O 2815   1.523   0.045   1.528 -0.2431  0.2151 -0.2117
  932HOH     H1 2816   1.615   0.018   1.516 -0.5469 -1.8173  1.0919
  932HOH     H2 2817   1.523   0.093   1.610 -0.3347  0.2185 -0.2142
  933HOH      O 2818   3.470   3.129   2.663 -0.2046  0.0164 -0.3338
  933HOH     H1 2819   3.524   3.208   2.657  1.1438 -0.7626  0.5031
  933HOH     H2 2820   3.483   3.085   2.579 -0.7503  0.5153 -0.6996
  934HOH      O 2821   2.947   2.528   0.213  0.0777  0.2367 -0.3634
  934HOH     H1 2822   2.918   2.615   0.186 -0.8557  0.4347  1.0402
  934HOH     H2 2823   3.027   2.544   0.263 -0.3194  0.3615  0.2474
  935HOH      O 2824   2.719   2.274   2.233 -0.0986 -0.1901 -0.1249
  935HOH     H1 2825   2.687   2.363   2.216  0.4513  0.0494  0.0300
  935HOH     H2 2826   2.671   2.246   2.311 -0.5064 -0.1568 -0.3591
  936HOH      O 2827   2.453   3.771   0.542  0.2520 -0.6612 -0.2470
  936HOH     H1 2828   2.463   3.845   0.483  0.0754 -0.7396 -0.3775
  936HOH     H2 2829   2.358   3.756   0.547  0.2798 -0.8161 -0.1469
  937HOH      O 2830   1.732   2.063   0.633  0.2937 -1.0033 -0.1968
  937HOH     H1 2831   1.819   2.052   0.672  0.6182  1.7834  0.3291
  937HOH     H2 2832   1.673   2.070   0.708  0.5768  2.1360 -0.0044
  938HOH      O 2833   1.513   1.130   0.988 -0.5794 -0.1516  0.1410
  938HOH     H1 2834   1.530   1.133   0.894 -1.2333  1.0294  0.0149
  938HOH     H2 2835   1.592   1.165   1.028 -0.2451 -0.7863  0.0557
  939HOH      O 2836   3.056   1.269   2.332  0.0245 -0.1479 -0.3704
  939HOH     H1 2837   3.005   1.322   2.394 -0.4647 -1.0273  0.0199
  939HOH     H2 2838   3.037   1.307   2.247 -0.5666  0.1089 -0.1346
  940HOH      O 2839   0.644   3.270   2.426 -0.0518  0.3683 -0.0549
  940HOH     H1 2840   0.672   3.182   2.403 -0.8648  0.1797 -0.4140
  940HOH     H2 2841   0.663   3.323   2.349 -0.1708  0.3582 -0.0921
  941HOH      O 2842   3.472   2.470   2.446  0.1348  0.1832  0.3714
  941HOH     H1 2843   3.531   2.404   2.409  0.4317  0.5278  0.2238
  941HOH     H2 2844   3.408   2.486   2.377  0.1034  0.1039  0.3814
  942HOH      O 2845   3.586   3.624   3.023 -0.2073 -0.1071  0.1101
  942HOH     H1 2846   3.664   3.598   2.976 -0.1710 -0.2847  0.2654
  942HOH     H2 2847   3.514   3.613   2.960 -0.3422 -1.5381  0.4346
  943HOH      O 2848   2.475   1.277   2.666 -0.9200 -0.1752  0.1705
  943HOH     H1 2849   2.558   1.285   2.712 -0.5330  0.3020 -0.5753
  943HOH     H2 2850   2.411   1.260   2.735 -0.3199  0.1810  0.8399
  944HOH      O 2851   1.751   0.724   1.350  0.4002 -0.1271  0.3543
  944HOH     H1 2852   1.712   0.744   1.435 -0.5876 -0.4718  0.0082
  944HOH     H2 2853   1.803   0.802   1.329  0.2856  0.1549  1.0506
  945HOH      O 2854   2.138   2.005   2.888  0.5161 -0.2655 -0.4301
  945HOH     H1 2855   2.046   2.022   2.868  0.2735 -0.7995  0.1835
  945HOH     H2 2856   2.141   1.913   2.913  1.1735 -0.1891 -0.1784
  946HOH      O 2857   1.776   3.545   3.155 -0.3396 -0.6851 -0.3324
  946HOH     H1 2858   1.849   3.483   3.160  0.7317  0.5240  0.7919
  946HOH     H2 2859   1.761   3.571   3.246  0.7570  2.1778 -0.7440
  947HOH      O 2860   1.866   3.173   2.309 -0.4278 -0.2671  0.4149
  947HOH     H1 2861   1.850   3.259   2.347  0.1085 -0.3440  0.8393
  947HOH     H2 2862   1.780   3.142   2.283 -0.6596  0.2853  0.5002
  948HOH      O 2863   0.112   1.149   1.076 -0.0894 -0.7935 -0.6238
  948HOH     H1 2864   0.152   1.220   1.026  0.3535 -0.8732 -0.3973
  948HOH     H2 2865   0.043   1.191   1.126  0.6951 -0.3368  0.1422
  949HOH      O 2866   2.215   2.372   3.698  0.4121  0.4792  0.0436
  949HOH     H1 2867   2.277   2.443   3.718  0.1250  1.0645 -0.9657
  949HOH     H2 2868   2.129   2.412   3.710  0.2217 -0.0914  0.6673
  950HOH      O 2869   0.265   0.618   2.412 -0.2852 -0.2263  0.7660
  950HOH     H1 2870   0.259   0.712   2.429 -0.9228 -0.2201  0.5754
  950HOH     H2 2871   0.352   0.606   2.374 -0.8292  0.5918 -0.9284
  951HOH      O 2872   3.661   2.693   2.318  0.3609  0.1826 -0.0984
  951HOH     H1 2873   3.601   2.759   2.283  0.4938 -0.1068 -0.9147
  951HOH     H2 2874   3.608   2.615   2.326  0.1416  0.4246  1.1020
  952HOH      O 2875   2.349   3.465   3.331  0.1758  0.1630  0.0081
  952HOH     H1 2876   2.323   3.453   3.239  0.3676 -0.8916  0.0674
  952HOH     H2 2877   2.272   3.503   3.373 -0.0102  0.4022 -0.5283
  953HOH      O 2878   1.900   2.258   3.312 -0.0986 -0.7026  0.0032
  953HOH     H1 2879   1.817   2.302   3.294 -0.2764 -0.1432  1.8257
  953HOH     H2 2880   1.965   2.313   3.268 -0.5298  0.0282  0.2473
  954HOH      O 2881  -0.013   1.915   2.666 -0.3056  0.6108 -0.2904
  954HOH     H1 2882   0.015   1.999   2.702 -0.9887  1.1184 -0.8954
  954HOH     H2 2883   0.014   1.917   2.574 -0.6336  0.3203 -0.3991
  955HOH      O 2884   0.490   1.093   0.660 -0.0479  0.1160  0.4212
  955HOH     H1 2885   0.441   1.127   0.585 -0.3236 -0.1173  0.4922
  955HOH     H2 2886   0.423   1.074   0.726  0.2353  0.9553  0.9955
  956HOH      O 2887   0.143   0.275   2.137 -0.1288 -0.3241 -0.2731
  956HOH     H1 2888   0.080   0.265   2.066 -0.0309 -1.1408 -0.2688
  956HOH     H2 2889   0.093   0.259   2.217 -0.3303  0.9985 -0.0893
  957HOH      O 2890   3.832   3.127   3.110 -0.1416  0.3267  0.6498
  957HOH     H1 2891   3.737   3.117   3.105 -0.1241  0.3792  0.0850
  957HOH     H2 2892   3.845   3.213   3.150 -0.3533  0.8558 -0.3729
  958HOH      O 2893   2.750   2.473   1.889 -0.0044  0.0812  0.6366
  958HOH     H1 2894   2.833   2.497   1.930  0.1183 -0.5575  0.7744
  958HOH     H2 2895   2.705   2.419   1.953  0.2327 -1.0246 -0.0705
  959HOH      O 2896   3.595  -0.010   2.912 -0.0136 -0.3179  0.0512
  959HOH     H1 2897   3.563   0.079   2.929  0.1246 -0.3244  0.3591
  959HOH     H2 2898   3.594  -0.018   2.817 -2.3994 -0.8635 -0.0010
  960HOH      O 2899   2.600   2.165   3.278  0.3792 -0.2865 -0.4141
  960HOH     H1 2900   2.655   2.090   3.299 -0.3724 -0.7396  0.0068
  960HOH     H2 2901   2.567   2.146   3.190 -0.5778 -0.9669  0.0528
  961HOH      O 2902   3.778   1.166   3.540 -0.4846  0.2665  0.3136
  961HOH     H1 2903   3.715   1.237   3.551  0.0922  0.7085  0.8903
  961HOH     H2 2904   3.770   1.140   3.448 -0.4087  1.3584 -0.0209
  962HOH      O 2905   0.027   0.292   2.884 -0.2919 -0.0352 -0.6018
  962HOH     H1 2906   0.120   0.271   2.878 -0.4557 -0.8598 -0.4508
  962HOH     H2 2907   0.010   0.296   2.978 -0.4302  0.0235 -0.6292
  963HOH      O 2908   2.144  -0.032   3.367  0.0008  0.6138  0.2994
  963HOH     H1 2909   2.173   0.057   3.351 -0.9823  0.8867 -0.1409
  963HOH     H2 2910   2.053  -0.023   3.396 -0.4989 -0.2692 -0.8239
  964HOH      O 2911   0.984   1.099   3.119  0.3646  0.0309  0.1006
  964HOH     H1 2912   1.079   1.098   3.133  0.4679 -0.1352 -0.5675
  964HOH     H2 2913   0.953   1.173   3.171  1.0013  0.7321 -0.4773
  965HOH      O 2914   3.622   1.155   1.424 -0.2469 -0.2138 -0.5933
  965HOH     H1 2915   3.666   1.114   1.350 -0.4187 -0.9875 -0.2803
  965HOH     H2 2916   3.533   1.121   1.421 -0.1180 -0.6900  0.2661
  966HOH      O 2917   1.568   1.713   1.121 -0.4524 -0.0140 -0.1260
  966HOH     H1 2918   1.632   1.748   1.183  0.0492 -1.6858  0.4023
  966HOH     H2 2919   1.535   1.790   1.075  0.5630  1.1086  0.8807
  967HOH      O 2920   2.364   2.967   2.391  0.3188 -0.2301 -0.1839
  967HOH     H1 2921   2.375   2.941   2.483  0.2737 -0.0066 -0.1139
  967HOH     H2 2922   2.301   2.904   2.356 -0.4380  0.2803  0.2067
  968HOH      O 2923   2.958   3.047   2.721  0.5675  0.0143  1.0179
  968HOH     H1 2924   2.981   3.140   2.728  1.1151  0.0795 -0.7060
  968HOH     H2 2925   3.039   3.003   2.697 -0.0802 -0.5165 -0.4500
  969HOH      O 2926   2.380   1.755   1.967 -0.5504  0.0311  0.3898
  969HOH     H1 2927   2.310   1.716   2.020 -0.6682 -0.4366 -0.0914
  969HOH     H2 2928   2.460   1.713   1.999 -0.5191  0.3152  0.7061
  970HOH      O 2929   0.126   1.379   2.043 -0.8451 -0.0490 -0.1705
  970HOH     H1 2930   0.191   1.449   2.034 -0.7266 -0.1951 -0.5031
  970HOH     H2 2931   0.117   1.367   2.137  0.0025 -0.3795 -0.1109
  971HOH      O 2932   0.712   1.583   2.104  0.0918 -0.3964 -0.0082
  971HOH     H1 2933   0.782   1.520   2.117 -0.2035 -0.9712 -1.0349
  971HOH     H2 2934   0.750   1.650   2.048 -0.1675 -0.7218 -0.5876
  972HOH      O 2935   2.168   1.306   1.421  0.2923 -0.2108  0.0140
  972HOH     H1 2936   2.073   1.305   1.427  0.3092 -0.9079  0.3895
  972HOH     H2 2937   2.187   1.268   1.335  0.2323  0.9937 -0.5744
  973HOH      O 2938   2.899   2.087   2.647  0.1155  0.2984  1.2392
  973HOH     H1 2939   2.816   2.053   2.680 -0.2658 -0.4087 -0.2801
  973HOH     H2 2940   2.894   2.181   2.661 -1.3226  0.3865  0.4878
  974HOH      O 2941   0.480   2.166   2.073 -0.1351 -0.2218  0.3067
  974HOH     H1 2942   0.536   2.102   2.029 -0.0666  0.2002 -0.2453
  974HOH     H2 2943   0.433   2.210   2.002 -0.3129  0.2191  0.6839
  975HOH      O 2944   2.828   0.669   2.436  0.4044  0.1211  0.2442
  975HOH     H1 2945   2.770   0.744   2.433  0.4975  0.1907  0.1397
  975HOH     H2 2946   2.802   0.616   2.360 -0.3738 -0.4952  0.9020
  976HOH      O 2947   2.981   1.212   0.283  0.2577  0.0955  0.0854
  976HOH     H1 2948   2.969   1.236   0.375  0.9540  1.7295 -0.1820
  976HOH     H2 2949   3.074   1.225   0.266  0.1995 -0.4395 -0.7973
  977HOH      O 2950   2.313   0.055   3.674  0.4849  0.1743  0.1402
  977HOH     H1 2951   2.406   0.073   3.662  0.2700  0.5704 -1.2248
  977HOH     H2 2952   2.272   0.141   3.681  0.0576  0.0835 -0.9420
  978HOH      O 2953   0.127   2.510   3.628 -0.3659 -0.3367  0.3658
  978HOH     H1 2954   0.189   2.528   3.699  0.5075  0.6470 -0.5728
  978HOH     H2 2955   0.072   2.587   3.624 -1.1849 -0.8822  0.6891
  979HOH      O 2956   0.155   2.393   1.680  0.1158  0.5858  0.2903
  979HOH     H1 2957   0.188   2.360   1.596 -0.2742  0.1158  0.3083
  979HOH     H2 2958   0.072   2.347   1.692 -0.2362  1.2603  0.5437
  980HOH      O 2959   3.106   1.199   2.663  0.0349 -0.0305 -0.8126
  980HOH     H1 2960   3.102   1.110   2.629  1.2477 -0.6309  0.4130
  980HOH     H2 2961   3.196   1.208   2.695 -0.2079  1.4516 -0.4013
  981HOH      O 2962   1.313   3.047   0.194 -0.3791 -1.0304  0.3631
  981HOH     H1 2963   1.232   3.088   0.227  0.4458  0.4182  0.7929
  981HOH     H2 2964   1.357   3.118   0.147  1.5862 -1.0789  1.9021
  982HOH      O 2965   2.445   3.212   3.417  0.5707  0.2590 -0.4592
  982HOH     H1 2966   2.475   3.160   3.343  1.4742  1.0714 -0.7067
  982HOH     H2 2967   2.425   3.298   3.380  0.4760  0.5142  0.1456
  983HOH      O 2968   2.399   0.646   1.988 -0.8403  0.0407  0.4046
  983HOH     H1 2969   2.451   0.573   1.954 -1.1708 -0.8028  1.6051
  983HOH     H2 2970   2.352   0.679   1.911 -0.3455 -0.7188 -0.2559
  984HOH      O 2971   1.327   1.597   1.061 -0.5736 -0.3614  0.0313
  984HOH     H1 2972   1.412   1.621   1.099 -0.2763 -0.7794 -0.3424
  984HOH     H2 2973   1.276   1.563   1.134 -0.3028 -0.4006  0.2032
  985HOH      O 2974   0.168   0.580   1.080 -0.2463  0.1756  0.8997
  985HOH     H1 2975   0.158   0.488   1.055 -1.3647  0.1333  1.4069
  985HOH     H2 2976   0.201   0.577   1.170 -0.7287  0.2461  1.0861
  986HOH      O 2977   2.446   1.941   0.194 -0.0742  0.7779  0.0917
  986HOH     H1 2978   2.430   1.850   0.220 -0.0699  0.3829 -1.1558
  986HOH     H2 2979   2.371   1.989   0.228  0.1070  0.3984  1.0998
  987HOH      O 2980   1.388   0.427   3.744  0.0201 -0.3037  0.3146
  987HOH     H1 2981   1.365   0.427   3.837  0.4486 -1.9785  0.4787
  987HOH     H2 2982   1.432   0.344   3.730  0.2095  0.0076 -1.3555
  988HOH      O 2983   0.277   3.219   2.259  0.2788 -0.1636 -0.5017
  988HOH     H1 2984   0.304   3.294   2.313 -0.5581 -0.2991  0.1570
  988HOH     H2 2985   0.287   3.144   2.318 -0.0924 -0.3963 -0.7343
  989HOH      O 2986   2.510   2.794   3.832 -0.0306  0.3025  0.1206
  989HOH     H1 2987   2.543   2.830   3.750 -0.9683 -0.6936 -0.7661
  989HOH     H2 2988   2.422   2.830   3.840  0.0900  0.4736  0.7725
  990HOH      O 2989   2.563   1.181   1.591  0.0494  0.3590  0.1711
  990HOH     H1 2990   2.513   1.109   1.554 -0.1601  0.0950  0.9497
  990HOH     H2 2991   2.633   1.196   1.527 -0.1630 -0.2285 -0.2186
  991HOH      O 2992   1.357   2.378   3.279 -0.6321 -0.0608 -0.1075
  991HOH     H1 2993   1.371   2.392   3.372 -0.8566  0.8386 -0.1919
  991HOH     H2 2994   1.265   2.353   3.272 -0.6658  0.0683 -0.1130
  992HOH      O 2995   2.516   1.067   3.458  0.0166 -0.5358  0.0303
  992HOH     H1 2996   2.509   1.091   3.551 -1.5710  0.3184 -0.2369
  992HOH     H2 2997   2.610   1.074   3.439  0.3058  0.0296  1.3803
  993HOH      O 2998   3.470   3.778   0.394  0.1287  0.0482  0.4777
  993HOH     H1 2999   3.420   3.751   0.317  0.6788 -0.6920  0.3591
  993HOH     H2 3000   3.558   3.796   0.361  0.4089 -0.4135  0.9507
  994HOH      O 3001   0.301   2.964   1.922 -1.0005 -0.3139  0.3451
  994HOH     H1 3002   0.304   2.924   1.835 -1.6144  0.0002  0.1702
  994HOH     H2 3003   0.251   3.045   1.910 -0.4366  0.1253  0.8411
  995HOH      O 3004   3.762   2.167   3.062  0.4172 -0.5279 -0.3362
  995HOH     H1 3005   3.784   2.261   3.064  0.4761 -0.5414  0.5383
  995HOH     H2 3006   3.671   2.165   3.031  0.1894 -0.1100  0.2419
  996HOH      O 3007   2.693   2.715   3.347 -0.3826 -0.0209 -0.7347
  996HOH     H1 3008   2.625   2.774   3.313 -0.1107 -0.1290 -1.5185
  996HOH     H2 3009   2.775   2.753   3.315 -0.1446 -0.3697 -0.5470
  997HOH      O 3010   1.012   0.801   0.899 -0.2425 -0.1658  0.0318
  997HOH     H1 3011   1.028   0.771   0.989  1.0312  1.5599  0.4976
  997HOH     H2 3012   0.918   0.791   0.886 -0.4107 -0.8174  1.4197
  998HOH      O 3013   0.397   2.436   2.330  0.1714  0.6057 -0.5999
  998HOH     H1 3014   0.397   2.346   2.365  1.6822  0.7646 -0.0107
  998HOH     H2 3015   0.462   2.433   2.260  1.0174  1.4127  0.0976
  999HOH      O 3016   3.851   1.792   1.092  0.2169  0.2570 -0.0219
  999HOH     H1 3017   3.848   1.843   1.174  0.9598  0.4366 -0.0905
  999HOH     H2 3018   3.764   1.755   1.084  0.5406 -1.2325  1.7850
 1000HOH      O 3019  -0.005   3.060   1.642  0.2590  0.1156  0.2988
 1000HOH     H1 3020   0.061   3.085   1.578 -0.2694  2.9060  0.6063
 1000HOH     H2 3021   0.033   3.086   1.726 -0.3925 -0.3270  0.7501
 1001HOH      O 3022   1.252   3.092   2.171 -0.4496  0.1951  0.7357
 1001HOH     H1 3023   1.295   3.172   2.200  0.0816  0.1260  0.1988
 1001HOH     H2 3024   1.159   3.113   2.168 -0.4341  0.4463  1.6447
 1002HOH      O 3025   1.116   3.037   3.591  0.2841  0.1078  0.1713
 1002HOH     H1 3026   1.065   3.118   3.583 -1.2552 -0.8625 -1.5813
 1002HOH     H2 3027   1.054   2.973   3.625  0.3485 -1.0250 -1.5755
 1003HOH      O 3028   0.266   0.164   2.897 -0.1199  0.4708 -0.3107
 1003HOH     H1 3029   0.328   0.204   2.958 -0.9044  0.7464  0.3419
 1003HOH     H2 3030   0.309   0.169   2.812  1.1255 -0.1752  0.2383
 1004HOH      O 3031   3.201   2.701   3.738 -0.2790 -0.1143  0.0266
 1004HOH     H1 3032   3.238   2.619   3.771 -0.6134 -1.2881 -2.1302
 1004HOH     H2 3033   3.107   2.690   3.746 -0.3195  0.3436  0.2441
 1005HOH      O 3034   3.546   2.760   0.505 -0.2658  0.7428  0.0023
 1005HOH     H1 3035   3.461   2.720   0.486  0.2400 -0.6195  0.3150
 1005HOH     H2 3036   3.549   2.762   0.601  0.3969 -0.1440  0.0278
 1006HOH      O 3037   2.675   3.706   2.617  0.0470  0.3005 -0.2850
 1006HOH     H1 3038   2.593   3.721   2.664  0.1878  0.2913 -0.0320
 1006HOH     H2 3039   2.702   3.618   2.645  0.0921  0.2637 -0.4447
 1007HOH      O 3040   2.165   2.773   1.702  0.3783  0.3435 -0.2001
 1007HOH     H1 3041   2.100   2.710   1.670  0.5023 -0.7050  1.4121
 1007HOH     H2 3042   2.142   2.855   1.658 -1.4570 -0.1961 -0.4130
 1008HOH      O 3043   2.570   2.578   2.978 -1.2186 -0.1251  0.6803
 1008HOH     H1 3044   2.598   2.669   2.974 -0.4097 -0.3666  0.6384
 1008HOH     H2 3045   2.587   2.552   3.068  1.3229 -1.0358  0.0952
 1009HOH      O 3046   1.002   0.186   2.341 -0.0342  0.1984  0.7783
 1009HOH     H1 3047   0.907   0.171   2.347 -0.0399  0.1818  0.6429
 1009HOH     H2 3048   1.027   0.147   2.257  0.0766  0.2896  0.7700
 1010HOH      O 3049   2.545   2.564   0.725 -0.6359 -0.2171  0.0639
 1010HOH     H1 3050   2.555   2.575   0.820 -0.3405 -0.3625  0.0515
 1010HOH     H2 3051   2.603   2.491   0.703 -0.0359  0.3638 -0.3551
 1011HOH      O 3052   1.939  -0.015   1.775 -0.1947  0.3570 -0.3777
 1011HOH     H1 3053   1.961   0.068   1.817  0.5965  0.0856 -0.2230
 1011HOH     H2 3054   1.947   0.003   1.681 -1.6210  0.8681 -0.4490
 1012HOH      O 3055   1.177   2.528   0.435 -0.0255 -0.2974 -0.1586
 1012HOH     H1 3056   1.186   2.623   0.436 -0.4926 -0.2000  1.6936
 1012HOH     H2 3057   1.266   2.495   0.435  0.1493  0.1635 -0.0417
 1013HOH      O 3058   2.247   1.807   1.450 -0.5970 -0.2142 -0.6047
 1013HOH     H1 3059   2.209   1.751   1.383 -0.0837 -0.2436 -0.8832
 1013HOH     H2 3060   2.194   1.792   1.528 -0.3573 -1.2362 -0.6172
 1014HOH      O 3061   2.459   2.432   0.153 -0.4108 -0.3165 -0.1438
 1014HOH     H1 3062   2.538   2.445   0.206 -0.0540 -0.5200 -0.6180
 1014HOH     H2 3063   2.459   2.339   0.131 -0.6423 -0.2658 -0.3675
 1015HOH      O 3064   2.149   0.093   0.538 -0.1800  0.2352  0.1330
 1015HOH     H1 3065   2.100   0.063   0.461 -1.5197 -0.5340  1.1903
 1015HOH     H2 3066   2.182   0.179   0.513 -0.5567  0.0334 -1.2799
 1016HOH      O 3067   3.321   1.666   2.788  0.7539  0.0279 -0.0635
 1016HOH     H1 3068   3.303   1.666   2.882  0.2106  0.3441 -0.1644
 1016HOH     H2 3069   3.255   1.724   2.750  0.7713 -0.3338 -0.6771
 1017HOH      O 3070   3.064   1.966   2.471 -0.1700 -0.1466 -0.0363
 1017HOH     H1 3071   3.000   2.021   2.516  0.3143 -0.3124  0.9054
 1017HOH     H2 3072   3.012   1.903   2.423 -0.7535 -0.6240  1.1359
 1018HOH      O 3073   2.254   1.434   1.663  0.4318 -0.0683  0.2688
 1018HOH     H1 3074   2.209   1.418   1.580  0.1705 -1.6309  0.6460
 1018HOH     H2 3075   2.221   1.519   1.693 -0.8171 -0.2747 -0.3929
 1019HOH      O 3076   1.917   2.970   3.231 -0.0451 -0.1283  0.3403
 1019HOH     H1 3077   1.833   2.987   3.274 -0.7827 -0.9703 -0.6661
 1019HOH     H2 3078   1.917   2.876   3.214  1.5729 -0.3519  1.1632
 1020HOH      O 3079   3.925   1.699   3.323 -0.0340 -0.1845  0.1220
 1020HOH     H1 3080   3.964   1.628   3.374  0.1123 -0.4197 -0.3076
 1020HOH     H2 3081   3.839   1.666   3.297  0.1437 -0.3216 -0.3102
 1021HOH      O 3082   2.891   0.894   2.928 -0.4514  0.0308  0.1694
 1021HOH     H1 3083   2.948   0.963   2.962 -0.3714 -0.0592  0.2200
 1021HOH     H2 3084   2.928   0.813   2.963 -0.9765  0.0190  0.7336
 1022HOH      O 3085   1.888   2.760   2.712 -0.0332  0.6892  0.0339
 1022HOH     H1 3086   1.959   2.755   2.775 -0.7493 -0.5680  0.8362
 1022HOH     H2 3087   1.811   2.784   2.764 -0.4855  0.4710 -0.5096
 1023HOH      O 3088   3.063   3.925   3.752  0.3687 -0.0348 -0.1443
 1023HOH     H1 3089   3.043   3.931   3.658  0.5653  0.6277 -0.1537
 1023HOH     H2 3090   3.101   3.838   3.763  0.3093 -0.1340 -0.6730
 1024HOH      O 3091   0.118   3.597   0.200  0.2835  0.6926 -0.1287
 1024HOH     H1 3092   0.136   3.514   0.156 -0.2246  0.6670 -0.3078
 1024HOH     H2 3093   0.157   3.587   0.287 -0.9351 -0.2859  0.3685
 1025HOH      O 3094   2.904   2.710   2.646  0.5599  0.3099 -0.1937
 1025HOH     H1 3095   2.895   2.725   2.740  0.1752  0.1307 -0.1965
 1025HOH     H2 3096   2.844   2.774   2.606 -1.4175 -1.3498 -0.1934
 1026HOH      O 3097   3.618   3.852   2.613  0.7301  0.1212 -0.5497
 1026HOH     H1 3098   3.625   3.761   2.644 -1.1068  0.2289  0.4819
 1026HOH     H2 3099   3.618   3.845   2.518 -0.6843 -1.1709 -0.5243
 1027HOH      O 3100   2.006   2.567   2.169  0.1896  0.2525 -0.1835
 1027HOH     H1 3101   1.959   2.607   2.241  0.8899 -0.4046  0.6885
 1027HOH     H2 3102   2.066   2.635   2.138  0.1654  0.4196  0.1355
 1028HOH      O 3103   0.180   3.359   0.057 -0.3906  0.5684 -0.7644
 1028HOH     H1 3104   0.190   3.354  -0.038  0.3185  0.5417 -0.6940
 1028HOH     H2 3105   0.262   3.326   0.092 -0.9254 -0.1583 -0.1179
 1029HOH      O 3106   0.184   0.322   3.587 -0.3874  0.4126  0.8850
 1029HOH     H1 3107   0.133   0.284   3.515  0.2520  0.5923  0.3189
 1029HOH     H2 3108   0.153   0.412   3.593 -0.2769  0.4682  0.6648
 1030HOH      O 3109   3.027   0.293   3.825 -0.2642  0.4250 -0.1088
 1030HOH     H1 3110   3.105   0.244   3.850 -0.1905  0.7522  0.3340
 1030HOH     H2 3111   2.955   0.230   3.835 -0.0851  0.1941 -0.2765
 1031HOH      O 3112   1.909   1.329   1.387 -0.3193 -0.2816 -0.1548
 1031HOH     H1 3113   1.857   1.250   1.401 -0.0280 -0.6301 -0.9610
 1031HOH     H2 3114   1.844   1.396   1.365 -0.5312 -0.3853  0.1308
 1032HOH      O 3115   0.442   1.012   0.072 -0.1723 -0.7143 -0.3013
 1032HOH     H1 3116   0.413   0.927   0.039  0.0514 -0.6325 -0.7229
 1032HOH     H2 3117   0.363   1.067   0.071 -0.0816 -0.5791 -1.1552
 1033HOH      O 3118   3.906   2.900   2.087 -0.2091  0.1815  0.3989
 1033HOH     H1 3119   3.897   2.974   2.027 -0.3021  0.8128  1.1595
 1033HOH     H2 3120   3.864   2.828   2.041 -0.3293  0.6488 -0.2689
 1034HOH      O 3121   2.356   0.178   3.112 -0.6491 -0.2533  0.4553
 1034HOH     H1 3122   2.300   0.115   3.067  0.3391 -0.5206 -0.4780
 1034HOH     H2 3123   2.363   0.143   3.202 -0.2832 -1.3951  0.0221
 1035HOH      O 3124   1.926   0.467   2.769 -0.1709 -0.3813  0.2633
 1035HOH     H1 3125   1.930   0.381   2.811  1.2674  0.0102  1.0496
 1035HOH     H2 3126   1.963   0.527   2.833 -0.3136  0.6963 -0.6051
 1036HOH      O 3127   1.588   0.185   1.080 -0.3616  0.2829  0.2294
 1036HOH     H1 3128   1.633   0.212   0.999 -1.9177  0.8935 -0.5190
 1036HOH     H2 3129   1.658   0.156   1.137  0.9781  1.1693 -0.8140
 1037HOH      O 3130   2.556   0.801   0.290  0.3748 -0.1447 -0.2803
 1037HOH     H1 3131   2.594   0.729   0.240  0.2284 -0.5431  0.1684
 1037HOH     H2 3132   2.556   0.770   0.381 -0.2263  0.1857 -0.1589
 1038HOH      O 3133   1.702   3.526   2.908  0.1475  0.1473  0.1141
 1038HOH     H1 3134   1.763   3.538   2.981 -0.5709 -0.6656  0.9040
 1038HOH     H2 3135   1.619   3.502   2.950 -0.6734  0.9801 -0.9244
 1039HOH      O 3136   0.957   2.864   0.874  0.2163 -0.0007  0.1487
 1039HOH     H1 3137   0.969   2.791   0.936 -0.3654  0.2303  0.5458
 1039HOH     H2 3138   1.025   2.849   0.808  0.2936 -0.7457  0.3695
 1040HOH      O 3139   0.665   2.465   0.313 -0.4088 -0.4968 -0.4818
 1040HOH     H1 3140   0.650   2.381   0.356  0.5074 -0.3406  0.2171
 1040HOH     H2 3141   0.746   2.452   0.263  0.9538  0.4478  1.2499
 1041HOH      O 3142   3.490   2.538   0.927 -0.3501 -0.4114 -0.1810
 1041HOH     H1 3143   3.421   2.559   0.991 -0.3483 -0.6695 -0.0939
 1041HOH     H2 3144   3.442   2.514   0.848 -0.4031  1.8377 -0.9898
 1042HOH      O 3145   0.388   3.041   3.123  0.2214  0.2780 -0.5639
 1042HOH     H1 3146   0.305   3.083   3.102 -0.2689 -0.7707 -0.8667
 1042HOH     H2 3147   0.365   2.972   3.185  1.1244  0.9479  0.5997
 1043HOH      O 3148   2.702   3.941   0.046 -0.1709 -0.5392 -0.4466
 1043HOH     H1 3149   2.613   3.949   0.081  0.3431 -0.4702  0.9740
 1043HOH     H2 3150   2.721   3.847   0.050  0.0834 -0.4725 -0.0013
 1044HOH      O 3151   3.327   3.370   1.340 -0.6208  0.5879 -0.3310
 1044HOH     H1 3152   3.285   3.304   1.285  0.9417 -0.0033 -0.9154
 1044HOH     H2 3153   3.330   3.448   1.286  0.6831  0.0800 -1.0563
 1045HOH      O 3154   3.293   0.844   2.821 -0.5345 -0.4872  0.3568
 1045HOH     H1 3155   3.291   0.870   2.913  0.7551  0.9022  0.0610
 1045HOH     H2 3156   3.373   0.792   2.812 -0.4333 -0.2658 -0.0563
 1046HOH      O 3157   1.056   0.522   0.655  0.0767 -0.7456 -0.4079
 1046HOH     H1 3158   1.151   0.512   0.646  0.4500  0.8187  0.9794
 1046HOH     H2 3159   1.041   0.527   0.749 -1.2072  0.2802 -0.6191
 1047HOH      O 3160   0.997   0.772   1.623 -0.1507 -0.3172 -0.9280
 1047HOH     H1 3161   1.017   0.865   1.633  0.4334 -0.5352  0.3326
 1047HOH     H2 3162   0.975   0.762   1.530 -1.1718  1.2349 -0.9317
 1048HOH      O 3163   0.565   2.768   2.455 -0.2362 -0.8626 -0.5416
 1048HOH     H1 3164   0.596   2.738   2.369 -0.4732 -1.2656 -0.4904
 1048HOH     H2 3165   0.646   2.790   2.502 -0.1311  0.0852 -1.1109
 1049HOH      O 3166   2.855   2.801   0.719 -0.0609 -0.2508 -0.4068
 1049HOH     H1 3167   2.806   2.777   0.797 -0.0160 -0.0138 -0.3052
 1049HOH     H2 3168   2.926   2.857   0.751  0.5324 -0.9221 -0.4916
 1050HOH      O 3169   2.486   0.610   1.052  0.3783 -0.5133  0.8834
 1050HOH     H1 3170   2.538   0.691   1.057  0.1030 -0.3386  0.9764
 1050HOH     H2 3171   2.534   0.555   0.991 -0.1012  0.2251 -0.2260
 1051HOH      O 3172   2.674   0.824   2.729 -0.4471  0.2321  0.2993
 1051HOH     H1 3173   2.746   0.858   2.782 -0.2007  0.0384  0.0937
 1051HOH     H2 3174   2.663   0.888   2.658 -0.0436 -0.0569 -0.0360
 1052HOH      O 3175   0.662   0.090   2.947  0.0593  0.0407 -0.1003
 1052HOH     H1 3176   0.691   0.146   2.875 -1.3830 -0.2025 -0.9506
 1052HOH     H2 3177   0.599   0.143   2.995 -0.1797 -0.3226  0.0020
 1053HOH      O 3178   3.686   0.050   1.201  0.8990 -0.1827  0.1241
 1053HOH     H1 3179   3.620   0.074   1.136  0.1776  0.6322  1.1015
 1053HOH     H2 3180   3.750   0.122   1.197  0.8898 -0.1670  0.2614
 1054HOH      O 3181   2.573   1.556   2.974  0.1843 -0.1577  0.2818
 1054HOH     H1 3182   2.503   1.497   3.002 -0.1712  0.6380  1.1502
 1054HOH     H2 3183   2.650   1.499   2.966 -0.3177 -0.8629  0.3220
 1055HOH      O 3184   3.083   0.009   2.027 -0.1330 -0.1288 -0.4217
 1055HOH     H1 3185   3.021   0.077   2.004  0.0871  0.1358 -0.2435
 1055HOH     H2 3186   3.075  -0.001   2.122  0.7487  0.5750 -0.2433
 1056HOH      O 3187   3.149   0.357   1.502 -0.4137 -0.6318  0.4002
 1056HOH     H1 3188   3.135   0.372   1.408  0.5058  1.3109  0.4885
 1056HOH     H2 3189   3.062   0.335   1.535 -0.8152 -1.1287 -0.8403
 1057HOH      O 3190   2.182   1.596   1.276  0.8361  0.1144  0.2432
 1057HOH     H1 3191   2.158   1.588   1.183 -0.8201 -0.6627  0.6581
 1057HOH     H2 3192   2.245   1.526   1.290  0.0024 -0.7412 -0.0348
 1058HOH      O 3193   2.441   1.604   0.551 -0.1360  0.3322  0.2324
 1058HOH     H1 3194   2.438   1.509   0.545 -1.1241  0.3632 -0.0868
 1058HOH     H2 3195   2.392   1.624   0.632  0.2429  0.5620  0.4078
 1059HOH      O 3196   1.670   0.079   2.370 -0.1894  0.2844 -0.1225
 1059HOH     H1 3197   1.710   0.027   2.301  0.9383  0.8774  0.0493
 1059HOH     H2 3198   1.593   0.118   2.329  0.3644  0.4906 -1.0077
 1060HOH      O 3199   0.224   2.204   0.105 -0.5450 -0.5684 -0.0925
 1060HOH     H1 3200   0.160   2.274   0.117 -0.3771 -0.4940  0.4399
 1060HOH     H2 3201   0.212   2.175   0.015 -0.9087 -0.1433 -0.1862
 1061HOH      O 3202   3.406   2.370   0.249 -0.2528  0.1680 -0.3171
 1061HOH     H1 3203   3.405   2.466   0.253  1.2508  0.2311 -0.0625
 1061HOH     H2 3204   3.490   2.349   0.208 -0.6090 -1.0506 -0.4911
 1062HOH      O 3205   2.810   0.194   2.433  0.1589  0.3264  1.1080
 1062HOH     H1 3206   2.808   0.283   2.398  0.0518 -0.3602 -0.8414
 1062HOH     H2 3207   2.724   0.183   2.474 -0.4583  0.6652 -0.0107
 1063HOH      O 3208   0.410   3.678   0.095  0.3030  0.2016 -0.0158
 1063HOH     H1 3209   0.349   3.681   0.168  0.4493  0.0110  0.1137
 1063HOH     H2 3210   0.356   3.696   0.018  0.0795  0.0053  0.0950
 1064HOH      O 3211   0.235   2.631   1.179  0.7041 -0.7627 -0.1478
 1064HOH     H1 3212   0.169   2.685   1.135  0.0845 -0.6545  0.8487
 1064HOH     H2 3213   0.192   2.547   1.192  0.5075 -0.5253  0.9968
 1065HOH      O 3214   1.895   1.370   0.691 -0.0972  0.0646  0.2920
 1065HOH     H1 3215   1.852   1.433   0.633 -0.8008 -0.2245  0.4795
 1065HOH     H2 3216   1.944   1.424   0.753  0.0834  0.3936 -0.1251
 1066HOH      O 3217   3.043   1.753   2.265 -0.1597 -0.0555  0.6442
 1066HOH     H1 3218   3.053   1.767   2.171 -1.1969 -0.5298  0.4377
 1066HOH     H2 3219   3.094   1.673   2.282 -1.1091 -0.8079  0.1752
 1067HOH      O 3220   3.893   1.127   1.903 -0.0388  0.2210  0.2348
 1067HOH     H1 3221   3.819   1.142   1.962 -0.8119 -0.1453 -0.5776
 1067HOH     H2 3222   3.938   1.211   1.898 -0.1511  0.3460  1.0587
 1068HOH      O 3223   1.496   3.230   1.253 -0.1916 -0.0161 -0.2068
 1068HOH     H1 3224   1.430   3.245   1.185 -0.0499  0.1758 -0.3052
 1068HOH     H2 3225   1.565   3.294   1.233  0.2718 -0.5747 -0.4317
 1069HOH      O 3226   0.591   0.884   2.623  0.2212  0.7939 -0.0628
 1069HOH     H1 3227   0.541   0.942   2.566 -0.0024  0.0835 -0.6233
 1069HOH     H2 3228   0.558   0.902   2.710  0.1809  1.5194 -0.2147
 1070HOH      O 3229   2.589   0.650   3.337 -0.8813  0.3976  0.2924
 1070HOH     H1 3230   2.629   0.731   3.366  0.4654 -0.4628  1.0411
 1070HOH     H2 3231   2.543   0.617   3.415 -1.0908  0.2463  0.1083
 1071HOH      O 3232   1.722   3.136   1.018 -0.3774  0.3378 -0.5607
 1071HOH     H1 3233   1.797   3.076   1.009 -0.2411  0.4874 -0.4208
 1071HOH     H2 3234   1.657   3.101   0.957 -0.7348 -0.6065  0.3084
 1072HOH      O 3235   2.663   0.443   0.528  0.7730 -0.4275  0.0139
 1072HOH     H1 3236   2.738   0.502   0.530  0.1486  0.6467 -2.1131
 1072HOH     H2 3237   2.664   0.407   0.439 -0.8368 -0.9126  0.1316
 1073HOH      O 3238   2.157   1.169   2.920  0.3352 -0.1639 -0.0460
 1073HOH     H1 3239   2.231   1.115   2.892 -0.1602 -0.3565 -1.0635
 1073HOH     H2 3240   2.176   1.256   2.884  0.2413 -0.1228  0.0032
 1074HOH      O 3241   1.831   1.673   1.871 -0.1794 -0.5350  0.0309
 1074HOH     H1 3242   1.804   1.627   1.950  1.5937 -0.4209  0.8047
 1074HOH     H2 3243   1.850   1.762   1.900  0.3873 -0.4586 -0.5336
 1075HOH      O 3244   0.493   3.201   1.051 -0.0560  0.4767 -0.2043
 1075HOH     H1 3245   0.446   3.120   1.071  0.4221  0.2506  0.0400
 1075HOH     H2 3246   0.548   3.179   0.976 -0.6060  0.8484 -0.7332
 1076HOH      O 3247   3.328   0.180   1.581  0.2673 -0.7228 -0.4146
 1076HOH     H1 3248   3.333   0.168   1.676  0.3609  0.7631 -0.1696
 1076HOH     H2 3249   3.240   0.215   1.566  0.6402  0.1885 -0.6657
 1077HOH      O 3250   0.131   0.374   0.696 -0.1238  0.0036 -0.0083
 1077HOH     H1 3251   0.222   0.347   0.710 -0.1891 -0.6914 -0.7848
 1077HOH     H2 3252   0.080   0.312   0.747 -0.2169 -0.6230 -0.8253
 1078HOH      O 3253   3.213   0.873   3.592 -0.9214  0.5622 -1.1537
 1078HOH     H1 3254   3.150   0.832   3.652  0.1178  0.4285 -0.0666
 1078HOH     H2 3255   3.266   0.800   3.560  0.3564  0.8452  0.0826
 1079HOH      O 3256   0.325   0.090   3.293  0.3715  0.5323  0.5582
 1079HOH     H1 3257   0.348   0.028   3.224 -0.1258 -1.1130  1.7683
 1079HOH     H2 3258   0.400   0.089   3.352  0.1572  0.7371  0.8377
 1080HOH      O 3259   2.846   3.845   1.873 -0.5561 -0.3583  0.1006
 1080HOH     H1 3260   2.860   3.762   1.917 -0.2581 -0.5156 -0.2745
 1080HOH     H2 3261   2.822   3.906   1.943 -1.1343 -0.8324  0.3364
 1081HOH      O 3262   3.684   2.337   2.313  0.1421 -1.0018  0.8321
 1081HOH     H1 3263   3.735   2.300   2.385  0.6079 -0.2350  0.9146
 1081HOH     H2 3264   3.749   2.368   2.250 -0.1749  0.1073  0.9948
 1082HOH      O 3265   2.214   0.684   0.155  0.5039 -0.8009 -0.1787
 1082HOH     H1 3266   2.153   0.652   0.088  0.1139 -0.2248 -0.1091
 1082HOH     H2 3267   2.166   0.675   0.238  0.3620 -0.0105 -0.1607
 1083HOH      O 3268   2.616   1.098   1.853 -0.5766 -0.2279  0.3462
 1083HOH     H1 3269   2.569   1.179   1.873 -0.7402 -0.2159 -0.0644
 1083HOH     H2 3270   2.600   1.084   1.760  0.8475  0.1767 -0.0044
 1084HOH      O 3271   0.990   0.724   2.324  0.4731  0.1424 -0.3279
 1084HOH     H1 3272   1.051   0.789   2.358  0.2625 -0.1812  0.7399
 1084HOH     H2 3273   0.904   0.760   2.342  0.3388  0.1893 -1.0121
 1085HOH      O 3274   0.375   2.966   1.155 -0.1084 -0.0112 -0.4682
 1085HOH     H1 3275   0.451   2.932   1.201  0.3868 -0.0755 -1.3083
 1085HOH     H2 3276   0.367   2.911   1.077 -0.1607  0.8682 -1.1083
 1086HOH      O 3277   1.846   3.715   0.205 -1.0833  0.7027 -0.4558
 1086HOH     H1 3278   1.835   3.625   0.235 -0.5326  0.5355 -0.7202
 1086HOH     H2 3279   1.769   3.761   0.237 -1.7967 -0.0384 -1.0080
 1087HOH      O 3280   3.657   3.318   2.772  0.2265  0.8886 -0.7848
 1087HOH     H1 3281   3.723   3.269   2.722  0.3391 -0.7855  0.8084
 1087HOH     H2 3282   3.705   3.354   2.846 -0.5532 -0.7405  0.6602
 1088HOH      O 3283   1.075   1.846   0.670 -0.0116  0.6034  0.4754
 1088HOH     H1 3284   1.085   1.789   0.746  0.5508  0.3734  0.2333
 1088HOH     H2 3285   1.048   1.930   0.707 -0.2724  0.3485  0.8806
 1089HOH      O 3286   0.558   1.744   1.524  0.5990  0.4783  0.0400
 1089HOH     H1 3287   0.528   1.700   1.604  2.0894  0.1065  0.4605
 1089HOH     H2 3288   0.603   1.822   1.555  0.6207  0.6806 -0.4865
 1090HOH      O 3289   1.515   3.776   3.052  1.2288  0.0242  0.6441
 1090HOH     H1 3290   1.536   3.824   2.971  1.8794  0.5237  1.0853
 1090HOH     H2 3291   1.457   3.835   3.100 -0.6866 -1.0043 -0.1946
 1091HOH      O 3292   2.288   0.309   3.701  0.5693 -0.0551 -0.2522
 1091HOH     H1 3293   2.349   0.365   3.750  0.0197  0.3529 -0.0107
 1091HOH     H2 3294   2.240   0.369   3.644 -0.7894 -0.0515  0.7788
 1092HOH      O 3295   1.787   3.151   3.034 -0.0053 -0.4209  0.5035
 1092HOH     H1 3296   1.871   3.134   2.990  0.8330 -0.7988  2.0976
 1092HOH     H2 3297   1.812   3.175   3.123 -1.5847  0.4782  0.7710
 1093HOH      O 3298   0.470   1.000   2.410  0.3284  0.2460 -0.4114
 1093HOH     H1 3299   0.557   1.032   2.386  1.1821 -1.2552  0.4059
 1093HOH     H2 3300   0.424   0.991   2.326  0.8816  1.1692 -0.8530
 1094HOH      O 3301   1.450   0.162   3.681  0.8739 -0.2249 -0.2409
 1094HOH     H1 3302   1.431   0.137   3.590  0.8240 -0.6854 -0.1111
 1094HOH     H2 3303   1.519   0.101   3.708  0.2134 -0.7491  0.3315
 1095HOH      O 3304   3.932   3.004   0.855  0.1780  0.0952  0.4364
 1095HOH     H1 3305   3.974   2.992   0.940  0.2026 -0.0535  0.4041
 1095HOH     H2 3306   3.895   3.092   0.858  0.3540  0.1661  0.5252
 1096HOH      O 3307   3.427   1.420   2.679  0.2985  0.5396 -0.1059
 1096HOH     H1 3308   3.507   1.403   2.729  0.2557  1.3296  0.2648
 1096HOH     H2 3309   3.383   1.490   2.728 -0.8021 -0.1033 -0.1059
 1097HOH      O 3310   1.091   2.481   1.911  0.4304  0.5651 -0.1260
 1097HOH     H1 3311   1.153   2.554   1.911 -0.4376  1.3886 -1.3849
 1097HOH     H2 3312   1.018   2.510   1.966  0.3339  0.4034 -0.1654
 1098HOH      O 3313   1.218   2.534   2.643  0.4799 -0.0958 -0.6008
 1098HOH     H1 3314   1.276   2.470   2.601  1.2534  0.2245 -0.0635
 1098HOH     H2 3315   1.165   2.481   2.703 -0.5672 -0.5427 -1.8306
 1099HOH      O 3316   3.452   0.734   2.174  0.6077 -0.1339  0.0360
 1099HOH     H1 3317   3.397   0.709   2.248  0.3741  0.1387 -0.0417
 1099HOH     H2 3318   3.406   0.699   2.097  0.4257  0.2884 -0.0487
 1100HOH      O 3319   3.715   0.625   1.419  0.1981  0.2976 -0.6132
 1100HOH     H1 3320   3.704   0.541   1.376 -0.7622  0.2692 -0.3496
 1100HOH     H2 3321   3.778   0.672   1.363  1.1142 -0.7293 -0.5151
 1101HOH      O 3322   1.698   0.695   2.288 -0.5000  0.3581  0.2635
 1101HOH     H1 3323   1.653   0.628   2.238  0.4837 -0.2995  0.2018
 1101HOH     H2 3324   1.743   0.749   2.223 -0.2738  0.2941  0.3611
 1102HOH      O 3325   3.166   0.999   1.793 -0.5993  0.6137 -0.1494
 1102HOH     H1 3326   3.160   1.013   1.698 -0.5239 -0.1522 -0.2750
 1102HOH     H2 3327   3.079   0.972   1.819 -0.3357 -0.3712 -0.2212
 1103HOH      O 3328   2.923   1.978   1.037  0.1870 -0.1420  0.4522
 1103HOH     H1 3329   2.951   1.991   0.947 -0.3534 -0.6069  0.2102
 1103HOH     H2 3330   2.843   2.029   1.046  0.8106  0.8076  1.0099
 1104HOH      O 3331   0.789   1.925   0.954  0.1360 -0.9862  0.0238
 1104HOH     H1 3332   0.829   2.011   0.969  0.8155 -1.1827 -0.5602
 1104HOH     H2 3333   0.697   1.944   0.939  0.0835 -0.4599  0.8661
 1105HOH      O 3334   2.794   2.271   1.174  1.0165  0.0368 -0.8215
 1105HOH     H1 3335   2.732   2.282   1.103 -0.0315  1.0333  0.1615
 1105HOH     H2 3336   2.782   2.181   1.203 -0.4046  0.3364 -0.3385
 1106HOH      O 3337   0.824   1.060   2.908  0.3455 -0.1215 -0.5943
 1106HOH     H1 3338   0.887   1.077   2.978 -0.0466 -0.2005 -0.2100
 1106HOH     H2 3339   0.835   1.133   2.847 -1.2833  1.6642  0.9795
 1107HOH      O 3340   2.130   2.068   1.585  0.2871  0.2537  1.3982
 1107HOH     H1 3341   2.109   2.155   1.550 -0.3251 -0.3345  0.1684
 1107HOH     H2 3342   2.220   2.076   1.616  0.7951  0.9579 -0.0598
 1108HOH      O 3343   2.434   3.887   2.022 -0.3774 -0.0980 -0.3530
 1108HOH     H1 3344   2.418   3.948   2.094 -0.3255 -1.4151  0.8892
 1108HOH     H2 3345   2.347   3.869   1.987 -0.5317 -0.1292  0.0283
 1109HOH      O 3346   0.447   3.577   1.589  0.7577  0.0392  0.1095
 1109HOH     H1 3347   0.422   3.669   1.599  1.0035  0.5215 -2.4585
 1109HOH     H2 3348   0.364   3.529   1.595  0.3127  0.6929 -0.5388
 1110HOH      O 3349   3.398   0.381   1.149 -0.5926  0.2936 -0.2267
 1110HOH     H1 3350   3.303   0.383   1.159 -0.5924 -0.4801  0.1088
 1110HOH     H2 3351   3.417   0.444   1.080 -1.3979  0.0823 -0.6656
 1111HOH      O 3352   1.430   2.499   1.268 -0.2716 -0.3328  0.1567
 1111HOH     H1 3353   1.444   2.580   1.318  0.3533 -0.3812  0.0821
 1111HOH     H2 3354   1.464   2.430   1.325 -0.5741 -0.5172  0.1170
 1112HOH      O 3355   3.733   0.395   0.373  1.0461  0.4565 -0.6028
 1112HOH     H1 3356   3.716   0.485   0.398  0.2558 -0.1265  1.3265
 1112HOH     H2 3357   3.815   0.372   0.416  0.4683 -0.1371  0.2373
 1113HOH      O 3358   1.900   1.219   2.250 -0.3799 -0.1280 -0.1038
 1113HOH     H1 3359   1.889   1.261   2.335 -0.4986 -0.4070  0.0235
 1113HOH     H2 3360   1.988   1.181   2.254 -0.5418 -0.5047  0.0665
 1114HOH      O 3361   2.335   2.125   3.751  0.1088 -0.1456  0.2815
 1114HOH     H1 3362   2.430   2.135   3.743  0.1221 -0.4832 -0.0406
 1114HOH     H2 3363   2.301   2.214   3.743  0.4206  0.0471  0.8932
 1115HOH      O 3364   3.046   0.591   2.113 -0.2882 -0.0799  0.3214
 1115HOH     H1 3365   2.978   0.576   2.048 -0.0905 -0.3108  0.1643
 1115HOH     H2 3366   3.123   0.546   2.078  0.4146  1.4590 -0.2693
 1116HOH      O 3367   3.469   2.086   0.387 -0.3428 -0.2496  0.3109
 1116HOH     H1 3368   3.513   2.111   0.306  0.0323 -0.5050  0.4355
 1116HOH     H2 3369   3.383   2.128   0.381 -0.0042  0.4414  0.1727
 1117HOH      O 3370   1.291   1.138   2.967  0.7777 -0.4096 -0.4383
 1117HOH     H1 3371   1.377   1.180   2.971  0.3468  0.4690  0.0861
 1117HOH     H2 3372   1.298   1.065   3.028  1.0977 -0.2415 -0.2646
 1118HOH      O 3373   3.662   1.408   0.642  0.5486  0.0145 -0.8835
 1118HOH     H1 3374   3.728   1.434   0.708  0.7448 -0.6637 -0.7966
 1118HOH     H2 3375   3.643   1.489   0.595 -0.8401  0.9597  1.0460
 1119HOH      O 3376   3.573   3.764   3.646 -0.6213  0.7613  0.2659
 1119HOH     H1 3377   3.615   3.684   3.616 -0.3480  1.0820 -0.2186
 1119HOH     H2 3378   3.643   3.829   3.649 -1.0555  1.2893 -0.4952
 1120HOH      O 3379   2.085   1.354   3.428  0.4107 -0.2766  0.3551
 1120HOH     H1 3380   2.043   1.281   3.473  0.1745 -0.7325 -0.5562
 1120HOH     H2 3381   2.159   1.315   3.381  0.3937  0.0931  0.0028
 1121HOH      O 3382   3.019   3.159   2.248 -0.3494 -0.5589 -0.3131
 1121HOH     H1 3383   3.044   3.220   2.179 -0.6613 -0.0885 -0.0205
 1121HOH     H2 3384   2.989   3.214   2.320 -0.6418 -1.0537 -0.0409
 1122HOH      O 3385   0.056   1.339   0.087 -0.2494  0.0102  0.4951
 1122HOH     H1 3386   0.057   1.429   0.057  1.0606  0.1497  0.8507
 1122HOH     H2 3387  -0.022   1.301   0.047 -0.1594  0.9613 -0.6812
 1123HOH      O 3388   2.806   3.347   0.211  0.3509  0.1680  0.4592
 1123HOH     H1 3389   2.864   3.355   0.135 -0.3973  0.5270 -0.1103
 1123HOH     H2 3390   2.721   3.326   0.173  0.0754 -0.2207  1.2545
 1124HOH      O 3391   2.263   2.027   1.077 -0.0001 -0.7212  0.2694
 1124HOH     H1 3392   2.334   2.087   1.097 -0.3905 -0.2235  0.2139
 1124HOH     H2 3393   2.183   2.079   1.090 -0.3691 -1.3402  0.6066
 1125HOH      O 3394   0.119   3.842   3.281  0.8281  0.3785 -0.5465
 1125HOH     H1 3395   0.094   3.866   3.191  0.8627 -1.0223 -0.9808
 1125HOH     H2 3396   0.186   3.905   3.304 -0.1143  1.6264 -0.9576
 1126HOH      O 3397   1.030   0.862   0.611 -0.2253 -0.3608 -0.7093
 1126HOH     H1 3398   1.112   0.884   0.566 -0.2370  1.5380  0.0174
 1126HOH     H2 3399   1.058   0.808   0.685  0.4680  0.5144 -0.2927
 1127HOH      O 3400   3.308   2.388   3.286  0.2211  0.3219 -0.4333
 1127HOH     H1 3401   3.303   2.483   3.270  0.1423  0.5676  0.8419
 1127HOH     H2 3402   3.277   2.377   3.376  1.0933 -0.8021 -0.2215
 1128HOH      O 3403   0.858   1.656   0.490  0.7978 -0.2811 -0.1929
 1128HOH     H1 3404   0.839   1.630   0.580 -0.4395 -0.5369 -0.5002
 1128HOH     H2 3405   0.910   1.583   0.455 -0.1997 -1.0505 -0.1785
 1129HOH      O 3406   1.085   0.709   2.869 -0.2285  0.0440  0.3062
 1129HOH     H1 3407   1.022   0.640   2.893  0.0497 -0.3897 -0.1839
 1129HOH     H2 3408   1.034   0.770   2.816 -0.3606 -0.0241  0.3527
 1130HOH      O 3409   0.104   3.293   1.139 -0.3421 -0.7064 -0.2411
 1130HOH     H1 3410   0.163   3.355   1.183  0.9324 -2.3650  0.6043
 1130HOH     H2 3411   0.084   3.335   1.055  0.9255  0.5769  0.0170
 1131HOH      O 3412   2.912   1.823   0.096  0.1444  0.3614  0.4524
 1131HOH     H1 3413   2.880   1.747   0.049  1.5983 -0.6300  0.9393
 1131HOH     H2 3414   2.838   1.849   0.152 -1.0541  0.5899 -1.0901
 1132HOH      O 3415   3.541   2.617   3.863  0.3477  0.3282 -0.4116
 1132HOH     H1 3416   3.589   2.586   3.940  0.1050  0.8584 -0.0337
 1132HOH     H2 3417   3.606   2.669   3.815  0.2290  0.8645 -0.0131
 1133HOH      O 3418   3.607   3.020   2.438 -0.6282 -0.2514  0.2695
 1133HOH     H1 3419   3.559   2.986   2.363 -0.2266  0.0667 -0.1448
 1133HOH     H2 3420   3.699   3.005   2.416 -0.5132 -0.3960  0.8216
 1134HOH      O 3421   3.795   2.530   1.041 -0.9725 -0.0184  0.6721
 1134HOH     H1 3422   3.777   2.615   1.080 -0.7517  0.5249 -0.3373
 1134HOH     H2 3423   3.765   2.538   0.950 -0.6238 -0.9022  0.4540
 1135HOH      O 3424   1.142   2.141   3.700  0.3799 -0.1018  0.8807
 1135HOH     H1 3425   1.059   2.176   3.731  0.2891  1.2916 -0.6357
 1135HOH     H2 3426   1.204   2.213   3.710  1.0911 -0.6715  0.7683
 1136HOH      O 3427   1.380   2.030   2.616 -0.0124  0.2659  0.4604
 1136HOH     H1 3428   1.341   2.015   2.702 -0.1829 -0.2328  0.3051
 1136HOH     H2 3429   1.398   1.942   2.582 -0.8290  0.4004 -0.4139
 1137HOH      O 3430   1.877   0.679   3.355  0.5929  0.3242  0.0954
 1137HOH     H1 3431   1.866   0.702   3.263  0.1578 -0.5912 -0.0992
 1137HOH     H2 3432   1.967   0.704   3.375  1.0196 -0.3263 -0.8582
 1138HOH      O 3433   3.015   2.510   3.389  0.4105 -0.3275  0.0904
 1138HOH     H1 3434   3.087   2.459   3.428 -0.1226 -0.2844  1.2208
 1138HOH     H2 3435   2.936   2.463   3.415 -0.0070 -0.1080 -0.7235
 1139HOH      O 3436   3.948   2.163   3.302 -0.3979  0.3013 -0.5183
 1139HOH     H1 3437   3.866   2.140   3.345  0.0188  1.3762  1.0385
 1139HOH     H2 3438   3.938   2.256   3.280  0.0438  0.1912 -1.2468
 1140HOH      O 3439   2.304   2.177   2.161  0.1920 -0.1122 -0.2698
 1140HOH     H1 3440   2.285   2.104   2.220  1.7318  0.3652  0.9693
 1140HOH     H2 3441   2.376   2.147   2.107  0.9825  0.4871  0.3930
 1141HOH      O 3442   2.532   3.120   2.093  0.1376 -0.3121 -0.0020
 1141HOH     H1 3443   2.494   3.207   2.099 -0.6047 -0.5848 -0.4671
 1141HOH     H2 3444   2.549   3.095   2.184  0.5525  0.3888  0.1231
 1142HOH      O 3445   3.275   2.714   0.456  0.0135 -0.0834  0.1071
 1142HOH     H1 3446   3.226   2.796   0.465 -0.0714 -0.0271 -0.6596
 1142HOH     H2 3447   3.274   2.696   0.361 -0.0243 -1.0050  0.2618
 1143HOH      O 3448   1.667   1.230   0.049  0.6023  0.2666 -0.4804
 1143HOH     H1 3449   1.609   1.239  -0.026  0.4681 -0.9253 -0.5469
 1143HOH     H2 3450   1.745   1.187   0.015  1.2077  1.0952 -0.2175
 1144HOH      O 3451   3.451   0.900   1.662 -0.1263  0.5461  0.2470
 1144HOH     H1 3452   3.375   0.898   1.720 -0.0939  0.5984  0.2921
 1144HOH     H2 3453   3.520   0.941   1.715  0.2379 -0.4273  0.5679
 1145HOH      O 3454   3.324   2.312   2.014  0.8766  0.2875  0.3590
 1145HOH     H1 3455   3.377   2.232   2.012  0.5042  0.0330 -0.6554
 1145HOH     H2 3456   3.253   2.296   1.951  0.5628  1.2675  0.4215
 1146HOH      O 3457   0.362   1.367   2.413 -0.5473  0.0754 -0.1327
 1146HOH     H1 3458   0.456   1.373   2.394 -0.5278  0.6031  0.0861
 1146HOH     H2 3459   0.349   1.431   2.484 -0.6571 -1.5154  1.4267
 1147HOH      O 3460   2.662   3.620   3.618  0.2742 -0.3597  0.3385
 1147HOH     H1 3461   2.597   3.684   3.590  1.2692  0.1150 -1.1273
 1147HOH     H2 3462   2.626   3.536   3.591 -0.2953 -0.2525  0.7373
 1148HOH      O 3463   2.441   0.808   0.046 -0.3180 -0.2818  0.3596
 1148HOH     H1 3464   2.496   0.826   0.122 -0.5829 -0.9239  0.7151
 1148HOH     H2 3465   2.373   0.750   0.078 -0.5533 -0.4073 -0.3275
 1149HOH      O 3466   3.701   3.394   3.116 -0.6400  0.1120  0.1903
 1149HOH     H1 3467   3.776   3.414   3.171 -1.3010 -0.5062  1.4014
 1149HOH     H2 3468   3.664   3.480   3.093 -0.3506  0.3982  0.7487
 1150HOH      O 3469   2.707   3.184   0.443  0.3291  0.0020 -0.4798
 1150HOH     H1 3470   2.709   3.258   0.383  0.9246  0.8901  0.5645
 1150HOH     H2 3471   2.800   3.165   0.460  0.1729 -0.1072  0.2892
 1151HOH      O 3472   3.250   1.242   0.215 -0.5704 -0.2143 -0.3314
 1151HOH     H1 3473   3.306   1.299   0.269 -0.7013  0.0226 -0.4408
 1151HOH     H2 3474   3.269   1.268   0.125 -0.0791 -0.8657 -0.4252
 1152HOH      O 3475   3.264   2.578   0.729 -0.5872  0.5468 -0.2581
 1152HOH     H1 3476   3.228   2.646   0.672 -2.1864 -0.6984 -0.9196
 1152HOH     H2 3477   3.272   2.501   0.672 -0.8193 -0.3583  0.8578
 1153HOH      O 3478   1.414   3.511   3.017  0.5214  0.1805 -0.8767
 1153HOH     H1 3479   1.380   3.524   2.929 -0.6875  0.3864 -0.4171
 1153HOH     H2 3480   1.428   3.600   3.050  0.0974  0.1377 -0.5637
 1154HOH      O 3481   2.971   0.582   2.966 -0.3406 -0.1640 -0.3201
 1154HOH     H1 3482   2.887   0.571   2.923 -0.4435  0.3333 -0.2528
 1154HOH     H2 3483   2.990   0.496   3.004 -0.6932 -0.3459 -0.5446
 1155HOH      O 3484   1.159   1.627   2.222  0.3433  0.8287  0.5923
 1155HOH     H1 3485   1.225   1.566   2.256 -0.1158  0.3080  0.5807
 1155HOH     H2 3486   1.159   1.612   2.127  0.5513  1.1844  0.5332
 1156HOH      O 3487   0.253   0.901   0.540  0.3644 -0.0408  0.0421
 1156HOH     H1 3488   0.166   0.933   0.519  0.3681  1.0845  1.4444
 1156HOH     H2 3489   0.240   0.840   0.613  0.7147 -0.2381 -0.0557
 1157HOH      O 3490   2.742   3.448   2.923  0.0244 -0.5210 -0.4846
 1157HOH     H1 3491   2.715   3.540   2.929 -0.0375 -0.5157 -0.7964
 1157HOH     H2 3492   2.787   3.431   3.006 -0.7369 -0.4679 -0.0391
 1158HOH      O 3493   0.420   0.279   3.744 -0.6541  0.1670  0.3090
 1158HOH     H1 3494   0.443   0.366   3.775 -1.1881  0.3616  0.1891
 1158HOH     H2 3495   0.341   0.293   3.692  0.0714 -0.1749 -0.9546
 1159HOH      O 3496   0.199   3.051   0.164 -0.4407 -0.3072 -0.2139
 1159HOH     H1 3497   0.239   3.095   0.239  0.0362  0.7132 -1.0093
 1159HOH     H2 3498   0.105   3.058   0.179 -0.3920  1.1435 -0.3460
 1160HOH      O 3499   3.512   2.084   1.998 -0.2954 -0.6311  0.4820
 1160HOH     H1 3500   3.563   2.124   1.927 -0.5870 -0.0612  0.5783
 1160HOH     H2 3501   3.497   1.994   1.969 -0.6433 -0.3345 -0.3163
 1161HOH      O 3502   1.459   0.602   1.223 -0.2383 -0.0735  0.2748
 1161HOH     H1 3503   1.451   0.681   1.169 -0.9416 -0.8032 -0.7782
 1161HOH     H2 3504   1.544   0.611   1.267  0.7600  0.2710 -1.5281
 1162HOH      O 3505   1.261   2.934   3.134  0.7492 -0.4348 -0.2930
 1162HOH     H1 3506   1.287   2.845   3.155  0.5984 -0.6905 -1.1149
 1162HOH     H2 3507   1.331   2.967   3.077  0.7578 -0.0570 -0.0739
 1163HOH      O 3508   1.724   3.411   2.476 -0.1933 -0.1477 -0.0069
 1163HOH     H1 3509   1.763   3.447   2.556  0.6330 -0.5064 -0.2261
 1163HOH     H2 3510   1.776   3.449   2.406 -0.6889 -0.1081 -0.3553
 1164HOH      O 3511   1.848   3.707   2.069  0.3797  0.2311  0.1304
 1164HOH     H1 3512   1.926   3.667   2.108  0.0537 -0.8298 -0.2505
 1164HOH     H2 3513   1.840   3.666   1.983 -0.9323 -0.1406  0.3908
 1165HOH      O 3514   0.649   2.855   1.687  0.0045  0.2304  0.1372
 1165HOH     H1 3515   0.607   2.915   1.625 -1.3215  0.3706  1.0819
 1165HOH     H2 3516   0.687   2.913   1.753  0.2381  0.0572  0.1564
 1166HOH      O 3517   0.698   1.655   0.265  0.4551 -0.6346 -0.3846
 1166HOH     H1 3518   0.605   1.636   0.275  0.3287  0.3233  0.6660
 1166HOH     H2 3519   0.733   1.655   0.355  1.2395  0.0044 -0.6570
 1167HOH      O 3520   2.527   0.438   1.839  0.0508 -0.2927 -0.2757
 1167HOH     H1 3521   2.617   0.461   1.859 -0.2642  0.6961  0.1818
 1167HOH     H2 3522   2.517   0.455   1.746  0.2971 -0.2507 -0.2943
 1168HOH      O 3523   0.504   0.059   3.913  0.2149 -0.0125  0.8014
 1168HOH     H1 3524   0.479   0.117   3.841  0.1686 -0.3535  0.5366
 1168HOH     H2 3525   0.553  -0.011   3.871  0.1526 -0.2360  1.0995
 1169HOH      O 3526   1.113   2.098   1.415 -0.0187 -0.2518  0.0664
 1169HOH     H1 3527   1.167   2.132   1.487  1.9484 -2.4927 -0.0916
 1169HOH     H2 3528   1.166   2.113   1.337 -0.5960 -0.7414 -0.4363
 1170HOH      O 3529   0.354   2.783   2.925 -0.2984 -0.1251  0.0497
 1170HOH     H1 3530   0.345   2.711   2.862 -0.3165 -0.2273  0.1687
 1170HOH     H2 3531   0.349   2.862   2.871 -0.1474 -0.2143 -0.0981
 1171HOH      O 3532   2.329   3.271   1.750 -0.0129 -0.3500  0.2797
 1171HOH     H1 3533   2.388   3.332   1.794 -0.2159  0.0847 -0.0465
 1171HOH     H2 3534   2.371   3.253   1.666 -0.5447  0.3113 -0.1478
 1172HOH      O 3535   2.999   1.805   2.976 -0.1394 -0.2598 -0.8273
 1172HOH     H1 3536   3.014   1.877   2.915  0.0440  0.3521 -0.1056
 1172HOH     H2 3537   3.085   1.789   3.016 -0.6483  1.3619  1.3225
 1173HOH      O 3538   2.265   1.380   0.604 -0.0291 -0.3695  0.2709
 1173HOH     H1 3539   2.278   1.306   0.545  1.0767  0.6243 -0.8703
 1173HOH     H2 3540   2.177   1.411   0.584  0.1141 -0.3961 -0.4965
 1174HOH      O 3541   2.418   1.321   3.023 -0.0127 -0.3176  0.1694
 1174HOH     H1 3542   2.419   1.238   2.976  0.0477 -0.1794 -0.0810
 1174HOH     H2 3543   2.448   1.300   3.111 -0.2564 -0.6037  0.1848
 1175HOH      O 3544   0.962   1.766   1.805  0.6435  0.4136  0.1987
 1175HOH     H1 3545   0.868   1.788   1.805  0.7231  0.9437  1.4368
 1175HOH     H2 3546   0.994   1.799   1.721 -0.1279  0.9793  0.1022
 1176HOH      O 3547   0.932   1.693   0.893  0.2392 -0.2594  0.0222
 1176HOH     H1 3548   0.894   1.781   0.898  0.0920 -0.1902 -1.4522
 1176HOH     H2 3549   1.018   1.702   0.933  0.0876  0.4641  0.2284
 1177HOH      O 3550   1.274   2.972   0.504 -0.0427 -0.5204  0.2623
 1177HOH     H1 3551   1.292   2.909   0.434  0.6073  0.2256 -0.2783
 1177HOH     H2 3552   1.204   3.027   0.469 -0.1520 -0.5317  0.4607
 1178HOH      O 3553   0.812   0.494   3.865  0.3967  0.0908  0.2574
 1178HOH     H1 3554   0.821   0.534   3.952 -0.2588 -0.6830  0.7118
 1178HOH     H2 3555   0.843   0.404   3.877  0.8757  0.1444 -0.4778
 1179HOH      O 3556   0.620   2.264   2.569  0.7218 -0.1428 -0.2644
 1179HOH     H1 3557   0.621   2.338   2.630  0.0179 -0.1679 -0.2130
 1179HOH     H2 3558   0.708   2.263   2.532  1.4541 -0.6401  1.3401
 1180HOH      O 3559   2.279   1.884   3.902  0.0088 -0.0651 -0.4158
 1180HOH     H1 3560   2.321   1.901   3.987  2.4612 -1.3469 -1.2042
 1180HOH     H2 3561   2.290   1.966   3.854  1.6509 -0.2857 -0.5269
 1181HOH      O 3562   0.485   1.515   3.286 -0.2371  0.1525 -0.0772
 1181HOH     H1 3563   0.499   1.486   3.376  1.0317  1.2503  0.1293
 1181HOH     H2 3564   0.522   1.444   3.233 -0.3839 -0.1933  0.2662
 1182HOH      O 3565   0.889   1.125   1.705 -0.2778 -0.0588 -0.1300
 1182HOH     H1 3566   0.940   1.203   1.729  1.0075 -1.1292  0.9509
 1182HOH     H2 3567   0.921   1.102   1.618  1.7401 -1.0396  0.7307
 1183HOH      O 3568   2.422   1.079   2.894 -0.8111 -0.0806 -0.1946
 1183HOH     H1 3569   2.421   1.035   2.809 -0.9292  0.7970 -0.6731
 1183HOH     H2 3570   2.514   1.076   2.921 -0.7596 -0.2965 -0.3839
 1184HOH      O 3571   0.228   0.339   3.303  0.1958  0.4795 -0.7154
 1184HOH     H1 3572   0.149   0.327   3.250  0.2711 -0.0905 -0.7061
 1184HOH     H2 3573   0.279   0.260   3.288  0.0661  0.1430  0.4837
 1185HOH      O 3574   0.719   2.189   3.012  0.4837  0.5018 -0.2160
 1185HOH     H1 3575   0.633   2.230   3.022  0.5887  0.5695  0.5105
 1185HOH     H2 3576   0.708   2.127   2.940 -0.0701  0.7729 -0.3762
 1186HOH      O 3577   0.226   1.683   1.895  0.2236  0.2303 -0.3087
 1186HOH     H1 3578   0.250   1.625   1.823 -0.2000 -0.6862  0.2390
 1186HOH     H2 3579   0.293   1.666   1.962  0.4894  0.9071 -0.3869
 1187HOH      O 3580   1.370   3.671   0.823  0.0353  0.0661  0.2814
 1187HOH     H1 3581   1.361   3.589   0.774  0.0062 -0.4921  1.1726
 1187HOH     H2 3582   1.380   3.739   0.756  0.6886 -0.7351 -0.4747
 1188HOH      O 3583   1.825   0.185   0.361  0.4159 -0.2919  0.1555
 1188HOH     H1 3584   1.876   0.261   0.334  0.1431 -0.0574  0.2980
 1188HOH     H2 3585   1.871   0.111   0.323  0.2331  0.0024 -0.6650
 1189HOH      O 3586   1.740   3.800   3.526 -0.2375  0.2170 -0.0764
 1189HOH     H1 3587   1.669   3.824   3.585  0.3436  0.7744  0.4235
 1189HOH     H2 3588   1.765   3.881   3.483 -0.2591 -0.0761 -0.6712
 1190HOH      O 3589   3.846   2.516   1.840 -0.2994 -0.1442 -0.3609
 1190HOH     H1 3590   3.825   2.439   1.892 -2.0338  0.5938  0.1909
 1190HOH     H2 3591   3.823   2.590   1.896  0.1671  0.7614 -1.2844
 1191HOH      O 3592   0.547   2.312   1.698 -0.3666  0.2136 -0.1481
 1191HOH     H1 3593   0.588   2.398   1.692  0.2959 -0.1485 -1.4342
 1191HOH     H2 3594   0.618   2.252   1.721 -0.6101 -0.1388 -0.2984
 1192HOH      O 3595   3.863   3.433   2.373  0.3090  0.6861 -0.9370
 1192HOH     H1 3596   3.939   3.487   2.395 -0.0933  1.1049 -0.5291
 1192HOH     H2 3597   3.794   3.496   2.353 -0.5941  0.4166  0.9373
 1193HOH      O 3598   1.483   2.649   0.077 -0.1114  0.0748  0.9172
 1193HOH     H1 3599   1.449   2.561   0.057  0.1625  0.2099 -0.3602
 1193HOH     H2 3600   1.429   2.707   0.024  0.6074  0.5249  0.6571
 1194HOH      O 3601   3.681   2.029   2.510  0.8714 -0.5383 -0.0406
 1194HOH     H1 3602   3.724   1.944   2.512  1.1133 -0.4629 -0.9303
 1194HOH     H2 3603   3.621   2.024   2.436  0.5342 -0.0921  0.1903
 1195HOH      O 3604   1.330   3.225   2.959 -0.3076 -0.3795 -0.0346
 1195HOH     H1 3605   1.240   3.196   2.943 -0.4056  0.2368 -0.7310
 1195HOH     H2 3606   1.321   3.311   2.999 -0.0180 -0.4577  0.2119
 1196HOH      O 3607   3.596   0.266   2.999  0.2147 -0.5282 -0.4264
 1196HOH     H1 3608   3.664   0.305   3.054  0.2352  0.3263 -1.0125
 1196HOH     H2 3609   3.514   0.293   3.039  0.2277 -0.4875 -0.4270
 1197HOH      O 3610   2.156   3.207   2.271 -0.1915 -0.0951  0.0322
 1197HOH     H1 3611   2.175   3.130   2.324 -0.2176  0.3245  0.6820
 1197HOH     H2 3612   2.064   3.227   2.290 -0.2666 -0.0648 -0.3484
 1198HOH      O 3613   0.886   2.338   1.553  0.0609 -0.0538  0.0498
 1198HOH     H1 3614   0.967   2.386   1.572 -0.2868  0.4247  0.3596
 1198HOH     H2 3615   0.859   2.369   1.467 -0.0614  0.1624  0.1662
 1199HOH      O 3616   2.113   0.598   3.680  0.8296  0.1061  0.2232
 1199HOH     H1 3617   2.089   0.550   3.758  1.2177 -0.3627  0.0659
 1199HOH     H2 3618   2.049   0.668   3.674  0.3096 -0.3307  0.5133
 1200HOH      O 3619   3.552   3.089   0.690 -0.1309  0.0538  0.0620
 1200HOH     H1 3620   3.613   3.082   0.617  1.1688 -0.6917  1.1206
 1200HOH     H2 3621   3.601   3.134   0.758 -0.5842 -0.9110  1.1053
 1201HOH      O 3622   1.706   0.713   2.573  0.2569  0.1066  0.2862
 1201HOH     H1 3623   1.763   0.790   2.573  0.7494 -0.1875 -1.3186
 1201HOH     H2 3624   1.654   0.721   2.493 -0.0048 -0.9957  0.3076
 1202HOH      O 3625   0.875   3.891   3.039  0.0467 -0.0936 -0.0768
 1202HOH     H1 3626   0.824   3.824   3.084 -0.3517  0.1539 -0.1514
 1202HOH     H2 3627   0.854   3.881   2.947 -0.4357  0.4620 -0.0440
 1203HOH      O 3628   1.481   3.290   0.893  0.3811 -0.3732 -0.5574
 1203HOH     H1 3629   1.458   3.350   0.822  1.0164 -0.7748 -1.1266
 1203HOH     H2 3630   1.550   3.335   0.942  0.5259 -0.4327 -0.7028
 1204HOH      O 3631   3.058   1.230   0.577  0.5346 -1.0355  0.0416
 1204HOH     H1 3632   3.111   1.232   0.656 -0.3263 -0.3584  0.6382
 1204HOH     H2 3633   3.065   1.318   0.541 -0.5925 -0.7407  0.4559
 1205HOH      O 3634   2.879   1.594   3.074 -0.0621  0.2251  0.6165
 1205HOH     H1 3635   2.927   1.669   3.038 -0.5690  0.0325 -0.5759
 1205HOH     H2 3636   2.943   1.523   3.076  0.4823  0.6765  1.9502
 1206HOH      O 3637   0.578   1.831   2.218 -0.5221 -0.0647 -0.0423
 1206HOH     H1 3638   0.527   1.844   2.298 -1.5965 -1.0718 -0.5025
 1206HOH     H2 3639   0.606   1.739   2.222 -0.7570 -0.1948 -0.8758
 1207HOH      O 3640   2.982   3.170   0.433  0.3708 -0.7644 -0.2504
 1207HOH     H1 3641   3.035   3.222   0.494 -0.8069 -0.2226  0.3890
 1207HOH     H2 3642   3.028   3.176   0.350  1.0628  0.0549  0.1590
 1208HOH      O 3643   0.177   2.257   3.568 -0.2216 -0.2717 -0.0507
 1208HOH     H1 3644   0.152   2.347   3.589 -0.0551 -0.2231 -0.0558
 1208HOH     H2 3645   0.241   2.266   3.496 -0.3874 -0.4057 -0.2175
 1209HOH      O 3646   0.724   0.922   1.292 -0.1549  0.0705  0.3117
 1209HOH     H1 3647   0.636   0.923   1.330 -0.0926  0.8865  0.4580
 1209HOH     H2 3648   0.715   0.970   1.210 -0.0735 -0.8331 -0.2573
 1210HOH      O 3649   3.679   2.221   1.639 -0.3072 -0.2230 -0.6276
 1210HOH     H1 3650   3.676   2.316   1.639  0.9383 -0.1315  0.2104
 1210HOH     H2 3651   3.596   2.194   1.678  0.0935  0.6446  0.9967
 1211HOH      O 3652   2.406   3.328   2.198  0.3668 -0.2391 -0.5875
 1211HOH     H1 3653   2.327   3.281   2.227  0.8830 -0.6457  0.2617
 1211HOH     H2 3654   2.374   3.414   2.171 -0.4069 -0.5096 -0.5946
 1212HOH      O 3655   1.830   0.142   1.567 -0.2543  0.2403 -0.0608
 1212HOH     H1 3656   1.832   0.221   1.621 -1.4946  0.7230 -0.6551
 1212HOH     H2 3657   1.873   0.169   1.485 -0.0508  0.0762 -0.0097
 1213HOH      O 3658   3.820   2.400   2.774  0.0686  0.2451  0.3314
 1213HOH     H1 3659   3.809   2.461   2.701  1.1653 -0.3111 -0.3571
 1213HOH     H2 3660   3.859   2.322   2.735  0.1293 -0.3131  1.4203
 1214HOH      O 3661   0.415   2.827   3.805 -0.4550 -0.0634  0.0273
 1214HOH     H1 3662   0.406   2.738   3.841 -1.4572  0.1002  0.2247
 1214HOH     H2 3663   0.340   2.837   3.747 -0.0929  0.5012 -0.3597
 1215HOH      O 3664   3.657   2.371   3.310  0.2883  0.3536  0.6899
 1215HOH     H1 3665   3.602   2.354   3.233 -0.2833  1.3833  0.8341
 1215HOH     H2 3666   3.656   2.288   3.359  0.1858 -0.1385 -0.1059
 1216HOH      O 3667   1.162   1.720   1.305 -0.9456 -0.2288  0.4602
 1216HOH     H1 3668   1.127   1.666   1.234 -0.2650  0.4949 -0.4721
 1216HOH     H2 3669   1.102   1.795   1.309 -0.5821  0.0931  0.1217
 1217HOH      O 3670   0.509   1.035   3.626 -0.2864 -0.5631  0.1653
 1217HOH     H1 3671   0.525   0.943   3.607 -0.6126 -0.3656 -1.2812
 1217HOH     H2 3672   0.499   1.077   3.540 -0.4881  0.7640  0.7745
 1218HOH      O 3673   2.580   2.613   0.991 -0.0343  0.2939 -0.0028
 1218HOH     H1 3674   2.495   2.593   1.029  0.3947  0.2389  0.9917
 1218HOH     H2 3675   2.572   2.703   0.958 -0.2127  0.6431  0.9350
 1219HOH      O 3676   2.429   1.110   3.764  0.3413 -0.1145 -0.2133
 1219HOH     H1 3677   2.349   1.088   3.717  0.0413  0.0023  0.2211
 1219HOH     H2 3678   2.449   1.199   3.736  0.3505 -0.1620 -0.3611
 1220HOH      O 3679   0.927   3.444   0.492  0.5662 -0.3816 -0.0552
 1220HOH     H1 3680   0.927   3.495   0.573  0.0582  0.4716 -0.5662
 1220HOH     H2 3681   0.867   3.491   0.434  0.1252 -1.5279 -0.5909
 1221HOH      O 3682   2.623   3.699   2.958  0.2418  0.0453 -0.8127
 1221HOH     H1 3683   2.591   3.661   3.039  0.8997  0.7648 -0.1803
 1221HOH     H2 3684   2.546   3.704   2.901 -0.4587  0.4322  0.1214
 1222HOH      O 3685   3.915   2.722   3.541  0.3664 -0.2816 -0.3742
 1222HOH     H1 3686   3.903   2.666   3.464  0.2552 -0.8513  0.0402
 1222HOH     H2 3687   3.970   2.794   3.510  0.7721 -0.7828 -0.8551
 1223HOH      O 3688   0.847   2.523   3.858  0.1268 -0.1907 -0.5255
 1223HOH     H1 3689   0.887   2.546   3.774  0.4523 -0.3346 -0.4105
 1223HOH     H2 3690   0.756   2.552   3.849 -0.0975 -1.0082 -1.2752
 1224HOH      O 3691   3.397   3.894   3.253  0.0159 -0.5934 -0.5859
 1224HOH     H1 3692   3.328   3.913   3.317  0.4936  0.1979 -0.2840
 1224HOH     H2 3693   3.362   3.927   3.170  0.1256  0.0400 -0.3860
 1225HOH      O 3694   0.081   3.667   1.367 -0.1568  0.4853  0.0271
 1225HOH     H1 3695   0.169   3.632   1.351 -0.3514 -0.7342  1.2328
 1225HOH     H2 3696   0.084   3.699   1.457 -1.0563 -0.0357  0.2703
 1226HOH      O 3697   1.710   2.051   1.069  0.1346  0.3192 -0.2380
 1226HOH     H1 3698   1.622   2.014   1.064  0.2325  0.1490 -0.7619
 1226HOH     H2 3699   1.696   2.138   1.108 -0.2184  0.1646 -0.0010
 1227HOH      O 3700   0.910   2.931   3.757 -0.5967  0.6342 -0.4145
 1227HOH     H1 3701   0.906   2.980   3.839 -0.0959  0.8640 -0.5182
 1227HOH     H2 3702   0.819   2.924   3.728 -0.7653  0.6470  0.0998
 1228HOH      O 3703   0.775   0.481   0.845  0.4785  0.5438  0.0533
 1228HOH     H1 3704   0.769   0.577   0.847  1.0257  0.5878 -0.2057
 1228HOH     H2 3705   0.777   0.459   0.752 -0.4826  0.2081  0.0843
 1229HOH      O 3706   1.611   2.840   2.788 -0.3554  0.2397 -0.4983
 1229HOH     H1 3707   1.546   2.770   2.781  0.1367 -0.1959 -0.8545
 1229HOH     H2 3708   1.559   2.921   2.784 -0.8872 -0.0937 -0.6199
 1230HOH      O 3709   1.639   0.009   3.782  0.8215 -0.0974 -0.1944
 1230HOH     H1 3710   1.712   0.070   3.774  1.3135 -0.4746  0.9292
 1230HOH     H2 3711   1.680  -0.075   3.806  0.0598 -0.4650 -0.0972
 1231HOH      O 3712   2.852   2.251   3.456  0.0402  0.4864 -0.6152
 1231HOH     H1 3713   2.907   2.242   3.378 -0.3537 -0.5188 -0.8209
 1231HOH     H2 3714   2.844   2.161   3.490  0.7944  0.9772  1.0419
 1232HOH      O 3715   1.785   2.005   2.232 -0.5906 -0.4076 -0.4528
 1232HOH     H1 3716   1.804   2.047   2.316 -0.5983  0.1187 -0.7112
 1232HOH     H2 3717   1.691   2.013   2.222 -0.6273 -0.7166 -0.3893
 1233HOH      O 3718   1.114   0.640   3.848 -0.5593  0.3022  0.2670
 1233HOH     H1 3719   1.079   0.695   3.778  0.7762 -0.0803 -0.7977
 1233HOH     H2 3720   1.145   0.702   3.914  1.2259  0.9951 -1.0491
 1234HOH      O 3721   3.499   2.107   2.267  0.3108  0.0820  0.3229
 1234HOH     H1 3722   3.530   2.194   2.290  1.2559 -0.2384  0.3320
 1234HOH     H2 3723   3.491   2.109   2.171  1.4641 -0.1441  0.1934
 1235HOH      O 3724   2.070   2.511   1.071 -0.4986  0.0877  0.0856
 1235HOH     H1 3725   2.092   2.560   1.151  0.3926  0.1860 -0.1978
 1235HOH     H2 3726   1.994   2.557   1.036  0.0731  1.0646  0.0346
 1236HOH      O 3727   3.870   1.519   0.822 -0.0086 -0.0218 -0.2764
 1236HOH     H1 3728   3.955   1.491   0.788  0.5403  0.3435  0.7076
 1236HOH     H2 3729   3.862   1.610   0.795  0.3984  0.2490  0.4535
 1237HOH      O 3730   1.385   2.987   3.508  0.1395  0.1180 -0.1140
 1237HOH     H1 3731   1.307   3.032   3.540  0.6969  1.4588 -0.4705
 1237HOH     H2 3732   1.380   2.996   3.412  1.4243  1.6678 -0.1266
 1238HOH      O 3733   1.348   0.703   2.834  0.0276  0.0559  0.6615
 1238HOH     H1 3734   1.259   0.680   2.860 -0.0799  0.3101  0.5257
 1238HOH     H2 3735   1.337   0.766   2.763  0.2833  1.3659  1.6916
 1239HOH      O 3736   1.115   3.172   1.824 -0.0178  0.2009 -0.1464
 1239HOH     H1 3737   1.119   3.265   1.846  1.2887  0.0008  0.6869
 1239HOH     H2 3738   1.023   3.157   1.801 -0.5399  1.4376  0.8687
 1240HOH      O 3739   2.736   1.628   2.618 -0.1854 -0.0608  0.1664
 1240HOH     H1 3740   2.771   1.691   2.555  0.3032 -0.0435  0.4486
 1240HOH     H2 3741   2.655   1.597   2.578  0.1409 -0.0906 -0.4929
 1241HOH      O 3742   1.438   2.469   0.446 -0.3900  0.0215 -0.0527
 1241HOH     H1 3743   1.449   2.403   0.514  0.1710  0.0716 -0.0802
 1241HOH     H2 3744   1.526   2.504   0.432 -0.8028  1.5592  0.7244
 1242HOH      O 3745   3.179   1.182   1.532 -0.1204  0.6108  0.5779
 1242HOH     H1 3746   3.237   1.130   1.476 -1.4862  0.1873 -0.5882
 1242HOH     H2 3747   3.212   1.272   1.524  0.2399  0.4253 -0.2364
 1243HOH      O 3748   2.069   3.196   3.295  0.4545 -0.0479 -0.2470
 1243HOH     H1 3749   2.160   3.181   3.268  0.6738  0.1320  0.3657
 1243HOH     H2 3750   2.020   3.127   3.251  0.8891 -0.1608 -0.5721
 1244HOH      O 3751   0.169   3.191   3.123 -0.4996 -0.7988 -0.0567
 1244HOH     H1 3752   0.128   3.277   3.135  0.0287 -0.5111 -0.2240
 1244HOH     H2 3753   0.098   3.128   3.134 -0.9297 -0.3305 -0.0967
 1245HOH      O 3754   2.448   1.775   3.554 -0.1030 -0.0303 -0.3213
 1245HOH     H1 3755   2.441   1.757   3.461 -0.7928  1.0601 -0.5202
 1245HOH     H2 3756   2.384   1.845   3.570  0.4434  0.2557  0.8458
 1246HOH      O 3757   1.820   1.629   2.446  0.0022  0.1766  0.0432
 1246HOH     H1 3758   1.878   1.668   2.381 -0.5929  1.3247  0.1557
 1246HOH     H2 3759   1.862   1.651   2.530 -0.5913  1.0980  0.1295
 1247HOH      O 3760   1.868   1.999   1.688 -0.2141 -0.5498 -0.5733
 1247HOH     H1 3761   1.909   1.974   1.771 -0.2582  0.7761 -0.0927
 1247HOH     H2 3762   1.938   2.044   1.640 -0.2335 -1.1725 -1.2197
 1248HOH      O 3763   0.156   1.869   3.199 -0.0136 -0.4593  0.1292
 1248HOH     H1 3764   0.112   1.899   3.119  0.3658 -1.4744 -0.4936
 1248HOH     H2 3765   0.099   1.801   3.234  0.6355 -1.2294 -0.2521
 1249HOH      O 3766   2.821   3.376   1.405 -0.0354  0.4790  0.0073
 1249HOH     H1 3767   2.857   3.289   1.390 -0.8737  0.0472  0.4090
 1249HOH     H2 3768   2.897   3.431   1.424  0.4490 -0.2952  0.3703
 1250HOH      O 3769   3.468   2.004   0.072 -0.0936  0.0280  0.0004
 1250HOH     H1 3770   3.427   1.955   0.001  0.8248  0.1922 -0.6903
 1250HOH     H2 3771   3.522   1.940   0.118 -0.1159  0.0738  0.0906
 1251HOH      O 3772   0.609   2.652   3.538 -0.5277  0.5149  0.8015
 1251HOH     H1 3773   0.596   2.631   3.631 -0.2847  0.6296  0.8636
 1251HOH     H2 3774   0.627   2.567   3.497  1.5769  0.6388  1.2424
 1252HOH      O 3775   3.230   2.318   2.735 -0.0623  0.4313  0.1826
 1252HOH     H1 3776   3.167   2.361   2.677 -1.0145  0.0905  0.9134
 1252HOH     H2 3777   3.222   2.365   2.818  0.0599 -0.1252  0.5187
 1253HOH      O 3778   3.149   2.928   0.536  0.5188 -0.2308 -0.0027
 1253HOH     H1 3779   3.068   2.971   0.509  0.7743 -0.2880 -0.8983
 1253HOH     H2 3780   3.213   2.999   0.539  0.3977 -0.1193  1.0435
 1254HOH      O 3781   2.071   2.596   3.899 -0.9988  0.2336  0.6373
 1254HOH     H1 3782   2.095   2.538   3.972  0.2312 -0.1704 -0.0292
 1254HOH     H2 3783   2.041   2.676   3.942 -0.1473  0.0822  1.6156
 1255HOH      O 3784   1.344   1.335   0.452 -0.8749  0.8792 -0.3520
 1255HOH     H1 3785   1.312   1.278   0.522 -0.2260 -0.3775 -1.0126
 1255HOH     H2 3786   1.437   1.346   0.471 -0.6623  0.4194 -1.0438
 1256HOH      O 3787   1.823   1.016   3.265 -0.6209  0.4962 -0.2896
 1256HOH     H1 3788   1.784   0.946   3.213 -0.1737 -0.0268  0.0474
 1256HOH     H2 3789   1.749   1.073   3.289 -1.0147  0.0699 -0.4683
 1257HOH      O 3790   2.233   0.801   2.954  0.1153 -0.2198  0.0715
 1257HOH     H1 3791   2.318   0.758   2.951 -0.4467 -1.4546  0.7614
 1257HOH     H2 3792   2.233   0.849   3.037  0.6643  1.0610 -0.6068
 1258HOH      O 3793   0.506   3.485   3.537  0.2286  0.1369 -0.4237
 1258HOH     H1 3794   0.428   3.529   3.569  0.4162  0.1644  0.0044
 1258HOH     H2 3795   0.513   3.512   3.445 -0.0542  0.4314 -0.3610
 1259HOH      O 3796   0.296   3.487   1.290  0.5595  0.1573 -0.1669
 1259HOH     H1 3797   0.288   3.407   1.341  0.1267 -0.2745 -0.8772
 1259HOH     H2 3798   0.380   3.478   1.244  0.4024 -0.0118 -0.4288
 1260HOH      O 3799  -0.015   0.244   1.228 -0.1670  0.6028  0.8228
 1260HOH     H1 3800   0.026   0.206   1.306  0.4987 -0.8057 -0.1074
 1260HOH     H2 3801   0.058   0.284   1.181 -0.2949  0.2754  0.3282
 1261HOH      O 3802   3.003   0.022   2.298  0.3974 -0.0354 -0.2461
 1261HOH     H1 3803   2.944   0.086   2.336  0.9772  0.5950 -0.3780
 1261HOH     H2 3804   2.952  -0.059   2.296 -0.3341  0.4017 -0.0346
 1262HOH      O 3805   0.198   0.824   2.977  0.9266  0.4323  0.2194
 1262HOH     H1 3806   0.213   0.915   3.003  0.3719  0.7388 -0.4594
 1262HOH     H2 3807   0.260   0.809   2.905  0.5984  0.4884 -0.0834
 1263HOH      O 3808   0.521   3.200   2.066  0.5517  0.2591 -0.3685
 1263HOH     H1 3809   0.481   3.249   1.994  0.3726  1.0466  0.2402
 1263HOH     H2 3810   0.447   3.173   2.120  0.6748 -0.4455 -0.5291
 1264HOH      O 3811   3.399   1.395   0.432 -0.4683  0.1745  0.3842
 1264HOH     H1 3812   3.402   1.457   0.505 -0.3521  0.1299  0.4178
 1264HOH     H2 3813   3.379   1.448   0.355  1.3455  0.5413  0.0899
 1265HOH      O 3814   3.707   0.793   0.523  0.0219  0.1228  0.0069
 1265HOH     H1 3815   3.686   0.754   0.438  0.0640  0.7578 -0.3083
 1265HOH     H2 3816   3.652   0.871   0.528 -0.2044 -0.0730  0.7050
 1266HOH      O 3817   0.211   1.113   0.744  0.0972 -0.3236  0.1758
 1266HOH     H1 3818   0.173   1.177   0.804  0.5089 -0.4871  0.6192
 1266HOH     H2 3819   0.135   1.068   0.707 -0.1844  0.1931  0.1067
 1267HOH      O 3820   3.229   0.033   3.053  0.2401 -0.3739  0.4490
 1267HOH     H1 3821   3.274   0.067   2.976 -1.4323 -0.0892 -0.5184
 1267HOH     H2 3822   3.192   0.110   3.096 -0.6760 -0.6627  0.2335
 1268HOH      O 3823   2.371   1.110   0.538  0.2199  0.0446 -0.0360
 1268HOH     H1 3824   2.290   1.061   0.545 -0.2001  0.6809 -0.2892
 1268HOH     H2 3825   2.420   1.088   0.618 -0.8363  0.7666  0.8628
 1269HOH      O 3826   3.541   3.815   2.109 -0.0213  0.3493 -0.2292
 1269HOH     H1 3827   3.466   3.827   2.051 -0.6789 -0.8225  0.3013
 1269HOH     H2 3828   3.583   3.735   2.078 -0.2944 -0.2176  0.7466
 1270HOH      O 3829   1.482   2.740   2.400 -0.2955 -0.1240 -0.1539
 1270HOH     H1 3830   1.558   2.756   2.456 -0.3498 -1.0886  0.2319
 1270HOH     H2 3831   1.407   2.769   2.453 -0.3245 -0.7820  0.1792
 1271HOH      O 3832   0.039   3.446   0.906 -0.7337  0.7222  0.0593
 1271HOH     H1 3833   0.032   3.433   0.811 -1.1423  0.1164  0.1633
 1271HOH     H2 3834   0.107   3.513   0.915  0.2829 -0.1342 -0.6134
 1272HOH      O 3835   2.397   1.088   1.156  0.2332 -0.4387 -0.1564
 1272HOH     H1 3836   2.302   1.073   1.160  0.0471  0.6142 -0.0357
 1272HOH     H2 3837   2.414   1.106   1.064  0.1876  0.0228 -0.0809
 1273HOH      O 3838   0.541   0.063   2.128 -0.3454  0.2905 -0.3202
 1273HOH     H1 3839   0.455   0.039   2.092 -0.3937  1.0667 -0.7539
 1273HOH     H2 3840   0.523   0.094   2.216 -0.3921 -0.3665 -0.0881
 1274HOH      O 3841   2.389   2.155   2.818 -0.2186 -0.2824  0.3137
 1274HOH     H1 3842   2.316   2.098   2.796 -0.0479  0.0437 -1.2890
 1274HOH     H2 3843   2.416   2.126   2.906 -1.1665 -1.5360  0.2466
 1275HOH      O 3844   0.392   2.600   2.556 -0.0242  1.0024 -0.2308
 1275HOH     H1 3845   0.446   2.676   2.534  0.2363  0.5985 -1.0745
 1275HOH     H2 3846   0.395   2.545   2.477  0.5480 -0.3303  0.6613
 1276HOH      O 3847   3.704   0.456   1.205 -0.4239 -0.5508  0.5557
 1276HOH     H1 3848   3.769   0.387   1.220 -0.2886 -0.3397  0.9537
 1276HOH     H2 3849   3.619   0.412   1.212 -0.3879 -1.1750 -1.4361
 1277HOH      O 3850   1.418   1.776   0.372 -0.3539 -0.5810  0.2378
 1277HOH     H1 3851   1.461   1.711   0.315 -0.2813 -0.3143 -0.0153
 1277HOH     H2 3852   1.463   1.767   0.456  0.0381 -0.4691  0.0444
 1278HOH      O 3853   2.780   0.842   3.402  0.6957  0.3142 -0.6989
 1278HOH     H1 3854   2.846   0.775   3.418 -0.5663 -0.7537  0.5920
 1278HOH     H2 3855   2.792   0.905   3.473  0.4733  0.2275 -0.5825
 1279HOH      O 3856   1.843   1.076   1.183  0.2226 -0.4928 -0.4204
 1279HOH     H1 3857   1.816   1.110   1.268 -0.7280 -0.9343 -0.5226
 1279HOH     H2 3858   1.854   1.154   1.128 -0.3487 -0.2558 -0.2118
 1280HOH      O 3859   3.031   2.940   0.217 -0.1618  0.0636  0.7142
 1280HOH     H1 3860   3.104   2.889   0.183 -0.5915  0.3740 -0.8791
 1280HOH     H2 3861   3.057   3.031   0.204 -0.7814  0.1800  0.1463
 1281HOH      O 3862   1.689   2.217   1.671  0.1863  0.1132 -0.6651
 1281HOH     H1 3863   1.637   2.215   1.752 -1.0506  0.0933 -1.4068
 1281HOH     H2 3864   1.752   2.146   1.682  0.2830  0.3261  0.4080
 1282HOH      O 3865   3.368   3.462   0.175  0.1729  0.1377  0.5514
 1282HOH     H1 3866   3.451   3.414   0.184  0.4788  0.1949 -1.2317
 1282HOH     H2 3867   3.302   3.394   0.163  0.1506  0.1206  0.7599
 1283HOH      O 3868   3.462   1.856   0.854  0.1500 -0.1496 -0.0585
 1283HOH     H1 3869   3.437   1.891   0.769 -0.3503 -0.6378 -0.1195
 1283HOH     H2 3870   3.443   1.927   0.915  0.6500  0.2589 -0.3569
 1284HOH      O 3871   3.484   2.777   3.583 -0.4867  0.2289  0.0748
 1284HOH     H1 3872   3.443   2.747   3.664 -0.1498 -0.9049 -0.1427
 1284HOH     H2 3873   3.514   2.697   3.540  0.1465  0.8713 -0.7459
 1285HOH      O 3874   1.133   2.908   2.816  0.4827  0.3151  0.1486
 1285HOH     H1 3875   1.088   2.855   2.882  0.2617 -0.3830 -0.5322
 1285HOH     H2 3876   1.062   2.958   2.774  0.3567 -0.4991 -0.6664
 1286HOH      O 3877   0.074   0.274   0.419 -0.3395 -0.1268  0.1749
 1286HOH     H1 3878   0.094   0.308   0.506 -0.2675 -0.1265  0.1589
 1286HOH     H2 3879   0.139   0.315   0.362 -1.0044  0.6590 -0.0523
 1287HOH      O 3880   3.608   3.565   0.001 -0.0590  0.5876  0.7883
 1287HOH     H1 3881   3.669   3.622   0.048  1.0995 -0.4018  0.5711
 1287HOH     H2 3882   3.594   3.491   0.060 -0.3195  0.3598  0.4504
 1288HOH      O 3883   1.872   3.711   1.113  0.1008  0.3229  0.1505
 1288HOH     H1 3884   1.887   3.744   1.024  0.0572  0.7065  0.2796
 1288HOH     H2 3885   1.946   3.653   1.131 -0.0589 -0.0104 -0.2545
 1289HOH      O 3886   0.369   1.418   3.805  0.3144 -0.1551  0.1084
 1289HOH     H1 3887   0.373   1.470   3.724 -0.3805 -0.5026 -0.1642
 1289HOH     H2 3888   0.360   1.483   3.875 -0.4597  0.1089 -0.2195
 1290HOH      O 3889   0.090   2.586   2.442 -0.0800  0.9907  0.3527
 1290HOH     H1 3890   0.049   2.551   2.363  0.6211 -0.1025  0.4431
 1290HOH     H2 3891   0.137   2.512   2.481  0.2965  1.6998  1.3442
 1291HOH      O 3892   1.276   2.631   1.002  0.3094 -0.5451  0.5938
 1291HOH     H1 3893   1.291   2.631   1.097  0.5038  0.1069  0.5721
 1291HOH     H2 3894   1.260   2.723   0.980 -0.1408 -0.7404  0.0529
 1292HOH      O 3895   1.291   1.168   0.748 -0.5230  0.4315  0.0091
 1292HOH     H1 3896   1.378   1.209   0.751 -0.0313 -0.5377 -0.1406
 1292HOH     H2 3897   1.258   1.175   0.838  0.1374 -0.0133  0.3067
 1293HOH      O 3898   2.552   2.182   2.454  0.1894  0.0652 -0.4380
 1293HOH     H1 3899   2.571   2.253   2.515 -0.6842 -0.3749  0.4027
 1293HOH     H2 3900   2.464   2.201   2.421  0.2286 -0.2592 -0.7455
 1294HOH      O 3901   2.992   2.225   3.020  0.0754 -0.2382  0.1291
 1294HOH     H1 3902   2.930   2.183   2.961 -0.0852 -0.6505  0.5754
 1294HOH     H2 3903   2.961   2.315   3.029  0.4903  0.0412 -0.9368
 1295HOH      O 3904   0.140   1.441   2.737  0.7070 -0.2605  0.3475
 1295HOH     H1 3905   0.215   1.494   2.710  0.3805  0.4040  0.6728
 1295HOH     H2 3906   0.071   1.506   2.757  0.4309 -0.7754  1.2117
 1296HOH      O 3907   1.383   0.106   1.278  0.4281  0.0135 -0.0932
 1296HOH     H1 3908   1.441   0.056   1.335  0.7899  0.0131 -0.4541
 1296HOH     H2 3909   1.442   0.153   1.219  0.0594 -1.0202 -1.3539
 1297HOH      O 3910   1.822   0.482   3.523  0.8020  0.1969 -0.5774
 1297HOH     H1 3911   1.774   0.522   3.596  0.8022  0.0056 -0.4726
 1297HOH     H2 3912   1.823   0.550   3.456  0.3071  0.1715 -0.6133
 1298HOH      O 3913   1.019   1.333   1.826 -1.1762  0.0060 -0.1420
 1298HOH     H1 3914   1.039   1.371   1.912 -0.6827  0.8989 -0.6184
 1298HOH     H2 3915   1.098   1.347   1.775 -1.3553 -0.7934 -0.6642
 1299HOH      O 3916   2.885   3.658   3.763 -0.5575  0.5820 -0.7355
 1299HOH     H1 3917   2.820   3.670   3.693 -0.2133  0.8187 -1.0264
 1299HOH     H2 3918   2.969   3.656   3.717 -0.3212  0.7671 -0.3231
 1300HOH      O 3919   2.506   2.052   3.045  0.5091 -0.4136  0.0582
 1300HOH     H1 3920   2.578   2.006   3.002 -0.2842 -0.7222 -1.0205
 1300HOH     H2 3921   2.441   1.984   3.061  0.1011  0.0066  0.2342
 1301HOH      O 3922   2.218   1.950   3.597  0.2894  0.4418 -0.2353
 1301HOH     H1 3923   2.126   1.939   3.621  0.1420  0.8586 -0.5824
 1301HOH     H2 3924   2.254   2.009   3.664  0.1632  0.7130 -0.4042
 1302HOH      O 3925   0.922   2.751   2.986  0.0357  0.0859 -0.3566
 1302HOH     H1 3926   0.872   2.737   3.067 -0.0862 -0.0561 -0.4559
 1302HOH     H2 3927   0.930   2.664   2.948  0.9782 -0.0207  0.0182
 1303HOH      O 3928   0.335   2.713   3.437 -0.1303 -0.0276 -0.2460
 1303HOH     H1 3929   0.378   2.682   3.358  0.0567  0.6203 -0.4100
 1303HOH     H2 3930   0.389   2.678   3.509  0.1722  0.0586 -0.4275
 1304HOH      O 3931   3.036   3.575   1.664 -0.1395 -0.3383  0.1755
 1304HOH     H1 3932   2.988   3.548   1.742 -0.1244 -0.6363  0.0835
 1304HOH     H2 3933   3.075   3.495   1.630  0.7690 -0.0449  0.4719
 1305HOH      O 3934   2.201   0.018   3.972 -0.5363 -0.5349 -0.6829
 1305HOH     H1 3935   2.186   0.111   3.957  0.4113 -0.0926  0.6783
 1305HOH     H2 3936   2.219  -0.018   3.885  0.2802  0.8174 -1.1405
 1306HOH      O 3937   1.292   2.260   1.172 -0.2912 -0.5054 -0.2716
 1306HOH     H1 3938   1.263   2.350   1.155 -1.2764 -0.7102  0.1532
 1306HOH     H2 3939   1.363   2.269   1.235 -1.1229 -0.0345  0.6598
 1307HOH      O 3940   2.905   0.384   0.800 -0.0405 -0.3467  0.6328
 1307HOH     H1 3941   2.968   0.325   0.839  0.2518  0.4083  1.3553
 1307HOH     H2 3942   2.876   0.440   0.872 -0.2125  0.4640 -0.0304
 1308HOH      O 3943   1.807   1.342   1.922 -0.5733  0.5391 -0.0411
 1308HOH     H1 3944   1.745   1.369   1.990 -0.3657 -0.3662  0.5400
 1308HOH     H2 3945   1.753   1.327   1.844 -1.0531  0.0637  0.3685
 1309HOH      O 3946   1.609   2.235   2.691 -0.7204  0.9210  0.6993
 1309HOH     H1 3947   1.625   2.290   2.614  1.2969  0.2984  0.5428
 1309HOH     H2 3948   1.538   2.177   2.664  0.2654  0.3336 -1.0256
 1310HOH      O 3949   2.696   1.372   2.787 -0.2544  0.5705  0.1737
 1310HOH     H1 3950   2.779   1.337   2.817 -0.6844 -0.4966  0.2113
 1310HOH     H2 3951   2.716   1.461   2.759  0.6792  0.6975  1.1384
 1311HOH      O 3952   3.351   1.622   0.605 -0.3097 -0.2218 -0.2392
 1311HOH     H1 3953   3.405   1.671   0.543  0.7047 -0.5740  0.3254
 1311HOH     H2 3954   3.323   1.687   0.669  0.2120 -0.1845 -0.0381
 1312HOH      O 3955   3.876   3.027   0.277  0.4254  0.0586 -0.0229
 1312HOH     H1 3956   3.900   2.936   0.296  1.8744  0.1237 -1.1855
 1312HOH     H2 3957   3.783   3.032   0.297  0.5669 -1.2909  1.3877
 1313HOH      O 3958   3.846   2.305   3.820 -0.3404 -0.3602  0.2514
 1313HOH     H1 3959   3.819   2.349   3.739 -0.1316  0.2081  0.4807
 1313HOH     H2 3960   3.913   2.362   3.857  0.2645 -1.1006  0.3425
 1314HOH      O 3961   3.322   3.493   2.712 -0.3174  0.1793  0.5939
 1314HOH     H1 3962   3.231   3.498   2.682 -0.0665  0.0862 -0.2232
 1314HOH     H2 3963   3.358   3.416   2.668 -0.0026 -0.1578  1.3963
 1315HOH      O 3964   2.630   1.210   0.336  0.1005  0.3024 -0.0135
 1315HOH     H1 3965   2.717   1.193   0.370  0.1694  0.7169  0.0301
 1315HOH     H2 3966   2.571   1.159   0.392  0.3298 -0.1820 -0.2042
 1316HOH      O 3967   1.684   3.779   2.466 -0.3359  0.4953  0.0893
 1316HOH     H1 3968   1.661   3.865   2.430 -0.9081  0.5722  0.6009
 1316HOH     H2 3969   1.657   3.717   2.399  1.6624  0.7290 -1.0874
 1317HOH      O 3970   2.008   0.465   2.521 -0.1760  0.9926 -0.8196
 1317HOH     H1 3971   2.041   0.552   2.497  0.7736  0.8610 -0.0999
 1317HOH     H2 3972   1.988   0.472   2.614  2.5762 -0.2179  0.0488
 1318HOH      O 3973   3.323   2.409   1.155 -0.5613 -0.7205 -0.5281
 1318HOH     H1 3974   3.236   2.374   1.174 -0.7135 -0.6148 -0.9908
 1318HOH     H2 3975   3.374   2.332   1.129 -0.5132 -0.7831 -0.2531
 1319HOH      O 3976   1.355   0.048   3.174 -0.2214  0.0969  0.5475
 1319HOH     H1 3977   1.265   0.015   3.183 -0.7516  1.6054  1.9704
 1319HOH     H2 3978   1.344   0.136   3.138  0.9139 -0.3105 -0.9978
 1320HOH      O 3979   3.724   1.728   3.609 -0.4147  0.5772  0.4076
 1320HOH     H1 3980   3.713   1.784   3.532 -0.8555 -0.0657 -0.0134
 1320HOH     H2 3981   3.810   1.752   3.645  0.0267  0.5332 -0.5744
 1321HOH      O 3982   0.581   3.451   1.344  0.0187 -0.1928  0.0757
 1321HOH     H1 3983   0.552   3.528   1.392 -0.2509 -0.3569  0.1792
 1321HOH     H2 3984   0.676   3.461   1.338  0.1447 -0.4433  1.1513
 1322HOH      O 3985   1.428   0.514   1.821 -0.0055 -0.5850  0.0467
 1322HOH     H1 3986   1.369   0.588   1.836 -0.1519 -0.5855 -0.4977
 1322HOH     H2 3987   1.495   0.522   1.890 -1.0070 -0.9824  1.1389
 1323HOH      O 3988   1.172   1.774   0.950  0.1934 -0.4222  0.2169
 1323HOH     H1 3989   1.243   1.724   0.989 -0.2251 -0.8291  0.4800
 1323HOH     H2 3990   1.155   1.844   1.013 -0.0679 -0.7130  0.4786
 1324HOH      O 3991   0.083   0.924   0.253  0.1889  0.3419  0.4817
 1324HOH     H1 3992   0.006   0.928   0.196  0.0574 -0.1025  0.6149
 1324HOH     H2 3993   0.047   0.903   0.340  0.5426 -1.5662  0.2484
 1325HOH      O 3994   3.638   3.597   2.392 -0.3168  0.4774 -0.4859
 1325HOH     H1 3995   3.672   3.685   2.376 -0.6752  0.7911  0.3848
 1325HOH     H2 3996   3.555   3.611   2.438 -0.4213 -0.3144 -0.4096
 1326HOH      O 3997   2.262   2.936   3.840  0.3900 -0.8075  0.0985
 1326HOH     H1 3998   2.272   2.993   3.764  0.1582 -0.5972  0.2246
 1326HOH     H2 3999   2.241   2.995   3.912  0.5154 -1.0146  0.3099
 1327HOH      O 4000   3.732   1.642   1.492 -0.2638  0.2784  0.7164
 1327HOH     H1 4001   3.799   1.658   1.426 -1.4729  1.4338 -0.3387
 1327HOH     H2 4002   3.741   1.549   1.514  1.1180  0.2096  0.0299
 1328HOH      O 4003   2.248   2.389   0.807 -0.3154 -0.4326 -0.2342
 1328HOH     H1 4004   2.306   2.451   0.763  0.0983 -0.8348 -0.2663
 1328HOH     H2 4005   2.167   2.438   0.821  0.0629  0.1666 -0.0994
 1329HOH      O 4006   1.293   3.777   1.560  0.4010 -0.2978  0.3298
 1329HOH     H1 4007   1.315   3.778   1.467 -0.5295 -0.7359  0.0791
 1329HOH     H2 4008   1.338   3.853   1.596  1.1548 -0.3761 -0.3801
 1330HOH      O 4009   3.596   2.803   0.795 -0.3652  0.8934  0.2570
 1330HOH     H1 4010   3.559   2.749   0.864 -1.1041  0.1270 -0.6839
 1330HOH     H2 4011   3.544   2.884   0.797 -0.7733  0.6374  0.2375
 1331HOH      O 4012   1.332   2.535   2.993 -0.1975  0.6087  0.0194
 1331HOH     H1 4013   1.350   2.613   2.941 -0.3099  1.0243  0.5861
 1331HOH     H2 4014   1.398   2.472   2.965 -0.5646  0.6356 -0.9864
 1332HOH      O 4015   2.697   3.289   1.687  0.0391 -0.2082 -0.3037
 1332HOH     H1 4016   2.712   3.321   1.598  0.4906 -0.6773 -0.4074
 1332HOH     H2 4017   2.634   3.218   1.677 -0.4311  0.1806 -0.1595
 1333HOH      O 4018   1.149   3.796   2.249  0.1434 -0.3291  0.3409
 1333HOH     H1 4019   1.224   3.791   2.308 -0.2106  0.7487  0.9311
 1333HOH     H2 4020   1.096   3.719   2.270  1.2369 -1.3551 -0.3824
 1334HOH      O 4021   1.268   2.817   2.232  0.0587 -0.2812 -0.4239
 1334HOH     H1 4022   1.346   2.818   2.287 -0.5550 -0.1250  0.4888
 1334HOH     H2 4023   1.250   2.910   2.215 -1.0004 -0.1391  1.0478
 1335HOH      O 4024   3.342   3.810   2.732  0.1495  0.4452 -0.0103
 1335HOH     H1 4025   3.369   3.814   2.824  0.0607 -1.6332  0.2000
 1335HOH     H2 4026   3.421   3.833   2.683  0.8208 -0.3776  0.6218
 1336HOH      O 4027   2.193   3.602   2.881  1.0286  0.8513  0.3460
 1336HOH     H1 4028   2.153   3.680   2.841  0.5757  0.1058 -0.7670
 1336HOH     H2 4029   2.194   3.621   2.974 -0.4877  1.5894  0.2837
 1337HOH      O 4030   1.821   2.220   2.856 -0.3051 -0.0171 -0.1696
 1337HOH     H1 4031   1.834   2.140   2.907 -0.0437  0.2149  0.1370
 1337HOH     H2 4032   1.744   2.203   2.803  0.4581 -0.9692 -1.0595
 1338HOH      O 4033   0.038   0.137   3.445  0.2925  0.9157 -0.1967
 1338HOH     H1 4034   0.071   0.066   3.500  0.0582 -0.0425 -1.2400
 1338HOH     H2 4035  -0.049   0.156   3.480 -0.0073  0.0574 -0.4421
 1339HOH      O 4036   3.078   1.380   2.075 -0.0898 -0.2301  0.7084
 1339HOH     H1 4037   3.117   1.302   2.036 -0.3797 -0.7097  1.3307
 1339HOH     H2 4038   3.152   1.436   2.098  0.2325 -0.9372  1.4860
 1340HOH      O 4039   1.803   3.810   3.108 -0.6134  0.8705  0.3547
 1340HOH     H1 4040   1.710   3.825   3.094 -0.4525  1.2239 -0.4439
 1340HOH     H2 4041   1.813   3.714   3.103 -0.7492  0.8902 -1.0046
 1341HOH      O 4042   1.413   2.375   0.014  0.4265  0.2265 -0.2697
 1341HOH     H1 4043   1.459   2.305  -0.034  2.1969  0.2692  1.1443
 1341HOH     H2 4044   1.349   2.328   0.067 -0.0348 -0.0385 -1.0271
 1342HOH      O 4045   3.145   1.917   1.153  0.2896  0.5898 -0.6811
 1342HOH     H1 4046   3.060   1.954   1.127 -0.2646  0.2985  0.5593
 1342HOH     H2 4047   3.195   1.991   1.187 -0.0649  0.5455 -0.0277
 1343HOH      O 4048   1.421   2.466   0.845 -0.8677  0.1196  0.0113
 1343HOH     H1 4049   1.379   2.539   0.890  1.0552  0.7462  1.0452
 1343HOH     H2 4050   1.492   2.507   0.795  0.0564 -0.9852  0.3367
 1344HOH      O 4051   1.272   0.574   3.177 -1.1844 -0.1950  0.3641
 1344HOH     H1 4052   1.224   0.614   3.250 -0.3571  0.3865  0.6105
 1344HOH     H2 4053   1.261   0.635   3.104 -0.7638 -0.0165  0.4453
 1345HOH      O 4054   0.991   1.287   2.467  0.5937  0.4881  0.0047
 1345HOH     H1 4055   0.980   1.263   2.375  0.7558 -0.5398  0.2286
 1345HOH     H2 4056   1.080   1.260   2.489  0.4308  0.3787  0.5589
 1346HOH      O 4057   2.686   2.818   3.001 -0.2091  0.5188 -0.0718
 1346HOH     H1 4058   2.659   2.884   3.065  0.8140  1.1955 -0.2847
 1346HOH     H2 4059   2.686   2.865   2.918  1.0962  0.4502 -0.1456
 1347HOH      O 4060   3.183   3.360   0.761 -0.4229 -0.5128  0.0851
 1347HOH     H1 4061   3.097   3.322   0.742 -0.3622 -0.4303 -0.3793
 1347HOH     H2 4062   3.196   3.425   0.691  0.2011 -0.8292 -0.1043
 1348HOH      O 4063   2.192   1.759   1.007  0.1939 -0.1317  0.0607
 1348HOH     H1 4064   2.101   1.784   1.000 -0.1041 -0.9767  0.5795
 1348HOH     H2 4065   2.236   1.836   1.043 -0.5729 -0.1553  1.1321
 1349HOH      O 4066   3.317   3.087   3.865  0.3240  0.6135 -0.0382
 1349HOH     H1 4067   3.288   3.022   3.802 -0.8774 -0.0506  1.0951
 1349HOH     H2 4068   3.408   3.105   3.842 -0.0291  0.4018 -1.8887
 1350HOH      O 4069   1.818   3.432   0.265  0.9471  0.2133  0.4785
 1350HOH     H1 4070   1.877   3.360   0.286 -0.3951 -1.3350 -0.5486
 1350HOH     H2 4071   1.735   3.408   0.307  0.1876  0.5945 -0.6834
 1351HOH      O 4072   2.404   0.730   0.606  0.3506 -0.5056 -0.5474
 1351HOH     H1 4073   2.344   0.753   0.677  0.7021  0.6396 -0.5819
 1351HOH     H2 4074   2.353   0.747   0.526  0.7526  0.7747 -0.5851
 1352HOH      O 4075   3.077   0.886   0.572  0.3099 -0.4531 -0.1623
 1352HOH     H1 4076   3.030   0.922   0.496  0.4288 -0.4249 -0.2230
 1352HOH     H2 4077   3.116   0.963   0.614 -0.2784 -0.3883  0.2927
 1353HOH      O 4078   2.067   0.559   0.677 -0.4311  0.1504 -0.1713
 1353HOH     H1 4079   1.981   0.554   0.635 -0.2980  0.1393 -0.4466
 1353HOH     H2 4080   2.075   0.477   0.726 -0.7560  0.3403  0.2080
 1354HOH      O 4081   0.014   2.431   0.670  0.2300  0.0929 -0.2889
 1354HOH     H1 4082   0.077   2.476   0.727 -0.8350  0.5243  0.6198
 1354HOH     H2 4083  -0.072   2.456   0.704 -0.4748  0.0141 -1.8511
 1355HOH      O 4084   2.184   1.010   1.692  0.0107  0.4800  0.1933
 1355HOH     H1 4085   2.194   1.001   1.597 -1.0121  0.3072  0.0743
 1355HOH     H2 4086   2.127   1.087   1.703  0.5305  0.8068  0.7014
 1356HOH      O 4087   0.040   0.604   0.439 -1.0726 -0.6235  0.1458
 1356HOH     H1 4088   0.115   0.557   0.401 -0.5055  0.4654 -0.1577
 1356HOH     H2 4089  -0.018   0.619   0.365 -1.2442 -0.8183  0.2390
 1357HOH      O 4090   0.627   0.251   0.832 -0.5145  0.9394  0.0397
 1357HOH     H1 4091   0.685   0.176   0.818 -1.2693  0.3967 -0.2927
 1357HOH     H2 4092   0.685   0.320   0.864  0.1856  0.1855  0.4677
 1358HOH      O 4093   3.925   0.842   3.162 -0.0112  0.3846 -0.4179
 1358HOH     H1 4094   4.013   0.821   3.130 -0.5093 -0.3199 -1.4238
 1358HOH     H2 4095   3.875   0.861   3.084 -1.3807 -1.7002 -0.2273
 1359HOH      O 4096   2.782   1.206   3.338  0.1847  0.1619  0.4129
 1359HOH     H1 4097   2.781   1.301   3.350 -1.0107  0.2953 -0.3817
 1359HOH     H2 4098   2.861   1.188   3.288  0.3044  0.7747  0.3722
 1360HOH      O 4099   2.140   1.049   2.281 -0.3365  0.2324 -0.0462
 1360HOH     H1 4100   2.214   1.093   2.323 -0.4128  0.7038 -0.3855
 1360HOH     H2 4101   2.166   1.040   2.189 -1.0028  1.1537 -0.3575
 1361HOH      O 4102   3.909   0.872   2.057 -0.4156  0.6445  0.2501
 1361HOH     H1 4103   3.959   0.905   2.132 -0.9547  0.1497  0.8521
 1361HOH     H2 4104   3.856   0.946   2.029 -0.8874  0.5936  0.9579
 1362HOH      O 4105   0.294   1.883   3.752 -0.2180 -0.5178 -0.6848
 1362HOH     H1 4106   0.228   1.936   3.798  0.2556  0.0397 -0.6268
 1362HOH     H2 4107   0.326   1.940   3.682  0.9148 -0.3803 -0.1010
 1363HOH      O 4108   0.741   0.147   2.499  0.5225 -0.0641 -0.2211
 1363HOH     H1 4109   0.763   0.181   2.586  1.4957  0.1575 -0.5239
 1363HOH     H2 4110   0.796   0.069   2.489  0.2061 -0.2541 -0.5313
 1364HOH      O 4111   0.269   3.715   3.818 -0.8850 -0.4725  0.1579
 1364HOH     H1 4112   0.302   3.791   3.770 -0.4896 -0.0680  1.0311
 1364HOH     H2 4113   0.264   3.645   3.752  0.5944 -0.2287 -0.2818
 1365HOH      O 4114   0.784   3.069   1.191 -0.1272  0.5163  0.3491
 1365HOH     H1 4115   0.801   3.085   1.098 -1.4362  0.0925 -0.0154
 1365HOH     H2 4116   0.855   3.113   1.237  0.2887  1.1660 -0.8375
 1366HOH      O 4117   1.562   0.043   2.905  0.1836 -0.0872  0.5894
 1366HOH     H1 4118   1.563   0.090   2.822 -0.0262 -0.6858  0.2382
 1366HOH     H2 4119   1.542   0.110   2.970 -0.9948  0.1785  0.0093
 1367HOH      O 4120   1.704   1.543   2.113 -0.0434 -0.3307  0.1710
 1367HOH     H1 4121   1.749   1.594   2.180  1.4856 -0.5841 -0.5773
 1367HOH     H2 4122   1.685   1.459   2.155 -0.8898  0.1726  0.8423
 1368HOH      O 4123   2.357   2.193   1.690  0.0738  0.5156 -0.2024
 1368HOH     H1 4124   2.401   2.171   1.772  0.0077 -1.2896 -0.5687
 1368HOH     H2 4125   2.421   2.172   1.621 -0.7662 -0.7601 -0.6766
 1369HOH      O 4126   2.552   1.431   1.087  0.1222 -0.1405  0.3005
 1369HOH     H1 4127   2.501   1.416   1.167  1.0914 -0.9384  0.8102
 1369HOH     H2 4128   2.488   1.425   1.017 -0.6098 -0.3555  0.9543
 1370HOH      O 4129   0.982   2.777   1.567 -0.0578 -1.0114  0.1964
 1370HOH     H1 4130   0.903   2.768   1.513 -0.4621 -0.6756  0.7214
 1370HOH     H2 4131   0.988   2.694   1.614 -0.5508 -0.7499  0.7413
 1371HOH      O 4132   3.792   1.521   2.278 -0.5045  0.1006 -0.2029
 1371HOH     H1 4133   3.832   1.443   2.317  0.2124 -0.4058 -1.7714
 1371HOH     H2 4134   3.701   1.497   2.264 -0.8222  0.3399  1.1272
 1372HOH      O 4135   1.163   2.239   2.687 -0.3800  0.3206  0.4761
 1372HOH     H1 4136   1.169   2.204   2.598 -3.3540  0.0522  0.1778
 1372HOH     H2 4137   1.211   2.175   2.740  0.6484 -0.0473 -0.7763
 1373HOH      O 4138   3.132   0.483   2.592  0.5523  0.1462  0.1580
 1373HOH     H1 4139   3.161   0.404   2.547  0.9101  0.6935 -0.6279
 1373HOH     H2 4140   3.099   0.539   2.522 -2.2213 -0.2679  0.8960
 1374HOH      O 4141   0.357   3.315   2.849 -0.4448  0.3860 -0.1290
 1374HOH     H1 4142   0.269   3.344   2.873 -0.1862  1.0659  0.0400
 1374HOH     H2 4143   0.350   3.291   2.757 -1.0298 -0.5345  0.1191
 1375HOH      O 4144   1.448   2.060   0.264  0.0719  0.3230  0.1724
 1375HOH     H1 4145   1.405   1.999   0.323 -0.5674  0.7806  0.2009
 1375HOH     H2 4146   1.521   2.096   0.315  0.3429 -0.2623  0.2145
 1376HOH      O 4147   2.165   3.859   1.954 -0.4158  0.3477 -0.0503
 1376HOH     H1 4148   2.119   3.901   1.881 -0.5212 -0.0165 -0.1976
 1376HOH     H2 4149   2.124   3.896   2.032 -0.4167  0.6159 -0.1737
 1377HOH      O 4150   3.486   2.602   1.830 -0.4320 -0.0961 -0.0838
 1377HOH     H1 4151   3.549   2.579   1.762  0.4159  1.1270  0.2135
 1377HOH     H2 4152   3.400   2.589   1.788 -0.0092 -1.3484 -0.6557
 1378HOH      O 4153   2.592   0.139   3.645 -0.3402  0.6440 -0.2083
 1378HOH     H1 4154   2.641   0.095   3.576 -0.4565 -0.2582  0.2549
 1378HOH     H2 4155   2.644   0.127   3.724 -0.8583  0.4556  0.1179
 1379HOH      O 4156   0.637   1.509   1.722  0.3363 -0.2168 -0.4945
 1379HOH     H1 4157   0.604   1.419   1.719 -0.0354 -0.0742 -0.8496
 1379HOH     H2 4158   0.583   1.552   1.787  1.3420 -0.5540  0.6377
 1380HOH      O 4159   2.083   2.979   0.218  0.5518 -0.3038 -0.0648
 1380HOH     H1 4160   2.131   3.028   0.150 -1.3025  1.6319 -0.1720
 1380HOH     H2 4161   2.013   2.935   0.170 -0.4664  0.6607  0.4634
 1381HOH      O 4162   3.050   0.027   1.730 -0.3768 -0.4050 -0.0695
 1381HOH     H1 4163   2.985  -0.021   1.783 -1.3488  0.4493 -0.4180
 1381HOH     H2 4164   3.000   0.099   1.692  1.1099  1.3368  0.9662
 1382HOH      O 4165   0.052   0.155   1.491  0.3632  0.4047  0.3666
 1382HOH     H1 4166   0.032   0.156   1.584  0.0064  0.4647  0.2904
 1382HOH     H2 4167   0.007   0.078   1.457  1.0607 -0.0204  0.3597
 1383HOH      O 4168   2.480   1.682   3.838 -0.4711 -0.5184 -1.0627
 1383HOH     H1 4169   2.488   1.688   3.743 -0.8981 -0.1098 -1.0829
 1383HOH     H2 4170   2.437   1.764   3.864  0.9620  0.0940 -0.3456
 1384HOH      O 4171   0.119   3.038   1.095  0.0837  0.6456  0.3588
 1384HOH     H1 4172   0.194   3.018   1.152 -0.0416 -0.6527  0.1303
 1384HOH     H2 4173   0.097   3.129   1.116  1.2679  0.8432  0.9435
 1385HOH      O 4174   0.873   0.127   0.455  0.4649 -0.2786  0.0699
 1385HOH     H1 4175   0.890   0.221   0.449  0.7070 -0.3496 -0.4923
 1385HOH     H2 4176   0.847   0.102   0.366 -0.5025 -0.5811  0.4174
 1386HOH      O 4177   2.428   3.579   2.797  0.8966 -0.2663 -0.0960
 1386HOH     H1 4178   2.335   3.580   2.820  1.1410 -0.7478  1.0691
 1386HOH     H2 4179   2.435   3.514   2.727  0.2950  0.1828 -0.5960
 1387HOH      O 4180   2.313   2.649   2.168 -0.4331 -0.2350  0.2194
 1387HOH     H1 4181   2.259   2.695   2.104 -0.6166  0.3051  0.7454
 1387HOH     H2 4182   2.275   2.672   2.253 -0.0180 -0.7003  0.5422
 1388HOH      O 4183   2.174   0.270   3.945  0.2343  0.3256  0.5192
 1388HOH     H1 4184   2.118   0.347   3.951  0.4713  0.5947 -0.4284
 1388HOH     H2 4185   2.208   0.272   3.856  1.2837 -0.1508  0.8766
 1389HOH      O 4186   2.218   3.242   1.393 -0.2094 -0.6083  0.0852
 1389HOH     H1 4187   2.283   3.176   1.371 -0.4664 -0.5090 -1.0680
 1389HOH     H2 4188   2.269   3.321   1.410  0.0271 -0.8151  0.3588
 1390HOH      O 4189   2.312   3.615   2.137  0.0069 -0.6712  0.4063
 1390HOH     H1 4190   2.271   3.690   2.178  0.2969 -0.7059  0.7760
 1390HOH     H2 4191   2.406   3.634   2.140  0.0332 -0.0005 -1.5584
 1391HOH      O 4192   0.452   0.557   0.023 -0.5226 -0.4249  0.9007
 1391HOH     H1 4193   0.506   0.517   0.091  0.4664  0.7496  0.8763
 1391HOH     H2 4194   0.428   0.642   0.059 -0.2903  0.0705 -0.0433
 1392HOH      O 4195   2.685   2.413   1.626 -0.7596 -0.8437 -0.7873
 1392HOH     H1 4196   2.739   2.334   1.628  1.2571  0.3857  0.0416
 1392HOH     H2 4197   2.691   2.448   1.716 -1.0492  0.5240 -1.2467
 1393HOH      O 4198   2.134   1.675   1.671  0.1831 -0.8931  0.8943
 1393HOH     H1 4199   2.127   1.754   1.724  0.8233 -0.1000 -0.1153
 1393HOH     H2 4200   2.049   1.633   1.678 -0.3218  0.1049  1.1521
 1394HOH      O 4201   2.456   3.074   0.488  0.2356 -0.2922  0.3879
 1394HOH     H1 4202   2.458   2.978   0.480  0.7139 -0.2626  0.0691
 1394HOH     H2 4203   2.548   3.100   0.487  0.0965  0.2311 -0.4083
 1395HOH      O 4204   0.951   1.136   0.742  0.6617  0.1694 -0.1727
 1395HOH     H1 4205   1.001   1.055   0.731 -0.2441 -0.5585  0.6745
 1395HOH     H2 4206   0.895   1.141   0.664  0.2112 -0.4241  0.1019
 1396HOH      O 4207   2.653   2.988   2.761 -0.5863  0.7066  0.1892
 1396HOH     H1 4208   2.735   3.000   2.714 -0.8635 -0.3872 -0.6526
 1396HOH     H2 4209   2.616   3.076   2.767  0.4461  1.1684  0.2564
 1397HOH      O 4210   1.054   3.184   2.946  0.1792 -0.5941 -0.1543
 1397HOH     H1 4211   0.984   3.246   2.925 -0.4390 -1.4640 -0.8009
 1397HOH     H2 4212   1.017   3.127   3.014  0.3480 -0.9075 -0.3208
 1398HOH      O 4213   3.354   2.170   3.678  0.6179 -0.2560  0.1360
 1398HOH     H1 4214   3.321   2.178   3.768  0.6777  0.6152  0.1010
 1398HOH     H2 4215   3.449   2.185   3.686  0.5169  0.6102 -0.1522
 1399HOH      O 4216   0.887   1.380   0.442 -0.2299  0.1548 -0.7670
 1399HOH     H1 4217   0.971   1.378   0.488  0.1436  0.3443 -1.4029
 1399HOH     H2 4218   0.829   1.325   0.495 -0.3036  1.5617  0.7663
 1400HOH      O 4219   0.187   1.106   2.602 -0.3665 -0.2453  0.0560
 1400HOH     H1 4220   0.244   1.134   2.673  0.6069  0.5629 -0.9656
 1400HOH     H2 4221   0.215   1.158   2.526 -2.0043 -0.3298 -0.7024
 1401HOH      O 4222   1.093   3.579   1.211  0.1155 -0.3440 -0.9242
 1401HOH     H1 4223   1.169   3.622   1.248 -0.5045 -0.6378  0.9145
 1401HOH     H2 4224   1.071   3.631   1.134  1.6057  0.2821 -0.9916
 1402HOH      O 4225   1.424   0.735   0.317 -0.1708 -0.1194  0.0759
 1402HOH     H1 4226   1.512   0.705   0.339  0.0299 -0.5704 -1.1980
 1402HOH     H2 4227   1.436   0.794   0.243 -0.9296 -0.0461 -0.0049
 1403HOH      O 4228   1.995   0.019   3.060 -0.9132  0.2534  0.4227
 1403HOH     H1 4229   1.970   0.101   3.102 -1.3030  0.3012  0.1183
 1403HOH     H2 4230   1.924  -0.041   3.082 -1.5643  0.5064 -0.8037
 1404HOH      O 4231   0.645   2.748   0.792 -0.3785 -0.7614 -0.1837
 1404HOH     H1 4232   0.558   2.717   0.768 -0.4601 -1.1085  0.5003
 1404HOH     H2 4233   0.663   2.705   0.876 -0.5536  1.1058  0.9294
 1405HOH      O 4234   3.679   2.507   1.625 -0.6729 -0.9545 -0.3242
 1405HOH     H1 4235   3.671   2.573   1.557  0.6413 -0.8967 -0.4616
 1405HOH     H2 4236   3.763   2.525   1.667 -0.6619 -2.0255  0.1893
 1406HOH      O 4237   0.491   2.153   0.148 -0.6096 -0.0416  1.2179
 1406HOH     H1 4238   0.494   2.093   0.073  0.9180  2.0047 -0.6398
 1406HOH     H2 4239   0.400   2.181   0.153 -0.6279  0.4942 -0.6699
 1407HOH      O 4240   2.097   3.382   3.964  0.6484  0.6208  1.0103
 1407HOH     H1 4241   2.167   3.445   3.944  1.2300 -0.2558  0.0680
 1407HOH     H2 4242   2.041   3.384   3.886  0.8136 -0.1662  0.8525
 1408HOH      O 4243   0.057   1.925   0.216 -0.7446 -0.2582 -0.1457
 1408HOH     H1 4244   0.097   1.966   0.139 -0.5216 -0.7085 -0.2742
 1408HOH     H2 4245   0.022   1.999   0.266 -0.5308  0.0754 -0.4728
 1409HOH      O 4246   2.536   1.429   0.231 -0.5606  0.0223 -0.4747
 1409HOH     H1 4247   2.576   1.351   0.269  0.6836  1.1029  0.6387
 1409HOH     H2 4248   2.451   1.399   0.200 -0.1582 -1.7551 -0.0855
 1410HOH      O 4249   0.937   1.806   1.501  0.6019 -0.0957 -0.5002
 1410HOH     H1 4250   0.935   1.838   1.411 -0.8316  0.5541 -0.2952
 1410HOH     H2 4251   0.899   1.718   1.495  0.1394  0.0964 -0.5080
 1411HOH      O 4252   2.396   0.799   3.701 -0.1009 -0.7664  0.3625
 1411HOH     H1 4253   2.413   0.845   3.783  0.5591 -0.2234 -0.0459
 1411HOH     H2 4254   2.319   0.843   3.665  0.4914  0.0470  0.0014
 1412HOH      O 4255   2.200   3.402   2.471 -0.0190 -0.1680 -0.1743
 1412HOH     H1 4256   2.187   3.347   2.394 -0.2461 -0.3819  0.0129
 1412HOH     H2 4257   2.172   3.489   2.443 -0.0337 -0.2287 -0.3539
 1413HOH      O 4258   0.552   0.787   3.117 -0.3345 -0.1517  0.1929
 1413HOH     H1 4259   0.639   0.750   3.102 -0.3674  0.1634 -1.0851
 1413HOH     H2 4260   0.492   0.715   3.099 -0.3726 -0.5085  1.5544
 1414HOH      O 4261   3.279   0.029   1.025 -0.1240 -0.3274 -0.1421
 1414HOH     H1 4262   3.210  -0.006   1.081 -0.3262 -0.6296 -0.5682
 1414HOH     H2 4263   3.261  -0.008   0.939  0.6356 -0.5059 -0.2392
 1415HOH      O 4264   0.398   1.144   2.755 -0.0378 -0.0834  0.4577
 1415HOH     H1 4265   0.410   1.208   2.825  0.5384  0.6843 -0.2916
 1415HOH     H2 4266   0.449   1.068   2.783  0.6472  0.4149  0.6400
 1416HOH      O 4267   0.104   3.153   1.871 -0.8010  0.0528 -0.2503
 1416HOH     H1 4268   0.105   3.248   1.883 -0.0261  0.0073  0.2034
 1416HOH     H2 4269   0.024   3.123   1.912 -0.3323  0.3741  0.9693
 1417HOH      O 4270   1.760   2.419   0.350 -0.1711 -0.5703 -0.5606
 1417HOH     H1 4271   1.803   2.464   0.423 -0.2527 -0.4302 -0.5990
 1417HOH     H2 4272   1.784   2.470   0.273 -0.8650 -0.1505 -0.5190
 1418HOH      O 4273   0.776   0.152   1.112  0.6557  0.6888 -0.5488
 1418HOH     H1 4274   0.857   0.198   1.089  0.2977  1.6400 -0.0083
 1418HOH     H2 4275   0.722   0.219   1.154  0.0819 -0.2350  0.2443
 1419HOH      O 4276   0.658   0.362   3.212 -0.3803  0.0537 -0.0239
 1419HOH     H1 4277   0.612   0.377   3.294  0.7474  1.3727  0.4453
 1419HOH     H2 4278   0.703   0.278   3.226 -0.6308 -0.0063  0.4913
 1420HOH      O 4279   3.826   0.992   3.755 -0.0459  0.4359  0.6534
 1420HOH     H1 4280   3.802   1.047   3.680  0.2650  0.3895  0.5187
 1420HOH     H2 4281   3.887   0.928   3.720  0.3184  0.5844  0.9982
 1421HOH      O 4282   3.526   1.038   2.473  0.2284 -0.1502  0.0385
 1421HOH     H1 4283   3.591   0.994   2.528  0.6386  0.4217  0.0191
 1421HOH     H2 4284   3.468   0.967   2.445  0.6389 -0.6200  0.3341
 1422HOH      O 4285   2.200   3.060   0.587 -0.6057 -0.4918 -0.0039
 1422HOH     H1 4286   2.204   3.129   0.654 -0.7050 -0.6044  0.1183
 1422HOH     H2 4287   2.266   3.086   0.523 -0.3912 -0.4706  0.2221
 1423HOH      O 4288   0.741   0.746   0.811  0.2012  0.4597  0.1398
 1423HOH     H1 4289   0.733   0.745   0.716  1.0247 -0.9006  0.0270
 1423HOH     H2 4290   0.656   0.776   0.842 -0.7242 -0.7507 -1.0123
 1424HOH      O 4291   3.283   2.883   0.099  0.5846 -0.1476 -0.3154
 1424HOH     H1 4292   3.371   2.909   0.128  0.6246 -0.5671 -0.0477
 1424HOH     H2 4293   3.285   2.893   0.004  0.5156  1.0648 -0.2260
 1425HOH      O 4294   0.174   0.670   2.012 -0.1096  0.0754 -0.0902
 1425HOH     H1 4295   0.252   0.714   2.044 -0.6673  0.6200  0.6012
 1425HOH     H2 4296   0.102   0.727   2.039 -0.7165 -0.0462 -1.2908
 1426HOH      O 4297   1.371   1.900   0.745  0.1368 -0.4103  0.2545
 1426HOH     H1 4298   1.329   1.976   0.705  1.0912 -0.5504 -1.1525
 1426HOH     H2 4299   1.300   1.841   0.767 -0.4919 -0.1001 -0.8293
 1427HOH      O 4300   1.744   2.433   3.655  0.5718 -0.4152 -0.2899
 1427HOH     H1 4301   1.663   2.392   3.625  0.2133  0.1755 -0.1703
 1427HOH     H2 4302   1.814   2.378   3.620  0.1223 -0.7852 -0.6216
 1428HOH      O 4303   0.375   3.492   2.061 -0.1801 -0.7174  0.2237
 1428HOH     H1 4304   0.424   3.434   2.003  0.0266 -0.6280  0.3081
 1428HOH     H2 4305   0.295   3.512   2.013  0.2687 -0.1356 -0.3082
 1429HOH      O 4306   3.766   2.157   1.109 -0.1959 -0.6157  0.1046
 1429HOH     H1 4307   3.682   2.187   1.074 -0.2331 -0.9816 -0.1273
 1429HOH     H2 4308   3.758   2.169   1.204 -0.2247  0.0570  0.0307
 1430HOH      O 4309   3.112   0.299   3.144  0.1901 -0.1652 -0.4255
 1430HOH     H1 4310   3.124   0.291   3.239  0.9923  0.5115 -0.4459
 1430HOH     H2 4311   3.018   0.289   3.131  0.1882 -1.5935  0.2833
 1431HOH      O 4312   3.633   3.026   3.549 -0.2281 -0.0915  1.0704
 1431HOH     H1 4313   3.724   3.002   3.563 -0.0413  0.3817  0.7097
 1431HOH     H2 4314   3.584   2.946   3.567  0.4043 -1.0707 -0.9617
 1432HOH      O 4315   0.853   3.220   2.024  0.4406  0.7109  0.0605
 1432HOH     H1 4316   0.917   3.178   2.081 -0.9990 -0.2639  1.1065
 1432HOH     H2 4317   0.844   3.160   1.949 -0.1261  0.1515  0.5492
 1433HOH      O 4318   3.179   1.305   1.202 -0.4994  0.9600  0.0660
 1433HOH     H1 4319   3.260   1.256   1.190 -1.2407 -0.7058  1.1922
 1433HOH     H2 4320   3.126   1.283   1.126 -1.0061 -0.4964  0.7796
 1434HOH      O 4321   1.259   0.736   1.836  0.7419 -0.0208 -0.1949
 1434HOH     H1 4322   1.300   0.819   1.813  0.3049  0.1914 -0.2290
 1434HOH     H2 4323   1.178   0.761   1.882  0.2628 -0.4137 -0.7989
 1435HOH      O 4324   3.242   0.038   2.421 -0.6935 -0.0995  0.2418
 1435HOH     H1 4325   3.158   0.037   2.374 -0.7084 -1.2251  0.2309
 1435HOH     H2 4326   3.238  -0.039   2.478 -0.0342  0.3557  0.9467
 1436HOH      O 4327   2.876   0.843   1.248 -0.0941  0.0122  0.1976
 1436HOH     H1 4328   2.873   0.938   1.256  0.4421  0.1867 -1.0951
 1436HOH     H2 4329   2.792   0.820   1.207  0.0596  0.0328 -0.1387
 1437HOH      O 4330   0.430   1.253   2.169 -0.3907 -0.1241 -0.5997
 1437HOH     H1 4331   0.376   1.244   2.248 -1.3140 -0.4213 -1.2355
 1437HOH     H2 4332   0.418   1.344   2.142 -0.0942 -0.0292 -0.4234
 1438HOH      O 4333   3.440   1.920   1.359 -0.0790 -0.0452  0.4798
 1438HOH     H1 4334   3.518   1.936   1.306  0.2100 -1.4653  0.4058
 1438HOH     H2 4335   3.474   1.888   1.442 -0.5546 -0.5332  0.4992
 1439HOH      O 4336   3.401   3.400   1.590  0.4429  0.3131  0.5756
 1439HOH     H1 4337   3.414   3.494   1.599  0.2133  0.4477 -0.3363
 1439HOH     H2 4338   3.386   3.386   1.497  0.8821 -0.6838  0.6216
 1440HOH      O 4339   2.753   0.703   0.136  0.4165 -0.7855  0.3900
 1440HOH     H1 4340   2.756   0.647   0.059  0.3910 -0.9357  0.4976
 1440HOH     H2 4341   2.845   0.713   0.161  0.3854 -1.2743  0.7243
 1441HOH      O 4342   0.026   2.414   0.155 -0.2158 -0.0601  0.5010
 1441HOH     H1 4343   0.068   2.448   0.234  0.2158 -0.0511  0.2736
 1441HOH     H2 4344  -0.051   2.470   0.142  0.2507  0.5664  0.3675
 1442HOH      O 4345   1.936   2.662   3.476  0.0765 -0.4109 -0.5175
 1442HOH     H1 4346   1.883   2.590   3.512 -0.0063  0.5162  1.5132
 1442HOH     H2 4347   2.010   2.668   3.536  0.5738  0.5937 -1.1879
 1443HOH      O 4348   3.376   2.732   1.166  0.4618 -0.1772  0.0551
 1443HOH     H1 4349   3.335   2.805   1.212  1.3254  0.2072  0.2627
 1443HOH     H2 4350   3.313   2.661   1.172  0.1694  0.1377  1.0583
 1444HOH      O 4351   1.760   0.858   1.048  0.0606  0.6755 -0.3260
 1444HOH     H1 4352   1.666   0.867   1.065  0.0892  0.5887 -0.1207
 1444HOH     H2 4353   1.799   0.933   1.092  0.3235 -0.4531  1.5660
 1445HOH      O 4354   1.622   2.105   1.943 -0.0358  0.2536 -0.4844
 1445HOH     H1 4355   1.550   2.068   1.995 -0.6792  0.3396 -1.2803
 1445HOH     H2 4356   1.673   2.028   1.917  0.5053  0.2361  0.5353
 1446HOH      O 4357   1.861   0.420   1.250  0.4306  0.3658  0.5732
 1446HOH     H1 4358   1.928   0.468   1.201 -0.5204  0.8224 -0.3360
 1446HOH     H2 4359   1.801   0.487   1.282 -0.9454 -0.1222 -0.7505
 1447HOH      O 4360   1.888   2.978   1.920 -0.1868 -0.6517 -0.7575
 1447HOH     H1 4361   1.966   3.033   1.926 -0.9515  0.4156  0.3037
 1447HOH     H2 4362   1.829   3.027   1.861 -0.6418 -0.6237 -0.2918
 1448HOH      O 4363   1.923   1.453   2.805  0.6848 -0.3955  1.1029
 1448HOH     H1 4364   1.916   1.480   2.896 -0.5361  0.4186  0.8140
 1448HOH     H2 4365   1.916   1.358   2.808  0.3581 -0.3645  1.8466
 1449HOH      O 4366   2.399   0.335   0.213  0.2618 -0.2818 -0.3627
 1449HOH     H1 4367   2.305   0.324   0.199  0.2639  0.2618 -0.9421
 1449HOH     H2 4368   2.406   0.396   0.287  0.1308  0.1225 -0.6720
 1450HOH      O 4369   3.675   2.445   0.745  0.3121 -0.2821 -0.7183
 1450HOH     H1 4370   3.653   2.352   0.740 -1.2214  0.0079 -0.3441
 1450HOH     H2 4371   3.619   2.479   0.815  1.8927  0.6757  0.2059
 1451HOH      O 4372   2.274   2.887   3.440  0.2108 -0.2518 -0.7431
 1451HOH     H1 4373   2.335   2.933   3.498  0.3504 -1.5932  0.2779
 1451HOH     H2 4374   2.193   2.938   3.445  0.7619  0.6816 -0.8721
 1452HOH      O 4375   2.479   3.512   0.652 -0.3073 -0.3039  0.4747
 1452HOH     H1 4376   2.499   3.593   0.605  0.6586  0.4777  2.0562
 1452HOH     H2 4377   2.408   3.535   0.711  0.7262 -0.1927  1.7603
 1453HOH      O 4378   2.916   3.918   3.214  0.2383  0.0545 -0.2022
 1453HOH     H1 4379   2.906   3.906   3.120 -1.1738 -0.2692 -0.0603
 1453HOH     H2 4380   2.875   3.840   3.252 -0.6175  0.8776  0.6708
 1454HOH      O 4381   0.392   0.117   0.587  0.4458 -0.1053  0.6444
 1454HOH     H1 4382   0.440   0.197   0.610  1.1650 -0.4017  0.2603
 1454HOH     H2 4383   0.403   0.109   0.493 -0.2177 -0.2965  0.5718
 1455HOH      O 4384   2.299   2.846   1.284 -0.3570 -0.0876 -0.1183
 1455HOH     H1 4385   2.376   2.861   1.229 -0.0811  0.2787  0.3561
 1455HOH     H2 4386   2.322   2.883   1.369 -0.9765 -0.1695  0.0976
 1456HOH      O 4387   0.549   0.100   3.429  0.4419 -0.2219  0.3260
 1456HOH     H1 4388   0.610   0.163   3.469  0.1609  0.4512 -0.2736
 1456HOH     H2 4389   0.597   0.065   3.354  0.3958 -0.3236  0.3439
 1457HOH      O 4390   3.471   3.698   1.591  0.2813  0.5965 -0.1847
 1457HOH     H1 4391   3.513   3.758   1.530  0.0463  1.1536  0.1887
 1457HOH     H2 4392   3.387   3.738   1.611 -0.0797 -0.0832 -0.2665
 1458HOH      O 4393   1.175   1.449   0.268 -0.4965  0.6652  0.4176
 1458HOH     H1 4394   1.250   1.414   0.316 -0.3947  0.3147  0.0065
 1458HOH     H2 4395   1.138   1.515   0.327  0.0378  0.7313  0.6902
 1459HOH      O 4396   1.683   0.445   2.631 -0.0755  0.0994  0.4629
 1459HOH     H1 4397   1.710   0.529   2.594 -0.3003  0.2196  0.5700
 1459HOH     H2 4398   1.753   0.424   2.693  0.1584  0.0337  0.1806
 1460HOH      O 4399   2.813   0.366   3.557  0.1580  0.1600  0.3713
 1460HOH     H1 4400   2.784   0.310   3.486  1.0340 -0.1426  0.2218
 1460HOH     H2 4401   2.788   0.320   3.637  0.2352 -0.0950  0.2491
 1461HOH      O 4402   0.915   0.493   2.965 -0.3370  0.2457  0.2235
 1461HOH     H1 4403   0.968   0.416   2.986 -0.2789  0.4669  0.9409
 1461HOH     H2 4404   0.849   0.461   2.903  0.3614 -0.1280 -0.3552
 1462HOH      O 4405   0.272   0.030   2.606 -0.0182  0.5374  0.2159
 1462HOH     H1 4406   0.320   0.009   2.526 -1.1927  0.3962 -0.4929
 1462HOH     H2 4407   0.297   0.120   2.625  0.0033  0.7085 -0.5412
 1463HOH      O 4408   3.505   0.289   1.392 -0.1977  0.1772  0.3229
 1463HOH     H1 4409   3.448   0.287   1.469 -1.4986 -0.5506 -0.5932
 1463HOH     H2 4410   3.445   0.294   1.318  0.8935 -1.0576 -0.7417
 1464HOH      O 4411   2.899  -0.009   0.766 -0.2409 -0.1592  0.8992
 1464HOH     H1 4412   2.970   0.047   0.735 -0.0841 -0.5935  0.4577
 1464HOH     H2 4413   2.823   0.019   0.716 -0.5175  0.6400  1.7177
 1465HOH      O 4414   2.908   1.236   2.854  0.5270  0.0245  0.1037
 1465HOH     H1 4415   2.981   1.207   2.799  1.3694  0.7700  0.7582
 1465HOH     H2 4416   2.948   1.297   2.916 -0.5532 -0.0285  0.9097
 1466HOH      O 4417   1.190   3.811   3.673  0.0180  0.2085 -0.2498
 1466HOH     H1 4418   1.209   3.905   3.680  0.4289  0.0740  1.0508
 1466HOH     H2 4419   1.127   3.805   3.602 -0.3506  1.5312 -0.1046
 1467HOH      O 4420   3.727   2.304   1.366 -0.0930  0.0234 -0.2358
 1467HOH     H1 4421   3.650   2.359   1.353  0.7354  1.1335 -0.8368
 1467HOH     H2 4422   3.719   2.272   1.456 -1.0420  0.4347 -0.1517
 1468HOH      O 4423   3.375   2.638   2.629 -0.2626 -0.3508  0.0993
 1468HOH     H1 4424   3.287   2.644   2.591 -0.0829  0.9057 -0.2436
 1468HOH     H2 4425   3.416   2.564   2.584 -0.7127 -0.1182 -0.7520
 1469HOH      O 4426   3.173   1.897   0.264  0.2311 -0.3670  0.2596
 1469HOH     H1 4427   3.192   1.978   0.312  0.2652 -0.3947  0.2939
 1469HOH     H2 4428   3.098   1.859   0.309  0.4155 -0.5173  0.4460
 1470HOH      O 4429   2.706   1.928   0.229  0.5262  0.3732  0.2994
 1470HOH     H1 4430   2.610   1.931   0.230  0.4796  0.2070 -0.7641
 1470HOH     H2 4431   2.733   2.014   0.260  0.0241  0.5632  0.2283
 1471HOH      O 4432   0.927   1.358   1.357  0.1930 -0.6388 -0.3657
 1471HOH     H1 4433   0.872   1.418   1.408  0.9334  0.3245 -0.6621
 1471HOH     H2 4434   0.868   1.323   1.291 -0.1032  0.3531 -0.6617
 1472HOH      O 4435   1.752   0.568   1.880 -0.6730  0.3952  0.9347
 1472HOH     H1 4436   1.829   0.593   1.932  0.3483 -0.9231  0.1939
 1472HOH     H2 4437   1.692   0.530   1.943  0.7673 -1.7022  1.2548
 1473HOH      O 4438   1.229   0.307   1.601  0.7117  0.1698  0.0282
 1473HOH     H1 4439   1.171   0.382   1.617 -0.0834 -0.3635 -0.2438
 1473HOH     H2 4440   1.192   0.265   1.524  1.3026 -0.3662  0.0238
 1474HOH      O 4441   2.588   3.597   2.257  0.2573  0.5472  0.4935
 1474HOH     H1 4442   2.628   3.511   2.246  0.6094  0.4679  1.9993
 1474HOH     H2 4443   2.661   3.657   2.268  0.0169  1.0994 -0.6123
 1475HOH      O 4444   2.609   3.633   0.374  0.4302  0.6084  0.2742
 1475HOH     H1 4445   2.543   3.667   0.435  0.6383 -0.0655  0.9073
 1475HOH     H2 4446   2.560   3.573   0.318  0.4784  0.1314  0.7248
 1476HOH      O 4447   3.593   1.285   2.889  0.7198 -0.0607 -0.0345
 1476HOH     H1 4448   3.590   1.235   2.971  1.1659 -0.6370 -0.3597
 1476HOH     H2 4449   3.649   1.359   2.908  0.1781  0.2517  0.4098
 1477HOH      O 4450   0.930   0.334   0.979 -0.2415 -0.1531  0.2123
 1477HOH     H1 4451   0.881   0.402   0.932  0.3543 -0.1102 -0.3840
 1477HOH     H2 4452   1.015   0.374   0.997 -0.6678  0.0957  2.0345
 1478HOH      O 4453   0.536   3.869   0.236 -0.7838 -0.2010 -0.0469
 1478HOH     H1 4454   0.626   3.886   0.208 -0.5975 -1.3865 -0.2847
 1478HOH     H2 4455   0.500   3.812   0.167 -0.8357 -1.8872  1.2423
 1479HOH      O 4456   2.266   2.718   0.923  0.4794 -0.5437  0.9098
 1479HOH     H1 4457   2.268   2.807   0.956 -0.2685  0.2556 -0.9210
 1479HOH     H2 4458   2.200   2.673   0.976 -0.0858  0.3997  1.0422
 1480HOH      O 4459   1.256   2.217   0.189 -0.0629 -0.4587 -0.0272
 1480HOH     H1 4460   1.319   2.147   0.207  0.4539 -0.0906 -0.3823
 1480HOH     H2 4461   1.274   2.284   0.255  0.3402 -0.0844 -0.5063
 1481HOH      O 4462   2.088   2.250   0.464  0.1091 -0.2275  0.6188
 1481HOH     H1 4463   2.078   2.345   0.456 -0.4309 -0.3061  0.2543
 1481HOH     H2 4464   2.003   2.220   0.495 -0.7972 -0.8826 -2.0243
 1482HOH      O 4465   3.239   3.770   1.701  0.3665 -0.4281  0.6178
 1482HOH     H1 4466   3.181   3.695   1.688 -0.0203 -0.2424  1.1668
 1482HOH     H2 4467   3.183   3.847   1.688  1.0086 -0.1608 -1.1449
 1483HOH      O 4468   3.697   1.394   0.280 -0.7779  0.0815 -0.3056
 1483HOH     H1 4469   3.709   1.467   0.219  0.0915  0.2902  0.0819
 1483HOH     H2 4470   3.666   1.434   0.360 -1.5979 -0.1538 -0.4913
 1484HOH      O 4471   0.453   3.779   0.473 -0.3322  0.2966  0.0695
 1484HOH     H1 4472   0.481   3.822   0.393  0.4230 -0.2078  0.0484
 1484HOH     H2 4473   0.429   3.851   0.532  0.1257  0.7085 -0.2360
 1485HOH      O 4474   2.312   2.184   3.417  0.5069 -0.6087  0.2988
 1485HOH     H1 4475   2.295   2.121   3.487 -0.6292 -0.4101  0.2238
 1485HOH     H2 4476   2.279   2.141   3.338  1.2936 -0.6069 -0.0515
 1486HOH      O 4477   3.769   2.787   0.136 -0.5441 -0.9510 -0.2042
 1486HOH     H1 4478   3.798   2.777   0.045 -0.2945 -0.3808 -0.1948
 1486HOH     H2 4479   3.701   2.854   0.132 -0.8496 -1.2437 -0.0241
 1487HOH      O 4480   3.126   3.787   2.587  0.0477  0.1126  0.2232
 1487HOH     H1 4481   3.052   3.843   2.610 -0.5825 -1.3014  2.1725
 1487HOH     H2 4482   3.192   3.805   2.655  1.0503  0.4953 -0.7966
 1488HOH      O 4483   0.564   3.168   1.345 -0.0063  0.7012  0.4397
 1488HOH     H1 4484   0.630   3.141   1.281  0.1629  1.1611  0.4168
 1488HOH     H2 4485   0.567   3.263   1.345 -0.6211  0.7320  0.4932
 1489HOH      O 4486   1.617   1.361   0.501  0.5546  0.1915 -0.5576
 1489HOH     H1 4487   1.673   1.291   0.469  0.5238  0.2954 -0.8485
 1489HOH     H2 4488   1.658   1.441   0.468  0.0939  0.2531 -1.0005
 1490HOH      O 4489   1.801   1.993   3.006  0.4946 -0.2833 -0.5182
 1490HOH     H1 4490   1.790   1.972   3.099 -0.5813 -0.4860 -0.6627
 1490HOH     H2 4491   1.729   1.947   2.962  1.0289 -0.2641 -1.4716
 1491HOH      O 4492   0.940   2.273   3.837 -0.1530 -0.2910  0.2858
 1491HOH     H1 4493   0.913   2.360   3.865 -1.2737 -0.4382 -0.2189
 1491HOH     H2 4494   0.884   2.213   3.886  1.1441 -0.8197  1.2304
 1492HOH      O 4495   2.814   0.875   0.394  0.7319 -0.5850  0.2308
 1492HOH     H1 4496   2.873   0.808   0.360  1.3217  0.0000  0.0511
 1492HOH     H2 4497   2.733   0.864   0.344  0.7361 -1.3031  0.3718
 1493HOH      O 4498   0.622   1.701   2.625  0.2138 -0.7546 -0.4849
 1493HOH     H1 4499   0.672   1.780   2.646 -0.4107 -0.5440  0.2963
 1493HOH     H2 4500   0.687   1.630   2.628  0.5524 -0.4345  0.0859
 1494HOH      O 4501   1.313   2.669   3.231  0.2660 -0.1219 -0.7003
 1494HOH     H1 4502   1.241   2.653   3.292  0.2173 -0.2176 -0.7816
 1494HOH     H2 4503   1.318   2.589   3.178  0.4860 -0.1475 -0.6415
 1495HOH      O 4504   1.690   2.806   2.047 -0.4773  0.0148  0.0076
 1495HOH     H1 4505   1.716   2.715   2.034 -0.7323 -0.0437 -0.1127
 1495HOH     H2 4506   1.762   2.857   2.013  0.0851 -0.1355  0.9090
 1496HOH      O 4507   0.196   1.163   0.274 -0.3394 -0.5712  0.0088
 1496HOH     H1 4508   0.148   1.219   0.214 -0.1842 -0.2765  0.1578
 1496HOH     H2 4509   0.163   1.075   0.256 -0.7887 -0.3992 -0.0280
 1497HOH      O 4510   1.795   0.622   0.583  0.5405 -0.2166  0.0563
 1497HOH     H1 4511   1.757   0.636   0.669 -1.2686  1.0299 -0.8104
 1497HOH     H2 4512   1.762   0.536   0.556  0.4577 -0.2595  0.2902
 1498HOH      O 4513   3.823   1.008   2.701 -0.0017  0.0186  0.2087
 1498HOH     H1 4514   3.872   0.961   2.634 -0.1018  0.0879  0.0849
 1498HOH     H2 4515   3.827   1.100   2.673 -0.0778  0.0429  0.2762
 1499HOH      O 4516   0.557   1.767   1.870  0.5409  0.1121 -0.5573
 1499HOH     H1 4517   0.483   1.797   1.923 -0.5175 -0.6536 -1.5049
 1499HOH     H2 4518   0.632   1.816   1.904 -0.3787  0.9187  0.4686
 1500HOH      O 4519   2.614   3.334   2.403  0.1806 -0.3459  0.4408
 1500HOH     H1 4520   2.549   3.340   2.333  1.0158  0.7038 -0.2968
 1500HOH     H2 4521   2.629   3.240   2.414 -1.1277 -0.6035  0.3616
 1501HOH      O 4522   0.388   3.458   3.124 -0.1138 -0.2008 -0.0520
 1501HOH     H1 4523   0.411   3.405   3.047 -0.6193 -0.2997 -0.1437
 1501HOH     H2 4524   0.307   3.501   3.099  0.2320  0.5487  0.0618
 1502HOH      O 4525   0.293   2.965   2.713  0.7984  0.2196  0.4084
 1502HOH     H1 4526   0.369   3.017   2.687  0.8187  0.0914  0.2062
 1502HOH     H2 4527   0.260   2.927   2.632 -0.5828  1.6934  0.1711
 1503HOH      O 4528   0.181   1.501   0.648 -0.1019  0.1742 -0.4378
 1503HOH     H1 4529   0.134   1.487   0.566  0.4775  0.1103 -0.7707
 1503HOH     H2 4530   0.244   1.571   0.629 -0.9961  1.2826  0.4018
 1504HOH      O 4531   2.028   1.493   0.886 -0.3316  0.8197 -0.8578
 1504HOH     H1 4532   2.103   1.552   0.888  0.7786 -0.5125 -0.3472
 1504HOH     H2 4533   1.967   1.529   0.951 -0.0668  1.8155 -1.1355
 1505HOH      O 4534   0.272   3.244   1.421  0.0427 -0.4685  0.2544
 1505HOH     H1 4535   0.202   3.185   1.394  0.2031 -0.6064  0.1365
 1505HOH     H2 4536   0.352   3.192   1.413  0.4947  0.3414 -1.9943
 1506HOH      O 4537   1.981   3.715   1.499 -0.3002  0.3643  0.1212
 1506HOH     H1 4538   2.012   3.684   1.584 -1.8242 -0.1856  0.5485
 1506HOH     H2 4539   1.886   3.702   1.502 -0.4472  0.5586 -1.5832
 1507HOH      O 4540   2.597   0.933   3.177 -0.8454  0.8462 -0.0982
 1507HOH     H1 4541   2.648   0.939   3.258  0.3122  0.5080 -0.7399
 1507HOH     H2 4542   2.655   0.970   3.110 -0.8272 -0.7861 -1.1128
 1508HOH      O 4543   3.805   0.965   0.108  0.3307 -0.5990  0.0281
 1508HOH     H1 4544   3.819   0.968   0.014 -0.4169 -0.4480 -0.0948
 1508HOH     H2 4545   3.783   1.055   0.132  1.0622 -0.5144  0.4546
 1509HOH      O 4546   3.611   2.788   2.644 -0.1245 -0.1125  0.3067
 1509HOH     H1 4547   3.522   2.755   2.652 -0.1855 -0.1986 -0.5644
 1509HOH     H2 4548   3.611   2.840   2.564  0.5426  0.1298  0.4423
 1510HOH      O 4549   1.557   2.674   1.450  0.0426  0.2054 -0.5204
 1510HOH     H1 4550   1.584   2.765   1.435  0.2217  0.1644 -0.4567
 1510HOH     H2 4551   1.562   2.663   1.545 -2.3698  0.8651 -0.1832
 1511HOH      O 4552   0.225   2.050   2.153  0.6842 -0.1719 -0.2174
 1511HOH     H1 4553   0.309   2.071   2.111  0.2875  0.2815 -0.8086
 1511HOH     H2 4554   0.159   2.092   2.097  0.1278  0.5385  0.9143
 1512HOH      O 4555   2.086   3.898   0.764  0.4962 -0.3957 -1.4478
 1512HOH     H1 4556   2.013   3.939   0.811 -0.0586 -1.2117 -1.5475
 1512HOH     H2 4557   2.099   3.953   0.687  0.5453  0.2219 -1.0139
 1513HOH      O 4558   0.361   0.742   0.211  0.5307  0.5082  0.5075
 1513HOH     H1 4559   0.276   0.786   0.215  0.5906  0.7718 -0.5082
 1513HOH     H2 4560   0.417   0.792   0.270  0.2285  0.9244  0.4533
 1514HOH      O 4561   1.786   3.750   3.871  0.1840  0.4759 -0.1624
 1514HOH     H1 4562   1.834   3.696   3.808 -0.0243  1.4157 -1.1761
 1514HOH     H2 4563   1.838   3.743   3.952  0.8883 -0.1558 -0.6367
 1515HOH      O 4564   0.084   2.649   3.050  0.1788  0.1011 -0.6216
 1515HOH     H1 4565   0.179   2.640   3.040  0.1971 -0.5663  0.0049
 1515HOH     H2 4566   0.068   2.743   3.037  1.1588  0.5584  0.8822
 1516HOH      O 4567   2.079   0.536   1.104 -0.4103 -0.2510 -0.4974
 1516HOH     H1 4568   2.120   0.473   1.045  0.8439 -0.0422  0.0926
 1516HOH     H2 4569   2.085   0.620   1.059  0.7387 -0.0546 -0.0439
 1517HOH      O 4570   3.662   2.688   2.893 -0.4054  1.0645 -0.2210
 1517HOH     H1 4571   3.748   2.653   2.915 -0.5052  0.5669 -0.5854
 1517HOH     H2 4572   3.678   2.747   2.820 -0.4481  0.4750 -0.7188
 1518HOH      O 4573   3.454   1.784   0.381 -0.1663 -0.1668  0.1327
 1518HOH     H1 4574   3.441   1.741   0.296 -0.1860  0.0677  0.0145
 1518HOH     H2 4575   3.423   1.873   0.367  1.7698  0.5516 -0.2533
 1519HOH      O 4576   1.018   2.389   3.572 -0.1265 -0.2832 -0.1547
 1519HOH     H1 4577   1.023   2.483   3.587 -0.7621 -0.0426 -1.2280
 1519HOH     H2 4578   0.998   2.351   3.658  0.6294  0.4856  0.3908
 1520HOH      O 4579   2.168   0.963   0.040 -0.0191  0.6230  0.2030
 1520HOH     H1 4580   2.163   0.948  -0.054  1.0003  2.0528 -0.1509
 1520HOH     H2 4581   2.224   0.893   0.073 -0.6511 -0.0858 -0.1555
 1521HOH      O 4582   1.985   2.298   3.569 -0.2863 -0.0896 -0.4473
 1521HOH     H1 4583   2.077   2.323   3.574 -0.2992 -0.0798 -0.2394
 1521HOH     H2 4584   1.971   2.274   3.478 -0.0030 -0.3810 -0.4170
 1522HOH      O 4585   0.824   1.294   3.639 -0.3087  0.0904 -0.4464
 1522HOH     H1 4586   0.847   1.266   3.727  0.5816  0.9466 -0.3668
 1522HOH     H2 4587   0.794   1.384   3.650  0.7670  0.5692 -1.0942
 1523HOH      O 4588   1.213   3.461   2.083  0.4593 -0.1436  0.2710
 1523HOH     H1 4589   1.294   3.507   2.060 -0.2207  1.4686  0.8115
 1523HOH     H2 4590   1.225   3.436   2.175  0.4892 -0.2725  0.2328
 1524HOH      O 4591   1.459   0.889   1.103 -0.3572 -0.1427 -0.0264
 1524HOH     H1 4592   1.417   0.840   1.032  0.0360 -0.3766 -0.1040
 1524HOH     H2 4593   1.462   0.980   1.072 -0.3680 -0.2107 -0.2260
 1525HOH      O 4594   1.227   2.005   3.238  0.1019  0.3788 -0.4038
 1525HOH     H1 4595   1.142   2.007   3.194  0.2542  0.8367 -0.6877
 1525HOH     H2 4596   1.217   2.064   3.313  0.0242  0.0566 -0.1568
 1526HOH      O 4597   1.364   0.400   0.126 -0.1082  0.2130  0.6784
 1526HOH     H1 4598   1.344   0.476   0.181  0.1756  0.2440  0.7450
 1526HOH     H2 4599   1.460   0.394   0.129 -0.1164 -0.0133  0.4928
 1527HOH      O 4600   1.789   2.102   0.076 -0.9558 -0.3508 -0.4458
 1527HOH     H1 4601   1.723   2.100   0.145 -1.0959  0.1236 -0.5607
 1527HOH     H2 4602   1.794   2.193   0.049  0.7533 -0.0709  0.5087
 1528HOH      O 4603   3.824   3.421   0.439  0.2244  0.2501 -0.3576
 1528HOH     H1 4604   3.887   3.459   0.501  0.4471 -1.2742  0.4488
 1528HOH     H2 4605   3.741   3.465   0.459  0.4079  0.1627  0.7040
 1529HOH      O 4606   1.801   0.686   3.074 -0.2670  0.1421  0.4655
 1529HOH     H1 4607   1.735   0.670   3.007 -0.0041  1.5353 -0.2029
 1529HOH     H2 4608   1.877   0.636   3.045 -0.5423 -0.2852  0.4490
 1530HOH      O 4609   1.016   3.252   2.428  0.4118 -0.6746  0.1190
 1530HOH     H1 4610   0.990   3.343   2.419  0.6653 -0.6706 -0.7209
 1530HOH     H2 4611   1.107   3.255   2.459  0.5897 -0.6265 -0.3958
 1531HOH      O 4612   1.326   2.237   2.966  0.2900 -0.1577  0.3041
 1531HOH     H1 4613   1.382   2.269   3.037  0.4674 -0.0104  0.1041
 1531HOH     H2 4614   1.247   2.291   2.972  0.5993  0.3598 -0.0490
 1532HOH      O 4615   3.630   0.409   2.171 -0.0809 -0.0308  0.2801
 1532HOH     H1 4616   3.538   0.400   2.146 -0.0355 -0.1474  0.1507
 1532HOH     H2 4617   3.637   0.497   2.206  0.0658  0.5054 -1.0097
 1533HOH      O 4618   1.352   1.714   2.521 -0.1979  0.2494  0.2841
 1533HOH     H1 4619   1.338   1.692   2.613 -0.2686 -0.2341  0.1618
 1533HOH     H2 4620   1.422   1.655   2.493  0.3876  0.9377  0.2332
 1534HOH      O 4621   1.016   1.239   0.161 -0.4185  0.1086  0.1898
 1534HOH     H1 4622   0.938   1.229   0.214 -1.4718  1.6116 -0.8822
 1534HOH     H2 4623   1.050   1.325   0.185 -0.2460  0.3083 -0.6775
 1535HOH      O 4624   2.829   2.903   2.424  0.0076  0.0466 -0.4283
 1535HOH     H1 4625   2.909   2.921   2.473 -0.7524  1.4238  0.4636
 1535HOH     H2 4626   2.857   2.897   2.333  1.1723 -0.0553 -0.0979
 1536HOH      O 4627   1.165   1.017   2.158  0.3967 -0.2507  0.5455
 1536HOH     H1 4628   1.191   1.042   2.069 -0.3487 -0.6763  0.1857
 1536HOH     H2 4629   1.229   0.952   2.185  0.4445 -0.3582  0.1874
 1537HOH      O 4630   1.451   1.818   1.762  0.4697  0.1767  0.3450
 1537HOH     H1 4631   1.368   1.864   1.755  0.3721  0.0529  0.6593
 1537HOH     H2 4632   1.511   1.867   1.705 -0.1753 -0.5835 -1.1063
 1538HOH      O 4633   1.117   3.717   2.789 -0.0006 -0.4534  0.2390
 1538HOH     H1 4634   1.076   3.760   2.714  0.3286 -1.2978 -0.4625
 1538HOH     H2 4635   1.185   3.778   2.817  0.0903 -0.2635 -0.3711
 1539HOH      O 4636   0.840   3.838   3.454  0.5791  0.4844 -0.1003
 1539HOH     H1 4637   0.929   3.816   3.425  0.3558  0.3462 -0.6933
 1539HOH     H2 4638   0.794   3.754   3.455  0.2607  0.6541 -0.4783
 1540HOH      O 4639   0.319   3.531   0.412 -0.4693  0.2500  0.2719
 1540HOH     H1 4640   0.342   3.622   0.431  0.7966 -0.1282  0.8387
 1540HOH     H2 4641   0.402   3.490   0.387 -0.9935 -0.7622  0.0628
 1541HOH      O 4642   2.516   1.089   0.879 -0.6482  0.2577 -0.1509
 1541HOH     H1 4643   2.547   1.008   0.838 -0.2205 -0.2810  1.1375
 1541HOH     H2 4644   2.545   1.158   0.819 -0.6087 -0.4991 -1.0536
 1542HOH      O 4645   3.334   1.434   1.787 -0.0993 -0.4157  0.3307
 1542HOH     H1 4646   3.309   1.362   1.844  0.0194 -0.1848  0.6757
 1542HOH     H2 4647   3.415   1.404   1.744 -0.1077 -0.5271  0.3931
 1543HOH      O 4648   0.995   1.316   3.376 -0.4016 -0.5641 -0.2507
 1543HOH     H1 4649   0.963   1.399   3.339 -0.3331 -0.3840  0.0838
 1543HOH     H2 4650   0.955   1.312   3.463 -0.5431 -0.9692 -0.3298
 1544HOH      O 4651   2.029   3.436   3.152 -0.4272 -0.1649 -0.0683
 1544HOH     H1 4652   2.040   3.412   3.244  0.5217  0.5999  0.0506
 1544HOH     H2 4653   2.109   3.406   3.110 -0.8010 -0.4042 -0.6386
 1545HOH      O 4654   1.609   1.094   1.848  0.9067 -0.2555 -0.3593
 1545HOH     H1 4655   1.593   1.144   1.768  0.2729 -0.3955 -0.3319
 1545HOH     H2 4656   1.631   1.006   1.818  0.3842 -0.3851 -0.3877
 1546HOH      O 4657   2.719   1.863   2.980  0.4137 -0.2094  0.2554
 1546HOH     H1 4658   2.803   1.858   3.025  0.7203  0.0424 -0.2652
 1546HOH     H2 4659   2.687   1.772   2.978  0.5129 -0.2572  0.7412
 1547HOH      O 4660   2.998   1.473   0.053  0.4185  0.5876  0.0103
 1547HOH     H1 4661   2.908   1.451   0.030  0.5398  0.4330 -0.3169
 1547HOH     H2 4662   3.034   1.391   0.089  0.3459  0.7244  0.4047
 1548HOH      O 4663   1.802   1.292   0.970  0.6139  0.1061  0.2397
 1548HOH     H1 4664   1.807   1.265   0.878  0.7985  0.0852  0.2551
 1548HOH     H2 4665   1.822   1.385   0.968  0.6495  0.0990  0.2619
 1549HOH      O 4666   0.852   3.654   1.885  0.2425 -0.0412  0.8556
 1549HOH     H1 4667   0.888   3.727   1.936  0.7733  0.8866 -0.7225
 1549HOH     H2 4668   0.805   3.696   1.813 -1.2782 -1.2760  1.0300
 1550HOH      O 4669   2.652   2.307   0.733  0.5522 -0.1298  0.0301
 1550HOH     H1 4670   2.565   2.302   0.693  0.6328  0.1664 -0.1875
 1550HOH     H2 4671   2.637   2.285   0.825  0.0095  1.2109  0.3142
 1551HOH      O 4672   0.915   0.403   3.498 -0.2890  0.3763  0.3666
 1551HOH     H1 4673   0.989   0.453   3.533  0.2791  0.7827 -1.2449
 1551HOH     H2 4674   0.863   0.469   3.451 -0.1743 -0.3139 -0.7998
 1552HOH      O 4675   3.787   3.274   0.922 -0.9079 -0.6493  0.4678
 1552HOH     H1 4676   3.859   3.336   0.912 -0.1576 -1.5881 -0.5105
 1552HOH     H2 4677   3.714   3.327   0.953 -0.1900  0.6193  0.1654
 1553HOH      O 4678   2.609   2.334   3.559 -0.4630  0.4766  0.2749
 1553HOH     H1 4679   2.643   2.418   3.591  0.5912  0.1757  0.0481
 1553HOH     H2 4680   2.678   2.302   3.500 -0.5436 -0.8362  0.8270
 1554HOH      O 4681   2.819   3.205   3.714  0.2209  0.1726  0.2660
 1554HOH     H1 4682   2.869   3.127   3.689  0.1360  0.2719 -0.2294
 1554HOH     H2 4683   2.867   3.242   3.788  0.4479 -0.1642  0.2884
 1555HOH      O 4684   0.363   3.850   3.087  0.0902  0.6741  0.1759
 1555HOH     H1 4685   0.277   3.874   3.052 -0.4993 -0.5255  0.6836
 1555HOH     H2 4686   0.400   3.791   3.021  0.6511  1.3834 -0.1582
 1556HOH      O 4687   3.531   0.829   3.330  0.2308 -0.4724 -0.4430
 1556HOH     H1 4688   3.507   0.800   3.418  0.2432 -0.6734 -0.5047
 1556HOH     H2 4689   3.594   0.900   3.345 -0.7187  0.3756 -0.2737
 1557HOH      O 4690   2.777   2.866   3.885 -0.0663 -0.0049  0.1244
 1557HOH     H1 4691   2.795   2.935   3.821  0.3022 -0.6281 -0.4740
 1557HOH     H2 4692   2.684   2.845   3.874  0.0980 -0.4260 -0.5550
 1558HOH      O 4693   0.082   3.331   2.794  0.0770 -0.1152 -0.7175
 1558HOH     H1 4694   0.024   3.383   2.848  0.2344  0.3303 -0.9715
 1558HOH     H2 4695   0.031   3.310   2.716 -0.5211 -1.6344  0.0054
 1559HOH      O 4696   0.782   2.182   1.746 -0.1965  1.0109  0.2325
 1559HOH     H1 4697   0.775   2.094   1.707 -0.8786  0.5403  1.3200
 1559HOH     H2 4698   0.830   2.233   1.681  1.4921 -0.5078  0.1413
 1560HOH      O 4699   3.950   3.392   3.755  0.0459  0.6797 -0.0585
 1560HOH     H1 4700   3.952   3.412   3.848 -0.5267  0.3292  0.0322
 1560HOH     H2 4701   3.894   3.461   3.717  0.4334  0.9357 -0.1782
 1561HOH      O 4702   2.444   3.134   1.321 -1.1164 -0.0274 -0.6764
 1561HOH     H1 4703   2.488   3.049   1.324 -1.2890 -0.1161 -0.6331
 1561HOH     H2 4704   2.505   3.191   1.275 -0.4461  0.1484  0.3562
 1562HOH      O 4705   0.042   1.670   0.244 -0.4206 -0.4662 -0.0993
 1562HOH     H1 4706   0.029   1.654   0.151 -0.1073 -0.6156 -0.1177
 1562HOH     H2 4707   0.038   1.766   0.252 -1.1388 -0.4779 -0.1561
 1563HOH      O 4708   1.435   2.031   1.450  0.0530  0.2254  1.1021
 1563HOH     H1 4709   1.499   1.979   1.498 -0.3241 -0.1339  1.2290
 1563HOH     H2 4710   1.361   1.971   1.436  0.2889  0.1740 -0.2806
 1564HOH      O 4711   0.404   3.468   0.957 -0.0555 -0.7215  1.1412
 1564HOH     H1 4712   0.408   3.423   0.872 -0.9254  0.7976  0.2073
 1564HOH     H2 4713   0.443   3.406   1.018  0.3690 -2.0172 -0.3038
 1565HOH      O 4714   1.613   2.523   1.935  0.3082  0.4992  0.1441
 1565HOH     H1 4715   1.560   2.531   2.014  0.4507 -0.4505  0.3675
 1565HOH     H2 4716   1.696   2.485   1.965  0.7397  1.0322 -0.3337
 1566HOH      O 4717   2.994   2.623   1.695  0.3874 -0.3243 -0.3552
 1566HOH     H1 4718   3.065   2.687   1.705  0.3675 -0.2250 -0.8059
 1566HOH     H2 4719   2.981   2.617   1.601  0.1297 -0.7140 -0.2978
 1567HOH      O 4720   3.736   2.557   0.462  0.4358  0.2843  0.2284
 1567HOH     H1 4721   3.665   2.619   0.479 -0.0381 -0.4713  1.2743
 1567HOH     H2 4722   3.764   2.530   0.549  0.6280 -0.9474 -0.1834
 1568HOH      O 4723   1.462   3.478   2.536  0.1872 -0.3913 -0.3038
 1568HOH     H1 4724   1.449   3.448   2.626  0.4679  1.3273  0.3895
 1568HOH     H2 4725   1.554   3.462   2.518  0.5217  0.6525  0.3425
 1569HOH      O 4726   2.580   0.378   2.846  0.3545  0.1603 -0.5871
 1569HOH     H1 4727   2.629   0.432   2.907 -1.1875  0.9157  0.0722
 1569HOH     H2 4728   2.554   0.438   2.776 -0.7177  0.1247 -0.2448
 1570HOH      O 4729   2.559   2.743   2.007  0.0995  0.2599 -0.2901
 1570HOH     H1 4730   2.540   2.822   2.058 -0.5608  0.4114 -0.7495
 1570HOH     H2 4731   2.592   2.775   1.923  0.8623  0.0131 -0.1067
 1571HOH      O 4732   2.456   1.699   3.266  0.3648 -0.1149 -0.0324
 1571HOH     H1 4733   2.448   1.781   3.217 -0.4399  0.5354  1.1025
 1571HOH     H2 4734   2.368   1.660   3.260  0.4753 -0.4122  0.2467
 1572HOH      O 4735   1.256   3.198   3.324  0.0786  0.4864 -0.0860
 1572HOH     H1 4736   1.278   3.214   3.233  0.0077  0.1759 -0.1587
 1572HOH     H2 4737   1.311   3.260   3.373 -0.5278  1.2805 -0.3696
 1573HOH      O 4738   2.884   0.933   1.873 -0.3865  0.4892 -0.1932
 1573HOH     H1 4739   2.821   1.005   1.879 -1.8915 -0.7759  0.7828
 1573HOH     H2 4740   2.853   0.882   1.798 -0.0011  0.2694 -0.2044
 1574HOH      O 4741   1.912   1.735   3.311  0.7142  0.4811  0.8848
 1574HOH     H1 4742   1.901   1.830   3.307  0.2366  0.4206 -0.7187
 1574HOH     H2 4743   1.823   1.702   3.326  0.5653  0.2913 -0.2109
 1575HOH      O 4744   1.451   0.920   3.516  0.3321  0.2394 -0.4577
 1575HOH     H1 4745   1.433   0.905   3.608  1.0025 -0.6955 -0.4384
 1575HOH     H2 4746   1.382   0.871   3.470  0.2313  0.3690 -0.4433
 1576HOH      O 4747   2.386   0.910   2.416  0.3320 -0.3701 -0.1349
 1576HOH     H1 4748   2.345   0.897   2.502  1.5585 -0.1804  0.5184
 1576HOH     H2 4749   2.403   1.004   2.413  0.0418 -0.3297 -0.7277
 1577HOH      O 4750   1.526   1.247   2.951 -0.7246  0.5735 -0.3021
 1577HOH     H1 4751   1.593   1.205   2.897 -0.8923  1.4823 -1.2808
 1577HOH     H2 4752   1.574   1.312   3.002 -0.4253 -0.8359  1.3966
 1578HOH      O 4753   3.670   1.631   0.457  0.4508 -0.6319 -0.4320
 1578HOH     H1 4754   3.718   1.695   0.511 -0.0739 -0.3021 -0.3363
 1578HOH     H2 4755   3.599   1.682   0.419  0.0899 -1.1395 -0.4486
 1579HOH      O 4756   1.935   3.061   0.517 -0.1371  0.2754  0.4392
 1579HOH     H1 4757   2.027   3.088   0.526 -0.1147  0.3906 -0.0276
 1579HOH     H2 4758   1.940   2.973   0.479 -0.2164 -0.2527  1.5829
 1580HOH      O 4759   2.591   3.272   0.685  0.1599 -0.5710  0.2667
 1580HOH     H1 4760   2.597   3.229   0.599  0.4518 -0.2699  0.1362
 1580HOH     H2 4761   2.560   3.360   0.666  1.3243 -0.1113  0.3400
 1581HOH      O 4762   3.536   1.362   3.339 -0.2423  0.0269 -0.0857
 1581HOH     H1 4763   3.453   1.318   3.355 -0.1952 -0.1613 -0.3539
 1581HOH     H2 4764   3.528   1.446   3.385  0.1507 -0.7519  1.5496
 1582HOH      O 4765   0.995   3.094   2.206 -0.5359  0.1512  0.1716
 1582HOH     H1 4766   0.976   3.015   2.256  0.5573 -0.1109  0.2006
 1582HOH     H2 4767   0.972   3.166   2.266 -0.7873 -0.1390  0.4289
 1583HOH      O 4768   3.690   1.979   0.252  0.7019  0.0874  0.4482
 1583HOH     H1 4769   3.712   1.989   0.345  1.2024  1.0214  0.2524
 1583HOH     H2 4770   3.734   2.052   0.209 -0.0719  0.0629 -0.4438
 1584HOH      O 4771   3.306   0.867   2.448 -0.3546  0.2506  0.1357
 1584HOH     H1 4772   3.232   0.907   2.493 -0.8798 -0.0435 -0.4390
 1584HOH     H2 4773   3.312   0.779   2.485  1.0907  0.8959  1.7407
 1585HOH      O 4774   3.706   1.825   3.131  0.1165  0.3036  0.2693
 1585HOH     H1 4775   3.713   1.738   3.170  0.8985 -0.0209 -0.5405
 1585HOH     H2 4776   3.639   1.816   3.063 -0.3561  0.5562  0.6802
 1586HOH      O 4777   0.609   1.454   2.321 -0.2139  0.4725  0.3029
 1586HOH     H1 4778   0.663   1.491   2.250  0.2284 -0.6195  0.0397
 1586HOH     H2 4779   0.669   1.450   2.396  0.1596 -0.8384 -0.0179
 1587HOH      O 4780   3.095   3.289   2.791 -0.1249 -0.2199  0.2242
 1587HOH     H1 4781   3.059   3.375   2.812  0.0156 -0.1599  0.2178
 1587HOH     H2 4782   3.092   3.241   2.874  0.0933 -0.1028  0.3004
 1588HOH      O 4783   0.632   2.377   2.121  0.2729 -0.5348  0.4696
 1588HOH     H1 4784   0.568   2.308   2.107  0.6922 -0.9056  0.3284
 1588HOH     H2 4785   0.717   2.332   2.117  0.5897  0.0790 -0.2796
 1589HOH      O 4786   0.447   2.716   3.179 -0.1269 -0.2252 -0.2147
 1589HOH     H1 4787   0.510   2.656   3.139  0.9679  0.2710  0.6473
 1589HOH     H2 4788   0.407   2.762   3.105 -0.5133 -1.5093 -0.8554
 1590HOH      O 4789   1.722   2.332   2.106 -0.1668  0.3477  0.1256
 1590HOH     H1 4790   1.790   2.285   2.154  0.7462  0.4647 -0.9601
 1590HOH     H2 4791   1.669   2.263   2.066  0.1697  0.2394 -0.1411
 1591HOH      O 4792   2.953   0.696   1.467  0.1876  0.3067  0.0707
 1591HOH     H1 4793   2.926   0.742   1.387  0.1417 -0.6307 -0.4780
 1591HOH     H2 4794   2.895   0.730   1.535  0.1860  1.0826 -0.2980
 1592HOH      O 4795   0.512   1.033   1.524 -0.1279 -0.3311 -0.4330
 1592HOH     H1 4796   0.432   0.983   1.512 -0.1508 -0.4997  0.3118
 1592HOH     H2 4797   0.532   1.024   1.617  0.4823  0.1229 -0.5069
 1593HOH      O 4798   1.553   3.302   3.180  0.0864  0.2207  0.2099
 1593HOH     H1 4799   1.516   3.382   3.141 -1.4375  0.1868  1.3866
 1593HOH     H2 4800   1.530   3.308   3.273  0.9584 -1.0496  0.5573
 1594HOH      O 4801   0.686   2.770   0.356  0.1672 -0.1630 -0.0968
 1594HOH     H1 4802   0.738   2.732   0.427 -1.1158  0.0296  1.0128
 1594HOH     H2 4803   0.668   2.696   0.298  0.4406 -0.5324  0.2773
 1595HOH      O 4804   0.521   1.293   1.429  0.5950  0.1940  0.1161
 1595HOH     H1 4805   0.610   1.312   1.399  0.1909  0.1298 -1.2792
 1595HOH     H2 4806   0.524   1.202   1.457  0.9150  0.1105 -0.1740
 1596HOH      O 4807   1.097   0.441   1.366  0.6485 -0.7921  0.0882
 1596HOH     H1 4808   1.002   0.450   1.366  0.6837 -0.3612  0.2387
 1596HOH     H2 4809   1.114   0.361   1.315  0.1867 -1.1762  0.5234
 1597HOH      O 4810   0.702   1.322   0.120 -0.2486  0.9221 -0.6266
 1597HOH     H1 4811   0.748   1.395   0.077  0.7912  0.1079 -0.9845
 1597HOH     H2 4812   0.672   1.267   0.048 -0.3634  0.6199 -0.3514
 1598HOH      O 4813   2.425   3.209   0.893 -0.1142 -0.2472  0.1224
 1598HOH     H1 4814   2.490   3.256   0.841 -1.1997 -0.0294 -1.1583
 1598HOH     H2 4815   2.365   3.277   0.922 -1.3963 -0.6639 -1.2905
 1599HOH      O 4816   3.302   3.710   0.200  0.2233  0.2863 -0.3502
 1599HOH     H1 4817   3.324   3.620   0.177  1.7284  0.4345  0.2623
 1599HOH     H2 4818   3.211   3.705   0.231  0.1279 -0.9282 -0.7159
 1600HOH      O 4819   1.105   2.464   1.636  0.5290  0.4080  0.8556
 1600HOH     H1 4820   1.172   2.524   1.602  2.4420 -1.7207  0.3422
 1600HOH     H2 4821   1.095   2.489   1.728  1.8564  1.0204  0.8871
 1601HOH      O 4822   1.904   2.051   1.376 -1.0618  0.5390 -0.2496
 1601HOH     H1 4823   1.906   2.146   1.364 -0.7776  0.4994 -0.5409
 1601HOH     H2 4824   1.993   2.029   1.406 -0.6998  0.2201 -1.4301
 1602HOH      O 4825   1.723   1.731   0.341  0.2970  0.0189 -0.3929
 1602HOH     H1 4826   1.698   1.722   0.249 -0.2119 -0.6018 -0.2023
 1602HOH     H2 4827   1.694   1.820   0.364  0.3974  0.1685 -0.8187
 1603HOH      O 4828   3.295   3.325   1.014  0.2646  0.0019  0.2883
 1603HOH     H1 4829   3.299   3.405   1.065 -0.2225  0.5949 -0.5455
 1603HOH     H2 4830   3.241   3.348   0.938  0.5632 -0.9591 -0.2502
 1604HOH      O 4831   2.259   2.115   0.793  0.2281 -0.0344 -0.1594
 1604HOH     H1 4832   2.265   2.075   0.880  0.1507 -1.1560 -0.6321
 1604HOH     H2 4833   2.257   2.209   0.810  0.1896 -0.2181  1.0465
 1605HOH      O 4834   1.440   1.682   1.388  0.1378 -0.3557  0.2675
 1605HOH     H1 4835   1.349   1.707   1.373 -0.0950  0.1289  1.9965
 1605HOH     H2 4836   1.490   1.728   1.320 -0.8712 -0.5682 -0.6661
 1606HOH      O 4837   3.691   1.500   3.906 -0.0392 -0.0018 -0.8607
 1606HOH     H1 4838   3.601   1.502   3.875 -0.7167  0.6914  0.9027
 1606HOH     H2 4839   3.717   1.408   3.901 -0.9204 -0.2480 -1.1726
 1607HOH      O 4840  -0.027   3.373   3.303 -0.9132 -0.0818  0.1510
 1607HOH     H1 4841   0.008   3.295   3.346 -0.6171  1.0251  2.1353
 1607HOH     H2 4842   0.019   3.446   3.344 -0.8325  1.2086 -1.9076
 1608HOH      O 4843   3.531   1.264   0.062 -0.4539  0.7642  0.4507
 1608HOH     H1 4844   3.527   1.169   0.076 -0.4611  0.6434 -0.2548
 1608HOH     H2 4845   3.588   1.297   0.131  1.0272  0.0046 -0.3171
 1609HOH      O 4846   1.691   3.234   0.430  1.0166  0.6267  0.5683
 1609HOH     H1 4847   1.690   3.311   0.486  1.0809  0.2202  1.1512
 1609HOH     H2 4848   1.763   3.180   0.465  1.9885  0.9504 -0.7555
 1610HOH      O 4849   2.274   1.947   2.341  0.3434 -0.0971 -0.5374
 1610HOH     H1 4850   2.257   1.854   2.353  0.3350 -0.0517 -0.1657
 1610HOH     H2 4851   2.368   1.956   2.356  0.4453 -0.1259 -1.1234
 1611HOH      O 4852   2.066   1.536   0.470  0.1884 -0.4464 -0.4940
 1611HOH     H1 4853   2.096   1.621   0.435 -0.4157  0.1651  0.3909
 1611HOH     H2 4854   1.971   1.547   0.480  0.2864 -0.6284  1.1014
 1612HOH      O 4855   2.732   2.679   0.487 -0.6119 -0.0303  0.3635
 1612HOH     H1 4856   2.757   2.727   0.408  0.2573 -0.8307  0.1202
 1612HOH     H2 4857   2.773   2.727   0.559 -1.0686  0.4692  0.3073
 1613HOH      O 4858   0.499   2.011   0.886 -0.3893  0.2225 -0.5713
 1613HOH     H1 4859   0.516   1.973   0.800 -0.2943 -0.0135 -0.4493
 1613HOH     H2 4860   0.431   2.077   0.870 -0.0408  0.5125 -0.9064
 1614HOH      O 4861   3.950   1.332   2.531  0.3798 -0.3370  0.0748
 1614HOH     H1 4862   3.867   1.319   2.577  1.2636  0.4636  2.0994
 1614HOH     H2 4863   4.014   1.352   2.599  1.8579  1.1084 -1.5106
 1615HOH      O 4864   3.806   3.511   1.374  0.1935 -0.0646  0.0292
 1615HOH     H1 4865   3.769   3.525   1.287 -0.5488  1.1842  0.4772
 1615HOH     H2 4866   3.896   3.542   1.367 -0.1278  0.9122 -0.1134
 1616HOH      O 4867   2.175   0.793   0.778  0.4222  0.6332  0.5051
 1616HOH     H1 4868   2.133   0.712   0.750 -0.2822  1.0529  0.3124
 1616HOH     H2 4869   2.131   0.815   0.860  0.5624  0.8662  0.5183
 1617HOH      O 4870  -0.020   3.697   3.765  0.1708 -0.1570  0.1029
 1617HOH     H1 4871   0.072   3.716   3.783 -0.1506  1.7143  0.1917
 1617HOH     H2 4872  -0.038   3.739   3.681 -0.8105  0.4845  0.5896
 1618HOH      O 4873   1.602   1.772   0.633 -0.1125  0.1174 -0.1024
 1618HOH     H1 4874   1.680   1.779   0.688 -0.0554 -0.2215 -0.1378
 1618HOH     H2 4875   1.532   1.810   0.686 -0.1708 -0.6773  0.4342
 1619HOH      O 4876   1.274   2.915   2.568 -0.3350 -0.7716 -0.3683
 1619HOH     H1 4877   1.254   2.976   2.639  0.2888  0.5636 -1.2485
 1619HOH     H2 4878   1.191   2.871   2.550 -0.6364 -0.7521  0.7995
 1620HOH      O 4879   1.427   2.557   2.184  0.0244  0.1238 -0.0203
 1620HOH     H1 4880   1.414   2.637   2.133  0.2822 -0.0243 -0.3237
 1620HOH     H2 4881   1.433   2.587   2.274 -1.3066  0.3052  0.0410
 1621HOH      O 4882   2.277   0.334   0.489  0.1973 -0.1076  0.7000
 1621HOH     H1 4883   2.307   0.423   0.472  1.2342 -0.7044 -1.2175
 1621HOH     H2 4884   2.213   0.316   0.420  0.5952 -1.0619  0.5374
 1622HOH      O 4885   3.066   2.207   3.292  0.1108  0.0682 -0.3017
 1622HOH     H1 4886   3.161   2.211   3.282  0.0104  1.1305 -1.2257
 1622HOH     H2 4887   3.034   2.185   3.205 -0.4837 -1.9382  0.3265
 1623HOH      O 4888   3.905   2.961   3.853 -0.0709  0.2816  0.5158
 1623HOH     H1 4889   3.921   3.025   3.783  0.5409  0.8369  1.1242
 1623HOH     H2 4890   3.991   2.951   3.895 -0.2703 -0.5817  0.7382
 1624HOH      O 4891   2.638   0.239   1.330 -0.2384 -0.9383  0.1533
 1624HOH     H1 4892   2.646   0.335   1.332 -0.1030 -0.9433 -0.0743
 1624HOH     H2 4893   2.575   0.219   1.398 -0.1517 -0.6972  0.3082
 1625HOH      O 4894   3.166   0.313   1.869  0.0364  0.4347 -0.1004
 1625HOH     H1 4895   3.138   0.327   1.779 -0.5862  0.6942  0.1218
 1625HOH     H2 4896   3.095   0.261   1.908  0.6159 -0.2573  0.0618
 1626HOH      O 4897   3.874   2.434   3.028 -0.0213  0.1325  0.2943
 1626HOH     H1 4898   3.846   2.418   2.938  0.6464 -0.9072  0.2305
 1626HOH     H2 4899   3.921   2.518   3.024 -0.6971  0.5066 -0.1425
 1627HOH      O 4900   1.345   1.981   2.881 -0.2240 -0.5727 -0.7191
 1627HOH     H1 4901   1.354   2.071   2.912  0.0730 -0.9157  0.2655
 1627HOH     H2 4902   1.262   1.951   2.917  0.2587 -1.0718  0.0212
 1628HOH      O 4903   0.847   3.233   0.694 -0.3879  0.0335  0.0004
 1628HOH     H1 4904   0.818   3.156   0.647 -0.1438 -0.3673  0.4860
 1628HOH     H2 4905   0.861   3.300   0.627 -0.1174 -0.4956 -0.4756
 1629HOH      O 4906   0.587   2.177   0.393  0.2569  0.5487 -0.0651
 1629HOH     H1 4907   0.614   2.087   0.410  0.0589  0.3980 -0.4996
 1629HOH     H2 4908   0.549   2.174   0.305 -0.3356  0.9300  0.1653
 1630HOH      O 4909   3.833   0.257   2.307  0.3068  0.3472 -1.2370
 1630HOH     H1 4910   3.769   0.322   2.278 -0.2383  0.2143 -0.4306
 1630HOH     H2 4911   3.828   0.187   2.242 -1.3907 -0.2746 -0.5646
 1631HOH      O 4912   0.317   0.739   2.739  0.1125 -0.2511  0.2593
 1631HOH     H1 4913   0.407   0.709   2.750  0.0428 -0.2364  0.9063
 1631HOH     H2 4914   0.314   0.772   2.649  0.9342  0.3322  0.4198
 1632HOH      O 4915   2.128   2.756   1.978  0.6014 -0.1504 -0.2431
 1632HOH     H1 4916   2.162   2.773   1.890  0.5315  0.0853 -0.2254
 1632HOH     H2 4917   2.150   2.835   2.027  0.0263  0.0109 -0.2287
 1633HOH      O 4918   1.414   0.358   0.442  0.1618  0.1434 -0.5114
 1633HOH     H1 4919   1.328   0.395   0.421 -0.2254 -0.2170  0.3515
 1633HOH     H2 4920   1.430   0.296   0.371 -0.4381 -0.0059 -0.5343
 1634HOH      O 4921   3.680   0.531   1.682 -0.1819  0.5197  0.2545
 1634HOH     H1 4922   3.757   0.526   1.738 -1.2607 -0.6784  1.7961
 1634HOH     H2 4923   3.639   0.445   1.689 -1.1067  0.7413 -1.3823
 1635HOH      O 4924   3.529   1.557   3.557  0.2182 -0.4336 -0.0111
 1635HOH     H1 4925   3.608   1.612   3.561  0.2577 -0.4466 -0.4611
 1635HOH     H2 4926   3.459   1.612   3.590  0.3708 -0.3259  0.1338
 1636HOH      O 4927   0.270   1.840   2.637  0.1036 -0.3339  0.2680
 1636HOH     H1 4928   0.220   1.912   2.599 -0.3857 -0.3913  0.7728
 1636HOH     H2 4929   0.263   1.853   2.731  0.1725 -0.9323  0.3627
 1637HOH      O 4930   0.411   1.511   2.077  0.2756 -0.2227 -0.1399
 1637HOH     H1 4931   0.502   1.540   2.086  0.4413 -0.5772 -0.5953
 1637HOH     H2 4932   0.361   1.574   2.129  0.8219 -0.2940  0.5020
 1638HOH      O 4933   1.337   0.844   2.610 -0.0179 -0.0720 -0.5125
 1638HOH     H1 4934   1.244   0.853   2.590 -0.2016  0.3554  0.4159
 1638HOH     H2 4935   1.364   0.763   2.566 -0.8155 -0.1921 -0.8110
 1639HOH      O 4936   2.904   1.432   1.791  0.0525  0.3795 -0.3040
 1639HOH     H1 4937   2.956   1.483   1.730 -0.3605 -0.7045 -1.6885
 1639HOH     H2 4938   2.968   1.389   1.848  0.4766  1.1630 -0.1683
 1640HOH      O 4939   3.819   1.256   3.830 -0.0375 -0.3480  0.0830
 1640HOH     H1 4940   3.820   1.161   3.822 -1.3577 -0.4224  0.3580
 1640HOH     H2 4941   3.745   1.284   3.775 -0.8563  0.3145  1.4304
 1641HOH      O 4942   3.262   1.165   0.766  0.4651 -0.2678 -0.5327
 1641HOH     H1 4943   3.298   1.210   0.690  1.0957  0.3068  0.0807
 1641HOH     H2 4944   3.336   1.158   0.827 -0.0240 -0.7178  0.0324
 1642HOH      O 4945   3.905   1.567   1.269 -0.7690  0.3128 -0.1492
 1642HOH     H1 4946   3.867   1.505   1.206  0.8217 -0.2333 -0.6618
 1642HOH     H2 4947   3.946   1.634   1.214 -0.6820  0.6870  0.3614
 1643HOH      O 4948   3.891   3.837   1.873 -0.3095  0.4729 -0.2045
 1643HOH     H1 4949   3.837   3.870   1.801 -0.4364 -0.1262 -0.3952
 1643HOH     H2 4950   3.845   3.759   1.903 -0.2605  0.7170  0.5397
 1644HOH      O 4951   2.769   2.000   1.310 -0.5461 -0.2626 -0.6359
 1644HOH     H1 4952   2.790   1.913   1.275 -0.5323 -0.3843 -0.3359
 1644HOH     H2 4953   2.727   1.981   1.394  0.9835  0.0495  0.2713
 1645HOH      O 4954   2.329   2.521   3.438  0.4928 -0.1342  0.1863
 1645HOH     H1 4955   2.314   2.597   3.381  0.6495 -0.0618  0.2393
 1645HOH     H2 4956   2.292   2.547   3.522 -1.0442 -0.7764 -0.2251
 1646HOH      O 4957   2.217   1.117   1.942 -0.7092 -0.2914  0.1035
 1646HOH     H1 4958   2.250   1.056   2.007 -0.1830  0.0233  0.1429
 1646HOH     H2 4959   2.220   1.069   1.859  0.5940 -0.0553 -0.0329
 1647HOH      O 4960   3.528   3.697   0.908  0.1902 -0.3016 -0.0061
 1647HOH     H1 4961   3.567   3.724   0.825 -1.2448  0.7905 -0.4103
 1647HOH     H2 4962   3.434   3.700   0.892 -0.1435 -1.8506  1.1659
 1648HOH      O 4963   2.579   1.797   0.771 -0.1288  0.4977 -0.4196
 1648HOH     H1 4964   2.506   1.737   0.784  0.2061 -0.1544 -1.3329
 1648HOH     H2 4965   2.549   1.856   0.701  0.1194  0.3678 -0.6419
 1649HOH      O 4966   0.578   1.244   3.315  0.4899  0.2233  0.3167
 1649HOH     H1 4967   0.493   1.223   3.353  0.1362  0.4346 -0.3435
 1649HOH     H2 4968   0.639   1.184   3.359 -0.2466 -1.1298 -0.3801
 1650HOH      O 4969   2.659   3.544   1.272  0.0716 -0.3387 -0.0432
 1650HOH     H1 4970   2.722   3.483   1.308 -0.4897 -1.3207 -0.6354
 1650HOH     H2 4971   2.594   3.556   1.341  0.3954 -0.0587  0.2235
 1651HOH      O 4972   1.882   2.303   1.235 -0.0896 -0.4597  0.5629
 1651HOH     H1 4973   1.798   2.290   1.191  0.5284 -0.6252 -0.6377
 1651HOH     H2 4974   1.886   2.397   1.252 -0.0028 -0.2395 -0.5294
 1652HOH      O 4975   0.662   2.190   3.655 -0.2956  0.4379  0.8046
 1652HOH     H1 4976   0.710   2.127   3.709  1.0570  0.8571  0.1897
 1652HOH     H2 4977   0.686   2.168   3.565 -0.8897  0.9845  0.4924
 1653HOH      O 4978   0.111   3.833   1.619  0.2239 -0.1038 -0.5570
 1653HOH     H1 4979   0.062   3.768   1.669 -1.1006  0.5514 -0.9172
 1653HOH     H2 4980   0.078   3.917   1.650  0.3161  0.3446 -1.5982
 1654HOH      O 4981   0.419   2.390   1.107 -0.0471 -0.5509  0.5212
 1654HOH     H1 4982   0.359   2.461   1.129 -1.4948 -0.8045 -1.8213
 1654HOH     H2 4983   0.369   2.310   1.127  0.9578 -0.9414  1.6941
 1655HOH      O 4984   2.801   1.138   0.546  0.1346 -0.0143 -0.2466
 1655HOH     H1 4985   2.889   1.169   0.565 -0.2761  1.4740 -0.5424
 1655HOH     H2 4986   2.815   1.052   0.505  1.4457  0.2064 -0.3552
 1656HOH      O 4987   2.331   3.492   0.975  0.1541 -0.5309 -0.5418
 1656HOH     H1 4988   2.407   3.547   0.962 -1.2197  1.4967 -0.9400
 1656HOH     H2 4989   2.306   3.505   1.066 -0.4285 -0.0790 -0.7499
 1657HOH      O 4990   3.050   3.628   2.348  0.2363  0.0811  0.0885
 1657HOH     H1 4991   3.103   3.633   2.269 -0.9565  0.5706 -0.7294
 1657HOH     H2 4992   3.081   3.700   2.402  0.0796  0.6826 -0.5979
 1658HOH      O 4993   3.077   3.293   2.037  0.0392 -0.7551 -0.3544
 1658HOH     H1 4994   3.162   3.338   2.034 -0.5548  0.4152 -0.8162
 1658HOH     H2 4995   3.037   3.312   1.952 -1.6715  0.8384  0.6580
 1659HOH      O 4996   2.453   1.264   3.287 -0.3491  0.0690  0.0772
 1659HOH     H1 4997   2.514   1.327   3.325 -0.2244  0.4254 -0.6678
 1659HOH     H2 4998   2.457   1.188   3.344  1.4806 -0.2795 -0.3915
 1660HOH      O 4999   0.409   1.729   3.152  0.0328 -0.0288  0.6631
 1660HOH     H1 5000   0.325   1.767   3.181 -0.7675 -0.7879 -0.5131
 1660HOH     H2 5001   0.418   1.649   3.204 -1.0764 -1.0459 -0.5657
 1661HOH      O 5002   1.555   0.495   2.046 -0.2062  0.2679  0.2203
 1661HOH     H1 5003   1.579   0.403   2.054 -1.4267 -0.2865 -1.3178
 1661HOH     H2 5004   1.468   0.501   2.085  0.4425  1.1754  1.6604
 1662HOH      O 5005   1.808   2.371   0.044  0.6812 -0.0560  0.4183
 1662HOH     H1 5006   1.888   2.411   0.077 -0.0427  0.6737  1.4037
 1662HOH     H2 5007   1.763   2.442  -0.002  0.1922 -0.1987  0.6660
 1663HOH      O 5008   2.225   3.154   0.071  0.0118 -0.6008  0.8595
 1663HOH     H1 5009   2.173   3.234   0.071 -0.3629 -0.8274 -0.0301
 1663HOH     H2 5010   2.303   3.177   0.122  0.6569  0.8432 -0.5998
 1664HOH      O 5011   3.736   3.810   0.307 -0.0338 -0.1618 -0.4278
 1664HOH     H1 5012   3.803   3.798   0.239  0.2288 -0.9267 -0.0650
 1664HOH     H2 5013   3.782   3.853   0.378 -0.2810  0.5379 -0.6798
 1665HOH      O 5014   3.596   1.333   1.820  0.5627  0.0098 -0.6335
 1665HOH     H1 5015   3.661   1.367   1.881  0.7526  0.3069 -0.9924
 1665HOH     H2 5016   3.585   1.241   1.845 -0.3473  0.4159  0.6892
 1666HOH      O 5017   1.089   2.943   3.332  0.5415  0.4484 -0.2616
 1666HOH     H1 5018   1.144   2.953   3.254 -0.7773 -0.0580 -1.3439
 1666HOH     H2 5019   1.115   3.015   3.389  1.2936  1.0963 -1.3439
 1667HOH      O 5020   2.282   2.244   1.300  0.1324 -0.5502 -0.1071
 1667HOH     H1 5021   2.352   2.300   1.335 -0.6262  0.2755  0.1788
 1667HOH     H2 5022   2.219   2.237   1.372 -0.5094 -0.5072 -0.6473
 1668HOH      O 5023   1.235   1.745   3.398  0.2404  0.4144 -0.3759
 1668HOH     H1 5024   1.239   1.795   3.480 -0.8017  0.0542 -0.0732
 1668HOH     H2 5025   1.269   1.806   3.332  0.9059  0.7868  0.2732
 1669HOH      O 5026   2.358   2.332   1.064 -0.3344 -0.1821 -0.3072
 1669HOH     H1 5027   2.317   2.330   0.978  0.2513 -0.3750 -0.5901
 1669HOH     H2 5028   2.287   2.312   1.125 -0.5486 -1.1228 -0.8308
 1670HOH      O 5029   0.572   0.514   3.737 -0.3787 -0.0434  0.4294
 1670HOH     H1 5030   0.532   0.541   3.820 -0.3463 -0.0769  0.4565
 1670HOH     H2 5031   0.666   0.507   3.757 -0.2847  0.5379  0.2312
 1671HOH      O 5032   2.482   1.558   2.554 -0.6420  0.2470 -0.3103
 1671HOH     H1 5033   2.467   1.556   2.459 -0.0208  0.5586 -0.4273
 1671HOH     H2 5034   2.475   1.467   2.581  0.1119  0.0244 -0.8214
 1672HOH      O 5035   3.342   0.536   1.628 -0.3627  0.0599 -0.3207
 1672HOH     H1 5036   3.259   0.581   1.608 -0.5243 -0.0650  0.0485
 1672HOH     H2 5037   3.316   0.447   1.651 -0.1969  0.2060  0.4664
 1673HOH      O 5038   3.311   1.200   3.391 -0.4437  0.5168  0.7104
 1673HOH     H1 5039   3.267   1.117   3.374  0.6724 -0.0057  0.1670
 1673HOH     H2 5040   3.241   1.265   3.393 -1.1607  0.0109 -1.7692
 1674HOH      O 5041   3.660   1.054   1.740  0.3338 -1.3157  0.5855
 1674HOH     H1 5042   3.675   1.069   1.646 -0.6409 -1.4459  0.3950
 1674HOH     H2 5043   3.747   1.063   1.779  0.6479 -0.4523 -0.2175
 1675HOH      O 5044   3.878   0.448   3.498  0.4421  0.2414  0.3669
 1675HOH     H1 5045   3.807   0.391   3.525 -0.9025  0.6129 -1.8319
 1675HOH     H2 5046   3.850   0.536   3.525 -0.9770  0.6353 -1.8399
 1676HOH      O 5047   1.420   1.674   3.067 -0.4658  0.6407  0.4977
 1676HOH     H1 5048   1.454   1.741   3.126 -0.1143 -0.4590  1.6362
 1676HOH     H2 5049   1.497   1.625   3.039 -0.8229 -0.2267  0.9508
 1677HOH      O 5050   3.924   2.571   3.296  0.0167  0.1729  0.1515
 1677HOH     H1 5051   3.832   2.543   3.293  0.2346 -0.7102  0.8013
 1677HOH     H2 5052   3.952   2.573   3.204 -0.8638  1.3163 -0.1330
 1678HOH      O 5053   1.509   3.302   2.768 -0.3643 -0.5972  0.1694
 1678HOH     H1 5054   1.477   3.288   2.857 -0.3728  0.8153  0.4353
 1678HOH     H2 5055   1.604   3.310   2.778 -0.3894 -0.1720  0.1026
 1679HOH      O 5056   0.451   0.727   1.566 -1.0969 -0.3103 -0.1418
 1679HOH     H1 5057   0.536   0.732   1.611 -1.3874 -0.3048  0.4287
 1679HOH     H2 5058   0.395   0.681   1.628 -1.8370  0.7315  0.0013
 1680HOH      O 5059   1.355   3.717   2.415  0.0804 -0.1195 -0.1708
 1680HOH     H1 5060   1.397   3.648   2.466  1.2723  0.2363 -0.6086
 1680HOH     H2 5061   1.338   3.787   2.478 -1.3174 -0.8245  0.3188
 1681HOH      O 5062   1.536   2.753   3.601  0.1267 -0.2623  0.0801
 1681HOH     H1 5063   1.459   2.801   3.571  0.5478  0.1645 -0.3448
 1681HOH     H2 5064   1.572   2.713   3.523  0.0445 -0.9144  0.3601
 1682HOH      O 5065   3.342   0.392   3.046  0.1001 -0.4427  0.4354
 1682HOH     H1 5066   3.322   0.461   2.983  0.3538 -0.4673  0.3240
 1682HOH     H2 5067   3.262   0.340   3.051 -0.0599 -0.1949  0.4498
 1683HOH      O 5068   3.633   0.273   1.751 -0.9021 -0.3440 -0.3882
 1683HOH     H1 5069   3.547   0.235   1.767 -0.8327 -0.3130  0.1065
 1683HOH     H2 5070   3.683   0.203   1.709 -1.2284 -0.2931 -0.8679
 1684HOH      O 5071   2.012   2.890   1.082  0.0377 -0.0311  0.2016
 1684HOH     H1 5072   1.977   2.955   1.143  0.8006  0.3957  0.2038
 1684HOH     H2 5073   2.099   2.922   1.058  0.2631 -0.8260 -0.1459
 1685HOH      O 5074   2.633   2.481   3.249  0.2491  0.0054 -0.1132
 1685HOH     H1 5075   2.713   2.451   3.207  0.5882  0.7647 -0.0260
 1685HOH     H2 5076   2.658   2.560   3.296 -0.4988  0.1205  0.1150
 1686HOH      O 5077   3.706   1.243   2.639 -0.2113 -0.0162  0.2175
 1686HOH     H1 5078   3.660   1.261   2.721 -0.5287  1.2935 -0.1964
 1686HOH     H2 5079   3.640   1.202   2.583 -0.4811  0.5716  0.0938
 1687HOH      O 5080   2.173   3.066   1.981 -0.6029 -0.2657  0.1334
 1687HOH     H1 5081   2.160   3.153   1.942  0.4200 -0.1029  0.1233
 1687HOH     H2 5082   2.180   3.084   2.075 -0.4238 -0.3401  0.1341
 1688HOH      O 5083   2.554   3.059   1.680 -0.1811 -0.5498 -0.2383
 1688HOH     H1 5084   2.494   3.021   1.744  0.7301 -0.9747  0.4118
 1688HOH     H2 5085   2.633   3.007   1.688  0.2425 -0.0950 -1.1599
 1689HOH      O 5086   2.592   0.879   2.029  1.0771 -0.0745  0.2499
 1689HOH     H1 5087   2.628   0.796   1.998 -1.2373 -0.3194 -2.6185
 1689HOH     H2 5088   2.600   0.938   1.954  0.0857  1.3697  1.1775
 1690HOH      O 5089   1.094   1.361   0.599 -0.7789 -0.2579 -0.7382
 1690HOH     H1 5090   1.109   1.274   0.636 -0.6673 -0.0457 -0.2709
 1690HOH     H2 5091   1.141   1.421   0.658 -0.7310  0.1054 -1.1342
 1691HOH      O 5092   1.617   1.871   2.590  0.3006 -0.3753  0.0909
 1691HOH     H1 5093   1.647   1.792   2.546  0.6962  0.2995 -0.9211
 1691HOH     H2 5094   1.685   1.936   2.572 -0.4673  0.4542  0.0580
 1692HOH      O 5095   3.582   1.725   2.895 -0.1032 -0.0258  0.3536
 1692HOH     H1 5096   3.606   1.808   2.854  0.2683 -0.5874 -0.6389
 1692HOH     H2 5097   3.498   1.702   2.857 -0.4747  0.1506  1.0445
 1693HOH      O 5098   0.770  -0.014   3.694  0.5046  0.6615 -1.0608
 1693HOH     H1 5099   0.785  -0.048   3.606 -2.2016  1.6101 -2.1197
 1693HOH     H2 5100   0.747   0.078   3.680  0.3051  0.9483  0.6953
 1694HOH      O 5101   1.831   1.274   0.270  0.0418  0.2324  0.0232
 1694HOH     H1 5102   1.757   1.238   0.220 -0.2308  0.7488  0.0388
 1694HOH     H2 5103   1.872   1.336   0.210 -0.0254  0.5346  0.2875
 1695HOH      O 5104   0.967   3.114   2.654  0.0304 -0.1072 -0.1246
 1695HOH     H1 5105   0.976   3.146   2.564 -0.3675 -0.5654 -0.3335
 1695HOH     H2 5106   1.022   3.173   2.706 -0.8536  1.0679 -0.4441
 1696HOH      O 5107   0.260   0.600   1.361 -0.9295  0.3419 -0.1246
 1696HOH     H1 5108   0.228   0.525   1.411 -0.2196  0.5799  0.7323
 1696HOH     H2 5109   0.311   0.652   1.424 -0.7156  1.1157 -0.8906
 1697HOH      O 5110   1.046   0.656   2.025  1.0065 -0.5607 -0.3185
 1697HOH     H1 5111   1.028   0.702   2.106 -1.9001  0.1840 -1.1385
 1697HOH     H2 5112   1.015   0.566   2.041 -1.0436 -0.0607 -0.8228
 1698HOH      O 5113   0.985   3.565   2.345  0.4256  0.1527 -0.1075
 1698HOH     H1 5114   0.929   3.537   2.274  0.3345  0.1821 -0.0483
 1698HOH     H2 5115   0.925   3.582   2.418  0.6161 -1.1562  0.4084
 1699HOH      O 5116   3.111   1.075   0.977  0.0552 -0.3239 -0.0256
 1699HOH     H1 5117   3.040   1.133   1.003 -0.5996 -1.2152  0.3029
 1699HOH     H2 5118   3.145   1.112   0.896 -1.4376 -0.3652 -0.7318
 1700HOH      O 5119   0.046   1.824   0.604  0.8342 -0.0475 -0.4836
 1700HOH     H1 5120   0.075   1.735   0.589 -0.5198 -0.9232  1.2393
 1700HOH     H2 5121   0.059   1.838   0.698 -1.5733  0.4024 -0.0855
 1701HOH      O 5122   1.617   3.544   0.935  0.2969  0.0604  0.6479
 1701HOH     H1 5123   1.686   3.582   0.880  0.1859 -0.8412 -0.1815
 1701HOH     H2 5124   1.538   3.593   0.912  0.2966 -0.1639  0.1499
 1702HOH      O 5125   1.404   2.101   3.826  0.2440 -0.8267  0.0671
 1702HOH     H1 5126   1.473   2.043   3.859 -0.0277 -1.4973 -0.4898
 1702HOH     H2 5127   1.323   2.055   3.844  0.0231 -0.6440 -0.4269
 1703HOH      O 5128   2.085   3.520   0.857 -0.0476  0.5242  0.4742
 1703HOH     H1 5129   2.086   3.554   0.768  0.4078  0.0563  0.2855
 1703HOH     H2 5130   2.175   3.531   0.887  0.1185 -0.4580  0.4092
 1704HOH      O 5131   3.266   3.638   0.845  0.2659 -0.9622  0.6262
 1704HOH     H1 5132   3.235   3.610   0.759  1.4387 -0.7924  0.1186
 1704HOH     H2 5133   3.200   3.701   0.875  0.2915 -0.3206 -0.5686
 1705HOH      O 5134   2.657   2.216   0.390  0.6984 -0.6425  0.0009
 1705HOH     H1 5135   2.693   2.212   0.479  0.1199 -0.5251  0.2502
 1705HOH     H2 5136   2.653   2.309   0.370  1.4540 -0.6874 -0.4250
 1706HOH      O 5137   3.657   2.152   3.445 -0.3933  0.1567  0.7772
 1706HOH     H1 5138   3.643   2.063   3.411 -1.2088  0.4718  0.2085
 1706HOH     H2 5139   3.643   2.144   3.539  0.6441 -0.5042  0.9107
 1707HOH      O 5140   0.436   0.201   0.318 -0.0761  0.9482 -0.3471
 1707HOH     H1 5141   0.356   0.232   0.274  0.1324  0.5032 -1.0787
 1707HOH     H2 5142   0.467   0.130   0.262 -0.2977 -0.2995  1.0208
 1708HOH      O 5143   3.962   1.989   2.995  0.2689 -0.0371  0.1399
 1708HOH     H1 5144   3.885   2.041   3.020  0.6191  0.3443  0.4448
 1708HOH     H2 5145   3.925   1.914   2.948 -0.3288 -0.1227  0.7065
 1709HOH      O 5146   3.242   1.149   3.082  0.3089 -0.1576 -0.0800
 1709HOH     H1 5147   3.261   1.117   2.994  0.3126 -2.1561  0.5335
 1709HOH     H2 5148   3.323   1.135   3.130  0.4945  1.4603  0.1690
 1710HOH      O 5149   2.411   3.505   0.206  0.2902  0.3083 -0.1401
 1710HOH     H1 5150   2.354   3.537   0.135  0.5412  0.7597 -0.1435
 1710HOH     H2 5151   2.413   3.410   0.194 -0.4677  0.2800 -0.1376
 1711HOH      O 5152   0.881   3.859   2.451 -0.2900  0.2124  0.1516
 1711HOH     H1 5153   0.974   3.850   2.432 -0.0441  0.6454  1.0347
 1711HOH     H2 5154   0.846   3.770   2.440  0.0951  0.1561 -0.7492
 1712HOH      O 5155   2.532   0.123   0.924 -0.4346 -0.4489 -0.4832
 1712HOH     H1 5156   2.531   0.159   0.836 -0.7483 -0.1026 -0.3424
 1712HOH     H2 5157   2.583   0.184   0.976 -1.6524  0.2883 -0.0601
 1713HOH      O 5158   3.546   3.040   2.925  0.0164  0.3376  0.3895
 1713HOH     H1 5159   3.538   3.078   2.837 -1.3351  0.4955  0.5480
 1713HOH     H2 5160   3.577   2.951   2.910 -0.8276  0.1408 -0.3175
 1714HOH      O 5161   1.257   3.100   0.899 -0.3691  1.0752 -0.3789
 1714HOH     H1 5162   1.332   3.155   0.878  0.4902  0.0865 -0.0304
 1714HOH     H2 5163   1.259   3.092   0.995 -0.0561 -0.0851 -0.4554
 1715HOH      O 5164   1.534   3.301   1.740 -0.0402  0.1571  0.0784
 1715HOH     H1 5165   1.485   3.257   1.810  0.9699 -0.4071  0.4703
 1715HOH     H2 5166   1.488   3.275   1.660 -0.4905 -0.2021  0.4355
 1716HOH      O 5167   1.513   2.994   3.816 -0.5471 -0.0946  0.7158
 1716HOH     H1 5168   1.456   2.952   3.881  1.0748 -0.5520  1.9785
 1716HOH     H2 5169   1.542   2.922   3.759 -0.1469 -0.1530  0.9813
 1717HOH      O 5170   0.755   1.851   2.011 -0.3049  0.1851  0.5715
 1717HOH     H1 5171   0.713   1.839   2.096  0.1650  1.5412  1.0527
 1717HOH     H2 5172   0.849   1.855   2.031 -0.0773 -0.6535 -0.1943
 1718HOH      O 5173   2.373   0.580   0.340  0.0374 -0.0615  0.6903
 1718HOH     H1 5174   2.371   0.638   0.265  1.6149  0.3635  0.8986
 1718HOH     H2 5175   2.325   0.627   0.408 -0.7246 -0.1015  0.2036
 1719HOH      O 5176   2.707   1.878   1.968  0.3265 -0.3968 -0.7204
 1719HOH     H1 5177   2.654   1.803   1.996 -0.1882 -0.1979 -1.1290
 1719HOH     H2 5178   2.703   1.876   1.873  1.8401 -0.9077 -0.8347
 1720HOH      O 5179   2.866   0.764   0.727  0.0623 -0.2438  0.2625
 1720HOH     H1 5180   2.894   0.777   0.818 -0.7498 -1.1355  0.6807
 1720HOH     H2 5181   2.927   0.817   0.675  1.4228 -0.7658  1.2112
 1721HOH      O 5182   1.848   0.519   0.262 -0.2605  0.1517 -0.1623
 1721HOH     H1 5183   1.901   0.528   0.183 -0.8423  0.7809 -0.5012
 1721HOH     H2 5184   1.851   0.606   0.303 -0.7667  0.1097 -0.0222
 1722HOH      O 5185   2.789   0.033   1.212  1.0653 -0.4309  0.4443
 1722HOH     H1 5186   2.762   0.005   1.124  1.2051  0.3810  0.1256
 1722HOH     H2 5187   2.738   0.112   1.229  1.5197 -0.2084  0.8202
 1723HOH      O 5188   2.542   0.974   1.361  0.0376 -0.2315 -0.1210
 1723HOH     H1 5189   2.508   0.898   1.407  0.2294 -0.4570 -0.3411
 1723HOH     H2 5190   2.475   0.995   1.296 -0.5353  0.4829  0.6506
 1724HOH      O 5191   2.376   3.887   1.704  0.4845 -0.2615  0.7313
 1724HOH     H1 5192   2.301   3.830   1.689 -0.4327  1.0868 -0.3916
 1724HOH     H2 5193   2.369   3.912   1.796 -0.8163  0.2372  0.5377
 1725HOH      O 5194   2.233   3.517   1.500  0.4168 -0.3271  0.1564
 1725HOH     H1 5195   2.166   3.567   1.548  0.1480 -0.0829 -0.4564
 1725HOH     H2 5196   2.313   3.531   1.551  0.0652 -0.4082  0.7578
 1726HOH      O 5197   0.481   1.614   2.895  0.4787  0.4560  0.3992
 1726HOH     H1 5198   0.519   1.680   2.954  0.4252  1.8744 -1.0385
 1726HOH     H2 5199   0.555   1.583   2.843  0.2664  0.4789  0.0799
 1727HOH      O 5200   2.032   2.450   3.173 -0.1116 -0.1703  0.1395
 1727HOH     H1 5201   1.992   2.453   3.087 -0.3477 -0.2905  0.2437
 1727HOH     H2 5202   2.069   2.537   3.186  1.5477 -0.6371 -0.8468
 1728HOH      O 5203   0.160   2.647   1.622  0.1124 -0.5091  0.2676
 1728HOH     H1 5204   0.165   2.555   1.646 -1.7595 -0.3259  1.9357
 1728HOH     H2 5205   0.178   2.694   1.703  0.2322  0.5649 -0.3459
 1729HOH      O 5206   1.952   1.647   1.382  0.2126 -0.7191  0.2072
 1729HOH     H1 5207   1.930   1.582   1.450  0.3285 -1.2717 -0.2658
 1729HOH     H2 5208   2.043   1.627   1.359  0.0518 -0.8002 -0.3844
 1730HOH      O 5209   1.729   3.908   2.155  0.5175 -0.1905  0.2787
 1730HOH     H1 5210   1.648   3.898   2.106  0.6729 -0.9751  0.1569
 1730HOH     H2 5211   1.788   3.842   2.117  0.8714 -0.3348  1.0465
 1731HOH      O 5212   1.408   0.827   3.133  0.1512 -0.6286 -0.8151
 1731HOH     H1 5213   1.375   0.764   3.069  0.4285 -0.2020 -1.4026
 1731HOH     H2 5214   1.502   0.808   3.138  0.2037 -0.3902 -0.8606
 1732HOH      O 5215   2.486   1.816   2.708 -0.2227 -0.2787  0.0173
 1732HOH     H1 5216   2.522   1.730   2.690 -1.0499 -0.6444  0.0327
 1732HOH     H2 5217   2.490   1.862   2.624 -1.8985 -1.1598 -0.6284
 1733HOH      O 5218   3.952   2.909   3.032  0.1001 -0.5579 -0.0274
 1733HOH     H1 5219   3.960   2.945   2.944  0.1835 -0.4611  0.0182
 1733HOH     H2 5220   3.905   2.977   3.081  0.2009 -0.5377  0.0428
 1734HOH      O 5221   2.313   3.826   2.375  0.0229 -0.1261 -0.3126
 1734HOH     H1 5222   2.358   3.910   2.364 -1.2908  0.7292  0.3444
 1734HOH     H2 5223   2.379   3.769   2.415  0.5893  0.9939  0.4683
 1735HOH      O 5224   2.146   3.345   2.740  0.2808  0.1509  0.3473
 1735HOH     H1 5225   2.165   3.357   2.647 -0.9024 -0.8172 -0.0769
 1735HOH     H2 5226   2.172   3.427   2.781 -0.8649  1.3516 -1.1255
 1736HOH      O 5227   1.027   3.335   1.533 -0.8815  0.4123  0.0999
 1736HOH     H1 5228   1.029   3.257   1.478 -0.6916 -0.8293  1.7214
 1736HOH     H2 5229   1.112   3.377   1.517 -0.4203 -0.4607  0.1542
 1737HOH      O 5230   2.154   1.854   3.346 -0.3588  0.6842 -0.1761
 1737HOH     H1 5231   2.095   1.779   3.336  0.3342  0.1629 -0.5590
 1737HOH     H2 5232   2.187   1.847   3.436  0.7378 -0.3051 -0.6072
 1738HOH      O 5233   3.923   3.586   1.696 -0.2253 -0.7349 -0.2288
 1738HOH     H1 5234   3.889   3.593   1.786 -0.9093 -0.1731 -0.5122
 1738HOH     H2 5235   3.846   3.563   1.644  0.1298 -0.8723 -0.6973
 1739HOH      O 5236   3.094   0.579   1.764  0.0621  0.3668  0.1317
 1739HOH     H1 5237   3.043   0.605   1.687 -0.3816 -0.5819  0.0866
 1739HOH     H2 5238   3.029   0.567   1.833  0.4410  1.0622  0.6371
 1740HOH      O 5239   2.271   0.416   0.928  0.2257 -0.1406  0.1493
 1740HOH     H1 5240   2.359   0.445   0.949  0.3409  0.3224 -0.8557
 1740HOH     H2 5241   2.283   0.343   0.866 -0.0892 -0.1163  0.0545
 1741HOH      O 5242   1.211   1.940   1.662  0.5984 -0.2211  0.1214
 1741HOH     H1 5243   1.222   2.035   1.657  1.1346 -0.1831  1.3073
 1741HOH     H2 5244   1.133   1.922   1.609  0.5790  0.8478 -0.2668
 1742HOH      O 5245   2.335   3.088   3.632  0.3986 -0.3873 -0.3775
 1742HOH     H1 5246   2.383   3.130   3.561  0.1478 -1.0263 -0.9510
 1742HOH     H2 5247   2.252   3.134   3.636  0.8652  0.4593  0.3512
 1743HOH      O 5248   3.480   2.872   2.237 -0.2657 -0.2646 -0.3732
 1743HOH     H1 5249   3.411   2.931   2.268 -0.8463 -1.3736  0.6082
 1743HOH     H2 5250   3.484   2.887   2.143 -1.1445  0.5499 -0.3154
 1744HOH      O 5251   3.555   3.279   3.410  0.0434 -0.1236  0.3369
 1744HOH     H1 5252   3.589   3.195   3.440  0.6331  0.0333  0.1415
 1744HOH     H2 5253   3.537   3.267   3.317  1.8813  0.4333 -0.1801
 1745HOH      O 5254   2.957   2.910   2.182 -0.4609 -0.2824  0.2495
 1745HOH     H1 5255   2.948   2.911   2.087 -1.2692 -0.6397  0.3125
 1745HOH     H2 5256   2.981   3.000   2.205  0.2393 -0.3080 -0.3223
 1746HOH      O 5257   1.201   2.954   1.329 -0.7354 -0.8237 -0.6340
 1746HOH     H1 5258   1.276   2.930   1.274 -0.5310 -1.4769 -0.0975
 1746HOH     H2 5259   1.233   2.944   1.418 -1.1785 -0.1542 -0.3861
 1747HOH      O 5260   3.775   2.426   3.587 -0.2368 -0.5449 -0.1248
 1747HOH     H1 5261   3.824   2.431   3.505 -0.8294  0.3007 -0.4542
 1747HOH     H2 5262   3.685   2.444   3.563 -0.3299  0.4403  0.7870
 1748HOH      O 5263   3.578   2.253   2.787 -0.0432  0.1041  0.2553
 1748HOH     H1 5264   3.656   2.301   2.758 -0.4793  1.3546  1.0136
 1748HOH     H2 5265   3.547   2.301   2.864 -0.8296 -1.1220  0.7675
 1749HOH      O 5266   0.361   0.497   1.704  0.5861 -0.1902  0.0705
 1749HOH     H1 5267   0.314   0.487   1.786  0.3883 -0.8521 -0.1152
 1749HOH     H2 5268   0.297   0.473   1.637  0.5649  0.8609 -0.3385
 1750HOH      O 5269   0.229   0.078   1.140 -0.0002 -0.1887  0.2136
 1750HOH     H1 5270   0.278   0.066   1.058 -0.2902 -0.4477  0.0742
 1750HOH     H2 5271   0.176  -0.001   1.148 -0.3191  0.0417  0.4127
 1751HOH      O 5272  -0.011   1.653   2.800 -0.1675 -0.2806 -0.3697
 1751HOH     H1 5273  -0.033   1.730   2.749 -1.0441 -0.4679 -0.3052
 1751HOH     H2 5274   0.078   1.669   2.831 -0.4318  0.8460 -0.0983
 1752HOH      O 5275   2.132   0.716   0.419  0.4302  0.5727  0.0603
 1752HOH     H1 5276   2.110   0.668   0.499  2.4173  1.7826  1.5238
 1752HOH     H2 5277   2.071   0.789   0.418 -1.0519 -0.5638 -0.8747
 1753HOH      O 5278   0.541   2.053   1.159  0.0535 -0.5875 -0.2056
 1753HOH     H1 5279   0.570   2.077   1.071  0.4146 -0.9554 -0.1912
 1753HOH     H2 5280   0.605   2.095   1.217  0.2789 -0.9958 -0.1534
 1754HOH      O 5281   2.716   2.582   3.574 -0.5819  0.3163  0.8120
 1754HOH     H1 5282   2.701   2.650   3.509 -0.1349  0.1379  0.5103
 1754HOH     H2 5283   2.791   2.612   3.624 -1.3817  0.8205  1.7758
 1755HOH      O 5284   2.191   0.753   1.788 -0.0096  0.1764  0.4607
 1755HOH     H1 5285   2.185   0.840   1.747 -0.3297  0.5821  1.3320
 1755HOH     H2 5286   2.190   0.692   1.714  0.7628  0.9187 -0.2147
 1756HOH      O 5287   0.716   0.926   0.166  0.0049 -0.3978 -0.1457
 1756HOH     H1 5288   0.748   0.946   0.254  0.0625 -0.4736 -0.1491
 1756HOH     H2 5289   0.641   0.984   0.154  0.7813  0.5720 -0.5526
 1757HOH      O 5290   1.636   0.239   2.018  0.2223 -0.0895  0.2416
 1757HOH     H1 5291   1.661   0.173   1.954  0.2765 -0.4950  0.6664
 1757HOH     H2 5292   1.719   0.264   2.060  0.0859 -0.5313  0.8012
 1758HOH      O 5293   2.675   0.344   1.064  0.0274 -0.2077  0.1396
 1758HOH     H1 5294   2.696   0.437   1.063 -1.2376  0.1270 -0.5785
 1758HOH     H2 5295   2.684   0.318   1.155  1.6878  0.2436  0.1675
 1759HOH      O 5296   0.546   0.618   2.833 -0.3057  0.1270 -0.5866
 1759HOH     H1 5297   0.621   0.673   2.809 -0.6486  0.4569 -0.9471
 1759HOH     H2 5298   0.578   0.528   2.823  0.0979  0.2612 -0.5419
 1760HOH      O 5299   0.219   3.783   2.193  0.4130 -0.4566 -0.1741
 1760HOH     H1 5300   0.200   3.726   2.118 -0.8543  0.1440 -0.3544
 1760HOH     H2 5301   0.243   3.867   2.153 -1.1648  0.1460  0.0298
 1761HOH      O 5302   0.916   0.881   3.283 -0.6146  0.1780 -0.3789
 1761HOH     H1 5303   0.887   0.806   3.231  0.3858 -0.4112 -0.1406
 1761HOH     H2 5304   0.949   0.943   3.219 -1.0317  0.2231 -0.5528
 1762HOH      O 5305   0.904   0.741   1.361  0.3680 -0.1184  0.0482
 1762HOH     H1 5306   0.847   0.814   1.340 -0.1156 -0.1023  1.2625
 1762HOH     H2 5307   0.977   0.749   1.299  0.1767  1.2013 -0.0620
 1763HOH      O 5308   1.819   1.741   0.803 -0.1550 -0.3163  0.0761
 1763HOH     H1 5309   1.843   1.758   0.894  0.4821 -0.3760 -0.0677
 1763HOH     H2 5310   1.879   1.797   0.752 -1.1336  0.4583 -0.2958
 1764HOH      O 5311   3.097   2.297   1.393  0.0300  0.2916 -0.5327
 1764HOH     H1 5312   3.079   2.264   1.305 -0.8430 -0.6536 -0.0391
 1764HOH     H2 5313   3.034   2.369   1.405  0.1008  0.3738 -0.6471
 1765HOH      O 5314   0.645   3.857   1.626 -0.2744 -0.1139  0.5990
 1765HOH     H1 5315   0.554   3.837   1.646 -0.0434 -0.6308  1.1837
 1765HOH     H2 5316   0.688   3.772   1.622 -0.0437  0.0203 -0.9557
 1766HOH      O 5317   0.577   3.232   0.511  0.3021 -0.0478  0.2046
 1766HOH     H1 5318   0.630   3.174   0.566  0.3869  0.1603  0.3443
 1766HOH     H2 5319   0.573   3.315   0.560  0.3814  0.1404 -0.1035
 1767HOH      O 5320   2.300   0.062   1.295  0.4196 -0.7370 -0.1166
 1767HOH     H1 5321   2.302   0.089   1.203 -0.1158  0.2043  0.1195
 1767HOH     H2 5322   2.352   0.129   1.340  0.5490 -1.1075  0.2898
 1768HOH      O 5323   2.078   2.695   1.274 -0.2157 -0.0227  0.6709
 1768HOH     H1 5324   2.161   2.738   1.253 -0.1739  0.1528  1.1652
 1768HOH     H2 5325   2.013   2.740   1.220  0.1130 -0.7328 -0.3780
 1769HOH      O 5326   0.387   1.950   2.913  0.2104 -0.0797 -0.2166
 1769HOH     H1 5327   0.482   1.958   2.912  0.2796 -0.7577 -0.2425
 1769HOH     H2 5328   0.357   2.022   2.968  0.6852  0.5183 -0.7160
 1770HOH      O 5329   0.543   0.451   2.079 -0.2652 -0.1135  0.1357
 1770HOH     H1 5330   0.456   0.461   2.041 -0.5286  0.4706  0.8433
 1770HOH     H2 5331   0.603   0.475   2.009 -0.7261  0.6928 -0.0084
 1771HOH      O 5332   1.600   1.293   2.624 -0.5107 -0.0153  0.0182
 1771HOH     H1 5333   1.534   1.304   2.692 -0.7159 -0.8699 -0.0158
 1771HOH     H2 5334   1.572   1.215   2.575 -0.2417  0.4378 -0.9074
 1772HOH      O 5335   0.800   2.710   0.582 -0.5414  0.5935 -0.3202
 1772HOH     H1 5336   0.854   2.633   0.597  0.4154  1.3019  0.0627
 1772HOH     H2 5337   0.757   2.727   0.666  0.0973  1.0838 -0.0807
 1773HOH      O 5338   2.928   3.345   1.822 -0.2634  0.3530  0.1432
 1773HOH     H1 5339   2.876   3.319   1.746 -1.1619 -1.2637  1.1773
 1773HOH     H2 5340   2.894   3.431   1.847  0.0214  0.9010 -1.1894
 1774HOH      O 5341   0.520   2.932   3.375 -0.1108 -0.2548  0.0624
 1774HOH     H1 5342   0.504   2.910   3.283  1.7556  0.6997 -0.5690
 1774HOH     H2 5343   0.580   2.864   3.406 -1.0744 -0.8364  0.7862
 1775HOH      O 5344   3.796   3.551   2.855 -0.2950 -0.6143 -0.1651
 1775HOH     H1 5345   3.730   3.582   2.792 -0.7079  1.4048  1.0620
 1775HOH     H2 5346   3.876   3.597   2.830 -0.7177  1.1478  1.2067
 1776HOH      O 5347   1.083  -0.003   3.199  0.1232 -0.1116  0.1456
 1776HOH     H1 5348   1.062   0.078   3.245  0.0515  1.4826 -2.3168
 1776HOH     H2 5349   1.003  -0.025   3.152  0.9543  0.2688 -1.6094
 1777HOH      O 5350   2.808   1.223   0.050 -0.2475 -0.2661 -0.1390
 1777HOH     H1 5351   2.756   1.143   0.055  0.7083 -0.8858  0.6542
 1777HOH     H2 5352   2.864   1.220   0.127  1.3814  0.0610 -1.2128
 1778HOH      O 5353   2.844   0.588   1.073  0.2005 -0.3607 -0.3278
 1778HOH     H1 5354   2.889   0.522   1.126 -0.2129 -0.7632 -0.4588
 1778HOH     H2 5355   2.911   0.653   1.053  0.8720 -1.1815 -0.9213
 1779HOH      O 5356   2.502   0.331   3.480  0.9256 -0.0277  0.3494
 1779HOH     H1 5357   2.550   0.275   3.541  0.9477 -0.2706  0.1089
 1779HOH     H2 5358   2.507   0.418   3.519  0.2256 -0.3095  1.1467
 1780HOH      O 5359   0.955   0.411   2.095  0.1479 -0.7532 -0.7316
 1780HOH     H1 5360   0.893   0.397   2.167  0.4318 -0.3884 -0.4072
 1780HOH     H2 5361   0.941   0.337   2.036 -0.3377 -0.8684 -0.4779
 1781HOH      O 5362   1.903   2.868   0.047 -0.1802  0.3720 -0.5552
 1781HOH     H1 5363   1.866   2.798  -0.006  0.1551  0.0254 -0.3427
 1781HOH     H2 5364   1.874   2.949   0.005 -0.5368  0.1062 -0.8277
 1782HOH      O 5365   1.686   0.289   0.844  0.4944 -0.5458 -0.1544
 1782HOH     H1 5366   1.722   0.378   0.846 -0.0557 -0.3153  1.1319
 1782HOH     H2 5367   1.653   0.279   0.755 -0.2506  0.9004 -0.1023
 1783HOH      O 5368   1.114   1.449   1.176  0.0950 -0.6636 -0.3560
 1783HOH     H1 5369   1.032   1.428   1.221  0.6004 -0.4775  0.7240
 1783HOH     H2 5370   1.095   1.434   1.084 -1.4878  0.3997 -0.2898
 1784HOH      O 5371   3.192   2.350   3.541  0.0507  0.0826 -0.0090
 1784HOH     H1 5372   3.107   2.357   3.585 -0.3591 -0.2904 -0.7022
 1784HOH     H2 5373   3.246   2.297   3.600 -0.6067 -0.7432 -0.1058
 1785HOH      O 5374   1.769   1.432   3.191 -0.7265  0.1343  0.3897
 1785HOH     H1 5375   1.839   1.368   3.181 -1.3961 -0.5628 -0.0505
 1785HOH     H2 5376   1.791   1.501   3.129 -0.5296 -0.1689  0.1164
 1786HOH      O 5377   2.655   2.053   2.754 -0.1569 -0.1705  0.4445
 1786HOH     H1 5378   2.639   1.963   2.779  0.1511 -0.2291  0.4377
 1786HOH     H2 5379   2.571   2.097   2.765 -0.2497 -0.4047  0.6738
 1787HOH      O 5380   1.541   0.003   1.861 -0.2372 -0.5494  0.5155
 1787HOH     H1 5381   1.485   0.080   1.851  0.2452 -0.3125 -0.8077
 1787HOH     H2 5382   1.508  -0.041   1.940 -0.1701  1.2761  1.6777
 1788HOH      O 5383   1.453   3.085   2.437 -0.6309  0.0715 -0.1464
 1788HOH     H1 5384   1.529   3.082   2.496  0.3030 -1.1198 -1.2876
 1788HOH     H2 5385   1.389   3.027   2.478 -0.0159 -0.7006 -0.2273
 1789HOH      O 5386   0.473   1.719   1.262  0.0710  0.0909 -0.0817
 1789HOH     H1 5387   0.477   1.625   1.275  0.0649  0.0800 -0.1582
 1789HOH     H2 5388   0.504   1.757   1.345  0.3801  0.0219 -0.1641
 1790HOH      O 5389   1.352   2.302   2.163  0.5310  0.0969 -0.2375
 1790HOH     H1 5390   1.364   2.320   2.070 -0.3481  0.2159 -0.3519
 1790HOH     H2 5391   1.341   2.388   2.203  0.5502  0.0313 -0.0890
 1791HOH      O 5392   2.602   0.837   0.773 -0.5484 -0.0782  0.0085
 1791HOH     H1 5393   2.559   0.809   0.692 -0.5054 -0.4429  0.1111
 1791HOH     H2 5394   2.690   0.801   0.767 -0.8645 -1.0415  0.6995
 1792HOH      O 5395   1.382   3.219   1.520 -0.7295  0.3807 -0.3489
 1792HOH     H1 5396   1.408   3.231   1.428  0.7755  0.1905 -0.0001
 1792HOH     H2 5397   1.330   3.297   1.540 -1.5258  0.1864 -1.4717
 1793HOH      O 5398   0.965   3.438   0.145  0.9111 -0.1403 -0.0686
 1793HOH     H1 5399   0.922   3.499   0.205  0.0970 -0.5850 -0.1687
 1793HOH     H2 5400   1.030   3.491   0.099  0.5236  0.5526  0.1508
 1794HOH      O 5401   1.267   0.517   2.133  0.0441  0.4004  0.6078
 1794HOH     H1 5402   1.200   0.568   2.086  0.2686 -0.0294 -0.2265
 1794HOH     H2 5403   1.238   0.426   2.126  0.7159  0.2000  0.1950
 1795HOH      O 5404   0.525   2.608   0.074  0.2448 -0.8444  0.0486
 1795HOH     H1 5405   0.556   2.557   0.148  0.9696 -0.6626 -0.1095
 1795HOH     H2 5406   0.454   2.661   0.109  0.5779 -0.7566  0.6204
 1796HOH      O 5407   3.015   3.008   1.808  0.2917  0.1603 -0.0904
 1796HOH     H1 5408   3.102   3.035   1.836 -0.0614  0.7378  0.5009
 1796HOH     H2 5409   2.958   3.028   1.882 -0.2787 -0.6449 -0.2808
 1797HOH      O 5410   3.082   1.976   3.468  0.3936 -0.7084 -0.6979
 1797HOH     H1 5411   3.077   2.056   3.416 -0.4522 -0.7169 -0.6539
 1797HOH     H2 5412   3.174   1.970   3.493  0.3951  0.5165 -0.2778
 1798HOH      O 5413   3.138   1.404   3.421 -0.5541  0.5499  0.0670
 1798HOH     H1 5414   3.043   1.402   3.413 -0.5392 -0.3863 -0.0746
 1798HOH     H2 5415   3.154   1.440   3.509 -0.9981  1.3532 -0.1559
 1799HOH      O 5416   0.785   2.435   1.294  0.4269  0.0895  0.2945
 1799HOH     H1 5417   0.824   2.504   1.241 -0.6305  0.9449  0.5572
 1799HOH     H2 5418   0.707   2.408   1.244  0.2937 -0.2256  0.6623
 1800HOH      O 5419   0.112   2.442   2.181  0.1441 -0.7090  0.4132
 1800HOH     H1 5420   0.158   2.400   2.254  0.1241 -0.0734  0.8090
 1800HOH     H2 5421   0.165   2.519   2.161  0.1866 -0.9087 -0.3021
 1801HOH      O 5422   0.123   1.505   3.493  0.1592  0.2054  0.5275
 1801HOH     H1 5423   0.114   1.426   3.546  1.0740  0.1624  0.6554
 1801HOH     H2 5424   0.149   1.473   3.407  0.6479  0.3621  0.6109
 1802HOH      O 5425   0.383   2.940   0.542  0.1106 -0.7379  0.5054
 1802HOH     H1 5426   0.347   2.979   0.462  0.2508 -1.9962 -0.2142
 1802HOH     H2 5427   0.341   2.989   0.613  0.7269  1.1030 -0.2797
 1803HOH      O 5428   3.166   2.260   2.356  0.4058  0.0841 -0.9342
 1803HOH     H1 5429   3.184   2.349   2.327 -0.7003  0.6312 -0.0841
 1803HOH     H2 5430   3.092   2.268   2.416  0.7999 -1.2995 -0.1569
 1804HOH      O 5431   0.461   2.355   0.797 -0.0877  0.5404 -0.5971
 1804HOH     H1 5432   0.396   2.287   0.817  0.2629  0.3552 -0.0315
 1804HOH     H2 5433   0.413   2.437   0.805 -0.0138  0.4779  0.9830
 1805HOH      O 5434   2.560   0.103   2.892  0.8029 -0.7054  0.3586
 1805HOH     H1 5435   2.474   0.095   2.933  0.1953 -0.5010 -0.7862
 1805HOH     H2 5436   2.573   0.198   2.882  0.6750 -0.7536 -0.3822
 1806HOH      O 5437   3.508   0.621   0.358 -0.4149 -0.0055  0.5065
 1806HOH     H1 5438   3.472   0.665   0.435 -0.3619 -0.4039  0.7655
 1806HOH     H2 5439   3.509   0.528   0.382 -0.5843 -0.1556 -0.0548
 1807HOH      O 5440   1.381   0.232   1.821  0.7431  0.1152 -0.6810
 1807HOH     H1 5441   1.325   0.244   1.744  0.4451  0.7511 -0.3778
 1807HOH     H2 5442   1.409   0.321   1.844 -0.1960  0.1197  0.6871
 1808HOH      O 5443   0.776   3.648   3.131  0.5137  0.1094  0.7936
 1808HOH     H1 5444   0.855   3.611   3.171  0.4459 -0.8244  0.1310
 1808HOH     H2 5445   0.704   3.603   3.174  0.4086 -0.1584  0.3498
 1809HOH      O 5446   2.541   3.655   3.239 -0.0851 -0.0796  0.3572
 1809HOH     H1 5447   2.464   3.712   3.235 -0.3691 -0.4732 -1.0613
 1809HOH     H2 5448   2.506   3.568   3.259  0.1921 -0.0087  1.2098
 1810HOH      O 5449   0.341   1.377   1.260  0.0860  0.0511 -0.4320
 1810HOH     H1 5450   0.289   1.297   1.255  0.8546 -0.4499 -0.7725
 1810HOH     H2 5451   0.407   1.359   1.326 -0.6162  0.9823  0.6035
 1811HOH      O 5452   1.478   3.560   2.041 -0.3125  0.2503 -0.1810
 1811HOH     H1 5453   1.494   3.654   2.041  1.4154  0.0409 -0.8003
 1811HOH     H2 5454   1.495   3.532   1.951 -0.6834 -0.6642  0.0070
 1812HOH      O 5455   1.024   3.172   1.312 -0.5278  0.0847  0.0789
 1812HOH     H1 5456   1.066   3.228   1.247  1.3057  0.9750  1.8089
 1812HOH     H2 5457   1.078   3.092   1.312 -0.9533 -0.2092  0.0468
 1813HOH      O 5458   1.970   3.509   0.557 -0.4328  0.4396 -0.4532
 1813HOH     H1 5459   1.894   3.468   0.599 -1.3410  1.4248 -1.0260
 1813HOH     H2 5460   1.977   3.466   0.472  0.3793 -0.4060 -0.0000
 1814HOH      O 5461   1.186   1.324   1.533 -0.4379 -0.7220  0.3221
 1814HOH     H1 5462   1.211   1.387   1.601  0.0068 -0.0085 -0.4631
 1814HOH     H2 5463   1.121   1.370   1.480  0.2186 -0.7232 -0.5311
 1815HOH      O 5464   1.960   3.320   1.582  0.8917 -0.9882 -0.5834
 1815HOH     H1 5465   1.897   3.358   1.521  0.8105 -0.6849 -0.3186
 1815HOH     H2 5466   2.046   3.338   1.543  0.8625 -0.3972 -0.4015
 1816HOH      O 5467   0.860   3.502   1.358 -0.1402 -0.4681 -0.0818
 1816HOH     H1 5468   0.893   3.444   1.427 -0.4040  0.3614  0.7740
 1816HOH     H2 5469   0.938   3.542   1.320 -0.0404  0.0580  0.6450
 1817HOH      O 5470   1.733   2.479   1.632  0.1295  0.4506 -0.1019
 1817HOH     H1 5471   1.723   2.386   1.655 -0.2655  0.6939  0.7982
 1817HOH     H2 5472   1.674   2.525   1.693  0.4718  1.3074 -0.3940
 1818HOH      O 5473   3.847   3.160   3.654 -0.0391 -0.0546 -0.5524
 1818HOH     H1 5474   3.885   3.230   3.709  0.2555 -0.4428 -0.2503
 1818HOH     H2 5475   3.891   3.170   3.570  0.0213  0.1086 -0.5041
 1819HOH      O 5476   3.314   0.392   2.134  0.0830  0.4254 -0.3841
 1819HOH     H1 5477   3.255   0.396   2.059 -0.6271  0.4501  0.1589
 1819HOH     H2 5478   3.336   0.299   2.141  0.5098  0.4778 -0.8746
 1820HOH      O 5479   2.923   2.721   2.911  0.1209 -0.4362  0.8127
 1820HOH     H1 5480   2.841   2.739   2.956 -0.0278  1.1280  0.0696
 1820HOH     H2 5481   2.989   2.772   2.959  0.1248  0.4836 -0.0830
 1821HOH      O 5482   0.660   2.305   1.036 -0.3468 -0.0626 -0.1190
 1821HOH     H1 5483   0.661   2.319   0.941  0.3367  0.1193 -0.0927
 1821HOH     H2 5484   0.573   2.333   1.063 -0.3794  0.3572 -0.6255
 1822HOH      O 5485   3.200   3.294   2.516  0.5517 -0.2289 -0.3511
 1822HOH     H1 5486   3.193   3.270   2.608  0.5801  0.5205 -0.1391
 1822HOH     H2 5487   3.114   3.328   2.493  0.6553 -0.0594 -0.4922
 1823HOH      O 5488   3.793   3.049   1.878  0.0516 -0.2904 -0.4358
 1823HOH     H1 5489   3.747   3.132   1.860  0.1869 -0.1891 -0.3148
 1823HOH     H2 5490   3.829   3.024   1.793 -0.2474 -0.3858 -0.5399
 1824HOH      O 5491   1.787   2.824   0.945  0.3595 -0.0587 -0.0283
 1824HOH     H1 5492   1.873   2.849   0.979  0.6366 -0.8255 -0.1296
 1824HOH     H2 5493   1.764   2.894   0.883  0.4274  0.6864  0.7512
 1825HOH      O 5494   1.627   3.323   3.683 -0.0486 -0.0422 -0.0279
 1825HOH     H1 5495   1.575   3.393   3.724  0.7291  0.3192  0.3821
 1825HOH     H2 5496   1.566   3.250   3.675 -0.8163  0.5848 -0.2190
 1826HOH      O 5497   1.180   0.145   3.751 -0.1833  0.0469 -0.3078
 1826HOH     H1 5498   1.274   0.163   3.747 -0.1708  0.3789  0.6769
 1826HOH     H2 5499   1.144   0.220   3.799 -0.8471 -0.3826 -0.1015
 1827HOH      O 5500   3.250   2.929   3.596 -0.3055 -0.7603 -0.1813
 1827HOH     H1 5501   3.217   2.852   3.643  1.1033 -0.6896  1.0807
 1827HOH     H2 5502   3.326   2.898   3.548 -0.7344 -0.4665 -1.0944
 1828HOH      O 5503   2.594   1.990   1.011  0.3861  0.3764  0.2219
 1828HOH     H1 5504   2.566   1.950   1.093 -0.8119 -0.1375 -0.3871
 1828HOH     H2 5505   2.604   1.917   0.950 -0.5386  0.8554 -0.5585
 1829HOH      O 5506   3.911   0.878   2.478 -0.3515  0.1369 -0.4772
 1829HOH     H1 5507   3.876   0.808   2.424  1.1797  0.2186 -1.7270
 1829HOH     H2 5508   3.996   0.845   2.508 -0.5481  0.6457  0.7950
 1830HOH      O 5509   0.904   2.386   2.932  0.6768 -0.6350  0.1409
 1830HOH     H1 5510   0.848   2.335   2.991 -1.0744 -0.5183 -1.2404
 1830HOH     H2 5511   0.896   2.343   2.847  1.6398  0.1983 -0.4266
 1831HOH      O 5512   0.880   2.026   0.138  0.2318  0.5854 -0.5084
 1831HOH     H1 5513   0.813   1.979   0.089 -0.1791  1.9240 -1.3294
 1831HOH     H2 5514   0.911   1.963   0.203 -1.3372 -0.3014 -0.5315
 1832HOH      O 5515   1.350   2.359   1.889 -0.0993 -0.7561 -0.2656
 1832HOH     H1 5516   1.409   2.435   1.892  0.7174 -1.3282 -0.8992
 1832HOH     H2 5517   1.267   2.392   1.925  0.7339 -0.0542  1.2487
 1833HOH      O 5518   1.117   1.658   3.136 -0.9009  0.3942 -0.5251
 1833HOH     H1 5519   1.207   1.657   3.102 -0.4239 -1.5114  0.5029
 1833HOH     H2 5520   1.124   1.704   3.220 -0.9827  0.5775 -0.6173
 1834HOH      O 5521   0.523   3.050   1.569 -0.6631  0.5433  0.0763
 1834HOH     H1 5522   0.536   3.070   1.476 -0.1026 -0.4055 -0.0790
 1834HOH     H2 5523   0.537   3.133   1.614  0.3177  0.7763 -0.5932
 1835HOH      O 5524   1.680   2.809   3.117 -0.3135  0.3020  0.2316
 1835HOH     H1 5525   1.707   2.771   3.033 -0.5618  0.4744  0.0719
 1835HOH     H2 5526   1.609   2.868   3.095  0.8255  1.8143  0.2908
 1836HOH      O 5527   3.214   0.533   2.869  0.3054  0.0000 -0.0937
 1836HOH     H1 5528   3.138   0.584   2.897  0.1774 -0.5299  0.5667
 1836HOH     H2 5529   3.199   0.517   2.776 -0.2960  0.0708 -0.0171
 1837HOH      O 5530   2.038   3.976   1.385 -0.9444  0.0074  0.2373
 1837HOH     H1 5531   2.004   3.888   1.400  0.2672 -0.3678  1.1169
 1837HOH     H2 5532   2.132   3.964   1.373 -0.8220  1.1439 -0.1640
 1838HOH      O 5533   3.446   2.064   1.717 -1.0968  0.3094  0.0875
 1838HOH     H1 5534   3.452   1.969   1.707 -1.7137  0.1822  0.7598
 1838HOH     H2 5535   3.367   2.088   1.668 -1.2788  0.3851  0.4124
 1839HOH      O 5536   0.788   3.109   3.507  0.0819 -0.1690 -0.4661
 1839HOH     H1 5537   0.756   3.121   3.417  0.4250 -0.1668 -0.5936
 1839HOH     H2 5538   0.745   3.178   3.557  0.1321  0.0340 -0.6944
 1840HOH      O 5539   0.730   0.351   2.236 -0.0110 -0.5742  0.0757
 1840HOH     H1 5540   0.709   0.332   2.328 -0.5251  0.2283  0.1442
 1840HOH     H2 5541   0.644   0.357   2.194  0.1824 -0.0028 -0.2518
 1841HOH      O 5542   1.953   1.924   3.738 -0.3049 -0.4647  0.8743
 1841HOH     H1 5543   1.911   1.838   3.731 -0.2999 -0.5379  1.5853
 1841HOH     H2 5544   1.888   1.984   3.702  0.2737 -0.8687 -1.0960
 1842HOH      O 5545   1.871   3.481   2.685 -0.2489 -0.2751  0.0870
 1842HOH     H1 5546   1.817   3.506   2.760  0.1099 -1.0543  0.6249
 1842HOH     H2 5547   1.953   3.449   2.723 -0.2000 -1.0523 -0.6145
 1843HOH      O 5548   3.344   3.246   1.814 -0.6465  0.5133 -0.1966
 1843HOH     H1 5549   3.356   3.310   1.885  0.0615 -0.0290  0.2054
 1843HOH     H2 5550   3.356   3.297   1.734  0.9489  0.7513  0.1194
 1844HOH      O 5551   3.522   0.180   1.022  0.3501  0.3136  0.2660
 1844HOH     H1 5552   3.460   0.109   1.004  0.8236 -0.6578  2.0322
 1844HOH     H2 5553   3.478   0.233   1.089  1.5930 -0.9019  2.2410
 1845HOH      O 5554   0.022   0.593   2.912 -0.2480  0.0302  0.6817
 1845HOH     H1 5555   0.050   0.682   2.931 -1.2383  0.4524  0.2649
 1845HOH     H2 5556   0.000   0.556   2.998 -1.1677  0.6790  0.7576
 1846HOH      O 5557   2.515   3.440   1.869  0.1953 -0.0605 -0.2331
 1846HOH     H1 5558   2.582   3.400   1.814  0.9224  0.1459  0.4593
 1846HOH     H2 5559   2.548   3.528   1.886 -0.5025  0.2191 -0.2757
 1847HOH      O 5560   2.172   0.668   3.412  0.2952  0.1901 -1.4599
 1847HOH     H1 5561   2.222   0.749   3.417  0.8051 -0.1465 -0.3707
 1847HOH     H2 5562   2.155   0.645   3.504 -1.0378 -0.2252 -1.7680
 1848HOH      O 5563   0.784   2.635   3.241 -0.0300  0.7300 -0.1355
 1848HOH     H1 5564   0.803   2.712   3.294  0.0181  0.9743 -0.4957
 1848HOH     H2 5565   0.739   2.575   3.300 -1.0350  1.4650 -0.1064
 1849HOH      O 5566   0.757   1.039   1.942 -0.2018  0.3978 -0.2258
 1849HOH     H1 5567   0.776   1.070   1.853  0.5265 -1.0816 -0.6441
 1849HOH     H2 5568   0.785   0.948   1.943 -0.6192  0.2150  1.4095
 1850HOH      O 5569   0.104   0.000   3.033  0.2195  0.1449 -0.4577
 1850HOH     H1 5570   0.033  -0.012   2.971 -0.5717  1.0666  0.2052
 1850HOH     H2 5571   0.159   0.069   2.995  1.2585 -1.0701 -1.3304
 1851HOH      O 5572   2.408   1.409   1.338  0.1147  0.2443  0.1618
 1851HOH     H1 5573   2.495   1.385   1.370  0.4876  0.9633 -0.2763
 1851HOH     H2 5574   2.348   1.358   1.393  0.8034 -0.3126  0.4327
 1852HOH      O 5575   0.205   1.468   3.227 -0.1807 -0.9684  0.1999
 1852HOH     H1 5576   0.299   1.487   3.235 -0.1871 -1.1508  0.7633
 1852HOH     H2 5577   0.196   1.431   3.139  0.0337  0.3659 -0.4419
 1853HOH      O 5578   1.642   1.324   1.666  0.4406 -0.1351  0.2663
 1853HOH     H1 5579   1.660   1.278   1.584 -1.0705 -0.4922  0.0752
 1853HOH     H2 5580   1.581   1.394   1.642  1.2517  0.8237  0.8537
 1854HOH      O 5581   3.724   0.398   2.736  0.4562  0.1950  0.1507
 1854HOH     H1 5582   3.630   0.418   2.736  0.1280 -1.1426 -0.1891
 1854HOH     H2 5583   3.737   0.347   2.816  1.1020  1.0755  0.6434
 1855HOH      O 5584   3.496   1.010   0.170  0.0484  0.5611  0.1398
 1855HOH     H1 5585   3.478   0.922   0.137  0.9599  0.6916 -0.8212
 1855HOH     H2 5586   3.496   1.000   0.265 -2.1289  0.0355  0.1994
 1856HOH      O 5587   1.356   2.720   2.776 -0.1739  0.1228 -0.4213
 1856HOH     H1 5588   1.293   2.793   2.777 -0.2442  0.1334 -1.7651
 1856HOH     H2 5589   1.321   2.660   2.709  0.2859 -0.7865  0.1190
 1857HOH      O 5590   2.288   2.248   2.567 -0.2282  0.3335 -0.2415
 1857HOH     H1 5591   2.338   2.211   2.640 -0.1690  0.0077 -0.4395
 1857HOH     H2 5592   2.244   2.324   2.604 -0.2088  0.1668  0.1371
 1858HOH      O 5593   2.841   1.098   1.280  0.3932  0.1650  0.4456
 1858HOH     H1 5594   2.885   1.128   1.360  0.2098 -2.2293  1.6191
 1858HOH     H2 5595   2.748   1.105   1.300  0.3425 -0.1119  0.3109
 1859HOH      O 5596   0.796   1.628   3.477  0.2022 -0.2171  0.1594
 1859HOH     H1 5597   0.704   1.615   3.499  0.1508 -0.5259 -0.2184
 1859HOH     H2 5598   0.795   1.689   3.403  0.3234  0.0763  0.3956
 1860HOH      O 5599   3.452   0.453   2.733  0.1466 -0.2089 -1.1294
 1860HOH     H1 5600   3.400   0.464   2.654 -0.2927 -0.7366 -0.9258
 1860HOH     H2 5601   3.441   0.361   2.757  1.2838 -0.3823 -1.1462
 1861HOH      O 5602   0.998   0.132   0.816 -0.4194  1.0439  0.0139
 1861HOH     H1 5603   1.072   0.118   0.876 -0.6156 -0.1361  0.0412
 1861HOH     H2 5604   0.951   0.207   0.852  0.0621  1.0213  0.7324
 1862HOH      O 5605   2.319   3.357   3.086  0.1462 -0.4890  0.5172
 1862HOH     H1 5606   2.383   3.378   3.017 -0.4131 -1.6254 -0.4307
 1862HOH     H2 5607   2.328   3.262   3.098 -0.4538 -0.4604  1.3224
 1863HOH      O 5608   3.131   3.167   3.537 -0.8103 -0.2342  0.4315
 1863HOH     H1 5609   3.171   3.085   3.563  0.3055 -0.0779 -0.6057
 1863HOH     H2 5610   3.174   3.190   3.454 -2.1139  0.6672 -0.0682
 1864HOH      O 5611   0.020   3.872   2.607 -0.4185 -0.2807 -0.0081
 1864HOH     H1 5612  -0.057   3.919   2.575 -0.1647  0.9762  1.0430
 1864HOH     H2 5613   0.091   3.936   2.601  0.5936 -1.3948 -0.9360
 1865HOH      O 5614   2.975   0.063   2.625  0.2763  0.2500 -0.0187
 1865HOH     H1 5615   2.983   0.152   2.658  0.5139  0.5965 -0.9542
 1865HOH     H2 5616   2.892   0.061   2.577 -0.3898 -0.4295  1.0657
 1866HOH      O 5617   1.725   2.534   2.652  0.3897 -0.1079 -0.6007
 1866HOH     H1 5618   1.755   2.624   2.660  0.5127 -0.2151  0.4357
 1866HOH     H2 5619   1.736   2.513   2.559 -0.7512  1.2970 -1.1389
 1867HOH      O 5620   3.190   1.891   2.719 -0.4871  0.1661 -0.4861
 1867HOH     H1 5621   3.245   1.969   2.717  0.3871 -0.4103 -0.1132
 1867HOH     H2 5622   3.113   1.915   2.667  0.2437  0.9145 -1.2911
 1868HOH      O 5623   3.567   3.171   1.278  0.2508  0.5581  0.1231
 1868HOH     H1 5624   3.490   3.223   1.298 -0.1211  0.1160 -0.1183
 1868HOH     H2 5625   3.619   3.172   1.358 -0.3627  0.2504  0.5369
 1869HOH      O 5626   3.338   1.603   2.418 -0.3555 -0.5038  0.0145
 1869HOH     H1 5627   3.331   1.515   2.381 -1.0378 -0.8677  0.9259
 1869HOH     H2 5628   3.349   1.588   2.512  1.1151  0.3757  0.0433
 1870HOH      O 5629   0.612   3.842   1.063  0.3598 -0.7738  0.3297
 1870HOH     H1 5630   0.618   3.918   1.122  0.6574 -0.9506  0.5332
 1870HOH     H2 5631   0.637   3.768   1.118  0.0142 -1.0300  0.1484
 1871HOH      O 5632   2.263   2.702   0.255 -0.4341 -0.2413 -0.3293
 1871HOH     H1 5633   2.206   2.758   0.202  0.9960  0.8493 -0.8419
 1871HOH     H2 5634   2.308   2.646   0.192  0.0507 -0.1176 -0.1071
 1872HOH      O 5635   3.262   3.377   3.753  0.2449 -0.5334  0.7361
 1872HOH     H1 5636   3.228   3.309   3.695 -1.0791  1.3116 -0.9333
 1872HOH     H2 5637   3.351   3.394   3.722  0.3996 -1.1291  0.8395
 1873HOH      O 5638   3.647   1.695   2.504 -0.0330 -0.1455  1.2272
 1873HOH     H1 5639   3.650   1.604   2.474  0.7874  0.3990 -0.6123
 1873HOH     H2 5640   3.720   1.702   2.565  1.2917 -0.3226 -0.2083
 1874HOH      O 5641   0.573   0.954   2.885 -0.5383  0.2259 -0.3852
 1874HOH     H1 5642   0.656   1.001   2.893 -0.2379 -0.2735 -0.4846
 1874HOH     H2 5643   0.554   0.922   2.973 -1.2975  1.4137 -0.0749
 1875HOH      O 5644   3.351   1.747   3.760  0.3229  1.0553  0.6512
 1875HOH     H1 5645   3.339   1.664   3.806 -0.0209 -0.2227 -1.4637
 1875HOH     H2 5646   3.265   1.788   3.760 -0.0685  0.2892 -0.1084
 1876HOH      O 5647   0.160   2.955   1.395  0.1476  0.1084  0.1065
 1876HOH     H1 5648   0.090   2.892   1.382 -0.1014  0.3578  0.2268
 1876HOH     H2 5649   0.240   2.905   1.378 -0.0747 -0.0635 -0.4978
 1877HOH      O 5650   1.673   1.587   3.385  0.1528 -0.3581 -0.1273
 1877HOH     H1 5651   1.578   1.597   3.381  0.2043  0.4901  0.3774
 1877HOH     H2 5652   1.692   1.513   3.327 -0.6560  0.4061 -1.4642
 1878HOH      O 5653   1.638   2.648   0.756 -0.4321  0.3058 -0.7817
 1878HOH     H1 5654   1.662   2.712   0.823  0.0324  0.3757 -1.0057
 1878HOH     H2 5655   1.693   2.669   0.681 -1.4641  0.6940 -1.4716
 1879HOH      O 5656   0.310   2.709   2.050  0.1522  0.4048  0.1179
 1879HOH     H1 5657   0.284   2.799   2.028  1.0444  0.5199 -0.5712
 1879HOH     H2 5658   0.257   2.654   1.992 -0.1138  0.5009  0.2652
 1880HOH      O 5659   0.289   1.925   0.442  0.9249 -0.0167 -0.1685
 1880HOH     H1 5660   0.295   2.015   0.409  2.1766  0.0973  0.2610
 1880HOH     H2 5661   0.195   1.906   0.443  0.6768  0.9705 -1.0681
 1881HOH      O 5662   0.973   2.619   0.288 -0.2143 -0.7180  0.2883
 1881HOH     H1 5663   0.945   2.655   0.372  1.7903  0.6537  0.4990
 1881HOH     H2 5664   1.051   2.568   0.309  0.8688  0.3787 -0.7490
 1882HOH      O 5665   0.682   2.353   0.641  0.4125 -0.3841  0.4913
 1882HOH     H1 5666   0.616   2.374   0.707  0.5573  0.0220  0.5156
 1882HOH     H2 5667   0.647   2.276   0.596 -0.6951  0.5002 -0.2970
 1883HOH      O 5668   3.646   0.661   3.065  0.0083  0.3437 -0.4462
 1883HOH     H1 5669   3.698   0.733   3.100  0.2300 -0.1033  0.1809
 1883HOH     H2 5670   3.694   0.582   3.091 -1.0677 -0.0984  0.3435
 1884HOH      O 5671   1.517   1.046   0.503  0.3582 -0.1049 -0.6791
 1884HOH     H1 5672   1.485   1.081   0.420  0.0345 -0.9505 -0.9274
 1884HOH     H2 5673   1.575   0.974   0.479  0.3760 -0.2712 -0.1757
 1885HOH      O 5674   0.779   1.578   1.488 -0.4883 -0.0799  1.0182
 1885HOH     H1 5675   0.700   1.611   1.446 -1.0504 -2.3164 -0.0049
 1885HOH     H2 5676   0.750   1.550   1.575 -0.9538 -1.1313  0.5533
 1886HOH      O 5677   1.491   0.168   0.241 -0.6216 -0.2231  0.3473
 1886HOH     H1 5678   1.479   0.110   0.166 -0.3826  0.3956 -0.1965
 1886HOH     H2 5679   1.577   0.208   0.226 -0.8584  0.4047  0.5963
 1887HOH      O 5680   2.367   2.881   2.673 -0.0163  0.8174 -0.2016
 1887HOH     H1 5681   2.309   2.930   2.730  0.1271 -0.0544  0.7612
 1887HOH     H2 5682   2.455   2.914   2.693  0.0363  0.4974  0.1119
 1888HOH      O 5683   2.543   1.652   1.463  0.4108 -0.6937  0.0578
 1888HOH     H1 5684   2.518   1.679   1.552 -1.5991 -0.7154 -0.4053
 1888HOH     H2 5685   2.484   1.579   1.444  0.5424 -0.4639 -1.4117
 1889HOH      O 5686   2.126   0.927   1.450  0.0716  0.3179  0.0286
 1889HOH     H1 5687   2.153   0.845   1.410  0.3969  0.5713 -0.2835
 1889HOH     H2 5688   2.034   0.913   1.474 -0.1313  0.1421 -0.7877
 1890HOH      O 5689   2.735   3.671   0.106 -0.0496 -0.7041  0.4024
 1890HOH     H1 5690   2.669   3.606   0.083 -0.9972  0.0687  0.8363
 1890HOH     H2 5691   2.749   3.660   0.200 -1.2377  0.5623  0.7752
 1891HOH      O 5692   1.273   3.478   1.505 -0.2923  0.1943  0.3178
 1891HOH     H1 5693   1.315   3.497   1.421 -2.1352  0.1351 -0.7250
 1891HOH     H2 5694   1.254   3.564   1.543 -0.4244  0.2572  0.1147
 1892HOH      O 5695   2.747   1.200   2.127  0.3450  0.3836 -0.2440
 1892HOH     H1 5696   2.653   1.185   2.135  0.2985  0.5358 -0.4810
 1892HOH     H2 5697   2.788   1.124   2.169  0.1160  0.2005 -0.3519
 1893HOH      O 5698   0.385   2.683   0.497 -0.2043 -0.0278  0.5899
 1893HOH     H1 5699   0.481   2.679   0.505 -0.2243 -1.1045  0.5189
 1893HOH     H2 5700   0.361   2.765   0.539  0.7136  0.0706  0.9676
 1894HOH      O 5701   3.755   1.667   1.815  0.8544 -0.3887  0.1155
 1894HOH     H1 5702   3.797   1.586   1.848 -0.5706 -1.2398 -0.0008
 1894HOH     H2 5703   3.738   1.649   1.723  0.0394 -0.1842  0.2161
 1895HOH      O 5704   1.149   2.182   3.440  0.2696  0.4527  0.0967
 1895HOH     H1 5705   1.101   2.263   3.458  0.7516  0.5720  0.9490
 1895HOH     H2 5706   1.173   2.149   3.527  0.3600 -0.4394 -0.2490
 1896HOH      O 5707   1.332   2.492   3.573 -0.0073  0.3611  0.1437
 1896HOH     H1 5708   1.258   2.509   3.514  0.1548 -0.3486 -0.2859
 1896HOH     H2 5709   1.381   2.574   3.574  0.1123  0.3327 -0.9221
 1897HOH      O 5710   2.912   2.970   3.639  0.1603 -0.4785  0.4847
 1897HOH     H1 5711   3.008   2.960   3.643  0.4982  0.6626 -1.7488
 1897HOH     H2 5712   2.883   2.896   3.586 -0.2659 -0.8361  1.1793
 1898HOH      O 5713   0.258   3.067   3.850 -0.2749  0.2669  0.2209
 1898HOH     H1 5714   0.227   3.076   3.940 -0.0166  1.0327  0.2515
 1898HOH     H2 5715   0.340   3.018   3.858 -0.2621  0.3168  0.4062
 1899HOH      O 5716   2.729   0.034   2.095 -0.2757  0.1360  0.2479
 1899HOH     H1 5717   2.697  -0.039   2.148  0.4788 -0.1468  0.3385
 1899HOH     H2 5718   2.666   0.104   2.110 -0.6092 -0.2575  0.7483
 1900HOH      O 5719   1.835   3.442   1.357 -0.3856  0.0565 -0.1231
 1900HOH     H1 5720   1.783   3.434   1.277 -0.7776  0.2804  0.1046
 1900HOH     H2 5721   1.908   3.499   1.333 -0.0604 -0.5109 -0.5303
 1901HOH      O 5722   3.708   3.556   3.522  0.3342  0.4063  0.6743
 1901HOH     H1 5723   3.737   3.475   3.482  0.4299  0.5661  0.4164
 1901HOH     H2 5724   3.649   3.596   3.457  0.6249  0.7498  0.6145
 1902HOH      O 5725   0.163   3.569   3.351  0.5511  0.3991 -0.2220
 1902HOH     H1 5726   0.132   3.657   3.333 -0.5086  0.1514  0.2713
 1902HOH     H2 5727   0.252   3.568   3.316  0.9259  1.9239  0.5179
 1903HOH      O 5728   3.371   3.629   3.832  0.3648  0.3291 -0.1287
 1903HOH     H1 5729   3.339   3.544   3.862  0.2259  0.5119  0.2539
 1903HOH     H2 5730   3.457   3.638   3.873  0.0007  0.7644  0.6034
 1904HOH      O 5731   2.563   3.628   0.993 -0.3393  0.1506  0.3112
 1904HOH     H1 5732   2.579   3.604   1.085  0.1476 -0.3370  0.1096
 1904HOH     H2 5733   2.641   3.679   0.969  0.7654 -1.7168 -0.5006
 1905HOH      O 5734   3.143   2.624   1.415  0.0913 -0.2812 -0.5933
 1905HOH     H1 5735   3.183   2.711   1.405  0.0625 -0.2774 -0.6819
 1905HOH     H2 5736   3.212   2.569   1.451  0.3037 -0.3726 -1.1131
 1906HOH      O 5737   1.398   2.758   0.366  0.5108 -0.2887  0.5736
 1906HOH     H1 5738   1.403   2.665   0.345 -0.5077 -0.0782 -0.9996
 1906HOH     H2 5739   1.458   2.799   0.303 -0.3278  0.1940  0.0483
 1907HOH      O 5740   1.893   2.468   2.868 -1.0177 -0.2736  0.2659
 1907HOH     H1 5741   1.874   2.375   2.876 -0.2798 -0.5153 -0.5151
 1907HOH     H2 5742   1.824   2.502   2.811 -0.5797 -0.6272 -0.5066
 1908HOH      O 5743   2.146   1.897   1.860  0.3303  0.0321  0.0329
 1908HOH     H1 5744   2.137   1.992   1.872  0.3241  0.0444 -0.0638
 1908HOH     H2 5745   2.231   1.876   1.898 -0.2528 -0.1521  1.3531
 1909HOH      O 5746   0.387   1.601   2.579 -0.1596  0.2860 -0.0468
 1909HOH     H1 5747   0.328   1.669   2.611 -0.4690 -0.2137  0.4876
 1909HOH     H2 5748   0.474   1.630   2.606 -0.3063  0.3824  0.3272
 1910HOH      O 5749   3.821   3.909   0.990  0.0380  0.0590 -0.0846
 1910HOH     H1 5750   3.744   3.897   1.045 -0.0029 -0.2558 -0.2057
 1910HOH     H2 5751   3.892   3.867   1.038 -0.1915 -1.1197 -0.7111
 1911HOH      O 5752   1.770   1.264   3.594  0.5553 -0.0906  0.2374
 1911HOH     H1 5753   1.682   1.297   3.577  0.4566  0.1104  1.0679
 1911HOH     H2 5754   1.802   1.317   3.667  1.3462 -0.1966 -0.0140
 1912HOH      O 5755   1.166   0.079   1.094 -0.4049  0.6535  0.1699
 1912HOH     H1 5756   1.087   0.049   1.140 -0.1644  0.7141  0.6288
 1912HOH     H2 5757   1.230   0.093   1.163  0.3751 -0.4637 -0.2586
 1913HOH      O 5758   3.411   0.244   3.571 -0.1493 -0.9368 -0.2325
 1913HOH     H1 5759   3.345   0.244   3.502 -1.4626  0.2898  0.8874
 1913HOH     H2 5760   3.411   0.155   3.605  0.4534 -1.5404 -1.6672
 1914HOH      O 5761   2.106   3.790   2.702  0.3595  0.3022  0.2915
 1914HOH     H1 5762   2.052   3.749   2.634  0.3031  0.0526  0.4839
 1914HOH     H2 5763   2.161   3.852   2.654  0.2147  0.2385  0.0364
 1915HOH      O 5764   0.814   3.009   0.533  0.0939  0.6727  0.4560
 1915HOH     H1 5765   0.879   2.965   0.587  0.8318 -0.1770 -0.9836
 1915HOH     H2 5766   0.758   2.939   0.501  0.3129  0.9531 -0.6409
 1916HOH      O 5767   3.225   2.053   2.160  0.2934  0.7894 -0.1450
 1916HOH     H1 5768   3.158   2.120   2.146  0.3692  0.7402 -0.7746
 1916HOH     H2 5769   3.233   2.008   2.076  0.4770  0.1972  0.1721
 1917HOH      O 5770   2.540   3.484   3.847 -0.2143  0.4080  0.3041
 1917HOH     H1 5771   2.549   3.389   3.848 -0.1789  0.3786 -0.7105
 1917HOH     H2 5772   2.606   3.514   3.784  0.7804  1.2624  1.6189
 1918HOH      O 5773   0.598   1.168   3.851  0.2033 -1.1012  0.4359
 1918HOH     H1 5774   0.524   1.140   3.906 -0.5998  0.3182  0.1723
 1918HOH     H2 5775   0.575   1.136   3.763 -0.9911  0.6321  0.0209
 1919HOH      O 5776   1.378   1.392   2.758  0.2142  0.0198  0.1968
 1919HOH     H1 5777   1.356   1.484   2.740  0.1493 -0.2945 -1.7956
 1919HOH     H2 5778   1.357   1.380   2.851  0.0901  1.9617  0.5011
 1920HOH      O 5779   2.581   2.517   2.177  0.1424  0.2211 -0.3886
 1920HOH     H1 5780   2.492   2.527   2.213 -0.0963 -0.6845 -0.6728
 1920HOH     H2 5781   2.586   2.584   2.109 -0.6113 -0.1843 -0.8726
 1921HOH      O 5782   0.747   1.234   1.158  0.5260  0.0989 -0.5559
 1921HOH     H1 5783   0.757   1.308   1.097  0.0121  0.8438  0.2204
 1921HOH     H2 5784   0.663   1.195   1.134  0.5508  0.0932 -0.6348
 1922HOH      O 5785   3.773   0.706   0.878 -0.3306  0.2474  0.4349
 1922HOH     H1 5786   3.829   0.673   0.807 -0.6613 -0.8218  0.6357
 1922HOH     H2 5787   3.832   0.758   0.933  0.3572 -0.4292  0.3678
 1923HOH      O 5788   2.898   3.212   3.394 -0.2895 -0.0020  0.7500
 1923HOH     H1 5789   2.971   3.178   3.445 -0.7848 -0.9463  0.8692
 1923HOH     H2 5790   2.838   3.138   3.385 -0.8701  0.5285 -0.0145
 1924HOH      O 5791   3.279   2.483   3.886  0.4781 -0.3037  0.1740
 1924HOH     H1 5792   3.274   2.389   3.869  0.2314 -0.2178 -0.2506
 1924HOH     H2 5793   3.369   2.507   3.860  0.6026 -0.4536  0.4625
 1925HOH      O 5794   2.963   0.896   2.154 -0.1274  0.0509  0.0924
 1925HOH     H1 5795   2.997   0.807   2.143 -0.2558  0.0173 -0.0420
 1925HOH     H2 5796   2.939   0.924   2.065  0.5707  0.4893  0.0221
[truncated: 19,697 more chars]
