# Supplementary material for: Broadening the Scope of Binding Free Energy Calculations Using a Separated Topologies Approach
Source: J Chem Theory Comput. 2023 Jul 24;19(15):5058–76. doi: 10.1021/acs.jctc.3c00282 (PMC10413862; doi:10.1021/acs.jctc.3c00282)
Supplement: Supplementary file 2 — ct3c00282_si_002.zip [file ct3c00282_si_002.zip › SI_paper/BACE1/input/spirocycles/lig_36/solvent.gro]

GROningen MAchine for Chemical Simulation
 7569
    1Cl-     CL    1   1.885   0.050   2.108  0.0851 -0.0315  0.1184
    2Na+     NA    2   1.884   1.011   0.369  0.1517  0.2894 -0.1002
    3Na+     NA    3   3.383   1.954   0.174  0.0720 -0.1688 -0.1793
    4Na+     NA    4   0.266   3.532   1.173 -0.1571  0.0560 -0.1112
    5Na+     NA    5   1.301   1.600   2.559  0.0469  0.1647 -0.0387
    6Na+     NA    6   2.203   1.957   3.348 -0.1418  0.0471 -0.5277
    7Na+     NA    7   1.790   2.691   1.028 -0.1989 -0.0357 -0.4896
    8Na+     NA    8   3.794   1.511   2.145 -0.0706  0.0579  0.1222
    9Cl-     CL    9   3.574   2.115   0.341  0.7106  0.3886 -0.1763
   10Cl-     CL   10   1.409   1.554   0.678  0.5652 -0.0182  0.0911
   11Cl-     CL   11   3.256   4.001   1.788 -0.1263 -0.0046 -0.0804
   12Cl-     CL   12   0.077   3.551   0.273  0.1896  0.1061 -0.1308
   13Cl-     CL   13   2.854   0.185   2.362 -0.2697  0.0404  0.1537
   14Cl-     CL   14   2.511   1.420   1.432 -0.2865  0.1087  0.7206
   15Cl-     CL   15   2.964   1.441   0.731 -0.1312  0.3074  0.2196
   16UNL     C1   16   0.937   1.826   3.382 -0.4482 -0.0606  0.5430
   16UNL     C2   17   1.016   1.824   3.288 -0.5655 -1.0374 -0.3394
   16UNL     C3   18   0.884   1.511   3.807 -0.2774 -0.2955  0.2286
   16UNL     C4   19   0.881   1.401   3.892 -0.0439  0.4271  0.4902
   16UNL     C5   20   0.858   1.702   3.569 -0.2050 -0.7538 -0.1274
   16UNL     C6   21   0.644   1.531   3.841 -0.4810 -0.3016  0.6145
   16UNL     C7   22   0.766   1.921   3.530 -0.4980  0.0104  0.6962
   16UNL     C8   23   0.690   1.805   3.713  0.6792  0.7387 -0.1721
   16UNL     C9   24   0.851   1.816   3.490  0.7193 -0.0461 -0.7572
   16UNL    C10   25   0.767   1.574   3.775  0.5551 -1.0150 -0.5197
   16UNL    C11   26   0.778   1.695   3.686  0.4581  0.4870  0.5231
   16UNL    C12   27   0.645   1.424   3.934 -0.1223 -0.1743  0.2119
   16UNL    C13   28   0.765   1.358   3.957  0.5826  0.6224  0.1523
   16UNL    C14   29   0.400   1.324   3.924  0.5270 -0.3782  0.3862
   16UNL    C15   30   0.324   1.524   3.981 -0.7106  0.0113  0.5667
   16UNL    C16   31   0.549   1.311   4.133  0.2832 -0.5497  0.4818
   16UNL    C17   32   0.516   1.388   4.003  0.3503 -0.4093 -0.1836
   16UNL    C18   33   0.661   1.205   4.113  0.4560 -0.5057 -0.1079
   16UNL    C19   34   1.109   1.819   3.180 -0.0740  0.4317 -0.0278
   16UNL    C20   35   0.620   1.082   4.033  0.3224 -0.2629 -0.0898
   16UNL    C21   36   0.694   1.147   4.251 -0.1616  0.7050 -0.2296
   16UNL    C22   37   0.162   1.370   3.858 -1.2440  1.1477 -0.0991
   16UNL     N1   38   0.684   1.916   3.635 -0.8769  0.3417 -0.9500
   16UNL     N2   39   0.293   1.408   3.913 -0.7638  0.3585  0.8752
   16UNL     N3   40   0.440   1.516   4.036 -0.3762  0.8440  0.1223
   16UNL     N4   41   0.253   1.627   4.008 -0.0230 -0.4163  0.0174
   16UNL     O1   42   0.412   1.227   3.851  0.9114 -0.5809 -0.3401
   16UNL     O2   43   0.777   1.259   4.054  0.5870 -0.8059 -0.3295
   16UNL     H1   44   0.982   1.535   3.768 -0.0992 -1.1777  0.1081
   16UNL     H2   45   0.969   1.337   3.902 -0.5934 -0.3808  0.3337
   16UNL     H3   46   0.922   1.618   3.543 -0.9620 -1.5192  0.3656
   16UNL     H4   47   0.559   1.599   3.838 -0.0539  0.2264 -0.2580
   16UNL     H5   48   0.763   2.002   3.458  1.3876  0.4115  0.9699
   16UNL     H6   49   0.630   1.803   3.803  0.7885  0.8212 -0.0982
   16UNL     H7   50   0.598   1.383   4.200  0.6553 -0.8204  0.5101
   16UNL     H8   51   0.463   1.268   4.184  0.0594  0.2014  0.7678
   16UNL     H9   52   1.144   1.717   3.157  0.7755  0.6586  0.1779
   16UNL    H10   53   1.067   1.860   3.088 -1.0799 -0.5394 -0.0403
   16UNL    H11   54   1.192   1.889   3.194 -1.0168  1.4199  0.9175
   16UNL    H12   55   0.516   1.063   4.059  0.2006  0.8108  0.3085
   16UNL    H13   56   0.677   0.990   4.050 -0.4787 -0.6776  0.4947
   16UNL    H14   57   0.613   1.100   3.926 -0.4584  0.8388  0.1093
   16UNL    H15   58   0.601   1.110   4.295 -1.2036  1.7275 -1.4329
   16UNL    H16   59   0.748   1.213   4.319  1.2238 -1.0767  0.5623
   16UNL    H17   60   0.762   1.061   4.245 -0.9003 -0.1810  1.9416
   16UNL    H18   61   0.107   1.463   3.840  0.3166  2.1216 -0.2454
   16UNL    H19   62   0.180   1.322   3.761 -1.5594 -0.3139  0.5198
   16UNL    H20   63   0.110   1.295   3.918  0.1191 -0.2731 -0.5400
   16UNL    H21   64   0.476   1.593   4.092 -0.1942  1.1968 -0.4643
   16UNL    H22   65   0.167   1.643   3.955  0.3644 -0.7766 -0.7395
   16UNL    H23   66   0.275   1.697   4.079 -0.4168 -0.4807  0.2136
   17HOH      O   67   1.409   0.420   0.398 -0.4335 -0.6249 -0.0032
   17HOH     H1   68   1.434   0.401   0.488 -0.0071 -0.1251 -0.0023
   17HOH     H2   69   1.347   0.492   0.405  0.4882  0.2367 -0.1353
   18HOH      O   70   0.989   3.021   2.197 -0.5312  0.5940  0.2153
   18HOH     H1   71   1.045   2.993   2.270 -0.7765  1.0569  0.5891
   18HOH     H2   72   1.009   3.114   2.186 -0.2247  0.4557 -0.5633
   19HOH      O   73   3.866   2.157   0.440 -0.1254 -0.1928 -0.1050
   19HOH     H1   74   3.790   2.107   0.409  0.7044 -1.1684 -0.6730
   19HOH     H2   75   3.828   2.237   0.478 -1.4361 -0.7078 -0.2219
   20HOH      O   76   0.546   2.772   0.160 -0.0413  0.0580 -0.7024
   20HOH     H1   77   0.540   2.863   0.128 -1.5812  0.2594 -0.0533
   20HOH     H2   78   0.512   2.719   0.088 -0.6372  0.1931 -0.5357
   21HOH      O   79   1.698   4.011   1.468 -0.0210  0.6670  0.0875
   21HOH     H1   80   1.645   4.051   1.537 -0.7936 -0.1000 -0.0393
   21HOH     H2   81   1.763   3.959   1.514 -0.4806  0.2279  0.2539
   22HOH      O   82   0.937   3.346   1.912 -0.1238 -0.8381  0.8442
   22HOH     H1   83   0.864   3.337   1.973 -1.2059 -1.1506 -0.3886
   22HOH     H2   84   0.924   3.275   1.849  0.2449  0.0946 -0.3684
   23HOH      O   85   3.663   2.431   2.326 -0.5682 -0.4728 -0.6142
   23HOH     H1   86   3.683   2.453   2.417  0.9938 -0.4183 -0.9127
   23HOH     H2   87   3.604   2.500   2.297  0.3568  0.5722 -0.1453
   24HOH      O   88   1.957   2.625   1.854 -1.0384 -0.7456 -0.6811
   24HOH     H1   89   2.003   2.558   1.905  1.0104  0.6171 -0.4841
   24HOH     H2   90   1.915   2.681   1.919  0.8997  0.5214 -0.3309
   25HOH      O   91   3.816   1.287   1.514 -0.1285  0.1056 -0.4556
   25HOH     H1   92   3.732   1.242   1.501  0.1935 -0.6132 -0.1470
   25HOH     H2   93   3.874   1.248   1.450 -0.0134  0.5850 -0.6504
   26HOH      O   94   3.271   0.509   2.326 -0.0546  0.1413 -0.7446
   26HOH     H1   95   3.193   0.460   2.297 -0.1302 -0.1812 -0.0372
   26HOH     H2   96   3.339   0.442   2.333  0.1399  0.3303 -0.8296
   27HOH      O   97   3.286   1.561   0.147 -0.4434 -0.1665  0.3811
   27HOH     H1   98   3.247   1.575   0.061 -1.1952  0.0527  0.7498
   27HOH     H2   99   3.349   1.633   0.157  0.0500 -0.4970 -0.1938
   28HOH      O  100   1.311   2.225   1.043 -0.6853  0.5437 -0.0779
   28HOH     H1  101   1.368   2.302   1.051 -0.4005  0.5757 -1.6931
   28HOH     H2  102   1.372   2.152   1.038 -0.9264  0.2752  0.7213
   29HOH      O  103   1.712   2.116   2.894 -0.0348 -0.9712  0.2579
   29HOH     H1  104   1.776   2.051   2.924  0.2333 -0.7756  0.1195
   29HOH     H2  105   1.750   2.200   2.919  0.2000 -0.7993 -0.6051
   30HOH      O  106   3.090   0.833   3.622  0.0324  0.2873 -0.7618
   30HOH     H1  107   3.027   0.902   3.602 -0.7874  0.1846  1.0752
   30HOH     H2  108   3.151   0.873   3.684 -1.1584 -0.7723  1.3225
   31HOH      O  109   3.986   0.206   1.033  0.1748  0.4191 -0.5745
   31HOH     H1  110   3.923   0.134   1.032 -0.0843  0.5715  0.8969
   31HOH     H2  111   3.950   0.270   0.971 -1.5629  0.8013  0.6710
   32HOH      O  112   0.457   3.316   1.772 -0.3339  0.8493  0.1455
   32HOH     H1  113   0.362   3.323   1.766 -0.3353  0.3907 -0.5304
   32HOH     H2  114   0.475   3.222   1.775  0.1335  0.8825 -0.7781
   33HOH      O  115   3.788   3.255   1.910  0.3127 -0.2176 -0.4914
   33HOH     H1  116   3.866   3.277   1.859  0.3247  0.4946 -0.1923
   33HOH     H2  117   3.749   3.340   1.932 -0.5092 -0.5540 -0.5665
   34HOH      O  118   1.582   2.827   2.783  0.4434  0.0828 -0.4174
   34HOH     H1  119   1.668   2.819   2.824  0.3563 -0.6492 -0.3555
   34HOH     H2  120   1.537   2.893   2.836  0.4112 -0.6712  0.5530
   35HOH      O  121   3.111   4.217   3.044  0.2835 -0.5926 -0.0110
   35HOH     H1  122   3.156   4.165   3.111  0.4401 -0.6929 -0.1917
   35HOH     H2  123   3.177   4.230   2.976  0.8126  1.2216  0.7276
   36HOH      O  124   2.365   2.207   1.252 -0.2954 -0.2307 -0.5938
   36HOH     H1  125   2.378   2.229   1.344 -1.2557  1.0971 -0.7112
   36HOH     H2  126   2.421   2.130   1.237  1.3337  0.5898  0.6187
   37HOH      O  127   3.366   3.364   3.507 -0.6131  0.3616  0.2107
   37HOH     H1  128   3.277   3.361   3.541 -0.8578 -0.8366 -0.4080
   37HOH     H2  129   3.357   3.404   3.420 -0.8470 -1.0758 -0.4860
   38HOH      O  130   2.170   3.780   3.882  0.4000 -0.0652 -0.5010
   38HOH     H1  131   2.152   3.818   3.967  0.2984 -0.7191 -0.2200
   38HOH     H2  132   2.177   3.686   3.898 -1.8769 -0.5502 -1.5041
   39HOH      O  133   0.407   2.302   1.231  0.7323  0.5462 -0.0317
   39HOH     H1  134   0.387   2.360   1.158 -0.2655 -0.5365 -0.6922
   39HOH     H2  135   0.321   2.279   1.267  0.9650 -1.2970 -0.4789
   40HOH      O  136   3.134   0.297   3.705  0.1204 -0.2890  0.3941
   40HOH     H1  137   3.188   0.263   3.776  1.7020 -0.0369 -0.5803
   40HOH     H2  138   3.139   0.392   3.714  0.3488 -0.2531 -0.0359
   41HOH      O  139   1.764   2.038   1.489  1.0474  0.5982 -0.9760
   41HOH     H1  140   1.854   2.064   1.508  1.0315 -0.1231  0.3461
   41HOH     H2  141   1.762   1.945   1.511  0.1547  0.4072 -1.7488
   42HOH      O  142   4.122   3.023   4.088  0.2694 -0.8873  0.9790
   42HOH     H1  143   4.132   2.948   4.029 -0.3864 -0.2325 -0.0100
   42HOH     H2  144   4.182   3.004   4.160  1.1893 -1.6831  0.0710
   43HOH      O  145   1.506   0.308   2.257  0.6333  0.2081  0.0225
   43HOH     H1  146   1.419   0.271   2.247  0.9495 -0.3292 -1.1107
   43HOH     H2  147   1.493   0.387   2.309 -0.4901  0.0471  0.0357
   44HOH      O  148   4.044   1.507   4.013 -0.0090  0.3585 -0.2579
   44HOH     H1  149   4.132   1.482   4.041  0.3710  1.0434 -0.7802
   44HOH     H2  150   4.005   1.550   4.089  0.2664  0.4355 -0.1618
   45HOH      O  151   2.118   3.461   3.633  0.0240  0.2748  0.1609
   45HOH     H1  152   2.152   3.547   3.655 -0.0596  0.1258  0.8992
   45HOH     H2  153   2.153   3.443   3.546  0.9524  0.5769  0.4556
   46HOH      O  154   0.197   2.537   1.296  0.1031 -0.2970 -0.2917
   46HOH     H1  155   0.271   2.567   1.349 -0.2700  1.0328 -0.4554
   46HOH     H2  156   0.232   2.530   1.208 -0.0618  1.0063 -0.5072
   47HOH      O  157   0.880   0.966   3.124  0.5667 -0.1490  0.6214
   47HOH     H1  158   0.908   1.050   3.161  0.7705  0.1682 -0.2155
   47HOH     H2  159   0.929   0.958   3.042 -0.6680 -0.3050 -0.1480
   48HOH      O  160   1.606   0.864   1.332 -0.8277  0.2287 -0.1561
   48HOH     H1  161   1.592   0.773   1.305  1.7681 -0.1374 -0.8624
   48HOH     H2  162   1.607   0.861   1.427  0.6226 -0.9044 -0.1304
   49HOH      O  163   2.053   3.048   3.389 -0.8485 -0.5127 -0.4849
   49HOH     H1  164   1.979   2.995   3.418 -1.4460  0.8812  0.8342
   49HOH     H2  165   2.024   3.138   3.401  0.7166  0.1093 -0.8893
   50HOH      O  166   2.520   3.389   1.757  0.3685  0.3469  0.4125
   50HOH     H1  167   2.613   3.386   1.778  0.6382 -0.0701 -0.7179
   50HOH     H2  168   2.509   3.473   1.712  0.5648 -0.2860 -0.8879
   51HOH      O  169   0.078   2.200   0.262  0.0398 -0.6501 -0.8453
   51HOH     H1  170   0.049   2.226   0.175  0.7139  0.3322 -0.8141
   51HOH     H2  171   0.166   2.164   0.248  0.4434  0.1668 -0.5167
   52HOH      O  172   2.951   2.284   3.067 -0.0308 -0.2814  0.1784
   52HOH     H1  173   2.913   2.224   3.004 -0.0697  1.0196 -1.1637
   52HOH     H2  174   3.045   2.284   3.047  0.1868 -0.8594  1.0860
   53HOH      O  175   0.312   2.222   1.569 -0.1483  0.1808  1.2000
   53HOH     H1  176   0.320   2.175   1.652  0.1708 -1.2438  0.4306
   53HOH     H2  177   0.325   2.155   1.502 -0.2896  1.2841 -0.0184
   54HOH      O  178   0.907   2.787   2.683  0.2016 -0.0415  0.2017
   54HOH     H1  179   0.907   2.875   2.645  0.6389 -0.4320 -0.7671
   54HOH     H2  180   0.930   2.801   2.775 -0.4109  0.9049  0.2408
   55HOH      O  181   0.580   3.069   4.235  0.4747  0.1861 -0.0368
   55HOH     H1  182   0.557   3.161   4.223  0.5447  0.2176  0.0692
   55HOH     H2  183   0.590   3.036   4.146  0.6362  0.3291 -0.0745
   56HOH      O  184   1.368   1.895   1.738 -0.7389  0.0780 -0.2512
   56HOH     H1  185   1.380   1.901   1.833 -0.3625 -0.1352 -0.2814
   56HOH     H2  186   1.313   1.970   1.716  0.3037  0.9573 -0.0482
   57HOH      O  187   4.231   2.413   1.756 -0.0792 -0.2105  0.2645
   57HOH     H1  188   4.296   2.470   1.714  0.2032 -0.6863  0.0301
   57HOH     H2  189   4.159   2.408   1.693  0.3578 -0.9493 -0.2127
   58HOH      O  190   1.713   2.692   3.264 -0.7688  0.1717 -0.4471
   58HOH     H1  191   1.624   2.660   3.249 -0.0741 -2.0495 -0.5683
   58HOH     H2  192   1.755   2.688   3.178 -0.3612  0.5418 -0.2753
   59HOH      O  193   3.273   4.216   0.095  0.0036  0.4897 -0.4381
   59HOH     H1  194   3.356   4.189   0.056 -0.1318 -0.4744 -0.1128
   59HOH     H2  195   3.278   4.187   0.186  0.0166  2.0335  0.1117
   60HOH      O  196   4.038   1.138   2.092 -0.0362 -0.0459 -0.1459
   60HOH     H1  197   4.048   1.100   2.004 -0.6590 -0.8683  0.1158
   60HOH     H2  198   4.048   1.064   2.151 -0.4185  0.3516  0.4363
   61HOH      O  199   2.904   4.125   1.247 -0.3840 -0.1055 -0.2939
   61HOH     H1  200   2.827   4.164   1.288 -0.3956 -1.3424  1.0458
   61HOH     H2  201   2.975   4.186   1.268 -0.7929  0.4680 -0.5309
   62HOH      O  202   3.513   0.772   1.600  0.6903 -0.5854  0.5381
   62HOH     H1  203   3.489   0.766   1.692  1.6612 -0.4704  0.8221
   62HOH     H2  204   3.463   0.703   1.557 -1.5723  0.7568  0.7032
   63HOH      O  205   0.058   0.926   4.048 -0.3351  0.1565  0.1182
   63HOH     H1  206   0.052   0.894   3.958  0.1251  0.1816  0.0746
   63HOH     H2  207   0.044   0.848   4.102  1.5333 -0.3442  0.0174
   64HOH      O  208   3.038   1.085   1.709  0.3292 -0.4160 -0.0811
   64HOH     H1  209   2.992   1.161   1.743  0.0040 -0.8056  0.3912
   64HOH     H2  210   3.110   1.071   1.771 -0.3735 -1.2400  0.6214
   65HOH      O  211   0.578   2.102   0.376 -0.1775  0.0914  0.2709
   65HOH     H1  212   0.652   2.047   0.349 -1.0681 -0.6446 -0.8853
   65HOH     H2  213   0.597   2.188   0.339  0.5851  0.2111  0.9072
   66HOH      O  214   2.569   1.958   0.472 -0.0306  0.1857  0.0920
   66HOH     H1  215   2.550   1.932   0.382 -0.0478  0.3873  0.0350
   66HOH     H2  216   2.525   2.043   0.481  0.3573  0.3818  0.1469
   67HOH      O  217   1.224   0.272   2.317 -0.2668 -0.2461 -0.3062
   67HOH     H1  218   1.185   0.352   2.283 -0.8651 -0.6231 -0.5391
   67HOH     H2  219   1.154   0.207   2.313  0.1683 -0.7563 -0.0128
   68HOH      O  220   3.590   1.005   3.859 -0.2296 -0.2631  0.1555
   68HOH     H1  221   3.562   0.942   3.926 -0.0415  0.3627  0.8533
   68HOH     H2  222   3.643   1.068   3.907 -0.1462  0.2501 -0.5834
   69HOH      O  223   3.798   0.233   3.128  0.3794  0.1689 -0.0689
   69HOH     H1  224   3.719   0.284   3.146  0.1280 -0.5234  0.9448
   69HOH     H2  225   3.823   0.196   3.212  2.0779  0.7186 -0.2665
   70HOH      O  226   3.753   0.022   0.106 -0.0795  0.9625 -0.5362
   70HOH     H1  227   3.676   0.061   0.148 -0.3954  1.4837 -1.5519
   70HOH     H2  228   3.825   0.081   0.128  0.3978 -0.1625  1.4861
   71HOH      O  229   2.322   1.475   2.938 -0.0843  0.0569  0.0471
   71HOH     H1  230   2.339   1.381   2.931 -0.3985 -0.0185  0.2199
   71HOH     H2  231   2.391   1.516   2.887 -0.7583 -0.3338 -1.2798
   72HOH      O  232   2.682   3.525   0.716  1.5445 -0.2002  0.2682
   72HOH     H1  233   2.631   3.545   0.794  0.9240 -0.3088 -0.0979
   72HOH     H2  234   2.721   3.609   0.691  1.5323 -0.1125  0.5375
   73HOH      O  235   1.621   2.445   1.263 -0.4039  0.1851  0.5271
   73HOH     H1  236   1.704   2.488   1.243 -0.7210  0.6604  0.1973
   73HOH     H2  237   1.614   2.450   1.358  0.7096 -1.3261  0.7661
   74HOH      O  238   2.340   1.981   1.483 -0.3640  0.2725  0.3137
   74HOH     H1  239   2.407   2.044   1.509 -0.1719 -0.2492  1.1651
   74HOH     H2  240   2.378   1.934   1.408  0.2982 -0.1114  0.8734
   75HOH      O  241   0.647   0.983   1.917 -0.3714 -0.2391  0.3730
   75HOH     H1  242   0.603   0.901   1.941  1.1064 -0.8767  1.1244
   75HOH     H2  243   0.722   0.956   1.865  1.1615  0.3886  2.0512
   76HOH      O  244   2.873   1.495   0.018  0.0776  0.0922 -0.1055
   76HOH     H1  245   2.878   1.403   0.045  0.1218 -0.0569 -0.5991
   76HOH     H2  246   2.848   1.542   0.098  0.0953 -0.3415  0.1628
   77HOH      O  247   2.333   3.417   1.508  0.3472 -0.1561  0.3916
   77HOH     H1  248   2.333   3.412   1.413 -0.0945  0.0546  0.3775
   77HOH     H2  249   2.340   3.326   1.537 -0.5999 -0.3289  0.1483
   78HOH      O  250   2.005   2.535   3.820  0.2328 -0.3121 -0.2098
   78HOH     H1  251   2.051   2.505   3.742  0.4330 -0.4059 -0.0603
   78HOH     H2  252   1.935   2.591   3.788  0.4712 -0.1446 -0.4443
   79HOH      O  253   1.947   0.608   2.163  0.4044  0.3842 -0.3609
   79HOH     H1  254   1.885   0.600   2.090 -0.6027  0.4632  0.4379
   79HOH     H2  255   1.943   0.523   2.206  0.8042  0.4206 -0.2461
   80HOH      O  256   0.812   1.622   0.002 -0.9978 -0.2521 -0.1047
   80HOH     H1  257   0.798   1.626   0.097  1.3780 -0.0134  0.3867
   80HOH     H2  258   0.869   1.546  -0.010 -0.3410  0.3563 -1.1496
   81HOH      O  259   2.219   0.779   1.625 -0.4724 -0.4741 -0.2954
   81HOH     H1  260   2.271   0.860   1.628 -0.6665 -0.3257 -0.7941
   81HOH     H2  261   2.284   0.709   1.632 -0.2933 -0.2823  0.0333
   82HOH      O  262   0.595   2.647   0.413  0.2975  0.2407  0.7234
   82HOH     H1  263   0.574   2.674   0.324  2.0677  0.4456  0.2907
   82HOH     H2  264   0.528   2.689   0.468 -0.7173  0.2735 -0.4534
   83HOH      O  265   2.107   2.971   2.981 -0.6127 -0.6608 -0.4924
   83HOH     H1  266   2.057   3.050   3.002 -0.5778 -0.8171  0.2184
   83HOH     H2  267   2.157   2.995   2.903 -1.8487 -0.5266 -1.3014
   84HOH      O  268   1.306   4.235   2.827  0.3064 -0.1094 -0.0491
   84HOH     H1  269   1.211   4.223   2.834  0.1920  0.7165  0.1318
   84HOH     H2  270   1.337   4.158   2.780 -0.3311 -0.8237  0.6438
   85HOH      O  271   3.835   2.267   0.913  0.3674 -0.0314  0.1284
   85HOH     H1  272   3.868   2.177   0.907 -0.5882 -0.4680  0.9041
   85HOH     H2  273   3.856   2.294   1.002 -0.8161 -0.1415  0.4806
   86HOH      O  274   3.369   2.384   1.487 -0.2962  0.1877  0.0116
   86HOH     H1  275   3.444   2.375   1.428 -1.1788 -0.6458 -1.0510
   86HOH     H2  276   3.344   2.476   1.480 -0.2907  0.1365 -0.8086
   87HOH      O  277   2.216   1.552   2.623  0.8408  0.2319  0.4629
   87HOH     H1  278   2.235   1.625   2.563  0.2971  0.1477  0.1751
   87HOH     H2  279   2.277   1.484   2.598  0.5961  0.1864 -0.0276
   88HOH      O  280   2.552   3.665   0.911 -0.7005 -0.6817  0.4139
   88HOH     H1  281   2.477   3.712   0.948 -0.3645  0.6154 -0.4470
   88HOH     H2  282   2.620   3.672   0.978 -0.8766 -0.5795  0.5854
   89HOH      O  283   0.817   4.130   1.166  0.1179  0.0652 -0.4761
   89HOH     H1  284   0.830   4.221   1.190  0.1598 -0.1940  0.5810
   89HOH     H2  285   0.903   4.090   1.176 -0.0496 -0.2398 -0.2265
   90HOH      O  286   0.892   3.040   2.578  0.9483 -0.2966 -0.0773
   90HOH     H1  287   0.944   3.120   2.578 -0.0050  0.3713  0.8150
   90HOH     H2  288   0.805   3.067   2.550  0.1287 -0.6133  1.8578
   91HOH      O  289   3.496   0.335   4.140 -0.2473  0.3431 -0.3985
   91HOH     H1  290   3.570   0.293   4.184  0.0702  1.0130 -0.2646
   91HOH     H2  291   3.468   0.403   4.201 -0.4455  0.6310 -0.8015
   92HOH      O  292   2.020   1.381   2.694 -0.2565 -0.3823 -0.6064
   92HOH     H1  293   2.088   1.448   2.687 -0.3693 -0.2576 -0.5274
   92HOH     H2  294   2.000   1.358   2.603 -0.5067 -0.0102 -0.6497
   93HOH      O  295   2.215   4.095   2.496  0.5220 -0.6913  0.3777
   93HOH     H1  296   2.266   4.071   2.573  0.1761 -1.4731  0.3825
   93HOH     H2  297   2.238   4.186   2.480  0.3408 -0.3845  1.6141
   94HOH      O  298   0.401   0.910   1.172  0.0520 -0.1152  0.2758
   94HOH     H1  299   0.493   0.907   1.200  0.1484 -0.8388 -0.0709
   94HOH     H2  300   0.401   0.968   1.096  0.0397  0.6709  0.8490
   95HOH      O  301   0.148   1.089   1.418 -0.4087 -0.6397  0.0249
   95HOH     H1  302   0.208   1.017   1.433 -0.3172 -0.4362  0.7245
   95HOH     H2  303   0.061   1.050   1.426 -0.3664 -0.7917 -0.2451
   96HOH      O  304   4.044   0.151   4.133 -0.3861  0.1135 -0.0548
   96HOH     H1  305   4.097   0.110   4.064  0.2563  2.0257 -0.8199
   96HOH     H2  306   3.960   0.169   4.091 -1.2453 -1.5866  0.7257
   97HOH      O  307   2.137   3.384   2.263  0.6450  0.3105  0.4092
   97HOH     H1  308   2.133   3.477   2.240  0.6508  0.3511  0.5665
   97HOH     H2  309   2.046   3.357   2.271  0.6236  0.5912  1.4753
   98HOH      O  310   3.507   0.971   2.608 -0.2028 -0.5825 -0.4170
   98HOH     H1  311   3.545   1.048   2.566 -1.6734  0.7058  0.3995
   98HOH     H2  312   3.461   0.925   2.538  0.0978 -0.3284 -0.7901
   99HOH      O  313   2.440   3.749   2.598 -0.0008 -0.5875 -0.0636
   99HOH     H1  314   2.507   3.767   2.664  0.4066 -1.0523 -0.3367
   99HOH     H2  315   2.392   3.832   2.589 -0.1928 -0.5627  0.9386
  100HOH      O  316   3.907   4.099   2.739 -0.2000 -0.0670  0.2120
  100HOH     H1  317   3.987   4.125   2.784 -0.8096 -0.5849  1.7294
  100HOH     H2  318   3.841   4.161   2.770 -0.6110 -0.3165 -0.1455
  101HOH      O  319   2.753   0.796   0.212 -0.2242  0.0930  0.0802
  101HOH     H1  320   2.829   0.803   0.154 -0.4959  0.5847 -0.2339
  101HOH     H2  321   2.785   0.829   0.296  0.1078 -0.4002  0.1581
  102HOH      O  322   3.574   4.091   2.960 -0.0903 -0.3493  0.2914
  102HOH     H1  323   3.518   4.059   3.031 -0.8091  0.5913  0.1883
  102HOH     H2  324   3.659   4.106   3.002 -0.0847 -1.1364  0.6121
  103HOH      O  325   2.999   0.629   2.137 -0.4846  0.0800  0.3873
  103HOH     H1  326   2.986   0.567   2.209 -0.9638  1.0264  1.1742
  103HOH     H2  327   2.952   0.591   2.063 -0.4832 -0.6423  0.7420
  104HOH      O  328   2.654   3.422   2.305  0.2190 -0.6149 -0.2095
  104HOH     H1  329   2.565   3.407   2.272  0.0634 -0.4792  0.1427
  104HOH     H2  330   2.652   3.389   2.395  0.2454  0.2561  0.1316
  105HOH      O  331   1.086   3.943   3.836  0.0146  0.3500 -0.4441
  105HOH     H1  332   1.085   3.850   3.857 -0.2198  0.5394  0.4438
  105HOH     H2  333   1.035   3.984   3.905  0.6149  1.2129 -0.4847
  106HOH      O  334   1.181   3.004   2.659 -0.1538  0.4288 -0.6502
  106HOH     H1  335   1.253   2.984   2.720 -0.4644 -0.2918 -0.4936
  106HOH     H2  336   1.153   3.092   2.682 -0.2118  0.2012  0.2081
  107HOH      O  337   0.263   1.659   1.679  0.5950 -0.3806  0.2705
  107HOH     H1  338   0.181   1.683   1.722  0.8025 -1.0942  1.1047
  107HOH     H2  339   0.327   1.723   1.710  0.6043 -0.5121  0.5209
  108HOH      O  340   4.191   3.362   1.384  0.4609 -0.3069 -0.6414
  108HOH     H1  341   4.190   3.299   1.457 -0.1425  0.1314 -0.2561
  108HOH     H2  342   4.104   3.355   1.346 -0.2359  1.4096  0.4204
  109HOH      O  343   3.296   3.422   3.249  0.2458 -0.0791  0.6906
  109HOH     H1  344   3.335   3.397   3.165  0.9442  1.4197  0.5078
  109HOH     H2  345   3.201   3.418   3.233  0.3435  0.9779 -0.4972
  110HOH      O  346   3.887   3.318   2.815  0.0284 -0.2726  0.2051
  110HOH     H1  347   3.900   3.249   2.880  0.3562 -0.2169  0.2002
  110HOH     H2  348   3.906   3.276   2.731 -0.4700 -0.3657  0.1294
  111HOH      O  349   3.487   3.660   1.203  0.0555 -0.3378 -0.2168
  111HOH     H1  350   3.465   3.650   1.295  0.3764 -0.0905 -0.1102
  111HOH     H2  351   3.404   3.683   1.161  0.0079  0.1102  0.1043
  112HOH      O  352   2.835   0.887   0.797 -0.0949  0.0393 -0.7274
  112HOH     H1  353   2.781   0.814   0.827  0.7406 -0.3433 -0.0461
  112HOH     H2  354   2.908   0.844   0.751  0.3257  0.4431 -0.4536
  113HOH      O  355   2.567   3.317   3.965  0.1687 -0.2322  0.1923
  113HOH     H1  356   2.623   3.365   4.026 -0.1106  0.3387  0.0145
  113HOH     H2  357   2.482   3.312   4.010  0.2744 -0.8601  0.3474
  114HOH      O  358   3.729   3.484   2.577  0.6296 -0.4504 -0.1611
  114HOH     H1  359   3.723   3.459   2.669  1.1396 -1.1305 -0.3023
  114HOH     H2  360   3.727   3.401   2.529 -0.4551 -0.0838 -0.8300
  115HOH      O  361   1.348   4.001   1.138 -0.0298  0.5909  0.2589
  115HOH     H1  362   1.353   3.914   1.177 -0.1245  0.3637 -0.2189
  115HOH     H2  363   1.427   4.046   1.170  0.1074  0.2733  0.3730
  116HOH      O  364   1.063   0.915   1.669  0.0462 -0.1414 -0.1041
  116HOH     H1  365   1.058   0.846   1.603  0.2935 -1.0325  0.7536
  116HOH     H2  366   1.076   0.995   1.619  1.6182 -0.9168 -1.1012
  117HOH      O  367   4.239   1.753   0.048  0.3702 -0.4845 -0.1392
  117HOH     H1  368   4.259   1.716   0.134  0.0713 -0.9698 -0.2662
  117HOH     H2  369   4.145   1.739   0.038  0.3451 -0.1423 -0.4129
  118HOH      O  370   1.960   1.427   0.726  0.0870  0.4815  0.0122
  118HOH     H1  371   1.976   1.346   0.776 -0.2783  0.8649  0.7716
  118HOH     H2  372   2.033   1.484   0.750  0.0600  0.5721 -0.1193
  119HOH      O  373   3.492   2.992   1.226  1.0248 -0.1616  0.2988
  119HOH     H1  374   3.507   3.018   1.135  0.4535 -0.9204 -0.0305
  119HOH     H2  375   3.485   2.897   1.223  0.3768 -0.1582  1.0350
  120HOH      O  376   1.054   3.870   2.058  0.1491 -0.2438  0.3440
  120HOH     H1  377   1.056   3.865   1.963 -0.4818 -1.6914  0.3562
  120HOH     H2  378   1.048   3.779   2.087  0.4721  0.1409  1.7822
  121HOH      O  379   1.256   2.311   0.591 -1.0807 -0.1153  0.2012
  121HOH     H1  380   1.294   2.365   0.661 -0.8003  0.7424 -0.5803
  121HOH     H2  381   1.213   2.239   0.638  0.4401 -0.4778  1.1958
  122HOH      O  382   3.151   1.256   0.894  0.1330  0.1609  0.5146
  122HOH     H1  383   3.101   1.307   0.830  0.3016  0.5304  0.6750
  122HOH     H2  384   3.094   1.183   0.916 -0.0633  0.2125  0.1943
  123HOH      O  385   0.230   2.103   4.049 -0.4421  0.2076  0.2693
  123HOH     H1  386   0.170   2.149   4.109 -0.5273  1.1839 -0.5199
  123HOH     H2  387   0.234   2.013   4.083 -1.5066  0.3942  0.9647
  124HOH      O  388   0.232   4.187   0.509 -0.5229 -0.2529 -0.5482
  124HOH     H1  389   0.192   4.149   0.587  0.4068 -0.4005 -0.1163
  124HOH     H2  390   0.166   4.250   0.477 -0.7779  0.1131  0.5880
  125HOH      O  391   2.680   3.034   1.608  0.1581 -0.5580  0.5161
  125HOH     H1  392   2.751   3.092   1.582 -0.2970 -0.0590  0.3430
  125HOH     H2  393   2.631   3.083   1.674 -0.3366 -0.6627  0.2422
  126HOH      O  394   1.756   1.047   2.088  0.6923  0.0563 -0.8601
  126HOH     H1  395   1.852   1.046   2.088  0.6957 -0.3064 -0.5600
  126HOH     H2  396   1.733   1.138   2.103  0.9965  0.0830 -0.5221
  127HOH      O  397   1.467   2.981   1.278  0.3417 -0.7100  0.2511
  127HOH     H1  398   1.407   2.983   1.352 -0.6545 -1.5134 -0.4748
  127HOH     H2  399   1.540   2.927   1.309  0.5178 -0.0859  1.0008
  128HOH      O  400   0.878   2.160   0.365  0.2174  0.1051 -0.0792
  128HOH     H1  401   0.871   2.249   0.329  0.7068 -0.0534 -0.5888
  128HOH     H2  402   0.943   2.168   0.434 -0.0885  0.2358  0.1971
  129HOH      O  403   2.750   3.262   0.217  0.5404  0.3469  0.1561
  129HOH     H1  404   2.828   3.242   0.166 -0.0996 -0.0229 -0.7393
  129HOH     H2  405   2.752   3.199   0.289  0.9907  0.2550  0.0713
  130HOH      O  406   2.650   2.658   2.858  0.1745  0.5430  0.4382
  130HOH     H1  407   2.620   2.586   2.804  1.3401  0.1569  0.2372
  130HOH     H2  408   2.666   2.619   2.944  0.2167  0.6940  0.4997
  131HOH      O  409   2.187   4.122   2.081 -0.2682 -0.2467 -0.7530
  131HOH     H1  410   2.098   4.154   2.092 -0.4519 -0.8381 -0.3968
  131HOH     H2  411   2.242   4.188   2.123 -0.5486  0.0762 -0.8930
  132HOH      O  412   0.534   0.440   2.950 -0.3746  0.8582 -0.4881
  132HOH     H1  413   0.562   0.393   2.872 -0.4073  0.6833 -0.3960
  132HOH     H2  414   0.455   0.393   2.979  0.2570  0.1999  0.2978
  133HOH      O  415   0.568   2.527   3.070 -0.2895  0.0602  0.2911
  133HOH     H1  416   0.655   2.528   3.109  0.7899 -0.2712 -1.8162
  133HOH     H2  417   0.551   2.435   3.051 -0.7432  0.1989 -0.0090
  134HOH      O  418   1.675   3.684   1.486  0.3608  1.0844 -0.6998
  134HOH     H1  419   1.611   3.651   1.549 -0.2646  0.3373 -1.6781
  134HOH     H2  420   1.757   3.687   1.536 -0.1984  1.0052  0.2786
  135HOH      O  421   2.136   0.183   0.869  0.0652  0.2246  0.6221
  135HOH     H1  422   2.212   0.164   0.815  0.0823  0.5431  0.5248
  135HOH     H2  423   2.065   0.132   0.830 -0.2134  1.3294 -0.4738
  136HOH      O  424   0.847   1.778   1.339  0.4760 -0.1660  0.1196
  136HOH     H1  425   0.841   1.684   1.326  0.5702  0.0022 -1.7685
  136HOH     H2  426   0.941   1.797   1.334  0.5321 -0.0087  1.2633
  137HOH      O  427   2.734   1.765   0.967  0.5508 -0.3144 -0.6655
  137HOH     H1  428   2.669   1.816   0.919 -0.0918 -0.4852 -0.0130
  137HOH     H2  429   2.685   1.691   1.002  1.2707 -0.8825 -0.8111
  138HOH      O  430   2.957   2.446   3.468  0.3631  0.5376  0.6695
  138HOH     H1  431   2.916   2.532   3.467 -0.6526  0.0811  0.9805
  138HOH     H2  432   2.991   2.437   3.557  2.3802  1.4153  0.1054
  139HOH      O  433   3.429   1.245   0.847  0.2714  0.2064 -0.6860
  139HOH     H1  434   3.338   1.250   0.879  0.1281 -1.2762 -0.7278
  139HOH     H2  435   3.479   1.295   0.912 -0.4346  0.0558  0.0161
  140HOH      O  436   1.115   0.777   2.606  0.7183 -0.5701  0.0567
  140HOH     H1  437   1.023   0.775   2.579  0.5775  0.8918  0.3051
  140HOH     H2  438   1.114   0.751   2.698  0.6379 -1.1043 -0.0890
  141HOH      O  439   0.787   2.515   2.268  0.1099 -0.3170 -0.1977
  141HOH     H1  440   0.704   2.525   2.315  0.1500  0.1208 -0.2207
  141HOH     H2  441   0.855   2.534   2.333  0.1943 -0.5940 -0.2007
  142HOH      O  442   1.836   0.477   0.416  0.2418  0.6008 -0.1830
  142HOH     H1  443   1.928   0.497   0.431  0.4129  0.2136 -0.6405
  142HOH     H2  444   1.809   0.426   0.492  0.1556  1.4365  0.3674
  143HOH      O  445   2.479  -0.011   3.715  0.1377 -0.1065  0.1115
  143HOH     H1  446   2.403  -0.037   3.767 -0.2688 -0.4258 -0.6069
  143HOH     H2  447   2.474   0.084   3.709  0.5450  0.0068  1.1501
  144HOH      O  448   3.405   1.683   1.493  0.3710  0.2086 -0.0548
  144HOH     H1  449   3.380   1.613   1.433 -0.4514  0.2995  0.1484
  144HOH     H2  450   3.498   1.669   1.510  0.8715  0.6673 -1.9729
  145HOH      O  451   1.030   2.433   0.391  0.2079  0.3690 -0.1494
  145HOH     H1  452   0.950   2.461   0.435 -0.1982  0.2477 -0.7777
  145HOH     H2  453   1.101   2.466   0.446 -0.2549  1.5450 -0.2065
  146HOH      O  454   0.830   3.537   2.661  0.2850  0.7558  0.0048
  146HOH     H1  455   0.742   3.543   2.699  0.0036 -0.6604 -0.3282
  146HOH     H2  456   0.878   3.479   2.721  0.5037  0.2480 -0.6466
  147HOH      O  457   1.645   2.348   0.676 -0.2446 -0.0419  0.5116
  147HOH     H1  458   1.722   2.293   0.661  0.0121  0.6540 -1.1926
  147HOH     H2  459   1.586   2.293   0.728  0.5687 -1.3683  0.1258
  148HOH      O  460   0.470   1.419   1.241 -0.2199 -0.2144  0.4757
  148HOH     H1  461   0.378   1.400   1.224 -0.0916 -0.0253 -0.5437
  148HOH     H2  462   0.483   1.508   1.209  0.3981 -0.3674  0.2623
  149HOH      O  463   2.347   0.779   2.925 -0.6840  0.1862  0.8873
  149HOH     H1  464   2.394   0.706   2.967 -1.4798 -1.0308 -0.1911
  149HOH     H2  465   2.256   0.765   2.949 -1.1572 -0.4685 -0.9698
  150HOH      O  466   1.423   2.407   0.091 -0.2267 -0.6119  0.0383
  150HOH     H1  467   1.500   2.374   0.137 -0.3257  0.3471  0.9669
  150HOH     H2  468   1.373   2.328   0.070  0.7647 -1.2251 -0.1799
  151HOH      O  469   1.993   3.929   0.965  0.3392 -0.1498 -0.6013
  151HOH     H1  470   1.926   3.861   0.978 -0.9102  1.1174  0.1353
  151HOH     H2  471   2.063   3.884   0.917 -0.9485 -1.6190 -1.3007
  152HOH      O  472   3.448   1.671   4.050  0.6015 -0.1917 -0.7290
  152HOH     H1  473   3.365   1.661   4.003 -0.2209 -0.4047  0.6431
  152HOH     H2  474   3.487   1.751   4.014 -0.4509  0.1929 -1.0934
  153HOH      O  475   0.101   2.325   2.425 -0.1907  0.2388  0.0226
  153HOH     H1  476   0.158   2.255   2.455 -0.9042 -0.3630  0.0456
  153HOH     H2  477   0.157   2.381   2.372  0.5052 -0.0844  0.3954
  154HOH      O  478   1.561   2.881   0.354 -0.2421 -0.6473  0.1844
  154HOH     H1  479   1.648   2.884   0.314  0.1513  0.5217  1.0081
  154HOH     H2  480   1.505   2.844   0.286  0.7910 -0.9279 -0.5737
  155HOH      O  481   3.736   2.184   2.693 -0.5775 -0.5680  0.5607
  155HOH     H1  482   3.793   2.172   2.768 -0.0923  0.5305  0.4065
  155HOH     H2  483   3.647   2.184   2.729 -0.3761 -0.4589  1.0624
  156HOH      O  484   1.525   3.162   2.422  0.1802 -0.2681  0.1226
  156HOH     H1  485   1.596   3.160   2.485 -0.0764 -0.1968  0.4206
  156HOH     H2  486   1.561   3.206   2.345  0.7835 -1.1803 -0.1417
  157HOH      O  487   3.262   3.372   1.568  0.1564 -0.3250  0.1808
  157HOH     H1  488   3.182   3.328   1.537  0.0593  0.2896 -0.5089
  157HOH     H2  489   3.231   3.430   1.637 -0.0300  0.0202 -0.1854
  158HOH      O  490   4.143   3.843   1.958 -0.3703 -0.2961  0.0335
  158HOH     H1  491   4.128   3.909   1.890 -0.7422  0.6280  0.9539
  158HOH     H2  492   4.185   3.891   2.029 -0.2430 -1.1655  0.5750
  159HOH      O  493   3.547   0.489   3.908 -0.0615 -0.3723 -0.5898
  159HOH     H1  494   3.534   0.416   3.970 -0.2669  0.5294  0.4912
  159HOH     H2  495   3.463   0.535   3.907  0.2208  0.1493 -0.8390
  160HOH      O  496   3.721   2.836   2.514 -0.6572 -0.0519  0.2500
  160HOH     H1  497   3.796   2.777   2.526 -0.5325 -0.2715 -1.2539
  160HOH     H2  498   3.645   2.783   2.540 -0.4323 -0.4403  0.1429
  161HOH      O  499   0.011   0.099   2.086  0.5491 -0.1390 -0.1675
  161HOH     H1  500   0.077   0.137   2.028  0.5400  1.2153  0.6169
  161HOH     H2  501   0.046   0.115   2.174 -0.0316 -0.9705  0.2311
  162HOH      O  502   3.872   2.231   4.150 -0.1658 -0.0103 -0.1223
  162HOH     H1  503   3.816   2.298   4.111 -1.1878 -0.9875 -0.4482
  162HOH     H2  504   3.829   2.208   4.232 -0.4486 -0.9746 -0.5106
  163HOH      O  505   2.506   2.571   0.732 -0.2791  0.5791  0.4404
  163HOH     H1  506   2.580   2.520   0.765  0.1316  1.1344  0.4044
  163HOH     H2  507   2.497   2.544   0.641  0.3193  0.9852  0.2489
  164HOH      O  508   0.355   0.973   0.844 -0.5307  0.1332  0.2100
  164HOH     H1  509   0.370   1.042   0.780  0.8959  0.4610  0.8312
  164HOH     H2  510   0.310   1.016   0.917 -1.5583 -0.0986 -0.2528
  165HOH      O  511   3.024   3.255   0.198 -0.5129 -1.2201 -0.2897
  165HOH     H1  512   3.038   3.348   0.180 -0.5471 -1.1916 -0.1666
  165HOH     H2  513   3.078   3.237   0.274  0.4659 -1.5783 -1.0176
  166HOH      O  514   2.172   2.702   1.708 -0.5471  0.3062  1.0892
  166HOH     H1  515   2.245   2.714   1.769  0.0174  0.7700  0.3555
  166HOH     H2  516   2.105   2.656   1.760  0.7098 -1.2774  1.4640
  167HOH      O  517   0.240   3.075   1.266 -0.1406  0.3387 -0.5964
  167HOH     H1  518   0.268   3.158   1.227  0.3777  0.4240 -0.0685
  167HOH     H2  519   0.237   3.093   1.360 -0.3623 -0.1487 -0.5083
  168HOH      O  520   2.278   3.256   2.536 -0.6551  0.4251  0.1024
  168HOH     H1  521   2.311   3.343   2.557  0.6381  0.0296 -0.0985
  168HOH     H2  522   2.248   3.263   2.445  1.5824  0.2069 -0.7810
  169HOH      O  523   3.359   2.284   3.185  0.0585 -0.4066  0.1543
  169HOH     H1  524   3.279   2.337   3.185  0.3609  0.0536  0.0339
  169HOH     H2  525   3.346   2.223   3.112 -0.6142 -1.0243  0.7455
  170HOH      O  526   2.890   2.650   3.838 -0.0795 -0.4265  0.1479
  170HOH     H1  527   2.804   2.628   3.801 -0.5418 -0.0009  0.9114
  170HOH     H2  528   2.921   2.724   3.785  0.0981 -0.9414 -0.4953
  171HOH      O  529   0.551   1.755   4.206 -0.6949  0.1613 -0.4232
  171HOH     H1  530   0.556   1.776   4.113  0.1537 -0.7483 -0.6264
  171HOH     H2  531   0.637   1.781   4.240 -0.7579 -0.1166 -0.0452
  172HOH      O  532   0.457   2.624   1.433 -0.0477  0.2703 -0.2467
  172HOH     H1  533   0.489   2.551   1.381  0.8264 -0.3883  1.0910
  172HOH     H2  534   0.530   2.646   1.490 -0.5698  1.6792 -0.0539
  173HOH      O  535   1.263   3.675   4.077  0.1383 -0.4318 -0.1733
  173HOH     H1  536   1.232   3.586   4.091  0.6043 -0.6143 -0.2439
  173HOH     H2  537   1.244   3.720   4.160 -1.5055 -0.1408 -0.6399
  174HOH      O  538   0.453   3.434   3.383  0.3612  0.1392  0.5094
  174HOH     H1  539   0.433   3.459   3.293  0.2503  0.0247  0.5024
  174HOH     H2  540   0.534   3.384   3.377 -0.2015 -0.7924  0.3391
  175HOH      O  541   2.963   3.035   1.969  0.2910  0.3505  0.0048
  175HOH     H1  542   3.010   2.969   2.019 -0.5287 -0.2153  0.0593
  175HOH     H2  543   2.895   3.067   2.028 -0.6051 -0.2337 -0.6526
  176HOH      O  544   0.259   1.371   2.855  0.6551 -0.4947 -0.0783
  176HOH     H1  545   0.200   1.334   2.789  0.0709 -0.0506  0.1723
  176HOH     H2  546   0.347   1.347   2.825  0.3811 -0.6989 -0.7690
  177HOH      O  547   1.793   2.113   0.349  0.0141 -0.7579 -0.4801
  177HOH     H1  548   1.743   2.137   0.427  0.1961 -0.3591 -0.4832
  177HOH     H2  549   1.758   2.028   0.324 -0.2259 -0.7721 -0.1146
  178HOH      O  550   1.037   3.183   3.261  0.3103  0.2064 -0.1889
  178HOH     H1  551   0.954   3.142   3.280  0.2840  0.6088  0.6664
  178HOH     H2  552   1.018   3.277   3.259  0.7778  0.3307  0.3527
  179HOH      O  553   3.992   1.047   1.789  0.3428  0.2178  0.2909
  179HOH     H1  554   4.086   1.031   1.779  0.3795  0.1337  0.7373
  179HOH     H2  555   3.950   0.969   1.753  0.4713 -0.0977  0.8037
  180HOH      O  556   1.814   3.394   1.883  0.3909 -0.4610 -0.5736
  180HOH     H1  557   1.851   3.479   1.863  1.2040 -0.6353  0.0746
  180HOH     H2  558   1.890   3.335   1.885  0.0305 -0.9317  0.3115
  181HOH      O  559   1.878   4.053   2.975  0.2570  0.4147 -0.2384
  181HOH     H1  560   1.785   4.032   2.984  0.5119 -0.4335  0.9938
  181HOH     H2  561   1.887   4.139   3.017  0.0394  0.4661 -0.2953
  182HOH      O  562   1.323   3.028   0.397 -0.7924  0.1806 -0.4183
  182HOH     H1  563   1.380   2.992   0.466 -1.6532 -0.8712 -0.1942
  182HOH     H2  564   1.360   2.994   0.316 -0.8739 -0.2035 -0.3018
  183HOH      O  565   2.442   2.287   1.512  0.3001  0.6627 -0.3039
  183HOH     H1  566   2.426   2.381   1.519  0.1062  0.6316 -0.3028
  183HOH     H2  567   2.442   2.256   1.603 -0.5953  0.5144 -0.3332
  184HOH      O  568   3.919   3.711   1.460 -0.1815  0.1761  0.3049
  184HOH     H1  569   3.909   3.713   1.365  0.9564  0.3873  0.1556
  184HOH     H2  570   3.903   3.801   1.488 -0.5896  0.0985  0.3329
  185HOH      O  571   1.492   1.173   2.844 -0.1481 -0.1320  0.9749
  185HOH     H1  572   1.565   1.163   2.783 -0.3006  0.2024  0.7399
  185HOH     H2  573   1.444   1.091   2.837 -1.6374  0.7634 -1.2717
  186HOH      O  574   2.389   0.995   1.395  0.1672  0.2620  0.1527
  186HOH     H1  575   2.370   1.066   1.333  0.8344  0.4948  0.2059
  186HOH     H2  576   2.340   0.920   1.361 -0.3100  0.6611 -0.0722
  187HOH      O  577   3.882   0.109   1.470  0.2188 -0.4895  0.3677
  187HOH     H1  578   3.888   0.139   1.379  0.9832  0.1372  0.5933
  187HOH     H2  579   3.942   0.167   1.517 -0.5718 -0.4392  1.3676
  188HOH      O  580   3.165   1.763   3.127  0.3814  0.5780  0.6546
  188HOH     H1  581   3.256   1.747   3.152  0.6307  1.6561  0.5371
  188HOH     H2  582   3.129   1.816   3.199 -0.4699 -0.6083  1.1676
  189HOH      O  583   0.603   0.054   3.571  0.1222  0.7743 -0.5355
  189HOH     H1  584   0.521   0.010   3.547  0.4290  0.1750 -0.5106
  189HOH     H2  585   0.671   0.003   3.528  0.6657 -0.1207  1.1976
  190HOH      O  586   0.336   3.231   0.589  0.3012  0.6273 -0.3312
  190HOH     H1  587   0.322   3.148   0.634  0.0256  1.5658  1.5212
  190HOH     H2  588   0.429   3.251   0.605 -0.0161  1.4248  0.8458
  191HOH      O  589   4.015   2.659   0.643  0.0927 -0.2038  0.5602
  191HOH     H1  590   3.951   2.705   0.696  0.7063 -0.5343  1.6522
  191HOH     H2  591   3.967   2.630   0.565 -0.4862  1.5973  0.1680
  192HOH      O  592   2.418   1.680   1.914 -0.3969  0.3055  0.6512
  192HOH     H1  593   2.381   1.618   1.851  1.3557 -1.1648  0.9283
  192HOH     H2  594   2.463   1.745   1.859  0.1709 -0.3275  0.3437
  193HOH      O  595   1.595   1.302   0.653  0.0881  0.0712  0.8278
  193HOH     H1  596   1.541   1.242   0.601  0.2038 -0.0226  0.8132
  193HOH     H2  597   1.549   1.385   0.650  0.7970  0.4959 -0.6793
  194HOH      O  598   4.179   0.485   3.634  0.7992  0.1570 -0.1310
  194HOH     H1  599   4.199   0.512   3.544 -0.7915  2.2825 -0.0093
  194HOH     H2  600   4.225   0.549   3.689 -0.4379  0.6459  0.3940
  195HOH      O  601   0.613   0.287   4.223  0.4912  0.0968  0.1746
  195HOH     H1  602   0.672   0.321   4.155 -0.4074  0.1270 -0.6270
  195HOH     H2  603   0.538   0.346   4.221 -0.1959 -0.7350  0.1709
  196HOH      O  604   0.229   2.438   0.815  0.6039 -0.0860 -0.0453
  196HOH     H1  605   0.137   2.461   0.797  0.5042 -0.2937  0.2015
  196HOH     H2  606   0.256   2.389   0.737  0.8555  0.9321 -0.6434
  197HOH      O  607   2.488   3.102   2.264 -0.1997 -0.0980 -0.4108
  197HOH     H1  608   2.412   3.055   2.230 -0.0825 -0.5349 -0.0779
  197HOH     H2  609   2.518   3.049   2.337  0.7876 -0.2576 -0.9043
  198HOH      O  610   4.125   2.570   3.787  0.4419 -0.1463  0.0296
  198HOH     H1  611   4.067   2.623   3.733  0.5506 -0.4953 -0.4404
  198HOH     H2  612   4.099   2.480   3.768  0.8255 -0.2890  0.1739
  199HOH      O  613   1.377   3.374   1.608 -0.1054 -0.4915 -0.6721
  199HOH     H1  614   1.470   3.390   1.625 -0.1732  0.1780 -0.8943
  199HOH     H2  615   1.333   3.404   1.687 -0.3507  1.8826 -1.5496
  200HOH      O  616   4.181   2.454   1.251  0.6798  0.1990 -0.0599
  200HOH     H1  617   4.210   2.376   1.204  0.2601 -0.3871  0.6024
  200HOH     H2  618   4.260   2.488   1.293  0.8846  0.1867 -0.4285
  201HOH      O  619   1.033   0.083   2.344 -0.2819 -0.3383 -0.2713
  201HOH     H1  620   1.065   0.054   2.430  1.2325 -0.1890 -0.7311
  201HOH     H2  621   0.954   0.031   2.329  0.0160 -1.1522  0.7444
  202HOH      O  622   3.268   3.358   0.022 -0.1305  0.3707 -1.0576
  202HOH     H1  623   3.188   3.410   0.019 -0.0512  0.4996 -0.9683
  202HOH     H2  624   3.324   3.403   0.085 -0.6125 -0.6357  0.1691
  203HOH      O  625   1.339   4.182   0.583  0.6576  0.2891 -0.1262
  203HOH     H1  626   1.356   4.144   0.497 -0.6098  0.0314 -0.3043
  203HOH     H2  627   1.244   4.198   0.584  0.8724  1.8268  0.6167
  204HOH      O  628   0.782   3.019   3.536 -0.3164  0.4080 -0.1908
  204HOH     H1  629   0.797   3.052   3.625  0.2891  0.0732 -0.1590
  204HOH     H2  630   0.832   2.938   3.531 -1.0731 -0.0620 -0.5544
  205HOH      O  631   2.623   1.225   2.659 -0.1198  0.2059  0.5541
  205HOH     H1  632   2.586   1.169   2.727 -0.8562  0.0925  0.0854
  205HOH     H2  633   2.706   1.185   2.636 -0.5152 -0.5679  0.4092
  206HOH      O  634   1.223   0.340   1.987 -0.0585 -0.2690  0.0977
  206HOH     H1  635   1.199   0.418   2.036  0.7801  0.1497 -0.1134
  206HOH     H2  636   1.188   0.267   2.038 -0.5362  0.2222  0.4896
  207HOH      O  637   0.714   1.217   1.022  0.1409  0.2238 -0.1076
  207HOH     H1  638   0.674   1.273   0.956 -0.2491  0.9414  0.7010
  207HOH     H2  639   0.741   1.277   1.092  0.1578 -0.5358  0.5714
  208HOH      O  640   0.470   2.983   1.873  0.2818 -0.1991  0.3858
  208HOH     H1  641   0.535   2.979   1.943  1.7675  0.1897 -0.8617
  208HOH     H2  642   0.521   2.973   1.793 -1.2935 -0.3749 -0.6769
  209HOH      O  643   2.804   2.349   3.973 -0.2428  0.5572  0.0601
  209HOH     H1  644   2.846   2.277   4.021 -0.5363 -0.2118 -0.7618
  209HOH     H2  645   2.844   2.428   4.008  0.4313 -0.0293  0.6942
  210HOH      O  646   1.268   2.055   2.425  0.1875 -0.4041  0.0088
  210HOH     H1  647   1.256   2.133   2.370 -0.4165 -0.7297 -0.3435
  210HOH     H2  648   1.206   2.067   2.497  0.5365 -0.2703  0.2892
  211HOH      O  649   4.245   0.289   1.769  0.3643  0.1946 -0.6104
  211HOH     H1  650   4.202   0.311   1.686 -1.3415 -0.9164 -0.1334
  211HOH     H2  651   4.246   0.370   1.819 -2.2521  0.1922 -0.2975
  212HOH      O  652   1.575   0.920   1.603 -0.1700 -0.9954  0.0198
  212HOH     H1  653   1.601   1.012   1.592  0.4067 -1.2617 -1.1799
  212HOH     H2  654   1.487   0.924   1.640  0.0066  0.0199  0.4066
  213HOH      O  655   2.265   0.348   1.648  0.3677 -0.1012 -0.4633
  213HOH     H1  656   2.303   0.263   1.671 -0.5818 -0.4825 -0.2310
  213HOH     H2  657   2.171   0.332   1.641  0.1788  0.9037 -0.5683
  214HOH      O  658   1.983   2.534   2.491 -0.2084 -0.1865 -0.4074
  214HOH     H1  659   1.936   2.460   2.528  0.5253  0.1144  1.3528
  214HOH     H2  660   2.075   2.508   2.495 -0.0271  0.3171 -1.0348
  215HOH      O  661   4.083   1.506   0.163 -0.3451  0.0610  0.0868
  215HOH     H1  662   4.174   1.508   0.192 -0.2581 -0.0850 -0.1778
  215HOH     H2  663   4.047   1.427   0.203  0.0235 -0.6599 -0.9244
  216HOH      O  664   3.349   0.045   0.680 -0.2497 -0.2002 -0.5157
  216HOH     H1  665   3.412   0.052   0.752 -1.2686 -0.8969  0.5083
  216HOH     H2  666   3.325   0.135   0.660 -0.0527  0.0042  0.1230
  217HOH      O  667   0.854   2.026   1.869 -0.0126  0.4024  0.0444
  217HOH     H1  668   0.926   2.064   1.918 -0.5781  0.6279  0.7287
  217HOH     H2  669   0.818   2.099   1.818  0.1530  0.3175 -0.2007
  218HOH      O  670   0.868   1.751   2.185  0.8002  0.3251  0.1116
  218HOH     H1  671   0.817   1.709   2.115  1.3782 -1.1719  0.5142
  218HOH     H2  672   0.815   1.827   2.210 -0.4386 -0.2421 -0.5677
  219HOH      O  673   0.675   2.961   1.677 -0.0629  0.1901 -0.1908
  219HOH     H1  674   0.687   3.056   1.678  0.1923  0.1617 -0.3215
  219HOH     H2  675   0.763   2.926   1.660  0.2133 -0.1368  1.5354
  220HOH      O  676   0.596   0.888   2.258  0.5421 -0.4783  0.3233
  220HOH     H1  677   0.550   0.806   2.238  0.6279 -0.6065  0.6303
  220HOH     H2  678   0.680   0.860   2.294  0.6366 -0.2522  0.2792
  221HOH      O  679   1.467   2.992   1.704  0.2779 -0.0854  0.0159
  221HOH     H1  680   1.493   2.900   1.703 -0.5193 -0.3520  0.9922
  221HOH     H2  681   1.481   3.020   1.795  0.1095  0.6402 -0.1700
  222HOH      O  682   2.710   2.725   3.431  0.6335  0.1792 -0.2113
  222HOH     H1  683   2.741   2.758   3.347 -0.0660  0.5025 -0.3582
  222HOH     H2  684   2.664   2.799   3.470  0.5476 -0.1083  0.2506
  223HOH      O  685   3.854   0.241   3.977  0.2652 -0.6446 -0.0772
  223HOH     H1  686   3.878   0.288   3.897  0.3457  0.7333  0.7017
  223HOH     H2  687   3.763   0.214   3.963 -0.0762  0.5008 -0.2554
  224HOH      O  688   1.278   1.775   0.472  0.2743 -0.0772  0.4767
  224HOH     H1  689   1.312   1.732   0.550 -0.1497  0.5603  1.0376
  224HOH     H2  690   1.349   1.832   0.443  0.5921 -0.6330  0.1202
  225HOH      O  691   3.855   1.762   0.437 -0.4415 -0.3378 -0.1593
  225HOH     H1  692   3.846   1.692   0.372 -1.0064 -0.1297 -0.3187
  225HOH     H2  693   3.800   1.734   0.510 -0.6320 -0.0809 -0.2048
  226HOH      O  694   1.211   2.845   1.457 -0.3290 -0.5964  0.0800
  226HOH     H1  695   1.173   2.889   1.381 -0.5157 -1.3598 -0.2953
  226HOH     H2  696   1.135   2.821   1.510 -0.2105 -0.2251  0.4250
  227HOH      O  697   2.918   0.868   2.827  0.1036 -0.0744  0.0938
  227HOH     H1  698   2.854   0.927   2.866  0.1068  0.5475 -0.7831
  227HOH     H2  699   2.953   0.818   2.901  0.0907  1.0162  0.8852
  228HOH      O  700   3.644   4.111   0.605 -0.3472 -0.5050 -0.5556
  228HOH     H1  701   3.700   4.073   0.673 -0.2167 -0.3456 -0.5724
  228HOH     H2  702   3.586   4.170   0.652 -0.0307 -0.1334 -0.6156
  229HOH      O  703   1.298   0.452   3.013 -0.9998  0.2838  0.1235
  229HOH     H1  704   1.278   0.438   2.920  0.5492 -0.3540 -0.1808
  229HOH     H2  705   1.296   0.547   3.025 -1.1295  0.3792 -0.5941
  230HOH      O  706   1.158   3.600   0.958 -0.9294  0.3285 -0.2306
  230HOH     H1  707   1.164   3.694   0.942 -1.5806  0.2374 -1.2134
  230HOH     H2  708   1.241   3.565   0.925 -0.4601  0.5811  0.6130
  231HOH      O  709   0.075   1.520   2.469  0.3552  0.0211 -0.6299
  231HOH     H1  710   0.033   1.438   2.443 -0.8569  0.3768  0.0226
  231HOH     H2  711   0.016   1.588   2.438  0.3727  0.5565  0.4010
  232HOH      O  712   2.455   3.135   0.525  0.5200 -0.2635  0.5106
  232HOH     H1  713   2.367   3.126   0.489  0.1400 -0.5671  1.4615
  232HOH     H2  714   2.453   3.218   0.573  0.5383 -0.5876  1.0817
  233HOH      O  715   0.625   1.154   3.226  0.5513 -0.1099  0.1003
  233HOH     H1  716   0.608   1.140   3.319  0.4036 -0.3734  0.0373
  233HOH     H2  717   0.714   1.189   3.223  0.7276 -0.5258  0.3138
  234HOH      O  718   1.593   0.995   0.994  0.0139 -0.6146  0.5875
  234HOH     H1  719   1.524   0.960   1.050 -1.4589  0.5092 -0.3581
  234HOH     H2  720   1.556   0.992   0.905  0.6116  1.1785  0.1884
  235HOH      O  721   1.729   1.147   3.998 -0.6208  0.1263 -0.2198
  235HOH     H1  722   1.759   1.093   4.071 -0.2600  0.0324 -0.4325
  235HOH     H2  723   1.762   1.235   4.019 -0.0743 -0.0039 -0.5192
  236HOH      O  724   2.182   2.135   2.164  0.1549  0.0278 -0.0357
  236HOH     H1  725   2.210   2.209   2.111  0.4423 -0.0464  0.0134
  236HOH     H2  726   2.176   2.062   2.102 -0.2744  0.1216 -0.1134
  237HOH      O  727   2.555   2.364   3.097  0.4032  0.5479 -0.1333
  237HOH     H1  728   2.571   2.274   3.123 -1.0580  0.3523  0.2702
  237HOH     H2  729   2.566   2.415   3.177 -0.1629  0.5084 -0.0212
  238HOH      O  730   1.215   1.162   3.179 -0.2600  0.0934 -0.6627
  238HOH     H1  731   1.252   1.167   3.268  0.3545  1.8477 -0.9555
  238HOH     H2  732   1.127   1.198   3.188  0.1114  1.1098 -0.8721
  239HOH      O  733   0.309   1.768   0.770  0.0651 -0.4201  0.4734
  239HOH     H1  734   0.302   1.846   0.715  0.4407 -0.4872  0.3262
  239HOH     H2  735   0.248   1.783   0.842 -0.0731 -0.1165  0.2953
  240HOH      O  736   0.809   1.101   0.404  0.6276  0.2043  0.9279
  240HOH     H1  737   0.797   1.190   0.437 -0.4483  0.3451  0.2292
  240HOH     H2  738   0.879   1.109   0.339 -0.5516  0.9237 -0.3518
  241HOH      O  739   3.755   2.685   3.028 -0.6420  0.0469 -0.1895
  241HOH     H1  740   3.748   2.736   2.947 -0.4396  0.6138  0.1413
  241HOH     H2  741   3.842   2.706   3.062 -0.3431 -0.9176 -0.2939
  242HOH      O  742   0.408   2.672   3.446  0.1000  0.5139  0.0067
  242HOH     H1  743   0.407   2.682   3.541 -2.2342 -0.7796  0.2579
  242HOH     H2  744   0.456   2.591   3.430  0.9648  1.0067 -0.0321
  243HOH      O  745   0.074   4.178   2.594  0.0851  0.0751  0.0322
  243HOH     H1  746   0.115   4.263   2.611 -0.6106  0.4013  0.1454
  243HOH     H2  747   0.148   4.118   2.579  0.5883  0.7829 -0.4710
  244HOH      O  748   3.101   2.749   3.551  0.1905 -0.1345 -0.2284
  244HOH     H1  749   3.079   2.788   3.467 -1.1457 -0.6846 -0.1790
  244HOH     H2  750   3.067   2.811   3.616 -0.1011 -0.3959 -0.1270
  245HOH      O  751   3.544   2.856   3.935  0.6256 -0.5603  0.3096
  245HOH     H1  752   3.494   2.924   3.980  0.2058 -0.3524 -0.4493
  245HOH     H2  753   3.634   2.868   3.966  0.6001  0.4888  0.0361
  246HOH      O  754   4.066   4.002   1.738 -0.0297  0.5016 -0.0149
  246HOH     H1  755   3.990   4.009   1.679  0.2621  0.3672 -0.4197
  246HOH     H2  756   4.109   4.087   1.731  0.7337  0.0858 -1.0445
  247HOH      O  757   3.424   3.860   0.523  0.5710 -0.4048  0.0308
  247HOH     H1  758   3.470   3.940   0.551  0.8648 -0.5280 -0.0937
  247HOH     H2  759   3.481   3.789   0.551  0.6915 -0.5451 -0.5581
  248HOH      O  760   3.550   2.486   3.250 -0.6907 -0.1694 -0.2044
  248HOH     H1  761   3.632   2.450   3.217  0.0185 -0.9632  2.0703
  248HOH     H2  762   3.483   2.425   3.221 -0.3044 -0.2276 -1.0123
  249HOH      O  763   2.030   0.790   0.709 -0.5461 -0.4281 -0.4162
  249HOH     H1  764   2.026   0.864   0.769  0.1164 -0.6227 -0.1112
  249HOH     H2  765   1.944   0.747   0.717 -0.5425 -0.3293  0.2384
  250HOH      O  766   2.786   2.453   0.271 -0.3591  0.5939  0.0976
  250HOH     H1  767   2.785   2.467   0.366  0.2690  0.6382  0.1041
  250HOH     H2  768   2.839   2.525   0.236  0.6662 -0.2176 -0.1283
  251HOH      O  769   4.139   0.927   1.511 -0.1420  0.0023  0.1796
  251HOH     H1  770   4.190   0.880   1.446 -0.0862  0.7089 -0.3134
  251HOH     H2  771   4.172   0.897   1.595  0.1577 -0.5296 -0.1241
  252HOH      O  772   3.478   1.779   0.047  0.2103 -0.0493  0.3306
  252HOH     H1  773   3.564   1.811   0.018 -0.7807  1.4748 -1.3880
  252HOH     H2  774   3.446   1.726  -0.025 -0.4213 -0.3233  0.7913
  253HOH      O  775   0.530   1.898   2.008  0.2217  0.0791  0.1477
  253HOH     H1  776   0.458   1.885   2.070 -0.0329  0.4624 -0.0602
  253HOH     H2  777   0.550   1.991   2.014  0.6556 -0.0074  0.1478
  254HOH      O  778   2.809   1.244   0.061 -0.5166 -0.1048  0.1245
  254HOH     H1  779   2.773   1.196  -0.014 -0.6988  0.6586 -0.3045
  254HOH     H2  780   2.750   1.223   0.134 -1.0646  0.0840 -0.2487
  255HOH      O  781   3.248   3.636   3.556  0.2996 -0.2332  0.1145
  255HOH     H1  782   3.222   3.550   3.521  0.4380 -0.2291 -0.0020
  255HOH     H2  783   3.337   3.623   3.588  0.4462 -0.0516 -0.2071
  256HOH      O  784   2.342   2.299   2.703 -0.4008 -0.4024 -0.3302
  256HOH     H1  785   2.369   2.361   2.771 -2.0982 -0.1479  0.1940
  256HOH     H2  786   2.406   2.228   2.709  0.3879  0.3247  0.4738
  257HOH      O  787   2.712   2.578   4.203 -0.1243 -0.0416 -0.1535
  257HOH     H1  788   2.735   2.648   4.264 -0.5404 -0.0415  0.0126
  257HOH     H2  789   2.790   2.565   4.150  0.0227  0.4157 -0.0563
  258HOH      O  790   2.165   3.834   2.398  0.2059 -0.5633 -0.0089
  258HOH     H1  791   2.227   3.818   2.327  0.3222 -0.9192  0.1677
  258HOH     H2  792   2.192   3.918   2.435  0.1535 -0.3814 -0.3735
  259HOH      O  793   2.815   3.776   3.316  0.1327 -1.0879  0.0741
  259HOH     H1  794   2.754   3.834   3.360 -0.1928 -1.5058  0.1856
  259HOH     H2  795   2.901   3.802   3.349  0.1622  0.2563 -0.9243
  260HOH      O  796   0.218   3.522   2.362  1.1334  0.3090 -0.2243
  260HOH     H1  797   0.232   3.499   2.271  0.3855  0.0720 -0.2917
  260HOH     H2  798   0.137   3.574   2.362  0.1008 -1.1487  0.4618
  261HOH      O  799   1.152   1.999   3.597 -0.2541 -0.1341 -0.3161
  261HOH     H1  800   1.088   1.996   3.526 -0.3842  0.3776 -0.2261
  261HOH     H2  801   1.104   1.970   3.675 -0.3140  0.0286 -0.2926
  262HOH      O  802   1.822   1.522   3.129 -0.4438 -0.2555  0.0812
  262HOH     H1  803   1.779   1.460   3.070 -0.6927  0.0299 -0.0381
  262HOH     H2  804   1.915   1.496   3.126 -0.4790 -0.3540 -0.3011
  263HOH      O  805   1.431   4.215   0.951  1.0104  0.1466  0.1544
  263HOH     H1  806   1.504   4.156   0.934  0.6331 -0.1904 -0.3594
  263HOH     H2  807   1.362   4.159   0.985  0.7333  0.3278 -0.0979
  264HOH      O  808   1.047   0.305   0.633  0.1462 -0.5290 -0.2865
  264HOH     H1  809   1.095   0.272   0.557 -1.0799 -1.7262 -0.6089
  264HOH     H2  810   1.107   0.293   0.707  1.2887  0.4758 -0.9625
  265HOH      O  811   3.192   1.286   1.864 -0.5184  0.9810  0.6805
  265HOH     H1  812   3.236   1.273   1.947 -0.7142 -1.0224  0.5815
  265HOH     H2  813   3.100   1.300   1.888 -1.0180 -1.6575  0.9674
  266HOH      O  814   3.430   0.981   0.762 -0.0393 -0.6054  0.1035
  266HOH     H1  815   3.412   1.075   0.759 -0.4504 -0.6513  0.8242
  266HOH     H2  816   3.525   0.976   0.771  0.0930 -0.2960 -0.8341
  267HOH      O  817   3.916   0.202   2.152  0.3210  0.6337  0.2322
  267HOH     H1  818   3.826   0.176   2.135  0.1509  0.1942  1.5885
  267HOH     H2  819   3.967   0.122   2.140  0.3216  0.5405  0.8090
  268HOH      O  820   0.698   2.817   1.309 -0.1110 -0.1806  0.4150
  268HOH     H1  821   0.607   2.825   1.282 -0.3786 -0.2860  1.2510
  268HOH     H2  822   0.700   2.742   1.368  0.6177 -0.4940  0.0219
  269HOH      O  823   3.268   3.276   1.140  0.2890 -0.2703 -0.6081
  269HOH     H1  824   3.236   3.364   1.158  0.1677 -0.3894 -0.2057
  269HOH     H2  825   3.363   3.282   1.151  0.2189 -0.3377  0.1179
  270HOH      O  826   1.465   2.774   0.807  0.2489 -0.9736  0.5893
  270HOH     H1  827   1.481   2.797   0.716 -0.9072  1.8259  0.8675
  270HOH     H2  828   1.400   2.704   0.804 -0.8765  0.0169 -0.8547
  271HOH      O  829   2.351   2.245   1.803  0.1293 -0.4992 -0.6781
  271HOH     H1  830   2.353   2.340   1.815  0.1063 -0.4020 -1.3725
  271HOH     H2  831   2.425   2.213   1.856  0.4428 -0.0428 -0.8257
  272HOH      O  832   3.373   4.103   1.239 -0.1764 -0.0342  0.1579
  272HOH     H1  833   3.366   4.051   1.319 -0.8408 -0.5685 -0.2308
  272HOH     H2  834   3.382   4.038   1.169 -1.0508  0.3623 -0.3471
  273HOH      O  835   3.789   2.215   3.699 -0.1096 -0.6379 -0.0056
  273HOH     H1  836   3.875   2.243   3.669 -0.5178  1.5571  0.5129
  273HOH     H2  837   3.807   2.147   3.764  1.0850 -1.2173 -0.8596
  274HOH      O  838   2.993   1.545   2.340 -0.1981  0.1514 -0.5249
  274HOH     H1  839   2.973   1.453   2.354  0.8772  0.0808  1.1748
  274HOH     H2  840   3.069   1.545   2.282  0.1651 -0.0976 -0.0648
  275HOH      O  841   2.281   2.173   3.772  0.0457  1.0035 -0.4281
  275HOH     H1  842   2.242   2.216   3.848  0.4769  0.4055  0.1537
  275HOH     H2  843   2.344   2.111   3.809 -0.3358  0.0772 -1.2296
  276HOH      O  844   2.409   3.420   1.244 -0.0781 -0.3641 -0.6119
  276HOH     H1  845   2.469   3.425   1.170  0.3597 -0.1226 -0.2478
  276HOH     H2  846   2.324   3.446   1.208  0.1821  0.0104 -0.9738
  277HOH      O  847  -0.007   1.165   0.928  0.3434 -0.6020  0.1454
  277HOH     H1  848   0.024   1.089   0.879  1.4023 -0.4550  0.5319
  277HOH     H2  849   0.071   1.219   0.940 -0.3010  0.3713  0.2138
  278HOH      O  850   3.785   2.053   3.920 -0.2925 -0.5625 -0.3325
  278HOH     H1  851   3.814   2.094   4.002 -0.4574  0.2933 -0.6731
  278HOH     H2  852   3.826   1.967   3.920  1.7987  0.3139 -0.5106
  279HOH      O  853   1.142   3.671   3.824  0.5730  0.0015 -0.2877
  279HOH     H1  854   1.202   3.644   3.893  0.1716  0.1486  0.1258
  279HOH     H2  855   1.198   3.712   3.758  1.1365 -1.3539 -0.7033
  280HOH      O  856   3.819   2.863   4.089  0.5032 -0.0089 -0.0686
  280HOH     H1  857   3.895   2.920   4.079  0.4232  0.1783  0.3642
  280HOH     H2  858   3.852   2.786   4.136  0.6684 -0.4516 -0.8773
  281HOH      O  859   2.495   0.568   2.295 -0.4000 -0.3386 -0.0212
  281HOH     H1  860   2.401   0.583   2.309 -0.4185 -0.0658 -0.4044
  281HOH     H2  861   2.533   0.570   2.383 -0.7411 -0.3617  0.1282
  282HOH      O  862   2.857   2.913   0.343 -0.0166 -0.1220  0.0790
  282HOH     H1  863   2.824   2.862   0.417 -0.0083 -0.9293 -0.4454
  282HOH     H2  864   2.823   3.001   0.357 -1.7020 -0.6900  0.0339
  283HOH      O  865   3.565   3.100   1.001  0.2913  0.5997 -0.4880
  283HOH     H1  866   3.630   3.151   1.050  0.2069  1.5776 -1.3364
  283HOH     H2  867   3.528   3.162   0.938 -0.8040 -0.1747 -0.6667
  284HOH      O  868   3.313   0.651   3.836 -0.5766  0.2396  0.2638
  284HOH     H1  869   3.226   0.624   3.807 -0.3014  0.2005 -0.5742
  284HOH     H2  870   3.296   0.723   3.898 -1.2307 -0.5346  1.0306
  285HOH      O  871   1.523   3.743   0.690  0.2169  0.0110  0.5786
  285HOH     H1  872   1.465   3.811   0.724 -0.2282 -0.0383 -0.0540
  285HOH     H2  873   1.515   3.750   0.595  1.4456  0.1652  0.4504
  286HOH      O  874   3.826   1.430   0.579 -0.2062  0.2464 -0.4501
  286HOH     H1  875   3.775   1.400   0.504 -0.4407 -0.1695 -0.1325
  286HOH     H2  876   3.771   1.495   0.622  0.1276  0.8518 -0.8976
  287HOH      O  877   2.785   0.038   1.980 -0.0011  0.3441  0.2873
  287HOH     H1  878   2.704   0.001   1.947  0.0396  0.8464 -0.4086
  287HOH     H2  879   2.806  -0.016   2.057 -0.9240  0.1419  0.4222
  288HOH      O  880   0.590   4.192   2.428 -0.0537  0.8993  0.1330
  288HOH     H1  881   0.657   4.180   2.360 -0.3370 -1.6903  0.1211
  288HOH     H2  882   0.634   4.165   2.509 -0.8618 -0.4002  0.1939
  289HOH      O  883   2.632   0.899   2.194 -0.1698 -0.2406  0.4941
  289HOH     H1  884   2.725   0.878   2.186 -0.4229 -1.6537  0.8168
  289HOH     H2  885   2.624   0.943   2.279  0.2371  0.2320  0.2970
  290HOH      O  886   0.315   0.909   3.213 -0.4010  0.1287 -0.2619
  290HOH     H1  887   0.319   0.936   3.121 -1.1127 -0.1450 -0.3860
  290HOH     H2  888   0.338   0.817   3.212  1.5074  0.5098  0.0991
  291HOH      O  889   0.279   4.062   3.792 -0.0561 -0.1756  0.2265
  291HOH     H1  890   0.192   4.038   3.822 -0.3251  0.5667  0.0983
  291HOH     H2  891   0.324   4.093   3.870 -0.2896  0.4632  0.1208
  292HOH      O  892   3.511   1.354   1.612 -0.3675 -0.6889 -1.0360
  292HOH     H1  893   3.548   1.273   1.646 -0.0528 -0.9527 -1.9655
  292HOH     H2  894   3.431   1.328   1.567  0.1426 -0.6215 -2.0296
  293HOH      O  895   0.202   3.356   1.320 -0.4407  0.4149  0.1168
  293HOH     H1  896   0.201   3.408   1.400 -0.8697  0.5293  0.0430
  293HOH     H2  897   0.110   3.335   1.305 -0.3577  0.3650 -0.3283
  294HOH      O  898   1.935   4.245   3.570 -0.3124  0.2530 -0.4013
  294HOH     H1  899   2.001   4.301   3.528  1.1841 -0.6790  0.5342
  294HOH     H2  900   1.977   4.160   3.578 -1.3409 -0.1968  0.9620
  295HOH      O  901   1.534   1.566   3.871 -0.3110  0.1154 -0.0899
  295HOH     H1  902   1.549   1.651   3.829  0.3722  0.1119  0.1196
  295HOH     H2  903   1.556   1.581   3.963  1.0152 -0.5487 -0.2480
  296HOH      O  904   1.983   0.328   1.760 -0.7251  0.5946 -0.5379
  296HOH     H1  905   2.025   0.344   1.844  0.1078 -1.0931 -0.5486
  296HOH     H2  906   1.905   0.277   1.781 -0.5203  0.1752 -0.7819
  297HOH      O  907   3.055   3.530   0.452 -0.4269  0.2022  0.3131
  297HOH     H1  908   3.018   3.617   0.467  0.6296  0.6309  0.6302
  297HOH     H2  909   2.980   3.471   0.457 -1.1549  1.0744  0.2313
  298HOH      O  910   1.856   3.022   1.688  0.1849  0.3594  0.0602
  298HOH     H1  911   1.775   3.072   1.685  0.2315  0.4163 -0.8792
  298HOH     H2  912   1.832   2.936   1.656 -0.0515 -0.5590  2.3172
  299HOH      O  913   0.553   3.403   1.479  0.1416 -0.4413  0.0352
  299HOH     H1  914   0.509   3.319   1.489  0.7175 -0.7757 -0.0921
  299HOH     H2  915   0.515   3.459   1.546  0.7811 -1.2583  1.1500
  300HOH      O  916   2.873   0.740   1.194 -0.4424  0.0533 -0.6225
  300HOH     H1  917   2.832   0.707   1.274  0.0854 -0.6173 -0.6125
  300HOH     H2  918   2.880   0.834   1.208 -1.0586  0.0530 -0.2122
  301HOH      O  919   2.256   3.425   3.395 -0.2812  0.1997  0.3635
  301HOH     H1  920   2.233   3.397   3.307  1.1908  1.0436 -0.3416
  301HOH     H2  921   2.286   3.345   3.439  0.6186  0.0388 -0.4909
  302HOH      O  922   2.455   0.171   1.354 -0.3787  0.6215 -0.3035
  302HOH     H1  923   2.452   0.209   1.266  1.3270  0.8006 -0.3548
  302HOH     H2  924   2.497   0.238   1.408  1.3818 -0.5293 -0.0660
  303HOH      O  925   2.565   0.451   0.979 -0.3197  0.1437  0.7515
  303HOH     H1  926   2.586   0.522   1.040  1.0066 -0.0335  0.5541
  303HOH     H2  927   2.482   0.477   0.939  0.0234  1.4859  0.8259
  304HOH      O  928   0.387   0.641   1.218  0.3589  0.2070  0.3923
  304HOH     H1  929   0.312   0.628   1.160  1.0577 -0.1293 -0.4802
  304HOH     H2  930   0.385   0.735   1.238 -0.3804  0.1763  0.5241
  305HOH      O  931   1.146   2.160   3.215 -0.2434  0.8734  0.4370
  305HOH     H1  932   1.152   2.193   3.305  0.5569  0.4013  0.5748
  305HOH     H2  933   1.235   2.163   3.182 -0.1502 -0.7983  0.3526
  306HOH      O  934   4.038   0.534   1.683  0.4729  0.0341 -0.3217
  306HOH     H1  935   4.131   0.550   1.703  0.3835 -0.6454  0.7672
  306HOH     H2  936   3.993   0.611   1.718  0.5055 -0.2928  0.4741
  307HOH      O  937   2.387   0.303   3.110  0.2812 -0.9121 -0.6442
  307HOH     H1  938   2.338   0.270   3.035 -1.1288 -1.1132  0.2850
  307HOH     H2  939   2.408   0.224   3.162  0.8680 -0.7378 -0.5978
  308HOH      O  940   2.174   3.758   3.594 -0.2483 -0.3823 -0.5852
  308HOH     H1  941   2.210   3.836   3.552 -0.1729 -0.5254 -0.7896
  308HOH     H2  942   2.151   3.786   3.682 -0.7072  0.0087 -0.8195
  309HOH      O  943   2.131   1.155   2.807 -0.4444 -0.1075 -0.5342
  309HOH     H1  944   2.096   1.240   2.780 -0.7995  0.0190  0.2654
  309HOH     H2  945   2.055   1.107   2.839  0.0207  0.0216  0.8765
  310HOH      O  946   3.120   3.689   0.149  0.4761 -0.0119  0.3933
  310HOH     H1  947   3.065   3.747   0.201  0.1387  0.0946 -0.0670
  310HOH     H2  948   3.204   3.735   0.143  0.2115  0.4443  0.0271
  311HOH      O  949   2.066   1.492   2.990  1.0240  0.2352 -0.1490
  311HOH     H1  950   2.062   1.402   3.022  1.7786  0.3998  0.4546
  311HOH     H2  951   2.157   1.503   2.962  0.8675  0.7300 -0.4854
  312HOH      O  952   3.970   0.439   1.277  0.1852 -0.0900 -1.1668
  312HOH     H1  953   3.992   0.385   1.200  1.1885 -0.5568 -0.6036
  312HOH     H2  954   3.971   0.529   1.245  1.8257 -0.1616 -1.5123
  313HOH      O  955   4.148   3.600   1.552  0.1767 -0.3996 -0.6622
  313HOH     H1  956   4.061   3.632   1.531  0.0599 -1.1218 -1.3824
  313HOH     H2  957   4.183   3.568   1.468  0.6078 -1.3252 -0.1611
  314HOH      O  958   0.619   3.557   4.063  0.1060  1.0050 -0.4421
  314HOH     H1  959   0.548   3.609   4.100 -0.1690  1.2894 -1.3223
  314HOH     H2  960   0.622   3.582   3.971 -0.0758 -0.5762 -0.9362
  315HOH      O  961   0.297   0.746   0.671  0.6488  0.6219 -1.1049
  315HOH     H1  962   0.326   0.680   0.734 -0.2920 -0.5099 -1.7744
  315HOH     H2  963   0.306   0.829   0.718  1.1725 -0.0333  0.0564
  316HOH      O  964   3.126   0.719   2.529 -0.0050 -0.3194 -0.4488
  316HOH     H1  965   3.113   0.650   2.464  2.3975 -0.2754 -1.1712
  316HOH     H2  966   3.141   0.672   2.611 -0.9927 -0.4710 -0.3315
  317HOH      O  967   2.204   0.743   3.238  1.0073  0.0797 -0.6861
  317HOH     H1  968   2.193   0.686   3.162  0.5469 -0.9169  0.0993
  317HOH     H2  969   2.265   0.697   3.295 -0.1863 -0.2052  0.4594
  318HOH      O  970   1.713   2.493   3.523  0.0935  0.0716 -0.6102
  318HOH     H1  971   1.786   2.523   3.469 -0.1678 -0.2191 -1.1421
  318HOH     H2  972   1.677   2.419   3.475 -0.9914  0.6336 -0.7142
  319HOH      O  973   2.492   1.212   1.932  0.0308 -0.0226  0.5360
  319HOH     H1  974   2.462   1.261   1.855  0.5199  0.1398  0.4447
  319HOH     H2  975   2.430   1.139   1.939 -1.0217  0.8571  0.9651
  320HOH      O  976   2.768   0.289   2.048 -0.0342 -0.3497  0.6167
  320HOH     H1  977   2.820   0.294   2.128  0.9726 -1.1487  0.0577
  320HOH     H2  978   2.787   0.202   2.013  0.1436  0.2271 -0.8557
  321HOH      O  979   1.792   3.768   1.017 -0.7480  0.2594 -0.1223
  321HOH     H1  980   1.807   3.691   1.072 -0.2562 -0.1598 -0.8096
  321HOH     H2  981   1.760   3.835   1.078 -0.5143 -0.2717  0.6157
  322HOH      O  982   4.054   3.320   0.150  0.0557  0.2168 -0.2673
  322HOH     H1  983   4.127   3.265   0.178 -0.4290 -0.2221  0.1818
  322HOH     H2  984   4.051   3.309   0.055  0.0825 -0.3992 -0.2052
  323HOH      O  985   0.303   2.202   3.816  0.0078  0.2240 -0.2410
  323HOH     H1  986   0.291   2.165   3.904  0.2728  0.9293  0.1050
  323HOH     H2  987   0.332   2.128   3.763  1.6230  0.1031  0.6788
  324HOH      O  988   1.286   3.997   3.398 -0.0590 -0.1046 -0.8497
  324HOH     H1  989   1.368   3.990   3.447  0.4161 -0.0970 -1.6037
  324HOH     H2  990   1.224   3.941   3.445 -0.1607  1.1966  0.7416
  325HOH      O  991   3.361   2.948   3.054 -0.0007  0.1736 -0.2730
  325HOH     H1  992   3.391   2.871   3.102 -0.4372  0.2897  0.2052
  325HOH     H2  993   3.440   2.983   3.013  0.5073  0.3578  0.7733
  326HOH      O  994   2.206   1.816   3.746 -0.3706  0.1895 -0.5488
  326HOH     H1  995   2.247   1.734   3.719 -0.4888 -0.0870  0.0784
  326HOH     H2  996   2.275   1.865   3.790 -0.3048  0.4298 -0.9072
  327HOH      O  997   1.694   1.271   3.066  0.0380 -0.0500 -0.1533
  327HOH     H1  998   1.746   1.207   3.114 -1.2290 -0.7801  0.3482
  327HOH     H2  999   1.642   1.219   3.005  0.3025  0.7072 -1.0872
  328HOH      O 1000   1.639   4.018   0.830  0.2399  0.0397  0.1287
  328HOH     H1 1001   1.696   3.943   0.843  1.7737  1.2077  0.7912
  328HOH     H2 1002   1.680   4.068   0.760 -0.7147  0.3242 -0.2686
  329HOH      O 1003   2.539   2.144   4.096 -0.8800  0.6530 -0.2083
  329HOH     H1 1004   2.535   2.200   4.018  0.3608  0.3747 -0.5178
  329HOH     H2 1005   2.632   2.146   4.122 -1.3919  1.8052  2.0789
  330HOH      O 1006   2.646   0.617   3.231  0.5259 -0.5154 -0.0459
  330HOH     H1 1007   2.727   0.640   3.185 -0.0154  0.4751 -0.5795
  330HOH     H2 1008   2.578   0.622   3.163 -0.0695 -0.7198  0.5188
  331HOH      O 1009   2.216   1.488   0.500 -0.0744 -0.3112 -0.7045
  331HOH     H1 1010   2.295   1.470   0.549 -0.0415  0.6143 -0.3844
  331HOH     H2 1011   2.231   1.574   0.459 -0.9179 -0.0877 -0.5938
  332HOH      O 1012   0.846   3.703   3.550 -0.6047  0.1810  0.5364
  332HOH     H1 1013   0.845   3.677   3.642 -0.0555 -1.2266  0.2018
  332HOH     H2 1014   0.753   3.716   3.528 -0.6971  1.4234  1.4565
  333HOH      O 1015   0.318   3.858   0.293  0.3429 -0.4374 -0.0302
  333HOH     H1 1016   0.296   3.774   0.253 -0.7676  0.0906 -0.6349
  333HOH     H2 1017   0.282   3.853   0.382  1.2492 -0.9634  0.3387
  334HOH      O 1018   1.493   0.291   3.118  0.1248  0.2987 -0.1239
  334HOH     H1 1019   1.431   0.355   3.082 -0.7860 -0.7116 -0.4352
  334HOH     H2 1020   1.461   0.207   3.087  1.3479 -0.3212  0.1923
  335HOH      O 1021   3.669   2.633   0.675  0.2362  0.0236  0.3585
  335HOH     H1 1022   3.609   2.708   0.673 -0.1860 -0.3150 -0.2258
  335HOH     H2 1023   3.667   2.604   0.767 -0.5508 -0.0064  0.3517
  336HOH      O 1024   0.380   1.686   2.873 -0.4114 -0.2185  0.2912
  336HOH     H1 1025   0.401   1.596   2.899 -1.0807 -0.3780  0.3349
  336HOH     H2 1026   0.363   1.680   2.779  0.8428  0.1334  0.0049
  337HOH      O 1027   0.614   2.331   4.197 -0.2783  0.3408  0.4736
  337HOH     H1 1028   0.599   2.425   4.184 -0.7878  0.1610 -0.3849
  337HOH     H2 1029   0.688   2.327   4.257 -0.2146  1.2948  0.4915
  338HOH      O 1030   0.956   0.285   3.835 -0.5849  0.3925 -0.1556
  338HOH     H1 1031   1.031   0.290   3.894 -0.1324  0.2731 -0.7033
  338HOH     H2 1032   0.936   0.192   3.829 -1.3381  0.4774  0.6502
  339HOH      O 1033   4.037   3.307   2.306 -0.5298 -0.2033 -0.4432
  339HOH     H1 1034   4.071   3.220   2.282  0.6156 -0.0706  0.4962
  339HOH     H2 1035   4.094   3.368   2.260 -0.9420  0.0637 -0.6085
  340HOH      O 1036   0.397   0.121   0.654  0.2279 -0.3523 -0.2453
  340HOH     H1 1037   0.406   0.150   0.563 -1.4517 -0.7833 -0.6134
  340HOH     H2 1038   0.320   0.064   0.653 -0.7178  0.7100  1.6878
  341HOH      O 1039   3.241   1.368   2.393 -0.2145  0.9234  0.3759
  341HOH     H1 1040   3.272   1.448   2.436 -0.0260  0.6568  0.7378
  341HOH     H2 1041   3.219   1.309   2.465  0.4714  0.3272  0.1133
  342HOH      O 1042   1.038   4.156   2.793  0.1168  0.4470 -0.6287
  342HOH     H1 1043   0.971   4.217   2.762 -0.1146 -0.1455 -1.3380
  342HOH     H2 1044   1.036   4.084   2.730  1.3547  0.3611 -0.6084
  343HOH      O 1045   3.995   4.133   1.316 -0.6873 -0.0052  0.6124
  343HOH     H1 1046   3.931   4.099   1.254 -1.5558  0.1549  1.3846
  343HOH     H2 1047   3.943   4.181   1.381  0.3288  1.7257  0.3012
  344HOH      O 1048   2.970   1.607   2.682  0.1937  0.4146  0.1396
  344HOH     H1 1049   3.016   1.602   2.599  0.8134 -0.0580  0.4904
  344HOH     H2 1050   2.991   1.525   2.726  0.7364  1.0559  1.1748
  345HOH      O 1051   3.304   1.370   2.119 -0.3981  0.2196 -0.0943
  345HOH     H1 1052   3.251   1.368   2.199  0.2061 -0.4248  0.3115
  345HOH     H2 1053   3.383   1.418   2.144 -0.2827  0.1673 -0.3612
  346HOH      O 1054   3.892   0.722   3.784 -0.2223 -0.2510  0.3474
  346HOH     H1 1055   3.915   0.748   3.873 -0.7203 -0.1779  0.4598
  346HOH     H2 1056   3.966   0.752   3.731 -0.4435  0.7615  0.5680
  347HOH      O 1057   1.648   0.978   3.540 -0.7000 -0.0636  0.1645
  347HOH     H1 1058   1.707   0.989   3.614  0.2111 -0.1929 -0.5070
  347HOH     H2 1059   1.628   0.885   3.540  0.1435 -0.2692 -0.3290
  348HOH      O 1060   0.090   2.519   0.045 -0.1016  0.2824  0.0632
  348HOH     H1 1061   0.155   2.572   0.090  0.2769 -0.0997 -0.0225
  348HOH     H2 1062   0.023   2.581   0.017  0.7622  0.8623 -0.8274
  349HOH      O 1063   0.784   2.230   2.143 -0.1226 -0.2699 -0.0682
  349HOH     H1 1064   0.742   2.315   2.152 -0.8569 -0.7323  1.3482
  349HOH     H2 1065   0.774   2.209   2.050  0.0018  1.1139 -0.4486
  350HOH      O 1066   3.738   1.536   1.227  0.7325  0.6848  0.4318
  350HOH     H1 1067   3.745   1.629   1.247 -0.9265  0.7090  1.2100
  350HOH     H2 1068   3.751   1.531   1.132  0.0005  1.8532  0.2267
  351HOH      O 1069   3.484   1.775   2.061 -0.8845  0.5915 -0.5656
  351HOH     H1 1070   3.563   1.742   2.020 -0.6810  0.0368  0.2249
  351HOH     H2 1071   3.429   1.698   2.073 -0.8757  0.6961  0.3021
  352HOH      O 1072   2.766   0.034   0.556  0.3532 -0.0945 -0.5402
  352HOH     H1 1073   2.817   0.114   0.567  1.0840 -0.5484 -0.4816
  352HOH     H2 1074   2.781  -0.016   0.636 -0.4990 -0.0819 -0.3592
  353HOH      O 1075   3.940   0.740   1.978 -0.0360 -0.7009  0.2462
  353HOH     H1 1076   3.931   0.761   1.885  1.2028  1.3214  0.4716
  353HOH     H2 1077   3.860   0.691   1.999 -0.5288 -0.9295 -1.7782
  354HOH      O 1078   4.220   3.714   0.846 -0.2243  0.8795  0.0566
  354HOH     H1 1079   4.300   3.661   0.847 -0.0382  1.1578 -0.0955
  354HOH     H2 1080   4.172   3.684   0.769 -0.3055  0.6606  0.1889
  355HOH      O 1081   0.284   0.163   3.188 -0.2306  0.3925  0.7339
  355HOH     H1 1082   0.252   0.076   3.164  0.4150  0.3826 -0.2085
  355HOH     H2 1083   0.262   0.173   3.280  0.6148 -1.2163  1.1778
  356HOH      O 1084   2.397   1.281   0.373 -0.1922  0.0631  1.0334
  356HOH     H1 1085   2.396   1.371   0.339 -0.4570 -0.3068  0.0009
  356HOH     H2 1086   2.397   1.292   0.468 -0.6951  1.1615  0.9427
  357HOH      O 1087   0.771   2.098   2.704 -0.1063  0.4101  0.7304
  357HOH     H1 1088   0.848   2.109   2.648 -0.6838  1.9222  0.1271
  357HOH     H2 1089   0.803   2.117   2.792  0.3016  0.5266  0.5620
  358HOH      O 1090   0.265   1.757   1.322 -1.0994  0.6578 -0.6885
  358HOH     H1 1091   0.314   1.837   1.343 -0.2215 -0.1581  0.6565
  358HOH     H2 1092   0.251   1.714   1.407 -0.7876 -1.0251 -1.4075
  359HOH      O 1093   2.667   2.968   4.157 -0.0918 -0.2358  0.5379
  359HOH     H1 1094   2.627   3.032   4.217  1.0038  0.7136  0.3231
  359HOH     H2 1095   2.715   3.022   4.094  0.8158 -1.2880  0.2841
  360HOH      O 1096   2.032   3.149   4.160  0.2898 -0.0307 -0.4988
  360HOH     H1 1097   1.977   3.211   4.111  0.8882  0.9273 -0.0104
  360HOH     H2 1098   2.003   3.158   4.251  0.4259 -0.4384 -0.4106
  361HOH      O 1099   0.306   1.618   3.667  0.0480 -0.1314  0.1586
  361HOH     H1 1100   0.253   1.584   3.595  0.3028 -0.4391  0.1135
  361HOH     H2 1101   0.268   1.704   3.687 -0.0901 -0.0920 -0.2681
  362HOH      O 1102   0.256   3.184   4.176  0.9001  0.2200 -0.3384
  362HOH     H1 1103   0.228   3.274   4.193 -0.4437 -0.3521  0.9013
  362HOH     H2 1104   0.296   3.188   4.089  0.7105  1.9591 -0.4222
  363HOH      O 1105   3.361   4.211   3.836 -0.7085  0.3044 -0.1759
  363HOH     H1 1106   3.375   4.166   3.754 -1.0079  0.0641 -0.0998
  363HOH     H2 1107   3.364   4.142   3.903 -0.5499  0.4842  0.0066
  364HOH      O 1108   1.017   2.614   1.448  0.8133 -0.7514 -0.3613
  364HOH     H1 1109   1.038   2.608   1.354  1.1387 -1.0766 -0.2730
  364HOH     H2 1110   0.922   2.612   1.452  0.7956 -0.7000 -0.6879
  365HOH      O 1111   2.146   2.550   1.446  0.7665 -0.2675  0.6955
  365HOH     H1 1112   2.199   2.599   1.383 -0.6170  0.3250 -0.0790
  365HOH     H2 1113   2.140   2.608   1.522  0.3382  0.1414  0.3550
  366HOH      O 1114   1.797   3.532   1.163  0.3605  0.4142 -0.4026
  366HOH     H1 1115   1.833   3.466   1.103  0.7637  0.2791 -0.0262
  366HOH     H2 1116   1.833   3.508   1.248 -0.3378  0.5019 -0.0676
  367HOH      O 1117   1.091   2.972   1.225 -0.2962  0.0363 -0.2798
  367HOH     H1 1118   1.112   2.940   1.137 -0.2672 -0.3108 -0.1481
  367HOH     H2 1119   0.996   2.971   1.229 -0.2941 -0.0946 -0.2545
  368HOH      O 1120   1.347   3.001   3.657 -0.4689 -0.0934 -0.0352
  368HOH     H1 1121   1.379   3.024   3.745  1.1236  1.1066 -0.8268
  368HOH     H2 1122   1.282   3.069   3.637 -0.1976  0.1501 -0.0991
  369HOH      O 1123   1.881   1.043   2.761 -0.0134  0.6928  0.4762
  369HOH     H1 1124   1.925   1.019   2.679  0.1242  1.6167  0.2556
  369HOH     H2 1125   1.813   1.105   2.734 -1.1529 -0.3152  0.8739
  370HOH      O 1126   4.179   0.704   3.162 -1.1127  0.2109  0.2191
  370HOH     H1 1127   4.126   0.625   3.152 -0.2834 -0.3438  0.0082
  370HOH     H2 1128   4.233   0.686   3.239 -1.0587  0.6673  0.2930
  371HOH      O 1129   3.224   1.218   2.659 -0.8757  0.2244 -0.2628
  371HOH     H1 1130   3.152   1.266   2.699 -0.7478  0.1219  0.0977
  371HOH     H2 1131   3.201   1.126   2.669 -0.1788  0.1303  0.9075
  372HOH      O 1132   1.967   1.459   3.812  0.2734 -0.2713 -0.2480
  372HOH     H1 1133   2.062   1.460   3.821  0.4307  0.5101 -1.5184
  372HOH     H2 1134   1.944   1.549   3.791 -0.7448 -0.4733 -0.1152
  373HOH      O 1135   1.555   0.710   0.445 -0.0993  0.7662 -0.0204
  373HOH     H1 1136   1.487   0.686   0.508 -0.3083  1.3017 -0.0271
  373HOH     H2 1137   1.524   0.675   0.362  0.6976 -0.9118  0.3051
  374HOH      O 1138   2.348   0.593   4.159 -0.1507 -0.5738 -0.0495
  374HOH     H1 1139   2.437   0.558   4.145 -0.1436 -0.3595 -0.5703
  374HOH     H2 1140   2.329   0.572   4.250  0.7241  0.0096  0.2930
  375HOH      O 1141   1.638   0.787   2.769  0.4965  0.6312  0.8343
  375HOH     H1 1142   1.628   0.694   2.791  0.5869  0.6367  0.9015
  375HOH     H2 1143   1.726   0.810   2.801  0.9246  0.4608 -0.1528
  376HOH      O 1144   2.807   0.135   1.624  0.2425 -0.2079 -0.4813
  376HOH     H1 1145   2.819   0.057   1.678 -1.0484 -0.0366  0.1274
  376HOH     H2 1146   2.882   0.191   1.644  0.6214 -0.8335 -0.1065
  377HOH      O 1147   2.228   0.041   1.378 -0.5954 -0.0497 -0.2259
  377HOH     H1 1148   2.288   0.112   1.354 -0.7805  0.4968  0.8047
  377HOH     H2 1149   2.285  -0.029   1.411 -0.4916  0.4813  0.7863
  378HOH      O 1150   2.071   1.305   2.221  0.1219  0.4098  0.5712
  378HOH     H1 1151   2.044   1.225   2.175 -0.0821  1.0363 -0.4485
  378HOH     H2 1152   2.157   1.326   2.185 -0.5370  1.5540 -0.4541
  379HOH      O 1153   0.487   0.158   2.274 -0.3762 -0.3137 -0.3880
  379HOH     H1 1154   0.495   0.246   2.310  0.5427 -0.7683  0.6690
  379HOH     H2 1155   0.508   0.100   2.348 -0.2181 -1.3980 -1.2234
  380HOH      O 1156   2.400   1.360   2.560  0.1722  0.6568 -0.0505
  380HOH     H1 1157   2.460   1.292   2.591  0.1540  0.7338  0.1554
  380HOH     H2 1158   2.426   1.375   2.469  0.0828  0.2744 -0.1397
  381HOH      O 1159   0.717   2.176   0.675  0.5482 -0.0204 -0.1194
  381HOH     H1 1160   0.642   2.150   0.621 -0.5432  1.1142  0.7398
  381HOH     H2 1161   0.767   2.236   0.619  0.3164 -0.0857 -0.3990
  382HOH      O 1162   2.972   0.938   1.462 -0.1018 -0.0712 -0.1327
  382HOH     H1 1163   3.050   0.888   1.440 -0.5904 -0.9563  0.0365
  382HOH     H2 1164   2.999   0.995   1.533  0.1820 -1.0927  0.6386
  383HOH      O 1165   1.088   3.434   1.522  0.1973 -0.2433 -0.4350
  383HOH     H1 1166   1.018   3.490   1.488  0.0919 -0.0113  0.1458
  383HOH     H2 1167   1.162   3.452   1.464  0.0546  0.2212 -0.4876
  384HOH      O 1168   4.198   2.650   2.662  0.5741 -0.0459  0.2191
  384HOH     H1 1169   4.289   2.646   2.691  0.5806 -0.7444  0.1396
  384HOH     H2 1170   4.179   2.562   2.630 -0.3253 -0.1010  0.8254
  385HOH      O 1171   0.622   3.975   4.008 -0.7681 -0.2124  0.3105
  385HOH     H1 1172   0.552   4.031   4.040 -0.8597  0.1970 -0.5477
  385HOH     H2 1173   0.589   3.942   3.924  0.5763  1.1248 -0.8451
  386HOH      O 1174   0.726   0.146   2.795  0.8025  0.9299 -0.2967
  386HOH     H1 1175   0.727   0.059   2.755  1.0157  0.3796  0.8220
  386HOH     H2 1176   0.654   0.192   2.752 -0.5700 -0.4525  0.3256
  387HOH      O 1177   0.114   0.328   2.570 -0.2720 -0.3447 -0.4662
  387HOH     H1 1178   0.053   0.396   2.599  0.5148  0.0210  0.4585
  387HOH     H2 1179   0.129   0.347   2.478  0.4229  1.2014 -0.1049
  388HOH      O 1180   2.315   1.542   3.212 -0.2183 -0.1549 -0.1555
  388HOH     H1 1181   2.338   1.514   3.124  0.4506 -0.3125  0.0577
  388HOH     H2 1182   2.267   1.468   3.249  1.3177 -0.9890  0.3167
  389HOH      O 1183   2.733   2.188   1.332  0.5309 -0.0151 -0.1108
  389HOH     H1 1184   2.816   2.201   1.287  0.7872  0.0851  0.3823
  389HOH     H2 1185   2.751   2.209   1.424  0.1000 -0.5165  0.1022
  390HOH      O 1186   2.735   0.522   2.501  0.8849 -0.4109  0.4094
  390HOH     H1 1187   2.688   0.464   2.562 -0.4528  0.7623  0.5957
  390HOH     H2 1188   2.715   0.610   2.531  0.8058  0.2153 -1.2550
  391HOH      O 1189   1.470   1.101   3.735  0.4329 -0.2145  0.1883
  391HOH     H1 1190   1.426   1.184   3.714 -0.3493 -0.9476 -1.4042
  391HOH     H2 1191   1.556   1.109   3.694  0.1778 -0.3434 -0.3949
  392HOH      O 1192   0.896   1.545   2.845  0.0944 -0.1943  0.3736
  392HOH     H1 1193   0.893   1.641   2.846 -0.1643 -0.2007  0.7509
  392HOH     H2 1194   0.813   1.518   2.808  0.0632 -0.2734  0.4984
  393HOH      O 1195   3.681   2.858   1.668 -0.2105  0.1285 -0.2768
  393HOH     H1 1196   3.627   2.920   1.717 -0.0591 -0.5052  0.7696
  393HOH     H2 1197   3.765   2.902   1.658 -0.3355  0.3850 -0.2198
  394HOH      O 1198   3.145   1.843   1.558  0.1702  0.5159  0.6120
  394HOH     H1 1199   3.199   1.772   1.593  0.1284 -0.4221 -1.0058
  394HOH     H2 1200   3.200   1.882   1.490 -0.9045 -0.1194 -0.7174
  395HOH      O 1201   2.492   0.271   2.352  0.3887  0.2466 -0.1321
  395HOH     H1 1202   2.500   0.361   2.320  1.4400  0.5894  0.9610
  395HOH     H2 1203   2.579   0.233   2.341  0.2394 -0.2846  0.3997
  396HOH      O 1204   3.022   3.961   2.146  0.0230 -0.3349  0.4167
  396HOH     H1 1205   3.112   3.978   2.120 -0.1567  0.0352  0.0055
  396HOH     H2 1206   2.996   3.885   2.094  0.0027 -0.2528  0.3058
  397HOH      O 1207   4.145   1.947   1.575  0.7566  0.2405  0.0322
  397HOH     H1 1208   4.136   1.876   1.511  1.4157 -0.2269  0.4306
  397HOH     H2 1209   4.176   2.021   1.523 -0.5769  0.4704 -0.5025
  398HOH      O 1210   3.011   1.321   3.932  0.5546  0.1114  0.1595
  398HOH     H1 1211   3.022   1.269   3.853  0.8754 -0.6180  0.6724
  398HOH     H2 1212   3.057   1.273   4.001 -0.8251  0.0041  1.1012
  399HOH      O 1213   3.116   0.322   0.102 -0.0562 -0.1486  0.1617
  399HOH     H1 1214   3.021   0.323   0.112 -0.1685  0.1721 -0.7448
  399HOH     H2 1215   3.133   0.247   0.045  0.1044  0.4530 -0.6111
  400HOH      O 1216   0.362   1.530   1.930 -0.2443 -0.6408  0.4160
  400HOH     H1 1217   0.440   1.519   1.876  0.0036 -0.6763  0.7682
  400HOH     H2 1218   0.295   1.564   1.871  0.1461 -0.2603  0.1863
  401HOH      O 1219   2.479   2.832   0.500 -0.0737 -0.2763 -0.1230
  401HOH     H1 1220   2.491   2.818   0.406  1.4399  0.8029 -0.1679
  401HOH     H2 1221   2.466   2.927   0.509 -0.7409 -0.4224  0.7361
  402HOH      O 1222   2.425   2.826   0.775 -0.3779 -0.3527  0.3820
  402HOH     H1 1223   2.433   2.832   0.680 -1.4301 -0.2345  0.2759
  402HOH     H2 1224   2.465   2.742   0.797  0.1211 -0.2556 -0.1251
  403HOH      O 1225   1.673   2.255   0.070  0.0197 -0.0203 -0.0235
  403HOH     H1 1226   1.679   2.258  -0.026  0.1778 -1.3248 -0.1001
  403HOH     H2 1227   1.597   2.199   0.086 -0.1033  0.3216  0.6248
  404HOH      O 1228   1.547   1.382   3.276 -0.0060  0.3319  0.1445
  404HOH     H1 1229   1.574   1.344   3.193 -1.0355  0.5297 -0.3171
  404HOH     H2 1230   1.528   1.307   3.332  1.1810  0.1908  0.4113
  405HOH      O 1231   3.212   2.187   2.969  0.4207  0.1865  0.3122
  405HOH     H1 1232   3.171   2.100   2.968 -0.3436  0.5236  0.6755
  405HOH     H2 1233   3.186   2.226   2.885  1.3423 -0.1715 -0.1636
  406HOH      O 1234   1.404   1.123   2.085 -0.3433  0.1670 -0.5338
  406HOH     H1 1235   1.494   1.122   2.118 -0.6448  1.3491  0.4919
  406HOH     H2 1236   1.382   1.031   2.074  0.4093 -0.2687  0.9855
  407HOH      O 1237   1.697   3.610   3.054  0.3030  0.0813 -0.0040
  407HOH     H1 1238   1.664   3.696   3.028 -0.0979 -0.5078 -1.6774
  407HOH     H2 1239   1.781   3.602   3.009  0.4385 -0.3456  0.3137
  408HOH      O 1240   1.333   1.340   3.763 -0.0135  0.0334  0.9945
  408HOH     H1 1241   1.398   1.408   3.782  0.5436  0.0895 -0.7167
  408HOH     H2 1242   1.294   1.320   3.848  0.5283  1.7227  1.7418
  409HOH      O 1243   2.377   1.927   4.126 -0.0567  0.3118 -0.3315
  409HOH     H1 1244   2.287   1.959   4.120  0.1194  1.0527  0.5609
  409HOH     H2 1245   2.430   2.006   4.137  0.4234 -0.1900  1.8058
  410HOH      O 1246   0.310   0.848   1.497  0.0371 -0.1331 -0.0848
  410HOH     H1 1247   0.301   0.753   1.486  1.1080 -0.1964 -0.6376
  410HOH     H2 1248   0.402   0.862   1.515  0.0574  0.8638 -0.7791
  411HOH      O 1249   1.432   2.696   1.526  0.1048 -0.1395  0.2266
  411HOH     H1 1250   1.507   2.746   1.496  0.4468 -0.6490  0.2068
  411HOH     H2 1251   1.361   2.760   1.532  0.3755  0.2301 -0.3590
  412HOH      O 1252   4.232   3.910   0.525 -0.0955 -0.0903 -0.5032
  412HOH     H1 1253   4.150   3.874   0.490 -0.3635 -0.0415  0.0472
  412HOH     H2 1254   4.205   3.958   0.603  0.6221 -1.2091  0.4873
  413HOH      O 1255   3.191   3.075   1.629  0.1522  0.0373 -0.0944
  413HOH     H1 1256   3.264   3.105   1.683  1.1492 -0.0485 -1.3292
  413HOH     H2 1257   3.222   3.081   1.539 -0.7924 -1.4980 -0.6075
  414HOH      O 1258   2.282   0.743   0.575  0.2947 -1.0681  0.1195
  414HOH     H1 1259   2.192   0.710   0.567 -0.0567 -0.2667  0.5554
  414HOH     H2 1260   2.301   0.779   0.488  0.5086 -1.9590 -0.2178
  415HOH      O 1261   0.752   4.146   2.673 -0.1762 -0.3642  0.6916
  415HOH     H1 1262   0.811   4.087   2.626 -1.1262 -0.4151 -0.5302
  415HOH     H2 1263   0.687   4.087   2.712 -0.2357 -0.2197  0.8118
  416HOH      O 1264   3.627   0.957   1.189  0.7525 -0.4434  0.3819
  416HOH     H1 1265   3.646   1.001   1.106  0.7676  0.0698  0.6491
  416HOH     H2 1266   3.558   1.010   1.229 -0.2790 -1.4819  0.0765
  417HOH      O 1267   4.086   1.250   3.246 -0.4923 -0.0988 -0.3333
  417HOH     H1 1268   4.131   1.191   3.185 -0.4150  0.8120 -1.2108
  417HOH     H2 1269   4.094   1.336   3.206 -1.0709  0.4372  0.6316
  418HOH      O 1270   3.808   1.431   1.749 -0.2263 -0.0203 -0.5996
  418HOH     H1 1271   3.827   1.386   1.667  1.2521 -0.2203 -0.2213
  418HOH     H2 1272   3.825   1.364   1.816 -0.0818  0.5032 -0.1037
  419HOH      O 1273   4.017   1.249   3.893 -0.0877  0.0736 -0.2677
  419HOH     H1 1274   4.051   1.259   3.804  0.8346  0.9748  0.1520
  419HOH     H2 1275   4.022   1.336   3.931  0.4782 -0.4446  0.9746
  420HOH      O 1276   2.364   1.048   4.216  0.1144 -0.1697  0.1881
  420HOH     H1 1277   2.390   1.140   4.221 -1.4387  0.3076  0.8823
  420HOH     H2 1278   2.418   1.005   4.282  0.1090  0.4791  0.6378
  421HOH      O 1279   3.973   3.279   1.690 -0.8126 -0.2033 -0.0827
  421HOH     H1 1280   4.053   3.269   1.639 -0.4240  0.9222  0.2381
  421HOH     H2 1281   3.920   3.340   1.640 -1.0022 -0.1181  0.2183
  422HOH      O 1282   1.120   2.694   3.885  0.5072 -0.0386  0.8780
  422HOH     H1 1283   1.211   2.698   3.856  0.4619  0.1516  0.7615
  422HOH     H2 1284   1.116   2.756   3.958  0.2456  0.7095  0.2615
  423HOH      O 1285   3.102   1.559   1.678 -0.2593  0.1604 -0.0989
  423HOH     H1 1286   3.064   1.517   1.755  1.4409  0.8651  1.2388
  423HOH     H2 1287   3.163   1.495   1.642 -0.4052  0.1521 -0.3391
  424HOH      O 1288   2.925   3.085   4.012 -0.1248 -0.1042 -0.2876
  424HOH     H1 1289   3.004   3.047   4.051 -0.2223 -0.1243 -0.1082
  424HOH     H2 1290   2.900   3.022   3.944 -0.1970 -0.2879 -0.0955
  425HOH      O 1291   0.821   3.507   1.427  0.3578 -0.3720  0.0220
  425HOH     H1 1292   0.785   3.537   1.511  0.0106 -0.5386 -0.0609
  425HOH     H2 1293   0.752   3.452   1.391  0.5656 -0.4181 -0.3072
  426HOH      O 1294   0.393   0.327   1.507 -0.0250  0.8832 -0.0296
  426HOH     H1 1295   0.413   0.295   1.595  0.1836  1.3780  0.1073
  426HOH     H2 1296   0.315   0.278   1.481  0.3955  0.1238  0.0884
  427HOH      O 1297   1.506   3.457   0.271  0.1050  0.1242 -0.4768
  427HOH     H1 1298   1.584   3.423   0.315 -0.2928 -1.1346 -0.6675
  427HOH     H2 1299   1.433   3.427   0.326 -0.3129 -0.0503 -1.1045
  428HOH      O 1300   1.045   0.557   1.951 -0.3460 -0.9160  0.4727
  428HOH     H1 1301   1.000   0.629   1.906  0.2377 -0.1696  1.0384
  428HOH     H2 1302   1.025   0.480   1.898  0.2703 -0.1026 -1.0598
  429HOH      O 1303   4.186   0.545   3.988  0.1792  0.0299  0.4060
  429HOH     H1 1304   4.171   0.451   3.997  0.2465 -0.0562 -0.2657
  429HOH     H2 1305   4.257   0.552   3.924 -0.2232  0.5516  0.0016
  430HOH      O 1306   0.172   4.175   3.135  0.4610  0.5780  0.1937
  430HOH     H1 1307   0.076   4.176   3.128  0.4788 -0.4376 -0.6836
  430HOH     H2 1308   0.193   4.088   3.169  1.0715  1.0774  1.2006
  431HOH      O 1309   2.800   2.802   1.793  0.0659 -0.8379  0.0124
  431HOH     H1 1310   2.807   2.897   1.800 -0.0476 -0.7769 -0.5813
  431HOH     H2 1311   2.774   2.773   1.881 -1.0381 -0.2058 -0.0696
  432HOH      O 1312   0.115   3.969   1.249  0.1412  0.3460 -0.3223
  432HOH     H1 1313   0.070   4.027   1.188 -1.0890 -0.0328  0.1713
  432HOH     H2 1314   0.052   3.953   1.319  0.3934 -1.5757 -0.4177
  433HOH      O 1315   1.383   2.469   2.580  0.3231 -0.1032  0.6187
  433HOH     H1 1316   1.437   2.390   2.578 -0.7017 -0.8857  1.3454
  433HOH     H2 1317   1.310   2.450   2.521  0.3389  0.5299  0.3838
  434HOH      O 1318   2.961   1.968   3.577  0.1061 -0.4967  0.5081
  434HOH     H1 1319   2.985   1.973   3.670  0.3993  0.9808  0.3975
  434HOH     H2 1320   2.881   2.019   3.570 -0.0559 -0.8095 -0.0165
  435HOH      O 1321   3.220   1.500   3.545 -0.1564 -0.2617  0.2731
  435HOH     H1 1322   3.296   1.544   3.584 -0.4349  1.1920 -0.6414
  435HOH     H2 1323   3.254   1.459   3.466 -0.1676 -0.3713  0.3251
  436HOH      O 1324   2.931   2.997   0.694 -0.3342  0.3726 -0.2160
  436HOH     H1 1325   2.854   2.941   0.688  0.5039 -0.8746 -0.1596
  436HOH     H2 1326   2.980   2.979   0.614  0.5363  0.0889  0.3540
  437HOH      O 1327   1.805   1.392   1.736  0.2727 -0.4225  0.0475
  437HOH     H1 1328   1.770   1.304   1.742  0.1550 -0.4138 -0.4631
  437HOH     H2 1329   1.740   1.447   1.780  0.1647 -0.5398  0.0351
  438HOH      O 1330   2.252   0.006   1.812 -0.3888  0.0579  0.2247
  438HOH     H1 1331   2.271  -0.036   1.896 -0.2164 -0.6328 -0.1388
  438HOH     H2 1332   2.319   0.073   1.802 -0.1999 -0.0902  0.4790
  439HOH      O 1333   2.803   2.815   1.460 -0.4648 -0.6886  0.5016
  439HOH     H1 1334   2.767   2.882   1.518  1.2003 -0.4091  1.3486
  439HOH     H2 1335   2.878   2.857   1.419  0.1585 -1.7810  0.4509
  440HOH      O 1336   3.408   1.738   0.916  0.6286  0.1754  0.2794
  440HOH     H1 1337   3.438   1.772   1.000  0.9108  0.7859 -0.0554
  440HOH     H2 1338   3.339   1.675   0.939  0.1295  0.9291  0.9405
  441HOH      O 1339   2.618   2.131   3.234 -0.3192 -0.0372 -0.8057
  441HOH     H1 1340   2.701   2.156   3.275 -0.1332 -0.5951 -0.8289
  441HOH     H2 1341   2.602   2.041   3.265 -1.1827  0.2432 -0.3729
  442HOH      O 1342   0.305   0.686   1.932  0.1584  0.0665  0.0420
  442HOH     H1 1343   0.338   0.775   1.922  0.0437  0.1008 -0.0493
  442HOH     H2 1344   0.229   0.682   1.873  0.7181 -0.3794 -0.6885
  443HOH      O 1345   1.038   1.852   3.807 -0.2002 -0.2548 -0.2854
  443HOH     H1 1346   0.961   1.828   3.860  0.3361  0.1521  0.7198
  443HOH     H2 1347   1.112   1.840   3.866  0.4128  0.4261 -0.8871
  444HOH      O 1348   0.533   2.375   3.390  0.5005 -0.6308  0.5561
  444HOH     H1 1349   0.473   2.316   3.345  0.4904 -0.7264  0.6927
  444HOH     H2 1350   0.559   2.328   3.469  0.5492 -0.4834  0.6304
  445HOH      O 1351   0.502   0.975   2.575 -0.2458  0.2001  0.3334
  445HOH     H1 1352   0.494   1.009   2.485 -0.4033  0.0053  0.2722
  445HOH     H2 1353   0.435   0.907   2.581  0.1964 -0.2472  0.3871
  446HOH      O 1354   0.633   1.921   0.960  0.8823  0.2643  0.7087
  446HOH     H1 1355   0.726   1.931   0.941  0.7744  1.7213  0.7079
  446HOH     H2 1356   0.628   1.917   1.055  1.0054 -1.2375  0.6954
  447HOH      O 1357   3.769   0.767   3.161 -0.2876  0.3298  0.7095
  447HOH     H1 1358   3.800   0.681   3.190  1.0697  0.6222  0.2785
  447HOH     H2 1359   3.699   0.788   3.222 -0.1149 -0.7321  1.3388
  448HOH      O 1360   3.567   3.170   3.526 -0.2743 -0.1384 -0.0867
  448HOH     H1 1361   3.496   3.233   3.514  1.1012  1.5198 -0.4108
  448HOH     H2 1362   3.605   3.159   3.438  0.5464 -0.0570  0.2347
  449HOH      O 1363   0.349   0.742   4.234 -0.0870 -0.4860 -0.4558
  449HOH     H1 1364   0.431   0.692   4.227  0.1126 -0.1634 -0.4524
  449HOH     H2 1365   0.308   0.731   4.148  0.4530  0.1809 -0.8212
  450HOH      O 1366   1.935   3.301   3.433 -0.1612 -0.0281 -0.2464
  450HOH     H1 1367   1.971   3.344   3.511 -0.6073  1.0544 -0.6076
  450HOH     H2 1368   1.908   3.373   3.376  0.0439 -0.7852 -1.3677
  451HOH      O 1369   0.110   2.490   3.957 -0.2722  0.7377 -0.4273
  451HOH     H1 1370   0.036   2.510   3.900 -1.0839 -0.4887  0.1122
  451HOH     H2 1371   0.071   2.449   4.034  0.9612  0.2517 -0.0099
  452HOH      O 1372   1.585   0.044   2.123  0.2482  0.3926  0.1047
  452HOH     H1 1373   1.679   0.048   2.107  0.1866 -0.4258 -0.5847
  452HOH     H2 1374   1.554   0.133   2.108  0.6491  0.3033 -1.6368
  453HOH      O 1375   1.249   0.447   2.701  0.2113  0.7215  0.1564
  453HOH     H1 1376   1.221   0.530   2.739 -0.6848  0.3870  0.2870
  453HOH     H2 1377   1.205   0.444   2.616  0.5599  0.5567 -0.0201
  454HOH      O 1378   0.935   3.406   3.471 -0.2480  0.3042 -0.9367
  454HOH     H1 1379   0.925   3.495   3.506  1.0004 -0.1685  0.8959
  454HOH     H2 1380   0.845   3.376   3.458 -0.7533  1.3849 -0.2897
  455HOH      O 1381   2.067   0.976   3.153 -0.2901  0.6261  0.2971
  455HOH     H1 1382   2.114   0.901   3.190 -0.5427 -0.3328 -1.1377
  455HOH     H2 1383   1.976   0.962   3.179 -0.3523  0.3595 -0.0486
  456HOH      O 1384   3.354   2.888   3.385 -0.9870  0.0535 -0.0913
  456HOH     H1 1385   3.320   2.978   3.379  0.2444  0.5214 -0.6125
  456HOH     H2 1386   3.309   2.841   3.316 -0.3917  0.7468 -1.0026
  457HOH      O 1387   0.549   0.043   4.119  0.3833  0.9463  0.9604
  457HOH     H1 1388   0.572   0.126   4.161 -0.6629  1.5354  0.4390
  457HOH     H2 1389   0.559   0.060   4.025 -1.7422  1.1868  0.6943
  458HOH      O 1390   2.835   0.321   0.130 -0.2236  0.9639  0.2646
  458HOH     H1 1391   2.810   0.228   0.123  0.1051  0.8423  0.6562
  458HOH     H2 1392   2.767   0.367   0.080  0.6235  0.3799 -1.6483
  459HOH      O 1393   0.491   0.994   3.418 -0.2080 -0.1036 -0.3405
  459HOH     H1 1394   0.465   0.986   3.326  2.1805 -1.5468 -1.0524
  459HOH     H2 1395   0.474   0.908   3.455 -0.2989  0.1961  0.3358
  460HOH      O 1396   1.862   0.352   2.877 -0.8245  0.0221  0.9683
  460HOH     H1 1397   1.932   0.300   2.837 -1.2200  0.2940 -0.1644
  460HOH     H2 1398   1.885   0.356   2.970  1.2301  0.8955  0.5500
  461HOH      O 1399   3.663   2.836   3.396  0.2696 -0.0795 -0.1223
  461HOH     H1 1400   3.671   2.819   3.490  0.4872  0.1072 -0.1063
  461HOH     H2 1401   3.572   2.815   3.376 -0.5425  2.1476  0.6080
  462HOH      O 1402   2.235   1.207   0.756 -0.4735 -0.1061 -0.0352
  462HOH     H1 1403   2.275   1.125   0.728 -0.4200 -0.0962  0.0116
  462HOH     H2 1404   2.309   1.267   0.767 -0.4895 -0.1270  0.1862
  463HOH      O 1405   0.328   3.754   1.533 -0.8770 -0.1829 -0.3201
  463HOH     H1 1406   0.388   3.827   1.516 -1.8872  0.6508 -0.5224
  463HOH     H2 1407   0.385   3.678   1.540  0.2946  0.6815  0.4312
  464HOH      O 1408   0.713   1.702   3.114 -0.0417 -0.1595 -0.1625
  464HOH     H1 1409   0.660   1.781   3.101  0.7070  0.2979 -0.6066
  464HOH     H2 1410   0.796   1.734   3.149  0.2273 -0.7650 -0.2156
  465HOH      O 1411   0.171   0.892   2.146 -0.0434 -0.0781  0.2385
  465HOH     H1 1412   0.184   0.841   2.227  0.1573 -1.2101 -0.4518
  465HOH     H2 1413   0.260   0.905   2.112 -0.1541  0.0142 -0.0160
  466HOH      O 1414   3.689   3.430   3.023  0.3711 -0.8431 -0.6184
  466HOH     H1 1415   3.773   3.387   3.038  0.4356 -0.4414  0.3751
  466HOH     H2 1416   3.711   3.518   2.995  0.2697 -0.9106 -0.9136
  467HOH      O 1417   3.494   1.842   3.641 -0.4693 -0.1671 -0.7135
  467HOH     H1 1418   3.438   1.903   3.592  1.6242  1.2599 -1.6115
  467HOH     H2 1419   3.548   1.801   3.574  0.5095 -0.3979  0.1731
  468HOH      O 1420   2.597   1.629   1.211  0.7477 -1.2706 -0.1280
  468HOH     H1 1421   2.516   1.673   1.186  1.2421 -0.5324 -0.4866
  468HOH     H2 1422   2.570   1.565   1.277  0.0681 -0.0243  0.8810
  469HOH      O 1423   0.414   4.087   0.218 -0.5597  0.2094 -0.0685
  469HOH     H1 1424   0.447   4.119   0.302 -0.5574  0.6142 -0.2219
  469HOH     H2 1425   0.373   4.003   0.239  0.8015 -0.4587  0.0769
  470HOH      O 1426   2.425   0.550   1.478  0.3540  0.5163 -0.1677
  470HOH     H1 1427   2.509   0.589   1.454  0.7606 -0.6351 -0.7839
  470HOH     H2 1428   2.448   0.466   1.519 -0.4789 -0.1879 -1.0351
  471HOH      O 1429   0.078   2.261   4.236  0.2766  0.0024  0.4241
  471HOH     H1 1430   0.000   2.276   4.183  0.5944  0.1503 -0.0174
  471HOH     H2 1431   0.103   2.347   4.269 -0.5955 -0.2327  1.8334
  472HOH      O 1432   2.839   1.312   2.302  0.1843 -0.2128 -0.4212
  472HOH     H1 1433   2.795   1.384   2.257  0.0298 -0.1357 -0.1512
  472HOH     H2 1434   2.782   1.236   2.287 -0.2491 -0.0378  0.2322
  473HOH      O 1435   1.540   3.012   0.577  0.5727  0.0985 -0.9761
  473HOH     H1 1436   1.566   2.981   0.490  1.0321  0.5960 -1.0320
  473HOH     H2 1437   1.621   3.008   0.629  0.3171 -0.1252 -0.5907
  474HOH      O 1438   0.641   2.706   1.745 -0.4345  0.0355  0.5952
  474HOH     H1 1439   0.588   2.709   1.824 -0.0349  0.2689  0.8638
  474HOH     H2 1440   0.645   2.797   1.715 -0.0587  0.0500  0.6730
  475HOH      O 1441   2.784   0.054   0.114 -0.1428  0.3179  0.1750
  475HOH     H1 1442   2.772   0.004   0.195 -0.1627  0.1366  0.0594
  475HOH     H2 1443   2.696   0.070   0.081 -0.1434  0.5401  0.2772
  476HOH      O 1444   0.213   2.278   3.565  0.1067  1.0046  0.2536
  476HOH     H1 1445   0.247   2.326   3.640  1.9060 -0.6582  0.6674
  476HOH     H2 1446   0.207   2.187   3.595 -0.4272  0.4851 -1.2272
  477HOH      O 1447   2.239   0.490   3.862  0.0279  0.1287 -0.4914
  477HOH     H1 1448   2.165   0.474   3.921  0.9930 -0.0962  0.7347
  477HOH     H2 1449   2.313   0.505   3.920  1.1345 -0.4620 -1.6605
  478HOH      O 1450   0.603   0.402   1.331  0.3745 -0.2518 -0.6449
  478HOH     H1 1451   0.541   0.344   1.377  0.8375  0.9168  1.7377
  478HOH     H2 1452   0.550   0.444   1.263 -0.7184 -1.2068 -0.4546
  479HOH      O 1453   1.825   4.171   1.083 -0.6521 -0.1051  0.2695
  479HOH     H1 1454   1.902   4.216   1.117 -0.5277  0.8696 -1.1239
  479HOH     H2 1455   1.855   4.133   1.000 -1.4944 -0.2791  0.0314
  480HOH      O 1456   1.613   2.798   1.813 -0.5441 -0.4390  0.2121
  480HOH     H1 1457   1.673   2.808   1.886  0.4649 -0.1050 -0.6144
  480HOH     H2 1458   1.669   2.779   1.738 -1.3328  0.9122 -0.8103
  481HOH      O 1459   1.513   0.025   0.179 -0.3972 -0.1355 -0.0940
  481HOH     H1 1460   1.446   0.087   0.149  0.0743  0.7930  0.6755
  481HOH     H2 1461   1.571   0.077   0.234  0.2127 -1.2069  0.3332
  482HOH      O 1462   1.141   3.568   2.035 -0.2696 -0.6579 -0.2129
  482HOH     H1 1463   1.095   3.515   1.971 -0.1723 -0.2519 -0.6282
  482HOH     H2 1464   1.192   3.630   1.983 -0.5850  0.0181  0.2531
  483HOH      O 1465   2.885   2.530   1.787  0.0974 -0.2190 -0.0522
  483HOH     H1 1466   2.890   2.611   1.735 -0.3971  0.3546  0.7444
  483HOH     H2 1467   2.969   2.525   1.833 -0.4619  0.8100  1.2029
  484HOH      O 1468   3.016   0.236   4.002 -0.1547  0.3646 -0.5385
  484HOH     H1 1469   3.024   0.189   4.085 -1.7419 -0.3877 -0.7280
  484HOH     H2 1470   3.098   0.284   3.993  0.5074 -0.3691  0.9323
  485HOH      O 1471   2.175   2.026   1.765 -0.4368 -0.2651 -0.1784
  485HOH     H1 1472   2.248   2.087   1.767 -0.7876  0.1586  0.5400
  485HOH     H2 1473   2.182   1.977   1.848 -0.4487 -0.8606 -0.5164
  486HOH      O 1474   1.282   1.639   3.657 -0.0889  0.0620  0.2267
  486HOH     H1 1475   1.301   1.546   3.671  0.7747  0.2802  0.6523
  486HOH     H2 1476   1.277   1.648   3.562 -0.3013 -0.4399  0.1848
  487HOH      O 1477   1.294   2.185   1.705  0.0865  0.4875 -0.1255
  487HOH     H1 1478   1.291   2.277   1.730  0.8626  0.4167  0.3122
  487HOH     H2 1479   1.328   2.186   1.615  0.4710  0.6269  0.0138
  488HOH      O 1480   1.015   3.369   0.442 -0.1751 -0.1120 -0.4435
  488HOH     H1 1481   0.992   3.462   0.448 -0.2416 -0.1120 -0.6854
  488HOH     H2 1482   1.011   3.349   0.349  2.1348  0.2473 -0.7434
  489HOH      O 1483   2.427   2.518   1.816  0.2702  0.1481  0.0435
  489HOH     H1 1484   2.497   2.534   1.752  0.2774 -0.1158 -0.0158
  489HOH     H2 1485   2.446   2.580   1.887  0.2364  0.4753 -0.2259
  490HOH      O 1486   2.780   2.778   0.824  0.0125 -0.0026 -0.1058
  490HOH     H1 1487   2.747   2.694   0.855  0.9366 -0.0050  0.9883
  490HOH     H2 1488   2.814   2.821   0.902  0.0066  1.1968 -0.7147
  491HOH      O 1489   0.850   0.751   2.557  0.7990  0.0906  0.5971
  491HOH     H1 1490   0.826   0.658   2.559  1.7067 -0.1718  0.4243
  491HOH     H2 1491   0.769   0.797   2.580  0.4073 -0.7522  1.0259
  492HOH      O 1492   1.971   2.142   1.651 -0.7371  0.6673 -0.6500
  492HOH     H1 1493   2.037   2.082   1.684 -0.5927  0.7874 -0.7225
  492HOH     H2 1494   2.017   2.198   1.588 -0.7037  1.3013 -0.0914
  493HOH      O 1495   2.232   4.225   4.217  0.5023  0.0964 -0.1876
  493HOH     H1 1496   2.210   4.142   4.174  1.2048 -0.3996  0.3475
  493HOH     H2 1497   2.187   4.292   4.166 -0.8523 -0.6832 -0.1072
  494HOH      O 1498   2.230   1.847   0.638  0.0448 -0.1457 -0.0339
  494HOH     H1 1499   2.234   1.860   0.733 -0.1226  0.4089 -0.0932
  494HOH     H2 1500   2.173   1.917   0.607  0.8225  0.2621 -0.6387
  495HOH      O 1501   3.450   1.970   0.558 -0.2521  1.0828 -0.9673
  495HOH     H1 1502   3.490   2.007   0.479  1.7422 -0.3436 -0.7846
  495HOH     H2 1503   3.402   1.893   0.527  0.9086  0.2532 -0.8572
  496HOH      O 1504   2.371   1.255   3.493  0.2133 -0.4706  0.1616
  496HOH     H1 1505   2.403   1.165   3.484 -0.5915 -0.9015  1.2017
  496HOH     H2 1506   2.414   1.288   3.572  1.1859  0.4169 -0.6770
  497HOH      O 1507   4.020   3.994   3.784  0.2055  0.1991  0.1140
  497HOH     H1 1508   3.977   3.935   3.722  1.1064 -0.5428  0.1531
  497HOH     H2 1509   3.965   3.991   3.862 -0.0144 -0.2228 -0.0513
  498HOH      O 1510   1.746   1.570   0.884 -0.3625 -0.8342 -0.2318
  498HOH     H1 1511   1.790   1.508   0.825 -0.2359 -2.6132  1.5296
  498HOH     H2 1512   1.669   1.522   0.915  0.2189 -0.5494  1.9269
  499HOH      O 1513   4.075   3.039   2.752  0.3860  0.4019  0.2162
  499HOH     H1 1514   4.168   3.020   2.745  0.2471 -0.2154 -0.1293
  499HOH     H2 1515   4.061   3.110   2.689  0.4974 -0.0451 -0.3392
  500HOH      O 1516   0.435   0.229   0.401 -0.0309 -0.0606  0.3835
  500HOH     H1 1517   0.508   0.180   0.362 -0.4484  0.1210 -0.7133
  500HOH     H2 1518   0.367   0.227   0.334 -1.0620 -0.2446  1.3867
  501HOH      O 1519   1.117   1.117   4.142 -0.3730  0.5708 -1.0162
  501HOH     H1 1520   1.070   1.034   4.133  0.0746  0.2667 -0.6084
  501HOH     H2 1521   1.198   1.105   4.092  0.4004  0.1956  0.2484
  502HOH      O 1522   0.584   2.926   0.787 -0.5289 -0.2203  0.2243
  502HOH     H1 1523   0.599   3.017   0.763  0.9378 -0.3835  0.3555
  502HOH     H2 1524   0.556   2.883   0.706  0.7283 -0.0227 -0.3628
  503HOH      O 1525   4.239   0.557   2.673  0.1698  0.0086  0.1579
  503HOH     H1 1526   4.223   0.628   2.735 -0.2834  0.3051 -0.2863
  503HOH     H2 1527   4.195   0.584   2.593  0.9049 -0.2746 -0.3682
  504HOH      O 1528   2.574   1.082   0.832  0.1623 -0.2079  0.4752
  504HOH     H1 1529   2.632   1.006   0.839  0.3061 -0.0374  1.3733
  504HOH     H2 1530   2.627   1.156   0.863  0.3472  0.4843 -1.2376
  505HOH      O 1531   2.885   0.173   0.998 -0.5780 -0.4842 -0.5424
  505HOH     H1 1532   2.974   0.153   1.029 -0.1721  0.1774 -1.2210
  505HOH     H2 1533   2.864   0.257   1.040 -1.6792 -1.4661  1.1165
  506HOH      O 1534   2.106   3.375   0.702 -0.6826 -0.0670  0.6026
  506HOH     H1 1535   2.177   3.414   0.752  0.6243 -1.4944  0.0407
  506HOH     H2 1536   2.085   3.440   0.636  0.2934  0.3277  0.6407
  507HOH      O 1537   3.798   4.192   2.479 -0.2385 -0.4064  0.1400
  507HOH     H1 1538   3.780   4.119   2.420  0.3580 -1.9897  1.7338
  507HOH     H2 1539   3.882   4.171   2.518  0.3184  1.5590  0.1903
  508HOH      O 1540   1.084   4.074   1.119 -0.4716 -0.3721  1.2874
  508HOH     H1 1541   1.130   4.157   1.110 -0.8434 -0.2332 -2.1761
  508HOH     H2 1542   1.154   4.009   1.129  0.1290  0.1653  0.7473
  509HOH      O 1543   1.469   2.554   3.265 -0.2482  0.1585 -0.7510
  509HOH     H1 1544   1.486   2.460   3.267 -0.7180  0.0792 -0.2327
  509HOH     H2 1545   1.385   2.562   3.220 -0.9157  0.2009  0.4254
  510HOH      O 1546   1.075   2.161   1.983  0.0523  0.3203  0.7370
  510HOH     H1 1547   1.118   2.236   2.023 -0.1319  0.3950  0.7954
  510HOH     H2 1548   1.147   2.103   1.957  0.1906  0.4805  0.7620
  511HOH      O 1549   0.385   3.114   0.229 -0.3414 -0.7199 -0.8442
  511HOH     H1 1550   0.353   3.202   0.251 -0.8587 -1.1653  0.3036
  511HOH     H2 1551   0.391   3.115   0.133 -1.0807  0.3065 -0.9163
  512HOH      O 1552   4.168   3.530   2.131  0.2995 -0.2292 -0.0529
  512HOH     H1 1553   4.192   3.614   2.171  0.1209 -0.2516  0.1067
  512HOH     H2 1554   4.195   3.538   2.040 -1.1017  0.5941 -0.4456
  513HOH      O 1555   0.623   1.848   2.291 -0.6516 -1.0323 -0.4961
  513HOH     H1 1556   0.680   1.778   2.322 -0.5274 -0.6697  0.1521
  513HOH     H2 1557   0.546   1.842   2.348 -0.3668 -0.2646 -0.0047
  514HOH      O 1558   2.143   0.702   0.205 -0.3610  0.5581  0.1771
  514HOH     H1 1559   2.149   0.774   0.143  0.2875  0.5496  0.2143
  514HOH     H2 1560   2.053   0.670   0.197 -0.8284  1.6731  0.5074
  515HOH      O 1561   3.628   3.667   0.098 -0.4002 -0.0229 -0.6310
  515HOH     H1 1562   3.692   3.725   0.056  1.2022 -1.0018  0.2555
  515HOH     H2 1563   3.619   3.594   0.036  1.1319 -0.9393  0.1002
  516HOH      O 1564   3.263   0.721   3.454 -0.4051  0.3342  0.1840
  516HOH     H1 1565   3.219   0.784   3.511  0.4662  0.4619  0.7443
  516HOH     H2 1566   3.297   0.655   3.513 -0.2354 -0.0071 -0.2827
  517HOH      O 1567   0.767   1.079   1.579 -0.1739  0.5395 -0.1487
  517HOH     H1 1568   0.799   1.168   1.560 -1.0619  0.5526 -2.0220
  517HOH     H2 1569   0.808   1.024   1.512 -0.1042 -0.3922  0.6156
  518HOH      O 1570   1.694   0.474   0.059  0.0976 -0.3140 -0.3725
  518HOH     H1 1571   1.638   0.551   0.071  0.0473 -0.1822 -1.3434
  518HOH     H2 1572   1.658   0.410   0.120 -0.1981  0.2459  0.0695
  519HOH      O 1573   1.463   2.380   2.991  0.0739  0.4510  0.0679
  519HOH     H1 1574   1.522   2.452   3.014 -1.1135  1.2242  0.9008
  519HOH     H2 1575   1.424   2.406   2.908  0.6201  0.1051 -0.3073
  520HOH      O 1576   0.372   3.245   3.638 -1.1044  0.0222  0.0946
  520HOH     H1 1577   0.393   3.289   3.556  0.1615  0.4585  0.6164
  520HOH     H2 1578   0.373   3.152   3.615  2.1073 -0.1576  0.0269
  521HOH      O 1579   4.165  -0.002   1.731 -0.0745 -0.5891 -0.2846
  521HOH     H1 1580   4.084   0.023   1.776 -0.9930 -0.6595 -1.7750
  521HOH     H2 1581   4.205   0.081   1.705 -0.5488 -0.5568 -0.9567
  522HOH      O 1582   3.444   3.327   4.027 -0.0524 -0.5904 -0.1456
  522HOH     H1 1583   3.454   3.349   4.120  1.2440  0.2946 -0.4385
  522HOH     H2 1584   3.482   3.240   4.019 -1.7560 -1.4739  0.3858
  523HOH      O 1585   1.950   4.067   2.563  0.0491 -0.3749 -0.5593
  523HOH     H1 1586   2.007   3.990   2.574  0.3906 -0.0277  0.3045
  523HOH     H2 1587   2.010   4.141   2.564 -0.3909  0.0022  0.4073
  524HOH      O 1588   0.283   2.970   3.588 -0.0787  0.0680 -0.2805
  524HOH     H1 1589   0.297   2.897   3.528 -0.5156  0.8691 -1.4343
  524HOH     H2 1590   0.191   2.993   3.578  0.0458  0.7721  0.0378
  525HOH      O 1591   1.179   2.568   1.003  0.3233 -0.1634 -0.0514
  525HOH     H1 1592   1.155   2.652   0.964  1.6268  0.0355 -0.5145
  525HOH     H2 1593   1.212   2.591   1.090  2.1322  0.0895 -0.7091
  526HOH      O 1594   0.253   1.665   2.646 -0.2775  0.4876  0.3140
  526HOH     H1 1595   0.201   1.726   2.698 -0.5158  0.9323 -0.4119
  526HOH     H2 1596   0.189   1.611   2.600 -0.0753  0.1888  0.3738
  527HOH      O 1597   2.155   3.259   1.329  0.6607 -0.2527  0.0288
  527HOH     H1 1598   2.150   3.166   1.304  0.6756 -0.4430  0.7118
  527HOH     H2 1599   2.064   3.283   1.349  0.6583 -0.1201 -0.1377
  528HOH      O 1600   4.161   4.192   2.824  0.0361 -0.7528  0.5169
  528HOH     H1 1601   4.195   4.258   2.885  0.8626 -1.5662  0.9862
  528HOH     H2 1602   4.202   4.212   2.740 -0.5926 -0.0227  0.3611
  529HOH      O 1603   3.707   2.483   2.678  0.2261  0.4454  0.0526
  529HOH     H1 1604   3.740   2.395   2.696 -0.1081  0.4644  0.8245
  529HOH     H2 1605   3.654   2.505   2.754  0.2415  1.2908 -0.1620
  530HOH      O 1606   1.262   1.959   0.777  0.4286  0.7201 -0.1701
  530HOH     H1 1607   1.206   1.900   0.827  0.7173  0.8814  0.3637
  530HOH     H2 1608   1.219   2.044   0.781  0.1428  0.6120 -0.7240
  531HOH      O 1609   3.950   1.634   4.224  0.3701 -0.3560 -0.0945
  531HOH     H1 1610   3.856   1.615   4.218  0.1777  0.4889  0.0343
  531HOH     H2 1611   3.980   1.581   4.298 -0.1161 -0.2660  0.1760
  532HOH      O 1612   2.110   3.111   0.710  0.2787 -0.0374 -0.6150
  532HOH     H1 1613   2.144   3.062   0.785 -1.3265  0.1598  0.3186
  532HOH     H2 1614   2.115   3.202   0.736 -1.3365 -0.0100 -0.1699
  533HOH      O 1615   3.651   3.435   2.119  0.7676  0.6396 -0.5004
  533HOH     H1 1616   3.626   3.489   2.045 -0.5486  0.9272  0.1042
  533HOH     H2 1617   3.643   3.493   2.195 -1.0493 -0.3918  0.2267
  534HOH      O 1618   1.291   3.319   0.403 -0.4172  0.2362  0.6969
  534HOH     H1 1619   1.264   3.229   0.383 -0.0641  0.4968 -1.3562
  534HOH     H2 1620   1.212   3.360   0.437 -0.9043 -0.5534  0.5849
  535HOH      O 1621   0.994   2.266   1.448  0.8187  0.9098  0.2183
  535HOH     H1 1622   1.009   2.273   1.354 -0.6066 -1.2795 -0.3179
  535HOH     H2 1623   1.065   2.210   1.480  0.7625  0.8647  0.2642
  536HOH      O 1624   1.543   4.005   0.058  0.2557 -0.7714 -0.1895
  536HOH     H1 1625   1.523   4.097   0.077 -0.9692 -1.0926  0.2876
  536HOH     H2 1626   1.631   3.992   0.095  0.3081  0.1156  0.0580
  537HOH      O 1627   3.426   0.063   3.225 -0.4208  0.8950 -0.0987
  537HOH     H1 1628   3.364   0.127   3.188 -0.8582  0.0112 -0.9810
  537HOH     H2 1629   3.496   0.057   3.161 -0.2051  0.7356  0.1470
  538HOH      O 1630   3.868   4.147   3.496  0.2696  0.0727 -0.5190
  538HOH     H1 1631   3.858   4.062   3.540  1.8745 -0.0513 -0.2740
  538HOH     H2 1632   3.778   4.180   3.487 -0.3358 -1.2100  0.2330
  539HOH      O 1633   3.413   3.821   4.152 -0.0275 -0.0671  0.4623
  539HOH     H1 1634   3.398   3.802   4.245 -0.2501 -0.5241  0.3369
  539HOH     H2 1635   3.445   3.739   4.115 -0.8098 -0.1667 -0.0498
  540HOH      O 1636   2.967   0.715   0.644  0.3276  0.1908 -0.6092
  540HOH     H1 1637   2.904   0.645   0.622  0.3725 -0.1129  0.1705
  540HOH     H2 1638   3.039   0.670   0.687  0.2373  0.7386  0.1552
  541HOH      O 1639   3.973   3.676   3.818 -0.4938 -0.0308 -0.6032
  541HOH     H1 1640   3.919   3.661   3.896  0.2582 -0.0023 -0.0509
  541HOH     H2 1641   3.950   3.605   3.758 -0.3962 -0.6308  0.0452
  542HOH      O 1642   1.982   2.546  -0.005 -0.5492  0.2973 -0.0747
  542HOH     H1 1643   1.988   2.642  -0.005 -0.4945  0.2982 -0.4957
  542HOH     H2 1644   1.927   2.526   0.071 -0.5763  0.6627  0.0086
  543HOH      O 1645   0.178   3.435   3.855  0.8130  0.7939 -0.5222
  543HOH     H1 1646   0.242   3.369   3.884  0.9529  0.6616 -1.1024
  543HOH     H2 1647   0.187   3.436   3.760 -0.1990  0.6353 -0.6326
  544HOH      O 1648   1.346   0.832   3.659  0.1329  0.0482 -0.1372
  544HOH     H1 1649   1.403   0.908   3.670 -0.1728  0.3758 -0.7430
  544HOH     H2 1650   1.375   0.792   3.577 -0.5309  0.2400 -0.4721
  545HOH      O 1651   2.420   1.325  -0.004 -0.0181  0.5388  0.1705
  545HOH     H1 1652   2.462   1.410  -0.019 -1.0733  1.2078  0.7449
  545HOH     H2 1653   2.430   1.310   0.091 -0.2757  0.2681  0.1567
  546HOH      O 1654   3.111   1.593   4.191 -0.0764  0.0931  0.6313
  546HOH     H1 1655   3.146   1.557   4.109  0.2594  1.3661  0.1722
  546HOH     H2 1656   3.030   1.544   4.206 -0.2377 -0.0663 -0.5539
  547HOH      O 1657   2.859   0.336   2.808 -0.1946 -0.5379  0.2276
  547HOH     H1 1658   2.821   0.419   2.836 -1.1679 -0.8481 -0.0839
  547HOH     H2 1659   2.805   0.308   2.734  0.2784 -1.3134  0.1474
  548HOH      O 1660   2.625   2.727   2.310  0.4786 -0.1866  0.3600
  548HOH     H1 1661   2.716   2.712   2.336  0.5719  0.1289  0.2187
  548HOH     H2 1662   2.625   2.814   2.271  0.2637 -0.4945 -0.3500
  549HOH      O 1663   1.717   2.341   2.225 -0.0007  0.5202 -0.5619
  549HOH     H1 1664   1.794   2.291   2.252 -0.1788  0.8939  0.7882
  549HOH     H2 1665   1.673   2.285   2.160  0.5703 -0.4163 -0.1808
  550HOH      O 1666   3.901   2.330   1.450  0.5357  0.2464  0.1522
  550HOH     H1 1667   3.838   2.376   1.505  1.1208  0.0442  1.0450
  550HOH     H2 1668   3.987   2.363   1.479  0.8844 -0.1816 -0.3468
  551HOH      O 1669   3.594   1.214   0.176 -0.3217  0.2275 -0.1673
  551HOH     H1 1670   3.546   1.133   0.196  0.0242  0.2031  0.6480
  551HOH     H2 1671   3.562   1.240   0.089 -0.4896 -0.7432 -0.4235
  552HOH      O 1672   2.723   1.549   0.251 -0.4036  0.3207  0.7679
  552HOH     H1 1673   2.776   1.502   0.314 -0.6107  0.0263  0.7257
  552HOH     H2 1674   2.675   1.613   0.303 -0.5800  0.0733  0.9144
  553HOH      O 1675   2.163   2.527   3.557  0.3379  0.3056  0.7306
  553HOH     H1 1676   2.161   2.622   3.546  0.6894  0.2353 -0.1155
  553HOH     H2 1677   2.226   2.513   3.628  0.9754  0.6771  0.2594
  554HOH      O 1678   1.958   4.001   3.337 -0.0010 -0.6369  0.4726
  554HOH     H1 1679   1.926   3.921   3.296 -0.2913  0.3151 -1.3837
  554HOH     H2 1680   1.884   4.061   3.335  0.7674  0.3677 -0.3174
  555HOH      O 1681   1.634   3.861   2.985 -0.1489 -0.0723  0.2095
  555HOH     H1 1682   1.608   3.867   2.893  1.1007  1.1376 -0.1329
  555HOH     H2 1683   1.592   3.937   3.026 -0.0906 -0.1764  0.4625
  556HOH      O 1684   2.182   4.112   3.184 -0.2997 -0.2815  0.4449
  556HOH     H1 1685   2.236   4.175   3.137 -0.1657 -0.5327  0.2618
  556HOH     H2 1686   2.105   4.162   3.212 -1.6528 -0.6135 -2.1437
  557HOH      O 1687   1.616   0.057   0.715  0.2181 -0.0290  0.4838
  557HOH     H1 1688   1.540   0.038   0.660  0.0881 -0.3361  0.7611
  557HOH     H2 1689   1.583   0.120   0.780  0.0180 -0.6356  0.9935
  558HOH      O 1690   4.213   3.697   2.566  0.3052  0.6853 -0.3554
  558HOH     H1 1691   4.205   3.622   2.624 -0.1013  0.2027 -1.0126
  558HOH     H2 1692   4.217   3.773   2.625 -0.7559  0.2719  0.2911
  559HOH      O 1693   3.280   2.843   3.817  0.2622 -0.4423  0.2490
  559HOH     H1 1694   3.285   2.750   3.793  0.2185 -0.2360 -0.6395
  559HOH     H2 1695   3.371   2.868   3.834  0.2289 -0.7407  0.9554
  560HOH      O 1696   1.910   1.692   3.695 -0.1697  0.6130 -0.3339
  560HOH     H1 1697   1.948   1.770   3.735  1.0235  0.1567 -0.4876
  560HOH     H2 1698   1.947   1.690   3.606 -0.9275  0.3638 -0.6597
  561HOH      O 1699   2.401   3.485   2.584 -0.0424  0.3401  0.2723
  561HOH     H1 1700   2.488   3.451   2.563 -0.6746 -0.8771 -0.5925
  561HOH     H2 1701   2.413   3.580   2.584  1.3218  0.2144  0.4263
  562HOH      O 1702   1.935   2.866   2.368  0.8567  0.8054 -0.1353
  562HOH     H1 1703   1.854   2.878   2.418  0.4748  1.9203 -0.9310
  562HOH     H2 1704   1.932   2.776   2.337  0.3842  0.5542  0.6017
  563HOH      O 1705   2.252   2.986   0.912 -0.1798  0.4173 -0.2771
  563HOH     H1 1706   2.282   3.017   0.998 -0.4609 -0.0496 -0.0023
  563HOH     H2 1707   2.311   2.913   0.892  0.4233  1.0419 -0.8793
  564HOH      O 1708   2.926   4.145   3.231  0.1833  0.0429  0.0781
  564HOH     H1 1709   2.885   4.062   3.207 -0.7100  0.4936 -0.0371
  564HOH     H2 1710   2.991   4.161   3.162  0.6817 -0.7584  0.3409
  565HOH      O 1711   3.127   3.063   3.810 -0.1774  0.7635  0.1102
  565HOH     H1 1712   3.156   2.972   3.814 -0.7025  0.6040  0.4935
  565HOH     H2 1713   3.207   3.114   3.816  0.1468  0.3286 -0.3342
  566HOH      O 1714   0.799   2.373   2.852  0.1156 -0.3466 -0.0134
  566HOH     H1 1715   0.799   2.448   2.792  0.5454 -0.0375  0.3658
  566HOH     H2 1716   0.887   2.336   2.844 -0.1694 -0.9690 -0.3820
  567HOH      O 1717   3.422   0.714   0.334 -0.0212 -0.7703  0.4023
  567HOH     H1 1718   3.362   0.651   0.294  0.1252  0.0661 -1.3216
  567HOH     H2 1719   3.380   0.737   0.417 -2.1136 -0.3018 -0.6459
  568HOH      O 1720   1.240   1.777   2.739  0.3226 -0.0778 -0.4539
  568HOH     H1 1721   1.160   1.790   2.688  0.7697  0.0226 -1.1532
  568HOH     H2 1722   1.273   1.866   2.754 -0.6597  0.0810  1.5259
  569HOH      O 1723   1.649   1.263   0.913 -0.0743 -0.3177  0.9415
  569HOH     H1 1724   1.624   1.174   0.939  0.0429 -0.5773  0.2008
  569HOH     H2 1725   1.634   1.266   0.818 -0.4810  0.5888  1.0099
  570HOH      O 1726   1.279   1.928   4.119 -0.4689  0.4482  0.6008
  570HOH     H1 1727   1.272   1.906   4.027 -0.9031  1.2212  0.4341
  570HOH     H2 1728   1.201   1.979   4.138  0.0073  1.0011  1.1897
  571HOH      O 1729   3.808   2.724   3.712  0.0030 -0.2729  0.3505
  571HOH     H1 1730   3.734   2.728   3.652 -0.6882 -0.9706  1.1119
  571HOH     H2 1731   3.783   2.659   3.778  0.8933  0.1590  1.1728
  572HOH      O 1732  -0.013   2.418   2.870  0.4096 -0.7447  0.4188
  572HOH     H1 1733  -0.026   2.420   2.775  0.1678  1.6446  0.3847
  572HOH     H2 1734   0.082   2.426   2.881  0.3733 -0.0529  0.3237
  573HOH      O 1735   1.828   3.247   2.382 -0.1157  0.0557  0.2432
  573HOH     H1 1736   1.809   3.277   2.471  0.7108  0.2272  0.3732
  573HOH     H2 1737   1.921   3.223   2.384 -0.4155 -1.3190 -0.1874
  574HOH      O 1738   0.413   2.468   2.672 -0.6081 -0.0658 -0.3263
  574HOH     H1 1739   0.438   2.410   2.600 -1.4717 -0.3265 -0.4376
  574HOH     H2 1740   0.418   2.414   2.750  0.0694  0.1461 -0.2061
  575HOH      O 1741   1.892   0.605   0.187  0.4300 -0.0374  0.2820
  575HOH     H1 1742   1.861   0.559   0.265 -1.0095  0.2504 -0.0706
  575HOH     H2 1743   1.838   0.571   0.116 -0.8303  2.1488  0.0009
  576HOH      O 1744   1.065   2.817   0.230 -0.0405  0.0144  0.1074
  576HOH     H1 1745   1.101   2.764   0.301  0.2196 -0.4194 -0.3326
  576HOH     H2 1746   1.003   2.875   0.272  0.0790 -0.2623  0.6839
  577HOH      O 1747   2.086   0.379   0.567 -0.2595 -0.3739  0.3231
  577HOH     H1 1748   2.092   0.471   0.543 -1.6926 -0.6657 -1.5973
  577HOH     H2 1749   2.166   0.339   0.531  0.4603  0.0694  1.3272
  578HOH      O 1750   3.026   3.346   3.226  0.5209  0.1435 -0.1803
  578HOH     H1 1751   2.950   3.389   3.265  0.7824 -0.1346  0.6683
  578HOH     H2 1752   3.007   3.346   3.132 -0.1918  0.7160 -0.0574
  579HOH      O 1753   1.347   1.356   1.552  0.5960  0.2231 -0.6560
  579HOH     H1 1754   1.373   1.379   1.641  1.8651 -1.3547 -0.5285
  579HOH     H2 1755   1.418   1.389   1.497  1.0181 -0.7893 -0.7669
  580HOH      O 1756   4.020   0.208   2.879 -0.1439 -0.2311  0.1542
  580HOH     H1 1757   3.945   0.266   2.892 -0.0672 -0.0130 -0.3223
  580HOH     H2 1758   3.981   0.125   2.853 -0.2241 -0.0027 -0.5064
  581HOH      O 1759   1.529   2.882   3.092 -0.3175  0.0567 -0.0561
  581HOH     H1 1760   1.516   2.873   3.186 -0.0098  0.6332  0.0542
  581HOH     H2 1761   1.605   2.940   3.084 -0.4563  0.1710 -0.6587
  582HOH      O 1762   0.548   0.856   1.572  0.2774 -0.6684 -0.8585
  582HOH     H1 1763   0.606   0.932   1.570 -0.3455 -0.1227  0.0979
  582HOH     H2 1764   0.599   0.788   1.617 -0.0006  0.0406  0.6680
  583HOH      O 1765   1.539   2.135   2.073  0.9981 -0.1415  0.2992
  583HOH     H1 1766   1.612   2.105   2.019  0.2943  0.2259 -0.9240
  583HOH     H2 1767   1.462   2.092   2.036  0.4284  0.4285  0.7708
  584HOH      O 1768   0.806   3.561   0.434 -0.2235 -0.0245  0.3298
  584HOH     H1 1769   0.731   3.515   0.395  0.4903  0.1117 -1.3977
  584HOH     H2 1770   0.799   3.650   0.401  0.1854  0.2457  0.9441
  585HOH      O 1771   4.032   0.849   0.703  0.1682  0.4159  0.5233
  585HOH     H1 1772   3.987   0.818   0.781 -0.3985  0.6956  0.3205
  585HOH     H2 1773   3.986   0.806   0.630  0.3784  0.5295  0.3211
  586HOH      O 1774   0.597   3.586   2.302 -0.5736 -0.0302  0.4249
  586HOH     H1 1775   0.612   3.531   2.225 -0.6872  0.6945 -0.1400
  586HOH     H2 1776   0.520   3.638   2.279 -0.9646 -0.2044  1.2727
  587HOH      O 1777   0.650   3.685   1.152 -0.1597 -0.3015  0.3992
  587HOH     H1 1778   0.686   3.762   1.197 -0.5779  0.4612 -0.5136
  587HOH     H2 1779   0.726   3.643   1.111 -0.1469  1.4081 -1.6879
  588HOH      O 1780   2.383   2.316   0.344 -0.9486 -0.8779  0.1677
  588HOH     H1 1781   2.415   2.269   0.267 -0.5324 -0.4892  0.0965
  588HOH     H2 1782   2.296   2.348   0.318 -0.5564 -0.2108 -0.3765
  589HOH      O 1783   1.793   1.046   3.232  0.1900 -0.0106 -0.1257
  589HOH     H1 1784   1.700   1.034   3.212  0.5163 -0.8114 -1.4708
  589HOH     H2 1785   1.816   0.968   3.284  0.3611 -0.5206 -0.9351
  590HOH      O 1786   4.188   3.302   1.883  0.3009  0.2416 -0.0542
  590HOH     H1 1787   4.111   3.260   1.844 -0.0157  0.7347  0.0193
  590HOH     H2 1788   4.165   3.395   1.887  1.1693  0.5004 -0.6419
  591HOH      O 1789   1.664   2.818   1.435 -0.6556 -0.5163  0.3955
  591HOH     H1 1790   1.720   2.885   1.394 -0.7871  0.2605  1.3878
  591HOH     H2 1791   1.722   2.774   1.497 -0.6200 -1.2220 -0.1197
  592HOH      O 1792   0.025   4.170   0.691  0.3000  0.1127 -0.1994
  592HOH     H1 1793   0.020   4.249   0.746 -0.1475 -0.1138  0.1074
  592HOH     H2 1794  -0.036   4.187   0.619 -0.5370 -0.3118  0.3751
  593HOH      O 1795   3.481   1.122   2.257 -0.5246 -0.3376  0.3205
  593HOH     H1 1796   3.523   1.040   2.232 -1.8407 -0.3350 -2.8737
  593HOH     H2 1797   3.387   1.103   2.250 -0.8979  1.1233  0.7949
  594HOH      O 1798   3.954   0.386   1.907  0.6754 -0.0952 -0.0818
  594HOH     H1 1799   3.962   0.413   1.816 -0.2544 -0.3481 -0.2598
  594HOH     H2 1800   3.873   0.427   1.937  0.7910 -0.2983  0.5259
  595HOH      O 1801   3.417   3.671   1.747  0.6048 -0.2528 -0.4996
  595HOH     H1 1802   3.342   3.614   1.766  1.1857 -0.7708  0.4251
  595HOH     H2 1803   3.381   3.743   1.695 -0.6270 -0.2234  0.3207
  596HOH      O 1804   3.919   2.423   0.100 -0.0518 -0.0689  0.5224
  596HOH     H1 1805   3.833   2.381   0.106 -0.0018 -0.1424  0.7571
  596HOH     H2 1806   3.967   2.388   0.175 -0.1122  0.6499  0.9115
  597HOH      O 1807   1.648   2.300   3.355 -0.5307  0.0387 -0.4309
  597HOH     H1 1808   1.735   2.286   3.318 -0.1634  0.6157  0.1806
  597HOH     H2 1809   1.618   2.212   3.379 -0.3549 -0.2302 -1.1265
  598HOH      O 1810   2.769   2.461   0.814 -0.0927 -0.4449  0.2104
  598HOH     H1 1811   2.720   2.414   0.882 -0.1435 -0.9431 -0.1580
  598HOH     H2 1812   2.854   2.418   0.812  0.0128 -0.2331  0.1714
  599HOH      O 1813   3.200   3.123   3.328  0.9967 -0.1466 -0.3758
  599HOH     H1 1814   3.217   3.199   3.384  1.2227 -0.5295  0.0929
  599HOH     H2 1815   3.165   3.160   3.247 -0.4848  0.3656  0.4252
  600HOH      O 1816   0.425   0.679   2.204  0.3599 -0.2669 -0.5451
  600HOH     H1 1817   0.345   0.688   2.256  0.6399 -0.1740 -0.1191
  600HOH     H2 1818   0.396   0.687   2.113 -0.0720  0.0861 -0.3836
  601HOH      O 1819   2.582   3.486   0.172 -0.2569 -0.3411 -0.2963
  601HOH     H1 1820   2.641   3.414   0.192  0.1633 -0.0973 -0.6370
  601HOH     H2 1821   2.624   3.534   0.101 -0.4666  0.3127 -0.0013
  602HOH      O 1822   3.636   2.697   1.423 -0.0120 -0.1021 -0.8843
  602HOH     H1 1823   3.605   2.713   1.512  0.2933 -1.1381 -0.5591
  602HOH     H2 1824   3.556   2.693   1.370 -0.3727 -1.1990 -0.3295
  603HOH      O 1825   0.576   1.658   0.862 -0.6471 -0.0917 -0.2870
  603HOH     H1 1826   0.582   1.740   0.911 -1.1175  0.0141 -0.3916
  603HOH     H2 1827   0.503   1.672   0.802 -1.1759 -0.8259  0.1510
  604HOH      O 1828   4.038   1.272   0.635  0.5651  0.5875 -0.5727
  604HOH     H1 1829   4.103   1.342   0.641 -0.4088  1.4761  1.5766
  604HOH     H2 1830   3.957   1.317   0.608  0.1857  0.0714 -0.3191
  605HOH      O 1831   2.238   0.422   1.286 -0.2294 -0.7248 -0.0907
  605HOH     H1 1832   2.159   0.401   1.336 -0.4759 -0.4653 -0.3624
  605HOH     H2 1833   2.296   0.462   1.350 -0.5169 -0.4575  0.0114
  606HOH      O 1834   2.286   2.584   0.110  0.3514 -0.3556  0.2573
  606HOH     H1 1835   2.301   2.558   0.019  0.8032  0.1638  0.1732
  606HOH     H2 1836   2.236   2.511   0.147  0.6384 -0.8355 -0.2558
  607HOH      O 1837   2.665   3.625   1.943  0.2009  0.2442  0.3360
  607HOH     H1 1838   2.709   3.549   1.905 -1.0911 -0.2296 -0.3159
  607HOH     H2 1839   2.702   3.700   1.897  0.6682 -0.0774  0.1704
  608HOH      O 1840   3.466   0.518   0.706 -0.5108  0.1293 -0.5010
  608HOH     H1 1841   3.485   0.491   0.616  1.3237  1.6261 -0.6747
  608HOH     H2 1842   3.436   0.608   0.699  0.2137  0.4696  0.3905
  609HOH      O 1843   1.727   0.176   1.077  0.3338 -0.0649  0.0857
  609HOH     H1 1844   1.758   0.208   1.162 -0.6339 -0.0375  0.4599
  609HOH     H2 1845   1.719   0.082   1.089 -1.0359  0.0593  0.5039
  610HOH      O 1846   4.097   2.982   0.663 -0.4055 -0.4259 -0.4856
  610HOH     H1 1847   4.017   3.004   0.617 -0.2273  1.9062  0.1050
  610HOH     H2 1848   4.069   2.963   0.753 -0.3661 -0.3130 -0.4489
  611HOH      O 1849   0.818   0.798   0.866  0.2590 -0.1462 -0.4583
  611HOH     H1 1850   0.878   0.754   0.927 -0.0412 -0.0772 -0.1013
  611HOH     H2 1851   0.841   0.890   0.872  0.3779 -0.1676 -0.6153
  612HOH      O 1852   1.393   2.619   0.599  0.5458 -0.0340 -0.5996
  612HOH     H1 1853   1.308   2.630   0.555  0.5320  0.7051 -0.4166
  612HOH     H2 1854   1.373   2.566   0.677  0.2165  0.2650 -0.4751
  613HOH      O 1855   4.079   2.283   3.730  0.7062  0.5737 -0.3992
  613HOH     H1 1856   4.081   2.270   3.635 -0.4367 -0.4950 -0.3260
  613HOH     H2 1857   4.154   2.233   3.763  0.7396  0.4211 -0.7031
  614HOH      O 1858   3.102   4.167   0.662  0.1525  0.1975 -0.4981
  614HOH     H1 1859   3.047   4.243   0.646 -0.9860 -0.5098 -0.1875
  614HOH     H2 1860   3.184   4.203   0.696 -0.5958  1.2578  0.3034
  615HOH      O 1861   2.788   3.204   2.983 -0.4809 -0.8174 -0.1486
  615HOH     H1 1862   2.839   3.242   2.911  0.1650  0.8695  1.0461
  615HOH     H2 1863   2.700   3.239   2.971 -0.0245  0.8121  0.6107
  616HOH      O 1864   2.422   3.168   1.610  0.5606 -0.7881 -0.4225
  616HOH     H1 1865   2.418   3.221   1.690 -1.0859  0.7746 -1.3668
  616HOH     H2 1866   2.378   3.087   1.632  1.1356 -0.8762  0.5085
  617HOH      O 1867   1.121   1.395   0.649  0.2975 -0.4441 -0.1312
  617HOH     H1 1868   1.162   1.309   0.649  0.6205 -0.3142 -1.0250
  617HOH     H2 1869   1.194   1.456   0.643  0.1015 -0.0627  0.9180
  618HOH      O 1870   3.750   2.725   0.958  0.2651  0.5404  0.7080
  618HOH     H1 1871   3.692   2.651   0.976  1.1651 -0.6577 -0.8326
  618HOH     H2 1872   3.691   2.796   0.932 -0.5835 -0.0371  0.9750
  619HOH      O 1873   2.741   1.751   2.211  0.0901  0.5132 -0.3396
  619HOH     H1 1874   2.782   1.736   2.296 -2.0008 -1.3472  0.5566
  619HOH     H2 1875   2.813   1.768   2.152  1.8208  0.3751  1.5154
  620HOH      O 1876   1.026   3.954   2.331 -0.4738 -0.5333 -0.0555
  620HOH     H1 1877   1.090   4.018   2.299 -0.4030 -0.4365  0.2706
  620HOH     H2 1878   1.020   3.889   2.261  0.1056 -0.6334 -0.0235
  621HOH      O 1879   1.596   1.822   3.796 -0.5826 -0.1870 -0.1280
  621HOH     H1 1880   1.629   1.886   3.859  1.1238 -1.4637  0.4108
  621HOH     H2 1881   1.638   1.845   3.714 -0.5653 -0.1827 -0.1179
  622HOH      O 1882   0.593   2.089   2.514  0.6500 -0.3584 -0.1572
  622HOH     H1 1883   0.532   2.016   2.520  0.4740 -0.2831 -0.9018
  622HOH     H2 1884   0.641   2.087   2.597 -1.2823  0.4381  1.1321
  623HOH      O 1885   3.168   0.177   2.656 -0.2443 -0.0875 -0.0299
  623HOH     H1 1886   3.164   0.174   2.560  1.0771 -0.4571 -0.1139
  623HOH     H2 1887   3.146   0.268   2.677 -0.6859 -0.0313 -0.6593
  624HOH      O 1888   1.247   2.621   1.258  1.0172  0.3645  0.1134
  624HOH     H1 1889   1.214   2.687   1.319  1.6165  0.2815  0.5509
  624HOH     H2 1890   1.288   2.555   1.314  0.2866 -0.4831 -0.3049
  625HOH      O 1891   3.217   1.239   0.218  0.1054 -0.0286 -0.1620
  625HOH     H1 1892   3.310   1.229   0.234  0.0281  0.3524  0.6101
  625HOH     H2 1893   3.187   1.303   0.283 -0.7572 -0.4156 -0.1398
  626HOH      O 1894   3.902   3.272   3.189 -0.0389  0.0382  0.1486
  626HOH     H1 1895   3.926   3.194   3.139 -1.1617 -0.3115  0.1086
  626HOH     H2 1896   3.819   3.249   3.231 -0.0191  0.9550  0.7430
  627HOH      O 1897   2.827  -0.016   0.826  0.3631 -0.0513  0.3374
  627HOH     H1 1898   2.868   0.061   0.864 -0.8846  0.2571  1.1390
  627HOH     H2 1899   2.750  -0.032   0.879 -0.9498 -0.2205 -1.4238
  628HOH      O 1900   1.168   4.157   3.680 -0.3129 -0.0745 -0.0154
  628HOH     H1 1901   1.233   4.134   3.614 -0.9715 -0.9114 -0.4174
  628HOH     H2 1902   1.142   4.073   3.718 -1.1377  0.2271  0.1359
  629HOH      O 1903   3.688   2.564   3.501 -0.2943 -0.2359 -0.5965
  629HOH     H1 1904   3.656   2.567   3.411 -0.1187  1.3454 -0.6639
  629HOH     H2 1905   3.783   2.571   3.493 -0.3027  0.3487 -0.3034
  630HOH      O 1906   0.777   0.388   4.028 -0.1853  0.3304  0.3799
  630HOH     H1 1907   0.816   0.365   3.944  0.6971 -0.5467  0.9745
  630HOH     H2 1908   0.814   0.474   4.048 -0.2118  0.4380 -0.0168
  631HOH      O 1909   2.271   1.420   3.854  0.7594 -0.5228 -0.2881
  631HOH     H1 1910   2.343   1.360   3.875  0.7785 -0.2111  0.6498
  631HOH     H2 1911   2.271   1.483   3.927  0.2955  0.1967 -0.8826
  632HOH      O 1912   1.421   3.202   1.040 -0.5541  0.0270 -0.4644
  632HOH     H1 1913   1.405   3.109   1.021 -0.0176 -0.1757  0.0196
  632HOH     H2 1914   1.386   3.214   1.128  0.2164  0.0355 -0.1426
  633HOH      O 1915   0.123   0.376   2.308  0.3382  0.3300  0.0541
  633HOH     H1 1916   0.166   0.338   2.231 -0.6677 -2.2755  0.5564
  633HOH     H2 1917   0.051   0.428   2.272 -0.1897 -0.9255 -0.8470
  634HOH      O 1918   1.418   4.213   1.912 -0.0431 -0.0684  0.2436
  634HOH     H1 1919   1.439   4.199   2.005 -0.0160  0.4991  0.3302
  634HOH     H2 1920   1.425   4.308   1.900 -0.1063 -0.1302 -0.3274
  635HOH      O 1921   1.180   0.047   3.363  0.1609  0.2000 -0.0561
  635HOH     H1 1922   1.106   0.056   3.422  0.1544  1.3984 -0.1986
  635HOH     H2 1923   1.206  -0.045   3.370 -0.4956  0.0684  0.9953
  636HOH      O 1924   2.108   1.008   0.337  0.0160  0.5580 -0.1253
  636HOH     H1 1925   2.191   0.960   0.341  0.3001  0.7283 -2.1327
  636HOH     H2 1926   2.131   1.097   0.364  0.0473  0.2327  1.0472
  637HOH      O 1927   2.503   2.884   2.772  0.3186 -0.1565 -0.6307
  637HOH     H1 1928   2.539   2.811   2.822  0.5854  0.4819  0.1616
  637HOH     H2 1929   2.484   2.951   2.838 -0.9158  0.1087 -1.1904
  638HOH      O 1930   3.394   2.657   1.670  0.4203  0.0001 -0.1883
  638HOH     H1 1931   3.377   2.665   1.763  1.0323 -0.6690  0.0004
  638HOH     H2 1932   3.307   2.663   1.629  0.1455  0.3036  0.4093
  639HOH      O 1933   0.616   0.062   3.863  0.6621  0.0242  0.9115
  639HOH     H1 1934   0.667   0.142   3.869  1.6697 -0.3566 -0.9658
  639HOH     H2 1935   0.604   0.048   3.769 -0.7643 -1.2598  1.2073
  640HOH      O 1936   1.605   3.786   2.422 -0.0378  0.6314  0.4602
  640HOH     H1 1937   1.592   3.878   2.446  0.7732  1.0309 -0.4789
  640HOH     H2 1938   1.574   3.737   2.498 -0.0067  1.6963  1.2085
  641HOH      O 1939   1.022   4.148   0.307 -0.1743  0.7469 -0.4808
  641HOH     H1 1940   0.989   4.180   0.391  0.2622 -0.0813  0.0313
  641HOH     H2 1941   0.961   4.078   0.283  0.3795  0.1739 -0.2425
  642HOH      O 1942   2.843   1.025   1.224  0.2681 -0.2583 -0.1234
  642HOH     H1 1943   2.877   1.027   1.313 -0.4348 -0.0925  0.1551
  642HOH     H2 1944   2.814   1.115   1.208 -0.7005 -0.5418 -0.0665
  643HOH      O 1945   3.088   2.503   0.381 -0.1358 -0.6314  0.4608
  643HOH     H1 1946   3.072   2.581   0.328  1.2947 -0.4038  0.2653
  643HOH     H2 1947   3.058   2.528   0.469 -1.0422 -0.4221  0.1090
  644HOH      O 1948   1.518   2.410   1.776 -0.4716  0.3729  0.1985
  644HOH     H1 1949   1.477   2.476   1.832 -0.0594  1.3773 -0.6350
  644HOH     H2 1950   1.582   2.368   1.833 -1.2057  0.1911  0.9380
  645HOH      O 1951   3.824   1.922   1.936 -0.1778  0.5874  0.4061
  645HOH     H1 1952   3.757   1.931   1.867 -0.4882 -0.0438  0.6087
  645HOH     H2 1953   3.846   2.012   1.960  0.2344  0.8523 -0.7901
  646HOH      O 1954   3.774   2.063   1.619  0.2919 -0.2060  0.7554
  646HOH     H1 1955   3.850   2.108   1.654  0.0211  1.1974 -0.2849
  646HOH     H2 1956   3.699   2.104   1.663  0.0757 -0.9800  1.1472
  647HOH      O 1957   4.195   2.226   3.480  0.2770  0.5477  0.2212
  647HOH     H1 1958   4.134   2.153   3.469  0.8729  0.1706 -0.9714
  647HOH     H2 1959   4.255   2.198   3.548 -0.5197  0.6917  1.0176
  648HOH      O 1960   4.071   1.864   3.117  0.2394 -0.4964  0.3736
  648HOH     H1 1961   4.135   1.921   3.074  0.9001 -0.8297  0.8661
  648HOH     H2 1962   4.084   1.778   3.076  0.2221 -0.5980  0.5750
  649HOH      O 1963   3.075   3.991   3.691 -0.6563  0.3436 -0.2565
  649HOH     H1 1964   3.143   4.039   3.643 -0.0635  0.1447  0.3525
  649HOH     H2 1965   3.075   4.031   3.778 -0.7819 -0.1650 -0.0167
  650HOH      O 1966   2.848   1.610   3.304  0.1500  0.1809 -0.9433
  650HOH     H1 1967   2.763   1.569   3.322 -0.0016  0.5915 -0.6825
  650HOH     H2 1968   2.903   1.585   3.379  0.3020 -0.1960 -1.1795
  651HOH      O 1969   2.864   2.398   2.392  0.3805  0.1924 -1.1892
  651HOH     H1 1970   2.901   2.322   2.436 -0.3711  0.1171 -0.6375
  651HOH     H2 1971   2.883   2.472   2.451 -0.1961  0.1712 -0.9581
  652HOH      O 1972   0.870   1.072   0.868 -0.9847  0.6896 -0.8355
  652HOH     H1 1973   0.814   1.138   0.908 -0.7290 -0.2892  1.4266
  652HOH     H2 1974   0.954   1.081   0.913 -1.0913 -1.4108  0.0246
  653HOH      O 1975   3.582   0.172   1.023 -0.5244 -0.4179 -0.5930
  653HOH     H1 1976   3.503   0.173   1.078 -0.6888  0.2949 -0.8266
  653HOH     H2 1977   3.602   0.264   1.008 -0.1180 -0.5950 -1.2135
  654HOH      O 1978   1.930   2.198   3.869  1.4411  0.3530 -0.0703
  654HOH     H1 1979   2.007   2.236   3.910  1.0054  1.7295 -0.4086
  654HOH     H2 1980   1.878   2.274   3.841 -0.0179 -0.5031  0.1090
  655HOH      O 1981   3.117   2.775   3.015 -0.7032  0.0254 -0.6679
  655HOH     H1 1982   3.082   2.700   3.063  0.8636  0.0817  0.7821
  655HOH     H2 1983   3.109   2.848   3.076  2.6203 -0.1635  0.4167
  656HOH      O 1984   0.792   4.104   3.603 -0.2809 -0.1859 -0.0737
  656HOH     H1 1985   0.782   4.036   3.669 -0.3920  0.5100  0.6580
  656HOH     H2 1986   0.859   4.070   3.543 -0.7363 -1.1593 -0.0564
  657HOH      O 1987   2.255   2.501   2.495 -0.2298 -0.4736 -0.1768
  657HOH     H1 1988   2.316   2.575   2.489 -0.0798 -0.6350 -0.8740
  657HOH     H2 1989   2.280   2.456   2.575 -0.7746  0.6012  0.6498
  658HOH      O 1990   3.906   1.646   3.836  0.2989  0.6524  0.3162
  658HOH     H1 1991   3.970   1.593   3.883 -0.4762 -0.5706  0.0760
  658HOH     H2 1992   3.871   1.706   3.902 -1.3337 -1.5076  1.6976
  659HOH      O 1993   2.403   3.554   2.023 -0.1285 -0.6705 -0.6743
  659HOH     H1 1994   2.489   3.549   1.983  0.3537  0.2526  0.1520
  659HOH     H2 1995   2.411   3.504   2.104  0.2525  0.8373  0.3113
  660HOH      O 1996   0.502   2.712   2.004  0.4385  0.3984 -0.2972
  660HOH     H1 1997   0.487   2.746   2.093 -0.6601 -0.2611 -0.1886
  660HOH     H2 1998   0.423   2.735   1.956  0.2165 -0.7977 -0.5809
  661HOH      O 1999   3.265   1.177   2.936 -0.8248  0.0181 -0.1023
  661HOH     H1 2000   3.234   1.185   2.845  0.4541  0.2075 -0.5672
  661HOH     H2 2001   3.303   1.089   2.940 -0.3222  0.2373  0.0556
  662HOH      O 2002   4.218   2.710   1.848  0.3910  0.2948  0.1973
  662HOH     H1 2003   4.136   2.665   1.870  0.4784 -0.1587 -0.3563
  662HOH     H2 2004   4.268   2.711   1.930  0.0760  0.0607  0.3967
  663HOH      O 2005   2.228   3.984   3.420 -0.0272  0.5383 -0.0472
  663HOH     H1 2006   2.137   3.958   3.433  0.1849 -0.1922  0.0842
  663HOH     H2 2007   2.229   4.030   3.336 -0.2757 -0.8413 -0.8683
  664HOH      O 2008   0.196   3.404   1.827  0.6317 -0.4366 -0.2222
  664HOH     H1 2009   0.154   3.469   1.771  1.0933  0.3037  0.2639
  664HOH     H2 2010   0.123   3.356   1.866  0.2190  0.6008  0.3431
  665HOH      O 2011   0.822   2.376   0.106  0.1202  0.0003 -0.2843
  665HOH     H1 2012   0.817   2.468   0.132 -0.0252  0.3142 -1.3425
  665HOH     H2 2013   0.915   2.361   0.089  0.3918 -0.5057  1.2926
  666HOH      O 2014   0.549   0.569   3.316 -0.6108 -0.2950  0.0557
  666HOH     H1 2015   0.631   0.594   3.274 -0.5555 -0.7426 -0.1183
  666HOH     H2 2016   0.549   0.617   3.399 -0.2843 -0.1070 -0.0506
  667HOH      O 2017   3.547   2.834   0.501 -0.0581 -0.8311 -0.0305
  667HOH     H1 2018   3.598   2.764   0.461  0.2029 -0.1408 -0.9579
  667HOH     H2 2019   3.462   2.830   0.457 -0.3294 -1.0462  0.4821
  668HOH      O 2020   1.987   4.175   1.716  0.1014  0.7533  0.5061
  668HOH     H1 2021   2.072   4.205   1.749  0.7155 -0.6316  0.3009
  668HOH     H2 2022   2.006   4.139   1.629 -0.4483 -0.6416  0.9171
  669HOH      O 2023   1.467   3.655   0.079  0.8182 -0.0217  0.0994
  669HOH     H1 2024   1.489   3.610   0.160  0.5566 -0.3944 -0.0306
  669HOH     H2 2025   1.385   3.702   0.100  0.4823 -0.5095 -0.0791
  670HOH      O 2026   1.489   1.866   0.690 -0.1058 -0.6064  0.3425
  670HOH     H1 2027   1.418   1.903   0.741 -0.1550 -0.5058  0.2011
  670HOH     H2 2028   1.490   1.773   0.714 -0.4874 -0.6721  0.1091
  671HOH      O 2029   3.613   1.140   0.494 -0.3863  0.3040  0.0014
  671HOH     H1 2030   3.644   1.189   0.570  0.4570 -0.0407 -0.0888
  671HOH     H2 2031   3.680   1.073   0.481 -1.0110 -0.2535 -0.4650
  672HOH      O 2032   2.750   2.050   1.028  0.2153 -0.4611 -0.4939
  672HOH     H1 2033   2.778   1.960   1.041 -0.3124 -0.5512  0.1894
  672HOH     H2 2034   2.826   2.103   1.049  0.1603 -0.7199  0.4414
  673HOH      O 2035   2.471   0.968   3.830  0.8193  0.0982  0.1757
  673HOH     H1 2036   2.404   0.945   3.895  0.8312  0.3816  0.2919
  673HOH     H2 2037   2.436   1.046   3.787  0.4887 -0.4747 -0.6401
  674HOH      O 2038   1.003   0.287   3.526  0.1059 -0.4194 -0.4575
  674HOH     H1 2039   0.979   0.320   3.612 -0.2487 -0.7266 -0.4325
  674HOH     H2 2040   0.925   0.301   3.472  0.8284  1.2647 -1.1972
  675HOH      O 2041   2.783   2.748   3.157 -0.0157 -0.9415 -0.1430
  675HOH     H1 2042   2.689   2.733   3.156  0.0415 -1.3491 -0.0491
  675HOH     H2 2043   2.793   2.843   3.161 -0.4344 -0.9120  0.7787
  676HOH      O 2044   1.509   1.815   0.262  0.4978  0.3229 -0.1873
  676HOH     H1 2045   1.596   1.786   0.232  0.0104 -0.6650 -0.7502
  676HOH     H2 2046   1.448   1.767   0.207 -0.4238  0.5408  0.6009
  677HOH      O 2047   4.115   1.783   3.668 -0.6164 -0.2047 -0.3791
  677HOH     H1 2048   4.036   1.737   3.697 -1.2351  0.1604 -1.3785
  677HOH     H2 2049   4.094   1.813   3.580  0.8000 -0.4270 -0.8346
  678HOH      O 2050   3.150   2.470   1.822 -0.0671 -0.2520  0.7441
  678HOH     H1 2051   3.200   2.542   1.859  0.7225 -0.0639 -0.5789
  678HOH     H2 2052   3.216   2.405   1.798 -0.5094 -0.3438 -0.3213
  679HOH      O 2053   0.296   2.685   1.801 -0.1275 -0.1172  0.5924
  679HOH     H1 2054   0.342   2.677   1.718 -0.2278 -1.0484  0.6129
  679HOH     H2 2055   0.204   2.673   1.779 -0.1581 -0.3367  0.8363
  680HOH      O 2056   0.266   1.147   1.060 -0.9094  0.4783 -0.2144
  680HOH     H1 2057   0.285   1.145   1.154 -0.3664 -0.0995 -0.3292
  680HOH     H2 2058   0.249   1.240   1.041  0.6957  0.8949  0.1299
  681HOH      O 2059   3.477   1.318   4.201  0.6668  0.4783  0.1005
  681HOH     H1 2060   3.555   1.355   4.158  0.1872  0.7625 -0.5684
  681HOH     H2 2061   3.419   1.393   4.213  0.4793  0.2643  0.5616
  682HOH      O 2062   0.989   0.875   4.167 -0.0249  1.2537  0.2901
  682HOH     H1 2063   0.916   0.814   4.179  0.3675  0.7843  0.3973
  682HOH     H2 2064   1.051   0.850   4.236  0.6417  1.0108 -0.3673
  683HOH      O 2065   2.401   1.677   1.638  0.1243 -0.2388 -0.2190
  683HOH     H1 2066   2.370   1.603   1.587  0.3037 -0.2788 -0.2730
  683HOH     H2 2067   2.359   1.753   1.599 -1.0993 -0.4134  0.6378
  684HOH      O 2068   1.309   1.799   3.865 -0.5005 -0.1086 -0.0356
  684HOH     H1 2069   1.293   1.734   3.797  0.7004 -0.2786 -0.1924
  684HOH     H2 2070   1.402   1.820   3.858 -0.2519 -0.3039  1.6918
  685HOH      O 2071   2.776   2.207   3.565 -0.2809 -0.4360  0.1684
  685HOH     H1 2072   2.843   2.254   3.615  0.1371 -0.8208 -0.0225
  685HOH     H2 2073   2.789   2.235   3.475 -0.6033 -0.2544  0.1736
  686HOH      O 2074   3.152   3.886   4.069 -0.7197  0.0057  0.7338
  686HOH     H1 2075   3.244   3.875   4.095 -0.0594  2.2010 -0.2186
  686HOH     H2 2076   3.144   3.837   3.987 -0.3796 -0.1211  0.7730
  687HOH      O 2077   2.455   3.393   3.720 -0.5361 -0.5177 -0.2966
  687HOH     H1 2078   2.499   3.461   3.668 -0.1413 -0.6530 -0.1492
  687HOH     H2 2079   2.496   3.399   3.806 -1.5653  0.0691  0.1870
  688HOH      O 2080   0.478   2.228   2.837  0.0037  0.1343  0.5215
  688HOH     H1 2081   0.467   2.264   2.925  0.0519  0.2751  0.4707
  688HOH     H2 2082   0.564   2.187   2.839 -0.2827 -0.4706  0.7481
  689HOH      O 2083   3.709   3.018   3.687 -0.2305  0.5392  0.2429
  689HOH     H1 2084   3.670   2.930   3.693  1.4868 -0.3298 -0.0017
  689HOH     H2 2085   3.650   3.066   3.629 -1.4382 -0.2978  0.6897
  690HOH      O 2086   2.115   0.454   3.364  0.0100 -0.0085  0.2701
  690HOH     H1 2087   2.096   0.487   3.452 -0.4647 -0.0748  0.1953
  690HOH     H2 2088   2.203   0.417   3.371 -0.0721 -0.1264  0.7470
  691HOH      O 2089   3.724   2.619   0.357 -0.0035  0.1680  0.3905
  691HOH     H1 2090   3.663   2.548   0.375 -0.2979  0.4672  0.5981
  691HOH     H2 2091   3.810   2.584   0.383  0.0174 -0.4628 -0.4415
  692HOH      O 2092   3.616   3.024   1.902 -0.3646 -0.1030  0.0852
  692HOH     H1 2093   3.642   2.951   1.960  0.0873 -0.0976 -0.1055
  692HOH     H2 2094   3.685   3.089   1.913 -0.2049 -0.1555 -0.5563
  693HOH      O 2095   1.300   3.513   1.359  0.3102 -0.0684  0.7120
  693HOH     H1 2096   1.328   3.422   1.364 -0.8220 -0.6540 -1.2212
  693HOH     H2 2097   1.355   3.552   1.291 -0.0204  0.3193  0.6550
  694HOH      O 2098   4.255   1.787   1.780  0.5322  0.0038 -0.8367
  694HOH     H1 2099   4.226   1.698   1.762  1.2776 -0.2915 -0.6222
  694HOH     H2 2100   4.228   1.837   1.703 -0.9475 -0.1354 -0.4680
  695HOH      O 2101   1.737   3.908   0.340  0.0146 -1.1217  0.3834
  695HOH     H1 2102   1.723   3.848   0.267  0.2198  0.2650 -0.8996
  695HOH     H2 2103   1.830   3.929   0.337 -0.2330  0.0817  0.0399
  696HOH      O 2104   0.594   3.477   0.783  0.3637  0.0044 -0.2385
  696HOH     H1 2105   0.675   3.456   0.736  0.4362  0.1625 -0.1826
  696HOH     H2 2106   0.584   3.406   0.846  0.3988 -0.0749 -0.3209
  697HOH      O 2107   2.100   1.349   1.089 -0.2885  0.0194 -0.5917
  697HOH     H1 2108   2.173   1.307   1.135  0.3899  1.4282 -0.2773
  697HOH     H2 2109   2.046   1.276   1.059  0.3259 -1.0454  0.6605
  698HOH      O 2110   1.791   3.498   0.140  0.2596 -0.8902 -0.5666
  698HOH     H1 2111   1.817   3.458   0.223 -1.1990 -0.0933  0.3669
  698HOH     H2 2112   1.727   3.438   0.103 -0.1539 -0.5775 -0.3725
  699HOH      O 2113   2.169   1.423   3.449  0.4432  0.6737 -0.0660
  699HOH     H1 2114   2.101   1.371   3.407 -0.4764  0.9398  0.9805
  699HOH     H2 2115   2.245   1.366   3.453 -0.1533 -0.1529 -0.0339
  700HOH      O 2116   3.483   3.288   3.108 -0.8477 -0.5863  0.0738
  700HOH     H1 2117   3.516   3.231   3.178 -1.4768 -0.0157  0.8678
  700HOH     H2 2118   3.562   3.329   3.072 -0.5215 -0.6735  0.6547
  701HOH      O 2119   1.535   3.712   2.029 -0.0927  0.5356  0.1313
  701HOH     H1 2120   1.596   3.777   2.065 -0.1740  0.3007  0.7174
  701HOH     H2 2121   1.490   3.677   2.106  0.2661 -0.5337 -0.1162
  702HOH      O 2122   1.561   2.070   1.102  0.4717  0.1400 -0.0529
  702HOH     H1 2123   1.518   2.077   1.187  1.5972 -0.0322  0.5613
  702HOH     H2 2124   1.574   1.976   1.090  1.1501  0.2143  0.0381
  703HOH      O 2125   1.728   0.352   0.630 -0.2906 -0.4418 -0.0466
  703HOH     H1 2126   1.650   0.405   0.643 -0.9437 -0.9888 -1.3586
  703HOH     H2 2127   1.736   0.301   0.711 -1.1852 -0.2293  0.1954
  704HOH      O 2128   2.068   0.629   0.465 -0.1488 -0.0008 -0.7935
  704HOH     H1 2129   2.091   0.661   0.378 -1.6907  0.1585 -1.1902
  704HOH     H2 2130   1.995   0.684   0.493  0.6792  0.3783  0.9109
  705HOH      O 2131   1.293   0.578   3.738 -0.4792  0.0286 -0.4474
  705HOH     H1 2132   1.274   0.569   3.831 -0.2325  0.0293 -0.3975
  705HOH     H2 2133   1.307   0.671   3.724  0.0484 -0.0330 -0.3736
  706HOH      O 2134   1.410   4.039   2.629  0.4808 -0.2610  0.5220
  706HOH     H1 2135   1.364   4.098   2.568 -0.3773 -0.3038  1.0846
  706HOH     H2 2136   1.502   4.053   2.610  0.3059  0.9788  0.3486
  707HOH      O 2137   1.792   0.301   4.117 -0.0599 -0.2781 -0.2150
  707HOH     H1 2138   1.786   0.375   4.178  0.5764  0.0369 -0.5189
  707HOH     H2 2139   1.857   0.242   4.156 -1.1816 -1.1412  0.4720
  708HOH      O 2140   0.410   3.756   2.189 -0.1372 -0.8505  0.6185
  708HOH     H1 2141   0.346   3.687   2.170 -0.0567 -0.9403  0.6719
  708HOH     H2 2142   0.388   3.826   2.128  0.4226 -1.3226 -0.1638
  709HOH      O 2143   3.182   0.271   1.021 -0.0035  0.3657  0.2801
  709HOH     H1 2144   3.235   0.340   1.062  0.1622  0.4500 -0.0720
  709HOH     H2 2145   3.241   0.195   1.017  0.3832  0.7011 -0.8759
  710HOH      O 2146   4.210   1.385   1.862 -0.0610 -0.7696 -0.2866
  710HOH     H1 2147   4.245   1.296   1.847  0.5384 -0.6682  0.3927
  710HOH     H2 2148   4.190   1.417   1.774 -0.8723 -1.7884 -0.5135
  711HOH      O 2149   4.160   0.049   3.122  0.6066  0.5518 -0.3648
  711HOH     H1 2150   4.132   0.110   3.054 -1.2297 -0.0794 -0.2825
  711HOH     H2 2151   4.186   0.104   3.196  0.4173  1.2296 -0.7865
  712HOH      O 2152   3.123   0.790   3.235  0.0783  0.2152  0.0097
  712HOH     H1 2153   3.143   0.884   3.246  0.2217  0.0672  1.3941
  712HOH     H2 2154   3.149   0.751   3.319 -1.4192 -0.8099  0.0665
  713HOH      O 2155   2.786   2.108   0.677  0.2011 -0.0630 -0.0788
  713HOH     H1 2156   2.713   2.097   0.738  1.3391 -0.4348  1.3172
  713HOH     H2 2157   2.815   2.198   0.690 -0.5375  0.4217 -1.3582
  714HOH      O 2158   2.998   3.475   1.255  0.1852  0.0988  0.5247
  714HOH     H1 2159   2.940   3.487   1.180  0.2072 -0.2237  0.4571
  714HOH     H2 2160   3.008   3.564   1.291  0.1120  0.2434  0.1973
  715HOH      O 2161   2.027   2.680   0.895  0.2083  0.0865  0.1264
  715HOH     H1 2162   2.094   2.615   0.916  0.5154  0.5633  0.6910
  715HOH     H2 2163   2.073   2.747   0.845  0.4634  0.9647  1.4350
  716HOH      O 2164   2.372   3.425   4.195  0.6490  0.0811 -0.6912
  716HOH     H1 2165   2.424   3.420   4.275  1.1257 -0.2908 -1.0143
  716HOH     H2 2166   2.331   3.339   4.188  0.0640  0.3307 -0.5021
  717HOH      O 2167   0.785   0.689   3.212  0.4797  0.7336  0.2659
  717HOH     H1 2168   0.868   0.670   3.256  0.1996  1.8175  1.3654
  717HOH     H2 2169   0.796   0.778   3.178  0.0974  0.5244 -0.4284
  718HOH      O 2170   1.335   0.864   1.716  0.8115 -0.1068  0.1993
  718HOH     H1 2171   1.327   0.834   1.807 -0.0750  0.8524  0.4736
  718HOH     H2 2172   1.244   0.881   1.688  1.0601 -0.4220 -0.8892
  719HOH      O 2173   0.162   3.697   3.265  0.2577  0.1743 -0.7057
  719HOH     H1 2174   0.088   3.664   3.316  0.9583 -0.0807  0.2020
  719HOH     H2 2175   0.175   3.632   3.197 -0.3880  0.2630 -0.9320
  720HOH      O 2176   0.452   1.878   3.954  0.0715  0.2633 -0.1582
  720HOH     H1 2177   0.471   1.950   4.014 -0.3117  0.8616 -0.7231
  720HOH     H2 2178   0.412   1.920   3.878 -1.6778 -0.6883  0.1291
  721HOH      O 2179   0.829   2.548   0.825 -0.2020  0.0472  0.3009
  721HOH     H1 2180   0.876   2.553   0.908 -1.3168  0.0233  0.9761
  721HOH     H2 2181   0.737   2.537   0.850 -0.5323 -0.3770 -0.9488
  722HOH      O 2182   3.644   2.444   1.639 -0.3662 -0.0094 -0.0314
  722HOH     H1 2183   3.601   2.482   1.563  0.0263 -1.2542 -0.9382
  722HOH     H2 2184   3.573   2.398   1.686 -0.3384 -0.6451 -0.5919
  723HOH      O 2185   3.127   0.517   4.147  0.2955  0.0803  0.1500
  723HOH     H1 2186   3.098   0.598   4.188 -0.9360 -0.2361 -0.0327
  723HOH     H2 2187   3.111   0.450   4.213 -0.3226 -0.2292 -0.2956
  724HOH      O 2188   2.528   1.335   3.711  0.1780 -0.4694  0.8879
  724HOH     H1 2189   2.521   1.429   3.724 -0.4748 -0.4687  0.6224
  724HOH     H2 2190   2.530   1.299   3.800 -0.4689 -0.2480  1.0065
  725HOH      O 2191   1.469   3.558   3.749  0.3688 -0.3714 -0.0193
  725HOH     H1 2192   1.525   3.586   3.676  1.4572  0.2359  0.9844
  725HOH     H2 2193   1.498   3.611   3.823 -1.0590 -0.5824  0.7539
  726HOH      O 2194   2.647   1.199   0.285 -0.2834  0.2914  0.0246
  726HOH     H1 2195   2.707   1.238   0.349  0.2454 -0.5121  0.0380
  726HOH     H2 2196   2.560   1.225   0.316 -0.0385  0.0130  1.0350
  727HOH      O 2197   2.725   0.946   1.780  0.2294 -0.2723 -0.1105
  727HOH     H1 2198   2.655   1.008   1.760 -0.2178 -0.4744  0.7261
  727HOH     H2 2199   2.746   0.904   1.696 -1.0711 -0.6226 -0.2945
  728HOH      O 2200   1.272   3.004   2.085  0.0012  0.0504  0.1908
  728HOH     H1 2201   1.197   3.055   2.114 -0.1352 -0.3581  0.5850
  728HOH     H2 2202   1.296   2.951   2.161  1.2137  0.7592  0.3563
  729HOH      O 2203   1.070   0.433   2.515 -0.1853  0.2314  0.1272
  729HOH     H1 2204   0.978   0.426   2.489 -0.1016  0.2483 -0.1792
  729HOH     H2 2205   1.108   0.494   2.451  0.2680 -0.5334 -0.3591
  730HOH      O 2206   0.260   0.261   2.122 -0.0368 -0.0790 -0.3573
  730HOH     H1 2207   0.290   0.315   2.049  1.0345 -0.6717 -0.4011
  730HOH     H2 2208   0.335   0.207   2.145 -0.8677 -1.1468  0.0615
  731HOH      O 2209   4.059   4.042   3.107 -0.6137  0.0141 -0.2960
  731HOH     H1 2210   4.103   4.126   3.115  0.4897 -0.5145 -0.4082
  731HOH     H2 2211   4.070   4.018   3.015 -1.1351 -0.1477 -0.3227
  732HOH      O 2212   3.735   1.278   3.613 -0.1295  0.5274 -0.8844
  732HOH     H1 2213   3.784   1.196   3.618 -0.8866  0.0689  1.0435
  732HOH     H2 2214   3.646   1.252   3.587 -0.3435  0.7292 -0.3822
  733HOH      O 2215   0.089   2.126   0.534  0.0275  0.1453  0.0514
  733HOH     H1 2216   0.003   2.158   0.563  0.0029  0.2508 -0.1348
  733HOH     H2 2217   0.098   2.159   0.444  0.7510  1.1031  0.4432
  734HOH      O 2218   1.131   2.511   1.879 -0.1062 -0.4206 -0.2157
  734HOH     H1 2219   1.165   2.508   1.790  0.1225  1.4471 -0.2722
  734HOH     H2 2220   1.050   2.563   1.873  0.1340  0.1154  0.6923
  735HOH      O 2221   3.744   4.255   2.043  0.4881 -0.4677  0.6369
  735HOH     H1 2222   3.752   4.163   2.069  0.1999 -0.8041 -0.3706
  735HOH     H2 2223   3.650   4.269   2.031  0.6119 -0.8419 -1.6706
  736HOH      O 2224   3.626   0.526   1.742  0.2087  0.1097  0.6421
  736HOH     H1 2225   3.547   0.565   1.704 -0.1479  0.0036  1.2334
  736HOH     H2 2226   3.644   0.449   1.688 -0.1883  0.0463  0.5961
  737HOH      O 2227   1.846   2.378   0.228  0.2197 -0.4255 -0.2313
  737HOH     H1 2228   1.836   2.321   0.305  1.9829 -1.0702 -0.4011
  737HOH     H2 2229   1.785   2.341   0.163 -1.6848  0.4234  0.8868
  738HOH      O 2230   2.949   0.099   3.696 -0.5105  0.0978 -0.1873
  738HOH     H1 2231   2.964   0.040   3.769  0.5960 -1.1734 -1.3197
  738HOH     H2 2232   3.006   0.174   3.713  0.4391 -0.5947 -0.1285
  739HOH      O 2233   2.627   3.898   3.725 -0.1458 -0.2626 -0.2823
  739HOH     H1 2234   2.648   3.950   3.647  1.2331  0.5956  0.5700
  739HOH     H2 2235   2.536   3.921   3.745 -0.9217 -1.2826 -2.1192
  740HOH      O 2236   1.508   0.175   1.313 -0.1525  0.6289 -0.0814
  740HOH     H1 2237   1.578   0.176   1.379 -1.2306 -0.1687  1.1787
  740HOH     H2 2238   1.512   0.088   1.275 -0.2612  0.6847 -0.2219
  741HOH      O 2239   0.858   0.371   1.060  0.0288  0.8011 -0.1169
  741HOH     H1 2240   0.798   0.444   1.075 -0.9849  0.1582 -0.7395
  741HOH     H2 2241   0.828   0.333   0.977  0.6580 -0.1710  0.0720
  742HOH      O 2242   2.477   2.548   1.518  0.5171 -0.1854  1.0631
  742HOH     H1 2243   2.484   2.639   1.548  0.5417  0.1450  0.1136
  742HOH     H2 2244   2.453   2.555   1.426  0.6602 -1.1504  0.9344
  743HOH      O 2245   3.204   3.305   0.414 -0.7977  0.0345  0.1691
  743HOH     H1 2246   3.255   3.279   0.491  0.0640  0.2085 -0.3104
  743HOH     H2 2247   3.180   3.396   0.430 -0.4007  0.1492  0.1276
  744HOH      O 2248   1.925   3.605   2.944 -0.1854 -0.7718 -0.7495
  744HOH     H1 2249   1.980   3.535   2.979 -0.9887 -1.4218 -0.7096
  744HOH     H2 2250   1.983   3.681   2.937  0.3033 -0.8979  0.9508
  745HOH      O 2251   2.351   2.045   3.182 -0.1420 -0.1863  0.1556
  745HOH     H1 2252   2.427   2.104   3.183  0.6159 -1.0781  1.4831
  745HOH     H2 2253   2.330   2.036   3.089  1.0359  0.5178 -0.2391
  746HOH      O 2254   0.374   1.837   0.159  0.3052  0.6519 -0.2119
  746HOH     H1 2255   0.425   1.828   0.078 -0.0523  0.9791 -0.4806
  746HOH     H2 2256   0.438   1.827   0.229  0.4483 -0.8476 -0.4951
  747HOH      O 2257   1.040   3.814   2.787 -0.1347 -0.0222  0.0544
  747HOH     H1 2258   1.022   3.720   2.795  0.0781 -0.1329 -0.6587
  747HOH     H2 2259   1.011   3.837   2.699  0.6567  0.3764 -0.1202
  748HOH      O 2260   1.510   0.899   0.740  0.0810  0.3114  0.3633
  748HOH     H1 2261   1.453   0.833   0.780 -0.6822  0.6898 -0.0639
  748HOH     H2 2262   1.451   0.954   0.689  0.7322  1.1749  0.4982
  749HOH      O 2263   3.946   3.490   3.414 -0.0780  0.0959 -0.3327
  749HOH     H1 2264   3.929   3.446   3.498  0.4442 -0.7750 -0.6478
  749HOH     H2 2265   4.019   3.549   3.432 -1.0374  1.2090  0.1917
  750HOH      O 2266   4.282   1.572   2.054 -1.0627  0.4791 -0.0189
  750HOH     H1 2267   4.198   1.603   2.088 -0.9128 -0.5313  1.4810
  750HOH     H2 2268   4.263   1.485   2.019 -0.7278  0.4036 -0.0203
  751HOH      O 2269   1.007   1.579   1.585  0.0680  0.5439  0.0772
  751HOH     H1 2270   1.078   1.597   1.647  0.0917 -0.2019  0.2806
  751HOH     H2 2271   0.951   1.657   1.590 -0.0948  0.3924  1.2811
  752HOH      O 2272   3.131   0.539   0.296 -0.0777 -0.2282 -0.0323
  752HOH     H1 2273   3.076   0.480   0.348 -0.0089 -0.4119 -0.1646
  752HOH     H2 2274   3.120   0.509   0.206  1.1448 -1.0338  0.0435
  753HOH      O 2275   0.458   1.806   1.761  0.3321  0.1675  0.4692
  753HOH     H1 2276   0.501   1.862   1.695 -1.0282  0.8357  0.0794
  753HOH     H2 2277   0.491   1.840   1.845  0.1419  1.0623  0.2101
  754HOH      O 2278   3.907   2.599   1.590  0.3078  0.2676 -0.1402
  754HOH     H1 2279   3.812   2.585   1.595  0.4943 -1.4212 -0.0285
  754HOH     H2 2280   3.923   2.675   1.645 -0.8494 -0.2264  0.9814
  755HOH      O 2281   0.951   1.406   4.250  0.5382  0.1097  0.4538
  755HOH     H1 2282   1.033   1.358   4.261 -0.0204 -0.9892  0.0702
  755HOH     H2 2283   0.900   1.354   4.188 -0.7178  0.4065  1.1610
  756HOH      O 2284   3.891   3.682   2.143  0.5219  0.7303  0.3956
  756HOH     H1 2285   3.942   3.602   2.157  0.3909  0.5419 -0.1501
  756HOH     H2 2286   3.941   3.750   2.187 -0.2165  0.1134  2.3824
  757HOH      O 2287   0.056   0.487   1.292 -0.2134  0.7005  0.0254
  757HOH     H1 2288  -0.027   0.466   1.250 -0.3403  0.2367  0.4793
  757HOH     H2 2289   0.118   0.426   1.253 -0.5300 -0.4501  1.1586
  758HOH      O 2290   0.881   2.631   1.858  0.0928  0.2333  0.1595
  758HOH     H1 2291   0.793   2.622   1.820  0.1961  0.8559 -0.2394
  758HOH     H2 2292   0.865   2.635   1.952 -0.2673 -0.0969  0.1202
  759HOH      O 2293   3.803   2.091   1.325 -0.1816 -0.2769  0.1069
  759HOH     H1 2294   3.837   2.145   1.397 -0.3492  1.8207 -1.2306
  759HOH     H2 2295   3.879   2.076   1.269 -0.4035 -0.2886 -0.1928
  760HOH      O 2296   3.136   2.632   2.472 -0.5890 -0.1459  0.0679
  760HOH     H1 2297   3.104   2.606   2.558 -0.1564  0.3728  0.3987
  760HOH     H2 2298   3.217   2.581   2.461  0.2708  0.9674  0.7253
  761HOH      O 2299   4.130   1.910   0.476 -0.1670 -0.3290 -0.1803
  761HOH     H1 2300   4.151   1.822   0.508 -1.1327 -0.2359  0.8260
  761HOH     H2 2301   4.210   1.960   0.486  0.4953 -1.1353 -1.0447
  762HOH      O 2302   0.626   1.984   1.630 -0.3739 -0.0112  0.7056
  762HOH     H1 2303   0.720   1.969   1.639 -0.1623  0.7411  0.0718
  762HOH     H2 2304   0.612   2.072   1.666 -0.4923  0.6131 -0.6920
  763HOH      O 2305   2.367   3.200   3.520  0.2482 -0.4951  0.0950
  763HOH     H1 2306   2.435   3.175   3.457  0.9047  0.8120  0.2129
  763HOH     H2 2307   2.414   3.248   3.589 -0.6595 -0.4886  0.7465
  764HOH      O 2308   1.078   3.167   0.246 -1.1085  0.3686  0.0210
  764HOH     H1 2309   1.052   3.105   0.314  0.2930  0.5558  0.8040
  764HOH     H2 2310   1.044   3.130   0.165 -0.0813 -1.6632  0.3899
  765HOH      O 2311   1.711   3.157   3.463  0.2902  0.3922  0.2328
  765HOH     H1 2312   1.641   3.188   3.405  0.0152  0.6928  0.7107
  765HOH     H2 2313   1.779   3.224   3.456  0.6085  0.0256 -0.3464
  766HOH      O 2314   3.126   1.954   2.500  0.4086 -0.2670  0.1642
  766HOH     H1 2315   3.158   1.949   2.409 -0.1419  0.2113 -0.0656
  766HOH     H2 2316   3.050   1.895   2.502  1.1766 -1.3091  0.6785
  767HOH      O 2317   0.271   1.753   3.346 -0.7737  0.4960  0.7492
  767HOH     H1 2318   0.281   1.658   3.355  0.4741  0.5443  0.2269
  767HOH     H2 2319   0.265   1.768   3.252 -0.2161  0.9816  0.7796
  768HOH      O 2320   0.290   2.319   2.174 -0.2029 -0.2894  0.2776
  768HOH     H1 2321   0.364   2.277   2.218 -0.5235 -0.2342  0.8886
  768HOH     H2 2322   0.241   2.247   2.134 -0.5332 -0.4760  0.9884
  769HOH      O 2323   3.857   0.839   1.683  0.2686  0.1860 -0.2661
  769HOH     H1 2324   3.846   0.881   1.598 -0.5420 -1.0119 -0.7951
  769HOH     H2 2325   3.769   0.833   1.719  0.5777  0.5282  0.6126
  770HOH      O 2326   1.412   4.205   4.037 -0.0483  0.6273 -0.3164
  770HOH     H1 2327   1.382   4.246   4.119 -0.3897 -0.6469  0.2475
  770HOH     H2 2328   1.339   4.216   3.977 -0.2505  0.6032 -0.0801
  771HOH      O 2329   3.232   2.935   2.113 -0.2326 -0.1068 -0.7030
  771HOH     H1 2330   3.196   2.928   2.202 -0.5802 -0.0463 -0.8353
  771HOH     H2 2331   3.300   3.002   2.120 -0.0105 -0.3536 -0.4070
  772HOH      O 2332   3.191   3.728   3.847 -0.2473  0.1571 -0.2061
  772HOH     H1 2333   3.220   3.642   3.879 -1.1571  0.2043  0.8834
  772HOH     H2 2334   3.191   3.719   3.752  0.8016 -0.6484 -0.1766
  773HOH      O 2335   2.001   3.717   0.588  0.1602  0.1544  0.2378
  773HOH     H1 2336   1.996   3.713   0.492  0.7058  0.3941  0.1945
  773HOH     H2 2337   1.910   3.711   0.617 -0.1301  1.2358 -0.3455
  774HOH      O 2338   2.036   4.110   1.450 -0.2522  0.0822 -0.2850
  774HOH     H1 2339   2.093   4.171   1.403  0.6836 -0.1344  0.5081
  774HOH     H2 2340   2.058   4.024   1.413 -0.2078  0.0151 -0.1003
  775HOH      O 2341   0.577   0.371   1.832  0.7502  0.4505 -0.6214
  775HOH     H1 2342   0.647   0.391   1.894  0.2901 -1.6008  0.7826
  775HOH     H2 2343   0.617   0.310   1.770  0.5516  0.3383 -0.6411
  776HOH      O 2344   1.702   2.200   0.920 -0.6213  1.0682 -0.5396
  776HOH     H1 2345   1.639   2.136   0.954  0.4425  0.5165  0.5246
  776HOH     H2 2346   1.771   2.147   0.879 -0.7039  1.6497 -1.5106
  777HOH      O 2347   3.890   0.481   2.232 -0.4596 -0.9460  0.2451
  777HOH     H1 2348   3.838   0.493   2.153 -0.1693 -0.5985  0.1017
  777HOH     H2 2349   3.940   0.400   2.216  0.3414 -0.3628 -0.3619
  778HOH      O 2350   3.416   3.723   2.116  0.5130 -0.6578  1.2669
  778HOH     H1 2351   3.416   3.692   2.206 -0.4672 -0.8606  1.2194
  778HOH     H2 2352   3.506   3.754   2.101  0.7954 -0.9727  2.1768
  779HOH      O 2353   0.646   3.357   3.678 -0.2133 -0.0681 -0.6458
  779HOH     H1 2354   0.629   3.450   3.697 -0.4151 -0.3972  1.0421
  779HOH     H2 2355   0.563   3.314   3.697 -0.3249 -0.5790 -2.0376
  780HOH      O 2356   0.609   1.484   1.808  0.1774  0.6514 -0.1323
  780HOH     H1 2357   0.627   1.521   1.721 -0.6034 -0.0653 -0.6345
  780HOH     H2 2358   0.626   1.390   1.797 -0.2996  0.4950  0.3756
  781HOH      O 2359   1.826   3.364   0.926  0.6286 -0.1071 -0.6350
  781HOH     H1 2360   1.888   3.382   0.855  0.3276  0.8544 -0.6826
  781HOH     H2 2361   1.747   3.413   0.901  1.1623  2.1137  1.3167
  782HOH      O 2362   4.274   0.392   0.807  0.1992 -0.8079 -0.4541
  782HOH     H1 2363   4.209   0.411   0.874  1.4812 -0.6245  0.8299
  782HOH     H2 2364   4.256   0.454   0.737 -0.7511 -0.5005  0.0350
  783HOH      O 2365   3.979   2.602   1.914 -0.0890  0.7625  0.1192
  783HOH     H1 2366   3.991   2.568   2.003 -0.4119 -1.2312 -0.5133
  783HOH     H2 2367   3.884   2.612   1.906 -0.2512 -0.7892 -0.4935
  784HOH      O 2368   2.661   3.812   2.775 -0.0770  0.3348  0.1520
  784HOH     H1 2369   2.655   3.899   2.813  0.8683  0.2918  0.4394
  784HOH     H2 2370   2.745   3.778   2.806 -0.0637 -0.3699 -0.6041
  785HOH      O 2371   0.148   0.562   3.811 -0.1983  0.7376  0.3404
  785HOH     H1 2372   0.188   0.482   3.777 -1.0975  0.3474  0.1498
  785HOH     H2 2373   0.222   0.612   3.847  0.4158 -0.0556  0.2424
  786HOH      O 2374   1.230   2.754   3.527  0.6161 -0.3772  0.2268
  786HOH     H1 2375   1.312   2.706   3.524  1.1458  0.4241  1.0267
  786HOH     H2 2376   1.256   2.846   3.533 -0.3462  0.1091 -1.4663
  787HOH      O 2377   2.978   2.247   1.697  0.2812 -0.3181 -0.3569
  787HOH     H1 2378   2.891   2.206   1.699  0.1603 -0.0659  0.4052
  787HOH     H2 2379   2.972   2.319   1.761  0.9743 -0.1368 -0.4768
  788HOH      O 2380   0.513   0.307   3.502 -0.2256 -0.0749 -0.2143
  788HOH     H1 2381   0.539   0.300   3.410 -1.2724  0.0306 -0.5446
  788HOH     H2 2382   0.537   0.222   3.539  0.3051 -0.0842 -0.5454
  789HOH      O 2383   0.081   0.124   0.358 -0.0761 -0.0302  0.2096
  789HOH     H1 2384   0.146   0.152   0.294 -0.7191 -0.3734 -0.6340
  789HOH     H2 2385   0.057   0.205   0.405  0.5471  0.1905  0.1584
  790HOH      O 2386   2.165   2.995   2.005  0.5642  0.1455 -0.0494
  790HOH     H1 2387   2.078   2.976   2.041  0.7642  0.6944  0.7740
  790HOH     H2 2388   2.210   2.911   2.006  0.2517 -0.0245  0.1272
  791HOH      O 2389   0.805   0.418   0.632 -0.0386 -0.5535  0.1749
  791HOH     H1 2390   0.896   0.387   0.629 -0.0378 -0.5043 -0.4966
  791HOH     H2 2391   0.769   0.397   0.546 -0.1130  1.0629 -0.2469
  792HOH      O 2392   2.800   0.843   2.572  0.5413  0.3509 -0.2055
  792HOH     H1 2393   2.817   0.874   2.661  0.7277  0.4110 -0.2619
  792HOH     H2 2394   2.886   0.842   2.530  0.4861  0.0989 -0.3150
  793HOH      O 2395   2.281   2.788   1.258 -0.7389 -0.2323  0.1122
  793HOH     H1 2396   2.346   2.835   1.310 -0.2688  0.8461 -1.3286
  793HOH     H2 2397   2.329   2.714   1.221 -0.4128  0.2910 -0.5619
  794HOH      O 2398   3.449   0.550   0.054  1.1648 -1.1125  0.4257
  794HOH     H1 2399   3.395   0.578  -0.020  0.7577 -2.3496  0.2062
  794HOH     H2 2400   3.505   0.625   0.073  0.2829 -0.2497 -0.1962
  795HOH      O 2401   1.122   3.048   3.053  0.1936  0.7755 -0.0761
  795HOH     H1 2402   1.097   3.108   3.123  0.6454  1.1535 -0.2333
  795HOH     H2 2403   1.045   3.045   2.996  0.1617  1.2110 -0.0656
  796HOH      O 2404   1.184   0.231   0.430 -0.0644  0.7601 -0.2430
  796HOH     H1 2405   1.250   0.282   0.383  0.0958  0.3798 -0.4336
  796HOH     H2 2406   1.190   0.143   0.393  0.5867  0.2368  0.9739
  797HOH      O 2407   3.069   2.153   0.962 -0.0261  0.6193  0.2595
  797HOH     H1 2408   3.076   2.083   1.027  1.6236  0.8321  0.3987
  797HOH     H2 2409   3.149   2.146   0.910 -1.5079  0.0113 -2.3192
  798HOH      O 2410   1.938   1.622   3.425  0.1760 -0.1463  0.6151
  798HOH     H1 2411   1.859   1.568   3.421  0.1383 -0.0601 -0.3289
  798HOH     H2 2412   2.010   1.559   3.420  0.1326 -0.1509 -0.9459
  799HOH      O 2413   2.317   2.000   2.389 -0.4834  0.0814 -0.4176
  799HOH     H1 2414   2.274   2.051   2.321 -0.4439  0.2372 -0.3276
  799HOH     H2 2415   2.375   1.940   2.342 -0.4596  0.1852 -0.5202
  800HOH      O 2416   3.084   1.933   3.841  0.3188 -0.2951 -0.0590
  800HOH     H1 2417   3.069   1.839   3.836 -0.8812 -0.1446  0.1701
  800HOH     H2 2418   3.119   1.948   3.929 -0.7850 -0.4126  0.4368
  801HOH      O 2419   0.461   1.201   3.029 -0.0460  0.1734 -0.0561
  801HOH     H1 2420   0.513   1.196   3.108  0.5320  0.3579 -0.4138
  801HOH     H2 2421   0.481   1.287   2.991 -1.1716  0.5724  0.1645
  802HOH      O 2422   3.512   2.656   2.553  0.7154 -0.0741 -0.0403
  802HOH     H1 2423   3.561   2.599   2.613  0.0938  0.4957  1.0697
  802HOH     H2 2424   3.438   2.602   2.525  0.9107 -0.2831 -0.1685
  803HOH      O 2425   3.507   2.430   0.419 -0.7873 -0.8487  0.5062
  803HOH     H1 2426   3.526   2.344   0.383  0.7822 -0.6462  0.7113
  803HOH     H2 2427   3.548   2.429   0.505  0.1633  0.4089  0.1173
  804HOH      O 2428   3.147   2.971   0.557 -0.2880  0.2212  0.4630
  804HOH     H1 2429   3.166   2.952   0.465  0.5703 -1.0991  0.8614
  804HOH     H2 2430   3.224   3.019   0.587 -0.6442  0.8077  0.4861
  805HOH      O 2431   2.593   1.479   3.372  0.7463 -0.2834  0.0189
  805HOH     H1 2432   2.565   1.409   3.313  1.3900 -0.9181  0.4351
  805HOH     H2 2433   2.567   1.449   3.459  0.4365  0.3182  0.1453
  806HOH      O 2434   2.544   2.522   3.327  0.2830 -0.2059  0.0635
  806HOH     H1 2435   2.502   2.482   3.403 -0.8251  0.3238 -0.2413
  806HOH     H2 2436   2.591   2.597   3.362  1.6059 -1.1522  0.5017
  807HOH      O 2437   0.381   3.258   3.915  0.7281  0.3605 -0.0020
  807HOH     H1 2438   0.369   3.229   3.824  0.4725  0.4837 -0.0085
  807HOH     H2 2439   0.476   3.261   3.927  0.7625  0.2270 -0.2278
  808HOH      O 2440   1.961   1.292   3.330  0.0979  0.5823  0.4688
  808HOH     H1 2441   1.940   1.199   3.327  0.1755  0.5739 -0.4405
  808HOH     H2 2442   1.887   1.332   3.375 -0.3525  0.1803  0.1065
  809HOH      O 2443   4.178   3.270   0.809  0.1549 -0.1885 -0.0011
  809HOH     H1 2444   4.167   3.240   0.899  0.8162  0.8700  0.4686
  809HOH     H2 2445   4.260   3.320   0.810  0.4354 -0.5399 -1.3069
  810HOH      O 2446   2.213   3.054   2.743 -0.5101  0.0854 -0.1304
  810HOH     H1 2447   2.214   2.971   2.694 -0.3020  0.9581 -1.7415
  810HOH     H2 2448   2.243   3.119   2.679  0.7505  1.2226  1.4620
  811HOH      O 2449   1.981   0.888   3.753 -0.3649  0.1150  0.4925
  811HOH     H1 2450   1.938   0.973   3.763 -0.3901  0.0955  0.5546
  811HOH     H2 2451   2.062   0.907   3.706 -1.3229 -0.0856 -1.4504
  812HOH      O 2452   1.967   0.441   3.936 -0.3847 -0.0213 -0.8144
  812HOH     H1 2453   1.928   0.528   3.942 -0.3445 -0.0548  0.6896
  812HOH     H2 2454   1.922   0.389   4.002  1.7898 -0.1742  0.7750
  813HOH      O 2455   2.139   3.513   2.738 -0.1832  0.0190 -0.5000
  813HOH     H1 2456   2.196   3.502   2.662 -0.2830 -0.9779 -0.4631
  813HOH     H2 2457   2.088   3.432   2.740 -0.8975  0.4705  0.0444
  814HOH      O 2458   3.886   3.059   2.176 -0.2768 -0.5763 -0.2524
  814HOH     H1 2459   3.901   3.128   2.112  0.2223 -0.9670 -0.5769
  814HOH     H2 2460   3.949   2.990   2.152 -0.8364 -1.1897 -0.0161
  815HOH      O 2461   3.048   2.912   3.345  0.2342  0.2823  0.1921
  815HOH     H1 2462   2.971   2.950   3.302  0.1442  1.8853  1.5522
  815HOH     H2 2463   3.115   2.980   3.338  0.9459 -0.3612  0.5609
  816HOH      O 2464   1.015   0.686   1.527  0.1398  0.1054  0.1762
  816HOH     H1 2465   1.101   0.647   1.509  0.2333  0.4026 -0.0230
  816HOH     H2 2466   0.954   0.612   1.520  0.3277 -0.0277 -0.1046
  817HOH      O 2467   0.705   0.469   2.546 -0.0793  0.3292  0.2619
  817HOH     H1 2468   0.637   0.463   2.480  0.2933  0.0239 -0.1091
  817HOH     H2 2469   0.665   0.431   2.625 -0.0278 -0.8060 -0.2219
  818HOH      O 2470   3.207   2.647   1.471  0.4787 -0.5224  0.0412
  818HOH     H1 2471   3.157   2.571   1.441  1.4352 -1.6308  1.0061
  818HOH     H2 2472   3.146   2.696   1.525  0.0896 -1.2076  0.2547
  819HOH      O 2473   3.902   3.548   0.969 -0.3095 -0.5235  0.8772
  819HOH     H1 2474   3.943   3.472   1.010 -0.1126 -0.1449  1.3929
  819HOH     H2 2475   3.952   3.623   1.001  0.2716 -0.2348 -0.5265
  820HOH      O 2476   1.725   2.518   3.987  0.6182  0.3685 -0.0754
  820HOH     H1 2477   1.818   2.504   4.005  0.9088  0.4450 -1.3145
  820HOH     H2 2478   1.711   2.478   3.900 -0.4205  0.6792 -0.0798
  821HOH      O 2479   1.345   1.531   3.395  0.3350  0.5190 -0.4121
  821HOH     H1 2480   1.381   1.462   3.339  0.4275  0.7882 -0.6887
  821HOH     H2 2481   1.370   1.613   3.352 -0.0356  0.7217 -0.2513
  822HOH      O 2482   2.884   1.813   4.093 -0.4582 -0.5370 -0.7058
  822HOH     H1 2483   2.918   1.748   4.154  0.2095  0.1911 -0.2538
  822HOH     H2 2484   2.927   1.793   4.010 -0.5788 -0.9150 -0.6812
  823HOH      O 2485   0.094   3.671   1.266  0.0373  0.1015 -0.2761
  823HOH     H1 2486   0.018   3.696   1.213 -0.9304  0.4439  1.1475
  823HOH     H2 2487   0.141   3.753   1.281 -0.7390  0.3877  0.8534
  824HOH      O 2488   4.188   3.744   3.997 -0.1574 -0.1417  0.2534
  824HOH     H1 2489   4.185   3.730   4.091  0.1609  0.9901  0.4587
  824HOH     H2 2490   4.099   3.728   3.967 -0.3087 -0.3075  0.7711
  825HOH      O 2491   0.434   4.017   3.055  0.4961 -0.1560 -0.4353
  825HOH     H1 2492   0.457   4.102   3.018  0.2063  0.6676  1.0903
  825HOH     H2 2493   0.444   4.028   3.150  0.6421 -1.9031 -0.1640
  826HOH      O 2494   3.752   1.790   1.272 -0.0250 -0.1456 -0.0641
  826HOH     H1 2495   3.799   1.810   1.353  0.8167 -1.6498 -0.1208
  826HOH     H2 2496   3.683   1.857   1.268 -0.1380 -0.0202  1.9032
  827HOH      O 2497   1.838   2.867   2.925 -0.2638  0.4675  0.0813
  827HOH     H1 2498   1.833   2.772   2.917 -1.1086  0.5462 -0.6097
  827HOH     H2 2499   1.924   2.883   2.963  0.3118 -0.5294 -0.6988
  828HOH      O 2500   3.319   3.951   0.998  0.0081 -0.0619 -0.4270
  828HOH     H1 2501   3.347   3.872   0.952 -0.3947  0.0727 -0.9222
  828HOH     H2 2502   3.223   3.949   0.992 -0.0874 -0.1753  0.6458
  829HOH      O 2503   2.452   1.927   3.808  0.2442  0.2882  0.5982
  829HOH     H1 2504   2.500   1.943   3.726 -0.2182  0.1819  0.3025
  829HOH     H2 2505   2.513   1.875   3.861  0.1647 -0.5481 -0.0916
  830HOH      O 2506   3.880   2.340   3.367  0.4791  0.1747 -0.1589
  830HOH     H1 2507   3.930   2.350   3.286  1.8063 -1.0246  0.4116
  830HOH     H2 2508   3.911   2.412   3.422  1.3864 -0.3328  0.0483
  831HOH      O 2509   1.617   1.678   4.143  0.6598 -0.1485 -0.0221
  831HOH     H1 2510   1.710   1.677   4.120  0.3584 -0.0889 -1.4174
  831HOH     H2 2511   1.602   1.766   4.178  1.1419 -0.2048  0.3413
  832HOH      O 2512   0.382   4.141   3.547  0.2880 -0.2700  0.1644
  832HOH     H1 2513   0.386   4.080   3.621 -0.1413 -1.5137 -0.7591
  832HOH     H2 2514   0.294   4.128   3.510  0.4583  0.3684 -0.5167
  833HOH      O 2515   3.131   3.098   4.213 -0.1842 -0.0620 -0.2090
  833HOH     H1 2516   3.090   3.120   4.297  1.6122 -0.6253  0.9389
  833HOH     H2 2517   3.179   3.177   4.188 -0.0945 -0.1454 -0.3013
  834HOH      O 2518   1.102   2.372   0.113 -0.3221  0.3577 -0.1182
  834HOH     H1 2519   1.101   2.391   0.207  0.3162 -0.1689  0.0144
  834HOH     H2 2520   1.123   2.455   0.071  0.3326  0.4131  0.2840
  835HOH      O 2521   0.374   0.371   3.837  0.7193 -0.3598  0.7155
  835HOH     H1 2522   0.340   0.288   3.803 -1.2649 -0.0628  1.7031
  835HOH     H2 2523   0.340   0.376   3.926  0.9615  1.4190  0.7737
  836HOH      O 2524   4.091   0.958   0.283 -0.3885 -0.1804 -0.8343
  836HOH     H1 2525   4.074   0.928   0.193  0.1862 -1.3193 -0.6021
  836HOH     H2 2526   4.174   1.005   0.278 -0.6591  0.2908 -0.9898
  837HOH      O 2527   3.907   1.060   0.522 -0.3863  0.3088  0.4963
  837HOH     H1 2528   3.961   1.134   0.549 -0.3718  0.6940 -0.5159
  837HOH     H2 2529   3.959   0.983   0.544  0.0878  0.6388  0.5548
  838HOH      O 2530   1.892   4.095   3.887 -0.8615 -0.4743 -0.3019
  838HOH     H1 2531   1.825   4.160   3.866 -1.0369 -0.9244 -1.2386
  838HOH     H2 2532   1.843   4.014   3.903 -0.6563 -0.3823  1.0029
  839HOH      O 2533   2.719   1.704   2.687 -0.6239 -0.1935 -0.3018
  839HOH     H1 2534   2.686   1.707   2.777 -0.6992  0.0773 -0.3346
  839HOH     H2 2535   2.802   1.658   2.692 -0.2450  0.4971  0.0325
  840HOH      O 2536   0.342   2.845   1.078  0.0137 -0.1021  0.7880
  840HOH     H1 2537   0.368   2.760   1.042 -0.5452 -0.4473  1.1643
  840HOH     H2 2538   0.265   2.826   1.131 -0.7015  0.7835  0.1341
  841HOH      O 2539   0.187   3.428   0.010  0.0449 -0.1420  0.3396
  841HOH     H1 2540   0.125   3.439  -0.062  1.0812  0.4545 -0.5145
  841HOH     H2 2541   0.150   3.480   0.082 -0.3497  0.3655 -0.2169
  842HOH      O 2542   2.651   4.222   3.153 -0.2532 -0.6996 -0.8668
  842HOH     H1 2543   2.678   4.295   3.099  0.1257  0.1925  0.4224
  842HOH     H2 2544   2.733   4.179   3.178 -0.3801 -0.8133 -0.6334
  843HOH      O 2545   3.048   0.538   3.831 -0.6571 -0.5858 -0.7059
  843HOH     H1 2546   3.044   0.477   3.905 -0.4012 -0.7610 -0.8320
  843HOH     H2 2547   3.016   0.621   3.866  0.6074 -0.3218 -0.0403
  844HOH      O 2548   0.125   0.615   3.345  0.2069  0.1145 -0.3352
  844HOH     H1 2549   0.188   0.636   3.277  1.2252 -0.4068  0.3956
  844HOH     H2 2550   0.163   0.541   3.392 -1.3868 -0.8621 -0.4132
  845HOH      O 2551   0.984   1.238   1.807 -0.5596 -0.0314  0.3325
  845HOH     H1 2552   1.026   1.209   1.726 -0.0640 -0.1205  0.6155
  845HOH     H2 2553   0.891   1.244   1.785 -0.3289  0.8713 -0.5127
  846HOH      O 2554   3.221   1.544   0.971 -0.1118 -0.5026 -0.5048
  846HOH     H1 2555   3.154   1.604   0.938 -0.8866 -0.7816  0.4561
  846HOH     H2 2556   3.171   1.471   1.008  0.6919 -0.5280  0.6246
  847HOH      O 2557   2.760   3.226   3.767 -0.5427  1.0900  0.0139
  847HOH     H1 2558   2.728   3.147   3.723  0.2646  0.7100  0.0657
  847HOH     H2 2559   2.690   3.250   3.827 -0.6882  0.2376  0.2089
  848HOH      O 2560   3.242   2.032   3.639  0.1885  0.4063  0.6275
  848HOH     H1 2561   3.168   2.058   3.585  0.2854 -0.3125  0.1239
  848HOH     H2 2562   3.203   1.993   3.717  0.0071 -0.3737  0.1684
  849HOH      O 2563   2.071   1.935   1.076 -0.0415 -0.1862 -0.1196
  849HOH     H1 2564   2.081   1.843   1.099  0.6812 -0.0103  0.3285
  849HOH     H2 2565   2.019   1.972   1.148  1.5688  0.1998  0.9491
  850HOH      O 2566   3.277   3.593   1.021  0.2565 -1.1121  0.5497
  850HOH     H1 2567   3.227   3.626   0.946  0.9355 -0.7206  0.2401
  850HOH     H2 2568   3.303   3.504   0.995  0.0754 -1.1604  0.5337
  851HOH      O 2569   3.970   2.024   0.671  0.1423  0.7137 -0.3048
  851HOH     H1 2570   3.984   1.948   0.615 -0.1013  0.0696  0.4680
  851HOH     H2 2571   3.960   2.097   0.610  1.0498  0.2606 -1.0601
  852HOH      O 2572   3.591   3.479   1.586  0.6154 -0.1846  0.9089
  852HOH     H1 2573   3.519   3.542   1.582  0.8540  0.1112  1.1656
  852HOH     H2 2574   3.553   3.404   1.632  0.1702 -0.4638  0.1250
  853HOH      O 2575   0.186   3.519   3.021 -0.0659 -0.0306  0.5710
  853HOH     H1 2576   0.096   3.486   3.031 -0.2249  0.4447  0.7389
  853HOH     H2 2577   0.213   3.486   2.935  0.1848 -1.5106  1.1573
  854HOH      O 2578   2.906   1.193   2.530  0.2964 -0.6786 -0.3846
  854HOH     H1 2579   2.958   1.122   2.492  0.0779 -0.5144 -1.0240
  854HOH     H2 2580   2.870   1.239   2.454  0.0458 -0.1736  0.0282
  855HOH      O 2581   1.868   0.878   0.158  0.0156  0.1284 -0.1298
  855HOH     H1 2582   1.850   0.859   0.066  0.9149  0.2082 -0.3463
  855HOH     H2 2583   1.853   0.795   0.203 -0.2794  0.0471 -0.3716
  856HOH      O 2584   2.432   0.008   2.200 -0.1921 -0.2128 -0.1635
  856HOH     H1 2585   2.499  -0.032   2.256  0.9822  0.5575 -0.9072
  856HOH     H2 2586   2.393   0.076   2.255 -0.2317 -0.5484  0.2310
  857HOH      O 2587   0.493   1.479   1.509 -0.4736 -0.1610  0.6179
  857HOH     H1 2588   0.488   1.457   1.416 -0.3770  0.2965  0.5025
  857HOH     H2 2589   0.478   1.573   1.513  1.2335  0.1600  0.8892
  858HOH      O 2590   3.387   2.022   1.997 -0.2389  0.0352  0.5299
  858HOH     H1 2591   3.308   1.978   1.966  0.3212 -1.0205  0.5278
  858HOH     H2 2592   3.457   1.958   1.986  0.6849  1.0128  0.3050
  859HOH      O 2593   1.796   0.119   1.785  0.1811  0.6451  0.6491
  859HOH     H1 2594   1.788   0.084   1.873 -0.3472 -0.1226  0.3099
  859HOH     H2 2595   1.857   0.060   1.741  0.7362  1.2366  0.5842
  860HOH      O 2596   1.929   0.825   2.911 -0.4561  0.1914  0.8666
  860HOH     H1 2597   1.927   0.911   2.869 -0.3120 -0.5061 -0.7039
  860HOH     H2 2598   1.987   0.837   2.986  1.7043  0.9335 -0.7127
  861HOH      O 2599   4.113   4.246   3.918 -0.4011 -0.0724  1.1598
  861HOH     H1 2600   4.104   4.159   3.878  0.9823  0.5775 -0.8489
  861HOH     H2 2601   4.060   4.303   3.863  0.1282  0.6207  1.3420
  862HOH      O 2602   2.049   1.747   3.004  0.6596 -0.4201 -0.4495
  862HOH     H1 2603   2.066   1.756   3.098  0.2290 -0.4339 -0.3693
  862HOH     H2 2604   2.043   1.653   2.990 -0.0551 -0.4026 -0.3422
  863HOH      O 2605   2.901   2.540   2.644 -0.0239 -0.2467  0.0026
  863HOH     H1 2606   2.805   2.542   2.641 -0.0166 -0.3074 -0.2673
  863HOH     H2 2607   2.922   2.574   2.731 -0.2399  1.2784 -0.4776
  864HOH      O 2608   0.464   2.236   3.104  0.0891  0.2286  0.1065
  864HOH     H1 2609   0.552   2.206   3.129  0.1626  0.4898  0.1643
  864HOH     H2 2610   0.413   2.231   3.184  0.4254  1.4406  0.4355
  865HOH      O 2611   3.161   2.299   0.224 -0.3240 -0.4519 -0.0037
  865HOH     H1 2612   3.190   2.339   0.142 -0.6822 -1.2979 -0.5826
  865HOH     H2 2613   3.115   2.369   0.271  0.2714  0.1642 -0.3177
  866HOH      O 2614   3.929   0.735   0.950  0.3654 -0.4180  0.4815
  866HOH     H1 2615   3.852   0.682   0.971  0.4920 -0.8117 -0.0018
  866HOH     H2 2616   3.928   0.805   1.015  0.0005 -0.8183  0.9289
  867HOH      O 2617   1.342   1.531   2.156  0.2409 -0.5148  0.0134
  867HOH     H1 2618   1.253   1.560   2.136  0.4173 -0.0720 -0.1531
  867HOH     H2 2619   1.331   1.449   2.203 -0.2523 -0.5148 -0.0990
  868HOH      O 2620   0.619   2.384   2.459 -0.0072 -0.1782 -0.7045
  868HOH     H1 2621   0.667   2.343   2.531  0.3173  0.0583 -0.7830
  868HOH     H2 2622   0.593   2.311   2.403 -0.1694 -0.3536 -0.4065
  869HOH      O 2623   0.681   3.875   0.448 -0.2208  0.4312 -0.1384
  869HOH     H1 2624   0.657   3.793   0.492 -0.2130 -0.2047 -1.2341
  869HOH     H2 2625   0.605   3.932   0.460 -0.2181  0.2858  0.6633
  870HOH      O 2626   3.314   4.182   2.858  0.2989 -0.2500 -0.4425
  870HOH     H1 2627   3.376   4.252   2.874  0.3179  0.0270 -1.5686
  870HOH     H2 2628   3.368   4.109   2.826  0.0648  0.1100 -1.7763
  871HOH      O 2629   3.975   1.535   2.685 -0.1214 -0.2865 -0.2548
  871HOH     H1 2630   3.941   1.614   2.643  1.7077  0.2597 -0.9309
  871HOH     H2 2631   3.932   1.463   2.639 -1.2385  0.2800 -0.1684
  872HOH      O 2632   1.898   3.359   1.372  0.6024  0.0287  0.2276
  872HOH     H1 2633   1.921   3.354   1.465  0.0184  1.4863  0.4993
  872HOH     H2 2634   1.803   3.351   1.370  0.5743  0.4020 -0.2026
  873HOH      O 2635   2.319   0.399   0.829 -0.4092 -0.0264  0.0632
  873HOH     H1 2636   2.310   0.341   0.753 -2.3302 -0.0665  0.2105
  873HOH     H2 2637   2.274   0.352   0.899  0.2527  0.5519  0.9052
  874HOH      O 2638   3.903   4.146   4.147 -0.0486  0.4875 -0.6441
  874HOH     H1 2639   3.848   4.170   4.221  0.2947  0.6362 -0.4334
  874HOH     H2 2640   3.971   4.213   4.145  0.7252 -0.2523 -0.2664
  875HOH      O 2641   2.363   2.934   4.041 -0.3078 -0.1318 -0.3461
  875HOH     H1 2642   2.428   2.864   4.037 -0.7130 -0.4922 -0.8036
  875HOH     H2 2643   2.286   2.892   4.079  0.3584  0.8222  2.6440
  876HOH      O 2644   1.369   1.649   0.947 -0.1186  0.0891 -0.5287
  876HOH     H1 2645   1.398   1.638   0.856  0.3443 -0.9722 -0.2849
  876HOH     H2 2646   1.361   1.559   0.980  1.3606  0.4158  0.9742
  877HOH      O 2647   2.545   0.944   0.156 -0.1546  0.2846 -0.3110
  877HOH     H1 2648   2.574   1.033   0.177  0.5931  0.0058 -0.0865
  877HOH     H2 2649   2.613   0.888   0.193 -0.0945 -0.3431 -1.2922
  878HOH      O 2650   1.027   3.197   1.653 -0.5205  0.8001  0.5148
  878HOH     H1 2651   1.071   3.256   1.592 -0.1218 -0.6835 -0.7697
  878HOH     H2 2652   1.092   3.180   1.721 -0.4912  1.4636  0.6685
  879HOH      O 2653   4.105   1.117   4.137  0.6822 -0.2773  0.4908
  879HOH     H1 2654   4.192   1.076   4.142  0.2904 -1.2533 -0.2326
  879HOH     H2 2655   4.095   1.141   4.045 -0.0472 -0.7398  0.4371
  880HOH      O 2656   0.619   0.543   1.052 -0.2636 -0.2650 -0.5345
  880HOH     H1 2657   0.616   0.586   0.967  0.5047  1.9584  0.4169
  880HOH     H2 2658   0.540   0.573   1.097  0.3123  0.2558  0.1762
  881HOH      O 2659   2.400   0.059   3.218 -0.2558  0.0762 -0.0130
  881HOH     H1 2660   2.476   0.028   3.170 -0.3694  0.9692 -0.8358
  881HOH     H2 2661   2.417   0.035   3.309  0.6997 -0.3058 -0.2688
  882HOH      O 2662   1.372   2.947   1.009 -0.2866 -0.3119 -0.2293
  882HOH     H1 2663   1.399   2.924   1.098 -0.0676  0.2843 -0.1299
  882HOH     H2 2664   1.424   2.889   0.953 -0.3458 -0.6164  0.0254
  883HOH      O 2665   0.916   2.002   2.405  0.3047 -0.8489 -0.5226
  883HOH     H1 2666   0.829   2.008   2.366 -0.3929  0.1562  0.9829
  883HOH     H2 2667   0.963   2.078   2.371  0.1132 -0.6380 -0.3239
  884HOH      O 2668   2.910   0.321   0.392  0.4653 -0.0662  0.0433
  884HOH     H1 2669   2.860   0.390   0.436  0.0528 -0.6646  0.5506
  884HOH     H2 2670   2.870   0.313   0.306  1.0363  0.8602 -0.3405
  885HOH      O 2671   3.567   2.188   1.019  0.0568  0.2270 -0.1674
  885HOH     H1 2672   3.620   2.250   0.968  0.8259 -0.7539 -0.6233
  885HOH     H2 2673   3.567   2.108   0.967  0.2734 -0.5985  1.0313
  886HOH      O 2674   1.130   3.198   3.881 -0.7312  0.2816 -0.0253
  886HOH     H1 2675   1.190   3.173   3.952 -0.5017 -0.9790 -0.6107
  886HOH     H2 2676   1.168   3.278   3.844 -0.3197  0.4091  0.6386
  887HOH      O 2677   3.955   1.787   2.489  0.1532 -0.2171  0.0551
  887HOH     H1 2678   4.037   1.837   2.493 -0.4218  0.7895  0.0311
  887HOH     H2 2679   3.889   1.846   2.525 -0.6848 -0.7330 -0.5569
  888HOH      O 2680   0.546   1.451   3.005  0.0565  0.4616 -0.0923
  888HOH     H1 2681   0.597   1.443   2.924  0.8918  0.5221  0.4092
  888HOH     H2 2682   0.589   1.522   3.053 -0.0687  0.0419  0.6591
  889HOH      O 2683   3.984   1.668   2.106 -0.5405 -0.3613  0.6156
  889HOH     H1 2684   3.979   1.755   2.147 -0.2951  0.2769 -0.6272
  889HOH     H2 2685   3.992   1.686   2.013 -0.8538 -1.7480  0.2851
  890HOH      O 2686   3.111   0.640   1.058 -0.1884 -0.1954  0.0088
  890HOH     H1 2687   3.037   0.628   1.000 -1.3038 -0.8881  1.4421
  890HOH     H2 2688   3.106   0.732   1.085 -0.7049 -0.2991  0.2894
  891HOH      O 2689   0.155   3.515   1.584  0.2516  0.3958  0.0625
  891HOH     H1 2690   0.059   3.524   1.583  0.2370  0.2280 -0.0656
  891HOH     H2 2691   0.187   3.600   1.553  0.1099  0.0320 -1.2007
  892HOH      O 2692   2.268   3.517   0.841  0.1733  0.2214 -0.7919
  892HOH     H1 2693   2.217   3.501   0.921 -0.1108  1.4434 -0.6918
  892HOH     H2 2694   2.355   3.484   0.862  0.1272  0.5849  0.0684
  893HOH      O 2695   1.157   0.294   4.038 -0.1897 -0.3076 -0.1563
  893HOH     H1 2696   1.204   0.377   4.049 -1.0560  0.3757 -1.2284
  893HOH     H2 2697   1.220   0.236   3.995  0.3692 -0.1783  0.4560
  894HOH      O 2698   1.692   1.361   3.734 -0.2814 -0.3828 -0.0795
  894HOH     H1 2699   1.780   1.393   3.755 -0.7801  0.7255  0.4817
  894HOH     H2 2700   1.633   1.413   3.788 -1.4366  0.2574 -1.7719
  895HOH      O 2701   3.408   2.592   3.863 -0.2591  0.0721 -0.2390
  895HOH     H1 2702   3.477   2.526   3.847 -0.5706 -0.4521  0.4753
  895HOH     H2 2703   3.456   2.672   3.882  0.1435  0.4313 -2.3171
  896HOH      O 2704   2.228   1.084   2.511 -0.3574 -0.0565 -0.1614
  896HOH     H1 2705   2.211   1.159   2.454 -0.9257 -0.2160 -0.2126
  896HOH     H2 2706   2.158   1.088   2.577 -1.4006 -1.4353 -1.0839
  897HOH      O 2707   3.857   3.747   1.197  0.0122 -0.9154 -0.3437
  897HOH     H1 2708   3.920   3.791   1.139 -0.0322 -0.0865  0.2113
  897HOH     H2 2709   3.781   3.805   1.199  0.6630  0.0398  1.8830
  898HOH      O 2710   1.827   2.454   1.057 -0.2457 -0.3003 -0.2915
  898HOH     H1 2711   1.895   2.403   1.101  0.5337 -0.0576 -1.1630
  898HOH     H2 2712   1.812   2.409   0.974  0.7270  1.0151 -1.2536
  899HOH      O 2713   2.838   3.965   2.564  0.1656 -0.0635 -0.4037
  899HOH     H1 2714   2.803   4.025   2.629 -0.0775 -0.3382 -0.2742
  899HOH     H2 2715   2.899   4.017   2.512 -0.4826  0.4412 -0.6778
  900HOH      O 2716   0.610   3.863   1.444 -0.7856  0.2502  0.3440
  900HOH     H1 2717   0.670   3.907   1.504 -1.1419  0.0640  0.8535
  900HOH     H2 2718   0.590   3.928   1.377  0.1706  0.2346  0.0176
  901HOH      O 2719   2.087   0.824   1.855  0.4536  0.0497 -0.3916
  901HOH     H1 2720   2.114   0.767   1.927  0.7627 -0.5615 -0.9727
  901HOH     H2 2721   2.133   0.790   1.779  1.3041  1.5716 -0.6383
  902HOH      O 2722   0.963   2.700   2.423  0.1736  0.0986 -0.6603
  902HOH     H1 2723   0.939   2.714   2.514  0.2674 -0.2853 -0.5755
  902HOH     H2 2724   1.032   2.764   2.407  0.4654 -0.1276 -0.3318
  903HOH      O 2725   0.764   3.795   3.290 -0.7432  0.6253 -0.1362
  903HOH     H1 2726   0.791   3.885   3.269 -0.8318  0.3554 -1.6279
  903HOH     H2 2727   0.846   3.747   3.295 -0.6864  0.7875  0.8086
  904HOH      O 2728   2.267   0.760   1.325 -0.1775  0.3736 -0.5119
  904HOH     H1 2729   2.179   0.726   1.307 -0.1718  0.6880 -1.2380
  904HOH     H2 2730   2.311   0.690   1.372 -1.2496  0.7297  1.1996
  905HOH      O 2731   1.672   4.052   2.597  0.1711 -0.2542  0.5220
  905HOH     H1 2732   1.682   4.064   2.503 -0.7596 -0.5034  0.3697
  905HOH     H2 2733   1.759   4.069   2.633  0.6654 -0.6294 -0.4255
  906HOH      O 2734   0.126   1.122   0.584 -0.0014 -0.6294  0.0880
  906HOH     H1 2735   0.095   1.122   0.493 -0.0418 -0.6105  0.1018
  906HOH     H2 2736   0.088   1.043   0.623  0.1942 -0.7568  0.0280
  907HOH      O 2737   3.686   2.626   1.858 -0.5573 -0.1381  0.1345
  907HOH     H1 2738   3.670   2.679   1.780  0.5080 -0.2401 -0.1924
  907HOH     H2 2739   3.638   2.544   1.842  0.9431 -0.8720 -1.2833
  908HOH      O 2740   2.265   2.593   3.175 -0.0422  0.0862  0.2574
  908HOH     H1 2741   2.349   2.590   3.220 -0.6476 -0.2063  1.4667
  908HOH     H2 2742   2.209   2.533   3.225 -1.0135  0.3977 -0.3964
  909HOH      O 2743   3.291   2.397   3.458  0.6109 -0.0290 -0.0739
  909HOH     H1 2744   3.370   2.349   3.433  0.1533 -1.1696  0.5211
  909HOH     H2 2745   3.240   2.402   3.378 -0.5326 -3.0245  0.2176
  910HOH      O 2746   3.070   0.425   1.607  0.3478 -0.3526 -0.6376
  910HOH     H1 2747   3.087   0.358   1.673 -0.5472  0.3501  0.3780
  910HOH     H2 2748   2.986   0.462   1.632  0.8986  1.3052 -0.9787
  911HOH      O 2749   1.449   1.143   0.115  0.2096 -0.4401 -0.0409
  911HOH     H1 2750   1.383   1.108   0.056  0.1979 -0.3535 -0.0794
  911HOH     H2 2751   1.488   1.217   0.067  0.2182 -0.3860  0.0481
  912HOH      O 2752   1.925   0.851   3.353  0.3528 -0.2760  0.5765
  912HOH     H1 2753   1.996   0.894   3.402  0.1783  0.0625  0.5429
  912HOH     H2 2754   1.967   0.778   3.308  0.7478  0.1026  0.3119
  913HOH      O 2755   3.596   3.673   0.578  0.5164  0.3739 -0.0987
  913HOH     H1 2756   3.644   3.667   0.496  0.1346 -0.2245 -0.2967
  913HOH     H2 2757   3.632   3.602   0.632  0.8351  0.8261  0.2929
  914HOH      O 2758   2.573   4.240   2.614 -0.0185 -0.7022  0.0669
  914HOH     H1 2759   2.485   4.278   2.616  0.0426 -0.5489 -0.0944
  914HOH     H2 2760   2.584   4.210   2.524 -0.0951 -1.1782  0.2127
  915HOH      O 2761   0.656   3.296   4.000 -0.0440  0.0374 -0.6771
  915HOH     H1 2762   0.751   3.306   3.992  0.0404  0.1156  0.2266
  915HOH     H2 2763   0.628   3.372   4.050 -0.4083 -0.5476  0.0498
  916HOH      O 2764   2.157   2.385   3.330 -0.3686 -0.2280  0.2564
  916HOH     H1 2765   2.156   2.443   3.406  1.1052  0.0952  0.1006
  916HOH     H2 2766   2.198   2.305   3.363  0.4893 -0.0048 -0.2023
  917HOH      O 2767   0.005   1.138   2.466 -0.6744 -0.5433  0.3054
  917HOH     H1 2768  -0.036   1.214   2.425  1.0616  0.8635  0.8794
  917HOH     H2 2769   0.042   1.088   2.394  0.0349  0.4222 -0.0461
  918HOH      O 2770   0.893   3.588   1.063  0.4605 -0.0665 -0.2040
  918HOH     H1 2771   0.979   3.583   1.021  1.2035  0.0554  1.1810
  918HOH     H2 2772   0.863   3.497   1.068 -0.1290 -0.0167 -1.8019
  919HOH      O 2773   1.455   2.635   1.939 -0.2402  0.1938 -0.3696
  919HOH     H1 2774   1.483   2.690   1.865 -1.1103  0.9775 -0.1603
  919HOH     H2 2775   1.489   2.679   2.016 -1.2524  0.6836 -0.1743
  920HOH      O 2776   2.919   0.858   2.249  0.2215  0.1903 -0.6504
  920HOH     H1 2777   2.930   0.765   2.227 -0.3493 -0.0488 -0.0120
  920HOH     H2 2778   2.922   0.903   2.164 -0.4448 -0.5228 -1.0893
  921HOH      O 2779   4.233   1.699   3.894 -0.0283  0.0331  0.1411
  921HOH     H1 2780   4.218   1.779   3.945 -0.3962  0.4823 -0.6399
  921HOH     H2 2781   4.212   1.723   3.804 -0.0004 -0.9107 -0.1420
  922HOH      O 2782   1.238   3.203   1.257  0.0894 -0.2886  0.3500
  922HOH     H1 2783   1.198   3.120   1.231 -0.5308 -0.0925  0.6393
  922HOH     H2 2784   1.269   3.187   1.346 -0.8052  0.0223  0.7440
  923HOH      O 2785   1.677   0.359   3.455  0.7607 -0.0854 -0.0910
  923HOH     H1 2786   1.746   0.378   3.518  0.3982 -2.1928  1.1569
  923HOH     H2 2787   1.596   0.377   3.502  0.3615  1.3868 -1.1848
  924HOH      O 2788   3.270   0.709   2.784  1.0499  0.3255 -0.0643
  924HOH     H1 2789   3.239   0.671   2.866  0.9454 -0.0264 -0.2626
  924HOH     H2 2790   3.346   0.657   2.760  0.2403 -0.5396 -0.9266
  925HOH      O 2791   1.440   0.165   3.341  0.7875  0.5832 -0.0472
  925HOH     H1 2792   1.361   0.126   3.303  0.8359  0.4203  0.0158
  925HOH     H2 2793   1.465   0.235   3.281  0.0669  1.2591  0.3956
  926HOH      O 2794   1.060   3.490   4.188  0.1942  0.8968  0.1847
  926HOH     H1 2795   0.991   3.552   4.215 -0.5709  0.2454 -0.1920
  926HOH     H2 2796   1.082   3.443   4.268  0.0807  0.9932  0.2741
  927HOH      O 2797   1.508   0.218   0.902  0.7775  0.0422 -0.7068
  927HOH     H1 2798   1.474   0.134   0.930  0.6444  0.2348 -0.2727
  927HOH     H2 2799   1.584   0.234   0.958  0.6780  0.3025 -0.6429
  928HOH      O 2800   0.855   1.324   1.512  0.2830 -0.3665  0.7177
  928HOH     H1 2801   0.912   1.398   1.534  0.2678 -0.2982  0.5341
  928HOH     H2 2802   0.844   1.331   1.417  0.2183 -0.5593  0.7111
  929HOH      O 2803   2.154   1.512   1.813  0.2976 -0.0967 -0.2756
  929HOH     H1 2804   2.062   1.503   1.839  0.3065  0.4655 -0.0163
  929HOH     H2 2805   2.151   1.532   1.720  0.1091  0.6054 -0.1312
  930HOH      O 2806   0.774   2.480   3.277 -0.2905  0.3639 -0.6409
  930HOH     H1 2807   0.825   2.441   3.348  0.7839  1.8188 -0.5286
  930HOH     H2 2808   0.685   2.488   3.312 -0.4884 -1.4829 -0.5394
  931HOH      O 2809   1.464   1.166   3.412  0.6849 -0.4270 -0.8383
  931HOH     H1 2810   1.550   1.127   3.427 -0.0801 -2.5217 -1.1980
  931HOH     H2 2811   1.403   1.112   3.462 -0.4670  1.1932 -0.2907
  932HOH      O 2812   1.767   3.844   2.157  0.5576 -0.5845  0.2450
  932HOH     H1 2813   1.839   3.905   2.172 -0.5634  0.7102  0.7835
  932HOH     H2 2814   1.733   3.823   2.244  0.0800 -0.8960 -0.0032
  933HOH      O 2815   1.476   3.856   0.411  0.2883  0.2110 -0.0071
  933HOH     H1 2816   1.569   3.874   0.423  0.2411  0.7594 -0.4036
  933HOH     H2 2817   1.445   3.926   0.354 -0.1816 -0.4425 -0.5940
  934HOH      O 2818   0.149   1.748   0.335  0.2660 -0.1951  0.1324
  934HOH     H1 2819   0.211   1.809   0.295 -0.8694  0.8350 -0.1780
  934HOH     H2 2820   0.179   1.739   0.426 -0.4587  2.3678  0.7963
  935HOH      O 2821   2.986   1.338   2.759  0.4222  0.5930  0.1776
  935HOH     H1 2822   2.939   1.301   2.684  0.6814  0.3408  0.1375
  935HOH     H2 2823   2.929   1.321   2.834  0.2568  0.6629  0.0702
  936HOH      O 2824   4.156   0.321   0.481  0.1752 -0.1058 -0.2250
  936HOH     H1 2825   4.066   0.338   0.510  0.6506  0.0409  1.3297
  936HOH     H2 2826   4.203   0.401   0.501  0.8299 -0.4812 -0.2095
  937HOH      O 2827   2.602   3.910   0.498 -0.0774  0.0821  0.4069
  937HOH     H1 2828   2.544   3.986   0.508 -1.2586 -0.7337  0.2039
  937HOH     H2 2829   2.644   3.924   0.413 -2.1504 -0.5725 -0.8817
  938HOH      O 2830   3.638   1.296   3.860  0.2521 -0.2537 -0.3274
  938HOH     H1 2831   3.677   1.304   3.773  0.5816 -0.2304 -0.1816
  938HOH     H2 2832   3.543   1.301   3.845  0.3207  1.5416 -0.5051
  939HOH      O 2833   4.115   1.283   3.638  0.6051 -0.2790  0.0265
  939HOH     H1 2834   4.115   1.211   3.575 -0.1284 -0.7617  0.5492
  939HOH     H2 2835   4.132   1.361   3.586 -1.2521 -0.4758 -1.0182
  940HOH      O 2836   2.520   0.304   2.846 -0.2506 -0.6258  0.1725
  940HOH     H1 2837   2.455   0.342   2.786 -0.1302 -0.2315  0.2868
  940HOH     H2 2838   2.583   0.260   2.789 -0.1983 -0.3493  0.0126
  941HOH      O 2839   0.258   0.162   1.832  0.9237  0.0883 -0.2714
  941HOH     H1 2840   0.300   0.241   1.867  0.0350  0.0764  0.9553
  941HOH     H2 2841   0.175   0.194   1.797  0.6018 -0.2630  0.1454
  942HOH      O 2842   0.403   1.163   0.650  0.7565 -0.2611 -0.6148
  942HOH     H1 2843   0.449   1.247   0.643 -1.0755  1.1938  1.5841
  942HOH     H2 2844   0.320   1.178   0.603 -0.3303 -0.0274  1.1756
  943HOH      O 2845   2.478   1.932   2.131  0.1971 -0.5791  0.5639
  943HOH     H1 2846   2.418   1.880   2.078  0.5588  1.3873 -2.1724
  943HOH     H2 2847   2.559   1.880   2.134 -0.0999 -1.1020 -0.1486
  944HOH      O 2848   0.004   4.073   0.295  0.1958 -0.3620 -0.4675
  944HOH     H1 2849   0.008   4.003   0.361 -1.7937 -0.0679  0.0739
  944HOH     H2 2850   0.096   4.096   0.280  0.8035 -1.0324  1.5728
  945HOH      O 2851   2.269   0.128   2.452 -0.0872 -0.6784 -0.2057
  945HOH     H1 2852   2.334   0.194   2.428  0.2396 -1.4064 -1.4985
  945HOH     H2 2853   2.196   0.143   2.391 -0.4122 -0.9343  0.1137
  946HOH      O 2854   3.527   3.522   2.398  0.1909  0.1678 -0.1562
  946HOH     H1 2855   3.453   3.567   2.439  0.3100  0.3506 -0.1370
  946HOH     H2 2856   3.581   3.494   2.472 -0.4662 -1.0798 -0.0852
  947HOH      O 2857   2.958   3.930   2.865 -0.3242 -0.5438 -0.1239
  947HOH     H1 2858   3.052   3.920   2.848 -0.2039 -0.2258  0.3311
  947HOH     H2 2859   2.925   3.974   2.787  0.0085 -0.1597 -0.0557
  948HOH      O 2860   0.637   0.027   2.085 -0.2043  0.1011 -0.1688
  948HOH     H1 2861   0.564  -0.016   2.041 -0.6649  0.2825  0.3963
  948HOH     H2 2862   0.597   0.078   2.155  0.4836 -0.0042  0.3291
  949HOH      O 2863   4.023   1.652   3.336 -0.3390  0.1881 -0.0781
  949HOH     H1 2864   3.941   1.679   3.296 -0.2159  0.2879 -0.2660
  949HOH     H2 2865   4.070   1.604   3.268  0.3273  1.2505 -0.4332
  950HOH      O 2866   0.708   0.195   1.684 -0.0858 -0.6973  0.5924
  950HOH     H1 2867   0.715   0.100   1.693 -0.3808 -0.8107 -0.2150
  950HOH     H2 2868   0.754   0.215   1.603  0.1326 -0.1178  0.8422
  951HOH      O 2869   4.101   3.981   3.468 -0.6487 -0.3630  0.5578
  951HOH     H1 2870   4.037   4.050   3.483 -0.9074 -0.3508 -0.4563
  951HOH     H2 2871   4.059   3.922   3.405  0.0515 -0.7642  0.4415
  952HOH      O 2872   3.040   2.859   2.698 -0.6372  0.4585 -0.5791
  952HOH     H1 2873   3.110   2.921   2.675  0.3780 -0.6560 -0.7256
  952HOH     H2 2874   2.997   2.899   2.773  0.9537  0.6833  0.3069
  953HOH      O 2875   3.619   1.849   1.749 -0.2825  0.1332 -0.8136
  953HOH     H1 2876   3.529   1.836   1.778 -0.0494 -0.2090 -0.2112
  953HOH     H2 2877   3.638   1.775   1.691  0.1171 -0.7164  0.3437
  954HOH      O 2878   2.772   3.495   3.260 -0.0677 -0.2218 -0.2382
  954HOH     H1 2879   2.780   3.578   3.306  1.5847  0.2741 -1.2258
  954HOH     H2 2880   2.726   3.516   3.178 -0.2548 -0.4308 -0.1886
  955HOH      O 2881   0.483   1.786   0.409  0.4802  0.1430  0.1918
  955HOH     H1 2882   0.431   1.707   0.428  0.1955  0.3354  0.2262
  955HOH     H2 2883   0.440   1.855   0.459 -0.0557  0.5883 -0.8056
  956HOH      O 2884   4.090   2.730   1.391  0.2891 -0.1997 -0.7579
  956HOH     H1 2885   4.072   2.823   1.376 -0.1139 -0.0269  0.5970
  956HOH     H2 2886   4.023   2.684   1.341 -0.5039  0.3026 -0.1952
  957HOH      O 2887   4.001   0.273   3.709  0.1885  0.5444  0.0937
  957HOH     H1 2888   4.078   0.328   3.692  0.4932 -0.0045 -0.3818
  957HOH     H2 2889   3.927   0.333   3.700  0.5389  1.0044  0.1872
  958HOH      O 2890   2.093   2.175   2.924 -0.5681  0.1370 -0.4525
  958HOH     H1 2891   2.053   2.092   2.898 -0.1626 -0.1223 -0.2647
  958HOH     H2 2892   2.169   2.183   2.867 -0.6176  0.3936 -0.4828
  959HOH      O 2893   3.586   0.466   0.955 -0.0166  0.4508 -0.7430
  959HOH     H1 2894   3.517   0.503   1.010  0.2472 -0.0749 -0.0319
  959HOH     H2 2895   3.547   0.463   0.867 -0.9714  0.0263 -0.3368
  960HOH      O 2896   4.264   3.082   3.484  0.0807  0.1517 -0.0617
  960HOH     H1 2897   4.180   3.126   3.467  0.1791  0.0905 -0.7578
  960HOH     H2 2898   4.279   3.028   3.406 -0.0568 -1.1685  0.7719
  961HOH      O 2899   2.272   1.691   2.158  0.0104  0.2844  0.2050
  961HOH     H1 2900   2.313   1.684   2.072  0.2007  0.1738  0.3052
  961HOH     H2 2901   2.286   1.606   2.199 -0.7881  0.0536  0.0334
  962HOH      O 2902   2.479   3.891   1.611 -0.4847 -0.6033 -0.2128
  962HOH     H1 2903   2.424   3.948   1.557 -0.0823  0.0304  0.0260
  962HOH     H2 2904   2.559   3.942   1.626 -0.0921 -1.2511 -0.0236
  963HOH      O 2905   3.496   2.540   4.193 -0.0431 -0.1545 -0.2178
  963HOH     H1 2906   3.573   2.500   4.152  0.0256  0.0002 -0.2398
  963HOH     H2 2907   3.532   2.609   4.248 -0.2051  0.3031 -0.6730
  964HOH      O 2908   0.577   3.599   3.798  0.0927 -0.0124  0.9176
  964HOH     H1 2909   0.589   3.648   3.717  0.1921 -0.4841  0.6338
  964HOH     H2 2910   0.485   3.612   3.821  0.1684  0.4652  0.9624
  965HOH      O 2911   4.079   3.272   2.581 -1.0082  0.4163  0.2740
  965HOH     H1 2912   4.169   3.302   2.576 -0.5092 -0.9785  0.1230
  965HOH     H2 2913   4.043   3.289   2.494 -0.4341 -0.2643 -0.1166
  966HOH      O 2914   1.679   2.594   0.836 -0.4628 -0.0598 -0.2882
  966HOH     H1 2915   1.599   2.635   0.868 -0.6140 -0.2255 -0.4476
  966HOH     H2 2916   1.649   2.529   0.772 -0.3115 -1.0942  0.6207
  967HOH      O 2917   3.508   0.566   3.587 -0.2022  0.2947  0.4565
  967HOH     H1 2918   3.522   0.553   3.681 -0.0931 -0.0571  0.3969
  967HOH     H2 2919   3.589   0.607   3.556  1.1276 -2.2554  0.0103
  968HOH      O 2920   0.292   3.900   2.635 -0.2730 -0.5515  0.4513
  968HOH     H1 2921   0.268   3.916   2.543  0.9569 -0.1787  0.1539
  968HOH     H2 2922   0.296   3.805   2.642  0.1343 -0.5842 -0.0582
  969HOH      O 2923   0.684   3.811   2.445  0.0248 -0.3891 -0.0312
  969HOH     H1 2924   0.620   3.859   2.391 -0.5824 -0.9279  0.1783
  969HOH     H2 2925   0.688   3.724   2.406 -0.3319 -0.7486  0.6962
  970HOH      O 2926   2.775   3.782   0.659 -0.6564  0.5081 -0.2891
  970HOH     H1 2927   2.718   3.841   0.611 -0.9816 -0.2998 -0.9481
  970HOH     H2 2928   2.842   3.756   0.596 -0.7196 -0.0825 -0.1241
  971HOH      O 2929   0.901   2.209   3.712  0.3320  0.0765 -0.3220
  971HOH     H1 2930   0.952   2.218   3.793 -0.1889  1.2620 -0.0748
  971HOH     H2 2931   0.811   2.223   3.739  0.0858 -0.0598 -1.0372
  972HOH      O 2932   3.431   1.475   1.884  1.1621  0.3678  0.1563
  972HOH     H1 2933   3.426   1.429   1.800  0.6889 -0.0610  0.4129
  972HOH     H2 2934   3.380   1.421   1.945 -0.5205  1.8439  0.2107
  973HOH      O 2935   1.221   4.118   2.230 -0.2683  0.3601  0.3726
  973HOH     H1 2936   1.281   4.044   2.237  0.6812  0.9209 -0.9394
  973HOH     H2 2937   1.270   4.192   2.266 -0.5373  0.6552  0.1497
  974HOH      O 2938   2.546   3.116   1.346 -0.5488 -0.2653 -0.4161
  974HOH     H1 2939   2.502   3.150   1.424 -0.2875  0.3071 -0.5020
  974HOH     H2 2940   2.547   3.021   1.358 -0.4995 -0.1906  0.2848
  975HOH      O 2941   3.372   3.185   3.776 -0.2827 -0.0164  0.0097
  975HOH     H1 2942   3.436   3.136   3.725 -0.1709 -0.3534  0.4584
  975HOH     H2 2943   3.425   3.240   3.834 -0.4075  0.3621 -0.2315
  976HOH      O 2944   1.709   2.365   3.763 -0.0997  0.3211  0.0401
  976HOH     H1 2945   1.728   2.414   3.683 -0.0796  0.3574  0.0674
  976HOH     H2 2946   1.646   2.298   3.736  0.3540 -0.0458 -0.1324
  977HOH      O 2947   3.084   0.072   1.280  0.4430  0.5161 -0.1340
  977HOH     H1 2948   3.129   0.087   1.363  0.4915  1.1590 -0.2624
  977HOH     H2 2949   3.150   0.091   1.214  0.4448 -0.1343 -0.3252
  978HOH      O 2950   2.560   2.764   1.657 -0.0275 -0.6121 -0.2138
  978HOH     H1 2951   2.644   2.774   1.702 -0.0412 -0.3638 -0.2426
  978HOH     H2 2952   2.532   2.853   1.637 -1.0891 -0.5483  1.2326
  979HOH      O 2953   0.413   1.858   2.571 -0.5461  0.3812 -0.5594
  979HOH     H1 2954   0.496   1.847   2.616 -0.4361  0.9158 -0.6120
  979HOH     H2 2955   0.360   1.783   2.598  0.0668 -0.1575 -0.7991
  980HOH      O 2956   3.234   1.201   3.524 -0.3269  0.2942  0.1208
  980HOH     H1 2957   3.260   1.293   3.535  0.2858  0.2182 -0.5375
  980HOH     H2 2958   3.315   1.157   3.496 -0.8382 -0.2490 -0.5621
  981HOH      O 2959   2.608   0.736   3.808 -0.7182  0.3549  0.2105
  981HOH     H1 2960   2.667   0.736   3.733 -0.5563  0.1939  0.3392
  981HOH     H2 2961   2.569   0.824   3.807 -1.3833  0.0788 -0.5842
  982HOH      O 2962   3.162   2.350   2.758 -0.2091 -0.2187 -0.6060
  982HOH     H1 2963   3.255   2.334   2.741  0.2663  0.7788  0.7063
  982HOH     H2 2964   3.154   2.445   2.763 -1.0053 -0.3018  0.6308
  983HOH      O 2965   1.892   0.927   1.719  0.2663 -0.1287 -0.0802
  983HOH     H1 2966   1.903   0.879   1.637 -0.3795  0.3536 -0.4698
  983HOH     H2 2967   1.952   0.885   1.780  0.7376 -0.5231 -0.7892
  984HOH      O 2968   0.210   0.051   1.513 -0.5725  0.2277 -0.4696
  984HOH     H1 2969   0.127   0.051   1.562 -0.3863 -0.3201 -0.1374
  984HOH     H2 2970   0.205  -0.027   1.458  0.3768 -0.7616  0.7381
  985HOH      O 2971   3.214   3.737   2.353 -0.3665  0.4955  0.2547
  985HOH     H1 2972   3.164   3.744   2.434 -1.6682 -0.3949 -0.4101
  985HOH     H2 2973   3.192   3.816   2.304 -1.3886  0.0050 -0.1323
  986HOH      O 2974   1.381   2.859   0.155  0.6582  0.3440 -0.4594
  986HOH     H1 2975   1.443   2.832   0.088 -0.0290 -0.7028 -0.7262
  986HOH     H2 2976   1.306   2.799   0.145 -0.8331  2.0810 -0.7773
  987HOH      O 2977   2.678   1.485   2.157  0.6811 -0.2791  0.2616
  987HOH     H1 2978   2.699   1.575   2.184  0.4069  0.0215 -0.4670
  987HOH     H2 2979   2.700   1.483   2.064 -0.4860 -0.5733 -0.0423
  988HOH      O 2980   3.910   0.203   0.272 -0.5810  0.2205 -0.4815
  988HOH     H1 2981   3.871   0.201   0.359 -0.6769 -0.2018 -0.5275
  988HOH     H2 2982   3.935   0.294   0.259  0.6653  0.0781  0.5212
  989HOH      O 2983   1.026   1.820   2.583  0.0933  0.1363 -0.2359
  989HOH     H1 2984   0.992   1.885   2.521 -0.5502 -0.5330 -0.6112
  989HOH     H2 2985   1.051   1.746   2.528  1.6405  0.3472  0.0853
  990HOH      O 2986   2.337   3.792   2.195  0.2932 -0.1157  0.0031
  990HOH     H1 2987   2.358   3.707   2.157  1.5373  0.4084 -0.5847
  990HOH     H2 2988   2.302   3.843   2.122  1.3938  0.4597 -0.1620
  991HOH      O 2989   0.056   0.550   1.619 -0.2667  0.2993 -0.2909
  991HOH     H1 2990   0.150   0.539   1.632 -0.1228  1.4933 -0.1484
  991HOH     H2 2991   0.046   0.558   1.524 -0.4324 -1.1979 -0.4493
  992HOH      O 2992   0.872   2.500   1.089  0.0907  0.1230 -0.0582
  992HOH     H1 2993   0.954   2.499   1.138 -0.4736  0.4244  0.9416
  992HOH     H2 2994   0.846   2.408   1.083  0.5352  0.0142 -0.4750
  993HOH      O 2995   2.278   2.936   1.605  0.0944 -0.5557  0.5344
  993HOH     H1 2996   2.204   2.971   1.556  0.5009  1.0347  0.9427
  993HOH     H2 2997   2.245   2.855   1.645 -1.3263 -0.0509  0.4690
  994HOH      O 2998   2.118   1.869   2.012 -0.0785 -0.7284 -0.0177
  994HOH     H1 2999   2.162   1.795   2.054 -0.6026 -0.6165  0.7869
  994HOH     H2 3000   2.026   1.842   2.007 -0.3134 -0.0756  0.4589
  995HOH      O 3001   0.818   2.618   0.179 -0.4055  0.0379  0.1730
  995HOH     H1 3002   0.897   2.665   0.151 -0.4297 -0.2685 -0.4609
  995HOH     H2 3003   0.753   2.687   0.194 -0.5630  0.2207 -1.1346
  996HOH      O 3004   3.961   0.912   2.260  0.3015 -0.6886  0.9260
  996HOH     H1 3005   3.897   0.855   2.301 -0.3173 -0.9128 -0.2657
  996HOH     H2 3006   4.020   0.852   2.213 -0.0890 -0.3967  0.0287
  997HOH      O 3007   2.587   3.619   1.630 -0.1092 -0.1725 -0.5745
  997HOH     H1 3008   2.552   3.708   1.638 -0.6359 -0.3987 -0.3155
  997HOH     H2 3009   2.618   3.615   1.539  0.0370  0.3139 -0.5561
  998HOH      O 3010   1.961   1.522   1.272  0.3591  0.8275  0.5837
  998HOH     H1 3011   2.014   1.479   1.204  0.0636  0.7118  0.4223
  998HOH     H2 3012   1.963   1.461   1.346 -0.2532  0.4071  0.2731
  999HOH      O 3013   1.514   3.683   3.382  0.5534 -0.1260  0.3661
  999HOH     H1 3014   1.490   3.593   3.361 -0.7533  0.2207  0.1703
  999HOH     H2 3015   1.558   3.715   3.304 -0.2057 -0.2064 -0.1132
 1000HOH      O 3016   0.007   1.015   3.208  0.3135  0.6042 -0.4577
 1000HOH     H1 3017   0.070   0.955   3.249 -0.5110  0.2648  0.3816
 1000HOH     H2 3018  -0.030   0.966   3.135  1.3757  1.0072 -1.3341
 1001HOH      O 3019   1.032   0.603   3.290 -0.1005 -0.0451  0.1334
 1001HOH     H1 3020   1.057   0.591   3.198  1.2265  0.6553  0.3525
 1001HOH     H2 3021   1.098   0.553   3.339 -0.6006 -0.1509  0.7205
 1002HOH      O 3022   2.820   3.931   3.101 -0.2410  0.2232  0.7487
 1002HOH     H1 3023   2.869   3.921   3.020  0.1150  0.2088  0.9606
 1002HOH     H2 3024   2.828   3.846   3.144 -1.0088  0.0041  0.4893
 1003HOH      O 3025   0.757   1.518   2.520 -0.3784 -0.0640  0.1396
 1003HOH     H1 3026   0.731   1.543   2.431 -0.2679  0.4820  0.2504
 1003HOH     H2 3027   0.851   1.505   2.515 -0.2604  0.6533  0.3164
 1004HOH      O 3028   3.841   2.349   1.788  0.0735 -0.2277 -0.1595
 1004HOH     H1 3029   3.899   2.412   1.832 -0.1338 -0.5749  0.6548
 1004HOH     H2 3030   3.775   2.403   1.745  0.1420  0.1250  0.1683
 1005HOH      O 3031   2.543   3.027   3.759 -0.3609  0.4364 -0.5900
 1005HOH     H1 3032   2.476   3.086   3.794 -0.3567  0.6693 -0.9702
 1005HOH     H2 3033   2.499   2.942   3.751 -0.0955  0.0908  0.9291
 1006HOH      O 3034   0.863   3.166   0.015  0.2079  0.6019 -0.4225
 1006HOH     H1 3035   0.886   3.259   0.020  0.3630  0.5378  0.3092
 1006HOH     H2 3036   0.771   3.165  -0.012 -0.0385  1.0065  0.3422
 1007HOH      O 3037   0.151   0.326   4.088 -0.8247 -0.2893 -0.0304
 1007HOH     H1 3038   0.145   0.252   4.026 -0.5150 -0.4488  0.1263
 1007HOH     H2 3039   0.087   0.305   4.156  0.1932 -1.1349  0.7486
 1008HOH      O 3040   0.360   0.427   4.245 -0.1226 -0.0903  0.1796
 1008HOH     H1 3041   0.424   0.472   4.190  0.7848 -0.5043  0.8274
 1008HOH     H2 3042   0.280   0.425   4.193  0.1678  1.1024 -0.3760
 1009HOH      O 3043   0.994   2.540   4.076  0.4631  0.0546  0.0370
 1009HOH     H1 3044   1.033   2.563   3.992  0.0032  0.0764 -0.1725
 1009HOH     H2 3045   0.954   2.622   4.107  0.3835 -0.0237  0.1431
 1010HOH      O 3046   1.973   1.135   0.812  0.3518  0.1487 -0.0161
 1010HOH     H1 3047   1.945   1.101   0.897  0.2125  1.6100  0.5767
 1010HOH     H2 3048   2.068   1.133   0.815  0.3795  1.1085  0.6268
 1011HOH      O 3049   0.004   2.193   1.524 -0.4211  0.6507  0.0052
 1011HOH     H1 3050   0.096   2.220   1.520 -0.7497  1.7826 -0.7876
 1011HOH     H2 3051  -0.045   2.274   1.537 -1.3222  0.0529  0.6050
 1012HOH      O 3052   1.752   0.132   2.705  0.7264  0.3309 -0.2886
 1012HOH     H1 3053   1.758   0.217   2.750 -0.7918  0.4553 -0.2094
 1012HOH     H2 3054   1.669   0.136   2.658  1.1404 -0.7185 -1.1928
 1013HOH      O 3055   2.856   3.291   4.183  0.0948 -0.3958 -0.1776
 1013HOH     H1 3056   2.899   3.219   4.137  0.6085 -0.6318  0.6322
 1013HOH     H2 3057   2.927   3.335   4.230 -0.1061  0.9762 -1.0318
 1014HOH      O 3058   0.379   4.100   4.034 -0.0481 -0.2186 -0.5086
 1014HOH     H1 3059   0.433   4.172   4.067  0.1326 -0.3842 -0.4379
 1014HOH     H2 3060   0.335   4.065   4.112  0.1969 -0.4579 -0.4725
 1015HOH      O 3061   1.090   2.283   1.163  0.1711  0.0468 -0.2065
 1015HOH     H1 3062   1.053   2.196   1.147 -1.0983  0.4252  0.3907
 1015HOH     H2 3063   1.159   2.292   1.098 -0.2382 -1.0663 -0.8523
 1016HOH      O 3064   3.321   4.006   2.113  0.1191  0.0647 -0.4492
 1016HOH     H1 3065   3.352   3.916   2.098 -0.0257 -0.0013 -0.3508
 1016HOH     H2 3066   3.280   4.031   2.030 -1.1326 -0.4795 -0.0416
 1017HOH      O 3067   2.994   2.290   0.738 -0.4988 -0.1282 -0.0884
 1017HOH     H1 3068   3.026   2.233   0.668 -0.8447 -0.4799  0.0265
 1017HOH     H2 3069   2.989   2.232   0.815 -0.5174  0.1491  0.1222
 1018HOH      O 3070   1.542   0.699   0.156 -0.0385 -0.0962  0.3611
 1018HOH     H1 3071   1.503   0.715   0.070  1.3858  0.0348 -0.3216
 1018HOH     H2 3072   1.543   0.785   0.199 -0.6006 -0.1312  0.4602
 1019HOH      O 3073   3.744   0.523   1.996 -0.3707 -0.2887  0.5395
 1019HOH     H1 3074   3.719   0.521   1.904 -0.2702 -0.6091  0.5160
 1019HOH     H2 3075   3.663   0.504   2.044 -0.3823 -0.3153  0.5090
 1020HOH      O 3076   3.747   3.922   1.559 -0.1641  0.0767 -1.2150
 1020HOH     H1 3077   3.696   3.997   1.527 -0.4022 -0.1879 -1.4631
 1020HOH     H2 3078   3.704   3.896   1.640 -0.6535 -0.3658 -1.6004
 1021HOH      O 3079   1.262   3.525   2.285 -0.5501 -0.1571  0.0752
 1021HOH     H1 3080   1.350   3.556   2.260  0.1025 -2.4826 -1.0491
 1021HOH     H2 3081   1.205   3.557   2.216 -0.3721  0.3658  0.1598
 1022HOH      O 3082   2.586   1.988   3.572  0.2601  0.1158 -0.0752
 1022HOH     H1 3083   2.628   1.936   3.503 -0.0836  0.6997 -0.7498
 1022HOH     H2 3084   2.640   2.066   3.579  1.0397 -0.4792  1.2577
 1023HOH      O 3085   3.023   3.318   3.860  0.1236 -0.5520 -0.1828
 1023HOH     H1 3086   3.066   3.233   3.869 -0.1571 -0.6892 -0.0929
 1023HOH     H2 3087   2.930   3.296   3.854  0.0857 -0.2783 -0.6150
 1024HOH      O 3088   2.054   2.901   1.172 -0.7354  0.0977 -0.3299
 1024HOH     H1 3089   2.066   2.958   1.096 -0.6127  2.1579  1.0679
 1024HOH     H2 3090   2.140   2.861   1.186 -0.4880  0.4949 -0.6891
 1025HOH      O 3091   2.514   0.225   0.082  0.1567 -0.8215  0.1449
 1025HOH     H1 3092   2.476   0.312   0.069 -0.3604 -0.9349  0.7773
 1025HOH     H2 3093   2.536   0.196  -0.006 -0.5295 -0.4286 -0.1822
 1026HOH      O 3094   1.825   2.087   3.553  0.7681  0.1240  0.3969
 1026HOH     H1 3095   1.740   2.063   3.514  0.5142 -1.3170  1.6375
 1026HOH     H2 3096   1.802   2.143   3.627  1.0180  0.6863  0.0581
 1027HOH      O 3097   0.159   2.054   3.105 -0.2087  0.3388  0.1152
 1027HOH     H1 3098   0.240   2.073   3.151 -0.4292  0.8737  0.2949
 1027HOH     H2 3099   0.165   1.961   3.083  0.1172  0.1909  0.7839
 1028HOH      O 3100   2.351   2.490   3.777  0.0860 -0.3675  0.3811
 1028HOH     H1 3101   2.406   2.567   3.761 -0.8388  0.7243  1.9572
 1028HOH     H2 3102   2.407   2.431   3.827  0.6809 -0.6191 -0.5156
 1029HOH      O 3103   0.028   2.947   3.256 -0.8773 -0.3448  0.5827
 1029HOH     H1 3104   0.111   2.910   3.286 -0.7689  0.0966  0.8366
 1029HOH     H2 3105   0.027   2.930   3.162 -0.0303  0.5241  0.3927
 1030HOH      O 3106   0.120   0.156   0.799 -0.0692 -0.4357  0.2215
 1030HOH     H1 3107   0.087   0.246   0.799  0.0195 -0.3764 -1.0435
 1030HOH     H2 3108   0.214   0.165   0.788  0.0808 -0.6875  1.0962
 1031HOH      O 3109   1.646   3.246   1.738 -0.7611  0.1618 -0.0573
 1031HOH     H1 3110   1.699   3.302   1.795 -0.7332  0.7179 -0.6067
 1031HOH     H2 3111   1.597   3.190   1.798 -0.2438  0.2722  0.4890
 1032HOH      O 3112   0.205   3.046   1.589 -0.4023 -0.4407  0.1142
 1032HOH     H1 3113   0.204   3.045   1.685  1.1138 -0.7273  0.1821
 1032HOH     H2 3114   0.162   2.964   1.564 -1.7048  0.0862  0.4684
 1033HOH      O 3115   0.865   1.353   0.521  0.2932 -0.7199 -0.3124
 1033HOH     H1 3116   0.932   1.378   0.585 -0.1382 -0.5318  0.0685
 1033HOH     H2 3117   0.904   1.376   0.436  0.1212  0.8547 -0.0278
 1034HOH      O 3118   4.194   3.095   3.005 -0.5037 -0.1724 -0.2733
 1034HOH     H1 3119   4.244   3.018   3.032 -0.2543  0.2540  0.5388
 1034HOH     H2 3120   4.158   3.071   2.919 -0.2444 -1.0962 -0.1457
 1035HOH      O 3121   0.631   3.721   2.707 -0.3981 -0.5412 -0.7300
 1035HOH     H1 3122   0.650   3.747   2.617 -0.3650 -0.3436 -0.6688
 1035HOH     H2 3123   0.617   3.804   2.753  0.7567 -0.5491 -0.2870
 1036HOH      O 3124   4.180   1.464   0.976  0.0307 -0.3740 -0.1708
 1036HOH     H1 3125   4.174   1.375   1.009  0.3538 -0.6877 -0.9042
 1036HOH     H2 3126   4.263   1.497   1.010 -0.3789 -0.1099  0.6188
 1037HOH      O 3127   3.928   3.403   3.691 -0.2488 -0.5648 -0.3521
 1037HOH     H1 3128   4.014   3.390   3.732 -0.1223  0.2713 -0.3169
 1037HOH     H2 3129   3.866   3.362   3.751  0.1233 -1.2955 -0.4395
 1038HOH      O 3130   1.114   0.092   1.526  0.4070  0.2322 -0.3590
 1038HOH     H1 3131   1.210   0.084   1.529  0.3773  0.0198  0.1638
 1038HOH     H2 3132   1.083   0.007   1.556  0.0580  0.7869  0.9857
 1039HOH      O 3133   0.661   0.668   1.719 -0.4654 -0.1918 -0.2000
 1039HOH     H1 3134   0.697   0.613   1.650 -0.2498 -0.6192  0.2363
 1039HOH     H2 3135   0.628   0.605   1.784  0.6027  0.1553  0.7452
 1040HOH      O 3136   3.800   0.986   3.679  0.0429 -0.7134 -0.3563
 1040HOH     H1 3137   3.716   1.011   3.720  0.0048 -0.0243 -0.8327
 1040HOH     H2 3138   3.814   0.896   3.709 -0.7269 -0.7488 -0.0336
 1041HOH      O 3139   1.854   2.571   2.241  0.4756  0.1882  0.3693
 1041HOH     H1 3140   1.825   2.481   2.225  0.7459  0.0717  0.5199
 1041HOH     H2 3141   1.875   2.573   2.334 -1.6257  1.0077  0.9418
 1042HOH      O 3142   0.752   4.010   0.742 -0.0354  0.4019  0.0627
 1042HOH     H1 3143   0.805   3.956   0.800 -0.2232  0.5657  0.3897
 1042HOH     H2 3144   0.773   3.979   0.654 -1.2270 -1.2500  0.2688
 1043HOH      O 3145   1.522   3.558   1.213 -0.1322  0.8423  0.5369
 1043HOH     H1 3146   1.608   3.535   1.247 -0.1417 -0.2484 -0.0815
 1043HOH     H2 3147   1.540   3.592   1.125 -0.3286  0.4330  0.3323
 1044HOH      O 3148   3.353   3.182   0.617 -0.1921 -0.0587 -0.0842
 1044HOH     H1 3149   3.445   3.163   0.637  0.0690  1.3133  0.2350
 1044HOH     H2 3150   3.315   3.208   0.701 -0.7474 -0.1516 -0.3021
 1045HOH      O 3151   0.546   2.997   1.110 -0.2128  0.1186  0.0512
 1045HOH     H1 3152   0.520   3.075   1.062 -0.3162  0.1131  0.0994
 1045HOH     H2 3153   0.476   2.934   1.093 -0.2457  0.1145  0.2068
 1046HOH      O 3154   0.812   3.048   1.194  0.1489  0.1599  0.0045
 1046HOH     H1 3155   0.721   3.045   1.165 -0.2049  1.1388  0.8962
 1046HOH     H2 3156   0.812   3.003   1.279  0.2135  1.2333  0.6017
 1047HOH      O 3157   3.683   0.757   3.493  0.5990  0.1218 -0.2165
 1047HOH     H1 3158   3.625   0.788   3.423 -0.0575  0.3439  0.3982
 1047HOH     H2 3159   3.734   0.834   3.518  1.1180 -0.0538 -0.7028
 1048HOH      O 3160   2.717   3.511   4.128  0.0518 -0.3018 -0.0919
 1048HOH     H1 3161   2.764   3.439   4.169 -0.0977 -0.8233 -0.7941
 1048HOH     H2 3162   2.785   3.567   4.091  0.1582 -0.2698  0.1499
 1049HOH      O 3163   2.996   2.703   0.235  0.3000 -0.5680 -0.1178
 1049HOH     H1 3164   3.009   2.721   0.142  0.6177 -0.3495 -0.0350
 1049HOH     H2 3165   2.962   2.784   0.271  0.9575 -0.3751  0.1042
 1050HOH      O 3166   3.505   0.380   3.034 -0.1543 -0.1948 -0.1682
 1050HOH     H1 3167   3.442   0.421   3.092  0.0779  0.3752 -0.3028
 1050HOH     H2 3168   3.457   0.309   2.992 -0.4324 -0.3620  0.4174
 1051HOH      O 3169   2.695   0.319   0.769  0.0559 -0.7762 -0.4756
 1051HOH     H1 3170   2.791   0.315   0.771  0.1876  0.8366 -0.8571
 1051HOH     H2 3171   2.669   0.342   0.858  0.0422 -0.9524 -0.4338
 1052HOH      O 3172   0.331   0.609   3.141 -0.1674 -0.7647 -0.7372
 1052HOH     H1 3173   0.402   0.556   3.178 -0.1957 -0.4029 -0.1391
 1052HOH     H2 3174   0.375   0.682   3.097 -0.1509 -0.2147  0.1343
 1053HOH      O 3175   0.350   0.720   3.918  0.1674  0.1651  0.9607
 1053HOH     H1 3176   0.444   0.702   3.925  0.2877 -0.7001 -1.2810
 1053HOH     H2 3177   0.344   0.788   3.851 -0.8290  0.8179  1.6553
 1054HOH      O 3178   0.842   2.916   0.897  0.0920 -0.4608  0.5541
 1054HOH     H1 3179   0.842   2.994   0.953 -0.0689 -0.4494  0.5386
 1054HOH     H2 3180   0.751   2.907   0.869  0.3362  0.1514 -0.5664
 1055HOH      O 3181   0.607   0.744   0.132  0.2165  0.1171  0.4744
 1055HOH     H1 3182   0.678   0.795   0.172 -0.2904  0.4723  0.9461
 1055HOH     H2 3183   0.572   0.691   0.203 -0.4347  0.4620  0.4254
 1056HOH      O 3184   3.516   2.466   2.881  0.6294  0.0246 -0.0027
 1056HOH     H1 3185   3.480   2.548   2.916  0.2432 -0.5199  0.9508
 1056HOH     H2 3186   3.552   2.421   2.958  0.5082 -0.8702 -0.4441
 1057HOH      O 3187   0.703   3.370   3.138  0.2506  0.0784 -0.1679
 1057HOH     H1 3188   0.610   3.383   3.122  0.4858  1.4914 -0.6448
 1057HOH     H2 3189   0.708   3.346   3.231 -0.5684  0.0446 -0.1189
 1058HOH      O 3190   0.775   4.166   1.623 -0.8561  0.4740  0.4671
 1058HOH     H1 3191   0.807   4.155   1.713 -0.4884  0.6369  0.3607
 1058HOH     H2 3192   0.845   4.129   1.568 -0.5977  1.3246  0.2050
 1059HOH      O 3193   1.121   2.943   0.586  0.4231  0.0837  0.0448
 1059HOH     H1 3194   1.174   2.952   0.507 -0.3097 -0.5493 -0.5577
 1059HOH     H2 3195   1.166   2.995   0.652  0.9782  0.7640 -0.8306
 1060HOH      O 3196   1.271   2.225   3.491 -0.3161 -0.0404  0.4378
 1060HOH     H1 3197   1.230   2.142   3.515  0.0020 -0.1012  0.7775
 1060HOH     H2 3198   1.354   2.200   3.450 -0.9241  0.0444 -0.9808
 1061HOH      O 3199   0.228   2.869   0.373  0.8422 -0.4864  0.0432
 1061HOH     H1 3200   0.257   2.956   0.345  0.2430 -0.5038 -0.6989
 1061HOH     H2 3201   0.167   2.887   0.444  0.4068 -0.2581 -0.3740
 1062HOH      O 3202   0.949   2.657   3.205 -0.3230 -0.2292  0.4240
 1062HOH     H1 3203   0.949   2.693   3.293  0.6653 -0.2814  0.4632
 1062HOH     H2 3204   0.885   2.586   3.207 -0.6410  0.0643  0.9608
 1063HOH      O 3205   0.008   1.338   2.935  0.1598  0.2008 -0.5346
 1063HOH     H1 3206  -0.039   1.421   2.928  0.5987  0.4948 -0.1009
 1063HOH     H2 3207   0.100   1.364   2.941  0.2421 -0.2718  0.4768
 1064HOH      O 3208   3.116   1.455   0.326  0.2310 -0.5484  0.2403
 1064HOH     H1 3209   3.058   1.523   0.360  0.3474 -0.6506  0.6569
 1064HOH     H2 3210   3.179   1.502   0.271 -0.0526 -0.4005  0.0340
 1065HOH      O 3211   2.997   1.722   0.898  0.3414 -0.4345  0.1146
 1065HOH     H1 3212   2.912   1.733   0.938  0.2550 -0.1778 -0.1346
 1065HOH     H2 3213   2.981   1.664   0.823  0.4671 -0.7504  0.3239
 1066HOH      O 3214   3.023   0.725   0.107  0.4638 -0.1889  0.1232
 1066HOH     H1 3215   3.061   0.807   0.140  1.8535 -0.7546  0.0925
 1066HOH     H2 3216   3.042   0.661   0.175  0.6433 -0.7504 -0.4321
 1067HOH      O 3217   2.578   1.532   3.877  0.0157  0.1546  0.0482
 1067HOH     H1 3218   2.672   1.518   3.892 -0.2850 -0.0756  2.5440
 1067HOH     H2 3219   2.565   1.625   3.896 -0.3748 -0.0802  1.0887
 1068HOH      O 3220   4.172   0.641   2.294  0.2750  0.4981 -0.0426
 1068HOH     H1 3221   4.106   0.602   2.237  0.5936 -1.1096  0.5777
 1068HOH     H2 3222   4.122   0.672   2.370  0.1767 -0.6415  0.3920
 1069HOH      O 3223   3.025   0.254   3.011  0.2597  0.0786  0.9961
 1069HOH     H1 3224   3.045   0.161   3.018 -0.3228 -0.0463  1.0727
 1069HOH     H2 3225   2.990   0.265   2.923  0.6548  0.2942  0.8612
 1070HOH      O 3226   0.312   3.055   0.836  0.5250  0.2415 -0.2723
 1070HOH     H1 3227   0.331   2.968   0.871  0.3982  0.0406 -0.6878
 1070HOH     H2 3228   0.395   3.103   0.844  0.4477  0.2718  0.4763
 1071HOH      O 3229   4.244   0.352   2.910 -0.2210  0.6460  0.4234
 1071HOH     H1 3230   4.249   0.419   2.842  0.4659  1.6627  1.4075
 1071HOH     H2 3231   4.167   0.300   2.887  1.1956 -0.6497 -2.4703
 1072HOH      O 3232   2.911   0.920   0.448 -0.4549 -0.0355  0.0293
 1072HOH     H1 3233   2.942   1.009   0.470 -0.0131 -0.2116  0.1535
 1072HOH     H2 3234   2.955   0.864   0.512  0.1560 -0.4666 -0.7318
 1073HOH      O 3235   0.038   3.229   0.261 -0.2665  0.1137 -0.0104
 1073HOH     H1 3236   0.064   3.317   0.288 -0.1882  0.0636  0.0791
 1073HOH     H2 3237   0.026   3.181   0.342  0.0536 -0.0612 -0.0619
 1074HOH      O 3238   2.638   3.322   2.543 -0.3258  0.5098  0.3319
 1074HOH     H1 3239   2.683   3.351   2.623  0.4054 -0.9840  0.5132
 1074HOH     H2 3240   2.613   3.232   2.561  0.4204 -0.1000 -1.3492
 1075HOH      O 3241   0.091   1.163   1.793  0.0558  0.2553  0.6672
 1075HOH     H1 3242   0.164   1.103   1.810 -0.0743  0.1493  0.8728
 1075HOH     H2 3243   0.106   1.196   1.705  0.5809  0.5593  0.8575
 1076HOH      O 3244   1.933   4.034   2.272 -0.8030  0.1222  0.3746
 1076HOH     H1 3245   1.999   4.034   2.341 -0.2595  0.1782 -0.1330
 1076HOH     H2 3246   1.930   4.124   2.240 -0.2707 -0.1007 -0.3794
 1077HOH      O 3247   0.740   0.699   1.248  0.1257  0.8259 -0.7069
 1077HOH     H1 3248   0.741   0.669   1.157 -0.2637 -0.2717 -0.3880
 1077HOH     H2 3249   0.682   0.637   1.292  0.9263  0.8453  0.4493
 1078HOH      O 3250   0.863   1.110   3.688 -0.2203 -0.1563 -0.7620
 1078HOH     H1 3251   0.812   1.187   3.664  0.6642  0.7531  0.0734
 1078HOH     H2 3252   0.799   1.038   3.686 -1.1333  0.6142 -1.3524
 1079HOH      O 3253   2.756   3.227   3.353 -0.3889 -0.1055  0.3687
 1079HOH     H1 3254   2.753   3.297   3.289 -0.5660 -0.9385 -0.5715
 1079HOH     H2 3255   2.802   3.266   3.428  0.6230  0.6556 -0.5722
 1080HOH      O 3256   2.846   1.811   0.172  0.3247 -0.5128 -1.1574
 1080HOH     H1 3257   2.855   1.906   0.172 -0.3604 -0.3401  1.1364
 1080HOH     H2 3258   2.758   1.795   0.138  0.6966 -0.4463 -2.2339
 1081HOH      O 3259   0.327   4.023   1.408  0.0141 -0.1154  0.0858
 1081HOH     H1 3260   0.252   4.007   1.351 -1.5879  1.2571  1.5651
 1081HOH     H2 3261   0.378   4.090   1.363 -0.3631 -0.1339 -0.3874
 1082HOH      O 3262   3.507   1.168   3.556  0.1451  0.1312  0.5304
 1082HOH     H1 3263   3.479   1.090   3.604  0.1242  0.1889  0.6124
 1082HOH     H2 3264   3.508   1.141   3.464  0.5480 -0.0880  0.5937
 1083HOH      O 3265   2.312   2.386   2.105  0.1480 -0.3586 -0.1140
 1083HOH     H1 3266   2.329   2.392   2.199  0.2457  0.6612 -0.1714
 1083HOH     H2 3267   2.395   2.408   2.064 -0.1556  0.2529 -0.4247
 1084HOH      O 3268   0.252   1.078   4.174 -0.0270 -0.1555 -0.4253
 1084HOH     H1 3269   0.302   1.019   4.230  0.9993 -0.8436 -1.9350
 1084HOH     H2 3270   0.214   1.022   4.107 -0.6137  0.6897 -0.8398
 1085HOH      O 3271   1.803   3.016   2.711  0.6125  0.2136  0.2108
 1085HOH     H1 3272   1.868   2.981   2.650  0.1980  0.5285 -0.4320
 1085HOH     H2 3273   1.797   2.950   2.780 -0.7390 -1.4923 -1.3370
 1086HOH      O 3274   3.050   3.419   2.570  0.8784 -0.0754 -0.4102
 1086HOH     H1 3275   3.019   3.507   2.550  1.1931 -0.2906 -2.1079
 1086HOH     H2 3276   3.138   3.432   2.606  1.3788  0.3216 -1.6616
 1087HOH      O 3277   1.153   0.395   1.568  0.4575  0.3782 -0.4267
 1087HOH     H1 3278   1.132   0.307   1.536  0.9581  0.7539 -2.0233
 1087HOH     H2 3279   1.101   0.406   1.647  0.0357 -1.1792 -0.4255
 1088HOH      O 3280   1.709   3.165   1.070  0.2695  0.2774 -0.5172
 1088HOH     H1 3281   1.749   3.248   1.043  0.0940  0.2461 -0.8905
 1088HOH     H2 3282   1.615   3.182   1.067  0.2314  0.0394 -0.6814
 1089HOH      O 3283   1.554   3.962   4.034 -0.4675 -0.1445 -0.3991
 1089HOH     H1 3284   1.568   3.947   4.127 -0.8894  0.7533 -0.1580
 1089HOH     H2 3285   1.508   4.047   4.031 -0.1319  0.0276 -1.4399
 1090HOH      O 3286   3.172   0.962   1.939  0.2716  0.1236 -0.1710
 1090HOH     H1 3287   3.227   0.887   1.916  0.8254  0.7827 -1.1410
 1090HOH     H2 3288   3.203   0.989   2.026 -0.3781 -1.1155  0.5015
 1091HOH      O 3289   3.877   2.165   2.919  0.1147  0.0247 -0.2250
 1091HOH     H1 3290   3.846   2.098   2.980  0.2005  0.3874  0.2255
 1091HOH     H2 3291   3.943   2.213   2.968 -0.4119  0.8645 -0.2976
 1092HOH      O 3292   3.487   2.784   0.863  0.0239  0.2052  0.0799
 1092HOH     H1 3293   3.427   2.821   0.928  0.3562 -0.0491  0.5473
 1092HOH     H2 3294   3.431   2.732   0.806 -0.2088 -0.0317  0.5125
 1093HOH      O 3295   3.449   3.106   2.152  0.5465  0.5207 -0.3060
 1093HOH     H1 3296   3.526   3.054   2.129  0.2571  0.1838 -0.5433
 1093HOH     H2 3297   3.433   3.088   2.244  0.1848 -0.1838 -0.4916
 1094HOH      O 3298   3.020   4.165   2.432 -0.0977 -0.3539 -0.3649
 1094HOH     H1 3299   2.998   4.117   2.353 -0.3966 -0.1536 -0.4057
 1094HOH     H2 3300   2.957   4.237   2.436  0.0142 -0.2667 -0.0308
 1095HOH      O 3301   3.405   0.811   2.381  0.7259 -0.5444 -0.2348
 1095HOH     H1 3302   3.411   0.740   2.444 -0.0458 -0.1551  0.3173
 1095HOH     H2 3303   3.392   0.768   2.296  0.5219 -1.0620  0.0546
 1096HOH      O 3304   2.256   0.115   0.198 -0.1135  0.0690  0.1631
 1096HOH     H1 3305   2.323   0.182   0.184  0.2174 -0.1087  0.8096
 1096HOH     H2 3306   2.252   0.067   0.115  0.6359  0.0243  0.1393
 1097HOH      O 3307   3.603   3.484   3.653  0.2925 -0.6917  0.1363
 1097HOH     H1 3308   3.616   3.434   3.733 -0.2741  0.5891  1.1078
 1097HOH     H2 3309   3.538   3.435   3.604  0.4809 -1.3876  0.5566
 1098HOH      O 3310   3.508   1.234   2.515  0.0332 -0.5559 -0.7935
 1098HOH     H1 3311   3.483   1.253   2.425 -0.5332  0.6417 -0.4343
 1098HOH     H2 3312   3.426   1.235   2.563  0.4481  1.6804  0.1428
 1099HOH      O 3313   3.037   3.394   2.916  0.1923  0.5087  0.5484
 1099HOH     H1 3314   3.078   3.309   2.934 -1.0895 -0.0321  1.1486
 1099HOH     H2 3315   3.111   3.455   2.907  1.1556 -0.6347  0.1617
 1100HOH      O 3316   1.597   2.265   4.065 -0.4229  0.0679  0.1711
 1100HOH     H1 3317   1.626   2.353   4.040 -0.6066 -0.2861 -1.5764
 1100HOH     H2 3318   1.504   2.264   4.046 -0.2828 -0.6963 -0.6567
 1101HOH      O 3319   1.804   1.763   1.555 -0.1138  0.9592 -0.0777
 1101HOH     H1 3320   1.898   1.777   1.554  0.0180  0.1568 -0.0113
 1101HOH     H2 3321   1.784   1.722   1.471 -0.3361  0.7372  0.0787
 1102HOH      O 3322   0.248   2.793   0.787  0.1695  0.0200  0.2894
 1102HOH     H1 3323   0.224   2.731   0.855 -0.6702 -0.1620 -0.1360
 1102HOH     H2 3324   0.164   2.829   0.757  0.5906  0.9744  0.1613
 1103HOH      O 3325   2.867   0.368   1.185 -0.3359  0.2685  0.3691
 1103HOH     H1 3326   2.802   0.382   1.253 -0.0397  0.7080  0.5733
 1103HOH     H2 3327   2.951   0.387   1.227 -0.0268 -0.6330  0.2124
 1104HOH      O 3328   1.321   1.634   2.973  0.8795  0.6999 -0.6018
 1104HOH     H1 3329   1.275   1.636   2.889  0.9240 -0.0470 -0.6573
 1104HOH     H2 3330   1.306   1.546   3.006  0.5735  1.0856  0.3500
 1105HOH      O 3331   0.078   4.123   1.965 -1.3218  0.5628 -0.0710
 1105HOH     H1 3332   0.062   4.145   1.873 -1.3927  1.1111  0.0628
 1105HOH     H2 3333   0.050   4.201   2.013  0.2556  0.9830  0.2880
 1106HOH      O 3334   3.594   2.267   3.522 -0.0747  0.3411 -0.3876
 1106HOH     H1 3335   3.661   2.220   3.572 -0.3409 -0.1831 -0.5111
 1106HOH     H2 3336   3.611   2.359   3.541  0.5610  0.2101 -0.2645
 1107HOH      O 3337   2.923   1.436   1.478 -0.6318 -0.3194  0.0793
 1107HOH     H1 3338   2.895   1.500   1.413  1.8855  0.2586 -0.6578
 1107HOH     H2 3339   2.965   1.488   1.546  1.2096 -1.0539 -0.3891
 1108HOH      O 3340   0.473   1.243   2.675  0.4622  0.5496  0.0564
 1108HOH     H1 3341   0.464   1.148   2.684  0.2997  0.6345  0.9498
 1108HOH     H2 3342   0.418   1.265   2.600 -0.6935  0.1001  0.7253
 1109HOH      O 3343   0.168   1.518   3.128 -0.0009  1.0473  0.3119
 1109HOH     H1 3344   0.216   1.495   3.207  0.6736  1.7316  0.1217
 1109HOH     H2 3345   0.103   1.448   3.118  0.2063  0.7052  1.2027
 1110HOH      O 3346   2.580   0.974   2.783  0.0305  0.8064  0.2405
 1110HOH     H1 3347   2.647   0.978   2.852  0.6231 -2.6602  0.2188
 1110HOH     H2 3348   2.498   0.960   2.830  0.1507  0.2356  0.2957
 1111HOH      O 3349   4.213   1.796   0.896  0.7152  0.3409 -0.4896
 1111HOH     H1 3350   4.166   1.734   0.951  0.2289  1.4737  0.4656
 1111HOH     H2 3351   4.212   1.757   0.809 -0.2071 -0.6194 -0.0858
 1112HOH      O 3352   0.318   0.942   3.765 -0.2287 -0.1342  0.1497
 1112HOH     H1 3353   0.359   1.008   3.820  0.7421 -0.1865 -0.4649
 1112HOH     H2 3354   0.233   0.980   3.742  0.1443  0.7372  0.1172
 1113HOH      O 3355   2.721   1.058   3.255  0.1390  0.0047 -0.0619
 1113HOH     H1 3356   2.790   1.098   3.308  0.0791 -0.1302  0.1204
 1113HOH     H2 3357   2.692   0.983   3.307 -1.1107  0.8350  0.5253
 1114HOH      O 3358   2.139   1.752   3.274  0.1442  0.3337  0.2541
 1114HOH     H1 3359   2.212   1.691   3.269  0.3371  0.5949 -0.4827
 1114HOH     H2 3360   2.076   1.711   3.333  0.3159 -0.5203 -0.1302
 1115HOH      O 3361   3.531   2.780   2.830  0.9700  0.0516 -0.2239
 1115HOH     H1 3362   3.443   2.817   2.843  1.3538  0.8308  0.2878
 1115HOH     H2 3363   3.565   2.826   2.754  1.0430 -0.0400 -0.2465
 1116HOH      O 3364   3.183   2.164   1.413 -0.0843  0.0580 -0.4696
 1116HOH     H1 3365   3.217   2.243   1.454 -0.7224  0.4675 -0.6873
 1116HOH     H2 3366   3.251   2.136   1.353 -0.1157  0.8457 -0.8921
 1117HOH      O 3367   3.941   1.495   1.408  0.0780  0.3246 -0.2882
 1117HOH     H1 3368   3.889   1.448   1.472  0.5060 -0.5704 -0.5654
 1117HOH     H2 3369   3.890   1.490   1.327 -0.0547  0.6879 -0.2301
 1118HOH      O 3370   2.025   0.441   3.648 -0.7472  0.0851  0.9314
 1118HOH     H1 3371   2.085   0.420   3.720 -0.3506 -0.6420  0.4159
 1118HOH     H2 3372   1.938   0.416   3.682 -0.6849  0.5203  1.4418
 1119HOH      O 3373   2.582   2.964   0.960  0.2068 -0.0198 -0.6720
 1119HOH     H1 3374   2.508   3.012   0.999  0.3020  1.1064 -1.7511
 1119HOH     H2 3375   2.541   2.907   0.894  0.2188 -0.2022 -0.5217
 1120HOH      O 3376   3.110   0.973   0.212  0.2897 -0.3532  0.2569
 1120HOH     H1 3377   3.043   0.970   0.280  0.0425 -0.7369  0.0057
 1120HOH     H2 3378   3.143   1.063   0.214 -0.7460  0.0610 -0.0994
 1121HOH      O 3379   2.769   0.343   3.971  0.1530  0.5225 -0.1029
 1121HOH     H1 3380   2.852   0.296   3.961  0.0569  0.4224 -0.4553
 1121HOH     H2 3381   2.706   0.275   3.997 -0.1512  0.2909 -1.3370
 1122HOH      O 3382   1.602   1.579   2.176  0.1209  0.3637 -0.1925
 1122HOH     H1 3383   1.587   1.609   2.266  0.4927 -0.6658  0.2537
 1122HOH     H2 3384   1.515   1.555   2.144  0.1023 -0.3251  0.3259
 1123HOH      O 3385   0.594   1.024   3.671 -0.6482  1.1545  0.2658
 1123HOH     H1 3386   0.544   0.945   3.688  0.9169 -0.1573 -0.6657
 1123HOH     H2 3387   0.571   1.048   3.581  1.0859 -0.2106 -0.6753
 1124HOH      O 3388   4.027   0.717   2.534  0.2712 -0.2119  0.5062
 1124HOH     H1 3389   4.042   0.808   2.559  1.1702  0.1418 -1.0768
 1124HOH     H2 3390   3.933   0.704   2.547 -0.1231  1.3538 -0.3271
 1125HOH      O 3391   2.525   0.609   0.675 -0.0732  0.5275 -0.0896
 1125HOH     H1 3392   2.486   0.663   0.606 -0.2054 -0.6537 -0.9901
 1125HOH     H2 3393   2.461   0.540   0.691  1.2625 -1.1432 -1.1948
 1126HOH      O 3394   0.106   2.986   2.262  0.3511  0.2371  0.3838
 1126HOH     H1 3395   0.048   2.936   2.318 -0.0470  0.1820 -0.0666
 1126HOH     H2 3396   0.165   3.032   2.323 -0.6808  0.9492  0.8929
 1127HOH      O 3397   0.949   2.800   3.477  0.4998 -0.1100  0.4600
 1127HOH     H1 3398   0.943   2.755   3.562  1.8290 -0.2083  0.5494
 1127HOH     H2 3399   1.041   2.824   3.470  0.2505  0.6435 -0.5995
 1128HOH      O 3400   2.895   2.695   2.381  0.3903  0.5188  0.7289
 1128HOH     H1 3401   2.979   2.673   2.421  0.7744  0.5743  0.0070
 1128HOH     H2 3402   2.853   2.756   2.442  1.4643  1.5358  0.5282
 1129HOH      O 3403   3.992   2.556   3.509  0.2817  0.0371 -0.2086
 1129HOH     H1 3404   3.995   2.649   3.485  0.3827 -0.1272 -0.8749
 1129HOH     H2 3405   4.083   2.527   3.502  0.0933 -0.3763 -1.1582
 1130HOH      O 3406   2.964   1.054   0.972 -0.1292 -0.0696 -0.3872
 1130HOH     H1 3407   2.920   0.991   0.915  0.4757 -0.8008 -0.0872
 1130HOH     H2 3408   2.927   1.038   1.058 -0.2829  0.2970 -0.3831
 1131HOH      O 3409   3.109   2.923   2.336 -0.2417  0.7639 -0.6613
 1131HOH     H1 3410   3.154   2.897   2.416 -1.6990 -1.1640 -0.3209
 1131HOH     H2 3411   3.035   2.977   2.365 -0.5904  0.3288 -0.7247
 1132HOH      O 3412   4.203   0.691   0.377  0.2388 -0.5308  0.6741
 1132HOH     H1 3413   4.265   0.688   0.305 -0.4124 -1.1764  0.1042
 1132HOH     H2 3414   4.139   0.757   0.350 -0.2705 -1.1093  0.3983
 1133HOH      O 3415   1.800   1.127   0.581  0.1564 -0.1722  0.5037
 1133HOH     H1 3416   1.758   1.210   0.605 -1.0844 -0.6751  0.2611
 1133HOH     H2 3417   1.838   1.095   0.663  1.5061  1.0329  0.4222
 1134HOH      O 3418   1.909   2.393   3.253 -0.0752 -0.0524 -0.3344
 1134HOH     H1 3419   2.002   2.391   3.276 -0.1322  0.3869 -0.0455
 1134HOH     H2 3420   1.884   2.485   3.262 -0.5576 -0.1771 -0.3396
 1135HOH      O 3421   3.757   0.650   2.619 -0.2667 -0.2121 -0.2987
 1135HOH     H1 3422   3.757   0.555   2.618  1.0135 -0.3049  1.0505
 1135HOH     H2 3423   3.744   0.673   2.712  0.9420  0.8477 -0.3411
 1136HOH      O 3424   1.763   1.818   0.179 -0.3030  0.2442 -1.0056
 1136HOH     H1 3425   1.796   1.729   0.165 -0.0460  0.0195  0.6465
 1136HOH     H2 3426   1.826   1.875   0.134  0.4948 -0.3414 -0.6707
 1137HOH      O 3427   4.214   1.507   0.509 -0.8015  0.1434  0.2223
 1137HOH     H1 3428   4.220   1.479   0.417 -0.1371  0.6444  0.0955
 1137HOH     H2 3429   4.286   1.461   0.553 -0.3790  0.7809  0.2326
 1138HOH      O 3430   2.790   4.136   2.760  0.6583  0.0579  0.5965
 1138HOH     H1 3431   2.727   4.199   2.724  0.7454  0.1648  0.6306
 1138HOH     H2 3432   2.873   4.184   2.762  0.6337  0.0920  1.0497
 1139HOH      O 3433   2.545   1.818   0.083 -0.0908 -0.2877  0.0936
 1139HOH     H1 3434   2.592   1.884   0.134  1.3506 -0.3262 -1.0573
 1139HOH     H2 3435   2.483   1.869   0.031  0.0880  0.0063  0.1611
 1140HOH      O 3436   0.869   0.581   0.100 -0.7556 -0.2195  0.4762
 1140HOH     H1 3437   0.806   0.627   0.155 -0.2358  0.1645  0.7709
 1140HOH     H2 3438   0.891   0.502   0.151 -0.3362  0.0949  0.7985
 1141HOH      O 3439   1.921   1.692   2.064  0.1512 -0.1896  0.2825
 1141HOH     H1 3440   1.836   1.649   2.060  0.3167 -0.5687  0.6624
 1141HOH     H2 3441   1.961   1.658   2.144  0.7615 -0.2212 -0.0222
 1142HOH      O 3442   1.176   1.217   2.705 -0.9222  0.3311 -0.1189
 1142HOH     H1 3443   1.205   1.157   2.773  0.1924  0.6480 -0.2669
 1142HOH     H2 3444   1.248   1.217   2.642 -1.5017  0.7834 -0.8126
 1143HOH      O 3445   4.059   1.987   3.413  0.4460  0.3409  0.2163
 1143HOH     H1 3446   4.061   1.948   3.325  0.2897  1.2331 -0.2049
 1143HOH     H2 3447   3.970   1.974   3.443  0.2496  0.8011 -0.1393
 1144HOH      O 3448   1.540   3.601   0.938 -0.1997  0.9651 -0.5654
 1144HOH     H1 3449   1.479   3.528   0.925  0.2391  0.6675 -1.0295
 1144HOH     H2 3450   1.544   3.644   0.852  0.5650  0.7137 -0.6696
 1145HOH      O 3451   1.301   3.872   2.359 -0.4105 -0.9934  0.0677
 1145HOH     H1 3452   1.374   3.841   2.413 -0.6863 -1.2212  0.3242
 1145HOH     H2 3453   1.224   3.864   2.416 -0.7718 -1.5900 -0.4699
 1146HOH      O 3454   0.527   1.219   1.693  0.2930 -1.1014 -0.3062
 1146HOH     H1 3455   0.603   1.169   1.663  0.3143 -1.0710 -0.3031
 1146HOH     H2 3456   0.497   1.266   1.615  0.2055 -1.2046 -0.3360
 1147HOH      O 3457   2.524   2.630   2.068 -0.7740 -0.1140  0.5307
 1147HOH     H1 3458   2.534   2.664   2.157 -0.0426  0.0069  0.4190
 1147HOH     H2 3459   2.614   2.612   2.039 -0.8929  0.6789 -0.4957
 1148HOH      O 3460   2.763   0.402   3.606  0.5133  0.2174  0.7455
 1148HOH     H1 3461   2.746   0.325   3.551  0.4812  0.7289  0.0129
 1148HOH     H2 3462   2.791   0.365   3.690  0.7382 -0.5960  0.3392
 1149HOH      O 3463   1.762   0.750   0.735 -0.4216 -0.4923  0.5117
 1149HOH     H1 3464   1.760   0.680   0.800  0.9123 -1.2245 -0.1411
 1149HOH     H2 3465   1.675   0.791   0.740 -0.7048 -1.1421  2.0239
 1150HOH      O 3466   1.731   1.248   2.697  0.5438  0.9390 -0.1568
 1150HOH     H1 3467   1.759   1.330   2.738  0.1219  1.1116 -0.2102
 1150HOH     H2 3468   1.715   1.272   2.606  0.7508  0.7190 -0.2531
 1151HOH      O 3469   1.971   0.800   4.036  0.2056  0.2315 -0.3476
 1151HOH     H1 3470   2.000   0.828   3.949 -0.8506  0.2522 -0.7333
 1151HOH     H2 3471   2.023   0.851   4.097 -0.2492  1.5801 -0.9992
 1152HOH      O 3472   0.533   1.890   3.032  1.2564 -0.3803  0.2244
 1152HOH     H1 3473   0.575   1.973   3.009  0.4627 -0.0161 -0.0083
 1152HOH     H2 3474   0.482   1.867   2.954  0.1226 -0.1803  0.8572
 1153HOH      O 3475   3.394   1.785   0.324 -0.4715 -0.6554 -0.5180
 1153HOH     H1 3476   3.303   1.772   0.351 -0.1628 -0.7760  0.5638
 1153HOH     H2 3477   3.441   1.711   0.362  0.2060 -0.1694 -0.3712
 1154HOH      O 3478   3.777   1.191   1.869  0.0699 -0.5545  0.0047
 1154HOH     H1 3479   3.856   1.149   1.835 -0.3801 -0.2171 -1.6239
 1154HOH     H2 3480   3.710   1.174   1.803 -0.7266  0.7520  0.3884
 1155HOH      O 3481   3.357   0.961   3.728  0.3132 -0.1575  0.4136
 1155HOH     H1 3482   3.425   0.995   3.786  0.0027  0.3442  0.4917
 1155HOH     H2 3483   3.380   0.869   3.715 -0.2283 -0.6257  2.2621
 1156HOH      O 3484   0.554   3.474   2.031  0.0050 -0.0589 -0.3384
 1156HOH     H1 3485   0.607   3.399   2.005 -0.7501 -0.2478 -1.5031
 1156HOH     H2 3486   0.600   3.549   1.993  0.4837  0.0272  0.3825
 1157HOH      O 3487   2.506   3.723   1.327 -0.4989  0.5926 -0.9268
 1157HOH     H1 3488   2.588   3.706   1.281 -0.1228  0.0169 -0.1000
 1157HOH     H2 3489   2.517   3.810   1.365  0.2870  0.0300  0.2345
 1158HOH      O 3490   3.105   0.426   2.746  0.5280  0.3105 -0.3690
 1158HOH     H1 3491   3.011   0.407   2.755  0.6328  0.1778  0.7450
 1158HOH     H2 3492   3.125   0.484   2.820  1.1125  1.2881 -1.2346
 1159HOH      O 3493   1.495   3.607   2.632 -0.2919 -0.0283  0.4839
 1159HOH     H1 3494   1.480   3.513   2.624  1.2626 -0.3074  0.0756
 1159HOH     H2 3495   1.581   3.613   2.676 -0.8046  1.2395  1.4371
 1160HOH      O 3496   0.049   2.842   3.000 -0.0951 -0.8488  0.2074
 1160HOH     H1 3497   0.026   2.750   2.990 -0.2891 -1.0003  1.6679
 1160HOH     H2 3498   0.127   2.853   2.946 -0.2777 -1.7696 -0.2810
 1161HOH      O 3499   1.148   0.873   2.162 -0.3737  0.3004 -1.2090
 1161HOH     H1 3500   1.195   0.841   2.085  0.2591  0.6261 -0.9746
 1161HOH     H2 3501   1.217   0.906   2.220 -0.8294 -0.0409 -0.4491
 1162HOH      O 3502   4.063   3.820   1.020 -0.5047 -0.9088 -0.1921
 1162HOH     H1 3503   4.059   3.910   0.989 -1.1921 -0.7271  0.3773
 1162HOH     H2 3504   4.146   3.786   0.984 -0.7419 -0.4048 -1.2989
 1163HOH      O 3505   2.076   0.063   1.145  0.1771  0.2939  0.1158
 1163HOH     H1 3506   2.139   0.064   1.218  0.0640  1.0870  0.2159
 1163HOH     H2 3507   2.129   0.074   1.067  0.6554 -2.9793 -0.3138
 1164HOH      O 3508   3.701   1.645   0.227  0.4288  0.2533 -0.3666
 1164HOH     H1 3509   3.651   1.709   0.177 -0.1007 -0.7222 -1.1627
 1164HOH     H2 3510   3.634   1.597   0.277  0.6743 -0.3563 -0.6045
 1165HOH      O 3511   3.675   3.121   2.573 -0.6480 -0.4146 -0.0832
 1165HOH     H1 3512   3.682   3.032   2.540  0.3946 -0.4647  0.2095
 1165HOH     H2 3513   3.713   3.175   2.503  0.2370 -0.3806  0.4005
 1166HOH      O 3514   2.403   3.082   1.112 -0.6302 -0.7761 -0.8207
 1166HOH     H1 3515   2.467   3.069   1.182  0.3238  0.7068 -1.3253
 1166HOH     H2 3516   2.342   3.147   1.147 -1.6609 -1.8459 -0.5129
 1167HOH      O 3517   2.315   1.599   3.645 -0.2214  0.1512 -0.1252
 1167HOH     H1 3518   2.296   1.553   3.563 -0.3959 -0.4062  0.2181
 1167HOH     H2 3519   2.288   1.538   3.714 -0.5554  0.8059  0.3515
 1168HOH      O 3520   4.043   1.243   0.257 -0.4619  0.0921  0.1566
 1168HOH     H1 3521   4.049   1.155   0.294 -0.8480 -0.1536 -0.3342
 1168HOH     H2 3522   3.959   1.277   0.289 -0.3244  0.2754  0.3275
 1169HOH      O 3523   0.280   2.720   4.038 -0.6145  0.2064  0.2093
 1169HOH     H1 3524   0.241   2.642   3.998 -0.4049  0.0382  0.3265
 1169HOH     H2 3525   0.230   2.793   4.003 -0.4650  0.0608 -0.3275
 1170HOH      O 3526   3.732   1.168   2.998  0.6855  0.0803 -0.5169
 1170HOH     H1 3527   3.788   1.246   2.995  0.2369  0.4206 -0.1416
 1170HOH     H2 3528   3.766   1.117   3.071 -0.4670  1.0682  0.8109
 1171HOH      O 3529   1.690   1.712   3.281  0.8369 -0.6140  0.4343
 1171HOH     H1 3530   1.749   1.647   3.242 -0.4236 -1.1510 -0.7765
 1171HOH     H2 3531   1.666   1.676   3.366  0.8314 -1.3331  0.1415
 1172HOH      O 3532   1.282   2.627   4.253 -0.5065  0.4253  0.6025
 1172HOH     H1 3533   1.323   2.554   4.299  0.3516  0.1415 -0.5099
 1172HOH     H2 3534   1.251   2.589   4.171 -0.9014  1.1336  0.4027
 1173HOH      O 3535   0.955   0.576   4.096 -0.5573  0.4541  0.0623
 1173HOH     H1 3536   0.930   0.590   4.187 -0.2097 -0.2451  0.2820
 1173HOH     H2 3537   1.050   0.589   4.096  0.0259 -2.4737  0.5136
 1174HOH      O 3538   0.537   2.193   2.266 -0.5905 -0.0761 -0.3216
 1174HOH     H1 3539   0.615   2.211   2.214 -0.7239  0.6902 -0.2764
 1174HOH     H2 3540   0.568   2.138   2.338 -0.2041 -0.2418 -0.6120
 1175HOH      O 3541   3.217   1.956   2.254 -0.0172 -0.6463  0.0114
 1175HOH     H1 3542   3.213   2.043   2.216 -0.1097 -0.5088  0.3276
 1175HOH     H2 3543   3.302   1.922   2.228  0.1260 -0.3608  0.0956
 1176HOH      O 3544   0.323   2.839   2.890  0.1501  0.2184 -0.3132
 1176HOH     H1 3545   0.363   2.796   2.966  0.2804 -0.2155 -0.6236
 1176HOH     H2 3546   0.397   2.884   2.847  0.3312 -0.6124 -0.9067
 1177HOH      O 3547   1.862   1.461   0.461  0.9854  0.2417  0.2197
 1177HOH     H1 3548   1.783   1.513   0.475  0.4030 -0.6025  0.2358
 1177HOH     H2 3549   1.924   1.493   0.527  0.5993  0.7935  0.3303
 1178HOH      O 3550   0.673   1.538   2.266 -0.1253  0.5213 -0.3217
 1178HOH     H1 3551   0.622   1.458   2.252 -0.1449  0.2712  0.9602
 1178HOH     H2 3552   0.674   1.581   2.180 -2.2646  0.4072 -0.5114
 1179HOH      O 3553   1.713   2.762   4.240  0.1324  0.0918 -0.4238
 1179HOH     H1 3554   1.686   2.713   4.318  2.0728 -1.1860 -0.4162
 1179HOH     H2 3555   1.667   2.718   4.168 -0.7004  0.4751 -0.1554
 1180HOH      O 3556   0.973   1.582   0.819 -0.6349  0.2421  0.0396
 1180HOH     H1 3557   1.023   1.661   0.799 -0.5753  0.3815  0.6794
 1180HOH     H2 3558   1.013   1.513   0.767 -0.4982  0.5777 -0.3030
 1181HOH      O 3559   4.117   4.213   2.412 -0.0292  0.1158  0.0951
 1181HOH     H1 3560   4.122   4.136   2.355 -0.2185 -0.2936  0.6057
 1181HOH     H2 3561   4.184   4.198   2.478 -0.6566 -0.0793  0.7229
 1182HOH      O 3562   3.814   2.364   0.612  1.0652 -0.1000  0.4497
 1182HOH     H1 3563   3.801   2.459   0.612 -0.1593 -0.2397  0.2777
 1182HOH     H2 3564   3.738   2.329   0.660  0.7235 -1.0691 -0.7074
 1183HOH      O 3565   3.877   0.104   0.590  0.0154  0.3867 -0.4065
 1183HOH     H1 3566   3.809   0.046   0.555  0.2179  0.2876 -0.6424
 1183HOH     H2 3567   3.959   0.055   0.579  0.2184  0.7942 -0.7967
 1184HOH      O 3568   1.590   2.023   3.414 -0.3213 -0.2224 -0.1183
 1184HOH     H1 3569   1.628   1.982   3.336 -0.6274  0.0129 -0.3953
 1184HOH     H2 3570   1.530   1.957   3.449  1.6314 -1.3960  1.4159
 1185HOH      O 3571   3.926   1.813   4.044 -0.1810  0.8014 -0.0327
 1185HOH     H1 3572   3.965   1.751   4.106 -0.1021 -0.6926 -1.4530
 1185HOH     H2 3573   3.950   1.899   4.079  0.6307  0.0430  1.4900
 1186HOH      O 3574   1.291   3.326   4.117  0.3055  0.2892  0.7671
 1186HOH     H1 3575   1.290   3.249   4.173 -0.3337  0.0244  0.4185
 1186HOH     H2 3576   1.213   3.376   4.143 -0.0341  0.1313  0.0931
 1187HOH      O 3577   2.544   0.533   3.465 -0.1665 -0.8003 -0.0962
 1187HOH     H1 3578   2.615   0.511   3.525 -0.2938 -1.0338 -0.0271
 1187HOH     H2 3579   2.588   0.565   3.386 -0.0078 -0.0009  0.2983
 1188HOH      O 3580   3.986   0.707   1.314  0.0326  0.8499  0.1702
 1188HOH     H1 3581   4.060   0.757   1.280  0.5666  0.7489  1.1077
 1188HOH     H2 3582   3.989   0.721   1.409 -0.7968  0.3586  0.2926
 1189HOH      O 3583   3.262   2.631   1.057  0.4809 -0.1036  0.2542
 1189HOH     H1 3584   3.171   2.602   1.069  0.5568 -0.8031 -0.6334
 1189HOH     H2 3585   3.312   2.550   1.050  0.8304  0.1875 -1.5548
 1190HOH      O 3586   3.697   3.026   0.128 -0.1782 -0.8637 -0.5475
 1190HOH     H1 3587   3.731   3.074   0.203  0.2351 -0.7395 -0.8123
 1190HOH     H2 3588   3.747   2.944   0.127  0.5428 -0.4362 -1.2781
 1191HOH      O 3589   2.372   1.196   2.952 -0.4405 -0.0420  0.2940
 1191HOH     H1 3590   2.294   1.171   2.903 -0.1664 -0.8775  0.2484
 1191HOH     H2 3591   2.352   1.175   3.043 -0.2876 -0.2140  0.2889
 1192HOH      O 3592   1.323   1.775   2.422  0.6557  0.0885  0.3107
 1192HOH     H1 3593   1.276   1.858   2.411  0.7266  0.0732 -0.1036
 1192HOH     H2 3594   1.373   1.764   2.342 -0.0923 -0.8312 -0.0759
 1193HOH      O 3595   0.836   1.782   1.790 -0.1766 -0.1165  0.0896
 1193HOH     H1 3596   0.788   1.735   1.858  0.3983  0.1108  0.6844
 1193HOH     H2 3597   0.833   1.874   1.818 -0.8585  0.1452 -0.7866
 1194HOH      O 3598   0.215   2.529   3.681 -0.1135 -0.1341 -0.0515
 1194HOH     H1 3599   0.186   2.620   3.684 -0.3896 -0.1335 -1.4034
 1194HOH     H2 3600   0.262   2.516   3.763  2.0820  1.9734 -0.7476
 1195HOH      O 3601   3.148   0.194   1.734 -0.1868 -0.0559  0.6481
 1195HOH     H1 3602   3.147   0.148   1.818 -0.6911  0.0517  0.7052
 1195HOH     H2 3603   3.185   0.131   1.672 -0.2871 -0.3118  0.8479
 1196HOH      O 3604   1.853   1.918   3.223 -0.1725 -0.0227 -0.1164
 1196HOH     H1 3605   1.822   1.937   3.134 -0.9574  0.1439  0.1770
 1196HOH     H2 3606   1.806   1.838   3.248  0.6730 -0.5539 -0.1445
 1197HOH      O 3607   1.517   4.082   1.657 -0.7027 -1.0363  0.2701
 1197HOH     H1 3608   1.454   4.122   1.598  0.2843  0.5378  0.1563
 1197HOH     H2 3609   1.487   4.107   1.745  0.7021  1.7163  0.2060
 1198HOH      O 3610   2.679   0.477   4.208  0.1448  1.0904  0.0065
 1198HOH     H1 3611   2.724   0.432   4.136 -1.1180  0.2358 -0.3362
 1198HOH     H2 3612   2.684   0.570   4.185  1.8206  1.0761  0.1038
 1199HOH      O 3613   3.069   1.506   3.151  0.3287  0.0002  0.7305
 1199HOH     H1 3614   2.991   1.534   3.199 -0.1503  0.4354 -0.2450
 1199HOH     H2 3615   3.105   1.586   3.114 -0.4592 -0.4407 -1.2355
 1200HOH      O 3616   3.163   2.624   2.803  0.0926  0.2860 -0.1076
 1200HOH     H1 3617   3.124   2.682   2.737 -0.1426 -0.3658 -0.5582
 1200HOH     H2 3618   3.140   2.665   2.887  0.4911  1.1886 -0.4184
 1201HOH      O 3619   0.620   1.169   2.411 -0.1969  0.3290  0.1460
 1201HOH     H1 3620   0.600   1.243   2.353 -0.7822 -0.0846 -0.1900
 1201HOH     H2 3621   0.595   1.200   2.498 -0.1219  0.6465  0.0576
 1202HOH      O 3622   3.265   2.879   0.296  0.4830 -0.0996 -0.1722
 1202HOH     H1 3623   3.285   2.787   0.314  1.3263 -0.0658 -0.7763
 1202HOH     H2 3624   3.241   2.881   0.203 -0.5015  0.1668  0.0727
 1203HOH      O 3625   2.845   3.960   1.553 -0.0817 -0.1452  0.1683
 1203HOH     H1 3626   2.845   4.055   1.566  0.7880  0.2153 -1.7522
 1203HOH     H2 3627   2.919   3.929   1.605  0.6324  0.5101 -0.4057
 1204HOH      O 3628   1.086   2.293   2.905 -0.3038  0.2000  0.1774
 1204HOH     H1 3629   1.123   2.381   2.917 -0.0578  0.0516  0.5708
 1204HOH     H2 3630   1.101   2.250   2.989  0.3078 -0.4848 -0.2568
 1205HOH      O 3631   0.721   2.626   1.504  1.3299 -0.6008 -0.0921
 1205HOH     H1 3632   0.702   2.661   1.591  0.5655 -0.7099 -0.2007
 1205HOH     H2 3633   0.734   2.532   1.518  0.5520 -0.7326 -0.1664
 1206HOH      O 3634   0.732   1.534   0.279  0.2558  0.4314 -0.3072
 1206HOH     H1 3635   0.732   1.595   0.352  0.6601 -0.2866  0.3244
 1206HOH     H2 3636   0.819   1.493   0.282  0.0593 -0.0514 -0.8140
 1207HOH      O 3637   3.269   1.953   2.730 -0.2222  0.4333  0.2594
 1207HOH     H1 3638   3.199   1.929   2.790 -0.4551  1.1709  0.3022
 1207HOH     H2 3639   3.227   1.958   2.644 -0.2416  0.9049  0.2899
 1208HOH      O 3640   0.644   2.358   0.337  0.2566  0.4592  0.3256
 1208HOH     H1 3641   0.643   2.434   0.395 -1.6272  0.4311  0.4693
 1208HOH     H2 3642   0.684   2.391   0.256 -0.7469  1.7451  0.2756
 1209HOH      O 3643   1.847   2.086   1.221 -0.3849 -0.4831  0.1604
 1209HOH     H1 3644   1.771   2.043   1.181 -0.6546  0.8022 -0.8293
 1209HOH     H2 3645   1.818   2.107   1.310 -1.1268 -0.2157 -0.1240
 1210HOH      O 3646   2.743   2.786   0.558 -0.3972  0.2799 -0.3084
 1210HOH     H1 3647   2.654   2.814   0.537 -0.5424 -0.2454 -0.4125
 1210HOH     H2 3648   2.739   2.760   0.650  0.0299  1.7256  0.1754
 1211HOH      O 3649   0.668   3.031   3.930  1.3715  0.5150 -1.0186
 1211HOH     H1 3650   0.584   3.022   3.884  0.2994 -0.8196  0.9094
 1211HOH     H2 3651   0.682   3.126   3.934 -0.8734  0.9530 -0.2330
 1212HOH      O 3652   2.904   3.501   1.612 -0.5628  0.3375  0.8915
 1212HOH     H1 3653   2.835   3.483   1.676 -0.7044 -0.2775  0.5784
 1212HOH     H2 3654   2.867   3.568   1.554 -0.5486  0.6697  1.2552
 1213HOH      O 3655   3.586   4.246   1.638  0.4593  0.1231 -0.1825
 1213HOH     H1 3656   3.663   4.213   1.685  0.4653  0.1417 -0.1794
 1213HOH     H2 3657   3.616   4.262   1.549  0.5610  0.5123 -0.0805
 1214HOH      O 3658   1.513   2.243   1.537  0.1057 -0.4182  0.4296
 1214HOH     H1 3659   1.600   2.205   1.528 -0.1829 -1.0101  0.0038
 1214HOH     H2 3660   1.501   2.252   1.632  1.2032  1.1298  0.4980
 1215HOH      O 3661   2.459   0.730   1.121 -0.2586 -0.5598  0.1562
 1215HOH     H1 3662   2.448   0.824   1.108 -1.4171 -0.3595  1.8968
 1215HOH     H2 3663   2.370   0.697   1.133  0.1906 -1.6648  0.7805
 1216HOH      O 3664   1.892   3.003   2.066  0.0909 -0.1822  0.0207
 1216HOH     H1 3665   1.900   3.073   2.001 -0.0672  0.7182  0.9225
 1216HOH     H2 3666   1.846   3.044   2.140 -1.6110 -1.6940 -0.0479
 1217HOH      O 3667   3.783   1.689   3.211  0.6962 -0.5114 -0.2600
 1217HOH     H1 3668   3.791   1.650   3.124  1.4986 -0.4081 -0.2511
 1217HOH     H2 3669   3.734   1.770   3.197  0.3657 -0.7533 -0.5270
 1218HOH      O 3670   4.196   2.544   0.812  0.2217  0.2605 -0.1669
 1218HOH     H1 3671   4.151   2.598   0.747 -1.2667 -0.1269  0.4655
 1218HOH     H2 3672   4.186   2.593   0.894 -2.0189 -1.2204  0.6359
 1219HOH      O 3673   2.967   2.556   3.053  0.5958 -0.3535 -0.4492
 1219HOH     H1 3674   2.896   2.617   3.070  1.0555 -0.1777  1.3137
 1219HOH     H2 3675   2.926   2.470   3.052  0.1649 -0.1476 -1.1599
 1220HOH      O 3676   1.952   2.990   3.863  0.4414 -0.4916 -0.6072
 1220HOH     H1 3677   2.016   3.006   3.793  0.6545  0.8596 -0.1667
 1220HOH     H2 3678   1.940   3.076   3.904  0.3375 -1.2130  1.0308
 1221HOH      O 3679   3.612   3.112   3.267 -0.4631 -0.0002  0.0302
 1221HOH     H1 3680   3.548   3.072   3.325 -1.6058  0.7203 -0.6441
 1221HOH     H2 3681   3.657   3.039   3.225 -1.4632 -0.5789 -0.0976
 1222HOH      O 3682   2.394   1.789   3.428 -0.7410 -0.0241 -0.0595
 1222HOH     H1 3683   2.483   1.795   3.392 -1.0755 -0.1306 -0.9725
 1222HOH     H2 3684   2.400   1.723   3.497 -0.2529 -0.6064 -0.6281
 1223HOH      O 3685   3.073   1.182   0.569  0.0261 -0.0967  0.2826
 1223HOH     H1 3686   3.166   1.204   0.563  0.1481 -0.7848 -1.1724
 1223HOH     H2 3687   3.033   1.261   0.606  1.1305  0.3112  0.7160
 1224HOH      O 3688   0.439   2.959   3.799  0.4015  0.0306 -0.0576
 1224HOH     H1 3689   0.365   2.979   3.856  0.9307  1.6006  0.2024
 1224HOH     H2 3690   0.401   2.951   3.712 -0.1833 -0.2294  0.2127
 1225HOH      O 3691   0.041   3.893   2.744 -0.1040  0.1851  0.4882
 1225HOH     H1 3692   0.002   3.981   2.745 -1.5253 -0.3131 -1.1210
 1225HOH     H2 3693   0.129   3.907   2.708 -0.1690  0.9799  0.5900
 1226HOH      O 3694   1.465   1.865   3.070 -1.0079  0.0217 -0.3512
 1226HOH     H1 3695   1.404   1.804   3.028 -0.2167 -0.0216 -1.5202
 1226HOH     H2 3696   1.507   1.814   3.138 -1.5142 -0.2460 -0.2262
 1227HOH      O 3697   0.473   3.357   0.003  0.7261  0.1706 -0.1479
 1227HOH     H1 3698   0.520   3.440   0.004  0.6872  0.1917 -0.0174
 1227HOH     H2 3699   0.389   3.377   0.044  0.7707  0.0347  0.0108
 1228HOH      O 3700   2.825   3.025   3.190  0.2789  0.1917  0.5711
 1228HOH     H1 3701   2.792   3.086   3.256  0.3585  0.5207  0.3091
 1228HOH     H2 3702   2.839   3.079   3.112 -0.6761 -0.3501 -0.0113
 1229HOH      O 3703   3.079   1.218   1.365  0.5128  0.0428  0.3393
 1229HOH     H1 3704   3.035   1.280   1.423  0.0706  0.2942 -0.2378
 1229HOH     H2 3705   3.100   1.270   1.287  1.0550 -0.2934  0.2554
 1230HOH      O 3706   1.630   4.074   2.305  0.0640 -0.0216  0.8716
 1230HOH     H1 3707   1.620   4.158   2.260 -0.6152 -0.1928  0.6898
 1230HOH     H2 3708   1.682   4.021   2.245 -1.1219 -0.3667  0.0968
 1231HOH      O 3709   0.751   0.725   2.038 -0.0454  0.7923 -0.0386
 1231HOH     H1 3710   0.775   0.792   1.974  0.3709  0.4600 -0.2360
 1231HOH     H2 3711   0.801   0.748   2.117  0.9147  0.1488 -0.4225
 1232HOH      O 3712   3.311   1.110   4.048 -0.1351 -0.3132  0.1488
 1232HOH     H1 3713   3.233   1.095   4.101 -0.2629  0.5686  0.2365
 1232HOH     H2 3714   3.362   1.174   4.098  0.0534  0.0417 -0.4708
 1233HOH      O 3715   0.935   4.257   3.791  0.7470 -0.1487  0.4715
 1233HOH     H1 3716   1.005   4.223   3.735  0.6664  0.5780 -0.1035
 1233HOH     H2 3717   0.854   4.224   3.750  0.6918  0.3226  0.1861
 1234HOH      O 3718   2.405   2.510   2.923  0.2085 -0.1996  0.6594
 1234HOH     H1 3719   2.385   2.590   2.970  1.3051  0.1923  0.5070
 1234HOH     H2 3720   2.437   2.449   2.990  1.0912  0.1207  0.5575
 1235HOH      O 3721   3.949   4.071   1.005  0.0007  0.0034  0.0211
 1235HOH     H1 3722   3.861   4.103   1.020 -0.3163 -0.8756  0.1773
 1235HOH     H2 3723   4.006   4.133   1.050 -0.6005  0.1357  0.6237
 1236HOH      O 3724   2.303   0.753   2.047  0.4113 -0.3323  0.0139
 1236HOH     H1 3725   2.296   0.788   2.136 -1.2528  1.5782 -0.6988
 1236HOH     H2 3726   2.256   0.670   2.050 -0.3839  0.1104  0.7781
 1237HOH      O 3727   0.186   2.994   1.876 -0.0874  0.2636  0.0411
 1237HOH     H1 3728   0.159   2.930   1.943  0.0792 -1.3197 -1.2785
 1237HOH     H2 3729   0.280   3.003   1.888 -0.0690  0.0447  0.0721
 1238HOH      O 3730   3.220   0.825   1.416  0.0589  0.2436 -0.1921
 1238HOH     H1 3731   3.206   0.753   1.477  0.3343  0.3160 -0.0417
 1238HOH     H2 3732   3.315   0.838   1.416  0.0611  0.2473 -0.6309
 1239HOH      O 3733   3.257   1.025   3.271 -0.1324 -0.0832  0.3887
 1239HOH     H1 3734   3.350   1.042   3.262 -0.0646 -0.8278 -0.8170
 1239HOH     H2 3735   3.215   1.092   3.218 -0.0886 -1.0966 -1.0561
 1240HOH      O 3736   0.223   1.299   0.090 -0.3671 -0.5977  0.1322
 1240HOH     H1 3737   0.233   1.213   0.049  0.9116 -0.1783 -0.5372
 1240HOH     H2 3738   0.309   1.319   0.126 -0.6886  0.3235  0.4415
 1241HOH      O 3739   2.514   2.808   3.145  0.8264 -0.5353 -0.8678
 1241HOH     H1 3740   2.432   2.840   3.184  1.4043 -0.5909  0.4816
 1241HOH     H2 3741   2.497   2.809   3.051 -0.1707  1.0307 -0.7521
 1242HOH      O 3742   2.321   1.924   0.926  0.1970 -0.2310 -0.2474
 1242HOH     H1 3743   2.377   2.001   0.921  0.3516 -0.2946  0.3230
 1242HOH     H2 3744   2.242   1.955   0.971 -0.1872 -0.1705 -0.9387
 1243HOH      O 3745   2.157   3.431   0.424  0.2234 -0.1577  0.6000
 1243HOH     H1 3746   2.176   3.427   0.330 -0.5164  0.5914  0.4000
 1243HOH     H2 3747   2.234   3.473   0.462  0.6337 -0.6833  0.3764
 1244HOH      O 3748   3.504   3.305   1.250 -0.0909 -0.6606 -0.2136
 1244HOH     H1 3749   3.544   3.221   1.273  0.9351 -0.3013 -0.6103
 1244HOH     H2 3750   3.544   3.369   1.308 -0.1829 -0.3037 -0.5310
 1245HOH      O 3751   0.841   3.951   0.227  0.3806  0.0607  0.1986
 1245HOH     H1 3752   0.781   3.909   0.165 -0.0147  1.2330 -0.2640
 1245HOH     H2 3753   0.807   3.926   0.313 -0.8332  0.6967 -0.0483
 1246HOH      O 3754   2.089   3.401   1.614  0.5823  0.0526  0.7480
 1246HOH     H1 3755   2.136   3.414   1.696  1.1107 -0.9798  0.6429
 1246HOH     H2 3756   2.157   3.400   1.547  0.4209 -1.2217  0.5603
 1247HOH      O 3757   1.650   0.075   3.969 -0.1573 -0.0475 -0.2496
 1247HOH     H1 3758   1.577   0.030   4.013  0.9481 -0.6377  1.1056
 1247HOH     H2 3759   1.675   0.145   4.029  0.6904 -0.1526 -0.4633
 1248HOH      O 3760   0.121   0.048   3.995 -0.9319 -0.1066  0.6597
 1248HOH     H1 3761   0.164  -0.027   4.037  0.7717  0.1911 -0.3975
 1248HOH     H2 3762   0.033   0.016   3.975 -0.4792 -1.6200  0.8159
 1249HOH      O 3763   4.014   0.890   4.285  0.1657 -0.0945  0.1218
 1249HOH     H1 3764   3.997   0.822   4.220 -2.1658  0.6977 -0.2879
 1249HOH     H2 3765   4.036   0.967   4.234  0.7703 -0.0426  0.4497
 1250HOH      O 3766   1.697   0.213   1.541  0.6146  0.2462  0.1710
 1250HOH     H1 3767   1.706   0.175   1.628  0.9390  0.6567  0.3228
 1250HOH     H2 3768   1.763   0.167   1.488  0.3237 -0.0996  0.1030
 1251HOH      O 3769   3.899   3.295   0.758 -0.1888  0.4945  0.2944
 1251HOH     H1 3770   3.989   3.312   0.787  0.3079 -0.2791 -0.6458
 1251HOH     H2 3771   3.906   3.214   0.707 -1.6452 -0.2766  1.1770
 1252HOH      O 3772   0.562   0.251   3.229  0.2002  0.2777  0.4115
 1252HOH     H1 3773   0.560   0.346   3.211 -0.1280  0.1333 -0.4257
 1252HOH     H2 3774   0.471   0.223   3.218  0.4052 -0.2439 -0.0251
 1253HOH      O 3775   2.963   2.575   4.081  1.0294 -0.9080  0.1705
 1253HOH     H1 3776   3.054   2.602   4.092  0.4592  0.8488  1.5898
 1253HOH     H2 3777   2.941   2.600   3.991  1.5002  0.4330  0.3868
 1254HOH      O 3778   3.182   0.691   0.803 -0.9070 -0.1255  0.0389
 1254HOH     H1 3779   3.170   0.601   0.834  0.4105 -0.4766 -0.3458
 1254HOH     H2 3780   3.221   0.737   0.877  0.6843 -0.5432 -0.4533
 1255HOH      O 3781   2.786   1.286   1.270 -0.3419 -0.7261  0.2859
 1255HOH     H1 3782   2.835   1.329   1.341  0.3165 -0.0587 -0.5326
 1255HOH     H2 3783   2.696   1.284   1.302 -0.1569  0.0340  0.9416
 1256HOH      O 3784   2.530   0.424   1.950 -1.0483 -0.0273  0.2235
 1256HOH     H1 3785   2.597   0.381   2.004  0.7063  0.4433 -1.3633
 1256HOH     H2 3786   2.555   0.516   1.950 -1.2516  0.0527 -0.9845
 1257HOH      O 3787   2.877   0.541   0.939  0.2993 -0.2315 -0.3399
 1257HOH     H1 3788   2.806   0.605   0.931 -0.6413 -1.2435 -0.5400
 1257HOH     H2 3789   2.854   0.488   1.015  0.6994 -0.7426 -0.5608
 1258HOH      O 3790   0.031   3.062   0.044 -0.1486  0.3859  0.1072
 1258HOH     H1 3791   0.031   3.120   0.120 -1.0363  0.1181  0.3453
 1258HOH     H2 3792   0.113   3.080  -0.001  0.0640  1.0730  0.7344
 1259HOH      O 3793   2.095   3.655   2.165 -0.6223  0.2372 -0.0537
 1259HOH     H1 3794   2.111   3.712   2.091 -1.8719  0.1743 -0.4225
 1259HOH     H2 3795   2.112   3.710   2.242  0.1262  0.4724 -0.3699
 1260HOH      O 3796   2.077   2.809   2.693 -0.5317 -0.0954  0.7800
 1260HOH     H1 3797   2.115   2.748   2.756  0.4313 -0.1735  0.1598
 1260HOH     H2 3798   2.039   2.754   2.625  0.8550 -0.0838 -0.0878
 1261HOH      O 3799   3.201   2.086   1.696  1.1036  0.2268 -0.3765
 1261HOH     H1 3800   3.161   2.039   1.622  0.7128  0.6130 -0.4184
 1261HOH     H2 3801   3.139   2.155   1.717  1.4359  0.4167  0.0116
 1262HOH      O 3802   0.121   2.759   3.768  0.0284 -0.2240  1.2189
 1262HOH     H1 3803   0.035   2.771   3.808 -0.1245  0.5500  0.6813
 1262HOH     H2 3804   0.175   2.828   3.806  0.1674 -0.1477  0.8874
 1263HOH      O 3805   2.457   1.805   2.600 -0.2118 -0.4775 -0.1874
 1263HOH     H1 3806   2.405   1.762   2.668 -1.2113  0.9232  0.0036
 1263HOH     H2 3807   2.541   1.759   2.602 -0.3813 -0.8449  1.6227
 1264HOH      O 3808   3.319   2.661   0.694  0.3224  0.3452 -0.0026
 1264HOH     H1 3809   3.255   2.607   0.741  0.0700  0.3837 -0.2994
 1264HOH     H2 3810   3.301   2.645   0.602  0.5273  0.6124 -0.0914
 1265HOH      O 3811   0.930   3.394   2.917  0.1507  0.0374  0.3286
 1265HOH     H1 3812   0.982   3.314   2.922 -0.2092 -0.3255 -0.9342
 1265HOH     H2 3813   0.853   3.377   2.971  0.4042 -0.1971  0.6150
 1266HOH      O 3814   1.207   3.065   1.805 -0.3689 -0.5633  0.1215
 1266HOH     H1 3815   1.285   3.033   1.759 -0.0544 -0.2252  0.4046
 1266HOH     H2 3816   1.233   3.069   1.897  0.3156  2.1867  0.0017
 1267HOH      O 3817   1.553   0.883   2.527  0.3263 -0.0383  0.2486
 1267HOH     H1 3818   1.609   0.814   2.492  0.5428  0.2384  0.0375
 1267HOH     H2 3819   1.561   0.876   2.622  0.7682  0.0362  0.2191
 1268HOH      O 3820   2.696   1.776   2.951 -0.3120 -0.4934 -0.0355
 1268HOH     H1 3821   2.617   1.781   3.004  0.0788  0.3005  0.5179
 1268HOH     H2 3822   2.764   1.817   3.005  0.3702 -0.7162 -0.6864
 1269HOH      O 3823   2.921   2.902   3.705  0.2018 -0.2058 -0.2241
 1269HOH     H1 3824   2.855   2.886   3.772  0.1174 -1.3539 -0.5276
 1269HOH     H2 3825   2.955   2.989   3.725 -0.4282 -0.1484  0.7672
 1270HOH      O 3826   1.294   3.740   1.880 -0.4216  0.2082  0.3135
 1270HOH     H1 3827   1.297   3.711   1.789  0.0539 -0.1543  0.4382
 1270HOH     H2 3828   1.386   3.742   1.908 -0.5678  0.2262  0.8139
 1271HOH      O 3829   1.213   1.347   0.052  0.1631 -0.2256  0.3272
 1271HOH     H1 3830   1.271   1.305   0.116 -0.3330 -0.2756  0.7659
 1271HOH     H2 3831   1.244   1.437   0.047 -0.7358  0.2587  1.8982
 1272HOH      O 3832   0.096   3.354   2.563 -0.3560  1.2700  0.3022
 1272HOH     H1 3833   0.153   3.384   2.493  0.1619 -0.8152 -0.3057
 1272HOH     H2 3834   0.154   3.343   2.639  0.2773 -0.9797 -0.3514
 1273HOH      O 3835   2.847   1.828   0.614  0.3062  0.0179  0.3491
 1273HOH     H1 3836   2.909   1.901   0.607  0.0128  0.2732  0.3695
 1273HOH     H2 3837   2.780   1.859   0.674 -0.5519  0.2721 -0.6841
 1274HOH      O 3838   1.130   0.670   2.362  0.1827 -0.5294 -0.2231
 1274HOH     H1 3839   1.133   0.749   2.308 -0.1446  0.1971  0.7584
 1274HOH     H2 3840   1.130   0.702   2.452 -0.0255 -1.6558  0.2177
 1275HOH      O 3841   2.487   3.383   0.958  0.2842 -0.3324  0.3587
 1275HOH     H1 3842   2.556   3.446   0.982  0.8523  0.0939 -1.9378
 1275HOH     H2 3843   2.535   3.304   0.934 -0.0665 -0.3206 -0.4285
 1276HOH      O 3844   0.205   2.609   2.798 -0.0946  0.2971 -0.0964
 1276HOH     H1 3845   0.259   2.679   2.836  1.2410 -0.7351  0.0788
 1276HOH     H2 3846   0.268   2.556   2.749 -0.7456 -1.5249  0.8768
 1277HOH      O 3847   3.729   4.137   1.135  0.2137  0.1094  0.7217
 1277HOH     H1 3848   3.679   4.196   1.191 -0.2134  0.2183  0.2465
 1277HOH     H2 3849   3.678   4.056   1.134  0.1195  0.1684  0.3573
 1278HOH      O 3850   2.975   2.345   3.732 -0.4201 -0.3836 -0.2208
 1278HOH     H1 3851   3.063   2.370   3.763 -0.2091 -0.0463 -1.0280
 1278HOH     H2 3852   2.925   2.329   3.812  0.3983 -0.6712  0.2623
 1279HOH      O 3853   3.317   2.641   0.410 -0.3292  0.2519 -0.0010
 1279HOH     H1 3854   3.243   2.582   0.398 -0.4856  0.4527 -0.0460
 1279HOH     H2 3855   3.394   2.584   0.411 -0.5588 -0.0955  1.1993
 1280HOH      O 3856   3.557   1.984   1.431 -0.2491 -0.2774  0.4718
 1280HOH     H1 3857   3.568   1.990   1.526  0.7771 -0.4675  0.3931
 1280HOH     H2 3858   3.644   2.002   1.396 -0.3945 -1.0988 -0.3908
 1281HOH      O 3859   0.197   0.582   1.001  0.4103 -0.7935  0.3053
 1281HOH     H1 3860   0.224   0.533   0.924 -0.0494 -0.0486 -0.3628
 1281HOH     H2 3861   0.111   0.547   1.023  0.1971 -0.4768 -0.0108
 1282HOH      O 3862   0.649   1.030   2.931 -0.1080  0.2295  0.3310
 1282HOH     H1 3863   0.705   0.971   2.981 -0.2820  0.0836  0.3561
 1282HOH     H2 3864   0.590   1.069   2.996 -0.7948 -0.4743  0.1714
 1283HOH      O 3865   2.209   1.489   1.543  0.0387 -0.2032 -0.6654
 1283HOH     H1 3866   2.119   1.465   1.520 -0.2905  1.2976 -1.1701
 1283HOH     H2 3867   2.262   1.456   1.471 -0.0520 -1.2283 -0.2957
 1284HOH      O 3868   0.782   2.376   1.563  0.5411 -0.0845  0.1208
 1284HOH     H1 3869   0.724   2.338   1.496  0.9701  0.8569 -0.8439
 1284HOH     H2 3870   0.870   2.365   1.527  0.7200  1.3378 -0.0023
 1285HOH      O 3871   1.452   0.367   3.614 -0.2899  0.5280 -0.4971
 1285HOH     H1 3872   1.436   0.274   3.626  0.4882  0.4625  0.2377
 1285HOH     H2 3873   1.382   0.410   3.663 -0.6386  0.3394 -0.8230
 1286HOH      O 3874   3.808   3.700   2.944 -0.1793 -0.5114 -0.1509
 1286HOH     H1 3875   3.899   3.731   2.952  0.2517 -1.6013 -0.4014
 1286HOH     H2 3876   3.788   3.710   2.851 -0.0792 -0.8452 -0.2115
 1287HOH      O 3877   4.127   2.748   3.993  0.2193 -0.5906 -0.4383
 1287HOH     H1 3878   4.102   2.685   3.926  0.0373 -0.9520 -0.0408
 1287HOH     H2 3879   4.093   2.711   4.075  0.2997 -0.0845 -0.1669
 1288HOH      O 3880   2.092   1.750  -0.030 -0.2326  0.7647 -0.0882
 1288HOH     H1 3881   2.044   1.692   0.028  0.9573 -0.3789 -0.1463
 1288HOH     H2 3882   2.138   1.810   0.028  0.9216 -0.3482  0.2489
 1289HOH      O 3883   1.016   4.033   3.060  0.0048  0.2991 -0.0879
 1289HOH     H1 3884   1.017   4.050   2.966  0.6753 -0.0881 -0.1678
 1289HOH     H2 3885   1.108   4.038   3.086 -0.1322  0.0599  0.4798
 1290HOH      O 3886   0.027   0.715   4.209 -0.9196  0.4369 -0.6036
 1290HOH     H1 3887  -0.005   0.641   4.158 -0.0866 -0.1973 -0.2671
 1290HOH     H2 3888   0.038   0.680   4.298  0.3360  0.6796 -0.6272
 1291HOH      O 3889   1.727   1.684   1.291 -0.4713 -0.0310 -0.5697
 1291HOH     H1 3890   1.791   1.627   1.248  0.4532 -0.0655  0.7361
 1291HOH     H2 3891   1.673   1.717   1.220  0.3513 -0.8155 -1.6245
 1292HOH      O 3892   0.768   0.456   2.005 -0.3929 -0.1236 -0.1645
 1292HOH     H1 3893   0.797   0.423   2.089 -0.5791 -0.6492 -0.3005
 1292HOH     H2 3894   0.738   0.545   2.024 -0.2001 -0.1456  0.2729
 1293HOH      O 3895   0.328   0.780   2.711 -0.1558  0.2642  0.3508
 1293HOH     H1 3896   0.356   0.831   2.787 -0.0807 -0.6632  0.9638
 1293HOH     H2 3897   0.233   0.792   2.708 -0.1873  0.1222  0.7272
 1294HOH      O 3898   4.277   2.830   0.532  0.2973 -0.6693 -0.4143
 1294HOH     H1 3899   4.227   2.752   0.556 -1.0669 -0.1496 -1.3234
 1294HOH     H2 3900   4.224   2.903   0.564  0.9253 -0.0942 -0.6475
 1295HOH      O 3901   4.056   1.484   3.110 -0.3486 -0.0958  0.1255
 1295HOH     H1 3902   4.070   1.558   3.051  0.0588 -0.2405  0.0366
 1295HOH     H2 3903   3.997   1.426   3.062 -0.5809  0.1150  0.1508
 1296HOH      O 3904   1.987   2.824   4.203 -0.2257 -0.3124 -0.1567
 1296HOH     H1 3905   1.893   2.807   4.215 -0.4963  0.7872 -0.5017
 1296HOH     H2 3906   1.990   2.908   4.158  0.9496  0.0534  0.5414
 1297HOH      O 3907   3.938   2.958   1.315  0.0138 -0.0740 -0.1745
 1297HOH     H1 3908   3.961   3.051   1.319 -0.5969  0.0667  0.7020
 1297HOH     H2 3909   3.849   2.954   1.350  0.1161 -1.0269  0.0319
 1298HOH      O 3910   0.488   0.261   0.874 -0.0625 -0.2180  1.1707
 1298HOH     H1 3911   0.552   0.202   0.915  0.4330  0.4175  1.3450
 1298HOH     H2 3912   0.472   0.222   0.788  1.2458  0.0544  0.7544
 1299HOH      O 3913   2.798   4.024   4.019  0.0315 -0.5641 -0.2211
 1299HOH     H1 3914   2.709   4.058   4.006  0.5435  0.3336 -2.0182
 1299HOH     H2 3915   2.796   3.937   3.978  0.2068 -0.0893 -1.3003
 1300HOH      O 3916   4.205   0.510   0.120 -0.7488 -0.1301 -0.5738
 1300HOH     H1 3917   4.240   0.526   0.208  0.7212 -0.1072 -1.1122
 1300HOH     H2 3918   4.213   0.415   0.109  0.3491 -0.0035 -1.1287
 1301HOH      O 3919   3.356   0.522   3.243  0.5772  0.8544  0.5072
 1301HOH     H1 3920   3.437   0.524   3.293 -0.0626  1.3804  1.6012
 1301HOH     H2 3921   3.288   0.508   3.309 -0.1827 -0.4840 -0.4628
 1302HOH      O 3922   4.203   0.252   3.314  0.0933 -0.5779 -0.1381
 1302HOH     H1 3923   4.180   0.184   3.377  1.8926  0.0014  1.3182
 1302HOH     H2 3924   4.291   0.280   3.340 -0.2101  1.7578 -1.1163
 1303HOH      O 3925   3.528   3.302   0.832 -0.5089  0.0418 -0.2039
 1303HOH     H1 3926   3.586   3.308   0.756 -0.3747  0.1583 -0.0919
 1303HOH     H2 3927   3.559   3.370   0.891 -0.6995  0.0399 -0.1025
 1304HOH      O 3928   1.214   4.037   1.799  0.7526 -0.5475 -0.0419
 1304HOH     H1 3929   1.258   4.113   1.837 -0.9955 -0.0822  1.3387
 1304HOH     H2 3930   1.256   3.961   1.840  0.9781 -0.1956  0.3926
 1305HOH      O 3931   3.760   2.187   2.002 -0.5086 -0.0818 -0.5722
 1305HOH     H1 3932   3.682   2.239   2.025 -0.1729  0.2062 -0.0485
 1305HOH     H2 3933   3.803   2.239   1.934 -0.2914  0.2262 -0.2062
 1306HOH      O 3934   3.174   1.744   0.501  0.2717  0.5941 -0.2282
 1306HOH     H1 3935   3.202   1.657   0.529  0.6059  0.6006 -0.5248
 1306HOH     H2 3936   3.094   1.728   0.450  0.0201  0.5217  0.1766
 1307HOH      O 3937   3.673   2.474   3.769 -0.5735  0.3970  0.2330
 1307HOH     H1 3938   3.726   2.394   3.765 -0.0935  0.6914  0.4570
 1307HOH     H2 3939   3.674   2.508   3.680  0.6403  1.0251  0.4442
 1308HOH      O 3940   1.733   1.139   1.818 -0.4342  0.8880  0.1502
 1308HOH     H1 3941   1.729   1.098   1.904 -0.6881  0.7506  0.0761
 1308HOH     H2 3942   1.800   1.090   1.771 -0.8631  0.4270  0.0006
 1309HOH      O 3943   0.919   0.875   1.893 -0.2326 -0.1793 -0.4331
 1309HOH     H1 3944   0.972   0.883   1.813  0.8674  0.1190  0.2862
 1309HOH     H2 3945   0.976   0.906   1.963 -1.0374 -0.7664  0.5333
 1310HOH      O 3946   0.902   3.063   2.891 -0.2206  0.1163 -0.2796
 1310HOH     H1 3947   0.833   3.016   2.938  0.2725  0.6613  1.0953
 1310HOH     H2 3948   0.875   3.060   2.799 -0.8814 -1.6645 -0.1109
 1311HOH      O 3949   2.629   3.584   3.039  0.0905  0.2337  0.4513
 1311HOH     H1 3950   2.707   3.628   3.005 -0.0490 -0.1817 -0.4535
 1311HOH     H2 3951   2.574   3.654   3.073 -0.5238  0.9601 -1.7291
 1312HOH      O 3952   1.805   0.905   1.140 -0.1520  0.1757 -0.5548
 1312HOH     H1 3953   1.732   0.959   1.109 -0.0684  0.7629  0.2107
 1312HOH     H2 3954   1.764   0.837   1.193 -0.3059 -0.9027 -1.9496
 1313HOH      O 3955   0.104   3.028   2.714  0.1277  0.0048  0.0992
 1313HOH     H1 3956   0.116   2.934   2.700  1.5297  0.1343  0.2419
 1313HOH     H2 3957   0.134   3.068   2.632  0.5514  0.3660  0.4225
 1314HOH      O 3958   3.746   1.647   0.701 -0.0275 -0.1552  0.7330
 1314HOH     H1 3959   3.774   1.707   0.770 -0.7154 -1.5213  2.3189
 1314HOH     H2 3960   3.651   1.656   0.698  0.0381  0.6183 -0.8481
 1315HOH      O 3961   2.319   0.172   0.655 -0.3393  0.9353 -0.6778
 1315HOH     H1 3962   2.409   0.195   0.634  0.4641 -0.9055  0.2303
 1315HOH     H2 3963   2.285   0.132   0.575  0.0805  0.6243 -0.7112
 1316HOH      O 3964   0.508   4.053   3.324  0.1687  0.4268  0.0596
 1316HOH     H1 3965   0.460   4.069   3.405  0.5252 -0.2946  0.4359
 1316HOH     H2 3966   0.580   3.995   3.350 -0.0904 -0.3770 -0.8778
 1317HOH      O 3967   3.063   1.420   1.180  0.2001  0.0236  0.3348
 1317HOH     H1 3968   2.980   1.396   1.137  0.1408 -0.6211  0.7687
 1317HOH     H2 3969   3.041   1.496   1.234 -0.1366 -0.1805  0.4958
 1318HOH      O 3970   0.197   0.176   3.457 -0.5464  0.7587 -0.1852
 1318HOH     H1 3971   0.224   0.213   3.541  1.3949  1.0573 -0.8427
 1318HOH     H2 3972   0.177   0.084   3.476 -0.1916  0.8331  0.6073
 1319HOH      O 3973   2.241   0.629   2.387  0.1769 -0.3675 -0.1381
 1319HOH     H1 3974   2.267   0.696   2.450  0.5872  0.1355 -0.8200
 1319HOH     H2 3975   2.153   0.604   2.414  0.2431  0.0192  0.4781
 1320HOH      O 3976   3.670   1.375   0.937  0.3967  0.3617 -0.2971
 1320HOH     H1 3977   3.713   1.441   0.884  0.2524 -0.5403 -1.6466
 1320HOH     H2 3978   3.713   1.293   0.912 -0.6556 -0.2822 -0.1079
 1321HOH      O 3979   3.733   1.640   2.942  0.1197  0.6891  0.2654
 1321HOH     H1 3980   3.795   1.690   2.888  0.4344 -0.2091 -0.2555
 1321HOH     H2 3981   3.650   1.688   2.934  0.1733  0.6393 -0.9909
 1322HOH      O 3982   3.659   3.448   4.171  0.0023 -0.0607 -0.2099
 1322HOH     H1 3983   3.693   3.375   4.119 -0.1583  0.0361 -0.4502
 1322HOH     H2 3984   3.621   3.406   4.248  1.8833 -0.1227  0.8067
 1323HOH      O 3985   0.053   4.158   0.000  0.3954  0.0527 -0.3405
 1323HOH     H1 3986  -0.007   4.129   0.069 -0.2145  0.8669 -0.5048
 1323HOH     H2 3987   0.118   4.212   0.046  0.9208 -0.6589 -0.1960
 1324HOH      O 3988   3.547   3.918   1.757  0.4675 -0.0966  0.2834
 1324HOH     H1 3989   3.514   3.838   1.797  0.8800 -0.3958  0.0425
 1324HOH     H2 3990   3.480   3.984   1.776 -0.4011 -0.7322 -0.3950
 1325HOH      O 3991   3.965   3.706   2.437  0.1104 -0.0582 -0.8751
 1325HOH     H1 3992   3.929   3.617   2.431  0.1206 -0.1246 -0.1910
 1325HOH     H2 3993   4.043   3.696   2.492 -0.5957  0.5491  0.3091
 1326HOH      O 3994   1.605   1.784   1.059  0.1134 -0.8159 -0.1995
 1326HOH     H1 3995   1.519   1.745   1.044 -0.2674  0.0335 -0.3861
 1326HOH     H2 3996   1.664   1.736   1.001 -0.4302 -0.7855 -0.8098
 1327HOH      O 3997   0.217   0.306   1.145 -0.0349  0.0243  0.1359
 1327HOH     H1 3998   0.260   0.309   1.059  0.3126  0.1418  0.3128
 1327HOH     H2 3999   0.181   0.218   1.151 -0.1963  0.0608 -0.1925
 1328HOH      O 4000   3.589   0.877   1.873  0.1732  0.0759  1.0261
 1328HOH     H1 4001   3.508   0.830   1.892 -0.4251  0.9844  0.8208
 1328HOH     H2 4002   3.626   0.896   1.959  0.3672 -0.6522  1.1142
 1329HOH      O 4003   3.881   3.109   1.015  0.1924 -0.6321  0.1232
 1329HOH     H1 4004   3.913   3.022   0.993 -1.0424 -1.1719  0.2659
 1329HOH     H2 4005   3.844   3.143   0.933  0.6903 -0.2102  0.0604
 1330HOH      O 4006   3.251   2.632   4.079 -0.0158  0.2893 -0.2699
 1330HOH     H1 4007   3.282   2.599   3.995  1.0368  1.4474 -0.3813
 1330HOH     H2 4008   3.322   2.613   4.140 -0.4431  0.1623  0.2076
 1331HOH      O 4009   3.756   0.899   2.671 -0.0602  0.0053 -0.1895
 1331HOH     H1 4010   3.664   0.908   2.648 -0.0741 -1.2156 -0.7235
 1331HOH     H2 4011   3.780   0.811   2.644  1.0209 -0.0689  0.8206
 1332HOH      O 4012   2.213   0.256   2.160  0.0594 -0.1005  0.3401
 1332HOH     H1 4013   2.257   0.334   2.126  0.6937 -0.1551  0.9814
 1332HOH     H2 4014   2.197   0.202   2.082 -0.3265  0.6228 -0.1056
 1333HOH      O 4015   3.163   3.530   1.761  0.7917 -0.3028 -0.2265
 1333HOH     H1 4016   3.159   3.547   1.855  1.7137 -1.0622 -0.0123
 1333HOH     H2 4017   3.076   3.552   1.728  0.7830  1.1245  0.5816
 1334HOH      O 4018   4.180   2.827   2.427 -0.3052 -0.5080 -0.4772
 1334HOH     H1 4019   4.148   2.780   2.503  0.4280  0.3392  0.4017
 1334HOH     H2 4020   4.119   2.900   2.416 -0.9663 -1.1412 -1.3361
 1335HOH      O 4021   3.581   1.864   2.301 -0.0899 -0.1608 -0.1484
 1335HOH     H1 4022   3.589   1.959   2.297 -1.2321 -0.0564 -0.8235
 1335HOH     H2 4023   3.540   1.840   2.217 -1.4763 -1.0297  0.7067
 1336HOH      O 4024   2.474   1.257   3.973  0.1299 -0.0811 -0.2966
 1336HOH     H1 4025   2.502   1.184   4.027 -0.4745 -0.0235  0.1009
 1336HOH     H2 4026   2.466   1.331   4.034  0.5903  0.2887 -0.6649
 1337HOH      O 4027   0.158   2.758   3.409 -0.0988  0.2528 -0.1823
 1337HOH     H1 4028   0.241   2.714   3.390 -0.1624  0.1368 -0.1943
 1337HOH     H2 4029   0.094   2.688   3.412 -0.0746  0.2449  0.5966
 1338HOH      O 4030   2.629   2.068   0.206 -0.8046  0.1315 -0.1013
 1338HOH     H1 4031   2.611   2.152   0.164  0.1160  0.4415  0.0799
 1338HOH     H2 4032   2.693   2.088   0.274 -0.6435 -0.6962  0.0165
 1339HOH      O 4033   1.298   0.893   0.315  0.1756  0.5134 -0.4962
 1339HOH     H1 4034   1.293   0.963   0.380  0.6521  1.0476 -1.0111
 1339HOH     H2 4035   1.380   0.908   0.269  0.2541 -0.3496 -0.6777
 1340HOH      O 4036   2.515   3.422   0.499 -0.1553 -0.2869 -0.2295
 1340HOH     H1 4037   2.558   3.442   0.416 -0.8076  1.9909 -0.1584
 1340HOH     H2 4038   2.562   3.474   0.564  0.3526 -2.0204  0.9302
 1341HOH      O 4039   2.173   3.838   3.140  0.0578 -0.2625 -0.6162
 1341HOH     H1 4040   2.172   3.930   3.166  0.3092 -0.5913  0.6943
 1341HOH     H2 4041   2.129   3.837   3.055  0.4919  1.1192 -0.9168
 1342HOH      O 4042   2.724   1.453   1.738 -0.0936  0.1985  0.2288
 1342HOH     H1 4043   2.702   1.544   1.716  0.4261  0.1279 -0.7199
 1342HOH     H2 4044   2.677   1.401   1.672 -1.6981 -0.3934  1.7031
 1343HOH      O 4045   2.133   2.270   1.481 -0.4035  0.4028  0.1056
 1343HOH     H1 4046   2.211   2.214   1.483 -0.3171  0.5269  0.2447
 1343HOH     H2 4047   2.166   2.358   1.502 -0.4929  0.5647 -0.4198
 1344HOH      O 4048   1.994   3.975   3.671  0.0626  0.6169 -0.2067
 1344HOH     H1 4049   1.952   3.995   3.754 -1.7604 -0.5998 -0.7211
 1344HOH     H2 4050   1.929   3.925   3.622  1.9833 -1.1595 -1.3087
 1345HOH      O 4051   2.374   0.751   3.488 -0.4819  0.7341  0.3613
 1345HOH     H1 4052   2.322   0.736   3.566  0.0861  0.5045  0.7050
 1345HOH     H2 4053   2.443   0.685   3.492  0.1768  1.3959  0.2196
 1346HOH      O 4054   0.961   3.554   2.419 -0.7456  0.7424  0.5285
 1346HOH     H1 4055   0.900   3.588   2.486 -0.0459  0.6945  1.2150
 1346HOH     H2 4056   1.041   3.536   2.467 -0.1253  0.9520 -0.3857
 1347HOH      O 4057   4.002   3.578   3.176  0.2572 -0.0417 -1.1056
 1347HOH     H1 4058   3.982   3.522   3.250  0.2364 -1.7045 -2.2656
 1347HOH     H2 4059   3.928   3.568   3.117  0.6119  0.6156 -1.6932
 1348HOH      O 4060   0.789   0.216   0.833  0.2068  0.1228  0.1553
 1348HOH     H1 4061   0.790   0.293   0.776 -0.3781 -0.0537 -0.1088
 1348HOH     H2 4062   0.735   0.153   0.787 -0.3774  0.0090  0.9514
 1349HOH      O 4063   0.480   1.372   0.197  0.5952 -0.1464  0.1044
 1349HOH     H1 4064   0.503   1.291   0.241  1.2830  0.3342  0.6824
 1349HOH     H2 4065   0.549   1.434   0.223 -0.2804  0.8204  0.2502
 1350HOH      O 4066   0.907   3.931   2.566 -0.1219 -0.3836  0.3382
 1350HOH     H1 4067   0.975   3.931   2.498  0.5609  0.7535  0.9645
 1350HOH     H2 4068   0.837   3.878   2.529  1.2055 -1.9409 -0.2071
 1351HOH      O 4069   0.655   0.586   0.785 -0.1031 -0.2797 -0.1727
 1351HOH     H1 4070   0.703   0.517   0.740 -0.4523 -0.5994 -0.0710
 1351HOH     H2 4071   0.720   0.654   0.803  0.2969 -0.6889 -0.0579
 1352HOH      O 4072   2.981   0.827   3.922 -0.2575  0.4280 -0.2536
 1352HOH     H1 4073   3.075   0.837   3.940  0.0713  0.3317 -1.6901
 1352HOH     H2 4074   2.970   0.865   3.835 -1.4716 -0.0101 -0.3161
 1353HOH      O 4075   3.316   3.996   0.272 -0.0568 -0.2282 -0.6415
 1353HOH     H1 4076   3.355   3.913   0.243 -0.6013 -0.4819 -0.6797
 1353HOH     H2 4077   3.223   3.986   0.254 -0.6050 -0.6875  1.7213
 1354HOH      O 4078   2.464   3.779   3.133  0.0401  0.5052  0.3473
 1354HOH     H1 4079   2.464   3.743   3.222 -1.3543 -1.5461 -0.3308
 1354HOH     H2 4080   2.372   3.793   3.113  0.2888  0.5540 -0.8871
 1355HOH      O 4081   1.279   3.674   3.556 -0.5316 -0.2017  0.3438
 1355HOH     H1 4082   1.361   3.715   3.531  0.0879 -0.9885  0.9376
 1355HOH     H2 4083   1.267   3.603   3.493 -0.0679 -0.8629  0.9522
 1356HOH      O 4084   1.688   0.475   3.137  0.7323 -0.5919  0.5512
 1356HOH     H1 4085   1.687   0.516   3.223 -1.3797  0.4494  0.1648
 1356HOH     H2 4086   1.628   0.400   3.145 -0.2648  0.0756 -0.1488
 1357HOH      O 4087   4.117   2.255   2.292  0.2792  0.0425 -0.4405
 1357HOH     H1 4088   4.158   2.275   2.208  0.8370 -0.5233 -0.3199
 1357HOH     H2 4089   4.189   2.255   2.355  0.1456 -1.0993 -0.2397
 1358HOH      O 4090   3.679   4.024   2.218  0.0349  0.6965 -1.3901
 1358HOH     H1 4091   3.637   3.946   2.181  0.0939 -0.2332  0.2872
 1358HOH     H2 4092   3.763   3.992   2.251 -0.6353  0.9277  0.9066
 1359HOH      O 4093   0.653   3.846   0.032  0.6447 -0.1409 -0.5612
 1359HOH     H1 4094   0.670   3.903  -0.043 -0.8430  1.0351 -0.0831
 1359HOH     H2 4095   0.566   3.811   0.016  0.4649 -0.1812  0.4266
 1360HOH      O 4096   0.416   3.504   3.133 -0.0233 -0.3696 -0.7440
 1360HOH     H1 4097   0.451   3.593   3.127 -0.7558 -0.0705 -0.8340
 1360HOH     H2 4098   0.330   3.510   3.093 -0.2014 -1.0572 -0.4857
 1361HOH      O 4099   0.871   2.846   0.623  0.5035  0.1472 -0.3081
 1361HOH     H1 4100   0.878   2.837   0.718  0.2194  0.1331 -0.2870
 1361HOH     H2 4101   0.943   2.905   0.599 -0.2745  1.3264  0.0973
 1362HOH      O 4102   3.372   0.396   0.478 -0.1571 -0.1084  0.1648
 1362HOH     H1 4103   3.299   0.457   0.493 -0.6994 -0.8100  0.5306
 1362HOH     H2 4104   3.372   0.381   0.384 -1.3376 -1.0506  0.2652
 1363HOH      O 4105   3.508   3.653   2.914 -0.5646  0.6620  0.2398
 1363HOH     H1 4106   3.497   3.731   2.859  0.2711  0.5242 -0.1423
 1363HOH     H2 4107   3.504   3.687   3.003 -0.8370  1.0495  0.0879
 1364HOH      O 4108   1.954   1.777   0.823 -0.0051  0.0682  0.5382
 1364HOH     H1 4109   1.875   1.736   0.858 -0.1265 -0.4092 -0.2399
 1364HOH     H2 4110   2.021   1.709   0.828 -0.0093  0.0121 -0.0698
 1365HOH      O 4111   0.109   2.831   1.211  0.2749  0.1709 -0.2654
 1365HOH     H1 4112   0.104   2.777   1.290  0.5148 -0.0536 -0.4010
 1365HOH     H2 4113   0.137   2.917   1.243 -0.6937  0.4006  0.0304
 1366HOH      O 4114   3.047   3.834   3.473  0.3683 -0.0914 -0.2624
 1366HOH     H1 4115   3.121   3.779   3.498 -0.2400 -1.2510 -0.8385
 1366HOH     H2 4116   3.041   3.899   3.543  1.1420 -0.7547  0.4660
 1367HOH      O 4117   1.159   0.996   2.449  0.1563  0.1189 -0.7334
 1367HOH     H1 4118   1.072   1.031   2.434  0.4596  2.0993  1.0578
 1367HOH     H2 4119   1.150   0.942   2.528  0.5741  0.9971 -0.0347
 1368HOH      O 4120   1.102   0.171   2.625  0.0688 -0.2137  0.2937
 1368HOH     H1 4121   1.067   0.178   2.714 -0.1971 -1.1110  0.2837
 1368HOH     H2 4122   1.078   0.253   2.582  0.9504  0.6198  1.2866
 1369HOH      O 4123   3.095   2.838   0.871  0.1565 -0.3222  0.2791
 1369HOH     H1 4124   3.110   2.766   0.810 -0.2201  0.1647 -0.4145
 1369HOH     H2 4125   3.065   2.910   0.816  0.2022  0.2661  0.9969
 1370HOH      O 4126   1.873   2.326   2.991 -0.6784 -0.1357  0.7214
 1370HOH     H1 4127   1.882   2.333   3.086 -1.1223 -0.9153  0.8393
 1370HOH     H2 4128   1.944   2.268   2.965 -1.0197 -0.5479  0.6906
 1371HOH      O 4129   2.245   0.715   3.708 -0.5292  0.3053 -0.5293
 1371HOH     H1 4130   2.227   0.628   3.743 -1.1725  0.5276 -0.2830
 1371HOH     H2 4131   2.271   0.767   3.784 -0.5550  0.4325 -0.6065
 1372HOH      O 4132   3.383   2.740   1.301 -1.1102  0.6423 -0.7613
 1372HOH     H1 4133   3.346   2.712   1.218 -0.7244 -0.6933 -0.5235
 1372HOH     H2 4134   3.311   2.729   1.364 -0.6287 -1.3004 -0.4231
 1373HOH      O 4135   3.484   4.096   4.111  0.1633 -0.0367  0.0739
 1373HOH     H1 4136   3.575   4.075   4.090  0.5127 -0.0125  1.4164
 1373HOH     H2 4137   3.446   4.013   4.140 -0.0504  0.0834  0.1419
 1374HOH      O 4138   0.169   1.869   4.155 -0.8708  1.0448 -0.2760
 1374HOH     H1 4139   0.105   1.817   4.203  0.3245 -0.1293  0.1916
 1374HOH     H2 4140   0.228   1.903   4.222 -0.3345  1.1009 -0.7532
 1375HOH      O 4141   1.385   3.969   0.755 -0.0528 -0.3096 -0.8796
 1375HOH     H1 4142   1.480   3.978   0.763 -0.1861  0.7505  1.6939
 1375HOH     H2 4143   1.357   4.047   0.707  0.3264  0.5816  0.2597
 1376HOH      O 4144   2.970   2.625   0.586  0.7010  0.0963  0.9610
 1376HOH     H1 4145   2.954   2.583   0.671 -1.7967 -1.9557 -0.2618
 1376HOH     H2 4146   2.895   2.682   0.572  0.9402  0.2199  0.0312
 1377HOH      O 4147   0.510   0.445   2.344  0.0869 -0.3746  0.4260
 1377HOH     H1 4148   0.451   0.472   2.415  0.2333 -0.1192  0.4534
 1377HOH     H2 4149   0.493   0.507   2.274  0.3729 -0.2548  0.4602
 1378HOH      O 4150   3.814   1.080   3.285 -0.7309  0.1745 -0.3308
 1378HOH     H1 4151   3.873   1.016   3.245  0.2480 -0.7890  2.2687
 1378HOH     H2 4152   3.871   1.155   3.304 -0.6723 -0.1097  0.7388
 1379HOH      O 4153   0.648   2.269   1.358  0.4817 -0.0961 -0.6752
 1379HOH     H1 4154   0.584   2.268   1.287  0.6025 -0.2404 -0.7847
 1379HOH     H2 4155   0.695   2.186   1.348 -0.0747 -0.5251  0.1083
 1380HOH      O 4156   4.121   1.553   1.650 -0.4506 -0.1783 -0.2963
 1380HOH     H1 4157   4.053   1.592   1.706  0.3711  0.3321  0.3927
 1380HOH     H2 4158   4.074   1.525   1.571 -1.3580  0.6857 -0.0999
 1381HOH      O 4159   2.401   3.688   3.400  0.3276  0.3547 -0.1403
 1381HOH     H1 4160   2.354   3.606   3.387  0.0100  0.6514 -0.9944
 1381HOH     H2 4161   2.354   3.732   3.471 -0.0489  0.1900 -0.2834
 1382HOH      O 4162   0.894   2.654   3.708 -0.9541 -0.2139  0.0996
 1382HOH     H1 4163   0.823   2.605   3.750 -0.2380 -0.8854  0.5978
 1382HOH     H2 4164   0.944   2.690   3.781 -0.2193 -0.6035 -0.1962
 1383HOH      O 4165   2.654   4.034   1.007  0.2042  0.0383  0.2044
 1383HOH     H1 4166   2.646   4.117   1.055  0.0682 -0.4509  1.0625
 1383HOH     H2 4167   2.566   4.016   0.974 -0.0085 -0.2625  0.9015
 1384HOH      O 4168   2.541   0.693   2.653  0.3091  0.3527 -0.1880
 1384HOH     H1 4169   2.602   0.766   2.642  0.2206  0.4183 -0.2425
 1384HOH     H2 4170   2.454   0.733   2.649  0.2525  0.1930 -0.5923
 1385HOH      O 4171   0.043   1.822   2.725  0.2716  0.2443  1.0135
 1385HOH     H1 4172   0.012   1.884   2.791 -1.2015 -0.7099  1.3190
 1385HOH     H2 4173   0.036   1.869   2.643 -0.1066  0.7383  1.3148
 1386HOH      O 4174   1.442   1.511   0.381 -0.3862  0.2111 -0.4614
 1386HOH     H1 4175   1.422   1.538   0.470 -0.1989 -0.1408 -0.3114
 1386HOH     H2 4176   1.398   1.576   0.326 -1.0601  0.0537 -0.1259
 1387HOH      O 4177   4.057   0.111   3.499  0.0651  0.1357 -0.2051
 1387HOH     H1 4178   4.005   0.031   3.493  0.1058  0.0769  0.1641
 1387HOH     H2 4179   4.020   0.158   3.574 -0.5349  0.8919 -0.9430
 1388HOH      O 4180   2.246   0.509   2.727  0.3521  0.0237  0.3303
 1388HOH     H1 4181   2.292   0.593   2.724  0.3321  0.0271 -0.1718
 1388HOH     H2 4182   2.158   0.529   2.695  0.6455 -0.3557 -0.8251
 1389HOH      O 4183   3.427   3.126   0.322 -0.7069  0.9969 -0.2874
 1389HOH     H1 4184   3.374   3.183   0.378 -0.4578 -0.7173  1.9599
 1389HOH     H2 4185   3.375   3.046   0.314  0.7844 -0.1874  0.7761
 1390HOH      O 4186   3.432   0.235   1.267  0.1920  0.0104  0.5871
 1390HOH     H1 4187   3.474   0.309   1.224  1.8151 -0.4338  1.2377
 1390HOH     H2 4188   3.362   0.274   1.320  0.6114  1.0016  0.4523
 1391HOH      O 4189   0.715   1.530   3.305  0.3802  0.2470  0.0726
 1391HOH     H1 4190   0.715   1.601   3.242  0.0352  0.7955  0.6675
 1391HOH     H2 4191   0.802   1.532   3.345  0.6392 -0.1736 -0.4389
 1392HOH      O 4192   1.969   2.110   0.089  0.5435 -0.2421 -0.5839
 1392HOH     H1 4193   1.888   2.160   0.095  0.5724 -0.0383 -1.5866
 1392HOH     H2 4194   2.013   2.126   0.173 -0.1788  0.0993 -0.2496
 1393HOH      O 4195   2.985   3.789   0.480  0.1851  0.4861  0.0907
 1393HOH     H1 4196   3.057   3.826   0.531 -0.3952  0.1353  1.2621
 1393HOH     H2 4197   2.939   3.864   0.444  0.6617  0.7474  0.0193
 1394HOH      O 4198   3.629   1.683   3.446 -0.0846  0.6089 -0.0615
 1394HOH     H1 4199   3.648   1.639   3.529 -0.7486  1.0270  0.3317
 1394HOH     H2 4200   3.693   1.648   3.385  0.3596  0.2203  0.6051
 1395HOH      O 4201   1.263   3.667   1.599  0.1732 -0.0907  0.0797
 1395HOH     H1 4202   1.279   3.607   1.526  0.1922  0.1079 -0.0819
 1395HOH     H2 4203   1.196   3.727   1.565  1.2868  0.9884 -0.3501
 1396HOH      O 4204   4.071   3.933   0.062  0.2359  0.1798  0.0301
 1396HOH     H1 4205   3.988   3.977   0.082 -0.6563 -0.9405 -0.8856
 1396HOH     H2 4206   4.110   3.986  -0.008 -0.4966 -0.0638 -0.5982
 1397HOH      O 4207   0.031   0.635   1.968  0.3492 -0.1482  0.3007
 1397HOH     H1 4208   0.056   0.665   2.055  0.3472 -0.7082  0.5040
 1397HOH     H2 4209   0.017   0.541   1.978 -1.9431  0.0764  0.2630
 1398HOH      O 4210   1.321   1.368   2.991  0.1898  0.4586  0.3664
 1398HOH     H1 4211   1.370   1.320   2.925 -0.2352  0.5020  0.0105
 1398HOH     H2 4212   1.271   1.301   3.038 -0.7133  0.5579 -0.3913
 1399HOH      O 4213   3.394   3.213   1.852 -0.1717  0.5675  0.4004
 1399HOH     H1 4214   3.353   3.254   1.927  0.3611  0.7160  0.6184
 1399HOH     H2 4215   3.458   3.153   1.889  0.1071  0.6529  0.0683
 1400HOH      O 4216   1.874   0.127   1.353  0.2813  0.0243 -0.3655
 1400HOH     H1 4217   1.928   0.050   1.335  0.2127 -0.2034  0.3473
 1400HOH     H2 4218   1.936   0.199   1.362  0.4074 -0.0952 -0.2775
 1401HOH      O 4219   2.463   1.690   0.891 -0.3274  0.1218 -0.0338
 1401HOH     H1 4220   2.502   1.751   0.828 -0.7571  0.7247  0.2535
 1401HOH     H2 4221   2.404   1.745   0.943 -0.5461 -0.5041  0.4030
 1402HOH      O 4222   2.024   4.054   0.309 -0.2267 -0.0129 -0.0880
 1402HOH     H1 4223   2.062   4.006   0.381 -0.7924 -0.7969 -0.2881
 1402HOH     H2 4224   2.075   4.029   0.232 -0.7487 -0.6185 -0.2569
 1403HOH      O 4225   1.186   3.473   3.046  0.1789 -0.0748 -0.3502
 1403HOH     H1 4226   1.111   3.467   2.987 -0.3453  0.0888  0.2834
 1403HOH     H2 4227   1.238   3.545   3.011 -0.8399  0.9699  0.1424
 1404HOH      O 4228   0.499   3.043   2.784 -0.4047  0.3942 -0.3799
 1404HOH     H1 4229   0.488   3.116   2.846 -0.8447 -0.2828  0.3857
 1404HOH     H2 4230   0.504   3.085   2.698  0.2517  1.3826  0.0990
 1405HOH      O 4231   3.324   3.619   0.427 -0.1259 -0.0408  0.3842
 1405HOH     H1 4232   3.333   3.703   0.472 -0.8306  0.2669 -0.0161
 1405HOH     H2 4233   3.230   3.601   0.428 -0.2069  0.0399 -1.0316
 1406HOH      O 4234   2.182   3.495   1.099  0.4743 -0.0088 -0.0003
 1406HOH     H1 4235   2.144   3.433   1.161  1.3211  0.2769  0.8560
 1406HOH     H2 4236   2.128   3.574   1.109  0.5615  0.0129  0.3335
 1407HOH      O 4237   1.770   0.127   3.157 -0.8237  0.5592 -0.3162
 1407HOH     H1 4238   1.699   0.076   3.118 -0.7564  0.4864 -0.3446
 1407HOH     H2 4239   1.729   0.209   3.183 -0.9217  0.5120 -0.3193
 1408HOH      O 4240   1.877   0.672   3.617 -0.1812  0.3079  0.4397
 1408HOH     H1 4241   1.948   0.608   3.615 -0.2640  0.2031 -0.5788
 1408HOH     H2 4242   1.913   0.745   3.667  0.8225  0.4326 -0.3833
 1409HOH      O 4243   0.989   0.043   3.139  0.2341  0.0016  0.2588
 1409HOH     H1 4244   1.041   0.045   3.220  0.7894 -1.0679 -0.0339
 1409HOH     H2 4245   1.007  -0.043   3.102 -0.3552  0.3060 -0.7930
 1410HOH      O 4246   1.537   0.509   1.498 -0.8849  0.2767 -0.1377
 1410HOH     H1 4247   1.606   0.558   1.542 -1.3116  0.9218 -0.1740
 1410HOH     H2 4248   1.520   0.435   1.556 -0.1239  0.0648 -0.1603
 1411HOH      O 4249   3.748   1.959   2.541 -0.2687 -0.4642  0.9015
 1411HOH     H1 4250   3.706   1.945   2.456  0.2364 -0.9667  0.7193
 1411HOH     H2 4251   3.745   2.053   2.555  1.4428 -0.0838 -0.6502
 1412HOH      O 4252   2.525   4.002   2.927  0.1221 -0.2696 -0.7141
 1412HOH     H1 4253   2.505   3.940   2.997  0.1491 -0.1167 -0.5676
 1412HOH     H2 4254   2.604   4.047   2.958  0.4855 -0.6189 -1.1182
 1413HOH      O 4255   2.164   3.766   0.801 -0.1062  0.2912 -0.0081
 1413HOH     H1 4256   2.188   3.677   0.824 -0.8225  0.0100 -0.2816
 1413HOH     H2 4257   2.103   3.757   0.728  0.5726  1.0618 -0.7154
 1414HOH      O 4258   1.594   0.502   1.830  0.0944  0.0096 -0.3112
 1414HOH     H1 4259   1.559   0.554   1.902 -1.3398 -2.1290  0.7545
 1414HOH     H2 4260   1.679   0.472   1.860 -0.2184 -0.3512  0.2315
 1415HOH      O 4261   1.507   4.040   3.601 -0.3965  0.0296 -0.4662
 1415HOH     H1 4262   1.555   4.120   3.578  0.4652 -0.1952  0.4468
 1415HOH     H2 4263   1.575   3.975   3.617 -1.0573 -0.6539 -0.3580
 1416HOH      O 4264   0.878   1.928   0.220 -0.1139 -0.1030  0.2344
 1416HOH     H1 4265   0.849   1.953   0.132  0.4407 -0.0378  0.0621
 1416HOH     H2 4266   0.890   2.010   0.266 -1.3301 -0.1556  0.6985
 1417HOH      O 4267   1.058   4.181   2.004  0.8827  0.2860 -0.6997
 1417HOH     H1 4268   1.086   4.104   1.955  0.5091 -0.7031  0.5362
 1417HOH     H2 4269   1.095   4.169   2.092 -0.1822  0.8752 -0.1186
 1418HOH      O 4270   3.414   2.279   1.730  0.1242  0.0975 -0.4764
 1418HOH     H1 4271   3.375   2.192   1.729  0.0615  0.1246 -0.4433
 1418HOH     H2 4272   3.402   2.312   1.641  1.6650 -0.5857 -1.0077
 1419HOH      O 4273   2.902   1.794   2.445 -0.8146  0.0455 -0.1185
 1419HOH     H1 4274   2.938   1.711   2.415 -0.7942  0.0157 -0.0118
 1419HOH     H2 4275   2.851   1.772   2.522 -1.1852  0.0674 -0.3534
 1420HOH      O 4276   1.361   0.920   1.172  0.2735 -0.3943  0.1428
 1420HOH     H1 4277   1.387   0.892   1.260  0.4241 -0.5402  0.0534
 1420HOH     H2 4278   1.272   0.954   1.183  0.6695  0.5798  0.5482
 1421HOH      O 4279   2.838   0.533   1.942  0.0107 -0.9079 -0.0838
 1421HOH     H1 4280   2.779   0.594   1.984  1.0317  0.2127 -0.1634
 1421HOH     H2 4281   2.815   0.448   1.978 -0.0905 -0.2092  1.6990
 1422HOH      O 4282   3.901   1.093   2.770 -0.2043 -0.7410  0.1925
 1422HOH     H1 4283   3.846   1.094   2.848  0.4761 -1.1083  0.6902
 1422HOH     H2 4284   3.860   1.029   2.712 -0.3726 -0.9176  0.5031
 1423HOH      O 4285   1.928   1.650   2.346  0.6213  0.1875 -0.9615
 1423HOH     H1 4286   2.001   1.690   2.393 -0.2612  0.2245  0.5048
 1423HOH     H2 4287   1.926   1.559   2.375 -0.2651  0.3404 -0.4563
 1424HOH      O 4288   0.690   3.257   3.438  0.0330  0.0550  0.0730
 1424HOH     H1 4289   0.676   3.283   3.529  0.3734  0.3556  0.0439
 1424HOH     H2 4290   0.710   3.164   3.443  0.4865  0.1624  0.3516
 1425HOH      O 4291   3.723   0.377   2.611 -0.1638  0.2687  0.3120
 1425HOH     H1 4292   3.731   0.340   2.699 -1.2816 -0.2438  0.2395
 1425HOH     H2 4293   3.787   0.328   2.558 -0.4539 -0.4157  0.5692
 1426HOH      O 4294   1.841   1.904   2.373  0.5807 -0.2269 -0.3313
 1426HOH     H1 4295   1.860   1.820   2.332 -0.1560 -0.1253 -0.9206
 1426HOH     H2 4296   1.760   1.934   2.330  0.5804  0.5660  0.1870
 1427HOH      O 4297   1.669   3.439   0.546 -0.5008  0.0925  0.3061
 1427HOH     H1 4298   1.752   3.408   0.510 -0.9670 -0.0782 -0.7085
 1427HOH     H2 4299   1.693   3.511   0.604  0.3536  0.0556  0.0258
 1428HOH      O 4300   4.175   1.373   1.240 -0.8609  0.7385  0.1212
 1428HOH     H1 4301   4.093   1.423   1.243 -0.9450  0.5990  0.1954
 1428HOH     H2 4302   4.167   1.311   1.312 -0.6440  0.7913  0.1903
 1429HOH      O 4303   1.886   3.714   1.665  0.1493 -0.3762  0.3919
 1429HOH     H1 4304   1.965   3.689   1.713  0.2965 -0.5710  0.0543
 1429HOH     H2 4305   1.830   3.755   1.731  0.2327 -0.8781  0.7882
 1430HOH      O 4306   2.752   3.127   0.466  0.1933 -0.5512  0.1531
 1430HOH     H1 4307   2.669   3.150   0.508 -0.0676  1.0701 -1.0552
 1430HOH     H2 4308   2.817   3.182   0.510  0.1487  0.1173 -0.5773
 1431HOH      O 4309   3.154   3.894   0.641 -0.3111 -0.2662  0.2712
 1431HOH     H1 4310   3.132   3.987   0.646  0.0497 -0.1598  0.0206
 1431HOH     H2 4311   3.231   3.891   0.584 -0.0910 -0.6793  0.5779
 1432HOH      O 4312   2.938   4.172   1.711  0.1560  0.9864  0.5426
 1432HOH     H1 4313   2.950   4.113   1.786  0.2866 -0.0747 -0.2606
 1432HOH     H2 4314   3.024   4.175   1.670  0.1963  1.9198  0.6611
 1433HOH      O 4315   2.876   2.079   2.907  0.0348  0.2016  0.2133
 1433HOH     H1 4316   2.795   2.087   2.857 -0.2753 -2.5490 -0.0046
 1433HOH     H2 4317   2.928   2.014   2.860  1.8009  0.8113  1.1152
 1434HOH      O 4318   1.117   2.638   0.560  0.2576  0.0830  0.3364
 1434HOH     H1 4319   1.117   2.734   0.570  0.2527  0.0801  0.3649
 1434HOH     H2 4320   1.035   2.610   0.601  0.7029 -0.0210  1.2157
 1435HOH      O 4321   1.442   0.250   1.833 -0.4047  0.0387  0.0531
 1435HOH     H1 4322   1.367   0.263   1.890 -0.9687 -0.0441 -0.6412
 1435HOH     H2 4323   1.493   0.331   1.840  0.1255 -0.3522  1.4545
 1436HOH      O 4324   2.696   2.586   3.668  0.7876 -0.0602  0.7292
 1436HOH     H1 4325   2.636   2.515   3.647  0.1427  0.6664 -0.0427
 1436HOH     H2 4326   2.684   2.649   3.597  1.4089  0.7737  1.3263
 1437HOH      O 4327   1.187   3.457   1.782  0.0642  0.8243  0.1417
 1437HOH     H1 4328   1.189   3.506   1.700 -0.9945 -0.1277 -0.5163
 1437HOH     H2 4329   1.094   3.440   1.798  0.3171 -1.3131  0.0260
 1438HOH      O 4330   0.613   2.647   1.094 -0.0002 -0.1217  0.2431
 1438HOH     H1 4331   0.688   2.592   1.116  0.7646  0.7541 -0.0616
 1438HOH     H2 4332   0.644   2.737   1.107 -0.9546  0.2759 -0.0400
 1439HOH      O 4333   2.850   2.247   3.316  0.2016  0.2020 -1.2717
 1439HOH     H1 4334   2.877   2.253   3.224  0.5903  0.8909 -1.1249
 1439HOH     H2 4335   2.889   2.323   3.358 -0.4731  0.2342 -0.6526
 1440HOH      O 4336   1.568   3.527   1.756  0.3253  0.3040 -0.1358
 1440HOH     H1 4337   1.648   3.474   1.754  0.3109  0.2709  0.0830
 1440HOH     H2 4338   1.577   3.580   1.836  0.4085  0.7371 -0.4273
 1441HOH      O 4339   2.185   3.737   0.073  0.1307  0.3504 -0.5950
 1441HOH     H1 4340   2.201   3.831   0.076  0.1125  0.3494  0.7768
 1441HOH     H2 4341   2.254   3.699   0.127 -0.5745 -0.2933 -0.1020
 1442HOH      O 4342   3.853   0.431   0.908 -0.0379 -0.5008 -0.3472
 1442HOH     H1 4343   3.758   0.435   0.924  0.1699 -1.0455  1.3327
 1442HOH     H2 4344   3.860   0.432   0.812 -1.7078 -0.0704 -0.5382
 1443HOH      O 4345   3.386   3.179   2.594 -0.0598  0.7591 -0.4029
 1443HOH     H1 4346   3.355   3.208   2.680  0.7193  1.6720 -0.3960
 1443HOH     H2 4347   3.466   3.228   2.579  0.1945  0.1225 -1.3728
 1444HOH      O 4348   0.401   2.767   0.575 -0.3696  0.0943  0.4922
 1444HOH     H1 4349   0.364   2.801   0.656 -2.0760  0.0944 -0.1913
 1444HOH     H2 4350   0.335   2.789   0.508  0.3637 -0.9789 -0.6700
 1445HOH      O 4351   0.358   3.759   1.216  0.0721  0.5542  0.6126
 1445HOH     H1 4352   0.437   3.784   1.264  1.0462  0.0416 -0.6047
 1445HOH     H2 4353   0.341   3.834   1.159  1.2631 -0.2515 -0.9452
 1446HOH      O 4354   4.266   4.222   1.295 -0.3258  0.2027 -0.3709
 1446HOH     H1 4355   4.281   4.281   1.221  0.3976  0.9966  0.3595
 1446HOH     H2 4356   4.171   4.210   1.297 -0.4534  0.9546 -0.8473
 1447HOH      O 4357   1.840   3.493   2.162  0.2632 -0.0034 -0.4903
 1447HOH     H1 4358   1.797   3.512   2.079  0.1315 -0.6691 -0.5806
 1447HOH     H2 4359   1.907   3.561   2.171 -0.1409  0.4507 -0.8286
 1448HOH      O 4360   0.993   1.832   0.674 -0.2440  0.0620 -0.1480
 1448HOH     H1 4361   0.922   1.774   0.648  0.2479 -0.8200  0.3902
 1448HOH     H2 4362   1.067   1.805   0.620  0.3227 -0.6652  0.9384
 1449HOH      O 4363   3.256   2.397   3.744 -0.1325 -0.6939  0.1751
 1449HOH     H1 4364   3.297   2.483   3.751 -0.2043 -0.4610 -1.4911
 1449HOH     H2 4365   3.250   2.380   3.650 -0.9258 -2.1465  0.4166
 1450HOH      O 4366   0.511   0.285   2.676  0.6312  0.6397  0.1688
 1450HOH     H1 4367   0.457   0.206   2.685  0.4192  0.6934 -0.5426
 1450HOH     H2 4368   0.458   0.344   2.623  1.2319  0.8398 -0.2246
 1451HOH      O 4369   0.703   2.910   2.976  0.2261  0.1533 -0.1821
 1451HOH     H1 4370   0.749   2.834   3.011 -1.3084 -0.7889 -0.0492
 1451HOH     H2 4371   0.646   2.875   2.908 -1.3974  0.9308  0.6624
 1452HOH      O 4372   0.437   2.070   0.837  0.0969  0.1530  0.2532
 1452HOH     H1 4373   0.517   2.031   0.871 -0.0600 -0.4027  0.0055
 1452HOH     H2 4374   0.459   2.162   0.824  1.0157 -0.1626 -0.7471
 1453HOH      O 4375   3.718   0.905   1.448 -0.3926 -0.5567  0.2271
 1453HOH     H1 4376   3.693   0.916   1.357  1.0716 -1.2142 -0.3225
 1453HOH     H2 4377   3.642   0.863   1.489 -1.4245  0.5543 -0.4265
 1454HOH      O 4378   4.220   3.938   1.481  0.3107 -0.9152 -0.1092
 1454HOH     H1 4379   4.167   4.000   1.530  1.5919  0.7787 -0.6764
 1454HOH     H2 4380   4.238   3.867   1.543 -0.0443 -0.0253  1.0794
 1455HOH      O 4381   1.937   1.357   2.443  0.2726  0.0215  0.3770
 1455HOH     H1 4382   1.992   1.323   2.373  0.5510  0.8577  0.1661
 1455HOH     H2 4383   1.850   1.320   2.426  0.1294  0.8389 -0.9217
 1456HOH      O 4384   1.654   2.060   0.588 -0.5376  0.2409 -0.2770
 1456HOH     H1 4385   1.586   2.002   0.623  0.3495 -0.4296  0.4597
 1456HOH     H2 4386   1.735   2.011   0.602  0.3436  1.8678  0.8647
 1457HOH      O 4387   0.425   1.471   3.289  0.7104  0.1333  1.0555
 1457HOH     H1 4388   0.520   1.461   3.296  0.9427  0.3835 -0.6908
 1457HOH     H2 4389   0.405   1.441   3.200 -0.7215  0.8937  1.0611
 1458HOH      O 4390   1.187   2.776   1.786 -0.3025  0.6586 -0.0809
 1458HOH     H1 4391   1.183   2.697   1.733  0.3248  0.9074 -0.5295
 1458HOH     H2 4392   1.185   2.745   1.876  0.5858  0.0650 -0.2390
 1459HOH      O 4393   2.525   1.575   4.229 -0.1157  0.0011 -0.1586
 1459HOH     H1 4394   2.566   1.588   4.144 -0.6065  1.1929 -0.2504
 1459HOH     H2 4395   2.525   1.661   4.270 -1.5617 -0.1335  0.2529
 1460HOH      O 4396   0.186   3.963   3.285 -0.5152  0.2527 -0.2496
 1460HOH     H1 4397   0.147   3.881   3.255 -0.6715 -0.1486  0.9095
 1460HOH     H2 4398   0.273   3.938   3.317 -0.4594  0.5849 -0.1330
 1461HOH      O 4399   0.398   3.691   4.235  0.3344 -0.6891 -0.0175
 1461HOH     H1 4400   0.347   3.772   4.233 -0.1664 -0.9962 -0.7987
 1461HOH     H2 4401   0.333   3.622   4.242  0.7916 -1.0299  1.4256
 1462HOH      O 4402   0.269   1.414   0.912 -0.2813  0.1168 -0.3670
 1462HOH     H1 4403   0.363   1.405   0.894 -0.0680  1.0412  0.1789
 1462HOH     H2 4404   0.262   1.493   0.965 -1.3446 -0.1096 -0.1253
 1463HOH      O 4405   0.299   0.274   2.948  0.4683  0.2655  0.1735
 1463HOH     H1 4406   0.298   0.237   3.036 -0.1001  0.8628  0.4359
 1463HOH     H2 4407   0.212   0.313   2.937  0.9205  1.2410 -0.1970
 1464HOH      O 4408   3.308   2.353   4.190  0.2984 -0.3789  0.7368
 1464HOH     H1 4409   3.305   2.335   4.096 -0.8030  0.3937  0.5994
 1464HOH     H2 4410   3.374   2.423   4.199 -0.3142  0.2642  0.3869
 1465HOH      O 4411   3.231   1.477   0.610  0.0392  0.4170  0.0185
 1465HOH     H1 4412   3.241   1.395   0.563 -0.1570  0.0251  0.6315
 1465HOH     H2 4413   3.145   1.469   0.653  0.0303  0.9318  0.1060
 1466HOH      O 4414   3.126   1.816   0.079  0.1505 -0.5779  0.7480
 1466HOH     H1 4415   3.043   1.851   0.113  0.7752  0.7426  1.0325
 1466HOH     H2 4416   3.100   1.738   0.030 -1.3814  0.2436  0.0986
 1467HOH      O 4417   0.506   1.342   2.190  0.2348  0.0984  0.1668
 1467HOH     H1 4418   0.499   1.307   2.101 -0.5942  2.0865 -0.6741
 1467HOH     H2 4419   0.416   1.355   2.218  0.4876 -0.1892  1.2221
 1468HOH      O 4420   0.995   2.043   1.105 -0.1716  0.0837  0.2742
 1468HOH     H1 4421   1.063   1.977   1.088  0.6834  0.4469  1.9144
 1468HOH     H2 4422   0.952   2.055   1.020  0.1506 -1.9709 -0.2856
 1469HOH      O 4423   0.936   2.320   3.442  0.3853  0.1742 -0.4355
 1469HOH     H1 4424   0.915   2.282   3.528  0.7540  1.3733  0.2435
 1469HOH     H2 4425   1.021   2.362   3.455  0.6349  0.0547 -1.5219
 1470HOH      O 4426   1.278   3.908   0.073  0.0010  0.2163 -0.1039
 1470HOH     H1 4427   1.361   3.951   0.053  0.3431 -0.6296 -0.5933
 1470HOH     H2 4428   1.211   3.968   0.041  0.4357  0.7014 -0.1225
 1471HOH      O 4429   3.975   0.721   4.090  0.0855 -0.3403 -0.3371
 1471HOH     H1 4430   3.915   0.646   4.095  0.6946 -0.8438 -0.2986
 1471HOH     H2 4431   4.054   0.685   4.050  0.4750  0.2388 -0.1081
 1472HOH      O 4432   3.295   0.203   3.950 -0.5338 -0.2698 -0.0852
 1472HOH     H1 4433   3.316   0.116   3.916 -1.2064 -0.7887  0.7642
 1472HOH     H2 4434   3.367   0.222   4.010  1.4017  1.2132 -2.4650
 1473HOH      O 4435   4.043   2.630  -0.020 -0.1375  0.1154 -0.2498
 1473HOH     H1 4436   4.044   2.710   0.032 -0.1777 -0.2896  0.4060
 1473HOH     H2 4437   4.008   2.564   0.040 -0.7578 -0.2557 -0.9874
 1474HOH      O 4438   3.675   1.476   4.074 -0.3720 -0.4479  0.3194
 1474HOH     H1 4439   3.614   1.547   4.055 -0.9289 -0.8185  0.6601
 1474HOH     H2 4440   3.732   1.472   3.997 -0.0870  0.5908  0.4429
 1475HOH      O 4441   0.192   1.473   3.453 -0.3882  0.4969  0.2085
 1475HOH     H1 4442   0.281   1.452   3.426 -0.3699 -0.0288  0.6199
 1475HOH     H2 4443   0.143   1.391   3.440 -0.6174  0.5417  0.7222
 1476HOH      O 4444   1.856   1.212   0.272  0.0579 -0.6201 -0.3898
 1476HOH     H1 4445   1.789   1.263   0.228 -0.2840 -1.2159 -0.5811
 1476HOH     H2 4446   1.894   1.272   0.337 -0.4805 -0.2016 -0.4532
 1477HOH      O 4447   2.386   2.817   3.473  0.4542  0.1319 -0.4822
 1477HOH     H1 4448   2.441   2.890   3.444  0.1327  0.8767  0.6632
 1477HOH     H2 4449   2.322   2.806   3.403  0.7653  0.6629 -0.8642
 1478HOH      O 4450   0.043   0.755   1.345 -0.3942 -0.5054  0.3539
 1478HOH     H1 4451   0.041   0.661   1.330 -1.3101 -0.3740 -0.6334
 1478HOH     H2 4452   0.086   0.791   1.268  0.0794 -0.1090  0.7860
 1479HOH      O 4453   2.660   2.486   1.189  0.0357 -0.3650  0.0887
 1479HOH     H1 4454   2.690   2.489   1.280  0.2475 -0.6226  0.0314
 1479HOH     H2 4455   2.669   2.576   1.158 -0.1959 -0.2415  0.3706
 1480HOH      O 4456   1.304   0.552   4.086 -0.7366  0.5233 -0.4435
 1480HOH     H1 4457   1.388   0.563   4.042 -0.4995  0.4501 -0.0281
 1480HOH     H2 4458   1.326   0.508   4.169 -1.0376  1.4297  0.1491
 1481HOH      O 4459   3.458   3.356   2.809  0.7714  0.2466 -0.5783
 1481HOH     H1 4460   3.487   3.434   2.856  0.8033  0.2855 -0.6616
 1481HOH     H2 4461   3.482   3.283   2.865  0.4884  0.3130 -0.3672
 1482HOH      O 4462   0.392   0.753   0.420 -0.2172 -0.2729 -0.0199
 1482HOH     H1 4463   0.355   0.758   0.508  0.4969 -0.4320  0.3006
 1482HOH     H2 4464   0.392   0.660   0.399  1.0461 -0.4131  0.4659
 1483HOH      O 4465   1.984   0.585   2.769  0.0317 -0.0081 -0.3718
 1483HOH     H1 4466   1.938   0.512   2.810 -0.5023  0.0769 -0.7936
 1483HOH     H2 4467   1.961   0.661   2.823 -0.2186  0.0115 -0.5044
 1484HOH      O 4468   3.547   4.195   0.866 -0.0691 -0.2939  0.0692
 1484HOH     H1 4469   3.542   4.112   0.913  0.5370  0.0502  0.7884
 1484HOH     H2 4470   3.539   4.262   0.935  0.3020  0.2309 -0.3794
 1485HOH      O 4471   3.619   3.514   0.983 -0.4777 -0.5786 -0.4860
 1485HOH     H1 4472   3.583   3.536   1.069  0.6671 -1.4968  0.2980
 1485HOH     H2 4473   3.714   3.515   0.995 -0.2701 -2.2551 -1.2706
 1486HOH      O 4474   1.193   2.560   2.951 -0.5151  0.2506 -0.7499
 1486HOH     H1 4475   1.225   2.544   3.039 -0.7081  0.5640 -0.6196
 1486HOH     H2 4476   1.272   2.574   2.899 -0.4164  1.3605 -0.3640
 1487HOH      O 4477   2.607   3.019   3.490  0.1426  0.4677 -0.0404
 1487HOH     H1 4478   2.580   3.038   3.580 -0.2276 -0.2698  0.0164
 1487HOH     H2 4479   2.681   3.078   3.474  0.1013  0.7329  0.6829
 1488HOH      O 4480   4.103   0.852   3.666  0.4856 -0.6727  0.0424
 1488HOH     H1 4481   4.030   0.913   3.654  0.2624 -0.3550  2.2541
 1488HOH     H2 4482   4.181   0.902   3.643  0.1559 -0.4277 -0.5955
 1489HOH      O 4483   1.969   0.389   3.132 -0.3296 -0.2650 -0.0180
 1489HOH     H1 4484   1.894   0.441   3.162  0.4070  0.1097  1.3862
 1489HOH     H2 4485   2.029   0.388   3.208  1.4283  0.0914 -1.2695
 1490HOH      O 4486   4.036   3.653   0.628  0.6142 -0.4141  0.7300
 1490HOH     H1 4487   3.944   3.625   0.630  0.4400  0.0709  0.1746
 1490HOH     H2 4488   4.041   3.714   0.554  1.6853 -1.4694 -0.1623
 1491HOH      O 4489   0.093   4.134   3.472  0.1165 -0.1735 -0.2036
 1491HOH     H1 4490   0.119   4.087   3.393 -0.7660  1.6405 -1.7157
 1491HOH     H2 4491   0.021   4.082   3.508  0.6657 -1.1419 -0.4102
 1492HOH      O 4492   1.423   3.305   0.654 -0.5407  0.0490 -0.1735
 1492HOH     H1 4493   1.360   3.270   0.591 -1.0822  1.1809 -0.3161
 1492HOH     H2 4494   1.492   3.343   0.601 -0.9308  0.8848 -0.1097
 1493HOH      O 4495   1.708   3.749   0.106  0.3676  0.2545 -0.1890
 1493HOH     H1 4496   1.761   3.671   0.090 -0.5273 -0.2664 -0.7987
 1493HOH     H2 4497   1.624   3.730   0.064 -0.6129  0.7121  1.3911
 1494HOH      O 4498   2.966   0.490   2.369 -0.0298  0.0026  0.4075
 1494HOH     H1 4499   2.966   0.395   2.384 -0.9065 -0.0422  0.2267
 1494HOH     H2 4500   2.887   0.521   2.414  0.3380  0.6844  0.6122
 1495HOH      O 4501   0.117   0.858   1.107 -0.4709 -0.0397 -0.4310
 1495HOH     H1 4502   0.151   0.781   1.062 -1.9064 -0.5816 -0.7004
 1495HOH     H2 4503   0.193   0.915   1.118  0.7103 -1.5468 -0.0426
 1496HOH      O 4504   0.933   2.832   1.687  0.3047 -0.4983 -0.3239
 1496HOH     H1 4505   1.021   2.847   1.721  0.3913 -0.4304 -0.5739
 1496HOH     H2 4506   0.895   2.766   1.746  0.0973  0.3095  0.4841
 1497HOH      O 4507   1.365   1.773   1.418  0.7973 -0.7829  0.2827
 1497HOH     H1 4508   1.402   1.779   1.506 -0.3047 -0.6990  0.7767
 1497HOH     H2 4509   1.340   1.681   1.409  0.4879 -0.6996  0.2542
 1498HOH      O 4510   2.178   3.166   0.456 -1.0396 -0.0304 -0.0115
 1498HOH     H1 4511   2.139   3.140   0.539  1.6033 -0.8302  1.2100
 1498HOH     H2 4512   2.169   3.261   0.453 -0.5475  0.1331  1.6847
 1499HOH      O 4513   0.011   1.355   4.144 -0.2360  0.6322  0.3616
 1499HOH     H1 4514  -0.057   1.294   4.173  0.0485  0.1774  0.0915
 1499HOH     H2 4515   0.075   1.354   4.215  0.1794 -0.0410 -0.0046
 1500HOH      O 4516   0.518   1.153   0.327 -0.0514  0.2802 -0.4954
 1500HOH     H1 4517   0.485   1.076   0.374 -0.2195 -0.3521 -1.5759
 1500HOH     H2 4518   0.613   1.145   0.330 -0.0691 -0.0151 -0.6541
 1501HOH      O 4519   1.098   0.798   0.166 -1.0247  0.5460 -0.8663
 1501HOH     H1 4520   1.174   0.833   0.212 -0.9417 -0.1562 -0.4497
 1501HOH     H2 4521   1.036   0.775   0.235 -1.2253  0.2169 -1.1462
 1502HOH      O 4522   1.652   1.996   4.002  0.1493  0.5193 -0.2216
 1502HOH     H1 4523   1.679   2.085   4.026  2.0875 -0.0757  0.1995
 1502HOH     H2 4524   1.598   1.967   4.075 -0.4319  1.2821 -0.3163
 1503HOH      O 4525   1.469   0.589   0.917  0.1625  0.0827 -0.3367
 1503HOH     H1 4526   1.390   0.644   0.916  0.4591  0.5271 -0.1722
 1503HOH     H2 4527   1.448   0.519   0.978 -0.2996 -0.1096 -0.7048
 1504HOH      O 4528   1.356   1.031   0.553 -0.5048  0.4446 -0.0082
 1504HOH     H1 4529   1.293   1.055   0.622 -0.4591  1.8677 -0.4006
 1504HOH     H2 4530   1.367   1.111   0.502  0.3986 -0.2299 -0.9452
 1505HOH      O 4531   0.701   2.131   2.983 -0.0172  0.8504  0.1577
 1505HOH     H1 4532   0.745   2.209   2.949  0.0606  0.7444  0.0096
 1505HOH     H2 4533   0.759   2.099   3.052  0.4150  0.4194 -0.3759
 1506HOH      O 4534   1.271   1.399   4.027 -0.2451 -0.4181 -0.1474
 1506HOH     H1 4535   1.242   1.490   4.034 -0.1996 -0.4032 -0.1504
 1506HOH     H2 4536   1.277   1.368   4.117 -1.5640 -0.8366 -0.1644
 1507HOH      O 4537   1.719   2.801   2.517 -0.3166  0.2539 -0.4837
 1507HOH     H1 4538   1.655   2.742   2.476 -0.3284  0.1902 -0.3733
 1507HOH     H2 4539   1.681   2.822   2.602 -0.0387 -0.0442 -0.2811
 1508HOH      O 4540   3.428   0.709   1.219  0.3982 -0.4558  0.4277
 1508HOH     H1 4541   3.371   0.786   1.220 -1.0004 -1.3137 -1.3363
 1508HOH     H2 4542   3.506   0.737   1.171 -0.1246 -0.1310 -0.2662
 1509HOH      O 4543   3.400   1.685   3.258  0.3666 -0.2899 -0.3592
 1509HOH     H1 4544   3.375   1.594   3.278 -0.1386 -0.1481 -0.3177
 1509HOH     H2 4545   3.440   1.717   3.338 -0.6472 -0.0755  0.1009
 1510HOH      O 4546   1.080   1.579   2.187 -0.0511  0.0215 -0.3938
 1510HOH     H1 4547   1.004   1.635   2.171  0.0292  0.5636  0.8981
 1510HOH     H2 4548   1.053   1.492   2.157 -0.9216  0.3453 -0.5865
 1511HOH      O 4549   1.769   0.704   3.887  0.2900 -0.0454 -0.3379
 1511HOH     H1 4550   1.784   0.742   3.801  0.4180  0.8262  0.0516
 1511HOH     H2 4551   1.835   0.744   3.944  0.4137 -0.8353  0.1128
 1512HOH      O 4552   3.494   2.286   1.988  0.4652  0.2463  0.1085
 1512HOH     H1 4553   3.475   2.279   1.895  0.6498 -0.4949  0.1092
 1512HOH     H2 4554   3.460   2.204   2.025  0.1754  0.6339  0.7353
 1513HOH      O 4555   1.532   1.589   2.497 -0.5913  0.5005  0.3397
 1513HOH     H1 4556   1.517   1.499   2.468 -0.3054  0.4863  0.2293
 1513HOH     H2 4557   1.564   1.581   2.587  0.0931  0.4501  0.0968
 1514HOH      O 4558   3.135   3.788   3.122 -0.0277  0.5859  0.0976
 1514HOH     H1 4559   3.150   3.882   3.136 -1.0615  0.5724  1.9039
 1514HOH     H2 4560   3.093   3.758   3.203  0.8995 -1.6190 -0.0978
 1515HOH      O 4561   2.934   2.099   0.148 -0.3510  0.0333  0.0233
 1515HOH     H1 4562   3.023   2.098   0.181 -0.5541 -0.3797  0.5756
 1515HOH     H2 4563   2.881   2.133   0.220 -0.7550 -0.5578  0.0192
 1516HOH      O 4564   3.019   4.196   3.903  0.0486  0.3510 -0.1866
 1516HOH     H1 4565   2.950   4.166   3.962  0.7577  0.1787  0.6116
 1516HOH     H2 4566   3.085   4.235   3.961  1.1402 -0.5082 -0.7590
 1517HOH      O 4567   1.053   4.046   4.231  0.8284 -0.4335 -0.3678
 1517HOH     H1 4568   0.982   4.041   4.295  2.0725 -0.6488  1.1153
 1517HOH     H2 4569   1.011   4.080   4.152 -0.8687 -0.3683  0.4614
 1518HOH      O 4570   1.145   3.197   3.575  0.2359 -0.4344 -0.1269
 1518HOH     H1 4571   1.162   3.279   3.620 -0.1162 -0.4728  0.0908
 1518HOH     H2 4572   1.053   3.178   3.594  0.1128 -0.5175 -0.7652
 1519HOH      O 4573   3.591   3.899   1.114  0.5044 -0.4266 -0.0068
 1519HOH     H1 4574   3.568   3.819   1.161  0.2652 -1.0254 -1.0641
 1519HOH     H2 4575   3.563   3.882   1.024  0.7177  0.7438 -0.3266
 1520HOH      O 4576   2.974   2.060   1.233 -0.3244 -0.4814 -0.0075
 1520HOH     H1 4577   3.039   2.102   1.290 -0.1186 -0.7584 -0.0358
 1520HOH     H2 4578   2.946   1.983   1.282 -0.6005 -0.3889 -0.0162
 1521HOH      O 4579   0.267   1.700   2.136 -0.4590 -0.3921 -0.7312
 1521HOH     H1 4580   0.322   1.639   2.087  0.7745  0.9027 -1.1195
 1521HOH     H2 4581   0.184   1.701   2.088  0.2504 -0.1721 -2.0595
 1522HOH      O 4582   4.218   3.205   0.532 -0.4622  0.0671 -0.1233
 1522HOH     H1 4583   4.219   3.165   0.619 -0.1036  0.7471  0.2033
 1522HOH     H2 4584   4.186   3.294   0.547 -1.1744 -0.0551 -0.8143
 1523HOH      O 4585   1.525   0.516   2.483 -0.8454  1.2304  0.5130
 1523HOH     H1 4586   1.589   0.562   2.428 -1.1547  1.3698  0.2682
 1523HOH     H2 4587   1.558   0.529   2.573  0.9301 -0.8588  0.3256
 1524HOH      O 4588   1.575   4.140   1.240 -0.1944 -0.6632 -0.0033
 1524HOH     H1 4589   1.577   4.100   1.327  0.5133  0.6824  0.6585
 1524HOH     H2 4590   1.667   4.142   1.212 -0.3419 -0.4706 -0.4963
 1525HOH      O 4591   2.188   2.384   0.669  0.2409  0.0456  0.3211
 1525HOH     H1 4592   2.209   2.428   0.752 -1.4265  0.4108  0.6240
 1525HOH     H2 4593   2.214   2.446   0.601  0.5369  0.2476  0.6102
 1526HOH      O 4594   3.528   1.552   0.429  0.6414 -0.7768 -0.1443
 1526HOH     H1 4595   3.488   1.465   0.420 -1.4374  0.0786 -0.4466
 1526HOH     H2 4596   3.520   1.572   0.522 -0.5528 -0.2926 -0.3128
 1527HOH      O 4597   3.415   2.320   2.674 -0.0413 -0.2083 -0.0277
 1527HOH     H1 4598   3.455   2.355   2.753  0.3443 -1.2590  0.2755
 1527HOH     H2 4599   3.426   2.225   2.681 -0.8883 -0.4008 -0.8678
 1528HOH      O 4600   3.792   3.539   0.720 -0.4227 -0.1348 -0.8807
 1528HOH     H1 4601   3.819   3.587   0.799 -0.3729  0.5064 -1.2749
 1528HOH     H2 4602   3.819   3.449   0.737 -0.6593 -0.0714 -0.0488
 1529HOH      O 4603   0.068   3.114   1.012  0.1652 -0.2301  0.5885
 1529HOH     H1 4604   0.070   3.047   1.080  0.7931 -0.2477  0.5636
 1529HOH     H2 4605   0.144   3.095   0.957 -0.0213  0.1136  0.1998
 1530HOH      O 4606   0.112   2.602   3.126 -0.2660  0.2817 -0.0453
 1530HOH     H1 4607   0.171   2.534   3.092 -0.4625 -0.5050  1.0947
 1530HOH     H2 4608   0.171   2.670   3.158 -0.0489  0.3581 -0.5759
 1531HOH      O 4609   3.345   2.452   2.461 -0.4807 -0.1050  0.1083
 1531HOH     H1 4610   3.382   2.386   2.520  0.2149  0.5250  0.4141
 1531HOH     H2 4611   3.335   2.407   2.377  0.8028 -0.3903  0.0668
 1532HOH      O 4612   0.301   0.945   0.151  0.2735 -0.3305 -0.3134
 1532HOH     H1 4613   0.305   0.867   0.096  0.7006 -0.3142 -0.3087
 1532HOH     H2 4614   0.392   0.969   0.166  0.1486  0.3305 -0.5505
 1533HOH      O 4615   0.441   2.622   4.214 -0.1926  0.5734  0.1104
 1533HOH     H1 4616   0.433   2.528   4.197  1.6709  0.6151 -1.9498
 1533HOH     H2 4617   0.379   2.662   4.153 -0.8127  0.7370  0.8202
 1534HOH      O 4618   2.541   2.297   3.851 -0.0071  0.2509  0.8045
 1534HOH     H1 4619   2.623   2.328   3.890  0.2538  0.5326  0.0640
 1534HOH     H2 4620   2.568   2.246   3.775 -0.5009 -0.3694  1.0269
 1535HOH      O 4621   4.255   3.487   0.555  0.1420 -0.3418  0.1679
 1535HOH     H1 4622   4.265   3.507   0.461 -0.1320  0.1416  0.2363
 1535HOH     H2 4623   4.182   3.542   0.583  0.5685 -0.0744  0.7874
 1536HOH      O 4624   3.399   2.257   3.922 -0.1502 -0.0240 -0.1558
 1536HOH     H1 4625   3.385   2.170   3.887 -0.9258  0.0361 -0.0323
 1536HOH     H2 4626   3.345   2.314   3.867 -0.2213  0.2690  0.2110
 1537HOH      O 4627   1.532   3.699   3.991 -0.0270  0.2334  0.3665
 1537HOH     H1 4628   1.529   3.794   3.998 -0.7470  0.3322 -0.8061
 1537HOH     H2 4629   1.446   3.670   4.022 -0.1378  0.0538 -0.0870
 1538HOH      O 4630   3.985   2.869   0.913  0.4288 -0.3286  0.0325
 1538HOH     H1 4631   4.068   2.861   0.959 -0.1072  0.3834  1.2336
 1538HOH     H2 4632   3.927   2.808   0.958  0.3067 -0.9133 -0.8752
 1539HOH      O 4633   0.949   0.219   2.912 -0.6495  0.0681  0.2030
 1539HOH     H1 4634   0.868   0.192   2.868 -0.3482 -0.2998 -0.1299
 1539HOH     H2 4635   0.951   0.167   2.992  0.1070 -1.2267 -0.5991
 1540HOH      O 4636   2.499   1.028   3.491  0.1397 -0.2114  0.2375
 1540HOH     H1 4637   2.564   0.966   3.459 -0.1175 -0.9439  1.0336
 1540HOH     H2 4638   2.419   0.975   3.502 -0.3658  0.4800  0.0363
 1541HOH      O 4639   1.901   3.154   0.189 -0.1418 -0.0384  0.3921
 1541HOH     H1 4640   1.929   3.099   0.262 -1.0718  0.0525  0.8413
 1541HOH     H2 4641   1.814   3.121   0.166  0.7195 -1.2006 -1.8269
 1542HOH      O 4642   2.397   3.368   2.219 -0.0101 -0.4662 -0.4707
 1542HOH     H1 4643   2.302   3.375   2.221  0.0681  1.3506  0.1002
 1542HOH     H2 4644   2.415   3.276   2.240 -1.5967 -0.3871  1.8892
 1543HOH      O 4645   4.185   2.687   1.055  0.0749 -0.2752  0.3692
 1543HOH     H1 4646   4.162   2.612   1.110  0.5750  0.1024  1.1168
 1543HOH     H2 4647   4.261   2.726   1.097 -0.5491  1.0398  0.3651
 1544HOH      O 4648   3.848   3.454   1.523  0.2625 -0.4591 -0.3450
 1544HOH     H1 4649   3.765   3.451   1.570 -0.2053 -0.5128 -1.1407
 1544HOH     H2 4650   3.858   3.546   1.499  1.2424 -0.1205  1.0654
 1545HOH      O 4651   3.695   1.910   0.098 -0.0366  0.3952 -0.2307
 1545HOH     H1 4652   3.791   1.917   0.103 -0.0100 -0.1538  0.2289
 1545HOH     H2 4653   3.663   1.978   0.157  0.0839  0.3505 -0.1104
 1546HOH      O 4654   0.581   0.597   4.117 -0.0026  0.4960  0.5177
 1546HOH     H1 4655   0.648   0.613   4.050 -0.1783 -0.3332  0.1148
 1546HOH     H2 4656   0.596   0.665   4.183  0.7335  0.8024  0.0610
 1547HOH      O 4657   1.595   0.293   0.228  0.1451 -0.2230  0.0371
 1547HOH     H1 4658   1.647   0.251   0.296  0.6363 -0.3492 -0.3998
 1547HOH     H2 4659   1.516   0.323   0.272  0.5200 -0.1637  0.6916
 1548HOH      O 4660   3.671   2.262   0.097 -0.1502  0.5495  0.2523
 1548HOH     H1 4661   3.590   2.307   0.072 -0.3381 -0.5401 -1.4287
 1548HOH     H2 4662   3.647   2.206   0.170 -0.7354  0.7255  0.1991
 1549HOH      O 4663   3.168   3.728   1.212 -0.9778 -0.1019 -0.1056
 1549HOH     H1 4664   3.188   3.679   1.133  0.9360  1.2335 -0.5850
 1549HOH     H2 4665   3.099   3.789   1.186  0.1361  0.8447 -1.0819
 1550HOH      O 4666   1.143   1.789   0.954 -0.1226  0.4478  0.6532
 1550HOH     H1 4667   1.088   1.715   0.982  0.1600  0.3427  0.9380
 1550HOH     H2 4668   1.232   1.755   0.959  0.0725  1.0192  1.4753
 1551HOH      O 4669   1.024   1.459   3.351 -0.2430  0.1444 -0.1695
 1551HOH     H1 4670   1.104   1.497   3.316 -0.1012  0.7800  0.7661
 1551HOH     H2 4671   1.046   1.433   3.441 -0.7762 -0.7384 -0.2671
 1552HOH      O 4672   2.284   3.210   3.830  0.4947  0.1222 -0.3951
 1552HOH     H1 4673   2.332   3.287   3.797  0.0004  0.2714 -0.7902
 1552HOH     H2 4674   2.295   3.214   3.925  0.5407  0.6381 -0.4151
 1553HOH      O 4675   1.367   2.993   2.887  0.0740  0.5851  0.7575
 1553HOH     H1 4676   1.413   2.960   2.964  0.1533  0.2018  0.5539
 1553HOH     H2 4677   1.281   3.019   2.918  0.4580  1.4442  1.1760
 1554HOH      O 4678   1.632   2.516   1.538  0.2710 -0.3097 -1.0405
 1554HOH     H1 4679   1.554   2.571   1.531  0.9270  0.7891 -0.4467
 1554HOH     H2 4680   1.611   2.452   1.605  0.5666  1.4424  0.9495
 1555HOH      O 4681   0.293   2.233   3.306  0.4875  0.2483 -0.2144
 1555HOH     H1 4682   0.282   2.235   3.401 -0.0396 -0.8210 -0.2297
 1555HOH     H2 4683   0.205   2.226   3.271  0.6727  0.6625 -0.8039
 1556HOH      O 4684   3.939   1.141   2.453 -0.2827 -0.5458  0.3029
 1556HOH     H1 4685   3.915   1.071   2.391  0.6146 -0.1696 -0.5203
 1556HOH     H2 4686   3.980   1.095   2.526  0.3847 -0.8953 -0.2702
 1557HOH      O 4687   2.740   0.731   4.052 -0.3662 -0.0880 -0.2743
 1557HOH     H1 4688   2.828   0.762   4.030 -0.6636  1.6881  0.6046
 1557HOH     H2 4689   2.691   0.736   3.970  0.1453 -0.2701 -0.5997
 1558HOH      O 4690   1.788   4.097   0.591  0.0419  0.3954  0.9334
 1558HOH     H1 4691   1.742   4.181   0.590 -0.1881  0.2721  1.0519
 1558HOH     H2 4692   1.772   4.060   0.504  0.7645  0.8030  0.6109
 1559HOH      O 4693   1.919   0.097   2.392 -0.3253  0.1173  0.3223
 1559HOH     H1 4694   1.889   0.075   2.304  0.4760  0.1457  0.0249
 1559HOH     H2 4695   1.861   0.047   2.450 -0.6919 -0.1156 -0.2246
 1560HOH      O 4696   0.976   1.074   0.191 -1.2643  0.2603 -0.3908
 1560HOH     H1 4697   1.009   1.131   0.122  1.0913  0.2424  0.5533
 1560HOH     H2 4698   0.969   0.988   0.149 -0.7767  0.4307 -0.8401
 1561HOH      O 4699   3.456   1.015   0.295 -0.5048  0.0885 -0.3521
 1561HOH     H1 4700   3.413   0.930   0.290  1.1620 -0.8104 -1.3168
 1561HOH     H2 4701   3.512   1.009   0.373 -0.5535  0.4021 -0.2911
 1562HOH      O 4702   3.320   2.343   1.145  0.0419 -0.4490 -0.4860
 1562HOH     H1 4703   3.402   2.375   1.182  0.1303 -1.3768  0.1822
 1562HOH     H2 4704   3.326   2.248   1.150 -0.7692 -0.5674 -1.1300
 1563HOH      O 4705   3.765   1.665   2.306  0.0588 -0.1906 -0.0253
 1563HOH     H1 4706   3.847   1.704   2.338  0.1979  0.8616 -1.4779
 1563HOH     H2 4707   3.700   1.734   2.318 -0.2432 -0.3987 -0.4385
 1564HOH      O 4708   2.779   1.179   2.023 -0.0881  0.1176 -0.1806
 1564HOH     H1 4709   2.688   1.182   1.994 -0.2735  1.1294  0.3900
 1564HOH     H2 4710   2.799   1.086   2.032 -1.5118 -0.1418  0.9682
 1565HOH      O 4711   4.238   2.060   3.744 -0.3225 -0.6401  0.1983
 1565HOH     H1 4712   4.281   1.997   3.687 -1.4142 -0.9693 -0.3067
 1565HOH     H2 4713   4.203   2.008   3.816  0.0083 -0.3858  0.5581
 1566HOH      O 4714   2.620   0.849   0.527 -0.0503 -0.6195 -0.3143
 1566HOH     H1 4715   2.621   0.840   0.622 -0.7696  1.6100  0.0220
 1566HOH     H2 4716   2.711   0.864   0.503  0.0172 -0.2248  0.1693
 1567HOH      O 4717   2.290   3.172   4.102  0.2332 -0.4196 -0.4758
 1567HOH     H1 4718   2.200   3.148   4.123  0.4790 -0.7819  0.2429
 1567HOH     H2 4719   2.327   3.095   4.061  0.0815 -0.0942 -1.2529
 1568HOH      O 4720   2.362   3.916   3.765  0.3743  0.4124 -0.1976
 1568HOH     H1 4721   2.301   3.978   3.725 -0.0387 -0.4754 -1.0069
 1568HOH     H2 4722   2.307   3.850   3.807  0.7914  0.0959 -0.1342
 1569HOH      O 4723   3.833   2.655   1.222 -0.5440  0.6081  0.0835
 1569HOH     H1 4724   3.802   2.696   1.141 -0.8456  0.7966  0.2880
 1569HOH     H2 4725   3.761   2.669   1.284 -0.2863  0.5308  0.4023
 1570HOH      O 4726   1.602   1.855   2.583 -0.0556 -0.3483 -0.6172
 1570HOH     H1 4727   1.539   1.787   2.558  0.9611 -1.1503 -1.1315
 1570HOH     H2 4728   1.687   1.814   2.574  0.5597  0.5420  0.5441
 1571HOH      O 4729   2.692   4.008   3.445  0.0041 -0.5838  0.0171
 1571HOH     H1 4730   2.610   4.044   3.410 -0.0033 -0.8206 -0.2184
 1571HOH     H2 4731   2.754   4.082   3.442 -0.6826  0.2092  2.0579
 1572HOH      O 4732   2.950   2.447   2.155 -0.0661 -0.5989  0.0289
 1572HOH     H1 4733   2.944   2.541   2.137  1.2294 -0.5195 -0.1245
 1572HOH     H2 4734   2.906   2.436   2.239 -0.9889 -0.0169 -0.3427
 1573HOH      O 4735   3.979   2.946   3.584  0.3870  0.0792 -0.1176
 1573HOH     H1 4736   3.946   3.034   3.562  1.2684  0.3090 -0.6517
 1573HOH     H2 4737   3.907   2.904   3.630 -0.0876  1.0610  0.0932
 1574HOH      O 4738   2.673   1.559   0.595  0.0452 -0.0173 -0.5222
 1574HOH     H1 4739   2.655   1.643   0.637  0.2613 -0.8424  1.4254
 1574HOH     H2 4740   2.761   1.535   0.625  0.3746 -0.5768 -1.7747
 1575HOH      O 4741   0.768   0.696   3.936  0.2071  0.7354 -0.1772
 1575HOH     H1 4742   0.774   0.718   3.843  0.2455  0.7991 -0.1594
 1575HOH     H2 4743   0.858   0.676   3.962  0.2255  0.9093 -0.1057
 1576HOH      O 4744   3.280   1.155   1.536 -0.3857 -0.7368  0.3446
 1576HOH     H1 4745   3.215   1.158   1.465 -0.2658 -0.5540  0.2404
 1576HOH     H2 4746   3.228   1.143   1.615 -0.6860  0.7696  0.4316
 1577HOH      O 4747   3.852   0.652   0.591 -0.0980 -0.3827 -0.4666
 1577HOH     H1 4748   3.779   0.674   0.534 -0.6994 -1.2655 -0.0700
 1577HOH     H2 4749   3.878   0.564   0.565  1.0486  0.0182 -0.7991
 1578HOH      O 4750   3.931   3.240   1.366  0.5236 -0.3504 -0.5643
 1578HOH     H1 4751   3.916   3.317   1.421  1.2113 -0.6215  0.0376
 1578HOH     H2 4752   3.848   3.194   1.366  0.2931  0.0518 -0.3889
 1579HOH      O 4753   0.486   2.891   2.540 -0.4027 -0.1749 -0.3773
 1579HOH     H1 4754   0.532   2.966   2.503 -2.0499  0.5183 -1.1976
 1579HOH     H2 4755   0.518   2.886   2.630 -0.3011  1.6064 -0.2439
 1580HOH      O 4756   0.249   3.986   1.673 -0.4692  0.6338 -0.2071
 1580HOH     H1 4757   0.246   4.004   1.579 -0.9622  1.3616 -0.0716
 1580HOH     H2 4758   0.235   3.892   1.680 -0.2166  0.5360 -0.8705
 1581HOH      O 4759   3.028   2.481   1.386  1.3856  0.3805  0.4079
 1581HOH     H1 4760   2.939   2.510   1.404  1.4307  0.7082  0.1277
 1581HOH     H2 4761   3.036   2.397   1.431  0.6410 -0.0981 -0.3054
 1582HOH      O 4762   2.088   0.151   4.031  0.2026  0.6432 -0.2207
 1582HOH     H1 4763   2.074   0.230   4.082  0.1467  0.8328 -0.5216
 1582HOH     H2 4764   2.090   0.181   3.940 -2.0332  0.0816 -0.5844
 1583HOH      O 4765   3.484   3.034   4.144  0.2250  0.3583 -0.2729
 1583HOH     H1 4766   3.399   3.018   4.185 -0.0123  2.0482  0.0722
 1583HOH     H2 4767   3.548   3.020   4.214  0.3427 -1.3130 -0.6355
 1584HOH      O 4768   2.798   3.838   0.262 -1.3763 -0.3154 -0.1883
 1584HOH     H1 4769   2.777   3.760   0.313 -0.4410 -0.6197 -0.2273
 1584HOH     H2 4770   2.753   3.826   0.179 -0.2710 -1.4692 -0.6892
 1585HOH      O 4771   3.111   0.395   3.367  0.2027 -0.7245  0.1628
 1585HOH     H1 4772   3.034   0.413   3.313  0.5861  0.6444 -0.0066
 1585HOH     H2 4773   3.101   0.303   3.393 -0.1154 -1.4437 -2.0421
 1586HOH      O 4774   2.501   0.553   3.019  0.2382  0.3133  0.2127
 1586HOH     H1 4775   2.450   0.472   3.026  0.5431  0.0619 -0.3379
 1586HOH     H2 4776   2.562   0.536   2.948  1.1666  0.5730  0.9167
 1587HOH      O 4777   2.880   1.618   1.263  0.9586  0.2367  0.8872
 1587HOH     H1 4778   2.893   1.708   1.293  1.0100  0.3224  0.6187
 1587HOH     H2 4779   2.788   1.615   1.235  0.8708  0.1167  1.1891
 1588HOH      O 4780   2.897   1.879   1.824  0.7244 -0.2456 -0.2786
 1588HOH     H1 4781   2.982   1.859   1.784  1.4323  0.5268  0.7190
 1588HOH     H2 4782   2.903   1.843   1.912  0.5473  0.9189  0.2470
 1589HOH      O 4783   2.873   3.346   0.605  0.4533 -0.3916 -0.3810
 1589HOH     H1 4784   2.929   3.328   0.681 -0.3242 -1.3765 -0.0027
 1589HOH     H2 4785   2.806   3.405   0.639  0.9849  0.4625 -0.7360
 1590HOH      O 4786   4.211   3.515   2.767  0.3727 -0.2526 -0.1171
 1590HOH     H1 4787   4.238   3.469   2.847 -0.5021 -1.3243 -0.3839
 1590HOH     H2 4788   4.211   3.447   2.699 -0.8281  0.1619 -0.5796
 1591HOH      O 4789   2.833   1.512   3.977  0.3767  0.5078  0.2390
 1591HOH     H1 4790   2.900   1.446   3.959 -0.4049 -0.2089 -0.1966
 1591HOH     H2 4791   2.798   1.488   4.063  0.0632  0.3141  0.0620
 1592HOH      O 4792   0.509   3.464   1.200  0.2317 -0.1027 -0.3408
 1592HOH     H1 4793   0.532   3.424   1.284  0.2784 -0.5066 -0.5390
 1592HOH     H2 4794   0.558   3.546   1.198  0.8458 -0.4586 -0.3060
 1593HOH      O 4795   0.715   0.308   0.353  0.5698 -0.1204  0.3337
 1593HOH     H1 4796   0.793   0.344   0.310 -0.0355  0.7484 -0.1105
 1593HOH     H2 4797   0.674   0.253   0.287  0.2841  0.2420  0.1987
 1594HOH      O 4798   1.558   2.745   3.976 -0.2531  0.1849  0.2336
 1594HOH     H1 4799   1.629   2.681   3.974 -0.4628 -0.0865  0.9141
 1594HOH     H2 4800   1.504   2.724   3.900  0.6932  0.7784 -0.6565
 1595HOH      O 4801   1.639   3.258   2.199 -0.0660  0.0454  0.0819
 1595HOH     H1 4802   1.717   3.276   2.252  0.1435  0.1630 -0.2650
 1595HOH     H2 4803   1.594   3.342   2.192 -0.9054 -0.2412  1.3284
 1596HOH      O 4804   3.082   1.938   3.323  0.4863  0.2242  0.6084
 1596HOH     H1 4805   3.100   1.904   3.411 -0.0066 -0.8721  0.3215
 1596HOH     H2 4806   3.002   1.990   3.333 -0.3400 -0.9778  0.6206
 1597HOH      O 4807   3.090   1.221   4.208 -0.1375  0.8485  0.4654
 1597HOH     H1 4808   2.999   1.228   4.236 -0.2547 -0.8661  0.7294
 1597HOH     H2 4809   3.141   1.233   4.288 -0.2793 -0.2727  0.7556
 1598HOH      O 4810   3.385   4.268   1.860  0.0607 -0.5115 -0.0907
 1598HOH     H1 4811   3.430   4.293   1.779 -0.5648 -0.4529 -0.4281
 1598HOH     H2 4812   3.353   4.180   1.844 -0.5765 -0.2791 -0.1369
 1599HOH      O 4813   0.413   2.753   3.140 -0.6445  0.5318 -0.4700
 1599HOH     H1 4814   0.427   2.773   3.233 -1.3041  0.7406 -0.4046
 1599HOH     H2 4815   0.473   2.681   3.122 -0.8942  0.1195  0.2603
 1600HOH      O 4816   0.531   4.098   1.233 -0.2267  0.0698 -0.1659
 1600HOH     H1 4817   0.608   4.140   1.195 -0.2887  0.5196  0.1914
 1600HOH     H2 4818   0.489   4.054   1.159  0.1560  0.1521 -0.4395
 1601HOH      O 4819   1.862   0.578   1.876  0.1784 -0.6622 -0.4088
 1601HOH     H1 4820   1.830   0.657   1.833  0.0763 -1.1564 -1.3031
 1601HOH     H2 4821   1.947   0.562   1.835  0.5472 -0.6221  0.3036
 1602HOH      O 4822   3.058   2.806   1.635 -0.1929 -0.0692 -0.0151
 1602HOH     H1 4823   2.970   2.822   1.668  0.0790  0.4718  0.4598
 1602HOH     H2 4824   3.102   2.891   1.640 -0.5304  0.5348 -3.1150
 1603HOH      O 4825   2.622   2.459   2.605  0.3600  0.0482  0.3600
 1603HOH     H1 4826   2.595   2.382   2.556  0.1433 -0.4365  1.2120
 1603HOH     H2 4827   2.576   2.532   2.563 -0.3627 -0.4436  0.2778
 1604HOH      O 4828   2.464   2.122   0.798 -0.0080 -0.1542  0.5167
 1604HOH     H1 4829   2.445   2.123   0.704  0.8620  0.4272  0.3224
 1604HOH     H2 4830   2.467   2.214   0.823  0.7895 -0.2540  0.8704
 1605HOH      O 4831   3.753   3.607   0.334  0.3435  0.6209 -0.4146
 1605HOH     H1 4832   3.845   3.582   0.321 -0.1700 -1.8561 -0.1753
 1605HOH     H2 4833   3.713   3.595   0.248 -0.1447 -0.7526 -0.0489
 1606HOH      O 4834   1.082   2.107   4.007  0.5962  0.0585 -0.5097
 1606HOH     H1 4835   1.071   2.070   3.920  1.5030 -0.3117 -0.4837
 1606HOH     H2 4836   1.000   2.154   4.023 -0.3043 -1.2804 -0.8479
 1607HOH      O 4837   0.687   3.696   1.968  0.2347 -0.5491  0.2198
 1607HOH     H1 4838   0.679   3.789   1.944  0.0723 -0.3424  1.0336
 1607HOH     H2 4839   0.759   3.694   2.031 -1.0046 -0.6459  1.7329
 1608HOH      O 4840   0.200   0.705   2.348  0.2729  0.3260  0.3856
 1608HOH     H1 4841   0.105   0.694   2.351  0.2533  0.4991  0.4466
 1608HOH     H2 4842   0.233   0.646   2.415  0.2189  0.1564  0.2640
 1609HOH      O 4843   3.751   3.896   3.646 -0.3161 -0.0691  0.3396
 1609HOH     H1 4844   3.680   3.854   3.694  0.3251 -0.6575  0.8219
 1609HOH     H2 4845   3.736   3.872   3.554 -0.6960 -0.2495  0.4445
 1610HOH      O 4846   3.755   0.751   2.352  0.3203  0.1419 -0.3498
 1610HOH     H1 4847   3.757   0.669   2.302  1.1594 -0.0137 -0.0879
 1610HOH     H2 4848   3.723   0.725   2.438 -0.8407  0.3607 -0.6851
 1611HOH      O 4849   1.409   0.861   2.276 -0.0605 -0.1972 -0.0965
 1611HOH     H1 4850   1.468   0.786   2.261  0.0349 -0.2142  0.3271
 1611HOH     H2 4851   1.408   0.871   2.371  0.3694  0.6931 -0.1622
 1612HOH      O 4852   1.334   1.034   3.997 -0.3610  0.2926  0.0981
 1612HOH     H1 4853   1.404   1.088   3.959 -1.1184  2.4494  1.4218
 1612HOH     H2 4854   1.270   1.025   3.927 -0.0233  0.7898 -0.2891
 1613HOH      O 4855   3.069   0.399   0.818 -0.2174  0.2636  0.0365
 1613HOH     H1 4856   2.997   0.446   0.860 -0.4805 -0.3858  0.3419
 1613HOH     H2 4857   3.121   0.364   0.891  0.1837  0.3996 -0.1824
 1614HOH      O 4858   3.632   0.048   3.877  0.1158  0.0678  0.4376
 1614HOH     H1 4859   3.548   0.007   3.895  0.0245  0.2796  0.4973
 1614HOH     H2 4860   3.618   0.098   3.797  0.3067 -0.2461  0.2038
 1615HOH      O 4861   3.063   4.197   2.740 -0.1677 -0.1278 -0.1296
 1615HOH     H1 4862   3.093   4.280   2.703  1.0574 -0.2784  0.4072
 1615HOH     H2 4863   3.136   4.168   2.795 -1.0587 -0.9455  0.6989
 1616HOH      O 4864   0.700   0.683   2.920 -0.8265 -0.0146 -0.0918
 1616HOH     H1 4865   0.738   0.682   3.008  0.5651  0.1011 -0.6396
 1616HOH     H2 4866   0.677   0.592   2.903 -0.4438 -0.1655  0.1477
 1617HOH      O 4867   3.248   0.851   4.017  0.0109 -0.1763 -0.1639
 1617HOH     H1 4868   3.281   0.830   4.104 -0.0736 -0.3856 -0.1833
 1617HOH     H2 4869   3.262   0.946   4.009 -0.0457 -0.1435  0.1033
 1618HOH      O 4870   3.394   1.682   2.762 -0.0174  0.2726  0.1484
 1618HOH     H1 4871   3.355   1.767   2.741 -0.8986 -0.0235  0.4935
 1618HOH     H2 4872   3.458   1.701   2.830  0.5307  0.7851 -0.4822
 1619HOH      O 4873   1.812   0.236   3.746 -0.2317 -0.0213 -0.5016
 1619HOH     H1 4874   1.839   0.153   3.709 -0.7227 -0.1900 -0.5002
 1619HOH     H2 4875   1.746   0.213   3.811 -0.6889  0.3907 -0.8027
 1620HOH      O 4876   2.954   3.213   0.854  0.0361  0.0609 -0.6973
 1620HOH     H1 4877   3.047   3.224   0.875 -0.0249 -1.5844  1.0701
 1620HOH     H2 4878   2.952   3.136   0.797 -0.2418 -0.6784  0.2611
 1621HOH      O 4879   3.625   2.396   4.014  0.1721  0.1523  0.0184
 1621HOH     H1 4880   3.553   2.333   4.015  0.8860 -0.7123 -0.2299
 1621HOH     H2 4881   3.640   2.414   3.921  0.2394  0.3793  0.0707
 1622HOH      O 4882   2.944   1.664   0.394  0.0539  0.0095 -0.2353
 1622HOH     H1 4883   2.894   1.706   0.464  1.0107  0.3707  0.2687
 1622HOH     H2 4884   2.913   1.707   0.314  1.1592  1.9991  0.2617
 1623HOH      O 4885   0.885   4.092   3.996 -0.0334 -0.7051  0.5657
 1623HOH     H1 4886   0.790   4.082   4.008 -0.2058 -0.1216 -0.1433
 1623HOH     H2 4887   0.893   4.158   3.927  0.8985 -0.6063  0.7473
 1624HOH      O 4888   0.064   1.140   2.161  1.1158 -0.0580 -0.0965
 1624HOH     H1 4889   0.113   1.061   2.140  0.5592 -0.2521 -0.7212
 1624HOH     H2 4890  -0.001   1.148   2.091  1.6443  1.3873 -0.5046
 1625HOH      O 4891   2.339   3.779   1.085 -0.7639 -0.3502 -0.4514
 1625HOH     H1 4892   2.396   3.751   1.157 -0.5035 -0.0563 -0.5361
 1625HOH     H2 4893   2.255   3.735   1.102 -0.5849 -0.6010 -0.1933
 1626HOH      O 4894   2.584   1.887   0.748 -0.2455  0.8335  0.1742
 1626HOH     H1 4895   2.536   1.965   0.778 -1.4277  0.4467 -0.6014
 1626HOH     H2 4896   2.568   1.883   0.654  0.5679  0.1404  0.0372
 1627HOH      O 4897   3.502   1.016   2.892 -0.3936  0.0812 -0.1735
 1627HOH     H1 4898   3.553   1.097   2.892  0.2314 -0.2929 -0.3513
 1627HOH     H2 4899   3.497   0.991   2.800 -1.1752  0.2611 -0.1912
 1628HOH      O 4900   3.467   1.577   0.693  0.1026  0.6836 -0.1912
 1628HOH     H1 4901   3.444   1.619   0.775 -0.4761  1.0222 -0.5120
 1628HOH     H2 4902   3.389   1.528   0.668  0.4142  0.2453 -0.3418
 1629HOH      O 4903   2.917   3.692   4.060  0.0293  0.1742 -0.3167
 1629HOH     H1 4904   2.935   3.764   4.121  0.9504  0.6073 -1.0387
 1629HOH     H2 4905   2.918   3.734   3.973 -0.8195 -0.4878 -0.6746
 1630HOH      O 4906   1.900   0.038   0.256 -0.5437 -0.5107  0.5093
 1630HOH     H1 4907   1.943  -0.043   0.282  0.1754 -0.6135 -0.8001
 1630HOH     H2 4908   1.898   0.034   0.160 -1.9970  0.2823  0.4526
 1631HOH      O 4909   3.032   3.486   4.258 -0.2661 -0.0624  0.2084
 1631HOH     H1 4910   3.069   3.565   4.296 -0.8413  0.7981 -0.8835
 1631HOH     H2 4911   2.985   3.517   4.180 -1.1435 -1.3875  0.1454
 1632HOH      O 4912   2.697   2.744   1.114 -0.6217 -0.5403  0.1555
 1632HOH     H1 4913   2.792   2.738   1.107 -0.4438  0.6245  1.0428
 1632HOH     H2 4914   2.672   2.809   1.047 -0.5994  0.1835  0.8243
 1633HOH      O 4915   3.339   1.491   1.297  0.2125  0.5295 -0.0559
 1633HOH     H1 4916   3.272   1.486   1.228 -0.2320  0.4722  0.3724
 1633HOH     H2 4917   3.412   1.440   1.263  0.3467  1.2051 -0.8611
 1634HOH      O 4918   3.216   3.140   0.893 -0.2026 -0.2311  0.1492
 1634HOH     H1 4919   3.226   3.045   0.886  0.3871 -0.1685  0.1030
 1634HOH     H2 4920   3.232   3.160   0.985  0.9921 -0.0391 -0.0746
 1635HOH      O 4921   2.024   3.688   3.319  0.3444 -0.3074 -0.2859
 1635HOH     H1 4922   2.047   3.712   3.409  1.1424 -0.1368 -0.5167
 1635HOH     H2 4923   2.088   3.734   3.266  0.1244 -0.7164 -0.9227
 1636HOH      O 4924   1.164   3.413   0.176  0.0905 -0.2464  0.4205
 1636HOH     H1 4925   1.201   3.498   0.198 -0.3283  0.0120  0.1444
 1636HOH     H2 4926   1.197   3.354   0.244  0.6689  0.0552  0.4148
 1637HOH      O 4927   0.639   3.105   2.460  0.0259  0.3933  0.0768
 1637HOH     H1 4928   0.660   3.092   2.368  0.9344 -0.3406  0.3572
 1637HOH     H2 4929   0.623   3.199   2.468  0.7724  0.6044 -0.6730
 1638HOH      O 4930   4.204   1.998   2.927 -0.2270 -0.4069  0.5839
 1638HOH     H1 4931   4.164   2.072   2.884  0.0272 -0.4981  0.1837
 1638HOH     H2 4932   4.274   2.035   2.980  1.0339 -0.4648 -0.9100
 1639HOH      O 4933   2.267   0.802   2.638 -0.5856 -0.2512  0.0439
 1639HOH     H1 4934   2.264   0.827   2.731 -1.9021 -0.3489  0.0711
 1639HOH     H2 4935   2.241   0.882   2.592  0.6105 -0.0358 -0.3167
 1640HOH      O 4936   3.671   2.135   2.265 -0.1343  0.1954  0.6571
 1640HOH     H1 4937   3.617   2.214   2.252 -0.2264  0.0172 -0.1355
 1640HOH     H2 4938   3.734   2.137   2.193 -0.2483 -0.5387  0.5214
 1641HOH      O 4939   2.418   0.254   3.769  0.3856 -0.2450 -0.9502
 1641HOH     H1 4940   2.479   0.295   3.831  0.2711 -1.0607 -0.2702
 1641HOH     H2 4941   2.340   0.310   3.772 -0.2513 -1.0646  0.8965
 1642HOH      O 4942   0.077   1.504   0.261 -0.5404  0.2946  0.3447
 1642HOH     H1 4943   0.157   1.467   0.225 -0.8714  0.1350 -0.2521
 1642HOH     H2 4944   0.098   1.596   0.277 -0.3551  0.3463 -0.1848
 1643HOH      O 4945   2.736   0.055   3.528 -0.1407 -0.4572  0.2267
 1643HOH     H1 4946   2.809   0.046   3.590 -0.2720  0.2308  0.5053
 1643HOH     H2 4947   2.658   0.034   3.580 -0.3448  1.0152  0.5970
 1644HOH      O 4948   3.350   2.616   3.586 -0.4176 -0.0662 -0.2881
 1644HOH     H1 4949   3.262   2.649   3.574 -0.8380 -0.8219  0.4863
 1644HOH     H2 4950   3.353   2.536   3.533 -0.9018 -1.1182  1.1289
 1645HOH      O 4951   0.297   0.975   1.745  0.1371 -0.8016  0.0083
 1645HOH     H1 4952   0.384   1.004   1.770  0.1982 -0.7794 -0.2279
 1645HOH     H2 4953   0.299   0.970   1.650 -0.2151 -0.4814 -0.0236
 1646HOH      O 4954   1.526   1.559   2.765  0.0922 -0.0904 -0.2528
 1646HOH     H1 4955   1.497   1.610   2.842  0.0099 -0.6686  0.1109
 1646HOH     H2 4956   1.619   1.543   2.780  0.0182 -0.4303 -0.1338
 1647HOH      O 4957   1.213   0.075   1.193 -0.0855  0.3428 -0.4185
 1647HOH     H1 4958   1.168   0.159   1.208 -0.2096  0.2727 -0.3916
 1647HOH     H2 4959   1.283   0.074   1.258 -0.3338  0.2486 -0.1489
 1648HOH      O 4960   3.184   2.031   0.303  0.1931 -0.0369  0.0878
 1648HOH     H1 4961   3.189   2.122   0.275  0.7627  0.2349  0.9704
 1648HOH     H2 4962   3.157   2.036   0.395 -0.9338 -0.8349 -0.1582
 1649HOH      O 4963   1.068   2.260   2.282 -0.2735  0.5105 -0.3339
 1649HOH     H1 4964   0.992   2.232   2.231  0.9451  0.2472 -2.2270
 1649HOH     H2 4965   1.129   2.295   2.217  1.6065 -0.1567  0.8852
 1650HOH      O 4966   2.866   3.635   2.893  0.4063  0.0894 -0.0008
 1650HOH     H1 4967   2.905   3.549   2.910  0.2097 -0.2119 -0.9839
 1650HOH     H2 4968   2.934   3.684   2.848  0.5817  0.5344  0.7147
 1651HOH      O 4969   3.423   0.189   2.784 -0.0837  0.3767 -0.0084
 1651HOH     H1 4970   3.471   0.118   2.742  0.4225  0.4100  0.4906
 1651HOH     H2 4971   3.333   0.178   2.754 -0.1805 -0.9240  0.6084
 1652HOH      O 4972   0.649   2.239   1.753  0.2221  0.4778  0.1462
 1652HOH     H1 4973   0.621   2.313   1.807  0.5682  0.9560 -0.2990
 1652HOH     H2 4974   0.682   2.280   1.673 -0.0522 -0.1970 -0.3266
 1653HOH      O 4975   1.317   0.044   2.484 -0.2185 -0.5840  0.2350
 1653HOH     H1 4976   1.327   0.128   2.440  0.6218 -0.5797  0.4028
 1653HOH     H2 4977   1.261   0.063   2.559 -0.6901 -0.3472 -0.1710
 1654HOH      O 4978   3.037   3.968   0.203  0.1877 -0.3111 -0.8878
 1654HOH     H1 4979   3.012   4.041   0.146  0.5216  0.4607 -0.1013
 1654HOH     H2 4980   2.954   3.928   0.230 -0.1103  0.6334 -0.2939
 1655HOH      O 4981   3.247   3.469   3.905  0.0959  0.0344  0.3516
 1655HOH     H1 4982   3.287   3.385   3.926  0.1071 -0.0765 -0.0839
 1655HOH     H2 4983   3.169   3.446   3.853 -0.1679  0.2736  0.6349
 1656HOH      O 4984   1.511   1.968   0.009 -0.1810  0.3510  0.2674
 1656HOH     H1 4985   1.484   1.948   0.099  0.2085 -1.0285  0.1217
 1656HOH     H2 4986   1.432   1.953  -0.043 -0.2301  0.4974  0.2976
 1657HOH      O 4987   3.603   3.828   0.843 -0.0051 -0.2086  0.0343
 1657HOH     H1 4988   3.546   3.770   0.793 -0.9196  0.3321  0.4116
 1657HOH     H2 4989   3.684   3.832   0.792 -0.1435 -1.2806 -0.3329
 1658HOH      O 4990   1.082   1.168   0.999 -0.2871 -0.1300  0.1456
 1658HOH     H1 4991   1.111   1.257   1.018 -0.2806  0.1546 -1.0709
 1658HOH     H2 4992   1.097   1.121   1.081  0.6553  0.7397  0.5249
 1659HOH      O 4993   4.052   2.002   2.270  0.0130 -0.4881 -0.0974
 1659HOH     H1 4994   4.072   1.999   2.176 -2.7666 -0.2046 -0.8696
 1659HOH     H2 4995   4.044   2.095   2.290 -0.4277 -0.5690  0.1269
 1660HOH      O 4996   1.276   1.650   1.715  0.4708  0.0275 -0.3453
 1660HOH     H1 4997   1.317   1.736   1.720  0.6015  0.0245 -1.2157
 1660HOH     H2 4998   1.316   1.600   1.787 -0.2525  0.9340  0.7536
 1661HOH      O 4999   3.662   2.877   2.162  0.1496 -0.3651 -0.0088
 1661HOH     H1 5000   3.752   2.909   2.163 -0.3298  1.3042 -1.2261
 1661HOH     H2 5001   3.635   2.879   2.253  0.8232  0.9152  0.2129
 1662HOH      O 5002   1.082   0.722   3.605  0.2501  0.0926 -0.0365
 1662HOH     H1 5003   1.115   0.639   3.640 -1.3326 -0.5012  0.2121
 1662HOH     H2 5004   1.156   0.782   3.611  1.0480 -0.9201  1.1148
 1663HOH      O 5005   0.184   0.708   0.202  0.3880  0.0526  1.0861
 1663HOH     H1 5006   0.254   0.687   0.141  0.2065 -1.1451  1.2353
 1663HOH     H2 5007   0.224   0.766   0.266  0.7464  0.8178  0.2002
 1664HOH      O 5008   3.440   0.518   2.709 -0.3609 -0.1386 -0.2374
 1664HOH     H1 5009   3.484   0.464   2.643  0.6535 -0.0633  0.3458
 1664HOH     H2 5010   3.448   0.469   2.790 -0.1027  0.5236  0.1522
 1665HOH      O 5011   2.591   1.770   3.994 -0.1697 -0.0594 -0.2824
 1665HOH     H1 5012   2.662   1.778   4.058 -0.1089 -0.5089 -0.2879
 1665HOH     H2 5013   2.515   1.809   4.037  0.0924  0.5093 -0.3098
 1666HOH      O 5014   3.055   0.076   3.424  0.4184 -0.1923 -0.0235
 1666HOH     H1 5015   3.002   0.079   3.504 -0.5153  1.0837 -0.6191
 1666HOH     H2 5016   3.006   0.020   3.364  0.1724  0.2790 -0.2762
 1667HOH      O 5017   3.410   4.016   3.650 -0.2958  0.2733  0.5874
 1667HOH     H1 5018   3.405   4.067   3.569  0.0504  1.2285  1.1402
 1667HOH     H2 5019   3.468   3.943   3.629 -0.7200  0.1383 -0.1968
 1668HOH      O 5020   2.520   3.281   2.834 -0.3460 -0.3084  0.3270
 1668HOH     H1 5021   2.594   3.338   2.814  0.1399 -1.2178 -0.7167
 1668HOH     H2 5022   2.474   3.271   2.751 -1.1039 -0.5077  0.7492
 1669HOH      O 5023   4.075   2.873   2.105  0.1509 -0.2264  0.6065
 1669HOH     H1 5024   4.135   2.799   2.092 -0.0920 -0.1859 -1.2536
 1669HOH     H2 5025   4.131   2.951   2.100  0.1271 -0.2312  0.1882
 1670HOH      O 5026   1.297   2.188   0.366 -0.1991 -0.5112 -0.0866
 1670HOH     H1 5027   1.371   2.136   0.398 -0.3446 -0.1910  0.8250
 1670HOH     H2 5028   1.274   2.245   0.440 -0.2437  0.6458 -0.9412
 1671HOH      O 5029   1.541   1.021   3.167  0.3367 -0.1222  0.2499
 1671HOH     H1 5030   1.519   0.942   3.118 -0.0497  0.8078 -1.1901
 1671HOH     H2 5031   1.481   1.020   3.242  0.0628 -0.9766  0.0424
 1672HOH      O 5032   2.092   2.367   1.895 -0.0690 -0.6487 -0.5401
 1672HOH     H1 5033   2.177   2.398   1.926  0.0547  1.0230 -2.1930
 1672HOH     H2 5034   2.111   2.283   1.853  0.3905 -1.1376  0.5578
 1673HOH      O 5035   0.891   3.615   3.798 -0.0137  0.8296  0.3298
 1673HOH     H1 5036   0.985   3.622   3.815  0.0259  2.1814 -0.1942
 1673HOH     H2 5037   0.866   3.530   3.835  1.2390  0.7990  1.2307
 1674HOH      O 5038   1.233   3.417   3.752 -0.9675  0.0559  0.7752
 1674HOH     H1 5039   1.190   3.502   3.762 -0.5237  0.2414  1.1625
 1674HOH     H2 5040   1.326   3.435   3.765 -0.8440 -0.4561  0.6507
 1675HOH      O 5041   1.524   1.364   1.135  0.4051  0.2949  0.3513
 1675HOH     H1 5042   1.562   1.301   1.196 -0.1227 -0.5514 -0.1440
 1675HOH     H2 5043   1.565   1.343   1.051 -1.1723 -0.8049 -0.2565
 1676HOH      O 5044   2.600   3.851   2.071 -0.0642 -0.1919 -0.3218
 1676HOH     H1 5045   2.610   3.761   2.040 -1.6739 -0.1663 -1.1990
 1676HOH     H2 5046   2.529   3.847   2.135  0.4171  0.3562  0.2723
 1677HOH      O 5047   2.669   1.084   4.102  0.2443 -0.0037  0.3033
 1677HOH     H1 5048   2.653   0.992   4.121 -0.4264  0.0447  0.0129
 1677HOH     H2 5049   2.723   1.082   4.022  0.2978 -0.1448  0.3417
 1678HOH      O 5050   1.361   3.413   0.886 -0.8439 -0.2618  0.1532
 1678HOH     H1 5051   1.392   3.340   0.940  0.9027  0.4198  0.1783
 1678HOH     H2 5052   1.375   3.384   0.796 -0.4561 -0.0970  0.1571
 1679HOH      O 5053   2.776   4.046   2.170  0.1028  0.0404  0.7625
 1679HOH     H1 5054   2.865   4.038   2.137 -0.4357 -0.7621 -0.6575
 1679HOH     H2 5055   2.732   3.966   2.142 -1.3740  0.9107  0.3507
 1680HOH      O 5056   0.292   3.466   2.084  0.5498  0.2015  0.1640
 1680HOH     H1 5057   0.383   3.468   2.053  0.0444  0.4334 -1.4637
 1680HOH     H2 5058   0.241   3.441   2.007 -0.7057 -1.0289  1.2736
 1681HOH      O 5059   2.748   2.144   1.722 -0.0010 -0.5201  0.3172
 1681HOH     H1 5060   2.768   2.051   1.716 -1.0698 -0.7913  0.4184
 1681HOH     H2 5061   2.721   2.157   1.813  1.2184  0.1663  0.6279
 1682HOH      O 5062   1.226   3.009   3.381  0.0912  0.6335  0.2003
 1682HOH     H1 5063   1.200   3.085   3.433  1.5194  1.0492  0.4106
 1682HOH     H2 5064   1.180   3.020   3.298 -0.2006  1.4056  0.4463
 1683HOH      O 5065   2.208   1.049   3.711  0.3508  0.1464  0.0258
 1683HOH     H1 5066   2.193   1.143   3.702 -0.2685  0.0463 -0.0876
 1683HOH     H2 5067   2.200   1.032   3.805 -1.0031  0.0023 -0.0737
 1684HOH      O 5068   0.586   3.681   3.514 -0.2155  0.8395 -0.3205
 1684HOH     H1 5069   0.574   3.626   3.437 -0.3968  0.3127  0.0759
 1684HOH     H2 5070   0.500   3.721   3.529 -0.3953  0.3337  0.0554
 1685HOH      O 5071   0.453   3.138   1.498 -0.3032 -0.2033 -0.0520
 1685HOH     H1 5072   0.489   3.064   1.449  0.0800 -0.1331  0.1191
 1685HOH     H2 5073   0.371   3.105   1.535 -0.9216 -0.0885 -1.2126
 1686HOH      O 5074   2.786   0.792   1.551 -0.1165 -0.7942  0.2410
 1686HOH     H1 5075   2.713   0.791   1.490 -0.2981  1.8783  0.2227
 1686HOH     H2 5076   2.852   0.847   1.510  0.1855  0.2796  1.9540
 1687HOH      O 5077   3.747   4.143   3.173  0.3537 -0.2365 -0.2580
 1687HOH     H1 5078   3.708   4.074   3.227  0.9960  0.5233  1.2890
 1687HOH     H2 5079   3.841   4.138   3.191  0.5318  0.4240 -0.8899
 1688HOH      O 5080   1.509   1.513   1.374 -0.7471  0.4992 -0.1961
 1688HOH     H1 5081   1.514   1.490   1.282 -0.3877 -1.1963  0.1945
 1688HOH     H2 5082   1.582   1.574   1.388  0.2106 -0.4705 -0.7294
 1689HOH      O 5083   1.943   3.181   3.087 -0.1412  0.6413  0.3869
 1689HOH     H1 5084   1.851   3.159   3.069  0.0164 -0.5815  0.8819
 1689HOH     H2 5085   1.943   3.208   3.178  0.2381 -1.6374  1.1930
 1690HOH      O 5086   3.408   4.189   0.419 -0.1381  0.0168 -0.2293
 1690HOH     H1 5087   3.347   4.202   0.492 -0.4892 -0.3379 -0.4524
 1690HOH     H2 5088   3.372   4.115   0.370  0.5037 -0.2386 -0.3377
 1691HOH      O 5089   2.496   4.178   1.954 -0.4821 -0.2626 -0.4574
 1691HOH     H1 5090   2.504   4.085   1.976 -1.2550 -0.1987  0.1654
 1691HOH     H2 5091   2.464   4.219   2.034 -0.5718  0.4743 -0.8567
 1692HOH      O 5092   3.594   1.099   1.683  0.6275  0.4896 -0.2323
 1692HOH     H1 5093   3.527   1.067   1.623  0.3424  0.2266  0.2153
 1692HOH     H2 5094   3.609   1.026   1.742  1.0137  0.6931 -0.0734
 1693HOH      O 5095   0.047   1.932   1.207 -0.3091 -0.0820 -0.0235
 1693HOH     H1 5096   0.086   1.957   1.124 -0.5499 -0.1016 -0.1438
 1693HOH     H2 5097   0.118   1.888   1.255 -0.1787 -0.0940 -0.2277
 1694HOH      O 5098   2.141   2.776   3.934  0.3663  0.3667 -0.3691
 1694HOH     H1 5099   2.080   2.847   3.911 -0.4085  0.1205  0.7586
 1694HOH     H2 5100   2.102   2.698   3.896  0.6498  0.3721 -0.6845
 1695HOH      O 5101   0.328   3.370   0.332 -0.6376 -0.2780  0.0516
 1695HOH     H1 5102   0.311   3.312   0.407 -1.6044 -0.7146 -0.4714
 1695HOH     H2 5103   0.246   3.417   0.319 -0.6693 -0.5838 -1.0355
 1696HOH      O 5104   3.588   2.726   0.128 -0.8421  0.5774  0.1636
 1696HOH     H1 5105   3.655   2.679   0.177 -0.4260  0.4145 -0.5438
 1696HOH     H2 5106   3.619   2.817   0.124 -0.7791  0.5507  0.0386
 1697HOH      O 5107   3.025   3.725   2.595  0.3681 -0.3552  0.3079
 1697HOH     H1 5108   2.943   3.774   2.592  0.6717  0.1544 -0.4110
 1697HOH     H2 5109   3.086   3.782   2.642  0.4481 -0.4856  0.3621
 1698HOH      O 5110   1.277   1.657   0.144 -0.2464 -0.1636  0.2173
 1698HOH     H1 5111   1.260   1.651   0.050 -0.0721  0.0602  0.1705
 1698HOH     H2 5112   1.195   1.690   0.181 -0.1753  0.1763  0.0852
 1699HOH      O 5113   0.762   1.748   0.447  0.9097  0.0040 -0.3239
 1699HOH     H1 5114   0.671   1.775   0.434  0.3505 -1.5562 -0.1071
 1699HOH     H2 5115   0.814   1.822   0.417 -0.4198  0.7775 -0.8871
 1700HOH      O 5116   2.250   1.757   2.813 -0.0289 -0.1085  0.0826
 1700HOH     H1 5117   2.189   1.752   2.887 -0.0515  0.6430  0.1280
 1700HOH     H2 5118   2.221   1.688   2.754 -0.6051 -0.1042  0.3452
 1701HOH      O 5119   3.183   0.955   1.150  0.0087 -0.3178  0.0835
 1701HOH     H1 5120   3.210   1.045   1.131 -0.0144 -0.4519 -0.6399
 1701HOH     H2 5121   3.163   0.955   1.244 -1.4046  0.8020 -0.1557
 1702HOH      O 5122   0.171   1.130   2.707  0.1010 -0.4386 -0.0330
 1702HOH     H1 5123   0.094   1.139   2.764 -0.1090  1.3428 -0.4613
 1702HOH     H2 5124   0.135   1.118   2.620  0.3315 -0.5742 -0.1102
 1703HOH      O 5125   0.399   0.506   0.798  0.7947  0.2788  0.3248
 1703HOH     H1 5126   0.481   0.533   0.757  0.8280 -0.3488 -0.0512
 1703HOH     H2 5127   0.425   0.441   0.863  0.7894  1.5736  1.7163
 1704HOH      O 5128   3.484   1.797   2.991 -0.7906 -0.2174 -0.9853
 1704HOH     H1 5129   3.448   1.748   3.066 -0.2096  0.1617 -0.4344
 1704HOH     H2 5130   3.500   1.885   3.026  0.4638 -0.3096 -1.2444
 1705HOH      O 5131   2.282   2.563   0.866 -0.1770 -0.2636  0.1128
 1705HOH     H1 5132   2.284   2.521   0.953 -1.1163  0.2310  0.4014
 1705HOH     H2 5133   2.369   2.546   0.829 -0.0555 -1.2678  0.7717
 1706HOH      O 5134   0.606   3.020   2.188  0.1908  0.3619 -0.0400
 1706HOH     H1 5135   0.682   2.974   2.152  0.3068  1.0148 -0.7007
 1706HOH     H2 5136   0.549   2.951   2.221  0.4104 -0.2471 -0.8719
 1707HOH      O 5137   1.983   2.641   0.397  0.0876 -0.4585  0.0687
 1707HOH     H1 5138   1.939   2.643   0.482  0.2647 -0.1105  0.1545
 1707HOH     H2 5139   1.917   2.669   0.334 -0.0489 -0.7337  0.0877
 1708HOH      O 5140   1.791   2.270   1.798 -0.0845 -0.1221 -0.2214
 1708HOH     H1 5141   1.822   2.357   1.824 -0.5300 -0.1921  0.6230
 1708HOH     H2 5142   1.858   2.238   1.738  0.5692  0.4380  0.1739
 1709HOH      O 5143   3.510   2.690   2.056 -0.7494 -0.0800 -0.2769
 1709HOH     H1 5144   3.589   2.653   2.016 -0.2452  0.3850  0.2579
 1709HOH     H2 5145   3.539   2.771   2.098 -1.1750 -0.6473  1.2634
 1710HOH      O 5146   1.100   2.522   3.594  1.2608 -0.1445 -0.2055
 1710HOH     H1 5147   1.143   2.598   3.556 -1.1260  0.7153 -1.6408
 1710HOH     H2 5148   1.032   2.558   3.650 -0.1737 -1.1060 -1.1929
 1711HOH      O 5149   3.385   0.352   0.228  0.5052  0.1399  0.9365
 1711HOH     H1 5150   3.426   0.426   0.184  0.9319 -0.5931  0.0231
 1711HOH     H2 5151   3.296   0.350   0.193  0.4801  0.2466  0.9940
 1712HOH      O 5152   2.401   2.534   1.253 -0.0064  0.0194  0.3130
 1712HOH     H1 5153   2.481   2.490   1.223  0.2733  0.3514  0.5412
 1712HOH     H2 5154   2.330   2.474   1.231  0.2450 -0.0200 -0.4339
 1713HOH      O 5155   3.752   3.844   2.680  0.6787  0.0415  0.6841
 1713HOH     H1 5156   3.799   3.925   2.701  0.3520  0.1821  0.8846
 1713HOH     H2 5157   3.806   3.802   2.614  0.4038  0.8511 -0.0945
 1714HOH      O 5158   1.036   1.700   0.304 -0.5926  0.0085 -0.0092
 1714HOH     H1 5159   1.101   1.742   0.361 -0.5340 -0.0024 -0.0687
 1714HOH     H2 5160   0.980   1.771   0.275 -0.5975  0.0203  0.0286
 1715HOH      O 5161   1.634   1.673   3.547  0.2555  0.8603  0.1795
 1715HOH     H1 5162   1.727   1.657   3.565  0.1835  0.1209 -0.0637
 1715HOH     H2 5163   1.588   1.636   3.623 -0.0436 -2.1795 -1.2067
 1716HOH      O 5164   3.534   0.433   2.129  0.4475 -0.7385  0.0335
 1716HOH     H1 5165   3.464   0.375   2.100 -0.2342 -0.1255  0.3785
 1716HOH     H2 5166   3.563   0.396   2.213  0.8981 -1.2706 -0.3429
 1717HOH      O 5167   2.024   3.629   1.445 -0.8614  0.3307 -0.2216
 1717HOH     H1 5168   2.042   3.552   1.499 -0.9360  0.2164 -0.3546
 1717HOH     H2 5169   1.988   3.694   1.506  0.0040  0.5733  0.0477
 1718HOH      O 5170   1.244   3.471   3.347  0.0725  0.2691 -0.0906
 1718HOH     H1 5171   1.220   3.467   3.255  0.4287 -0.3120 -0.1688
 1718HOH     H2 5172   1.170   3.433   3.394  0.6111 -1.1289 -0.2956
 1719HOH      O 5173   2.968   0.210   0.641  0.3833 -0.0221 -0.2412
 1719HOH     H1 5174   2.967   0.240   0.550  0.3719 -0.2566 -0.3184
 1719HOH     H2 5175   3.004   0.284   0.690 -0.9237  0.6735 -0.2435
 1720HOH      O 5176   1.714   2.024   1.885  0.9950 -0.3620 -0.3882
 1720HOH     H1 5177   1.748   2.109   1.857 -0.5570 -0.1660 -2.0387
 1720HOH     H2 5178   1.764   1.960   1.833  0.8363 -0.2845 -0.6434
 1721HOH      O 5179   1.149   0.089   0.152  0.3124  0.0676  0.0380
 1721HOH     H1 5180   1.108   0.011   0.188  0.6658  0.1928  0.7520
 1721HOH     H2 5181   1.081   0.129   0.098  0.1717 -0.8023 -0.4745
 1722HOH      O 5182   2.275   1.346   2.032  0.5317  0.9047  0.6714
 1722HOH     H1 5183   2.240   1.388   1.953  0.3169  0.3419  0.4535
 1722HOH     H2 5184   2.354   1.301   2.003 -0.0620 -0.1136  0.5352
 1723HOH      O 5185   1.247   1.282   2.238  0.0016  0.3219  0.1297
 1723HOH     H1 5186   1.292   1.223   2.177 -0.4593  0.4805 -0.3790
 1723HOH     H2 5187   1.155   1.276   2.213 -0.2528  0.1158  1.0585
 1724HOH      O 5188   2.012   0.142   2.730  0.5277 -0.5539  0.8815
 1724HOH     H1 5189   2.045   0.141   2.641  0.7676  1.2445  0.8770
 1724HOH     H2 5190   1.917   0.129   2.722  0.3324  0.8787  0.1566
 1725HOH      O 5191   2.791   2.163   2.656  0.4355  0.0376  0.3424
 1725HOH     H1 5192   2.873   2.152   2.607 -0.1044 -0.6731 -0.4728
 1725HOH     H2 5193   2.768   2.255   2.645 -0.2441 -0.2726 -1.8436
 1726HOH      O 5194   1.749   2.916   0.960 -0.3424 -0.4344 -0.2508
 1726HOH     H1 5195   1.735   3.001   1.001 -0.1338 -0.2063 -0.6473
 1726HOH     H2 5196   1.730   2.929   0.867 -2.3881 -1.3171 -0.0664
 1727HOH      O 5197   0.297   2.207   2.572  0.4214  0.5350 -0.0394
 1727HOH     H1 5198   0.376   2.154   2.565  0.1516  0.0206  0.5716
 1727HOH     H2 5199   0.286   2.222   2.666 -0.1125  0.7366 -0.1251
 1728HOH      O 5200   1.331   3.140   0.052  0.2125 -0.2241  0.2539
 1728HOH     H1 5201   1.269   3.182   0.112 -1.0275 -0.0460 -1.0516
 1728HOH     H2 5202   1.323   3.047   0.070 -0.7696 -0.2360 -0.1427
 1729HOH      O 5203   4.130   0.014   0.508 -0.5953  0.6599  0.0397
 1729HOH     H1 5204   4.171  -0.030   0.433 -0.8106 -0.5542  0.5775
 1729HOH     H2 5205   4.136   0.107   0.487  1.3988  0.5202 -0.4284
 1730HOH      O 5206   0.098   1.445   1.526  0.1269  0.7221  0.4418
 1730HOH     H1 5207   0.031   1.492   1.576  0.3237  0.8400  0.5992
 1730HOH     H2 5208   0.181   1.473   1.565  0.2869  0.8541  0.0203
 1731HOH      O 5209   1.894   2.680   1.286 -0.2897  0.6828  0.1807
 1731HOH     H1 5210   1.948   2.605   1.309 -1.0955 -0.9685 -2.4833
 1731HOH     H2 5211   1.953   2.755   1.294  1.2445 -0.4864  0.8717
 1732HOH      O 5212   1.628   3.178   3.100 -0.1890 -0.4035 -0.4440
 1732HOH     H1 5213   1.559   3.152   3.161  0.4827 -0.8602  0.1435
 1732HOH     H2 5214   1.600   3.264   3.069 -0.4545 -0.0618  0.6626
 1733HOH      O 5215   2.004   3.186   1.889  0.2418 -0.5237 -0.3625
 1733HOH     H1 5216   2.076   3.129   1.914  0.9335 -0.4140 -1.8582
 1733HOH     H2 5217   1.993   3.170   1.795 -0.2492  0.9926 -0.6174
 1734HOH      O 5218   0.079   1.044   3.696 -0.3368 -0.1108  0.3825
 1734HOH     H1 5219   0.107   1.092   3.619 -0.1736 -0.8646 -0.0530
 1734HOH     H2 5220   0.008   1.095   3.733  0.2815  0.8111  0.3528
 1735HOH      O 5221   2.730   0.254   3.341  0.1804  0.4343 -0.2465
 1735HOH     H1 5222   2.730   0.171   3.388 -0.6439  0.1008 -0.7836
 1735HOH     H2 5223   2.698   0.232   3.254 -0.1206  1.3219 -0.3826
 1736HOH      O 5224   1.397   1.108   2.505  0.0643  0.4594 -0.2330
 1736HOH     H1 5225   1.318   1.063   2.475  0.3745 -0.6740  0.5352
 1736HOH     H2 5226   1.462   1.039   2.514  0.8329  1.2041  0.1760
 1737HOH      O 5227   3.875   1.386   2.942 -0.1798  0.2840 -0.0870
 1737HOH     H1 5228   3.817   1.460   2.961 -0.3127  0.2379 -0.2968
 1737HOH     H2 5229   3.867   1.374   2.847  0.1540  0.2594 -0.1139
 1738HOH      O 5230   4.106   2.368   4.090 -1.0377 -0.4192  0.5227
 1738HOH     H1 5231   4.068   2.440   4.141 -1.1590 -0.0131 -0.1241
 1738HOH     H2 5232   4.032   2.315   4.064 -1.1570  0.1477 -0.3912
 1739HOH      O 5233   1.522   2.163   3.653 -0.6837 -0.3489  0.1706
 1739HOH     H1 5234   1.477   2.119   3.725  0.8203 -1.4075  0.5660
 1739HOH     H2 5235   1.522   2.098   3.582 -0.4173 -0.0986 -0.0639
 1740HOH      O 5236   2.043   0.375   1.043 -0.4266 -0.4776  0.0913
 1740HOH     H1 5237   2.067   0.312   0.975  1.1484  0.7203 -0.5910
 1740HOH     H2 5238   2.102   0.355   1.116 -0.6208 -0.4251  0.2637
 1741HOH      O 5239   2.208   0.535   1.840  0.6695 -0.1410  1.0562
 1741HOH     H1 5240   2.220   0.462   1.779  0.6833  0.3155  0.4981
 1741HOH     H2 5241   2.289   0.585   1.834 -0.0756  1.0602 -0.1508
 1742HOH      O 5242   2.703   0.262   2.610 -0.0762 -0.3252 -0.5445
 1742HOH     H1 5243   2.647   0.184   2.612  0.3440 -0.6541 -1.0988
 1742HOH     H2 5244   2.767   0.244   2.542  0.6534  0.0826 -0.0021
 1743HOH      O 5245   0.185   3.287   2.811 -0.3053  0.0127 -0.0832
 1743HOH     H1 5246   0.276   3.264   2.828 -0.3793 -0.2395 -0.0196
 1743HOH     H2 5247   0.137   3.205   2.821 -0.7105  0.3504  1.0571
 1744HOH      O 5248   3.533   1.897   3.903 -0.1765  0.2101 -0.4918
 1744HOH     H1 5249   3.527   1.886   3.808  0.8782  0.6435 -0.6329
 1744HOH     H2 5250   3.608   1.955   3.916 -0.1251 -0.0620  0.6232
 1745HOH      O 5251   3.147   0.239   2.216 -0.1997  0.1306  0.1439
 1745HOH     H1 5252   3.063   0.214   2.256 -0.3657  0.9114  0.3304
 1745HOH     H2 5253   3.213   0.196   2.271 -0.4712 -0.4449  0.0320
 1746HOH      O 5254   3.864   2.901   3.214  0.4676  1.3479 -0.1893
 1746HOH     H1 5255   3.942   2.881   3.265  0.3137  0.2338 -0.3265
 1746HOH     H2 5256   3.792   2.861   3.263  0.2550  0.6762 -0.9818
 1747HOH      O 5257   1.444   0.272   2.806 -0.8421  0.4053  0.2807
 1747HOH     H1 5258   1.420   0.179   2.807 -0.1794  0.2149  0.1123
 1747HOH     H2 5259   1.370   0.316   2.763 -1.3840  0.0317  0.8074
 1748HOH      O 5260   3.021   1.224   3.097 -0.1172  0.4672 -0.1166
 1748HOH     H1 5261   3.048   1.314   3.112  1.7877 -0.1695  1.0172
 1748HOH     H2 5262   3.082   1.191   3.030  0.9471 -0.5620  1.2378
 1749HOH      O 5263   2.827   0.666   3.622  0.1388  0.6910  0.0230
 1749HOH     H1 5264   2.922   0.674   3.608  0.1376  0.4383 -0.1554
 1749HOH     H2 5265   2.812   0.571   3.629 -0.2015  0.6763 -0.7151
 1750HOH      O 5266   4.070   0.302   1.533  0.0398  0.4740 -0.0586
 1750HOH     H1 5267   4.043   0.387   1.568  0.1844  0.4707  0.0657
 1750HOH     H2 5268   4.118   0.322   1.453 -0.3238  0.4800 -0.2767
 1751HOH      O 5269   3.963   1.403   2.020 -0.0465 -0.3770 -0.0975
 1751HOH     H1 5270   4.032   1.438   1.963  0.2066 -0.5784  0.0781
 1751HOH     H2 5271   3.993   1.314   2.040 -0.5658 -0.6183 -0.3554
 1752HOH      O 5272   0.748   3.234   1.693 -0.8628 -0.0452 -0.4177
 1752HOH     H1 5273   0.835   3.229   1.653 -0.8908  0.1264 -0.4994
 1752HOH     H2 5274   0.717   3.322   1.672 -0.4888  0.4133  0.7927
 1753HOH      O 5275   3.999   0.916   3.163 -0.1498  0.1858 -0.1704
 1753HOH     H1 5276   4.061   0.843   3.155 -0.2121  0.0642  0.3619
 1753HOH     H2 5277   3.913   0.874   3.165 -0.1518  0.1293  1.2770
 1754HOH      O 5278   1.996   0.370   1.376 -0.1298  0.2007  0.2103
 1754HOH     H1 5279   1.953   0.392   1.459 -0.4466  0.6318 -0.0637
 1754HOH     H2 5280   1.933   0.393   1.309 -0.5330 -1.6136 -0.1372
 1755HOH      O 5281   4.221   3.722   0.033 -0.3067  0.0120 -0.1776
 1755HOH     H1 5282   4.237   3.668   0.111 -0.0268  0.6991  0.2585
 1755HOH     H2 5283   4.156   3.786   0.060  0.8396  1.2046  0.0021
 1756HOH      O 5284   3.914   3.001   1.781 -0.0417  0.2246 -0.6730
 1756HOH     H1 5285   4.006   2.979   1.792 -0.0892  0.6990  1.2808
 1756HOH     H2 5286   3.915   3.095   1.759 -0.0244  0.5884  0.7026
 1757HOH      O 5287   1.671   3.200   3.753 -0.4616  0.0828  0.5346
 1757HOH     H1 5288   1.715   3.282   3.731 -0.7725  0.0763 -0.1756
 1757HOH     H2 5289   1.672   3.150   3.672 -0.5144 -0.5078  0.8895
 1758HOH      O 5290   3.428   4.143   2.325 -0.1797 -0.1860 -0.1226
 1758HOH     H1 5291   3.375   4.098   2.260 -0.8572  0.3365  0.0361
 1758HOH     H2 5292   3.518   4.124   2.301 -0.4245 -0.4127 -0.9109
 1759HOH      O 5293   0.983   1.445   0.291 -0.2570 -0.2338  0.1172
 1759HOH     H1 5294   1.016   1.534   0.307 -0.1613 -0.2803  0.1759
 1759HOH     H2 5295   0.995   1.431   0.197 -0.1161 -0.2493  0.1379
 1760HOH      O 5296   0.864   2.005   0.862  0.4694  0.3142 -0.1133
 1760HOH     H1 5297   0.916   1.947   0.806  1.0367  0.0516  0.6428
 1760HOH     H2 5298   0.822   2.066   0.802  0.2653 -0.5504 -0.8994
 1761HOH      O 5299   0.417   4.220   1.961 -0.4880  0.1716  0.4494
 1761HOH     H1 5300   0.366   4.294   1.929  1.2517  0.9584 -0.8242
 1761HOH     H2 5301   0.451   4.179   1.882  0.8005 -0.2930  1.1914
 1762HOH      O 5302   2.698   1.038   3.704 -0.0415 -0.3033 -0.0004
 1762HOH     H1 5303   2.624   1.013   3.759 -0.1660 -1.2178 -0.5326
 1762HOH     H2 5304   2.667   1.024   3.614  0.3972  0.4423 -0.2827
 1763HOH      O 5305   2.359   0.884   0.343 -0.2370  0.0204  0.1371
 1763HOH     H1 5306   2.401   0.892   0.258 -0.3012  1.6318  0.2108
 1763HOH     H2 5307   2.430   0.896   0.406 -0.4184  0.2545  0.2975
 1764HOH      O 5308   3.430   3.957   3.131  0.2549 -0.4178  0.0701
 1764HOH     H1 5309   3.361   3.993   3.186  0.4231 -0.2491  0.1730
 1764HOH     H2 5310   3.444   3.869   3.164 -0.0479 -0.5241 -0.0783
 1765HOH      O 5311   4.076   1.767   1.378  0.0182 -0.1613  0.1018
 1765HOH     H1 5312   4.023   1.689   1.392 -0.0756 -0.1204 -0.0224
 1765HOH     H2 5313   4.093   1.768   1.283  0.6313 -0.4288  0.2012
 1766HOH      O 5314   2.293   3.689   1.632  0.2387 -0.0197 -0.5457
 1766HOH     H1 5315   2.369   3.740   1.604  0.8981 -1.3380 -1.3564
 1766HOH     H2 5316   2.293   3.613   1.574 -1.2915 -0.4335 -0.0757
 1767HOH      O 5317   1.032   4.094   1.588 -0.4277  0.2691 -0.3023
 1767HOH     H1 5318   1.081   4.074   1.668  0.4404 -0.9479 -1.0542
 1767HOH     H2 5319   1.016   4.008   1.548 -0.8148  0.8284 -1.4340
 1768HOH      O 5320   2.419   4.173   3.442 -0.4320 -0.5420  0.2822
 1768HOH     H1 5321   2.331   4.135   3.449 -0.7036  0.1543  0.9486
 1768HOH     H2 5322   2.436   4.208   3.530 -0.2101  0.8673 -0.2829
 1769HOH      O 5323   1.860   0.514   0.870 -0.0333 -0.3366 -0.4051
 1769HOH     H1 5324   1.901   0.476   0.793 -0.4405 -1.2465 -0.2038
 1769HOH     H2 5325   1.908   0.476   0.944 -1.1514 -1.4232 -0.1660
 1770HOH      O 5326   2.131   2.343   3.981  0.5084 -0.3948  0.4274
 1770HOH     H1 5327   2.074   2.409   3.942  0.4128 -0.0654  1.0862
 1770HOH     H2 5328   2.180   2.391   4.048  0.3490 -1.0187  1.0098
 1771HOH      O 5329   2.250   2.928   3.250 -0.0082  0.1782  0.0665
 1771HOH     H1 5330   2.195   2.985   3.303  0.4041  0.7127 -0.0705
 1771HOH     H2 5331   2.211   2.931   3.162 -0.2184 -0.0711  0.1488
 1772HOH      O 5332   2.602   3.804   0.090  0.5071  0.8403  0.3053
 1772HOH     H1 5333   2.588   3.738   0.021  0.6553  0.7852  0.3284
 1772HOH     H2 5334   2.549   3.773   0.163  0.9053  0.5186  0.4662
 1773HOH      O 5335   0.559   2.316   0.856 -0.2673 -0.3016 -0.5653
 1773HOH     H1 5336   0.524   2.383   0.797  0.2837 -0.7744 -1.4716
 1773HOH     H2 5337   0.646   2.296   0.820 -0.2312 -1.1639 -0.0394
 1774HOH      O 5338   2.801   0.517   0.538  0.3430 -0.1088 -0.0639
 1774HOH     H1 5339   2.752   0.531   0.457  0.2070  2.0873  0.2678
 1774HOH     H2 5340   2.735   0.488   0.601  0.4517 -1.8444 -0.6422
 1775HOH      O 5341   3.824   1.718   1.018  0.2570  0.2147 -0.4572
 1775HOH     H1 5342   3.827   1.801   0.969  0.8168  0.7315  0.3978
 1775HOH     H2 5343   3.797   1.743   1.106 -0.8597 -0.7113 -0.5018
 1776HOH      O 5344   2.967   3.902   1.811 -0.0135 -0.2404 -1.2090
 1776HOH     H1 5345   2.958   3.817   1.855 -1.2088  0.5397  0.2414
 1776HOH     H2 5346   3.060   3.921   1.815  0.0726 -0.7098  0.0960
 1777HOH      O 5347   2.286   1.128   3.227 -0.3214 -0.1745 -0.0327
 1777HOH     H1 5348   2.232   1.071   3.172  0.7981 -1.2577 -0.0858
 1777HOH     H2 5349   2.271   1.096   3.316 -0.3289  0.0096  0.0320
 1778HOH      O 5350   0.173   2.983   3.928 -0.8389 -0.5644  0.2127
 1778HOH     H1 5351   0.095   3.010   3.880 -0.4136  0.6903  0.1625
 1778HOH     H2 5352   0.163   3.023   4.015  0.0967  0.3199 -0.0532
 1779HOH      O 5353   2.328   2.073   3.524  0.8837  0.6559 -0.5972
 1779HOH     H1 5354   2.302   2.080   3.616  0.3300  0.5088 -0.7362
 1779HOH     H2 5355   2.415   2.033   3.527  0.3063 -0.7054 -0.1696
 1780HOH      O 5356   3.368   1.276   3.851  0.5146  0.0091  0.5420
 1780HOH     H1 5357   3.355   1.206   3.915  0.4223  0.5887  1.1773
 1780HOH     H2 5358   3.283   1.319   3.844  0.7642  0.5676  0.7905
 1781HOH      O 5359   3.185   0.602   3.033 -0.1316  0.0199  0.3174
 1781HOH     H1 5360   3.158   0.646   3.114 -0.5582 -0.5861  0.5194
 1781HOH     H2 5361   3.241   0.530   3.062  0.4270  0.3116  0.0025
 1782HOH      O 5362   0.262   0.120   2.699 -0.4302 -0.1567  0.5763
 1782HOH     H1 5363   0.219   0.188   2.647  0.4913  0.8237  1.0263
 1782HOH     H2 5364   0.268   0.158   2.787  2.2266  0.2895  0.3572
 1783HOH      O 5365   0.328   0.416   1.927 -0.3847  0.6054  0.1594
 1783HOH     H1 5366   0.418   0.413   1.896 -0.2019  0.9122  0.6399
 1783HOH     H2 5367   0.308   0.510   1.933 -0.4843  0.5513  0.7584
 1784HOH      O 5368   0.557   3.508   0.316 -0.2901  0.2370 -0.1471
 1784HOH     H1 5369   0.539   3.579   0.378 -0.4682 -0.5828  0.7956
 1784HOH     H2 5370   0.472   3.467   0.301 -0.1887  0.2098 -0.6849
 1785HOH      O 5371   0.583   0.036   0.999 -0.0575 -0.4755 -0.3634
 1785HOH     H1 5372   0.674   0.034   1.028 -0.2984 -2.1191  0.4929
 1785HOH     H2 5373   0.585  -0.002   0.911  0.2350  1.1925 -1.1547
 1786HOH      O 5374   0.660   1.416   2.754  0.4267 -0.3934  0.5439
 1786HOH     H1 5375   0.611   1.337   2.731  0.9935 -0.2768 -1.3181
 1786HOH     H2 5376   0.686   1.454   2.671  0.3841  1.6741  1.3562
 1787HOH      O 5377   1.929   0.154   0.578 -0.0940  0.4325  0.2730
 1787HOH     H1 5378   1.913   0.154   0.673 -0.2266  0.0415  0.2547
 1787HOH     H2 5379   1.979   0.234   0.562  0.0963  0.4049  0.7020
 1788HOH      O 5380   2.604   0.995   2.433  0.0839 -0.0498  0.4821
 1788HOH     H1 5381   2.570   1.070   2.482  0.3894  0.4104  0.0052
 1788HOH     H2 5382   2.655   0.946   2.498 -1.1690 -0.5890  1.1325
 1789HOH      O 5383   0.438   3.281   2.915 -0.3156  0.1164 -0.2812
 1789HOH     H1 5384   0.443   3.257   3.008 -1.2048  1.0561  0.0576
 1789HOH     H2 5385   0.483   3.365   2.909 -0.7161  0.3158 -0.5887
 1790HOH      O 5386   3.227   0.369   1.398  0.3028 -0.0262 -0.4766
 1790HOH     H1 5387   3.274   0.452   1.403  0.1155  0.1045 -0.8561
 1790HOH     H2 5388   3.163   0.373   1.470  1.1491 -0.3981  0.3424
 1791HOH      O 5389   1.233   2.367   2.071  0.4107 -0.0443 -1.0133
 1791HOH     H1 5390   1.314   2.417   2.083 -0.1610  0.6257  0.7681
 1791HOH     H2 5391   1.181   2.419   2.010  0.4422  0.7817 -0.3766
 1792HOH      O 5392   2.811   2.158   0.387  0.6816 -0.2561  0.4737
 1792HOH     H1 5393   2.870   2.222   0.427  0.6875 -0.7038  1.2191
 1792HOH     H2 5394   2.781   2.104   0.460 -0.4149 -0.2398  0.0768
 1793HOH      O 5395   0.307   3.946   1.986  0.3417 -0.4940 -0.2303
 1793HOH     H1 5396   0.218   3.964   1.956  0.2294 -0.5989  0.0380
 1793HOH     H2 5397   0.363   3.983   1.917  0.0976 -1.5895 -1.0931
 1794HOH      O 5398   0.313   1.988   0.579 -0.0975 -0.4008  0.8938
 1794HOH     H1 5399   0.234   2.037   0.556 -0.0938 -0.4228  0.8341
 1794HOH     H2 5400   0.348   2.034   0.655  0.1095 -0.0832  0.6133
 1795HOH      O 5401   2.509   2.084   2.725 -0.5258  0.0979 -0.1261
 1795HOH     H1 5402   2.492   2.001   2.680 -0.2270 -0.8253  1.3452
 1795HOH     H2 5403   2.584   2.121   2.679 -0.4617 -0.6082 -0.6249
 1796HOH      O 5404   3.533   1.972   0.832  0.1288  0.9443  0.1829
 1796HOH     H1 5405   3.520   1.979   0.737  0.5886  0.1967  0.0514
 1796HOH     H2 5406   3.489   1.891   0.856  0.3692  0.9145  0.5334
 1797HOH      O 5407   2.649   0.568   0.305  0.5800  0.7105 -0.0481
 1797HOH     H1 5408   2.556   0.548   0.294  0.2933  1.6299  0.4898
 1797HOH     H2 5409   2.665   0.643   0.248  1.0814  0.3595 -0.3850
 1798HOH      O 5410   3.695   1.617   1.944  0.2346 -0.0657 -0.4762
 1798HOH     H1 5411   3.617   1.567   1.921  0.6410 -0.8463 -0.2233
 1798HOH     H2 5412   3.764   1.583   1.887  0.6007 -0.0555 -0.0590
 1799HOH      O 5413   1.280   3.067   0.782 -0.2814  0.7293 -0.1662
 1799HOH     H1 5414   1.304   3.003   0.849 -0.3617 -0.7154 -1.4031
 1799HOH     H2 5415   1.358   3.121   0.770 -0.3431  1.1813  1.1912
 1800HOH      O 5416   0.087   1.954   3.474  0.5617 -0.0170 -0.0579
 1800HOH     H1 5417   0.128   1.878   3.432  0.6174  0.1335 -0.2788
 1800HOH     H2 5418  -0.005   1.949   3.448  0.4520 -0.3030  0.3623
 1801HOH      O 5419   0.814   2.963   2.021  0.1041  0.6533 -0.2657
 1801HOH     H1 5420   0.873   2.980   2.095  0.2929  0.8384 -0.4554
 1801HOH     H2 5421   0.872   2.937   1.950 -0.1254 -0.0739 -0.1955
 1802HOH      O 5422   3.275   3.088   1.348  0.4240  0.2763 -0.3362
 1802HOH     H1 5423   3.356   3.054   1.310  1.3534  1.5393  0.3752
 1802HOH     H2 5424   3.258   3.169   1.301  0.0354  0.4447  0.0775
 1803HOH      O 5425   0.804   0.963   3.445 -0.5627  0.2219 -0.0221
 1803HOH     H1 5426   0.838   1.024   3.511 -1.1175  0.8271 -0.2642
 1803HOH     H2 5427   0.720   1.002   3.419 -0.9758 -0.6967 -0.1378
 1804HOH      O 5428   3.674   0.755   0.419  0.4669  0.0903  0.2806
 1804HOH     H1 5429   3.709   0.823   0.363  0.3806  0.5890  0.8161
 1804HOH     H2 5430   3.583   0.746   0.391  0.5040  0.1276  0.1461
 1805HOH      O 5431   2.115   2.691   2.950 -0.0459  0.6083 -0.2692
 1805HOH     H1 5432   2.170   2.644   3.012 -0.4618  0.3237 -0.1081
 1805HOH     H2 5433   2.130   2.783   2.968  2.0084  0.6556 -1.6227
 1806HOH      O 5434   0.863   2.165   3.200  0.0384 -0.6741  0.1360
 1806HOH     H1 5435   0.957   2.172   3.186 -0.0578  0.6595 -0.0660
 1806HOH     H2 5436   0.845   2.225   3.273 -0.7089 -0.5615 -0.1299
 1807HOH      O 5437   3.058   1.839   2.868 -0.0695 -0.0526  0.5058
 1807HOH     H1 5438   3.005   1.772   2.825  0.7647 -0.1366 -0.4585
 1807HOH     H2 5439   3.096   1.794   2.944  0.8128 -0.8568 -0.3536
 1808HOH      O 5440   4.160   1.604   2.870 -0.4082  0.2009 -0.5042
 1808HOH     H1 5441   4.098   1.569   2.805 -0.4143  0.5872 -0.7155
 1808HOH     H2 5442   4.203   1.677   2.825  0.6102 -0.3921 -0.5585
 1809HOH      O 5443   0.205   1.986   0.956  0.4839  0.0766  0.1792
 1809HOH     H1 5444   0.138   2.025   0.900 -0.6022 -1.4256  0.3412
 1809HOH     H2 5445   0.287   2.023   0.923 -0.2685  0.7771 -1.0710
 1810HOH      O 5446   1.943   2.057   0.875  0.0138 -0.3064  0.5853
 1810HOH     H1 5447   1.947   1.963   0.855 -0.2066  0.0123 -1.2259
 1810HOH     H2 5448   2.001   2.067   0.951  0.6595 -1.8021  0.3661
 1811HOH      O 5449   2.072   3.877   2.898  0.8406  0.6312 -0.2801
 1811HOH     H1 5450   2.014   3.946   2.929  0.6848 -0.1770  1.4567
 1811HOH     H2 5451   2.033   3.847   2.816 -0.8404  0.5939  0.4493
 1812HOH      O 5452   0.686   0.737   0.525  0.4788  0.1132 -0.1358
 1812HOH     H1 5453   0.593   0.735   0.502  0.5578  1.0168 -0.6190
 1812HOH     H2 5454   0.687   0.753   0.619  0.1470  0.0835 -0.1244
 1813HOH      O 5455   3.475   3.177   1.572  0.0956  0.1474  0.5682
 1813HOH     H1 5456   3.478   3.190   1.667  0.2737  0.7404  0.4875
 1813HOH     H2 5457   3.402   3.231   1.542 -0.0517 -0.1499  0.3786
 1814HOH      O 5458   4.011   3.563   0.285  0.2904  0.2631 -0.1524
 1814HOH     H1 5459   4.104   3.560   0.304  0.3994 -0.6576 -0.7256
 1814HOH     H2 5460   3.999   3.505   0.210 -0.5479  1.4513 -0.9985
 1815HOH      O 5461   1.339   2.483   0.829 -0.5431 -0.4174  0.7897
 1815HOH     H1 5462   1.411   2.452   0.884 -0.0579  0.6137  0.7809
 1815HOH     H2 5463   1.266   2.493   0.889 -0.2665 -0.1369  1.0892
 1816HOH      O 5464   0.783   2.761   4.001  0.7711  0.0435 -0.0041
 1816HOH     H1 5465   0.770   2.779   4.094 -2.1569 -0.9650 -0.0280
 1816HOH     H2 5466   0.749   2.838   3.956 -0.8254 -0.6450 -0.1153
 1817HOH      O 5467   3.000   2.425   1.046  0.3382 -0.0578  0.9347
 1817HOH     H1 5468   2.986   2.486   1.118  1.3985  0.6708  0.5721
 1817HOH     H2 5469   3.056   2.356   1.083  0.0055 -0.2542  1.0753
 1818HOH      O 5470   1.711   0.150   0.404  0.6562  0.1985 -0.2192
 1818HOH     H1 5471   1.794   0.109   0.378  0.3681 -0.6110  0.0549
 1818HOH     H2 5472   1.733   0.198   0.484  0.8225 -0.2369  0.0088
 1819HOH      O 5473   3.695   1.540   3.666 -0.1584 -0.1233  0.3947
 1819HOH     H1 5474   3.773   1.567   3.714  0.9435  0.4788 -1.5236
 1819HOH     H2 5475   3.716   1.453   3.632  0.5356  0.6683 -1.5043
 1820HOH      O 5476   0.985   2.773   2.943 -0.5503 -0.5709 -0.5159
 1820HOH     H1 5477   1.054   2.836   2.963 -0.2777 -0.4460 -1.7176
 1820HOH     H2 5478   0.994   2.706   3.010 -0.6525  0.4735  0.6335
 1821HOH      O 5479   3.734   3.928   0.408 -0.2170 -0.0696 -0.5976
 1821HOH     H1 5480   3.703   3.990   0.473  0.7131 -1.2324  1.1142
 1821HOH     H2 5481   3.661   3.868   0.395 -0.0834 -0.4274  0.2239
 1822HOH      O 5482   3.122   2.455   3.241 -0.0241 -0.7472 -0.5032
 1822HOH     H1 5483   3.069   2.457   3.321  1.1538  1.1608  0.3710
 1822HOH     H2 5484   3.076   2.513   3.180  0.4608  0.1178 -0.0957
 1823HOH      O 5485   1.083   3.251   2.628  0.1469 -0.3410  0.0886
 1823HOH     H1 5486   1.079   3.327   2.687  1.3388 -0.1729  0.0141
 1823HOH     H2 5487   1.105   3.289   2.543 -1.4996 -0.5882 -0.5018
 1824HOH      O 5488   3.208   3.883   2.727  0.1684  1.3186 -0.1606
 1824HOH     H1 5489   3.230   3.943   2.656  1.2911  1.0171 -0.1074
 1824HOH     H2 5490   3.292   3.861   2.767 -0.3249  0.6221  0.5638
 1825HOH      O 5491   0.119   2.785   2.077  0.9931 -0.0514 -0.3410
 1825HOH     H1 5492   0.125   2.847   2.150 -1.6243  0.6994 -0.5796
 1825HOH     H2 5493   0.141   2.700   2.116  0.5795  0.4499  1.1085
 1826HOH      O 5494   3.329   0.487   1.089 -0.0333 -0.0473  1.0315
 1826HOH     H1 5495   3.247   0.536   1.094 -0.0408  0.1711 -0.4382
 1826HOH     H2 5496   3.392   0.540   1.138 -0.4351  0.5346  0.9319
 1827HOH      O 5497   2.662   0.727   0.905 -0.1755 -0.0597 -0.0330
 1827HOH     H1 5498   2.606   0.753   0.978  0.4859  0.1846  0.4085
 1827HOH     H2 5499   2.604   0.682   0.844 -0.8735  0.3217  0.3334
 1828HOH      O 5500   1.483   3.255   2.854 -0.3394  0.2928 -0.3733
 1828HOH     H1 5501   1.482   3.328   2.914 -1.6572  0.0172  0.0048
 1828HOH     H2 5502   1.434   3.186   2.899 -0.3699 -0.3190 -1.2883
 1829HOH      O 5503   2.730   2.867   3.888  0.3511 -0.1686 -0.1228
 1829HOH     H1 5504   2.686   2.789   3.923  1.1540 -0.3687  0.5098
 1829HOH     H2 5505   2.659   2.926   3.865 -0.2915 -1.1031 -0.6800
 1830HOH      O 5506   2.646   1.847   3.315  0.0076  0.0210  0.2173
 1830HOH     H1 5507   2.599   1.830   3.234  1.1541  1.2837 -0.8255
 1830HOH     H2 5508   2.722   1.788   3.312  0.6454  0.8170 -0.2527
 1831HOH      O 5509   1.399   1.895   3.557  0.2250 -0.0742 -0.1040
 1831HOH     H1 5510   1.403   1.802   3.579  0.5338 -0.0764 -0.1567
 1831HOH     H2 5511   1.314   1.924   3.589 -0.2037 -0.5439 -0.7622
 1832HOH      O 5512   1.355   2.397   1.407 -0.2372 -0.1390  0.0303
 1832HOH     H1 5513   1.437   2.354   1.430  0.2230 -0.0632 -1.3237
 1832HOH     H2 5514   1.295   2.326   1.387 -0.5123 -0.1917  0.9433
 1833HOH      O 5515   0.224   2.375   2.994  0.0910 -0.6706  0.3010
 1833HOH     H1 5516   0.162   2.337   3.057 -0.7783 -1.5828 -1.0177
 1833HOH     H2 5517   0.304   2.324   3.005  0.0314 -0.6719  0.7860
 1834HOH      O 5518   2.405   1.311   1.703  0.0880  0.4822  0.8116
 1834HOH     H1 5519   2.459   1.336   1.628 -0.7744  0.4660  0.1452
 1834HOH     H2 5520   2.328   1.367   1.697 -0.6469 -0.4653  0.8473
 1835HOH      O 5521   1.503   0.763   3.056  0.5362 -0.6077 -0.4677
 1835HOH     H1 5522   1.554   0.704   3.111  0.6016 -0.4091 -0.3127
 1835HOH     H2 5523   1.517   0.731   2.967  1.6545 -0.0446 -0.5396
 1836HOH      O 5524   3.684   0.940   2.133  0.3767  0.6908  0.0535
 1836HOH     H1 5525   3.764   0.987   2.110  1.1558 -0.5810  0.0381
 1836HOH     H2 5526   3.706   0.890   2.212 -0.4222  0.3385  0.0784
 1837HOH      O 5527   0.144   1.376   0.645 -0.7063  0.0096  0.4052
 1837HOH     H1 5528   0.186   1.384   0.731  0.4882  0.0016 -0.1374
 1837HOH     H2 5529   0.134   1.282   0.632 -0.4667 -0.0104  0.3544
 1838HOH      O 5530   2.949   3.860   1.150 -0.3377 -0.0517  0.6859
 1838HOH     H1 5531   2.902   3.864   1.067  0.5713  0.2611  0.1595
 1838HOH     H2 5532   2.930   3.943   1.192 -0.8148 -0.2176  0.8171
 1839HOH      O 5533   1.368   4.094   0.329  0.4717  0.0316  0.3109
 1839HOH     H1 5534   1.282   4.087   0.287  0.2036  1.3963  0.5437
 1839HOH     H2 5535   1.420   4.148   0.270  0.9804 -0.2670  0.4717
 1840HOH      O 5536   0.042   2.280   3.215 -0.2068  0.1476  0.3230
 1840HOH     H1 5537   0.040   2.375   3.229  1.1983  0.2435  0.2243
 1840HOH     H2 5538  -0.000   2.244   3.293 -0.4230  0.8453  0.5522
 1841HOH      O 5539   3.504   3.889   2.771  0.2785  0.1874 -0.1097
 1841HOH     H1 5540   3.585   3.873   2.722  0.5494  0.1504  0.3348
 1841HOH     H2 5541   3.530   3.949   2.841  0.0678 -0.3195  0.4223
 1842HOH      O 5542   1.715   2.629   0.215 -0.3506  0.3568  0.0478
 1842HOH     H1 5543   1.654   2.609   0.286  0.9922  0.4529  1.3134
 1842HOH     H2 5544   1.775   2.554   0.214  0.4076  0.9414 -0.1026
 1843HOH      O 5545   0.489   4.107   1.736 -0.4227 -0.0722  0.8144
 1843HOH     H1 5546   0.405   4.122   1.692 -0.4519 -0.4267  0.7451
 1843HOH     H2 5547   0.554   4.142   1.675 -0.3960 -1.3001  0.0747
 1844HOH      O 5548   2.786   3.384   1.869 -0.8169 -0.8634 -0.0954
 1844HOH     H1 5549   2.860   3.345   1.822 -0.3841 -0.0771 -0.1011
 1844HOH     H2 5550   2.777   3.331   1.948  0.1847 -0.5968  0.2293
 1845HOH      O 5551   2.265   1.004   1.977  0.1753 -0.0411 -0.2289
 1845HOH     H1 5552   2.311   0.924   2.004 -0.8988 -0.5220  0.3200
 1845HOH     H2 5553   2.203   0.974   1.911  0.0821  0.4300 -0.3585
 1846HOH      O 5554   0.205   2.043   2.106 -0.8432  0.0566 -0.0507
 1846HOH     H1 5555   0.114   2.034   2.078 -1.1456 -0.3896  0.9603
 1846HOH     H2 5556   0.207   2.001   2.193  0.1756  0.6568  0.2450
 1847HOH      O 5557   1.976   3.727   0.299  0.2938 -0.3229  0.3667
 1847HOH     H1 5558   1.907   3.673   0.260 -0.5325  1.3587 -0.7620
 1847HOH     H2 5559   2.047   3.725   0.235  0.7568 -0.9148  0.8661
 1848HOH      O 5560   3.678   3.058   1.400 -0.3841 -0.4075  0.1439
 1848HOH     H1 5561   3.618   3.099   1.463 -0.9136 -0.7628 -0.1193
 1848HOH     H2 5562   3.621   3.024   1.331  0.2190  0.7588 -1.0187
 1849HOH      O 5563   1.754   1.428   3.440 -0.1574 -0.5746 -0.2001
 1849HOH     H1 5564   1.687   1.426   3.370 -0.3032 -0.0596 -0.0846
 1849HOH     H2 5565   1.711   1.387   3.515 -0.4017 -0.1174 -0.0838
 1850HOH      O 5566   2.002   2.300   1.208 -0.1084 -0.2428 -0.9130
 1850HOH     H1 5567   2.055   2.295   1.288 -0.1152  0.6574 -0.8240
 1850HOH     H2 5568   1.950   2.220   1.208 -0.8889  0.1916  0.5511
 1851HOH      O 5569   3.360   3.354   2.157 -0.1556  0.2191 -0.5261
 1851HOH     H1 5570   3.394   3.265   2.165  0.4817  0.5191  0.3794
 1851HOH     H2 5571   3.437   3.410   2.161 -0.6187  0.8526 -0.0090
 1852HOH      O 5572   3.869   2.858   0.228 -0.2144 -0.5911  0.5105
 1852HOH     H1 5573   3.856   2.819   0.314 -0.3502 -0.0503  0.7415
 1852HOH     H2 5574   3.954   2.825   0.199  0.0426 -0.4251  1.0462
 1853HOH      O 5575   2.392   1.165   1.035  0.3423  0.0984 -0.0209
 1853HOH     H1 5576   2.409   1.106   0.961 -0.2866 -0.3436  0.1801
 1853HOH     H2 5577   2.389   1.252   0.995  1.3745  0.0280 -0.3064
 1854HOH      O 5578   1.866   1.688   4.035 -0.0027 -0.4100  0.1101
 1854HOH     H1 5579   1.850   1.778   4.008 -0.1453 -0.4775 -0.0311
 1854HOH     H2 5580   1.961   1.683   4.047 -0.0032 -0.2212  0.1938
 1855HOH      O 5581   0.578   2.735   3.669  0.2441  0.6911  0.2905
 1855HOH     H1 5582   0.640   2.674   3.708 -0.0231  0.8558  1.0126
 1855HOH     H2 5583   0.528   2.769   3.743 -0.8373  0.4322 -0.2744
 1856HOH      O 5584   1.407   0.094   1.586  0.1995 -0.8318  0.3050
 1856HOH     H1 5585   1.488   0.112   1.538  0.3916 -1.3246  0.4298
 1856HOH     H2 5586   1.402   0.163   1.652  0.0218 -0.2453 -0.2938
 1857HOH      O 5587   1.116   2.174   2.613  0.5205 -0.4147  0.1073
 1857HOH     H1 5588   1.122   2.184   2.708  0.9856  1.4890 -0.0504
 1857HOH     H2 5589   1.083   2.258   2.582  1.1984 -0.6708 -1.4811
 1858HOH      O 5590   2.334   4.058   2.747 -0.5076  0.5122  0.1881
 1858HOH     H1 5591   2.427   4.077   2.761 -0.6401  0.6924  0.9244
 1858HOH     H2 5592   2.308   4.005   2.823 -0.9097  0.0841 -0.2297
 1859HOH      O 5593   1.212   0.618   1.166  0.1365 -0.5591 -0.2315
 1859HOH     H1 5594   1.248   0.535   1.135  1.1178  0.0728 -0.8899
 1859HOH     H2 5595   1.280   0.654   1.223 -0.0393  0.0386 -0.3898
 1860HOH      O 5596   3.378   2.069   4.209 -0.2416  0.2859  0.6795
 1860HOH     H1 5597   3.466   2.077   4.171 -0.2877  0.5691  0.6319
 1860HOH     H2 5598   3.340   2.156   4.201 -0.2560  0.3562  1.3704
 1861HOH      O 5599   2.483   1.779   3.107  0.1792 -0.4292 -0.1267
 1861HOH     H1 5600   2.423   1.731   3.164  0.1227  0.8498  0.9911
 1861HOH     H2 5601   2.425   1.834   3.054  0.2906 -0.7882 -0.6351
 1862HOH      O 5602   4.098   2.791   3.403  0.3078 -0.2864 -0.1519
 1862HOH     H1 5603   4.041   2.844   3.459 -1.0583 -1.0658 -0.7079
 1862HOH     H2 5604   4.173   2.848   3.385 -0.4122  0.9222  0.3917
 1863HOH      O 5605   2.874   3.825   3.828 -0.2062 -0.1982  0.1112
 1863HOH     H1 5606   2.796   3.857   3.782  0.5057 -0.2643 -1.2389
 1863HOH     H2 5607   2.944   3.884   3.800  0.3882 -0.6257  0.6513
 1864HOH      O 5608   0.287   1.302   2.462 -0.1216  0.0079  0.3599
 1864HOH     H1 5609   0.211   1.314   2.518  0.5476 -0.1014  1.3482
 1864HOH     H2 5610   0.255   1.320   2.374 -1.5862 -1.2378  0.5500
 1865HOH      O 5611   0.915   3.846   1.561  0.3946 -0.2010  0.4208
 1865HOH     H1 5612   0.888   3.803   1.479  0.7646 -0.2912  0.3430
 1865HOH     H2 5613   0.886   3.787   1.630  0.0872 -0.1291  0.3571
 1866HOH      O 5614   1.562   1.952   2.286  0.0080  0.3181  0.0524
 1866HOH     H1 5615   1.515   1.975   2.366 -0.0708  0.1128  0.0645
 1866HOH     H2 5616   1.551   2.029   2.230 -1.8586 -0.3500 -0.6501
 1867HOH      O 5617   2.727   2.810   0.110  0.1101  0.2951 -0.7820
 1867HOH     H1 5618   2.743   2.867   0.185 -0.3103  0.3697 -0.7413
 1867HOH     H2 5619   2.724   2.869   0.035 -0.6926  0.3934 -0.6944
 1868HOH      O 5620   0.340   2.347   0.555 -0.4674 -0.8339 -0.7288
 1868HOH     H1 5621   0.281   2.342   0.479 -0.8669 -0.7685 -0.4313
 1868HOH     H2 5622   0.415   2.293   0.530  0.0019  0.1813 -1.6660
 1869HOH      O 5623   3.261   0.257   3.175  0.0491  0.7172  0.0381
 1869HOH     H1 5624   3.169   0.257   3.148 -0.4494  0.0923  1.5374
 1869HOH     H2 5625   3.271   0.335   3.229  0.2180  0.4517  0.3990
 1870HOH      O 5626   2.542   4.153   4.157  0.1502 -0.1352  0.1490
 1870HOH     H1 5627   2.538   4.128   4.249 -0.4355  0.6166  0.3567
 1870HOH     H2 5628   2.516   4.074   4.109 -0.4113 -0.2994  0.6888
 1871HOH      O 5629   0.530   3.968   2.783 -0.0107 -0.5345 -0.3305
 1871HOH     H1 5630   0.486   3.994   2.863  0.8558  1.2779 -0.3568
 1871HOH     H2 5631   0.459   3.951   2.721 -0.6744 -0.9121  0.4974
 1872HOH      O 5632   4.218   3.066   3.758  0.2348  0.6172  0.4052
 1872HOH     H1 5633   4.224   3.151   3.712  1.4011  0.9410  1.0739
 1872HOH     H2 5634   4.200   3.003   3.688  0.6244  1.2540 -0.3063
 1873HOH      O 5635   0.232   1.887   2.331  0.7127 -0.0159 -0.3508
 1873HOH     H1 5636   0.243   1.806   2.282 -0.4797 -0.9602  0.8114
 1873HOH     H2 5637   0.301   1.885   2.397  0.4122 -0.3369 -0.0383
 1874HOH      O 5638   3.628   0.441   1.276  0.3020 -0.6835 -0.2557
 1874HOH     H1 5639   3.696   0.488   1.227 -0.3719  0.9268  0.2126
 1874HOH     H2 5640   3.670   0.419   1.360  0.2978  0.3281  0.0446
 1875HOH      O 5641   2.146   4.025   4.053  0.1973 -0.0651 -0.4777
 1875HOH     H1 5642   2.204   4.070   3.992  0.3075  0.3634 -0.0732
 1875HOH     H2 5643   2.058   4.046   4.023  0.2152  1.1568  0.1644
 1876HOH      O 5644   0.249   0.145   3.787  0.5052 -0.6771  0.3449
 1876HOH     H1 5645   0.253   0.057   3.749 -2.0722 -1.1172  0.7082
 1876HOH     H2 5646   0.205   0.132   3.872 -0.2167  0.9509  0.2962
 1877HOH      O 5647   1.435   2.598   2.830  0.6520  0.9582  0.4119
 1877HOH     H1 5648   1.490   2.676   2.827  0.4548  1.0965 -0.8027
 1877HOH     H2 5649   1.412   2.581   2.738  1.3294 -0.9921  0.5021
 1878HOH      O 5650   3.129   0.702   1.698  0.2696  0.0030 -0.0010
 1878HOH     H1 5651   3.038   0.729   1.709  0.0598 -0.9321  0.7598
 1878HOH     H2 5652   3.124   0.614   1.662  0.8654 -0.2030  0.4001
 1879HOH      O 5653   1.352   0.144  -0.010  0.5948  0.0124 -0.5807
 1879HOH     H1 5654   1.276   0.129   0.046  0.3761  0.0950 -0.8549
 1879HOH     H2 5655   1.366   0.239  -0.007  2.3109 -0.1425  1.5951
 1880HOH      O 5656   0.208   1.313   1.278 -0.6744 -0.2272  0.0741
 1880HOH     H1 5657   0.141   1.356   1.330 -2.4161 -1.7937 -0.6514
 1880HOH     H2 5658   0.222   1.229   1.321  0.5180 -0.1404 -0.0731
 1881HOH      O 5659   3.806   0.385   2.868 -0.7487  0.4198 -0.6719
 1881HOH     H1 5660   3.770   0.374   2.956 -2.0984  0.7815 -1.1215
 1881HOH     H2 5661   3.842   0.474   2.869  1.4043 -0.3328  0.1329
 1882HOH      O 5662   3.307   0.869   0.031  0.2852 -0.2259  0.2490
 1882HOH     H1 5663   3.398   0.881   0.059  0.5493 -0.6970 -0.3556
 1882HOH     H2 5664   3.258   0.936   0.078  0.9934  0.2341  0.3618
 1883HOH      O 5665   3.445   1.423   2.782  0.4258  0.4101 -0.2627
 1883HOH     H1 5666   3.415   1.515   2.783 -0.3453  0.1812 -0.4924
 1883HOH     H2 5667   3.365   1.373   2.766  0.3971 -0.4791  1.9793
 1884HOH      O 5668   3.018   3.280   1.459 -0.3241  0.3926 -0.2750
 1884HOH     H1 5669   2.958   3.346   1.495 -0.0225  0.7140 -0.3416
 1884HOH     H2 5670   3.008   3.286   1.364  0.2002  0.8405 -0.3147
 1885HOH      O 5671   3.584   2.100   3.094 -0.3253 -0.2472 -0.0794
 1885HOH     H1 5672   3.584   2.157   3.171 -0.0816  0.3298 -0.4977
 1885HOH     H2 5673   3.667   2.053   3.099  0.8504  1.4812 -1.1700
 1886HOH      O 5674   2.546   1.990   1.250  0.0509  0.6132  0.5952
 1886HOH     H1 5675   2.595   1.936   1.188 -1.0444  0.1525  0.0862
 1886HOH     H2 5676   2.610   2.055   1.280  1.1862 -0.4176  0.5811
 1887HOH      O 5677   0.456   2.809   2.266 -0.1288 -1.1380 -0.0202
 1887HOH     H1 5678   0.375   2.757   2.269 -0.3475 -0.7948  1.1534
 1887HOH     H2 5679   0.474   2.829   2.358  0.4782  0.0506 -0.3639
 1888HOH      O 5680   2.574   0.282   1.578 -0.3281  0.2180  0.1807
 1888HOH     H1 5681   2.655   0.236   1.600 -0.5326 -0.2625 -0.0393
 1888HOH     H2 5682   2.530   0.295   1.663 -0.2268  0.0844  0.2541
 1889HOH      O 5683   0.391   2.011   1.352  0.0964 -0.1395  0.7119
 1889HOH     H1 5684   0.482   1.988   1.365  0.0084 -1.6995 -0.7248
 1889HOH     H2 5685   0.393   2.076   1.281  0.1005  0.6281  1.3897
 1890HOH      O 5686   1.558   3.557   2.278  0.1902  0.4443  0.9560
 1890HOH     H1 5687   1.571   3.644   2.316  0.6336  0.6777  0.3193
 1890HOH     H2 5688   1.641   3.512   2.293  0.4816  0.6392  0.0774
 1891HOH      O 5689   2.017   2.089   3.329  0.1290  0.1038 -0.1839
 1891HOH     H1 5690   1.974   2.014   3.289  0.4893 -0.0767 -0.2413
 1891HOH     H2 5691   1.957   2.116   3.399 -0.1341 -0.0611 -0.3391
 1892HOH      O 5692   2.005   3.573   4.189  1.0261  0.2998  0.1493
 1892HOH     H1 5693   1.944   3.538   4.253  1.2281 -0.2028  0.0713
 1892HOH     H2 5694   2.060   3.634   4.239  0.6288  0.5688  0.2679
 1893HOH      O 5695   3.663   1.628   1.581 -0.2681  0.3564  0.5822
 1893HOH     H1 5696   3.756   1.627   1.558 -0.5824 -0.0197 -0.8574
 1893HOH     H2 5697   3.647   1.543   1.621 -0.1724  0.0242 -0.0641
 1894HOH      O 5698   3.944   1.709   1.808  0.0482  0.0457 -0.4479
 1894HOH     H1 5699   3.933   1.757   1.725 -0.6419  0.5625 -0.0810
 1894HOH     H2 5700   3.880   1.749   1.867  0.8049 -0.0321  0.4654
 1895HOH      O 5701   1.679   3.480   4.039  0.2720  0.5242  0.5719
 1895HOH     H1 5702   1.650   3.459   4.128 -0.4348 -0.6613  0.0987
 1895HOH     H2 5703   1.623   3.553   4.013  0.5813  0.9830  1.1122
 1896HOH      O 5704   2.209   4.147   3.776 -0.5329  0.5019 -0.3314
 1896HOH     H1 5705   2.127   4.101   3.756 -0.7243  0.3569  0.6760
 1896HOH     H2 5706   2.184   4.239   3.780 -0.4236  0.5708 -1.0293
 1897HOH      O 5707   4.120   2.051   0.915 -0.0138  0.4242 -0.1724
 1897HOH     H1 5708   4.078   2.049   0.829  0.7667 -0.8589 -0.5842
 1897HOH     H2 5709   4.156   1.963   0.925 -0.9872  0.1509  1.9584
 1898HOH      O 5710   0.799   0.836   0.284 -0.5723  0.0960  0.2860
 1898HOH     H1 5711   0.795   0.931   0.295 -0.1982  0.0673  0.7054
 1898HOH     H2 5712   0.793   0.801   0.373 -0.4564 -0.2635  0.1563
 1899HOH      O 5713   3.673   3.141   0.438  0.4601  0.7932  0.2550
 1899HOH     H1 5714   3.653   3.233   0.455 -0.6912  0.7258 -0.5181
 1899HOH     H2 5715   3.592   3.106   0.401  1.0376 -0.4105  0.0624
 1900HOH      O 5716   3.779   3.838   4.183  0.1680 -0.1184 -0.1809
 1900HOH     H1 5717   3.815   3.895   4.251  0.4531  0.0044 -0.4326
 1900HOH     H2 5718   3.772   3.893   4.105 -0.0884 -0.2770 -0.2750
 1901HOH      O 5719   0.806   3.366   0.650 -0.0530 -0.4352  0.0343
 1901HOH     H1 5720   0.889   3.323   0.631 -0.8411 -1.6725 -0.8871
 1901HOH     H2 5721   0.796   3.431   0.581 -0.4782 -1.3040 -0.7716
 1902HOH      O 5722   1.717   3.857   3.623 -0.5477  0.5933  0.2069
 1902HOH     H1 5723   1.732   3.765   3.603 -0.6169  0.2955  1.3759
 1902HOH     H2 5724   1.713   3.860   3.718 -0.4400  1.8316  0.1991
 1903HOH      O 5725   3.783   0.062   2.848 -0.2899  0.0208 -0.1556
 1903HOH     H1 5726   3.753   0.086   2.936  0.3261 -0.6395  0.2638
 1903HOH     H2 5727   3.705   0.027   2.805 -0.4261 -0.4698  0.4537
 1904HOH      O 5728   3.634   0.329   0.448 -0.3670 -0.6156 -0.2447
 1904HOH     H1 5729   3.541   0.333   0.473 -0.2885  0.0985 -0.0269
 1904HOH     H2 5730   3.632   0.307   0.355 -0.7508 -0.6995 -0.2235
 1905HOH      O 5731   0.554   3.539   2.893  0.3151  0.2071  0.6032
 1905HOH     H1 5732   0.554   3.608   2.959 -0.7858 -0.0574  0.9077
 1905HOH     H2 5733   0.587   3.582   2.814 -0.0269  0.9937  0.8724
 1906HOH      O 5734   0.061   3.864   3.589  0.2391 -0.1552 -0.4133
 1906HOH     H1 5735  -0.011   3.912   3.547 -0.9291 -1.2725  0.1811
 1906HOH     H2 5736   0.074   3.909   3.673  1.0057  0.6736 -0.9308
 1907HOH      O 5737   3.564   0.013   1.338  0.3589 -0.2408  0.9323
 1907HOH     H1 5738   3.498  -0.048   1.303  0.5263 -0.7912  1.5169
 1907HOH     H2 5739   3.529   0.100   1.319  0.7337 -0.4361 -1.1351
 1908HOH      O 5740   0.906   3.340   3.957  0.3678  0.4146 -0.4816
 1908HOH     H1 5741   0.934   3.386   4.036  0.3436 -0.7388  0.2436
 1908HOH     H2 5742   0.983   3.290   3.930  0.1506  0.2310 -0.7709
 1909HOH      O 5743   1.285   3.923   2.863  0.7688 -0.0368  0.1050
 1909HOH     H1 5744   1.201   3.888   2.835  0.8204  0.1380 -0.2835
 1909HOH     H2 5745   1.322   3.963   2.784  1.0043  0.3073  0.3825
 1910HOH      O 5746   1.529   2.410   1.011  1.0427  0.7590 -0.2207
 1910HOH     H1 5747   1.559   2.419   1.102 -0.0708 -0.6745  0.3658
 1910HOH     H2 5748   1.599   2.363   0.967  0.6196 -0.7634  0.5985
 1911HOH      O 5749   2.796   3.251   2.133 -0.2777 -0.2665  0.7212
 1911HOH     H1 5750   2.743   3.307   2.190 -0.6171 -0.1534  0.3031
 1911HOH     H2 5751   2.885   3.283   2.144 -0.4550  0.3016  0.5622
 1912HOH      O 5752   4.168   3.126   2.100 -0.0084 -0.5125 -0.5568
 1912HOH     H1 5753   4.193   3.208   2.058  0.8076  0.0268  0.8345
 1912HOH     H2 5754   4.245   3.101   2.151 -0.8874 -1.1094  0.5780
 1913HOH      O 5755   2.188   3.539   4.005 -0.0761  0.6949 -0.0160
 1913HOH     H1 5756   2.236   3.496   4.075 -0.5052 -2.2777 -1.2510
 1913HOH     H2 5757   2.101   3.556   4.041 -0.0958 -0.1835  0.3890
 1914HOH      O 5758   0.666   0.996   1.164  0.0817 -0.0880 -0.2177
 1914HOH     H1 5759   0.704   0.952   1.087  0.7569  0.6752 -0.3492
 1914HOH     H2 5760   0.670   1.089   1.142 -1.4467  0.0660 -0.0089
 1915HOH      O 5761   2.931   1.351   1.880 -0.3522 -0.5285  0.8244
 1915HOH     H1 5762   2.876   1.400   1.818  1.2247  0.6289  0.1856
 1915HOH     H2 5763   2.869   1.302   1.933 -1.9681  0.4607  0.0343
 1916HOH      O 5764   2.523   3.079   2.579 -0.2781 -0.0914 -0.0644
 1916HOH     H1 5765   2.429   3.091   2.563 -0.2193  0.4855 -0.0344
 1916HOH     H2 5766   2.527   3.012   2.647 -0.6294 -0.6794 -0.6031
 1917HOH      O 5767   3.418   2.109   1.241 -0.1949 -0.1939  0.3505
 1917HOH     H1 5768   3.473   2.073   1.311  0.4356  0.0932  0.0212
 1917HOH     H2 5769   3.480   2.148   1.180 -0.7586 -0.1020 -0.1803
 1918HOH      O 5770   1.938   0.788   1.495 -0.3013  0.5307  0.1804
 1918HOH     H1 5771   2.023   0.762   1.531 -0.6918  0.6813  1.2666
 1918HOH     H2 5772   1.945   0.767   1.401  0.3056 -1.1144  0.5193
 1919HOH      O 5773   2.713   4.122   0.323  0.4771 -0.6558 -0.0677
 1919HOH     H1 5774   2.794   4.078   0.347  1.7190  1.2897 -0.3002
 1919HOH     H2 5775   2.697   4.184   0.394 -0.4215 -0.4888 -0.3829
 1920HOH      O 5776   3.635  -0.005   3.416  0.1861 -0.2186 -1.0148
 1920HOH     H1 5777   3.571   0.059   3.447  0.1087 -0.1112 -1.3814
 1920HOH     H2 5778   3.610  -0.021   3.325  0.7689 -0.0595 -1.2123
 1921HOH      O 5779   2.907   0.948   1.983  0.0294 -0.3468  0.1165
 1921HOH     H1 5780   2.856   0.935   1.904 -0.0038  1.5928 -0.2846
 1921HOH     H2 5781   2.998   0.951   1.953 -0.0373  1.3005 -0.0834
 1922HOH      O 5782   0.267   4.209   2.226 -0.4024 -0.2964  0.4053
 1922HOH     H1 5783   0.290   4.197   2.134 -0.4099 -1.4128  0.5161
 1922HOH     H2 5784   0.330   4.273   2.258  0.3437 -0.7273 -0.1209
 1923HOH      O 5785   3.505   2.747   3.177  0.0298  0.5158  0.2973
 1923HOH     H1 5786   3.585   2.733   3.126 -0.4210 -0.8187 -0.1376
 1923HOH     H2 5787   3.490   2.664   3.222 -1.1889  0.6646  0.2451
 1924HOH      O 5788   3.627   3.403   0.464 -0.1410 -0.1489 -0.0271
 1924HOH     H1 5789   3.700   3.434   0.410 -0.2887  0.3013  0.0203
 1924HOH     H2 5790   3.560   3.471   0.454 -0.0824  0.0722  0.9017
 1925HOH      O 5791   1.441   0.430   0.672 -0.3326 -0.4252  0.3499
 1925HOH     H1 5792   1.379   0.372   0.717  0.3762 -0.7185  0.9923
 1925HOH     H2 5793   1.459   0.499   0.736 -0.0614 -0.2975  0.1359
 1926HOH      O 5794   4.236   1.875   2.448  0.2967 -0.7349 -0.3843
 1926HOH     H1 5795   4.176   1.924   2.391 -0.5976 -0.6202  0.6038
 1926HOH     H2 5796   4.322   1.889   2.409 -0.0335  0.8702 -0.6853
[truncated: 122,369 more chars]
