# Supplementary material for: Broadening the Scope of Binding Free Energy Calculations Using a Separated Topologies Approach
Source: J Chem Theory Comput. 2023 Jul 24;19(15):5058–76. doi: 10.1021/acs.jctc.3c00282 (PMC10413862; doi:10.1021/acs.jctc.3c00282)
Supplement: Supplementary file 2 — ct3c00282_si_002.zip [file ct3c00282_si_002.zip › SI_paper/BACE1/input/spirocycles/lig_36/solvent.top]

;
;   File lig_36/solvent.top  was generated
;   By user: hannahbaumann (501)
;   On host: dhcp-204152.bio.uci.edu
;   At date: Fri. July  5 11:08:22 2022
;
;   This is a standalone topology file
;
;   Created by:
;   ParmEd:       extract_solvent_orion.py, VERSION 3.2.0
;   Executable:   extract_solvent_orion.py
;   Library dir:  /usr/local/gromacs/share/gromacs/top
;   Command line:
;     extract_solvent_orion.py
;

[ defaults ]
; nbfunc        comb-rule       gen-pairs       fudgeLJ fudgeQQ
1               2               yes             0.5          0.8333      

[ atomtypes ]
; name    at.num    mass    charge ptype  sigma      epsilon
O0            17  35.453200  0.00000000  A      0.4477657     0.14891274
O1            11  22.989769  0.00000000  A     0.24392807     0.36584603
O2             6  12.010780  0.00000000  A     0.33996695        0.87864
O3             6  12.010780  0.00000000  A     0.33996695        0.87864
O4             6  12.010780  0.00000000  A     0.34806469     0.36350306
O5             6  12.010780  0.00000000  A     0.34806469     0.36350306
O6             6  12.010780  0.00000000  A     0.34806469     0.36350306
O7             6  12.010780  0.00000000  A     0.34806469     0.36350306
O8             6  12.010780  0.00000000  A     0.34806469     0.36350306
O9             6  12.010780  0.00000000  A     0.34806469     0.36350306
O10            6  12.010780  0.00000000  A     0.34806469     0.36350306
O11            6  12.010780  0.00000000  A     0.34806469     0.36350306
O12            6  12.010780  0.00000000  A     0.34806469     0.36350306
O13            6  12.010780  0.00000000  A     0.34806469     0.36350306
O14            6  12.010780  0.00000000  A     0.34806469     0.36350306
O15            6  12.010780  0.00000000  A     0.34806469     0.36350306
O16            6  12.010780  0.00000000  A     0.34806469     0.36350306
O17            6  12.010780  0.00000000  A     0.33795318     0.45538912
O18            6  12.010780  0.00000000  A     0.33795318     0.45538912
O19            6  12.010780  0.00000000  A     0.33795318     0.45538912
O20            6  12.010780  0.00000000  A     0.33795318     0.45538912
O21            6  12.010780  0.00000000  A     0.33795318     0.45538912
O22            6  12.010780  0.00000000  A     0.33795318     0.45538912
O23            6  12.010780  0.00000000  A     0.33795318     0.45538912
O24            7  14.006720  0.00000000  A      0.3206876      0.7016213
O25            7  14.006720  0.00000000  A      0.3206876      0.7016213
O26            7  14.006720  0.00000000  A      0.3206876      0.7016213
O27            7  14.006720  0.00000000  A      0.3206876      0.7016213
O28            8  15.999430  0.00000000  A     0.30398122     0.87950233
O29            8  15.999430  0.00000000  A     0.30251065     0.70485815
O30            1   1.007947  0.00000000  A     0.25725815     0.06531786
O31            1   1.007947  0.00000000  A     0.25725815     0.06531786
O32            1   1.007947  0.00000000  A     0.25725815     0.06531786
O33            1   1.007947  0.00000000  A     0.25725815     0.06531786
O34            1   1.007947  0.00000000  A     0.24536265    0.054839681
O35            1   1.007947  0.00000000  A     0.24536265    0.054839681
O36            1   1.007947  0.00000000  A     0.26445434    0.066021356
O37            1   1.007947  0.00000000  A     0.26445434    0.066021356
O38            1   1.007947  0.00000000  A     0.26445434    0.066021356
O39            1   1.007947  0.00000000  A     0.26445434    0.066021356
O40            1   1.007947  0.00000000  A     0.26445434    0.066021356
O41            1   1.007947  0.00000000  A     0.26445434    0.066021356
O42            1   1.007947  0.00000000  A     0.26445434    0.066021356
O43            1   1.007947  0.00000000  A     0.26445434    0.066021356
O44            1   1.007947  0.00000000  A     0.26445434    0.066021356
O45            1   1.007947  0.00000000  A     0.26445434    0.066021356
O46            1   1.007947  0.00000000  A     0.26445434    0.066021356
O47            1   1.007947  0.00000000  A     0.25832257    0.068656285
O48            1   1.007947  0.00000000  A     0.25832257    0.068656285
O49            1   1.007947  0.00000000  A     0.25832257    0.068656285
O50            1   1.007947  0.00000000  A     0.11034277    0.058955969
O51            1   1.007947  0.00000000  A     0.11034277    0.058955969
O52            1   1.007947  0.00000000  A     0.11034277    0.058955969
OW             8  15.999430  0.00000000  A     0.31507524       0.635968
HW             1   1.007947  0.00000000  A              1              0


[ moleculetype ]
; Name            nrexcl
Cl-          3

[ atoms ]
;   nr       type  resnr residue  atom   cgnr    charge       mass  typeB    chargeB      massB
; residue    1 Cl- rtp Cl- q -1.0
    1         O0      1    Cl-     CL      1 -1.00000000  35.453200   ; qtot -1.000000


[ moleculetype ]
; Name            nrexcl
Na+          3

[ atoms ]
;   nr       type  resnr residue  atom   cgnr    charge       mass  typeB    chargeB      massB
; residue    1 Na+ rtp Na+ q 1.0
    1         O1      1    Na+     NA      1 1.00000000  22.989769   ; qtot 1.000000


[ moleculetype ]
; Name            nrexcl
UNL          3

[ atoms ]
;   nr       type  resnr residue  atom   cgnr    charge       mass  typeB    chargeB      massB
; residue    1 UNL rtp UNL q 1.0
    1         O2      1    UNL     C1      1 -0.16943000  12.010780   ; qtot -0.169430
    2         O3      1    UNL     C2      2 -0.06127000  12.010780   ; qtot -0.230700
    3         O4      1    UNL     C3      3 -0.05334000  12.010780   ; qtot -0.284040
    4         O5      1    UNL     C4      4 -0.14564000  12.010780   ; qtot -0.429680
    5         O6      1    UNL     C5      5 -0.06886000  12.010780   ; qtot -0.498540
    6         O7      1    UNL     C6      6 -0.08002000  12.010780   ; qtot -0.578560
    7         O8      1    UNL     C7      7 0.42381999  12.010780   ; qtot -0.154740
    8         O9      1    UNL     C8      8 0.39499000  12.010780   ; qtot 0.240250
    9        O10      1    UNL     C9      9 -0.05193000  12.010780   ; qtot 0.188320
   10        O11      1    UNL    C10     10 -0.03872000  12.010780   ; qtot 0.149600
   11        O12      1    UNL    C11     11 -0.17201000  12.010780   ; qtot -0.022410
   12        O13      1    UNL    C12     12 -0.22796001  12.010780   ; qtot -0.250370
   13        O14      1    UNL    C13     13 0.18263000  12.010780   ; qtot -0.067740
   14        O15      1    UNL    C14     14 0.69762999  12.010780   ; qtot 0.629890
   15        O16      1    UNL    C15     15 0.48085001  12.010780   ; qtot 1.110740
   16        O17      1    UNL    C16     16 -0.10629000  12.010780   ; qtot 1.004450
   17        O18      1    UNL    C17     17 0.09008000  12.010780   ; qtot 1.094530
   18        O19      1    UNL    C18     18 0.15876000  12.010780   ; qtot 1.253290
   19        O20      1    UNL    C19     19 -0.02862000  12.010780   ; qtot 1.224670
   20        O21      1    UNL    C20     20 -0.11586000  12.010780   ; qtot 1.108810
   21        O22      1    UNL    C21     21 -0.11586000  12.010780   ; qtot 0.992950
   22        O23      1    UNL    C22     22 0.06218000  12.010780   ; qtot 1.055130
   23        O24      1    UNL     N1     23 -0.65638000  14.006720   ; qtot 0.398750
   24        O25      1    UNL     N2     24 -0.41501999  14.006720   ; qtot -0.016270
   25        O26      1    UNL     N3     25 -0.40830001  14.006720   ; qtot -0.424570
   26        O27      1    UNL     N4     26 -0.47881001  14.006720   ; qtot -0.903380
   27        O28      1    UNL     O1     27 -0.46395001  15.999430   ; qtot -1.367330
   28        O29      1    UNL     O2     28 -0.30695999  15.999430   ; qtot -1.674290
   29        O30      1    UNL     H1     29 0.16211000   1.007947   ; qtot -1.512180
   30        O31      1    UNL     H2     30 0.17349000   1.007947   ; qtot -1.338690
   31        O32      1    UNL     H3     31 0.14936000   1.007947   ; qtot -1.189330
   32        O33      1    UNL     H4     32 0.12396000   1.007947   ; qtot -1.065370
   33        O34      1    UNL     H5     33 0.04254000   1.007947   ; qtot -1.022830
   34        O35      1    UNL     H6     34 0.01676000   1.007947   ; qtot -1.006070
   35        O36      1    UNL     H7     35 0.07918000   1.007947   ; qtot -0.926890
   36        O37      1    UNL     H8     36 0.07918000   1.007947   ; qtot -0.847710
   37        O38      1    UNL     H9     37 0.06752000   1.007947   ; qtot -0.780190
   38        O39      1    UNL    H10     38 0.06752000   1.007947   ; qtot -0.712670
   39        O40      1    UNL    H11     39 0.06752000   1.007947   ; qtot -0.645150
   40        O41      1    UNL    H12     40 0.06482000   1.007947   ; qtot -0.580330
   41        O42      1    UNL    H13     41 0.06482000   1.007947   ; qtot -0.515510
   42        O43      1    UNL    H14     42 0.06482000   1.007947   ; qtot -0.450690
   43        O44      1    UNL    H15     43 0.06482000   1.007947   ; qtot -0.385870
   44        O45      1    UNL    H16     44 0.06482000   1.007947   ; qtot -0.321050
   45        O46      1    UNL    H17     45 0.06482000   1.007947   ; qtot -0.256230
   46        O47      1    UNL    H18     46 0.08317000   1.007947   ; qtot -0.173060
   47        O48      1    UNL    H19     47 0.08317000   1.007947   ; qtot -0.089890
   48        O49      1    UNL    H20     48 0.08317000   1.007947   ; qtot -0.006720
   49        O50      1    UNL    H21     49 0.34558001   1.007947   ; qtot 0.338860
   50        O51      1    UNL    H22     50 0.33057001   1.007947   ; qtot 0.669430
   51        O52      1    UNL    H23     51 0.33057001   1.007947   ; qtot 1.000000

[ bonds ]
;    ai     aj funct         c0         c1         c2         c3
      1      2     1   0.12153 418663.555836
      1      9     1   0.14296 681386.398087
      2     19     1   0.14668 330928.796970
      3      4     1   0.13872 301905.092579
      3     10     1   0.13872 301905.092579
      3     29     1   0.10854 332422.631675
      4     13     1   0.13872 301905.092579
      4     30     1   0.10854 332422.631675
      5      9     1   0.13872 301905.092579
      5     11     1   0.13872 301905.092579
      5     31     1   0.10854 332422.631675
      6     10     1   0.13872 301905.092579
      6     12     1   0.13872 301905.092579
      6     32     1   0.10854 332422.631675
      7      9     1   0.13872 301905.092579
      7     23     1   0.13288 372632.124927
      7     33     1   0.10854 332422.631675
      8     11     1   0.13872 301905.092579
      8     23     1   0.13288 372632.124927
      8     34     1   0.10854 332422.631675
     10     11     1   0.14546 233580.248618
     12     13     1   0.13872 301905.092579
     12     17     1   0.14986 242452.869388
     13     28     1   0.13629 356218.264001
     14     17     1   0.15234 275676.608549
     14     24     1   0.13819 412347.817359
     14     27     1   0.12252 487602.327766
     15     24     1   0.13902 326381.745633
     15     25     1   0.13048 422987.308774
     15     26     1   0.13902 326381.745633
     16     17     1   0.15219 221435.259290
     16     18     1   0.15219 221435.259290
     16     35     1   0.10939 309655.084322
     16     36     1   0.10939 309655.084322
     17     25     1   0.14648 306553.707217
     18     20     1   0.15219 221435.259290
     18     21     1   0.15219 221435.259290
     18     28     1   0.14259 306888.771877
     19     37     1   0.10939 309655.084322
     19     38     1   0.10939 309655.084322
     19     39     1   0.10939 309655.084322
     20     40     1   0.10939 309655.084322
     20     41     1   0.10939 309655.084322
     20     42     1   0.10939 309655.084322
     21     43     1   0.10939 309655.084322
     21     44     1   0.10939 309655.084322
     21     45     1   0.10939 309655.084322
     22     24     1   0.14501 294600.927776
     22     46     1   0.10939 309655.084322
     22     47     1   0.10939 309655.084322
     22     48     1   0.10939 309655.084322
     25     49     1   0.10195 422704.914414
     26     50     1   0.10195 422704.914414
     26     51     1   0.10195 422704.914414

[ pairs ]
;    ai     aj funct         c0         c1         c2         c3
      2      5     1
      3      5     1
      4      6     1
      5      6     1
      2      7     1
      3      8     1
      6      8     1
      8      9     1
      9     10     1
      1     11     1
      4     11     1
      7     11     1
      3     12     1
     11     12     1
     10     13     1
      6     14     1
     13     14     1
     12     15     1
      6     16     1
     13     16     1
     15     16     1
      4     17     1
     10     17     1
      4     18     1
     12     18     1
     14     18     1
      9     19     1
     13     20     1
     17     20     1
     13     21     1
     17     21     1
     17     22     1
      1     23     1
      5     23     1
     10     23     1
     12     24     1
     16     24     1
      6     25     1
     13     25     1
     18     25     1
     22     25     1
     14     26     1
     17     26     1
     22     26     1
     12     27     1
     15     27     1
     16     27     1
     22     27     1
     25     27     1
      3     28     1
      6     28     1
     17     28     1
      6     29     1
     11     29     1
     13     29     1
     10     30     1
     12     30     1
     28     30     1
     29     30     1
      1     31     1
      7     31     1
      8     31     1
     10     31     1
      3     32     1
     11     32     1
     13     32     1
     17     32     1
      1     33     1
      5     33     1
      8     33     1
      5     34     1
      7     34     1
     10     34     1
     12     35     1
     14     35     1
     20     35     1
     21     35     1
     25     35     1
     28     35     1
     12     36     1
     14     36     1
     20     36     1
     21     36     1
     25     36     1
     28     36     1
      1     37     1
      1     38     1
      1     39     1
     16     40     1
     21     40     1
     28     40     1
     16     41     1
     21     41     1
     28     41     1
     16     42     1
     21     42     1
     28     42     1
     16     43     1
     20     43     1
     28     43     1
     16     44     1
     20     44     1
     28     44     1
     16     45     1
     20     45     1
     28     45     1
     14     46     1
     15     46     1
     14     47     1
     15     47     1
     14     48     1
     15     48     1
     12     49     1
     14     49     1
     16     49     1
     24     49     1
     26     49     1
     24     50     1
     25     50     1
     24     51     1
     25     51     1

[ angles ]
;    ai     aj     ak funct         c0         c1         c2         c3
      1      2     19     1   180.0000000 280.912221
      1      9      5     1   126.8062420 484.492885
      1      9      7     1   126.8062420 484.492885
      2      1      9     1   180.0000000 280.912221
      2     19     37     1   116.5475863 445.222087
      2     19     38     1   116.5475863 445.222087
      2     19     39     1   116.5475863 445.222087
      3      4     13     1   126.8062420 484.492885
      3      4     30     1   129.1835930 285.070775
      3     10      6     1   126.8062420 484.492885
      3     10     11     1   126.8062420 484.492885
      4      3     10     1   126.8062420 484.492885
      4      3     29     1   129.1835930 285.070775
      4     13     12     1   126.8062420 484.492885
      4     13     28     1   126.8062420 484.492885
      5      9      7     1   126.8062420 484.492885
      5     11      8     1   126.8062420 484.492885
      5     11     10     1   126.8062420 484.492885
      6     10     11     1   126.8062420 484.492885
      6     12     13     1   126.8062420 484.492885
      6     12     17     1   126.8062420 484.492885
      7     23      8     1   112.8714010 460.899612
      8     11     10     1   126.8062420 484.492885
      9      5     11     1   126.8062420 484.492885
      9      5     31     1   129.1835930 285.070775
      9      7     23     1   126.8062420 484.492885
      9      7     33     1   129.1835930 285.070775
     10      3     29     1   129.1835930 285.070775
     10      6     12     1   126.8062420 484.492885
     10      6     32     1   129.1835930 285.070775
     11      5     31     1   129.1835930 285.070775
     11      8     23     1   126.8062420 484.492885
     11      8     34     1   129.1835930 285.070775
     12      6     32     1   129.1835930 285.070775
     12     13     28     1   126.8062420 484.492885
     12     17     14     1   138.3184368 119.851701
     12     17     16     1   116.5475863 445.222087
     12     17     25     1   138.3184368 119.851701
     13      4     30     1   129.1835930 285.070775
     13     12     17     1   126.8062420 484.492885
     13     28     18     1   110.3538806 544.678275
     14     17     16     1   138.3184368 119.851701
     14     17     25     1   116.5475863 445.222087
     14     24     15     1   117.3465571 463.769802
     14     24     22     1   117.3465571 463.769802
     15     24     22     1   117.3465571 463.769802
     15     25     17     1   117.3465571 463.769802
     15     25     49     1   117.3465571 463.769802
     15     26     50     1   115.5071328 530.901283
     15     26     51     1   115.5071328 530.901283
     16     17     25     1   138.3184368 119.851701
     16     18     20     1   116.5475863 445.222087
     16     18     21     1   116.5475863 445.222087
     16     18     28     1   116.5475863 445.222087
     17     14     24     1   126.8062420 484.492885
     17     14     27     1   129.8027305 331.608082
     17     16     18     1   116.5475863 445.222087
     17     16     35     1   116.5475863 445.222087
     17     16     36     1   116.5475863 445.222087
     17     25     49     1   115.5071328 530.901283
     18     16     35     1   116.5475863 445.222087
     18     16     36     1   116.5475863 445.222087
     18     20     40     1   116.5475863 445.222087
     18     20     41     1   116.5475863 445.222087
     18     20     42     1   116.5475863 445.222087
     18     21     43     1   116.5475863 445.222087
     18     21     44     1   116.5475863 445.222087
     18     21     45     1   116.5475863 445.222087
     20     18     21     1   116.5475863 445.222087
     20     18     28     1   116.5475863 445.222087
     21     18     28     1   116.5475863 445.222087
     23      7     33     1   129.1835930 285.070775
     23      8     34     1   129.1835930 285.070775
     24     14     27     1   129.8027305 331.608082
     24     15     25     1   126.8062420 484.492885
     24     15     26     1   129.8027305 331.608082
     24     22     46     1   116.5475863 445.222087
     24     22     47     1   116.5475863 445.222087
     24     22     48     1   116.5475863 445.222087
     25     15     26     1   129.8027305 331.608082
     35     16     36     1   115.6031000 408.161690
     37     19     38     1   115.6031000 408.161690
     37     19     39     1   115.6031000 408.161690
     38     19     39     1   115.6031000 408.161690
     40     20     41     1   115.6031000 408.161690
     40     20     42     1   115.6031000 408.161690
     41     20     42     1   115.6031000 408.161690
     43     21     44     1   115.6031000 408.161690
     43     21     45     1   115.6031000 408.161690
     44     21     45     1   115.6031000 408.161690
     46     22     47     1   115.6031000 408.161690
     46     22     48     1   115.6031000 408.161690
     47     22     48     1   115.6031000 408.161690
     50     26     51     1   115.5071328 530.901283

[ dihedrals ]
;    ai     aj     ak     al funct         c0         c1         c2         c3         c4         c5
      1      2     19     37     1  0.0000000  0.0000000  1
      1      2     19     38     1  0.0000000  0.0000000  1
      1      2     19     39     1  0.0000000  0.0000000  1
      1      9      5     11     1  180.0000000  15.3215155  2
      1      9      5     31     1  180.0000000  15.3215155  2
      1      9      7     23     1  180.0000000  15.3215155  2
      1      9      7     33     1  180.0000000  15.3215155  2
      2      1      9      5     1  0.0000000  0.0000000  1
      2      1      9      7     1  0.0000000  0.0000000  1
      3      4     13     12     1  180.0000000  15.3215155  2
      3      4     13     28     1  180.0000000  15.3215155  2
      3     10      6     12     1  180.0000000  15.3215155  2
      3     10      6     32     1  180.0000000  15.3215155  2
      3     10     11      5     1  180.0000000  4.8669776  2
      3     10     11      8     1  180.0000000  4.8669776  2
      4      3     10      6     1  180.0000000  15.3215155  2
      4      3     10     11     1  180.0000000  15.3215155  2
      4     13     12      6     1  180.0000000  15.3215155  2
      4     13     12     17     1  180.0000000  15.3215155  2
      4     13     28     18     1  180.0000000  6.9442484  2
      5      9      7     23     1  180.0000000  15.3215155  2
      5      9      7     33     1  180.0000000  15.3215155  2
      5     11      8     23     1  180.0000000  15.3215155  2
      5     11      8     34     1  180.0000000  15.3215155  2
      5     11     10      6     1  180.0000000  4.8669776  2
      6     10      3     29     1  180.0000000  15.3215155  2
      6     10     11      8     1  180.0000000  4.8669776  2
      6     12     13     28     1  180.0000000  15.3215155  2
      6     12     17     14     1  0.0000000  0.1115010  3
      6     12     17     16     1  0.0000000  0.1115010  3
      6     12     17     25     1  0.0000000  0.1115010  3
      7      9      5     11     1  180.0000000  15.3215155  2
      7      9      5     31     1  180.0000000  15.3215155  2
      7     23      8     11     1  180.0000000  24.7411728  2
      7     23      8     34     1  180.0000000  15.6141438  2
      8     11      5      9     1  180.0000000  15.3215155  2
      8     11      5     31     1  180.0000000  15.3215155  2
      8     23      7      9     1  180.0000000  24.7411728  2
      8     23      7     33     1  180.0000000  15.6141438  2
      9      1      2     19     1  0.0000000  0.0000000  1
      9      5     11     10     1  180.0000000  15.3215155  2
     10      3      4     13     1  180.0000000  15.3215155  2
     10      3      4     30     1  180.0000000  15.3215155  2
     10      6     12     13     1  180.0000000  15.3215155  2
     10      6     12     17     1  180.0000000  15.3215155  2
     10     11      5     31     1  180.0000000  15.3215155  2
     10     11      8     23     1  180.0000000  15.3215155  2
     10     11      8     34     1  180.0000000  15.3215155  2
     11     10      3     29     1  180.0000000  15.3215155  2
     11     10      6     12     1  180.0000000  15.3215155  2
     11     10      6     32     1  180.0000000  15.3215155  2
     12     13      4     30     1  180.0000000  15.3215155  2
     12     13     28     18     1  180.0000000  6.9442484  2
     12     17     14     24     1  0.0000000  0.1115010  3
     12     17     14     27     1  0.0000000  -1.5494826  2
     12     17     16     18     1  0.0000000  0.4834079  3
     12     17     16     35     1  0.0000000  0.4834079  3
     12     17     16     36     1  0.0000000  0.4834079  3
     12     17     25     15     1  0.0000000  3.7641712  1
     12     17     25     49     1  0.0000000  0.7624859  2
     12     17     25     49     1  0.0000000  0.1243628  3
     13      4      3     29     1  180.0000000  15.3215155  2
     13     12      6     32     1  180.0000000  15.3215155  2
     13     12     17     14     1  0.0000000  0.1115010  3
     13     12     17     16     1  0.0000000  0.1115010  3
     13     12     17     25     1  0.0000000  0.1115010  3
     13     28     18     16     1  0.0000000  0.8026052  3
     13     28     18     16     1  180.0000000  3.8501921  1
     13     28     18     20     1  0.0000000  0.8026052  3
     13     28     18     20     1  180.0000000  3.8501921  1
     13     28     18     21     1  0.0000000  0.8026052  3
     13     28     18     21     1  180.0000000  3.8501921  1
     14     17     16     18     1  0.0000000  0.4834079  3
     14     17     16     35     1  0.0000000  0.4834079  3
     14     17     16     36     1  0.0000000  0.4834079  3
     14     17     25     15     1  0.0000000  3.7641712  1
     14     17     25     49     1  0.0000000  0.7624859  2
     14     17     25     49     1  0.0000000  0.1243628  3
     14     24     15     25     1  180.0000000  6.5967784  2
     14     24     15     26     1  180.0000000  6.5967784  2
     14     24     22     46     1  0.0000000  0.7624859  2
     14     24     22     46     1  0.0000000  0.1243628  3
     14     24     22     47     1  0.0000000  0.7624859  2
     14     24     22     47     1  0.0000000  0.1243628  3
     14     24     22     48     1  0.0000000  0.7624859  2
     14     24     22     48     1  0.0000000  0.1243628  3
     15     24     14     17     1  180.0000000  6.5967784  2
     15     24     14     27     1  180.0000000  6.5967784  2
     15     24     22     46     1  0.0000000  0.7624859  2
     15     24     22     46     1  0.0000000  0.1243628  3
     15     24     22     47     1  0.0000000  0.7624859  2
     15     24     22     47     1  0.0000000  0.1243628  3
     15     24     22     48     1  0.0000000  0.7624859  2
     15     24     22     48     1  0.0000000  0.1243628  3
     15     25     17     16     1  0.0000000  3.7641712  1
     16     17     14     24     1  0.0000000  -0.1908667  4
     16     17     14     24     1  0.0000000  0.6427005  2
     16     17     14     27     1  0.0000000  -1.5494826  2
     16     17     25     49     1  0.0000000  0.7624859  2
     16     17     25     49     1  0.0000000  0.1243628  3
     16     18     20     40     1  0.0000000  0.4354138  3
     16     18     20     41     1  0.0000000  0.4354138  3
     16     18     20     42     1  0.0000000  0.4354138  3
     16     18     21     43     1  0.0000000  0.4354138  3
     16     18     21     44     1  0.0000000  0.4354138  3
     16     18     21     45     1  0.0000000  0.4354138  3
     17     12      6     32     1  180.0000000  15.3215155  2
     17     12     13     28     1  180.0000000  15.3215155  2
     17     14     24     22     1  180.0000000  6.5967784  2
     17     16     18     20     1  0.0000000  0.3859269  3
     17     16     18     20     1  180.0000000  1.3221172  2
     17     16     18     20     1  180.0000000  1.3588782  1
     17     16     18     21     1  0.0000000  0.3859269  3
     17     16     18     21     1  180.0000000  1.3221172  2
     17     16     18     21     1  180.0000000  1.3588782  1
     17     16     18     28     1  0.0000000  0.4834079  3
     17     25     15     24     1  180.0000000  13.9633058  2
     17     25     15     26     1  180.0000000  13.9633058  2
     18     16     17     25     1  0.0000000  0.4834079  3
     20     18     16     35     1  0.0000000  0.4354138  3
     20     18     16     36     1  0.0000000  0.4354138  3
     20     18     21     43     1  0.0000000  0.4354138  3
     20     18     21     44     1  0.0000000  0.4354138  3
     20     18     21     45     1  0.0000000  0.4354138  3
     21     18     16     35     1  0.0000000  0.4354138  3
     21     18     16     36     1  0.0000000  0.4354138  3
     21     18     20     40     1  0.0000000  0.4354138  3
     21     18     20     41     1  0.0000000  0.4354138  3
     21     18     20     42     1  0.0000000  0.4354138  3
     22     24     14     27     1  180.0000000  6.5967784  2
     22     24     15     25     1  180.0000000  6.5967784  2
     22     24     15     26     1  180.0000000  6.5967784  2
     24     14     17     25     1  180.0000000  -1.5563397  1
     24     14     17     25     1  180.0000000  1.6828599  2
     24     15     25     49     1  180.0000000  13.9633058  2
     24     15     26     50     1  180.0000000  7.5690543  2
     24     15     26     50     1  0.0000000  -0.2015131  1
     24     15     26     51     1  180.0000000  7.5690543  2
     24     15     26     51     1  0.0000000  -0.2015131  1
     25     15     26     50     1  180.0000000  4.5111316  2
     25     15     26     50     1  0.0000000  0.0000000  1
     25     15     26     51     1  180.0000000  4.5111316  2
     25     15     26     51     1  0.0000000  0.0000000  1
     25     17     14     27     1  0.0000000  -1.5494826  2
     25     17     16     35     1  0.0000000  0.4834079  3
     25     17     16     36     1  0.0000000  0.4834079  3
     26     15     25     49     1  180.0000000  13.9633058  2
     28     13      4     30     1  180.0000000  15.3215155  2
     28     18     16     35     1  0.0000000  0.4667359  3
     28     18     16     35     1  0.0000000  1.4361539  1
     28     18     16     36     1  0.0000000  0.4667359  3
     28     18     16     36     1  0.0000000  1.4361539  1
     28     18     20     40     1  0.0000000  0.4667359  3
     28     18     20     40     1  0.0000000  1.4361539  1
     28     18     20     41     1  0.0000000  0.4667359  3
     28     18     20     41     1  0.0000000  1.4361539  1
     28     18     20     42     1  0.0000000  0.4667359  3
     28     18     20     42     1  0.0000000  1.4361539  1
     28     18     21     43     1  0.0000000  0.4667359  3
     28     18     21     43     1  0.0000000  1.4361539  1
     28     18     21     44     1  0.0000000  0.4667359  3
     28     18     21     44     1  0.0000000  1.4361539  1
     28     18     21     45     1  0.0000000  0.4667359  3
     28     18     21     45     1  0.0000000  1.4361539  1
     29      3      4     30     1  180.0000000  15.3215155  2
      9      1      5      7     1  180.0000000  1.5341333  2
      9      5      7      1     1  180.0000000  1.5341333  2
      9      7      1      5     1  180.0000000  1.5341333  2
      4      3     13     30     1  180.0000000  1.5341333  2
      4     13     30      3     1  180.0000000  1.5341333  2
      4     30      3     13     1  180.0000000  1.5341333  2
     10      3      6     11     1  180.0000000  1.5341333  2
     10      6     11      3     1  180.0000000  1.5341333  2
     10     11      3      6     1  180.0000000  1.5341333  2
      3      4     10     29     1  180.0000000  1.5341333  2
      3     10     29      4     1  180.0000000  1.5341333  2
      3     29      4     10     1  180.0000000  1.5341333  2
     13      4     12     28     1  180.0000000  1.5341333  2
     13     12     28      4     1  180.0000000  1.5341333  2
     13     28      4     12     1  180.0000000  1.5341333  2
     11      5      8     10     1  180.0000000  1.5341333  2
     11      8     10      5     1  180.0000000  1.5341333  2
     11     10      5      8     1  180.0000000  1.5341333  2
     12      6     13     17     1  180.0000000  1.5341333  2
     12     13     17      6     1  180.0000000  1.5341333  2
     12     17      6     13     1  180.0000000  1.5341333  2
      5      9     11     31     1  180.0000000  1.5341333  2
      5     11     31      9     1  180.0000000  1.5341333  2
      5     31      9     11     1  180.0000000  1.5341333  2
      7      9     23     33     1  180.0000000  1.5341333  2
      7     23     33      9     1  180.0000000  1.5341333  2
      7     33      9     23     1  180.0000000  1.5341333  2
      6     10     12     32     1  180.0000000  1.5341333  2
      6     12     32     10     1  180.0000000  1.5341333  2
      6     32     10     12     1  180.0000000  1.5341333  2
      8     11     23     34     1  180.0000000  1.5341333  2
      8     23     34     11     1  180.0000000  1.5341333  2
      8     34     11     23     1  180.0000000  1.5341333  2
     24     14     15     22     1  180.0000000  1.3946667  2
     24     15     22     14     1  180.0000000  1.3946667  2
     24     22     14     15     1  180.0000000  1.3946667  2
     25     15     17     49     1  180.0000000  1.3946667  2
     25     17     49     15     1  180.0000000  1.3946667  2
     25     49     15     17     1  180.0000000  1.3946667  2
     26     15     50     51     1  180.0000000  1.3946667  2
     26     50     51     15     1  180.0000000  1.3946667  2
     26     51     15     50     1  180.0000000  1.3946667  2
     14     17     24     27     1  180.0000000  1.5341333  2
     14     24     27     17     1  180.0000000  1.5341333  2
     14     27     17     24     1  180.0000000  1.5341333  2
     15     24     25     26     1  180.0000000  14.6440000  2
     15     25     26     24     1  180.0000000  14.6440000  2
     15     26     24     25     1  180.0000000  14.6440000  2


[ moleculetype ]
; Name            nrexcl
HOH          3

[ atoms ]
;   nr       type  resnr residue  atom   cgnr    charge       mass  typeB    chargeB      massB
; residue    1 HOH rtp HOH q 0.0
    1         OW      1    HOH      O      1 -0.83400000  15.999430   ; qtot -0.834000
    2         HW      1    HOH     H1      2 0.41700000   1.007947   ; qtot -0.417000
    3         HW      1    HOH     H2      3 0.41700000   1.007947   ; qtot 0.000000

#ifdef FLEXIBLE

[ bonds ]
;    ai     aj funct         c0         c1         c2         c3
      2      1     1   0.09572 462750.400000
      3      1     1   0.09572 462750.400000

[ angles ]
;    ai     aj     ak funct         c0         c1         c2         c3
      2      1      3     1   104.5200000 836.800000


#else

[ settles ]
; i     funct   doh     dhh
1     1   0.09572000   0.15139007

#endif

[ exclusions ]
1  2  3
2  1  3
3  1  2

[ system ]
; Name
Generic title

[ molecules ]
; Compound       #mols
Cl-                  1
Na+                  7
Cl-                  7
UNL                  1
HOH               2501
