# Supplementary material for: Broadening the Scope of Binding Free Energy Calculations Using a Separated Topologies Approach
Source: J Chem Theory Comput. 2023 Jul 24;19(15):5058–76. doi: 10.1021/acs.jctc.3c00282 (PMC10413862; doi:10.1021/acs.jctc.3c00282)
Supplement: Supplementary file 2 — ct3c00282_si_002.zip [file ct3c00282_si_002.zip › SI_paper/BACE1/input/spirocycles/lig_36/complex.pdb]

CRYST1   85.972   85.972   85.972  90.00  90.00  90.00 P 1            
HETATM    1  C   ACE 1   1      57.812  21.637  44.269  0.00  0.00           C  
HETATM    2  O   ACE 1   1      56.903  21.108  43.713  0.00  0.00           O  
HETATM    3  CH3 ACE 1   1      58.953  20.739  44.656  0.00  0.00           C  
HETATM    4 HH31 ACE 1   1      59.887  21.282  44.511  0.00  0.00           H  
HETATM    5 HH32 ACE 1   1      58.853  20.563  45.727  0.00  0.00           H  
HETATM    6 HH33 ACE 1   1      58.953  19.825  44.063  0.00  0.00           H  
ATOM      7  N   THR 1   2      57.659  22.893  44.742  0.00  0.00           N  
ATOM      8  CA  THR 1   2      56.571  23.911  44.515  0.00  0.00           C  
ATOM      9  C   THR 1   2      56.532  24.380  43.029  0.00  0.00           C  
ATOM     10  O   THR 1   2      55.509  24.802  42.479  0.00  0.00           O  
ATOM     11  CB  THR 1   2      56.751  25.191  45.387  0.00  0.00           C  
ATOM     12  OG1 THR 1   2      58.009  25.747  45.198  0.00  0.00           O  
ATOM     13  CG2 THR 1   2      56.560  24.892  46.949  0.00  0.00           C  
ATOM     14  H   THR 1   2      58.420  23.069  45.381  0.00  0.00           H  
ATOM     15  HA  THR 1   2      55.648  23.369  44.719  0.00  0.00           H  
ATOM     16  HB  THR 1   2      56.037  25.862  44.909  0.00  0.00           H  
ATOM     17  HG1 THR 1   2      57.989  26.522  45.765  0.00  0.00           H  
ATOM     18 HG21 THR 1   2      55.919  24.016  47.046  0.00  0.00           H  
ATOM     19 HG22 THR 1   2      57.474  24.760  47.529  0.00  0.00           H  
ATOM     20 HG23 THR 1   2      56.038  25.710  47.445  0.00  0.00           H  
ATOM     21  N   THR 1   3      57.681  24.254  42.336  0.00  0.00           N  
ATOM     22  CA  THR 1   3      57.806  24.810  40.939  0.00  0.00           C  
ATOM     23  C   THR 1   3      57.696  23.719  39.889  0.00  0.00           C  
ATOM     24  O   THR 1   3      57.649  22.500  40.111  0.00  0.00           O  
ATOM     25  CB  THR 1   3      59.105  25.593  40.734  0.00  0.00           C  
ATOM     26  OG1 THR 1   3      60.164  24.721  40.958  0.00  0.00           O  
ATOM     27  CG2 THR 1   3      59.216  26.835  41.666  0.00  0.00           C  
ATOM     28  H   THR 1   3      58.390  23.687  42.778  0.00  0.00           H  
ATOM     29  HA  THR 1   3      57.009  25.524  40.733  0.00  0.00           H  
ATOM     30  HB  THR 1   3      59.135  26.000  39.723  0.00  0.00           H  
ATOM     31  HG1 THR 1   3      60.308  24.192  40.170  0.00  0.00           H  
ATOM     32 HG21 THR 1   3      58.302  27.394  41.466  0.00  0.00           H  
ATOM     33 HG22 THR 1   3      59.275  26.514  42.706  0.00  0.00           H  
ATOM     34 HG23 THR 1   3      60.197  27.285  41.515  0.00  0.00           H  
ATOM     35  N   GLY 1   4      57.470  24.166  38.640  0.00  0.00           N  
ATOM     36  CA  GLY 1   4      57.319  23.417  37.357  0.00  0.00           C  
ATOM     37  C   GLY 1   4      57.659  24.226  36.204  0.00  0.00           C  
ATOM     38  O   GLY 1   4      58.425  25.200  36.309  0.00  0.00           O  
ATOM     39  H   GLY 1   4      57.433  25.166  38.502  0.00  0.00           H  
ATOM     40  HA2 GLY 1   4      57.929  22.518  37.446  0.00  0.00           H  
ATOM     41  HA3 GLY 1   4      56.251  23.257  37.214  0.00  0.00           H  
ATOM     42  N   SER 1   5      57.100  23.834  34.993  0.00  0.00           N  
ATOM     43  CA  SER 1   5      57.173  24.516  33.709  0.00  0.00           C  
ATOM     44  C   SER 1   5      55.763  24.483  33.178  0.00  0.00           C  
ATOM     45  O   SER 1   5      55.101  23.449  33.233  0.00  0.00           O  
ATOM     46  CB  SER 1   5      58.202  23.893  32.810  0.00  0.00           C  
ATOM     47  OG  SER 1   5      58.258  24.615  31.536  0.00  0.00           O  
ATOM     48  H   SER 1   5      56.486  23.039  35.096  0.00  0.00           H  
ATOM     49  HA  SER 1   5      57.581  25.526  33.737  0.00  0.00           H  
ATOM     50  HB2 SER 1   5      59.177  23.999  33.288  0.00  0.00           H  
ATOM     51  HB3 SER 1   5      57.902  22.853  32.682  0.00  0.00           H  
ATOM     52  HG  SER 1   5      58.057  23.910  30.916  0.00  0.00           H  
ATOM     53  N   PHE 1   6      55.202  25.585  32.709  0.00  0.00           N  
ATOM     54  CA  PHE 1   6      53.724  25.739  32.372  0.00  0.00           C  
ATOM     55  C   PHE 1   6      53.629  26.541  31.084  0.00  0.00           C  
ATOM     56  O   PHE 1   6      52.983  27.598  30.959  0.00  0.00           O  
ATOM     57  CB  PHE 1   6      52.983  26.421  33.526  0.00  0.00           C  
ATOM     58  CG  PHE 1   6      52.841  25.622  34.787  0.00  0.00           C  
ATOM     59  CD1 PHE 1   6      53.863  25.649  35.773  0.00  0.00           C  
ATOM     60  CD2 PHE 1   6      51.628  24.952  35.071  0.00  0.00           C  
ATOM     61  CE1 PHE 1   6      53.714  24.919  36.951  0.00  0.00           C  
ATOM     62  CE2 PHE 1   6      51.637  24.038  36.135  0.00  0.00           C  
ATOM     63  CZ  PHE 1   6      52.695  24.012  37.086  0.00  0.00           C  
ATOM     64  H   PHE 1   6      55.807  26.393  32.675  0.00  0.00           H  
ATOM     65  HA  PHE 1   6      53.168  24.803  32.413  0.00  0.00           H  
ATOM     66  HB2 PHE 1   6      53.556  27.289  33.850  0.00  0.00           H  
ATOM     67  HB3 PHE 1   6      52.032  26.735  33.095  0.00  0.00           H  
ATOM     68  HD1 PHE 1   6      54.716  26.255  35.508  0.00  0.00           H  
ATOM     69  HD2 PHE 1   6      50.792  24.867  34.391  0.00  0.00           H  
ATOM     70  HE1 PHE 1   6      54.612  24.857  37.547  0.00  0.00           H  
ATOM     71  HE2 PHE 1   6      50.739  23.440  36.187  0.00  0.00           H  
ATOM     72  HZ  PHE 1   6      52.647  23.293  37.891  0.00  0.00           H  
ATOM     73  N   VAL 1   7      54.384  26.035  30.125  0.00  0.00           N  
ATOM     74  CA  VAL 1   7      54.662  26.658  28.800  0.00  0.00           C  
ATOM     75  C   VAL 1   7      53.341  27.041  28.115  0.00  0.00           C  
ATOM     76  O   VAL 1   7      53.227  28.186  27.636  0.00  0.00           O  
ATOM     77  CB  VAL 1   7      55.562  25.738  27.933  0.00  0.00           C  
ATOM     78  CG1 VAL 1   7      54.780  24.404  27.519  0.00  0.00           C  
ATOM     79  CG2 VAL 1   7      55.952  26.393  26.594  0.00  0.00           C  
ATOM     80  H   VAL 1   7      54.960  25.222  30.295  0.00  0.00           H  
ATOM     81  HA  VAL 1   7      55.267  27.536  29.023  0.00  0.00           H  
ATOM     82  HB  VAL 1   7      56.412  25.456  28.555  0.00  0.00           H  
ATOM     83 HG11 VAL 1   7      53.959  24.321  26.806  0.00  0.00           H  
ATOM     84 HG12 VAL 1   7      55.562  23.888  26.962  0.00  0.00           H  
ATOM     85 HG13 VAL 1   7      54.465  23.764  28.342  0.00  0.00           H  
ATOM     86 HG21 VAL 1   7      56.492  27.312  26.818  0.00  0.00           H  
ATOM     87 HG22 VAL 1   7      56.735  25.782  26.146  0.00  0.00           H  
ATOM     88 HG23 VAL 1   7      55.097  26.676  25.981  0.00  0.00           H  
ATOM     89  N   GLU 1   8      52.316  26.299  28.279  0.00  0.00           N  
ATOM     90  CA  GLU 1   8      51.013  26.631  27.711  0.00  0.00           C  
ATOM     91  C   GLU 1   8      50.232  27.812  28.438  0.00  0.00           C  
ATOM     92  O   GLU 1   8      49.394  28.424  27.798  0.00  0.00           O  
ATOM     93  CB  GLU 1   8      50.120  25.327  27.685  0.00  0.00           C  
ATOM     94  CG  GLU 1   8      50.578  24.258  26.600  0.00  0.00           C  
ATOM     95  CD  GLU 1   8      50.853  24.640  25.159  0.00  0.00           C  
ATOM     96  OE1 GLU 1   8      50.123  25.494  24.590  0.00  0.00           O  
ATOM     97  OE2 GLU 1   8      51.833  24.087  24.516  0.00  0.00           O  
ATOM     98  H   GLU 1   8      52.482  25.411  28.730  0.00  0.00           H  
ATOM     99  HA  GLU 1   8      51.053  26.932  26.664  0.00  0.00           H  
ATOM    100  HB2 GLU 1   8      50.243  24.855  28.659  0.00  0.00           H  
ATOM    101  HB3 GLU 1   8      49.085  25.549  27.423  0.00  0.00           H  
ATOM    102  HG2 GLU 1   8      51.492  23.788  26.961  0.00  0.00           H  
ATOM    103  HG3 GLU 1   8      49.904  23.403  26.551  0.00  0.00           H  
ATOM    104  N   MET 1   9      50.515  28.204  29.665  0.00  0.00           N  
ATOM    105  CA  MET 1   9      50.087  29.437  30.322  0.00  0.00           C  
ATOM    106  C   MET 1   9      51.238  30.520  30.465  0.00  0.00           C  
ATOM    107  O   MET 1   9      51.091  31.518  31.112  0.00  0.00           O  
ATOM    108  CB  MET 1   9      49.666  29.159  31.760  0.00  0.00           C  
ATOM    109  CG  MET 1   9      48.873  27.881  32.050  0.00  0.00           C  
ATOM    110  SD  MET 1   9      47.824  27.701  33.508  0.00  0.00           S  
ATOM    111  CE  MET 1   9      47.778  25.860  33.700  0.00  0.00           C  
ATOM    112  H   MET 1   9      51.329  27.790  30.096  0.00  0.00           H  
ATOM    113  HA  MET 1   9      49.283  29.893  29.745  0.00  0.00           H  
ATOM    114  HB2 MET 1   9      50.561  29.161  32.382  0.00  0.00           H  
ATOM    115  HB3 MET 1   9      49.075  30.040  32.011  0.00  0.00           H  
ATOM    116  HG2 MET 1   9      48.075  27.953  31.311  0.00  0.00           H  
ATOM    117  HG3 MET 1   9      49.521  27.032  31.831  0.00  0.00           H  
ATOM    118  HE1 MET 1   9      47.234  25.531  32.815  0.00  0.00           H  
ATOM    119  HE2 MET 1   9      48.790  25.456  33.702  0.00  0.00           H  
ATOM    120  HE3 MET 1   9      47.134  25.512  34.507  0.00  0.00           H  
ATOM    121  N   VAL 1  10      52.387  30.300  29.801  0.00  0.00           N  
ATOM    122  CA  VAL 1  10      53.480  31.314  29.698  0.00  0.00           C  
ATOM    123  C   VAL 1  10      53.063  32.269  28.551  0.00  0.00           C  
ATOM    124  O   VAL 1  10      52.479  31.996  27.566  0.00  0.00           O  
ATOM    125  CB  VAL 1  10      54.759  30.636  29.467  0.00  0.00           C  
ATOM    126  CG1 VAL 1  10      55.912  31.437  28.804  0.00  0.00           C  
ATOM    127  CG2 VAL 1  10      55.390  30.207  30.857  0.00  0.00           C  
ATOM    128  H   VAL 1  10      52.437  29.567  29.108  0.00  0.00           H  
ATOM    129  HA  VAL 1  10      53.598  31.833  30.650  0.00  0.00           H  
ATOM    130  HB  VAL 1  10      54.618  29.744  28.857  0.00  0.00           H  
ATOM    131 HG11 VAL 1  10      56.849  30.880  28.838  0.00  0.00           H  
ATOM    132 HG12 VAL 1  10      55.842  31.629  27.733  0.00  0.00           H  
ATOM    133 HG13 VAL 1  10      56.088  32.386  29.309  0.00  0.00           H  
ATOM    134 HG21 VAL 1  10      55.458  31.077  31.510  0.00  0.00           H  
ATOM    135 HG22 VAL 1  10      54.721  29.485  31.324  0.00  0.00           H  
ATOM    136 HG23 VAL 1  10      56.401  29.805  30.793  0.00  0.00           H  
ATOM    137  N   ASP 1  11      53.473  33.538  28.624  0.00  0.00           N  
ATOM    138  CA  ASP 1  11      53.352  34.662  27.649  0.00  0.00           C  
ATOM    139  C   ASP 1  11      51.972  34.870  27.127  0.00  0.00           C  
ATOM    140  O   ASP 1  11      51.691  35.198  25.948  0.00  0.00           O  
ATOM    141  CB  ASP 1  11      54.502  34.565  26.634  0.00  0.00           C  
ATOM    142  CG  ASP 1  11      54.546  35.899  25.794  0.00  0.00           C  
ATOM    143  OD1 ASP 1  11      54.422  37.042  26.291  0.00  0.00           O  
ATOM    144  OD2 ASP 1  11      54.697  35.678  24.535  0.00  0.00           O  
ATOM    145  H   ASP 1  11      53.918  33.853  29.474  0.00  0.00           H  
ATOM    146  HA  ASP 1  11      53.527  35.598  28.178  0.00  0.00           H  
ATOM    147  HB2 ASP 1  11      55.482  34.534  27.110  0.00  0.00           H  
ATOM    148  HB3 ASP 1  11      54.286  33.762  25.930  0.00  0.00           H  
ATOM    149  N   ASN 1  12      50.934  34.722  27.905  0.00  0.00           N  
ATOM    150  CA  ASN 1  12      49.504  34.780  27.741  0.00  0.00           C  
ATOM    151  C   ASN 1  12      48.818  36.130  28.160  0.00  0.00           C  
ATOM    152  O   ASN 1  12      47.654  36.395  27.800  0.00  0.00           O  
ATOM    153  CB  ASN 1  12      48.906  33.611  28.520  0.00  0.00           C  
ATOM    154  CG  ASN 1  12      49.048  33.705  29.948  0.00  0.00           C  
ATOM    155  OD1 ASN 1  12      49.648  34.583  30.549  0.00  0.00           O  
ATOM    156  ND2 ASN 1  12      48.366  32.784  30.660  0.00  0.00           N  
ATOM    157  H   ASN 1  12      51.294  34.584  28.839  0.00  0.00           H  
ATOM    158  HA  ASN 1  12      49.219  34.623  26.700  0.00  0.00           H  
ATOM    159  HB2 ASN 1  12      47.869  33.441  28.232  0.00  0.00           H  
ATOM    160  HB3 ASN 1  12      49.427  32.724  28.160  0.00  0.00           H  
ATOM    161 HD21 ASN 1  12      48.534  32.733  31.655  0.00  0.00           H  
ATOM    162 HD22 ASN 1  12      47.892  32.037  30.173  0.00  0.00           H  
ATOM    163  N   LEU 1  13      49.568  37.027  28.739  0.00  0.00           N  
ATOM    164  CA  LEU 1  13      49.171  38.439  28.992  0.00  0.00           C  
ATOM    165  C   LEU 1  13      49.719  39.286  27.859  0.00  0.00           C  
ATOM    166  O   LEU 1  13      50.862  39.170  27.419  0.00  0.00           O  
ATOM    167  CB  LEU 1  13      49.668  38.924  30.367  0.00  0.00           C  
ATOM    168  CG  LEU 1  13      49.080  38.111  31.560  0.00  0.00           C  
ATOM    169  CD1 LEU 1  13      49.500  38.868  32.825  0.00  0.00           C  
ATOM    170  CD2 LEU 1  13      47.542  38.084  31.645  0.00  0.00           C  
ATOM    171  H   LEU 1  13      50.520  36.767  28.954  0.00  0.00           H  
ATOM    172  HA  LEU 1  13      48.089  38.573  28.985  0.00  0.00           H  
ATOM    173  HB2 LEU 1  13      50.750  39.050  30.420  0.00  0.00           H  
ATOM    174  HB3 LEU 1  13      49.202  39.905  30.456  0.00  0.00           H  
ATOM    175  HG  LEU 1  13      49.454  37.089  31.511  0.00  0.00           H  
ATOM    176 HD11 LEU 1  13      49.343  39.932  32.650  0.00  0.00           H  
ATOM    177 HD12 LEU 1  13      49.023  38.554  33.753  0.00  0.00           H  
ATOM    178 HD13 LEU 1  13      50.573  38.816  33.006  0.00  0.00           H  
ATOM    179 HD21 LEU 1  13      47.192  37.500  30.794  0.00  0.00           H  
ATOM    180 HD22 LEU 1  13      47.299  37.337  32.400  0.00  0.00           H  
ATOM    181 HD23 LEU 1  13      47.156  39.100  31.551  0.00  0.00           H  
ATOM    182  N   ARG 1  14      48.850  40.242  27.521  0.00  0.00           N  
ATOM    183  CA  ARG 1  14      49.164  41.390  26.629  0.00  0.00           C  
ATOM    184  C   ARG 1  14      48.505  42.581  27.218  0.00  0.00           C  
ATOM    185  O   ARG 1  14      47.665  42.504  28.142  0.00  0.00           O  
ATOM    186  CB  ARG 1  14      48.649  40.998  25.243  0.00  0.00           C  
ATOM    187  CG  ARG 1  14      49.476  39.919  24.489  0.00  0.00           C  
ATOM    188  CD  ARG 1  14      50.823  40.345  24.125  0.00  0.00           C  
ATOM    189  NE  ARG 1  14      51.577  39.329  23.392  0.00  0.00           N  
ATOM    190  CZ  ARG 1  14      52.323  38.411  23.969  0.00  0.00           C  
ATOM    191  NH1 ARG 1  14      53.100  37.595  23.298  0.00  0.00           N  
ATOM    192  NH2 ARG 1  14      52.313  38.215  25.267  0.00  0.00           N  
ATOM    193  H   ARG 1  14      47.872  40.221  27.776  0.00  0.00           H  
ATOM    194  HA  ARG 1  14      50.206  41.701  26.559  0.00  0.00           H  
ATOM    195  HB2 ARG 1  14      47.603  40.703  25.332  0.00  0.00           H  
ATOM    196  HB3 ARG 1  14      48.601  41.855  24.570  0.00  0.00           H  
ATOM    197  HG2 ARG 1  14      49.552  39.011  25.088  0.00  0.00           H  
ATOM    198  HG3 ARG 1  14      48.985  39.604  23.568  0.00  0.00           H  
ATOM    199  HD2 ARG 1  14      50.671  41.128  23.382  0.00  0.00           H  
ATOM    200  HD3 ARG 1  14      51.390  40.789  24.943  0.00  0.00           H  
ATOM    201  HE  ARG 1  14      51.643  39.275  22.385  0.00  0.00           H  
ATOM    202 HH11 ARG 1  14      53.628  36.928  23.843  0.00  0.00           H  
ATOM    203 HH12 ARG 1  14      53.295  37.618  22.308  0.00  0.00           H  
ATOM    204 HH21 ARG 1  14      52.850  37.480  25.705  0.00  0.00           H  
ATOM    205 HH22 ARG 1  14      51.669  38.743  25.839  0.00  0.00           H  
ATOM    206  N   GLY 1  15      48.720  43.810  26.665  0.00  0.00           N  
ATOM    207  CA  GLY 1  15      48.242  45.008  27.270  0.00  0.00           C  
ATOM    208  C   GLY 1  15      48.893  46.260  26.593  0.00  0.00           C  
ATOM    209  O   GLY 1  15      49.484  46.091  25.500  0.00  0.00           O  
ATOM    210  H   GLY 1  15      49.382  43.814  25.902  0.00  0.00           H  
ATOM    211  HA2 GLY 1  15      47.161  45.134  27.209  0.00  0.00           H  
ATOM    212  HA3 GLY 1  15      48.563  45.040  28.311  0.00  0.00           H  
ATOM    213  N   LYS 1  16      48.735  47.392  27.186  0.00  0.00           N  
ATOM    214  CA  LYS 1  16      49.314  48.687  26.832  0.00  0.00           C  
ATOM    215  C   LYS 1  16      49.773  49.426  28.096  0.00  0.00           C  
ATOM    216  O   LYS 1  16      49.053  49.354  29.099  0.00  0.00           O  
ATOM    217  CB  LYS 1  16      48.395  49.460  25.944  0.00  0.00           C  
ATOM    218  CG  LYS 1  16      48.307  48.959  24.497  0.00  0.00           C  
ATOM    219  CD  LYS 1  16      47.429  49.780  23.605  0.00  0.00           C  
ATOM    220  CE  LYS 1  16      47.521  49.167  22.237  0.00  0.00           C  
ATOM    221  NZ  LYS 1  16      46.568  49.854  21.247  0.00  0.00           N  
ATOM    222  H   LYS 1  16      47.992  47.357  27.870  0.00  0.00           H  
ATOM    223  HA  LYS 1  16      50.249  48.442  26.329  0.00  0.00           H  
ATOM    224  HB2 LYS 1  16      47.435  49.457  26.460  0.00  0.00           H  
ATOM    225  HB3 LYS 1  16      48.801  50.471  25.923  0.00  0.00           H  
ATOM    226  HG2 LYS 1  16      49.304  49.123  24.089  0.00  0.00           H  
ATOM    227  HG3 LYS 1  16      48.056  47.899  24.467  0.00  0.00           H  
ATOM    228  HD2 LYS 1  16      46.443  49.858  24.062  0.00  0.00           H  
ATOM    229  HD3 LYS 1  16      47.881  50.772  23.587  0.00  0.00           H  
ATOM    230  HE2 LYS 1  16      48.518  49.117  21.799  0.00  0.00           H  
ATOM    231  HE3 LYS 1  16      47.391  48.088  22.325  0.00  0.00           H  
ATOM    232  HZ1 LYS 1  16      46.667  50.838  21.044  0.00  0.00           H  
ATOM    233  HZ2 LYS 1  16      46.763  49.469  20.334  0.00  0.00           H  
ATOM    234  HZ3 LYS 1  16      45.584  49.683  21.397  0.00  0.00           H  
ATOM    235  N   SER 1  17      50.951  50.129  28.083  0.00  0.00           N  
ATOM    236  CA  SER 1  17      51.428  50.967  29.154  0.00  0.00           C  
ATOM    237  C   SER 1  17      50.321  51.879  29.579  0.00  0.00           C  
ATOM    238  O   SER 1  17      49.752  52.635  28.734  0.00  0.00           O  
ATOM    239  CB  SER 1  17      52.651  51.689  28.693  0.00  0.00           C  
ATOM    240  OG  SER 1  17      53.070  52.498  29.672  0.00  0.00           O  
ATOM    241  H   SER 1  17      51.485  50.235  27.232  0.00  0.00           H  
ATOM    242  HA  SER 1  17      51.693  50.324  29.993  0.00  0.00           H  
ATOM    243  HB2 SER 1  17      53.377  50.940  28.374  0.00  0.00           H  
ATOM    244  HB3 SER 1  17      52.384  52.175  27.755  0.00  0.00           H  
ATOM    245  HG  SER 1  17      53.730  53.086  29.298  0.00  0.00           H  
ATOM    246  N   GLY 1  18      50.040  52.025  30.886  0.00  0.00           N  
ATOM    247  CA  GLY 1  18      48.887  52.813  31.374  0.00  0.00           C  
ATOM    248  C   GLY 1  18      47.445  52.441  31.130  0.00  0.00           C  
ATOM    249  O   GLY 1  18      46.523  53.198  31.344  0.00  0.00           O  
ATOM    250  H   GLY 1  18      50.503  51.450  31.575  0.00  0.00           H  
ATOM    251  HA2 GLY 1  18      48.964  52.777  32.461  0.00  0.00           H  
ATOM    252  HA3 GLY 1  18      48.977  53.844  31.032  0.00  0.00           H  
ATOM    253  N   GLN 1  19      47.176  51.177  30.571  0.00  0.00           N  
ATOM    254  CA  GLN 1  19      45.861  50.616  30.190  0.00  0.00           C  
ATOM    255  C   GLN 1  19      45.563  49.210  30.703  0.00  0.00           C  
ATOM    256  O   GLN 1  19      44.568  48.600  30.348  0.00  0.00           O  
ATOM    257  CB  GLN 1  19      45.641  50.753  28.686  0.00  0.00           C  
ATOM    258  CG  GLN 1  19      45.747  52.132  28.147  0.00  0.00           C  
ATOM    259  CD  GLN 1  19      45.151  52.206  26.753  0.00  0.00           C  
ATOM    260  OE1 GLN 1  19      45.389  51.593  25.730  0.00  0.00           O  
ATOM    261  NE2 GLN 1  19      44.235  53.181  26.587  0.00  0.00           N  
ATOM    262  H   GLN 1  19      48.037  50.658  30.478  0.00  0.00           H  
ATOM    263  HA  GLN 1  19      45.105  51.301  30.574  0.00  0.00           H  
ATOM    264  HB2 GLN 1  19      46.331  50.088  28.166  0.00  0.00           H  
ATOM    265  HB3 GLN 1  19      44.709  50.257  28.415  0.00  0.00           H  
ATOM    266  HG2 GLN 1  19      45.157  52.846  28.722  0.00  0.00           H  
ATOM    267  HG3 GLN 1  19      46.738  52.586  28.113  0.00  0.00           H  
ATOM    268 HE21 GLN 1  19      43.711  53.280  25.730  0.00  0.00           H  
ATOM    269 HE22 GLN 1  19      44.059  53.903  27.271  0.00  0.00           H  
ATOM    270  N   GLY 1  20      46.379  48.603  31.535  0.00  0.00           N  
ATOM    271  CA  GLY 1  20      46.267  47.315  32.149  0.00  0.00           C  
ATOM    272  C   GLY 1  20      46.528  46.001  31.273  0.00  0.00           C  
ATOM    273  O   GLY 1  20      46.637  46.119  30.048  0.00  0.00           O  
ATOM    274  H   GLY 1  20      47.285  49.019  31.695  0.00  0.00           H  
ATOM    275  HA2 GLY 1  20      46.986  47.339  32.968  0.00  0.00           H  
ATOM    276  HA3 GLY 1  20      45.305  47.268  32.660  0.00  0.00           H  
ATOM    277  N   TYR 1  21      46.920  44.985  31.941  0.00  0.00           N  
ATOM    278  CA  TYR 1  21      47.227  43.644  31.366  0.00  0.00           C  
ATOM    279  C   TYR 1  21      45.978  42.828  31.254  0.00  0.00           C  
ATOM    280  O   TYR 1  21      45.204  42.742  32.193  0.00  0.00           O  
ATOM    281  CB  TYR 1  21      48.377  42.936  32.142  0.00  0.00           C  
ATOM    282  CG  TYR 1  21      49.778  43.701  32.041  0.00  0.00           C  
ATOM    283  CD1 TYR 1  21      49.972  44.780  32.927  0.00  0.00           C  
ATOM    284  CD2 TYR 1  21      50.775  43.221  31.180  0.00  0.00           C  
ATOM    285  CE1 TYR 1  21      51.191  45.483  32.880  0.00  0.00           C  
ATOM    286  CE2 TYR 1  21      52.001  43.921  31.174  0.00  0.00           C  
ATOM    287  CZ  TYR 1  21      52.183  45.089  32.005  0.00  0.00           C  
ATOM    288  OH  TYR 1  21      53.365  45.855  32.033  0.00  0.00           O  
ATOM    289  H   TYR 1  21      46.928  44.998  32.950  0.00  0.00           H  
ATOM    290  HA  TYR 1  21      47.533  43.710  30.322  0.00  0.00           H  
ATOM    291  HB2 TYR 1  21      48.153  42.839  33.205  0.00  0.00           H  
ATOM    292  HB3 TYR 1  21      48.527  41.967  31.667  0.00  0.00           H  
ATOM    293  HD1 TYR 1  21      49.163  44.993  33.609  0.00  0.00           H  
ATOM    294  HD2 TYR 1  21      50.612  42.292  30.654  0.00  0.00           H  
ATOM    295  HE1 TYR 1  21      51.387  46.309  33.548  0.00  0.00           H  
ATOM    296  HE2 TYR 1  21      52.847  43.482  30.666  0.00  0.00           H  
ATOM    297  HH  TYR 1  21      53.319  46.597  32.640  0.00  0.00           H  
ATOM    298  N   TYR 1  22      45.831  42.020  30.238  0.00  0.00           N  
ATOM    299  CA  TYR 1  22      44.590  41.287  30.029  0.00  0.00           C  
ATOM    300  C   TYR 1  22      45.007  39.923  29.468  0.00  0.00           C  
ATOM    301  O   TYR 1  22      46.046  39.735  28.837  0.00  0.00           O  
ATOM    302  CB  TYR 1  22      43.616  42.043  29.091  0.00  0.00           C  
ATOM    303  CG  TYR 1  22      44.099  42.293  27.668  0.00  0.00           C  
ATOM    304  CD1 TYR 1  22      44.091  41.181  26.740  0.00  0.00           C  
ATOM    305  CD2 TYR 1  22      44.505  43.600  27.180  0.00  0.00           C  
ATOM    306  CE1 TYR 1  22      44.512  41.353  25.423  0.00  0.00           C  
ATOM    307  CE2 TYR 1  22      44.894  43.713  25.864  0.00  0.00           C  
ATOM    308  CZ  TYR 1  22      44.968  42.587  24.988  0.00  0.00           C  
ATOM    309  OH  TYR 1  22      45.405  42.750  23.698  0.00  0.00           O  
ATOM    310  H   TYR 1  22      46.530  41.947  29.512  0.00  0.00           H  
ATOM    311  HA  TYR 1  22      44.010  41.132  30.938  0.00  0.00           H  
ATOM    312  HB2 TYR 1  22      42.592  41.670  29.071  0.00  0.00           H  
ATOM    313  HB3 TYR 1  22      43.626  43.024  29.565  0.00  0.00           H  
ATOM    314  HD1 TYR 1  22      43.660  40.230  27.015  0.00  0.00           H  
ATOM    315  HD2 TYR 1  22      44.472  44.425  27.876  0.00  0.00           H  
ATOM    316  HE1 TYR 1  22      44.585  40.485  24.785  0.00  0.00           H  
ATOM    317  HE2 TYR 1  22      45.163  44.716  25.568  0.00  0.00           H  
ATOM    318  HH  TYR 1  22      45.983  43.516  23.694  0.00  0.00           H  
ATOM    319  N   VAL 1  23      44.059  38.975  29.640  0.00  0.00           N  
ATOM    320  CA  VAL 1  23      44.075  37.565  29.257  0.00  0.00           C  
ATOM    321  C   VAL 1  23      42.968  37.346  28.190  0.00  0.00           C  
ATOM    322  O   VAL 1  23      41.892  38.000  28.224  0.00  0.00           O  
ATOM    323  CB  VAL 1  23      44.028  36.644  30.499  0.00  0.00           C  
ATOM    324  CG1 VAL 1  23      42.644  36.571  31.183  0.00  0.00           C  
ATOM    325  CG2 VAL 1  23      44.496  35.213  30.194  0.00  0.00           C  
ATOM    326  H   VAL 1  23      43.301  39.347  30.194  0.00  0.00           H  
ATOM    327  HA  VAL 1  23      45.031  37.352  28.778  0.00  0.00           H  
ATOM    328  HB  VAL 1  23      44.825  36.999  31.152  0.00  0.00           H  
ATOM    329 HG11 VAL 1  23      41.999  36.040  30.481  0.00  0.00           H  
ATOM    330 HG12 VAL 1  23      42.589  36.079  32.154  0.00  0.00           H  
ATOM    331 HG13 VAL 1  23      42.253  37.573  31.361  0.00  0.00           H  
ATOM    332 HG21 VAL 1  23      44.027  34.754  29.323  0.00  0.00           H  
ATOM    333 HG22 VAL 1  23      45.501  35.183  29.772  0.00  0.00           H  
ATOM    334 HG23 VAL 1  23      44.388  34.566  31.064  0.00  0.00           H  
ATOM    335  N   GLU 1  24      43.224  36.482  27.232  0.00  0.00           N  
ATOM    336  CA  GLU 1  24      42.148  36.007  26.354  0.00  0.00           C  
ATOM    337  C   GLU 1  24      41.235  34.951  27.036  0.00  0.00           C  
ATOM    338  O   GLU 1  24      41.708  33.939  27.665  0.00  0.00           O  
ATOM    339  CB  GLU 1  24      42.756  35.551  24.919  0.00  0.00           C  
ATOM    340  CG  GLU 1  24      41.689  35.210  23.918  0.00  0.00           C  
ATOM    341  CD  GLU 1  24      42.217  34.614  22.600  0.00  0.00           C  
ATOM    342  OE1 GLU 1  24      43.399  35.002  22.172  0.00  0.00           O  
ATOM    343  OE2 GLU 1  24      41.535  33.802  21.924  0.00  0.00           O  
ATOM    344  H   GLU 1  24      44.101  35.992  27.130  0.00  0.00           H  
ATOM    345  HA  GLU 1  24      41.505  36.834  26.053  0.00  0.00           H  
ATOM    346  HB2 GLU 1  24      43.402  36.348  24.548  0.00  0.00           H  
ATOM    347  HB3 GLU 1  24      43.333  34.646  25.108  0.00  0.00           H  
ATOM    348  HG2 GLU 1  24      40.968  34.502  24.327  0.00  0.00           H  
ATOM    349  HG3 GLU 1  24      41.055  36.074  23.715  0.00  0.00           H  
ATOM    350  N   MET 1  25      39.885  35.082  27.005  0.00  0.00           N  
ATOM    351  CA  MET 1  25      38.875  34.110  27.541  0.00  0.00           C  
ATOM    352  C   MET 1  25      37.690  33.848  26.595  0.00  0.00           C  
ATOM    353  O   MET 1  25      37.261  34.760  25.826  0.00  0.00           O  
ATOM    354  CB  MET 1  25      38.233  34.682  28.825  0.00  0.00           C  
ATOM    355  CG  MET 1  25      39.204  35.394  29.790  0.00  0.00           C  
ATOM    356  SD  MET 1  25      38.555  35.751  31.482  0.00  0.00           S  
ATOM    357  CE  MET 1  25      38.776  34.101  32.217  0.00  0.00           C  
ATOM    358  H   MET 1  25      39.444  35.884  26.577  0.00  0.00           H  
ATOM    359  HA  MET 1  25      39.362  33.148  27.699  0.00  0.00           H  
ATOM    360  HB2 MET 1  25      37.459  35.412  28.588  0.00  0.00           H  
ATOM    361  HB3 MET 1  25      37.725  33.881  29.362  0.00  0.00           H  
ATOM    362  HG2 MET 1  25      40.123  34.807  29.814  0.00  0.00           H  
ATOM    363  HG3 MET 1  25      39.346  36.378  29.344  0.00  0.00           H  
ATOM    364  HE1 MET 1  25      39.845  33.906  32.308  0.00  0.00           H  
ATOM    365  HE2 MET 1  25      38.436  34.194  33.248  0.00  0.00           H  
ATOM    366  HE3 MET 1  25      38.093  33.350  31.820  0.00  0.00           H  
ATOM    367  N   THR 1  26      37.232  32.597  26.635  0.00  0.00           N  
ATOM    368  CA  THR 1  26      36.131  32.036  25.807  0.00  0.00           C  
ATOM    369  C   THR 1  26      34.950  31.761  26.719  0.00  0.00           C  
ATOM    370  O   THR 1  26      35.037  30.956  27.670  0.00  0.00           O  
ATOM    371  CB  THR 1  26      36.537  30.650  25.075  0.00  0.00           C  
ATOM    372  OG1 THR 1  26      37.157  29.752  25.998  0.00  0.00           O  
ATOM    373  CG2 THR 1  26      37.330  30.734  23.813  0.00  0.00           C  
ATOM    374  H   THR 1  26      37.650  31.917  27.255  0.00  0.00           H  
ATOM    375  HA  THR 1  26      35.822  32.776  25.068  0.00  0.00           H  
ATOM    376  HB  THR 1  26      35.623  30.087  24.889  0.00  0.00           H  
ATOM    377  HG1 THR 1  26      36.952  30.106  26.867  0.00  0.00           H  
ATOM    378 HG21 THR 1  26      36.736  30.708  22.900  0.00  0.00           H  
ATOM    379 HG22 THR 1  26      37.894  31.665  23.786  0.00  0.00           H  
ATOM    380 HG23 THR 1  26      38.003  29.889  23.669  0.00  0.00           H  
ATOM    381  N   VAL 1  27      33.761  32.251  26.290  0.00  0.00           N  
ATOM    382  CA  VAL 1  27      32.565  32.319  27.171  0.00  0.00           C  
ATOM    383  C   VAL 1  27      31.363  31.783  26.261  0.00  0.00           C  
ATOM    384  O   VAL 1  27      31.113  32.236  25.119  0.00  0.00           O  
ATOM    385  CB  VAL 1  27      32.270  33.799  27.727  0.00  0.00           C  
ATOM    386  CG1 VAL 1  27      31.005  33.719  28.713  0.00  0.00           C  
ATOM    387  CG2 VAL 1  27      33.511  34.366  28.523  0.00  0.00           C  
ATOM    388  H   VAL 1  27      33.735  32.841  25.470  0.00  0.00           H  
ATOM    389  HA  VAL 1  27      32.677  31.685  28.050  0.00  0.00           H  
ATOM    390  HB  VAL 1  27      32.042  34.454  26.886  0.00  0.00           H  
ATOM    391 HG11 VAL 1  27      30.176  33.325  28.126  0.00  0.00           H  
ATOM    392 HG12 VAL 1  27      31.136  33.081  29.587  0.00  0.00           H  
ATOM    393 HG13 VAL 1  27      30.625  34.688  29.035  0.00  0.00           H  
ATOM    394 HG21 VAL 1  27      34.404  34.402  27.900  0.00  0.00           H  
ATOM    395 HG22 VAL 1  27      33.176  35.391  28.678  0.00  0.00           H  
ATOM    396 HG23 VAL 1  27      33.526  33.914  29.515  0.00  0.00           H  
ATOM    397  N   GLY 1  28      30.600  30.950  26.976  0.00  0.00           N  
ATOM    398  CA  GLY 1  28      29.377  30.464  26.506  0.00  0.00           C  
ATOM    399  C   GLY 1  28      29.339  29.437  25.392  0.00  0.00           C  
ATOM    400  O   GLY 1  28      30.299  28.817  24.980  0.00  0.00           O  
ATOM    401  H   GLY 1  28      30.900  30.668  27.898  0.00  0.00           H  
ATOM    402  HA2 GLY 1  28      28.816  30.068  27.353  0.00  0.00           H  
ATOM    403  HA3 GLY 1  28      28.726  31.267  26.162  0.00  0.00           H  
ATOM    404  N   SER 1  29      28.103  29.100  24.908  0.00  0.00           N  
ATOM    405  CA  SER 1  29      27.996  28.048  23.850  0.00  0.00           C  
ATOM    406  C   SER 1  29      27.008  28.436  22.746  0.00  0.00           C  
ATOM    407  O   SER 1  29      25.787  28.673  22.972  0.00  0.00           O  
ATOM    408  CB  SER 1  29      27.493  26.730  24.349  0.00  0.00           C  
ATOM    409  OG  SER 1  29      28.149  26.344  25.539  0.00  0.00           O  
ATOM    410  H   SER 1  29      27.282  29.668  25.063  0.00  0.00           H  
ATOM    411  HA  SER 1  29      28.978  27.948  23.387  0.00  0.00           H  
ATOM    412  HB2 SER 1  29      26.427  26.868  24.527  0.00  0.00           H  
ATOM    413  HB3 SER 1  29      27.532  25.931  23.609  0.00  0.00           H  
ATOM    414  HG  SER 1  29      27.760  26.838  26.265  0.00  0.00           H  
ATOM    415  N   PRO 1  30      27.460  28.466  21.444  0.00  0.00           N  
ATOM    416  CA  PRO 1  30      28.894  28.274  21.010  0.00  0.00           C  
ATOM    417  C   PRO 1  30      29.811  29.397  21.513  0.00  0.00           C  
ATOM    418  O   PRO 1  30      29.455  30.549  21.512  0.00  0.00           O  
ATOM    419  CB  PRO 1  30      28.851  28.196  19.522  0.00  0.00           C  
ATOM    420  CG  PRO 1  30      27.380  27.880  19.103  0.00  0.00           C  
ATOM    421  CD  PRO 1  30      26.595  28.357  20.291  0.00  0.00           C  
ATOM    422  HA  PRO 1  30      29.249  27.337  21.438  0.00  0.00           H  
ATOM    423  HB2 PRO 1  30      29.074  29.140  19.024  0.00  0.00           H  
ATOM    424  HB3 PRO 1  30      29.634  27.526  19.165  0.00  0.00           H  
ATOM    425  HG2 PRO 1  30      27.155  28.475  18.217  0.00  0.00           H  
ATOM    426  HG3 PRO 1  30      27.243  26.805  18.991  0.00  0.00           H  
ATOM    427  HD2 PRO 1  30      25.899  27.558  20.550  0.00  0.00           H  
ATOM    428  HD3 PRO 1  30      25.993  29.240  20.078  0.00  0.00           H  
ATOM    429  N   PRO 1  31      31.126  29.149  21.668  0.00  0.00           N  
ATOM    430  CA  PRO 1  31      32.013  29.974  22.596  0.00  0.00           C  
ATOM    431  C   PRO 1  31      32.613  31.283  21.901  0.00  0.00           C  
ATOM    432  O   PRO 1  31      33.207  31.266  20.826  0.00  0.00           O  
ATOM    433  CB  PRO 1  31      33.112  28.993  23.004  0.00  0.00           C  
ATOM    434  CG  PRO 1  31      33.230  28.001  21.819  0.00  0.00           C  
ATOM    435  CD  PRO 1  31      31.767  27.844  21.405  0.00  0.00           C  
ATOM    436  HA  PRO 1  31      31.301  30.198  23.390  0.00  0.00           H  
ATOM    437  HB2 PRO 1  31      34.036  29.550  23.160  0.00  0.00           H  
ATOM    438  HB3 PRO 1  31      32.803  28.483  23.916  0.00  0.00           H  
ATOM    439  HG2 PRO 1  31      33.663  28.500  20.952  0.00  0.00           H  
ATOM    440  HG3 PRO 1  31      33.625  27.011  22.048  0.00  0.00           H  
ATOM    441  HD2 PRO 1  31      31.617  27.631  20.346  0.00  0.00           H  
ATOM    442  HD3 PRO 1  31      31.224  27.081  21.962  0.00  0.00           H  
ATOM    443  N   GLN 1  32      32.266  32.405  22.477  0.00  0.00           N  
ATOM    444  CA  GLN 1  32      32.468  33.796  22.150  0.00  0.00           C  
ATOM    445  C   GLN 1  32      33.806  34.279  22.714  0.00  0.00           C  
ATOM    446  O   GLN 1  32      34.060  33.844  23.825  0.00  0.00           O  
ATOM    447  CB  GLN 1  32      31.251  34.630  22.744  0.00  0.00           C  
ATOM    448  CG  GLN 1  32      29.838  34.074  22.406  0.00  0.00           C  
ATOM    449  CD  GLN 1  32      28.729  34.840  23.145  0.00  0.00           C  
ATOM    450  OE1 GLN 1  32      28.841  35.809  23.912  0.00  0.00           O  
ATOM    451  NE2 GLN 1  32      27.534  34.300  23.029  0.00  0.00           N  
ATOM    452  H   GLN 1  32      31.774  32.252  23.345  0.00  0.00           H  
ATOM    453  HA  GLN 1  32      32.400  33.882  21.066  0.00  0.00           H  
ATOM    454  HB2 GLN 1  32      31.344  34.634  23.830  0.00  0.00           H  
ATOM    455  HB3 GLN 1  32      31.346  35.661  22.403  0.00  0.00           H  
ATOM    456  HG2 GLN 1  32      29.751  34.071  21.320  0.00  0.00           H  
ATOM    457  HG3 GLN 1  32      29.694  33.028  22.676  0.00  0.00           H  
ATOM    458 HE21 GLN 1  32      26.764  34.656  23.578  0.00  0.00           H  
ATOM    459 HE22 GLN 1  32      27.442  33.428  22.528  0.00  0.00           H  
ATOM    460  N   THR 1  33      34.679  34.974  21.977  0.00  0.00           N  
ATOM    461  CA  THR 1  33      35.954  35.390  22.572  0.00  0.00           C  
ATOM    462  C   THR 1  33      35.872  36.854  23.082  0.00  0.00           C  
ATOM    463  O   THR 1  33      35.309  37.696  22.423  0.00  0.00           O  
ATOM    464  CB  THR 1  33      37.139  35.282  21.638  0.00  0.00           C  
ATOM    465  OG1 THR 1  33      37.238  33.976  21.088  0.00  0.00           O  
ATOM    466  CG2 THR 1  33      38.520  35.582  22.205  0.00  0.00           C  
ATOM    467  H   THR 1  33      34.457  35.183  21.015  0.00  0.00           H  
ATOM    468  HA  THR 1  33      36.151  34.766  23.445  0.00  0.00           H  
ATOM    469  HB  THR 1  33      36.974  35.861  20.730  0.00  0.00           H  
ATOM    470  HG1 THR 1  33      36.440  33.820  20.577  0.00  0.00           H  
ATOM    471 HG21 THR 1  33      39.204  35.694  21.364  0.00  0.00           H  
ATOM    472 HG22 THR 1  33      38.561  36.527  22.747  0.00  0.00           H  
ATOM    473 HG23 THR 1  33      38.812  34.771  22.872  0.00  0.00           H  
ATOM    474  N   LEU 1  34      36.514  37.105  24.228  0.00  0.00           N  
ATOM    475  CA  LEU 1  34      36.804  38.379  24.827  0.00  0.00           C  
ATOM    476  C   LEU 1  34      38.254  38.492  25.241  0.00  0.00           C  
ATOM    477  O   LEU 1  34      38.841  37.542  25.683  0.00  0.00           O  
ATOM    478  CB  LEU 1  34      35.859  38.416  26.034  0.00  0.00           C  
ATOM    479  CG  LEU 1  34      34.369  38.651  25.640  0.00  0.00           C  
ATOM    480  CD1 LEU 1  34      33.560  37.270  25.632  0.00  0.00           C  
ATOM    481  CD2 LEU 1  34      33.699  39.469  26.770  0.00  0.00           C  
ATOM    482  H   LEU 1  34      36.975  36.361  24.732  0.00  0.00           H  
ATOM    483  HA  LEU 1  34      36.491  39.097  24.069  0.00  0.00           H  
ATOM    484  HB2 LEU 1  34      35.998  37.579  26.719  0.00  0.00           H  
ATOM    485  HB3 LEU 1  34      36.177  39.348  26.502  0.00  0.00           H  
ATOM    486  HG  LEU 1  34      34.139  39.184  24.717  0.00  0.00           H  
ATOM    487 HD11 LEU 1  34      34.102  36.607  24.958  0.00  0.00           H  
ATOM    488 HD12 LEU 1  34      33.355  36.863  26.622  0.00  0.00           H  
ATOM    489 HD13 LEU 1  34      32.657  37.419  25.040  0.00  0.00           H  
ATOM    490 HD21 LEU 1  34      32.636  39.574  26.550  0.00  0.00           H  
ATOM    491 HD22 LEU 1  34      33.839  38.851  27.657  0.00  0.00           H  
ATOM    492 HD23 LEU 1  34      34.165  40.437  26.954  0.00  0.00           H  
ATOM    493  N   ASN 1  35      38.801  39.669  25.229  0.00  0.00           N  
ATOM    494  CA  ASN 1  35      39.968  39.991  26.123  0.00  0.00           C  
ATOM    495  C   ASN 1  35      39.503  40.599  27.487  0.00  0.00           C  
ATOM    496  O   ASN 1  35      38.679  41.553  27.439  0.00  0.00           O  
ATOM    497  CB  ASN 1  35      40.813  40.986  25.372  0.00  0.00           C  
ATOM    498  CG  ASN 1  35      41.673  40.441  24.187  0.00  0.00           C  
ATOM    499  OD1 ASN 1  35      42.082  39.229  24.104  0.00  0.00           O  
ATOM    500  ND2 ASN 1  35      41.859  41.193  23.105  0.00  0.00           N  
ATOM    501  H   ASN 1  35      38.308  40.410  24.751  0.00  0.00           H  
ATOM    502  HA  ASN 1  35      40.611  39.124  26.276  0.00  0.00           H  
ATOM    503  HB2 ASN 1  35      40.175  41.807  25.046  0.00  0.00           H  
ATOM    504  HB3 ASN 1  35      41.447  41.413  26.149  0.00  0.00           H  
ATOM    505 HD21 ASN 1  35      42.497  40.880  22.387  0.00  0.00           H  
ATOM    506 HD22 ASN 1  35      41.445  42.111  23.044  0.00  0.00           H  
ATOM    507  N   ILE 1  36      40.160  40.187  28.569  0.00  0.00           N  
ATOM    508  CA  ILE 1  36      39.665  40.542  29.951  0.00  0.00           C  
ATOM    509  C   ILE 1  36      40.793  41.089  30.944  0.00  0.00           C  
ATOM    510  O   ILE 1  36      41.758  40.388  31.201  0.00  0.00           O  
ATOM    511  CB  ILE 1  36      38.915  39.268  30.511  0.00  0.00           C  
ATOM    512  CG1 ILE 1  36      37.556  39.020  29.724  0.00  0.00           C  
ATOM    513  CG2 ILE 1  36      38.560  39.343  32.022  0.00  0.00           C  
ATOM    514  CD1 ILE 1  36      36.460  40.139  29.820  0.00  0.00           C  
ATOM    515  H   ILE 1  36      40.739  39.369  28.444  0.00  0.00           H  
ATOM    516  HA  ILE 1  36      38.885  41.261  29.703  0.00  0.00           H  
ATOM    517  HB  ILE 1  36      39.514  38.369  30.372  0.00  0.00           H  
ATOM    518 HG12 ILE 1  36      37.837  38.990  28.671  0.00  0.00           H  
ATOM    519 HG13 ILE 1  36      37.132  38.031  29.896  0.00  0.00           H  
ATOM    520 HG21 ILE 1  36      38.132  40.320  32.247  0.00  0.00           H  
ATOM    521 HG22 ILE 1  36      37.882  38.538  32.306  0.00  0.00           H  
ATOM    522 HG23 ILE 1  36      39.438  39.242  32.659  0.00  0.00           H  
ATOM    523 HD11 ILE 1  36      36.917  41.091  29.548  0.00  0.00           H  
ATOM    524 HD12 ILE 1  36      35.522  39.853  29.343  0.00  0.00           H  
ATOM    525 HD13 ILE 1  36      36.281  40.368  30.871  0.00  0.00           H  
ATOM    526  N   LEU 1  37      40.589  42.207  31.489  0.00  0.00           N  
ATOM    527  CA  LEU 1  37      41.586  42.861  32.359  0.00  0.00           C  
ATOM    528  C   LEU 1  37      41.833  42.019  33.583  0.00  0.00           C  
ATOM    529  O   LEU 1  37      40.892  41.495  34.275  0.00  0.00           O  
ATOM    530  CB  LEU 1  37      41.088  44.271  32.739  0.00  0.00           C  
ATOM    531  CG  LEU 1  37      41.992  45.150  33.579  0.00  0.00           C  
ATOM    532  CD1 LEU 1  37      43.157  45.609  32.805  0.00  0.00           C  
ATOM    533  CD2 LEU 1  37      41.257  46.293  34.129  0.00  0.00           C  
ATOM    534  H   LEU 1  37      39.753  42.749  31.325  0.00  0.00           H  
ATOM    535  HA  LEU 1  37      42.520  42.908  31.799  0.00  0.00           H  
ATOM    536  HB2 LEU 1  37      40.725  44.780  31.846  0.00  0.00           H  
ATOM    537  HB3 LEU 1  37      40.155  44.183  33.295  0.00  0.00           H  
ATOM    538  HG  LEU 1  37      42.286  44.562  34.449  0.00  0.00           H  
ATOM    539 HD11 LEU 1  37      43.128  46.647  32.475  0.00  0.00           H  
ATOM    540 HD12 LEU 1  37      44.035  45.616  33.452  0.00  0.00           H  
ATOM    541 HD13 LEU 1  37      43.496  44.946  32.009  0.00  0.00           H  
ATOM    542 HD21 LEU 1  37      40.817  47.000  33.425  0.00  0.00           H  
ATOM    543 HD22 LEU 1  37      40.500  46.002  34.858  0.00  0.00           H  
ATOM    544 HD23 LEU 1  37      41.935  46.889  34.740  0.00  0.00           H  
ATOM    545  N   VAL 1  38      43.116  41.873  33.973  0.00  0.00           N  
ATOM    546  CA  VAL 1  38      43.450  41.187  35.209  0.00  0.00           C  
ATOM    547  C   VAL 1  38      43.453  42.136  36.316  0.00  0.00           C  
ATOM    548  O   VAL 1  38      44.108  43.164  36.396  0.00  0.00           O  
ATOM    549  CB  VAL 1  38      44.872  40.594  35.034  0.00  0.00           C  
ATOM    550  CG1 VAL 1  38      45.393  39.988  36.331  0.00  0.00           C  
ATOM    551  CG2 VAL 1  38      44.889  39.500  33.915  0.00  0.00           C  
ATOM    552  H   VAL 1  38      43.800  42.229  33.321  0.00  0.00           H  
ATOM    553  HA  VAL 1  38      42.716  40.395  35.359  0.00  0.00           H  
ATOM    554  HB  VAL 1  38      45.498  41.397  34.644  0.00  0.00           H  
ATOM    555 HG11 VAL 1  38      44.837  39.071  36.527  0.00  0.00           H  
ATOM    556 HG12 VAL 1  38      46.412  39.629  36.188  0.00  0.00           H  
ATOM    557 HG13 VAL 1  38      45.393  40.596  37.236  0.00  0.00           H  
ATOM    558 HG21 VAL 1  38      45.796  38.907  34.033  0.00  0.00           H  
ATOM    559 HG22 VAL 1  38      44.053  38.815  34.056  0.00  0.00           H  
ATOM    560 HG23 VAL 1  38      44.857  39.985  32.939  0.00  0.00           H  
ATOM    561  N   ASP 1  39      42.480  41.880  37.299  0.00  0.00           N  
ATOM    562  CA  ASP 1  39      42.382  42.819  38.400  0.00  0.00           C  
ATOM    563  C   ASP 1  39      42.475  42.088  39.738  0.00  0.00           C  
ATOM    564  O   ASP 1  39      41.506  41.343  40.162  0.00  0.00           O  
ATOM    565  CB  ASP 1  39      41.097  43.665  38.149  0.00  0.00           C  
ATOM    566  CG  ASP 1  39      40.944  44.655  39.236  0.00  0.00           C  
ATOM    567  OD1 ASP 1  39      39.940  45.410  39.208  0.00  0.00           O  
ATOM    568  OD2 ASP 1  39      41.724  44.885  40.181  0.00  0.00           O  
ATOM    569  H   ASP 1  39      41.883  41.068  37.239  0.00  0.00           H  
ATOM    570  HA  ASP 1  39      43.162  43.576  38.316  0.00  0.00           H  
ATOM    571  HB2 ASP 1  39      41.282  44.127  37.179  0.00  0.00           H  
ATOM    572  HB3 ASP 1  39      40.217  43.024  38.099  0.00  0.00           H  
ATOM    573  N   THR 1  40      43.509  42.364  40.569  0.00  0.00           N  
ATOM    574  CA  THR 1  40      43.628  41.888  41.976  0.00  0.00           C  
ATOM    575  C   THR 1  40      43.067  42.900  42.999  0.00  0.00           C  
ATOM    576  O   THR 1  40      42.946  42.624  44.223  0.00  0.00           O  
ATOM    577  CB  THR 1  40      45.016  41.376  42.369  0.00  0.00           C  
ATOM    578  OG1 THR 1  40      46.005  42.367  42.689  0.00  0.00           O  
ATOM    579  CG2 THR 1  40      45.669  40.365  41.367  0.00  0.00           C  
ATOM    580  H   THR 1  40      44.269  42.955  40.264  0.00  0.00           H  
ATOM    581  HA  THR 1  40      42.971  41.024  42.081  0.00  0.00           H  
ATOM    582  HB  THR 1  40      45.015  40.718  43.239  0.00  0.00           H  
ATOM    583  HG1 THR 1  40      45.861  42.775  43.546  0.00  0.00           H  
ATOM    584 HG21 THR 1  40      46.067  40.847  40.475  0.00  0.00           H  
ATOM    585 HG22 THR 1  40      46.551  39.928  41.837  0.00  0.00           H  
ATOM    586 HG23 THR 1  40      44.956  39.585  41.097  0.00  0.00           H  
ATOM    587  N   GLY 1  41      42.565  44.153  42.614  0.00  0.00           N  
ATOM    588  CA  GLY 1  41      41.873  45.027  43.537  0.00  0.00           C  
ATOM    589  C   GLY 1  41      40.368  44.881  43.662  0.00  0.00           C  
ATOM    590  O   GLY 1  41      39.684  45.609  44.359  0.00  0.00           O  
ATOM    591  H   GLY 1  41      42.665  44.478  41.663  0.00  0.00           H  
ATOM    592  HA2 GLY 1  41      42.358  44.899  44.504  0.00  0.00           H  
ATOM    593  HA3 GLY 1  41      42.178  46.035  43.260  0.00  0.00           H  
ATOM    594  N   SER 1  42      39.754  43.931  42.818  0.00  0.00           N  
ATOM    595  CA  SER 1  42      38.299  43.674  42.876  0.00  0.00           C  
ATOM    596  C   SER 1  42      38.119  42.174  42.822  0.00  0.00           C  
ATOM    597  O   SER 1  42      39.063  41.384  42.536  0.00  0.00           O  
ATOM    598  CB  SER 1  42      37.502  44.408  41.776  0.00  0.00           C  
ATOM    599  OG  SER 1  42      37.866  44.062  40.499  0.00  0.00           O  
ATOM    600  H   SER 1  42      40.287  43.272  42.269  0.00  0.00           H  
ATOM    601  HA  SER 1  42      37.862  44.052  43.801  0.00  0.00           H  
ATOM    602  HB2 SER 1  42      36.450  44.151  41.899  0.00  0.00           H  
ATOM    603  HB3 SER 1  42      37.613  45.464  42.022  0.00  0.00           H  
ATOM    604  HG  SER 1  42      38.621  44.512  40.112  0.00  0.00           H  
ATOM    605  N   SER 1  43      36.861  41.785  43.105  0.00  0.00           N  
ATOM    606  CA  SER 1  43      36.386  40.319  43.042  0.00  0.00           C  
ATOM    607  C   SER 1  43      35.090  40.053  42.231  0.00  0.00           C  
ATOM    608  O   SER 1  43      34.689  38.848  42.075  0.00  0.00           O  
ATOM    609  CB  SER 1  43      36.366  39.743  44.423  0.00  0.00           C  
ATOM    610  OG  SER 1  43      35.507  40.439  45.362  0.00  0.00           O  
ATOM    611  H   SER 1  43      36.197  42.506  43.350  0.00  0.00           H  
ATOM    612  HA  SER 1  43      37.240  39.831  42.574  0.00  0.00           H  
ATOM    613  HB2 SER 1  43      36.101  38.689  44.353  0.00  0.00           H  
ATOM    614  HB3 SER 1  43      37.361  39.745  44.868  0.00  0.00           H  
ATOM    615  HG  SER 1  43      35.862  40.505  46.251  0.00  0.00           H  
ATOM    616  N   ASN 1  44      34.422  41.057  41.554  0.00  0.00           N  
ATOM    617  CA  ASN 1  44      33.421  40.777  40.476  0.00  0.00           C  
ATOM    618  C   ASN 1  44      34.206  40.243  39.177  0.00  0.00           C  
ATOM    619  O   ASN 1  44      35.362  40.287  39.017  0.00  0.00           O  
ATOM    620  CB  ASN 1  44      32.620  42.067  40.327  0.00  0.00           C  
ATOM    621  CG  ASN 1  44      31.592  42.197  41.480  0.00  0.00           C  
ATOM    622  OD1 ASN 1  44      31.942  42.715  42.479  0.00  0.00           O  
ATOM    623  ND2 ASN 1  44      30.409  41.657  41.348  0.00  0.00           N  
ATOM    624  H   ASN 1  44      34.776  42.000  41.627  0.00  0.00           H  
ATOM    625  HA  ASN 1  44      32.656  40.068  40.792  0.00  0.00           H  
ATOM    626  HB2 ASN 1  44      33.308  42.912  40.309  0.00  0.00           H  
ATOM    627  HB3 ASN 1  44      32.137  42.036  39.351  0.00  0.00           H  
ATOM    628 HD21 ASN 1  44      29.777  41.732  42.132  0.00  0.00           H  
ATOM    629 HD22 ASN 1  44      30.148  41.106  40.543  0.00  0.00           H  
ATOM    630  N   PHE 1  45      33.263  39.751  38.273  0.00  0.00           N  
ATOM    631  CA  PHE 1  45      33.638  39.570  36.884  0.00  0.00           C  
ATOM    632  C   PHE 1  45      32.598  40.197  35.978  0.00  0.00           C  
ATOM    633  O   PHE 1  45      31.423  39.817  36.059  0.00  0.00           O  
ATOM    634  CB  PHE 1  45      33.644  38.067  36.744  0.00  0.00           C  
ATOM    635  CG  PHE 1  45      34.184  37.533  35.444  0.00  0.00           C  
ATOM    636  CD1 PHE 1  45      34.563  38.335  34.322  0.00  0.00           C  
ATOM    637  CD2 PHE 1  45      34.417  36.182  35.427  0.00  0.00           C  
ATOM    638  CE1 PHE 1  45      35.076  37.672  33.142  0.00  0.00           C  
ATOM    639  CE2 PHE 1  45      34.905  35.536  34.259  0.00  0.00           C  
ATOM    640  CZ  PHE 1  45      35.255  36.318  33.157  0.00  0.00           C  
ATOM    641  H   PHE 1  45      32.282  39.565  38.427  0.00  0.00           H  
ATOM    642  HA  PHE 1  45      34.610  40.038  36.728  0.00  0.00           H  
ATOM    643  HB2 PHE 1  45      34.425  37.677  37.397  0.00  0.00           H  
ATOM    644  HB3 PHE 1  45      32.681  37.568  36.842  0.00  0.00           H  
ATOM    645  HD1 PHE 1  45      34.281  39.363  34.144  0.00  0.00           H  
ATOM    646  HD2 PHE 1  45      34.060  35.639  36.289  0.00  0.00           H  
ATOM    647  HE1 PHE 1  45      35.419  38.296  32.330  0.00  0.00           H  
ATOM    648  HE2 PHE 1  45      35.106  34.480  34.366  0.00  0.00           H  
ATOM    649  HZ  PHE 1  45      35.640  35.848  32.265  0.00  0.00           H  
ATOM    650  N   ALA 1  46      32.992  41.316  35.284  0.00  0.00           N  
ATOM    651  CA  ALA 1  46      32.086  42.274  34.691  0.00  0.00           C  
ATOM    652  C   ALA 1  46      32.507  42.756  33.300  0.00  0.00           C  
ATOM    653  O   ALA 1  46      33.618  43.211  33.106  0.00  0.00           O  
ATOM    654  CB  ALA 1  46      31.816  43.453  35.674  0.00  0.00           C  
ATOM    655  H   ALA 1  46      33.970  41.527  35.424  0.00  0.00           H  
ATOM    656  HA  ALA 1  46      31.129  41.752  34.672  0.00  0.00           H  
ATOM    657  HB1 ALA 1  46      32.639  44.152  35.521  0.00  0.00           H  
ATOM    658  HB2 ALA 1  46      30.892  43.977  35.429  0.00  0.00           H  
ATOM    659  HB3 ALA 1  46      31.890  42.981  36.654  0.00  0.00           H  
ATOM    660  N   VAL 1  47      31.562  42.718  32.325  0.00  0.00           N  
ATOM    661  CA  VAL 1  47      31.862  42.833  30.852  0.00  0.00           C  
ATOM    662  C   VAL 1  47      30.907  43.543  30.018  0.00  0.00           C  
ATOM    663  O   VAL 1  47      29.711  43.578  30.369  0.00  0.00           O  
ATOM    664  CB  VAL 1  47      32.002  41.377  30.273  0.00  0.00           C  
ATOM    665  CG1 VAL 1  47      32.737  40.368  31.101  0.00  0.00           C  
ATOM    666  CG2 VAL 1  47      30.640  40.740  29.982  0.00  0.00           C  
ATOM    667  H   VAL 1  47      30.633  42.547  32.682  0.00  0.00           H  
ATOM    668  HA  VAL 1  47      32.891  43.167  30.711  0.00  0.00           H  
ATOM    669  HB  VAL 1  47      32.576  41.415  29.347  0.00  0.00           H  
ATOM    670 HG11 VAL 1  47      31.977  40.115  31.841  0.00  0.00           H  
ATOM    671 HG12 VAL 1  47      32.916  39.507  30.457  0.00  0.00           H  
ATOM    672 HG13 VAL 1  47      33.569  40.872  31.592  0.00  0.00           H  
ATOM    673 HG21 VAL 1  47      29.958  40.786  30.831  0.00  0.00           H  
ATOM    674 HG22 VAL 1  47      30.246  41.282  29.123  0.00  0.00           H  
ATOM    675 HG23 VAL 1  47      30.675  39.712  29.619  0.00  0.00           H  
ATOM    676  N   GLY 1  48      31.369  44.130  28.869  0.00  0.00           N  
ATOM    677  CA  GLY 1  48      30.548  44.889  27.930  0.00  0.00           C  
ATOM    678  C   GLY 1  48      29.523  43.890  27.327  0.00  0.00           C  
ATOM    679  O   GLY 1  48      29.820  42.708  27.106  0.00  0.00           O  
ATOM    680  H   GLY 1  48      32.332  43.984  28.602  0.00  0.00           H  
ATOM    681  HA2 GLY 1  48      29.963  45.594  28.520  0.00  0.00           H  
ATOM    682  HA3 GLY 1  48      31.009  45.448  27.115  0.00  0.00           H  
ATOM    683  N   ALA 1  49      28.372  44.426  27.043  0.00  0.00           N  
ATOM    684  CA  ALA 1  49      27.142  43.726  26.631  0.00  0.00           C  
ATOM    685  C   ALA 1  49      26.190  44.630  25.837  0.00  0.00           C  
ATOM    686  O   ALA 1  49      25.938  44.363  24.673  0.00  0.00           O  
ATOM    687  CB  ALA 1  49      26.528  43.091  27.942  0.00  0.00           C  
ATOM    688  H   ALA 1  49      28.409  45.427  27.176  0.00  0.00           H  
ATOM    689  HA  ALA 1  49      27.378  42.933  25.921  0.00  0.00           H  
ATOM    690  HB1 ALA 1  49      25.695  42.499  27.563  0.00  0.00           H  
ATOM    691  HB2 ALA 1  49      27.300  42.510  28.448  0.00  0.00           H  
ATOM    692  HB3 ALA 1  49      26.198  43.962  28.507  0.00  0.00           H  
ATOM    693  N   ALA 1  50      25.746  45.785  26.363  0.00  0.00           N  
ATOM    694  CA  ALA 1  50      25.161  46.879  25.550  0.00  0.00           C  
ATOM    695  C   ALA 1  50      26.247  47.639  24.638  0.00  0.00           C  
ATOM    696  O   ALA 1  50      27.362  47.827  25.156  0.00  0.00           O  
ATOM    697  CB  ALA 1  50      24.479  47.882  26.556  0.00  0.00           C  
ATOM    698  H   ALA 1  50      25.900  46.068  27.321  0.00  0.00           H  
ATOM    699  HA  ALA 1  50      24.366  46.525  24.893  0.00  0.00           H  
ATOM    700  HB1 ALA 1  50      25.190  48.439  27.168  0.00  0.00           H  
ATOM    701  HB2 ALA 1  50      23.842  48.565  25.994  0.00  0.00           H  
ATOM    702  HB3 ALA 1  50      23.799  47.300  27.178  0.00  0.00           H  
ATOM    703  N   PRO 1  51      25.969  47.981  23.397  0.00  0.00           N  
ATOM    704  CA  PRO 1  51      26.944  48.482  22.451  0.00  0.00           C  
ATOM    705  C   PRO 1  51      27.674  49.697  22.995  0.00  0.00           C  
ATOM    706  O   PRO 1  51      27.109  50.428  23.830  0.00  0.00           O  
ATOM    707  CB  PRO 1  51      26.060  48.660  21.179  0.00  0.00           C  
ATOM    708  CG  PRO 1  51      24.694  48.999  21.718  0.00  0.00           C  
ATOM    709  CD  PRO 1  51      24.575  48.161  22.968  0.00  0.00           C  
ATOM    710  HA  PRO 1  51      27.701  47.729  22.230  0.00  0.00           H  
ATOM    711  HB2 PRO 1  51      26.375  49.574  20.676  0.00  0.00           H  
ATOM    712  HB3 PRO 1  51      26.057  47.756  20.569  0.00  0.00           H  
ATOM    713  HG2 PRO 1  51      24.644  50.038  22.045  0.00  0.00           H  
ATOM    714  HG3 PRO 1  51      23.811  48.732  21.138  0.00  0.00           H  
ATOM    715  HD2 PRO 1  51      23.964  48.700  23.691  0.00  0.00           H  
ATOM    716  HD3 PRO 1  51      24.117  47.221  22.661  0.00  0.00           H  
ATOM    717  N   HIS 1  52      28.924  49.866  22.583  0.00  0.00           N  
ATOM    718  CA  HIS 1  52      29.883  50.901  23.008  0.00  0.00           C  
ATOM    719  C   HIS 1  52      30.902  51.059  21.909  0.00  0.00           C  
ATOM    720  O   HIS 1  52      31.532  50.044  21.561  0.00  0.00           O  
ATOM    721  CB  HIS 1  52      30.414  50.420  24.373  0.00  0.00           C  
ATOM    722  CG  HIS 1  52      31.188  51.562  24.994  0.00  0.00           C  
ATOM    723  ND1 HIS 1  52      32.369  52.080  24.437  0.00  0.00           N  
ATOM    724  CD2 HIS 1  52      30.945  52.134  26.245  0.00  0.00           C  
ATOM    725  CE1 HIS 1  52      32.626  53.101  25.245  0.00  0.00           C  
ATOM    726  NE2 HIS 1  52      31.726  53.192  26.305  0.00  0.00           N  
ATOM    727  H   HIS 1  52      29.068  49.212  21.827  0.00  0.00           H  
ATOM    728  HA  HIS 1  52      29.340  51.818  23.241  0.00  0.00           H  
ATOM    729  HB2 HIS 1  52      29.615  50.048  25.015  0.00  0.00           H  
ATOM    730  HB3 HIS 1  52      31.072  49.554  24.305  0.00  0.00           H  
ATOM    731  HD2 HIS 1  52      29.987  52.136  26.744  0.00  0.00           H  
ATOM    732  HE1 HIS 1  52      33.441  53.790  25.077  0.00  0.00           H  
ATOM    733  HE2 HIS 1  52      31.734  53.927  26.999  0.00  0.00           H  
ATOM    734  N   PRO 1  53      31.287  52.233  21.419  0.00  0.00           N  
ATOM    735  CA  PRO 1  53      32.188  52.296  20.258  0.00  0.00           C  
ATOM    736  C   PRO 1  53      33.598  51.766  20.504  0.00  0.00           C  
ATOM    737  O   PRO 1  53      34.269  51.369  19.534  0.00  0.00           O  
ATOM    738  CB  PRO 1  53      32.044  53.695  19.840  0.00  0.00           C  
ATOM    739  CG  PRO 1  53      31.527  54.503  20.955  0.00  0.00           C  
ATOM    740  CD  PRO 1  53      30.672  53.510  21.852  0.00  0.00           C  
ATOM    741  HA  PRO 1  53      31.804  51.645  19.473  0.00  0.00           H  
ATOM    742  HB2 PRO 1  53      32.899  54.201  19.391  0.00  0.00           H  
ATOM    743  HB3 PRO 1  53      31.297  53.744  19.047  0.00  0.00           H  
ATOM    744  HG2 PRO 1  53      32.374  54.879  21.530  0.00  0.00           H  
ATOM    745  HG3 PRO 1  53      31.062  55.427  20.613  0.00  0.00           H  
ATOM    746  HD2 PRO 1  53      30.800  53.656  22.925  0.00  0.00           H  
ATOM    747  HD3 PRO 1  53      29.614  53.647  21.627  0.00  0.00           H  
ATOM    748  N   PHE 1  54      34.137  51.761  21.736  0.00  0.00           N  
ATOM    749  CA  PHE 1  54      35.495  51.278  22.005  0.00  0.00           C  
ATOM    750  C   PHE 1  54      35.507  49.724  21.881  0.00  0.00           C  
ATOM    751  O   PHE 1  54      36.632  49.255  21.699  0.00  0.00           O  
ATOM    752  CB  PHE 1  54      36.078  51.860  23.288  0.00  0.00           C  
ATOM    753  CG  PHE 1  54      35.878  53.363  23.621  0.00  0.00           C  
ATOM    754  CD1 PHE 1  54      35.808  54.317  22.626  0.00  0.00           C  
ATOM    755  CD2 PHE 1  54      35.796  53.755  24.959  0.00  0.00           C  
ATOM    756  CE1 PHE 1  54      35.737  55.674  23.007  0.00  0.00           C  
ATOM    757  CE2 PHE 1  54      35.686  55.143  25.348  0.00  0.00           C  
ATOM    758  CZ  PHE 1  54      35.511  56.074  24.339  0.00  0.00           C  
ATOM    759  H   PHE 1  54      33.593  52.157  22.489  0.00  0.00           H  
ATOM    760  HA  PHE 1  54      35.974  51.730  21.137  0.00  0.00           H  
ATOM    761  HB2 PHE 1  54      35.663  51.302  24.127  0.00  0.00           H  
ATOM    762  HB3 PHE 1  54      37.156  51.700  23.318  0.00  0.00           H  
ATOM    763  HD1 PHE 1  54      35.813  53.942  21.613  0.00  0.00           H  
ATOM    764  HD2 PHE 1  54      35.873  52.999  25.725  0.00  0.00           H  
ATOM    765  HE1 PHE 1  54      35.690  56.446  22.254  0.00  0.00           H  
ATOM    766  HE2 PHE 1  54      35.774  55.368  26.400  0.00  0.00           H  
ATOM    767  HZ  PHE 1  54      35.532  57.137  24.525  0.00  0.00           H  
ATOM    768  N   LEU 1  55      34.368  49.039  21.897  0.00  0.00           N  
ATOM    769  CA  LEU 1  55      34.390  47.598  21.707  0.00  0.00           C  
ATOM    770  C   LEU 1  55      33.813  47.158  20.363  0.00  0.00           C  
ATOM    771  O   LEU 1  55      32.772  47.596  19.898  0.00  0.00           O  
ATOM    772  CB  LEU 1  55      33.525  46.962  22.826  0.00  0.00           C  
ATOM    773  CG  LEU 1  55      33.819  47.193  24.344  0.00  0.00           C  
ATOM    774  CD1 LEU 1  55      32.923  46.336  25.170  0.00  0.00           C  
ATOM    775  CD2 LEU 1  55      35.331  47.104  24.701  0.00  0.00           C  
ATOM    776  H   LEU 1  55      33.446  49.441  21.991  0.00  0.00           H  
ATOM    777  HA  LEU 1  55      35.394  47.199  21.850  0.00  0.00           H  
ATOM    778  HB2 LEU 1  55      32.502  47.310  22.685  0.00  0.00           H  
ATOM    779  HB3 LEU 1  55      33.662  45.891  22.675  0.00  0.00           H  
ATOM    780  HG  LEU 1  55      33.498  48.222  24.506  0.00  0.00           H  
ATOM    781 HD11 LEU 1  55      33.272  45.331  24.932  0.00  0.00           H  
ATOM    782 HD12 LEU 1  55      33.091  46.638  26.203  0.00  0.00           H  
ATOM    783 HD13 LEU 1  55      31.887  46.550  24.908  0.00  0.00           H  
ATOM    784 HD21 LEU 1  55      35.426  47.203  25.782  0.00  0.00           H  
ATOM    785 HD22 LEU 1  55      35.800  46.167  24.402  0.00  0.00           H  
ATOM    786 HD23 LEU 1  55      35.882  47.938  24.267  0.00  0.00           H  
ATOM    787  N   HIS 1  56      34.453  46.201  19.716  0.00  0.00           N  
ATOM    788  CA  HIS 1  56      34.100  45.646  18.453  0.00  0.00           C  
ATOM    789  C   HIS 1  56      33.322  44.306  18.566  0.00  0.00           C  
ATOM    790  O   HIS 1  56      32.694  43.835  17.639  0.00  0.00           O  
ATOM    791  CB  HIS 1  56      35.482  45.493  17.772  0.00  0.00           C  
ATOM    792  CG  HIS 1  56      36.389  46.797  17.649  0.00  0.00           C  
ATOM    793  ND1 HIS 1  56      37.654  46.837  17.036  0.00  0.00           N  
ATOM    794  CD2 HIS 1  56      36.067  48.045  17.960  0.00  0.00           C  
ATOM    795  CE1 HIS 1  56      37.964  48.096  16.867  0.00  0.00           C  
ATOM    796  NE2 HIS 1  56      37.077  48.904  17.401  0.00  0.00           N  
ATOM    797  H   HIS 1  56      35.292  45.924  20.204  0.00  0.00           H  
ATOM    798  HA  HIS 1  56      33.587  46.368  17.818  0.00  0.00           H  
ATOM    799  HB2 HIS 1  56      36.151  44.861  18.357  0.00  0.00           H  
ATOM    800  HB3 HIS 1  56      35.450  45.002  16.799  0.00  0.00           H  
ATOM    801  HD1 HIS 1  56      38.163  46.030  16.704  0.00  0.00           H  
ATOM    802  HD2 HIS 1  56      35.135  48.369  18.401  0.00  0.00           H  
ATOM    803  HE1 HIS 1  56      38.912  48.415  16.458  0.00  0.00           H  
ATOM    804  N   ARG 1  57      33.530  43.558  19.695  0.00  0.00           N  
ATOM    805  CA  ARG 1  57      32.835  42.350  20.143  0.00  0.00           C  
ATOM    806  C   ARG 1  57      32.355  42.517  21.583  0.00  0.00           C  
ATOM    807  O   ARG 1  57      32.925  43.224  22.392  0.00  0.00           O  
ATOM    808  CB  ARG 1  57      33.715  41.097  19.966  0.00  0.00           C  
ATOM    809  CG  ARG 1  57      34.928  40.991  20.935  0.00  0.00           C  
ATOM    810  CD  ARG 1  57      35.908  39.941  20.318  0.00  0.00           C  
ATOM    811  NE  ARG 1  57      37.109  40.062  21.126  0.00  0.00           N  
ATOM    812  CZ  ARG 1  57      38.239  39.383  21.127  0.00  0.00           C  
ATOM    813  NH1 ARG 1  57      38.559  38.451  20.194  0.00  0.00           N  
ATOM    814  NH2 ARG 1  57      39.220  39.885  21.839  0.00  0.00           N  
ATOM    815  H   ARG 1  57      34.077  43.956  20.445  0.00  0.00           H  
ATOM    816  HA  ARG 1  57      31.935  42.291  19.531  0.00  0.00           H  
ATOM    817  HB2 ARG 1  57      33.161  40.199  20.240  0.00  0.00           H  
ATOM    818  HB3 ARG 1  57      34.123  41.185  18.959  0.00  0.00           H  
ATOM    819  HG2 ARG 1  57      35.389  41.977  21.003  0.00  0.00           H  
ATOM    820  HG3 ARG 1  57      34.633  40.539  21.882  0.00  0.00           H  
ATOM    821  HD2 ARG 1  57      35.530  38.920  20.276  0.00  0.00           H  
ATOM    822  HD3 ARG 1  57      36.147  40.317  19.323  0.00  0.00           H  
ATOM    823  HE  ARG 1  57      36.994  40.838  21.763  0.00  0.00           H  
ATOM    824 HH11 ARG 1  57      39.455  37.986  20.183  0.00  0.00           H  
ATOM    825 HH12 ARG 1  57      37.907  37.950  19.608  0.00  0.00           H  
ATOM    826 HH21 ARG 1  57      40.137  39.545  21.587  0.00  0.00           H  
ATOM    827 HH22 ARG 1  57      38.990  40.695  22.396  0.00  0.00           H  
ATOM    828  N   TYR 1  58      31.464  41.708  22.048  0.00  0.00           N  
ATOM    829  CA  TYR 1  58      30.836  41.813  23.435  0.00  0.00           C  
ATOM    830  C   TYR 1  58      30.420  40.399  23.883  0.00  0.00           C  
ATOM    831  O   TYR 1  58      30.322  39.446  23.078  0.00  0.00           O  
ATOM    832  CB  TYR 1  58      29.553  42.645  23.362  0.00  0.00           C  
ATOM    833  CG  TYR 1  58      29.638  44.021  22.588  0.00  0.00           C  
ATOM    834  CD1 TYR 1  58      29.503  44.033  21.202  0.00  0.00           C  
ATOM    835  CD2 TYR 1  58      29.841  45.148  23.403  0.00  0.00           C  
ATOM    836  CE1 TYR 1  58      29.685  45.276  20.607  0.00  0.00           C  
ATOM    837  CE2 TYR 1  58      29.883  46.393  22.713  0.00  0.00           C  
ATOM    838  CZ  TYR 1  58      29.793  46.445  21.359  0.00  0.00           C  
ATOM    839  OH  TYR 1  58      29.936  47.684  20.800  0.00  0.00           O  
ATOM    840  H   TYR 1  58      31.054  40.980  21.481  0.00  0.00           H  
ATOM    841  HA  TYR 1  58      31.578  42.261  24.095  0.00  0.00           H  
ATOM    842  HB2 TYR 1  58      28.739  42.108  22.875  0.00  0.00           H  
ATOM    843  HB3 TYR 1  58      29.192  42.889  24.361  0.00  0.00           H  
ATOM    844  HD1 TYR 1  58      29.258  43.130  20.662  0.00  0.00           H  
ATOM    845  HD2 TYR 1  58      29.925  45.122  24.479  0.00  0.00           H  
ATOM    846  HE1 TYR 1  58      29.493  45.300  19.544  0.00  0.00           H  
ATOM    847  HE2 TYR 1  58      29.924  47.259  23.358  0.00  0.00           H  
ATOM    848  HH  TYR 1  58      30.628  48.186  21.236  0.00  0.00           H  
ATOM    849  N   TYR 1  59      30.186  40.179  25.173  0.00  0.00           N  
ATOM    850  CA  TYR 1  59      29.478  38.879  25.574  0.00  0.00           C  
ATOM    851  C   TYR 1  59      28.006  39.126  25.163  0.00  0.00           C  
ATOM    852  O   TYR 1  59      27.472  40.213  25.026  0.00  0.00           O  
ATOM    853  CB  TYR 1  59      29.685  38.499  27.037  0.00  0.00           C  
ATOM    854  CG  TYR 1  59      28.853  37.448  27.550  0.00  0.00           C  
ATOM    855  CD1 TYR 1  59      28.762  36.231  26.917  0.00  0.00           C  
ATOM    856  CD2 TYR 1  59      28.027  37.770  28.652  0.00  0.00           C  
ATOM    857  CE1 TYR 1  59      27.937  35.243  27.408  0.00  0.00           C  
ATOM    858  CE2 TYR 1  59      27.117  36.798  29.141  0.00  0.00           C  
ATOM    859  CZ  TYR 1  59      27.183  35.543  28.582  0.00  0.00           C  
ATOM    860  OH  TYR 1  59      26.600  34.451  29.160  0.00  0.00           O  
ATOM    861  H   TYR 1  59      30.040  40.981  25.770  0.00  0.00           H  
ATOM    862  HA  TYR 1  59      29.918  38.123  24.924  0.00  0.00           H  
ATOM    863  HB2 TYR 1  59      30.730  38.252  27.224  0.00  0.00           H  
ATOM    864  HB3 TYR 1  59      29.583  39.421  27.609  0.00  0.00           H  
ATOM    865  HD1 TYR 1  59      29.433  36.034  26.094  0.00  0.00           H  
ATOM    866  HD2 TYR 1  59      28.073  38.718  29.168  0.00  0.00           H  
ATOM    867  HE1 TYR 1  59      27.937  34.252  26.980  0.00  0.00           H  
ATOM    868  HE2 TYR 1  59      26.703  37.017  30.114  0.00  0.00           H  
ATOM    869  HH  TYR 1  59      26.806  33.698  28.601  0.00  0.00           H  
ATOM    870  N   GLN 1  60      27.377  37.998  24.843  0.00  0.00           N  
ATOM    871  CA  GLN 1  60      26.074  37.931  24.280  0.00  0.00           C  
ATOM    872  C   GLN 1  60      25.321  36.639  24.809  0.00  0.00           C  
ATOM    873  O   GLN 1  60      25.264  35.590  24.183  0.00  0.00           O  
ATOM    874  CB  GLN 1  60      26.198  37.921  22.732  0.00  0.00           C  
ATOM    875  CG  GLN 1  60      26.721  39.213  22.259  0.00  0.00           C  
ATOM    876  CD  GLN 1  60      26.193  39.535  20.907  0.00  0.00           C  
ATOM    877  OE1 GLN 1  60      25.397  40.518  20.792  0.00  0.00           O  
ATOM    878  NE2 GLN 1  60      26.422  38.789  19.864  0.00  0.00           N  
ATOM    879  H   GLN 1  60      27.970  37.180  24.829  0.00  0.00           H  
ATOM    880  HA  GLN 1  60      25.379  38.691  24.637  0.00  0.00           H  
ATOM    881  HB2 GLN 1  60      26.958  37.171  22.512  0.00  0.00           H  
ATOM    882  HB3 GLN 1  60      25.299  37.771  22.134  0.00  0.00           H  
ATOM    883  HG2 GLN 1  60      26.653  40.131  22.842  0.00  0.00           H  
ATOM    884  HG3 GLN 1  60      27.796  39.047  22.183  0.00  0.00           H  
ATOM    885 HE21 GLN 1  60      26.187  39.070  18.923  0.00  0.00           H  
ATOM    886 HE22 GLN 1  60      27.079  38.038  20.019  0.00  0.00           H  
ATOM    887  N   ARG 1  61      24.565  36.800  25.953  0.00  0.00           N  
ATOM    888  CA  ARG 1  61      23.737  35.771  26.556  0.00  0.00           C  
ATOM    889  C   ARG 1  61      22.705  35.286  25.640  0.00  0.00           C  
ATOM    890  O   ARG 1  61      22.313  34.090  25.627  0.00  0.00           O  
ATOM    891  CB  ARG 1  61      23.047  36.359  27.783  0.00  0.00           C  
ATOM    892  CG  ARG 1  61      23.909  36.971  28.864  0.00  0.00           C  
ATOM    893  CD  ARG 1  61      23.076  37.716  29.925  0.00  0.00           C  
ATOM    894  NE  ARG 1  61      22.619  39.008  29.373  0.00  0.00           N  
ATOM    895  CZ  ARG 1  61      21.917  39.978  30.033  0.00  0.00           C  
ATOM    896  NH1 ARG 1  61      21.596  39.953  31.309  0.00  0.00           N  
ATOM    897  NH2 ARG 1  61      21.595  41.033  29.364  0.00  0.00           N  
ATOM    898  H   ARG 1  61      24.751  37.662  26.446  0.00  0.00           H  
ATOM    899  HA  ARG 1  61      24.408  34.947  26.800  0.00  0.00           H  
ATOM    900  HB2 ARG 1  61      22.323  37.121  27.493  0.00  0.00           H  
ATOM    901  HB3 ARG 1  61      22.372  35.622  28.217  0.00  0.00           H  
ATOM    902  HG2 ARG 1  61      24.490  36.167  29.318  0.00  0.00           H  
ATOM    903  HG3 ARG 1  61      24.484  37.775  28.404  0.00  0.00           H  
ATOM    904  HD2 ARG 1  61      22.282  37.031  30.221  0.00  0.00           H  
ATOM    905  HD3 ARG 1  61      23.637  37.957  30.828  0.00  0.00           H  
ATOM    906  HE  ARG 1  61      22.853  39.199  28.409  0.00  0.00           H  
ATOM    907 HH11 ARG 1  61      21.142  40.792  31.640  0.00  0.00           H  
ATOM    908 HH12 ARG 1  61      22.013  39.176  31.803  0.00  0.00           H  
ATOM    909 HH21 ARG 1  61      21.062  41.735  29.857  0.00  0.00           H  
ATOM    910 HH22 ARG 1  61      21.710  41.109  28.363  0.00  0.00           H  
ATOM    911  N   GLN 1  62      22.269  36.141  24.684  0.00  0.00           N  
ATOM    912  CA  GLN 1  62      21.132  35.786  23.847  0.00  0.00           C  
ATOM    913  C   GLN 1  62      21.473  34.672  22.843  0.00  0.00           C  
ATOM    914  O   GLN 1  62      20.646  33.831  22.611  0.00  0.00           O  
ATOM    915  CB  GLN 1  62      20.472  37.087  23.257  0.00  0.00           C  
ATOM    916  CG  GLN 1  62      21.204  37.700  22.067  0.00  0.00           C  
ATOM    917  CD  GLN 1  62      22.553  38.461  22.326  0.00  0.00           C  
ATOM    918  OE1 GLN 1  62      23.035  38.543  23.437  0.00  0.00           O  
ATOM    919  NE2 GLN 1  62      23.065  39.151  21.334  0.00  0.00           N  
ATOM    920  H   GLN 1  62      22.588  37.099  24.716  0.00  0.00           H  
ATOM    921  HA  GLN 1  62      20.316  35.467  24.495  0.00  0.00           H  
ATOM    922  HB2 GLN 1  62      19.474  36.834  22.898  0.00  0.00           H  
ATOM    923  HB3 GLN 1  62      20.355  37.798  24.075  0.00  0.00           H  
ATOM    924  HG2 GLN 1  62      21.359  36.977  21.266  0.00  0.00           H  
ATOM    925  HG3 GLN 1  62      20.497  38.384  21.599  0.00  0.00           H  
ATOM    926 HE21 GLN 1  62      23.812  39.797  21.547  0.00  0.00           H  
ATOM    927 HE22 GLN 1  62      22.668  39.189  20.406  0.00  0.00           H  
ATOM    928  N   LEU 1  63      22.716  34.619  22.301  0.00  0.00           N  
ATOM    929  CA  LEU 1  63      23.150  33.549  21.432  0.00  0.00           C  
ATOM    930  C   LEU 1  63      23.756  32.265  22.131  0.00  0.00           C  
ATOM    931  O   LEU 1  63      24.343  31.459  21.435  0.00  0.00           O  
ATOM    932  CB  LEU 1  63      24.074  33.969  20.226  0.00  0.00           C  
ATOM    933  CG  LEU 1  63      23.757  35.278  19.404  0.00  0.00           C  
ATOM    934  CD1 LEU 1  63      24.604  35.252  18.196  0.00  0.00           C  
ATOM    935  CD2 LEU 1  63      22.332  35.112  18.855  0.00  0.00           C  
ATOM    936  H   LEU 1  63      23.448  35.219  22.653  0.00  0.00           H  
ATOM    937  HA  LEU 1  63      22.223  33.197  20.979  0.00  0.00           H  
ATOM    938  HB2 LEU 1  63      25.078  34.195  20.585  0.00  0.00           H  
ATOM    939  HB3 LEU 1  63      24.241  33.120  19.563  0.00  0.00           H  
ATOM    940  HG  LEU 1  63      23.777  36.258  19.880  0.00  0.00           H  
ATOM    941 HD11 LEU 1  63      24.295  36.073  17.549  0.00  0.00           H  
ATOM    942 HD12 LEU 1  63      25.662  35.385  18.423  0.00  0.00           H  
ATOM    943 HD13 LEU 1  63      24.657  34.237  17.802  0.00  0.00           H  
ATOM    944 HD21 LEU 1  63      21.570  35.167  19.633  0.00  0.00           H  
ATOM    945 HD22 LEU 1  63      22.138  35.952  18.187  0.00  0.00           H  
ATOM    946 HD23 LEU 1  63      22.287  34.218  18.234  0.00  0.00           H  
ATOM    947  N   SER 1  64      23.617  32.223  23.464  0.00  0.00           N  
ATOM    948  CA  SER 1  64      24.336  31.166  24.339  0.00  0.00           C  
ATOM    949  C   SER 1  64      23.320  30.291  25.090  0.00  0.00           C  
ATOM    950  O   SER 1  64      22.415  30.787  25.758  0.00  0.00           O  
ATOM    951  CB  SER 1  64      25.084  31.957  25.421  0.00  0.00           C  
ATOM    952  OG  SER 1  64      25.594  31.080  26.372  0.00  0.00           O  
ATOM    953  H   SER 1  64      23.128  32.942  23.978  0.00  0.00           H  
ATOM    954  HA  SER 1  64      25.001  30.631  23.661  0.00  0.00           H  
ATOM    955  HB2 SER 1  64      25.815  32.617  24.954  0.00  0.00           H  
ATOM    956  HB3 SER 1  64      24.349  32.535  25.981  0.00  0.00           H  
ATOM    957  HG  SER 1  64      26.079  31.595  27.021  0.00  0.00           H  
ATOM    958  N   SER 1  65      23.453  29.001  24.740  0.00  0.00           N  
ATOM    959  CA  SER 1  65      22.554  28.047  25.255  0.00  0.00           C  
ATOM    960  C   SER 1  65      22.814  27.630  26.712  0.00  0.00           C  
ATOM    961  O   SER 1  65      21.917  27.025  27.267  0.00  0.00           O  
ATOM    962  CB  SER 1  65      22.736  26.743  24.461  0.00  0.00           C  
ATOM    963  OG  SER 1  65      23.993  26.204  24.516  0.00  0.00           O  
ATOM    964  H   SER 1  65      24.240  28.754  24.157  0.00  0.00           H  
ATOM    965  HA  SER 1  65      21.532  28.423  25.213  0.00  0.00           H  
ATOM    966  HB2 SER 1  65      22.011  25.935  24.559  0.00  0.00           H  
ATOM    967  HB3 SER 1  65      22.499  26.961  23.419  0.00  0.00           H  
ATOM    968  HG  SER 1  65      23.934  25.514  25.181  0.00  0.00           H  
ATOM    969  N   THR 1  66      24.019  27.823  27.246  0.00  0.00           N  
ATOM    970  CA  THR 1  66      24.451  27.493  28.567  0.00  0.00           C  
ATOM    971  C   THR 1  66      24.140  28.526  29.575  0.00  0.00           C  
ATOM    972  O   THR 1  66      24.302  28.284  30.788  0.00  0.00           O  
ATOM    973  CB  THR 1  66      25.882  26.967  28.466  0.00  0.00           C  
ATOM    974  OG1 THR 1  66      26.785  27.733  27.719  0.00  0.00           O  
ATOM    975  CG2 THR 1  66      25.889  25.539  27.902  0.00  0.00           C  
ATOM    976  H   THR 1  66      24.654  28.415  26.730  0.00  0.00           H  
ATOM    977  HA  THR 1  66      23.804  26.677  28.889  0.00  0.00           H  
ATOM    978  HB  THR 1  66      26.197  26.815  29.498  0.00  0.00           H  
ATOM    979  HG1 THR 1  66      27.068  28.496  28.229  0.00  0.00           H  
ATOM    980 HG21 THR 1  66      25.182  25.423  27.080  0.00  0.00           H  
ATOM    981 HG22 THR 1  66      26.879  25.261  27.541  0.00  0.00           H  
ATOM    982 HG23 THR 1  66      25.709  24.854  28.730  0.00  0.00           H  
ATOM    983  N   TYR 1  67      23.677  29.744  29.195  0.00  0.00           N  
ATOM    984  CA  TYR 1  67      23.196  30.806  30.067  0.00  0.00           C  
ATOM    985  C   TYR 1  67      22.024  30.527  30.965  0.00  0.00           C  
ATOM    986  O   TYR 1  67      21.131  29.770  30.576  0.00  0.00           O  
ATOM    987  CB  TYR 1  67      22.799  32.028  29.141  0.00  0.00           C  
ATOM    988  CG  TYR 1  67      22.438  33.294  29.908  0.00  0.00           C  
ATOM    989  CD1 TYR 1  67      23.374  33.914  30.754  0.00  0.00           C  
ATOM    990  CD2 TYR 1  67      21.070  33.633  30.006  0.00  0.00           C  
ATOM    991  CE1 TYR 1  67      22.986  34.869  31.643  0.00  0.00           C  
ATOM    992  CE2 TYR 1  67      20.671  34.657  30.972  0.00  0.00           C  
ATOM    993  CZ  TYR 1  67      21.609  35.321  31.769  0.00  0.00           C  
ATOM    994  OH  TYR 1  67      21.235  36.358  32.593  0.00  0.00           O  
ATOM    995  H   TYR 1  67      23.693  30.011  28.221  0.00  0.00           H  
ATOM    996  HA  TYR 1  67      24.028  31.178  30.664  0.00  0.00           H  
ATOM    997  HB2 TYR 1  67      23.591  32.371  28.475  0.00  0.00           H  
ATOM    998  HB3 TYR 1  67      21.986  31.782  28.458  0.00  0.00           H  
ATOM    999  HD1 TYR 1  67      24.402  33.584  30.757  0.00  0.00           H  
ATOM   1000  HD2 TYR 1  67      20.336  32.977  29.564  0.00  0.00           H  
ATOM   1001  HE1 TYR 1  67      23.680  35.310  32.344  0.00  0.00           H  
ATOM   1002  HE2 TYR 1  67      19.630  34.822  31.208  0.00  0.00           H  
ATOM   1003  HH  TYR 1  67      21.921  37.001  32.790  0.00  0.00           H  
ATOM   1004  N   ARG 1  68      22.055  31.028  32.204  0.00  0.00           N  
ATOM   1005  CA  ARG 1  68      21.067  30.911  33.310  0.00  0.00           C  
ATOM   1006  C   ARG 1  68      21.054  32.248  34.036  0.00  0.00           C  
ATOM   1007  O   ARG 1  68      22.047  32.826  34.430  0.00  0.00           O  
ATOM   1008  CB  ARG 1  68      21.236  29.674  34.216  0.00  0.00           C  
ATOM   1009  CG  ARG 1  68      21.014  28.336  33.450  0.00  0.00           C  
ATOM   1010  CD  ARG 1  68      21.199  27.071  34.263  0.00  0.00           C  
ATOM   1011  NE  ARG 1  68      21.191  25.948  33.333  0.00  0.00           N  
ATOM   1012  CZ  ARG 1  68      21.494  24.742  33.692  0.00  0.00           C  
ATOM   1013  NH1 ARG 1  68      21.982  24.359  34.852  0.00  0.00           N  
ATOM   1014  NH2 ARG 1  68      21.396  23.775  32.855  0.00  0.00           N  
ATOM   1015  H   ARG 1  68      22.897  31.505  32.495  0.00  0.00           H  
ATOM   1016  HA  ARG 1  68      20.091  30.850  32.829  0.00  0.00           H  
ATOM   1017  HB2 ARG 1  68      22.234  29.844  34.619  0.00  0.00           H  
ATOM   1018  HB3 ARG 1  68      20.442  29.714  34.963  0.00  0.00           H  
ATOM   1019  HG2 ARG 1  68      19.993  28.403  33.075  0.00  0.00           H  
ATOM   1020  HG3 ARG 1  68      21.674  28.353  32.582  0.00  0.00           H  
ATOM   1021  HD2 ARG 1  68      22.214  27.065  34.659  0.00  0.00           H  
ATOM   1022  HD3 ARG 1  68      20.417  27.048  35.022  0.00  0.00           H  
ATOM   1023  HE  ARG 1  68      21.190  26.132  32.340  0.00  0.00           H  
ATOM   1024 HH11 ARG 1  68      22.106  23.361  34.953  0.00  0.00           H  
ATOM   1025 HH12 ARG 1  68      22.345  25.021  35.522  0.00  0.00           H  
ATOM   1026 HH21 ARG 1  68      21.453  22.822  33.184  0.00  0.00           H  
ATOM   1027 HH22 ARG 1  68      21.119  23.935  31.897  0.00  0.00           H  
ATOM   1028  N   ASP 1  69      19.870  32.710  34.322  0.00  0.00           N  
ATOM   1029  CA  ASP 1  69      19.630  34.035  34.937  0.00  0.00           C  
ATOM   1030  C   ASP 1  69      19.474  33.977  36.456  0.00  0.00           C  
ATOM   1031  O   ASP 1  69      18.553  33.296  36.943  0.00  0.00           O  
ATOM   1032  CB  ASP 1  69      18.328  34.742  34.265  0.00  0.00           C  
ATOM   1033  CG  ASP 1  69      17.995  36.076  34.954  0.00  0.00           C  
ATOM   1034  OD1 ASP 1  69      18.775  36.661  35.742  0.00  0.00           O  
ATOM   1035  OD2 ASP 1  69      16.884  36.525  34.526  0.00  0.00           O  
ATOM   1036  H   ASP 1  69      19.063  32.147  34.095  0.00  0.00           H  
ATOM   1037  HA  ASP 1  69      20.464  34.691  34.685  0.00  0.00           H  
ATOM   1038  HB2 ASP 1  69      18.622  35.018  33.252  0.00  0.00           H  
ATOM   1039  HB3 ASP 1  69      17.472  34.093  34.080  0.00  0.00           H  
ATOM   1040  N   LEU 1  70      20.366  34.732  37.093  0.00  0.00           N  
ATOM   1041  CA  LEU 1  70      20.441  34.711  38.563  0.00  0.00           C  
ATOM   1042  C   LEU 1  70      19.437  35.661  39.207  0.00  0.00           C  
ATOM   1043  O   LEU 1  70      19.416  35.803  40.431  0.00  0.00           O  
ATOM   1044  CB  LEU 1  70      21.808  35.097  39.197  0.00  0.00           C  
ATOM   1045  CG  LEU 1  70      23.093  34.404  38.725  0.00  0.00           C  
ATOM   1046  CD1 LEU 1  70      24.314  35.206  39.134  0.00  0.00           C  
ATOM   1047  CD2 LEU 1  70      23.164  32.932  39.162  0.00  0.00           C  
ATOM   1048  H   LEU 1  70      21.026  35.388  36.701  0.00  0.00           H  
ATOM   1049  HA  LEU 1  70      20.179  33.695  38.856  0.00  0.00           H  
ATOM   1050  HB2 LEU 1  70      21.880  36.184  39.168  0.00  0.00           H  
ATOM   1051  HB3 LEU 1  70      21.808  34.807  40.248  0.00  0.00           H  
ATOM   1052  HG  LEU 1  70      23.091  34.458  37.637  0.00  0.00           H  
ATOM   1053 HD11 LEU 1  70      24.341  36.206  38.701  0.00  0.00           H  
ATOM   1054 HD12 LEU 1  70      24.398  35.243  40.220  0.00  0.00           H  
ATOM   1055 HD13 LEU 1  70      25.189  34.640  38.815  0.00  0.00           H  
ATOM   1056 HD21 LEU 1  70      22.328  32.363  38.754  0.00  0.00           H  
ATOM   1057 HD22 LEU 1  70      24.129  32.590  38.787  0.00  0.00           H  
ATOM   1058 HD23 LEU 1  70      23.165  32.907  40.252  0.00  0.00           H  
ATOM   1059  N   ARG 1  71      18.520  36.229  38.368  0.00  0.00           N  
ATOM   1060  CA  ARG 1  71      17.358  37.061  38.735  0.00  0.00           C  
ATOM   1061  C   ARG 1  71      17.695  38.253  39.637  0.00  0.00           C  
ATOM   1062  O   ARG 1  71      16.998  38.489  40.584  0.00  0.00           O  
ATOM   1063  CB  ARG 1  71      16.349  36.118  39.577  0.00  0.00           C  
ATOM   1064  CG  ARG 1  71      15.945  34.825  38.727  0.00  0.00           C  
ATOM   1065  CD  ARG 1  71      15.267  35.064  37.440  0.00  0.00           C  
ATOM   1066  NE  ARG 1  71      14.901  33.779  36.765  0.00  0.00           N  
ATOM   1067  CZ  ARG 1  71      13.935  33.573  35.983  0.00  0.00           C  
ATOM   1068  NH1 ARG 1  71      13.503  32.378  35.735  0.00  0.00           N  
ATOM   1069  NH2 ARG 1  71      13.261  34.482  35.400  0.00  0.00           N  
ATOM   1070  H   ARG 1  71      18.738  36.177  37.383  0.00  0.00           H  
ATOM   1071  HA  ARG 1  71      16.853  37.425  37.840  0.00  0.00           H  
ATOM   1072  HB2 ARG 1  71      16.912  35.839  40.467  0.00  0.00           H  
ATOM   1073  HB3 ARG 1  71      15.442  36.665  39.838  0.00  0.00           H  
ATOM   1074  HG2 ARG 1  71      16.874  34.301  38.502  0.00  0.00           H  
ATOM   1075  HG3 ARG 1  71      15.214  34.277  39.322  0.00  0.00           H  
ATOM   1076  HD2 ARG 1  71      14.336  35.585  37.662  0.00  0.00           H  
ATOM   1077  HD3 ARG 1  71      15.872  35.630  36.732  0.00  0.00           H  
ATOM   1078  HE  ARG 1  71      15.123  32.912  37.234  0.00  0.00           H  
ATOM   1079 HH11 ARG 1  71      12.776  32.243  35.047  0.00  0.00           H  
ATOM   1080 HH12 ARG 1  71      14.013  31.564  36.047  0.00  0.00           H  
ATOM   1081 HH21 ARG 1  71      12.384  34.224  34.970  0.00  0.00           H  
ATOM   1082 HH22 ARG 1  71      13.523  35.443  35.564  0.00  0.00           H  
ATOM   1083  N   LYS 1  72      18.784  38.960  39.303  0.00  0.00           N  
ATOM   1084  CA  LYS 1  72      19.565  39.919  40.126  0.00  0.00           C  
ATOM   1085  C   LYS 1  72      20.339  41.093  39.451  0.00  0.00           C  
ATOM   1086  O   LYS 1  72      21.153  40.949  38.524  0.00  0.00           O  
ATOM   1087  CB  LYS 1  72      20.433  39.158  41.093  0.00  0.00           C  
ATOM   1088  CG  LYS 1  72      21.087  39.873  42.220  0.00  0.00           C  
ATOM   1089  CD  LYS 1  72      21.792  38.998  43.254  0.00  0.00           C  
ATOM   1090  CE  LYS 1  72      22.243  39.882  44.405  0.00  0.00           C  
ATOM   1091  NZ  LYS 1  72      22.854  39.130  45.446  0.00  0.00           N  
ATOM   1092  H   LYS 1  72      19.251  38.628  38.471  0.00  0.00           H  
ATOM   1093  HA  LYS 1  72      18.772  40.416  40.685  0.00  0.00           H  
ATOM   1094  HB2 LYS 1  72      19.908  38.280  41.469  0.00  0.00           H  
ATOM   1095  HB3 LYS 1  72      21.262  38.633  40.619  0.00  0.00           H  
ATOM   1096  HG2 LYS 1  72      21.834  40.626  41.969  0.00  0.00           H  
ATOM   1097  HG3 LYS 1  72      20.198  40.314  42.673  0.00  0.00           H  
ATOM   1098  HD2 LYS 1  72      21.128  38.188  43.558  0.00  0.00           H  
ATOM   1099  HD3 LYS 1  72      22.686  38.597  42.776  0.00  0.00           H  
ATOM   1100  HE2 LYS 1  72      22.825  40.726  44.035  0.00  0.00           H  
ATOM   1101  HE3 LYS 1  72      21.333  40.373  44.749  0.00  0.00           H  
ATOM   1102  HZ1 LYS 1  72      22.339  38.271  45.581  0.00  0.00           H  
ATOM   1103  HZ2 LYS 1  72      23.734  38.728  45.156  0.00  0.00           H  
ATOM   1104  HZ3 LYS 1  72      22.999  39.588  46.334  0.00  0.00           H  
ATOM   1105  N   GLY 1  73      20.051  42.268  39.858  0.00  0.00           N  
ATOM   1106  CA  GLY 1  73      20.535  43.554  39.325  0.00  0.00           C  
ATOM   1107  C   GLY 1  73      21.780  44.020  39.982  0.00  0.00           C  
ATOM   1108  O   GLY 1  73      22.038  43.722  41.169  0.00  0.00           O  
ATOM   1109  H   GLY 1  73      19.394  42.461  40.601  0.00  0.00           H  
ATOM   1110  HA2 GLY 1  73      20.697  43.432  38.254  0.00  0.00           H  
ATOM   1111  HA3 GLY 1  73      19.787  44.344  39.399  0.00  0.00           H  
ATOM   1112  N   VAL 1  74      22.554  44.907  39.388  0.00  0.00           N  
ATOM   1113  CA  VAL 1  74      23.738  45.484  40.096  0.00  0.00           C  
ATOM   1114  C   VAL 1  74      24.061  46.817  39.507  0.00  0.00           C  
ATOM   1115  O   VAL 1  74      24.070  46.991  38.260  0.00  0.00           O  
ATOM   1116  CB  VAL 1  74      25.024  44.552  40.136  0.00  0.00           C  
ATOM   1117  CG1 VAL 1  74      25.431  44.025  38.763  0.00  0.00           C  
ATOM   1118  CG2 VAL 1  74      26.319  45.104  40.676  0.00  0.00           C  
ATOM   1119  H   VAL 1  74      22.253  45.162  38.458  0.00  0.00           H  
ATOM   1120  HA  VAL 1  74      23.459  45.740  41.118  0.00  0.00           H  
ATOM   1121  HB  VAL 1  74      24.741  43.639  40.660  0.00  0.00           H  
ATOM   1122 HG11 VAL 1  74      26.229  43.288  38.851  0.00  0.00           H  
ATOM   1123 HG12 VAL 1  74      24.570  43.771  38.144  0.00  0.00           H  
ATOM   1124 HG13 VAL 1  74      25.924  44.884  38.307  0.00  0.00           H  
ATOM   1125 HG21 VAL 1  74      26.685  45.946  40.088  0.00  0.00           H  
ATOM   1126 HG22 VAL 1  74      26.068  45.401  41.694  0.00  0.00           H  
ATOM   1127 HG23 VAL 1  74      27.086  44.335  40.769  0.00  0.00           H  
ATOM   1128  N   TYR 1  75      24.509  47.723  40.319  0.00  0.00           N  
ATOM   1129  CA  TYR 1  75      25.140  49.013  40.040  0.00  0.00           C  
ATOM   1130  C   TYR 1  75      26.248  49.230  41.069  0.00  0.00           C  
ATOM   1131  O   TYR 1  75      26.006  48.952  42.273  0.00  0.00           O  
ATOM   1132  CB  TYR 1  75      24.214  50.203  39.919  0.00  0.00           C  
ATOM   1133  CG  TYR 1  75      24.822  51.592  40.122  0.00  0.00           C  
ATOM   1134  CD1 TYR 1  75      25.503  52.338  39.081  0.00  0.00           C  
ATOM   1135  CD2 TYR 1  75      24.712  52.154  41.394  0.00  0.00           C  
ATOM   1136  CE1 TYR 1  75      26.044  53.635  39.351  0.00  0.00           C  
ATOM   1137  CE2 TYR 1  75      25.370  53.380  41.610  0.00  0.00           C  
ATOM   1138  CZ  TYR 1  75      25.862  54.176  40.605  0.00  0.00           C  
ATOM   1139  OH  TYR 1  75      26.419  55.422  40.861  0.00  0.00           O  
ATOM   1140  H   TYR 1  75      24.425  47.506  41.302  0.00  0.00           H  
ATOM   1141  HA  TYR 1  75      25.795  48.960  39.170  0.00  0.00           H  
ATOM   1142  HB2 TYR 1  75      23.668  50.145  38.977  0.00  0.00           H  
ATOM   1143  HB3 TYR 1  75      23.437  50.146  40.681  0.00  0.00           H  
ATOM   1144  HD1 TYR 1  75      25.465  51.947  38.075  0.00  0.00           H  
ATOM   1145  HD2 TYR 1  75      24.359  51.650  42.281  0.00  0.00           H  
ATOM   1146  HE1 TYR 1  75      26.350  54.260  38.526  0.00  0.00           H  
ATOM   1147  HE2 TYR 1  75      25.350  53.686  42.646  0.00  0.00           H  
ATOM   1148  HH  TYR 1  75      25.793  55.794  41.487  0.00  0.00           H  
ATOM   1149  N   VAL 1  76      27.401  49.804  40.688  0.00  0.00           N  
ATOM   1150  CA  VAL 1  76      28.561  50.087  41.478  0.00  0.00           C  
ATOM   1151  C   VAL 1  76      29.036  51.509  41.142  0.00  0.00           C  
ATOM   1152  O   VAL 1  76      29.393  51.903  40.029  0.00  0.00           O  
ATOM   1153  CB  VAL 1  76      29.746  49.095  41.295  0.00  0.00           C  
ATOM   1154  CG1 VAL 1  76      30.839  49.456  42.245  0.00  0.00           C  
ATOM   1155  CG2 VAL 1  76      29.412  47.665  41.494  0.00  0.00           C  
ATOM   1156  H   VAL 1  76      27.476  50.042  39.709  0.00  0.00           H  
ATOM   1157  HA  VAL 1  76      28.206  49.927  42.496  0.00  0.00           H  
ATOM   1158  HB  VAL 1  76      30.225  49.259  40.329  0.00  0.00           H  
ATOM   1159 HG11 VAL 1  76      31.648  48.743  42.083  0.00  0.00           H  
ATOM   1160 HG12 VAL 1  76      31.179  50.466  42.015  0.00  0.00           H  
ATOM   1161 HG13 VAL 1  76      30.426  49.433  43.253  0.00  0.00           H  
ATOM   1162 HG21 VAL 1  76      28.541  47.443  40.878  0.00  0.00           H  
ATOM   1163 HG22 VAL 1  76      30.267  47.052  41.209  0.00  0.00           H  
ATOM   1164 HG23 VAL 1  76      29.224  47.444  42.544  0.00  0.00           H  
ATOM   1165  N   PRO 1  77      29.127  52.403  42.190  0.00  0.00           N  
ATOM   1166  CA  PRO 1  77      29.584  53.754  41.929  0.00  0.00           C  
ATOM   1167  C   PRO 1  77      31.085  53.805  41.842  0.00  0.00           C  
ATOM   1168  O   PRO 1  77      31.780  53.384  42.724  0.00  0.00           O  
ATOM   1169  CB  PRO 1  77      28.920  54.660  43.036  0.00  0.00           C  
ATOM   1170  CG  PRO 1  77      28.612  53.690  44.119  0.00  0.00           C  
ATOM   1171  CD  PRO 1  77      28.339  52.436  43.431  0.00  0.00           C  
ATOM   1172  HA  PRO 1  77      29.168  54.041  40.964  0.00  0.00           H  
ATOM   1173  HB2 PRO 1  77      29.529  55.462  43.452  0.00  0.00           H  
ATOM   1174  HB3 PRO 1  77      27.988  55.096  42.676  0.00  0.00           H  
ATOM   1175  HG2 PRO 1  77      29.452  53.645  44.812  0.00  0.00           H  
ATOM   1176  HG3 PRO 1  77      27.786  53.998  44.760  0.00  0.00           H  
ATOM   1177  HD2 PRO 1  77      28.572  51.515  43.964  0.00  0.00           H  
ATOM   1178  HD3 PRO 1  77      27.298  52.400  43.110  0.00  0.00           H  
ATOM   1179  N   TYR 1  78      31.665  54.489  40.830  0.00  0.00           N  
ATOM   1180  CA  TYR 1  78      33.024  55.077  41.015  0.00  0.00           C  
ATOM   1181  C   TYR 1  78      33.253  56.502  40.429  0.00  0.00           C  
ATOM   1182  O   TYR 1  78      32.569  57.020  39.591  0.00  0.00           O  
ATOM   1183  CB  TYR 1  78      33.927  54.117  40.162  0.00  0.00           C  
ATOM   1184  CG  TYR 1  78      34.053  52.754  40.766  0.00  0.00           C  
ATOM   1185  CD1 TYR 1  78      34.872  52.409  41.807  0.00  0.00           C  
ATOM   1186  CD2 TYR 1  78      33.372  51.685  40.178  0.00  0.00           C  
ATOM   1187  CE1 TYR 1  78      35.018  51.124  42.340  0.00  0.00           C  
ATOM   1188  CE2 TYR 1  78      33.648  50.305  40.561  0.00  0.00           C  
ATOM   1189  CZ  TYR 1  78      34.453  50.040  41.647  0.00  0.00           C  
ATOM   1190  OH  TYR 1  78      34.776  48.730  42.042  0.00  0.00           O  
ATOM   1191  H   TYR 1  78      30.999  54.897  40.190  0.00  0.00           H  
ATOM   1192  HA  TYR 1  78      33.409  55.089  42.034  0.00  0.00           H  
ATOM   1193  HB2 TYR 1  78      33.376  54.069  39.223  0.00  0.00           H  
ATOM   1194  HB3 TYR 1  78      34.871  54.662  40.119  0.00  0.00           H  
ATOM   1195  HD1 TYR 1  78      35.372  53.206  42.337  0.00  0.00           H  
ATOM   1196  HD2 TYR 1  78      32.792  51.971  39.313  0.00  0.00           H  
ATOM   1197  HE1 TYR 1  78      35.732  50.994  43.140  0.00  0.00           H  
ATOM   1198  HE2 TYR 1  78      33.146  49.501  40.043  0.00  0.00           H  
ATOM   1199  HH  TYR 1  78      34.443  48.101  41.398  0.00  0.00           H  
ATOM   1200  N   THR 1  79      34.351  57.133  40.845  0.00  0.00           N  
ATOM   1201  CA  THR 1  79      34.927  58.429  40.200  0.00  0.00           C  
ATOM   1202  C   THR 1  79      35.677  58.149  38.908  0.00  0.00           C  
ATOM   1203  O   THR 1  79      35.599  59.063  38.087  0.00  0.00           O  
ATOM   1204  CB  THR 1  79      35.919  59.153  41.149  0.00  0.00           C  
ATOM   1205  OG1 THR 1  79      37.096  58.386  41.435  0.00  0.00           O  
ATOM   1206  CG2 THR 1  79      35.265  59.547  42.434  0.00  0.00           C  
ATOM   1207  H   THR 1  79      34.880  56.703  41.590  0.00  0.00           H  
ATOM   1208  HA  THR 1  79      34.105  59.080  39.902  0.00  0.00           H  
ATOM   1209  HB  THR 1  79      36.144  60.131  40.723  0.00  0.00           H  
ATOM   1210  HG1 THR 1  79      36.778  57.688  42.012  0.00  0.00           H  
ATOM   1211 HG21 THR 1  79      35.971  60.220  42.920  0.00  0.00           H  
ATOM   1212 HG22 THR 1  79      34.392  60.178  42.265  0.00  0.00           H  
ATOM   1213 HG23 THR 1  79      35.059  58.662  43.037  0.00  0.00           H  
ATOM   1214  N   GLN 1  80      36.183  56.954  38.661  0.00  0.00           N  
ATOM   1215  CA  GLN 1  80      36.511  56.415  37.325  0.00  0.00           C  
ATOM   1216  C   GLN 1  80      36.097  54.867  37.267  0.00  0.00           C  
ATOM   1217  O   GLN 1  80      36.419  54.167  38.239  0.00  0.00           O  
ATOM   1218  CB  GLN 1  80      38.066  56.480  37.117  0.00  0.00           C  
ATOM   1219  CG  GLN 1  80      38.721  57.863  37.357  0.00  0.00           C  
ATOM   1220  CD  GLN 1  80      40.274  57.851  37.604  0.00  0.00           C  
ATOM   1221  OE1 GLN 1  80      40.895  56.843  37.407  0.00  0.00           O  
ATOM   1222  NE2 GLN 1  80      40.882  58.979  37.949  0.00  0.00           N  
ATOM   1223  H   GLN 1  80      36.238  56.317  39.443  0.00  0.00           H  
ATOM   1224  HA  GLN 1  80      35.898  56.925  36.582  0.00  0.00           H  
ATOM   1225  HB2 GLN 1  80      38.444  55.748  37.832  0.00  0.00           H  
ATOM   1226  HB3 GLN 1  80      38.268  56.094  36.118  0.00  0.00           H  
ATOM   1227  HG2 GLN 1  80      38.534  58.483  36.480  0.00  0.00           H  
ATOM   1228  HG3 GLN 1  80      38.287  58.269  38.271  0.00  0.00           H  
ATOM   1229 HE21 GLN 1  80      41.881  58.919  38.088  0.00  0.00           H  
ATOM   1230 HE22 GLN 1  80      40.397  59.848  38.118  0.00  0.00           H  
ATOM   1231  N   GLY 1  81      35.482  54.391  36.170  0.00  0.00           N  
ATOM   1232  CA  GLY 1  81      34.998  52.963  36.074  0.00  0.00           C  
ATOM   1233  C   GLY 1  81      33.606  52.695  36.797  0.00  0.00           C  
ATOM   1234  O   GLY 1  81      33.301  51.561  37.118  0.00  0.00           O  
ATOM   1235  H   GLY 1  81      35.127  55.030  35.473  0.00  0.00           H  
ATOM   1236  HA2 GLY 1  81      34.972  52.527  35.076  0.00  0.00           H  
ATOM   1237  HA3 GLY 1  81      35.662  52.236  36.543  0.00  0.00           H  
ATOM   1238  N   LYS 1  82      32.661  53.663  36.828  0.00  0.00           N  
ATOM   1239  CA  LYS 1  82      31.266  53.498  37.288  0.00  0.00           C  
ATOM   1240  C   LYS 1  82      30.508  52.582  36.397  0.00  0.00           C  
ATOM   1241  O   LYS 1  82      30.565  52.683  35.187  0.00  0.00           O  
ATOM   1242  CB  LYS 1  82      30.750  54.951  37.264  0.00  0.00           C  
ATOM   1243  CG  LYS 1  82      29.502  55.112  37.980  0.00  0.00           C  
ATOM   1244  CD  LYS 1  82      28.993  56.465  37.643  0.00  0.00           C  
ATOM   1245  CE  LYS 1  82      27.815  56.918  38.504  0.00  0.00           C  
ATOM   1246  NZ  LYS 1  82      27.282  58.257  38.339  0.00  0.00           N  
ATOM   1247  H   LYS 1  82      32.939  54.582  36.516  0.00  0.00           H  
ATOM   1248  HA  LYS 1  82      31.369  53.134  38.310  0.00  0.00           H  
ATOM   1249  HB2 LYS 1  82      31.558  55.589  37.625  0.00  0.00           H  
ATOM   1250  HB3 LYS 1  82      30.591  55.205  36.216  0.00  0.00           H  
ATOM   1251  HG2 LYS 1  82      28.731  54.365  37.794  0.00  0.00           H  
ATOM   1252  HG3 LYS 1  82      29.571  54.991  39.061  0.00  0.00           H  
ATOM   1253  HD2 LYS 1  82      29.783  57.209  37.749  0.00  0.00           H  
ATOM   1254  HD3 LYS 1  82      28.673  56.598  36.610  0.00  0.00           H  
ATOM   1255  HE2 LYS 1  82      26.997  56.199  38.447  0.00  0.00           H  
ATOM   1256  HE3 LYS 1  82      28.202  56.862  39.521  0.00  0.00           H  
ATOM   1257  HZ1 LYS 1  82      28.000  58.951  38.496  0.00  0.00           H  
ATOM   1258  HZ2 LYS 1  82      27.091  58.404  37.358  0.00  0.00           H  
ATOM   1259  HZ3 LYS 1  82      26.502  58.314  38.978  0.00  0.00           H  
ATOM   1260  N   TRP 1  83      29.702  51.603  36.986  0.00  0.00           N  
ATOM   1261  CA  TRP 1  83      29.034  50.578  36.152  0.00  0.00           C  
ATOM   1262  C   TRP 1  83      27.751  49.991  36.682  0.00  0.00           C  
ATOM   1263  O   TRP 1  83      27.465  49.987  37.882  0.00  0.00           O  
ATOM   1264  CB  TRP 1  83      30.051  49.423  35.814  0.00  0.00           C  
ATOM   1265  CG  TRP 1  83      30.432  48.460  36.907  0.00  0.00           C  
ATOM   1266  CD1 TRP 1  83      31.533  48.617  37.683  0.00  0.00           C  
ATOM   1267  CD2 TRP 1  83      29.835  47.201  37.338  0.00  0.00           C  
ATOM   1268  NE1 TRP 1  83      31.756  47.464  38.337  0.00  0.00           N  
ATOM   1269  CE2 TRP 1  83      30.783  46.545  38.189  0.00  0.00           C  
ATOM   1270  CE3 TRP 1  83      28.675  46.437  37.012  0.00  0.00           C  
ATOM   1271  CZ2 TRP 1  83      30.577  45.323  38.830  0.00  0.00           C  
ATOM   1272  CZ3 TRP 1  83      28.613  45.109  37.483  0.00  0.00           C  
ATOM   1273  CH2 TRP 1  83      29.441  44.604  38.467  0.00  0.00           C  
ATOM   1274  H   TRP 1  83      29.612  51.657  37.990  0.00  0.00           H  
ATOM   1275  HA  TRP 1  83      28.836  50.872  35.121  0.00  0.00           H  
ATOM   1276  HB2 TRP 1  83      29.641  48.795  35.023  0.00  0.00           H  
ATOM   1277  HB3 TRP 1  83      30.955  49.901  35.436  0.00  0.00           H  
ATOM   1278  HD1 TRP 1  83      32.163  49.489  37.595  0.00  0.00           H  
ATOM   1279  HE1 TRP 1  83      32.478  47.351  39.034  0.00  0.00           H  
ATOM   1280  HE3 TRP 1  83      27.892  46.676  36.307  0.00  0.00           H  
ATOM   1281  HZ2 TRP 1  83      31.209  44.972  39.632  0.00  0.00           H  
ATOM   1282  HZ3 TRP 1  83      27.786  44.517  37.119  0.00  0.00           H  
ATOM   1283  HH2 TRP 1  83      29.395  43.642  38.955  0.00  0.00           H  
ATOM   1284  N   GLU 1  84      26.899  49.623  35.774  0.00  0.00           N  
ATOM   1285  CA  GLU 1  84      25.568  48.976  36.012  0.00  0.00           C  
ATOM   1286  C   GLU 1  84      25.333  47.835  34.957  0.00  0.00           C  
ATOM   1287  O   GLU 1  84      25.614  47.957  33.767  0.00  0.00           O  
ATOM   1288  CB  GLU 1  84      24.462  50.026  35.811  0.00  0.00           C  
ATOM   1289  CG  GLU 1  84      23.086  49.425  35.763  0.00  0.00           C  
ATOM   1290  CD  GLU 1  84      21.917  50.452  35.652  0.00  0.00           C  
ATOM   1291  OE1 GLU 1  84      21.923  51.411  34.888  0.00  0.00           O  
ATOM   1292  OE2 GLU 1  84      20.796  50.191  36.336  0.00  0.00           O  
ATOM   1293  H   GLU 1  84      27.145  49.740  34.801  0.00  0.00           H  
ATOM   1294  HA  GLU 1  84      25.546  48.416  36.946  0.00  0.00           H  
ATOM   1295  HB2 GLU 1  84      24.552  50.730  36.638  0.00  0.00           H  
ATOM   1296  HB3 GLU 1  84      24.648  50.484  34.839  0.00  0.00           H  
ATOM   1297  HG2 GLU 1  84      23.000  48.785  34.886  0.00  0.00           H  
ATOM   1298  HG3 GLU 1  84      22.945  48.931  36.724  0.00  0.00           H  
ATOM   1299  N   GLY 1  85      24.680  46.757  35.482  0.00  0.00           N  
ATOM   1300  CA  GLY 1  85      24.378  45.533  34.712  0.00  0.00           C  
ATOM   1301  C   GLY 1  85      23.304  44.587  35.283  0.00  0.00           C  
ATOM   1302  O   GLY 1  85      22.626  44.974  36.244  0.00  0.00           O  
ATOM   1303  H   GLY 1  85      24.262  46.891  36.392  0.00  0.00           H  
ATOM   1304  HA2 GLY 1  85      24.053  45.776  33.700  0.00  0.00           H  
ATOM   1305  HA3 GLY 1  85      25.367  45.075  34.698  0.00  0.00           H  
ATOM   1306  N   GLU 1  86      23.358  43.427  34.685  0.00  0.00           N  
ATOM   1307  CA  GLU 1  86      22.536  42.266  35.182  0.00  0.00           C  
ATOM   1308  C   GLU 1  86      23.537  41.184  35.441  0.00  0.00           C  
ATOM   1309  O   GLU 1  86      24.405  40.792  34.679  0.00  0.00           O  
ATOM   1310  CB  GLU 1  86      21.621  41.843  34.079  0.00  0.00           C  
ATOM   1311  CG  GLU 1  86      20.527  42.937  34.005  0.00  0.00           C  
ATOM   1312  CD  GLU 1  86      19.620  42.755  32.838  0.00  0.00           C  
ATOM   1313  OE1 GLU 1  86      18.457  43.123  32.973  0.00  0.00           O  
ATOM   1314  OE2 GLU 1  86      19.966  42.125  31.821  0.00  0.00           O  
ATOM   1315  H   GLU 1  86      24.014  43.243  33.938  0.00  0.00           H  
ATOM   1316  HA  GLU 1  86      22.039  42.561  36.106  0.00  0.00           H  
ATOM   1317  HB2 GLU 1  86      22.190  41.757  33.153  0.00  0.00           H  
ATOM   1318  HB3 GLU 1  86      21.118  40.897  34.277  0.00  0.00           H  
ATOM   1319  HG2 GLU 1  86      19.950  42.874  34.928  0.00  0.00           H  
ATOM   1320  HG3 GLU 1  86      20.892  43.949  34.176  0.00  0.00           H  
ATOM   1321  N   LEU 1  87      23.401  40.629  36.669  0.00  0.00           N  
ATOM   1322  CA  LEU 1  87      24.030  39.402  37.138  0.00  0.00           C  
ATOM   1323  C   LEU 1  87      23.466  38.204  36.379  0.00  0.00           C  
ATOM   1324  O   LEU 1  87      22.312  38.252  35.945  0.00  0.00           O  
ATOM   1325  CB  LEU 1  87      24.135  39.337  38.664  0.00  0.00           C  
ATOM   1326  CG  LEU 1  87      25.118  40.365  39.381  0.00  0.00           C  
ATOM   1327  CD1 LEU 1  87      24.683  40.632  40.809  0.00  0.00           C  
ATOM   1328  CD2 LEU 1  87      26.534  40.018  39.303  0.00  0.00           C  
ATOM   1329  H   LEU 1  87      22.649  40.959  37.257  0.00  0.00           H  
ATOM   1330  HA  LEU 1  87      25.042  39.467  36.740  0.00  0.00           H  
ATOM   1331  HB2 LEU 1  87      23.102  39.380  39.012  0.00  0.00           H  
ATOM   1332  HB3 LEU 1  87      24.587  38.377  38.914  0.00  0.00           H  
ATOM   1333  HG  LEU 1  87      24.978  41.334  38.901  0.00  0.00           H  
ATOM   1334 HD11 LEU 1  87      23.777  41.230  40.706  0.00  0.00           H  
ATOM   1335 HD12 LEU 1  87      24.486  39.637  41.209  0.00  0.00           H  
ATOM   1336 HD13 LEU 1  87      25.403  41.194  41.404  0.00  0.00           H  
ATOM   1337 HD21 LEU 1  87      27.180  40.883  39.444  0.00  0.00           H  
ATOM   1338 HD22 LEU 1  87      26.761  39.136  39.902  0.00  0.00           H  
ATOM   1339 HD23 LEU 1  87      26.660  39.525  38.339  0.00  0.00           H  
ATOM   1340  N   GLY 1  88      24.295  37.159  36.153  0.00  0.00           N  
ATOM   1341  CA  GLY 1  88      23.940  35.915  35.411  0.00  0.00           C  
ATOM   1342  C   GLY 1  88      25.085  34.912  35.468  0.00  0.00           C  
ATOM   1343  O   GLY 1  88      26.162  35.100  36.060  0.00  0.00           O  
ATOM   1344  H   GLY 1  88      25.282  37.374  36.163  0.00  0.00           H  
ATOM   1345  HA2 GLY 1  88      23.030  35.491  35.835  0.00  0.00           H  
ATOM   1346  HA3 GLY 1  88      23.663  36.065  34.368  0.00  0.00           H  
ATOM   1347  N   THR 1  89      24.911  33.778  34.780  0.00  0.00           N  
ATOM   1348  CA  THR 1  89      25.904  32.733  34.723  0.00  0.00           C  
ATOM   1349  C   THR 1  89      25.953  31.912  33.442  0.00  0.00           C  
ATOM   1350  O   THR 1  89      24.989  31.775  32.692  0.00  0.00           O  
ATOM   1351  CB  THR 1  89      25.765  31.839  35.960  0.00  0.00           C  
ATOM   1352  OG1 THR 1  89      26.816  30.882  35.826  0.00  0.00           O  
ATOM   1353  CG2 THR 1  89      24.435  31.085  36.045  0.00  0.00           C  
ATOM   1354  H   THR 1  89      24.008  33.741  34.330  0.00  0.00           H  
ATOM   1355  HA  THR 1  89      26.923  33.119  34.770  0.00  0.00           H  
ATOM   1356  HB  THR 1  89      25.929  32.444  36.852  0.00  0.00           H  
ATOM   1357  HG1 THR 1  89      27.444  31.232  36.461  0.00  0.00           H  
ATOM   1358 HG21 THR 1  89      24.506  30.386  36.878  0.00  0.00           H  
ATOM   1359 HG22 THR 1  89      23.585  31.716  36.306  0.00  0.00           H  
ATOM   1360 HG23 THR 1  89      24.290  30.445  35.175  0.00  0.00           H  
ATOM   1361  N   ASP 1  90      27.224  31.426  33.075  0.00  0.00           N  
ATOM   1362  CA  ASP 1  90      27.529  30.708  31.845  0.00  0.00           C  
ATOM   1363  C   ASP 1  90      28.788  29.833  31.984  0.00  0.00           C  
ATOM   1364  O   ASP 1  90      29.447  29.957  32.967  0.00  0.00           O  
ATOM   1365  CB  ASP 1  90      27.587  31.686  30.674  0.00  0.00           C  
ATOM   1366  CG  ASP 1  90      27.377  31.105  29.290  0.00  0.00           C  
ATOM   1367  OD1 ASP 1  90      27.313  29.837  29.112  0.00  0.00           O  
ATOM   1368  OD2 ASP 1  90      27.098  31.900  28.352  0.00  0.00           O  
ATOM   1369  H   ASP 1  90      28.027  31.503  33.683  0.00  0.00           H  
ATOM   1370  HA  ASP 1  90      26.691  30.015  31.771  0.00  0.00           H  
ATOM   1371  HB2 ASP 1  90      26.860  32.495  30.750  0.00  0.00           H  
ATOM   1372  HB3 ASP 1  90      28.572  32.152  30.686  0.00  0.00           H  
ATOM   1373  N   LEU 1  91      29.140  29.033  30.934  0.00  0.00           N  
ATOM   1374  CA  LEU 1  91      30.456  28.319  30.764  0.00  0.00           C  
ATOM   1375  C   LEU 1  91      31.572  29.312  30.404  0.00  0.00           C  
ATOM   1376  O   LEU 1  91      31.401  30.095  29.439  0.00  0.00           O  
ATOM   1377  CB  LEU 1  91      30.403  27.072  29.695  0.00  0.00           C  
ATOM   1378  CG  LEU 1  91      29.399  25.986  29.893  0.00  0.00           C  
ATOM   1379  CD1 LEU 1  91      29.811  24.877  28.989  0.00  0.00           C  
ATOM   1380  CD2 LEU 1  91      29.430  25.452  31.382  0.00  0.00           C  
ATOM   1381  H   LEU 1  91      28.531  29.064  30.129  0.00  0.00           H  
ATOM   1382  HA  LEU 1  91      30.763  27.847  31.697  0.00  0.00           H  
ATOM   1383  HB2 LEU 1  91      30.204  27.549  28.735  0.00  0.00           H  
ATOM   1384  HB3 LEU 1  91      31.459  26.800  29.675  0.00  0.00           H  
ATOM   1385  HG  LEU 1  91      28.375  26.343  29.785  0.00  0.00           H  
ATOM   1386 HD11 LEU 1  91      29.688  25.122  27.934  0.00  0.00           H  
ATOM   1387 HD12 LEU 1  91      30.771  24.444  29.269  0.00  0.00           H  
ATOM   1388 HD13 LEU 1  91      29.173  23.997  29.071  0.00  0.00           H  
ATOM   1389 HD21 LEU 1  91      28.943  26.198  32.011  0.00  0.00           H  
ATOM   1390 HD22 LEU 1  91      28.857  24.525  31.371  0.00  0.00           H  
ATOM   1391 HD23 LEU 1  91      30.431  25.231  31.752  0.00  0.00           H  
ATOM   1392  N   VAL 1  92      32.730  29.152  31.136  0.00  0.00           N  
ATOM   1393  CA  VAL 1  92      33.956  29.956  30.935  0.00  0.00           C  
ATOM   1394  C   VAL 1  92      35.207  29.059  30.869  0.00  0.00           C  
ATOM   1395  O   VAL 1  92      35.322  28.146  31.590  0.00  0.00           O  
ATOM   1396  CB  VAL 1  92      33.982  31.039  31.983  0.00  0.00           C  
ATOM   1397  CG1 VAL 1  92      35.275  31.940  31.809  0.00  0.00           C  
ATOM   1398  CG2 VAL 1  92      32.941  32.081  31.902  0.00  0.00           C  
ATOM   1399  H   VAL 1  92      32.597  28.642  31.998  0.00  0.00           H  
ATOM   1400  HA  VAL 1  92      33.874  30.479  29.982  0.00  0.00           H  
ATOM   1401  HB  VAL 1  92      34.035  30.572  32.966  0.00  0.00           H  
ATOM   1402 HG11 VAL 1  92      35.408  32.690  32.589  0.00  0.00           H  
ATOM   1403 HG12 VAL 1  92      36.133  31.309  32.041  0.00  0.00           H  
ATOM   1404 HG13 VAL 1  92      35.356  32.260  30.770  0.00  0.00           H  
ATOM   1405 HG21 VAL 1  92      33.125  32.838  32.664  0.00  0.00           H  
ATOM   1406 HG22 VAL 1  92      32.949  32.481  30.888  0.00  0.00           H  
ATOM   1407 HG23 VAL 1  92      31.964  31.651  32.119  0.00  0.00           H  
ATOM   1408  N   SER 1  93      36.195  29.369  30.002  0.00  0.00           N  
ATOM   1409  CA  SER 1  93      37.530  28.813  29.746  0.00  0.00           C  
ATOM   1410  C   SER 1  93      38.634  29.795  29.130  0.00  0.00           C  
ATOM   1411  O   SER 1  93      38.314  30.984  28.871  0.00  0.00           O  
ATOM   1412  CB  SER 1  93      37.388  27.605  28.750  0.00  0.00           C  
ATOM   1413  OG  SER 1  93      38.407  26.612  28.837  0.00  0.00           O  
ATOM   1414  H   SER 1  93      35.910  30.051  29.313  0.00  0.00           H  
ATOM   1415  HA  SER 1  93      37.916  28.425  30.689  0.00  0.00           H  
ATOM   1416  HB2 SER 1  93      36.449  27.074  28.910  0.00  0.00           H  
ATOM   1417  HB3 SER 1  93      37.315  28.004  27.738  0.00  0.00           H  
ATOM   1418  HG  SER 1  93      38.256  25.877  28.238  0.00  0.00           H  
ATOM   1419  N   ILE 1  94      39.874  29.438  28.962  0.00  0.00           N  
ATOM   1420  CA  ILE 1  94      40.960  30.346  28.624  0.00  0.00           C  
ATOM   1421  C   ILE 1  94      41.872  29.710  27.570  0.00  0.00           C  
ATOM   1422  O   ILE 1  94      42.253  28.571  27.739  0.00  0.00           O  
ATOM   1423  CB  ILE 1  94      41.658  30.700  30.017  0.00  0.00           C  
ATOM   1424  CG1 ILE 1  94      41.022  31.734  30.959  0.00  0.00           C  
ATOM   1425  CG2 ILE 1  94      43.143  31.217  29.795  0.00  0.00           C  
ATOM   1426  CD1 ILE 1  94      41.912  32.068  32.262  0.00  0.00           C  
ATOM   1427  H   ILE 1  94      40.093  28.570  29.430  0.00  0.00           H  
ATOM   1428  HA  ILE 1  94      40.600  31.249  28.131  0.00  0.00           H  
ATOM   1429  HB  ILE 1  94      41.891  29.777  30.548  0.00  0.00           H  
ATOM   1430 HG12 ILE 1  94      40.918  32.618  30.330  0.00  0.00           H  
ATOM   1431 HG13 ILE 1  94      39.991  31.431  31.143  0.00  0.00           H  
ATOM   1432 HG21 ILE 1  94      43.717  31.162  30.720  0.00  0.00           H  
ATOM   1433 HG22 ILE 1  94      43.632  30.415  29.242  0.00  0.00           H  
ATOM   1434 HG23 ILE 1  94      43.161  32.183  29.291  0.00  0.00           H  
ATOM   1435 HD11 ILE 1  94      41.206  32.399  33.025  0.00  0.00           H  
ATOM   1436 HD12 ILE 1  94      42.442  31.193  32.639  0.00  0.00           H  
ATOM   1437 HD13 ILE 1  94      42.634  32.848  32.025  0.00  0.00           H  
ATOM   1438  N   PRO 1  95      42.092  30.241  26.338  0.00  0.00           N  
ATOM   1439  CA  PRO 1  95      42.951  29.548  25.346  0.00  0.00           C  
ATOM   1440  C   PRO 1  95      44.268  29.134  25.846  0.00  0.00           C  
ATOM   1441  O   PRO 1  95      44.751  28.079  25.408  0.00  0.00           O  
ATOM   1442  CB  PRO 1  95      43.069  30.417  24.027  0.00  0.00           C  
ATOM   1443  CG  PRO 1  95      41.644  31.102  24.213  0.00  0.00           C  
ATOM   1444  CD  PRO 1  95      41.564  31.408  25.732  0.00  0.00           C  
ATOM   1445  HA  PRO 1  95      42.418  28.626  25.112  0.00  0.00           H  
ATOM   1446  HB2 PRO 1  95      43.913  31.106  23.990  0.00  0.00           H  
ATOM   1447  HB3 PRO 1  95      43.043  29.778  23.145  0.00  0.00           H  
ATOM   1448  HG2 PRO 1  95      41.674  32.100  23.775  0.00  0.00           H  
ATOM   1449  HG3 PRO 1  95      40.726  30.570  23.963  0.00  0.00           H  
ATOM   1450  HD2 PRO 1  95      42.226  32.218  26.039  0.00  0.00           H  
ATOM   1451  HD3 PRO 1  95      40.554  31.593  26.097  0.00  0.00           H  
ATOM   1452  N   HIS 1  96      44.962  29.807  26.791  0.00  0.00           N  
ATOM   1453  CA  HIS 1  96      46.303  29.544  27.238  0.00  0.00           C  
ATOM   1454  C   HIS 1  96      46.350  29.694  28.783  0.00  0.00           C  
ATOM   1455  O   HIS 1  96      46.829  30.738  29.318  0.00  0.00           O  
ATOM   1456  CB  HIS 1  96      47.229  30.689  26.654  0.00  0.00           C  
ATOM   1457  CG  HIS 1  96      47.209  30.852  25.143  0.00  0.00           C  
ATOM   1458  ND1 HIS 1  96      47.606  29.855  24.221  0.00  0.00           N  
ATOM   1459  CD2 HIS 1  96      46.673  31.898  24.408  0.00  0.00           C  
ATOM   1460  CE1 HIS 1  96      47.450  30.312  22.995  0.00  0.00           C  
ATOM   1461  NE2 HIS 1  96      46.923  31.543  23.063  0.00  0.00           N  
ATOM   1462  H   HIS 1  96      44.673  30.764  26.938  0.00  0.00           H  
ATOM   1463  HA  HIS 1  96      46.763  28.578  27.029  0.00  0.00           H  
ATOM   1464  HB2 HIS 1  96      47.052  31.698  27.029  0.00  0.00           H  
ATOM   1465  HB3 HIS 1  96      48.221  30.498  27.063  0.00  0.00           H  
ATOM   1466  HD1 HIS 1  96      47.880  28.899  24.397  0.00  0.00           H  
ATOM   1467  HD2 HIS 1  96      46.190  32.836  24.641  0.00  0.00           H  
ATOM   1468  HE1 HIS 1  96      47.519  29.731  22.088  0.00  0.00           H  
ATOM   1469  HE2 HIS 1  96      46.652  31.995  22.202  0.00  0.00           H  
ATOM   1470  N   GLY 1  97      45.879  28.666  29.427  0.00  0.00           N  
ATOM   1471  CA  GLY 1  97      45.571  28.578  30.860  0.00  0.00           C  
ATOM   1472  C   GLY 1  97      45.349  27.180  31.351  0.00  0.00           C  
ATOM   1473  O   GLY 1  97      46.009  26.262  30.850  0.00  0.00           O  
ATOM   1474  H   GLY 1  97      45.633  27.896  28.821  0.00  0.00           H  
ATOM   1475  HA2 GLY 1  97      46.360  29.003  31.479  0.00  0.00           H  
ATOM   1476  HA3 GLY 1  97      44.668  29.145  31.084  0.00  0.00           H  
ATOM   1477  N   PRO 1  98      44.518  26.938  32.416  0.00  0.00           N  
ATOM   1478  CA  PRO 1  98      44.511  25.706  33.203  0.00  0.00           C  
ATOM   1479  C   PRO 1  98      43.900  24.446  32.497  0.00  0.00           C  
ATOM   1480  O   PRO 1  98      43.884  23.420  33.094  0.00  0.00           O  
ATOM   1481  CB  PRO 1  98      43.593  26.088  34.420  0.00  0.00           C  
ATOM   1482  CG  PRO 1  98      42.506  26.968  33.890  0.00  0.00           C  
ATOM   1483  CD  PRO 1  98      43.425  27.794  32.837  0.00  0.00           C  
ATOM   1484  HA  PRO 1  98      45.495  25.445  33.594  0.00  0.00           H  
ATOM   1485  HB2 PRO 1  98      43.298  25.164  34.918  0.00  0.00           H  
ATOM   1486  HB3 PRO 1  98      44.022  26.787  35.138  0.00  0.00           H  
ATOM   1487  HG2 PRO 1  98      41.638  26.422  33.520  0.00  0.00           H  
ATOM   1488  HG3 PRO 1  98      42.030  27.589  34.649  0.00  0.00           H  
ATOM   1489  HD2 PRO 1  98      42.933  28.105  31.916  0.00  0.00           H  
ATOM   1490  HD3 PRO 1  98      43.812  28.660  33.374  0.00  0.00           H  
ATOM   1491  N   ASN 1  99      43.420  24.547  31.226  0.00  0.00           N  
ATOM   1492  CA  ASN 1  99      42.687  23.587  30.403  0.00  0.00           C  
ATOM   1493  C   ASN 1  99      41.380  23.056  31.100  0.00  0.00           C  
ATOM   1494  O   ASN 1  99      41.040  21.991  30.845  0.00  0.00           O  
ATOM   1495  CB  ASN 1  99      43.605  22.419  29.860  0.00  0.00           C  
ATOM   1496  CG  ASN 1  99      44.779  22.830  29.058  0.00  0.00           C  
ATOM   1497  OD1 ASN 1  99      45.906  22.656  29.466  0.00  0.00           O  
ATOM   1498  ND2 ASN 1  99      44.626  23.443  27.887  0.00  0.00           N  
ATOM   1499  H   ASN 1  99      43.622  25.421  30.760  0.00  0.00           H  
ATOM   1500  HA  ASN 1  99      42.243  24.024  29.509  0.00  0.00           H  
ATOM   1501  HB2 ASN 1  99      43.990  21.774  30.649  0.00  0.00           H  
ATOM   1502  HB3 ASN 1  99      43.064  21.654  29.304  0.00  0.00           H  
ATOM   1503 HD21 ASN 1  99      45.476  23.692  27.402  0.00  0.00           H  
ATOM   1504 HD22 ASN 1  99      43.692  23.665  27.574  0.00  0.00           H  
ATOM   1505  N   VAL 1 100      40.689  23.801  31.967  0.00  0.00           N  
ATOM   1506  CA  VAL 1 100      39.383  23.357  32.559  0.00  0.00           C  
ATOM   1507  C   VAL 1 100      38.266  24.369  32.495  0.00  0.00           C  
ATOM   1508  O   VAL 1 100      38.316  25.491  33.020  0.00  0.00           O  
ATOM   1509  CB  VAL 1 100      39.602  22.835  33.973  0.00  0.00           C  
ATOM   1510  CG1 VAL 1 100      38.454  21.778  34.328  0.00  0.00           C  
ATOM   1511  CG2 VAL 1 100      40.924  22.227  34.366  0.00  0.00           C  
ATOM   1512  H   VAL 1 100      41.020  24.723  32.215  0.00  0.00           H  
ATOM   1513  HA  VAL 1 100      39.025  22.500  31.988  0.00  0.00           H  
ATOM   1514  HB  VAL 1 100      39.522  23.742  34.574  0.00  0.00           H  
ATOM   1515 HG11 VAL 1 100      37.455  22.213  34.302  0.00  0.00           H  
ATOM   1516 HG12 VAL 1 100      38.538  20.953  33.620  0.00  0.00           H  
ATOM   1517 HG13 VAL 1 100      38.710  21.320  35.283  0.00  0.00           H  
ATOM   1518 HG21 VAL 1 100      41.239  21.554  33.569  0.00  0.00           H  
ATOM   1519 HG22 VAL 1 100      41.726  22.961  34.448  0.00  0.00           H  
ATOM   1520 HG23 VAL 1 100      40.753  21.673  35.289  0.00  0.00           H  
ATOM   1521  N   THR 1 101      37.177  24.103  31.822  0.00  0.00           N  
ATOM   1522  CA  THR 1 101      35.905  24.777  31.762  0.00  0.00           C  
ATOM   1523  C   THR 1 101      35.209  24.754  33.200  0.00  0.00           C  
ATOM   1524  O   THR 1 101      35.161  23.722  33.854  0.00  0.00           O  
ATOM   1525  CB  THR 1 101      34.965  24.120  30.845  0.00  0.00           C  
ATOM   1526  OG1 THR 1 101      35.382  23.997  29.467  0.00  0.00           O  
ATOM   1527  CG2 THR 1 101      33.596  24.754  30.709  0.00  0.00           C  
ATOM   1528  H   THR 1 101      37.298  23.309  31.209  0.00  0.00           H  
ATOM   1529  HA  THR 1 101      36.059  25.840  31.578  0.00  0.00           H  
ATOM   1530  HB  THR 1 101      34.710  23.129  31.221  0.00  0.00           H  
ATOM   1531  HG1 THR 1 101      36.125  23.395  29.381  0.00  0.00           H  
ATOM   1532 HG21 THR 1 101      33.786  25.811  30.525  0.00  0.00           H  
ATOM   1533 HG22 THR 1 101      33.084  24.441  29.799  0.00  0.00           H  
ATOM   1534 HG23 THR 1 101      32.968  24.756  31.600  0.00  0.00           H  
ATOM   1535  N   VAL 1 102      34.567  25.923  33.505  0.00  0.00           N  
ATOM   1536  CA  VAL 1 102      33.771  26.082  34.702  0.00  0.00           C  
ATOM   1537  C   VAL 1 102      32.461  26.878  34.401  0.00  0.00           C  
ATOM   1538  O   VAL 1 102      32.308  27.533  33.375  0.00  0.00           O  
ATOM   1539  CB  VAL 1 102      34.579  26.907  35.769  0.00  0.00           C  
ATOM   1540  CG1 VAL 1 102      35.813  26.274  36.381  0.00  0.00           C  
ATOM   1541  CG2 VAL 1 102      34.899  28.390  35.557  0.00  0.00           C  
ATOM   1542  H   VAL 1 102      34.624  26.602  32.760  0.00  0.00           H  
ATOM   1543  HA  VAL 1 102      33.425  25.129  35.104  0.00  0.00           H  
ATOM   1544  HB  VAL 1 102      33.840  27.134  36.537  0.00  0.00           H  
ATOM   1545 HG11 VAL 1 102      36.232  26.931  37.144  0.00  0.00           H  
ATOM   1546 HG12 VAL 1 102      35.605  25.272  36.756  0.00  0.00           H  
ATOM   1547 HG13 VAL 1 102      36.530  25.980  35.614  0.00  0.00           H  
ATOM   1548 HG21 VAL 1 102      33.963  28.938  35.659  0.00  0.00           H  
ATOM   1549 HG22 VAL 1 102      35.597  28.757  36.309  0.00  0.00           H  
ATOM   1550 HG23 VAL 1 102      35.299  28.550  34.555  0.00  0.00           H  
ATOM   1551  N   ARG 1 103      31.492  26.821  35.278  0.00  0.00           N  
ATOM   1552  CA  ARG 1 103      30.385  27.711  35.254  0.00  0.00           C  
ATOM   1553  C   ARG 1 103      30.751  28.901  36.143  0.00  0.00           C  
ATOM   1554  O   ARG 1 103      31.049  28.747  37.311  0.00  0.00           O  
ATOM   1555  CB  ARG 1 103      29.188  26.884  35.816  0.00  0.00           C  
ATOM   1556  CG  ARG 1 103      27.916  27.726  35.640  0.00  0.00           C  
ATOM   1557  CD  ARG 1 103      26.673  26.950  36.008  0.00  0.00           C  
ATOM   1558  NE  ARG 1 103      26.356  25.689  35.233  0.00  0.00           N  
ATOM   1559  CZ  ARG 1 103      25.790  25.333  34.100  0.00  0.00           C  
ATOM   1560  NH1 ARG 1 103      25.041  26.185  33.485  0.00  0.00           N  
ATOM   1561  NH2 ARG 1 103      25.928  24.149  33.695  0.00  0.00           N  
ATOM   1562  H   ARG 1 103      31.703  26.295  36.114  0.00  0.00           H  
ATOM   1563  HA  ARG 1 103      30.104  28.040  34.254  0.00  0.00           H  
ATOM   1564  HB2 ARG 1 103      29.165  26.027  35.143  0.00  0.00           H  
ATOM   1565  HB3 ARG 1 103      29.430  26.521  36.815  0.00  0.00           H  
ATOM   1566  HG2 ARG 1 103      27.960  28.551  36.351  0.00  0.00           H  
ATOM   1567  HG3 ARG 1 103      27.771  28.090  34.623  0.00  0.00           H  
ATOM   1568  HD2 ARG 1 103      26.641  26.703  37.069  0.00  0.00           H  
ATOM   1569  HD3 ARG 1 103      25.783  27.555  35.834  0.00  0.00           H  
ATOM   1570  HE  ARG 1 103      26.866  24.918  35.640  0.00  0.00           H  
ATOM   1571 HH11 ARG 1 103      24.700  25.948  32.565  0.00  0.00           H  
ATOM   1572 HH12 ARG 1 103      24.974  27.148  33.781  0.00  0.00           H  
ATOM   1573 HH21 ARG 1 103      25.467  23.892  32.833  0.00  0.00           H  
ATOM   1574 HH22 ARG 1 103      26.573  23.523  34.155  0.00  0.00           H  
ATOM   1575  N   ALA 1 104      30.762  30.095  35.511  0.00  0.00           N  
ATOM   1576  CA  ALA 1 104      31.159  31.312  36.206  0.00  0.00           C  
ATOM   1577  C   ALA 1 104      30.039  32.350  36.313  0.00  0.00           C  
ATOM   1578  O   ALA 1 104      29.225  32.373  35.463  0.00  0.00           O  
ATOM   1579  CB  ALA 1 104      32.350  31.917  35.405  0.00  0.00           C  
ATOM   1580  H   ALA 1 104      30.628  30.116  34.511  0.00  0.00           H  
ATOM   1581  HA  ALA 1 104      31.578  31.132  37.196  0.00  0.00           H  
ATOM   1582  HB1 ALA 1 104      33.034  31.114  35.127  0.00  0.00           H  
ATOM   1583  HB2 ALA 1 104      32.055  32.486  34.524  0.00  0.00           H  
ATOM   1584  HB3 ALA 1 104      32.877  32.625  36.045  0.00  0.00           H  
ATOM   1585  N   ASN 1 105      29.959  33.127  37.385  0.00  0.00           N  
ATOM   1586  CA  ASN 1 105      29.096  34.297  37.407  0.00  0.00           C  
ATOM   1587  C   ASN 1 105      29.734  35.531  36.684  0.00  0.00           C  
ATOM   1588  O   ASN 1 105      30.894  35.779  36.820  0.00  0.00           O  
ATOM   1589  CB  ASN 1 105      28.722  34.683  38.883  0.00  0.00           C  
ATOM   1590  CG  ASN 1 105      28.058  33.433  39.537  0.00  0.00           C  
ATOM   1591  OD1 ASN 1 105      27.067  32.918  39.195  0.00  0.00           O  
ATOM   1592  ND2 ASN 1 105      28.693  32.918  40.617  0.00  0.00           N  
ATOM   1593  H   ASN 1 105      30.733  33.102  38.032  0.00  0.00           H  
ATOM   1594  HA  ASN 1 105      28.205  34.045  36.832  0.00  0.00           H  
ATOM   1595  HB2 ASN 1 105      29.661  34.948  39.370  0.00  0.00           H  
ATOM   1596  HB3 ASN 1 105      27.933  35.426  38.772  0.00  0.00           H  
ATOM   1597 HD21 ASN 1 105      28.280  32.128  41.093  0.00  0.00           H  
ATOM   1598 HD22 ASN 1 105      29.682  33.108  40.687  0.00  0.00           H  
ATOM   1599  N   ILE 1 106      28.978  36.144  35.825  0.00  0.00           N  
ATOM   1600  CA  ILE 1 106      29.312  37.333  35.047  0.00  0.00           C  
ATOM   1601  C   ILE 1 106      28.224  38.434  35.156  0.00  0.00           C  
ATOM   1602  O   ILE 1 106      27.054  38.246  34.986  0.00  0.00           O  
ATOM   1603  CB  ILE 1 106      29.626  36.901  33.612  0.00  0.00           C  
ATOM   1604  CG1 ILE 1 106      30.852  35.862  33.462  0.00  0.00           C  
ATOM   1605  CG2 ILE 1 106      29.850  38.111  32.680  0.00  0.00           C  
ATOM   1606  CD1 ILE 1 106      31.399  35.530  32.084  0.00  0.00           C  
ATOM   1607  H   ILE 1 106      28.006  35.886  35.922  0.00  0.00           H  
ATOM   1608  HA  ILE 1 106      30.258  37.759  35.383  0.00  0.00           H  
ATOM   1609  HB  ILE 1 106      28.778  36.300  33.283  0.00  0.00           H  
ATOM   1610 HG12 ILE 1 106      31.685  36.209  34.073  0.00  0.00           H  
ATOM   1611 HG13 ILE 1 106      30.467  34.935  33.887  0.00  0.00           H  
ATOM   1612 HG21 ILE 1 106      30.075  37.776  31.668  0.00  0.00           H  
ATOM   1613 HG22 ILE 1 106      28.938  38.707  32.705  0.00  0.00           H  
ATOM   1614 HG23 ILE 1 106      30.586  38.829  33.042  0.00  0.00           H  
ATOM   1615 HD11 ILE 1 106      32.009  36.326  31.657  0.00  0.00           H  
ATOM   1616 HD12 ILE 1 106      32.125  34.721  32.166  0.00  0.00           H  
ATOM   1617 HD13 ILE 1 106      30.549  35.260  31.457  0.00  0.00           H  
ATOM   1618  N   ALA 1 107      28.598  39.670  35.361  0.00  0.00           N  
ATOM   1619  CA  ALA 1 107      27.773  40.756  35.030  0.00  0.00           C  
ATOM   1620  C   ALA 1 107      27.863  41.250  33.562  0.00  0.00           C  
ATOM   1621  O   ALA 1 107      28.912  41.615  33.035  0.00  0.00           O  
ATOM   1622  CB  ALA 1 107      28.054  41.877  35.888  0.00  0.00           C  
ATOM   1623  H   ALA 1 107      29.581  39.901  35.364  0.00  0.00           H  
ATOM   1624  HA  ALA 1 107      26.763  40.502  35.351  0.00  0.00           H  
ATOM   1625  HB1 ALA 1 107      28.202  41.526  36.909  0.00  0.00           H  
ATOM   1626  HB2 ALA 1 107      28.992  42.343  35.587  0.00  0.00           H  
ATOM   1627  HB3 ALA 1 107      27.294  42.640  35.720  0.00  0.00           H  
ATOM   1628  N   ALA 1 108      26.648  41.266  32.880  0.00  0.00           N  
ATOM   1629  CA  ALA 1 108      26.507  42.031  31.635  0.00  0.00           C  
ATOM   1630  C   ALA 1 108      26.274  43.480  31.877  0.00  0.00           C  
ATOM   1631  O   ALA 1 108      25.232  43.793  32.432  0.00  0.00           O  
ATOM   1632  CB  ALA 1 108      25.374  41.312  30.863  0.00  0.00           C  
ATOM   1633  H   ALA 1 108      25.800  41.074  33.395  0.00  0.00           H  
ATOM   1634  HA  ALA 1 108      27.403  41.859  31.038  0.00  0.00           H  
ATOM   1635  HB1 ALA 1 108      24.940  42.018  30.156  0.00  0.00           H  
ATOM   1636  HB2 ALA 1 108      25.654  40.355  30.422  0.00  0.00           H  
ATOM   1637  HB3 ALA 1 108      24.554  41.000  31.510  0.00  0.00           H  
ATOM   1638  N   ILE 1 109      27.163  44.426  31.535  0.00  0.00           N  
ATOM   1639  CA  ILE 1 109      26.996  45.878  31.671  0.00  0.00           C  
ATOM   1640  C   ILE 1 109      26.002  46.479  30.675  0.00  0.00           C  
ATOM   1641  O   ILE 1 109      26.090  46.183  29.464  0.00  0.00           O  
ATOM   1642  CB  ILE 1 109      28.394  46.564  31.735  0.00  0.00           C  
ATOM   1643  CG1 ILE 1 109      29.126  46.102  33.036  0.00  0.00           C  
ATOM   1644  CG2 ILE 1 109      28.315  48.074  31.717  0.00  0.00           C  
ATOM   1645  CD1 ILE 1 109      30.629  46.211  32.987  0.00  0.00           C  
ATOM   1646  H   ILE 1 109      27.949  44.120  30.979  0.00  0.00           H  
ATOM   1647  HA  ILE 1 109      26.692  46.112  32.691  0.00  0.00           H  
ATOM   1648  HB  ILE 1 109      28.944  46.199  30.867  0.00  0.00           H  
ATOM   1649 HG12 ILE 1 109      28.662  46.739  33.789  0.00  0.00           H  
ATOM   1650 HG13 ILE 1 109      28.881  45.098  33.381  0.00  0.00           H  
ATOM   1651 HG21 ILE 1 109      27.952  48.471  32.665  0.00  0.00           H  
ATOM   1652 HG22 ILE 1 109      29.314  48.473  31.546  0.00  0.00           H  
ATOM   1653 HG23 ILE 1 109      27.611  48.443  30.971  0.00  0.00           H  
ATOM   1654 HD11 ILE 1 109      30.969  47.238  32.852  0.00  0.00           H  
ATOM   1655 HD12 ILE 1 109      31.089  45.838  33.901  0.00  0.00           H  
ATOM   1656 HD13 ILE 1 109      30.913  45.665  32.087  0.00  0.00           H  
ATOM   1657  N   THR 1 110      25.184  47.398  31.113  0.00  0.00           N  
ATOM   1658  CA  THR 1 110      24.163  48.116  30.414  0.00  0.00           C  
ATOM   1659  C   THR 1 110      24.337  49.608  30.448  0.00  0.00           C  
ATOM   1660  O   THR 1 110      23.667  50.273  29.685  0.00  0.00           O  
ATOM   1661  CB  THR 1 110      22.682  47.618  30.688  0.00  0.00           C  
ATOM   1662  OG1 THR 1 110      22.297  48.056  31.967  0.00  0.00           O  
ATOM   1663  CG2 THR 1 110      22.371  46.151  30.771  0.00  0.00           C  
ATOM   1664  H   THR 1 110      25.172  47.549  32.112  0.00  0.00           H  
ATOM   1665  HA  THR 1 110      24.402  47.922  29.369  0.00  0.00           H  
ATOM   1666  HB  THR 1 110      21.950  48.014  29.984  0.00  0.00           H  
ATOM   1667  HG1 THR 1 110      22.381  49.012  32.007  0.00  0.00           H  
ATOM   1668 HG21 THR 1 110      21.307  46.015  30.962  0.00  0.00           H  
ATOM   1669 HG22 THR 1 110      22.586  45.691  29.806  0.00  0.00           H  
ATOM   1670 HG23 THR 1 110      22.896  45.805  31.661  0.00  0.00           H  
ATOM   1671  N   GLU 1 111      25.062  50.105  31.370  0.00  0.00           N  
ATOM   1672  CA  GLU 1 111      25.356  51.604  31.531  0.00  0.00           C  
ATOM   1673  C   GLU 1 111      26.603  51.806  32.386  0.00  0.00           C  
ATOM   1674  O   GLU 1 111      26.727  51.096  33.413  0.00  0.00           O  
ATOM   1675  CB  GLU 1 111      24.101  52.351  32.099  0.00  0.00           C  
ATOM   1676  CG  GLU 1 111      24.288  53.822  32.051  0.00  0.00           C  
ATOM   1677  CD  GLU 1 111      24.594  54.364  30.660  0.00  0.00           C  
ATOM   1678  OE1 GLU 1 111      25.638  55.003  30.495  0.00  0.00           O  
ATOM   1679  OE2 GLU 1 111      23.724  54.199  29.767  0.00  0.00           O  
ATOM   1680  H   GLU 1 111      25.563  49.557  32.055  0.00  0.00           H  
ATOM   1681  HA  GLU 1 111      25.472  52.036  30.537  0.00  0.00           H  
ATOM   1682  HB2 GLU 1 111      23.190  52.087  31.562  0.00  0.00           H  
ATOM   1683  HB3 GLU 1 111      23.830  52.037  33.107  0.00  0.00           H  
ATOM   1684  HG2 GLU 1 111      23.469  54.425  32.444  0.00  0.00           H  
ATOM   1685  HG3 GLU 1 111      25.132  54.188  32.635  0.00  0.00           H  
ATOM   1686  N   SER 1 112      27.560  52.635  31.915  0.00  0.00           N  
ATOM   1687  CA  SER 1 112      28.838  52.803  32.598  0.00  0.00           C  
ATOM   1688  C   SER 1 112      29.564  54.074  32.216  0.00  0.00           C  
ATOM   1689  O   SER 1 112      29.318  54.708  31.168  0.00  0.00           O  
ATOM   1690  CB  SER 1 112      29.808  51.627  32.319  0.00  0.00           C  
ATOM   1691  OG  SER 1 112      30.269  51.493  31.008  0.00  0.00           O  
ATOM   1692  H   SER 1 112      27.374  53.124  31.051  0.00  0.00           H  
ATOM   1693  HA  SER 1 112      28.611  52.816  33.664  0.00  0.00           H  
ATOM   1694  HB2 SER 1 112      30.661  51.780  32.980  0.00  0.00           H  
ATOM   1695  HB3 SER 1 112      29.308  50.704  32.612  0.00  0.00           H  
ATOM   1696  HG  SER 1 112      29.568  51.145  30.452  0.00  0.00           H  
ATOM   1697  N   ASP 1 113      30.444  54.521  33.098  0.00  0.00           N  
ATOM   1698  CA  ASP 1 113      31.431  55.612  32.837  0.00  0.00           C  
ATOM   1699  C   ASP 1 113      32.909  55.191  33.175  0.00  0.00           C  
ATOM   1700  O   ASP 1 113      33.137  54.642  34.247  0.00  0.00           O  
ATOM   1701  CB  ASP 1 113      30.885  56.896  33.509  0.00  0.00           C  
ATOM   1702  CG  ASP 1 113      31.858  58.108  33.216  0.00  0.00           C  
ATOM   1703  OD1 ASP 1 113      32.125  58.408  32.031  0.00  0.00           O  
ATOM   1704  OD2 ASP 1 113      32.165  58.739  34.273  0.00  0.00           O  
ATOM   1705  H   ASP 1 113      30.458  54.015  33.972  0.00  0.00           H  
ATOM   1706  HA  ASP 1 113      31.605  55.817  31.780  0.00  0.00           H  
ATOM   1707  HB2 ASP 1 113      29.907  57.109  33.078  0.00  0.00           H  
ATOM   1708  HB3 ASP 1 113      30.839  56.771  34.591  0.00  0.00           H  
ATOM   1709  N   LYS 1 114      33.832  55.355  32.320  0.00  0.00           N  
ATOM   1710  CA  LYS 1 114      35.280  55.101  32.399  0.00  0.00           C  
ATOM   1711  C   LYS 1 114      35.668  53.692  32.796  0.00  0.00           C  
ATOM   1712  O   LYS 1 114      36.786  53.434  33.362  0.00  0.00           O  
ATOM   1713  CB  LYS 1 114      35.996  56.182  33.301  0.00  0.00           C  
ATOM   1714  CG  LYS 1 114      35.535  57.697  33.166  0.00  0.00           C  
ATOM   1715  CD  LYS 1 114      35.571  58.391  31.797  0.00  0.00           C  
ATOM   1716  CE  LYS 1 114      35.403  59.908  31.871  0.00  0.00           C  
ATOM   1717  NZ  LYS 1 114      34.081  60.380  32.456  0.00  0.00           N  
ATOM   1718  H   LYS 1 114      33.521  55.964  31.577  0.00  0.00           H  
ATOM   1719  HA  LYS 1 114      35.742  55.350  31.444  0.00  0.00           H  
ATOM   1720  HB2 LYS 1 114      35.825  55.959  34.354  0.00  0.00           H  
ATOM   1721  HB3 LYS 1 114      37.069  56.154  33.110  0.00  0.00           H  
ATOM   1722  HG2 LYS 1 114      34.586  57.973  33.628  0.00  0.00           H  
ATOM   1723  HG3 LYS 1 114      36.276  58.269  33.724  0.00  0.00           H  
ATOM   1724  HD2 LYS 1 114      36.460  58.086  31.245  0.00  0.00           H  
ATOM   1725  HD3 LYS 1 114      34.779  57.939  31.201  0.00  0.00           H  
ATOM   1726  HE2 LYS 1 114      36.161  60.553  32.316  0.00  0.00           H  
ATOM   1727  HE3 LYS 1 114      35.466  60.242  30.835  0.00  0.00           H  
ATOM   1728  HZ1 LYS 1 114      33.328  59.860  32.030  0.00  0.00           H  
ATOM   1729  HZ2 LYS 1 114      33.954  60.286  33.453  0.00  0.00           H  
ATOM   1730  HZ3 LYS 1 114      33.836  61.311  32.149  0.00  0.00           H  
ATOM   1731  N   PHE 1 115      34.775  52.741  32.550  0.00  0.00           N  
ATOM   1732  CA  PHE 1 115      34.990  51.322  32.583  0.00  0.00           C  
ATOM   1733  C   PHE 1 115      35.593  50.736  31.291  0.00  0.00           C  
ATOM   1734  O   PHE 1 115      36.644  50.128  31.331  0.00  0.00           O  
ATOM   1735  CB  PHE 1 115      33.638  50.662  32.841  0.00  0.00           C  
ATOM   1736  CG  PHE 1 115      33.701  49.201  33.341  0.00  0.00           C  
ATOM   1737  CD1 PHE 1 115      33.833  48.854  34.701  0.00  0.00           C  
ATOM   1738  CD2 PHE 1 115      33.723  48.169  32.357  0.00  0.00           C  
ATOM   1739  CE1 PHE 1 115      33.962  47.561  35.096  0.00  0.00           C  
ATOM   1740  CE2 PHE 1 115      33.748  46.776  32.776  0.00  0.00           C  
ATOM   1741  CZ  PHE 1 115      33.900  46.463  34.181  0.00  0.00           C  
ATOM   1742  H   PHE 1 115      33.929  53.017  32.073  0.00  0.00           H  
ATOM   1743  HA  PHE 1 115      35.594  51.190  33.480  0.00  0.00           H  
ATOM   1744  HB2 PHE 1 115      33.110  51.208  33.623  0.00  0.00           H  
ATOM   1745  HB3 PHE 1 115      32.980  50.605  31.974  0.00  0.00           H  
ATOM   1746  HD1 PHE 1 115      33.873  49.634  35.447  0.00  0.00           H  
ATOM   1747  HD2 PHE 1 115      33.678  48.594  31.365  0.00  0.00           H  
ATOM   1748  HE1 PHE 1 115      34.103  47.273  36.127  0.00  0.00           H  
ATOM   1749  HE2 PHE 1 115      33.566  46.041  32.006  0.00  0.00           H  
ATOM   1750  HZ  PHE 1 115      33.860  45.411  34.425  0.00  0.00           H  
ATOM   1751  N   PHE 1 116      34.970  51.092  30.174  0.00  0.00           N  
ATOM   1752  CA  PHE 1 116      35.506  50.856  28.843  0.00  0.00           C  
ATOM   1753  C   PHE 1 116      36.553  52.010  28.478  0.00  0.00           C  
ATOM   1754  O   PHE 1 116      36.253  53.179  28.614  0.00  0.00           O  
ATOM   1755  CB  PHE 1 116      34.343  50.662  27.870  0.00  0.00           C  
ATOM   1756  CG  PHE 1 116      33.421  49.540  28.292  0.00  0.00           C  
ATOM   1757  CD1 PHE 1 116      33.906  48.263  28.536  0.00  0.00           C  
ATOM   1758  CD2 PHE 1 116      32.103  49.779  28.467  0.00  0.00           C  
ATOM   1759  CE1 PHE 1 116      33.049  47.252  29.084  0.00  0.00           C  
ATOM   1760  CE2 PHE 1 116      31.227  48.852  29.024  0.00  0.00           C  
ATOM   1761  CZ  PHE 1 116      31.651  47.554  29.296  0.00  0.00           C  
ATOM   1762  H   PHE 1 116      34.177  51.717  30.170  0.00  0.00           H  
ATOM   1763  HA  PHE 1 116      36.123  49.959  28.897  0.00  0.00           H  
ATOM   1764  HB2 PHE 1 116      33.899  51.638  27.673  0.00  0.00           H  
ATOM   1765  HB3 PHE 1 116      34.737  50.457  26.875  0.00  0.00           H  
ATOM   1766  HD1 PHE 1 116      34.961  48.084  28.394  0.00  0.00           H  
ATOM   1767  HD2 PHE 1 116      31.651  50.730  28.228  0.00  0.00           H  
ATOM   1768  HE1 PHE 1 116      33.458  46.334  29.480  0.00  0.00           H  
ATOM   1769  HE2 PHE 1 116      30.204  49.098  29.264  0.00  0.00           H  
ATOM   1770  HZ  PHE 1 116      31.041  46.781  29.740  0.00  0.00           H  
ATOM   1771  N   ILE 1 117      37.733  51.632  27.983  0.00  0.00           N  
ATOM   1772  CA  ILE 1 117      38.953  52.456  27.815  0.00  0.00           C  
ATOM   1773  C   ILE 1 117      39.295  52.509  26.305  0.00  0.00           C  
ATOM   1774  O   ILE 1 117      39.178  51.496  25.604  0.00  0.00           O  
ATOM   1775  CB  ILE 1 117      40.110  51.849  28.612  0.00  0.00           C  
ATOM   1776  CG1 ILE 1 117      39.854  51.559  30.111  0.00  0.00           C  
ATOM   1777  CG2 ILE 1 117      41.370  52.803  28.570  0.00  0.00           C  
ATOM   1778  CD1 ILE 1 117      39.011  52.706  30.879  0.00  0.00           C  
ATOM   1779  H   ILE 1 117      37.756  50.654  27.732  0.00  0.00           H  
ATOM   1780  HA  ILE 1 117      38.736  53.460  28.181  0.00  0.00           H  
ATOM   1781  HB  ILE 1 117      40.418  50.842  28.331  0.00  0.00           H  
ATOM   1782 HG12 ILE 1 117      39.271  50.639  30.123  0.00  0.00           H  
ATOM   1783 HG13 ILE 1 117      40.785  51.468  30.670  0.00  0.00           H  
ATOM   1784 HG21 ILE 1 117      41.088  53.748  29.034  0.00  0.00           H  
ATOM   1785 HG22 ILE 1 117      42.189  52.351  29.130  0.00  0.00           H  
ATOM   1786 HG23 ILE 1 117      41.652  53.065  27.550  0.00  0.00           H  
ATOM   1787 HD11 ILE 1 117      38.031  52.812  30.415  0.00  0.00           H  
ATOM   1788 HD12 ILE 1 117      38.921  52.449  31.935  0.00  0.00           H  
ATOM   1789 HD13 ILE 1 117      39.479  53.687  30.795  0.00  0.00           H  
ATOM   1790  N   ASN 1 118      39.520  53.646  25.666  0.00  0.00           N  
ATOM   1791  CA  ASN 1 118      39.917  53.814  24.283  0.00  0.00           C  
ATOM   1792  C   ASN 1 118      41.190  53.043  23.980  0.00  0.00           C  
ATOM   1793  O   ASN 1 118      42.233  53.322  24.648  0.00  0.00           O  
ATOM   1794  CB  ASN 1 118      39.845  55.313  23.840  0.00  0.00           C  
ATOM   1795  CG  ASN 1 118      39.616  55.513  22.387  0.00  0.00           C  
ATOM   1796  OD1 ASN 1 118      40.479  55.124  21.592  0.00  0.00           O  
ATOM   1797  ND2 ASN 1 118      38.610  56.141  21.922  0.00  0.00           N  
ATOM   1798  H   ASN 1 118      39.415  54.455  26.262  0.00  0.00           H  
ATOM   1799  HA  ASN 1 118      39.137  53.295  23.727  0.00  0.00           H  
ATOM   1800  HB2 ASN 1 118      38.987  55.665  24.413  0.00  0.00           H  
ATOM   1801  HB3 ASN 1 118      40.651  56.002  24.094  0.00  0.00           H  
ATOM   1802 HD21 ASN 1 118      38.587  56.202  20.914  0.00  0.00           H  
ATOM   1803 HD22 ASN 1 118      37.921  56.662  22.446  0.00  0.00           H  
ATOM   1804  N   GLY 1 119      41.218  52.246  22.888  0.00  0.00           N  
ATOM   1805  CA  GLY 1 119      42.473  51.555  22.324  0.00  0.00           C  
ATOM   1806  C   GLY 1 119      43.101  50.488  23.248  0.00  0.00           C  
ATOM   1807  O   GLY 1 119      44.101  49.977  22.825  0.00  0.00           O  
ATOM   1808  H   GLY 1 119      40.332  52.011  22.464  0.00  0.00           H  
ATOM   1809  HA2 GLY 1 119      42.251  51.056  21.381  0.00  0.00           H  
ATOM   1810  HA3 GLY 1 119      43.310  52.241  22.191  0.00  0.00           H  
ATOM   1811  N   SER 1 120      42.563  50.239  24.349  0.00  0.00           N  
ATOM   1812  CA  SER 1 120      42.960  49.205  25.353  0.00  0.00           C  
ATOM   1813  C   SER 1 120      42.769  47.811  24.783  0.00  0.00           C  
ATOM   1814  O   SER 1 120      43.261  46.872  25.418  0.00  0.00           O  
ATOM   1815  CB  SER 1 120      42.230  49.415  26.661  0.00  0.00           C  
ATOM   1816  OG  SER 1 120      40.916  49.120  26.457  0.00  0.00           O  
ATOM   1817  H   SER 1 120      41.730  50.759  24.583  0.00  0.00           H  
ATOM   1818  HA  SER 1 120      44.011  49.323  25.618  0.00  0.00           H  
ATOM   1819  HB2 SER 1 120      42.664  48.639  27.292  0.00  0.00           H  
ATOM   1820  HB3 SER 1 120      42.307  50.461  26.960  0.00  0.00           H  
ATOM   1821  HG  SER 1 120      40.494  49.010  27.313  0.00  0.00           H  
ATOM   1822  N   ASN 1 121      41.934  47.545  23.766  0.00  0.00           N  
ATOM   1823  CA  ASN 1 121      41.593  46.260  23.094  0.00  0.00           C  
ATOM   1824  C   ASN 1 121      40.936  45.180  24.061  0.00  0.00           C  
ATOM   1825  O   ASN 1 121      41.091  43.959  23.823  0.00  0.00           O  
ATOM   1826  CB  ASN 1 121      42.812  45.707  22.411  0.00  0.00           C  
ATOM   1827  CG  ASN 1 121      42.654  44.630  21.445  0.00  0.00           C  
ATOM   1828  OD1 ASN 1 121      41.810  44.525  20.588  0.00  0.00           O  
ATOM   1829  ND2 ASN 1 121      43.499  43.613  21.431  0.00  0.00           N  
ATOM   1830  H   ASN 1 121      41.673  48.382  23.265  0.00  0.00           H  
ATOM   1831  HA  ASN 1 121      40.853  46.391  22.305  0.00  0.00           H  
ATOM   1832  HB2 ASN 1 121      43.326  46.475  21.832  0.00  0.00           H  
ATOM   1833  HB3 ASN 1 121      43.527  45.414  23.180  0.00  0.00           H  
ATOM   1834 HD21 ASN 1 121      43.297  42.808  20.855  0.00  0.00           H  
ATOM   1835 HD22 ASN 1 121      43.881  43.390  22.339  0.00  0.00           H  
ATOM   1836  N   TRP 1 122      40.310  45.563  25.190  0.00  0.00           N  
ATOM   1837  CA  TRP 1 122      39.725  44.710  26.195  0.00  0.00           C  
ATOM   1838  C   TRP 1 122      38.231  45.104  26.538  0.00  0.00           C  
ATOM   1839  O   TRP 1 122      38.021  46.337  26.629  0.00  0.00           O  
ATOM   1840  CB  TRP 1 122      40.612  44.666  27.484  0.00  0.00           C  
ATOM   1841  CG  TRP 1 122      40.884  45.892  28.339  0.00  0.00           C  
ATOM   1842  CD1 TRP 1 122      42.081  46.477  28.527  0.00  0.00           C  
ATOM   1843  CD2 TRP 1 122      40.114  46.504  29.448  0.00  0.00           C  
ATOM   1844  NE1 TRP 1 122      42.057  47.460  29.405  0.00  0.00           N  
ATOM   1845  CE2 TRP 1 122      40.912  47.452  30.111  0.00  0.00           C  
ATOM   1846  CE3 TRP 1 122      38.777  46.327  29.958  0.00  0.00           C  
ATOM   1847  CZ2 TRP 1 122      40.403  48.278  31.128  0.00  0.00           C  
ATOM   1848  CZ3 TRP 1 122      38.281  47.177  30.956  0.00  0.00           C  
ATOM   1849  CH2 TRP 1 122      39.023  48.119  31.495  0.00  0.00           C  
ATOM   1850  H   TRP 1 122      40.165  46.547  25.365  0.00  0.00           H  
ATOM   1851  HA  TRP 1 122      39.757  43.661  25.902  0.00  0.00           H  
ATOM   1852  HB2 TRP 1 122      40.165  43.944  28.167  0.00  0.00           H  
ATOM   1853  HB3 TRP 1 122      41.570  44.250  27.171  0.00  0.00           H  
ATOM   1854  HD1 TRP 1 122      42.976  46.187  27.996  0.00  0.00           H  
ATOM   1855  HE1 TRP 1 122      42.892  47.892  29.775  0.00  0.00           H  
ATOM   1856  HE3 TRP 1 122      38.232  45.473  29.585  0.00  0.00           H  
ATOM   1857  HZ2 TRP 1 122      41.040  49.001  31.615  0.00  0.00           H  
ATOM   1858  HZ3 TRP 1 122      37.312  47.034  31.411  0.00  0.00           H  
ATOM   1859  HH2 TRP 1 122      38.604  48.744  32.270  0.00  0.00           H  
ATOM   1860  N   GLU 1 123      37.401  44.085  26.895  0.00  0.00           N  
ATOM   1861  CA  GLU 1 123      35.957  44.046  26.802  0.00  0.00           C  
ATOM   1862  C   GLU 1 123      35.362  43.797  28.240  0.00  0.00           C  
ATOM   1863  O   GLU 1 123      34.161  43.929  28.385  0.00  0.00           O  
ATOM   1864  CB  GLU 1 123      35.428  42.923  25.888  0.00  0.00           C  
ATOM   1865  CG  GLU 1 123      35.541  43.077  24.416  0.00  0.00           C  
ATOM   1866  CD  GLU 1 123      36.939  42.930  23.843  0.00  0.00           C  
ATOM   1867  OE1 GLU 1 123      37.356  41.778  23.693  0.00  0.00           O  
ATOM   1868  OE2 GLU 1 123      37.589  43.938  23.520  0.00  0.00           O  
ATOM   1869  H   GLU 1 123      37.844  43.179  26.844  0.00  0.00           H  
ATOM   1870  HA  GLU 1 123      35.565  45.048  26.629  0.00  0.00           H  
ATOM   1871  HB2 GLU 1 123      35.982  42.042  26.213  0.00  0.00           H  
ATOM   1872  HB3 GLU 1 123      34.358  42.784  26.040  0.00  0.00           H  
ATOM   1873  HG2 GLU 1 123      34.946  42.240  24.052  0.00  0.00           H  
ATOM   1874  HG3 GLU 1 123      35.084  44.016  24.104  0.00  0.00           H  
ATOM   1875  N   GLY 1 124      36.147  43.523  29.255  0.00  0.00           N  
ATOM   1876  CA  GLY 1 124      35.647  43.421  30.584  0.00  0.00           C  
ATOM   1877  C   GLY 1 124      36.761  43.206  31.553  0.00  0.00           C  
ATOM   1878  O   GLY 1 124      37.985  43.280  31.206  0.00  0.00           O  
ATOM   1879  H   GLY 1 124      37.111  43.368  28.994  0.00  0.00           H  
ATOM   1880  HA2 GLY 1 124      35.107  44.314  30.898  0.00  0.00           H  
ATOM   1881  HA3 GLY 1 124      34.948  42.589  30.672  0.00  0.00           H  
ATOM   1882  N   ILE 1 125      36.432  42.950  32.771  0.00  0.00           N  
ATOM   1883  CA  ILE 1 125      37.384  42.862  33.969  0.00  0.00           C  
ATOM   1884  C   ILE 1 125      37.073  41.646  34.928  0.00  0.00           C  
ATOM   1885  O   ILE 1 125      36.001  41.498  35.486  0.00  0.00           O  
ATOM   1886  CB  ILE 1 125      37.384  44.152  34.790  0.00  0.00           C  
ATOM   1887  CG1 ILE 1 125      37.517  45.463  34.050  0.00  0.00           C  
ATOM   1888  CG2 ILE 1 125      38.479  44.007  36.014  0.00  0.00           C  
ATOM   1889  CD1 ILE 1 125      37.601  46.715  34.833  0.00  0.00           C  
ATOM   1890  H   ILE 1 125      35.464  42.904  33.056  0.00  0.00           H  
ATOM   1891  HA  ILE 1 125      38.391  42.797  33.556  0.00  0.00           H  
ATOM   1892  HB  ILE 1 125      36.389  44.215  35.232  0.00  0.00           H  
ATOM   1893 HG12 ILE 1 125      38.453  45.427  33.494  0.00  0.00           H  
ATOM   1894 HG13 ILE 1 125      36.737  45.599  33.301  0.00  0.00           H  
ATOM   1895 HG21 ILE 1 125      39.477  43.863  35.597  0.00  0.00           H  
ATOM   1896 HG22 ILE 1 125      38.392  44.839  36.712  0.00  0.00           H  
ATOM   1897 HG23 ILE 1 125      38.284  43.145  36.652  0.00  0.00           H  
ATOM   1898 HD11 ILE 1 125      36.615  46.840  35.281  0.00  0.00           H  
ATOM   1899 HD12 ILE 1 125      38.429  46.676  35.542  0.00  0.00           H  
ATOM   1900 HD13 ILE 1 125      37.728  47.544  34.137  0.00  0.00           H  
ATOM   1901  N   LEU 1 126      38.111  40.779  35.103  0.00  0.00           N  
ATOM   1902  CA  LEU 1 126      38.016  39.659  36.117  0.00  0.00           C  
ATOM   1903  C   LEU 1 126      38.677  39.949  37.454  0.00  0.00           C  
ATOM   1904  O   LEU 1 126      39.888  40.375  37.362  0.00  0.00           O  
ATOM   1905  CB  LEU 1 126      38.711  38.451  35.478  0.00  0.00           C  
ATOM   1906  CG  LEU 1 126      39.257  37.363  36.344  0.00  0.00           C  
ATOM   1907  CD1 LEU 1 126      38.067  36.698  37.088  0.00  0.00           C  
ATOM   1908  CD2 LEU 1 126      39.901  36.196  35.514  0.00  0.00           C  
ATOM   1909  H   LEU 1 126      39.063  40.867  34.778  0.00  0.00           H  
ATOM   1910  HA  LEU 1 126      36.990  39.435  36.408  0.00  0.00           H  
ATOM   1911  HB2 LEU 1 126      37.935  37.963  34.889  0.00  0.00           H  
ATOM   1912  HB3 LEU 1 126      39.551  38.761  34.856  0.00  0.00           H  
ATOM   1913  HG  LEU 1 126      39.926  37.727  37.124  0.00  0.00           H  
ATOM   1914 HD11 LEU 1 126      38.567  35.988  37.747  0.00  0.00           H  
ATOM   1915 HD12 LEU 1 126      37.559  37.341  37.807  0.00  0.00           H  
ATOM   1916 HD13 LEU 1 126      37.566  36.059  36.361  0.00  0.00           H  
ATOM   1917 HD21 LEU 1 126      40.744  36.675  35.017  0.00  0.00           H  
ATOM   1918 HD22 LEU 1 126      40.316  35.504  36.247  0.00  0.00           H  
ATOM   1919 HD23 LEU 1 126      39.282  35.707  34.762  0.00  0.00           H  
ATOM   1920  N   GLY 1 127      37.999  39.897  38.572  0.00  0.00           N  
ATOM   1921  CA  GLY 1 127      38.475  39.979  39.867  0.00  0.00           C  
ATOM   1922  C   GLY 1 127      39.047  38.723  40.594  0.00  0.00           C  
ATOM   1923  O   GLY 1 127      38.466  37.678  40.615  0.00  0.00           O  
ATOM   1924  H   GLY 1 127      37.001  39.751  38.527  0.00  0.00           H  
ATOM   1925  HA2 GLY 1 127      39.224  40.769  39.909  0.00  0.00           H  
ATOM   1926  HA3 GLY 1 127      37.619  40.301  40.461  0.00  0.00           H  
ATOM   1927  N   LEU 1 128      40.253  38.897  41.191  0.00  0.00           N  
ATOM   1928  CA  LEU 1 128      41.076  37.851  41.861  0.00  0.00           C  
ATOM   1929  C   LEU 1 128      41.324  38.142  43.316  0.00  0.00           C  
ATOM   1930  O   LEU 1 128      41.908  37.346  44.050  0.00  0.00           O  
ATOM   1931  CB  LEU 1 128      42.441  37.648  41.187  0.00  0.00           C  
ATOM   1932  CG  LEU 1 128      42.446  37.576  39.612  0.00  0.00           C  
ATOM   1933  CD1 LEU 1 128      43.784  37.927  38.965  0.00  0.00           C  
ATOM   1934  CD2 LEU 1 128      41.868  36.244  39.005  0.00  0.00           C  
ATOM   1935  H   LEU 1 128      40.797  39.675  40.847  0.00  0.00           H  
ATOM   1936  HA  LEU 1 128      40.505  36.926  41.785  0.00  0.00           H  
ATOM   1937  HB2 LEU 1 128      43.119  38.467  41.426  0.00  0.00           H  
ATOM   1938  HB3 LEU 1 128      42.809  36.686  41.545  0.00  0.00           H  
ATOM   1939  HG  LEU 1 128      41.793  38.419  39.386  0.00  0.00           H  
ATOM   1940 HD11 LEU 1 128      43.810  37.842  37.878  0.00  0.00           H  
ATOM   1941 HD12 LEU 1 128      44.023  38.913  39.363  0.00  0.00           H  
ATOM   1942 HD13 LEU 1 128      44.585  37.286  39.332  0.00  0.00           H  
ATOM   1943 HD21 LEU 1 128      42.417  35.377  39.371  0.00  0.00           H  
ATOM   1944 HD22 LEU 1 128      40.857  36.040  39.357  0.00  0.00           H  
ATOM   1945 HD23 LEU 1 128      41.926  36.142  37.921  0.00  0.00           H  
ATOM   1946  N   ALA 1 129      40.740  39.165  43.881  0.00  0.00           N  
ATOM   1947  CA  ALA 1 129      40.379  39.345  45.311  0.00  0.00           C  
ATOM   1948  C   ALA 1 129      39.335  38.389  45.884  0.00  0.00           C  
ATOM   1949  O   ALA 1 129      38.921  37.421  45.212  0.00  0.00           O  
ATOM   1950  CB  ALA 1 129      39.928  40.863  45.569  0.00  0.00           C  
ATOM   1951  H   ALA 1 129      40.274  39.889  43.354  0.00  0.00           H  
ATOM   1952  HA  ALA 1 129      41.229  39.121  45.955  0.00  0.00           H  
ATOM   1953  HB1 ALA 1 129      39.859  41.176  46.611  0.00  0.00           H  
ATOM   1954  HB2 ALA 1 129      40.542  41.444  44.881  0.00  0.00           H  
ATOM   1955  HB3 ALA 1 129      38.919  40.968  45.172  0.00  0.00           H  
ATOM   1956  N   TYR 1 130      38.930  38.594  47.126  0.00  0.00           N  
ATOM   1957  CA  TYR 1 130      38.075  37.669  47.880  0.00  0.00           C  
ATOM   1958  C   TYR 1 130      36.662  38.194  48.108  0.00  0.00           C  
ATOM   1959  O   TYR 1 130      36.466  39.438  47.950  0.00  0.00           O  
ATOM   1960  CB  TYR 1 130      38.703  37.357  49.205  0.00  0.00           C  
ATOM   1961  CG  TYR 1 130      40.053  36.752  49.126  0.00  0.00           C  
ATOM   1962  CD1 TYR 1 130      40.116  35.340  49.095  0.00  0.00           C  
ATOM   1963  CD2 TYR 1 130      41.296  37.479  49.246  0.00  0.00           C  
ATOM   1964  CE1 TYR 1 130      41.362  34.650  49.306  0.00  0.00           C  
ATOM   1965  CE2 TYR 1 130      42.497  36.835  49.359  0.00  0.00           C  
ATOM   1966  CZ  TYR 1 130      42.529  35.403  49.537  0.00  0.00           C  
ATOM   1967  OH  TYR 1 130      43.678  34.782  49.859  0.00  0.00           O  
ATOM   1968  H   TYR 1 130      39.280  39.390  47.639  0.00  0.00           H  
ATOM   1969  HA  TYR 1 130      37.973  36.725  47.345  0.00  0.00           H  
ATOM   1970  HB2 TYR 1 130      38.893  38.349  49.614  0.00  0.00           H  
ATOM   1971  HB3 TYR 1 130      38.010  36.762  49.800  0.00  0.00           H  
ATOM   1972  HD1 TYR 1 130      39.217  34.758  48.958  0.00  0.00           H  
ATOM   1973  HD2 TYR 1 130      41.370  38.555  49.197  0.00  0.00           H  
ATOM   1974  HE1 TYR 1 130      41.477  33.576  49.325  0.00  0.00           H  
ATOM   1975  HE2 TYR 1 130      43.432  37.337  49.559  0.00  0.00           H  
ATOM   1976  HH  TYR 1 130      43.640  33.886  50.203  0.00  0.00           H  
ATOM   1977  N   ALA 1 131      35.663  37.389  48.535  0.00  0.00           N  
ATOM   1978  CA  ALA 1 131      34.212  37.771  48.438  0.00  0.00           C  
ATOM   1979  C   ALA 1 131      33.708  38.929  49.315  0.00  0.00           C  
ATOM   1980  O   ALA 1 131      32.740  39.593  48.956  0.00  0.00           O  
ATOM   1981  CB  ALA 1 131      33.442  36.474  48.752  0.00  0.00           C  
ATOM   1982  H   ALA 1 131      35.885  36.405  48.502  0.00  0.00           H  
ATOM   1983  HA  ALA 1 131      34.088  38.078  47.400  0.00  0.00           H  
ATOM   1984  HB1 ALA 1 131      32.483  36.653  48.265  0.00  0.00           H  
ATOM   1985  HB2 ALA 1 131      33.867  35.670  48.151  0.00  0.00           H  
ATOM   1986  HB3 ALA 1 131      33.504  36.267  49.820  0.00  0.00           H  
ATOM   1987  N   GLU 1 132      34.388  39.293  50.388  0.00  0.00           N  
ATOM   1988  CA  GLU 1 132      34.234  40.437  51.264  0.00  0.00           C  
ATOM   1989  C   GLU 1 132      34.304  41.827  50.448  0.00  0.00           C  
ATOM   1990  O   GLU 1 132      33.684  42.758  50.926  0.00  0.00           O  
ATOM   1991  CB  GLU 1 132      35.254  40.352  52.439  0.00  0.00           C  
ATOM   1992  CG  GLU 1 132      34.999  41.261  53.688  0.00  0.00           C  
ATOM   1993  CD  GLU 1 132      33.596  41.133  54.213  0.00  0.00           C  
ATOM   1994  OE1 GLU 1 132      32.848  40.094  54.082  0.00  0.00           O  
ATOM   1995  OE2 GLU 1 132      33.186  42.058  54.960  0.00  0.00           O  
ATOM   1996  H   GLU 1 132      35.125  38.643  50.622  0.00  0.00           H  
ATOM   1997  HA  GLU 1 132      33.224  40.472  51.670  0.00  0.00           H  
ATOM   1998  HB2 GLU 1 132      35.175  39.380  52.926  0.00  0.00           H  
ATOM   1999  HB3 GLU 1 132      36.272  40.498  52.078  0.00  0.00           H  
ATOM   2000  HG2 GLU 1 132      35.648  41.111  54.551  0.00  0.00           H  
ATOM   2001  HG3 GLU 1 132      35.055  42.291  53.335  0.00  0.00           H  
ATOM   2002  N   ILE 1 133      34.989  41.892  49.346  0.00  0.00           N  
ATOM   2003  CA  ILE 1 133      34.957  43.161  48.505  0.00  0.00           C  
ATOM   2004  C   ILE 1 133      34.132  42.898  47.233  0.00  0.00           C  
ATOM   2005  O   ILE 1 133      34.180  43.726  46.279  0.00  0.00           O  
ATOM   2006  CB  ILE 1 133      36.386  43.788  48.205  0.00  0.00           C  
ATOM   2007  CG1 ILE 1 133      37.168  43.146  47.033  0.00  0.00           C  
ATOM   2008  CG2 ILE 1 133      37.171  43.750  49.565  0.00  0.00           C  
ATOM   2009  CD1 ILE 1 133      38.520  43.811  46.660  0.00  0.00           C  
ATOM   2010  H   ILE 1 133      35.501  41.100  48.985  0.00  0.00           H  
ATOM   2011  HA  ILE 1 133      34.445  43.948  49.060  0.00  0.00           H  
ATOM   2012  HB  ILE 1 133      36.261  44.825  47.893  0.00  0.00           H  
ATOM   2013 HG12 ILE 1 133      37.429  42.096  47.161  0.00  0.00           H  
ATOM   2014 HG13 ILE 1 133      36.481  43.192  46.188  0.00  0.00           H  
ATOM   2015 HG21 ILE 1 133      37.430  42.701  49.711  0.00  0.00           H  
ATOM   2016 HG22 ILE 1 133      38.104  44.276  49.364  0.00  0.00           H  
ATOM   2017 HG23 ILE 1 133      36.523  44.006  50.404  0.00  0.00           H  
ATOM   2018 HD11 ILE 1 133      39.348  43.521  47.308  0.00  0.00           H  
ATOM   2019 HD12 ILE 1 133      38.863  43.475  45.682  0.00  0.00           H  
ATOM   2020 HD13 ILE 1 133      38.406  44.894  46.706  0.00  0.00           H  
ATOM   2021  N   ALA 1 134      33.352  41.802  47.049  0.00  0.00           N  
ATOM   2022  CA  ALA 1 134      32.442  41.696  45.895  0.00  0.00           C  
ATOM   2023  C   ALA 1 134      31.224  42.604  46.018  0.00  0.00           C  
ATOM   2024  O   ALA 1 134      30.861  43.079  47.114  0.00  0.00           O  
ATOM   2025  CB  ALA 1 134      31.993  40.172  45.865  0.00  0.00           C  
ATOM   2026  H   ALA 1 134      33.291  41.135  47.805  0.00  0.00           H  
ATOM   2027  HA  ALA 1 134      32.969  41.924  44.969  0.00  0.00           H  
ATOM   2028  HB1 ALA 1 134      31.472  40.019  44.920  0.00  0.00           H  
ATOM   2029  HB2 ALA 1 134      32.745  39.385  45.806  0.00  0.00           H  
ATOM   2030  HB3 ALA 1 134      31.145  39.956  46.515  0.00  0.00           H  
ATOM   2031  N   ARG 1 135      30.558  42.833  44.903  0.00  0.00           N  
ATOM   2032  CA  ARG 1 135      29.255  43.651  44.817  0.00  0.00           C  
ATOM   2033  C   ARG 1 135      28.095  42.869  44.122  0.00  0.00           C  
ATOM   2034  O   ARG 1 135      28.386  41.965  43.295  0.00  0.00           O  
ATOM   2035  CB  ARG 1 135      29.518  44.984  44.110  0.00  0.00           C  
ATOM   2036  CG  ARG 1 135      30.517  45.965  44.768  0.00  0.00           C  
ATOM   2037  CD  ARG 1 135      29.948  46.809  45.931  0.00  0.00           C  
ATOM   2038  NE  ARG 1 135      29.728  46.069  47.162  0.00  0.00           N  
ATOM   2039  CZ  ARG 1 135      28.849  46.427  48.092  0.00  0.00           C  
ATOM   2040  NH1 ARG 1 135      28.999  45.835  49.206  0.00  0.00           N  
ATOM   2041  NH2 ARG 1 135      27.916  47.311  47.931  0.00  0.00           N  
ATOM   2042  H   ARG 1 135      30.847  42.504  43.993  0.00  0.00           H  
ATOM   2043  HA  ARG 1 135      28.880  43.848  45.822  0.00  0.00           H  
ATOM   2044  HB2 ARG 1 135      29.839  44.753  43.095  0.00  0.00           H  
ATOM   2045  HB3 ARG 1 135      28.555  45.488  44.025  0.00  0.00           H  
ATOM   2046  HG2 ARG 1 135      31.352  45.316  45.034  0.00  0.00           H  
ATOM   2047  HG3 ARG 1 135      30.831  46.550  43.904  0.00  0.00           H  
ATOM   2048  HD2 ARG 1 135      30.684  47.535  46.275  0.00  0.00           H  
ATOM   2049  HD3 ARG 1 135      29.097  47.395  45.583  0.00  0.00           H  
ATOM   2050  HE  ARG 1 135      30.329  45.299  47.417  0.00  0.00           H  
ATOM   2051 HH11 ARG 1 135      28.382  46.154  49.939  0.00  0.00           H  
ATOM   2052 HH12 ARG 1 135      29.617  45.055  49.380  0.00  0.00           H  
ATOM   2053 HH21 ARG 1 135      27.232  47.430  48.665  0.00  0.00           H  
ATOM   2054 HH22 ARG 1 135      27.847  47.901  47.115  0.00  0.00           H  
ATOM   2055  N   PRO 1 136      26.827  43.130  44.451  0.00  0.00           N  
ATOM   2056  CA  PRO 1 136      26.437  44.022  45.498  0.00  0.00           C  
ATOM   2057  C   PRO 1 136      26.713  43.340  46.952  0.00  0.00           C  
ATOM   2058  O   PRO 1 136      26.907  43.959  47.975  0.00  0.00           O  
ATOM   2059  CB  PRO 1 136      24.917  44.056  45.372  0.00  0.00           C  
ATOM   2060  CG  PRO 1 136      24.484  42.763  44.742  0.00  0.00           C  
ATOM   2061  CD  PRO 1 136      25.684  42.548  43.774  0.00  0.00           C  
ATOM   2062  HA  PRO 1 136      26.761  45.063  45.471  0.00  0.00           H  
ATOM   2063  HB2 PRO 1 136      24.362  44.233  46.294  0.00  0.00           H  
ATOM   2064  HB3 PRO 1 136      24.629  44.788  44.618  0.00  0.00           H  
ATOM   2065  HG2 PRO 1 136      24.320  41.972  45.473  0.00  0.00           H  
ATOM   2066  HG3 PRO 1 136      23.566  42.841  44.160  0.00  0.00           H  
ATOM   2067  HD2 PRO 1 136      25.821  41.478  43.620  0.00  0.00           H  
ATOM   2068  HD3 PRO 1 136      25.503  43.079  42.839  0.00  0.00           H  
ATOM   2069  N   ASP 1 137      26.848  42.017  46.898  0.00  0.00           N  
ATOM   2070  CA  ASP 1 137      27.106  41.203  48.186  0.00  0.00           C  
ATOM   2071  C   ASP 1 137      27.703  39.850  47.873  0.00  0.00           C  
ATOM   2072  O   ASP 1 137      27.842  39.419  46.747  0.00  0.00           O  
ATOM   2073  CB  ASP 1 137      25.721  41.116  48.905  0.00  0.00           C  
ATOM   2074  CG  ASP 1 137      24.817  40.045  48.295  0.00  0.00           C  
ATOM   2075  OD1 ASP 1 137      23.796  40.538  47.715  0.00  0.00           O  
ATOM   2076  OD2 ASP 1 137      25.022  38.846  48.491  0.00  0.00           O  
ATOM   2077  H   ASP 1 137      26.859  41.569  45.993  0.00  0.00           H  
ATOM   2078  HA  ASP 1 137      27.767  41.736  48.868  0.00  0.00           H  
ATOM   2079  HB2 ASP 1 137      25.870  40.832  49.947  0.00  0.00           H  
ATOM   2080  HB3 ASP 1 137      25.202  42.074  48.872  0.00  0.00           H  
ATOM   2081  N   ASP 1 138      28.126  39.096  48.946  0.00  0.00           N  
ATOM   2082  CA  ASP 1 138      28.939  37.856  48.776  0.00  0.00           C  
ATOM   2083  C   ASP 1 138      28.201  36.543  48.304  0.00  0.00           C  
ATOM   2084  O   ASP 1 138      28.857  35.533  48.103  0.00  0.00           O  
ATOM   2085  CB  ASP 1 138      29.757  37.559  50.079  0.00  0.00           C  
ATOM   2086  CG  ASP 1 138      28.786  37.300  51.223  0.00  0.00           C  
ATOM   2087  OD1 ASP 1 138      28.406  36.163  51.471  0.00  0.00           O  
ATOM   2088  OD2 ASP 1 138      28.425  38.240  51.956  0.00  0.00           O  
ATOM   2089  H   ASP 1 138      28.071  39.695  49.757  0.00  0.00           H  
ATOM   2090  HA  ASP 1 138      29.730  38.072  48.059  0.00  0.00           H  
ATOM   2091  HB2 ASP 1 138      30.409  36.688  50.012  0.00  0.00           H  
ATOM   2092  HB3 ASP 1 138      30.396  38.391  50.376  0.00  0.00           H  
ATOM   2093  N   SER 1 139      26.853  36.634  48.191  0.00  0.00           N  
ATOM   2094  CA  SER 1 139      25.957  35.519  47.889  0.00  0.00           C  
ATOM   2095  C   SER 1 139      26.265  34.791  46.571  0.00  0.00           C  
ATOM   2096  O   SER 1 139      25.737  33.740  46.448  0.00  0.00           O  
ATOM   2097  CB  SER 1 139      24.477  35.890  47.891  0.00  0.00           C  
ATOM   2098  OG  SER 1 139      24.176  36.948  46.946  0.00  0.00           O  
ATOM   2099  H   SER 1 139      26.423  37.517  48.428  0.00  0.00           H  
ATOM   2100  HA  SER 1 139      26.098  34.870  48.754  0.00  0.00           H  
ATOM   2101  HB2 SER 1 139      24.008  34.971  47.539  0.00  0.00           H  
ATOM   2102  HB3 SER 1 139      24.172  36.169  48.900  0.00  0.00           H  
ATOM   2103  HG  SER 1 139      24.411  37.731  47.448  0.00  0.00           H  
ATOM   2104  N   LEU 1 140      27.181  35.237  45.695  0.00  0.00           N  
ATOM   2105  CA  LEU 1 140      27.491  34.600  44.411  0.00  0.00           C  
ATOM   2106  C   LEU 1 140      29.019  34.376  44.450  0.00  0.00           C  
ATOM   2107  O   LEU 1 140      29.770  35.288  44.852  0.00  0.00           O  
ATOM   2108  CB  LEU 1 140      27.068  35.457  43.174  0.00  0.00           C  
ATOM   2109  CG  LEU 1 140      25.562  35.709  43.208  0.00  0.00           C  
ATOM   2110  CD1 LEU 1 140      25.224  36.912  42.257  0.00  0.00           C  
ATOM   2111  CD2 LEU 1 140      24.631  34.496  43.030  0.00  0.00           C  
ATOM   2112  H   LEU 1 140      27.723  36.074  45.859  0.00  0.00           H  
ATOM   2113  HA  LEU 1 140      26.952  33.657  44.323  0.00  0.00           H  
ATOM   2114  HB2 LEU 1 140      27.707  36.336  43.080  0.00  0.00           H  
ATOM   2115  HB3 LEU 1 140      27.261  34.945  42.232  0.00  0.00           H  
ATOM   2116  HG  LEU 1 140      25.270  36.141  44.165  0.00  0.00           H  
ATOM   2117 HD11 LEU 1 140      24.161  37.064  42.443  0.00  0.00           H  
ATOM   2118 HD12 LEU 1 140      25.851  37.758  42.537  0.00  0.00           H  
ATOM   2119 HD13 LEU 1 140      25.465  36.607  41.239  0.00  0.00           H  
ATOM   2120 HD21 LEU 1 140      23.598  34.774  42.819  0.00  0.00           H  
ATOM   2121 HD22 LEU 1 140      24.909  33.887  42.170  0.00  0.00           H  
ATOM   2122 HD23 LEU 1 140      24.574  33.799  43.866  0.00  0.00           H  
ATOM   2123  N   GLU 1 141      29.551  33.256  43.912  0.00  0.00           N  
ATOM   2124  CA  GLU 1 141      31.000  33.002  44.065  0.00  0.00           C  
ATOM   2125  C   GLU 1 141      31.730  33.902  43.092  0.00  0.00           C  
ATOM   2126  O   GLU 1 141      31.298  34.143  41.906  0.00  0.00           O  
ATOM   2127  CB  GLU 1 141      31.341  31.483  43.953  0.00  0.00           C  
ATOM   2128  CG  GLU 1 141      31.117  30.556  45.177  0.00  0.00           C  
ATOM   2129  CD  GLU 1 141      31.741  31.146  46.416  0.00  0.00           C  
ATOM   2130  OE1 GLU 1 141      31.158  31.896  47.257  0.00  0.00           O  
ATOM   2131  OE2 GLU 1 141      32.945  30.824  46.676  0.00  0.00           O  
ATOM   2132  H   GLU 1 141      28.890  32.633  43.470  0.00  0.00           H  
ATOM   2133  HA  GLU 1 141      31.283  33.417  45.032  0.00  0.00           H  
ATOM   2134  HB2 GLU 1 141      30.905  31.173  43.003  0.00  0.00           H  
ATOM   2135  HB3 GLU 1 141      32.398  31.392  43.702  0.00  0.00           H  
ATOM   2136  HG2 GLU 1 141      30.041  30.471  45.328  0.00  0.00           H  
ATOM   2137  HG3 GLU 1 141      31.616  29.604  44.997  0.00  0.00           H  
ATOM   2138  N   PRO 1 142      32.844  34.529  43.387  0.00  0.00           N  
ATOM   2139  CA  PRO 1 142      33.902  34.900  42.373  0.00  0.00           C  
ATOM   2140  C   PRO 1 142      34.435  33.727  41.556  0.00  0.00           C  
ATOM   2141  O   PRO 1 142      34.371  32.521  41.885  0.00  0.00           O  
ATOM   2142  CB  PRO 1 142      35.008  35.578  43.177  0.00  0.00           C  
ATOM   2143  CG  PRO 1 142      34.366  35.925  44.556  0.00  0.00           C  
ATOM   2144  CD  PRO 1 142      33.252  34.897  44.758  0.00  0.00           C  
ATOM   2145  HA  PRO 1 142      33.452  35.658  41.732  0.00  0.00           H  
ATOM   2146  HB2 PRO 1 142      35.838  34.909  43.403  0.00  0.00           H  
ATOM   2147  HB3 PRO 1 142      35.351  36.529  42.770  0.00  0.00           H  
ATOM   2148  HG2 PRO 1 142      35.103  35.962  45.358  0.00  0.00           H  
ATOM   2149  HG3 PRO 1 142      33.941  36.926  44.494  0.00  0.00           H  
ATOM   2150  HD2 PRO 1 142      32.515  35.297  45.454  0.00  0.00           H  
ATOM   2151  HD3 PRO 1 142      33.662  34.034  45.282  0.00  0.00           H  
ATOM   2152  N   PHE 1 143      35.026  33.994  40.361  0.00  0.00           N  
ATOM   2153  CA  PHE 1 143      35.590  33.061  39.428  0.00  0.00           C  
ATOM   2154  C   PHE 1 143      36.555  32.061  39.955  0.00  0.00           C  
ATOM   2155  O   PHE 1 143      36.427  30.853  39.813  0.00  0.00           O  
ATOM   2156  CB  PHE 1 143      36.222  33.796  38.291  0.00  0.00           C  
ATOM   2157  CG  PHE 1 143      36.964  33.074  37.094  0.00  0.00           C  
ATOM   2158  CD1 PHE 1 143      36.152  32.259  36.217  0.00  0.00           C  
ATOM   2159  CD2 PHE 1 143      38.366  33.075  36.868  0.00  0.00           C  
ATOM   2160  CE1 PHE 1 143      36.710  31.645  35.128  0.00  0.00           C  
ATOM   2161  CE2 PHE 1 143      38.898  32.337  35.771  0.00  0.00           C  
ATOM   2162  CZ  PHE 1 143      38.092  31.627  34.910  0.00  0.00           C  
ATOM   2163  H   PHE 1 143      35.130  34.958  40.077  0.00  0.00           H  
ATOM   2164  HA  PHE 1 143      34.841  32.364  39.052  0.00  0.00           H  
ATOM   2165  HB2 PHE 1 143      35.386  34.296  37.802  0.00  0.00           H  
ATOM   2166  HB3 PHE 1 143      36.938  34.525  38.670  0.00  0.00           H  
ATOM   2167  HD1 PHE 1 143      35.105  32.155  36.462  0.00  0.00           H  
ATOM   2168  HD2 PHE 1 143      39.020  33.688  37.469  0.00  0.00           H  
ATOM   2169  HE1 PHE 1 143      36.114  31.022  34.477  0.00  0.00           H  
ATOM   2170  HE2 PHE 1 143      39.952  32.519  35.619  0.00  0.00           H  
ATOM   2171  HZ  PHE 1 143      38.525  30.965  34.175  0.00  0.00           H  
ATOM   2172  N   PHE 1 144      37.660  32.540  40.541  0.00  0.00           N  
ATOM   2173  CA  PHE 1 144      38.787  31.581  40.874  0.00  0.00           C  
ATOM   2174  C   PHE 1 144      38.377  30.658  42.073  0.00  0.00           C  
ATOM   2175  O   PHE 1 144      38.702  29.509  42.223  0.00  0.00           O  
ATOM   2176  CB  PHE 1 144      39.986  32.394  41.060  0.00  0.00           C  
ATOM   2177  CG  PHE 1 144      41.232  31.762  41.565  0.00  0.00           C  
ATOM   2178  CD1 PHE 1 144      41.571  30.418  41.271  0.00  0.00           C  
ATOM   2179  CD2 PHE 1 144      42.174  32.492  42.300  0.00  0.00           C  
ATOM   2180  CE1 PHE 1 144      42.717  29.754  41.716  0.00  0.00           C  
ATOM   2181  CE2 PHE 1 144      43.362  31.882  42.771  0.00  0.00           C  
ATOM   2182  CZ  PHE 1 144      43.575  30.483  42.566  0.00  0.00           C  
ATOM   2183  H   PHE 1 144      37.719  33.510  40.817  0.00  0.00           H  
ATOM   2184  HA  PHE 1 144      38.845  30.884  40.037  0.00  0.00           H  
ATOM   2185  HB2 PHE 1 144      40.255  32.808  40.088  0.00  0.00           H  
ATOM   2186  HB3 PHE 1 144      39.816  33.291  41.656  0.00  0.00           H  
ATOM   2187  HD1 PHE 1 144      40.928  29.826  40.637  0.00  0.00           H  
ATOM   2188  HD2 PHE 1 144      42.059  33.563  42.370  0.00  0.00           H  
ATOM   2189  HE1 PHE 1 144      42.894  28.718  41.464  0.00  0.00           H  
ATOM   2190  HE2 PHE 1 144      44.101  32.519  43.234  0.00  0.00           H  
ATOM   2191  HZ  PHE 1 144      44.339  29.947  43.109  0.00  0.00           H  
ATOM   2192  N   ASP 1 145      37.454  31.172  42.922  0.00  0.00           N  
ATOM   2193  CA  ASP 1 145      36.920  30.412  44.055  0.00  0.00           C  
ATOM   2194  C   ASP 1 145      35.844  29.473  43.656  0.00  0.00           C  
ATOM   2195  O   ASP 1 145      35.510  28.533  44.415  0.00  0.00           O  
ATOM   2196  CB  ASP 1 145      36.289  31.486  45.073  0.00  0.00           C  
ATOM   2197  CG  ASP 1 145      37.392  32.327  45.567  0.00  0.00           C  
ATOM   2198  OD1 ASP 1 145      38.269  31.762  46.186  0.00  0.00           O  
ATOM   2199  OD2 ASP 1 145      37.300  33.556  45.365  0.00  0.00           O  
ATOM   2200  H   ASP 1 145      37.172  32.124  42.739  0.00  0.00           H  
ATOM   2201  HA  ASP 1 145      37.729  29.836  44.505  0.00  0.00           H  
ATOM   2202  HB2 ASP 1 145      35.542  32.144  44.628  0.00  0.00           H  
ATOM   2203  HB3 ASP 1 145      35.850  30.870  45.858  0.00  0.00           H  
ATOM   2204  N   SER 1 146      35.166  29.666  42.543  0.00  0.00           N  
ATOM   2205  CA  SER 1 146      34.292  28.689  41.855  0.00  0.00           C  
ATOM   2206  C   SER 1 146      35.246  27.693  41.163  0.00  0.00           C  
ATOM   2207  O   SER 1 146      34.934  26.502  41.347  0.00  0.00           O  
ATOM   2208  CB  SER 1 146      33.666  29.317  40.685  0.00  0.00           C  
ATOM   2209  OG  SER 1 146      32.755  30.365  41.061  0.00  0.00           O  
ATOM   2210  H   SER 1 146      35.381  30.448  41.941  0.00  0.00           H  
ATOM   2211  HA  SER 1 146      33.562  28.239  42.528  0.00  0.00           H  
ATOM   2212  HB2 SER 1 146      34.338  29.746  39.943  0.00  0.00           H  
ATOM   2213  HB3 SER 1 146      32.995  28.617  40.187  0.00  0.00           H  
ATOM   2214  HG  SER 1 146      33.225  31.113  41.438  0.00  0.00           H  
ATOM   2215  N   LEU 1 147      36.293  28.091  40.502  0.00  0.00           N  
ATOM   2216  CA  LEU 1 147      37.239  27.209  39.826  0.00  0.00           C  
ATOM   2217  C   LEU 1 147      37.897  26.259  40.760  0.00  0.00           C  
ATOM   2218  O   LEU 1 147      38.065  24.996  40.466  0.00  0.00           O  
ATOM   2219  CB  LEU 1 147      38.187  28.064  38.982  0.00  0.00           C  
ATOM   2220  CG  LEU 1 147      39.269  27.351  38.215  0.00  0.00           C  
ATOM   2221  CD1 LEU 1 147      39.723  28.108  37.000  0.00  0.00           C  
ATOM   2222  CD2 LEU 1 147      40.445  26.863  39.057  0.00  0.00           C  
ATOM   2223  H   LEU 1 147      36.408  29.089  40.402  0.00  0.00           H  
ATOM   2224  HA  LEU 1 147      36.646  26.537  39.207  0.00  0.00           H  
ATOM   2225  HB2 LEU 1 147      37.600  28.468  38.157  0.00  0.00           H  
ATOM   2226  HB3 LEU 1 147      38.564  28.873  39.609  0.00  0.00           H  
ATOM   2227  HG  LEU 1 147      38.747  26.482  37.816  0.00  0.00           H  
ATOM   2228 HD11 LEU 1 147      40.349  27.571  36.288  0.00  0.00           H  
ATOM   2229 HD12 LEU 1 147      38.868  28.296  36.350  0.00  0.00           H  
ATOM   2230 HD13 LEU 1 147      40.372  28.968  37.169  0.00  0.00           H  
ATOM   2231 HD21 LEU 1 147      40.790  27.747  39.592  0.00  0.00           H  
ATOM   2232 HD22 LEU 1 147      40.194  26.007  39.684  0.00  0.00           H  
ATOM   2233 HD23 LEU 1 147      41.336  26.535  38.521  0.00  0.00           H  
ATOM   2234  N   VAL 1 148      38.299  26.706  42.016  0.00  0.00           N  
ATOM   2235  CA  VAL 1 148      38.789  25.697  42.956  0.00  0.00           C  
ATOM   2236  C   VAL 1 148      37.681  24.768  43.487  0.00  0.00           C  
ATOM   2237  O   VAL 1 148      37.912  23.573  43.787  0.00  0.00           O  
ATOM   2238  CB  VAL 1 148      39.601  26.390  44.060  0.00  0.00           C  
ATOM   2239  CG1 VAL 1 148      40.244  25.363  45.127  0.00  0.00           C  
ATOM   2240  CG2 VAL 1 148      40.760  27.301  43.634  0.00  0.00           C  
ATOM   2241  H   VAL 1 148      38.311  27.704  42.171  0.00  0.00           H  
ATOM   2242  HA  VAL 1 148      39.588  25.065  42.570  0.00  0.00           H  
ATOM   2243  HB  VAL 1 148      38.829  27.030  44.487  0.00  0.00           H  
ATOM   2244 HG11 VAL 1 148      40.729  25.896  45.944  0.00  0.00           H  
ATOM   2245 HG12 VAL 1 148      39.432  24.781  45.564  0.00  0.00           H  
ATOM   2246 HG13 VAL 1 148      40.990  24.742  44.632  0.00  0.00           H  
ATOM   2247 HG21 VAL 1 148      41.508  26.627  43.218  0.00  0.00           H  
ATOM   2248 HG22 VAL 1 148      40.493  28.024  42.863  0.00  0.00           H  
ATOM   2249 HG23 VAL 1 148      41.183  27.894  44.444  0.00  0.00           H  
ATOM   2250  N   LYS 1 149      36.447  25.209  43.610  0.00  0.00           N  
ATOM   2251  CA  LYS 1 149      35.349  24.421  43.995  0.00  0.00           C  
ATOM   2252  C   LYS 1 149      34.941  23.348  42.982  0.00  0.00           C  
ATOM   2253  O   LYS 1 149      34.636  22.255  43.372  0.00  0.00           O  
ATOM   2254  CB  LYS 1 149      34.101  25.216  44.431  0.00  0.00           C  
ATOM   2255  CG  LYS 1 149      34.354  25.904  45.786  0.00  0.00           C  
ATOM   2256  CD  LYS 1 149      33.105  26.815  46.188  0.00  0.00           C  
ATOM   2257  CE  LYS 1 149      33.585  27.682  47.396  0.00  0.00           C  
ATOM   2258  NZ  LYS 1 149      34.650  28.601  47.090  0.00  0.00           N  
ATOM   2259  H   LYS 1 149      36.287  26.184  43.398  0.00  0.00           H  
ATOM   2260  HA  LYS 1 149      35.672  23.876  44.881  0.00  0.00           H  
ATOM   2261  HB2 LYS 1 149      33.927  25.980  43.673  0.00  0.00           H  
ATOM   2262  HB3 LYS 1 149      33.220  24.583  44.533  0.00  0.00           H  
ATOM   2263  HG2 LYS 1 149      34.464  25.149  46.564  0.00  0.00           H  
ATOM   2264  HG3 LYS 1 149      35.239  26.511  45.593  0.00  0.00           H  
ATOM   2265  HD2 LYS 1 149      32.831  27.475  45.365  0.00  0.00           H  
ATOM   2266  HD3 LYS 1 149      32.292  26.130  46.427  0.00  0.00           H  
ATOM   2267  HE2 LYS 1 149      32.713  28.265  47.691  0.00  0.00           H  
ATOM   2268  HE3 LYS 1 149      33.905  26.947  48.134  0.00  0.00           H  
ATOM   2269  HZ1 LYS 1 149      35.258  28.354  46.322  0.00  0.00           H  
ATOM   2270  HZ2 LYS 1 149      34.154  29.379  46.679  0.00  0.00           H  
ATOM   2271  HZ3 LYS 1 149      35.186  28.944  47.875  0.00  0.00           H  
ATOM   2272  N   GLN 1 150      35.098  23.618  41.679  0.00  0.00           N  
ATOM   2273  CA  GLN 1 150      34.580  22.845  40.505  0.00  0.00           C  
ATOM   2274  C   GLN 1 150      35.707  21.935  39.965  0.00  0.00           C  
ATOM   2275  O   GLN 1 150      35.385  21.124  39.095  0.00  0.00           O  
ATOM   2276  CB  GLN 1 150      34.054  23.928  39.491  0.00  0.00           C  
ATOM   2277  CG  GLN 1 150      32.661  24.424  39.708  0.00  0.00           C  
ATOM   2278  CD  GLN 1 150      32.127  25.358  38.643  0.00  0.00           C  
ATOM   2279  OE1 GLN 1 150      32.407  25.273  37.404  0.00  0.00           O  
ATOM   2280  NE2 GLN 1 150      31.371  26.357  39.004  0.00  0.00           N  
ATOM   2281  H   GLN 1 150      35.398  24.569  41.521  0.00  0.00           H  
ATOM   2282  HA  GLN 1 150      33.838  22.181  40.947  0.00  0.00           H  
ATOM   2283  HB2 GLN 1 150      34.707  24.793  39.612  0.00  0.00           H  
ATOM   2284  HB3 GLN 1 150      34.133  23.423  38.528  0.00  0.00           H  
ATOM   2285  HG2 GLN 1 150      31.943  23.610  39.803  0.00  0.00           H  
ATOM   2286  HG3 GLN 1 150      32.609  24.960  40.655  0.00  0.00           H  
ATOM   2287 HE21 GLN 1 150      31.206  27.024  38.264  0.00  0.00           H  
ATOM   2288 HE22 GLN 1 150      31.285  26.471  40.004  0.00  0.00           H  
ATOM   2289  N   THR 1 151      37.006  22.146  40.286  0.00  0.00           N  
ATOM   2290  CA  THR 1 151      38.147  21.538  39.627  0.00  0.00           C  
ATOM   2291  C   THR 1 151      39.277  21.052  40.510  0.00  0.00           C  
ATOM   2292  O   THR 1 151      39.331  21.406  41.711  0.00  0.00           O  
ATOM   2293  CB  THR 1 151      38.850  22.327  38.462  0.00  0.00           C  
ATOM   2294  OG1 THR 1 151      39.639  23.344  39.032  0.00  0.00           O  
ATOM   2295  CG2 THR 1 151      38.059  23.193  37.560  0.00  0.00           C  
ATOM   2296  H   THR 1 151      37.155  22.972  40.848  0.00  0.00           H  
ATOM   2297  HA  THR 1 151      37.765  20.651  39.121  0.00  0.00           H  
ATOM   2298  HB  THR 1 151      39.538  21.658  37.946  0.00  0.00           H  
ATOM   2299  HG1 THR 1 151      39.038  23.988  39.414  0.00  0.00           H  
ATOM   2300 HG21 THR 1 151      37.353  23.862  38.051  0.00  0.00           H  
ATOM   2301 HG22 THR 1 151      38.737  23.727  36.894  0.00  0.00           H  
ATOM   2302 HG23 THR 1 151      37.480  22.567  36.881  0.00  0.00           H  
ATOM   2303  N   HIS 1 152      40.193  20.209  39.964  0.00  0.00           N  
ATOM   2304  CA  HIS 1 152      41.415  19.730  40.598  0.00  0.00           C  
ATOM   2305  C   HIS 1 152      42.472  20.860  40.669  0.00  0.00           C  
ATOM   2306  O   HIS 1 152      43.580  20.687  41.220  0.00  0.00           O  
ATOM   2307  CB  HIS 1 152      41.935  18.427  39.928  0.00  0.00           C  
ATOM   2308  CG  HIS 1 152      43.081  17.734  40.569  0.00  0.00           C  
ATOM   2309  ND1 HIS 1 152      43.054  17.208  41.852  0.00  0.00           N  
ATOM   2310  CD2 HIS 1 152      44.202  17.327  39.876  0.00  0.00           C  
ATOM   2311  CE1 HIS 1 152      44.210  16.574  41.991  0.00  0.00           C  
ATOM   2312  NE2 HIS 1 152      45.013  16.631  40.874  0.00  0.00           N  
ATOM   2313  H   HIS 1 152      40.045  19.948  38.999  0.00  0.00           H  
ATOM   2314  HA  HIS 1 152      41.325  19.505  41.660  0.00  0.00           H  
ATOM   2315  HB2 HIS 1 152      41.186  17.636  39.951  0.00  0.00           H  
ATOM   2316  HB3 HIS 1 152      42.229  18.575  38.889  0.00  0.00           H  
ATOM   2317  HD1 HIS 1 152      42.266  17.101  42.476  0.00  0.00           H  
ATOM   2318  HD2 HIS 1 152      44.484  17.652  38.886  0.00  0.00           H  
ATOM   2319  HE1 HIS 1 152      44.518  15.954  42.820  0.00  0.00           H  
ATOM   2320  N   VAL 1 153      42.258  22.070  40.204  0.00  0.00           N  
ATOM   2321  CA  VAL 1 153      43.301  23.076  40.094  0.00  0.00           C  
ATOM   2322  C   VAL 1 153      43.701  23.504  41.573  0.00  0.00           C  
ATOM   2323  O   VAL 1 153      42.806  23.930  42.329  0.00  0.00           O  
ATOM   2324  CB  VAL 1 153      42.855  24.302  39.171  0.00  0.00           C  
ATOM   2325  CG1 VAL 1 153      43.763  25.507  39.351  0.00  0.00           C  
ATOM   2326  CG2 VAL 1 153      42.778  23.829  37.679  0.00  0.00           C  
ATOM   2327  H   VAL 1 153      41.329  22.229  39.840  0.00  0.00           H  
ATOM   2328  HA  VAL 1 153      44.251  22.709  39.706  0.00  0.00           H  
ATOM   2329  HB  VAL 1 153      41.901  24.671  39.547  0.00  0.00           H  
ATOM   2330 HG11 VAL 1 153      43.803  25.947  40.348  0.00  0.00           H  
ATOM   2331 HG12 VAL 1 153      44.729  25.148  38.997  0.00  0.00           H  
ATOM   2332 HG13 VAL 1 153      43.345  26.329  38.769  0.00  0.00           H  
ATOM   2333 HG21 VAL 1 153      43.707  23.347  37.372  0.00  0.00           H  
ATOM   2334 HG22 VAL 1 153      41.951  23.132  37.549  0.00  0.00           H  
ATOM   2335 HG23 VAL 1 153      42.562  24.642  36.987  0.00  0.00           H  
ATOM   2336  N   PRO 1 154      44.952  23.369  42.029  0.00  0.00           N  
ATOM   2337  CA  PRO 1 154      45.369  23.646  43.413  0.00  0.00           C  
ATOM   2338  C   PRO 1 154      45.290  25.163  43.662  0.00  0.00           C  
ATOM   2339  O   PRO 1 154      45.507  25.931  42.663  0.00  0.00           O  
ATOM   2340  CB  PRO 1 154      46.824  23.152  43.494  0.00  0.00           C  
ATOM   2341  CG  PRO 1 154      47.308  22.636  42.189  0.00  0.00           C  
ATOM   2342  CD  PRO 1 154      46.131  22.973  41.267  0.00  0.00           C  
ATOM   2343  HA  PRO 1 154      44.701  23.162  44.125  0.00  0.00           H  
ATOM   2344  HB2 PRO 1 154      47.456  23.936  43.912  0.00  0.00           H  
ATOM   2345  HB3 PRO 1 154      46.852  22.306  44.180  0.00  0.00           H  
ATOM   2346  HG2 PRO 1 154      48.150  23.262  41.893  0.00  0.00           H  
ATOM   2347  HG3 PRO 1 154      47.569  21.580  42.261  0.00  0.00           H  
ATOM   2348  HD2 PRO 1 154      45.845  22.075  40.719  0.00  0.00           H  
ATOM   2349  HD3 PRO 1 154      46.329  23.778  40.559  0.00  0.00           H  
ATOM   2350  N   ASN 1 155      45.174  25.664  44.891  0.00  0.00           N  
ATOM   2351  CA  ASN 1 155      44.651  26.995  45.002  0.00  0.00           C  
ATOM   2352  C   ASN 1 155      45.810  28.062  44.979  0.00  0.00           C  
ATOM   2353  O   ASN 1 155      46.404  28.449  45.986  0.00  0.00           O  
ATOM   2354  CB  ASN 1 155      43.721  26.993  46.266  0.00  0.00           C  
ATOM   2355  CG  ASN 1 155      43.123  28.310  46.658  0.00  0.00           C  
ATOM   2356  OD1 ASN 1 155      42.998  29.147  45.811  0.00  0.00           O  
ATOM   2357  ND2 ASN 1 155      42.745  28.459  47.931  0.00  0.00           N  
ATOM   2358  H   ASN 1 155      45.373  25.020  45.644  0.00  0.00           H  
ATOM   2359  HA  ASN 1 155      44.078  27.215  44.101  0.00  0.00           H  
ATOM   2360  HB2 ASN 1 155      42.876  26.361  45.992  0.00  0.00           H  
ATOM   2361  HB3 ASN 1 155      44.214  26.503  47.105  0.00  0.00           H  
ATOM   2362 HD21 ASN 1 155      42.228  29.290  48.179  0.00  0.00           H  
ATOM   2363 HD22 ASN 1 155      42.687  27.583  48.429  0.00  0.00           H  
ATOM   2364  N   LEU 1 156      46.380  28.358  43.831  0.00  0.00           N  
ATOM   2365  CA  LEU 1 156      47.517  29.182  43.640  0.00  0.00           C  
ATOM   2366  C   LEU 1 156      47.530  29.763  42.276  0.00  0.00           C  
ATOM   2367  O   LEU 1 156      47.170  29.074  41.259  0.00  0.00           O  
ATOM   2368  CB  LEU 1 156      48.741  28.271  43.848  0.00  0.00           C  
ATOM   2369  CG  LEU 1 156      50.137  29.008  43.791  0.00  0.00           C  
ATOM   2370  CD1 LEU 1 156      51.058  28.466  44.855  0.00  0.00           C  
ATOM   2371  CD2 LEU 1 156      50.730  28.709  42.439  0.00  0.00           C  
ATOM   2372  H   LEU 1 156      46.013  27.903  43.008  0.00  0.00           H  
ATOM   2373  HA  LEU 1 156      47.558  29.988  44.374  0.00  0.00           H  
ATOM   2374  HB2 LEU 1 156      48.656  27.895  44.867  0.00  0.00           H  
ATOM   2375  HB3 LEU 1 156      48.776  27.477  43.102  0.00  0.00           H  
ATOM   2376  HG  LEU 1 156      50.026  30.087  43.901  0.00  0.00           H  
ATOM   2377 HD11 LEU 1 156      52.025  28.970  44.839  0.00  0.00           H  
ATOM   2378 HD12 LEU 1 156      50.647  28.586  45.857  0.00  0.00           H  
ATOM   2379 HD13 LEU 1 156      51.315  27.420  44.685  0.00  0.00           H  
ATOM   2380 HD21 LEU 1 156      51.745  29.106  42.438  0.00  0.00           H  
ATOM   2381 HD22 LEU 1 156      50.724  27.626  42.318  0.00  0.00           H  
ATOM   2382 HD23 LEU 1 156      50.171  29.280  41.697  0.00  0.00           H  
ATOM   2383  N   PHE 1 157      48.030  30.952  42.145  0.00  0.00           N  
ATOM   2384  CA  PHE 1 157      48.417  31.471  40.831  0.00  0.00           C  
ATOM   2385  C   PHE 1 157      49.669  32.351  40.918  0.00  0.00           C  
ATOM   2386  O   PHE 1 157      50.101  32.711  42.049  0.00  0.00           O  
ATOM   2387  CB  PHE 1 157      47.181  32.214  40.229  0.00  0.00           C  
ATOM   2388  CG  PHE 1 157      46.955  33.666  40.699  0.00  0.00           C  
ATOM   2389  CD1 PHE 1 157      46.089  33.937  41.762  0.00  0.00           C  
ATOM   2390  CD2 PHE 1 157      47.392  34.786  39.966  0.00  0.00           C  
ATOM   2391  CE1 PHE 1 157      45.707  35.214  42.085  0.00  0.00           C  
ATOM   2392  CE2 PHE 1 157      47.050  36.120  40.288  0.00  0.00           C  
ATOM   2393  CZ  PHE 1 157      46.092  36.291  41.309  0.00  0.00           C  
ATOM   2394  H   PHE 1 157      48.078  31.551  42.957  0.00  0.00           H  
ATOM   2395  HA  PHE 1 157      48.678  30.629  40.189  0.00  0.00           H  
ATOM   2396  HB2 PHE 1 157      47.391  32.426  39.181  0.00  0.00           H  
ATOM   2397  HB3 PHE 1 157      46.281  31.601  40.264  0.00  0.00           H  
ATOM   2398  HD1 PHE 1 157      45.768  33.090  42.350  0.00  0.00           H  
ATOM   2399  HD2 PHE 1 157      48.070  34.615  39.143  0.00  0.00           H  
ATOM   2400  HE1 PHE 1 157      45.035  35.310  42.925  0.00  0.00           H  
ATOM   2401  HE2 PHE 1 157      47.407  37.021  39.813  0.00  0.00           H  
ATOM   2402  HZ  PHE 1 157      45.605  37.231  41.520  0.00  0.00           H  
ATOM   2403  N   SER 1 158      50.410  32.650  39.861  0.00  0.00           N  
ATOM   2404  CA  SER 1 158      51.656  33.412  39.897  0.00  0.00           C  
ATOM   2405  C   SER 1 158      51.772  34.187  38.636  0.00  0.00           C  
ATOM   2406  O   SER 1 158      51.093  33.898  37.602  0.00  0.00           O  
ATOM   2407  CB  SER 1 158      52.922  32.402  39.997  0.00  0.00           C  
ATOM   2408  OG  SER 1 158      53.060  31.511  38.956  0.00  0.00           O  
ATOM   2409  H   SER 1 158      50.015  32.302  38.999  0.00  0.00           H  
ATOM   2410  HA  SER 1 158      51.651  34.100  40.742  0.00  0.00           H  
ATOM   2411  HB2 SER 1 158      53.831  32.989  40.127  0.00  0.00           H  
ATOM   2412  HB3 SER 1 158      52.658  31.813  40.875  0.00  0.00           H  
ATOM   2413  HG  SER 1 158      52.394  30.820  38.940  0.00  0.00           H  
ATOM   2414  N   LEU 1 159      52.493  35.341  38.680  0.00  0.00           N  
ATOM   2415  CA  LEU 1 159      52.281  36.452  37.804  0.00  0.00           C  
ATOM   2416  C   LEU 1 159      53.661  37.191  37.436  0.00  0.00           C  
ATOM   2417  O   LEU 1 159      54.502  37.538  38.293  0.00  0.00           O  
ATOM   2418  CB  LEU 1 159      51.302  37.483  38.474  0.00  0.00           C  
ATOM   2419  CG  LEU 1 159      50.802  38.641  37.661  0.00  0.00           C  
ATOM   2420  CD1 LEU 1 159      49.901  38.330  36.492  0.00  0.00           C  
ATOM   2421  CD2 LEU 1 159      50.079  39.680  38.642  0.00  0.00           C  
ATOM   2422  H   LEU 1 159      53.004  35.474  39.541  0.00  0.00           H  
ATOM   2423  HA  LEU 1 159      51.760  36.059  36.931  0.00  0.00           H  
ATOM   2424  HB2 LEU 1 159      50.475  37.019  39.011  0.00  0.00           H  
ATOM   2425  HB3 LEU 1 159      51.893  37.869  39.304  0.00  0.00           H  
ATOM   2426  HG  LEU 1 159      51.659  39.211  37.304  0.00  0.00           H  
ATOM   2427 HD11 LEU 1 159      50.546  37.944  35.703  0.00  0.00           H  
ATOM   2428 HD12 LEU 1 159      49.266  37.491  36.777  0.00  0.00           H  
ATOM   2429 HD13 LEU 1 159      49.403  39.227  36.124  0.00  0.00           H  
ATOM   2430 HD21 LEU 1 159      49.247  39.115  39.062  0.00  0.00           H  
ATOM   2431 HD22 LEU 1 159      50.764  40.027  39.416  0.00  0.00           H  
ATOM   2432 HD23 LEU 1 159      49.728  40.523  38.045  0.00  0.00           H  
ATOM   2433  N   GLN 1 160      53.875  37.392  36.136  0.00  0.00           N  
ATOM   2434  CA  GLN 1 160      54.992  38.155  35.612  0.00  0.00           C  
ATOM   2435  C   GLN 1 160      54.413  39.215  34.689  0.00  0.00           C  
ATOM   2436  O   GLN 1 160      53.703  38.954  33.726  0.00  0.00           O  
ATOM   2437  CB  GLN 1 160      55.864  37.221  34.732  0.00  0.00           C  
ATOM   2438  CG  GLN 1 160      57.052  38.008  34.127  0.00  0.00           C  
ATOM   2439  CD  GLN 1 160      57.738  37.305  32.951  0.00  0.00           C  
ATOM   2440  OE1 GLN 1 160      57.194  36.635  32.135  0.00  0.00           O  
ATOM   2441  NE2 GLN 1 160      59.020  37.514  32.964  0.00  0.00           N  
ATOM   2442  H   GLN 1 160      53.094  37.154  35.541  0.00  0.00           H  
ATOM   2443  HA  GLN 1 160      55.624  38.542  36.411  0.00  0.00           H  
ATOM   2444  HB2 GLN 1 160      56.209  36.304  35.209  0.00  0.00           H  
ATOM   2445  HB3 GLN 1 160      55.298  36.919  33.851  0.00  0.00           H  
ATOM   2446  HG2 GLN 1 160      56.700  38.919  33.642  0.00  0.00           H  
ATOM   2447  HG3 GLN 1 160      57.746  38.263  34.928  0.00  0.00           H  
ATOM   2448 HE21 GLN 1 160      59.609  36.948  32.371  0.00  0.00           H  
ATOM   2449 HE22 GLN 1 160      59.459  37.933  33.771  0.00  0.00           H  
ATOM   2450  N   LEU 1 161      54.723  40.470  35.030  0.00  0.00           N  
ATOM   2451  CA  LEU 1 161      54.464  41.665  34.168  0.00  0.00           C  
ATOM   2452  C   LEU 1 161      55.860  42.193  33.626  0.00  0.00           C  
ATOM   2453  O   LEU 1 161      56.845  41.992  34.339  0.00  0.00           O  
ATOM   2454  CB  LEU 1 161      53.734  42.843  34.867  0.00  0.00           C  
ATOM   2455  CG  LEU 1 161      52.471  42.404  35.626  0.00  0.00           C  
ATOM   2456  CD1 LEU 1 161      51.745  43.676  36.044  0.00  0.00           C  
ATOM   2457  CD2 LEU 1 161      51.505  41.697  34.779  0.00  0.00           C  
ATOM   2458  H   LEU 1 161      55.167  40.664  35.916  0.00  0.00           H  
ATOM   2459  HA  LEU 1 161      53.954  41.301  33.276  0.00  0.00           H  
ATOM   2460  HB2 LEU 1 161      54.308  43.441  35.576  0.00  0.00           H  
ATOM   2461  HB3 LEU 1 161      53.339  43.548  34.135  0.00  0.00           H  
ATOM   2462  HG  LEU 1 161      52.767  41.762  36.455  0.00  0.00           H  
ATOM   2463 HD11 LEU 1 161      50.706  43.469  36.298  0.00  0.00           H  
ATOM   2464 HD12 LEU 1 161      52.346  44.201  36.787  0.00  0.00           H  
ATOM   2465 HD13 LEU 1 161      51.626  44.377  35.218  0.00  0.00           H  
ATOM   2466 HD21 LEU 1 161      51.933  40.778  34.377  0.00  0.00           H  
ATOM   2467 HD22 LEU 1 161      50.583  41.465  35.311  0.00  0.00           H  
ATOM   2468 HD23 LEU 1 161      51.267  42.150  33.817  0.00  0.00           H  
ATOM   2469  N   CYS 1 162      55.890  42.868  32.465  0.00  0.00           N  
ATOM   2470  CA  CYS 1 162      57.171  43.255  31.876  0.00  0.00           C  
ATOM   2471  C   CYS 1 162      57.389  44.760  31.640  0.00  0.00           C  
ATOM   2472  O   CYS 1 162      58.523  45.255  31.474  0.00  0.00           O  
ATOM   2473  CB  CYS 1 162      57.485  42.268  30.750  0.00  0.00           C  
ATOM   2474  SG  CYS 1 162      57.784  40.559  31.262  0.00  0.00           S  
ATOM   2475  H   CYS 1 162      55.099  42.772  31.845  0.00  0.00           H  
ATOM   2476  HA  CYS 1 162      57.908  43.062  32.657  0.00  0.00           H  
ATOM   2477  HB2 CYS 1 162      56.683  42.193  30.015  0.00  0.00           H  
ATOM   2478  HB3 CYS 1 162      58.334  42.658  30.188  0.00  0.00           H  
ATOM   2479  N   GLY 1 163      56.286  45.577  31.559  0.00  0.00           N  
ATOM   2480  CA  GLY 1 163      56.467  47.049  31.352  0.00  0.00           C  
ATOM   2481  C   GLY 1 163      56.950  47.615  29.979  0.00  0.00           C  
ATOM   2482  O   GLY 1 163      57.444  46.878  29.142  0.00  0.00           O  
ATOM   2483  H   GLY 1 163      55.356  45.206  31.694  0.00  0.00           H  
ATOM   2484  HA2 GLY 1 163      55.536  47.610  31.437  0.00  0.00           H  
ATOM   2485  HA3 GLY 1 163      57.169  47.405  32.106  0.00  0.00           H  
ATOM   2486  N   ALA 1 164      56.931  48.919  29.724  0.00  0.00           N  
ATOM   2487  CA  ALA 1 164      57.685  49.593  28.693  0.00  0.00           C  
ATOM   2488  C   ALA 1 164      58.929  50.434  29.186  0.00  0.00           C  
ATOM   2489  O   ALA 1 164      58.932  50.816  30.372  0.00  0.00           O  
ATOM   2490  CB  ALA 1 164      56.832  50.594  27.915  0.00  0.00           C  
ATOM   2491  H   ALA 1 164      56.599  49.561  30.430  0.00  0.00           H  
ATOM   2492  HA  ALA 1 164      58.093  48.852  28.005  0.00  0.00           H  
ATOM   2493  HB1 ALA 1 164      56.729  51.497  28.517  0.00  0.00           H  
ATOM   2494  HB2 ALA 1 164      57.238  50.862  26.940  0.00  0.00           H  
ATOM   2495  HB3 ALA 1 164      55.866  50.210  27.590  0.00  0.00           H  
ATOM   2496  N   GLY 1 165      59.796  50.652  28.239  0.00  0.00           N  
ATOM   2497  CA  GLY 1 165      61.147  51.346  28.356  0.00  0.00           C  
ATOM   2498  C   GLY 1 165      61.759  51.689  27.021  0.00  0.00           C  
ATOM   2499  O   GLY 1 165      61.359  51.135  25.963  0.00  0.00           O  
ATOM   2500  H   GLY 1 165      59.610  50.151  27.382  0.00  0.00           H  
ATOM   2501  HA2 GLY 1 165      60.941  52.287  28.866  0.00  0.00           H  
ATOM   2502  HA3 GLY 1 165      61.875  50.802  28.958  0.00  0.00           H  
ATOM   2503  N   PHE 1 166      62.577  52.708  27.025  0.00  0.00           N  
ATOM   2504  CA  PHE 1 166      63.107  53.293  25.687  0.00  0.00           C  
ATOM   2505  C   PHE 1 166      64.343  52.544  25.153  0.00  0.00           C  
ATOM   2506  O   PHE 1 166      65.022  51.943  25.978  0.00  0.00           O  
ATOM   2507  CB  PHE 1 166      63.412  54.800  25.858  0.00  0.00           C  
ATOM   2508  CG  PHE 1 166      62.237  55.818  26.083  0.00  0.00           C  
ATOM   2509  CD1 PHE 1 166      61.230  55.846  25.114  0.00  0.00           C  
ATOM   2510  CD2 PHE 1 166      62.220  56.778  27.097  0.00  0.00           C  
ATOM   2511  CE1 PHE 1 166      60.167  56.787  25.143  0.00  0.00           C  
ATOM   2512  CE2 PHE 1 166      61.175  57.746  27.162  0.00  0.00           C  
ATOM   2513  CZ  PHE 1 166      60.189  57.835  26.139  0.00  0.00           C  
ATOM   2514  H   PHE 1 166      62.836  53.260  27.830  0.00  0.00           H  
ATOM   2515  HA  PHE 1 166      62.295  53.226  24.963  0.00  0.00           H  
ATOM   2516  HB2 PHE 1 166      64.133  54.976  26.657  0.00  0.00           H  
ATOM   2517  HB3 PHE 1 166      64.151  55.158  25.141  0.00  0.00           H  
ATOM   2518  HD1 PHE 1 166      61.323  55.090  24.348  0.00  0.00           H  
ATOM   2519  HD2 PHE 1 166      62.984  56.833  27.858  0.00  0.00           H  
ATOM   2520  HE1 PHE 1 166      59.425  56.676  24.366  0.00  0.00           H  
ATOM   2521  HE2 PHE 1 166      61.134  58.406  28.015  0.00  0.00           H  
ATOM   2522  HZ  PHE 1 166      59.340  58.503  26.156  0.00  0.00           H  
ATOM   2523  N   PRO 1 167      64.681  52.544  23.842  0.00  0.00           N  
ATOM   2524  CA  PRO 1 167      63.755  52.916  22.762  0.00  0.00           C  
ATOM   2525  C   PRO 1 167      62.518  51.942  22.632  0.00  0.00           C  
ATOM   2526  O   PRO 1 167      62.533  50.752  22.823  0.00  0.00           O  
ATOM   2527  CB  PRO 1 167      64.525  52.795  21.425  0.00  0.00           C  
ATOM   2528  CG  PRO 1 167      65.506  51.640  21.745  0.00  0.00           C  
ATOM   2529  CD  PRO 1 167      65.799  51.854  23.253  0.00  0.00           C  
ATOM   2530  HA  PRO 1 167      63.444  53.928  23.022  0.00  0.00           H  
ATOM   2531  HB2 PRO 1 167      63.948  52.653  20.511  0.00  0.00           H  
ATOM   2532  HB3 PRO 1 167      65.036  53.752  21.321  0.00  0.00           H  
ATOM   2533  HG2 PRO 1 167      65.109  50.662  21.473  0.00  0.00           H  
ATOM   2534  HG3 PRO 1 167      66.373  51.907  21.141  0.00  0.00           H  
ATOM   2535  HD2 PRO 1 167      66.632  52.543  23.392  0.00  0.00           H  
ATOM   2536  HD3 PRO 1 167      66.101  50.934  23.753  0.00  0.00           H  
ATOM   2537  N   LEU 1 168      61.345  52.571  22.339  0.00  0.00           N  
ATOM   2538  CA  LEU 1 168      60.066  51.800  21.998  0.00  0.00           C  
ATOM   2539  C   LEU 1 168      60.060  51.218  20.554  0.00  0.00           C  
ATOM   2540  O   LEU 1 168      60.534  51.824  19.566  0.00  0.00           O  
ATOM   2541  CB  LEU 1 168      58.827  52.666  22.255  0.00  0.00           C  
ATOM   2542  CG  LEU 1 168      58.807  53.569  23.541  0.00  0.00           C  
ATOM   2543  CD1 LEU 1 168      57.670  54.609  23.325  0.00  0.00           C  
ATOM   2544  CD2 LEU 1 168      58.654  52.851  24.853  0.00  0.00           C  
ATOM   2545  H   LEU 1 168      61.356  53.514  21.976  0.00  0.00           H  
ATOM   2546  HA  LEU 1 168      59.980  50.972  22.702  0.00  0.00           H  
ATOM   2547  HB2 LEU 1 168      58.661  53.241  21.344  0.00  0.00           H  
ATOM   2548  HB3 LEU 1 168      57.992  51.969  22.316  0.00  0.00           H  
ATOM   2549  HG  LEU 1 168      59.629  54.274  23.662  0.00  0.00           H  
ATOM   2550 HD11 LEU 1 168      56.730  54.078  23.176  0.00  0.00           H  
ATOM   2551 HD12 LEU 1 168      57.537  55.177  24.246  0.00  0.00           H  
ATOM   2552 HD13 LEU 1 168      58.006  55.332  22.582  0.00  0.00           H  
ATOM   2553 HD21 LEU 1 168      59.503  52.211  25.092  0.00  0.00           H  
ATOM   2554 HD22 LEU 1 168      58.530  53.601  25.635  0.00  0.00           H  
ATOM   2555 HD23 LEU 1 168      57.765  52.225  24.783  0.00  0.00           H  
ATOM   2556  N   ASN 1 169      59.286  50.178  20.381  0.00  0.00           N  
ATOM   2557  CA  ASN 1 169      58.892  49.501  19.150  0.00  0.00           C  
ATOM   2558  C   ASN 1 169      57.491  49.949  18.564  0.00  0.00           C  
ATOM   2559  O   ASN 1 169      57.395  49.861  17.363  0.00  0.00           O  
ATOM   2560  CB  ASN 1 169      58.855  48.020  19.449  0.00  0.00           C  
ATOM   2561  CG  ASN 1 169      60.248  47.596  19.612  0.00  0.00           C  
ATOM   2562  OD1 ASN 1 169      61.153  47.985  18.899  0.00  0.00           O  
ATOM   2563  ND2 ASN 1 169      60.525  46.795  20.601  0.00  0.00           N  
ATOM   2564  H   ASN 1 169      58.966  49.788  21.256  0.00  0.00           H  
ATOM   2565  HA  ASN 1 169      59.619  49.727  18.370  0.00  0.00           H  
ATOM   2566  HB2 ASN 1 169      58.272  47.854  20.355  0.00  0.00           H  
ATOM   2567  HB3 ASN 1 169      58.445  47.523  18.570  0.00  0.00           H  
ATOM   2568 HD21 ASN 1 169      61.475  46.486  20.751  0.00  0.00           H  
ATOM   2569 HD22 ASN 1 169      59.789  46.383  21.158  0.00  0.00           H  
ATOM   2570  N   GLN 1 170      56.638  50.547  19.321  0.00  0.00           N  
ATOM   2571  CA  GLN 1 170      55.471  51.316  18.894  0.00  0.00           C  
ATOM   2572  C   GLN 1 170      55.610  52.838  19.087  0.00  0.00           C  
ATOM   2573  O   GLN 1 170      56.501  53.307  19.756  0.00  0.00           O  
ATOM   2574  CB  GLN 1 170      54.258  50.855  19.705  0.00  0.00           C  
ATOM   2575  CG  GLN 1 170      53.891  49.365  19.822  0.00  0.00           C  
ATOM   2576  CD  GLN 1 170      54.841  48.401  20.495  0.00  0.00           C  
ATOM   2577  OE1 GLN 1 170      55.481  48.764  21.457  0.00  0.00           O  
ATOM   2578  NE2 GLN 1 170      54.913  47.116  20.131  0.00  0.00           N  
ATOM   2579  H   GLN 1 170      56.892  50.710  20.285  0.00  0.00           H  
ATOM   2580  HA  GLN 1 170      55.168  51.077  17.874  0.00  0.00           H  
ATOM   2581  HB2 GLN 1 170      54.332  51.379  20.658  0.00  0.00           H  
ATOM   2582  HB3 GLN 1 170      53.364  51.263  19.232  0.00  0.00           H  
ATOM   2583  HG2 GLN 1 170      52.970  49.270  20.399  0.00  0.00           H  
ATOM   2584  HG3 GLN 1 170      53.774  49.079  18.777  0.00  0.00           H  
ATOM   2585 HE21 GLN 1 170      55.311  46.449  20.776  0.00  0.00           H  
ATOM   2586 HE22 GLN 1 170      54.281  46.810  19.405  0.00  0.00           H  
ATOM   2587  N   SER 1 171      54.759  53.567  18.351  0.00  0.00           N  
ATOM   2588  CA  SER 1 171      54.484  55.001  18.455  0.00  0.00           C  
ATOM   2589  C   SER 1 171      53.109  55.426  17.846  0.00  0.00           C  
ATOM   2590  O   SER 1 171      52.558  56.402  18.359  0.00  0.00           O  
ATOM   2591  CB  SER 1 171      55.547  55.811  17.860  0.00  0.00           C  
ATOM   2592  OG  SER 1 171      55.505  55.672  16.442  0.00  0.00           O  
ATOM   2593  H   SER 1 171      54.218  53.051  17.672  0.00  0.00           H  
ATOM   2594  HA  SER 1 171      54.510  55.157  19.534  0.00  0.00           H  
ATOM   2595  HB2 SER 1 171      55.399  56.851  18.150  0.00  0.00           H  
ATOM   2596  HB3 SER 1 171      56.486  55.501  18.318  0.00  0.00           H  
ATOM   2597  HG  SER 1 171      56.014  55.005  15.976  0.00  0.00           H  
ATOM   2598  N   GLU 1 172      52.536  54.690  16.880  0.00  0.00           N  
ATOM   2599  CA  GLU 1 172      51.105  54.878  16.478  0.00  0.00           C  
ATOM   2600  C   GLU 1 172      50.059  54.567  17.569  0.00  0.00           C  
ATOM   2601  O   GLU 1 172      48.964  54.982  17.614  0.00  0.00           O  
ATOM   2602  CB  GLU 1 172      50.762  56.158  15.848  0.00  0.00           C  
ATOM   2603  CG  GLU 1 172      51.661  56.362  14.511  0.00  0.00           C  
ATOM   2604  CD  GLU 1 172      51.358  55.296  13.466  0.00  0.00           C  
ATOM   2605  OE1 GLU 1 172      50.174  55.178  12.982  0.00  0.00           O  
ATOM   2606  OE2 GLU 1 172      52.374  54.525  13.186  0.00  0.00           O  
ATOM   2607  H   GLU 1 172      52.992  53.836  16.592  0.00  0.00           H  
ATOM   2608  HA  GLU 1 172      50.938  54.075  15.761  0.00  0.00           H  
ATOM   2609  HB2 GLU 1 172      49.706  56.185  15.579  0.00  0.00           H  
ATOM   2610  HB3 GLU 1 172      51.179  57.005  16.393  0.00  0.00           H  
ATOM   2611  HG2 GLU 1 172      51.377  57.332  14.103  0.00  0.00           H  
ATOM   2612  HG3 GLU 1 172      52.728  56.326  14.734  0.00  0.00           H  
ATOM   2613  N   VAL 1 173      50.613  53.716  18.515  0.00  0.00           N  
ATOM   2614  CA  VAL 1 173      49.864  53.151  19.697  0.00  0.00           C  
ATOM   2615  C   VAL 1 173      50.654  53.357  20.998  0.00  0.00           C  
ATOM   2616  O   VAL 1 173      51.794  53.811  20.978  0.00  0.00           O  
ATOM   2617  CB  VAL 1 173      49.392  51.766  19.488  0.00  0.00           C  
ATOM   2618  CG1 VAL 1 173      48.596  51.540  18.215  0.00  0.00           C  
ATOM   2619  CG2 VAL 1 173      50.619  50.773  19.433  0.00  0.00           C  
ATOM   2620  H   VAL 1 173      51.620  53.643  18.497  0.00  0.00           H  
ATOM   2621  HA  VAL 1 173      48.927  53.683  19.859  0.00  0.00           H  
ATOM   2622  HB  VAL 1 173      48.780  51.444  20.331  0.00  0.00           H  
ATOM   2623 HG11 VAL 1 173      47.722  52.190  18.272  0.00  0.00           H  
ATOM   2624 HG12 VAL 1 173      49.076  51.762  17.262  0.00  0.00           H  
ATOM   2625 HG13 VAL 1 173      48.170  50.540  18.141  0.00  0.00           H  
ATOM   2626 HG21 VAL 1 173      51.239  50.968  18.557  0.00  0.00           H  
ATOM   2627 HG22 VAL 1 173      51.188  50.746  20.362  0.00  0.00           H  
ATOM   2628 HG23 VAL 1 173      50.248  49.754  19.324  0.00  0.00           H  
ATOM   2629  N   LEU 1 174      50.096  53.010  22.180  0.00  0.00           N  
ATOM   2630  CA  LEU 1 174      50.702  53.007  23.540  0.00  0.00           C  
ATOM   2631  C   LEU 1 174      51.613  51.815  23.757  0.00  0.00           C  
ATOM   2632  O   LEU 1 174      51.481  50.745  23.199  0.00  0.00           O  
ATOM   2633  CB  LEU 1 174      49.655  53.198  24.659  0.00  0.00           C  
ATOM   2634  CG  LEU 1 174      48.818  54.461  24.597  0.00  0.00           C  
ATOM   2635  CD1 LEU 1 174      47.886  54.340  25.771  0.00  0.00           C  
ATOM   2636  CD2 LEU 1 174      49.579  55.759  24.843  0.00  0.00           C  
ATOM   2637  H   LEU 1 174      49.103  52.835  22.128  0.00  0.00           H  
ATOM   2638  HA  LEU 1 174      51.320  53.905  23.519  0.00  0.00           H  
ATOM   2639  HB2 LEU 1 174      49.034  52.303  24.702  0.00  0.00           H  
ATOM   2640  HB3 LEU 1 174      50.259  53.320  25.558  0.00  0.00           H  
ATOM   2641  HG  LEU 1 174      48.285  54.579  23.653  0.00  0.00           H  
ATOM   2642 HD11 LEU 1 174      47.508  53.319  25.726  0.00  0.00           H  
ATOM   2643 HD12 LEU 1 174      48.409  54.415  26.724  0.00  0.00           H  
ATOM   2644 HD13 LEU 1 174      47.003  54.976  25.711  0.00  0.00           H  
ATOM   2645 HD21 LEU 1 174      50.410  55.800  24.139  0.00  0.00           H  
ATOM   2646 HD22 LEU 1 174      48.996  56.670  24.703  0.00  0.00           H  
ATOM   2647 HD23 LEU 1 174      49.922  55.834  25.875  0.00  0.00           H  
ATOM   2648  N   ALA 1 175      52.706  51.966  24.623  0.00  0.00           N  
ATOM   2649  CA  ALA 1 175      53.850  51.089  24.856  0.00  0.00           C  
ATOM   2650  C   ALA 1 175      53.397  49.611  24.879  0.00  0.00           C  
ATOM   2651  O   ALA 1 175      52.681  49.230  25.756  0.00  0.00           O  
ATOM   2652  CB  ALA 1 175      55.025  51.415  23.969  0.00  0.00           C  
ATOM   2653  H   ALA 1 175      52.667  52.895  25.017  0.00  0.00           H  
ATOM   2654  HA  ALA 1 175      54.255  51.332  25.838  0.00  0.00           H  
ATOM   2655  HB1 ALA 1 175      55.968  50.992  24.315  0.00  0.00           H  
ATOM   2656  HB2 ALA 1 175      54.756  51.291  22.920  0.00  0.00           H  
ATOM   2657  HB3 ALA 1 175      55.265  52.474  24.059  0.00  0.00           H  
ATOM   2658  N   SER 1 176      53.789  48.918  23.879  0.00  0.00           N  
ATOM   2659  CA  SER 1 176      53.456  47.490  23.727  0.00  0.00           C  
ATOM   2660  C   SER 1 176      53.947  46.675  24.993  0.00  0.00           C  
ATOM   2661  O   SER 1 176      55.076  46.688  25.286  0.00  0.00           O  
ATOM   2662  CB  SER 1 176      51.993  47.323  23.326  0.00  0.00           C  
ATOM   2663  OG  SER 1 176      51.724  48.113  22.151  0.00  0.00           O  
ATOM   2664  H   SER 1 176      54.461  49.346  23.259  0.00  0.00           H  
ATOM   2665  HA  SER 1 176      54.028  47.092  22.889  0.00  0.00           H  
ATOM   2666  HB2 SER 1 176      51.719  46.308  23.035  0.00  0.00           H  
ATOM   2667  HB3 SER 1 176      51.274  47.631  24.085  0.00  0.00           H  
ATOM   2668  HG  SER 1 176      51.763  49.033  22.420  0.00  0.00           H  
ATOM   2669  N   VAL 1 177      53.141  45.886  25.673  0.00  0.00           N  
ATOM   2670  CA  VAL 1 177      53.541  45.257  26.971  0.00  0.00           C  
ATOM   2671  C   VAL 1 177      53.009  43.863  26.926  0.00  0.00           C  
ATOM   2672  O   VAL 1 177      51.996  43.536  26.325  0.00  0.00           O  
ATOM   2673  CB  VAL 1 177      53.070  46.006  28.297  0.00  0.00           C  
ATOM   2674  CG1 VAL 1 177      53.810  47.334  28.503  0.00  0.00           C  
ATOM   2675  CG2 VAL 1 177      51.575  46.322  28.381  0.00  0.00           C  
ATOM   2676  H   VAL 1 177      52.223  45.758  25.272  0.00  0.00           H  
ATOM   2677  HA  VAL 1 177      54.630  45.220  26.924  0.00  0.00           H  
ATOM   2678  HB  VAL 1 177      53.241  45.309  29.117  0.00  0.00           H  
ATOM   2679 HG11 VAL 1 177      54.678  47.453  27.855  0.00  0.00           H  
ATOM   2680 HG12 VAL 1 177      53.166  48.137  28.145  0.00  0.00           H  
ATOM   2681 HG13 VAL 1 177      54.041  47.552  29.546  0.00  0.00           H  
ATOM   2682 HG21 VAL 1 177      51.052  45.368  28.324  0.00  0.00           H  
ATOM   2683 HG22 VAL 1 177      51.540  46.800  29.360  0.00  0.00           H  
ATOM   2684 HG23 VAL 1 177      51.335  46.853  27.460  0.00  0.00           H  
ATOM   2685  N   GLY 1 178      53.497  43.088  27.795  0.00  0.00           N  
ATOM   2686  CA  GLY 1 178      53.001  41.651  27.893  0.00  0.00           C  
ATOM   2687  C   GLY 1 178      53.548  40.934  29.144  0.00  0.00           C  
ATOM   2688  O   GLY 1 178      54.303  41.516  29.900  0.00  0.00           O  
ATOM   2689  H   GLY 1 178      54.277  43.379  28.367  0.00  0.00           H  
ATOM   2690  HA2 GLY 1 178      51.913  41.625  27.828  0.00  0.00           H  
ATOM   2691  HA3 GLY 1 178      53.445  40.987  27.150  0.00  0.00           H  
ATOM   2692  N   GLY 1 179      53.248  39.622  29.241  0.00  0.00           N  
ATOM   2693  CA  GLY 1 179      53.576  38.882  30.477  0.00  0.00           C  
ATOM   2694  C   GLY 1 179      52.938  37.449  30.624  0.00  0.00           C  
ATOM   2695  O   GLY 1 179      52.463  36.978  29.661  0.00  0.00           O  
ATOM   2696  H   GLY 1 179      52.769  39.152  28.486  0.00  0.00           H  
ATOM   2697  HA2 GLY 1 179      54.656  38.732  30.505  0.00  0.00           H  
ATOM   2698  HA3 GLY 1 179      53.209  39.347  31.391  0.00  0.00           H  
ATOM   2699  N   SER 1 180      52.974  36.811  31.810  0.00  0.00           N  
ATOM   2700  CA  SER 1 180      52.726  35.363  31.951  0.00  0.00           C  
ATOM   2701  C   SER 1 180      51.912  35.119  33.224  0.00  0.00           C  
ATOM   2702  O   SER 1 180      52.311  35.593  34.205  0.00  0.00           O  
ATOM   2703  CB  SER 1 180      54.067  34.628  32.028  0.00  0.00           C  
ATOM   2704  OG  SER 1 180      54.876  34.925  30.925  0.00  0.00           O  
ATOM   2705  H   SER 1 180      53.216  37.269  32.677  0.00  0.00           H  
ATOM   2706  HA  SER 1 180      52.102  35.073  31.105  0.00  0.00           H  
ATOM   2707  HB2 SER 1 180      54.612  34.934  32.921  0.00  0.00           H  
ATOM   2708  HB3 SER 1 180      53.878  33.562  32.155  0.00  0.00           H  
ATOM   2709  HG  SER 1 180      55.681  35.282  31.309  0.00  0.00           H  
ATOM   2710  N   MET 1 181      50.831  34.375  33.148  0.00  0.00           N  
ATOM   2711  CA  MET 1 181      49.822  34.136  34.257  0.00  0.00           C  
ATOM   2712  C   MET 1 181      49.528  32.657  34.308  0.00  0.00           C  
ATOM   2713  O   MET 1 181      48.754  32.069  33.510  0.00  0.00           O  
ATOM   2714  CB  MET 1 181      48.579  35.020  34.048  0.00  0.00           C  
ATOM   2715  CG  MET 1 181      47.546  34.664  35.123  0.00  0.00           C  
ATOM   2716  SD  MET 1 181      46.215  35.861  35.273  0.00  0.00           S  
ATOM   2717  CE  MET 1 181      45.195  35.391  33.809  0.00  0.00           C  
ATOM   2718  H   MET 1 181      50.438  34.182  32.238  0.00  0.00           H  
ATOM   2719  HA  MET 1 181      50.204  34.481  35.218  0.00  0.00           H  
ATOM   2720  HB2 MET 1 181      48.885  36.065  34.091  0.00  0.00           H  
ATOM   2721  HB3 MET 1 181      48.035  34.868  33.116  0.00  0.00           H  
ATOM   2722  HG2 MET 1 181      47.217  33.629  35.034  0.00  0.00           H  
ATOM   2723  HG3 MET 1 181      48.062  34.658  36.083  0.00  0.00           H  
ATOM   2724  HE1 MET 1 181      44.852  34.356  33.838  0.00  0.00           H  
ATOM   2725  HE2 MET 1 181      44.271  35.966  33.752  0.00  0.00           H  
ATOM   2726  HE3 MET 1 181      45.796  35.468  32.903  0.00  0.00           H  
ATOM   2727  N   ILE 1 182      50.195  32.072  35.217  0.00  0.00           N  
ATOM   2728  CA  ILE 1 182      50.111  30.665  35.604  0.00  0.00           C  
ATOM   2729  C   ILE 1 182      49.062  30.438  36.664  0.00  0.00           C  
ATOM   2730  O   ILE 1 182      49.013  31.106  37.638  0.00  0.00           O  
ATOM   2731  CB  ILE 1 182      51.497  30.026  36.056  0.00  0.00           C  
ATOM   2732  CG1 ILE 1 182      52.808  30.509  35.338  0.00  0.00           C  
ATOM   2733  CG2 ILE 1 182      51.423  28.564  36.143  0.00  0.00           C  
ATOM   2734  CD1 ILE 1 182      52.822  30.490  33.832  0.00  0.00           C  
ATOM   2735  H   ILE 1 182      50.744  32.583  35.893  0.00  0.00           H  
ATOM   2736  HA  ILE 1 182      49.831  30.122  34.702  0.00  0.00           H  
ATOM   2737  HB  ILE 1 182      51.662  30.316  37.093  0.00  0.00           H  
ATOM   2738 HG12 ILE 1 182      53.029  31.521  35.677  0.00  0.00           H  
ATOM   2739 HG13 ILE 1 182      53.649  29.975  35.781  0.00  0.00           H  
ATOM   2740 HG21 ILE 1 182      52.342  28.093  36.493  0.00  0.00           H  
ATOM   2741 HG22 ILE 1 182      50.535  28.230  36.678  0.00  0.00           H  
ATOM   2742 HG23 ILE 1 182      51.355  28.100  35.159  0.00  0.00           H  
ATOM   2743 HD11 ILE 1 182      52.447  29.481  33.664  0.00  0.00           H  
ATOM   2744 HD12 ILE 1 182      52.258  31.308  33.384  0.00  0.00           H  
ATOM   2745 HD13 ILE 1 182      53.795  30.400  33.349  0.00  0.00           H  
ATOM   2746  N   ILE 1 183      48.270  29.409  36.407  0.00  0.00           N  
ATOM   2747  CA  ILE 1 183      47.184  29.036  37.300  0.00  0.00           C  
ATOM   2748  C   ILE 1 183      47.433  27.637  37.715  0.00  0.00           C  
ATOM   2749  O   ILE 1 183      47.680  26.718  36.927  0.00  0.00           O  
ATOM   2750  CB  ILE 1 183      45.760  29.360  36.694  0.00  0.00           C  
ATOM   2751  CG1 ILE 1 183      45.590  30.888  36.150  0.00  0.00           C  
ATOM   2752  CG2 ILE 1 183      44.667  29.076  37.657  0.00  0.00           C  
ATOM   2753  CD1 ILE 1 183      45.819  30.921  34.585  0.00  0.00           C  
ATOM   2754  H   ILE 1 183      48.318  29.045  35.466  0.00  0.00           H  
ATOM   2755  HA  ILE 1 183      47.364  29.521  38.259  0.00  0.00           H  
ATOM   2756  HB  ILE 1 183      45.730  28.772  35.777  0.00  0.00           H  
ATOM   2757 HG12 ILE 1 183      44.548  31.141  36.344  0.00  0.00           H  
ATOM   2758 HG13 ILE 1 183      46.246  31.528  36.740  0.00  0.00           H  
ATOM   2759 HG21 ILE 1 183      43.779  29.447  37.146  0.00  0.00           H  
ATOM   2760 HG22 ILE 1 183      44.676  28.042  38.000  0.00  0.00           H  
ATOM   2761 HG23 ILE 1 183      44.757  29.662  38.572  0.00  0.00           H  
ATOM   2762 HD11 ILE 1 183      44.995  30.394  34.103  0.00  0.00           H  
ATOM   2763 HD12 ILE 1 183      45.698  31.932  34.198  0.00  0.00           H  
ATOM   2764 HD13 ILE 1 183      46.722  30.443  34.203  0.00  0.00           H  
ATOM   2765  N   GLY 1 184      47.313  27.390  39.054  0.00  0.00           N  
ATOM   2766  CA  GLY 1 184      47.659  26.129  39.778  0.00  0.00           C  
ATOM   2767  C   GLY 1 184      49.106  25.716  39.817  0.00  0.00           C  
ATOM   2768  O   GLY 1 184      49.386  24.654  40.403  0.00  0.00           O  
ATOM   2769  H   GLY 1 184      47.045  28.184  39.619  0.00  0.00           H  
ATOM   2770  HA2 GLY 1 184      47.287  26.102  40.802  0.00  0.00           H  
ATOM   2771  HA3 GLY 1 184      47.195  25.303  39.239  0.00  0.00           H  
ATOM   2772  N   GLY 1 185      50.037  26.491  39.371  0.00  0.00           N  
ATOM   2773  CA  GLY 1 185      51.525  26.384  39.470  0.00  0.00           C  
ATOM   2774  C   GLY 1 185      52.434  27.592  39.164  0.00  0.00           C  
ATOM   2775  O   GLY 1 185      51.989  28.759  39.112  0.00  0.00           O  
ATOM   2776  H   GLY 1 185      49.734  27.351  38.937  0.00  0.00           H  
ATOM   2777  HA2 GLY 1 185      51.700  25.934  40.448  0.00  0.00           H  
ATOM   2778  HA3 GLY 1 185      51.897  25.539  38.890  0.00  0.00           H  
ATOM   2779  N   ILE 1 186      53.772  27.359  39.206  0.00  0.00           N  
ATOM   2780  CA  ILE 1 186      54.818  28.348  39.195  0.00  0.00           C  
ATOM   2781  C   ILE 1 186      55.933  27.927  38.210  0.00  0.00           C  
ATOM   2782  O   ILE 1 186      56.498  26.844  38.437  0.00  0.00           O  
ATOM   2783  CB  ILE 1 186      55.485  28.646  40.596  0.00  0.00           C  
ATOM   2784  CG1 ILE 1 186      54.502  28.668  41.865  0.00  0.00           C  
ATOM   2785  CG2 ILE 1 186      56.314  29.908  40.590  0.00  0.00           C  
ATOM   2786  CD1 ILE 1 186      55.319  28.601  43.149  0.00  0.00           C  
ATOM   2787  H   ILE 1 186      53.998  26.395  39.406  0.00  0.00           H  
ATOM   2788  HA  ILE 1 186      54.480  29.336  38.883  0.00  0.00           H  
ATOM   2789  HB  ILE 1 186      56.100  27.766  40.786  0.00  0.00           H  
ATOM   2790 HG12 ILE 1 186      54.012  29.642  41.839  0.00  0.00           H  
ATOM   2791 HG13 ILE 1 186      53.756  27.882  41.749  0.00  0.00           H  
ATOM   2792 HG21 ILE 1 186      56.808  30.033  39.627  0.00  0.00           H  
ATOM   2793 HG22 ILE 1 186      55.705  30.802  40.727  0.00  0.00           H  
ATOM   2794 HG23 ILE 1 186      57.015  29.845  41.422  0.00  0.00           H  
ATOM   2795 HD11 ILE 1 186      54.721  28.352  44.025  0.00  0.00           H  
ATOM   2796 HD12 ILE 1 186      56.079  27.819  43.149  0.00  0.00           H  
ATOM   2797 HD13 ILE 1 186      55.760  29.573  43.369  0.00  0.00           H  
ATOM   2798  N   ASP 1 187      56.332  28.735  37.312  0.00  0.00           N  
ATOM   2799  CA  ASP 1 187      57.423  28.485  36.412  0.00  0.00           C  
ATOM   2800  C   ASP 1 187      58.703  28.916  37.112  0.00  0.00           C  
ATOM   2801  O   ASP 1 187      58.909  30.195  37.185  0.00  0.00           O  
ATOM   2802  CB  ASP 1 187      57.116  28.859  34.978  0.00  0.00           C  
ATOM   2803  CG  ASP 1 187      57.970  28.180  33.954  0.00  0.00           C  
ATOM   2804  OD1 ASP 1 187      57.394  27.752  32.908  0.00  0.00           O  
ATOM   2805  OD2 ASP 1 187      59.265  28.258  34.121  0.00  0.00           O  
ATOM   2806  H   ASP 1 187      55.874  29.625  37.178  0.00  0.00           H  
ATOM   2807  HA  ASP 1 187      57.383  27.396  36.374  0.00  0.00           H  
ATOM   2808  HB2 ASP 1 187      56.055  28.736  34.760  0.00  0.00           H  
ATOM   2809  HB3 ASP 1 187      57.327  29.927  34.914  0.00  0.00           H  
ATOM   2810  N   HIS 1 188      59.615  27.997  37.527  0.00  0.00           N  
ATOM   2811  CA  HIS 1 188      60.949  28.387  38.039  0.00  0.00           C  
ATOM   2812  C   HIS 1 188      61.698  29.370  37.066  0.00  0.00           C  
ATOM   2813  O   HIS 1 188      62.484  30.276  37.521  0.00  0.00           O  
ATOM   2814  CB  HIS 1 188      61.827  27.165  38.328  0.00  0.00           C  
ATOM   2815  CG  HIS 1 188      63.269  27.341  38.810  0.00  0.00           C  
ATOM   2816  ND1 HIS 1 188      63.705  28.078  39.873  0.00  0.00           N  
ATOM   2817  CD2 HIS 1 188      64.343  26.581  38.446  0.00  0.00           C  
ATOM   2818  CE1 HIS 1 188      65.031  27.830  40.084  0.00  0.00           C  
ATOM   2819  NE2 HIS 1 188      65.490  27.007  39.142  0.00  0.00           N  
ATOM   2820  H   HIS 1 188      59.328  27.034  37.428  0.00  0.00           H  
ATOM   2821  HA  HIS 1 188      60.816  28.967  38.952  0.00  0.00           H  
ATOM   2822  HB2 HIS 1 188      61.324  26.512  39.041  0.00  0.00           H  
ATOM   2823  HB3 HIS 1 188      61.913  26.544  37.436  0.00  0.00           H  
ATOM   2824  HD1 HIS 1 188      63.090  28.558  40.515  0.00  0.00           H  
ATOM   2825  HD2 HIS 1 188      64.380  25.963  37.560  0.00  0.00           H  
ATOM   2826  HE1 HIS 1 188      65.662  28.292  40.829  0.00  0.00           H  
ATOM   2827  N   SER 1 189      61.498  29.335  35.761  0.00  0.00           N  
ATOM   2828  CA  SER 1 189      62.277  30.078  34.760  0.00  0.00           C  
ATOM   2829  C   SER 1 189      61.802  31.490  34.588  0.00  0.00           C  
ATOM   2830  O   SER 1 189      62.416  32.105  33.660  0.00  0.00           O  
ATOM   2831  CB  SER 1 189      62.522  29.367  33.484  0.00  0.00           C  
ATOM   2832  OG  SER 1 189      61.370  29.265  32.637  0.00  0.00           O  
ATOM   2833  H   SER 1 189      60.748  28.785  35.366  0.00  0.00           H  
ATOM   2834  HA  SER 1 189      63.292  30.145  35.152  0.00  0.00           H  
ATOM   2835  HB2 SER 1 189      63.364  29.823  32.963  0.00  0.00           H  
ATOM   2836  HB3 SER 1 189      63.011  28.450  33.811  0.00  0.00           H  
ATOM   2837  HG  SER 1 189      60.596  28.972  33.124  0.00  0.00           H  
ATOM   2838  N   LEU 1 190      60.704  31.961  35.297  0.00  0.00           N  
ATOM   2839  CA  LEU 1 190      60.259  33.320  35.196  0.00  0.00           C  
ATOM   2840  C   LEU 1 190      60.883  34.341  36.102  0.00  0.00           C  
ATOM   2841  O   LEU 1 190      60.723  35.547  35.995  0.00  0.00           O  
ATOM   2842  CB  LEU 1 190      58.724  33.389  35.192  0.00  0.00           C  
ATOM   2843  CG  LEU 1 190      58.002  32.597  34.235  0.00  0.00           C  
ATOM   2844  CD1 LEU 1 190      56.483  32.554  34.505  0.00  0.00           C  
ATOM   2845  CD2 LEU 1 190      58.308  33.059  32.808  0.00  0.00           C  
ATOM   2846  H   LEU 1 190      60.333  31.365  36.023  0.00  0.00           H  
ATOM   2847  HA  LEU 1 190      60.448  33.695  34.190  0.00  0.00           H  
ATOM   2848  HB2 LEU 1 190      58.336  33.088  36.165  0.00  0.00           H  
ATOM   2849  HB3 LEU 1 190      58.456  34.417  34.947  0.00  0.00           H  
ATOM   2850  HG  LEU 1 190      58.365  31.570  34.225  0.00  0.00           H  
ATOM   2851 HD11 LEU 1 190      56.312  32.026  35.444  0.00  0.00           H  
ATOM   2852 HD12 LEU 1 190      56.150  33.585  34.622  0.00  0.00           H  
ATOM   2853 HD13 LEU 1 190      55.941  32.049  33.706  0.00  0.00           H  
ATOM   2854 HD21 LEU 1 190      59.352  32.870  32.557  0.00  0.00           H  
ATOM   2855 HD22 LEU 1 190      57.532  32.528  32.258  0.00  0.00           H  
ATOM   2856 HD23 LEU 1 190      58.013  34.107  32.771  0.00  0.00           H  
ATOM   2857  N   TYR 1 191      61.828  33.889  36.866  0.00  0.00           N  
ATOM   2858  CA  TYR 1 191      62.477  34.814  37.894  0.00  0.00           C  
ATOM   2859  C   TYR 1 191      63.901  34.485  38.134  0.00  0.00           C  
ATOM   2860  O   TYR 1 191      64.391  33.508  37.547  0.00  0.00           O  
ATOM   2861  CB  TYR 1 191      61.624  34.736  39.172  0.00  0.00           C  
ATOM   2862  CG  TYR 1 191      61.777  33.460  39.997  0.00  0.00           C  
ATOM   2863  CD1 TYR 1 191      60.838  32.429  39.795  0.00  0.00           C  
ATOM   2864  CD2 TYR 1 191      62.750  33.240  40.919  0.00  0.00           C  
ATOM   2865  CE1 TYR 1 191      60.925  31.252  40.502  0.00  0.00           C  
ATOM   2866  CE2 TYR 1 191      62.934  32.017  41.676  0.00  0.00           C  
ATOM   2867  CZ  TYR 1 191      61.945  31.035  41.447  0.00  0.00           C  
ATOM   2868  OH  TYR 1 191      62.121  29.741  41.901  0.00  0.00           O  
ATOM   2869  H   TYR 1 191      61.970  32.891  36.793  0.00  0.00           H  
ATOM   2870  HA  TYR 1 191      62.381  35.841  37.541  0.00  0.00           H  
ATOM   2871  HB2 TYR 1 191      62.069  35.440  39.876  0.00  0.00           H  
ATOM   2872  HB3 TYR 1 191      60.582  34.996  38.986  0.00  0.00           H  
ATOM   2873  HD1 TYR 1 191      60.028  32.634  39.111  0.00  0.00           H  
ATOM   2874  HD2 TYR 1 191      63.392  34.084  41.123  0.00  0.00           H  
ATOM   2875  HE1 TYR 1 191      60.150  30.509  40.386  0.00  0.00           H  
ATOM   2876  HE2 TYR 1 191      63.775  31.798  42.317  0.00  0.00           H  
ATOM   2877  HH  TYR 1 191      62.614  29.886  42.712  0.00  0.00           H  
ATOM   2878  N   THR 1 192      64.626  35.251  38.953  0.00  0.00           N  
ATOM   2879  CA  THR 1 192      66.063  35.108  39.303  0.00  0.00           C  
ATOM   2880  C   THR 1 192      66.202  35.406  40.848  0.00  0.00           C  
ATOM   2881  O   THR 1 192      65.315  35.923  41.522  0.00  0.00           O  
ATOM   2882  CB  THR 1 192      66.897  36.137  38.527  0.00  0.00           C  
ATOM   2883  OG1 THR 1 192      66.252  37.429  38.498  0.00  0.00           O  
ATOM   2884  CG2 THR 1 192      67.110  35.670  37.124  0.00  0.00           C  
ATOM   2885  H   THR 1 192      64.166  36.075  39.314  0.00  0.00           H  
ATOM   2886  HA  THR 1 192      66.436  34.110  39.073  0.00  0.00           H  
ATOM   2887  HB  THR 1 192      67.871  36.253  39.003  0.00  0.00           H  
ATOM   2888  HG1 THR 1 192      66.263  37.898  39.336  0.00  0.00           H  
ATOM   2889 HG21 THR 1 192      67.411  34.623  37.174  0.00  0.00           H  
ATOM   2890 HG22 THR 1 192      66.187  35.754  36.550  0.00  0.00           H  
ATOM   2891 HG23 THR 1 192      68.015  36.129  36.725  0.00  0.00           H  
ATOM   2892  N   GLY 1 193      67.370  34.819  41.395  0.00  0.00           N  
ATOM   2893  CA  GLY 1 193      67.532  34.847  42.851  0.00  0.00           C  
ATOM   2894  C   GLY 1 193      66.590  33.814  43.509  0.00  0.00           C  
ATOM   2895  O   GLY 1 193      66.245  32.735  42.975  0.00  0.00           O  
ATOM   2896  H   GLY 1 193      68.161  34.391  40.934  0.00  0.00           H  
ATOM   2897  HA2 GLY 1 193      68.549  34.586  43.143  0.00  0.00           H  
ATOM   2898  HA3 GLY 1 193      67.363  35.856  43.227  0.00  0.00           H  
ATOM   2899  N   SER 1 194      66.193  34.159  44.797  0.00  0.00           N  
ATOM   2900  CA  SER 1 194      65.264  33.361  45.668  0.00  0.00           C  
ATOM   2901  C   SER 1 194      63.857  33.965  45.810  0.00  0.00           C  
ATOM   2902  O   SER 1 194      63.652  35.183  45.500  0.00  0.00           O  
ATOM   2903  CB  SER 1 194      65.967  33.132  46.993  0.00  0.00           C  
ATOM   2904  OG  SER 1 194      65.279  32.203  47.662  0.00  0.00           O  
ATOM   2905  H   SER 1 194      66.535  35.044  45.143  0.00  0.00           H  
ATOM   2906  HA  SER 1 194      65.193  32.387  45.186  0.00  0.00           H  
ATOM   2907  HB2 SER 1 194      66.901  32.666  46.680  0.00  0.00           H  
ATOM   2908  HB3 SER 1 194      65.960  34.068  47.551  0.00  0.00           H  
ATOM   2909  HG  SER 1 194      65.706  31.411  47.327  0.00  0.00           H  
ATOM   2910  N   LEU 1 195      62.891  33.184  46.092  0.00  0.00           N  
ATOM   2911  CA  LEU 1 195      61.472  33.533  46.383  0.00  0.00           C  
ATOM   2912  C   LEU 1 195      61.297  33.686  47.944  0.00  0.00           C  
ATOM   2913  O   LEU 1 195      61.606  32.723  48.717  0.00  0.00           O  
ATOM   2914  CB  LEU 1 195      60.413  32.460  45.928  0.00  0.00           C  
ATOM   2915  CG  LEU 1 195      60.265  32.178  44.422  0.00  0.00           C  
ATOM   2916  CD1 LEU 1 195      59.394  30.900  44.141  0.00  0.00           C  
ATOM   2917  CD2 LEU 1 195      59.461  33.361  43.732  0.00  0.00           C  
ATOM   2918  H   LEU 1 195      63.117  32.228  46.327  0.00  0.00           H  
ATOM   2919  HA  LEU 1 195      61.186  34.428  45.830  0.00  0.00           H  
ATOM   2920  HB2 LEU 1 195      60.518  31.489  46.410  0.00  0.00           H  
ATOM   2921  HB3 LEU 1 195      59.476  32.828  46.347  0.00  0.00           H  
ATOM   2922  HG  LEU 1 195      61.265  31.914  44.078  0.00  0.00           H  
ATOM   2923 HD11 LEU 1 195      59.627  30.712  43.093  0.00  0.00           H  
ATOM   2924 HD12 LEU 1 195      59.819  30.049  44.673  0.00  0.00           H  
ATOM   2925 HD13 LEU 1 195      58.338  31.112  44.309  0.00  0.00           H  
ATOM   2926 HD21 LEU 1 195      59.669  33.200  42.674  0.00  0.00           H  
ATOM   2927 HD22 LEU 1 195      58.411  33.372  44.024  0.00  0.00           H  
ATOM   2928 HD23 LEU 1 195      59.948  34.278  44.061  0.00  0.00           H  
ATOM   2929  N   TRP 1 196      60.818  34.821  48.257  0.00  0.00           N  
ATOM   2930  CA  TRP 1 196      60.589  35.326  49.635  0.00  0.00           C  
ATOM   2931  C   TRP 1 196      59.078  35.698  49.873  0.00  0.00           C  
ATOM   2932  O   TRP 1 196      58.481  36.413  49.139  0.00  0.00           O  
ATOM   2933  CB  TRP 1 196      61.473  36.586  50.007  0.00  0.00           C  
ATOM   2934  CG  TRP 1 196      62.866  36.192  50.371  0.00  0.00           C  
ATOM   2935  CD1 TRP 1 196      63.906  35.988  49.576  0.00  0.00           C  
ATOM   2936  CD2 TRP 1 196      63.328  35.925  51.782  0.00  0.00           C  
ATOM   2937  NE1 TRP 1 196      64.999  35.561  50.346  0.00  0.00           N  
ATOM   2938  CE2 TRP 1 196      64.679  35.411  51.667  0.00  0.00           C  
ATOM   2939  CE3 TRP 1 196      62.709  35.974  53.041  0.00  0.00           C  
ATOM   2940  CZ2 TRP 1 196      65.318  34.986  52.783  0.00  0.00           C  
ATOM   2941  CZ3 TRP 1 196      63.416  35.363  54.218  0.00  0.00           C  
ATOM   2942  CH2 TRP 1 196      64.716  34.912  54.093  0.00  0.00           C  
ATOM   2943  H   TRP 1 196      60.794  35.509  47.518  0.00  0.00           H  
ATOM   2944  HA  TRP 1 196      60.902  34.631  50.414  0.00  0.00           H  
ATOM   2945  HB2 TRP 1 196      61.303  37.251  49.161  0.00  0.00           H  
ATOM   2946  HB3 TRP 1 196      61.015  37.033  50.890  0.00  0.00           H  
ATOM   2947  HD1 TRP 1 196      63.914  36.071  48.499  0.00  0.00           H  
ATOM   2948  HE1 TRP 1 196      65.793  35.061  49.973  0.00  0.00           H  
ATOM   2949  HE3 TRP 1 196      61.681  36.262  53.207  0.00  0.00           H  
ATOM   2950  HZ2 TRP 1 196      66.307  34.582  52.626  0.00  0.00           H  
ATOM   2951  HZ3 TRP 1 196      62.904  35.372  55.169  0.00  0.00           H  
ATOM   2952  HH2 TRP 1 196      65.317  34.618  54.941  0.00  0.00           H  
ATOM   2953  N   TYR 1 197      58.473  34.928  50.829  0.00  0.00           N  
ATOM   2954  CA  TYR 1 197      57.043  35.108  51.107  0.00  0.00           C  
ATOM   2955  C   TYR 1 197      56.700  36.047  52.213  0.00  0.00           C  
ATOM   2956  O   TYR 1 197      57.486  36.154  53.145  0.00  0.00           O  
ATOM   2957  CB  TYR 1 197      56.472  33.693  51.316  0.00  0.00           C  
ATOM   2958  CG  TYR 1 197      56.210  32.791  50.080  0.00  0.00           C  
ATOM   2959  CD1 TYR 1 197      55.103  32.969  49.125  0.00  0.00           C  
ATOM   2960  CD2 TYR 1 197      57.193  31.833  49.797  0.00  0.00           C  
ATOM   2961  CE1 TYR 1 197      54.934  32.171  48.063  0.00  0.00           C  
ATOM   2962  CE2 TYR 1 197      57.092  31.084  48.619  0.00  0.00           C  
ATOM   2963  CZ  TYR 1 197      55.952  31.256  47.778  0.00  0.00           C  
ATOM   2964  OH  TYR 1 197      55.959  30.636  46.505  0.00  0.00           O  
ATOM   2965  H   TYR 1 197      58.907  34.201  51.379  0.00  0.00           H  
ATOM   2966  HA  TYR 1 197      56.599  35.507  50.194  0.00  0.00           H  
ATOM   2967  HB2 TYR 1 197      57.199  33.118  51.889  0.00  0.00           H  
ATOM   2968  HB3 TYR 1 197      55.531  33.672  51.866  0.00  0.00           H  
ATOM   2969  HD1 TYR 1 197      54.287  33.625  49.390  0.00  0.00           H  
ATOM   2970  HD2 TYR 1 197      58.016  31.674  50.477  0.00  0.00           H  
ATOM   2971  HE1 TYR 1 197      54.085  32.163  47.396  0.00  0.00           H  
ATOM   2972  HE2 TYR 1 197      57.946  30.452  48.422  0.00  0.00           H  
ATOM   2973  HH  TYR 1 197      56.732  30.093  46.336  0.00  0.00           H  
ATOM   2974  N   THR 1 198      55.568  36.697  52.064  0.00  0.00           N  
ATOM   2975  CA  THR 1 198      54.910  37.404  53.155  0.00  0.00           C  
ATOM   2976  C   THR 1 198      53.587  36.803  53.327  0.00  0.00           C  
ATOM   2977  O   THR 1 198      52.996  36.342  52.324  0.00  0.00           O  
ATOM   2978  CB  THR 1 198      54.862  38.916  52.805  0.00  0.00           C  
ATOM   2979  OG1 THR 1 198      54.684  39.667  53.964  0.00  0.00           O  
ATOM   2980  CG2 THR 1 198      53.773  39.421  51.861  0.00  0.00           C  
ATOM   2981  H   THR 1 198      55.084  36.550  51.190  0.00  0.00           H  
ATOM   2982  HA  THR 1 198      55.443  37.241  54.092  0.00  0.00           H  
ATOM   2983  HB  THR 1 198      55.841  39.096  52.360  0.00  0.00           H  
ATOM   2984  HG1 THR 1 198      55.415  39.532  54.572  0.00  0.00           H  
ATOM   2985 HG21 THR 1 198      52.759  39.374  52.261  0.00  0.00           H  
ATOM   2986 HG22 THR 1 198      54.029  40.474  51.753  0.00  0.00           H  
ATOM   2987 HG23 THR 1 198      53.899  38.946  50.888  0.00  0.00           H  
ATOM   2988  N   PRO 1 199      52.933  36.788  54.526  0.00  0.00           N  
ATOM   2989  CA  PRO 1 199      51.513  36.336  54.799  0.00  0.00           C  
ATOM   2990  C   PRO 1 199      50.424  37.331  54.326  0.00  0.00           C  
ATOM   2991  O   PRO 1 199      50.693  38.478  54.137  0.00  0.00           O  
ATOM   2992  CB  PRO 1 199      51.503  36.093  56.341  0.00  0.00           C  
ATOM   2993  CG  PRO 1 199      52.571  37.002  56.851  0.00  0.00           C  
ATOM   2994  CD  PRO 1 199      53.618  37.052  55.768  0.00  0.00           C  
ATOM   2995  HA  PRO 1 199      51.394  35.334  54.385  0.00  0.00           H  
ATOM   2996  HB2 PRO 1 199      50.555  36.245  56.857  0.00  0.00           H  
ATOM   2997  HB3 PRO 1 199      51.731  35.033  56.453  0.00  0.00           H  
ATOM   2998  HG2 PRO 1 199      52.092  37.973  56.973  0.00  0.00           H  
ATOM   2999  HG3 PRO 1 199      53.065  36.551  57.711  0.00  0.00           H  
ATOM   3000  HD2 PRO 1 199      54.507  36.430  55.873  0.00  0.00           H  
ATOM   3001  HD3 PRO 1 199      54.101  38.025  55.684  0.00  0.00           H  
ATOM   3002  N   ILE 1 200      49.232  36.874  54.054  0.00  0.00           N  
ATOM   3003  CA  ILE 1 200      48.059  37.740  53.774  0.00  0.00           C  
ATOM   3004  C   ILE 1 200      47.286  38.078  55.066  0.00  0.00           C  
ATOM   3005  O   ILE 1 200      46.935  37.130  55.749  0.00  0.00           O  
ATOM   3006  CB  ILE 1 200      47.106  37.085  52.708  0.00  0.00           C  
ATOM   3007  CG1 ILE 1 200      47.755  36.995  51.325  0.00  0.00           C  
ATOM   3008  CG2 ILE 1 200      45.792  37.945  52.601  0.00  0.00           C  
ATOM   3009  CD1 ILE 1 200      46.917  36.144  50.388  0.00  0.00           C  
ATOM   3010  H   ILE 1 200      49.098  35.881  54.178  0.00  0.00           H  
ATOM   3011  HA  ILE 1 200      48.223  38.687  53.259  0.00  0.00           H  
ATOM   3012  HB  ILE 1 200      46.878  36.046  52.947  0.00  0.00           H  
ATOM   3013 HG12 ILE 1 200      47.894  38.027  51.002  0.00  0.00           H  
ATOM   3014 HG13 ILE 1 200      48.757  36.577  51.426  0.00  0.00           H  
ATOM   3015 HG21 ILE 1 200      45.244  38.021  53.540  0.00  0.00           H  
ATOM   3016 HG22 ILE 1 200      46.204  38.890  52.245  0.00  0.00           H  
ATOM   3017 HG23 ILE 1 200      45.183  37.631  51.754  0.00  0.00           H  
ATOM   3018 HD11 ILE 1 200      45.888  36.454  50.206  0.00  0.00           H  
ATOM   3019 HD12 ILE 1 200      47.330  36.085  49.381  0.00  0.00           H  
ATOM   3020 HD13 ILE 1 200      46.961  35.125  50.773  0.00  0.00           H  
ATOM   3021  N   ARG 1 201      47.060  39.339  55.382  0.00  0.00           N  
ATOM   3022  CA  ARG 1 201      46.396  39.758  56.576  0.00  0.00           C  
ATOM   3023  C   ARG 1 201      44.896  39.385  56.803  0.00  0.00           C  
ATOM   3024  O   ARG 1 201      44.559  38.840  57.872  0.00  0.00           O  
ATOM   3025  CB  ARG 1 201      46.641  41.276  56.774  0.00  0.00           C  
ATOM   3026  CG  ARG 1 201      46.497  41.750  58.154  0.00  0.00           C  
ATOM   3027  CD  ARG 1 201      46.516  43.233  58.275  0.00  0.00           C  
ATOM   3028  NE  ARG 1 201      46.281  43.686  59.659  0.00  0.00           N  
ATOM   3029  CZ  ARG 1 201      45.932  44.871  60.068  0.00  0.00           C  
ATOM   3030  NH1 ARG 1 201      45.686  45.856  59.279  0.00  0.00           N  
ATOM   3031  NH2 ARG 1 201      45.953  45.029  61.357  0.00  0.00           N  
ATOM   3032  H   ARG 1 201      47.517  40.022  54.794  0.00  0.00           H  
ATOM   3033  HA  ARG 1 201      46.873  39.180  57.367  0.00  0.00           H  
ATOM   3034  HB2 ARG 1 201      47.626  41.579  56.420  0.00  0.00           H  
ATOM   3035  HB3 ARG 1 201      46.035  41.862  56.082  0.00  0.00           H  
ATOM   3036  HG2 ARG 1 201      45.528  41.401  58.511  0.00  0.00           H  
ATOM   3037  HG3 ARG 1 201      47.218  41.284  58.827  0.00  0.00           H  
ATOM   3038  HD2 ARG 1 201      47.462  43.690  57.985  0.00  0.00           H  
ATOM   3039  HD3 ARG 1 201      45.798  43.648  57.568  0.00  0.00           H  
ATOM   3040  HE  ARG 1 201      46.558  43.100  60.434  0.00  0.00           H  
ATOM   3041 HH11 ARG 1 201      45.373  46.744  59.645  0.00  0.00           H  
ATOM   3042 HH12 ARG 1 201      45.725  45.725  58.279  0.00  0.00           H  
ATOM   3043 HH21 ARG 1 201      45.593  45.933  61.626  0.00  0.00           H  
ATOM   3044 HH22 ARG 1 201      46.117  44.267  62.001  0.00  0.00           H  
ATOM   3045  N   ARG 1 202      44.068  39.519  55.784  0.00  0.00           N  
ATOM   3046  CA  ARG 1 202      42.549  39.293  55.754  0.00  0.00           C  
ATOM   3047  C   ARG 1 202      42.015  39.142  54.363  0.00  0.00           C  
ATOM   3048  O   ARG 1 202      42.508  39.873  53.496  0.00  0.00           O  
ATOM   3049  CB  ARG 1 202      41.879  40.425  56.593  0.00  0.00           C  
ATOM   3050  CG  ARG 1 202      40.424  40.271  56.820  0.00  0.00           C  
ATOM   3051  CD  ARG 1 202      39.790  41.328  57.795  0.00  0.00           C  
ATOM   3052  NE  ARG 1 202      39.777  42.689  57.278  0.00  0.00           N  
ATOM   3053  CZ  ARG 1 202      38.705  43.410  56.958  0.00  0.00           C  
ATOM   3054  NH1 ARG 1 202      38.939  44.692  56.944  0.00  0.00           N  
ATOM   3055  NH2 ARG 1 202      37.493  42.954  56.636  0.00  0.00           N  
ATOM   3056  H   ARG 1 202      44.393  39.918  54.915  0.00  0.00           H  
ATOM   3057  HA  ARG 1 202      42.298  38.397  56.322  0.00  0.00           H  
ATOM   3058  HB2 ARG 1 202      42.461  40.460  57.515  0.00  0.00           H  
ATOM   3059  HB3 ARG 1 202      41.932  41.330  55.988  0.00  0.00           H  
ATOM   3060  HG2 ARG 1 202      39.894  40.354  55.871  0.00  0.00           H  
ATOM   3061  HG3 ARG 1 202      40.259  39.301  57.290  0.00  0.00           H  
ATOM   3062  HD2 ARG 1 202      38.806  40.958  58.084  0.00  0.00           H  
ATOM   3063  HD3 ARG 1 202      40.367  41.379  58.718  0.00  0.00           H  
ATOM   3064  HE  ARG 1 202      40.641  43.212  57.249  0.00  0.00           H  
ATOM   3065 HH11 ARG 1 202      38.162  45.258  56.635  0.00  0.00           H  
ATOM   3066 HH12 ARG 1 202      39.837  45.088  57.183  0.00  0.00           H  
ATOM   3067 HH21 ARG 1 202      36.688  43.552  56.755  0.00  0.00           H  
ATOM   3068 HH22 ARG 1 202      37.340  41.958  56.713  0.00  0.00           H  
ATOM   3069  N   GLU 1 203      41.182  38.117  54.157  0.00  0.00           N  
ATOM   3070  CA  GLU 1 203      40.502  37.711  52.903  0.00  0.00           C  
ATOM   3071  C   GLU 1 203      39.500  38.807  52.509  0.00  0.00           C  
ATOM   3072  O   GLU 1 203      38.315  38.664  52.566  0.00  0.00           O  
ATOM   3073  CB  GLU 1 203      39.884  36.276  52.865  0.00  0.00           C  
ATOM   3074  CG  GLU 1 203      40.800  35.085  52.978  0.00  0.00           C  
ATOM   3075  CD  GLU 1 203      40.234  33.689  53.065  0.00  0.00           C  
ATOM   3076  OE1 GLU 1 203      39.189  33.564  53.706  0.00  0.00           O  
ATOM   3077  OE2 GLU 1 203      40.807  32.829  52.393  0.00  0.00           O  
ATOM   3078  H   GLU 1 203      41.062  37.507  54.953  0.00  0.00           H  
ATOM   3079  HA  GLU 1 203      41.317  37.767  52.182  0.00  0.00           H  
ATOM   3080  HB2 GLU 1 203      39.182  36.278  53.699  0.00  0.00           H  
ATOM   3081  HB3 GLU 1 203      39.171  36.215  52.044  0.00  0.00           H  
ATOM   3082  HG2 GLU 1 203      41.394  35.133  52.066  0.00  0.00           H  
ATOM   3083  HG3 GLU 1 203      41.418  35.269  53.857  0.00  0.00           H  
ATOM   3084  N   TRP 1 204      39.994  39.890  51.944  0.00  0.00           N  
ATOM   3085  CA  TRP 1 204      39.051  40.945  51.365  0.00  0.00           C  
ATOM   3086  C   TRP 1 204      39.771  41.446  50.102  0.00  0.00           C  
ATOM   3087  O   TRP 1 204      39.797  40.697  49.119  0.00  0.00           O  
ATOM   3088  CB  TRP 1 204      38.519  41.964  52.438  0.00  0.00           C  
ATOM   3089  CG  TRP 1 204      39.522  42.918  53.024  0.00  0.00           C  
ATOM   3090  CD1 TRP 1 204      40.852  42.730  53.165  0.00  0.00           C  
ATOM   3091  CD2 TRP 1 204      39.213  44.274  53.581  0.00  0.00           C  
ATOM   3092  NE1 TRP 1 204      41.369  43.914  53.702  0.00  0.00           N  
ATOM   3093  CE2 TRP 1 204      40.411  44.878  53.964  0.00  0.00           C  
ATOM   3094  CE3 TRP 1 204      38.020  45.043  53.624  0.00  0.00           C  
ATOM   3095  CZ2 TRP 1 204      40.504  46.200  54.487  0.00  0.00           C  
ATOM   3096  CZ3 TRP 1 204      38.023  46.364  54.160  0.00  0.00           C  
ATOM   3097  CH2 TRP 1 204      39.221  46.919  54.535  0.00  0.00           C  
ATOM   3098  H   TRP 1 204      40.986  40.038  51.830  0.00  0.00           H  
ATOM   3099  HA  TRP 1 204      38.167  40.406  51.025  0.00  0.00           H  
ATOM   3100  HB2 TRP 1 204      37.731  42.597  52.031  0.00  0.00           H  
ATOM   3101  HB3 TRP 1 204      38.026  41.420  53.243  0.00  0.00           H  
ATOM   3102  HD1 TRP 1 204      41.450  41.875  52.884  0.00  0.00           H  
ATOM   3103  HE1 TRP 1 204      42.348  44.046  53.910  0.00  0.00           H  
ATOM   3104  HE3 TRP 1 204      37.067  44.661  53.288  0.00  0.00           H  
ATOM   3105  HZ2 TRP 1 204      41.434  46.613  54.848  0.00  0.00           H  
ATOM   3106  HZ3 TRP 1 204      37.056  46.761  54.432  0.00  0.00           H  
ATOM   3107  HH2 TRP 1 204      39.111  47.941  54.864  0.00  0.00           H  
ATOM   3108  N   TYR 1 205      40.463  42.531  50.217  0.00  0.00           N  
ATOM   3109  CA  TYR 1 205      41.652  42.854  49.445  0.00  0.00           C  
ATOM   3110  C   TYR 1 205      42.816  41.854  49.672  0.00  0.00           C  
ATOM   3111  O   TYR 1 205      42.871  41.172  50.705  0.00  0.00           O  
ATOM   3112  CB  TYR 1 205      42.284  44.247  49.766  0.00  0.00           C  
ATOM   3113  CG  TYR 1 205      41.436  45.429  49.279  0.00  0.00           C  
ATOM   3114  CD1 TYR 1 205      41.414  45.892  47.924  0.00  0.00           C  
ATOM   3115  CD2 TYR 1 205      40.545  46.100  50.196  0.00  0.00           C  
ATOM   3116  CE1 TYR 1 205      40.566  46.911  47.504  0.00  0.00           C  
ATOM   3117  CE2 TYR 1 205      39.750  47.167  49.766  0.00  0.00           C  
ATOM   3118  CZ  TYR 1 205      39.717  47.552  48.494  0.00  0.00           C  
ATOM   3119  OH  TYR 1 205      38.985  48.659  48.139  0.00  0.00           O  
ATOM   3120  H   TYR 1 205      40.364  42.966  51.123  0.00  0.00           H  
ATOM   3121  HA  TYR 1 205      41.319  42.815  48.408  0.00  0.00           H  
ATOM   3122  HB2 TYR 1 205      42.291  44.173  50.853  0.00  0.00           H  
ATOM   3123  HB3 TYR 1 205      43.306  44.303  49.392  0.00  0.00           H  
ATOM   3124  HD1 TYR 1 205      42.013  45.504  47.113  0.00  0.00           H  
ATOM   3125  HD2 TYR 1 205      40.575  45.806  51.235  0.00  0.00           H  
ATOM   3126  HE1 TYR 1 205      40.586  47.205  46.465  0.00  0.00           H  
ATOM   3127  HE2 TYR 1 205      39.134  47.731  50.450  0.00  0.00           H  
ATOM   3128  HH  TYR 1 205      38.482  49.160  48.786  0.00  0.00           H  
ATOM   3129  N   TYR 1 206      43.836  41.870  48.879  0.00  0.00           N  
ATOM   3130  CA  TYR 1 206      45.118  41.339  49.293  0.00  0.00           C  
ATOM   3131  C   TYR 1 206      45.890  42.308  50.240  0.00  0.00           C  
ATOM   3132  O   TYR 1 206      46.638  43.163  49.648  0.00  0.00           O  
ATOM   3133  CB  TYR 1 206      45.892  40.911  48.045  0.00  0.00           C  
ATOM   3134  CG  TYR 1 206      45.278  39.680  47.366  0.00  0.00           C  
ATOM   3135  CD1 TYR 1 206      45.545  38.433  47.920  0.00  0.00           C  
ATOM   3136  CD2 TYR 1 206      44.668  39.809  46.151  0.00  0.00           C  
ATOM   3137  CE1 TYR 1 206      45.250  37.287  47.124  0.00  0.00           C  
ATOM   3138  CE2 TYR 1 206      44.353  38.696  45.418  0.00  0.00           C  
ATOM   3139  CZ  TYR 1 206      44.638  37.392  45.867  0.00  0.00           C  
ATOM   3140  OH  TYR 1 206      44.310  36.253  45.124  0.00  0.00           O  
ATOM   3141  H   TYR 1 206      43.829  42.494  48.084  0.00  0.00           H  
ATOM   3142  HA  TYR 1 206      44.950  40.418  49.851  0.00  0.00           H  
ATOM   3143  HB2 TYR 1 206      45.988  41.735  47.338  0.00  0.00           H  
ATOM   3144  HB3 TYR 1 206      46.944  40.683  48.213  0.00  0.00           H  
ATOM   3145  HD1 TYR 1 206      45.967  38.400  48.914  0.00  0.00           H  
ATOM   3146  HD2 TYR 1 206      44.444  40.767  45.705  0.00  0.00           H  
ATOM   3147  HE1 TYR 1 206      45.356  36.261  47.442  0.00  0.00           H  
ATOM   3148  HE2 TYR 1 206      43.747  38.821  44.532  0.00  0.00           H  
ATOM   3149  HH  TYR 1 206      43.679  36.554  44.466  0.00  0.00           H  
ATOM   3150  N   GLU 1 207      45.591  42.258  51.499  0.00  0.00           N  
ATOM   3151  CA  GLU 1 207      46.251  43.132  52.494  0.00  0.00           C  
ATOM   3152  C   GLU 1 207      47.528  42.510  53.070  0.00  0.00           C  
ATOM   3153  O   GLU 1 207      47.540  41.278  53.348  0.00  0.00           O  
ATOM   3154  CB  GLU 1 207      45.175  43.728  53.465  0.00  0.00           C  
ATOM   3155  CG  GLU 1 207      45.825  44.690  54.498  0.00  0.00           C  
ATOM   3156  CD  GLU 1 207      44.713  45.162  55.529  0.00  0.00           C  
ATOM   3157  OE1 GLU 1 207      43.490  45.102  55.234  0.00  0.00           O  
ATOM   3158  OE2 GLU 1 207      45.046  45.667  56.585  0.00  0.00           O  
ATOM   3159  H   GLU 1 207      45.000  41.516  51.846  0.00  0.00           H  
ATOM   3160  HA  GLU 1 207      46.571  43.981  51.890  0.00  0.00           H  
ATOM   3161  HB2 GLU 1 207      44.277  44.136  53.002  0.00  0.00           H  
ATOM   3162  HB3 GLU 1 207      44.879  42.846  54.033  0.00  0.00           H  
ATOM   3163  HG2 GLU 1 207      46.535  44.172  55.143  0.00  0.00           H  
ATOM   3164  HG3 GLU 1 207      46.318  45.562  54.069  0.00  0.00           H  
ATOM   3165  N   VAL 1 208      48.483  43.408  53.435  0.00  0.00           N  
ATOM   3166  CA  VAL 1 208      49.817  43.182  53.948  0.00  0.00           C  
ATOM   3167  C   VAL 1 208      50.286  44.102  55.132  0.00  0.00           C  
ATOM   3168  O   VAL 1 208      49.457  44.910  55.628  0.00  0.00           O  
ATOM   3169  CB  VAL 1 208      50.972  43.273  52.775  0.00  0.00           C  
ATOM   3170  CG1 VAL 1 208      50.562  42.270  51.765  0.00  0.00           C  
ATOM   3171  CG2 VAL 1 208      51.214  44.736  52.190  0.00  0.00           C  
ATOM   3172  H   VAL 1 208      48.222  44.357  53.207  0.00  0.00           H  
ATOM   3173  HA  VAL 1 208      49.829  42.205  54.430  0.00  0.00           H  
ATOM   3174  HB  VAL 1 208      51.943  42.864  53.051  0.00  0.00           H  
ATOM   3175 HG11 VAL 1 208      50.260  41.385  52.325  0.00  0.00           H  
ATOM   3176 HG12 VAL 1 208      49.775  42.656  51.118  0.00  0.00           H  
ATOM   3177 HG13 VAL 1 208      51.379  42.039  51.082  0.00  0.00           H  
ATOM   3178 HG21 VAL 1 208      52.062  44.773  51.507  0.00  0.00           H  
ATOM   3179 HG22 VAL 1 208      50.375  44.967  51.534  0.00  0.00           H  
ATOM   3180 HG23 VAL 1 208      51.466  45.476  52.950  0.00  0.00           H  
ATOM   3181  N   ILE 1 209      51.548  44.015  55.622  0.00  0.00           N  
ATOM   3182  CA  ILE 1 209      52.218  44.892  56.639  0.00  0.00           C  
ATOM   3183  C   ILE 1 209      53.665  45.092  56.148  0.00  0.00           C  
ATOM   3184  O   ILE 1 209      54.409  44.138  55.906  0.00  0.00           O  
ATOM   3185  CB  ILE 1 209      52.112  44.384  58.105  0.00  0.00           C  
ATOM   3186  CG1 ILE 1 209      50.637  44.122  58.521  0.00  0.00           C  
ATOM   3187  CG2 ILE 1 209      52.866  45.377  59.051  0.00  0.00           C  
ATOM   3188  CD1 ILE 1 209      50.501  43.455  59.856  0.00  0.00           C  
ATOM   3189  H   ILE 1 209      52.119  43.202  55.435  0.00  0.00           H  
ATOM   3190  HA  ILE 1 209      51.616  45.796  56.543  0.00  0.00           H  
ATOM   3191  HB  ILE 1 209      52.606  43.412  58.109  0.00  0.00           H  
ATOM   3192 HG12 ILE 1 209      50.159  45.101  58.559  0.00  0.00           H  
ATOM   3193 HG13 ILE 1 209      49.993  43.662  57.772  0.00  0.00           H  
ATOM   3194 HG21 ILE 1 209      53.833  45.743  58.707  0.00  0.00           H  
ATOM   3195 HG22 ILE 1 209      52.263  46.285  59.079  0.00  0.00           H  
ATOM   3196 HG23 ILE 1 209      52.950  44.875  60.015  0.00  0.00           H  
ATOM   3197 HD11 ILE 1 209      50.543  42.371  59.754  0.00  0.00           H  
ATOM   3198 HD12 ILE 1 209      51.173  43.809  60.637  0.00  0.00           H  
ATOM   3199 HD13 ILE 1 209      49.490  43.618  60.231  0.00  0.00           H  
ATOM   3200  N   ILE 1 210      54.088  46.394  56.117  0.00  0.00           N  
ATOM   3201  CA  ILE 1 210      55.375  46.833  55.664  0.00  0.00           C  
ATOM   3202  C   ILE 1 210      56.096  47.435  56.862  0.00  0.00           C  
ATOM   3203  O   ILE 1 210      55.469  48.263  57.574  0.00  0.00           O  
ATOM   3204  CB  ILE 1 210      55.379  47.870  54.443  0.00  0.00           C  
ATOM   3205  CG1 ILE 1 210      54.486  47.256  53.376  0.00  0.00           C  
ATOM   3206  CG2 ILE 1 210      56.759  48.285  53.915  0.00  0.00           C  
ATOM   3207  CD1 ILE 1 210      54.143  48.267  52.165  0.00  0.00           C  
ATOM   3208  H   ILE 1 210      53.434  47.139  56.311  0.00  0.00           H  
ATOM   3209  HA  ILE 1 210      55.931  45.972  55.291  0.00  0.00           H  
ATOM   3210  HB  ILE 1 210      54.855  48.735  54.851  0.00  0.00           H  
ATOM   3211 HG12 ILE 1 210      55.063  46.454  52.915  0.00  0.00           H  
ATOM   3212 HG13 ILE 1 210      53.492  46.914  53.666  0.00  0.00           H  
ATOM   3213 HG21 ILE 1 210      57.379  48.768  54.670  0.00  0.00           H  
ATOM   3214 HG22 ILE 1 210      57.347  47.434  53.570  0.00  0.00           H  
ATOM   3215 HG23 ILE 1 210      56.493  48.908  53.062  0.00  0.00           H  
ATOM   3216 HD11 ILE 1 210      54.889  48.361  51.376  0.00  0.00           H  
ATOM   3217 HD12 ILE 1 210      53.222  47.997  51.648  0.00  0.00           H  
ATOM   3218 HD13 ILE 1 210      53.873  49.238  52.581  0.00  0.00           H  
ATOM   3219  N   VAL 1 211      57.280  46.967  57.256  0.00  0.00           N  
ATOM   3220  CA  VAL 1 211      57.809  47.317  58.637  0.00  0.00           C  
ATOM   3221  C   VAL 1 211      58.883  48.416  58.497  0.00  0.00           C  
ATOM   3222  O   VAL 1 211      59.279  49.034  59.467  0.00  0.00           O  
ATOM   3223  CB  VAL 1 211      58.371  46.062  59.302  0.00  0.00           C  
ATOM   3224  CG1 VAL 1 211      57.228  45.007  59.713  0.00  0.00           C  
ATOM   3225  CG2 VAL 1 211      59.549  45.375  58.730  0.00  0.00           C  
ATOM   3226  H   VAL 1 211      57.642  46.219  56.681  0.00  0.00           H  
ATOM   3227  HA  VAL 1 211      56.946  47.491  59.280  0.00  0.00           H  
ATOM   3228  HB  VAL 1 211      58.793  46.519  60.197  0.00  0.00           H  
ATOM   3229 HG11 VAL 1 211      56.450  45.601  60.193  0.00  0.00           H  
ATOM   3230 HG12 VAL 1 211      56.762  44.485  58.878  0.00  0.00           H  
ATOM   3231 HG13 VAL 1 211      57.527  44.230  60.416  0.00  0.00           H  
ATOM   3232 HG21 VAL 1 211      59.881  44.467  59.235  0.00  0.00           H  
ATOM   3233 HG22 VAL 1 211      59.411  45.092  57.687  0.00  0.00           H  
ATOM   3234 HG23 VAL 1 211      60.326  46.134  58.821  0.00  0.00           H  
ATOM   3235  N   ARG 1 212      59.380  48.841  57.282  0.00  0.00           N  
ATOM   3236  CA  ARG 1 212      60.420  49.827  56.966  0.00  0.00           C  
ATOM   3237  C   ARG 1 212      60.351  50.124  55.473  0.00  0.00           C  
ATOM   3238  O   ARG 1 212      60.027  49.382  54.601  0.00  0.00           O  
ATOM   3239  CB  ARG 1 212      61.802  49.311  57.427  0.00  0.00           C  
ATOM   3240  CG  ARG 1 212      63.032  50.170  57.180  0.00  0.00           C  
ATOM   3241  CD  ARG 1 212      64.187  49.510  57.895  0.00  0.00           C  
ATOM   3242  NE  ARG 1 212      65.473  50.258  57.745  0.00  0.00           N  
ATOM   3243  CZ  ARG 1 212      65.778  51.390  58.377  0.00  0.00           C  
ATOM   3244  NH1 ARG 1 212      65.047  51.960  59.256  0.00  0.00           N  
ATOM   3245  NH2 ARG 1 212      66.943  52.041  58.062  0.00  0.00           N  
ATOM   3246  H   ARG 1 212      59.052  48.370  56.450  0.00  0.00           H  
ATOM   3247  HA  ARG 1 212      60.169  50.729  57.525  0.00  0.00           H  
ATOM   3248  HB2 ARG 1 212      61.701  49.044  58.479  0.00  0.00           H  
ATOM   3249  HB3 ARG 1 212      61.985  48.312  57.033  0.00  0.00           H  
ATOM   3250  HG2 ARG 1 212      63.117  50.160  56.094  0.00  0.00           H  
ATOM   3251  HG3 ARG 1 212      62.727  51.141  57.569  0.00  0.00           H  
ATOM   3252  HD2 ARG 1 212      63.993  49.398  58.962  0.00  0.00           H  
ATOM   3253  HD3 ARG 1 212      64.321  48.498  57.515  0.00  0.00           H  
ATOM   3254  HE  ARG 1 212      66.299  50.009  57.218  0.00  0.00           H  
ATOM   3255 HH11 ARG 1 212      65.370  52.845  59.619  0.00  0.00           H  
ATOM   3256 HH12 ARG 1 212      64.116  51.686  59.538  0.00  0.00           H  
ATOM   3257 HH21 ARG 1 212      67.273  52.740  58.712  0.00  0.00           H  
ATOM   3258 HH22 ARG 1 212      67.589  51.841  57.312  0.00  0.00           H  
ATOM   3259  N   VAL 1 213      60.644  51.418  55.153  0.00  0.00           N  
ATOM   3260  CA  VAL 1 213      60.725  51.944  53.781  0.00  0.00           C  
ATOM   3261  C   VAL 1 213      61.979  52.765  53.612  0.00  0.00           C  
ATOM   3262  O   VAL 1 213      62.085  53.810  54.204  0.00  0.00           O  
ATOM   3263  CB  VAL 1 213      59.437  52.836  53.482  0.00  0.00           C  
ATOM   3264  CG1 VAL 1 213      59.532  53.457  52.037  0.00  0.00           C  
ATOM   3265  CG2 VAL 1 213      58.132  51.967  53.405  0.00  0.00           C  
ATOM   3266  H   VAL 1 213      60.698  52.064  55.928  0.00  0.00           H  
ATOM   3267  HA  VAL 1 213      60.747  51.154  53.031  0.00  0.00           H  
ATOM   3268  HB  VAL 1 213      59.205  53.653  54.166  0.00  0.00           H  
ATOM   3269 HG11 VAL 1 213      60.287  54.240  51.971  0.00  0.00           H  
ATOM   3270 HG12 VAL 1 213      59.678  52.761  51.210  0.00  0.00           H  
ATOM   3271 HG13 VAL 1 213      58.591  53.927  51.751  0.00  0.00           H  
ATOM   3272 HG21 VAL 1 213      57.696  51.895  54.401  0.00  0.00           H  
ATOM   3273 HG22 VAL 1 213      57.328  52.516  52.914  0.00  0.00           H  
ATOM   3274 HG23 VAL 1 213      58.328  51.089  52.788  0.00  0.00           H  
ATOM   3275  N   GLU 1 214      62.807  52.451  52.587  0.00  0.00           N  
ATOM   3276  CA  GLU 1 214      64.093  53.107  52.480  0.00  0.00           C  
ATOM   3277  C   GLU 1 214      64.235  53.659  51.075  0.00  0.00           C  
ATOM   3278  O   GLU 1 214      63.992  52.994  50.111  0.00  0.00           O  
ATOM   3279  CB  GLU 1 214      65.264  52.111  52.674  0.00  0.00           C  
ATOM   3280  CG  GLU 1 214      65.429  51.832  54.164  0.00  0.00           C  
ATOM   3281  CD  GLU 1 214      66.764  51.202  54.472  0.00  0.00           C  
ATOM   3282  OE1 GLU 1 214      67.144  50.185  53.819  0.00  0.00           O  
ATOM   3283  OE2 GLU 1 214      67.403  51.464  55.519  0.00  0.00           O  
ATOM   3284  H   GLU 1 214      62.673  51.690  51.936  0.00  0.00           H  
ATOM   3285  HA  GLU 1 214      64.165  54.002  53.097  0.00  0.00           H  
ATOM   3286  HB2 GLU 1 214      65.070  51.150  52.198  0.00  0.00           H  
ATOM   3287  HB3 GLU 1 214      66.232  52.456  52.311  0.00  0.00           H  
ATOM   3288  HG2 GLU 1 214      65.283  52.775  54.690  0.00  0.00           H  
ATOM   3289  HG3 GLU 1 214      64.643  51.107  54.374  0.00  0.00           H  
ATOM   3290  N   ILE 1 215      64.889  54.825  51.025  0.00  0.00           N  
ATOM   3291  CA  ILE 1 215      65.232  55.574  49.834  0.00  0.00           C  
ATOM   3292  C   ILE 1 215      66.687  55.447  49.542  0.00  0.00           C  
ATOM   3293  O   ILE 1 215      67.476  56.016  50.313  0.00  0.00           O  
ATOM   3294  CB  ILE 1 215      64.777  57.080  49.912  0.00  0.00           C  
ATOM   3295  CG1 ILE 1 215      63.220  57.169  50.194  0.00  0.00           C  
ATOM   3296  CG2 ILE 1 215      65.243  57.900  48.685  0.00  0.00           C  
ATOM   3297  CD1 ILE 1 215      62.277  57.180  48.991  0.00  0.00           C  
ATOM   3298  H   ILE 1 215      65.207  55.119  51.937  0.00  0.00           H  
ATOM   3299  HA  ILE 1 215      64.873  55.131  48.905  0.00  0.00           H  
ATOM   3300  HB  ILE 1 215      65.225  57.488  50.818  0.00  0.00           H  
ATOM   3301 HG12 ILE 1 215      62.762  56.427  50.848  0.00  0.00           H  
ATOM   3302 HG13 ILE 1 215      63.165  58.190  50.573  0.00  0.00           H  
ATOM   3303 HG21 ILE 1 215      64.853  58.901  48.867  0.00  0.00           H  
ATOM   3304 HG22 ILE 1 215      66.324  58.002  48.596  0.00  0.00           H  
ATOM   3305 HG23 ILE 1 215      64.779  57.635  47.735  0.00  0.00           H  
ATOM   3306 HD11 ILE 1 215      61.250  57.357  49.309  0.00  0.00           H  
ATOM   3307 HD12 ILE 1 215      62.607  58.063  48.445  0.00  0.00           H  
ATOM   3308 HD13 ILE 1 215      62.346  56.254  48.420  0.00  0.00           H  
ATOM   3309  N   ASN 1 216      67.119  54.749  48.491  0.00  0.00           N  
ATOM   3310  CA  ASN 1 216      68.506  54.471  48.149  0.00  0.00           C  
ATOM   3311  C   ASN 1 216      69.300  53.968  49.307  0.00  0.00           C  
ATOM   3312  O   ASN 1 216      70.469  54.207  49.454  0.00  0.00           O  
ATOM   3313  CB  ASN 1 216      69.113  55.670  47.437  0.00  0.00           C  
ATOM   3314  CG  ASN 1 216      70.207  55.316  46.480  0.00  0.00           C  
ATOM   3315  OD1 ASN 1 216      70.107  54.328  45.716  0.00  0.00           O  
ATOM   3316  ND2 ASN 1 216      71.134  56.195  46.263  0.00  0.00           N  
ATOM   3317  H   ASN 1 216      66.407  54.344  47.901  0.00  0.00           H  
ATOM   3318  HA  ASN 1 216      68.461  53.690  47.390  0.00  0.00           H  
ATOM   3319  HB2 ASN 1 216      68.322  56.219  46.926  0.00  0.00           H  
ATOM   3320  HB3 ASN 1 216      69.642  56.359  48.095  0.00  0.00           H  
ATOM   3321 HD21 ASN 1 216      71.988  55.866  45.837  0.00  0.00           H  
ATOM   3322 HD22 ASN 1 216      71.150  57.056  46.792  0.00  0.00           H  
ATOM   3323  N   GLY 1 217      68.654  53.156  50.240  0.00  0.00           N  
ATOM   3324  CA  GLY 1 217      69.330  52.619  51.448  0.00  0.00           C  
ATOM   3325  C   GLY 1 217      69.362  53.618  52.594  0.00  0.00           C  
ATOM   3326  O   GLY 1 217      69.852  53.279  53.653  0.00  0.00           O  
ATOM   3327  H   GLY 1 217      67.665  53.031  50.078  0.00  0.00           H  
ATOM   3328  HA2 GLY 1 217      68.631  51.842  51.757  0.00  0.00           H  
ATOM   3329  HA3 GLY 1 217      70.318  52.230  51.200  0.00  0.00           H  
ATOM   3330  N   GLN 1 218      68.802  54.869  52.511  0.00  0.00           N  
ATOM   3331  CA  GLN 1 218      68.479  55.744  53.662  0.00  0.00           C  
ATOM   3332  C   GLN 1 218      67.080  55.628  54.186  0.00  0.00           C  
ATOM   3333  O   GLN 1 218      66.134  55.395  53.417  0.00  0.00           O  
ATOM   3334  CB  GLN 1 218      68.690  57.166  53.242  0.00  0.00           C  
ATOM   3335  CG  GLN 1 218      70.114  57.417  52.672  0.00  0.00           C  
ATOM   3336  CD  GLN 1 218      71.277  57.205  53.696  0.00  0.00           C  
ATOM   3337  OE1 GLN 1 218      71.213  56.615  54.776  0.00  0.00           O  
ATOM   3338  NE2 GLN 1 218      72.368  57.916  53.600  0.00  0.00           N  
ATOM   3339  H   GLN 1 218      68.402  55.219  51.652  0.00  0.00           H  
ATOM   3340  HA  GLN 1 218      68.938  55.533  54.628  0.00  0.00           H  
ATOM   3341  HB2 GLN 1 218      67.935  57.363  52.481  0.00  0.00           H  
ATOM   3342  HB3 GLN 1 218      68.604  57.918  54.026  0.00  0.00           H  
ATOM   3343  HG2 GLN 1 218      70.294  56.930  51.713  0.00  0.00           H  
ATOM   3344  HG3 GLN 1 218      70.230  58.487  52.494  0.00  0.00           H  
ATOM   3345 HE21 GLN 1 218      73.063  57.889  54.332  0.00  0.00           H  
ATOM   3346 HE22 GLN 1 218      72.592  58.420  52.754  0.00  0.00           H  
ATOM   3347  N   ASP 1 219      66.946  55.669  55.595  0.00  0.00           N  
ATOM   3348  CA  ASP 1 219      65.619  55.654  56.248  0.00  0.00           C  
ATOM   3349  C   ASP 1 219      64.681  56.789  55.764  0.00  0.00           C  
ATOM   3350  O   ASP 1 219      64.956  57.949  55.656  0.00  0.00           O  
ATOM   3351  CB  ASP 1 219      65.873  55.655  57.723  0.00  0.00           C  
ATOM   3352  CG  ASP 1 219      64.741  55.205  58.544  0.00  0.00           C  
ATOM   3353  OD1 ASP 1 219      64.765  55.004  59.772  0.00  0.00           O  
ATOM   3354  OD2 ASP 1 219      63.599  55.080  58.041  0.00  0.00           O  
ATOM   3355  H   ASP 1 219      67.789  55.802  56.136  0.00  0.00           H  
ATOM   3356  HA  ASP 1 219      65.147  54.716  55.955  0.00  0.00           H  
ATOM   3357  HB2 ASP 1 219      66.760  55.043  57.883  0.00  0.00           H  
ATOM   3358  HB3 ASP 1 219      66.233  56.647  57.994  0.00  0.00           H  
ATOM   3359  N   LEU 1 220      63.422  56.493  55.431  0.00  0.00           N  
ATOM   3360  CA  LEU 1 220      62.341  57.558  55.367  0.00  0.00           C  
ATOM   3361  C   LEU 1 220      62.031  58.230  56.738  0.00  0.00           C  
ATOM   3362  O   LEU 1 220      61.447  59.298  56.714  0.00  0.00           O  
ATOM   3363  CB  LEU 1 220      61.102  56.837  54.804  0.00  0.00           C  
ATOM   3364  CG  LEU 1 220      59.880  57.696  54.541  0.00  0.00           C  
ATOM   3365  CD1 LEU 1 220      60.239  58.898  53.670  0.00  0.00           C  
ATOM   3366  CD2 LEU 1 220      58.638  57.025  53.920  0.00  0.00           C  
ATOM   3367  H   LEU 1 220      63.088  55.554  55.269  0.00  0.00           H  
ATOM   3368  HA  LEU 1 220      62.533  58.346  54.638  0.00  0.00           H  
ATOM   3369  HB2 LEU 1 220      61.324  56.448  53.810  0.00  0.00           H  
ATOM   3370  HB3 LEU 1 220      60.889  56.095  55.574  0.00  0.00           H  
ATOM   3371  HG  LEU 1 220      59.477  58.268  55.376  0.00  0.00           H  
ATOM   3372 HD11 LEU 1 220      60.840  59.630  54.209  0.00  0.00           H  
ATOM   3373 HD12 LEU 1 220      60.766  58.492  52.806  0.00  0.00           H  
ATOM   3374 HD13 LEU 1 220      59.317  59.276  53.228  0.00  0.00           H  
ATOM   3375 HD21 LEU 1 220      57.747  57.580  54.216  0.00  0.00           H  
ATOM   3376 HD22 LEU 1 220      58.748  57.070  52.837  0.00  0.00           H  
ATOM   3377 HD23 LEU 1 220      58.434  56.029  54.311  0.00  0.00           H  
ATOM   3378  N   LYS 1 221      62.394  57.571  57.860  0.00  0.00           N  
ATOM   3379  CA  LYS 1 221      62.083  58.037  59.278  0.00  0.00           C  
ATOM   3380  C   LYS 1 221      60.649  58.391  59.648  0.00  0.00           C  
ATOM   3381  O   LYS 1 221      60.267  59.505  60.039  0.00  0.00           O  
ATOM   3382  CB  LYS 1 221      63.101  59.146  59.517  0.00  0.00           C  
ATOM   3383  CG  LYS 1 221      63.312  59.407  60.977  0.00  0.00           C  
ATOM   3384  CD  LYS 1 221      64.579  60.282  61.194  0.00  0.00           C  
ATOM   3385  CE  LYS 1 221      65.022  60.493  62.647  0.00  0.00           C  
ATOM   3386  NZ  LYS 1 221      65.252  59.219  63.322  0.00  0.00           N  
ATOM   3387  H   LYS 1 221      62.803  56.648  57.816  0.00  0.00           H  
ATOM   3388  HA  LYS 1 221      62.410  57.201  59.897  0.00  0.00           H  
ATOM   3389  HB2 LYS 1 221      64.097  58.897  59.150  0.00  0.00           H  
ATOM   3390  HB3 LYS 1 221      62.834  60.076  59.016  0.00  0.00           H  
ATOM   3391  HG2 LYS 1 221      62.418  59.930  61.316  0.00  0.00           H  
ATOM   3392  HG3 LYS 1 221      63.522  58.524  61.580  0.00  0.00           H  
ATOM   3393  HD2 LYS 1 221      65.465  59.840  60.735  0.00  0.00           H  
ATOM   3394  HD3 LYS 1 221      64.493  61.266  60.734  0.00  0.00           H  
ATOM   3395  HE2 LYS 1 221      65.922  61.097  62.769  0.00  0.00           H  
ATOM   3396  HE3 LYS 1 221      64.178  61.002  63.113  0.00  0.00           H  
ATOM   3397  HZ1 LYS 1 221      64.434  58.634  63.418  0.00  0.00           H  
ATOM   3398  HZ2 LYS 1 221      65.911  58.695  62.764  0.00  0.00           H  
ATOM   3399  HZ3 LYS 1 221      65.795  59.248  64.173  0.00  0.00           H  
ATOM   3400  N   MET 1 222      59.833  57.355  59.738  0.00  0.00           N  
ATOM   3401  CA  MET 1 222      58.501  57.441  60.249  0.00  0.00           C  
ATOM   3402  C   MET 1 222      58.200  56.216  61.146  0.00  0.00           C  
ATOM   3403  O   MET 1 222      58.726  55.148  60.957  0.00  0.00           O  
ATOM   3404  CB  MET 1 222      57.441  57.506  59.162  0.00  0.00           C  
ATOM   3405  CG  MET 1 222      57.743  58.589  58.117  0.00  0.00           C  
ATOM   3406  SD  MET 1 222      56.598  58.960  56.749  0.00  0.00           S  
ATOM   3407  CE  MET 1 222      55.172  59.407  57.674  0.00  0.00           C  
ATOM   3408  H   MET 1 222      60.130  56.474  59.344  0.00  0.00           H  
ATOM   3409  HA  MET 1 222      58.465  58.301  60.919  0.00  0.00           H  
ATOM   3410  HB2 MET 1 222      57.476  56.577  58.592  0.00  0.00           H  
ATOM   3411  HB3 MET 1 222      56.430  57.595  59.558  0.00  0.00           H  
ATOM   3412  HG2 MET 1 222      57.936  59.502  58.680  0.00  0.00           H  
ATOM   3413  HG3 MET 1 222      58.725  58.444  57.668  0.00  0.00           H  
ATOM   3414  HE1 MET 1 222      54.405  59.962  57.134  0.00  0.00           H  
ATOM   3415  HE2 MET 1 222      54.758  58.492  58.098  0.00  0.00           H  
ATOM   3416  HE3 MET 1 222      55.531  60.074  58.458  0.00  0.00           H  
ATOM   3417  N   ASP 1 223      57.258  56.386  62.094  0.00  0.00           N  
ATOM   3418  CA  ASP 1 223      56.618  55.308  62.791  0.00  0.00           C  
ATOM   3419  C   ASP 1 223      55.852  54.268  61.932  0.00  0.00           C  
ATOM   3420  O   ASP 1 223      54.850  54.769  61.406  0.00  0.00           O  
ATOM   3421  CB  ASP 1 223      55.638  55.880  63.906  0.00  0.00           C  
ATOM   3422  CG  ASP 1 223      56.379  56.465  65.116  0.00  0.00           C  
ATOM   3423  OD1 ASP 1 223      55.667  56.654  66.183  0.00  0.00           O  
ATOM   3424  OD2 ASP 1 223      57.567  56.755  65.082  0.00  0.00           O  
ATOM   3425  H   ASP 1 223      57.099  57.336  62.398  0.00  0.00           H  
ATOM   3426  HA  ASP 1 223      57.375  54.662  63.238  0.00  0.00           H  
ATOM   3427  HB2 ASP 1 223      55.055  56.677  63.445  0.00  0.00           H  
ATOM   3428  HB3 ASP 1 223      54.969  55.082  64.230  0.00  0.00           H  
ATOM   3429  N   CYS 1 224      56.265  53.008  61.758  0.00  0.00           N  
ATOM   3430  CA  CYS 1 224      55.971  52.262  60.583  0.00  0.00           C  
ATOM   3431  C   CYS 1 224      54.468  52.081  60.380  0.00  0.00           C  
ATOM   3432  O   CYS 1 224      54.036  51.526  59.373  0.00  0.00           O  
ATOM   3433  CB  CYS 1 224      56.582  50.838  60.710  0.00  0.00           C  
ATOM   3434  SG  CYS 1 224      56.145  49.971  62.307  0.00  0.00           S  
ATOM   3435  H   CYS 1 224      57.062  52.658  62.270  0.00  0.00           H  
ATOM   3436  HA  CYS 1 224      56.236  52.713  59.627  0.00  0.00           H  
ATOM   3437  HB2 CYS 1 224      56.194  50.323  59.831  0.00  0.00           H  
ATOM   3438  HB3 CYS 1 224      57.665  50.798  60.591  0.00  0.00           H  
ATOM   3439  N   LYS 1 225      53.603  52.268  61.410  0.00  0.00           N  
ATOM   3440  CA  LYS 1 225      52.157  52.098  61.194  0.00  0.00           C  
ATOM   3441  C   LYS 1 225      51.661  53.136  60.141  0.00  0.00           C  
ATOM   3442  O   LYS 1 225      50.682  52.978  59.467  0.00  0.00           O  
ATOM   3443  CB  LYS 1 225      51.622  52.358  62.632  0.00  0.00           C  
ATOM   3444  CG  LYS 1 225      50.089  51.813  62.782  0.00  0.00           C  
ATOM   3445  CD  LYS 1 225      49.507  51.948  64.124  0.00  0.00           C  
ATOM   3446  CE  LYS 1 225      49.740  50.761  65.126  0.00  0.00           C  
ATOM   3447  NZ  LYS 1 225      48.774  50.723  66.207  0.00  0.00           N  
ATOM   3448  H   LYS 1 225      54.009  52.443  62.318  0.00  0.00           H  
ATOM   3449  HA  LYS 1 225      51.870  51.094  60.883  0.00  0.00           H  
ATOM   3450  HB2 LYS 1 225      52.259  51.868  63.368  0.00  0.00           H  
ATOM   3451  HB3 LYS 1 225      51.687  53.429  62.828  0.00  0.00           H  
ATOM   3452  HG2 LYS 1 225      49.539  52.393  62.041  0.00  0.00           H  
ATOM   3453  HG3 LYS 1 225      50.129  50.759  62.509  0.00  0.00           H  
ATOM   3454  HD2 LYS 1 225      50.020  52.801  64.568  0.00  0.00           H  
ATOM   3455  HD3 LYS 1 225      48.436  52.138  64.058  0.00  0.00           H  
ATOM   3456  HE2 LYS 1 225      49.739  49.838  64.546  0.00  0.00           H  
ATOM   3457  HE3 LYS 1 225      50.741  50.788  65.557  0.00  0.00           H  
ATOM   3458  HZ1 LYS 1 225      47.823  50.870  65.901  0.00  0.00           H  
ATOM   3459  HZ2 LYS 1 225      48.809  49.828  66.674  0.00  0.00           H  
ATOM   3460  HZ3 LYS 1 225      48.941  51.436  66.902  0.00  0.00           H  
ATOM   3461  N   GLU 1 226      52.347  54.241  60.059  0.00  0.00           N  
ATOM   3462  CA  GLU 1 226      52.266  55.221  58.975  0.00  0.00           C  
ATOM   3463  C   GLU 1 226      52.221  54.598  57.560  0.00  0.00           C  
ATOM   3464  O   GLU 1 226      51.410  55.027  56.739  0.00  0.00           O  
ATOM   3465  CB  GLU 1 226      53.194  56.464  59.073  0.00  0.00           C  
ATOM   3466  CG  GLU 1 226      52.893  57.368  60.356  0.00  0.00           C  
ATOM   3467  CD  GLU 1 226      51.552  58.098  60.434  0.00  0.00           C  
ATOM   3468  OE1 GLU 1 226      50.640  57.803  59.688  0.00  0.00           O  
ATOM   3469  OE2 GLU 1 226      51.354  58.910  61.373  0.00  0.00           O  
ATOM   3470  H   GLU 1 226      53.052  54.288  60.780  0.00  0.00           H  
ATOM   3471  HA  GLU 1 226      51.265  55.649  59.011  0.00  0.00           H  
ATOM   3472  HB2 GLU 1 226      54.261  56.243  59.087  0.00  0.00           H  
ATOM   3473  HB3 GLU 1 226      52.933  57.122  58.244  0.00  0.00           H  
ATOM   3474  HG2 GLU 1 226      53.006  56.752  61.248  0.00  0.00           H  
ATOM   3475  HG3 GLU 1 226      53.731  58.066  60.341  0.00  0.00           H  
ATOM   3476  N   TYR 1 227      53.126  53.675  57.292  0.00  0.00           N  
ATOM   3477  CA  TYR 1 227      53.243  53.064  55.972  0.00  0.00           C  
ATOM   3478  C   TYR 1 227      51.961  52.254  55.627  0.00  0.00           C  
ATOM   3479  O   TYR 1 227      51.599  52.158  54.446  0.00  0.00           O  
ATOM   3480  CB  TYR 1 227      54.361  52.142  55.906  0.00  0.00           C  
ATOM   3481  CG  TYR 1 227      55.731  52.648  56.355  0.00  0.00           C  
ATOM   3482  CD1 TYR 1 227      56.164  53.917  55.836  0.00  0.00           C  
ATOM   3483  CD2 TYR 1 227      56.587  51.894  57.223  0.00  0.00           C  
ATOM   3484  CE1 TYR 1 227      57.215  54.534  56.417  0.00  0.00           C  
ATOM   3485  CE2 TYR 1 227      57.803  52.518  57.678  0.00  0.00           C  
ATOM   3486  CZ  TYR 1 227      58.064  53.791  57.259  0.00  0.00           C  
ATOM   3487  OH  TYR 1 227      59.189  54.432  57.666  0.00  0.00           O  
ATOM   3488  H   TYR 1 227      53.830  53.541  58.003  0.00  0.00           H  
ATOM   3489  HA  TYR 1 227      53.408  53.761  55.150  0.00  0.00           H  
ATOM   3490  HB2 TYR 1 227      54.058  51.293  56.519  0.00  0.00           H  
ATOM   3491  HB3 TYR 1 227      54.401  51.781  54.878  0.00  0.00           H  
ATOM   3492  HD1 TYR 1 227      55.676  54.512  55.078  0.00  0.00           H  
ATOM   3493  HD2 TYR 1 227      56.267  50.914  57.545  0.00  0.00           H  
ATOM   3494  HE1 TYR 1 227      57.478  55.561  56.209  0.00  0.00           H  
ATOM   3495  HE2 TYR 1 227      58.450  52.030  58.392  0.00  0.00           H  
ATOM   3496  HH  TYR 1 227      59.958  53.873  57.795  0.00  0.00           H  
ATOM   3497  N   ASN 1 228      51.224  51.738  56.641  0.00  0.00           N  
ATOM   3498  CA  ASN 1 228      50.007  50.864  56.527  0.00  0.00           C  
ATOM   3499  C   ASN 1 228      48.742  51.584  57.115  0.00  0.00           C  
ATOM   3500  O   ASN 1 228      47.871  50.867  57.629  0.00  0.00           O  
ATOM   3501  CB  ASN 1 228      50.308  49.430  57.137  0.00  0.00           C  
ATOM   3502  CG  ASN 1 228      51.647  48.920  56.794  0.00  0.00           C  
ATOM   3503  OD1 ASN 1 228      52.027  48.564  55.672  0.00  0.00           O  
ATOM   3504  ND2 ASN 1 228      52.473  48.746  57.799  0.00  0.00           N  
ATOM   3505  H   ASN 1 228      51.529  51.855  57.597  0.00  0.00           H  
ATOM   3506  HA  ASN 1 228      49.764  50.786  55.467  0.00  0.00           H  
ATOM   3507  HB2 ASN 1 228      50.219  49.370  58.221  0.00  0.00           H  
ATOM   3508  HB3 ASN 1 228      49.535  48.792  56.707  0.00  0.00           H  
ATOM   3509 HD21 ASN 1 228      53.455  48.648  57.585  0.00  0.00           H  
ATOM   3510 HD22 ASN 1 228      52.171  48.825  58.760  0.00  0.00           H  
ATOM   3511  N   TYR 1 229      48.588  52.880  56.941  0.00  0.00           N  
ATOM   3512  CA  TYR 1 229      47.476  53.604  57.537  0.00  0.00           C  
ATOM   3513  C   TYR 1 229      46.559  53.906  56.314  0.00  0.00           C  
ATOM   3514  O   TYR 1 229      46.956  54.554  55.401  0.00  0.00           O  
ATOM   3515  CB  TYR 1 229      48.071  54.847  58.239  0.00  0.00           C  
ATOM   3516  CG  TYR 1 229      47.024  55.942  58.516  0.00  0.00           C  
ATOM   3517  CD1 TYR 1 229      47.018  57.178  57.776  0.00  0.00           C  
ATOM   3518  CD2 TYR 1 229      46.131  55.863  59.625  0.00  0.00           C  
ATOM   3519  CE1 TYR 1 229      46.093  58.214  58.059  0.00  0.00           C  
ATOM   3520  CE2 TYR 1 229      45.221  56.905  59.899  0.00  0.00           C  
ATOM   3521  CZ  TYR 1 229      45.203  58.094  59.141  0.00  0.00           C  
ATOM   3522  OH  TYR 1 229      44.585  59.194  59.504  0.00  0.00           O  
ATOM   3523  H   TYR 1 229      49.286  53.401  56.429  0.00  0.00           H  
ATOM   3524  HA  TYR 1 229      47.066  52.948  58.304  0.00  0.00           H  
ATOM   3525  HB2 TYR 1 229      48.578  54.546  59.156  0.00  0.00           H  
ATOM   3526  HB3 TYR 1 229      48.743  55.334  57.533  0.00  0.00           H  
ATOM   3527  HD1 TYR 1 229      47.707  57.360  56.965  0.00  0.00           H  
ATOM   3528  HD2 TYR 1 229      46.111  55.022  60.303  0.00  0.00           H  
ATOM   3529  HE1 TYR 1 229      46.229  59.137  57.514  0.00  0.00           H  
ATOM   3530  HE2 TYR 1 229      44.607  56.754  60.775  0.00  0.00           H  
ATOM   3531  HH  TYR 1 229      45.000  60.018  59.237  0.00  0.00           H  
ATOM   3532  N   ASP 1 230      45.290  53.436  56.301  0.00  0.00           N  
ATOM   3533  CA  ASP 1 230      44.643  52.496  57.265  0.00  0.00           C  
ATOM   3534  C   ASP 1 230      44.870  50.978  56.832  0.00  0.00           C  
ATOM   3535  O   ASP 1 230      44.617  50.013  57.613  0.00  0.00           O  
ATOM   3536  CB  ASP 1 230      43.175  52.906  57.546  0.00  0.00           C  
ATOM   3537  CG  ASP 1 230      42.183  52.911  56.377  0.00  0.00           C  
ATOM   3538  OD1 ASP 1 230      41.093  53.511  56.552  0.00  0.00           O  
ATOM   3539  OD2 ASP 1 230      42.506  52.547  55.235  0.00  0.00           O  
ATOM   3540  H   ASP 1 230      44.652  53.917  55.683  0.00  0.00           H  
ATOM   3541  HA  ASP 1 230      45.077  52.559  58.263  0.00  0.00           H  
ATOM   3542  HB2 ASP 1 230      42.862  52.134  58.249  0.00  0.00           H  
ATOM   3543  HB3 ASP 1 230      43.227  53.916  57.953  0.00  0.00           H  
ATOM   3544  N   LYS 1 231      45.333  50.726  55.611  0.00  0.00           N  
ATOM   3545  CA  LYS 1 231      45.605  49.462  54.976  0.00  0.00           C  
ATOM   3546  C   LYS 1 231      46.663  49.462  53.911  0.00  0.00           C  
ATOM   3547  O   LYS 1 231      47.071  50.574  53.430  0.00  0.00           O  
ATOM   3548  CB  LYS 1 231      44.254  48.990  54.458  0.00  0.00           C  
ATOM   3549  CG  LYS 1 231      43.916  49.450  52.982  0.00  0.00           C  
ATOM   3550  CD  LYS 1 231      42.602  48.864  52.504  0.00  0.00           C  
ATOM   3551  CE  LYS 1 231      42.185  49.142  51.116  0.00  0.00           C  
ATOM   3552  NZ  LYS 1 231      41.574  50.497  51.000  0.00  0.00           N  
ATOM   3553  H   LYS 1 231      45.679  51.540  55.123  0.00  0.00           H  
ATOM   3554  HA  LYS 1 231      45.937  48.776  55.755  0.00  0.00           H  
ATOM   3555  HB2 LYS 1 231      44.264  47.900  54.435  0.00  0.00           H  
ATOM   3556  HB3 LYS 1 231      43.440  49.238  55.138  0.00  0.00           H  
ATOM   3557  HG2 LYS 1 231      43.795  50.532  53.020  0.00  0.00           H  
ATOM   3558  HG3 LYS 1 231      44.764  49.221  52.337  0.00  0.00           H  
ATOM   3559  HD2 LYS 1 231      42.690  47.799  52.720  0.00  0.00           H  
ATOM   3560  HD3 LYS 1 231      41.835  49.187  53.208  0.00  0.00           H  
ATOM   3561  HE2 LYS 1 231      43.035  48.876  50.488  0.00  0.00           H  
ATOM   3562  HE3 LYS 1 231      41.459  48.378  50.836  0.00  0.00           H  
ATOM   3563  HZ1 LYS 1 231      41.141  50.716  50.114  0.00  0.00           H  
ATOM   3564  HZ2 LYS 1 231      40.705  50.589  51.505  0.00  0.00           H  
ATOM   3565  HZ3 LYS 1 231      42.321  51.155  51.170  0.00  0.00           H  
ATOM   3566  N   SER 1 232      47.270  48.390  53.539  0.00  0.00           N  
ATOM   3567  CA  SER 1 232      48.361  48.317  52.539  0.00  0.00           C  
ATOM   3568  C   SER 1 232      48.136  47.055  51.785  0.00  0.00           C  
ATOM   3569  O   SER 1 232      47.938  45.988  52.359  0.00  0.00           O  
ATOM   3570  CB  SER 1 232      49.746  48.488  53.213  0.00  0.00           C  
ATOM   3571  OG  SER 1 232      50.842  48.238  52.276  0.00  0.00           O  
ATOM   3572  H   SER 1 232      46.937  47.692  54.189  0.00  0.00           H  
ATOM   3573  HA  SER 1 232      48.179  49.134  51.841  0.00  0.00           H  
ATOM   3574  HB2 SER 1 232      49.880  49.478  53.650  0.00  0.00           H  
ATOM   3575  HB3 SER 1 232      49.837  47.733  53.994  0.00  0.00           H  
ATOM   3576  HG  SER 1 232      51.604  48.125  52.849  0.00  0.00           H  
ATOM   3577  N   ILE 1 233      48.008  47.107  50.416  0.00  0.00           N  
ATOM   3578  CA  ILE 1 233      47.376  46.120  49.540  0.00  0.00           C  
ATOM   3579  C   ILE 1 233      48.078  45.915  48.186  0.00  0.00           C  
ATOM   3580  O   ILE 1 233      48.812  46.756  47.690  0.00  0.00           O  
ATOM   3581  CB  ILE 1 233      45.866  46.475  49.345  0.00  0.00           C  
ATOM   3582  CG1 ILE 1 233      45.505  47.736  48.617  0.00  0.00           C  
ATOM   3583  CG2 ILE 1 233      45.118  46.586  50.732  0.00  0.00           C  
ATOM   3584  CD1 ILE 1 233      45.055  47.574  47.144  0.00  0.00           C  
ATOM   3585  H   ILE 1 233      48.051  48.065  50.102  0.00  0.00           H  
ATOM   3586  HA  ILE 1 233      47.379  45.208  50.137  0.00  0.00           H  
ATOM   3587  HB  ILE 1 233      45.342  45.634  48.890  0.00  0.00           H  
ATOM   3588 HG12 ILE 1 233      44.660  48.295  49.022  0.00  0.00           H  
ATOM   3589 HG13 ILE 1 233      46.372  48.396  48.593  0.00  0.00           H  
ATOM   3590 HG21 ILE 1 233      44.034  46.629  50.623  0.00  0.00           H  
ATOM   3591 HG22 ILE 1 233      45.371  45.704  51.319  0.00  0.00           H  
ATOM   3592 HG23 ILE 1 233      45.486  47.452  51.283  0.00  0.00           H  
ATOM   3593 HD11 ILE 1 233      44.127  47.035  46.951  0.00  0.00           H  
ATOM   3594 HD12 ILE 1 233      44.909  48.539  46.658  0.00  0.00           H  
ATOM   3595 HD13 ILE 1 233      45.783  47.194  46.427  0.00  0.00           H  
ATOM   3596  N   VAL 1 234      47.903  44.750  47.496  0.00  0.00           N  
ATOM   3597  CA  VAL 1 234      48.361  44.429  46.114  0.00  0.00           C  
ATOM   3598  C   VAL 1 234      47.211  44.496  45.109  0.00  0.00           C  
ATOM   3599  O   VAL 1 234      46.121  43.887  45.286  0.00  0.00           O  
ATOM   3600  CB  VAL 1 234      49.087  43.014  46.083  0.00  0.00           C  
ATOM   3601  CG1 VAL 1 234      49.692  42.762  44.747  0.00  0.00           C  
ATOM   3602  CG2 VAL 1 234      50.300  43.027  47.082  0.00  0.00           C  
ATOM   3603  H   VAL 1 234      47.282  44.057  47.887  0.00  0.00           H  
ATOM   3604  HA  VAL 1 234      49.051  45.230  45.850  0.00  0.00           H  
ATOM   3605  HB  VAL 1 234      48.433  42.181  46.339  0.00  0.00           H  
ATOM   3606 HG11 VAL 1 234      50.320  43.580  44.394  0.00  0.00           H  
ATOM   3607 HG12 VAL 1 234      50.240  41.820  44.718  0.00  0.00           H  
ATOM   3608 HG13 VAL 1 234      48.884  42.676  44.021  0.00  0.00           H  
ATOM   3609 HG21 VAL 1 234      51.092  43.612  46.615  0.00  0.00           H  
ATOM   3610 HG22 VAL 1 234      50.064  43.446  48.060  0.00  0.00           H  
ATOM   3611 HG23 VAL 1 234      50.682  42.010  47.172  0.00  0.00           H  
ATOM   3612  N   ASP 1 235      47.442  45.346  44.093  0.00  0.00           N  
ATOM   3613  CA  ASP 1 235      46.433  45.615  43.048  0.00  0.00           C  
ATOM   3614  C   ASP 1 235      47.075  45.694  41.644  0.00  0.00           C  
ATOM   3615  O   ASP 1 235      47.744  46.691  41.348  0.00  0.00           O  
ATOM   3616  CB  ASP 1 235      45.605  46.886  43.359  0.00  0.00           C  
ATOM   3617  CG  ASP 1 235      44.534  47.239  42.381  0.00  0.00           C  
ATOM   3618  OD1 ASP 1 235      43.997  48.338  42.366  0.00  0.00           O  
ATOM   3619  OD2 ASP 1 235      44.113  46.370  41.607  0.00  0.00           O  
ATOM   3620  H   ASP 1 235      48.227  45.982  44.133  0.00  0.00           H  
ATOM   3621  HA  ASP 1 235      45.691  44.817  43.007  0.00  0.00           H  
ATOM   3622  HB2 ASP 1 235      45.156  46.751  44.343  0.00  0.00           H  
ATOM   3623  HB3 ASP 1 235      46.234  47.773  43.429  0.00  0.00           H  
ATOM   3624  N   SER 1 236      46.866  44.638  40.886  0.00  0.00           N  
ATOM   3625  CA  SER 1 236      47.150  44.586  39.409  0.00  0.00           C  
ATOM   3626  C   SER 1 236      46.264  45.506  38.476  0.00  0.00           C  
ATOM   3627  O   SER 1 236      46.649  45.826  37.408  0.00  0.00           O  
ATOM   3628  CB  SER 1 236      47.108  43.171  38.789  0.00  0.00           C  
ATOM   3629  OG  SER 1 236      45.786  42.724  38.718  0.00  0.00           O  
ATOM   3630  H   SER 1 236      46.348  43.838  41.221  0.00  0.00           H  
ATOM   3631  HA  SER 1 236      48.131  45.053  39.327  0.00  0.00           H  
ATOM   3632  HB2 SER 1 236      47.525  43.202  37.782  0.00  0.00           H  
ATOM   3633  HB3 SER 1 236      47.620  42.450  39.426  0.00  0.00           H  
ATOM   3634  HG  SER 1 236      45.452  42.900  37.836  0.00  0.00           H  
ATOM   3635  N   GLY 1 237      45.055  46.056  39.005  0.00  0.00           N  
ATOM   3636  CA  GLY 1 237      44.325  47.157  38.499  0.00  0.00           C  
ATOM   3637  C   GLY 1 237      44.921  48.575  38.664  0.00  0.00           C  
ATOM   3638  O   GLY 1 237      44.289  49.468  38.162  0.00  0.00           O  
ATOM   3639  H   GLY 1 237      44.742  45.806  39.932  0.00  0.00           H  
ATOM   3640  HA2 GLY 1 237      43.977  46.975  37.482  0.00  0.00           H  
ATOM   3641  HA3 GLY 1 237      43.394  47.170  39.065  0.00  0.00           H  
ATOM   3642  N   THR 1 238      46.094  48.874  39.279  0.00  0.00           N  
ATOM   3643  CA  THR 1 238      46.728  50.181  39.458  0.00  0.00           C  
ATOM   3644  C   THR 1 238      48.179  50.222  38.960  0.00  0.00           C  
ATOM   3645  O   THR 1 238      49.087  49.468  39.301  0.00  0.00           O  
ATOM   3646  CB  THR 1 238      46.870  50.548  40.979  0.00  0.00           C  
ATOM   3647  OG1 THR 1 238      45.573  50.613  41.533  0.00  0.00           O  
ATOM   3648  CG2 THR 1 238      47.405  51.943  41.211  0.00  0.00           C  
ATOM   3649  H   THR 1 238      46.572  48.104  39.725  0.00  0.00           H  
ATOM   3650  HA  THR 1 238      46.093  50.957  39.028  0.00  0.00           H  
ATOM   3651  HB  THR 1 238      47.497  49.771  41.416  0.00  0.00           H  
ATOM   3652  HG1 THR 1 238      45.285  49.725  41.756  0.00  0.00           H  
ATOM   3653 HG21 THR 1 238      48.466  51.910  40.961  0.00  0.00           H  
ATOM   3654 HG22 THR 1 238      46.907  52.585  40.483  0.00  0.00           H  
ATOM   3655 HG23 THR 1 238      47.244  52.312  42.224  0.00  0.00           H  
ATOM   3656  N   THR 1 239      48.434  51.238  38.161  0.00  0.00           N  
ATOM   3657  CA  THR 1 239      49.765  51.491  37.535  0.00  0.00           C  
ATOM   3658  C   THR 1 239      50.845  51.710  38.619  0.00  0.00           C  
ATOM   3659  O   THR 1 239      51.858  51.015  38.839  0.00  0.00           O  
ATOM   3660  CB  THR 1 239      49.703  52.534  36.430  0.00  0.00           C  
ATOM   3661  OG1 THR 1 239      48.961  52.102  35.380  0.00  0.00           O  
ATOM   3662  CG2 THR 1 239      51.016  52.710  35.728  0.00  0.00           C  
ATOM   3663  H   THR 1 239      47.699  51.839  37.817  0.00  0.00           H  
ATOM   3664  HA  THR 1 239      50.144  50.620  37.000  0.00  0.00           H  
ATOM   3665  HB  THR 1 239      49.340  53.487  36.815  0.00  0.00           H  
ATOM   3666  HG1 THR 1 239      48.036  52.331  35.499  0.00  0.00           H  
ATOM   3667 HG21 THR 1 239      50.790  53.391  34.908  0.00  0.00           H  
ATOM   3668 HG22 THR 1 239      51.730  53.111  36.448  0.00  0.00           H  
ATOM   3669 HG23 THR 1 239      51.355  51.747  35.345  0.00  0.00           H  
ATOM   3670  N   ASN 1 240      50.504  52.796  39.427  0.00  0.00           N  
ATOM   3671  CA  ASN 1 240      51.440  53.493  40.239  0.00  0.00           C  
ATOM   3672  C   ASN 1 240      51.763  52.803  41.578  0.00  0.00           C  
ATOM   3673  O   ASN 1 240      50.922  52.040  42.126  0.00  0.00           O  
ATOM   3674  CB  ASN 1 240      50.922  54.890  40.481  0.00  0.00           C  
ATOM   3675  CG  ASN 1 240      51.060  55.774  39.233  0.00  0.00           C  
ATOM   3676  OD1 ASN 1 240      51.334  55.467  38.121  0.00  0.00           O  
ATOM   3677  ND2 ASN 1 240      50.759  57.077  39.356  0.00  0.00           N  
ATOM   3678  H   ASN 1 240      49.616  53.237  39.234  0.00  0.00           H  
ATOM   3679  HA  ASN 1 240      52.384  53.492  39.693  0.00  0.00           H  
ATOM   3680  HB2 ASN 1 240      49.856  54.804  40.689  0.00  0.00           H  
ATOM   3681  HB3 ASN 1 240      51.415  55.475  41.258  0.00  0.00           H  
ATOM   3682 HD21 ASN 1 240      50.965  57.663  38.560  0.00  0.00           H  
ATOM   3683 HD22 ASN 1 240      50.502  57.488  40.243  0.00  0.00           H  
ATOM   3684  N   LEU 1 241      52.939  53.118  42.139  0.00  0.00           N  
ATOM   3685  CA  LEU 1 241      53.148  53.025  43.687  0.00  0.00           C  
ATOM   3686  C   LEU 1 241      52.446  54.219  44.455  0.00  0.00           C  
ATOM   3687  O   LEU 1 241      52.933  55.345  44.492  0.00  0.00           O  
ATOM   3688  CB  LEU 1 241      54.627  53.016  43.987  0.00  0.00           C  
ATOM   3689  CG  LEU 1 241      55.076  52.864  45.450  0.00  0.00           C  
ATOM   3690  CD1 LEU 1 241      54.371  51.700  46.115  0.00  0.00           C  
ATOM   3691  CD2 LEU 1 241      56.626  52.714  45.542  0.00  0.00           C  
ATOM   3692  H   LEU 1 241      53.597  53.741  41.695  0.00  0.00           H  
ATOM   3693  HA  LEU 1 241      52.659  52.135  44.083  0.00  0.00           H  
ATOM   3694  HB2 LEU 1 241      54.988  52.192  43.370  0.00  0.00           H  
ATOM   3695  HB3 LEU 1 241      55.089  53.935  43.627  0.00  0.00           H  
ATOM   3696  HG  LEU 1 241      54.809  53.798  45.945  0.00  0.00           H  
ATOM   3697 HD11 LEU 1 241      54.764  51.713  47.132  0.00  0.00           H  
ATOM   3698 HD12 LEU 1 241      53.289  51.803  46.197  0.00  0.00           H  
ATOM   3699 HD13 LEU 1 241      54.645  50.719  45.728  0.00  0.00           H  
ATOM   3700 HD21 LEU 1 241      56.915  51.990  44.781  0.00  0.00           H  
ATOM   3701 HD22 LEU 1 241      57.077  53.704  45.476  0.00  0.00           H  
ATOM   3702 HD23 LEU 1 241      56.822  52.358  46.554  0.00  0.00           H  
ATOM   3703  N   ARG 1 242      51.210  53.938  45.006  0.00  0.00           N  
ATOM   3704  CA  ARG 1 242      50.549  55.031  45.771  0.00  0.00           C  
ATOM   3705  C   ARG 1 242      50.878  54.894  47.303  0.00  0.00           C  
ATOM   3706  O   ARG 1 242      50.923  53.743  47.783  0.00  0.00           O  
ATOM   3707  CB  ARG 1 242      48.996  55.014  45.517  0.00  0.00           C  
ATOM   3708  CG  ARG 1 242      48.571  54.902  44.059  0.00  0.00           C  
ATOM   3709  CD  ARG 1 242      47.047  54.802  44.038  0.00  0.00           C  
ATOM   3710  NE  ARG 1 242      46.278  55.967  44.635  0.00  0.00           N  
ATOM   3711  CZ  ARG 1 242      45.204  55.861  45.352  0.00  0.00           C  
ATOM   3712  NH1 ARG 1 242      44.628  54.715  45.525  0.00  0.00           N  
ATOM   3713  NH2 ARG 1 242      44.608  56.866  45.885  0.00  0.00           N  
ATOM   3714  H   ARG 1 242      50.801  53.015  45.052  0.00  0.00           H  
ATOM   3715  HA  ARG 1 242      50.869  56.027  45.465  0.00  0.00           H  
ATOM   3716  HB2 ARG 1 242      48.535  54.222  46.107  0.00  0.00           H  
ATOM   3717  HB3 ARG 1 242      48.555  55.949  45.863  0.00  0.00           H  
ATOM   3718  HG2 ARG 1 242      48.954  55.734  43.469  0.00  0.00           H  
ATOM   3719  HG3 ARG 1 242      48.967  53.968  43.657  0.00  0.00           H  
ATOM   3720  HD2 ARG 1 242      46.954  54.806  42.952  0.00  0.00           H  
ATOM   3721  HD3 ARG 1 242      46.701  53.814  44.339  0.00  0.00           H  
ATOM   3722  HE  ARG 1 242      46.701  56.865  44.449  0.00  0.00           H  
ATOM   3723 HH11 ARG 1 242      43.836  54.613  46.143  0.00  0.00           H  
ATOM   3724 HH12 ARG 1 242      44.754  54.024  44.800  0.00  0.00           H  
ATOM   3725 HH21 ARG 1 242      43.764  56.811  46.437  0.00  0.00           H  
ATOM   3726 HH22 ARG 1 242      44.866  57.827  45.710  0.00  0.00           H  
ATOM   3727  N   LEU 1 243      51.307  55.957  48.045  0.00  0.00           N  
ATOM   3728  CA  LEU 1 243      51.734  55.939  49.445  0.00  0.00           C  
ATOM   3729  C   LEU 1 243      50.867  56.922  50.303  0.00  0.00           C  
ATOM   3730  O   LEU 1 243      50.491  57.911  49.745  0.00  0.00           O  
ATOM   3731  CB  LEU 1 243      53.173  56.448  49.501  0.00  0.00           C  
ATOM   3732  CG  LEU 1 243      54.248  55.604  48.712  0.00  0.00           C  
ATOM   3733  CD1 LEU 1 243      55.576  56.234  48.751  0.00  0.00           C  
ATOM   3734  CD2 LEU 1 243      54.525  54.308  49.440  0.00  0.00           C  
ATOM   3735  H   LEU 1 243      51.212  56.845  47.574  0.00  0.00           H  
ATOM   3736  HA  LEU 1 243      51.653  54.912  49.803  0.00  0.00           H  
ATOM   3737  HB2 LEU 1 243      53.177  57.471  49.124  0.00  0.00           H  
ATOM   3738  HB3 LEU 1 243      53.444  56.551  50.552  0.00  0.00           H  
ATOM   3739  HG  LEU 1 243      53.931  55.407  47.688  0.00  0.00           H  
ATOM   3740 HD11 LEU 1 243      56.101  56.084  49.694  0.00  0.00           H  
ATOM   3741 HD12 LEU 1 243      56.158  55.714  47.989  0.00  0.00           H  
ATOM   3742 HD13 LEU 1 243      55.478  57.301  48.554  0.00  0.00           H  
ATOM   3743 HD21 LEU 1 243      55.099  54.444  50.357  0.00  0.00           H  
ATOM   3744 HD22 LEU 1 243      53.752  53.572  49.660  0.00  0.00           H  
ATOM   3745 HD23 LEU 1 243      55.090  53.713  48.722  0.00  0.00           H  
ATOM   3746  N   PRO 1 244      50.485  56.681  51.559  0.00  0.00           N  
ATOM   3747  CA  PRO 1 244      49.478  57.518  52.185  0.00  0.00           C  
ATOM   3748  C   PRO 1 244      50.000  58.886  52.371  0.00  0.00           C  
ATOM   3749  O   PRO 1 244      51.232  59.022  52.385  0.00  0.00           O  
ATOM   3750  CB  PRO 1 244      49.012  56.875  53.424  0.00  0.00           C  
ATOM   3751  CG  PRO 1 244      50.040  55.833  53.744  0.00  0.00           C  
ATOM   3752  CD  PRO 1 244      50.738  55.554  52.383  0.00  0.00           C  
ATOM   3753  HA  PRO 1 244      48.624  57.515  51.508  0.00  0.00           H  
ATOM   3754  HB2 PRO 1 244      48.919  57.532  54.289  0.00  0.00           H  
ATOM   3755  HB3 PRO 1 244      48.046  56.475  53.115  0.00  0.00           H  
ATOM   3756  HG2 PRO 1 244      50.788  56.216  54.437  0.00  0.00           H  
ATOM   3757  HG3 PRO 1 244      49.546  54.927  54.095  0.00  0.00           H  
ATOM   3758  HD2 PRO 1 244      50.216  54.704  51.942  0.00  0.00           H  
ATOM   3759  HD3 PRO 1 244      51.821  55.478  52.487  0.00  0.00           H  
ATOM   3760  N   LYS 1 245      49.211  59.933  52.438  0.00  0.00           N  
ATOM   3761  CA  LYS 1 245      49.551  61.270  52.077  0.00  0.00           C  
ATOM   3762  C   LYS 1 245      50.791  61.855  52.803  0.00  0.00           C  
ATOM   3763  O   LYS 1 245      51.689  62.525  52.231  0.00  0.00           O  
ATOM   3764  CB  LYS 1 245      48.345  62.238  52.381  0.00  0.00           C  
ATOM   3765  CG  LYS 1 245      48.276  63.474  51.596  0.00  0.00           C  
ATOM   3766  CD  LYS 1 245      47.124  64.337  52.129  0.00  0.00           C  
ATOM   3767  CE  LYS 1 245      46.893  65.605  51.337  0.00  0.00           C  
ATOM   3768  NZ  LYS 1 245      45.710  66.337  51.715  0.00  0.00           N  
ATOM   3769  H   LYS 1 245      48.216  59.764  52.394  0.00  0.00           H  
ATOM   3770  HA  LYS 1 245      49.874  61.412  51.046  0.00  0.00           H  
ATOM   3771  HB2 LYS 1 245      47.431  61.670  52.205  0.00  0.00           H  
ATOM   3772  HB3 LYS 1 245      48.321  62.541  53.428  0.00  0.00           H  
ATOM   3773  HG2 LYS 1 245      49.174  64.088  51.668  0.00  0.00           H  
ATOM   3774  HG3 LYS 1 245      48.101  63.240  50.546  0.00  0.00           H  
ATOM   3775  HD2 LYS 1 245      46.243  63.708  52.007  0.00  0.00           H  
ATOM   3776  HD3 LYS 1 245      47.151  64.572  53.193  0.00  0.00           H  
ATOM   3777  HE2 LYS 1 245      47.682  66.295  51.633  0.00  0.00           H  
ATOM   3778  HE3 LYS 1 245      47.007  65.445  50.265  0.00  0.00           H  
ATOM   3779  HZ1 LYS 1 245      45.626  67.135  51.103  0.00  0.00           H  
ATOM   3780  HZ2 LYS 1 245      44.869  65.799  51.562  0.00  0.00           H  
ATOM   3781  HZ3 LYS 1 245      45.729  66.702  52.657  0.00  0.00           H  
ATOM   3782  N   LYS 1 246      50.898  61.544  54.073  0.00  0.00           N  
ATOM   3783  CA  LYS 1 246      52.080  62.024  54.908  0.00  0.00           C  
ATOM   3784  C   LYS 1 246      53.392  61.283  54.643  0.00  0.00           C  
ATOM   3785  O   LYS 1 246      54.480  61.762  54.786  0.00  0.00           O  
ATOM   3786  CB  LYS 1 246      51.691  62.007  56.386  0.00  0.00           C  
ATOM   3787  CG  LYS 1 246      52.712  62.640  57.250  0.00  0.00           C  
ATOM   3788  CD  LYS 1 246      52.248  62.856  58.732  0.00  0.00           C  
ATOM   3789  CE  LYS 1 246      51.325  64.017  58.922  0.00  0.00           C  
ATOM   3790  NZ  LYS 1 246      51.925  65.265  58.503  0.00  0.00           N  
ATOM   3791  H   LYS 1 246      50.244  61.022  54.638  0.00  0.00           H  
ATOM   3792  HA  LYS 1 246      52.279  63.066  54.660  0.00  0.00           H  
ATOM   3793  HB2 LYS 1 246      50.718  62.483  56.506  0.00  0.00           H  
ATOM   3794  HB3 LYS 1 246      51.582  60.950  56.631  0.00  0.00           H  
ATOM   3795  HG2 LYS 1 246      53.625  62.050  57.330  0.00  0.00           H  
ATOM   3796  HG3 LYS 1 246      53.104  63.538  56.773  0.00  0.00           H  
ATOM   3797  HD2 LYS 1 246      51.705  61.988  59.103  0.00  0.00           H  
ATOM   3798  HD3 LYS 1 246      53.168  62.845  59.317  0.00  0.00           H  
ATOM   3799  HE2 LYS 1 246      50.416  63.903  58.331  0.00  0.00           H  
ATOM   3800  HE3 LYS 1 246      51.083  64.090  59.983  0.00  0.00           H  
ATOM   3801  HZ1 LYS 1 246      51.345  66.081  58.634  0.00  0.00           H  
ATOM   3802  HZ2 LYS 1 246      52.760  65.460  59.036  0.00  0.00           H  
ATOM   3803  HZ3 LYS 1 246      52.176  65.404  57.535  0.00  0.00           H  
ATOM   3804  N   VAL 1 247      53.244  60.021  54.144  0.00  0.00           N  
ATOM   3805  CA  VAL 1 247      54.345  59.087  53.762  0.00  0.00           C  
ATOM   3806  C   VAL 1 247      54.773  59.448  52.330  0.00  0.00           C  
ATOM   3807  O   VAL 1 247      55.929  59.483  52.028  0.00  0.00           O  
ATOM   3808  CB  VAL 1 247      53.875  57.636  53.901  0.00  0.00           C  
ATOM   3809  CG1 VAL 1 247      54.770  56.698  53.173  0.00  0.00           C  
ATOM   3810  CG2 VAL 1 247      53.684  57.181  55.361  0.00  0.00           C  
ATOM   3811  H   VAL 1 247      52.310  59.768  53.855  0.00  0.00           H  
ATOM   3812  HA  VAL 1 247      55.187  59.281  54.427  0.00  0.00           H  
ATOM   3813  HB  VAL 1 247      52.878  57.556  53.466  0.00  0.00           H  
ATOM   3814 HG11 VAL 1 247      54.412  55.682  53.337  0.00  0.00           H  
ATOM   3815 HG12 VAL 1 247      54.761  56.861  52.095  0.00  0.00           H  
ATOM   3816 HG13 VAL 1 247      55.787  56.804  53.551  0.00  0.00           H  
ATOM   3817 HG21 VAL 1 247      53.064  56.293  55.486  0.00  0.00           H  
ATOM   3818 HG22 VAL 1 247      54.679  56.965  55.751  0.00  0.00           H  
ATOM   3819 HG23 VAL 1 247      53.184  58.019  55.846  0.00  0.00           H  
ATOM   3820  N   PHE 1 248      53.792  59.749  51.466  0.00  0.00           N  
ATOM   3821  CA  PHE 1 248      54.045  60.343  50.126  0.00  0.00           C  
ATOM   3822  C   PHE 1 248      54.911  61.576  50.148  0.00  0.00           C  
ATOM   3823  O   PHE 1 248      55.916  61.675  49.377  0.00  0.00           O  
ATOM   3824  CB  PHE 1 248      52.675  60.624  49.453  0.00  0.00           C  
ATOM   3825  CG  PHE 1 248      52.695  61.623  48.271  0.00  0.00           C  
ATOM   3826  CD1 PHE 1 248      53.259  61.230  47.073  0.00  0.00           C  
ATOM   3827  CD2 PHE 1 248      52.315  63.003  48.451  0.00  0.00           C  
ATOM   3828  CE1 PHE 1 248      53.324  62.098  45.946  0.00  0.00           C  
ATOM   3829  CE2 PHE 1 248      52.296  63.802  47.321  0.00  0.00           C  
ATOM   3830  CZ  PHE 1 248      52.812  63.398  46.085  0.00  0.00           C  
ATOM   3831  H   PHE 1 248      52.860  59.810  51.850  0.00  0.00           H  
ATOM   3832  HA  PHE 1 248      54.501  59.609  49.461  0.00  0.00           H  
ATOM   3833  HB2 PHE 1 248      52.347  59.729  48.925  0.00  0.00           H  
ATOM   3834  HB3 PHE 1 248      51.833  60.866  50.101  0.00  0.00           H  
ATOM   3835  HD1 PHE 1 248      53.736  60.265  46.981  0.00  0.00           H  
ATOM   3836  HD2 PHE 1 248      51.992  63.335  49.426  0.00  0.00           H  
ATOM   3837  HE1 PHE 1 248      53.740  61.745  45.014  0.00  0.00           H  
ATOM   3838  HE2 PHE 1 248      51.941  64.815  47.435  0.00  0.00           H  
ATOM   3839  HZ  PHE 1 248      52.717  63.919  45.144  0.00  0.00           H  
ATOM   3840  N   GLU 1 249      54.573  62.550  50.979  0.00  0.00           N  
ATOM   3841  CA  GLU 1 249      55.278  63.847  51.065  0.00  0.00           C  
ATOM   3842  C   GLU 1 249      56.669  63.530  51.645  0.00  0.00           C  
ATOM   3843  O   GLU 1 249      57.606  63.949  51.006  0.00  0.00           O  
ATOM   3844  CB  GLU 1 249      54.646  64.859  52.043  0.00  0.00           C  
ATOM   3845  CG  GLU 1 249      55.291  66.328  51.848  0.00  0.00           C  
ATOM   3846  CD  GLU 1 249      54.911  66.929  50.484  0.00  0.00           C  
ATOM   3847  OE1 GLU 1 249      54.531  66.275  49.573  0.00  0.00           O  
ATOM   3848  OE2 GLU 1 249      55.058  68.213  50.347  0.00  0.00           O  
ATOM   3849  H   GLU 1 249      53.731  62.435  51.525  0.00  0.00           H  
ATOM   3850  HA  GLU 1 249      55.402  64.197  50.040  0.00  0.00           H  
ATOM   3851  HB2 GLU 1 249      53.562  64.851  51.927  0.00  0.00           H  
ATOM   3852  HB3 GLU 1 249      54.837  64.476  53.045  0.00  0.00           H  
ATOM   3853  HG2 GLU 1 249      54.983  66.984  52.662  0.00  0.00           H  
ATOM   3854  HG3 GLU 1 249      56.361  66.177  51.993  0.00  0.00           H  
ATOM   3855  N   ALA 1 250      56.817  62.789  52.707  0.00  0.00           N  
ATOM   3856  CA  ALA 1 250      58.199  62.398  53.124  0.00  0.00           C  
ATOM   3857  C   ALA 1 250      58.937  61.558  52.050  0.00  0.00           C  
ATOM   3858  O   ALA 1 250      60.150  61.671  52.069  0.00  0.00           O  
ATOM   3859  CB  ALA 1 250      58.179  61.759  54.431  0.00  0.00           C  
ATOM   3860  H   ALA 1 250      56.035  62.503  53.279  0.00  0.00           H  
ATOM   3861  HA  ALA 1 250      58.666  63.364  53.316  0.00  0.00           H  
ATOM   3862  HB1 ALA 1 250      57.610  60.829  54.463  0.00  0.00           H  
ATOM   3863  HB2 ALA 1 250      59.158  61.563  54.868  0.00  0.00           H  
ATOM   3864  HB3 ALA 1 250      57.718  62.397  55.185  0.00  0.00           H  
ATOM   3865  N   ALA 1 251      58.318  60.719  51.246  0.00  0.00           N  
ATOM   3866  CA  ALA 1 251      59.014  60.046  50.127  0.00  0.00           C  
ATOM   3867  C   ALA 1 251      59.381  61.081  48.974  0.00  0.00           C  
ATOM   3868  O   ALA 1 251      60.580  61.030  48.485  0.00  0.00           O  
ATOM   3869  CB  ALA 1 251      57.998  58.945  49.611  0.00  0.00           C  
ATOM   3870  H   ALA 1 251      57.309  60.673  51.262  0.00  0.00           H  
ATOM   3871  HA  ALA 1 251      59.844  59.436  50.485  0.00  0.00           H  
ATOM   3872  HB1 ALA 1 251      58.372  58.515  48.682  0.00  0.00           H  
ATOM   3873  HB2 ALA 1 251      57.989  58.236  50.439  0.00  0.00           H  
ATOM   3874  HB3 ALA 1 251      57.024  59.288  49.260  0.00  0.00           H  
ATOM   3875  N   VAL 1 252      58.536  62.024  48.530  0.00  0.00           N  
ATOM   3876  CA  VAL 1 252      58.785  62.952  47.483  0.00  0.00           C  
ATOM   3877  C   VAL 1 252      59.990  63.888  47.863  0.00  0.00           C  
ATOM   3878  O   VAL 1 252      60.952  63.839  47.127  0.00  0.00           O  
ATOM   3879  CB  VAL 1 252      57.572  63.761  47.086  0.00  0.00           C  
ATOM   3880  CG1 VAL 1 252      57.881  65.070  46.378  0.00  0.00           C  
ATOM   3881  CG2 VAL 1 252      56.751  62.814  46.202  0.00  0.00           C  
ATOM   3882  H   VAL 1 252      57.617  61.930  48.938  0.00  0.00           H  
ATOM   3883  HA  VAL 1 252      59.130  62.529  46.540  0.00  0.00           H  
ATOM   3884  HB  VAL 1 252      56.947  63.997  47.948  0.00  0.00           H  
ATOM   3885 HG11 VAL 1 252      58.299  65.785  47.087  0.00  0.00           H  
ATOM   3886 HG12 VAL 1 252      58.521  64.871  45.519  0.00  0.00           H  
ATOM   3887 HG13 VAL 1 252      56.927  65.415  45.979  0.00  0.00           H  
ATOM   3888 HG21 VAL 1 252      57.254  62.597  45.259  0.00  0.00           H  
ATOM   3889 HG22 VAL 1 252      56.286  61.971  46.713  0.00  0.00           H  
ATOM   3890 HG23 VAL 1 252      55.751  63.241  46.126  0.00  0.00           H  
ATOM   3891  N   LYS 1 253      59.925  64.566  49.020  0.00  0.00           N  
ATOM   3892  CA  LYS 1 253      60.977  65.402  49.554  0.00  0.00           C  
ATOM   3893  C   LYS 1 253      62.304  64.633  49.677  0.00  0.00           C  
ATOM   3894  O   LYS 1 253      63.374  65.168  49.355  0.00  0.00           O  
ATOM   3895  CB  LYS 1 253      60.607  66.012  50.890  0.00  0.00           C  
ATOM   3896  CG  LYS 1 253      59.427  66.988  50.718  0.00  0.00           C  
ATOM   3897  CD  LYS 1 253      59.199  67.773  52.060  0.00  0.00           C  
ATOM   3898  CE  LYS 1 253      57.951  68.693  51.904  0.00  0.00           C  
ATOM   3899  NZ  LYS 1 253      57.713  69.491  53.166  0.00  0.00           N  
ATOM   3900  H   LYS 1 253      59.103  64.493  49.601  0.00  0.00           H  
ATOM   3901  HA  LYS 1 253      61.264  66.174  48.841  0.00  0.00           H  
ATOM   3902  HB2 LYS 1 253      60.320  65.211  51.572  0.00  0.00           H  
ATOM   3903  HB3 LYS 1 253      61.467  66.571  51.257  0.00  0.00           H  
ATOM   3904  HG2 LYS 1 253      59.616  67.666  49.886  0.00  0.00           H  
ATOM   3905  HG3 LYS 1 253      58.514  66.490  50.392  0.00  0.00           H  
ATOM   3906  HD2 LYS 1 253      59.180  67.169  52.967  0.00  0.00           H  
ATOM   3907  HD3 LYS 1 253      60.007  68.504  52.070  0.00  0.00           H  
ATOM   3908  HE2 LYS 1 253      58.174  69.404  51.109  0.00  0.00           H  
ATOM   3909  HE3 LYS 1 253      56.997  68.218  51.676  0.00  0.00           H  
ATOM   3910  HZ1 LYS 1 253      58.563  69.893  53.535  0.00  0.00           H  
ATOM   3911  HZ2 LYS 1 253      56.989  70.188  53.069  0.00  0.00           H  
ATOM   3912  HZ3 LYS 1 253      57.386  68.787  53.812  0.00  0.00           H  
ATOM   3913  N   SER 1 254      62.189  63.343  49.947  0.00  0.00           N  
ATOM   3914  CA  SER 1 254      63.387  62.489  50.010  0.00  0.00           C  
ATOM   3915  C   SER 1 254      64.040  62.216  48.641  0.00  0.00           C  
ATOM   3916  O   SER 1 254      65.222  62.346  48.426  0.00  0.00           O  
ATOM   3917  CB  SER 1 254      62.998  61.133  50.725  0.00  0.00           C  
ATOM   3918  OG  SER 1 254      64.191  60.429  50.977  0.00  0.00           O  
ATOM   3919  H   SER 1 254      61.270  62.971  50.138  0.00  0.00           H  
ATOM   3920  HA  SER 1 254      64.089  62.990  50.677  0.00  0.00           H  
ATOM   3921  HB2 SER 1 254      62.561  61.228  51.719  0.00  0.00           H  
ATOM   3922  HB3 SER 1 254      62.357  60.603  50.020  0.00  0.00           H  
ATOM   3923  HG  SER 1 254      64.081  59.624  51.488  0.00  0.00           H  
ATOM   3924  N   ILE 1 255      63.281  61.914  47.588  0.00  0.00           N  
ATOM   3925  CA  ILE 1 255      63.682  61.808  46.192  0.00  0.00           C  
ATOM   3926  C   ILE 1 255      64.121  63.116  45.558  0.00  0.00           C  
ATOM   3927  O   ILE 1 255      65.048  63.179  44.789  0.00  0.00           O  
ATOM   3928  CB  ILE 1 255      62.515  61.116  45.454  0.00  0.00           C  
ATOM   3929  CG1 ILE 1 255      62.401  59.663  45.882  0.00  0.00           C  
ATOM   3930  CG2 ILE 1 255      62.618  61.243  43.900  0.00  0.00           C  
ATOM   3931  CD1 ILE 1 255      61.153  58.919  45.330  0.00  0.00           C  
ATOM   3932  H   ILE 1 255      62.288  61.920  47.776  0.00  0.00           H  
ATOM   3933  HA  ILE 1 255      64.467  61.082  45.980  0.00  0.00           H  
ATOM   3934  HB  ILE 1 255      61.650  61.692  45.782  0.00  0.00           H  
ATOM   3935 HG12 ILE 1 255      63.346  59.202  45.595  0.00  0.00           H  
ATOM   3936 HG13 ILE 1 255      62.376  59.635  46.971  0.00  0.00           H  
ATOM   3937 HG21 ILE 1 255      62.615  62.294  43.613  0.00  0.00           H  
ATOM   3938 HG22 ILE 1 255      63.577  60.806  43.623  0.00  0.00           H  
ATOM   3939 HG23 ILE 1 255      61.775  60.759  43.407  0.00  0.00           H  
ATOM   3940 HD11 ILE 1 255      61.097  58.041  45.973  0.00  0.00           H  
ATOM   3941 HD12 ILE 1 255      60.285  59.520  45.601  0.00  0.00           H  
ATOM   3942 HD13 ILE 1 255      61.312  58.595  44.302  0.00  0.00           H  
ATOM   3943  N   LYS 1 256      63.512  64.184  46.057  0.00  0.00           N  
ATOM   3944  CA  LYS 1 256      63.891  65.569  45.723  0.00  0.00           C  
ATOM   3945  C   LYS 1 256      65.312  65.904  46.282  0.00  0.00           C  
ATOM   3946  O   LYS 1 256      66.072  66.388  45.484  0.00  0.00           O  
ATOM   3947  CB  LYS 1 256      62.838  66.588  46.040  0.00  0.00           C  
ATOM   3948  CG  LYS 1 256      63.262  67.960  45.460  0.00  0.00           C  
ATOM   3949  CD  LYS 1 256      62.091  68.916  45.689  0.00  0.00           C  
ATOM   3950  CE  LYS 1 256      62.396  70.226  45.029  0.00  0.00           C  
ATOM   3951  NZ  LYS 1 256      61.225  71.084  44.928  0.00  0.00           N  
ATOM   3952  H   LYS 1 256      62.704  64.121  46.659  0.00  0.00           H  
ATOM   3953  HA  LYS 1 256      63.941  65.567  44.634  0.00  0.00           H  
ATOM   3954  HB2 LYS 1 256      61.859  66.296  45.662  0.00  0.00           H  
ATOM   3955  HB3 LYS 1 256      62.595  66.583  47.102  0.00  0.00           H  
ATOM   3956  HG2 LYS 1 256      64.158  68.311  45.971  0.00  0.00           H  
ATOM   3957  HG3 LYS 1 256      63.474  68.006  44.392  0.00  0.00           H  
ATOM   3958  HD2 LYS 1 256      61.156  68.472  45.348  0.00  0.00           H  
ATOM   3959  HD3 LYS 1 256      61.989  69.117  46.756  0.00  0.00           H  
ATOM   3960  HE2 LYS 1 256      63.160  70.786  45.568  0.00  0.00           H  
ATOM   3961  HE3 LYS 1 256      62.774  70.048  44.022  0.00  0.00           H  
ATOM   3962  HZ1 LYS 1 256      60.435  70.739  45.456  0.00  0.00           H  
ATOM   3963  HZ2 LYS 1 256      61.441  72.036  45.187  0.00  0.00           H  
ATOM   3964  HZ3 LYS 1 256      60.848  71.014  43.994  0.00  0.00           H  
ATOM   3965  N   ALA 1 257      65.571  65.518  47.544  0.00  0.00           N  
ATOM   3966  CA  ALA 1 257      66.966  65.641  48.191  0.00  0.00           C  
ATOM   3967  C   ALA 1 257      67.905  64.664  47.493  0.00  0.00           C  
ATOM   3968  O   ALA 1 257      68.956  65.162  47.137  0.00  0.00           O  
ATOM   3969  CB  ALA 1 257      66.859  65.266  49.655  0.00  0.00           C  
ATOM   3970  H   ALA 1 257      64.829  64.990  47.980  0.00  0.00           H  
ATOM   3971  HA  ALA 1 257      67.409  66.623  48.027  0.00  0.00           H  
ATOM   3972  HB1 ALA 1 257      66.264  64.354  49.690  0.00  0.00           H  
ATOM   3973  HB2 ALA 1 257      67.852  65.206  50.100  0.00  0.00           H  
ATOM   3974  HB3 ALA 1 257      66.255  65.899  50.305  0.00  0.00           H  
ATOM   3975  N   ALA 1 258      67.543  63.378  47.164  0.00  0.00           N  
ATOM   3976  CA  ALA 1 258      68.477  62.500  46.338  0.00  0.00           C  
ATOM   3977  C   ALA 1 258      68.891  63.165  44.981  0.00  0.00           C  
ATOM   3978  O   ALA 1 258      70.121  63.249  44.688  0.00  0.00           O  
ATOM   3979  CB  ALA 1 258      67.738  61.168  46.051  0.00  0.00           C  
ATOM   3980  H   ALA 1 258      66.718  62.962  47.570  0.00  0.00           H  
ATOM   3981  HA  ALA 1 258      69.292  62.398  47.055  0.00  0.00           H  
ATOM   3982  HB1 ALA 1 258      66.845  61.361  45.456  0.00  0.00           H  
ATOM   3983  HB2 ALA 1 258      68.466  60.614  45.458  0.00  0.00           H  
ATOM   3984  HB3 ALA 1 258      67.458  60.694  46.992  0.00  0.00           H  
ATOM   3985  N   SER 1 259      67.877  63.645  44.213  0.00  0.00           N  
ATOM   3986  CA  SER 1 259      67.970  64.044  42.864  0.00  0.00           C  
ATOM   3987  C   SER 1 259      68.466  65.471  42.682  0.00  0.00           C  
ATOM   3988  O   SER 1 259      68.480  66.004  41.554  0.00  0.00           O  
ATOM   3989  CB  SER 1 259      66.589  63.849  42.172  0.00  0.00           C  
ATOM   3990  OG  SER 1 259      65.648  64.746  42.704  0.00  0.00           O  
ATOM   3991  H   SER 1 259      67.032  63.524  44.754  0.00  0.00           H  
ATOM   3992  HA  SER 1 259      68.763  63.479  42.374  0.00  0.00           H  
ATOM   3993  HB2 SER 1 259      66.788  64.078  41.125  0.00  0.00           H  
ATOM   3994  HB3 SER 1 259      66.220  62.831  42.300  0.00  0.00           H  
ATOM   3995  HG  SER 1 259      65.340  64.414  43.551  0.00  0.00           H  
ATOM   3996  N   SER 1 260      68.796  66.088  43.791  0.00  0.00           N  
ATOM   3997  CA  SER 1 260      69.050  67.522  43.895  0.00  0.00           C  
ATOM   3998  C   SER 1 260      70.210  68.104  43.150  0.00  0.00           C  
ATOM   3999  O   SER 1 260      70.233  69.306  42.841  0.00  0.00           O  
ATOM   4000  CB  SER 1 260      69.048  67.954  45.360  0.00  0.00           C  
ATOM   4001  OG  SER 1 260      70.121  67.427  46.023  0.00  0.00           O  
ATOM   4002  H   SER 1 260      68.638  65.548  44.630  0.00  0.00           H  
ATOM   4003  HA  SER 1 260      68.203  68.055  43.464  0.00  0.00           H  
ATOM   4004  HB2 SER 1 260      69.035  69.035  45.500  0.00  0.00           H  
ATOM   4005  HB3 SER 1 260      68.163  67.655  45.922  0.00  0.00           H  
ATOM   4006  HG  SER 1 260      69.743  66.765  46.606  0.00  0.00           H  
ATOM   4007  N   THR 1 261      71.188  67.314  42.649  0.00  0.00           N  
ATOM   4008  CA  THR 1 261      72.253  67.768  41.685  0.00  0.00           C  
ATOM   4009  C   THR 1 261      71.607  68.097  40.291  0.00  0.00           C  
ATOM   4010  O   THR 1 261      72.333  68.593  39.495  0.00  0.00           O  
ATOM   4011  CB  THR 1 261      73.334  66.686  41.505  0.00  0.00           C  
ATOM   4012  OG1 THR 1 261      72.778  65.452  40.979  0.00  0.00           O  
ATOM   4013  CG2 THR 1 261      74.046  66.484  42.859  0.00  0.00           C  
ATOM   4014  H   THR 1 261      71.196  66.347  42.942  0.00  0.00           H  
ATOM   4015  HA  THR 1 261      72.687  68.632  42.190  0.00  0.00           H  
ATOM   4016  HB  THR 1 261      74.088  67.006  40.786  0.00  0.00           H  
ATOM   4017  HG1 THR 1 261      73.172  65.222  40.134  0.00  0.00           H  
ATOM   4018 HG21 THR 1 261      74.486  67.460  43.063  0.00  0.00           H  
ATOM   4019 HG22 THR 1 261      73.355  66.173  43.643  0.00  0.00           H  
ATOM   4020 HG23 THR 1 261      74.823  65.722  42.931  0.00  0.00           H  
ATOM   4021  N   GLU 1 262      70.391  67.846  39.990  0.00  0.00           N  
ATOM   4022  CA  GLU 1 262      69.761  68.358  38.753  0.00  0.00           C  
ATOM   4023  C   GLU 1 262      68.454  69.148  39.056  0.00  0.00           C  
ATOM   4024  O   GLU 1 262      67.848  68.846  40.086  0.00  0.00           O  
ATOM   4025  CB  GLU 1 262      69.419  67.038  37.950  0.00  0.00           C  
ATOM   4026  CG  GLU 1 262      70.661  66.221  37.513  0.00  0.00           C  
ATOM   4027  CD  GLU 1 262      71.643  66.952  36.575  0.00  0.00           C  
ATOM   4028  OE1 GLU 1 262      72.844  66.684  36.557  0.00  0.00           O  
ATOM   4029  OE2 GLU 1 262      71.147  67.744  35.732  0.00  0.00           O  
ATOM   4030  H   GLU 1 262      69.824  67.510  40.755  0.00  0.00           H  
ATOM   4031  HA  GLU 1 262      70.396  68.915  38.064  0.00  0.00           H  
ATOM   4032  HB2 GLU 1 262      68.854  66.359  38.587  0.00  0.00           H  
ATOM   4033  HB3 GLU 1 262      68.790  67.345  37.114  0.00  0.00           H  
ATOM   4034  HG2 GLU 1 262      71.147  65.900  38.435  0.00  0.00           H  
ATOM   4035  HG3 GLU 1 262      70.468  65.223  37.119  0.00  0.00           H  
ATOM   4036  N   LYS 1 263      68.008  70.094  38.163  0.00  0.00           N  
ATOM   4037  CA  LYS 1 263      66.786  70.943  38.455  0.00  0.00           C  
ATOM   4038  C   LYS 1 263      65.578  70.614  37.612  0.00  0.00           C  
ATOM   4039  O   LYS 1 263      65.706  70.319  36.377  0.00  0.00           O  
ATOM   4040  CB  LYS 1 263      67.371  72.441  38.422  0.00  0.00           C  
ATOM   4041  CG  LYS 1 263      67.217  73.082  37.113  0.00  0.00           C  
ATOM   4042  CD  LYS 1 263      67.569  74.554  37.124  0.00  0.00           C  
ATOM   4043  CE  LYS 1 263      67.315  75.142  35.728  0.00  0.00           C  
ATOM   4044  NZ  LYS 1 263      68.363  74.737  34.891  0.00  0.00           N  
ATOM   4045  H   LYS 1 263      68.627  70.319  37.398  0.00  0.00           H  
ATOM   4046  HA  LYS 1 263      66.583  70.821  39.519  0.00  0.00           H  
ATOM   4047  HB2 LYS 1 263      66.904  73.073  39.177  0.00  0.00           H  
ATOM   4048  HB3 LYS 1 263      68.423  72.557  38.683  0.00  0.00           H  
ATOM   4049  HG2 LYS 1 263      67.892  72.641  36.379  0.00  0.00           H  
ATOM   4050  HG3 LYS 1 263      66.196  73.004  36.739  0.00  0.00           H  
ATOM   4051  HD2 LYS 1 263      66.935  75.038  37.867  0.00  0.00           H  
ATOM   4052  HD3 LYS 1 263      68.600  74.832  37.342  0.00  0.00           H  
ATOM   4053  HE2 LYS 1 263      66.432  74.679  35.288  0.00  0.00           H  
ATOM   4054  HE3 LYS 1 263      67.207  76.214  35.894  0.00  0.00           H  
ATOM   4055  HZ1 LYS 1 263      69.016  74.101  35.325  0.00  0.00           H  
ATOM   4056  HZ2 LYS 1 263      68.077  74.477  33.958  0.00  0.00           H  
ATOM   4057  HZ3 LYS 1 263      69.008  75.508  34.788  0.00  0.00           H  
ATOM   4058  N   PHE 1 264      64.404  70.625  38.170  0.00  0.00           N  
ATOM   4059  CA  PHE 1 264      63.097  70.151  37.659  0.00  0.00           C  
ATOM   4060  C   PHE 1 264      61.834  71.021  38.129  0.00  0.00           C  
ATOM   4061  O   PHE 1 264      61.889  71.606  39.227  0.00  0.00           O  
ATOM   4062  CB  PHE 1 264      62.764  68.586  38.043  0.00  0.00           C  
ATOM   4063  CG  PHE 1 264      63.815  67.585  37.776  0.00  0.00           C  
ATOM   4064  CD1 PHE 1 264      64.209  67.390  36.437  0.00  0.00           C  
ATOM   4065  CD2 PHE 1 264      64.479  66.929  38.832  0.00  0.00           C  
ATOM   4066  CE1 PHE 1 264      65.310  66.589  36.190  0.00  0.00           C  
ATOM   4067  CE2 PHE 1 264      65.626  66.195  38.591  0.00  0.00           C  
ATOM   4068  CZ  PHE 1 264      66.072  66.021  37.236  0.00  0.00           C  
ATOM   4069  H   PHE 1 264      64.379  71.004  39.105  0.00  0.00           H  
ATOM   4070  HA  PHE 1 264      63.273  70.378  36.608  0.00  0.00           H  
ATOM   4071  HB2 PHE 1 264      62.599  68.576  39.121  0.00  0.00           H  
ATOM   4072  HB3 PHE 1 264      61.924  68.146  37.505  0.00  0.00           H  
ATOM   4073  HD1 PHE 1 264      63.612  67.862  35.671  0.00  0.00           H  
ATOM   4074  HD2 PHE 1 264      63.998  66.985  39.797  0.00  0.00           H  
ATOM   4075  HE1 PHE 1 264      65.582  66.332  35.176  0.00  0.00           H  
ATOM   4076  HE2 PHE 1 264      66.241  65.810  39.391  0.00  0.00           H  
ATOM   4077  HZ  PHE 1 264      66.850  65.353  36.896  0.00  0.00           H  
ATOM   4078  N   PRO 1 265      60.797  71.086  37.259  0.00  0.00           N  
ATOM   4079  CA  PRO 1 265      59.550  71.658  37.721  0.00  0.00           C  
ATOM   4080  C   PRO 1 265      59.088  70.913  38.922  0.00  0.00           C  
ATOM   4081  O   PRO 1 265      58.906  69.678  38.944  0.00  0.00           O  
ATOM   4082  CB  PRO 1 265      58.633  71.546  36.452  0.00  0.00           C  
ATOM   4083  CG  PRO 1 265      59.193  70.334  35.636  0.00  0.00           C  
ATOM   4084  CD  PRO 1 265      60.683  70.489  35.945  0.00  0.00           C  
ATOM   4085  HA  PRO 1 265      59.751  72.701  37.967  0.00  0.00           H  
ATOM   4086  HB2 PRO 1 265      57.587  71.470  36.749  0.00  0.00           H  
ATOM   4087  HB3 PRO 1 265      58.784  72.462  35.880  0.00  0.00           H  
ATOM   4088  HG2 PRO 1 265      58.798  69.404  36.046  0.00  0.00           H  
ATOM   4089  HG3 PRO 1 265      59.022  70.411  34.562  0.00  0.00           H  
ATOM   4090  HD2 PRO 1 265      61.051  69.464  35.986  0.00  0.00           H  
ATOM   4091  HD3 PRO 1 265      61.068  71.060  35.101  0.00  0.00           H  
ATOM   4092  N   ASP 1 266      58.778  71.662  40.037  0.00  0.00           N  
ATOM   4093  CA  ASP 1 266      58.125  71.169  41.128  0.00  0.00           C  
ATOM   4094  C   ASP 1 266      56.812  70.391  40.929  0.00  0.00           C  
ATOM   4095  O   ASP 1 266      56.326  69.850  41.916  0.00  0.00           O  
ATOM   4096  CB  ASP 1 266      58.001  72.234  42.243  0.00  0.00           C  
ATOM   4097  CG  ASP 1 266      59.284  72.995  42.465  0.00  0.00           C  
ATOM   4098  OD1 ASP 1 266      59.395  74.252  42.462  0.00  0.00           O  
ATOM   4099  OD2 ASP 1 266      60.309  72.287  42.644  0.00  0.00           O  
ATOM   4100  H   ASP 1 266      58.831  72.671  40.007  0.00  0.00           H  
ATOM   4101  HA  ASP 1 266      58.730  70.326  41.465  0.00  0.00           H  
ATOM   4102  HB2 ASP 1 266      57.220  72.872  41.829  0.00  0.00           H  
ATOM   4103  HB3 ASP 1 266      57.850  71.638  43.143  0.00  0.00           H  
ATOM   4104  N   GLY 1 267      56.220  70.406  39.745  0.00  0.00           N  
ATOM   4105  CA  GLY 1 267      54.989  69.755  39.369  0.00  0.00           C  
ATOM   4106  C   GLY 1 267      55.201  68.287  38.957  0.00  0.00           C  
ATOM   4107  O   GLY 1 267      54.188  67.528  38.913  0.00  0.00           O  
ATOM   4108  H   GLY 1 267      56.654  70.908  38.984  0.00  0.00           H  
ATOM   4109  HA2 GLY 1 267      54.286  69.847  40.197  0.00  0.00           H  
ATOM   4110  HA3 GLY 1 267      54.677  70.231  38.439  0.00  0.00           H  
ATOM   4111  N   PHE 1 268      56.358  67.907  38.457  0.00  0.00           N  
ATOM   4112  CA  PHE 1 268      56.643  66.514  38.129  0.00  0.00           C  
ATOM   4113  C   PHE 1 268      56.273  65.511  39.239  0.00  0.00           C  
ATOM   4114  O   PHE 1 268      55.535  64.472  38.986  0.00  0.00           O  
ATOM   4115  CB  PHE 1 268      58.160  66.502  37.824  0.00  0.00           C  
ATOM   4116  CG  PHE 1 268      58.944  65.225  37.653  0.00  0.00           C  
ATOM   4117  CD1 PHE 1 268      58.547  64.231  36.776  0.00  0.00           C  
ATOM   4118  CD2 PHE 1 268      60.019  64.944  38.506  0.00  0.00           C  
ATOM   4119  CE1 PHE 1 268      59.112  62.936  36.773  0.00  0.00           C  
ATOM   4120  CE2 PHE 1 268      60.566  63.624  38.494  0.00  0.00           C  
ATOM   4121  CZ  PHE 1 268      60.151  62.642  37.632  0.00  0.00           C  
ATOM   4122  H   PHE 1 268      57.081  68.612  38.442  0.00  0.00           H  
ATOM   4123  HA  PHE 1 268      56.012  66.336  37.258  0.00  0.00           H  
ATOM   4124  HB2 PHE 1 268      58.224  67.090  36.908  0.00  0.00           H  
ATOM   4125  HB3 PHE 1 268      58.646  67.112  38.585  0.00  0.00           H  
ATOM   4126  HD1 PHE 1 268      57.774  64.472  36.061  0.00  0.00           H  
ATOM   4127  HD2 PHE 1 268      60.440  65.601  39.252  0.00  0.00           H  
ATOM   4128  HE1 PHE 1 268      58.653  62.119  36.237  0.00  0.00           H  
ATOM   4129  HE2 PHE 1 268      61.501  63.552  39.031  0.00  0.00           H  
ATOM   4130  HZ  PHE 1 268      60.640  61.683  37.718  0.00  0.00           H  
ATOM   4131  N   TRP 1 269      56.704  65.797  40.419  0.00  0.00           N  
ATOM   4132  CA  TRP 1 269      56.380  65.106  41.701  0.00  0.00           C  
ATOM   4133  C   TRP 1 269      54.915  64.961  42.074  0.00  0.00           C  
ATOM   4134  O   TRP 1 269      54.532  64.023  42.707  0.00  0.00           O  
ATOM   4135  CB  TRP 1 269      57.219  65.667  42.846  0.00  0.00           C  
ATOM   4136  CG  TRP 1 269      58.579  66.197  42.485  0.00  0.00           C  
ATOM   4137  CD1 TRP 1 269      58.929  67.511  42.477  0.00  0.00           C  
ATOM   4138  CD2 TRP 1 269      59.853  65.505  42.276  0.00  0.00           C  
ATOM   4139  NE1 TRP 1 269      60.311  67.647  42.207  0.00  0.00           N  
ATOM   4140  CE2 TRP 1 269      60.952  66.438  42.116  0.00  0.00           C  
ATOM   4141  CE3 TRP 1 269      60.216  64.140  42.246  0.00  0.00           C  
ATOM   4142  CZ2 TRP 1 269      62.296  66.130  41.823  0.00  0.00           C  
ATOM   4143  CZ3 TRP 1 269      61.632  63.818  41.936  0.00  0.00           C  
ATOM   4144  CH2 TRP 1 269      62.623  64.801  41.778  0.00  0.00           C  
ATOM   4145  H   TRP 1 269      57.468  66.445  40.550  0.00  0.00           H  
ATOM   4146  HA  TRP 1 269      56.736  64.094  41.508  0.00  0.00           H  
ATOM   4147  HB2 TRP 1 269      56.654  66.510  43.243  0.00  0.00           H  
ATOM   4148  HB3 TRP 1 269      57.380  64.924  43.627  0.00  0.00           H  
ATOM   4149  HD1 TRP 1 269      58.207  68.275  42.727  0.00  0.00           H  
ATOM   4150  HE1 TRP 1 269      60.700  68.546  41.961  0.00  0.00           H  
ATOM   4151  HE3 TRP 1 269      59.428  63.424  42.423  0.00  0.00           H  
ATOM   4152  HZ2 TRP 1 269      63.097  66.854  41.829  0.00  0.00           H  
ATOM   4153  HZ3 TRP 1 269      61.724  62.744  41.860  0.00  0.00           H  
ATOM   4154  HH2 TRP 1 269      63.625  64.468  41.552  0.00  0.00           H  
ATOM   4155  N   LEU 1 270      54.028  65.803  41.576  0.00  0.00           N  
ATOM   4156  CA  LEU 1 270      52.522  65.676  41.772  0.00  0.00           C  
ATOM   4157  C   LEU 1 270      51.951  64.632  40.758  0.00  0.00           C  
ATOM   4158  O   LEU 1 270      50.760  64.271  40.858  0.00  0.00           O  
ATOM   4159  CB  LEU 1 270      51.840  67.006  41.571  0.00  0.00           C  
ATOM   4160  CG  LEU 1 270      52.291  68.152  42.487  0.00  0.00           C  
ATOM   4161  CD1 LEU 1 270      51.598  69.420  41.930  0.00  0.00           C  
ATOM   4162  CD2 LEU 1 270      51.917  67.843  43.876  0.00  0.00           C  
ATOM   4163  H   LEU 1 270      54.405  66.528  40.981  0.00  0.00           H  
ATOM   4164  HA  LEU 1 270      52.279  65.317  42.772  0.00  0.00           H  
ATOM   4165  HB2 LEU 1 270      52.083  67.230  40.532  0.00  0.00           H  
ATOM   4166  HB3 LEU 1 270      50.756  66.957  41.682  0.00  0.00           H  
ATOM   4167  HG  LEU 1 270      53.373  68.253  42.402  0.00  0.00           H  
ATOM   4168 HD11 LEU 1 270      51.847  70.278  42.554  0.00  0.00           H  
ATOM   4169 HD12 LEU 1 270      52.019  69.630  40.947  0.00  0.00           H  
ATOM   4170 HD13 LEU 1 270      50.510  69.359  41.898  0.00  0.00           H  
ATOM   4171 HD21 LEU 1 270      52.558  67.058  44.277  0.00  0.00           H  
ATOM   4172 HD22 LEU 1 270      51.978  68.747  44.481  0.00  0.00           H  
ATOM   4173 HD23 LEU 1 270      50.931  67.388  43.783  0.00  0.00           H  
ATOM   4174  N   GLY 1 271      52.743  64.223  39.704  0.00  0.00           N  
ATOM   4175  CA  GLY 1 271      52.143  63.676  38.472  0.00  0.00           C  
ATOM   4176  C   GLY 1 271      51.275  64.749  37.705  0.00  0.00           C  
ATOM   4177  O   GLY 1 271      50.337  64.412  36.971  0.00  0.00           O  
ATOM   4178  H   GLY 1 271      53.745  64.342  39.746  0.00  0.00           H  
ATOM   4179  HA2 GLY 1 271      53.016  63.387  37.887  0.00  0.00           H  
ATOM   4180  HA3 GLY 1 271      51.488  62.814  38.599  0.00  0.00           H  
ATOM   4181  N   GLU 1 272      51.651  65.999  37.782  0.00  0.00           N  
ATOM   4182  CA  GLU 1 272      50.986  67.142  37.140  0.00  0.00           C  
ATOM   4183  C   GLU 1 272      51.817  67.689  35.968  0.00  0.00           C  
ATOM   4184  O   GLU 1 272      51.274  68.528  35.239  0.00  0.00           O  
ATOM   4185  CB  GLU 1 272      50.498  68.159  38.191  0.00  0.00           C  
ATOM   4186  CG  GLU 1 272      49.651  67.553  39.167  0.00  0.00           C  
ATOM   4187  CD  GLU 1 272      48.150  67.384  38.815  0.00  0.00           C  
ATOM   4188  OE1 GLU 1 272      47.396  67.377  39.775  0.00  0.00           O  
ATOM   4189  OE2 GLU 1 272      47.743  67.066  37.713  0.00  0.00           O  
ATOM   4190  H   GLU 1 272      52.406  66.239  38.409  0.00  0.00           H  
ATOM   4191  HA  GLU 1 272      50.060  66.800  36.677  0.00  0.00           H  
ATOM   4192  HB2 GLU 1 272      51.383  68.616  38.635  0.00  0.00           H  
ATOM   4193  HB3 GLU 1 272      49.984  68.982  37.696  0.00  0.00           H  
ATOM   4194  HG2 GLU 1 272      50.130  66.639  39.517  0.00  0.00           H  
ATOM   4195  HG3 GLU 1 272      49.755  68.252  39.997  0.00  0.00           H  
ATOM   4196  N   GLN 1 273      53.071  67.304  35.768  0.00  0.00           N  
ATOM   4197  CA  GLN 1 273      53.981  67.704  34.639  0.00  0.00           C  
ATOM   4198  C   GLN 1 273      54.871  66.609  34.282  0.00  0.00           C  
ATOM   4199  O   GLN 1 273      55.226  65.761  35.070  0.00  0.00           O  
ATOM   4200  CB  GLN 1 273      54.839  68.889  35.103  0.00  0.00           C  
ATOM   4201  CG  GLN 1 273      54.107  70.195  35.119  0.00  0.00           C  
ATOM   4202  CD  GLN 1 273      54.868  71.363  35.653  0.00  0.00           C  
ATOM   4203  OE1 GLN 1 273      54.667  71.814  36.761  0.00  0.00           O  
ATOM   4204  NE2 GLN 1 273      55.723  72.006  34.814  0.00  0.00           N  
ATOM   4205  H   GLN 1 273      53.472  66.712  36.480  0.00  0.00           H  
ATOM   4206  HA  GLN 1 273      53.431  67.987  33.741  0.00  0.00           H  
ATOM   4207  HB2 GLN 1 273      55.220  68.768  36.118  0.00  0.00           H  
ATOM   4208  HB3 GLN 1 273      55.688  68.925  34.420  0.00  0.00           H  
ATOM   4209  HG2 GLN 1 273      53.813  70.535  34.126  0.00  0.00           H  
ATOM   4210  HG3 GLN 1 273      53.252  70.150  35.793  0.00  0.00           H  
ATOM   4211 HE21 GLN 1 273      55.915  72.960  35.082  0.00  0.00           H  
ATOM   4212 HE22 GLN 1 273      55.858  71.640  33.882  0.00  0.00           H  
ATOM   4213  N   LEU 1 274      55.347  66.589  33.047  0.00  0.00           N  
ATOM   4214  CA  LEU 1 274      56.502  65.700  32.492  0.00  0.00           C  
ATOM   4215  C   LEU 1 274      57.844  66.093  33.066  0.00  0.00           C  
ATOM   4216  O   LEU 1 274      58.064  67.209  33.444  0.00  0.00           O  
ATOM   4217  CB  LEU 1 274      56.552  65.672  30.995  0.00  0.00           C  
ATOM   4218  CG  LEU 1 274      55.181  65.205  30.475  0.00  0.00           C  
ATOM   4219  CD1 LEU 1 274      55.420  64.982  29.052  0.00  0.00           C  
ATOM   4220  CD2 LEU 1 274      54.601  63.868  31.052  0.00  0.00           C  
ATOM   4221  H   LEU 1 274      54.946  67.291  32.442  0.00  0.00           H  
ATOM   4222  HA  LEU 1 274      56.307  64.678  32.817  0.00  0.00           H  
ATOM   4223  HB2 LEU 1 274      56.843  66.603  30.509  0.00  0.00           H  
ATOM   4224  HB3 LEU 1 274      57.305  64.945  30.690  0.00  0.00           H  
ATOM   4225  HG  LEU 1 274      54.450  65.996  30.644  0.00  0.00           H  
ATOM   4226 HD11 LEU 1 274      54.461  64.782  28.573  0.00  0.00           H  
ATOM   4227 HD12 LEU 1 274      55.744  65.909  28.580  0.00  0.00           H  
ATOM   4228 HD13 LEU 1 274      56.207  64.244  28.898  0.00  0.00           H  
ATOM   4229 HD21 LEU 1 274      53.806  63.391  30.479  0.00  0.00           H  
ATOM   4230 HD22 LEU 1 274      55.386  63.112  31.036  0.00  0.00           H  
ATOM   4231 HD23 LEU 1 274      54.201  63.998  32.058  0.00  0.00           H  
ATOM   4232  N   VAL 1 275      58.792  65.129  33.085  0.00  0.00           N  
ATOM   4233  CA  VAL 1 275      60.230  65.315  33.108  0.00  0.00           C  
ATOM   4234  C   VAL 1 275      60.790  64.678  31.781  0.00  0.00           C  
ATOM   4235  O   VAL 1 275      60.346  63.595  31.311  0.00  0.00           O  
ATOM   4236  CB  VAL 1 275      60.999  64.654  34.275  0.00  0.00           C  
ATOM   4237  CG1 VAL 1 275      61.137  63.062  34.071  0.00  0.00           C  
ATOM   4238  CG2 VAL 1 275      62.412  65.257  34.376  0.00  0.00           C  
ATOM   4239  H   VAL 1 275      58.534  64.197  32.794  0.00  0.00           H  
ATOM   4240  HA  VAL 1 275      60.401  66.388  33.199  0.00  0.00           H  
ATOM   4241  HB  VAL 1 275      60.500  64.812  35.231  0.00  0.00           H  
ATOM   4242 HG11 VAL 1 275      61.779  62.614  34.830  0.00  0.00           H  
ATOM   4243 HG12 VAL 1 275      60.176  62.573  33.911  0.00  0.00           H  
ATOM   4244 HG13 VAL 1 275      61.813  62.848  33.242  0.00  0.00           H  
ATOM   4245 HG21 VAL 1 275      62.338  66.341  34.465  0.00  0.00           H  
ATOM   4246 HG22 VAL 1 275      62.994  64.869  35.212  0.00  0.00           H  
ATOM   4247 HG23 VAL 1 275      63.018  65.037  33.497  0.00  0.00           H  
ATOM   4248  N   CYS 1 276      61.666  65.399  31.030  0.00  0.00           N  
ATOM   4249  CA  CYS 1 276      62.036  65.179  29.617  0.00  0.00           C  
ATOM   4250  C   CYS 1 276      63.473  65.499  29.494  0.00  0.00           C  
ATOM   4251  O   CYS 1 276      63.992  66.412  30.173  0.00  0.00           O  
ATOM   4252  CB  CYS 1 276      61.277  65.986  28.594  0.00  0.00           C  
ATOM   4253  SG  CYS 1 276      59.546  65.529  28.314  0.00  0.00           S  
ATOM   4254  H   CYS 1 276      61.976  66.313  31.328  0.00  0.00           H  
ATOM   4255  HA  CYS 1 276      61.918  64.144  29.298  0.00  0.00           H  
ATOM   4256  HB2 CYS 1 276      61.251  67.030  28.909  0.00  0.00           H  
ATOM   4257  HB3 CYS 1 276      61.849  66.072  27.671  0.00  0.00           H  
ATOM   4258  N   TRP 1 277      64.174  64.811  28.660  0.00  0.00           N  
ATOM   4259  CA  TRP 1 277      65.656  64.919  28.474  0.00  0.00           C  
ATOM   4260  C   TRP 1 277      65.929  64.809  26.989  0.00  0.00           C  
ATOM   4261  O   TRP 1 277      65.027  64.461  26.264  0.00  0.00           O  
ATOM   4262  CB  TRP 1 277      66.432  63.874  29.356  0.00  0.00           C  
ATOM   4263  CG  TRP 1 277      66.364  64.065  30.824  0.00  0.00           C  
ATOM   4264  CD1 TRP 1 277      67.199  64.850  31.507  0.00  0.00           C  
ATOM   4265  CD2 TRP 1 277      65.616  63.434  31.870  0.00  0.00           C  
ATOM   4266  NE1 TRP 1 277      67.040  64.806  32.865  0.00  0.00           N  
ATOM   4267  CE2 TRP 1 277      66.009  63.939  33.157  0.00  0.00           C  
ATOM   4268  CE3 TRP 1 277      64.653  62.416  31.878  0.00  0.00           C  
ATOM   4269  CZ2 TRP 1 277      65.483  63.352  34.393  0.00  0.00           C  
ATOM   4270  CZ3 TRP 1 277      64.206  61.879  33.079  0.00  0.00           C  
ATOM   4271  CH2 TRP 1 277      64.600  62.267  34.391  0.00  0.00           C  
ATOM   4272  H   TRP 1 277      63.719  64.044  28.186  0.00  0.00           H  
ATOM   4273  HA  TRP 1 277      66.039  65.903  28.746  0.00  0.00           H  
ATOM   4274  HB2 TRP 1 277      65.960  62.896  29.262  0.00  0.00           H  
ATOM   4275  HB3 TRP 1 277      67.464  63.807  29.012  0.00  0.00           H  
ATOM   4276  HD1 TRP 1 277      67.916  65.539  31.087  0.00  0.00           H  
ATOM   4277  HE1 TRP 1 277      67.608  65.323  33.520  0.00  0.00           H  
ATOM   4278  HE3 TRP 1 277      64.355  62.126  30.881  0.00  0.00           H  
ATOM   4279  HZ2 TRP 1 277      65.877  63.749  35.317  0.00  0.00           H  
ATOM   4280  HZ3 TRP 1 277      63.551  61.022  33.024  0.00  0.00           H  
ATOM   4281  HH2 TRP 1 277      64.169  61.801  35.265  0.00  0.00           H  
ATOM   4282  N   GLN 1 278      67.082  65.287  26.633  0.00  0.00           N  
ATOM   4283  CA  GLN 1 278      67.472  65.261  25.191  0.00  0.00           C  
ATOM   4284  C   GLN 1 278      67.581  63.803  24.783  0.00  0.00           C  
ATOM   4285  O   GLN 1 278      68.053  62.925  25.526  0.00  0.00           O  
ATOM   4286  CB  GLN 1 278      68.870  65.944  24.928  0.00  0.00           C  
ATOM   4287  CG  GLN 1 278      68.958  67.475  25.284  0.00  0.00           C  
ATOM   4288  CD  GLN 1 278      70.214  68.118  24.716  0.00  0.00           C  
ATOM   4289  OE1 GLN 1 278      71.065  68.579  25.470  0.00  0.00           O  
ATOM   4290  NE2 GLN 1 278      70.313  68.248  23.387  0.00  0.00           N  
ATOM   4291  H   GLN 1 278      67.763  65.693  27.258  0.00  0.00           H  
ATOM   4292  HA  GLN 1 278      66.805  65.868  24.578  0.00  0.00           H  
ATOM   4293  HB2 GLN 1 278      69.686  65.422  25.428  0.00  0.00           H  
ATOM   4294  HB3 GLN 1 278      69.065  65.824  23.862  0.00  0.00           H  
ATOM   4295  HG2 GLN 1 278      68.056  67.853  24.804  0.00  0.00           H  
ATOM   4296  HG3 GLN 1 278      69.002  67.539  26.371  0.00  0.00           H  
ATOM   4297 HE21 GLN 1 278      71.144  68.692  23.024  0.00  0.00           H  
ATOM   4298 HE22 GLN 1 278      69.497  68.204  22.794  0.00  0.00           H  
ATOM   4299  N   ALA 1 279      67.300  63.503  23.545  0.00  0.00           N  
ATOM   4300  CA  ALA 1 279      67.240  62.148  23.018  0.00  0.00           C  
ATOM   4301  C   ALA 1 279      68.457  61.262  23.373  0.00  0.00           C  
ATOM   4302  O   ALA 1 279      69.523  61.519  22.843  0.00  0.00           O  
ATOM   4303  CB  ALA 1 279      66.950  62.349  21.542  0.00  0.00           C  
ATOM   4304  H   ALA 1 279      66.977  64.189  22.878  0.00  0.00           H  
ATOM   4305  HA  ALA 1 279      66.371  61.597  23.378  0.00  0.00           H  
ATOM   4306  HB1 ALA 1 279      67.241  61.445  21.007  0.00  0.00           H  
ATOM   4307  HB2 ALA 1 279      65.863  62.424  21.510  0.00  0.00           H  
ATOM   4308  HB3 ALA 1 279      67.483  63.187  21.092  0.00  0.00           H  
ATOM   4309  N   GLY 1 280      68.349  60.112  24.069  0.00  0.00           N  
ATOM   4310  CA  GLY 1 280      69.428  59.123  24.487  0.00  0.00           C  
ATOM   4311  C   GLY 1 280      70.435  59.779  25.389  0.00  0.00           C  
ATOM   4312  O   GLY 1 280      71.604  59.605  25.154  0.00  0.00           O  
ATOM   4313  H   GLY 1 280      67.432  59.906  24.438  0.00  0.00           H  
ATOM   4314  HA2 GLY 1 280      69.041  58.190  24.896  0.00  0.00           H  
ATOM   4315  HA3 GLY 1 280      69.951  58.883  23.561  0.00  0.00           H  
ATOM   4316  N   THR 1 281      70.004  60.429  26.465  0.00  0.00           N  
ATOM   4317  CA  THR 1 281      70.904  61.019  27.455  0.00  0.00           C  
ATOM   4318  C   THR 1 281      70.394  61.006  28.861  0.00  0.00           C  
ATOM   4319  O   THR 1 281      70.979  61.744  29.683  0.00  0.00           O  
ATOM   4320  CB  THR 1 281      71.334  62.438  27.068  0.00  0.00           C  
ATOM   4321  OG1 THR 1 281      70.302  63.386  27.271  0.00  0.00           O  
ATOM   4322  CG2 THR 1 281      71.815  62.643  25.521  0.00  0.00           C  
ATOM   4323  H   THR 1 281      69.022  60.611  26.614  0.00  0.00           H  
ATOM   4324  HA  THR 1 281      71.797  60.396  27.410  0.00  0.00           H  
ATOM   4325  HB  THR 1 281      72.220  62.738  27.627  0.00  0.00           H  
ATOM   4326  HG1 THR 1 281      69.504  63.003  26.899  0.00  0.00           H  
ATOM   4327 HG21 THR 1 281      70.976  62.400  24.870  0.00  0.00           H  
ATOM   4328 HG22 THR 1 281      72.112  63.686  25.416  0.00  0.00           H  
ATOM   4329 HG23 THR 1 281      72.715  62.052  25.352  0.00  0.00           H  
ATOM   4330  N   THR 1 282      69.385  60.213  29.240  0.00  0.00           N  
ATOM   4331  CA  THR 1 282      68.685  60.216  30.488  0.00  0.00           C  
ATOM   4332  C   THR 1 282      69.642  60.020  31.599  0.00  0.00           C  
ATOM   4333  O   THR 1 282      70.364  58.951  31.534  0.00  0.00           O  
ATOM   4334  CB  THR 1 282      67.524  59.152  30.461  0.00  0.00           C  
ATOM   4335  OG1 THR 1 282      66.487  59.337  29.491  0.00  0.00           O  
ATOM   4336  CG2 THR 1 282      66.799  59.137  31.759  0.00  0.00           C  
ATOM   4337  H   THR 1 282      68.935  59.776  28.448  0.00  0.00           H  
ATOM   4338  HA  THR 1 282      68.217  61.198  30.556  0.00  0.00           H  
ATOM   4339  HB  THR 1 282      67.960  58.182  30.224  0.00  0.00           H  
ATOM   4340  HG1 THR 1 282      66.949  59.284  28.651  0.00  0.00           H  
ATOM   4341 HG21 THR 1 282      65.901  58.524  31.685  0.00  0.00           H  
ATOM   4342 HG22 THR 1 282      67.394  58.640  32.525  0.00  0.00           H  
ATOM   4343 HG23 THR 1 282      66.454  60.098  32.141  0.00  0.00           H  
ATOM   4344  N   PRO 1 283      69.727  60.847  32.625  0.00  0.00           N  
ATOM   4345  CA  PRO 1 283      70.667  60.529  33.662  0.00  0.00           C  
ATOM   4346  C   PRO 1 283      70.071  59.574  34.772  0.00  0.00           C  
ATOM   4347  O   PRO 1 283      69.762  60.027  35.869  0.00  0.00           O  
ATOM   4348  CB  PRO 1 283      70.951  61.886  34.294  0.00  0.00           C  
ATOM   4349  CG  PRO 1 283      69.596  62.685  34.131  0.00  0.00           C  
ATOM   4350  CD  PRO 1 283      69.043  62.165  32.730  0.00  0.00           C  
ATOM   4351  HA  PRO 1 283      71.567  60.142  33.184  0.00  0.00           H  
ATOM   4352  HB2 PRO 1 283      71.308  62.036  35.312  0.00  0.00           H  
ATOM   4353  HB3 PRO 1 283      71.647  62.459  33.682  0.00  0.00           H  
ATOM   4354  HG2 PRO 1 283      68.785  62.580  34.851  0.00  0.00           H  
ATOM   4355  HG3 PRO 1 283      69.841  63.746  34.081  0.00  0.00           H  
ATOM   4356  HD2 PRO 1 283      68.010  61.892  32.950  0.00  0.00           H  
ATOM   4357  HD3 PRO 1 283      69.412  62.841  31.959  0.00  0.00           H  
ATOM   4358  N   TRP 1 284      69.836  58.290  34.454  0.00  0.00           N  
ATOM   4359  CA  TRP 1 284      69.103  57.306  35.237  0.00  0.00           C  
ATOM   4360  C   TRP 1 284      69.744  57.241  36.633  0.00  0.00           C  
ATOM   4361  O   TRP 1 284      68.979  57.161  37.591  0.00  0.00           O  
ATOM   4362  CB  TRP 1 284      69.089  55.957  34.569  0.00  0.00           C  
ATOM   4363  CG  TRP 1 284      68.034  55.850  33.477  0.00  0.00           C  
ATOM   4364  CD1 TRP 1 284      68.308  55.479  32.219  0.00  0.00           C  
ATOM   4365  CD2 TRP 1 284      66.620  55.854  33.617  0.00  0.00           C  
ATOM   4366  NE1 TRP 1 284      67.081  55.436  31.526  0.00  0.00           N  
ATOM   4367  CE2 TRP 1 284      65.982  55.640  32.386  0.00  0.00           C  
ATOM   4368  CE3 TRP 1 284      65.763  56.056  34.696  0.00  0.00           C  
ATOM   4369  CZ2 TRP 1 284      64.603  55.590  32.246  0.00  0.00           C  
ATOM   4370  CZ3 TRP 1 284      64.342  55.963  34.656  0.00  0.00           C  
ATOM   4371  CH2 TRP 1 284      63.817  55.858  33.375  0.00  0.00           C  
ATOM   4372  H   TRP 1 284      70.073  57.965  33.527  0.00  0.00           H  
ATOM   4373  HA  TRP 1 284      68.065  57.615  35.356  0.00  0.00           H  
ATOM   4374  HB2 TRP 1 284      70.033  55.705  34.086  0.00  0.00           H  
ATOM   4375  HB3 TRP 1 284      68.945  55.088  35.211  0.00  0.00           H  
ATOM   4376  HD1 TRP 1 284      69.310  55.222  31.910  0.00  0.00           H  
ATOM   4377  HE1 TRP 1 284      67.040  55.277  30.529  0.00  0.00           H  
ATOM   4378  HE3 TRP 1 284      66.204  56.201  35.671  0.00  0.00           H  
ATOM   4379  HZ2 TRP 1 284      64.087  55.464  31.306  0.00  0.00           H  
ATOM   4380  HZ3 TRP 1 284      63.818  56.116  35.588  0.00  0.00           H  
ATOM   4381  HH2 TRP 1 284      62.744  55.884  33.258  0.00  0.00           H  
ATOM   4382  N   ASN 1 285      71.086  57.248  36.702  0.00  0.00           N  
ATOM   4383  CA  ASN 1 285      71.956  57.034  37.856  0.00  0.00           C  
ATOM   4384  C   ASN 1 285      71.621  57.944  39.053  0.00  0.00           C  
ATOM   4385  O   ASN 1 285      71.965  57.534  40.170  0.00  0.00           O  
ATOM   4386  CB  ASN 1 285      73.484  57.272  37.464  0.00  0.00           C  
ATOM   4387  CG  ASN 1 285      73.833  56.389  36.364  0.00  0.00           C  
ATOM   4388  OD1 ASN 1 285      73.331  55.288  36.136  0.00  0.00           O  
ATOM   4389  ND2 ASN 1 285      74.776  56.806  35.530  0.00  0.00           N  
ATOM   4390  H   ASN 1 285      71.534  57.441  35.817  0.00  0.00           H  
ATOM   4391  HA  ASN 1 285      71.962  56.002  38.207  0.00  0.00           H  
ATOM   4392  HB2 ASN 1 285      73.595  58.301  37.121  0.00  0.00           H  
ATOM   4393  HB3 ASN 1 285      74.090  57.018  38.333  0.00  0.00           H  
ATOM   4394 HD21 ASN 1 285      75.093  56.130  34.850  0.00  0.00           H  
ATOM   4395 HD22 ASN 1 285      75.134  57.750  35.518  0.00  0.00           H  
ATOM   4396  N   ILE 1 286      71.122  59.144  38.716  0.00  0.00           N  
ATOM   4397  CA  ILE 1 286      70.911  60.165  39.700  0.00  0.00           C  
ATOM   4398  C   ILE 1 286      69.571  60.046  40.464  0.00  0.00           C  
ATOM   4399  O   ILE 1 286      69.465  60.603  41.566  0.00  0.00           O  
ATOM   4400  CB  ILE 1 286      71.111  61.669  39.143  0.00  0.00           C  
ATOM   4401  CG1 ILE 1 286      69.906  62.179  38.255  0.00  0.00           C  
ATOM   4402  CG2 ILE 1 286      72.388  61.630  38.303  0.00  0.00           C  
ATOM   4403  CD1 ILE 1 286      69.262  63.376  39.001  0.00  0.00           C  
ATOM   4404  H   ILE 1 286      70.882  59.369  37.761  0.00  0.00           H  
ATOM   4405  HA  ILE 1 286      71.689  60.069  40.457  0.00  0.00           H  
ATOM   4406  HB  ILE 1 286      71.287  62.339  39.985  0.00  0.00           H  
ATOM   4407 HG12 ILE 1 286      70.216  62.496  37.259  0.00  0.00           H  
ATOM   4408 HG13 ILE 1 286      69.119  61.437  38.117  0.00  0.00           H  
ATOM   4409 HG21 ILE 1 286      73.130  61.296  39.029  0.00  0.00           H  
ATOM   4410 HG22 ILE 1 286      72.304  60.884  37.513  0.00  0.00           H  
ATOM   4411 HG23 ILE 1 286      72.719  62.596  37.922  0.00  0.00           H  
ATOM   4412 HD11 ILE 1 286      68.501  63.794  38.342  0.00  0.00           H  
ATOM   4413 HD12 ILE 1 286      68.794  63.007  39.913  0.00  0.00           H  
ATOM   4414 HD13 ILE 1 286      70.007  64.114  39.298  0.00  0.00           H  
ATOM   4415  N   PHE 1 287      68.616  59.275  39.996  0.00  0.00           N  
ATOM   4416  CA  PHE 1 287      67.368  58.948  40.736  0.00  0.00           C  
ATOM   4417  C   PHE 1 287      67.642  57.815  41.694  0.00  0.00           C  
ATOM   4418  O   PHE 1 287      68.370  56.870  41.322  0.00  0.00           O  
ATOM   4419  CB  PHE 1 287      66.266  58.790  39.671  0.00  0.00           C  
ATOM   4420  CG  PHE 1 287      65.741  60.126  39.226  0.00  0.00           C  
ATOM   4421  CD1 PHE 1 287      64.759  60.793  39.971  0.00  0.00           C  
ATOM   4422  CD2 PHE 1 287      66.387  60.806  38.195  0.00  0.00           C  
ATOM   4423  CE1 PHE 1 287      64.339  62.099  39.585  0.00  0.00           C  
ATOM   4424  CE2 PHE 1 287      65.999  62.064  37.800  0.00  0.00           C  
ATOM   4425  CZ  PHE 1 287      64.909  62.709  38.466  0.00  0.00           C  
ATOM   4426  H   PHE 1 287      68.785  58.764  39.141  0.00  0.00           H  
ATOM   4427  HA  PHE 1 287      67.215  59.864  41.307  0.00  0.00           H  
ATOM   4428  HB2 PHE 1 287      66.612  58.147  38.862  0.00  0.00           H  
ATOM   4429  HB3 PHE 1 287      65.485  58.319  40.268  0.00  0.00           H  
ATOM   4430  HD1 PHE 1 287      64.298  60.277  40.800  0.00  0.00           H  
ATOM   4431  HD2 PHE 1 287      67.260  60.435  37.679  0.00  0.00           H  
ATOM   4432  HE1 PHE 1 287      63.553  62.564  40.161  0.00  0.00           H  
ATOM   4433  HE2 PHE 1 287      66.535  62.571  37.011  0.00  0.00           H  
ATOM   4434  HZ  PHE 1 287      64.508  63.604  38.014  0.00  0.00           H  
ATOM   4435  N   PRO 1 288      67.076  57.806  42.949  0.00  0.00           N  
ATOM   4436  CA  PRO 1 288      67.379  56.769  43.940  0.00  0.00           C  
ATOM   4437  C   PRO 1 288      66.653  55.434  43.655  0.00  0.00           C  
ATOM   4438  O   PRO 1 288      65.535  55.527  43.152  0.00  0.00           O  
ATOM   4439  CB  PRO 1 288      66.941  57.457  45.255  0.00  0.00           C  
ATOM   4440  CG  PRO 1 288      65.839  58.375  44.838  0.00  0.00           C  
ATOM   4441  CD  PRO 1 288      66.343  58.938  43.528  0.00  0.00           C  
ATOM   4442  HA  PRO 1 288      68.403  56.397  43.969  0.00  0.00           H  
ATOM   4443  HB2 PRO 1 288      66.617  56.747  46.016  0.00  0.00           H  
ATOM   4444  HB3 PRO 1 288      67.751  58.003  45.738  0.00  0.00           H  
ATOM   4445  HG2 PRO 1 288      64.916  57.816  44.685  0.00  0.00           H  
ATOM   4446  HG3 PRO 1 288      65.702  59.051  45.682  0.00  0.00           H  
ATOM   4447  HD2 PRO 1 288      67.126  59.667  43.739  0.00  0.00           H  
ATOM   4448  HD3 PRO 1 288      65.504  59.334  42.955  0.00  0.00           H  
ATOM   4449  N   VAL 1 289      67.166  54.314  44.109  0.00  0.00           N  
ATOM   4450  CA  VAL 1 289      66.243  53.111  44.265  0.00  0.00           C  
ATOM   4451  C   VAL 1 289      65.254  53.338  45.439  0.00  0.00           C  
ATOM   4452  O   VAL 1 289      65.480  54.162  46.290  0.00  0.00           O  
ATOM   4453  CB  VAL 1 289      67.051  51.752  44.424  0.00  0.00           C  
ATOM   4454  CG1 VAL 1 289      67.983  51.605  43.212  0.00  0.00           C  
ATOM   4455  CG2 VAL 1 289      67.848  51.608  45.733  0.00  0.00           C  
ATOM   4456  H   VAL 1 289      68.044  54.262  44.606  0.00  0.00           H  
ATOM   4457  HA  VAL 1 289      65.627  53.083  43.366  0.00  0.00           H  
ATOM   4458  HB  VAL 1 289      66.403  50.879  44.357  0.00  0.00           H  
ATOM   4459 HG11 VAL 1 289      68.477  50.654  43.411  0.00  0.00           H  
ATOM   4460 HG12 VAL 1 289      67.362  51.624  42.316  0.00  0.00           H  
ATOM   4461 HG13 VAL 1 289      68.714  52.414  43.213  0.00  0.00           H  
ATOM   4462 HG21 VAL 1 289      68.543  50.781  45.588  0.00  0.00           H  
ATOM   4463 HG22 VAL 1 289      68.460  52.507  45.814  0.00  0.00           H  
ATOM   4464 HG23 VAL 1 289      67.168  51.521  46.580  0.00  0.00           H  
ATOM   4465  N   ILE 1 290      64.137  52.542  45.476  0.00  0.00           N  
ATOM   4466  CA  ILE 1 290      63.195  52.671  46.579  0.00  0.00           C  
ATOM   4467  C   ILE 1 290      62.885  51.188  47.113  0.00  0.00           C  
ATOM   4468  O   ILE 1 290      62.805  50.249  46.289  0.00  0.00           O  
ATOM   4469  CB  ILE 1 290      61.879  53.302  46.180  0.00  0.00           C  
ATOM   4470  CG1 ILE 1 290      62.025  54.655  45.480  0.00  0.00           C  
ATOM   4471  CG2 ILE 1 290      60.836  53.258  47.182  0.00  0.00           C  
ATOM   4472  CD1 ILE 1 290      60.694  55.346  45.017  0.00  0.00           C  
ATOM   4473  H   ILE 1 290      63.981  51.831  44.776  0.00  0.00           H  
ATOM   4474  HA  ILE 1 290      63.664  53.142  47.443  0.00  0.00           H  
ATOM   4475  HB  ILE 1 290      61.471  52.646  45.410  0.00  0.00           H  
ATOM   4476 HG12 ILE 1 290      62.501  55.338  46.183  0.00  0.00           H  
ATOM   4477 HG13 ILE 1 290      62.609  54.443  44.584  0.00  0.00           H  
ATOM   4478 HG21 ILE 1 290      61.283  53.717  48.063  0.00  0.00           H  
ATOM   4479 HG22 ILE 1 290      59.944  53.772  46.824  0.00  0.00           H  
ATOM   4480 HG23 ILE 1 290      60.608  52.203  47.333  0.00  0.00           H  
ATOM   4481 HD11 ILE 1 290      60.223  55.841  45.867  0.00  0.00           H  
ATOM   4482 HD12 ILE 1 290      60.887  56.039  44.198  0.00  0.00           H  
ATOM   4483 HD13 ILE 1 290      60.081  54.514  44.672  0.00  0.00           H  
ATOM   4484  N   SER 1 291      63.030  50.963  48.364  0.00  0.00           N  
ATOM   4485  CA  SER 1 291      62.854  49.626  48.908  0.00  0.00           C  
ATOM   4486  C   SER 1 291      61.914  49.518  49.996  0.00  0.00           C  
ATOM   4487  O   SER 1 291      61.809  50.429  50.878  0.00  0.00           O  
ATOM   4488  CB  SER 1 291      64.259  49.093  49.283  0.00  0.00           C  
ATOM   4489  OG  SER 1 291      64.285  47.797  49.660  0.00  0.00           O  
ATOM   4490  H   SER 1 291      63.123  51.785  48.944  0.00  0.00           H  
ATOM   4491  HA  SER 1 291      62.454  48.984  48.123  0.00  0.00           H  
ATOM   4492  HB2 SER 1 291      64.945  49.274  48.457  0.00  0.00           H  
ATOM   4493  HB3 SER 1 291      64.570  49.688  50.142  0.00  0.00           H  
ATOM   4494  HG  SER 1 291      64.955  47.348  49.139  0.00  0.00           H  
ATOM   4495  N   LEU 1 292      61.261  48.317  50.140  0.00  0.00           N  
ATOM   4496  CA  LEU 1 292      60.115  48.159  51.010  0.00  0.00           C  
ATOM   4497  C   LEU 1 292      60.316  46.825  51.750  0.00  0.00           C  
ATOM   4498  O   LEU 1 292      60.410  45.788  51.104  0.00  0.00           O  
ATOM   4499  CB  LEU 1 292      58.844  48.231  50.157  0.00  0.00           C  
ATOM   4500  CG  LEU 1 292      58.508  49.624  49.683  0.00  0.00           C  
ATOM   4501  CD1 LEU 1 292      58.735  49.814  48.145  0.00  0.00           C  
ATOM   4502  CD2 LEU 1 292      57.063  50.102  49.946  0.00  0.00           C  
ATOM   4503  H   LEU 1 292      61.408  47.652  49.395  0.00  0.00           H  
ATOM   4504  HA  LEU 1 292      60.174  48.975  51.730  0.00  0.00           H  
ATOM   4505  HB2 LEU 1 292      58.881  47.483  49.364  0.00  0.00           H  
ATOM   4506  HB3 LEU 1 292      58.006  47.976  50.806  0.00  0.00           H  
ATOM   4507  HG  LEU 1 292      59.211  50.253  50.228  0.00  0.00           H  
ATOM   4508 HD11 LEU 1 292      59.675  49.306  47.931  0.00  0.00           H  
ATOM   4509 HD12 LEU 1 292      57.920  49.382  47.564  0.00  0.00           H  
ATOM   4510 HD13 LEU 1 292      58.915  50.885  48.054  0.00  0.00           H  
ATOM   4511 HD21 LEU 1 292      56.955  51.185  49.884  0.00  0.00           H  
ATOM   4512 HD22 LEU 1 292      56.399  49.562  49.272  0.00  0.00           H  
ATOM   4513 HD23 LEU 1 292      56.866  49.960  51.009  0.00  0.00           H  
ATOM   4514  N   TYR 1 293      60.331  46.866  53.066  0.00  0.00           N  
ATOM   4515  CA  TYR 1 293      60.518  45.678  53.928  0.00  0.00           C  
ATOM   4516  C   TYR 1 293      59.076  45.028  54.278  0.00  0.00           C  
ATOM   4517  O   TYR 1 293      58.319  45.610  55.082  0.00  0.00           O  
ATOM   4518  CB  TYR 1 293      61.283  45.994  55.122  0.00  0.00           C  
ATOM   4519  CG  TYR 1 293      62.714  46.405  55.026  0.00  0.00           C  
ATOM   4520  CD1 TYR 1 293      63.007  47.703  54.363  0.00  0.00           C  
ATOM   4521  CD2 TYR 1 293      63.682  45.732  55.775  0.00  0.00           C  
ATOM   4522  CE1 TYR 1 293      64.357  48.067  54.427  0.00  0.00           C  
ATOM   4523  CE2 TYR 1 293      65.066  46.177  55.872  0.00  0.00           C  
ATOM   4524  CZ  TYR 1 293      65.314  47.331  55.135  0.00  0.00           C  
ATOM   4525  OH  TYR 1 293      66.574  47.596  54.926  0.00  0.00           O  
ATOM   4526  H   TYR 1 293      60.389  47.749  53.554  0.00  0.00           H  
ATOM   4527  HA  TYR 1 293      61.065  44.910  53.381  0.00  0.00           H  
ATOM   4528  HB2 TYR 1 293      60.694  46.825  55.508  0.00  0.00           H  
ATOM   4529  HB3 TYR 1 293      61.186  45.086  55.717  0.00  0.00           H  
ATOM   4530  HD1 TYR 1 293      62.293  48.162  53.695  0.00  0.00           H  
ATOM   4531  HD2 TYR 1 293      63.377  44.748  56.099  0.00  0.00           H  
ATOM   4532  HE1 TYR 1 293      64.676  48.856  53.761  0.00  0.00           H  
ATOM   4533  HE2 TYR 1 293      65.810  45.522  56.301  0.00  0.00           H  
ATOM   4534  HH  TYR 1 293      66.774  48.468  54.577  0.00  0.00           H  
ATOM   4535  N   LEU 1 294      58.829  43.820  53.792  0.00  0.00           N  
ATOM   4536  CA  LEU 1 294      57.565  43.118  54.031  0.00  0.00           C  
ATOM   4537  C   LEU 1 294      57.726  42.313  55.271  0.00  0.00           C  
ATOM   4538  O   LEU 1 294      58.863  41.970  55.630  0.00  0.00           O  
ATOM   4539  CB  LEU 1 294      57.356  42.226  52.816  0.00  0.00           C  
ATOM   4540  CG  LEU 1 294      56.974  42.964  51.426  0.00  0.00           C  
ATOM   4541  CD1 LEU 1 294      56.797  41.973  50.241  0.00  0.00           C  
ATOM   4542  CD2 LEU 1 294      55.611  43.728  51.652  0.00  0.00           C  
ATOM   4543  H   LEU 1 294      59.550  43.502  53.159  0.00  0.00           H  
ATOM   4544  HA  LEU 1 294      56.698  43.777  54.090  0.00  0.00           H  
ATOM   4545  HB2 LEU 1 294      58.246  41.624  52.632  0.00  0.00           H  
ATOM   4546  HB3 LEU 1 294      56.526  41.556  53.041  0.00  0.00           H  
ATOM   4547  HG  LEU 1 294      57.768  43.694  51.272  0.00  0.00           H  
ATOM   4548 HD11 LEU 1 294      57.596  41.239  50.341  0.00  0.00           H  
ATOM   4549 HD12 LEU 1 294      55.796  41.541  50.224  0.00  0.00           H  
ATOM   4550 HD13 LEU 1 294      57.000  42.486  49.302  0.00  0.00           H  
ATOM   4551 HD21 LEU 1 294      54.972  42.961  52.091  0.00  0.00           H  
ATOM   4552 HD22 LEU 1 294      55.790  44.507  52.393  0.00  0.00           H  
ATOM   4553 HD23 LEU 1 294      55.310  44.031  50.649  0.00  0.00           H  
ATOM   4554  N   MET 1 295      56.635  42.038  56.026  0.00  0.00           N  
ATOM   4555  CA  MET 1 295      56.681  41.061  57.165  0.00  0.00           C  
ATOM   4556  C   MET 1 295      57.083  39.642  56.688  0.00  0.00           C  
ATOM   4557  O   MET 1 295      56.331  39.037  55.880  0.00  0.00           O  
ATOM   4558  CB  MET 1 295      55.350  41.066  57.786  0.00  0.00           C  
ATOM   4559  CG  MET 1 295      55.083  40.202  59.061  0.00  0.00           C  
ATOM   4560  SD  MET 1 295      53.545  40.586  59.786  0.00  0.00           S  
ATOM   4561  CE  MET 1 295      53.962  42.111  60.619  0.00  0.00           C  
ATOM   4562  H   MET 1 295      55.770  42.496  55.780  0.00  0.00           H  
ATOM   4563  HA  MET 1 295      57.458  41.436  57.831  0.00  0.00           H  
ATOM   4564  HB2 MET 1 295      55.064  42.077  58.076  0.00  0.00           H  
ATOM   4565  HB3 MET 1 295      54.573  40.752  57.089  0.00  0.00           H  
ATOM   4566  HG2 MET 1 295      54.954  39.177  58.713  0.00  0.00           H  
ATOM   4567  HG3 MET 1 295      55.879  40.146  59.804  0.00  0.00           H  
ATOM   4568  HE1 MET 1 295      53.093  42.610  61.046  0.00  0.00           H  
ATOM   4569  HE2 MET 1 295      54.686  41.948  61.418  0.00  0.00           H  
ATOM   4570  HE3 MET 1 295      54.328  42.873  59.930  0.00  0.00           H  
ATOM   4571  N   GLY 1 296      58.013  38.886  57.210  0.00  0.00           N  
ATOM   4572  CA  GLY 1 296      58.149  37.468  56.968  0.00  0.00           C  
ATOM   4573  C   GLY 1 296      56.970  36.683  57.385  0.00  0.00           C  
ATOM   4574  O   GLY 1 296      56.076  37.130  58.144  0.00  0.00           O  
ATOM   4575  H   GLY 1 296      58.478  39.426  57.926  0.00  0.00           H  
ATOM   4576  HA2 GLY 1 296      58.401  37.269  55.926  0.00  0.00           H  
ATOM   4577  HA3 GLY 1 296      58.938  37.101  57.624  0.00  0.00           H  
ATOM   4578  N   GLU 1 297      56.838  35.446  56.893  0.00  0.00           N  
ATOM   4579  CA  GLU 1 297      56.075  34.468  57.617  0.00  0.00           C  
ATOM   4580  C   GLU 1 297      56.591  34.199  59.044  0.00  0.00           C  
ATOM   4581  O   GLU 1 297      55.854  33.477  59.740  0.00  0.00           O  
ATOM   4582  CB  GLU 1 297      56.205  33.140  56.881  0.00  0.00           C  
ATOM   4583  CG  GLU 1 297      55.617  33.049  55.446  0.00  0.00           C  
ATOM   4584  CD  GLU 1 297      55.102  31.622  55.115  0.00  0.00           C  
ATOM   4585  OE1 GLU 1 297      55.745  31.032  54.231  0.00  0.00           O  
ATOM   4586  OE2 GLU 1 297      53.946  31.225  55.505  0.00  0.00           O  
ATOM   4587  H   GLU 1 297      57.582  35.084  56.314  0.00  0.00           H  
ATOM   4588  HA  GLU 1 297      55.042  34.814  57.668  0.00  0.00           H  
ATOM   4589  HB2 GLU 1 297      57.232  32.776  56.910  0.00  0.00           H  
ATOM   4590  HB3 GLU 1 297      55.628  32.453  57.501  0.00  0.00           H  
ATOM   4591  HG2 GLU 1 297      54.735  33.685  55.520  0.00  0.00           H  
ATOM   4592  HG3 GLU 1 297      56.356  33.409  54.731  0.00  0.00           H  
ATOM   4593  N   VAL 1 298      57.759  34.578  59.445  0.00  0.00           N  
ATOM   4594  CA  VAL 1 298      58.517  34.108  60.665  0.00  0.00           C  
ATOM   4595  C   VAL 1 298      58.403  35.363  61.629  0.00  0.00           C  
ATOM   4596  O   VAL 1 298      58.600  36.480  61.175  0.00  0.00           O  
ATOM   4597  CB  VAL 1 298      59.973  33.691  60.267  0.00  0.00           C  
ATOM   4598  CG1 VAL 1 298      60.846  33.464  61.443  0.00  0.00           C  
ATOM   4599  CG2 VAL 1 298      59.937  32.530  59.397  0.00  0.00           C  
ATOM   4600  H   VAL 1 298      58.268  35.200  58.832  0.00  0.00           H  
ATOM   4601  HA  VAL 1 298      57.973  33.342  61.217  0.00  0.00           H  
ATOM   4602  HB  VAL 1 298      60.284  34.548  59.669  0.00  0.00           H  
ATOM   4603 HG11 VAL 1 298      60.841  34.335  62.098  0.00  0.00           H  
ATOM   4604 HG12 VAL 1 298      60.490  32.569  61.953  0.00  0.00           H  
ATOM   4605 HG13 VAL 1 298      61.851  33.335  61.040  0.00  0.00           H  
ATOM   4606 HG21 VAL 1 298      59.548  31.613  59.841  0.00  0.00           H  
ATOM   4607 HG22 VAL 1 298      59.346  32.644  58.488  0.00  0.00           H  
ATOM   4608 HG23 VAL 1 298      60.979  32.315  59.162  0.00  0.00           H  
ATOM   4609  N   THR 1 299      58.068  35.120  62.917  0.00  0.00           N  
ATOM   4610  CA  THR 1 299      58.072  36.058  64.007  0.00  0.00           C  
ATOM   4611  C   THR 1 299      59.455  36.695  64.101  0.00  0.00           C  
ATOM   4612  O   THR 1 299      60.512  36.065  64.007  0.00  0.00           O  
ATOM   4613  CB  THR 1 299      57.740  35.468  65.375  0.00  0.00           C  
ATOM   4614  OG1 THR 1 299      56.673  34.554  65.336  0.00  0.00           O  
ATOM   4615  CG2 THR 1 299      57.135  36.604  66.293  0.00  0.00           C  
ATOM   4616  H   THR 1 299      57.791  34.165  63.090  0.00  0.00           H  
ATOM   4617  HA  THR 1 299      57.337  36.780  63.650  0.00  0.00           H  
ATOM   4618  HB  THR 1 299      58.533  34.858  65.808  0.00  0.00           H  
ATOM   4619  HG1 THR 1 299      55.987  34.925  64.776  0.00  0.00           H  
ATOM   4620 HG21 THR 1 299      56.300  37.114  65.813  0.00  0.00           H  
ATOM   4621 HG22 THR 1 299      56.786  36.100  67.194  0.00  0.00           H  
ATOM   4622 HG23 THR 1 299      57.939  37.305  66.518  0.00  0.00           H  
ATOM   4623  N   ASN 1 300      59.460  38.034  64.278  0.00  0.00           N  
ATOM   4624  CA  ASN 1 300      60.660  38.845  64.424  0.00  0.00           C  
ATOM   4625  C   ASN 1 300      61.566  38.890  63.172  0.00  0.00           C  
ATOM   4626  O   ASN 1 300      62.804  39.202  63.292  0.00  0.00           O  
ATOM   4627  CB  ASN 1 300      61.428  38.398  65.735  0.00  0.00           C  
ATOM   4628  CG  ASN 1 300      60.615  38.910  66.902  0.00  0.00           C  
ATOM   4629  OD1 ASN 1 300      60.139  38.197  67.729  0.00  0.00           O  
ATOM   4630  ND2 ASN 1 300      60.472  40.221  67.037  0.00  0.00           N  
ATOM   4631  H   ASN 1 300      58.580  38.525  64.339  0.00  0.00           H  
ATOM   4632  HA  ASN 1 300      60.324  39.863  64.622  0.00  0.00           H  
ATOM   4633  HB2 ASN 1 300      61.554  37.316  65.782  0.00  0.00           H  
ATOM   4634  HB3 ASN 1 300      62.361  38.961  65.767  0.00  0.00           H  
ATOM   4635 HD21 ASN 1 300      60.001  40.616  67.838  0.00  0.00           H  
ATOM   4636 HD22 ASN 1 300      60.825  40.838  66.320  0.00  0.00           H  
ATOM   4637  N   GLN 1 301      61.077  38.701  61.941  0.00  0.00           N  
ATOM   4638  CA  GLN 1 301      61.852  38.725  60.715  0.00  0.00           C  
ATOM   4639  C   GLN 1 301      61.123  39.510  59.664  0.00  0.00           C  
ATOM   4640  O   GLN 1 301      59.888  39.418  59.445  0.00  0.00           O  
ATOM   4641  CB  GLN 1 301      62.344  37.325  60.239  0.00  0.00           C  
ATOM   4642  CG  GLN 1 301      63.093  36.624  61.410  0.00  0.00           C  
ATOM   4643  CD  GLN 1 301      64.408  37.270  61.814  0.00  0.00           C  
ATOM   4644  OE1 GLN 1 301      65.145  37.836  61.039  0.00  0.00           O  
ATOM   4645  NE2 GLN 1 301      64.875  37.082  63.065  0.00  0.00           N  
ATOM   4646  H   GLN 1 301      60.109  38.465  61.774  0.00  0.00           H  
ATOM   4647  HA  GLN 1 301      62.681  39.394  60.946  0.00  0.00           H  
ATOM   4648  HB2 GLN 1 301      61.497  36.770  59.835  0.00  0.00           H  
ATOM   4649  HB3 GLN 1 301      63.011  37.306  59.378  0.00  0.00           H  
ATOM   4650  HG2 GLN 1 301      62.416  36.485  62.253  0.00  0.00           H  
ATOM   4651  HG3 GLN 1 301      63.243  35.596  61.081  0.00  0.00           H  
ATOM   4652 HE21 GLN 1 301      65.866  37.163  63.243  0.00  0.00           H  
ATOM   4653 HE22 GLN 1 301      64.395  36.352  63.571  0.00  0.00           H  
ATOM   4654  N   SER 1 302      61.880  40.357  59.004  0.00  0.00           N  
ATOM   4655  CA  SER 1 302      61.499  40.999  57.699  0.00  0.00           C  
ATOM   4656  C   SER 1 302      62.515  40.646  56.555  0.00  0.00           C  
ATOM   4657  O   SER 1 302      63.634  40.189  56.778  0.00  0.00           O  
ATOM   4658  CB  SER 1 302      61.174  42.453  57.899  0.00  0.00           C  
ATOM   4659  OG  SER 1 302      62.272  43.263  58.405  0.00  0.00           O  
ATOM   4660  H   SER 1 302      62.836  40.470  59.309  0.00  0.00           H  
ATOM   4661  HA  SER 1 302      60.537  40.617  57.357  0.00  0.00           H  
ATOM   4662  HB2 SER 1 302      60.839  42.800  56.921  0.00  0.00           H  
ATOM   4663  HB3 SER 1 302      60.354  42.406  58.615  0.00  0.00           H  
ATOM   4664  HG  SER 1 302      62.437  43.112  59.339  0.00  0.00           H  
ATOM   4665  N   PHE 1 303      62.079  40.981  55.358  0.00  0.00           N  
ATOM   4666  CA  PHE 1 303      62.871  40.723  54.109  0.00  0.00           C  
ATOM   4667  C   PHE 1 303      62.484  41.928  53.173  0.00  0.00           C  
ATOM   4668  O   PHE 1 303      61.445  42.556  53.350  0.00  0.00           O  
ATOM   4669  CB  PHE 1 303      62.496  39.447  53.459  0.00  0.00           C  
ATOM   4670  CG  PHE 1 303      61.079  39.504  52.822  0.00  0.00           C  
ATOM   4671  CD1 PHE 1 303      59.903  39.172  53.588  0.00  0.00           C  
ATOM   4672  CD2 PHE 1 303      60.980  39.656  51.432  0.00  0.00           C  
ATOM   4673  CE1 PHE 1 303      58.684  38.957  52.953  0.00  0.00           C  
ATOM   4674  CE2 PHE 1 303      59.691  39.512  50.854  0.00  0.00           C  
ATOM   4675  CZ  PHE 1 303      58.535  39.209  51.555  0.00  0.00           C  
ATOM   4676  H   PHE 1 303      61.151  41.366  55.256  0.00  0.00           H  
ATOM   4677  HA  PHE 1 303      63.957  40.797  54.180  0.00  0.00           H  
ATOM   4678  HB2 PHE 1 303      63.202  39.273  52.647  0.00  0.00           H  
ATOM   4679  HB3 PHE 1 303      62.472  38.679  54.231  0.00  0.00           H  
ATOM   4680  HD1 PHE 1 303      59.939  39.072  54.662  0.00  0.00           H  
ATOM   4681  HD2 PHE 1 303      61.872  39.708  50.825  0.00  0.00           H  
ATOM   4682  HE1 PHE 1 303      57.772  38.694  53.469  0.00  0.00           H  
ATOM   4683  HE2 PHE 1 303      59.621  39.661  49.787  0.00  0.00           H  
ATOM   4684  HZ  PHE 1 303      57.647  38.814  51.084  0.00  0.00           H  
ATOM   4685  N   ARG 1 304      63.338  42.334  52.245  0.00  0.00           N  
ATOM   4686  CA  ARG 1 304      63.101  43.635  51.469  0.00  0.00           C  
ATOM   4687  C   ARG 1 304      63.139  43.555  50.004  0.00  0.00           C  
ATOM   4688  O   ARG 1 304      63.883  42.712  49.527  0.00  0.00           O  
ATOM   4689  CB  ARG 1 304      63.997  44.807  52.059  0.00  0.00           C  
ATOM   4690  CG  ARG 1 304      65.448  44.828  51.436  0.00  0.00           C  
ATOM   4691  CD  ARG 1 304      66.407  45.821  52.120  0.00  0.00           C  
ATOM   4692  NE  ARG 1 304      67.745  45.538  51.711  0.00  0.00           N  
ATOM   4693  CZ  ARG 1 304      68.822  45.888  52.250  0.00  0.00           C  
ATOM   4694  NH1 ARG 1 304      69.087  46.637  53.371  0.00  0.00           N  
ATOM   4695  NH2 ARG 1 304      69.972  45.583  51.734  0.00  0.00           N  
ATOM   4696  H   ARG 1 304      64.044  41.686  51.928  0.00  0.00           H  
ATOM   4697  HA  ARG 1 304      62.082  44.007  51.565  0.00  0.00           H  
ATOM   4698  HB2 ARG 1 304      63.589  45.807  51.911  0.00  0.00           H  
ATOM   4699  HB3 ARG 1 304      64.040  44.594  53.127  0.00  0.00           H  
ATOM   4700  HG2 ARG 1 304      65.967  43.885  51.609  0.00  0.00           H  
ATOM   4701  HG3 ARG 1 304      65.458  45.079  50.376  0.00  0.00           H  
ATOM   4702  HD2 ARG 1 304      66.123  46.844  51.874  0.00  0.00           H  
ATOM   4703  HD3 ARG 1 304      66.359  45.526  53.169  0.00  0.00           H  
ATOM   4704  HE  ARG 1 304      67.785  45.036  50.836  0.00  0.00           H  
ATOM   4705 HH11 ARG 1 304      69.988  47.090  53.432  0.00  0.00           H  
ATOM   4706 HH12 ARG 1 304      68.294  46.992  53.885  0.00  0.00           H  
ATOM   4707 HH21 ARG 1 304      70.831  45.740  52.242  0.00  0.00           H  
ATOM   4708 HH22 ARG 1 304      69.946  44.962  50.938  0.00  0.00           H  
ATOM   4709  N   ILE 1 305      62.374  44.370  49.248  0.00  0.00           N  
ATOM   4710  CA  ILE 1 305      62.347  44.425  47.795  0.00  0.00           C  
ATOM   4711  C   ILE 1 305      62.618  45.838  47.268  0.00  0.00           C  
ATOM   4712  O   ILE 1 305      61.954  46.778  47.738  0.00  0.00           O  
ATOM   4713  CB  ILE 1 305      60.939  43.897  47.245  0.00  0.00           C  
ATOM   4714  CG1 ILE 1 305      59.787  44.908  47.330  0.00  0.00           C  
ATOM   4715  CG2 ILE 1 305      60.562  42.520  47.848  0.00  0.00           C  
ATOM   4716  CD1 ILE 1 305      58.376  44.359  46.924  0.00  0.00           C  
ATOM   4717  H   ILE 1 305      61.892  45.065  49.800  0.00  0.00           H  
ATOM   4718  HA  ILE 1 305      63.131  43.766  47.422  0.00  0.00           H  
ATOM   4719  HB  ILE 1 305      61.168  43.730  46.192  0.00  0.00           H  
ATOM   4720 HG12 ILE 1 305      59.675  45.231  48.365  0.00  0.00           H  
ATOM   4721 HG13 ILE 1 305      60.056  45.749  46.691  0.00  0.00           H  
ATOM   4722 HG21 ILE 1 305      59.766  42.060  47.263  0.00  0.00           H  
ATOM   4723 HG22 ILE 1 305      61.467  41.912  47.836  0.00  0.00           H  
ATOM   4724 HG23 ILE 1 305      60.169  42.607  48.860  0.00  0.00           H  
ATOM   4725 HD11 ILE 1 305      58.013  43.748  47.750  0.00  0.00           H  
ATOM   4726 HD12 ILE 1 305      57.671  45.184  46.827  0.00  0.00           H  
ATOM   4727 HD13 ILE 1 305      58.341  43.709  46.049  0.00  0.00           H  
ATOM   4728  N   THR 1 306      63.587  46.001  46.346  0.00  0.00           N  
ATOM   4729  CA  THR 1 306      64.212  47.215  45.928  0.00  0.00           C  
ATOM   4730  C   THR 1 306      64.031  47.490  44.420  0.00  0.00           C  
ATOM   4731  O   THR 1 306      64.667  46.844  43.521  0.00  0.00           O  
ATOM   4732  CB  THR 1 306      65.758  47.205  46.144  0.00  0.00           C  
ATOM   4733  OG1 THR 1 306      65.988  47.002  47.518  0.00  0.00           O  
ATOM   4734  CG2 THR 1 306      66.446  48.541  45.856  0.00  0.00           C  
ATOM   4735  H   THR 1 306      63.907  45.138  45.930  0.00  0.00           H  
ATOM   4736  HA  THR 1 306      63.786  48.083  46.432  0.00  0.00           H  
ATOM   4737  HB  THR 1 306      66.289  46.335  45.756  0.00  0.00           H  
ATOM   4738  HG1 THR 1 306      65.779  46.090  47.736  0.00  0.00           H  
ATOM   4739 HG21 THR 1 306      66.059  49.282  46.556  0.00  0.00           H  
ATOM   4740 HG22 THR 1 306      67.484  48.341  46.123  0.00  0.00           H  
ATOM   4741 HG23 THR 1 306      66.322  48.746  44.793  0.00  0.00           H  
ATOM   4742  N   ILE 1 307      63.278  48.531  44.149  0.00  0.00           N  
ATOM   4743  CA  ILE 1 307      62.960  48.991  42.768  0.00  0.00           C  
ATOM   4744  C   ILE 1 307      63.811  50.170  42.283  0.00  0.00           C  
ATOM   4745  O   ILE 1 307      64.285  51.006  43.028  0.00  0.00           O  
ATOM   4746  CB  ILE 1 307      61.437  49.302  42.662  0.00  0.00           C  
ATOM   4747  CG1 ILE 1 307      61.088  50.605  43.401  0.00  0.00           C  
ATOM   4748  CG2 ILE 1 307      60.454  48.110  42.838  0.00  0.00           C  
ATOM   4749  CD1 ILE 1 307      59.800  51.239  42.994  0.00  0.00           C  
ATOM   4750  H   ILE 1 307      62.884  49.084  44.897  0.00  0.00           H  
ATOM   4751  HA  ILE 1 307      63.110  48.185  42.050  0.00  0.00           H  
ATOM   4752  HB  ILE 1 307      61.269  49.431  41.593  0.00  0.00           H  
ATOM   4753 HG12 ILE 1 307      60.958  50.231  44.416  0.00  0.00           H  
ATOM   4754 HG13 ILE 1 307      61.832  51.397  43.488  0.00  0.00           H  
ATOM   4755 HG21 ILE 1 307      60.323  47.899  43.899  0.00  0.00           H  
ATOM   4756 HG22 ILE 1 307      59.440  48.219  42.455  0.00  0.00           H  
ATOM   4757 HG23 ILE 1 307      60.866  47.190  42.422  0.00  0.00           H  
ATOM   4758 HD11 ILE 1 307      58.962  50.598  43.268  0.00  0.00           H  
ATOM   4759 HD12 ILE 1 307      59.725  52.271  43.336  0.00  0.00           H  
ATOM   4760 HD13 ILE 1 307      59.765  51.222  41.904  0.00  0.00           H  
ATOM   4761  N   LEU 1 308      63.917  50.228  40.939  0.00  0.00           N  
ATOM   4762  CA  LEU 1 308      64.769  51.187  40.256  0.00  0.00           C  
ATOM   4763  C   LEU 1 308      63.927  52.392  39.728  0.00  0.00           C  
ATOM   4764  O   LEU 1 308      62.715  52.101  39.417  0.00  0.00           O  
ATOM   4765  CB  LEU 1 308      65.600  50.543  39.137  0.00  0.00           C  
ATOM   4766  CG  LEU 1 308      66.129  49.122  39.443  0.00  0.00           C  
ATOM   4767  CD1 LEU 1 308      67.001  48.752  38.149  0.00  0.00           C  
ATOM   4768  CD2 LEU 1 308      67.107  49.144  40.645  0.00  0.00           C  
ATOM   4769  H   LEU 1 308      63.267  49.820  40.282  0.00  0.00           H  
ATOM   4770  HA  LEU 1 308      65.557  51.417  40.974  0.00  0.00           H  
ATOM   4771  HB2 LEU 1 308      64.903  50.384  38.314  0.00  0.00           H  
ATOM   4772  HB3 LEU 1 308      66.385  51.266  38.916  0.00  0.00           H  
ATOM   4773  HG  LEU 1 308      65.286  48.456  39.628  0.00  0.00           H  
ATOM   4774 HD11 LEU 1 308      67.770  49.510  38.002  0.00  0.00           H  
ATOM   4775 HD12 LEU 1 308      67.366  47.725  38.156  0.00  0.00           H  
ATOM   4776 HD13 LEU 1 308      66.373  48.925  37.275  0.00  0.00           H  
ATOM   4777 HD21 LEU 1 308      67.566  48.157  40.691  0.00  0.00           H  
ATOM   4778 HD22 LEU 1 308      67.856  49.933  40.712  0.00  0.00           H  
ATOM   4779 HD23 LEU 1 308      66.448  49.207  41.511  0.00  0.00           H  
ATOM   4780  N   PRO 1 309      64.514  53.555  39.512  0.00  0.00           N  
ATOM   4781  CA  PRO 1 309      63.946  54.612  38.660  0.00  0.00           C  
ATOM   4782  C   PRO 1 309      63.236  54.215  37.462  0.00  0.00           C  
ATOM   4783  O   PRO 1 309      62.230  54.891  37.177  0.00  0.00           O  
ATOM   4784  CB  PRO 1 309      65.093  55.585  38.341  0.00  0.00           C  
ATOM   4785  CG  PRO 1 309      65.992  55.408  39.611  0.00  0.00           C  
ATOM   4786  CD  PRO 1 309      65.810  53.942  40.027  0.00  0.00           C  
ATOM   4787  HA  PRO 1 309      63.295  55.179  39.326  0.00  0.00           H  
ATOM   4788  HB2 PRO 1 309      65.676  55.183  37.513  0.00  0.00           H  
ATOM   4789  HB3 PRO 1 309      64.734  56.585  38.097  0.00  0.00           H  
ATOM   4790  HG2 PRO 1 309      66.995  55.793  39.430  0.00  0.00           H  
ATOM   4791  HG3 PRO 1 309      65.621  56.029  40.426  0.00  0.00           H  
ATOM   4792  HD2 PRO 1 309      65.823  53.915  41.117  0.00  0.00           H  
ATOM   4793  HD3 PRO 1 309      66.614  53.362  39.575  0.00  0.00           H  
ATOM   4794  N   GLN 1 310      63.694  53.208  36.726  0.00  0.00           N  
ATOM   4795  CA  GLN 1 310      63.046  52.837  35.430  0.00  0.00           C  
ATOM   4796  C   GLN 1 310      61.661  52.258  35.581  0.00  0.00           C  
ATOM   4797  O   GLN 1 310      60.833  52.375  34.671  0.00  0.00           O  
ATOM   4798  CB  GLN 1 310      63.866  51.778  34.728  0.00  0.00           C  
ATOM   4799  CG  GLN 1 310      65.168  52.248  34.176  0.00  0.00           C  
ATOM   4800  CD  GLN 1 310      66.326  51.953  35.165  0.00  0.00           C  
ATOM   4801  OE1 GLN 1 310      66.268  52.292  36.372  0.00  0.00           O  
ATOM   4802  NE2 GLN 1 310      67.436  51.443  34.770  0.00  0.00           N  
ATOM   4803  H   GLN 1 310      64.663  52.979  36.899  0.00  0.00           H  
ATOM   4804  HA  GLN 1 310      62.902  53.773  34.890  0.00  0.00           H  
ATOM   4805  HB2 GLN 1 310      64.062  50.981  35.445  0.00  0.00           H  
ATOM   4806  HB3 GLN 1 310      63.220  51.356  33.959  0.00  0.00           H  
ATOM   4807  HG2 GLN 1 310      65.396  51.748  33.234  0.00  0.00           H  
ATOM   4808  HG3 GLN 1 310      65.161  53.321  33.988  0.00  0.00           H  
ATOM   4809 HE21 GLN 1 310      68.279  51.543  35.318  0.00  0.00           H  
ATOM   4810 HE22 GLN 1 310      67.598  51.406  33.774  0.00  0.00           H  
ATOM   4811  N   GLN 1 311      61.283  51.806  36.807  0.00  0.00           N  
ATOM   4812  CA  GLN 1 311      59.889  51.345  37.156  0.00  0.00           C  
ATOM   4813  C   GLN 1 311      58.926  52.517  37.296  0.00  0.00           C  
ATOM   4814  O   GLN 1 311      57.870  52.435  36.686  0.00  0.00           O  
ATOM   4815  CB  GLN 1 311      59.986  50.483  38.403  0.00  0.00           C  
ATOM   4816  CG  GLN 1 311      60.593  49.029  38.432  0.00  0.00           C  
ATOM   4817  CD  GLN 1 311      62.023  48.841  38.054  0.00  0.00           C  
ATOM   4818  OE1 GLN 1 311      62.871  48.531  38.935  0.00  0.00           O  
ATOM   4819  NE2 GLN 1 311      62.323  48.928  36.807  0.00  0.00           N  
ATOM   4820  H   GLN 1 311      61.934  51.801  37.580  0.00  0.00           H  
ATOM   4821  HA  GLN 1 311      59.428  50.804  36.330  0.00  0.00           H  
ATOM   4822  HB2 GLN 1 311      60.379  51.203  39.121  0.00  0.00           H  
ATOM   4823  HB3 GLN 1 311      58.981  50.279  38.770  0.00  0.00           H  
ATOM   4824  HG2 GLN 1 311      60.563  48.683  39.466  0.00  0.00           H  
ATOM   4825  HG3 GLN 1 311      59.968  48.445  37.757  0.00  0.00           H  
ATOM   4826 HE21 GLN 1 311      63.158  48.369  36.707  0.00  0.00           H  
ATOM   4827 HE22 GLN 1 311      61.615  49.087  36.105  0.00  0.00           H  
ATOM   4828  N   TYR 1 312      59.374  53.617  37.855  0.00  0.00           N  
ATOM   4829  CA  TYR 1 312      58.543  54.752  38.458  0.00  0.00           C  
ATOM   4830  C   TYR 1 312      58.759  56.104  37.671  0.00  0.00           C  
ATOM   4831  O   TYR 1 312      57.919  57.054  37.851  0.00  0.00           O  
ATOM   4832  CB  TYR 1 312      58.724  54.825  39.948  0.00  0.00           C  
ATOM   4833  CG  TYR 1 312      60.043  55.431  40.482  0.00  0.00           C  
ATOM   4834  CD1 TYR 1 312      60.237  56.816  40.585  0.00  0.00           C  
ATOM   4835  CD2 TYR 1 312      61.058  54.582  40.907  0.00  0.00           C  
ATOM   4836  CE1 TYR 1 312      61.399  57.307  41.249  0.00  0.00           C  
ATOM   4837  CE2 TYR 1 312      62.210  55.086  41.477  0.00  0.00           C  
ATOM   4838  CZ  TYR 1 312      62.424  56.458  41.723  0.00  0.00           C  
ATOM   4839  OH  TYR 1 312      63.548  56.910  42.308  0.00  0.00           O  
ATOM   4840  H   TYR 1 312      60.380  53.697  37.904  0.00  0.00           H  
ATOM   4841  HA  TYR 1 312      57.575  54.320  38.207  0.00  0.00           H  
ATOM   4842  HB2 TYR 1 312      57.964  55.469  40.389  0.00  0.00           H  
ATOM   4843  HB3 TYR 1 312      58.643  53.875  40.476  0.00  0.00           H  
ATOM   4844  HD1 TYR 1 312      59.553  57.593  40.276  0.00  0.00           H  
ATOM   4845  HD2 TYR 1 312      60.926  53.511  40.956  0.00  0.00           H  
ATOM   4846  HE1 TYR 1 312      61.451  58.374  41.403  0.00  0.00           H  
ATOM   4847  HE2 TYR 1 312      62.940  54.346  41.770  0.00  0.00           H  
ATOM   4848  HH  TYR 1 312      64.105  56.193  42.620  0.00  0.00           H  
ATOM   4849  N   LEU 1 313      59.651  56.251  36.642  0.00  0.00           N  
ATOM   4850  CA  LEU 1 313      59.645  57.192  35.526  0.00  0.00           C  
ATOM   4851  C   LEU 1 313      59.136  56.408  34.323  0.00  0.00           C  
ATOM   4852  O   LEU 1 313      59.920  55.580  33.752  0.00  0.00           O  
ATOM   4853  CB  LEU 1 313      61.063  57.807  35.254  0.00  0.00           C  
ATOM   4854  CG  LEU 1 313      61.555  58.942  36.213  0.00  0.00           C  
ATOM   4855  CD1 LEU 1 313      61.582  58.532  37.682  0.00  0.00           C  
ATOM   4856  CD2 LEU 1 313      63.019  59.315  35.789  0.00  0.00           C  
ATOM   4857  H   LEU 1 313      60.437  55.616  36.625  0.00  0.00           H  
ATOM   4858  HA  LEU 1 313      58.937  57.997  35.725  0.00  0.00           H  
ATOM   4859  HB2 LEU 1 313      61.816  57.020  35.254  0.00  0.00           H  
ATOM   4860  HB3 LEU 1 313      60.969  58.165  34.229  0.00  0.00           H  
ATOM   4861  HG  LEU 1 313      60.933  59.824  36.063  0.00  0.00           H  
ATOM   4862 HD11 LEU 1 313      62.172  59.144  38.364  0.00  0.00           H  
ATOM   4863 HD12 LEU 1 313      60.598  58.421  38.139  0.00  0.00           H  
ATOM   4864 HD13 LEU 1 313      61.970  57.514  37.708  0.00  0.00           H  
ATOM   4865 HD21 LEU 1 313      63.613  59.557  36.671  0.00  0.00           H  
ATOM   4866 HD22 LEU 1 313      63.567  58.433  35.458  0.00  0.00           H  
ATOM   4867 HD23 LEU 1 313      62.963  60.120  35.056  0.00  0.00           H  
ATOM   4868  N   ARG 1 314      57.896  56.577  33.921  0.00  0.00           N  
ATOM   4869  CA  ARG 1 314      57.120  55.702  32.983  0.00  0.00           C  
ATOM   4870  C   ARG 1 314      57.002  56.370  31.672  0.00  0.00           C  
ATOM   4871  O   ARG 1 314      56.393  57.418  31.637  0.00  0.00           O  
ATOM   4872  CB  ARG 1 314      55.804  55.252  33.652  0.00  0.00           C  
ATOM   4873  CG  ARG 1 314      56.104  54.590  34.985  0.00  0.00           C  
ATOM   4874  CD  ARG 1 314      54.830  53.928  35.673  0.00  0.00           C  
ATOM   4875  NE  ARG 1 314      54.296  52.963  34.805  0.00  0.00           N  
ATOM   4876  CZ  ARG 1 314      54.572  51.669  34.874  0.00  0.00           C  
ATOM   4877  NH1 ARG 1 314      53.749  50.805  34.331  0.00  0.00           N  
ATOM   4878  NH2 ARG 1 314      55.624  51.167  35.369  0.00  0.00           N  
ATOM   4879  H   ARG 1 314      57.385  57.305  34.400  0.00  0.00           H  
ATOM   4880  HA  ARG 1 314      57.740  54.815  32.856  0.00  0.00           H  
ATOM   4881  HB2 ARG 1 314      55.217  56.153  33.829  0.00  0.00           H  
ATOM   4882  HB3 ARG 1 314      55.233  54.529  33.069  0.00  0.00           H  
ATOM   4883  HG2 ARG 1 314      56.770  53.754  34.770  0.00  0.00           H  
ATOM   4884  HG3 ARG 1 314      56.522  55.323  35.675  0.00  0.00           H  
ATOM   4885  HD2 ARG 1 314      55.137  53.533  36.642  0.00  0.00           H  
ATOM   4886  HD3 ARG 1 314      54.129  54.700  35.991  0.00  0.00           H  
ATOM   4887  HE  ARG 1 314      53.570  53.165  34.132  0.00  0.00           H  
ATOM   4888 HH11 ARG 1 314      53.926  49.831  34.534  0.00  0.00           H  
ATOM   4889 HH12 ARG 1 314      52.981  51.110  33.750  0.00  0.00           H  
ATOM   4890 HH21 ARG 1 314      55.829  50.179  35.326  0.00  0.00           H  
ATOM   4891 HH22 ARG 1 314      56.278  51.771  35.845  0.00  0.00           H  
ATOM   4892  N   PRO 1 315      57.453  55.876  30.480  0.00  0.00           N  
ATOM   4893  CA  PRO 1 315      57.677  56.696  29.224  0.00  0.00           C  
ATOM   4894  C   PRO 1 315      56.344  57.288  28.659  0.00  0.00           C  
ATOM   4895  O   PRO 1 315      55.232  56.867  28.896  0.00  0.00           O  
ATOM   4896  CB  PRO 1 315      58.361  55.784  28.187  0.00  0.00           C  
ATOM   4897  CG  PRO 1 315      57.944  54.395  28.725  0.00  0.00           C  
ATOM   4898  CD  PRO 1 315      57.980  54.531  30.263  0.00  0.00           C  
ATOM   4899  HA  PRO 1 315      58.389  57.464  29.525  0.00  0.00           H  
ATOM   4900  HB2 PRO 1 315      58.026  56.040  27.181  0.00  0.00           H  
ATOM   4901  HB3 PRO 1 315      59.450  55.821  28.210  0.00  0.00           H  
ATOM   4902  HG2 PRO 1 315      56.966  54.175  28.298  0.00  0.00           H  
ATOM   4903  HG3 PRO 1 315      58.599  53.619  28.329  0.00  0.00           H  
ATOM   4904  HD2 PRO 1 315      57.314  53.762  30.653  0.00  0.00           H  
ATOM   4905  HD3 PRO 1 315      59.011  54.433  30.602  0.00  0.00           H  
ATOM   4906  N   VAL 1 316      56.593  58.192  27.679  0.00  0.00           N  
ATOM   4907  CA  VAL 1 316      55.541  58.952  26.999  0.00  0.00           C  
ATOM   4908  C   VAL 1 316      55.636  58.799  25.525  0.00  0.00           C  
ATOM   4909  O   VAL 1 316      56.626  59.114  24.869  0.00  0.00           O  
ATOM   4910  CB  VAL 1 316      55.601  60.429  27.433  0.00  0.00           C  
ATOM   4911  CG1 VAL 1 316      55.577  60.795  28.885  0.00  0.00           C  
ATOM   4912  CG2 VAL 1 316      54.393  61.183  26.785  0.00  0.00           C  
ATOM   4913  H   VAL 1 316      57.545  58.511  27.567  0.00  0.00           H  
ATOM   4914  HA  VAL 1 316      54.622  58.491  27.360  0.00  0.00           H  
ATOM   4915  HB  VAL 1 316      56.559  60.728  27.007  0.00  0.00           H  
ATOM   4916 HG11 VAL 1 316      55.568  61.875  29.030  0.00  0.00           H  
ATOM   4917 HG12 VAL 1 316      54.572  60.513  29.197  0.00  0.00           H  
ATOM   4918 HG13 VAL 1 316      56.353  60.277  29.448  0.00  0.00           H  
ATOM   4919 HG21 VAL 1 316      54.174  62.234  26.971  0.00  0.00           H  
ATOM   4920 HG22 VAL 1 316      54.270  61.054  25.710  0.00  0.00           H  
ATOM   4921 HG23 VAL 1 316      53.525  60.713  27.247  0.00  0.00           H  
ATOM   4922  N   GLU 1 317      54.494  58.400  24.922  0.00  0.00           N  
ATOM   4923  CA  GLU 1 317      54.329  58.141  23.452  0.00  0.00           C  
ATOM   4924  C   GLU 1 317      53.725  59.214  22.556  0.00  0.00           C  
ATOM   4925  O   GLU 1 317      53.858  59.080  21.322  0.00  0.00           O  
ATOM   4926  CB  GLU 1 317      53.519  56.851  23.277  0.00  0.00           C  
ATOM   4927  CG  GLU 1 317      53.853  55.749  24.322  0.00  0.00           C  
ATOM   4928  CD  GLU 1 317      53.017  55.583  25.594  0.00  0.00           C  
ATOM   4929  OE1 GLU 1 317      52.607  56.608  26.181  0.00  0.00           O  
ATOM   4930  OE2 GLU 1 317      52.750  54.478  25.994  0.00  0.00           O  
ATOM   4931  H   GLU 1 317      53.726  58.178  25.540  0.00  0.00           H  
ATOM   4932  HA  GLU 1 317      55.318  57.875  23.078  0.00  0.00           H  
ATOM   4933  HB2 GLU 1 317      52.484  57.194  23.272  0.00  0.00           H  
ATOM   4934  HB3 GLU 1 317      53.881  56.510  22.307  0.00  0.00           H  
ATOM   4935  HG2 GLU 1 317      53.694  54.838  23.745  0.00  0.00           H  
ATOM   4936  HG3 GLU 1 317      54.892  55.855  24.634  0.00  0.00           H  
ATOM   4937  N   ASP 1 318      53.238  60.320  23.133  0.00  0.00           N
[truncated: 4,737,070 more chars]
