# Supplementary material for: Broadening the Scope of Binding Free Energy Calculations Using a Separated Topologies Approach
Source: J Chem Theory Comput. 2023 Jul 24;19(15):5058–76. doi: 10.1021/acs.jctc.3c00282 (PMC10413862; doi:10.1021/acs.jctc.3c00282)
Supplement: Supplementary file 2 — ct3c00282_si_002.zip [file ct3c00282_si_002.zip › SI_paper/BACE1/input/spirocycles/lig_36/complex.gro]

GROningen MAchine for Chemical Simulation
63418
    1ACE      C    1   5.781   2.164   4.427  0.3051 -0.0097 -0.3321
    1ACE      O    2   5.690   2.111   4.371 -0.6988  0.1031  0.0728
    1ACE    CH3    3   5.895   2.074   4.466 -0.4383  0.1592  0.5132
    1ACE   HH31    4   5.989   2.128   4.451  0.3295 -0.8963  1.2037
    1ACE   HH32    5   5.885   2.056   4.573  0.7269  1.8042  0.9721
    1ACE   HH33    6   5.895   1.982   4.406 -0.6385 -0.2739  1.1597
    2THR      N    7   5.766   2.289   4.474 -0.3441  0.8280  0.1988
    2THR     CA    8   5.657   2.391   4.451 -0.1572  0.3146 -0.6397
    2THR      C    9   5.653   2.438   4.303 -0.3804 -0.0618  0.3191
    2THR      O   10   5.551   2.480   4.248 -0.0204 -0.2203  0.0805
    2THR     CB   11   5.675   2.519   4.539 -0.0336  1.0287  0.1065
    2THR    OG1   12   5.801   2.575   4.520  0.1495  0.3524 -0.6343
    2THR    CG2   13   5.656   2.489   4.695 -0.1097 -1.6794  0.5007
    2THR      H   14   5.842   2.307   4.538  0.5019 -1.5930  0.0639
    2THR     HA   15   5.565   2.337   4.472  0.1170  0.1412  0.2247
    2THR     HB   16   5.604   2.586   4.491 -1.2212 -0.7017 -0.7655
    2THR    HG1   17   5.799   2.652   4.576 -0.2517 -0.5092  0.6178
    2THR   HG21   18   5.592   2.402   4.705 -0.9950 -1.1358 -0.1354
    2THR   HG22   19   5.747   2.476   4.753 -0.0421  0.6606  1.1282
    2THR   HG23   20   5.604   2.571   4.744  0.4177 -2.1545  1.9456
    3THR      N   21   5.768   2.425   4.234 -0.0183 -0.3697  0.3647
    3THR     CA   22   5.781   2.481   4.094 -1.0262 -0.4037 -0.3834
    3THR      C   23   5.770   2.372   3.989  0.1850 -0.4716 -0.7817
    3THR      O   24   5.765   2.250   4.011 -0.1620  0.1068 -0.1062
    3THR     CB   25   5.911   2.559   4.073 -0.1780  0.0764 -0.3982
    3THR    OG1   26   6.016   2.472   4.096 -0.2380  0.4184 -0.2420
    3THR    CG2   27   5.922   2.683   4.167  0.5647  0.5810  0.2526
    3THR      H   28   5.839   2.369   4.278 -0.4678 -0.3940  1.0872
    3THR     HA   29   5.701   2.552   4.073 -0.7880 -0.3118 -1.0353
    3THR     HB   30   5.914   2.600   3.972 -0.5290  2.2958  0.3715
    3THR    HG1   31   6.031   2.419   4.017  0.9782  0.7354 -0.2721
    3THR   HG21   32   5.830   2.739   4.147  0.0596 -0.6282 -1.1990
    3THR   HG22   33   5.928   2.651   4.271  1.3785  0.5106  0.1977
    3THR   HG23   34   6.020   2.729   4.152  0.6166  0.3682 -0.0660
    4GLY      N   35   5.747   2.417   3.864 -0.3502 -0.7838 -0.3179
    4GLY     CA   36   5.732   2.342   3.736  0.3696 -0.3821 -1.0807
    4GLY      C   37   5.766   2.423   3.620 -0.1923 -0.1315  0.2701
    4GLY      O   38   5.843   2.520   3.631  0.7000  0.1022 -0.7774
    4GLY      H   39   5.743   2.517   3.850  0.4706 -0.7310 -0.2549
    4GLY    HA2   40   5.793   2.252   3.745 -0.3469 -0.7725  1.1101
    4GLY    HA3   41   5.625   2.326   3.721 -0.1279  0.8028  0.6519
    5SER      N   42   5.710   2.383   3.499  0.0142 -0.2362 -0.7578
    5SER     CA   43   5.717   2.452   3.371  0.0355 -0.5793 -0.4338
    5SER      C   44   5.576   2.448   3.318  0.2514  1.0173 -0.0455
    5SER      O   45   5.510   2.345   3.323  0.0411 -0.5258  0.1776
    5SER     CB   46   5.820   2.389   3.281  0.2504 -0.6124  1.3708
    5SER     OG   47   5.826   2.461   3.154 -0.6740  0.8890  0.4164
    5SER      H   48   5.649   2.304   3.510  0.7443 -0.6698  0.9755
    5SER     HA   49   5.758   2.553   3.374 -1.7160  0.2160 -0.8505
    5SER    HB2   50   5.918   2.400   3.329  0.6149  1.9291  0.3813
    5SER    HB3   51   5.790   2.285   3.268 -0.8612 -0.2438  0.6948
    5SER     HG   52   5.806   2.391   3.092  0.2058 -0.1584  1.2383
    6PHE      N   53   5.520   2.559   3.271 -0.0987  0.2305  0.2547
    6PHE     CA   54   5.372   2.574   3.237 -0.4658  0.9187 -0.4137
    6PHE      C   55   5.363   2.654   3.108  0.2293  0.3845  0.0209
    6PHE      O   56   5.298   2.760   3.096  0.1956 -0.1123 -0.4693
    6PHE     CB   57   5.298   2.642   3.353  0.2146  0.0069 -0.0331
    6PHE     CG   58   5.284   2.562   3.479  0.0614  0.0052 -0.7829
    6PHE    CD1   59   5.386   2.565   3.577  0.9542 -0.1382  0.6581
    6PHE    CD2   60   5.163   2.495   3.507  0.6671  0.6018 -0.2548
    6PHE    CE1   61   5.371   2.492   3.695 -0.6800  0.0294  0.3005
    6PHE    CE2   62   5.164   2.404   3.614  0.3353 -0.3838  0.0891
    6PHE     CZ   63   5.269   2.401   3.709  0.0309  0.0378 -0.4336
    6PHE      H   64   5.581   2.639   3.268 -0.4227  0.4848 -1.5650
    6PHE     HA   65   5.317   2.480   3.241 -0.5004  0.9615  0.6967
    6PHE    HB2   66   5.356   2.729   3.385  1.8375 -1.2107  0.6434
    6PHE    HB3   67   5.203   2.674   3.309  0.5399  0.1617 -0.6626
    6PHE    HD1   68   5.472   2.626   3.551  0.0704  0.4755 -1.1029
    6PHE    HD2   69   5.079   2.487   3.439 -0.3194 -0.5428  0.9899
    6PHE    HE1   70   5.461   2.486   3.755 -0.5997 -0.4615  0.1382
    6PHE    HE2   71   5.074   2.344   3.619  0.7909 -1.1710 -0.6010
    6PHE     HZ   72   5.265   2.329   3.789 -0.1136 -1.4373 -1.6671
    7VAL      N   73   5.438   2.603   3.013  0.1091 -0.1659  0.3562
    7VAL     CA   74   5.466   2.666   2.880  0.4475 -0.6371 -0.1030
    7VAL      C   75   5.334   2.704   2.811  0.0796 -1.3269 -0.2048
    7VAL      O   76   5.323   2.819   2.764  0.2538 -0.1183 -0.2366
    7VAL     CB   77   5.556   2.574   2.793  0.4286  0.2532 -0.3779
    7VAL    CG1   78   5.478   2.440   2.752 -0.8932  0.7748  0.7211
    7VAL    CG2   79   5.595   2.639   2.659 -0.1915 -0.4619  0.0120
    7VAL      H   80   5.496   2.522   3.030  0.1884 -0.4616 -1.0728
    7VAL     HA   81   5.527   2.754   2.902 -0.4063 -0.3042  1.1079
    7VAL     HB   82   5.641   2.546   2.856 -0.4169 -0.9666  0.3107
    7VAL   HG11   83   5.396   2.432   2.681 -0.2269 -1.4535  0.0481
    7VAL   HG12   84   5.556   2.389   2.696 -2.3571  0.4726 -1.2805
    7VAL   HG13   85   5.446   2.376   2.834 -0.6083 -0.4282 -0.0543
    7VAL   HG21   86   5.649   2.731   2.682 -0.2685 -0.7605  1.6805
    7VAL   HG22   87   5.674   2.578   2.615 -0.1612 -0.4288  0.0199
    7VAL   HG23   88   5.510   2.668   2.598 -0.2504  0.4926  0.4982
    8GLU      N   89   5.232   2.630   2.828  0.5281  0.6413  0.5749
    8GLU     CA   90   5.101   2.663   2.771  0.1866  0.0526 -0.4319
    8GLU      C   91   5.023   2.781   2.844  0.6680 -0.2538  0.4965
    8GLU      O   92   4.939   2.842   2.780 -0.2117 -0.5652 -0.3466
    8GLU     CB   93   5.012   2.533   2.768 -0.3490 -0.6155 -0.0758
    8GLU     CG   94   5.058   2.426   2.660 -0.6091  0.1529 -0.9854
    8GLU     CD   95   5.085   2.464   2.516  0.0637  0.5029  0.0691
    8GLU    OE1   96   5.012   2.549   2.459  0.3101  0.2115  0.0747
    8GLU    OE2   97   5.183   2.409   2.452  0.3896 -0.5748 -0.3391
    8GLU      H   98   5.248   2.541   2.873  1.7901  0.6127  0.1332
    8GLU     HA   99   5.105   2.693   2.666 -0.7339 -0.4213 -0.6245
    8GLU    HB2  100   5.024   2.485   2.866 -0.6321  0.9238  0.7706
    8GLU    HB3  101   4.909   2.555   2.742 -0.8282 -0.8246  1.4415
    8GLU    HG2  102   5.149   2.379   2.696 -0.7807  0.3101 -0.3189
    8GLU    HG3  103   4.990   2.340   2.655  0.1603 -0.5129 -0.4714
    9MET      N  104   5.051   2.820   2.966 -0.3922  0.8126 -0.4423
    9MET     CA  105   5.009   2.944   3.032  0.3204 -0.0311  0.1599
    9MET      C  106   5.124   3.052   3.046  0.0655  0.2219  0.1533
    9MET      O  107   5.109   3.152   3.111  0.2071 -0.2905 -0.2012
    9MET     CB  108   4.967   2.916   3.176  0.1549  0.8554 -0.1940
    9MET     CG  109   4.887   2.788   3.205 -0.1349  0.8445 -0.0909
    9MET     SD  110   4.782   2.770   3.351 -0.1016 -0.6532 -0.0583
    9MET     CE  111   4.778   2.586   3.370  0.1919 -0.3447  0.1046
    9MET      H  112   5.133   2.779   3.010 -0.0094  1.6487 -0.3218
    9MET     HA  113   4.928   2.989   2.974  0.7600  0.1974 -0.2876
    9MET    HB2  114   5.056   2.916   3.238  0.6705 -1.1290 -0.7850
    9MET    HB3  115   4.908   3.004   3.201  0.6328  1.4673 -1.1032
    9MET    HG2  116   4.808   2.795   3.131 -0.4086 -1.3153 -0.1359
    9MET    HG3  117   4.952   2.703   3.183 -1.1237  0.2512 -0.8971
    9MET    HE1  118   4.723   2.553   3.281 -0.9814  1.1725  0.1789
    9MET    HE2  119   4.879   2.546   3.370 -0.0592 -1.0968 -1.2114
    9MET    HE3  120   4.713   2.551   3.451  0.9223 -0.9168  0.4655
   10VAL      N  121   5.239   3.030   2.980  0.2046  0.4309 -0.8592
   10VAL     CA  122   5.348   3.131   2.970  0.7835 -0.4881 -0.1892
   10VAL      C  123   5.306   3.227   2.855 -1.1134 -0.1134 -0.5028
   10VAL      O  124   5.248   3.200   2.757  0.0269  0.3716  0.0179
   10VAL     CB  125   5.476   3.064   2.947 -1.6057  0.5908 -0.1310
   10VAL    CG1  126   5.591   3.144   2.880 -0.2171  0.6789  0.8003
   10VAL    CG2  127   5.539   3.021   3.086  0.9753  0.3658 -0.0467
   10VAL      H  128   5.244   2.957   2.911  0.8529  0.2177 -0.6025
   10VAL     HA  129   5.360   3.183   3.065 -0.8890 -0.3528  0.0035
   10VAL     HB  130   5.462   2.974   2.886 -0.7476  0.1263  0.3107
   10VAL   HG11  131   5.685   3.088   2.884 -0.2114  0.6442  0.2514
   10VAL   HG12  132   5.584   3.163   2.773  0.0141 -0.4481  0.5575
   10VAL   HG13  133   5.609   3.239   2.931  0.3545  0.7451  0.4941
   10VAL   HG21  134   5.546   3.108   3.151  0.5261  0.0111  0.4913
   10VAL   HG22  135   5.472   2.948   3.132  0.9347 -0.0137 -0.6697
   10VAL   HG23  136   5.640   2.981   3.079  0.6112 -0.5184 -0.6422
   11ASP      N  137   5.347   3.354   2.862  0.0206  0.6075 -0.4832
   11ASP     CA  138   5.335   3.466   2.765 -1.0967 -0.4609 -0.7278
   11ASP      C  139   5.197   3.487   2.713  1.5258 -0.7122  1.2340
   11ASP      O  140   5.169   3.520   2.595  0.3972 -0.2737  0.3481
   11ASP     CB  141   5.450   3.457   2.663  0.2124 -0.6891  0.9887
   11ASP     CG  142   5.455   3.590   2.579  0.1777  0.4391  0.8644
   11ASP    OD1  143   5.442   3.704   2.629  0.7501 -0.0518 -0.6501
   11ASP    OD2  144   5.470   3.568   2.454  0.6995  0.1171  0.0864
   11ASP      H  145   5.392   3.385   2.947  0.0092 -0.4058 -0.0741
   11ASP     HA  146   5.353   3.560   2.818 -0.3478 -0.6392 -0.6381
   11ASP    HB2  147   5.548   3.453   2.711  0.8363 -0.6658 -0.2173
   11ASP    HB3  148   5.429   3.376   2.593 -0.1169  0.2957 -0.0995
   12ASN      N  149   5.093   3.472   2.791 -0.8096  0.1377 -0.6762
   12ASN     CA  150   4.950   3.478   2.774  0.2266 -0.0792  0.2065
   12ASN      C  151   4.882   3.613   2.816  0.5862 -0.3622  0.0595
   12ASN      O  152   4.765   3.640   2.780 -0.2002  0.7573  0.1898
   12ASN     CB  153   4.891   3.361   2.852 -0.1116 -0.2430  1.6411
   12ASN     CG  154   4.905   3.371   2.995 -0.3834  0.7413 -0.6393
   12ASN    OD1  155   4.965   3.458   3.055 -0.0545  1.1974  0.1775
   12ASN    ND2  156   4.837   3.278   3.066  0.2822 -0.2457 -0.2983
   12ASN      H  157   5.129   3.458   2.884  0.9168 -0.2071 -1.3181
   12ASN     HA  158   4.922   3.462   2.670  0.7138 -0.2517  0.0936
   12ASN    HB2  159   4.787   3.344   2.823  0.4172  0.7321 -1.7112
   12ASN    HB3  160   4.943   3.272   2.816  0.0430  0.4520 -0.0318
   12ASN   HD21  161   4.853   3.273   3.165 -0.7295 -0.6311 -0.1232
   12ASN   HD22  162   4.789   3.204   3.017 -1.8832  0.4111  0.5628
   13LEU      N  163   4.957   3.703   2.874 -0.1755 -0.1625 -0.0192
   13LEU     CA  164   4.917   3.844   2.899  0.8325 -0.2882  0.5604
   13LEU      C  165   4.972   3.929   2.786 -0.0559 -0.6802  0.3553
   13LEU      O  166   5.086   3.917   2.742 -0.0841 -0.5720 -0.1298
   13LEU     CB  167   4.967   3.892   3.037  0.3192  0.2288 -0.1845
   13LEU     CG  168   4.908   3.811   3.156 -0.5233 -0.4667  0.0503
   13LEU    CD1  169   4.950   3.887   3.282 -0.4315 -1.0523 -0.1851
   13LEU    CD2  170   4.754   3.808   3.164 -0.1030  0.7976  0.7755
   13LEU      H  171   5.052   3.677   2.895 -0.0133 -0.4250 -0.9642
   13LEU     HA  172   4.809   3.857   2.898  0.9134  0.4825  0.8396
   13LEU    HB2  173   5.075   3.905   3.042  0.4687 -0.8073 -0.3416
   13LEU    HB3  174   4.920   3.990   3.046  0.1264  0.0694  0.7785
   13LEU     HG  175   4.945   3.709   3.151  0.2123 -0.2103  0.0633
   13LEU   HD11  176   4.934   3.993   3.265  1.2309 -0.8802 -1.0231
   13LEU   HD12  177   4.902   3.855   3.375  0.8195  0.2877  1.0134
   13LEU   HD13  178   5.057   3.882   3.301 -0.4321  0.6778  0.7400
   13LEU   HD21  179   4.719   3.750   3.079 -0.3991 -0.3647  1.6446
   13LEU   HD22  180   4.730   3.734   3.240  0.2733 -2.1385 -1.6227
   13LEU   HD23  181   4.716   3.910   3.155  0.5250  0.9368 -1.4612
   14ARG      N  182   4.885   4.024   2.752  0.0607 -0.0217  0.0138
   14ARG     CA  183   4.916   4.139   2.663 -0.1345  0.6370 -0.2583
   14ARG      C  184   4.851   4.258   2.722  0.4546 -0.9329  0.4177
   14ARG      O  185   4.766   4.250   2.814 -0.0350  0.1739 -1.1938
   14ARG     CB  186   4.865   4.100   2.524 -0.1047  0.0319 -0.1514
   14ARG     CG  187   4.948   3.992   2.449  0.1372 -0.1554  0.0633
   14ARG     CD  188   5.082   4.034   2.412  0.3357 -0.0795  0.2377
   14ARG     NE  189   5.158   3.933   2.339 -0.3861  0.2242  0.4587
   14ARG     CZ  190   5.232   3.841   2.397 -0.1518  0.4662 -0.6320
   14ARG    NH1  191   5.310   3.759   2.330 -1.4242 -0.0223  0.1763
   14ARG    NH2  192   5.231   3.821   2.527  0.7368  0.5877  0.5519
   14ARG      H  193   4.787   4.022   2.778  0.0904 -1.5497  0.1864
   14ARG     HA  194   5.021   4.170   2.656 -0.1274  0.6461 -0.1187
   14ARG    HB2  195   4.760   4.070   2.533  0.2005 -0.9240  0.6302
   14ARG    HB3  196   4.860   4.185   2.457 -1.3156  0.0622 -0.0710
   14ARG    HG2  197   4.955   3.901   2.509  0.5535 -0.3170 -0.2244
   14ARG    HG3  198   4.898   3.960   2.357  0.8457 -0.8462 -0.1003
   14ARG    HD2  199   5.067   4.113   2.338  0.0961 -1.2181 -0.9900
   14ARG    HD3  200   5.139   4.079   2.494 -0.1458 -0.0573  0.5677
   14ARG     HE  201   5.164   3.928   2.239  0.5108 -0.2664  0.5231
   14ARG   HH11  202   5.363   3.693   2.384 -0.8929 -0.4908 -0.8541
   14ARG   HH12  203   5.330   3.762   2.231 -1.3338 -0.9580  0.1545
   14ARG   HH21  204   5.285   3.748   2.571  0.6288 -0.0389 -0.3141
   14ARG   HH22  205   5.167   3.874   2.584  0.7135  0.7715  0.3586
   15GLY      N  206   4.872   4.381   2.666 -0.1738  1.2404 -0.1065
   15GLY     CA  207   4.824   4.501   2.727 -0.2019 -0.8985  0.3179
   15GLY      C  208   4.889   4.626   2.659 -0.0467  0.5974  0.2013
   15GLY      O  209   4.948   4.609   2.550 -0.2434  0.1721 -0.0711
   15GLY      H  210   4.938   4.381   2.590 -0.9514 -1.6885 -1.0632
   15GLY    HA2  211   4.716   4.513   2.721 -0.2195 -1.2213 -0.1313
   15GLY    HA3  212   4.856   4.504   2.831  0.5739  0.4195  0.0846
   16LYS      N  213   4.874   4.739   2.719  0.2977 -0.6329  0.0515
   16LYS     CA  214   4.931   4.869   2.683 -0.4335  0.1699 -0.8598
   16LYS      C  215   4.977   4.943   2.810  0.1263 -0.8132  0.7301
   16LYS      O  216   4.905   4.935   2.910  0.5316  0.0042 -0.2066
   16LYS     CB  217   4.839   4.946   2.594  0.0822 -0.1109 -0.3369
   16LYS     CG  218   4.831   4.896   2.450 -0.6983  1.0713 -0.0058
   16LYS     CD  219   4.743   4.978   2.360 -0.5001 -0.5103 -0.4362
   16LYS     CE  220   4.752   4.917   2.224 -0.3080  0.1248  0.3612
   16LYS     NZ  221   4.657   4.985   2.125 -0.6478  1.1735 -0.6961
   16LYS      H  222   4.799   4.736   2.787 -0.7919 -0.8586 -1.0712
   16LYS     HA  223   5.025   4.844   2.633  1.1619  0.4951  1.6042
   16LYS    HB2  224   4.743   4.946   2.646  0.2282 -0.2488 -0.0619
   16LYS    HB3  225   4.880   5.047   2.592 -0.5199  0.1444 -0.1413
   16LYS    HG2  226   4.930   4.912   2.409 -0.1056  0.1458  0.9653
   16LYS    HG3  227   4.806   4.790   2.447 -0.2088  0.9530 -0.0786
   16LYS    HD2  228   4.644   4.986   2.406 -0.8028  1.3970 -1.2233
   16LYS    HD3  229   4.788   5.077   2.359 -0.2250 -0.6185  0.1002
   16LYS    HE2  230   4.852   4.912   2.180 -0.0686  0.1005  0.8929
   16LYS    HE3  231   4.739   4.809   2.233  1.1128 -0.1230 -0.0667
   16LYS    HZ1  232   4.667   5.084   2.104 -0.0554  0.8906 -1.9813
   16LYS    HZ2  233   4.676   4.947   2.033 -0.2184  0.9396 -0.5117
   16LYS    HZ3  234   4.558   4.968   2.140 -0.3967  1.0218  1.3375
   17SER      N  235   5.095   5.013   2.808  0.2065  0.8741 -0.2396
   17SER     CA  236   5.143   5.097   2.915 -0.3892  0.3200 -0.0301
   17SER      C  237   5.032   5.188   2.958  0.2724 -1.0644  0.3139
   17SER      O  238   4.975   5.263   2.873  0.1146  0.1924 -0.3245
   17SER     CB  239   5.265   5.169   2.869  0.9863  0.9477 -0.0443
   17SER     OG  240   5.307   5.250   2.967  0.3520  0.5380  0.0443
   17SER      H  241   5.149   5.023   2.723 -0.3730  1.4911 -0.5459
   17SER     HA  242   5.169   5.032   2.999  0.5357 -0.3518 -0.7930
   17SER    HB2  243   5.338   5.094   2.837 -1.4310 -1.5909 -0.3574
   17SER    HB3  244   5.238   5.218   2.775  0.1192 -0.6436 -0.7012
   17SER     HG  245   5.373   5.309   2.930  0.5520  0.8581  0.8571
   18GLY      N  246   5.004   5.202   3.089  0.4571  0.5287  1.0314
   18GLY     CA  247   4.889   5.281   3.137 -0.3509 -0.1833 -0.5614
   18GLY      C  248   4.744   5.244   3.113 -0.2137  0.3384  0.3248
   18GLY      O  249   4.652   5.320   3.134  0.2044 -0.5418  0.3340
   18GLY      H  250   5.050   5.145   3.158  0.7673 -0.0702  0.3498
   18GLY    HA2  251   4.896   5.278   3.246 -1.2570  0.5547 -0.4467
   18GLY    HA3  252   4.898   5.384   3.103 -0.0861 -0.0992 -0.2483
   19GLN      N  253   4.718   5.118   3.057 -0.1067 -0.1514 -0.1560
   19GLN     CA  254   4.586   5.062   3.019 -0.0210 -0.3681  0.0332
   19GLN      C  255   4.556   4.921   3.070  0.2572  0.2810  0.1274
   19GLN      O  256   4.457   4.860   3.035 -0.7119 -0.2828 -0.4791
   19GLN     CB  257   4.564   5.075   2.869  0.2544  0.3000 -1.1649
   19GLN     CG  258   4.575   5.213   2.815 -1.3600 -0.0860 -0.0784
   19GLN     CD  259   4.515   5.221   2.675  0.4503 -0.1738  0.2816
   19GLN    OE1  260   4.539   5.159   2.573 -0.0896 -0.2055 -0.2869
   19GLN    NE2  261   4.424   5.318   2.659  0.5805  0.0906 -0.2414
   19GLN      H  262   4.804   5.066   3.048  0.3175  0.5498 -0.2871
   19GLN     HA  263   4.511   5.130   3.057  0.3327 -0.7041  1.4425
   19GLN    HB2  264   4.633   5.009   2.817 -0.8655 -1.8367 -0.1790
   19GLN    HB3  265   4.471   5.026   2.841 -0.8739  1.6440 -0.0621
   19GLN    HG2  266   4.516   5.285   2.872 -2.3447 -1.0540  0.1811
   19GLN    HG3  267   4.674   5.259   2.811 -1.3445 -0.1333 -1.5497
   19GLN   HE21  268   4.371   5.328   2.573 -0.0297 -0.4788  0.0474
   19GLN   HE22  269   4.406   5.390   2.727  0.3424  0.9746 -1.1852
   20GLY      N  270   4.638   4.860   3.153 -0.5857 -0.4339  0.1664
   20GLY     CA  271   4.627   4.732   3.215 -0.5211  0.1226  0.2756
   20GLY      C  272   4.653   4.600   3.127 -0.1169 -0.9900 -0.0061
   20GLY      O  273   4.664   4.612   3.005 -0.1918  0.1681 -0.0066
   20GLY      H  274   4.729   4.902   3.169 -0.6401 -0.8596  2.0522
   20GLY    HA2  275   4.699   4.734   3.297  0.2476 -0.5833 -0.3434
   20GLY    HA3  276   4.531   4.727   3.266 -0.5516  0.6791  0.2821
   21TYR      N  277   4.692   4.499   3.194  0.6379  0.2982 -0.2342
   21TYR     CA  278   4.723   4.364   3.137  0.0587 -0.8015 -0.0598
   21TYR      C  279   4.598   4.283   3.125  0.1152  0.2342 -0.0110
   21TYR      O  280   4.520   4.274   3.219  0.2925  0.1107 -0.0708
   21TYR     CB  281   4.838   4.294   3.214 -0.8946 -0.0349  0.2695
   21TYR     CG  282   4.978   4.370   3.204  0.8862  0.2887 -0.2971
   21TYR    CD1  283   4.997   4.478   3.293 -0.2980  0.8347  0.6150
   21TYR    CD2  284   5.077   4.322   3.118 -0.3146 -0.7862  0.0087
   21TYR    CE1  285   5.119   4.548   3.288  0.1819  0.0884 -0.3862
   21TYR    CE2  286   5.200   4.392   3.117 -0.0887 -0.8511 -0.3557
   21TYR     CZ  287   5.218   4.509   3.201 -0.1280  0.3587  0.2090
   21TYR     OH  288   5.336   4.585   3.203 -0.4279  0.6127 -0.0919
   21TYR      H  289   4.693   4.500   3.295  0.0966 -0.1295 -0.2151
   21TYR     HA  290   4.753   4.371   3.032  0.5390 -0.9805  0.0640
   21TYR    HB2  291   4.815   4.284   3.320 -0.7565 -1.8965  0.1941
   21TYR    HB3  292   4.853   4.197   3.167  0.5591 -0.0871  0.7362
   21TYR    HD1  293   4.916   4.499   3.361 -1.0732 -0.1314  0.0512
   21TYR    HD2  294   5.061   4.229   3.065 -1.4447 -0.6559  0.0777
   21TYR    HE1  295   5.139   4.631   3.355  1.4657  0.2701 -0.9292
   21TYR    HE2  296   5.285   4.348   3.067  0.7828 -0.7328  0.9005
   21TYR     HH  297   5.332   4.660   3.264  1.8009  0.1185  0.8828
   22TYR      N  298   4.583   4.202   3.024 -0.3475 -0.5762  0.5840
   22TYR     CA  299   4.459   4.129   3.003  0.4144 -0.4987  0.6291
   22TYR      C  300   4.501   3.992   2.947 -0.1044  0.5267 -0.2251
   22TYR      O  301   4.605   3.974   2.884  0.5981  0.1026 -0.5197
   22TYR     CB  302   4.362   4.204   2.909 -0.6891  0.5136 -0.5299
   22TYR     CG  303   4.410   4.229   2.767 -0.1403 -0.7362  1.1212
   22TYR    CD1  304   4.409   4.118   2.674  1.0795 -0.2334 -0.2671
   22TYR    CD2  305   4.451   4.360   2.718 -0.3278  0.8900 -0.3717
   22TYR    CE1  306   4.451   4.135   2.542  0.3326  0.3742  0.0954
   22TYR    CE2  307   4.489   4.371   2.586  0.5929 -0.7036  0.3495
   22TYR     CZ  308   4.497   4.259   2.499 -0.6719 -0.0420 -0.8636
   22TYR     OH  309   4.541   4.275   2.370 -0.2848  0.3764  0.2841
   22TYR      H  310   4.653   4.195   2.951 -1.1358  0.2636 -0.3177
   22TYR     HA  311   4.401   4.113   3.094 -0.8810 -0.3730 -0.1264
   22TYR    HB2  312   4.259   4.167   2.907 -0.5573  0.1365 -0.4104
   22TYR    HB3  313   4.363   4.302   2.957 -0.1095  0.6355 -0.7774
   22TYR    HD1  314   4.366   4.023   2.701  0.5307  0.1570  0.2813
   22TYR    HD2  315   4.447   4.442   2.788 -0.3389  0.3066  0.3434
   22TYR    HE1  316   4.458   4.048   2.479 -0.7119  0.2893  0.0581
   22TYR    HE2  317   4.516   4.472   2.557 -0.6469 -0.7327 -1.1318
   22TYR     HH  318   4.598   4.352   2.369 -0.3671  0.4706 -0.9235
   23VAL      N  319   4.406   3.897   2.964 -0.5028  0.4066 -0.0992
   23VAL     CA  320   4.408   3.757   2.926  0.1250  0.8419  0.0044
   23VAL      C  321   4.297   3.735   2.819  0.6668  0.2225 -1.0265
   23VAL      O  322   4.189   3.800   2.822 -0.0785  0.3730 -0.2668
   23VAL     CB  323   4.403   3.664   3.050  0.3298  0.1144  0.6287
   23VAL    CG1  324   4.264   3.657   3.118  0.6492  0.1738  0.4325
   23VAL    CG2  325   4.450   3.521   3.019 -0.4865  0.3705  1.2864
   23VAL      H  326   4.330   3.935   3.019  0.7967  1.4601  1.1266
   23VAL     HA  327   4.503   3.735   2.878  0.2279 -0.0980  0.5762
   23VAL     HB  328   4.482   3.700   3.115  0.8139 -0.7472  0.5372
   23VAL   HG11  329   4.200   3.604   3.048  0.8347  0.3817  0.0992
   23VAL   HG12  330   4.259   3.608   3.215 -1.3873  0.2085  0.4214
   23VAL   HG13  331   4.225   3.757   3.136 -1.4556 -0.2172 -1.1761
   23VAL   HG21  332   4.403   3.475   2.932  2.3717 -0.0421 -0.2840
   23VAL   HG22  333   4.550   3.518   2.977 -0.9151 -1.5077  0.1645
   23VAL   HG23  334   4.439   3.457   3.106 -0.5061 -0.9919  0.3353
   24GLU      N  335   4.322   3.648   2.723 -0.2841 -0.7701  0.3791
   24GLU     CA  336   4.215   3.601   2.635  0.3382  0.0365 -0.2231
   24GLU      C  337   4.124   3.495   2.704 -0.1661  0.5573 -0.5634
   24GLU      O  338   4.171   3.394   2.766  0.0140 -0.3572 -0.1154
   24GLU     CB  339   4.276   3.555   2.492 -0.2114 -0.1269 -0.6112
   24GLU     CG  340   4.169   3.521   2.392  1.1992 -0.1893 -0.1823
   24GLU     CD  341   4.222   3.461   2.260 -0.4740  0.3293 -0.1127
   24GLU    OE1  342   4.340   3.500   2.217  1.1039  0.2489 -0.3094
   24GLU    OE2  343   4.154   3.380   2.192 -0.2739 -0.1828  0.2851
   24GLU      H  344   4.410   3.599   2.713 -0.1593 -0.3414 -1.0569
   24GLU     HA  345   4.150   3.683   2.605 -0.6468 -0.1916  1.0736
   24GLU    HB2  346   4.340   3.635   2.455 -1.5049  0.8935 -0.8218
   24GLU    HB3  347   4.333   3.465   2.511 -0.1206 -0.2358 -1.3468
   24GLU    HG2  348   4.097   3.450   2.433 -0.0294  1.6835  1.2404
   24GLU    HG3  349   4.106   3.607   2.371 -0.4441 -0.7448  1.8702
   25MET      N  350   3.988   3.508   2.700  0.2780 -0.3499  0.4043
   25MET     CA  351   3.888   3.411   2.754 -0.2929 -0.8237 -1.0185
   25MET      C  352   3.769   3.385   2.660 -0.0467 -0.8714  0.3897
   25MET      O  353   3.726   3.476   2.583 -0.0515  0.1024 -0.9428
   25MET     CB  354   3.823   3.468   2.882 -0.2867 -0.2954  0.4057
   25MET     CG  355   3.920   3.539   2.979 -0.1640 -1.0341 -0.2027
   25MET     SD  356   3.856   3.575   3.148  0.3066  0.3432 -0.0354
   25MET     CE  357   3.878   3.410   3.222 -0.2337 -0.4724 -0.3880
   25MET      H  358   3.944   3.588   2.658  1.6185  0.6210  0.7126
   25MET     HA  359   3.936   3.315   2.770  0.3645 -0.3738 -0.1184
   25MET    HB2  360   3.746   3.541   2.859 -1.0474 -1.3171 -0.4604
   25MET    HB3  361   3.773   3.388   2.936 -2.3302  0.5095 -0.1358
   25MET    HG2  362   4.012   3.481   2.981  0.9409  0.5772  0.2797
   25MET    HG3  363   3.935   3.638   2.934 -1.9659 -0.5424  0.1488
   25MET    HE1  364   3.984   3.391   3.231  0.1849  1.1257 -1.1522
   25MET    HE2  365   3.844   3.419   3.325  1.0920 -0.3145  0.0742
   25MET    HE3  366   3.809   3.335   3.182 -1.4778  0.4004 -0.0181
   26THR      N  367   3.723   3.260   2.664  1.2633  0.2896 -0.3102
   26THR     CA  368   3.613   3.204   2.581 -0.6412  0.4224  0.8142
   26THR      C  369   3.495   3.176   2.672  0.3211  0.0218  0.4045
   26THR      O  370   3.504   3.096   2.767 -0.0647 -0.0732 -0.2816
   26THR     CB  371   3.654   3.065   2.507 -0.4904 -0.2737 -0.1293
   26THR    OG1  372   3.716   2.975   2.600 -0.3420 -0.4812  0.1059
   26THR    CG2  373   3.733   3.073   2.381  0.5029 -0.6242  0.7994
   26THR      H  374   3.765   3.192   2.725  0.5616  0.1422  0.0220
   26THR     HA  375   3.582   3.278   2.507 -1.1915 -1.3541 -0.9064
   26THR     HB  376   3.562   3.009   2.489 -0.5657 -0.6849  1.2624
   26THR    HG1  377   3.695   3.011   2.687  1.0065 -1.0599  0.7170
   26THR   HG21  378   3.674   3.071   2.290  0.9074 -0.9247  0.5381
   26THR   HG22  379   3.789   3.167   2.379 -0.5895  0.0639  0.3066
   26THR   HG23  380   3.800   2.989   2.367 -0.1415 -0.8869 -1.4084
   27VAL      N  381   3.376   3.225   2.629 -0.1012  0.0487 -0.0822
   27VAL     CA  382   3.256   3.232   2.717  0.3154  0.2422 -0.1929
   27VAL      C  383   3.136   3.178   2.626  0.0448  0.0832 -0.1117
   27VAL      O  384   3.111   3.224   2.512  0.1490  1.0156 -0.2900
   27VAL     CB  385   3.227   3.380   2.773 -0.1992  0.3562  0.5449
   27VAL    CG1  386   3.101   3.372   2.871  0.5500 -0.0355  0.0803
   27VAL    CG2  387   3.351   3.437   2.852  0.6365 -0.5318  0.1358
   27VAL      H  388   3.374   3.284   2.547  1.1427  0.1056 -0.1193
   27VAL     HA  389   3.268   3.168   2.805 -1.2158 -0.6411 -0.5615
   27VAL     HB  390   3.204   3.445   2.689 -0.3353 -0.1828  0.1513
   27VAL   HG11  391   3.018   3.333   2.813 -1.2215  0.6023  1.9197
   27VAL   HG12  392   3.114   3.308   2.959  0.6473 -0.2713 -0.1040
   27VAL   HG13  393   3.063   3.469   2.904 -0.8175 -0.3084 -0.5644
   27VAL   HG21  394   3.440   3.440   2.790 -0.3922  0.7092 -1.4276
   27VAL   HG22  395   3.318   3.539   2.868  0.4352 -0.3513 -1.2449
   27VAL   HG23  396   3.353   3.391   2.952 -0.9042 -2.3154 -0.5322
   28GLY      N  397   3.060   3.095   2.698 -0.6027 -0.1831  0.4888
   28GLY     CA  398   2.938   3.046   2.651  0.8975  0.5181  0.5583
   28GLY      C  399   2.934   2.944   2.539  0.7765  0.6222 -0.4805
   28GLY      O  400   3.030   2.882   2.498 -0.0628 -0.0205 -0.8108
   28GLY      H  401   3.090   3.067   2.790  0.4856 -0.9993 -0.0669
   28GLY    HA2  402   2.882   3.007   2.735  0.3990  0.1545  0.0729
   28GLY    HA3  403   2.873   3.127   2.616 -0.0420  0.2028  1.4909
   29SER      N  404   2.810   2.910   2.491 -0.4063 -0.1811  0.2039
   29SER     CA  405   2.800   2.805   2.385 -0.1594 -0.1672 -0.6669
   29SER      C  406   2.701   2.844   2.275  0.2768 -0.0330  0.4242
   29SER      O  407   2.579   2.867   2.297 -0.0107 -0.1588 -0.4949
   29SER     CB  408   2.749   2.673   2.435 -0.0300  0.2528 -0.0572
   29SER     OG  409   2.815   2.634   2.554 -0.6038  0.6520  0.1784
   29SER      H  410   2.728   2.967   2.506 -1.1177 -1.4584  1.6618
   29SER     HA  411   2.898   2.795   2.339  0.5091 -0.0564  0.6333
   29SER    HB2  412   2.643   2.687   2.453 -0.0320 -0.1448  0.2695
   29SER    HB3  413   2.753   2.593   2.361  0.5810 -0.3691  0.6123
   29SER     HG  414   2.776   2.684   2.626 -0.1573  0.0951  0.8218
   30PRO      N  415   2.746   2.847   2.144  0.1093 -0.9754 -0.1814
   30PRO     CA  416   2.889   2.827   2.101  0.3775 -0.4141 -0.7964
   30PRO      C  417   2.981   2.940   2.151  0.0508  0.4148  0.2721
   30PRO      O  418   2.946   3.055   2.151  0.4829  0.0924 -0.0710
   30PRO     CB  419   2.885   2.820   1.952 -0.5454  0.1347  0.0354
   30PRO     CG  420   2.738   2.788   1.910 -0.8836 -0.0058 -0.1373
   30PRO     CD  421   2.659   2.836   2.029 -0.3639 -0.1799  0.2356
   30PRO     HA  422   2.925   2.734   2.144  1.8967  0.7003  0.6458
   30PRO    HB2  423   2.907   2.914   1.902  0.2814 -0.2447 -0.3542
   30PRO    HB3  424   2.963   2.753   1.916 -1.1316 -0.6892  0.2370
   30PRO    HG2  425   2.715   2.847   1.822 -0.8990  0.2747  0.0521
   30PRO    HG3  426   2.724   2.680   1.899 -1.5546  0.0608 -0.0426
   30PRO    HD2  427   2.590   2.756   2.055 -0.2576 -0.0896  0.8298
   30PRO    HD3  428   2.599   2.924   2.008 -1.1411 -0.6947  0.2128
   31PRO      N  429   3.113   2.915   2.167  0.2250 -0.0049 -0.4653
   31PRO     CA  430   3.201   2.997   2.260  0.1289 -0.5843  0.7340
   31PRO      C  431   3.261   3.128   2.190 -0.1999  0.1078  0.4663
   31PRO      O  432   3.321   3.127   2.083 -0.4203 -0.9378 -0.2945
   31PRO     CB  433   3.311   2.899   2.300 -0.1115 -0.9370 -0.3609
   31PRO     CG  434   3.323   2.800   2.182  1.3581 -0.6754  0.4895
   31PRO     CD  435   3.177   2.784   2.140  0.9521  0.0383  0.1132
   31PRO     HA  436   3.130   3.020   2.339 -0.8902  1.1378 -0.5229
   31PRO    HB2  437   3.404   2.955   2.316 -0.0534 -0.7336 -1.3063
   31PRO    HB3  438   3.280   2.848   2.392  0.1330  0.1915  0.3958
   31PRO    HG2  439   3.366   2.850   2.095  0.5353 -0.8294 -0.0327
   31PRO    HG3  440   3.362   2.701   2.205  0.3080 -1.7894 -1.8406
   31PRO    HD2  441   3.162   2.763   2.035 -0.0946  2.0642 -0.2470
   31PRO    HD3  442   3.122   2.708   2.196 -0.0339 -0.0626 -0.9138
   32GLN      N  443   3.227   3.241   2.248  0.4370 -0.1875 -0.2584
   32GLN     CA  444   3.247   3.380   2.215  0.3051  0.3932  0.0185
   32GLN      C  445   3.381   3.428   2.271 -0.1873  0.4397  1.1713
   32GLN      O  446   3.406   3.384   2.382  0.0067 -0.3626 -0.8300
   32GLN     CB  447   3.125   3.463   2.274 -0.8626 -0.9727  1.3296
   32GLN     CG  448   2.984   3.407   2.241 -1.0476  0.0131 -0.5585
   32GLN     CD  449   2.873   3.484   2.315  0.1874 -0.5158 -0.1597
   32GLN    OE1  450   2.884   3.581   2.391 -0.0076 -0.0663  1.1147
   32GLN    NE2  451   2.753   3.430   2.303 -0.3469 -0.3489  0.5362
   32GLN      H  452   3.177   3.225   2.335  0.5370  0.5145 -0.0653
   32GLN     HA  453   3.240   3.388   2.107 -1.4301  0.7490  0.0979
   32GLN    HB2  454   3.134   3.463   2.383  0.7964  0.1333  1.2569
   32GLN    HB3  455   3.135   3.566   2.240  0.4441 -1.4884 -0.1020
   32GLN    HG2  456   2.975   3.407   2.132 -0.7773 -0.6291 -0.5873
   32GLN    HG3  457   2.969   3.303   2.268 -1.0773 -0.0510 -0.8173
   32GLN   HE21  458   2.676   3.466   2.358 -0.1957  0.0408  0.5016
   32GLN   HE22  459   2.744   3.343   2.253 -0.2251  0.3368 -0.7652
   33THR      N  460   3.468   3.497   2.198 -0.1744  0.2082 -0.0091
   33THR     CA  461   3.595   3.539   2.257 -0.9354 -0.5431 -0.7159
   33THR      C  462   3.587   3.685   2.308 -0.3649  0.0725 -0.0243
   33THR      O  463   3.531   3.770   2.242 -0.2841  0.2987  0.1678
   33THR     CB  464   3.714   3.528   2.164 -0.1633 -0.2462  0.0159
   33THR    OG1  465   3.724   3.398   2.109 -0.7653  0.0366  0.0372
   33THR    CG2  466   3.852   3.558   2.220  0.1626  0.2386 -0.3049
   33THR      H  467   3.446   3.518   2.101 -1.1479 -0.3194  0.0762
   33THR     HA  468   3.615   3.477   2.344 -1.9832 -0.2804 -0.2597
   33THR     HB  469   3.697   3.586   2.073 -0.1116 -1.0707 -0.5408
   33THR    HG1  470   3.644   3.382   2.058 -1.0519  0.3252  0.3851
   33THR   HG21  471   3.920   3.569   2.136 -0.5988 -0.5119 -1.0645
   33THR   HG22  472   3.856   3.653   2.275 -0.9154  0.0704  0.1194
   33THR   HG23  473   3.881   3.477   2.287 -0.9409 -0.4378 -0.5921
   34LEU      N  474   3.651   3.710   2.423 -0.7987  0.0500  0.9485
   34LEU     CA  475   3.680   3.838   2.483  0.4029 -0.0406 -0.3724
   34LEU      C  476   3.825   3.849   2.524  0.2352  0.1703 -0.2013
   34LEU      O  477   3.884   3.754   2.568  0.4252  0.8549 -0.3804
   34LEU     CB  478   3.586   3.842   2.603  0.2163 -0.2039  0.8540
   34LEU     CG  479   3.437   3.865   2.564  0.2835 -0.2804 -0.3525
   34LEU    CD1  480   3.356   3.727   2.563 -0.4998 -0.7713  1.0353
   34LEU    CD2  481   3.370   3.947   2.677  0.5298 -0.7883  0.9346
   34LEU      H  482   3.698   3.636   2.473  1.2436  0.4826 -0.0672
   34LEU     HA  483   3.649   3.910   2.407 -0.5151 -0.1021 -0.0768
   34LEU    HB2  484   3.600   3.758   2.672 -0.3447 -0.6065  0.4928
   34LEU    HB3  485   3.618   3.935   2.650 -0.0858  0.8420 -0.8482
   34LEU     HG  486   3.414   3.918   2.472 -0.4330  0.7572  0.3787
   34LEU   HD11  487   3.410   3.661   2.496 -1.6868 -0.0227 -0.8153
   34LEU   HD12  488   3.336   3.686   2.662  0.3838 -1.1146  1.0951
   34LEU   HD13  489   3.266   3.742   2.504  0.3585  0.4716 -0.0817
   34LEU   HD21  490   3.264   3.957   2.655  0.7025 -1.0313 -0.1252
   34LEU   HD22  491   3.384   3.885   2.766  1.7689 -1.9971 -0.0167
   34LEU   HD23  492   3.417   4.044   2.695  0.5881 -0.3070 -1.2155
   35ASN      N  493   3.880   3.967   2.523  0.1104  0.9657 -0.2542
   35ASN     CA  494   3.997   3.999   2.612  0.1904  0.0894  0.2979
   35ASN      C  495   3.950   4.060   2.749  0.1733 -0.3467  0.5593
   35ASN      O  496   3.868   4.155   2.744  0.2851  0.6440 -0.6268
   35ASN     CB  497   4.081   4.099   2.537 -1.0511  0.1164  0.2656
   35ASN     CG  498   4.167   4.044   2.419  0.2854  0.5729  0.2328
   35ASN    OD1  499   4.208   3.923   2.410 -0.1361  0.1481 -0.0400
   35ASN    ND2  500   4.186   4.119   2.311 -0.6431 -0.3068 -0.1062
   35ASN      H  501   3.831   4.041   2.475 -0.0814  0.3836 -0.9984
   35ASN     HA  502   4.061   3.912   2.628 -0.1007 -0.0806  0.5834
   35ASN    HB2  503   4.017   4.181   2.505 -0.4273  0.1996 -0.8466
   35ASN    HB3  504   4.145   4.141   2.615 -0.5898 -0.9877  0.5343
   35ASN   HD21  505   4.250   4.088   2.239  0.3118  1.0583  0.0693
   35ASN   HD22  506   4.144   4.211   2.304  0.2842  0.1373 -0.0692
   36ILE      N  507   4.016   4.019   2.857 -0.2310  0.8529 -0.1697
   36ILE     CA  508   3.967   4.054   2.995 -0.5791  0.2434  0.7851
   36ILE      C  509   4.079   4.109   3.094 -0.0178  0.5426 -0.1310
   36ILE      O  510   4.176   4.039   3.120 -0.4339  0.1946 -0.3508
   36ILE     CB  511   3.891   3.927   3.051 -0.0630 -0.1768 -0.2053
   36ILE    CG1  512   3.756   3.902   2.972 -0.1996  0.5061  0.9768
   36ILE    CG2  513   3.856   3.934   3.202 -0.3719 -0.0864  1.4656
   36ILE    CD1  514   3.646   4.014   2.982 -0.5951  0.9978 -0.0275
   36ILE      H  515   4.074   3.937   2.844 -0.2132  0.8895 -0.3305
   36ILE     HA  516   3.889   4.126   2.970 -0.8315 -0.3758 -0.3551
   36ILE     HB  517   3.951   3.837   3.037 -1.6353 -1.5394  1.0008
   36ILE   HG12  518   3.784   3.899   2.867  0.1047 -0.9419  1.0573
   36ILE   HG13  519   3.713   3.803   2.990  1.3802 -0.4588 -0.1342
   36ILE   HG21  520   3.813   4.032   3.225 -1.3338 -0.2235  0.4143
   36ILE   HG22  521   3.788   3.854   3.231 -0.5591 -0.1502  0.8658
   36ILE   HG23  522   3.944   3.924   3.266  1.5619  0.2839 -0.8529
   36ILE   HD11  523   3.692   4.109   2.955  2.1602  0.1288  0.8862
   36ILE   HD12  524   3.552   3.985   2.934 -0.7625 -0.6722  1.1309
   36ILE   HD13  525   3.628   4.037   3.087 -0.2635  1.4797 -0.0692
   37LEU      N  526   4.059   4.221   3.149 -0.3741 -0.3203  0.5096
   37LEU     CA  527   4.159   4.286   3.236  0.6505  0.4995  0.6957
   37LEU      C  528   4.183   4.202   3.358  0.8578  0.1962 -0.3913
   37LEU      O  529   4.089   4.149   3.428  0.6982 -0.5311 -0.0756
   37LEU     CB  530   4.109   4.427   3.274 -0.1423 -0.5935  0.3245
   37LEU     CG  531   4.199   4.515   3.358 -0.2349  0.1267 -0.3055
   37LEU    CD1  532   4.316   4.561   3.281 -0.9961 -0.4339 -0.3397
   37LEU    CD2  533   4.126   4.629   3.413 -0.1500 -0.6810 -0.8835
   37LEU      H  534   3.975   4.275   3.133  0.3209  0.3510 -1.3551
   37LEU     HA  535   4.252   4.291   3.180  0.7127 -0.4575  0.6874
   37LEU    HB2  536   4.072   4.478   3.185  1.4871 -0.5777 -0.4010
   37LEU    HB3  537   4.015   4.418   3.329  0.1431  0.1505  0.9597
   37LEU     HG  538   4.229   4.456   3.445  0.0908 -0.7504 -0.9786
   37LEU   HD11  539   4.313   4.665   3.248  1.7648 -0.2059 -0.3302
   37LEU   HD12  540   4.403   4.562   3.345  0.2439  1.7423 -1.7877
   37LEU   HD13  541   4.350   4.495   3.201 -0.4229 -1.1443  0.4578
   37LEU   HD21  542   4.082   4.700   3.343  0.1922 -0.5299 -0.9499
   37LEU   HD22  543   4.050   4.600   3.486  0.6757  0.3931  0.5034
   37LEU   HD23  544   4.193   4.689   3.474 -1.5347 -0.8530  1.0007
   38VAL      N  545   4.312   4.187   3.397  0.5264 -0.1317  0.3681
   38VAL     CA  546   4.345   4.119   3.521 -0.2700  0.2726  0.5583
   38VAL      C  547   4.345   4.214   3.632  1.4293 -0.2706 -0.8164
   38VAL      O  548   4.411   4.316   3.640 -0.7972  0.4141  0.0114
   38VAL     CB  549   4.487   4.059   3.503  0.0905  0.6997  1.0318
   38VAL    CG1  550   4.539   3.999   3.633  0.2880 -0.3472 -0.3328
   38VAL    CG2  551   4.489   3.950   3.391 -0.2872  0.6224 -0.8935
   38VAL      H  552   4.380   4.223   3.332 -1.1375  0.9640 -0.9544
   38VAL     HA  553   4.272   4.040   3.536 -0.5706  0.3624 -0.3235
   38VAL     HB  554   4.550   4.140   3.464  0.3180 -0.1533 -0.5248
   38VAL   HG11  555   4.484   3.907   3.653  0.3544 -0.2500  0.3591
   38VAL   HG12  556   4.641   3.963   3.619  0.7252  0.2227  1.0228
   38VAL   HG13  557   4.539   4.060   3.724  0.2336 -0.9910  0.1139
   38VAL   HG21  558   4.580   3.891   3.403  0.0791  1.1977 -0.7381
   38VAL   HG22  559   4.405   3.882   3.406  0.9397 -0.8740 -0.3025
   38VAL   HG23  560   4.486   3.998   3.294 -1.4573  1.2707 -0.5711
   39ASP      N  561   4.248   4.188   3.730 -1.2259  0.6224 -0.0106
   39ASP     CA  562   4.238   4.282   3.840  0.6193 -0.5210  0.2810
   39ASP      C  563   4.248   4.209   3.974  0.0044  0.2792 -0.3638
   39ASP      O  564   4.151   4.134   4.016 -0.3583 -0.2378  0.8312
   39ASP     CB  565   4.110   4.367   3.815 -0.6598  0.7651 -0.3398
   39ASP     CG  566   4.094   4.465   3.924  0.6118 -0.2923 -0.0110
   39ASP    OD1  567   3.994   4.541   3.921 -0.3117 -0.0820  0.0006
   39ASP    OD2  568   4.172   4.489   4.018  0.0053 -0.2480  0.8678
   39ASP      H  569   4.188   4.107   3.724  0.0392 -0.3221 -0.9545
   39ASP     HA  570   4.316   4.358   3.832  0.6715 -0.6801 -1.1786
   39ASP    HB2  571   4.128   4.413   3.718  0.3993 -0.3060 -0.6963
   39ASP    HB3  572   4.022   4.302   3.810 -0.8394  0.9671  0.1190
   40THR      N  573   4.351   4.236   4.057 -0.7615  0.1884  0.4153
   40THR     CA  574   4.363   4.189   4.198 -0.1315  0.1735  0.5155
   40THR      C  575   4.307   4.290   4.300 -0.0314 -0.1941  0.0962
   40THR      O  576   4.295   4.262   4.422  0.1578  0.6030 -0.3223
   40THR     CB  577   4.502   4.138   4.237 -0.2137 -0.2902 -0.3425
   40THR    OG1  578   4.600   4.237   4.269  0.0352  0.5007  0.0725
   40THR    CG2  579   4.567   4.036   4.137 -0.2731 -0.3743 -0.2917
   40THR      H  580   4.427   4.296   4.026 -0.4005 -0.2574  0.4292
   40THR     HA  581   4.297   4.102   4.208  0.1241 -0.1219 -0.1940
   40THR     HB  582   4.501   4.072   4.324  0.8738  0.7561  0.5191
   40THR    HG1  583   4.586   4.277   4.355 -0.0845  0.5611  0.0242
   40THR   HG21  584   4.607   4.085   4.047  0.1391 -0.6431 -0.2585
   40THR   HG22  585   4.655   3.993   4.184  0.0594 -0.2629 -0.7965
   40THR   HG23  586   4.496   3.959   4.110  0.3414 -0.9826 -0.2148
   41GLY      N  587   4.256   4.415   4.261 -0.6608  0.5449 -0.3779
   41GLY     CA  588   4.187   4.503   4.354 -0.1297 -0.1354 -0.5378
   41GLY      C  589   4.037   4.488   4.366  0.7880  0.1343  0.4589
   41GLY      O  590   3.968   4.561   4.436  0.0460 -0.8015 -0.2397
   41GLY      H  591   4.266   4.448   4.166  0.8281 -0.2003 -0.5351
   41GLY    HA2  592   4.236   4.490   4.450  1.0727 -0.8256 -1.1829
   41GLY    HA3  593   4.218   4.604   4.326  0.7510 -0.0279  0.6660
   42SER      N  594   3.975   4.393   4.282 -0.2165 -0.8843 -0.0400
   42SER     CA  595   3.830   4.367   4.288 -0.1004 -0.1279 -0.3849
   42SER      C  596   3.812   4.217   4.282 -0.0393 -0.2822 -0.2161
   42SER      O  597   3.906   4.138   4.254 -0.0198  0.6259 -0.4094
   42SER     CB  598   3.750   4.441   4.178 -0.8283  0.4129 -0.0334
   42SER     OG  599   3.787   4.406   4.050  0.2584  0.1280  0.0418
   42SER      H  600   4.029   4.327   4.227 -0.7310 -1.9460  0.6649
   42SER     HA  601   3.786   4.405   4.380  0.6558  0.5870 -0.2958
   42SER    HB2  602   3.645   4.415   4.190 -1.3930  1.2618 -2.1746
   42SER    HB3  603   3.761   4.546   4.202 -0.4049  0.3224  0.1831
   42SER     HG  604   3.862   4.451   4.011  0.3909 -0.4016 -0.3377
   43SER      N  605   3.686   4.179   4.310 -0.0484  0.4054 -0.4544
   43SER     CA  606   3.639   4.032   4.304 -0.2128  0.0231 -0.1278
   43SER      C  607   3.509   4.005   4.223 -0.2861 -0.0843  0.0076
   43SER      O  608   3.469   3.885   4.208 -0.4976 -0.1649  0.5146
   43SER     CB  609   3.637   3.974   4.442  0.2130 -0.4165 -1.2404
   43SER     OG  610   3.551   4.044   4.536  0.0424  0.4212  0.1746
   43SER      H  611   3.620   4.251   4.335  0.3761  0.5865  0.2173
   43SER     HA  612   3.724   3.983   4.257  0.1694  0.3523  0.2108
   43SER    HB2  613   3.610   3.869   4.435 -1.0771 -0.2520  0.1421
   43SER    HB3  614   3.736   3.974   4.487 -0.8060  0.0138  1.4036
   43SER     HG  615   3.586   4.051   4.625  0.7436 -0.9705  0.0533
   44ASN      N  616   3.442   4.106   4.155 -0.7600  0.6182 -0.6440
   44ASN     CA  617   3.342   4.078   4.048 -0.9000 -0.2724 -0.2591
   44ASN      C  618   3.421   4.024   3.918  1.6807  0.6441 -0.2325
   44ASN      O  619   3.536   4.029   3.902 -0.9165 -0.3985 -0.7930
   44ASN     CB  620   3.262   4.207   4.033  0.5570 -0.0614 -1.1574
   44ASN     CG  621   3.159   4.220   4.148 -0.1906  0.4393  0.2254
   44ASN    OD1  622   3.194   4.271   4.248  0.8730 -0.1011 -0.7576
   44ASN    ND2  623   3.041   4.166   4.135  0.0064  0.0182 -0.1645
   44ASN      H  624   3.478   4.200   4.163  2.5089 -0.3423 -0.8859
   44ASN     HA  625   3.266   4.007   4.079 -1.1430  0.1013  0.0085
   44ASN    HB2  626   3.331   4.291   4.031 -0.4484  0.7941 -1.7192
   44ASN    HB3  627   3.214   4.204   3.935  1.4505  0.5471 -1.6482
   44ASN   HD21  628   2.978   4.173   4.213 -0.0931 -1.1040 -0.1057
   44ASN   HD22  629   3.015   4.111   4.054 -0.2968 -0.7391  0.4272
   45PHE      N  630   3.326   3.975   3.827 -1.0599 -0.1451 -0.1200
   45PHE     CA  631   3.364   3.957   3.688 -0.5120  0.5448  0.0272
   45PHE      C  632   3.260   4.020   3.598 -0.4256 -0.6488  0.1653
   45PHE      O  633   3.142   3.982   3.606  0.2518  0.7337  0.3101
   45PHE     CB  634   3.364   3.807   3.674 -0.4435  0.8575  0.6248
   45PHE     CG  635   3.418   3.753   3.544  0.4934 -0.0470  0.0114
   45PHE    CD1  636   3.456   3.834   3.432  0.0219  1.0421  0.6445
   45PHE    CD2  637   3.442   3.618   3.543 -0.7958  0.5436  0.7802
   45PHE    CE1  638   3.508   3.767   3.314  0.5307  0.2641 -0.1990
   45PHE    CE2  639   3.491   3.554   3.426 -0.4271 -0.2052 -1.1404
   45PHE     CZ  640   3.526   3.632   3.316  0.3986  0.2659  0.4900
   45PHE      H  641   3.228   3.957   3.843 -1.0777 -1.6389 -1.4970
   45PHE     HA  642   3.461   4.004   3.673 -0.4041  0.2942 -0.0622
   45PHE    HB2  643   3.443   3.768   3.740  0.8944  0.1201 -1.2369
   45PHE    HB3  644   3.268   3.757   3.684 -0.0186 -0.3632 -0.7150
   45PHE    HD1  645   3.428   3.936   3.414 -0.6304  0.5169 -2.6927
   45PHE    HD2  646   3.406   3.564   3.629 -0.3287  0.5189  0.9638
   45PHE    HE1  647   3.542   3.830   3.233  0.1722  0.1838 -0.4163
   45PHE    HE2  648   3.511   3.448   3.437 -1.1500 -0.2943 -0.4834
   45PHE     HZ  649   3.564   3.585   3.226 -0.8616  1.4817 -0.7993
   46ALA      N  650   3.299   4.132   3.528 -0.5212  0.4765 -0.5999
   46ALA     CA  651   3.209   4.227   3.469  0.2693 -0.2127 -0.4503
   46ALA      C  652   3.251   4.276   3.330  0.2571 -0.0206  0.2791
   46ALA      O  653   3.362   4.321   3.311 -0.7414 -0.1188 -0.1343
   46ALA     CB  654   3.182   4.345   3.567  0.3444  0.6110  0.4000
   46ALA      H  655   3.397   4.153   3.542 -0.8668  1.4912  0.6773
   46ALA     HA  656   3.113   4.175   3.467 -0.6352  1.2420  0.6663
   46ALA    HB1  657   3.264   4.415   3.552  0.9431 -0.0683  0.4087
   46ALA    HB2  658   3.089   4.398   3.543 -2.0542 -2.8352  0.6298
   46ALA    HB3  659   3.189   4.298   3.665 -0.7180  0.2000  0.3086
   47VAL      N  660   3.156   4.272   3.232 -0.3599 -0.6132  0.3418
   47VAL     CA  661   3.186   4.283   3.085 -0.1806  1.2139 -0.4436
   47VAL      C  662   3.091   4.354   3.002 -0.1485  0.0915  0.8561
   47VAL      O  663   2.971   4.358   3.037 -0.1403  0.4405  0.1526
   47VAL     CB  664   3.200   4.138   3.027  0.4861  0.1320 -0.1819
   47VAL    CG1  665   3.274   4.037   3.110  0.0072 -0.7353  0.3456
   47VAL    CG2  666   3.064   4.074   2.998  0.1335 -0.1315 -0.2752
   47VAL      H  667   3.063   4.255   3.268 -0.1051  0.5274  1.7362
   47VAL     HA  668   3.289   4.317   3.071  0.1415  0.2138 -0.6229
   47VAL     HB  669   3.258   4.141   2.935  0.0972  0.9783 -0.4076
   47VAL   HG11  670   3.198   4.011   3.184 -0.4708 -0.8433 -0.1689
   47VAL   HG12  671   3.292   3.951   3.046 -1.5674 -0.6248 -0.3308
   47VAL   HG13  672   3.357   4.087   3.159 -0.4345  1.6397 -1.0315
   47VAL   HG21  673   2.996   4.079   3.083  0.1990  0.4131 -0.2453
   47VAL   HG22  674   3.025   4.128   2.912  0.8233 -0.0164 -0.5315
   47VAL   HG23  675   3.067   3.971   2.962  0.2031  0.2774 -1.5205
   48GLY      N  676   3.137   4.413   2.887 -0.6244 -0.1443  0.4596
   48GLY     CA  677   3.055   4.489   2.793  0.5078  0.1093 -0.0374
   48GLY      C  678   2.952   4.389   2.733  0.0153 -0.4231  0.0648
   48GLY      O  679   2.982   4.271   2.711 -0.5305  0.1700  0.3380
   48GLY      H  680   3.233   4.398   2.860 -1.0522  0.0783 -1.5170
   48GLY    HA2  681   2.996   4.559   2.852  0.4209  0.0810 -0.0894
   48GLY    HA3  682   3.101   4.545   2.712 -0.0371 -0.0367 -0.4576
   49ALA      N  683   2.837   4.443   2.704 -0.0668  0.1092 -0.0526
   49ALA     CA  684   2.714   4.373   2.663 -0.1789 -0.1036  0.5898
   49ALA      C  685   2.619   4.463   2.584  0.3450 -0.0780  0.8396
   49ALA      O  686   2.594   4.436   2.467 -0.4949 -0.4181  0.4900
   49ALA     CB  687   2.653   4.309   2.794 -0.1823  0.2103  0.9372
   49ALA      H  688   2.841   4.543   2.718  0.2616  0.1467 -0.3905
   49ALA     HA  689   2.738   4.293   2.592  0.1808  0.5219 -0.0140
   49ALA    HB1  690   2.569   4.250   2.756 -0.1666  0.2708  0.8071
   49ALA    HB2  691   2.730   4.251   2.845  0.8846  0.6232 -0.1187
   49ALA    HB3  692   2.620   4.396   2.851  0.1499  1.8111 -1.0962
   50ALA      N  693   2.575   4.579   2.636  0.3187  0.0964 -0.3040
   50ALA     CA  694   2.516   4.688   2.555  0.1187 -0.1602 -0.7599
   50ALA      C  695   2.625   4.764   2.464 -0.0286  0.4626 -0.2103
   50ALA      O  696   2.736   4.783   2.516  0.4873  0.1575 -0.0540
   50ALA     CB  697   2.448   4.788   2.656 -0.0485  0.9432  0.4177
   50ALA      H  698   2.590   4.607   2.732  0.3757  0.6778 -0.4770
   50ALA     HA  699   2.437   4.653   2.489 -0.4882 -0.6618  0.1984
   50ALA    HB1  700   2.519   4.844   2.717  1.6867 -0.1554 -0.4376
   50ALA    HB2  701   2.384   4.856   2.599  0.4240  0.0060 -1.4136
   50ALA    HB3  702   2.380   4.730   2.718 -0.3061 -1.0698 -1.4998
   51PRO      N  703   2.597   4.798   2.340  0.0418  0.3834 -0.5322
   51PRO     CA  704   2.694   4.848   2.245  0.1877  0.0869 -0.5296
   51PRO      C  705   2.767   4.970   2.299  1.0713 -0.2131  0.0298
   51PRO      O  706   2.711   5.043   2.383 -0.0040 -0.0563 -0.3707
   51PRO     CB  707   2.606   4.866   2.118 -0.1756 -0.0705  0.1416
   51PRO     CG  708   2.469   4.900   2.172 -0.5050  0.1670 -0.5970
   51PRO     CD  709   2.458   4.816   2.297  0.0828 -1.1998  0.2018
   51PRO     HA  710   2.770   4.773   2.223 -0.1437  0.0174 -1.5271
   51PRO    HB2  711   2.638   4.957   2.068 -0.6244  0.2225  0.3794
   51PRO    HB3  712   2.606   4.776   2.057  0.4881  0.3038 -0.4467
   51PRO    HG2  713   2.464   5.004   2.205 -1.5497 -0.3825  1.2885
   51PRO    HG3  714   2.381   4.873   2.114 -0.8149 -1.3313  0.4476
   51PRO    HD2  715   2.396   4.870   2.369  0.8056  0.3943 -0.2846
   51PRO    HD3  716   2.412   4.722   2.266 -2.1217  0.0489 -0.8149
   52HIS      N  717   2.892   4.987   2.258  1.2322  0.5451  0.1540
   52HIS     CA  718   2.988   5.090   2.301  0.5008  0.2711 -0.7886
   52HIS      C  719   3.090   5.106   2.191 -0.5680 -0.1599  0.4742
   52HIS      O  720   3.153   5.004   2.156  0.7251 -0.2887 -0.1701
   52HIS     CB  721   3.041   5.042   2.437  0.1400  0.2516 -0.5591
   52HIS     CG  722   3.119   5.156   2.499  0.0015 -0.0697 -0.2235
   52HIS    ND1  723   3.237   5.208   2.444  0.4368 -0.3207  0.0370
   52HIS    CD2  724   3.095   5.213   2.624  0.5684  0.1993  0.9359
   52HIS    CE1  725   3.263   5.310   2.524  0.0165 -0.3019 -0.9109
   52HIS    NE2  726   3.173   5.319   2.631 -1.0294 -1.0837  0.1308
   52HIS      H  727   2.907   4.921   2.183 -0.3000 -0.5867  0.7365
   52HIS     HA  728   2.934   5.182   2.324 -1.2218 -0.8491  0.0272
   52HIS    HB2  729   2.962   5.005   2.502  1.3105 -0.7002  0.4484
   52HIS    HB3  730   3.107   4.955   2.430 -0.6065 -0.4770  0.7054
   52HIS    HD2  731   2.999   5.214   2.674  0.2807  1.0682  0.4246
   52HIS    HE1  732   3.344   5.379   2.508 -0.3904  0.7609  0.9176
   52HIS    HE2  733   3.173   5.393   2.700 -0.1244 -0.6924 -0.2614
   53PRO      N  734   3.129   5.223   2.142  0.4021  1.3871 -0.2105
   53PRO     CA  735   3.219   5.230   2.026 -0.0604  0.5778 -0.3062
   53PRO      C  736   3.360   5.177   2.050  0.3119  0.1725  1.0827
   53PRO      O  737   3.427   5.137   1.953 -0.4026 -0.4275  0.5059
   53PRO     CB  738   3.204   5.369   1.984 -0.4696  0.7094  1.2150
   53PRO     CG  739   3.153   5.450   2.096  0.3070 -0.3835  0.0110
   53PRO     CD  740   3.067   5.351   2.185 -0.3879  0.0888 -0.6246
   53PRO     HA  741   3.180   5.164   1.947 -0.4058  0.0857  0.2535
   53PRO    HB2  742   3.290   5.420   1.939  0.4058 -0.3345  1.6162
   53PRO    HB3  743   3.130   5.374   1.905  2.0106  0.8302 -1.4485
   53PRO    HG2  744   3.237   5.488   2.153 -0.3522 -1.4689  1.8693
   53PRO    HG3  745   3.106   5.543   2.061  0.1125 -0.7114 -0.6421
   53PRO    HD2  746   3.080   5.366   2.292  0.3152 -1.0900 -0.5130
   53PRO    HD3  747   2.961   5.365   2.163 -0.3117  0.8241 -0.5870
   54PHE      N  748   3.414   5.176   2.174  0.2176  0.1859 -0.9016
   54PHE     CA  749   3.549   5.128   2.201  0.4446 -0.5291  0.5297
   54PHE      C  750   3.551   4.972   2.188  0.1915 -0.1714  0.0756
   54PHE      O  751   3.663   4.925   2.170  0.2395  0.6455 -0.1192
   54PHE     CB  752   3.608   5.186   2.329 -0.0471 -0.6874 -0.9581
   54PHE     CG  753   3.588   5.336   2.362 -0.6140  0.6384  0.5828
   54PHE    CD1  754   3.581   5.432   2.263 -0.6271 -0.0057 -0.6638
   54PHE    CD2  755   3.580   5.376   2.496 -0.1394  0.6594  0.5660
   54PHE    CE1  756   3.574   5.567   2.301  0.0682  0.9531 -0.2751
   54PHE    CE2  757   3.569   5.514   2.535 -0.3784 -0.6536  0.3596
   54PHE     CZ  758   3.551   5.607   2.434 -1.2384 -0.0553 -0.3961
   54PHE      H  759   3.359   5.216   2.249  0.6941 -0.2734 -0.2945
   54PHE     HA  760   3.597   5.173   2.114 -0.6499 -0.0646  0.1301
   54PHE    HB2  761   3.566   5.130   2.413  0.0988  0.0578 -0.3683
   54PHE    HB3  762   3.716   5.170   2.332 -0.0843 -1.0841 -1.4617
   54PHE    HD1  763   3.581   5.394   2.161 -0.1839 -0.6458 -0.4383
   54PHE    HD2  764   3.587   5.300   2.573 -1.0324 -0.4821 -0.3912
   54PHE    HE1  765   3.569   5.645   2.225  0.8887  0.9240 -0.3746
   54PHE    HE2  766   3.577   5.537   2.640  1.2746 -0.6959  0.2811
   54PHE     HZ  767   3.553   5.714   2.452  1.5003  0.0319 -0.4059
   55LEU      N  768   3.437   4.904   2.190 -0.1684 -0.3563  1.1253
   55LEU     CA  769   3.439   4.760   2.171 -0.4818  0.2310  0.0601
   55LEU      C  770   3.381   4.716   2.036 -0.2884 -0.2535  0.6677
   55LEU      O  771   3.277   4.760   1.990  0.3234 -0.3569 -0.2240
   55LEU     CB  772   3.352   4.696   2.283 -0.5553 -0.0386 -0.1858
   55LEU     CG  773   3.382   4.719   2.434  0.1347 -0.3133  0.9441
   55LEU    CD1  774   3.292   4.634   2.517 -0.6131 -0.0830  0.8913
   55LEU    CD2  775   3.533   4.710   2.470  0.0869  0.4051 -0.3947
   55LEU      H  776   3.345   4.944   2.199  0.5127  1.5528  0.5722
   55LEU     HA  777   3.539   4.720   2.185 -0.8363 -0.4005  0.9795
   55LEU    HB2  778   3.250   4.731   2.268 -0.1456  1.3329 -0.0670
   55LEU    HB3  779   3.366   4.589   2.268 -1.2515 -0.2815  0.7238
   55LEU     HG  780   3.350   4.822   2.451 -0.8314 -0.5946  0.9410
   55LEU   HD11  781   3.327   4.533   2.493 -0.2033  0.2213  0.1342
   55LEU   HD12  782   3.309   4.664   2.620  1.2929  1.9090  0.1558
   55LEU   HD13  783   3.189   4.655   2.491 -0.3641  0.7260  0.5032
   55LEU   HD21  784   3.543   4.720   2.578  1.4038  0.2098 -0.4604
   55LEU   HD22  785   3.580   4.617   2.440  0.6336  0.6963 -0.4765
   55LEU   HD23  786   3.588   4.794   2.427 -0.2472  1.6965  1.4273
   56HIS      N  787   3.445   4.620   1.972 -0.3972 -0.6186 -0.1437
   56HIS     CA  788   3.410   4.565   1.845 -0.2787 -0.5370  1.1207
   56HIS      C  789   3.332   4.431   1.857  0.3448  0.7429 -0.4623
   56HIS      O  790   3.269   4.383   1.764  0.0052  0.7658  0.5860
   56HIS     CB  791   3.548   4.549   1.777 -1.0588  0.7742  0.7201
   56HIS     CG  792   3.639   4.680   1.765 -0.1450 -0.1666  0.5445
   56HIS    ND1  793   3.765   4.684   1.704  0.3045  0.9582 -0.0928
   56HIS    CD2  794   3.607   4.805   1.796 -0.0402  0.1357  0.5160
   56HIS    CE1  795   3.796   4.810   1.687 -0.2064 -0.4561  0.9553
   56HIS    NE2  796   3.708   4.890   1.740 -0.4579 -0.6726 -0.2746
   56HIS      H  797   3.529   4.592   2.020 -0.5579 -0.1830  0.4008
   56HIS     HA  798   3.359   4.637   1.782  1.7849 -0.7704 -1.1039
   56HIS    HB2  799   3.615   4.486   1.836 -0.4527  0.5477 -0.1759
   56HIS    HB3  800   3.545   4.500   1.680 -0.1485  1.0778  0.5169
   56HIS    HD1  801   3.816   4.603   1.670  0.4292 -0.1767  2.4056
   56HIS    HD2  802   3.514   4.837   1.840  0.6577  0.5272  1.8094
   56HIS    HE1  803   3.891   4.841   1.646 -0.9801 -0.8741 -1.4963
   57ARG      N  804   3.353   4.356   1.970  0.3206 -0.6631  0.4306
   57ARG     CA  805   3.283   4.235   2.014 -0.0212 -0.4760  0.0804
   57ARG      C  806   3.235   4.252   2.158 -0.4039 -0.0254  0.6626
   57ARG      O  807   3.292   4.322   2.239 -0.1538 -0.3486  1.0251
   57ARG     CB  808   3.371   4.110   1.997 -0.3483 -0.3907  0.2801
   57ARG     CG  809   3.493   4.099   2.094 -0.4116  0.8090  0.1597
   57ARG     CD  810   3.591   3.994   2.032 -0.3310 -0.4765  0.3102
   57ARG     NE  811   3.711   4.006   2.113  0.1012  0.3578 -0.2099
   57ARG     CZ  812   3.824   3.938   2.113  0.0961 -0.6763 -0.2231
   57ARG    NH1  813   3.856   3.845   2.019  0.4801  0.2368 -0.0301
   57ARG    NH2  814   3.922   3.989   2.184  0.4792  0.4235  0.1509
   57ARG      H  815   3.408   4.396   2.045 -0.0788  0.8712 -0.0190
   57ARG     HA  816   3.193   4.229   1.953 -0.3507  0.2991  0.4623
   57ARG    HB2  817   3.316   4.020   2.024 -0.4854 -0.1518  0.8124
   57ARG    HB3  818   3.412   4.118   1.896 -0.8864  0.1789  0.0989
   57ARG    HG2  819   3.539   4.198   2.100 -0.5160  0.8872 -0.2166
   57ARG    HG3  820   3.463   4.054   2.188  1.0233  0.2679  0.3994
   57ARG    HD2  821   3.553   3.892   2.028  1.8705 -1.4129  0.4900
   57ARG    HD3  822   3.615   4.032   1.932  0.7236 -0.7339  0.4421
   57ARG     HE  823   3.699   4.084   2.176 -1.3991 -0.1076  0.1695
   57ARG   HH11  824   3.945   3.799   2.018  0.7942  0.7278 -1.8622
   57ARG   HH12  825   3.791   3.795   1.961  0.9069 -0.3878  0.0101
   57ARG   HH21  826   4.014   3.954   2.159  0.2062  0.3022 -0.7527
   57ARG   HH22  827   3.899   4.070   2.240  0.2199  0.1354  0.4716
   58TYR      N  828   3.146   4.171   2.205 -0.1195  0.5054 -0.2288
   58TYR     CA  829   3.084   4.181   2.343  0.0719  0.1060  0.4644
   58TYR      C  830   3.042   4.040   2.388 -0.1250 -0.4603  0.1783
   58TYR      O  831   3.032   3.945   2.308 -0.0958 -0.7388 -0.2734
   58TYR     CB  832   2.955   4.264   2.336  1.0585  0.1152  0.2173
   58TYR     CG  833   2.964   4.402   2.259 -0.0516  0.7776 -0.8986
   58TYR    CD1  834   2.950   4.403   2.120 -0.2733 -0.2502  0.1221
   58TYR    CD2  835   2.984   4.515   2.340 -0.3119 -0.7392  0.8334
   58TYR    CE1  836   2.969   4.528   2.061 -0.0655 -0.1342  0.2836
   58TYR    CE2  837   2.988   4.639   2.271 -0.4615  0.6978 -1.0047
   58TYR     CZ  838   2.979   4.645   2.136 -0.5608  0.3980 -0.1129
   58TYR     OH  839   2.994   4.768   2.080  0.6201 -0.1910 -0.4690
   58TYR      H  840   3.105   4.098   2.148 -0.5351  0.1842  0.4584
   58TYR     HA  841   3.158   4.226   2.410  1.0917 -0.4944 -0.2177
   58TYR    HB2  842   2.874   4.211   2.287  1.0976  0.8302 -0.6908
   58TYR    HB3  843   2.919   4.289   2.436 -0.3336 -0.7032 -0.0321
   58TYR    HD1  844   2.926   4.313   2.066 -2.3823 -0.2648  0.9147
   58TYR    HD2  845   2.993   4.512   2.448  0.5726  0.1988  0.8173
   58TYR    HE1  846   2.949   4.530   1.954  0.0629  0.0224  0.2631
   58TYR    HE2  847   2.992   4.726   2.336 -0.7678  0.4183 -0.6000
   58TYR     HH  848   3.063   4.819   2.124  1.0257 -0.5702 -0.6597
   59TYR      N  849   3.019   4.018   2.517  0.3467  0.6043 -0.0345
   59TYR     CA  850   2.948   3.888   2.557 -0.3958 -0.9390  0.1854
   59TYR      C  851   2.801   3.913   2.516 -0.2837  1.2358  0.8205
   59TYR      O  852   2.747   4.021   2.503 -0.5981 -0.2047  0.3547
   59TYR     CB  853   2.969   3.850   2.704 -1.1915 -0.5842  0.3240
   59TYR     CG  854   2.885   3.745   2.755  1.2183 -0.3282 -0.1328
   59TYR    CD1  855   2.876   3.623   2.692 -0.1780  0.3452 -0.3015
   59TYR    CD2  856   2.803   3.777   2.865 -0.4989  0.0719 -0.1856
   59TYR    CE1  857   2.794   3.524   2.741 -0.5811 -0.3905 -0.6369
   59TYR    CE2  858   2.712   3.680   2.914  0.1794 -0.0736  0.0798
   59TYR     CZ  859   2.718   3.554   2.858 -0.4390  0.7610  1.0430
   59TYR     OH  860   2.660   3.445   2.916 -0.3701 -0.0272  0.0668
   59TYR      H  861   3.004   4.098   2.577  0.9431  0.7793 -0.1102
   59TYR     HA  862   2.992   3.812   2.492  0.5125 -0.3487  0.0770
   59TYR    HB2  863   3.073   3.825   2.722 -1.0193 -0.1592 -0.0411
   59TYR    HB3  864   2.958   3.942   2.761  0.7982  0.3083 -0.5651
   59TYR    HD1  865   2.943   3.603   2.609  1.3475  0.4534  0.8269
   59TYR    HD2  866   2.807   3.872   2.917  0.9625 -0.3549  0.5805
   59TYR    HE1  867   2.794   3.425   2.698 -0.5487  0.0342 -1.6774
   59TYR    HE2  868   2.670   3.702   3.011  0.7319 -1.3657  0.6523
   59TYR     HH  869   2.681   3.370   2.860  1.7151 -0.6370  1.4209
   60GLN      N  870   2.738   3.800   2.484 -1.0603  0.3026 -0.1281
   60GLN     CA  871   2.607   3.793   2.428  0.4112  0.4693 -0.2643
   60GLN      C  872   2.532   3.664   2.481  0.3679 -0.3464 -0.2637
   60GLN      O  873   2.526   3.559   2.418  0.0912 -0.0231  0.4420
   60GLN     CB  874   2.620   3.792   2.273 -0.1082 -0.4411  0.1321
   60GLN     CG  875   2.672   3.921   2.226 -0.2867 -0.3336  0.3417
   60GLN     CD  876   2.619   3.953   2.091  0.6837 -0.8509 -0.0749
   60GLN    OE1  877   2.540   4.052   2.079  0.3907  0.1629 -0.3218
   60GLN    NE2  878   2.642   3.879   1.986 -0.6672 -0.4777  0.1614
   60GLN      H  879   2.797   3.718   2.483 -0.7496  0.5159 -1.1755
   60GLN     HA  880   2.538   3.869   2.464 -1.0251 -0.7052 -0.3714
   60GLN    HB2  881   2.696   3.717   2.251  1.1590  0.6523  0.5135
   60GLN    HB3  882   2.530   3.777   2.213  0.3183  1.3138 -1.1107
   60GLN    HG2  883   2.665   4.013   2.284  0.3885  0.3086 -0.5347
   60GLN    HG3  884   2.780   3.905   2.218 -0.3358 -0.2917 -0.7620
   60GLN   HE21  885   2.619   3.907   1.892 -0.9210 -1.1458  0.0136
   60GLN   HE22  886   2.708   3.804   2.002  1.0998  0.6689 -1.0214
   61ARG      N  887   2.456   3.680   2.595 -0.6469  0.2236  0.5395
   61ARG     CA  888   2.374   3.577   2.656  1.1216  0.5756 -0.1000
   61ARG      C  889   2.270   3.529   2.564  1.0888  0.6726 -0.0037
   61ARG      O  890   2.231   3.409   2.563 -0.3450 -0.4360 -0.2190
   61ARG     CB  891   2.305   3.636   2.778 -0.7290 -0.3806  0.0909
   61ARG     CG  892   2.391   3.697   2.886  0.1485  0.2079 -1.0003
   61ARG     CD  893   2.308   3.772   2.993  0.4723 -1.0344  0.4791
   61ARG     NE  894   2.262   3.901   2.937  0.0586 -0.4085  0.0643
   61ARG     CZ  895   2.192   3.998   3.003 -0.0532  0.5998  0.1296
   61ARG    NH1  896   2.160   3.995   3.131  0.3063 -0.6469  0.3909
   61ARG    NH2  897   2.159   4.103   2.936  0.0342  0.5166  0.2334
   61ARG      H  898   2.475   3.766   2.645  0.3533  0.2849  0.1025
   61ARG     HA  899   2.441   3.495   2.680 -1.5224 -1.9149 -0.1555
   61ARG    HB2  900   2.232   3.712   2.749 -0.0844  0.7758  1.2988
   61ARG    HB3  901   2.237   3.562   2.822 -0.8706 -0.1675  0.2367
   61ARG    HG2  902   2.449   3.617   2.932 -0.1618  0.5811  0.1243
   61ARG    HG3  903   2.448   3.777   2.840 -0.7229  1.0387 -0.7026
   61ARG    HD2  904   2.228   3.703   3.022 -1.2326  0.9212  0.8927
   61ARG    HD3  905   2.364   3.796   3.083 -0.6545  1.9059  0.6135
   61ARG     HE  906   2.285   3.920   2.841  0.9596 -0.9331  0.1566
   61ARG   HH11  907   2.114   4.079   3.164  0.1593 -0.0771 -1.0997
   61ARG   HH12  908   2.201   3.918   3.180  0.3772 -1.8325 -1.3547
   61ARG   HH21  909   2.106   4.174   2.986 -0.5985  0.2157  0.0004
   61ARG   HH22  910   2.171   4.111   2.836 -0.4492 -0.2974  0.0981
   62GLN      N  911   2.227   3.614   2.468 -0.2685  0.2834 -0.3127
   62GLN     CA  912   2.113   3.579   2.385  0.0208 -1.0023 -0.2452
   62GLN      C  913   2.147   3.467   2.284 -0.9057 -0.8829 -0.2303
   62GLN      O  914   2.065   3.383   2.261 -0.0208 -0.6985  0.4556
   62GLN     CB  915   2.047   3.709   2.326  0.0394  0.7057 -0.0422
   62GLN     CG  916   2.120   3.770   2.207  0.5625  0.8640  0.1641
   62GLN     CD  917   2.255   3.846   2.233  0.6394  0.8916 -0.6261
   62GLN    OE1  918   2.304   3.854   2.344 -0.3683  0.0231 -0.1453
   62GLN    NE2  919   2.307   3.915   2.133  0.4110  0.2781  0.6070
   62GLN      H  920   2.259   3.710   2.472  0.3276  0.0810  0.6981
   62GLN     HA  921   2.032   3.547   2.450  0.0442 -0.3657  0.1138
   62GLN    HB2  922   1.947   3.683   2.290  0.2265  0.6366 -0.5279
   62GLN    HB3  923   2.035   3.780   2.408  0.6961  0.5701  0.1814
   62GLN    HG2  924   2.136   3.698   2.127 -1.9292  0.5179 -0.1655
   62GLN    HG3  925   2.050   3.838   2.160  0.2273 -0.1153 -0.8502
   62GLN   HE21  926   2.381   3.980   2.155 -0.3939  0.9929  1.4304
   62GLN   HE22  927   2.267   3.919   2.041  0.1057 -0.9329  0.6540
   63LEU      N  928   2.272   3.462   2.230 -0.8130 -0.1230  0.3193
   63LEU     CA  929   2.315   3.355   2.143  0.0073  0.0237  0.4049
   63LEU      C  930   2.376   3.227   2.213  0.4273 -1.1290  0.0266
   63LEU      O  931   2.434   3.146   2.144  0.1503 -0.2894  0.0628
   63LEU     CB  932   2.407   3.397   2.023 -1.3426 -0.7807  0.1923
   63LEU     CG  933   2.376   3.528   1.940  0.8619  0.2585 -0.1019
   63LEU    CD1  934   2.460   3.525   1.820 -0.7909  0.8988 -0.1042
   63LEU    CD2  935   2.233   3.511   1.886 -0.4183 -0.3010  0.3762
   63LEU      H  936   2.345   3.522   2.265 -0.0522 -0.1912 -1.0130
   63LEU     HA  937   2.222   3.320   2.098  0.4675 -1.0669  0.2479
   63LEU    HB2  938   2.508   3.420   2.059 -0.5147  0.0008 -2.2181
   63LEU    HB3  939   2.424   3.312   1.956 -0.0855  0.0153 -0.5959
   63LEU     HG  940   2.378   3.626   1.988  0.4826  0.9878 -1.4790
   63LEU   HD11  941   2.429   3.607   1.755 -0.4582  0.6129 -0.6403
   63LEU   HD12  942   2.566   3.538   1.842 -0.5400  0.3208 -0.8527
   63LEU   HD13  943   2.466   3.424   1.780  0.3580  0.6496  0.5982
   63LEU   HD21  944   2.157   3.517   1.963 -0.3871 -0.0746  0.3922
   63LEU   HD22  945   2.214   3.595   1.819  0.6783  0.0678  0.4801
   63LEU   HD23  946   2.229   3.422   1.823  1.5619 -0.2342  0.0051
   64SER      N  947   2.362   3.222   2.346  0.0075  0.8496 -1.6377
   64SER     CA  948   2.434   3.117   2.434  0.8345 -0.4271  0.7138
   64SER      C  949   2.332   3.029   2.509 -0.4675  0.0384  0.7870
   64SER      O  950   2.241   3.079   2.576 -0.0755  0.7423 -0.2178
   64SER     CB  951   2.508   3.196   2.542 -0.2362  0.2166 -0.3509
   64SER     OG  952   2.559   3.108   2.637  0.6650  0.6117 -0.5146
   64SER      H  953   2.313   3.294   2.398  1.1361 -0.0655  1.0857
   64SER     HA  954   2.500   3.063   2.366  0.8542  0.9847 -0.4824
   64SER    HB2  955   2.581   3.262   2.495 -0.9858  0.9468 -0.5406
   64SER    HB3  956   2.435   3.253   2.598 -1.4349 -0.5595 -1.0328
   64SER     HG  957   2.608   3.160   2.702 -0.7546 -0.1824  1.3652
   65SER      N  958   2.345   2.900   2.474  0.8491 -0.7406 -0.2114
   65SER     CA  959   2.255   2.805   2.525 -0.4552  0.0367 -0.3151
   65SER      C  960   2.281   2.763   2.671  0.1002 -0.2880 -0.0688
   65SER      O  961   2.192   2.702   2.727  0.0741  0.3676  0.3578
   65SER     CB  962   2.274   2.674   2.446 -0.4708  0.7272  0.8293
   65SER     OG  963   2.399   2.620   2.452  0.3139 -0.6388  0.4946
   65SER      H  964   2.424   2.875   2.416  0.1168  0.2190 -1.7326
   65SER     HA  965   2.153   2.842   2.521  0.0587  1.6509  0.1652
   65SER    HB2  966   2.201   2.594   2.456 -0.4897  0.4052 -1.1431
   65SER    HB3  967   2.250   2.696   2.342 -0.5443  0.4896  0.7951
   65SER     HG  968   2.393   2.551   2.518  0.1985 -1.2553 -0.1318
   66THR      N  969   2.402   2.782   2.725  0.0337 -0.7041 -0.0048
   66THR     CA  970   2.445   2.749   2.857 -0.4768  0.3262  0.7503
   66THR      C  971   2.414   2.853   2.957  0.2994 -1.1498 -0.4165
   66THR      O  972   2.430   2.828   3.079  0.3596 -0.1767  0.1635
   66THR     CB  973   2.588   2.697   2.847  0.7542  0.7114 -0.3119
   66THR    OG1  974   2.678   2.773   2.772  0.3765  0.0159 -0.0966
   66THR    CG2  975   2.589   2.554   2.790 -0.3225  1.2334  0.0509
   66THR      H  976   2.465   2.842   2.673 -0.6866  0.6041  0.5122
   66THR     HA  977   2.380   2.668   2.889  0.3155 -1.3076 -1.3241
   66THR     HB  978   2.620   2.681   2.950 -0.6959 -0.7258  0.0015
   66THR    HG1  979   2.707   2.850   2.823  0.6812 -0.0912 -0.1021
   66THR   HG21  980   2.518   2.542   2.708  1.3073  0.5017 -1.3746
   66THR   HG22  981   2.688   2.526   2.754 -0.5700  0.1585  0.1327
   66THR   HG23  982   2.571   2.485   2.873  1.6993  0.1842 -0.2512
   67TYR      N  983   2.368   2.974   2.920  0.2859  0.3267 -0.0094
   67TYR     CA  984   2.320   3.081   3.007  0.1644 -0.9207  0.1687
   67TYR      C  985   2.202   3.053   3.097  0.5333 -0.3704 -0.7024
   67TYR      O  986   2.113   2.977   3.058 -0.0125  0.0932 -0.4350
   67TYR     CB  987   2.280   3.203   2.914  0.4440 -0.3841  0.3066
   67TYR     CG  988   2.244   3.329   2.991  0.5859 -0.0950 -0.9519
   67TYR    CD1  989   2.337   3.391   3.075 -0.8172  0.5273  1.6438
   67TYR    CD2  990   2.107   3.363   3.001 -0.6824 -0.1600 -0.9097
   67TYR    CE1  991   2.299   3.487   3.164 -0.0368 -0.9913 -0.3061
   67TYR    CE2  992   2.067   3.466   3.097 -0.7258 -0.1006  0.6794
   67TYR     CZ  993   2.161   3.532   3.177 -0.5338  0.3360  0.3415
   67TYR     OH  994   2.124   3.636   3.259 -0.1436 -0.2251 -0.2504
   67TYR      H  995   2.369   3.001   2.822  0.3732 -0.3347 -0.1994
   67TYR     HA  996   2.403   3.118   3.066  0.3152  0.6395 -0.8939
   67TYR    HB2  997   2.359   3.237   2.848  0.6183  0.2123  0.8029
   67TYR    HB3  998   2.199   3.178   2.846 -0.9387  0.9267  1.3422
   67TYR    HD1  999   2.440   3.358   3.076 -0.7540  0.7222  1.7538
   67TYR    HD2 1000   2.034   3.298   2.956 -0.2700 -0.7248 -0.7786
   67TYR    HE1 1001   2.368   3.531   3.234 -0.6344 -0.2753 -0.1398
   67TYR    HE2 1002   1.963   3.482   3.121 -0.9263 -1.7045  1.1596
   67TYR     HH 1003   2.192   3.700   3.279 -0.3548  0.0027 -0.2484
   68ARG      N 1004   2.206   3.103   3.220 -0.6699 -0.5488 -0.0000
   68ARG     CA 1005   2.107   3.091   3.331  1.0221  0.4186  0.3988
   68ARG      C 1006   2.105   3.225   3.404  0.1654 -0.0098 -0.3101
   68ARG      O 1007   2.205   3.283   3.443 -0.4695  0.4151 -0.1246
   68ARG     CB 1008   2.124   2.967   3.422  0.6022 -0.7153  0.7773
   68ARG     CG 1009   2.101   2.834   3.345 -0.7910 -1.0609  0.3022
   68ARG     CD 1010   2.120   2.707   3.426 -0.1363  0.6284 -0.2189
   68ARG     NE 1011   2.119   2.595   3.333  1.2107 -0.5079  0.6569
   68ARG     CZ 1012   2.149   2.474   3.369 -0.4443  0.8442 -0.5200
   68ARG    NH1 1013   2.198   2.436   3.485  0.0078 -0.4547 -0.7915
   68ARG    NH2 1014   2.140   2.377   3.286  0.4416  0.2831 -0.0910
   68ARG      H 1015   2.290   3.150   3.250 -1.2023  0.6424 -0.2881
   68ARG     HA 1016   2.009   3.085   3.283  0.4173 -0.1670  1.6078
   68ARG    HB2 1017   2.223   2.984   3.462  0.3685  0.8361  0.8222
   68ARG    HB3 1018   2.044   2.971   3.496 -0.6737 -0.6231 -0.4966
   68ARG    HG2 1019   1.999   2.840   3.307 -0.9586 -1.7410  0.6064
   68ARG    HG3 1020   2.167   2.835   3.258 -0.7021  0.1212  0.3610
   68ARG    HD2 1021   2.221   2.706   3.466  0.1896 -0.9809 -0.9192
   68ARG    HD3 1022   2.042   2.705   3.502 -1.4211 -1.1280 -1.4318
   68ARG     HE 1023   2.119   2.613   3.234 -1.2349 -0.6964  0.5012
   68ARG   HH11 1024   2.211   2.336   3.495 -1.2154 -0.7369 -1.6230
   68ARG   HH12 1025   2.235   2.502   3.552  0.8292 -0.4040 -1.2596
   68ARG   HH21 1026   2.145   2.282   3.318 -0.3537 -0.1028 -0.9761
   68ARG   HH22 1027   2.112   2.394   3.190  0.4280  0.0149 -0.1336
   69ASP      N 1028   1.987   3.271   3.432 -0.0010 -0.1660  0.2359
   69ASP     CA 1029   1.963   3.403   3.494  0.9617 -1.0986  0.4677
   69ASP      C 1030   1.947   3.398   3.646 -0.5938  0.1957  0.0129
   69ASP      O 1031   1.855   3.330   3.694 -0.1334 -0.7437 -0.1175
   69ASP     CB 1032   1.833   3.474   3.426 -1.4672 -0.2375  0.2980
   69ASP     CG 1033   1.799   3.608   3.495 -0.4864  0.8653 -0.3686
   69ASP    OD1 1034   1.878   3.666   3.574  0.3259  0.3197 -0.0276
   69ASP    OD2 1035   1.688   3.652   3.453 -0.2077  0.8004 -0.3825
   69ASP      H 1036   1.906   3.215   3.410  0.4072 -0.5705 -0.2675
   69ASP     HA 1037   2.046   3.469   3.469  1.3107 -1.8736 -0.5326
   69ASP    HB2 1038   1.862   3.502   3.325 -0.8609 -0.6474  0.3518
   69ASP    HB3 1039   1.747   3.409   3.408 -1.5361 -0.1051  0.1473
   70LEU      N 1040   2.037   3.473   3.709 -0.2792  0.4062 -2.0271
   70LEU     CA 1041   2.044   3.471   3.856  0.2772 -0.1077 -0.7031
   70LEU      C 1042   1.944   3.566   3.921 -0.4638 -0.6569 -0.1800
   70LEU      O 1043   1.942   3.580   4.043 -0.8870  0.6684  0.2461
   70LEU     CB 1044   2.181   3.510   3.920 -0.1995 -0.6857 -0.2479
   70LEU     CG 1045   2.309   3.440   3.873 -0.1891 -0.7171  0.1940
   70LEU    CD1 1046   2.431   3.521   3.913 -0.1400  0.4234  0.5062
   70LEU    CD2 1047   2.316   3.293   3.916 -0.8150 -0.0801  0.1577
   70LEU      H 1048   2.103   3.539   3.670  0.0107  1.2072 -0.3740
   70LEU     HA 1049   2.018   3.369   3.886  1.0828 -0.5445 -1.4072
   70LEU    HB2 1050   2.188   3.618   3.917 -0.6059 -0.5885  1.0763
   70LEU    HB3 1051   2.181   3.481   4.025  0.8578  0.4612  0.1172
   70LEU     HG 1052   2.309   3.446   3.764  0.8785 -0.4737  0.1816
   70LEU   HD11 1053   2.434   3.621   3.870  0.6848  0.5323  0.7736
   70LEU   HD12 1054   2.440   3.524   4.022 -0.3840 -0.0745  0.5477
   70LEU   HD13 1055   2.519   3.464   3.882  1.2925  0.9475  2.9789
   70LEU   HD21 1056   2.233   3.236   3.875  0.1780 -0.6910 -1.1781
   70LEU   HD22 1057   2.413   3.259   3.879 -0.7275  0.6020 -0.2729
   70LEU   HD23 1058   2.317   3.291   4.025 -1.0531  1.1429  0.2141
   71ARG      N 1059   1.852   3.623   3.837  0.1498  0.6112 -0.1112
   71ARG     CA 1060   1.736   3.706   3.874 -0.0899  0.3474 -1.1917
   71ARG      C 1061   1.770   3.825   3.964 -1.0418  0.1779  0.1646
   71ARG      O 1062   1.700   3.849   4.058  0.1193  0.2198  0.2937
   71ARG     CB 1063   1.635   3.612   3.958 -0.1752  1.3722  1.1096
   71ARG     CG 1064   1.594   3.482   3.873 -0.4429 -0.4826 -1.3441
   71ARG     CD 1065   1.527   3.506   3.744  0.3966  0.2203  0.9584
   71ARG     NE 1066   1.490   3.378   3.676 -0.2043  0.4653 -0.2208
   71ARG     CZ 1067   1.394   3.357   3.598 -0.0087  0.2847 -0.0349
   71ARG    NH1 1068   1.350   3.238   3.574  0.3992 -0.1905  0.3661
   71ARG    NH2 1069   1.326   3.448   3.540 -0.5433  0.1498  0.9044
   71ARG      H 1070   1.874   3.618   3.738 -0.9639  0.9906 -0.4073
   71ARG     HA 1071   1.685   3.743   3.784  0.1138 -0.1128 -1.5015
   71ARG    HB2 1072   1.691   3.584   4.047 -0.1515 -0.2658  0.6467
   71ARG    HB3 1073   1.544   3.666   3.984 -1.1756  0.4833 -0.2292
   71ARG    HG2 1074   1.687   3.430   3.850  0.0239  0.0196 -0.6671
   71ARG    HG3 1075   1.521   3.428   3.932 -0.4427 -0.1061 -0.9882
   71ARG    HD2 1076   1.434   3.558   3.766 -0.1628  0.1313 -0.8526
   71ARG    HD3 1077   1.587   3.563   3.673 -0.0759  0.9599  1.1238
   71ARG     HE 1078   1.512   3.291   3.723 -0.9465  0.4919  0.2112
   71ARG   HH11 1079   1.278   3.224   3.505  0.5179 -0.2968  0.2607
   71ARG   HH12 1080   1.401   3.156   3.605  1.4475 -0.0010 -0.7074
   71ARG   HH21 1081   1.238   3.422   3.497  0.0058  0.7127 -0.7034
   71ARG   HH22 1082   1.352   3.544   3.556 -1.6076  0.4271  1.1379
   72LYS      N 1083   1.878   3.896   3.930 -0.1611  0.0136  0.0666
   72LYS     CA 1084   1.956   3.992   4.013  0.0275  0.1733  0.2922
   72LYS      C 1085   2.034   4.109   3.945 -0.1740  0.1758 -0.7863
   72LYS      O 1086   2.115   4.095   3.852 -0.2199  0.5208 -0.0858
   72LYS     CB 1087   2.043   3.916   4.109  0.1285 -0.4614 -0.3836
   72LYS     CG 1088   2.109   3.987   4.222 -0.3369 -0.3777 -0.6471
   72LYS     CD 1089   2.179   3.900   4.325 -0.1312 -0.0631 -0.5503
   72LYS     CE 1090   2.224   3.988   4.441  0.1059  0.6490  1.2174
   72LYS     NZ 1091   2.285   3.913   4.545 -0.3102  0.7204  0.0012
   72LYS      H 1092   1.925   3.863   3.847  0.0861 -1.0366  0.5896
   72LYS     HA 1093   1.877   4.042   4.068 -1.0276 -0.7110 -0.3361
   72LYS    HB2 1094   1.991   3.828   4.147 -0.2396 -0.3287 -0.5783
   72LYS    HB3 1095   2.126   3.863   4.062 -0.1054 -0.5131 -0.7430
   72LYS    HG2 1096   2.183   4.063   4.197 -0.0674 -0.5904 -0.4949
   72LYS    HG3 1097   2.020   4.031   4.267 -1.0067 -1.5337 -0.7557
   72LYS    HD2 1098   2.113   3.819   4.356  0.5306 -0.6840 -0.7045
   72LYS    HD3 1099   2.269   3.860   4.278  0.3284  0.4320 -0.1320
   72LYS    HE2 1100   2.283   4.073   4.403  1.5284 -0.9404 -0.5924
   72LYS    HE3 1101   2.133   4.037   4.475  0.1484  0.5174  1.5245
   72LYS    HZ1 1102   2.234   3.827   4.558  0.8863 -0.2008 -0.8452
   72LYS    HZ2 1103   2.373   3.873   4.516 -1.1555 -0.5943 -0.9784
   72LYS    HZ3 1104   2.300   3.959   4.633  0.3165 -0.8779  0.8044
   73GLY      N 1105   2.005   4.227   3.986 -0.6769 -1.0325 -0.6206
   73GLY     CA 1106   2.054   4.355   3.933 -0.2286  0.6913  0.4334
   73GLY      C 1107   2.178   4.402   3.998 -0.2444 -0.3987 -0.9539
   73GLY      O 1108   2.204   4.372   4.117  0.2444  0.8008  0.0274
   73GLY      H 1109   1.939   4.246   4.060  0.6702  0.3911  0.3314
   73GLY    HA2 1110   2.070   4.343   3.825  0.0745  0.8112  0.4635
   73GLY    HA3 1111   1.979   4.434   3.940  0.3296  1.2776  0.0390
   74VAL      N 1112   2.255   4.491   3.939  0.4972 -0.2730 -0.0307
   74VAL     CA 1113   2.374   4.548   4.010 -0.1460  0.0854  0.2615
   74VAL      C 1114   2.406   4.682   3.951 -0.1562  0.4105  1.0705
   74VAL      O 1115   2.407   4.699   3.826 -0.5096 -0.1533 -0.2872
   74VAL     CB 1116   2.502   4.455   4.014  1.1745 -0.1907  0.2422
   74VAL    CG1 1117   2.543   4.402   3.876  0.1705 -0.1817  1.6008
   74VAL    CG2 1118   2.632   4.510   4.068  0.7020 -1.0003 -0.2047
   74VAL      H 1119   2.225   4.516   3.846 -0.8836 -1.9038 -0.1307
   74VAL     HA 1120   2.346   4.574   4.112 -0.1206 -1.3297  0.6662
   74VAL     HB 1121   2.474   4.364   4.066 -0.2592  0.6485  1.0605
   74VAL   HG11 1122   2.623   4.329   3.885  0.5883  0.1824  1.0036
   74VAL   HG12 1123   2.457   4.377   3.814  0.9919  0.8379 -0.1101
   74VAL   HG13 1124   2.592   4.488   3.831  0.3517 -0.4251  1.3310
   74VAL   HG21 1125   2.669   4.595   4.009  0.3104 -0.2185  0.6220
   74VAL   HG22 1126   2.607   4.540   4.169  0.0788 -2.7531  0.2239
   74VAL   HG23 1127   2.709   4.434   4.077  1.8180  0.1269  0.5868
   75TYR      N 1128   2.451   4.772   4.032 -0.1036 -0.6491 -0.1039
   75TYR     CA 1129   2.514   4.901   4.004 -0.3882  0.4514  0.5032
   75TYR      C 1130   2.625   4.923   4.107 -0.3647 -0.3871 -0.6959
   75TYR      O 1131   2.601   4.895   4.227 -0.3776  0.2330 -0.6069
   75TYR     CB 1132   2.421   5.020   3.992  0.1714  0.0723 -0.7318
   75TYR     CG 1133   2.482   5.159   4.012  0.4941 -0.2822  0.1584
   75TYR    CD1 1134   2.550   5.234   3.908  1.1618  0.5750 -0.0798
   75TYR    CD2 1135   2.471   5.215   4.139 -0.3853 -0.3311 -0.2208
   75TYR    CE1 1136   2.604   5.363   3.935  0.4068  0.2771 -0.0542
   75TYR    CE2 1137   2.537   5.338   4.161  0.0371  0.1927  0.2361
   75TYR     CZ 1138   2.586   5.418   4.061 -0.2383 -0.3448 -0.2765
   75TYR     OH 1139   2.642   5.542   4.086  0.8735  0.5843  0.2607
   75TYR      H 1140   2.443   4.751   4.130  0.2911 -0.1588  0.0471
   75TYR     HA 1141   2.579   4.896   3.917  0.4971  0.2036  1.1556
   75TYR    HB2 1142   2.367   5.014   3.898  0.2358 -0.8009 -0.7315
   75TYR    HB3 1143   2.344   5.015   4.068  0.6564  0.9750 -0.1335
   75TYR    HD1 1144   2.546   5.195   3.807 -0.5765  0.6321 -0.0963
   75TYR    HD2 1145   2.436   5.165   4.228  1.1383 -0.5795  0.3043
   75TYR    HE1 1146   2.635   5.426   3.853  0.7787  0.7468  0.4250
   75TYR    HE2 1147   2.535   5.369   4.265 -0.5265  0.5398  0.1316
   75TYR     HH 1148   2.579   5.579   4.149 -2.2429 -2.4588 -0.4247
   76VAL      N 1149   2.740   4.980   4.069  0.1098 -0.3080 -0.4709
   76VAL     CA 1150   2.856   5.009   4.148 -0.2004 -0.3636 -0.0656
   76VAL      C 1151   2.904   5.151   4.114 -0.3728  0.0543 -0.8051
   76VAL      O 1152   2.939   5.190   4.003  0.3550 -0.0590  0.1857
   76VAL     CB 1153   2.975   4.910   4.129  0.9212 -0.4935  1.0600
   76VAL    CG1 1154   3.084   4.946   4.225  0.2424 -0.9023  0.0676
   76VAL    CG2 1155   2.941   4.767   4.149 -0.0163  0.6398  0.1059
   76VAL      H 1156   2.748   5.004   3.971 -0.2033 -0.3999 -0.5197
   76VAL     HA 1157   2.821   4.993   4.250  0.1833 -1.0333 -0.0247
   76VAL     HB 1158   3.022   4.926   4.033 -0.7919  1.0068  0.3471
   76VAL   HG11 1159   3.165   4.874   4.208 -0.6207 -1.7015 -1.0482
   76VAL   HG12 1160   3.118   5.047   4.201  1.0434 -1.1887 -0.0720
   76VAL   HG13 1161   3.043   4.943   4.325  0.0599  0.3651  0.0543
   76VAL   HG21 1162   2.854   4.744   4.088 -0.2961 -0.2595  0.7825
   76VAL   HG22 1163   3.027   4.705   4.121 -0.2596  0.1568  0.3902
   76VAL   HG23 1164   2.922   4.744   4.254  1.8314 -0.7149  0.2521
   77PRO      N 1165   2.913   5.240   4.219 -0.6731  0.2796  0.5250
   77PRO     CA 1166   2.958   5.375   4.193  0.4412 -0.3099 -0.0169
   77PRO      C 1167   3.108   5.381   4.184 -0.3422 -0.7009  1.0104
   77PRO      O 1168   3.178   5.338   4.272 -0.0800  0.0713 -0.3655
   77PRO     CB 1169   2.892   5.466   4.304  0.2953 -0.0611  0.1217
   77PRO     CG 1170   2.861   5.369   4.412 -0.2039 -0.5170  0.0026
   77PRO     CD 1171   2.834   5.244   4.343  0.1295  0.9238  1.2954
   77PRO     HA 1172   2.917   5.404   4.096  0.0438 -1.3448 -0.1788
   77PRO    HB2 1173   2.953   5.546   4.345 -0.2745  0.1569  0.5636
   77PRO    HB3 1174   2.799   5.510   4.268  0.4986  1.2099  1.0018
   77PRO    HG2 1175   2.945   5.364   4.481  0.0853  0.4895 -0.2482
   77PRO    HG3 1176   2.779   5.400   4.476  0.8025 -0.9984  1.6536
   77PRO    HD2 1177   2.857   5.151   4.396  1.0919 -0.6548 -1.4436
   77PRO    HD3 1178   2.730   5.240   4.311  0.2405  0.6318  0.9548
   78TYR      N 1179   3.167   5.449   4.083  0.0736 -0.3416 -0.5955
   78TYR     CA 1180   3.302   5.508   4.101 -0.4889 -0.0658 -0.3882
   78TYR      C 1181   3.325   5.650   4.043 -0.3598 -0.1126 -0.1571
   78TYR      O 1182   3.257   5.702   3.959  0.2776  0.0428  0.0070
   78TYR     CB 1183   3.393   5.412   4.016  0.6282 -1.1843 -0.7145
   78TYR     CG 1184   3.405   5.275   4.077 -0.2445  0.2469  0.1924
   78TYR    CD1 1185   3.487   5.241   4.181 -0.2591 -0.1146 -0.1623
   78TYR    CD2 1186   3.337   5.169   4.018 -0.6318  0.4645  0.1656
   78TYR    CE1 1187   3.502   5.112   4.234 -0.3020  0.0964  0.0752
   78TYR    CE2 1188   3.365   5.030   4.056  0.9729 -0.0892  0.2200
   78TYR     CZ 1189   3.445   5.004   4.165 -0.0424 -0.0616 -0.3687
   78TYR     OH 1190   3.478   4.873   4.204  0.2431 -0.4976  0.6132
   78TYR      H 1191   3.100   5.490   4.019 -0.1558  0.9083  0.3595
   78TYR     HA 1192   3.341   5.509   4.203  0.7261  0.7818 -0.8098
   78TYR    HB2 1193   3.338   5.407   3.922 -0.9136  0.1015  0.0281
   78TYR    HB3 1194   3.487   5.466   4.012 -0.0385  0.6453  2.1734
   78TYR    HD1 1195   3.537   5.321   4.234 -0.0729 -1.0504  1.1706
   78TYR    HD2 1196   3.279   5.197   3.931  0.2377  3.0224  0.2570
   78TYR    HE1 1197   3.573   5.099   4.314  0.4029  1.0768 -0.3530
   78TYR    HE2 1198   3.315   4.950   4.004 -1.2950  0.4249  1.3597
   78TYR     HH 1199   3.444   4.810   4.140 -1.2565  0.8813 -0.1021
   79THR      N 1200   3.435   5.713   4.085 -0.0542  0.3477 -0.1138
   79THR     CA 1201   3.493   5.843   4.020 -0.1555  0.2442  0.0555
   79THR      C 1202   3.568   5.815   3.891 -0.0595 -0.1031  0.4008
   79THR      O 1203   3.560   5.906   3.809 -0.0420  0.3775 -0.1514
   79THR     CB 1204   3.592   5.915   4.115 -0.5811  0.3316 -0.2060
   79THR    OG1 1205   3.710   5.839   4.144 -0.3447  0.6641  0.5777
   79THR    CG2 1206   3.526   5.955   4.243  0.1553  0.8588  0.6458
   79THR      H 1207   3.488   5.670   4.159 -1.3435 -0.0214  0.6528
   79THR     HA 1208   3.410   5.908   3.990 -0.5643 -0.0305  0.5517
   79THR     HB 1209   3.614   6.013   4.072 -0.4621  0.7934  0.8547
   79THR    HG1 1210   3.678   5.769   4.201 -0.7401  0.2925 -0.0659
   79THR   HG21 1211   3.597   6.022   4.292  0.8397  0.8287 -0.2548
   79THR   HG22 1212   3.439   6.018   4.227 -0.2463  0.0479 -0.5861
   79THR   HG23 1213   3.506   5.866   4.304 -0.7587  0.3332 -0.3668
   80GLN      N 1214   3.618   5.695   3.866  0.4264 -0.1329 -0.0647
   80GLN     CA 1215   3.651   5.642   3.733 -1.2621  0.6516 -0.4639
   80GLN      C 1216   3.610   5.487   3.727  0.2332 -1.1059  0.1294
   80GLN      O 1217   3.642   5.417   3.824  0.2689  0.3114  0.5071
   80GLN     CB 1218   3.807   5.648   3.712  0.0501  0.3390  0.4615
   80GLN     CG 1219   3.872   5.786   3.736 -0.6293 -0.2554  0.7764
   80GLN     CD 1220   4.027   5.785   3.760  0.0129  0.2927 -0.8958
   80GLN    OE1 1221   4.090   5.684   3.741  0.1345  0.2438 -0.1917
   80GLN    NE2 1222   4.088   5.898   3.795 -0.6670  0.1392  1.2468
   80GLN      H 1223   3.624   5.632   3.944 -1.9479 -0.7879 -0.2763
   80GLN     HA 1224   3.590   5.692   3.658 -1.3453  0.8422 -0.2668
   80GLN    HB2 1225   3.844   5.575   3.783 -0.3540 -0.4660 -0.1181
   80GLN    HB3 1226   3.827   5.609   3.612 -0.0604  0.7048  0.2943
   80GLN    HG2 1227   3.853   5.848   3.648  0.1132 -0.7025  0.2788
   80GLN    HG3 1228   3.829   5.827   3.827  0.3837 -0.1353  1.2311
   80GLN   HE21 1229   4.188   5.892   3.809 -0.2672  0.6484 -0.7647
   80GLN   HE22 1230   4.040   5.985   3.812  0.7369  1.0921  0.7455
   81GLY      N 1231   3.548   5.439   3.617 -0.1882 -0.1950 -0.2532
   81GLY     CA 1232   3.500   5.296   3.607 -0.1031  0.5133 -0.0533
   81GLY      C 1233   3.361   5.269   3.680  0.0621  0.1743 -0.0250
   81GLY      O 1234   3.330   5.156   3.712  0.2979  0.6885 -0.2249
   81GLY      H 1235   3.513   5.503   3.547 -0.7714  0.5354  0.6637
   81GLY    HA2 1236   3.497   5.253   3.508 -1.4694  0.3187  0.0297
   81GLY    HA3 1237   3.566   5.224   3.654 -0.8527 -1.1796 -1.3920
   82LYS      N 1238   3.266   5.366   3.683 -0.1145  0.6131  0.0504
   82LYS     CA 1239   3.127   5.350   3.729 -0.9549  0.4129 -0.3807
   82LYS      C 1240   3.051   5.258   3.640  0.0917  0.4545 -0.3639
   82LYS      O 1241   3.056   5.268   3.519 -0.1625  0.0690 -0.0183
   82LYS     CB 1242   3.075   5.495   3.726 -0.8440  0.1354  0.7478
   82LYS     CG 1243   2.950   5.511   3.798  0.4094 -0.4972 -0.1979
   82LYS     CD 1244   2.899   5.647   3.764  0.3629  0.0388  0.5056
   82LYS     CE 1245   2.781   5.692   3.850 -1.0693 -0.2099 -0.9236
   82LYS     NZ 1246   2.728   5.826   3.834 -0.4728 -0.3992  0.0750
   82LYS      H 1247   3.294   5.458   3.652  0.6084  0.2390 -0.4695
   82LYS     HA 1248   3.137   5.313   3.831  0.8065  1.5471 -0.0669
   82LYS    HB2 1249   3.156   5.559   3.763  0.5756 -0.5342 -0.9493
   82LYS    HB3 1250   3.059   5.520   3.622 -0.2857  0.3482  0.7071
   82LYS    HG2 1251   2.873   5.436   3.779 -0.0612 -0.2204  0.5514
   82LYS    HG3 1252   2.957   5.499   3.906 -0.2887 -0.8223 -0.1789
   82LYS    HD2 1253   2.978   5.721   3.775 -0.2091  0.7387  0.0471
   82LYS    HD3 1254   2.867   5.660   3.661  1.2507  1.5494  0.3652
   82LYS    HE2 1255   2.700   5.620   3.845 -0.9916 -0.4383  0.2975
   82LYS    HE3 1256   2.820   5.686   3.952  0.1634  1.3452 -1.2290
   82LYS    HZ1 1257   2.800   5.895   3.850 -0.5042 -0.4351  0.3891
   82LYS    HZ2 1258   2.709   5.840   3.736 -0.1045 -0.1570  0.0353
   82LYS    HZ3 1259   2.650   5.831   3.898 -1.6659  1.0881 -1.3368
   83TRP      N 1260   2.970   5.160   3.699 -1.1267 -0.4419  0.5053
   83TRP     CA 1261   2.903   5.058   3.615 -0.8102  0.9043  0.4724
   83TRP      C 1262   2.775   4.999   3.668 -0.0521  0.3528 -0.0679
   83TRP      O 1263   2.746   4.999   3.788 -1.0858  0.3025  0.2661
   83TRP     CB 1264   3.005   4.942   3.581 -0.0344  1.0510 -0.3140
   83TRP     CG 1265   3.043   4.846   3.691 -0.4291 -0.3924 -0.1492
   83TRP    CD1 1266   3.153   4.862   3.768  0.3576  0.1596  1.0076
   83TRP    CD2 1267   2.983   4.720   3.734  0.3543 -0.4334  0.2722
   83TRP    NE1 1268   3.176   4.746   3.834 -0.5818 -0.0333 -0.2332
   83TRP    CE2 1269   3.078   4.654   3.819  1.2894 -0.0098 -0.2663
   83TRP    CE3 1270   2.867   4.644   3.701  0.4248  0.7567  0.4573
   83TRP    CZ2 1271   3.058   4.532   3.883 -0.5164  0.9097 -0.9046
   83TRP    CZ3 1272   2.861   4.511   3.748  0.5694 -0.5914  0.3500
   83TRP    CH2 1273   2.944   4.460   3.847 -0.6190  0.5400  0.3996
   83TRP      H 1274   2.961   5.166   3.799 -1.3232 -0.0752  0.4713
   83TRP     HA 1275   2.884   5.087   3.512  0.0426 -0.7475 -0.2399
   83TRP    HB2 1276   2.964   4.879   3.502  0.3711 -0.8564  0.8593
   83TRP    HB3 1277   3.095   4.990   3.544  0.1634  1.1109  0.2166
   83TRP    HD1 1278   3.216   4.949   3.759 -0.5620  0.7401 -1.1922
   83TRP    HE1 1279   3.248   4.735   3.903 -0.6102  0.5053 -0.1073
   83TRP    HE3 1280   2.789   4.668   3.631  0.7745 -0.6635 -0.4995
   83TRP    HZ2 1281   3.121   4.497   3.963 -1.2937 -1.3944 -1.1520
   83TRP    HZ3 1282   2.779   4.452   3.712  0.1480  0.1755  0.0119
   83TRP    HH2 1283   2.940   4.364   3.896  1.3271  0.2012  0.0777
   84GLU      N 1284   2.690   4.962   3.577  0.5230 -0.2185  0.1125
   84GLU     CA 1285   2.557   4.898   3.601 -0.5601  0.7917  0.4164
   84GLU      C 1286   2.533   4.783   3.496 -0.1909 -0.0937 -0.1500
   84GLU      O 1287   2.561   4.796   3.377  0.4935  0.0028  0.1942
   84GLU     CB 1288   2.446   5.003   3.581 -0.5170 -0.7722 -0.0227
   84GLU     CG 1289   2.309   4.943   3.576 -0.5177 -0.0962 -0.2075
   84GLU     CD 1290   2.192   5.045   3.565  0.3516  0.8338 -0.1544
   84GLU    OE1 1291   2.192   5.141   3.489 -0.6283  0.2133  0.2884
   84GLU    OE2 1292   2.080   5.019   3.634  0.3160 -0.5019  0.3188
   84GLU      H 1293   2.715   4.974   3.480  0.3031 -0.1106  0.0686
   84GLU     HA 1294   2.555   4.842   3.695 -0.0919 -2.2242 -1.1284
   84GLU    HB2 1295   2.455   5.073   3.664  0.5371 -0.1901 -0.5897
   84GLU    HB3 1296   2.465   5.048   3.484 -0.5655 -1.4609 -0.3688
   84GLU    HG2 1297   2.300   4.878   3.489 -0.1796  0.0755 -0.3699
   84GLU    HG3 1298   2.295   4.893   3.672 -1.4977  1.3269  0.4525
   85GLY      N 1299   2.468   4.676   3.548 -0.3366 -0.6688  0.4327
   85GLY     CA 1300   2.438   4.553   3.471 -0.0654 -0.0426 -0.1854
   85GLY      C 1301   2.330   4.459   3.528  0.6888 -0.8168 -0.4746
   85GLY      O 1302   2.263   4.497   3.624  0.4888  0.3756  0.6169
   85GLY      H 1303   2.426   4.689   3.639 -1.7879  0.9488 -0.3551
   85GLY    HA2 1304   2.405   4.578   3.370 -0.5586 -1.1562 -0.3241
   85GLY    HA3 1305   2.537   4.508   3.470  0.0822  0.2607 -1.1483
   86GLU      N 1306   2.336   4.343   3.468  0.8995  0.5270 -0.6394
   86GLU     CA 1307   2.254   4.227   3.518 -0.0785  0.0623  0.2752
   86GLU      C 1308   2.354   4.118   3.544 -0.0671 -0.0439 -0.6257
   86GLU      O 1309   2.441   4.079   3.468  0.0851  0.7865  0.0961
   86GLU     CB 1310   2.162   4.184   3.408  0.4985 -0.4294 -0.1491
   86GLU     CG 1311   2.053   4.294   3.401 -0.6979 -0.2373 -0.6394
   86GLU     CD 1312   1.962   4.276   3.284 -0.3422  0.3747 -0.2789
   86GLU    OE1 1313   1.846   4.312   3.297  0.4467 -0.2681 -0.1365
   86GLU    OE2 1314   1.997   4.212   3.182  0.3490 -0.0028 -0.0532
   86GLU      H 1315   2.401   4.324   3.394  1.3099  0.7886 -0.3520
   86GLU     HA 1316   2.204   4.256   3.611  0.1010  1.7445 -0.1006
   86GLU    HB2 1317   2.219   4.176   3.315 -0.4488  0.4149 -0.8556
   86GLU    HB3 1318   2.112   4.090   3.428 -0.7414 -0.0218 -1.0852
   86GLU    HG2 1319   1.995   4.287   3.493  0.2301  1.5431  0.1643
   86GLU    HG3 1320   2.089   4.395   3.418  1.0441 -0.9322  0.2670
   87LEU      N 1321   2.340   4.063   3.667 -0.1840  0.4473  0.3716
   87LEU     CA 1322   2.403   3.940   3.714 -0.2789 -0.4220  1.3923
   87LEU      C 1323   2.347   3.820   3.638 -0.0018  0.1979 -0.5360
   87LEU      O 1324   2.231   3.825   3.595  0.6432 -0.1434 -0.3687
   87LEU     CB 1325   2.413   3.934   3.866  0.2416  0.1360 -0.1015
   87LEU     CG 1326   2.512   4.036   3.938  0.4218  0.9796  0.1567
   87LEU    CD1 1327   2.468   4.063   4.081  1.1363  1.1646  0.0287
   87LEU    CD2 1328   2.653   4.002   3.930 -0.7397  1.1283  0.4966
   87LEU      H 1329   2.265   4.096   3.726 -0.6680  0.8976 -0.4608
   87LEU     HA 1330   2.504   3.947   3.674 -1.0089 -2.2743 -1.3323
   87LEU    HB2 1331   2.310   3.938   3.901  0.4041 -0.1804  0.4445
   87LEU    HB3 1332   2.459   3.838   3.891  1.1365  0.5634  0.0012
   87LEU     HG 1333   2.498   4.133   3.890  0.1846  0.2839 -1.2907
   87LEU   HD11 1334   2.378   4.123   4.071  0.1583 -0.2743 -0.3374
   87LEU   HD12 1335   2.449   3.964   4.121  0.0514  1.0912 -0.6080
   87LEU   HD13 1336   2.540   4.119   4.140  2.3484 -0.2035 -0.0338
   87LEU   HD21 1337   2.718   4.088   3.944  0.2444  0.4791  0.1820
   87LEU   HD22 1338   2.676   3.914   3.990  0.5094  0.5797 -0.6755
   87LEU   HD23 1339   2.666   3.952   3.834  0.0047  1.0121  0.6418
   88GLY      N 1340   2.430   3.716   3.615  0.2279 -0.0673 -0.8171
   88GLY     CA 1341   2.394   3.592   3.541  0.9730  0.1526 -0.7544
   88GLY      C 1342   2.508   3.491   3.547 -0.0994 -0.5527  0.8872
   88GLY      O 1343   2.616   3.510   3.606 -0.1929 -0.4702  0.1200
   88GLY      H 1344   2.528   3.737   3.616  0.2999 -0.3724 -0.0953
   88GLY    HA2 1345   2.303   3.549   3.583  0.2981  2.0725 -0.0629
   88GLY    HA3 1346   2.366   3.607   3.437  0.3822 -0.5009 -0.7067
   89THR      N 1347   2.491   3.378   3.478  0.0965 -0.3670 -0.4355
   89THR     CA 1348   2.590   3.273   3.472  0.1215  0.4140  0.4248
   89THR      C 1349   2.595   3.191   3.344 -0.6762 -0.1970  0.2189
   89THR      O 1350   2.499   3.177   3.269  0.1820 -0.3109 -0.6647
   89THR     CB 1351   2.576   3.184   3.596  0.5540  0.1244 -0.5259
   89THR    OG1 1352   2.682   3.088   3.583  0.3353  0.0354 -0.0920
   89THR    CG2 1353   2.444   3.109   3.605  0.4989  0.9976 -0.6372
   89THR      H 1354   2.401   3.374   3.433 -1.0024  1.2930  1.3219
   89THR     HA 1355   2.692   3.312   3.477  0.7391 -0.9811 -0.2954
   89THR     HB 1356   2.593   3.244   3.685 -0.5591 -0.3345  0.0290
   89THR    HG1 1357   2.744   3.123   3.646 -0.9358  0.4483  1.0345
   89THR   HG21 1358   2.451   3.039   3.688  1.0850  0.3461 -1.2078
   89THR   HG22 1359   2.359   3.172   3.631 -0.0649  0.0032  0.0691
   89THR   HG23 1360   2.429   3.045   3.518 -0.7638 -0.3060  0.4307
   90ASP      N 1361   2.722   3.143   3.308  0.6133 -0.3391  0.0137
   90ASP     CA 1362   2.753   3.071   3.185  0.2819  0.3108  0.4003
   90ASP      C 1363   2.879   2.983   3.198  0.6802  0.5055  0.7244
   90ASP      O 1364   2.945   2.996   3.297 -0.5487 -0.0768  0.4860
   90ASP     CB 1365   2.759   3.169   3.067  0.0869  0.2074  0.2473
   90ASP     CG 1366   2.738   3.110   2.929  0.2300  0.2313 -0.7689
   90ASP    OD1 1367   2.731   2.984   2.911 -0.7845 -0.0787 -0.1459
   90ASP    OD2 1368   2.710   3.190   2.835 -0.2750 -0.2328  0.3091
   90ASP      H 1369   2.803   3.150   3.368  0.8532 -0.0802 -0.3281
   90ASP     HA 1370   2.669   3.001   3.177  0.4574  0.1158  0.2130
   90ASP    HB2 1371   2.686   3.250   3.075 -0.1006  0.2002 -1.0291
   90ASP    HB3 1372   2.857   3.215   3.069  0.4759 -0.5773  0.1134
   91LEU      N 1373   2.914   2.903   3.093  0.0814  0.3131 -0.3027
   91LEU     CA 1374   3.046   2.832   3.076  0.3230  0.5737 -0.0622
   91LEU      C 1375   3.157   2.931   3.040 -0.1927  0.3422  0.1742
   91LEU      O 1376   3.140   3.010   2.944 -1.1418  0.3573 -0.1101
   91LEU     CB 1377   3.040   2.707   2.969  0.3723 -2.3832 -1.6615
   91LEU     CG 1378   2.940   2.599   2.989 -0.1983  0.0103 -0.3304
   91LEU    CD1 1379   2.981   2.488   2.899  0.0499  0.8429  0.5399
   91LEU    CD2 1380   2.943   2.545   3.138  0.8531  0.3854  0.7541
   91LEU      H 1381   2.853   2.906   3.013 -0.5715 -0.2684  0.1452
   91LEU     HA 1382   3.076   2.785   3.170 -0.0996  0.0501 -0.1778
   91LEU    HB2 1383   3.020   2.755   2.874  0.0673  1.9968  0.1130
   91LEU    HB3 1384   3.146   2.680   2.967  1.1538  0.0113 -0.5414
   91LEU     HG 1385   2.837   2.634   2.979 -0.6533 -0.1689  2.1874
   91LEU   HD11 1386   2.969   2.512   2.793 -1.3519 -0.5549  0.3048
   91LEU   HD12 1387   3.077   2.444   2.927 -1.1346 -1.4604  1.5919
   91LEU   HD13 1388   2.917   2.400   2.907 -0.1070  0.7748 -0.8960
   91LEU   HD21 1389   2.894   2.620   3.201 -0.5391  0.5221 -0.3824
   91LEU   HD22 1390   2.886   2.452   3.137  0.1823  0.7868  0.7022
   91LEU   HD23 1391   3.043   2.523   3.175  0.5536  0.1669  1.4697
   92VAL      N 1392   3.273   2.915   3.114  0.6203 -0.1939  0.0567
   92VAL     CA 1393   3.396   2.996   3.094 -0.0203  0.2291  0.7009
   92VAL      C 1394   3.521   2.906   3.087 -0.7839 -1.4691 -0.1407
   92VAL      O 1395   3.532   2.815   3.159  0.2187  0.1589 -0.1952
   92VAL     CB 1396   3.398   3.104   3.198 -0.6852 -0.3968  0.0243
   92VAL    CG1 1397   3.527   3.194   3.181  0.1675  1.1298 -0.4252
   92VAL    CG2 1398   3.294   3.208   3.190 -1.1001  0.2370 -0.4924
   92VAL      H 1399   3.260   2.864   3.200  0.3285  0.2037  0.2541
   92VAL     HA 1400   3.387   3.048   2.998  1.4826  0.8874  0.8751
   92VAL     HB 1401   3.403   3.057   3.297 -0.9462  1.0469  0.7784
   92VAL   HG11 1402   3.541   3.269   3.259 -1.3380  0.7473  0.2749
   92VAL   HG12 1403   3.613   3.131   3.204 -1.2430 -0.3496  1.4209
   92VAL   HG13 1404   3.536   3.226   3.077  0.7209 -0.5129 -0.9499
   92VAL   HG21 1405   3.312   3.284   3.266 -0.7594 -0.0859 -0.2464
   92VAL   HG22 1406   3.295   3.248   3.089 -0.5582  0.0611 -0.5644
   92VAL   HG23 1407   3.196   3.165   3.212 -0.5375 -1.1147 -0.4399
   93SER      N 1408   3.619   2.937   3.000 -0.0123  0.4955 -0.2828
   93SER     CA 1409   3.753   2.881   2.975 -1.2342  0.4971  0.2030
   93SER      C 1410   3.863   2.979   2.913  0.2486 -0.1498 -0.2248
   93SER      O 1411   3.831   3.098   2.887 -0.1555  0.2487  0.5822
   93SER     CB 1412   3.739   2.760   2.875  0.2587  0.4228  0.0318
   93SER     OG 1413   3.841   2.661   2.884  0.4656  0.5367 -0.7447
   93SER      H 1414   3.591   3.005   2.931  0.0674  0.9332  0.1076
   93SER     HA 1415   3.792   2.843   3.069  0.5504  0.2123 -0.5633
   93SER    HB2 1416   3.645   2.707   2.891  0.8986 -0.5098  0.9544
   93SER    HB3 1417   3.732   2.800   2.774  0.3484 -0.0456 -0.1643
   93SER     HG 1418   3.826   2.588   2.824  0.9074  0.0751 -0.3099
   94ILE      N 1419   3.987   2.944   2.896 -0.2615 -0.0762 -0.7324
   94ILE     CA 1420   4.096   3.035   2.862  0.6143 -0.9676  0.0937
   94ILE      C 1421   4.187   2.971   2.757  0.6205 -0.1885 -0.0275
   94ILE      O 1422   4.225   2.857   2.774 -0.7170 -0.2312  0.1669
   94ILE     CB 1423   4.166   3.070   3.002 -0.5223  0.3005  0.3091
   94ILE    CG1 1424   4.102   3.173   3.096  0.2052  0.4015 -0.1370
   94ILE    CG2 1425   4.314   3.122   2.980  0.6134 -0.4128 -0.4300
   94ILE    CD1 1426   4.191   3.207   3.226  1.2558  0.0794  0.5683
   94ILE      H 1427   4.009   2.857   2.943 -1.2173 -0.0217 -0.1280
   94ILE     HA 1428   4.060   3.125   2.813  0.7956 -0.6741  0.4879
   94ILE     HB 1429   4.189   2.978   3.055  1.3777  0.6839  0.2802
   94ILE   HG12 1430   4.092   3.262   3.033 -0.6368 -0.6511 -1.6056
   94ILE   HG13 1431   3.999   3.143   3.114  0.0034  1.0070 -0.2246
   94ILE   HG21 1432   4.372   3.116   3.072 -1.0040 -0.9032  0.6315
   94ILE   HG22 1433   4.363   3.041   2.924  0.3158 -1.3798  0.6307
   94ILE   HG23 1434   4.316   3.218   2.929 -0.0636 -0.5144 -0.6698
   94ILE   HD11 1435   4.121   3.240   3.302  1.8263  0.5768  0.8978
   94ILE   HD12 1436   4.244   3.119   3.264  0.4186 -0.2674  0.9965
   94ILE   HD13 1437   4.263   3.285   3.203  0.5263  0.6863  0.2605
   95PRO      N 1438   4.209   3.024   2.634 -0.0769 -0.2080 -0.4946
   95PRO     CA 1439   4.295   2.955   2.535 -0.1483 -1.1484  0.1484
   95PRO      C 1440   4.427   2.913   2.585 -1.0292  0.2631 -0.7505
   95PRO      O 1441   4.475   2.808   2.541 -0.3021  0.0393 -0.1091
   95PRO     CB 1442   4.307   3.042   2.403 -0.2769  0.2248 -0.6477
   95PRO     CG 1443   4.164   3.110   2.421 -0.6112 -0.2302  0.2723
   95PRO     CD 1444   4.156   3.141   2.573  0.9942 -0.2910  0.1115
   95PRO     HA 1445   4.242   2.863   2.511 -0.0725 -1.0434 -0.4719
   95PRO    HB2 1446   4.391   3.111   2.399 -0.0199 -0.0890 -0.7181
   95PRO    HB3 1447   4.304   2.978   2.314  0.4950 -1.0913  0.2131
   95PRO    HG2 1448   4.167   3.210   2.378 -0.1840 -0.1238  0.5321
   95PRO    HG3 1449   4.073   3.057   2.396 -0.3290 -0.3753 -0.5095
   95PRO    HD2 1450   4.223   3.222   2.604  1.1076 -0.6933  0.9913
   95PRO    HD3 1451   4.055   3.159   2.610  0.8456 -1.2518  0.2401
   96HIS      N 1452   4.496   2.981   2.679 -0.1675  0.1393  0.6770
   96HIS     CA 1453   4.630   2.954   2.724 -0.4327 -0.1757 -0.8527
   96HIS      C 1454   4.635   2.969   2.878 -0.4612  0.0444  0.5978
   96HIS      O 1455   4.683   3.074   2.932  0.3328  0.4734  0.0649
   96HIS     CB 1456   4.723   3.069   2.665  0.4680 -0.4746 -0.2147
   96HIS     CG 1457   4.721   3.085   2.514 -0.4246 -0.2098  0.5428
   96HIS    ND1 1458   4.761   2.986   2.422 -0.0730 -0.1014 -0.2575
   96HIS    CD2 1459   4.667   3.190   2.441 -0.8407 -0.2196  1.2753
   96HIS    CE1 1460   4.745   3.031   2.300  0.0349 -0.8821  0.6064
   96HIS    NE2 1461   4.692   3.154   2.306  1.2261 -0.4869  0.5199
   96HIS      H 1462   4.467   3.076   2.694  1.0559  0.7033 -0.2268
   96HIS     HA 1463   4.676   2.858   2.703  0.2929 -0.0182 -0.0894
   96HIS    HB2 1464   4.705   3.170   2.703 -0.6883 -0.8205  0.2590
   96HIS    HB3 1465   4.822   3.050   2.706  0.5943 -0.7432 -0.6340
   96HIS    HD1 1466   4.788   2.890   2.440  1.1891  0.1779 -0.5033
   96HIS    HD2 1467   4.619   3.284   2.464  0.8823  1.0885  0.1041
   96HIS    HE1 1468   4.752   2.973   2.209 -0.2640 -0.0746  0.0430
   96HIS    HE2 1469   4.665   3.200   2.220  0.1317 -1.8047  0.0995
   97GLY      N 1470   4.588   2.867   2.943 -0.1660  0.2575 -0.3773
   97GLY     CA 1471   4.557   2.858   3.086 -0.1991 -0.3930 -0.3409
   97GLY      C 1472   4.535   2.718   3.135  0.0225  0.0485  0.3394
   97GLY      O 1473   4.601   2.626   3.085  0.0979 -0.4639  0.2279
   97GLY      H 1474   4.563   2.790   2.882 -0.6628 -0.2774  0.4627
   97GLY    HA2 1475   4.636   2.900   3.148 -0.4319 -0.4652  0.0115
   97GLY    HA3 1476   4.467   2.915   3.108 -0.4739 -0.3288 -1.4862
   98PRO      N 1477   4.452   2.694   3.242 -0.2170 -0.0922 -0.2991
   98PRO     CA 1478   4.451   2.571   3.320  0.7822 -0.2544  0.5498
   98PRO      C 1479   4.390   2.445   3.250 -0.4350 -0.2949  0.0657
   98PRO      O 1480   4.388   2.342   3.309  0.3122  0.5676  0.3213
   98PRO     CB 1481   4.359   2.609   3.442 -0.7334 -1.0594  0.2451
   98PRO     CG 1482   4.251   2.697   3.389  0.4665 -0.4162  0.0603
   98PRO     CD 1483   4.342   2.779   3.284  0.0534  0.9539 -0.2747
   98PRO     HA 1484   4.549   2.544   3.359  1.2896  0.6997 -0.0147
   98PRO    HB2 1485   4.330   2.516   3.492 -0.2185 -0.3446  2.0354
   98PRO    HB3 1486   4.402   2.679   3.514 -0.6324  0.1928 -0.9517
   98PRO    HG2 1487   4.164   2.642   3.352  0.6141 -0.4886 -0.1839
   98PRO    HG3 1488   4.203   2.759   3.465 -0.3966 -1.2899  0.2748
   98PRO    HD2 1489   4.293   2.811   3.192 -0.1383  0.1509 -0.4592
   98PRO    HD3 1490   4.381   2.866   3.337  0.7878  0.5795 -0.1752
   99ASN      N 1491   4.342   2.455   3.123  0.0128 -0.2462 -0.0411
   99ASN     CA 1492   4.269   2.359   3.040 -1.1168 -0.3371 -0.6751
   99ASN      C 1493   4.138   2.306   3.110 -0.4561  0.0315  0.4564
   99ASN      O 1494   4.104   2.199   3.085  0.4520  0.0766  0.3447
   99ASN     CB 1495   4.361   2.242   2.986 -0.0710 -0.3352 -0.1170
   99ASN     CG 1496   4.478   2.283   2.906  0.0879  0.3708  0.2492
   99ASN    OD1 1497   4.591   2.266   2.947  0.0936  0.5573  0.0191
   99ASN    ND2 1498   4.463   2.344   2.789  0.0772 -0.2011 -0.4528
   99ASN      H 1499   4.362   2.542   3.076  0.2942  0.1031  0.7038
   99ASN     HA 1500   4.224   2.402   2.951 -0.6263  1.1533 -0.2501
   99ASN    HB2 1501   4.399   2.177   3.065  0.7757  1.2445  0.8691
   99ASN    HB3 1502   4.306   2.165   2.930  0.1731 -1.0413  0.5803
   99ASN   HD21 1503   4.548   2.369   2.740  0.5009  0.2593  0.4747
   99ASN   HD22 1504   4.369   2.366   2.757  0.0367 -0.1768 -0.3160
  100VAL      N 1505   4.069   2.380   3.197  0.4788  0.1472 -0.0213
  100VAL     CA 1506   3.938   2.336   3.256  0.1892 -0.1485  0.4173
  100VAL      C 1507   3.827   2.437   3.249 -0.0719 -1.1515  0.1713
  100VAL      O 1508   3.832   2.549   3.302  0.3171  0.1911  0.4467
  100VAL     CB 1509   3.960   2.284   3.397 -0.0627 -0.1247  0.3652
  100VAL    CG1 1510   3.845   2.178   3.433 -0.6701 -0.2654  0.5331
  100VAL    CG2 1511   4.092   2.223   3.437 -1.2201  0.1923  0.1324
  100VAL      H 1512   4.102   2.472   3.222  0.1032  0.3529 -0.2648
  100VAL     HA 1513   3.903   2.250   3.199 -0.5904  0.4914 -0.0998
  100VAL     HB 1514   3.952   2.374   3.457  0.3920  0.7213 -0.7759
  100VAL   HG11 1515   3.745   2.221   3.430 -0.9112 -0.8163  0.2028
  100VAL   HG12 1516   3.854   2.095   3.362  0.2121 -0.7478  1.1609
  100VAL   HG13 1517   3.871   2.132   3.528  1.5477  0.7631  0.5553
  100VAL   HG21 1518   4.124   2.155   3.357  0.7397  1.5486 -0.3880
  100VAL   HG22 1519   4.173   2.296   3.445 -0.1510 -0.8952 -0.0229
  100VAL   HG23 1520   4.075   2.167   3.529 -3.6353  0.5120  0.0044
  101THR      N 1521   3.718   2.410   3.182  0.1562  0.1949  0.2684
  101THR     CA 1522   3.591   2.478   3.176 -0.1633  0.3321 -0.7214
  101THR      C 1523   3.521   2.475   3.320 -0.7267  0.3235  0.2407
  101THR      O 1524   3.516   2.372   3.385 -0.0819 -0.0235  1.3261
  101THR     CB 1525   3.497   2.412   3.084  0.2298 -0.3043 -0.1042
  101THR    OG1 1526   3.538   2.400   2.947 -0.1983 -0.3156 -0.0891
  101THR    CG2 1527   3.360   2.475   3.071  0.1863 -1.2056 -0.3114
  101THR      H 1528   3.730   2.331   3.121  0.9681  0.8834 -0.5206
  101THR     HA 1529   3.606   2.584   3.158 -0.2957  0.6600  0.7971
  101THR     HB 1530   3.471   2.313   3.122  0.6630 -0.3453  0.0935
  101THR    HG1 1531   3.612   2.339   2.938  0.0864  0.0755 -0.4494
  101THR   HG21 1532   3.379   2.581   3.052 -0.3757 -0.9708  0.3652
  101THR   HG22 1533   3.308   2.444   2.980 -0.8580 -0.0796 -0.1630
  101THR   HG23 1534   3.297   2.476   3.160 -0.9473  2.3976 -0.7927
  102VAL      N 1535   3.457   2.592   3.351 -0.7040  0.4997  0.0002
  102VAL     CA 1536   3.377   2.608   3.470  0.0413 -1.0036 -0.4884
  102VAL      C 1537   3.246   2.688   3.440  0.2777  0.3948 -0.0501
  102VAL      O 1538   3.231   2.753   3.338 -0.1488  0.5773 -0.4432
  102VAL     CB 1539   3.458   2.691   3.577 -0.4259  0.1745  0.3501
  102VAL    CG1 1540   3.581   2.627   3.638  0.8679 -0.5646  0.5557
  102VAL    CG2 1541   3.490   2.839   3.556 -0.3254 -0.1235 -0.0374
  102VAL      H 1542   3.462   2.660   3.276 -0.1993  0.2351 -0.2123
  102VAL     HA 1543   3.342   2.513   3.510 -0.9988  0.0743  1.4741
  102VAL     HB 1544   3.384   2.713   3.654 -1.0733  0.6894 -0.3941
  102VAL   HG11 1545   3.623   2.693   3.714  0.9245 -0.3680  0.3575
  102VAL   HG12 1546   3.561   2.527   3.676  0.1655 -0.3637  0.7330
  102VAL   HG13 1547   3.653   2.598   3.561  0.1838  0.9519 -0.7842
  102VAL   HG21 1548   3.396   2.894   3.566 -0.2146  0.3371 -1.1861
  102VAL   HG22 1549   3.560   2.876   3.631 -1.1041  0.9282  0.2185
  102VAL   HG23 1550   3.530   2.855   3.456 -0.2822  0.3856  0.0558
  103ARG      N 1551   3.149   2.682   3.528  0.3528  0.6520 -0.0616
  103ARG     CA 1552   3.039   2.771   3.525  1.1994 -0.0249 -0.4221
  103ARG      C 1553   3.075   2.890   3.614  0.9396 -0.2166  1.1912
  103ARG      O 1554   3.105   2.875   3.731  0.1137 -0.1676 -0.2182
  103ARG     CB 1555   2.919   2.688   3.582 -0.6581  0.1238  0.4847
  103ARG     CG 1556   2.792   2.773   3.564 -1.1298 -0.0953 -0.0334
  103ARG     CD 1557   2.667   2.695   3.601 -0.3548 -0.0046  0.8225
  103ARG     NE 1558   2.636   2.569   3.523 -0.6623  0.2021 -0.0213
  103ARG     CZ 1559   2.579   2.533   3.410  0.9681 -0.2260 -0.4634
  103ARG    NH1 1560   2.504   2.618   3.349  0.0980 -0.9874 -0.0952
  103ARG    NH2 1561   2.593   2.415   3.369 -0.2218 -0.5961 -0.2460
  103ARG      H 1562   3.170   2.629   3.611  0.5287  0.5858 -0.1468
  103ARG     HA 1563   3.010   2.804   3.425 -0.8142  0.3216  0.1677
  103ARG    HB2 1564   2.917   2.603   3.514  1.4232  0.4933 -0.2038
  103ARG    HB3 1565   2.943   2.652   3.681 -0.2185 -1.2071 -0.0598
  103ARG    HG2 1566   2.796   2.855   3.635 -0.3347 -1.0528  1.1086
  103ARG    HG3 1567   2.777   2.809   3.462  0.8764 -0.3347 -0.4907
  103ARG    HD2 1568   2.664   2.670   3.707 -1.7883  0.0487  0.8297
  103ARG    HD3 1569   2.578   2.756   3.583  0.2109  0.3205 -1.7561
  103ARG     HE 1570   2.687   2.492   3.564  1.5154  1.0076 -0.9229
  103ARG   HH11 1571   2.470   2.595   3.256 -1.8307  0.2381  0.1899
  103ARG   HH12 1572   2.497   2.715   3.378 -0.7607 -0.8858 -0.5571
  103ARG   HH21 1573   2.547   2.389   3.283 -1.6810  1.4905 -0.2361
  103ARG   HH22 1574   2.657   2.352   3.415  0.0417 -0.0978  0.0802
  104ALA      N 1575   3.076   3.009   3.551  0.4904 -0.0776 -0.3668
  104ALA     CA 1576   3.116   3.131   3.621  0.5287 -0.1201 -0.8689
  104ALA      C 1577   3.004   3.235   3.631 -0.4363  1.3499 -0.0207
  104ALA      O 1578   2.922   3.237   3.546  0.4497 -0.2590  0.0513
  104ALA     CB 1579   3.235   3.192   3.540  0.0814  0.3194  0.4020
  104ALA      H 1580   3.063   3.012   3.451  0.5552 -0.5963 -0.3920
  104ALA     HA 1581   3.158   3.113   3.720  1.1192  1.2939 -0.8142
  104ALA    HB1 1582   3.303   3.111   3.513 -0.1689  0.1904  0.1479
  104ALA    HB2 1583   3.205   3.249   3.452 -1.4015  1.4942  1.5471
  104ALA    HB3 1584   3.288   3.262   3.605  0.1689  1.0266 -0.4153
  105ASN      N 1585   2.996   3.313   3.738 -1.0510 -0.0415 -0.0179
  105ASN     CA 1586   2.910   3.430   3.741 -0.6757 -0.3872 -0.3016
  105ASN      C 1587   2.973   3.553   3.668  0.1341  0.4941  0.6688
  105ASN      O 1588   3.089   3.578   3.682 -0.0994  0.0225  0.2068
  105ASN     CB 1589   2.872   3.468   3.888  0.7174 -0.1930  0.2960
  105ASN     CG 1590   2.806   3.343   3.954 -0.0321 -0.0991 -0.0011
  105ASN    OD1 1591   2.707   3.292   3.920  0.5846  0.5100 -0.3998
  105ASN    ND2 1592   2.869   3.292   4.062  0.0929  0.2275  0.4621
  105ASN      H 1593   3.073   3.310   3.803 -0.7635 -1.7636 -0.3303
  105ASN     HA 1594   2.820   3.405   3.683 -0.4371 -2.0014 -0.0602
  105ASN    HB2 1595   2.966   3.495   3.937  1.0028  0.7817 -0.7004
  105ASN    HB3 1596   2.793   3.543   3.877 -0.0592 -0.9109  0.7743
  105ASN   HD21 1597   2.828   3.213   4.109 -1.3168  0.7199  0.1544
  105ASN   HD22 1598   2.968   3.311   4.069  0.3062 -0.4180 -0.4367
  106ILE      N 1599   2.898   3.614   3.583  0.3431 -0.0841 -0.6089
  106ILE     CA 1600   2.931   3.733   3.505  0.3072  0.2051  0.1542
  106ILE      C 1601   2.822   3.843   3.516 -1.1982  0.2830 -0.3945
  106ILE      O 1602   2.705   3.825   3.499  0.2973  0.5172 -0.1940
  106ILE     CB 1603   2.963   3.690   3.361  0.2032  1.1072 -0.4777
  106ILE    CG1 1604   3.085   3.586   3.346 -0.0390  0.1005 -0.9073
  106ILE    CG2 1605   2.985   3.811   3.268  0.0470 -0.1035  0.8222
  106ILE    CD1 1606   3.140   3.553   3.208 -0.4207  0.1566  1.1562
  106ILE      H 1607   2.801   3.589   3.592  0.1532  0.9362  0.8988
  106ILE     HA 1608   3.026   3.776   3.538  0.8739 -0.8383 -0.0316
  106ILE     HB 1609   2.878   3.630   3.328  0.6320  0.4643 -0.4447
  106ILE   HG12 1610   3.169   3.621   3.407 -0.3792 -0.8016  0.1352
  106ILE   HG13 1611   3.047   3.494   3.389 -0.5946  0.9389  0.5680
  106ILE   HG21 1612   3.008   3.778   3.167  1.2363 -0.1301  1.0666
  106ILE   HG22 1613   2.894   3.871   3.270 -0.2306 -0.3504 -0.9219
  106ILE   HG23 1614   3.059   3.883   3.304 -0.8331  0.9306  0.6646
  106ILE   HD11 1615   3.201   3.633   3.166  1.2640 -1.0560  1.0997
  106ILE   HD12 1616   3.213   3.472   3.217 -0.3712  0.0299 -0.1187
  106ILE   HD13 1617   3.055   3.526   3.146  0.1090  0.7594  0.1238
  107ALA      N 1618   2.860   3.967   3.536 -0.7959 -0.2337 -0.3932
  107ALA     CA 1619   2.777   4.076   3.503 -0.2855 -0.2820  1.2975
  107ALA      C 1620   2.786   4.125   3.356  1.1942  0.0822  0.5890
  107ALA      O 1621   2.891   4.161   3.303 -1.0768 -0.3447 -0.0536
  107ALA     CB 1622   2.805   4.188   3.589  0.6601 -1.2767  0.1250
  107ALA      H 1623   2.958   3.990   3.536 -1.2504  2.2487 -0.3076
  107ALA     HA 1624   2.676   4.050   3.535 -0.2989  0.3804  1.8229
  107ALA    HB1 1625   2.820   4.153   3.691 -0.2465 -1.4662  0.2082
  107ALA    HB2 1626   2.899   4.234   3.559 -0.7018  1.4643 -0.5172
  107ALA    HB3 1627   2.729   4.264   3.572  1.1320 -1.1269 -1.7963
  108ALA      N 1628   2.665   4.127   3.288 -0.7070  0.5657 -0.1197
  108ALA     CA 1629   2.651   4.203   3.163  0.0161  1.3227 -0.3331
  108ALA      C 1630   2.627   4.348   3.188 -0.6281 -0.5295  0.3928
  108ALA      O 1631   2.523   4.379   3.243  0.1194 -0.0559  0.8148
  108ALA     CB 1632   2.537   4.131   3.086  0.3572 -0.3755  0.6364
  108ALA      H 1633   2.580   4.107   3.340 -0.9127  1.0797 -0.2539
  108ALA     HA 1634   2.740   4.186   3.104  0.3073 -1.5465  0.6216
  108ALA    HB1 1635   2.494   4.202   3.016 -1.3886 -0.1850  1.7764
  108ALA    HB2 1636   2.565   4.035   3.042 -1.7877 -0.5322 -0.6738
  108ALA    HB3 1637   2.455   4.100   3.151 -0.0879  0.7157  0.6400
  109ILE      N 1638   2.716   4.443   3.153  0.1704  0.4554 -0.2044
  109ILE     CA 1639   2.700   4.588   3.167 -0.5898  0.0123 -0.0383
  109ILE      C 1640   2.600   4.648   3.068 -0.6784 -0.3608  0.4360
  109ILE      O 1641   2.609   4.618   2.946  0.1592  0.1225 -0.0199
  109ILE     CB 1642   2.839   4.656   3.173 -0.2363  0.6621  0.3061
  109ILE    CG1 1643   2.913   4.610   3.304  0.3428 -0.4656  0.4305
  109ILE    CG2 1644   2.831   4.807   3.172 -1.0759 -0.9903  0.5156
  109ILE    CD1 1645   3.063   4.621   3.299  0.0355  0.3883  0.5904
  109ILE      H 1646   2.795   4.412   3.098 -0.1100 -1.9829  0.5046
  109ILE     HA 1647   2.669   4.611   3.269  1.3375  1.1649  0.3749
  109ILE     HB 1648   2.894   4.620   3.087  0.6274  0.4844  0.9022
  109ILE   HG12 1649   2.866   4.674   3.379 -1.1041  0.1673 -0.8838
  109ILE   HG13 1650   2.888   4.510   3.338 -0.4975 -0.6455 -0.5839
  109ILE   HG21 1651   2.795   4.847   3.267 -0.5242  1.4296 -0.1458
  109ILE   HG22 1652   2.931   4.847   3.155 -1.4339 -0.2240  0.1093
  109ILE   HG23 1653   2.761   4.844   3.097  0.0616  0.3370  0.0100
  109ILE   HD11 1654   3.097   4.724   3.285 -0.0844  0.2781 -0.8840
  109ILE   HD12 1655   3.109   4.584   3.390  1.0414  0.2514  0.0572
  109ILE   HD13 1656   3.091   4.566   3.209 -0.6706  0.2053  0.4664
  110THR      N 1657   2.518   4.740   3.111 -0.2453 -0.3829 -0.5993
  110THR     CA 1658   2.416   4.812   3.041 -0.4793  0.5134  0.6002
  110THR      C 1659   2.434   4.961   3.045  0.4623  0.9000  0.9324
  110THR      O 1660   2.367   5.027   2.969  0.3617 -1.0836  0.6859
  110THR     CB 1661   2.268   4.762   3.069  0.0336 -0.7121 -0.4264
  110THR    OG1 1662   2.230   4.806   3.197 -0.0965  0.4717  0.0976
  110THR    CG2 1663   2.237   4.615   3.077  0.8407  0.1370 -0.1482
  110THR      H 1664   2.517   4.755   3.211 -0.2271 -0.4529 -0.5885
  110THR     HA 1665   2.440   4.792   2.937  0.8874  0.7081  0.8390
  110THR     HB 1666   2.195   4.801   2.998  0.7322  0.3257 -0.6139
  110THR    HG1 1667   2.238   4.901   3.201  1.0762  0.4685 -1.0063
  110THR   HG21 1668   2.131   4.601   3.096  0.8553  0.4420  0.1704
  110THR   HG22 1669   2.259   4.569   2.981 -0.2173 -0.4459 -0.1362
  110THR   HG23 1670   2.290   4.580   3.166 -0.4488  1.3837  1.2101
  111GLU      N 1671   2.506   5.011   3.137  0.1890 -0.6293 -0.9143
  111GLU     CA 1672   2.536   5.160   3.153  0.3783  0.0259 -0.2000
  111GLU      C 1673   2.660   5.181   3.239  0.2725 -0.4589 -0.7097
  111GLU      O 1674   2.673   5.110   3.341 -0.1008 -0.2507 -0.3018
  111GLU     CB 1675   2.410   5.235   3.210 -0.2679 -0.6174  0.2668
  111GLU     CG 1676   2.429   5.382   3.205  0.1288 -0.5163 -0.5762
  111GLU     CD 1677   2.459   5.436   3.066 -0.0866  0.6830 -0.4627
  111GLU    OE1 1678   2.564   5.500   3.050  0.3702 -0.2490  0.4019
  111GLU    OE2 1679   2.372   5.420   2.977  0.1207  0.0078 -0.1428
  111GLU      H 1680   2.556   4.956   3.205 -0.0268  0.2114 -0.0384
  111GLU     HA 1681   2.547   5.204   3.054 -0.3941  0.9782  0.0924
  111GLU    HB2 1682   2.319   5.209   3.156 -0.1561 -0.6932  0.1124
  111GLU    HB3 1683   2.383   5.204   3.311 -1.1378 -0.2137  0.1772
  111GLU    HG2 1684   2.347   5.443   3.244  0.6295 -0.4756  0.4727
  111GLU    HG3 1685   2.513   5.419   3.264 -0.8818  0.4169  0.3963
  112SER      N 1686   2.756   5.264   3.192  0.7339  0.3646 -0.4782
  112SER     CA 1687   2.884   5.280   3.260  0.4296  0.0976 -0.0896
  112SER      C 1688   2.956   5.407   3.222  0.0477 -0.1021  0.5333
  112SER      O 1689   2.932   5.471   3.117 -0.3410  0.3118 -0.5466
  112SER     CB 1690   2.981   5.163   3.232  0.0464  0.1362  0.2003
  112SER     OG 1691   3.027   5.149   3.101 -0.4235 -0.2155  0.2436
  112SER      H 1692   2.737   5.312   3.105  0.7373  0.0550 -0.6571
  112SER     HA 1693   2.861   5.282   3.366  0.1514 -1.6690 -0.0671
  112SER    HB2 1694   3.066   5.178   3.298 -0.1023  0.7433  0.2637
  112SER    HB3 1695   2.931   5.070   3.261  0.7279 -0.3064  0.0175
  112SER     HG 1696   2.957   5.115   3.045  0.8839  0.0663 -1.7912
  113ASP      N 1697   3.044   5.452   3.310 -0.4208  0.0968  0.0000
  113ASP     CA 1698   3.143   5.561   3.284 -0.7185  0.0735 -0.4575
  113ASP      C 1699   3.291   5.519   3.317  0.6438 -0.0640  0.3025
  113ASP      O 1700   3.314   5.464   3.425 -0.1890 -0.4249  0.0843
  113ASP     CB 1701   3.088   5.690   3.351 -0.2621 -0.3227 -0.5095
  113ASP     CG 1702   3.186   5.811   3.322  0.7609  0.5081 -0.6191
  113ASP    OD1 1703   3.213   5.841   3.203  0.7473 -0.7591  0.3973
  113ASP    OD2 1704   3.216   5.874   3.427  0.4051 -0.1397  0.1294
  113ASP      H 1705   3.046   5.401   3.397 -0.8422 -0.1794 -0.1471
  113ASP     HA 1706   3.160   5.582   3.178 -0.5403  1.1744 -0.2391
  113ASP    HB2 1707   2.991   5.711   3.308  0.2521  0.8205 -1.2071
  113ASP    HB3 1708   3.084   5.677   3.459 -0.2833  1.1478 -0.2995
  114LYS      N 1709   3.383   5.535   3.232 -0.2441 -0.1108  0.3287
  114LYS     CA 1710   3.528   5.510   3.240 -0.2110 -1.2114  0.0438
  114LYS      C 1711   3.567   5.369   3.280 -0.8059  0.6710  0.0107
  114LYS      O 1712   3.679   5.343   3.336 -0.2931 -0.4071  0.5228
  114LYS     CB 1713   3.600   5.618   3.330  0.8710 -0.1077 -0.3831
  114LYS     CG 1714   3.553   5.770   3.317 -0.6675 -0.6611 -1.2760
  114LYS     CD 1715   3.557   5.839   3.180  0.8041  1.0476  0.6250
  114LYS     CE 1716   3.540   5.991   3.187 -0.4455 -0.5731  0.2373
  114LYS     NZ 1717   3.408   6.038   3.246  0.6110 -0.7131  1.0924
  114LYS      H 1718   3.352   5.596   3.158  0.4164  0.5291  0.5531
  114LYS     HA 1719   3.574   5.535   3.144  0.9374 -0.4603  0.7448
  114LYS    HB2 1720   3.582   5.596   3.435 -0.9442 -0.5011 -0.6937
  114LYS    HB3 1721   3.707   5.615   3.311  0.8819  0.4268 -0.4321
  114LYS    HG2 1722   3.459   5.797   3.363 -0.4324 -0.1800 -1.0656
  114LYS    HG3 1723   3.628   5.827   3.372  0.8811 -2.0217 -1.7760
  114LYS    HD2 1724   3.646   5.809   3.124 -0.6759 -0.8955 -0.9930
  114LYS    HD3 1725   3.478   5.794   3.120  1.2986 -1.3334  1.5463
  114LYS    HE2 1726   3.616   6.055   3.232 -1.5857  1.2181 -0.2042
  114LYS    HE3 1727   3.547   6.024   3.084  0.4758  0.5604  0.6157
  114LYS    HZ1 1728   3.333   5.986   3.203  0.5480  0.4281 -0.3509
  114LYS    HZ2 1729   3.395   6.029   3.345 -1.1456  0.7216  1.1075
  114LYS    HZ3 1730   3.384   6.131   3.215 -0.1288 -1.1751  0.1761
  115PHE      N 1731   3.477   5.274   3.255  0.6740 -0.8006  0.3002
  115PHE     CA 1732   3.499   5.132   3.258  0.0938  0.1507 -0.0531
  115PHE      C 1733   3.559   5.074   3.129 -0.4702 -0.1645  0.3573
  115PHE      O 1734   3.664   5.013   3.133  0.1264  0.6900 -0.6252
  115PHE     CB 1735   3.364   5.066   3.284 -0.0273  0.4401  0.2789
  115PHE     CG 1736   3.370   4.920   3.334 -0.7598  0.2672 -0.2242
  115PHE    CD1 1737   3.383   4.885   3.470 -0.9715 -0.8914  0.5659
  115PHE    CD2 1738   3.372   4.817   3.236 -0.2289 -0.0389 -0.5126
  115PHE    CE1 1739   3.396   4.756   3.510 -0.1704  1.2402 -1.0024
  115PHE    CE2 1740   3.375   4.678   3.278 -0.1758 -0.5594 -0.3010
  115PHE     CZ 1741   3.390   4.646   3.418  0.1133  0.1822  0.9530
  115PHE      H 1742   3.393   5.302   3.207  0.3407 -1.5898  0.4041
  115PHE     HA 1743   3.559   5.119   3.348 -1.0703  0.9544  0.9156
  115PHE    HB2 1744   3.311   5.121   3.362  0.9376  1.1666  0.4603
  115PHE    HB3 1745   3.298   5.061   3.197  0.0098  0.1556  0.2674
  115PHE    HD1 1746   3.387   4.963   3.545  0.2721  0.2322 -0.5638
  115PHE    HD2 1747   3.368   4.859   3.137 -0.0946 -1.0220 -0.9637
  115PHE    HE1 1748   3.410   4.727   3.613  0.4601 -1.0963 -1.6207
  115PHE    HE2 1749   3.357   4.604   3.201  1.9417  1.1817 -2.8220
  115PHE     HZ 1750   3.386   4.541   3.443 -0.2883  0.0457  0.3443
  116PHE      N 1751   3.497   5.109   3.017 -0.0927  0.1838  0.7458
  116PHE     CA 1752   3.551   5.086   2.884 -0.7416  0.5410  0.2971
  116PHE      C 1753   3.655   5.201   2.848  0.4818  0.1029  0.2005
  116PHE      O 1754   3.625   5.318   2.861  0.6004  0.8296  0.5443
  116PHE     CB 1755   3.434   5.066   2.787 -0.9015 -0.4192 -0.5429
  116PHE     CG 1756   3.342   4.954   2.829  0.2578 -0.1537  0.8608
  116PHE    CD1 1757   3.391   4.826   2.854 -0.4339  0.1477 -0.2636
  116PHE    CD2 1758   3.210   4.978   2.847  0.4979  0.1434 -0.0262
  116PHE    CE1 1759   3.305   4.725   2.908 -0.1578 -0.4273 -0.1646
  116PHE    CE2 1760   3.123   4.885   2.902  0.0882  0.4214 -0.5742
  116PHE     CZ 1761   3.165   4.755   2.930 -0.9083  1.4838  0.2191
  116PHE      H 1762   3.418   5.172   3.017  0.3345  0.9493 -1.8407
  116PHE     HA 1763   3.612   4.996   2.890 -0.6869  0.6204  1.7475
  116PHE    HB2 1764   3.390   5.164   2.767 -0.2011  0.0084 -0.0909
  116PHE    HB3 1765   3.474   5.046   2.687  0.4645 -0.2963 -0.0696
  116PHE    HD1 1766   3.496   4.808   2.839 -0.2708  0.3843  0.5454
  116PHE    HD2 1767   3.165   5.073   2.823  0.3100  0.1011  0.1549
  116PHE    HE1 1768   3.346   4.633   2.948 -0.1930  0.0971  1.1951
  116PHE    HE2 1769   3.020   4.910   2.926 -0.1951 -0.8668 -0.3093
  116PHE     HZ 1770   3.104   4.678   2.974  1.5746 -0.7629  0.2240
  117ILE      N 1771   3.773   5.163   2.798 -0.2073  0.1300 -0.3572
  117ILE     CA 1772   3.895   5.246   2.782  1.5555  0.4077  0.1893
  117ILE      C 1773   3.929   5.251   2.630  0.2873  0.3230  0.2744
  117ILE      O 1774   3.918   5.150   2.560  0.1235 -0.5197 -0.3695
  117ILE     CB 1775   4.011   5.185   2.861  0.1599  0.3259  0.2289
  117ILE    CG1 1776   3.985   5.156   3.011  1.5089 -0.6534 -0.0772
  117ILE    CG2 1777   4.137   5.280   2.857  1.3982  1.1337  0.7322
  117ILE    CD1 1778   3.901   5.271   3.088  0.5457  0.9461  0.5512
  117ILE      H 1779   3.776   5.065   2.773 -1.9023 -0.0775  0.0498
  117ILE     HA 1780   3.874   5.346   2.818 -1.6204 -0.2218  0.6195
  117ILE     HB 1781   4.042   5.084   2.833  0.3008  0.1161  1.0792
  117ILE   HG12 1782   3.927   5.064   3.012 -0.2150  0.3531  0.5468
  117ILE   HG13 1783   4.079   5.147   3.067  1.3176 -1.0669  0.1833
  117ILE   HG21 1784   4.109   5.375   2.903 -2.0557  0.7518 -0.0416
  117ILE   HG22 1785   4.219   5.235   2.913  0.1026 -0.1883  1.7171
  117ILE   HG23 1786   4.165   5.306   2.755  0.6540  0.7588  0.4145
  117ILE   HD11 1787   3.803   5.281   3.042  0.9510 -0.9672 -1.0136
  117ILE   HD12 1788   3.892   5.245   3.193 -1.1588 -0.0233  0.2450
  117ILE   HD13 1789   3.948   5.369   3.080  1.3398  0.6160  0.9130
  118ASN      N 1790   3.952   5.365   2.567  0.1736  0.0323 -0.3068
  118ASN     CA 1791   3.992   5.381   2.428  0.0260 -0.4692  0.1196
  118ASN      C 1792   4.119   5.304   2.398 -0.0524 -0.5234 -0.0953
  118ASN      O 1793   4.223   5.332   2.465  0.2304  0.5929  0.3477
  118ASN     CB 1794   3.984   5.531   2.384 -0.9347 -0.5666 -1.0130
  118ASN     CG 1795   3.962   5.551   2.239 -0.1144  0.2226 -0.5253
  118ASN    OD1 1796   4.048   5.512   2.159  0.2928 -0.2299 -0.3861
  118ASN    ND2 1797   3.861   5.614   2.192  0.4802  0.2417 -0.4410
  118ASN      H 1798   3.941   5.446   2.626 -0.3648 -0.0798 -0.2391
  118ASN     HA 1799   3.914   5.329   2.373 -0.5821 -0.3251  0.8072
  118ASN    HB2 1800   3.899   5.566   2.441  0.4437  0.3373  0.6931
  118ASN    HB3 1801   4.065   5.600   2.409 -1.4759  0.4542 -1.8976
  118ASN   HD21 1802   3.859   5.620   2.091  2.1058 -1.3518 -0.6789
  118ASN   HD22 1803   3.792   5.666   2.245  1.6300 -0.5428  2.1857
  119GLY      N 1804   4.122   5.225   2.289  0.4066  0.9421 -0.3782
  119GLY     CA 1805   4.247   5.156   2.232 -0.3073  0.1861 -0.6518
  119GLY      C 1806   4.310   5.049   2.325  0.4908 -0.4962  0.1286
  119GLY      O 1807   4.410   4.998   2.282  0.2269 -0.1659 -0.1507
  119GLY      H 1808   4.033   5.201   2.246  0.4173  1.3569 -0.6422
  119GLY    HA2 1809   4.225   5.106   2.138 -0.5185 -1.0862  0.0261
  119GLY    HA3 1810   4.331   5.224   2.219  0.7814 -1.3011 -2.4764
  120SER      N 1811   4.256   5.024   2.435  0.0468 -0.2472 -0.7101
  120SER     CA 1812   4.296   4.920   2.535  0.4231 -0.1793 -0.4649
  120SER      C 1813   4.277   4.781   2.478 -0.3078  0.7655 -0.0422
  120SER      O 1814   4.326   4.687   2.542 -0.7107  0.1187 -0.0477
  120SER     CB 1815   4.223   4.942   2.666 -0.4401 -0.1296 -0.6107
  120SER     OG 1816   4.092   4.912   2.646 -0.0783 -0.2647 -0.2037
  120SER      H 1817   4.173   5.076   2.458 -0.1207 -0.9153  0.3071
  120SER     HA 1818   4.401   4.932   2.562  0.3222 -2.1036  1.3171
  120SER    HB2 1819   4.266   4.864   2.729 -0.1035 -0.3136 -1.0575
  120SER    HB3 1820   4.231   5.046   2.696 -1.3197 -0.1639 -0.2028
  120SER     HG 1821   4.049   4.901   2.731 -0.5698 -0.6177 -0.4815
  121ASN      N 1822   4.193   4.754   2.377 -0.2740 -0.3345  0.3147
  121ASN     CA 1823   4.159   4.626   2.309  1.2173  0.0823 -0.1855
  121ASN      C 1824   4.094   4.518   2.406  0.2954 -0.1543  0.0187
  121ASN      O 1825   4.109   4.396   2.382 -0.2290 -0.1667 -0.0537
  121ASN     CB 1826   4.281   4.571   2.241 -0.4132 -0.6585 -0.4374
  121ASN     CG 1827   4.265   4.463   2.145 -0.5953  0.4150  0.1162
  121ASN    OD1 1828   4.181   4.452   2.059 -0.1148 -0.0195  0.1079
  121ASN    ND2 1829   4.350   4.361   2.143 -0.1004  0.8003 -0.5190
  121ASN      H 1830   4.167   4.838   2.327  1.5506  0.9322  1.2530
  121ASN     HA 1831   4.085   4.639   2.231  0.6777 -0.1457  0.2693
  121ASN    HB2 1832   4.333   4.647   2.183 -0.6135 -0.3142 -0.1660
  121ASN    HB3 1833   4.353   4.541   2.318  0.8631  1.0638 -0.8446
  121ASN   HD21 1834   4.330   4.281   2.085  1.2883 -0.6122  0.7752
  121ASN   HD22 1835   4.388   4.339   2.234 -1.1783 -0.9231 -0.3951
  122TRP      N 1836   4.031   4.556   2.519  0.4527  0.1285  0.4156
  122TRP     CA 1837   3.972   4.471   2.619  1.1638 -0.2435  0.5536
  122TRP      C 1838   3.823   4.510   2.654 -0.3824 -0.0065 -0.2500
  122TRP      O 1839   3.802   4.634   2.663 -0.7899 -0.3607  0.2078
  122TRP     CB 1840   4.061   4.467   2.748  0.0457  0.5261 -0.6330
  122TRP     CG 1841   4.088   4.589   2.834 -0.3324  0.2169 -0.0636
  122TRP    CD1 1842   4.208   4.648   2.853 -0.0322  0.9820  0.9054
  122TRP    CD2 1843   4.011   4.650   2.945  1.3476 -0.3730 -0.2675
  122TRP    NE1 1844   4.206   4.746   2.941 -0.0091 -1.0432 -0.5053
  122TRP    CE2 1845   4.091   4.745   3.011 -0.1335 -1.3679  0.5863
  122TRP    CE3 1846   3.878   4.633   2.996  0.2639  0.5856 -0.7101
  122TRP    CZ2 1847   4.040   4.828   3.113 -0.3650  0.2153  0.0278
  122TRP    CZ3 1848   3.828   4.718   3.096  0.3346  0.7952  0.5367
  122TRP    CH2 1849   3.902   4.812   3.150 -0.7655  0.2604  0.1440
  122TRP      H 1850   4.017   4.655   2.537  0.5326  0.1194  0.5354
  122TRP     HA 1851   3.976   4.366   2.590  0.0782 -0.1453 -0.0222
  122TRP    HB2 1852   4.016   4.394   2.817  2.4686 -0.8731 -0.2927
  122TRP    HB3 1853   4.157   4.425   2.717  0.3386  1.6052 -1.2766
  122TRP    HD1 1854   4.298   4.619   2.800 -0.1507  0.0054  1.1987
  122TRP    HE1 1855   4.289   4.789   2.978  0.1280 -0.6920 -1.1913
  122TRP    HE3 1856   3.823   4.547   2.958  0.6547 -0.1409  0.2925
  122TRP    HZ2 1857   4.104   4.900   3.162  0.1064  0.5714 -1.0550
  122TRP    HZ3 1858   3.731   4.703   3.141  0.2384 -0.4698  0.0171
  122TRP    HH2 1859   3.860   4.874   3.227 -0.2054  0.8915 -0.0417
  123GLU      N 1860   3.740   4.409   2.689  0.2607 -0.0163  0.1049
  123GLU     CA 1861   3.596   4.405   2.680 -0.2866 -0.4567 -0.6781
  123GLU      C 1862   3.536   4.380   2.824 -0.3496  0.3421 -0.0214
  123GLU      O 1863   3.416   4.393   2.839  0.1282 -0.4120  0.3434
  123GLU     CB 1864   3.543   4.292   2.589 -0.2256 -0.4727 -0.5591
  123GLU     CG 1865   3.554   4.308   2.442  0.4317 -0.1257 -0.2502
  123GLU     CD 1866   3.694   4.293   2.384  0.4132  0.1316 -0.2558
  123GLU    OE1 1867   3.736   4.178   2.369 -0.4945  0.3707 -0.2201
  123GLU    OE2 1868   3.759   4.394   2.352 -0.2412  0.8352  0.3116
  123GLU      H 1869   3.784   4.318   2.684 -0.9911 -0.6569 -0.2265
  123GLU     HA 1870   3.557   4.505   2.663  0.0438 -0.4283 -1.3223
  123GLU    HB2 1871   3.598   4.204   2.621  0.8674  0.3032 -0.1986
  123GLU    HB3 1872   3.436   4.278   2.604 -0.2470  0.3641  0.2370
  123GLU    HG2 1873   3.495   4.224   2.405 -0.2350 -0.1754  0.8611
  123GLU    HG3 1874   3.508   4.402   2.410 -0.7760 -0.9013 -0.9794
  124GLY      N 1875   3.615   4.352   2.926  0.2671  0.6151  0.3140
  124GLY     CA 1876   3.565   4.342   3.058  0.1431  0.0707  0.3576
  124GLY      C 1877   3.676   4.321   3.155 -0.2935 -0.2652  0.2628
  124GLY      O 1878   3.799   4.328   3.121 -0.2064  0.5126  0.3114
  124GLY      H 1879   3.711   4.337   2.899 -0.1420  0.3701 -1.2573
  124GLY    HA2 1880   3.511   4.431   3.090 -0.2693  0.2603 -0.7952
  124GLY    HA3 1881   3.495   4.259   3.067  0.0715  0.0603 -0.2280
  125ILE      N 1882   3.643   4.295   3.277 -0.2076  0.2706 -0.0469
  125ILE     CA 1883   3.738   4.286   3.397 -0.1947  1.0650  0.8568
  125ILE      C 1884   3.707   4.165   3.493  0.4915  0.0634  0.6658
  125ILE      O 1885   3.600   4.150   3.549 -0.3343  0.7895  0.3206
  125ILE     CB 1886   3.738   4.415   3.479 -0.1415  0.4283 -0.0743
  125ILE    CG1 1887   3.752   4.546   3.405 -1.0967  0.0940  0.6629
  125ILE    CG2 1888   3.848   4.401   3.601  0.3407  0.2852  0.9231
  125ILE    CD1 1889   3.760   4.671   3.483 -0.1560 -0.4153 -0.1412
  125ILE      H 1890   3.546   4.290   3.306  0.4171 -0.4751  2.4600
  125ILE     HA 1891   3.839   4.280   3.356  0.2771  0.7955  1.9759
  125ILE     HB 1892   3.639   4.421   3.523  0.1074  0.1059  0.5583
  125ILE   HG12 1893   3.845   4.543   3.349 -1.2714  0.3537  0.3449
  125ILE   HG13 1894   3.674   4.560   3.330 -0.8241 -0.6707  0.2174
  125ILE   HG21 1895   3.948   4.386   3.560  0.3731 -1.3853  1.4293
  125ILE   HG22 1896   3.839   4.484   3.671 -0.2096  1.0916 -0.0528
  125ILE   HG23 1897   3.828   4.314   3.665  0.0546  0.4676  1.0867
  125ILE   HD11 1898   3.662   4.684   3.528 -0.7655 -0.1491 -1.4614
  125ILE   HD12 1899   3.843   4.668   3.554 -0.8051  0.5455  0.7289
  125ILE   HD13 1900   3.773   4.754   3.414  1.4766 -0.4454  0.0419
  126LEU      N 1901   3.811   4.078   3.510  0.0154  0.9366 -1.0801
  126LEU     CA 1902   3.802   3.966   3.612  0.2208  0.0207 -0.0816
  126LEU      C 1903   3.868   3.995   3.745 -1.5227 -0.9182 -0.3340
  126LEU      O 1904   3.989   4.037   3.736  0.4003  0.3764 -0.2891
  126LEU     CB 1905   3.871   3.845   3.548  0.8001 -0.1083 -0.1579
  126LEU     CG 1906   3.926   3.736   3.634 -0.4557 -0.0652 -0.4312
  126LEU    CD1 1907   3.807   3.670   3.709 -0.2051 -0.7157  0.0497
  126LEU    CD2 1908   3.990   3.620   3.551 -0.4987  0.2764 -0.1572
  126LEU      H 1909   3.906   4.087   3.478  0.2835  0.7334 -0.3872
  126LEU     HA 1910   3.699   3.943   3.641  0.6307 -1.7259  0.2471
  126LEU    HB2 1911   3.794   3.796   3.489 -0.4703  1.2188  0.2943
  126LEU    HB3 1912   3.955   3.876   3.486  1.3770 -0.4737  0.4141
  126LEU     HG 1913   3.993   3.773   3.712  2.5187 -0.7648 -2.3259
  126LEU   HD11 1914   3.857   3.599   3.775 -0.3907 -0.0440  0.9551
  126LEU   HD12 1915   3.756   3.734   3.781  1.7877  1.9078 -0.5774
  126LEU   HD13 1916   3.757   3.606   3.636  0.2332 -0.9200 -0.0799
  126LEU   HD21 1917   4.074   3.668   3.502  0.0997  0.4261  0.9391
  126LEU   HD22 1918   4.032   3.550   3.625 -0.6142  1.9894  1.7007
  126LEU   HD23 1919   3.928   3.571   3.476  1.0657 -0.5523 -1.0064
  127GLY      N 1920   3.800   3.990   3.857  1.0993 -0.0367 -0.1446
  127GLY     CA 1921   3.847   3.998   3.987  0.1299 -1.0520  0.0420
  127GLY      C 1922   3.905   3.872   4.059 -0.1972  0.0707 -0.5920
  127GLY      O 1923   3.847   3.768   4.061 -0.3746  0.0015  0.0576
  127GLY      H 1924   3.700   3.975   3.853  0.9612  0.6389  0.3897
  127GLY    HA2 1925   3.922   4.077   3.991 -1.5720  0.7002  1.8507
  127GLY    HA3 1926   3.762   4.030   4.046 -0.2645 -0.8014 -0.6397
  128LEU      N 1927   4.025   3.890   4.119 -0.3917 -0.6372  0.4643
  128LEU     CA 1928   4.108   3.785   4.186 -0.1639  0.1397  0.7339
  128LEU      C 1929   4.132   3.814   4.332  0.1885  0.7917 -0.3689
  128LEU      O 1930   4.191   3.735   4.405 -0.5326 -0.4377 -0.3561
  128LEU     CB 1931   4.244   3.765   4.119 -0.5172  0.9562  1.0095
  128LEU     CG 1932   4.245   3.758   3.961  0.1018  0.3367 -0.1711
  128LEU    CD1 1933   4.378   3.793   3.896 -1.0341  0.2579  0.1112
  128LEU    CD2 1934   4.187   3.624   3.900 -0.7722  0.5921 -0.2730
  128LEU      H 1935   4.080   3.968   4.085  0.4038 -1.4772 -0.2892
  128LEU     HA 1936   4.050   3.693   4.178 -0.3460  0.2504  0.7426
  128LEU    HB2 1937   4.312   3.847   4.143  1.4510  0.1176 -0.9756
  128LEU    HB3 1938   4.281   3.669   4.155 -0.3866  0.0473 -1.2363
  128LEU     HG 1939   4.179   3.842   3.939 -0.5224 -0.2237 -0.5270
  128LEU   HD11 1940   4.381   3.784   3.788  0.9530  0.9004  0.0292
  128LEU   HD12 1941   4.402   3.891   3.936 -2.0370  1.2371 -1.4814
  128LEU   HD13 1942   4.459   3.729   3.933  0.3108  0.4197 -2.1610
  128LEU   HD21 1943   4.242   3.538   3.937 -0.0246  0.9889 -0.4141
  128LEU   HD22 1944   4.086   3.604   3.936 -0.3099 -2.3320 -0.1427
  128LEU   HD23 1945   4.193   3.614   3.792  0.4825 -0.6767 -0.1447
  129ALA      N 1946   4.074   3.916   4.388  0.3165  0.2195 -0.0807
  129ALA     CA 1947   4.038   3.935   4.531  0.2247 -1.2066 -1.0258
  129ALA      C 1948   3.933   3.839   4.588  0.1582 -0.3411 -0.6177
  129ALA      O 1949   3.892   3.742   4.521  0.7470  0.1981  0.1190
  129ALA     CB 1950   3.993   4.086   4.557 -0.6212  0.4366  1.0283
  129ALA      H 1951   4.027   3.989   4.335  0.2375  0.8972  0.8691
  129ALA     HA 1952   4.123   3.912   4.595  0.1565  1.3866  0.2262
  129ALA    HB1 1953   3.986   4.118   4.661 -2.2074  1.2018  0.7541
  129ALA    HB2 1954   4.054   4.144   4.488 -0.0807 -0.6351  0.5590
  129ALA    HB3 1955   3.892   4.097   4.517 -0.1783 -0.9891 -0.7440
  130TYR      N 1956   3.893   3.859   4.713  0.3184  0.1794 -0.4922
  130TYR     CA 1957   3.808   3.767   4.788 -0.1032  0.6574  0.1464
  130TYR      C 1958   3.666   3.819   4.811  0.6653 -0.3296  0.6789
  130TYR      O 1959   3.647   3.944   4.795 -0.1170 -0.2057  0.0315
  130TYR     CB 1960   3.870   3.736   4.920 -0.8012  0.1883 -0.1589
  130TYR     CG 1961   4.005   3.675   4.913 -0.5310 -0.3483 -0.0707
  130TYR    CD1 1962   4.012   3.534   4.910 -0.3581  0.1233 -0.1485
  130TYR    CD2 1963   4.130   3.748   4.925 -0.0088 -0.4032  0.3574
  130TYR    CE1 1964   4.136   3.465   4.931 -0.4513 -0.4027 -0.6275
  130TYR    CE2 1965   4.250   3.684   4.936 -0.5188  0.3092 -0.1090
  130TYR     CZ 1966   4.253   3.540   4.954  0.3016 -0.0770 -0.8131
  130TYR     OH 1967   4.368   3.478   4.986 -0.5618 -0.5708 -0.0403
  130TYR      H 1968   3.928   3.939   4.764  0.1791  0.7124 -1.1931
  130TYR     HA 1969   3.797   3.672   4.735 -0.5763 -0.0208  1.3531
  130TYR    HB2 1970   3.889   3.835   4.961 -0.2091  1.1391 -2.4262
  130TYR    HB3 1971   3.801   3.676   4.980  0.5262 -0.3059  1.0049
  130TYR    HD1 1972   3.922   3.476   4.896  0.3439 -0.8531 -0.8965
  130TYR    HD2 1973   4.137   3.855   4.920  0.3435 -0.4218  0.4344
  130TYR    HE1 1974   4.148   3.358   4.932 -0.0810 -0.3687  0.4506
  130TYR    HE2 1975   4.343   3.734   4.956 -0.9036  0.9120  0.2398
  130TYR     HH 1976   4.364   3.389   5.020  0.4162 -1.2836 -1.5690
  131ALA      N 1977   3.566   3.739   4.853  0.1568  0.1087  0.7153
  131ALA     CA 1978   3.421   3.777   4.844 -0.0976  0.2754  0.1829
  131ALA      C 1979   3.371   3.893   4.932 -0.0199  0.1936  0.2276
  131ALA      O 1980   3.274   3.959   4.896 -0.4575  0.3625 -0.0338
  131ALA     CB 1981   3.344   3.647   4.875 -0.5075 -0.1465 -0.0422
  131ALA      H 1982   3.588   3.640   4.850  0.6917  0.2293 -0.7297
  131ALA     HA 1983   3.409   3.808   4.740 -1.2581 -1.8403 -0.4229
  131ALA    HB1 1984   3.248   3.665   4.826 -0.2254 -0.6007 -0.7993
  131ALA    HB2 1985   3.387   3.567   4.815 -0.4946  0.0041 -0.2365
  131ALA    HB3 1986   3.350   3.627   4.982 -0.0484  1.1741  0.2245
  132GLU      N 1987   3.439   3.929   5.039  0.6235 -0.4182 -0.3529
  132GLU     CA 1988   3.423   4.044   5.126  0.0833 -0.6978  0.7081
  132GLU      C 1989   3.430   4.183   5.045  0.0875 -0.0130  0.0638
  132GLU      O 1990   3.368   4.276   5.093  0.6203  0.6202  0.3734
  132GLU     CB 1991   3.525   4.035   5.244  0.0556 -0.3072  0.1875
  132GLU     CG 1992   3.500   4.126   5.369  0.4017 -0.1824  1.6307
  132GLU     CD 1993   3.360   4.113   5.421  0.0563  0.5061 -0.4990
  132GLU    OE1 1994   3.285   4.009   5.408  0.0789 -0.3485 -0.2797
  132GLU    OE2 1995   3.319   4.206   5.496  0.2408 -0.1830  0.0151
  132GLU      H 1996   3.512   3.864   5.062  1.5136  0.4739 -0.5392
  132GLU     HA 1997   3.322   4.047   5.167 -0.7390 -0.5929 -1.1414
  132GLU    HB2 1998   3.517   3.938   5.293 -0.0903 -0.3666  0.0463
  132GLU    HB3 1999   3.627   4.050   5.208 -0.0333 -0.5929 -0.1920
  132GLU    HG2 2000   3.565   4.111   5.455 -0.1362 -1.8926  1.8131
  132GLU    HG3 2001   3.505   4.229   5.334 -0.0114 -0.5064  0.5365
  133ILE      N 2002   3.499   4.189   4.935 -0.9034 -1.2133  0.3355
  133ILE     CA 2003   3.496   4.316   4.851 -0.4149  0.1452 -0.2402
  133ILE      C 2004   3.413   4.290   4.723  0.1367 -0.2078  0.0091
  133ILE      O 2005   3.418   4.373   4.628  0.6119 -0.2419 -0.4264
  133ILE     CB 2006   3.639   4.379   4.820 -0.3237  0.5728  0.7998
  133ILE    CG1 2007   3.717   4.315   4.703 -0.9190  0.4195 -0.0185
  133ILE    CG2 2008   3.717   4.375   4.957  1.1449  0.0967  0.8102
  133ILE    CD1 2009   3.852   4.381   4.666 -0.4070  0.1475  0.4780
  133ILE      H 2010   3.550   4.110   4.898 -0.2583  0.1611 -2.2596
  133ILE     HA 2011   3.445   4.395   4.906  0.4573 -0.1117  1.0166
  133ILE     HB 2012   3.626   4.483   4.789 -0.1010  0.2994 -0.2814
  133ILE   HG12 2013   3.743   4.210   4.716 -0.5684  0.4147 -0.6846
  133ILE   HG13 2014   3.648   4.319   4.619 -0.2273 -0.0474 -0.6322
  133ILE   HG21 2015   3.743   4.270   4.971  1.6856 -0.1195 -1.1346
  133ILE   HG22 2016   3.810   4.428   4.936  0.1619  1.3281 -1.1636
  133ILE   HG23 2017   3.652   4.401   5.040  0.7877  1.3094  0.2094
  133ILE   HD11 2018   3.935   4.352   4.731 -0.5935 -0.1043  0.6077
  133ILE   HD12 2019   3.886   4.347   4.568 -1.2594 -0.0717  0.2375
  133ILE   HD13 2020   3.841   4.489   4.671  1.1931  0.3533  0.7511
  134ALA      N 2021   3.335   4.180   4.705  0.3499  0.0167 -0.2133
  134ALA     CA 2022   3.244   4.170   4.590  0.0213  0.3002 -0.5501
  134ALA      C 2023   3.122   4.260   4.602  0.7911  0.2570  0.1508
  134ALA      O 2024   3.086   4.308   4.711 -0.2437 -0.1955  0.8197
  134ALA     CB 2025   3.199   4.017   4.587  0.2386  0.5090  0.7712
  134ALA      H 2026   3.329   4.114   4.781 -0.3453 -0.6927 -0.8581
  134ALA     HA 2027   3.297   4.192   4.497 -0.0589  0.1044 -0.6451
  134ALA    HB1 2028   3.147   4.002   4.492  0.8389 -1.0923  0.6382
  134ALA    HB2 2029   3.275   3.939   4.581  0.0211  0.3317 -1.6680
  134ALA    HB3 2030   3.115   3.996   4.652 -0.6639 -1.1828 -0.7821
  135ARG      N 2031   3.056   4.283   4.490  1.1190  0.0912  0.1512
  135ARG     CA 2032   2.925   4.365   4.482 -1.2092  0.0667  0.4903
  135ARG      C 2033   2.809   4.287   4.412 -0.7146  0.0528 -0.5302
  135ARG      O 2034   2.839   4.196   4.330 -0.3397 -0.5384 -0.0557
  135ARG     CB 2035   2.952   4.498   4.411  0.2588 -1.5538 -0.3072
  135ARG     CG 2036   3.052   4.596   4.477 -0.7133 -0.0089 -0.2340
  135ARG     CD 2037   2.995   4.681   4.593  0.8073 -0.2195  0.4278
  135ARG     NE 2038   2.973   4.607   4.716  1.2291  0.0212 -0.2548
  135ARG     CZ 2039   2.885   4.643   4.809 -0.3907  0.4464  1.1237
  135ARG    NH1 2040   2.900   4.584   4.921  0.3710 -0.0866 -1.0827
  135ARG    NH2 2041   2.792   4.731   4.793  0.3842 -0.1576  0.3883
  135ARG      H 2042   3.085   4.250   4.399 -1.3317  0.6400 -0.9915
  135ARG     HA 2043   2.888   4.385   4.582 -1.2316  0.2713  0.4427
  135ARG    HB2 2044   2.984   4.475   4.309 -1.5380  0.8570 -1.6372
  135ARG    HB3 2045   2.855   4.549   4.402 -0.4004 -2.8387 -1.0823
  135ARG    HG2 2046   3.135   4.532   4.503 -0.6760  0.0730 -0.1503
  135ARG    HG3 2047   3.083   4.655   4.390  0.2320  0.0523  0.1270
  135ARG    HD2 2048   3.068   4.753   4.627  0.1134 -0.1604  1.9529
  135ARG    HD3 2049   2.910   4.739   4.558  1.9700  0.6548 -1.2195
  135ARG     HE 2050   3.033   4.530   4.742  0.0221 -0.8430  0.1722
  135ARG   HH11 2051   2.838   4.615   4.994  1.3524 -1.1061  0.2942
  135ARG   HH12 2052   2.962   4.506   4.938 -0.8150 -1.2350 -1.6683
  135ARG   HH21 2053   2.723   4.743   4.867  0.5715 -0.0859  0.5527
  135ARG   HH22 2054   2.785   4.790   4.711  1.3666 -0.2956  0.1811
  136PRO      N 2055   2.683   4.313   4.445 -0.3011 -0.6782 -0.0400
  136PRO     CA 2056   2.644   4.402   4.550  0.6305 -0.2915 -0.8625
  136PRO      C 2057   2.671   4.334   4.695  0.0185 -0.3929  0.5308
  136PRO      O 2058   2.691   4.396   4.797  0.1413 -0.9971  0.7072
  136PRO     CB 2059   2.492   4.406   4.537 -0.3405 -0.5759  0.6661
  136PRO     CG 2060   2.448   4.276   4.474 -0.0215  0.7151  0.5604
  136PRO     CD 2061   2.568   4.255   4.377 -0.1918  0.2524 -0.3652
  136PRO     HA 2062   2.676   4.506   4.547 -2.4126  0.8554 -0.9618
  136PRO    HB2 2063   2.436   4.423   4.629 -1.0652 -1.4763  0.4331
  136PRO    HB3 2064   2.463   4.479   4.462  0.6528 -1.1946 -0.3795
  136PRO    HG2 2065   2.432   4.197   4.547 -0.9559  0.9653  0.6466
  136PRO    HG3 2066   2.357   4.284   4.416  0.3986 -1.7163 -0.6893
  136PRO    HD2 2067   2.582   4.148   4.362  0.7789  0.2020  0.6055
  136PRO    HD3 2068   2.550   4.308   4.284  0.4326  0.6170 -0.2901
  137ASP      N 2069   2.685   4.202   4.690 -0.0868  0.6572 -0.7312
  137ASP     CA 2070   2.711   4.120   4.819  0.7063 -1.1486  0.5449
  137ASP      C 2071   2.770   3.985   4.787 -0.5766  0.2025 -0.0751
  137ASP      O 2072   2.784   3.942   4.675 -0.1681  0.4925  0.4719
  137ASP     CB 2073   2.572   4.112   4.890 -0.4807  1.2648 -0.3996
  137ASP     CG 2074   2.482   4.004   4.830  0.1094 -1.2078 -0.4486
  137ASP    OD1 2075   2.380   4.054   4.772  0.0902  0.5652 -0.2579
  137ASP    OD2 2076   2.502   3.885   4.849 -0.1177  0.1120 -0.0174
  137ASP      H 2077   2.686   4.157   4.599  0.0720  0.2575 -0.5361
  137ASP     HA 2078   2.777   4.174   4.887 -0.5418 -0.5979  1.4012
  137ASP    HB2 2079   2.587   4.083   4.995 -1.8776 -0.1475 -0.5093
  137ASP    HB3 2080   2.520   4.207   4.887 -1.5140  0.7367 -2.1704
  138ASP      N 2081   2.813   3.910   4.895  0.3211 -0.4501  0.2707
  138ASP     CA 2082   2.894   3.786   4.878  0.0026  0.0967 -0.6527
  138ASP      C 2083   2.820   3.654   4.830 -0.0000 -1.6525 -0.4027
  138ASP      O 2084   2.886   3.553   4.810  0.8817 -0.2788  0.3009
  138ASP     CB 2085   2.976   3.756   5.008  0.8676  0.3360 -0.8610
  138ASP     CG 2086   2.879   3.730   5.122 -0.7094 -0.1051 -0.6905
  138ASP    OD1 2087   2.841   3.616   5.147  0.9120 -0.3156  0.2381
  138ASP    OD2 2088   2.843   3.824   5.196 -0.7646  0.1635  0.2761
  138ASP      H 2089   2.807   3.970   4.976 -0.2120  0.6302 -0.5128
  138ASP     HA 2090   2.973   3.807   4.806  1.5654 -1.2076  0.5234
  138ASP    HB2 2091   3.041   3.669   5.001 -0.8289 -1.2223  0.6451
  138ASP    HB3 2092   3.040   3.839   5.038 -0.0933  0.7480  0.1990
  139SER      N 2093   2.685   3.663   4.819  1.3538  0.6176 -0.2337
  139SER     CA 2094   2.596   3.552   4.789 -0.1553 -0.7281 -0.4615
  139SER      C 2095   2.626   3.479   4.657 -0.1488 -0.2110  0.3927
  139SER      O 2096   2.574   3.374   4.645  0.5456  0.5110 -0.2351
  139SER     CB 2097   2.448   3.589   4.789  0.7323 -0.8227  1.2569
  139SER     OG 2098   2.418   3.695   4.695  0.0026 -0.1479 -0.0394
  139SER      H 2099   2.642   3.752   4.843  1.5764  0.4124  1.0863
  139SER     HA 2100   2.610   3.487   4.875  1.3188 -0.0293 -0.1138
  139SER    HB2 2101   2.401   3.497   4.754  1.1525 -0.3286 -0.8750
  139SER    HB3 2102   2.417   3.617   4.890 -0.3372 -0.0700  0.7652
  139SER     HG 2103   2.441   3.773   4.745  0.5489 -1.1765  1.4496
  140LEU      N 2104   2.718   3.524   4.569  0.2710  0.4940  0.3552
  140LEU     CA 2105   2.749   3.460   4.441 -0.0559  0.0984  0.3717
  140LEU      C 2106   2.902   3.438   4.445 -0.2999 -0.2710 -0.7155
  140LEU      O 2107   2.977   3.529   4.485 -0.5745  0.6770 -0.4332
  140LEU     CB 2108   2.707   3.546   4.317 -0.6966 -0.0046  0.1031
  140LEU     CG 2109   2.556   3.571   4.321  0.1780 -0.1878  0.2756
  140LEU    CD1 2110   2.522   3.691   4.226  0.2911  0.4380  0.0573
  140LEU    CD2 2111   2.463   3.450   4.303  0.7158  0.3136  0.8257
  140LEU      H 2112   2.772   3.607   4.586  1.7252 -0.0955 -0.9357
  140LEU     HA 2113   2.695   3.366   4.432  0.7383 -0.2778 -1.1645
  140LEU    HB2 2114   2.771   3.634   4.308  0.0750 -0.6665 -1.9523
  140LEU    HB3 2115   2.726   3.495   4.223 -1.4514  0.9616 -0.6194
  140LEU     HG 2116   2.527   3.614   4.417 -0.6525  1.5490 -0.6652
  140LEU   HD11 2117   2.416   3.706   4.244  0.3080 -0.6363  1.3368
  140LEU   HD12 2118   2.585   3.776   4.254  0.0061  0.6115  0.1808
  140LEU   HD13 2119   2.547   3.661   4.124  0.1581 -0.0052  0.1539
  140LEU   HD21 2120   2.360   3.477   4.282  0.5231 -1.1239 -0.4800
  140LEU   HD22 2121   2.491   3.389   4.217 -0.9866  0.3741  0.1551
  140LEU   HD23 2122   2.457   3.380   4.387  1.5805 -1.3526 -0.3865
  141GLU      N 2123   2.955   3.326   4.391  0.8977  0.1296 -0.2995
  141GLU     CA 2124   3.100   3.300   4.406 -0.5067 -0.5415 -0.9561
  141GLU      C 2125   3.173   3.390   4.309  0.1367 -0.0860  0.6340
  141GLU      O 2126   3.130   3.414   4.191 -0.2415 -0.0281 -0.5924
  141GLU     CB 2127   3.134   3.148   4.395  0.0690 -0.6728 -1.2839
  141GLU     CG 2128   3.112   3.056   4.518  0.1647 -0.1451 -0.1307
  141GLU     CD 2129   3.174   3.115   4.642 -0.3021 -0.2436 -0.5049
  141GLU    OE1 2130   3.116   3.190   4.726 -0.2805 -0.3468  0.0212
  141GLU    OE2 2131   3.294   3.082   4.668  0.4705  0.0157 -0.3396
  141GLU      H 2132   2.889   3.263   4.347 -0.9488  0.9092  1.0901
  141GLU     HA 2133   3.128   3.342   4.503 -0.4268 -1.8412 -0.3811
  141GLU    HB2 2134   3.090   3.117   4.300 -1.5371 -0.6576 -0.6151
  141GLU    HB3 2135   3.240   3.139   4.370  0.3955 -0.2809 -0.1694
  141GLU    HG2 2136   3.004   3.047   4.533  0.1362  0.0395 -0.2236
  141GLU    HG3 2137   3.162   2.960   4.500  0.6349  0.1558 -0.4650
  142PRO      N 2138   3.284   3.453   4.339 -0.4133 -0.0170  0.6507
  142PRO     CA 2139   3.390   3.490   4.237  0.4347 -0.6822 -1.1108
  142PRO      C 2140   3.444   3.373   4.156  0.4677 -0.0051 -0.0747
  142PRO      O 2141   3.437   3.252   4.188  0.0589  0.8603  0.2799
  142PRO     CB 2142   3.501   3.558   4.318  0.3350  0.1154  0.1074
  142PRO     CG 2143   3.437   3.592   4.456  0.1530 -0.3393  0.5584
  142PRO     CD 2144   3.325   3.490   4.476  0.4359 -0.2642 -0.2496
  142PRO     HA 2145   3.345   3.566   4.173  0.9791 -0.0248 -0.7433
  142PRO    HB2 2146   3.584   3.491   4.340 -0.1009 -0.2708  0.6173
  142PRO    HB3 2147   3.535   3.653   4.277  0.0219  0.3869  0.4629
  142PRO    HG2 2148   3.510   3.596   4.536  0.8580  1.3592 -0.0755
  142PRO    HG3 2149   3.394   3.693   4.449  0.1967 -0.2392  1.5520
  142PRO    HD2 2150   3.251   3.530   4.545  0.8659 -0.9964  0.6719
  142PRO    HD3 2151   3.366   3.403   4.528 -0.9847 -1.0404 -0.3154
  143PHE      N 2152   3.503   3.399   4.036 -1.2923 -0.5159 -0.5740
  143PHE     CA 2153   3.559   3.306   3.943  0.1765  0.6693  0.0629
  143PHE      C 2154   3.655   3.206   3.995 -0.1075 -0.1973 -0.2216
  143PHE      O 2155   3.643   3.085   3.981  0.3957  0.4105  0.3005
  143PHE     CB 2156   3.622   3.380   3.829  0.1795 -0.1145  0.5860
  143PHE     CG 2157   3.696   3.307   3.709 -0.6092 -0.3971 -0.7032
  143PHE    CD1 2158   3.615   3.226   3.622 -0.0489 -0.8189 -0.7501
  143PHE    CD2 2159   3.837   3.307   3.687 -0.0684 -0.6067 -0.1513
  143PHE    CE1 2160   3.671   3.164   3.513 -0.4934  0.0089  0.3878
  143PHE    CE2 2161   3.890   3.234   3.577 -0.3665 -1.1318 -1.5226
  143PHE     CZ 2162   3.809   3.163   3.491  0.3412 -0.3972 -0.0860
  143PHE      H 2163   3.513   3.496   4.008  0.3299 -0.2056  0.7550
  143PHE     HA 2164   3.484   3.236   3.905  0.9528  0.2765 -0.8402
  143PHE    HB2 2165   3.539   3.430   3.780 -0.4780 -0.5809  1.1935
  143PHE    HB3 2166   3.694   3.453   3.867  0.0568 -0.3202  1.2372
  143PHE    HD1 2167   3.511   3.215   3.646  0.4730 -1.7340  1.6435
  143PHE    HD2 2168   3.902   3.369   3.747 -0.3633  0.4479 -0.8505
  143PHE    HE1 2169   3.611   3.102   3.448  0.0605  0.2017 -0.3299
  143PHE    HE2 2170   3.995   3.252   3.562 -0.4221  1.0379 -0.1752
  143PHE     HZ 2171   3.852   3.097   3.417  0.1129 -1.9664  1.0861
  144PHE      N 2172   3.766   3.254   4.054 -0.0471  0.0866  0.0924
  144PHE     CA 2173   3.879   3.158   4.087  0.0349  0.7643  0.6017
  144PHE      C 2174   3.838   3.066   4.207 -0.0922  0.3534  0.0104
  144PHE      O 2175   3.870   2.951   4.222  0.1538  1.0681  0.6633
  144PHE     CB 2176   3.999   3.239   4.106 -0.2565  0.6143 -0.2241
  144PHE     CG 2177   4.123   3.176   4.156 -0.4123 -0.2603 -0.0801
  144PHE    CD1 2178   4.157   3.042   4.127  0.3961  0.5727  0.4087
  144PHE    CD2 2179   4.217   3.249   4.230 -0.4925  0.4114  0.3593
  144PHE    CE1 2180   4.272   2.975   4.172  0.3636 -0.0076  0.5890
  144PHE    CE2 2181   4.336   3.188   4.277 -0.1018 -0.1340  0.9356
  144PHE     CZ 2182   4.357   3.048   4.257  0.0769  0.2442 -0.2992
  144PHE      H 2183   3.772   3.351   4.082  0.9891 -0.0555  0.4599
  144PHE     HA 2184   3.884   3.088   4.004 -0.8785 -0.1356  1.2391
  144PHE    HB2 2185   4.025   3.281   4.009  0.4479 -0.0186 -0.3176
  144PHE    HB3 2186   3.982   3.329   4.166  1.5635  0.5847  0.4679
  144PHE    HD1 2187   4.093   2.983   4.064 -0.3460  0.8200  0.9039
  144PHE    HD2 2188   4.206   3.356   4.237  2.1772  0.9083 -0.5326
  144PHE    HE1 2189   4.289   2.872   4.146  0.4324 -0.1414  1.1605
  144PHE    HE2 2190   4.410   3.252   4.323 -0.8797  0.8183  0.9322
  144PHE     HZ 2191   4.434   2.995   4.311  0.3589  0.0876 -0.8372
  145ASP      N 2192   3.745   3.117   4.292 -0.6998  0.4027  0.1169
  145ASP     CA 2193   3.692   3.041   4.405  0.4462  0.2381 -0.1899
  145ASP      C 2194   3.584   2.947   4.366 -0.4462 -0.0124 -0.4956
  145ASP      O 2195   3.551   2.853   4.442  0.7790  0.5895 -0.4473
  145ASP     CB 2196   3.629   3.149   4.507  0.0166  0.8883 -0.3687
  145ASP     CG 2197   3.739   3.233   4.557 -0.1457 -0.1138 -0.6123
  145ASP    OD1 2198   3.827   3.176   4.619 -0.2847 -0.1882  0.5099
  145ASP    OD2 2199   3.730   3.356   4.537 -0.2176 -0.4959  0.1247
  145ASP      H 2200   3.717   3.212   4.274  0.1395  0.8139  0.8158
  145ASP     HA 2201   3.773   2.984   4.450  1.9662  1.5075 -1.0871
  145ASP    HB2 2202   3.554   3.214   4.463 -0.0375  1.7514  0.8914
  145ASP    HB3 2203   3.585   3.087   4.586  0.1308 -1.1627 -1.7597
  146SER      N 2204   3.517   2.967   4.254 -0.2514 -0.4070  0.1538
  146SER     CA 2205   3.429   2.869   4.185 -0.2711  0.1025  0.5296
  146SER      C 2206   3.525   2.769   4.116  0.8204  0.2657 -0.1571
  146SER      O 2207   3.493   2.650   4.135  0.2488  0.1632 -0.3541
  146SER     CB 2208   3.367   2.932   4.069  0.2570 -0.0438 -0.3893
  146SER     OG 2209   3.275   3.037   4.106 -0.4059  0.2835  0.1221
  146SER      H 2210   3.538   3.045   4.194 -0.0813 -1.3963 -1.1588
  146SER     HA 2211   3.356   2.824   4.253 -0.2736  0.2115  0.6002
  146SER    HB2 2212   3.434   2.975   3.994 -0.3354  0.0681 -0.8769
  146SER    HB3 2213   3.300   2.862   4.019 -0.3296 -0.7794  1.2843
  146SER     HG 2214   3.322   3.111   4.144  0.5332  0.1311 -0.6663
  147LEU      N 2215   3.629   2.809   4.050 -0.1859  0.1132  0.1164
  147LEU     CA 2216   3.724   2.721   3.983 -0.0528  0.0545  0.4546
  147LEU      C 2217   3.790   2.626   4.076 -0.6912  0.9797 -0.4152
  147LEU      O 2218   3.807   2.500   4.047  0.2149 -0.8663  0.0150
  147LEU     CB 2219   3.819   2.806   3.898 -0.5167 -1.1674  0.7510
  147LEU     CG 2220   3.927   2.735   3.821  0.3600  0.2219 -0.1869
  147LEU    CD1 2221   3.972   2.811   3.700  0.4174 -0.0045 -0.0417
  147LEU    CD2 2222   4.045   2.686   3.906 -0.1121 -0.1865 -0.5413
  147LEU      H 2223   3.641   2.909   4.040  1.3305  0.1408  1.3608
  147LEU     HA 2224   3.665   2.654   3.921 -0.7613 -0.9654  2.1027
  147LEU    HB2 2225   3.760   2.847   3.816  2.2196 -0.0046 -0.9084
  147LEU    HB3 2226   3.856   2.887   3.961 -0.4792 -0.7965  0.2622
  147LEU     HG 2227   3.875   2.648   3.782 -0.8436  0.6413  0.3769
  147LEU   HD11 2228   4.035   2.757   3.629  1.1755  0.1404  0.4913
  147LEU   HD12 2229   3.887   2.830   3.635  1.6484 -1.0746 -2.1905
  147LEU   HD13 2230   4.037   2.897   3.717  0.3710  0.4007 -1.6114
  147LEU   HD21 2231   4.079   2.775   3.959 -0.6478 -0.4951  0.3579
  147LEU   HD22 2232   4.019   2.601   3.968 -2.1136 -0.8738 -2.0619
  147LEU   HD23 2233   4.134   2.654   3.852  0.4646 -0.1484  0.3516
  148VAL      N 2234   3.830   2.671   4.202  0.6009 -0.0244 -0.3561
  148VAL     CA 2235   3.879   2.570   4.296 -0.6201 -0.5422  1.0376
  148VAL      C 2236   3.768   2.477   4.349 -0.1479 -0.0602  0.5454
  148VAL      O 2237   3.791   2.357   4.379 -0.2879  0.1875  0.2305
  148VAL     CB 2238   3.960   2.639   4.406 -0.1040  0.5981 -0.3059
  148VAL    CG1 2239   4.024   2.536   4.513 -0.7554  0.2388 -0.1321
  148VAL    CG2 2240   4.076   2.730   4.363  0.0587 -0.5521 -0.1664
  148VAL      H 2241   3.831   2.770   4.217 -0.2649  0.0584 -0.7072
  148VAL     HA 2242   3.959   2.506   4.257  0.9177  1.0324  1.3863
  148VAL     HB 2243   3.883   2.703   4.449 -0.0353  0.2968  0.2921
  148VAL   HG11 2244   4.073   2.590   4.594 -0.1601  0.1301 -0.4038
  148VAL   HG12 2245   3.943   2.478   4.556 -0.4045 -0.4849 -0.4099
  148VAL   HG13 2246   4.099   2.474   4.463 -0.5699  0.0727  0.3444
  148VAL   HG21 2247   4.151   2.663   4.322  0.0780 -0.4050 -0.3732
  148VAL   HG22 2248   4.049   2.802   4.286 -0.7563  0.0392  0.6263
  148VAL   HG23 2249   4.118   2.789   4.444  0.6769  0.7362 -1.3478
  149LYS      N 2250   3.645   2.521   4.361 -0.9335 -0.9870  0.5646
  149LYS     CA 2251   3.535   2.442   4.399 -0.5243  0.4326 -0.5219
  149LYS      C 2252   3.494   2.335   4.298  0.2262 -0.0814 -0.2796
  149LYS      O 2253   3.464   2.226   4.337 -0.0631  1.1486 -0.0036
  149LYS     CB 2254   3.410   2.522   4.443 -0.5361 -0.2581  0.1711
  149LYS     CG 2255   3.435   2.590   4.579 -0.0294  0.2904  0.4170
  149LYS     CD 2256   3.311   2.682   4.619 -1.0585  0.0115 -0.7690
  149LYS     CE 2257   3.359   2.768   4.740  0.0452  0.3060 -0.1336
  149LYS     NZ 2258   3.465   2.860   4.709 -0.2907 -0.4506  0.0348
  149LYS      H 2259   3.629   2.618   4.340  0.6350 -0.9347 -0.7834
  149LYS     HA 2260   3.567   2.388   4.488 -1.2502  0.8141 -0.0010
  149LYS    HB2 2261   3.393   2.598   4.367  0.8792 -0.6567 -0.6298
  149LYS    HB3 2262   3.322   2.458   4.453 -0.2811 -0.7098 -0.3276
  149LYS    HG2 2263   3.446   2.515   4.656 -0.9612 -0.1999  0.1032
  149LYS    HG3 2264   3.524   2.651   4.559 -0.3462  0.6444  0.0403
  149LYS    HD2 2265   3.283   2.748   4.536 -1.7174  0.1660 -0.4394
  149LYS    HD3 2266   3.229   2.613   4.643 -0.5652 -0.8774 -1.5048
  149LYS    HE2 2267   3.271   2.827   4.769  0.9430  1.2144  0.9048
  149LYS    HE3 2268   3.391   2.695   4.813  1.4095  0.2969 -0.6751
  149LYS    HZ1 2269   3.526   2.835   4.632  0.5310 -0.9178  0.7967
  149LYS    HZ2 2270   3.415   2.938   4.668  0.0290 -0.4892 -0.4401
  149LYS    HZ3 2271   3.519   2.894   4.788 -1.0668  1.7186 -0.2442
  150GLN      N 2272   3.510   2.362   4.168  0.2085  0.1201 -0.2673
  150GLN     CA 2273   3.458   2.285   4.050 -0.4317  0.1256 -0.1968
  150GLN      C 2274   3.571   2.194   3.996 -0.4574 -0.0674  0.7993
  150GLN      O 2275   3.539   2.112   3.909  0.0080 -0.8631 -0.6449
  150GLN     CB 2276   3.405   2.393   3.949 -0.1947  0.0031  0.1288
  150GLN     CG 2277   3.266   2.442   3.971  0.4098  0.0638  0.7062
  150GLN     CD 2278   3.213   2.536   3.864  0.0234  0.1090  0.6507
  150GLN    OE1 2279   3.241   2.527   3.740  0.1798 -1.0851 -0.6318
  150GLN    NE2 2280   3.137   2.636   3.900  0.1119  0.4257  0.2380
  150GLN      H 2281   3.540   2.457   4.152  0.2569  0.3054  0.7966
  150GLN     HA 2282   3.384   2.218   4.095 -0.5594  1.2486  1.4560
  150GLN    HB2 2283   3.471   2.479   3.961 -1.1795  0.7314  0.5152
  150GLN    HB3 2284   3.413   2.342   3.853 -0.7883  0.1657 -0.0134
  150GLN    HG2 2285   3.194   2.361   3.980 -0.2950  0.7419  1.5312
  150GLN    HG3 2286   3.261   2.496   4.066  1.0291  0.5405  0.4845
  150GLN   HE21 2287   3.121   2.702   3.826 -0.7315 -1.0634 -1.0413
  150GLN   HE22 2288   3.128   2.647   4.000  0.5349 -0.2984  0.3717
  151THR      N 2289   3.701   2.215   4.029 -0.2615 -0.4650 -0.3050
  151THR     CA 2290   3.815   2.154   3.963 -0.2712 -0.1767 -0.2057
  151THR      C 2291   3.928   2.105   4.051  0.1744  0.6435 -0.2858
  151THR      O 2292   3.933   2.141   4.171  0.2522  0.4043  0.0205
  151THR     CB 2293   3.885   2.233   3.846 -0.3891 -0.5027 -0.2363
  151THR    OG1 2294   3.964   2.334   3.903  0.0378  0.4280  0.1889
  151THR    CG2 2295   3.806   2.319   3.756  0.2453  0.2270  0.9729
  151THR      H 2296   3.716   2.297   4.085  0.5392  0.7061 -2.0578
  151THR     HA 2297   3.777   2.065   3.912 -0.6117  0.3765 -0.9584
  151THR     HB 2298   3.954   2.166   3.795 -0.0230 -0.8824  0.6996
  151THR    HG1 2299   3.904   2.399   3.941 -1.7629 -0.7270 -0.4384
  151THR   HG21 2300   3.735   2.386   3.805 -0.7265 -1.0510  1.4297
  151THR   HG22 2301   3.874   2.373   3.689  0.3876 -0.6353  0.3929
  151THR   HG23 2302   3.748   2.257   3.688 -0.7141  0.4988  1.5031
  152HIS      N 2303   4.019   2.021   3.996  0.3188  0.3882  0.5238
  152HIS     CA 2304   4.142   1.973   4.060 -0.1989  0.3470 -1.1369
  152HIS      C 2305   4.247   2.086   4.067 -0.6445  0.7011  0.1652
  152HIS      O 2306   4.358   2.069   4.122 -0.1600  0.2212  0.1044
  152HIS     CB 2307   4.194   1.843   3.993 -0.9379  0.2905  1.0521
  152HIS     CG 2308   4.308   1.773   4.057  0.4534  0.0531  0.7795
  152HIS    ND1 2309   4.305   1.721   4.185  0.0007 -0.3046 -0.1755
  152HIS    CD2 2310   4.420   1.733   3.988 -0.5404 -0.4212 -1.2088
  152HIS    CE1 2311   4.421   1.657   4.199 -1.1157 -0.5358 -0.2629
  152HIS    NE2 2312   4.501   1.663   4.087  1.0808  0.3338  0.6884
  152HIS      H 2313   4.005   1.995   3.900 -2.1131  1.9143  0.3116
  152HIS     HA 2314   4.133   1.950   4.166  1.7562  1.9138 -0.5134
  152HIS    HB2 2315   4.119   1.764   3.995 -0.8006  0.0708 -0.3193
  152HIS    HB3 2316   4.223   1.858   3.889 -1.4918  0.6999  0.9449
  152HIS    HD1 2317   4.227   1.710   4.248 -0.2558  0.3127 -0.3783
  152HIS    HD2 2318   4.448   1.765   3.889  2.8723  0.2692 -0.2724
  152HIS    HE1 2319   4.452   1.595   4.282 -1.0138 -1.3839 -0.9079
  153VAL      N 2320   4.226   2.207   4.020  0.1496 -0.5997  0.1505
  153VAL     CA 2321   4.330   2.308   4.009 -0.1145 -0.5433 -0.2417
  153VAL      C 2322   4.370   2.350   4.157  0.3729  0.2097  0.5436
  153VAL      O 2323   4.281   2.393   4.233  0.1269 -0.5174  0.3846
  153VAL     CB 2324   4.285   2.430   3.917 -0.0596  0.3501  0.1256
  153VAL    CG1 2325   4.376   2.551   3.935 -0.8033 -0.4394  0.6386
  153VAL    CG2 2326   4.278   2.383   3.768 -0.6141  0.1131 -0.1855
  153VAL      H 2327   4.133   2.223   3.984  0.6465 -0.4586 -1.1650
  153VAL     HA 2328   4.425   2.271   3.971  1.4558  1.4536  1.2652
  153VAL     HB 2329   4.190   2.467   3.955 -0.7445 -0.2364 -0.9332
  153VAL   HG11 2330   4.380   2.595   4.035  0.4804  0.6114  0.1834
  153VAL   HG12 2331   4.473   2.515   3.900 -0.3456  0.3824  0.9976
  153VAL   HG13 2332   4.335   2.633   3.877 -1.9471 -1.3703  0.0600
  153VAL   HG21 2333   4.371   2.335   3.737 -0.2885 -0.7148  1.7921
  153VAL   HG22 2334   4.195   2.313   3.755  0.5549 -1.3766 -0.1907
  153VAL   HG23 2335   4.256   2.464   3.699 -0.8455 -0.7877 -1.2276
  154PRO      N 2336   4.495   2.337   4.203 -0.1020 -0.1489 -0.6013
  154PRO     CA 2337   4.537   2.365   4.341  0.2273  0.2397  0.3316
  154PRO      C 2338   4.529   2.516   4.366  0.5049  0.1705  0.6933
  154PRO      O 2339   4.551   2.593   4.266  0.1456 -0.2600  0.0197
  154PRO     CB 2340   4.682   2.315   4.349  0.0558  0.3834 -1.6908
  154PRO     CG 2341   4.731   2.264   4.219  0.4167 -0.7238  0.6487
  154PRO     CD 2342   4.613   2.297   4.127  0.0577 -0.0501  0.0090
  154PRO     HA 2343   4.470   2.316   4.413  0.9261  0.1868  0.9757
  154PRO    HB2 2344   4.746   2.394   4.391  0.4045 -0.6772 -0.0420
  154PRO    HB3 2345   4.685   2.231   4.418  1.7543  0.2498 -1.8384
  154PRO    HG2 2346   4.815   2.326   4.189 -0.3361 -0.2367 -0.6260
  154PRO    HG3 2347   4.757   2.158   4.226  0.5357 -0.6835  0.8197
  154PRO    HD2 2348   4.585   2.208   4.072  0.0066 -0.5471  0.8166
  154PRO    HD3 2349   4.633   2.378   4.056 -0.5409  0.0136 -0.0962
  155ASN      N 2350   4.517   2.566   4.489  0.1578  0.4154 -0.0260
  155ASN     CA 2351   4.465   2.700   4.500  0.0948 -1.2553 -0.0092
  155ASN      C 2352   4.581   2.806   4.498 -0.4431  0.6196 -0.2078
  155ASN      O 2353   4.640   2.845   4.599 -0.1847  0.3897  0.5380
  155ASN     CB 2354   4.372   2.699   4.627 -0.2434  0.1680  0.5702
  155ASN     CG 2355   4.312   2.831   4.666 -0.8174  0.2264 -0.0239
  155ASN    OD1 2356   4.300   2.915   4.581  0.3386 -0.2223 -0.1227
  155ASN    ND2 2357   4.275   2.846   4.793 -0.4645  0.4058 -0.1603
  155ASN      H 2358   4.537   2.502   4.564 -1.2039 -0.4626 -0.3421
  155ASN     HA 2359   4.408   2.722   4.410  0.2605 -0.7940 -0.0072
  155ASN    HB2 2360   4.288   2.636   4.599  1.1164 -1.1438 -1.0476
  155ASN    HB3 2361   4.421   2.650   4.710  1.3399  1.3544  0.4255
  155ASN   HD21 2362   4.223   2.929   4.818 -1.4573 -0.2023 -0.0832
  155ASN   HD22 2363   4.269   2.758   4.843 -1.9318 -0.2789 -1.3712
  156LEU      N 2364   4.638   2.836   4.383  0.1972 -0.1899 -0.1422
  156LEU     CA 2365   4.752   2.918   4.364  0.4428  0.5357  0.6898
  156LEU      C 2366   4.753   2.976   4.228 -0.4515 -0.3127  0.6844
  156LEU      O 2367   4.717   2.907   4.126  0.3784  0.8418 -0.3196
  156LEU     CB 2368   4.874   2.827   4.385 -0.7593  0.5548 -0.1123
  156LEU     CG 2369   5.014   2.901   4.379  0.4104 -0.6339 -0.5361
  156LEU    CD1 2370   5.106   2.847   4.485 -0.1366 -0.2088  0.8521
  156LEU    CD2 2371   5.073   2.871   4.244 -0.4808  0.6362  0.1866
  156LEU      H 2372   4.601   2.790   4.301  0.3315  1.9211 -1.5234
  156LEU     HA 2373   4.756   2.999   4.437 -0.0252  0.6254  0.6236
  156LEU    HB2 2374   4.866   2.790   4.487 -0.3604  0.2959 -0.1697
  156LEU    HB3 2375   4.878   2.748   4.310 -1.8245  0.6582 -0.3032
  156LEU     HG 2376   5.003   3.009   4.390  0.7800 -0.5757 -0.7062
  156LEU   HD11 2377   5.202   2.897   4.484 -0.3951  0.2948  0.3023
  156LEU   HD12 2378   5.065   2.859   4.586  0.7684 -0.1267  1.2328
  156LEU   HD13 2379   5.132   2.742   4.469  0.3540 -0.0195  0.3675
  156LEU   HD21 2380   5.174   2.911   4.244 -0.5666  0.8876 -0.5913
  156LEU   HD22 2381   5.072   2.763   4.232  0.3840  0.6645 -0.2684
  156LEU   HD23 2382   5.017   2.928   4.170 -1.7513 -0.7510 -0.0208
  157PHE      N 2383   4.803   3.095   4.215  0.2361 -0.2232  0.5331
  157PHE     CA 2384   4.842   3.147   4.083 -0.4227  0.7802  0.1431
  157PHE      C 2385   4.967   3.235   4.092 -0.5322 -0.1162 -0.8164
  157PHE      O 2386   5.010   3.271   4.205  1.2079  0.5674 -0.3423
  157PHE     CB 2387   4.718   3.221   4.023 -1.2179 -0.1980  0.3722
  157PHE     CG 2388   4.695   3.367   4.070  0.0220  0.2320  0.0844
  157PHE    CD1 2389   4.609   3.394   4.176 -0.1358  0.4186  0.2770
  157PHE    CD2 2390   4.739   3.479   3.997 -0.5254  0.0339  0.3020
  157PHE    CE1 2391   4.571   3.521   4.208  0.1573 -0.1400 -0.0981
  157PHE    CE2 2392   4.705   3.612   4.029  0.5412 -0.1415 -0.0040
  157PHE     CZ 2393   4.609   3.629   4.131  0.5213 -0.4838  0.4425
  157PHE      H 2394   4.808   3.155   4.296  0.0688  0.8812 -0.2258
  157PHE     HA 2395   4.868   3.063   4.019 -1.0301  0.3267  0.4702
  157PHE    HB2 2396   4.739   3.243   3.918 -0.2310  1.0293  0.7686
  157PHE    HB3 2397   4.628   3.160   4.026 -0.7876 -1.1186 -1.6861
  157PHE    HD1 2398   4.577   3.309   4.235 -0.1168  0.5481  0.4759
  157PHE    HD2 2399   4.807   3.462   3.914 -0.4920 -1.0924  0.5315
  157PHE    HE1 2400   4.504   3.531   4.292  0.3488  0.2735  0.0129
  157PHE    HE2 2401   4.741   3.702   3.981 -0.4748  1.1688  1.5059
  157PHE     HZ 2402   4.561   3.723   4.152 -0.9768 -0.8002 -1.1408
  158SER      N 2403   5.041   3.265   3.986 -0.2921 -0.7811 -0.1169
  158SER     CA 2404   5.166   3.341   3.990 -0.3065  0.7327  0.9436
  158SER      C 2405   5.177   3.419   3.864  0.3216 -0.7448  0.9870
  158SER      O 2406   5.109   3.390   3.760 -0.6429 -0.0873 -0.2635
  158SER     CB 2407   5.292   3.240   4.000  0.2271 -0.2722 -0.6861
  158SER     OG 2408   5.306   3.151   3.896 -0.1664  0.2341  0.3419
  158SER      H 2409   5.002   3.230   3.900 -1.4579 -0.9480  0.4454
  158SER     HA 2410   5.165   3.410   4.074 -1.2424  0.4400  1.2009
  158SER    HB2 2411   5.383   3.299   4.013 -0.3023  0.3886  0.2890
  158SER    HB3 2412   5.266   3.181   4.087 -0.3414  0.4024 -0.3840
  158SER     HG 2413   5.239   3.082   3.894  0.1735 -0.1041 -0.6208
  159LEU      N 2414   5.249   3.534   3.868 -0.1032  0.6419  0.2829
  159LEU     CA 2415   5.228   3.645   3.780 -1.3200 -0.0656 -0.2168
  159LEU      C 2416   5.366   3.719   3.744  0.6713  0.1018 -0.4783
  159LEU      O 2417   5.450   3.754   3.829  1.0236  0.9050  0.5436
  159LEU     CB 2418   5.130   3.748   3.847 -0.6538  0.3946  0.3751
  159LEU     CG 2419   5.080   3.864   3.766  0.6454 -0.4627 -0.6370
  159LEU    CD1 2420   4.990   3.833   3.649 -1.2187  0.2578 -0.9518
  159LEU    CD2 2421   5.008   3.968   3.864 -0.2998  0.7393  0.3037
  159LEU      H 2422   5.300   3.547   3.954  0.3099 -0.2217  0.1931
  159LEU     HA 2423   5.176   3.606   3.693 -1.0624 -1.0488  0.0470
  159LEU    HB2 2424   5.047   3.702   3.901 -0.5682 -0.2191 -0.0033
  159LEU    HB3 2425   5.189   3.787   3.930  0.0937  0.8829 -0.3525
  159LEU     HG 2426   5.166   3.921   3.730  1.2851 -0.6531  0.4997
  159LEU   HD11 2427   5.055   3.794   3.570 -0.7809  0.5409 -0.7407
  159LEU   HD12 2428   4.927   3.749   3.678 -1.6318  0.9846  0.4563
  159LEU   HD13 2429   4.940   3.923   3.612  0.3745  1.8314  0.3636
  159LEU   HD21 2430   4.925   3.912   3.906  0.9987 -0.8808  0.9191
  159LEU   HD22 2431   5.076   4.003   3.942  1.0731 -1.0066  0.0003
  159LEU   HD23 2432   4.973   4.052   3.805  2.1399  0.7928 -1.3450
  160GLN      N 2433   5.387   3.739   3.614  0.0394 -0.0668 -0.1801
  160GLN     CA 2434   5.499   3.816   3.561  0.7844  0.3439  0.0882
  160GLN      C 2435   5.441   3.922   3.469  0.1574 -0.5793 -0.7291
  160GLN      O 2436   5.370   3.895   3.373 -0.1302  0.1203  0.2404
  160GLN     CB 2437   5.586   3.722   3.473 -0.0632  0.0639  0.3185
  160GLN     CG 2438   5.705   3.801   3.413  0.4202  0.7143  0.4272
  160GLN     CD 2439   5.774   3.730   3.295 -0.4631  0.3695  0.0103
  160GLN    OE1 2440   5.719   3.664   3.213 -0.2019  0.2008  0.0836
  160GLN    NE2 2441   5.902   3.751   3.296 -0.3672  0.8975  0.0325
  160GLN      H 2442   5.309   3.715   3.554  0.2045 -0.7891 -0.1259
  160GLN     HA 2443   5.562   3.854   3.641 -0.4525  0.3604  1.1234
  160GLN    HB2 2444   5.621   3.630   3.521 -0.7626  0.0911  0.9123
  160GLN    HB3 2445   5.530   3.692   3.385 -0.1388 -0.4231  0.5275
  160GLN    HG2 2446   5.670   3.892   3.364 -0.4842 -0.3858 -1.1712
  160GLN    HG3 2447   5.775   3.826   3.493 -0.1152  0.4761  0.9837
  160GLN   HE21 2448   5.961   3.695   3.237  0.4673  0.5380  1.1359
  160GLN   HE22 2449   5.946   3.793   3.377  1.0957 -0.5623  0.0989
  161LEU      N 2450   5.472   4.047   3.503 -0.2529  0.2410 -0.3499
  161LEU     CA 2451   5.446   4.166   3.417  0.2368  0.0785 -0.2724
  161LEU      C 2452   5.586   4.219   3.363  1.2628  0.2995 -0.1935
  161LEU      O 2453   5.684   4.199   3.434  0.3161  0.5061 -0.0350
  161LEU     CB 2454   5.373   4.284   3.487  0.0350  0.2534 -0.3318
  161LEU     CG 2455   5.247   4.240   3.563 -1.1379  0.5979  0.0373
  161LEU    CD1 2456   5.175   4.368   3.604  0.6397 -0.7726 -0.0669
  161LEU    CD2 2457   5.151   4.170   3.478 -0.5770  0.3507  0.9402
  161LEU      H 2458   5.517   4.066   3.592  0.5173  0.3042 -0.7328
  161LEU     HA 2459   5.395   4.130   3.328  0.7383 -1.3091 -0.0431
  161LEU    HB2 2460   5.431   4.344   3.558 -0.8745  0.1169  0.5665
  161LEU    HB3 2461   5.334   4.355   3.413  0.8010  0.6536 -0.3806
  161LEU     HG 2462   5.277   4.176   3.646  0.6850 -0.4638 -1.2861
  161LEU   HD11 2463   5.071   4.347   3.630  0.0534  0.2259 -1.4078
  161LEU   HD12 2464   5.235   4.420   3.679  0.2284  0.3010 -0.4533
  161LEU   HD13 2465   5.163   4.438   3.522 -0.5650 -0.1097  0.6129
  161LEU   HD21 2466   5.193   4.078   3.438  0.3637  0.9835  0.4167
  161LEU   HD22 2467   5.058   4.147   3.531 -0.8768 -0.4958  0.1084
  161LEU   HD23 2468   5.127   4.215   3.382 -0.6149  0.1897  0.8734
  162CYS      N 2469   5.589   4.287   3.247  0.8114  0.2673  0.0694
  162CYS     CA 2470   5.717   4.325   3.188  0.1278  0.3212  0.2924
  162CYS      C 2471   5.739   4.476   3.164  0.9025  0.2619 -0.1852
  162CYS      O 2472   5.852   4.525   3.147 -0.8066 -0.2565  0.6390
  162CYS     CB 2473   5.748   4.227   3.075  0.0153  1.0461 -0.1473
  162CYS     SG 2474   5.778   4.056   3.126  0.0749  0.8635  0.4348
  162CYS      H 2475   5.510   4.277   3.184  0.8886  0.4076 -0.0521
  162CYS     HA 2476   5.791   4.306   3.266 -0.8037  1.0175  1.4100
  162CYS    HB2 2477   5.668   4.219   3.002  0.0558 -0.5522 -0.0980
  162CYS    HB3 2478   5.833   4.266   3.019 -0.0534  1.8029  0.2480
  163GLY      N 2479   5.629   4.558   3.156 -0.0781  0.3621 -0.5690
  163GLY     CA 2480   5.647   4.705   3.135 -0.3478 -0.8664 -0.0713
  163GLY      C 2481   5.695   4.762   2.998 -0.1568 -0.1546 -0.3107
  163GLY      O 2482   5.744   4.688   2.914  0.2481 -0.4085 -0.0090
  163GLY      H 2483   5.536   4.521   3.169 -0.4211  0.8444 -1.4418
  163GLY    HA2 2484   5.554   4.761   3.144  0.4608  0.7010 -0.7172
  163GLY    HA3 2485   5.717   4.740   3.211 -0.0892 -1.2284 -0.1356
  164ALA      N 2486   5.693   4.892   2.972 -0.1618 -0.4517  0.0471
  164ALA     CA 2487   5.769   4.959   2.869  0.4187  0.6435  0.4694
  164ALA      C 2488   5.893   5.043   2.919  1.0969  0.3244  0.4158
  164ALA      O 2489   5.893   5.082   3.037 -0.2403  0.0691  0.1151
  164ALA     CB 2490   5.683   5.059   2.792  0.8042 -0.9285  0.6583
  164ALA      H 2491   5.660   4.956   3.043 -0.3784 -1.1150  0.5703
  164ALA     HA 2492   5.809   4.885   2.801 -0.8442 -0.6587  1.0184
  164ALA    HB1 2493   5.673   5.150   2.852 -1.3108 -0.1481 -0.6497
  164ALA    HB2 2494   5.724   5.086   2.694 -1.0997  0.4153  0.1181
  164ALA    HB3 2495   5.587   5.021   2.759  0.1505  1.4203 -0.6389
  165GLY      N 2496   5.980   5.065   2.824 -0.7379 -0.3202  0.0728
  165GLY     CA 2497   6.115   5.135   2.836  0.8975  0.2996 -0.0428
  165GLY      C 2498   6.176   5.169   2.702 -0.1288 -0.3443 -1.3975
  165GLY      O 2499   6.136   5.114   2.596 -1.1097 -0.2088 -0.2638
  165GLY      H 2500   5.961   5.015   2.738 -0.0170 -0.8136  0.1866
  165GLY    HA2 2501   6.094   5.229   2.887 -0.2957 -0.0216  0.1299
  165GLY    HA3 2502   6.187   5.080   2.896 -0.0477 -0.5371  0.4033
  166PHE      N 2503   6.258   5.271   2.702 -0.0111 -0.4293  0.1279
  166PHE     CA 2504   6.311   5.329   2.569  0.1311  0.9722 -1.1296
  166PHE      C 2505   6.434   5.254   2.515  0.3552 -0.0636  0.7185
  166PHE      O 2506   6.502   5.194   2.598 -0.3354 -0.3345  0.4506
  166PHE     CB 2507   6.341   5.480   2.586  0.2149 -0.0497  0.2482
  166PHE     CG 2508   6.224   5.582   2.608 -0.7143 -0.1836  0.2771
  166PHE    CD1 2509   6.123   5.585   2.511 -0.3373 -0.1199 -0.7013
  166PHE    CD2 2510   6.222   5.678   2.710  0.4894 -0.1444  0.4323
  166PHE    CE1 2511   6.017   5.679   2.514 -0.0333  1.0211 -0.6661
  166PHE    CE2 2512   6.117   5.775   2.716 -0.2786  0.2582 -0.0675
  166PHE     CZ 2513   6.019   5.784   2.614  0.7722  0.3082  0.2093
  166PHE      H 2514   6.284   5.326   2.783  0.3782 -0.8605  0.3075
  166PHE     HA 2515   6.229   5.323   2.496 -0.3663 -1.6927 -0.5376
  166PHE    HB2 2516   6.413   5.498   2.666  0.3253  1.0150 -0.0553
  166PHE    HB3 2517   6.415   5.516   2.514  0.4500  0.1008  0.5608
  166PHE    HD1 2518   6.132   5.509   2.435  1.1474 -1.2984  0.5100
  166PHE    HD2 2519   6.298   5.683   2.786 -0.3114 -1.4810  1.4231
  166PHE    HE1 2520   5.942   5.668   2.437 -0.0207 -1.1212 -0.4931
  166PHE    HE2 2521   6.113   5.841   2.802 -1.7812  0.3440 -0.1533
  166PHE     HZ 2522   5.934   5.850   2.616  0.0548 -0.5565 -0.0700
  167PRO      N 2523   6.468   5.254   2.384  0.6338  0.7118  0.1450
  167PRO     CA 2524   6.376   5.292   2.276  0.3334 -0.2304  0.4048
  167PRO      C 2525   6.252   5.194   2.263 -0.2830 -1.0968 -0.1792
  167PRO      O 2526   6.253   5.075   2.282 -1.0389  0.0733 -0.2688
  167PRO     CB 2527   6.452   5.280   2.142 -0.1876 -0.1941 -0.6211
  167PRO     CG 2528   6.551   5.164   2.175  0.3270  0.4917 -0.2987
  167PRO     CD 2529   6.580   5.185   2.325 -0.4524  0.1907 -0.8373
  167PRO     HA 2530   6.344   5.393   2.302  0.4121 -0.2847  0.7194
  167PRO    HB2 2531   6.395   5.265   2.051  1.3094 -0.3642 -1.6097
  167PRO    HB3 2532   6.504   5.375   2.132 -1.7692  0.6955 -0.8517
  167PRO    HG2 2533   6.511   5.066   2.147  0.9333  0.2980 -0.5213
  167PRO    HG3 2534   6.637   5.191   2.114  0.5764 -0.3330 -0.3309
  167PRO    HD2 2535   6.663   5.254   2.339  1.0115 -1.2298 -1.8242
  167PRO    HD3 2536   6.610   5.093   2.375 -0.7446  0.7848  0.5263
  168LEU      N 2537   6.135   5.257   2.234  0.4165  0.1698  0.4364
  168LEU     CA 2538   6.007   5.180   2.200 -1.5827 -0.2418 -0.6806
  168LEU      C 2539   6.006   5.122   2.055  0.3720 -0.2959  0.3660
  168LEU      O 2540   6.053   5.182   1.957  0.5949 -0.1384  0.1785
  168LEU     CB 2541   5.883   5.267   2.225  0.0984  0.3442 -1.1103
  168LEU     CG 2542   5.881   5.357   2.354  0.1926  0.3222  0.5980
  168LEU    CD1 2543   5.767   5.461   2.333  0.4425  1.0343 -0.7278
  168LEU    CD2 2544   5.865   5.285   2.485  0.2436 -0.1844 -0.4462
  168LEU      H 2545   6.136   5.351   2.198 -0.1376  0.0156 -0.0086
  168LEU     HA 2546   5.998   5.097   2.270 -0.6076  0.3215  0.1556
  168LEU    HB2 2547   5.866   5.324   2.134 -0.2786  0.8472 -0.7360
  168LEU    HB3 2548   5.799   5.197   2.232  0.2985  0.1370  1.4831
  168LEU     HG 2549   5.963   5.427   2.366  0.3032  0.2235  0.4314
  168LEU   HD11 2550   5.673   5.408   2.318  0.3780  0.6164  0.8176
  168LEU   HD12 2551   5.754   5.518   2.425 -0.2664 -0.5603  0.2400
  168LEU   HD13 2552   5.801   5.533   2.258  0.7495  0.6349 -0.9862
  168LEU   HD21 2553   5.950   5.221   2.509 -0.1752 -1.0640 -1.1896
  168LEU   HD22 2554   5.853   5.360   2.563  0.1703  0.3761 -0.9802
  168LEU   HD23 2555   5.776   5.223   2.478  0.1867 -0.1495 -0.0742
  169ASN      N 2556   5.929   5.018   2.038  0.5957  0.9939  0.0154
  169ASN     CA 2557   5.889   4.950   1.915  0.7306 -0.4266  0.4843
  169ASN      C 2558   5.749   4.995   1.856 -0.5843 -0.7504  0.0691
  169ASN      O 2559   5.739   4.986   1.736  0.2158 -0.0865  0.2271
  169ASN     CB 2560   5.885   4.802   1.945 -0.0193 -0.2960  0.8409
  169ASN     CG 2561   6.025   4.760   1.961  0.3514  0.0669  0.4055
  169ASN    OD1 2562   6.115   4.798   1.890 -0.0314  0.4240  0.1370
  169ASN    ND2 2563   6.053   4.679   2.060 -0.1751  0.0377  0.1866
  169ASN      H 2564   5.897   4.979   2.126 -0.6991  0.7116 -0.5363
  169ASN     HA 2565   5.962   4.973   1.837  0.7666 -0.5017  0.4958
  169ASN    HB2 2566   5.827   4.785   2.036 -0.9111  0.5429  0.4570
  169ASN    HB3 2567   5.845   4.752   1.857  1.2286  0.8310 -0.4809
  169ASN   HD21 2568   6.147   4.649   2.075 -0.1026  0.4147  0.5401
  169ASN   HD22 2569   5.979   4.638   2.116  0.4284 -0.3854  0.7005
  170GLN      N 2570   5.664   5.055   1.932  0.2361 -0.2465 -0.5697
  170GLN     CA 2571   5.547   5.132   1.889  0.4815  0.5543  0.5590
  170GLN      C 2572   5.561   5.284   1.909  0.7860 -0.2712  0.1621
  170GLN      O 2573   5.650   5.331   1.976  0.1756  0.0293 -0.2493
  170GLN     CB 2574   5.426   5.086   1.970 -0.5820 -0.2009  0.6530
  170GLN     CG 2575   5.389   4.937   1.982  0.1449  0.1481 -0.3298
  170GLN     CD 2576   5.484   4.840   2.050 -0.8974  0.1073  0.3379
  170GLN    OE1 2577   5.548   4.876   2.146 -0.2321  0.5568  0.6990
  170GLN    NE2 2578   5.491   4.712   2.013  0.5193 -0.1076 -0.0287
  170GLN      H 2579   5.689   5.071   2.028 -0.2790  0.6844 -0.5686
  170GLN     HA 2580   5.517   5.108   1.787 -1.7336  0.4016  1.1488
  170GLN    HB2 2581   5.433   5.138   2.066 -0.7259  1.6288 -0.2535
  170GLN    HB3 2582   5.336   5.126   1.923  0.4282 -0.0832 -1.3715
  170GLN    HG2 2583   5.297   4.927   2.040  0.2007  0.0898 -0.2502
  170GLN    HG3 2584   5.377   4.908   1.878  0.6481  1.3143 -0.7390
  170GLN   HE21 2585   5.531   4.645   2.078 -0.1504  1.3914  2.1677
  170GLN   HE22 2586   5.428   4.681   1.940 -0.2583 -0.7180  0.8572
  171SER      N 2587   5.476   5.357   1.835  0.2482  0.2775 -0.2439
  171SER     CA 2588   5.448   5.500   1.846  0.3990  0.3676  0.1224
  171SER      C 2589   5.311   5.543   1.785 -0.2828  0.5032 -0.2349
  171SER      O 2590   5.256   5.640   1.836  0.1969  0.1730  0.6095
  171SER     CB 2591   5.555   5.581   1.786 -0.1882 -0.8943 -0.2486
  171SER     OG 2592   5.551   5.567   1.644 -0.2174 -0.0893 -0.0061
  171SER      H 2593   5.422   5.305   1.767  0.6885 -0.9671  0.2911
  171SER     HA 2594   5.451   5.516   1.953  0.4432 -0.0320  0.1819
  171SER    HB2 2595   5.540   5.685   1.815 -0.5942 -1.3165  1.2348
  171SER    HB3 2596   5.649   5.550   1.832  0.1358 -0.3389 -0.5169
  171SER     HG 2597   5.601   5.501   1.598  0.7103  1.6984 -1.8710
  172GLU      N 2598   5.254   5.469   1.688 -0.0586 -0.2145  0.2833
  172GLU     CA 2599   5.111   5.488   1.648  0.5877  0.2820 -0.2850
  172GLU      C 2600   5.006   5.457   1.757 -0.9943  0.4857 -1.0000
  172GLU      O 2601   4.896   5.498   1.761  0.8659 -0.1639  0.2572
  172GLU     CB 2602   5.076   5.616   1.585 -0.6399  0.4112  0.8817
  172GLU     CG 2603   5.166   5.636   1.451 -0.1507 -0.5184 -0.6192
  172GLU     CD 2604   5.136   5.530   1.347  0.3352  0.4484  0.6922
  172GLU    OE1 2605   5.017   5.518   1.298 -0.5050 -0.1617  0.0805
  172GLU    OE2 2606   5.237   5.452   1.319  1.1211 -0.2914  0.1699
  172GLU      H 2607   5.299   5.384   1.659  0.2686  0.1183 -0.2181
  172GLU     HA 2608   5.094   5.407   1.576 -0.1224 -0.4214  0.6175
  172GLU    HB2 2609   4.971   5.618   1.558 -0.1883  0.3807 -1.2400
  172GLU    HB3 2610   5.118   5.701   1.639 -0.0219  0.3076  0.5876
  172GLU    HG2 2611   5.138   5.733   1.410  0.1855 -0.3442 -0.4479
  172GLU    HG3 2612   5.273   5.633   1.473 -0.2751 -0.2569  0.0678
  173VAL      N 2613   5.061   5.372   1.851  0.6672 -0.8467 -0.1054
  173VAL     CA 2614   4.986   5.315   1.970 -0.0334 -0.7506  0.3039
  173VAL      C 2615   5.065   5.336   2.100  0.1664  0.0730  0.3462
  173VAL      O 2616   5.179   5.381   2.098  0.1329  0.1675  0.1351
  173VAL     CB 2617   4.939   5.177   1.949 -0.3750 -0.0738 -0.1811
  173VAL    CG1 2618   4.860   5.154   1.821  0.4717  0.9229  0.5632
  173VAL    CG2 2619   5.062   5.077   1.943 -0.2092 -0.3130  0.3000
  173VAL      H 2620   5.162   5.364   1.850  0.9109  1.0059  0.9373
  173VAL     HA 2621   4.893   5.368   1.986  0.1844  0.1235 -1.0015
  173VAL     HB 2622   4.878   5.144   2.033 -0.3513  0.1678 -0.0697
  173VAL   HG11 2623   4.772   5.219   1.827 -0.9895 -0.5764 -1.5893
  173VAL   HG12 2624   4.908   5.176   1.726 -0.2432 -0.1650 -0.0955
  173VAL   HG13 2625   4.817   5.054   1.814 -1.0533  1.5803 -0.8044
  173VAL   HG21 2626   5.124   5.097   1.856  0.6258  0.3559  1.0023
  173VAL   HG22 2627   5.119   5.075   2.036  1.0108  0.5520 -0.3650
  173VAL   HG23 2628   5.025   4.975   1.932 -0.3699 -0.2117 -0.1420
  174LEU      N 2629   5.010   5.301   2.218  0.4303 -0.5694 -0.5466
  174LEU     CA 2630   5.070   5.301   2.354 -0.8672  0.1827  0.6066
  174LEU      C 2631   5.161   5.181   2.376 -0.9085 -0.0045 -0.7430
  174LEU      O 2632   5.148   5.075   2.320 -0.1769 -0.0177 -0.4483
  174LEU     CB 2633   4.966   5.320   2.466  0.0758  0.2282  0.4361
  174LEU     CG 2634   4.882   5.446   2.460 -0.7995 -0.2888  0.3628
  174LEU    CD1 2635   4.789   5.434   2.577  1.1891 -0.3678 -0.5331
  174LEU    CD2 2636   4.958   5.576   2.484 -0.6234  0.1675  0.0080
  174LEU      H 2637   4.910   5.283   2.213  0.0933  1.1071 -0.9669
  174LEU     HA 2638   5.132   5.390   2.352 -0.9714  0.2790  1.2490
  174LEU    HB2 2639   4.903   5.230   2.470 -0.0413  0.2897  0.0876
  174LEU    HB3 2640   5.026   5.332   2.556 -0.2369  0.6640  0.5936
  174LEU     HG 2641   4.829   5.458   2.365 -0.6988  0.6230  0.4013
  174LEU   HD11 2642   4.751   5.332   2.573  0.5111 -0.1148 -0.8490
  174LEU   HD12 2643   4.841   5.442   2.672  0.7701  0.7443 -0.3604
  174LEU   HD13 2644   4.700   5.498   2.571  0.7033 -1.0113 -0.4220
  174LEU   HD21 2645   5.041   5.580   2.414 -1.2673 -0.5953 -0.8450
  174LEU   HD22 2646   4.900   5.667   2.470 -0.0467  0.3767 -1.3498
  174LEU   HD23 2647   4.992   5.583   2.587 -0.4252 -0.6331  0.0131
  175ALA      N 2648   5.271   5.197   2.462  0.6925 -0.6553  1.0154
  175ALA     CA 2649   5.385   5.109   2.486 -0.4140  0.0999  1.3616
  175ALA      C 2650   5.340   4.961   2.488 -0.2524 -0.9552  0.0355
  175ALA      O 2651   5.268   4.923   2.576 -0.2673 -0.1893  0.2478
  175ALA     CB 2652   5.503   5.141   2.397 -0.4720  0.0490  0.5417
  175ALA      H 2653   5.267   5.289   2.502 -2.4978 -0.2472  0.2840
  175ALA     HA 2654   5.426   5.133   2.584 -0.4281  0.8981  1.1832
  175ALA    HB1 2655   5.597   5.099   2.432 -0.8647 -0.3367  1.1826
  175ALA    HB2 2656   5.476   5.129   2.292 -0.5724  0.5923  0.4978
  175ALA    HB3 2657   5.527   5.247   2.406  2.1367 -0.3068 -0.4610
  176SER      N 2658   5.379   4.892   2.388 -0.0626  0.2130  0.1567
  176SER     CA 2659   5.346   4.749   2.373 -0.3298  0.3586  0.0370
  176SER      C 2660   5.395   4.668   2.499 -0.1472  0.2106  0.1717
  176SER      O 2661   5.508   4.669   2.529 -0.7254 -1.0292 -0.0752
  176SER     CB 2662   5.199   4.732   2.333 -0.1771  0.7024  0.0600
  176SER     OG 2663   5.172   4.811   2.215  0.1270 -0.1613  0.6077
  176SER      H 2664   5.446   4.935   2.326 -1.1925  0.4391 -0.9971
  176SER     HA 2665   5.403   4.709   2.289  0.9775  0.6927  0.7149
  176SER    HB2 2666   5.172   4.631   2.303  0.2935  0.8288 -0.9029
  176SER    HB3 2667   5.127   4.763   2.408  0.0990 -0.4685  0.8519
  176SER     HG 2668   5.176   4.903   2.242 -0.6075  0.2461 -0.5281
  177VAL      N 2669   5.314   4.589   2.567  0.8904 -1.1333  0.9134
  177VAL     CA 2670   5.354   4.526   2.697  0.0303  0.0331  0.3567
  177VAL      C 2671   5.301   4.386   2.693 -0.5773 -0.9461  0.1045
  177VAL      O 2672   5.200   4.354   2.633  0.1565 -0.4126  0.0500
  177VAL     CB 2673   5.307   4.601   2.830 -0.5291  0.3294 -1.0682
  177VAL    CG1 2674   5.381   4.733   2.850  0.8470  0.1736  0.8778
  177VAL    CG2 2675   5.158   4.632   2.838  0.5114  1.0315 -0.1073
  177VAL      H 2676   5.222   4.576   2.527  0.4503  1.6423  0.6383
  177VAL     HA 2677   5.463   4.522   2.692  0.0570  0.9572 -0.2703
  177VAL     HB 2678   5.324   4.531   2.912 -0.8267  1.3917 -0.0482
  177VAL   HG11 2679   5.468   4.745   2.785  0.4275 -0.2967  0.2034
  177VAL   HG12 2680   5.317   4.814   2.815  0.2445 -0.5972  0.1487
  177VAL   HG13 2681   5.404   4.755   2.955 -0.9619  0.5150  1.2754
  177VAL   HG21 2682   5.105   4.537   2.832 -1.0323  1.8527 -1.0961
  177VAL   HG22 2683   5.154   4.680   2.936  0.1207 -0.2678  0.5590
  177VAL   HG23 2684   5.134   4.685   2.746  0.2101  0.2253 -0.5131
  178GLY      N 2685   5.350   4.309   2.779  0.8519  0.7578  0.1959
  178GLY     CA 2686   5.300   4.165   2.789  0.1331  0.1759 -0.6500
  178GLY      C 2687   5.355   4.093   2.914  0.5914 -0.0600  0.4388
  178GLY      O 2688   5.430   4.152   2.990  0.6631 -0.3037  0.8130
  178GLY      H 2689   5.428   4.338   2.837  1.4313  0.6529 -0.5112
  178GLY    HA2 2690   5.191   4.162   2.783 -0.0045  0.1048  0.9219
  178GLY    HA3 2691   5.344   4.099   2.715  0.3189 -0.5192  0.0551
  179GLY      N 2692   5.325   3.962   2.924  0.1614  0.3486  0.3843
  179GLY     CA 2693   5.358   3.888   3.048 -0.2365  0.6130  0.2087
  179GLY      C 2694   5.294   3.745   3.062 -0.3572 -0.4340 -0.3506
  179GLY      O 2695   5.246   3.698   2.966  0.0859  0.1492  0.7008
  179GLY      H 2696   5.277   3.915   2.849  1.4102 -1.1771  0.4408
  179GLY    HA2 2697   5.466   3.873   3.050 -0.2248  0.7115  0.3068
  179GLY    HA3 2698   5.321   3.935   3.139  0.4961 -1.0479  1.4547
  180SER      N 2699   5.297   3.681   3.181 -0.2363 -0.0512  0.2271
  180SER     CA 2700   5.273   3.536   3.195  0.3653 -0.2892  0.1297
  180SER      C 2701   5.191   3.512   3.322 -0.4714 -0.4173 -0.1229
  180SER      O 2702   5.231   3.559   3.421 -0.6600 -0.4739  0.2192
  180SER     CB 2703   5.407   3.463   3.203  0.0553 -0.6413 -0.6593
  180SER     OG 2704   5.488   3.492   3.093 -0.2973  0.2180  0.2681
  180SER      H 2705   5.322   3.727   3.268 -0.5491 -0.5530  0.5909
  180SER     HA 2706   5.210   3.507   3.111  0.1723  1.2025 -0.2974
  180SER    HB2 2707   5.461   3.493   3.292 -1.0018 -0.0963 -0.1636
  180SER    HB3 2708   5.388   3.356   3.215  0.8721 -0.6097  2.4260
  180SER     HG 2709   5.568   3.528   3.131 -0.5991 -0.0609  1.2171
  181MET      N 2710   5.083   3.437   3.315  0.7198 -0.0123 -0.2590
  181MET     CA 2711   4.982   3.414   3.426 -0.1103  0.1511 -0.0114
  181MET      C 2712   4.953   3.266   3.431  0.7109 -0.1659 -0.0171
  181MET      O 2713   4.875   3.207   3.351  0.4908 -0.3408 -0.6401
  181MET     CB 2714   4.858   3.502   3.405  1.0700 -0.1222  0.1361
  181MET     CG 2715   4.755   3.466   3.512 -0.6201 -0.0760 -0.7347
  181MET     SD 2716   4.621   3.586   3.527  0.6075  0.2027 -0.1125
  181MET     CE 2717   4.519   3.539   3.381  0.4511  0.8730 -0.3605
  181MET      H 2718   5.044   3.418   3.224 -0.9073 -0.5999  0.4918
  181MET     HA 2719   5.020   3.448   3.522 -1.5851  0.5023  0.5027
  181MET    HB2 2720   4.889   3.607   3.409  0.1634  0.1996 -0.5660
  181MET    HB3 2721   4.804   3.487   3.312 -0.1780  0.8083  0.6542
  181MET    HG2 2722   4.722   3.363   3.503 -0.1998 -0.2673 -0.1801
  181MET    HG3 2723   4.806   3.466   3.608 -0.1988 -0.0383 -0.9561
  181MET    HE1 2724   4.485   3.436   3.384  0.3732  0.7691 -2.3165
  181MET    HE2 2725   4.427   3.597   3.375 -0.8813 -0.9580  0.6232
  181MET    HE3 2726   4.580   3.547   3.290  0.6982 -0.1422 -0.3080
  182ILE      N 2727   5.019   3.207   3.522 -0.1411  0.0638  0.1685
  182ILE     CA 2728   5.011   3.067   3.560 -0.7483  0.1769  0.3096
  182ILE      C 2729   4.906   3.044   3.666 -0.1916  0.2312  0.3653
  182ILE      O 2730   4.901   3.111   3.764  0.4277  0.4496 -0.6020
  182ILE     CB 2731   5.150   3.003   3.606 -0.2118 -0.2918  0.9830
  182ILE    CG1 2732   5.281   3.051   3.534  0.2621 -0.1170 -0.2694
  182ILE    CG2 2733   5.142   2.856   3.614 -0.7962  0.5023 -0.0576
  182ILE    CD1 2734   5.282   3.049   3.383  1.0073 -0.0396  0.3228
  182ILE      H 2735   5.074   3.258   3.589 -0.3649 -1.1276  1.3342
  182ILE     HA 2736   4.983   3.012   3.470 -0.5949  0.4450  0.0973
  182ILE     HB 2737   5.166   3.032   3.709 -1.0727  0.6578  0.8859
  182ILE   HG12 2738   5.303   3.152   3.568 -1.0777  0.0926  0.0940
  182ILE   HG13 2739   5.365   2.997   3.578  1.1731  0.8320 -0.7643
  182ILE   HG21 2740   5.234   2.809   3.649 -1.6467 -0.6748  0.7475
  182ILE   HG22 2741   5.053   2.823   3.668 -0.0655  0.8609  1.4938
  182ILE   HG23 2742   5.135   2.810   3.516 -2.0712  0.2515  0.1140
  182ILE   HD11 2743   5.245   2.948   3.366  0.6137 -0.0071  0.9401
  182ILE   HD12 2744   5.226   3.131   3.338 -0.2518 -0.4889  0.9881
  182ILE   HD13 2745   5.380   3.040   3.335 -0.1687 -1.5705 -2.1690
  183ILE      N 2746   4.827   2.941   3.641 -0.3171 -0.0134 -0.1087
  183ILE     CA 2747   4.718   2.904   3.730  0.7528 -0.8277  0.4954
  183ILE      C 2748   4.743   2.764   3.771 -0.2103 -0.5506 -0.6136
  183ILE      O 2749   4.768   2.672   3.693  0.1116  0.2398 -0.0764
  183ILE     CB 2750   4.576   2.936   3.669 -0.1974 -0.2600  0.1945
  183ILE    CG1 2751   4.559   3.089   3.615 -0.0634  0.9927 -0.5206
  183ILE    CG2 2752   4.467   2.908   3.766 -0.7549 -1.0911  0.1672
  183ILE    CD1 2753   4.582   3.092   3.458 -0.1196  0.2142 -1.5313
  183ILE      H 2754   4.832   2.904   3.547 -0.5961 -1.5366  0.4099
  183ILE     HA 2755   4.736   2.952   3.826  0.3716 -0.1200  0.2236
  183ILE     HB 2756   4.573   2.877   3.578  1.1136 -0.3748  0.1880
  183ILE   HG12 2757   4.455   3.114   3.634 -0.2335  0.7168 -1.0364
  183ILE   HG13 2758   4.625   3.153   3.674  0.7491  0.0982 -0.4017
  183ILE   HG21 2759   4.378   2.945   3.715  0.6452  2.1143 -0.4361
  183ILE   HG22 2760   4.468   2.804   3.800 -1.0126 -1.2473 -0.2816
  183ILE   HG23 2761   4.476   2.966   3.857 -0.7462 -0.0896 -0.4455
  183ILE   HD11 2762   4.500   3.039   3.410 -0.4311 -0.1831 -0.6103
  183ILE   HD12 2763   4.570   3.193   3.420 -0.7807  0.4766 -0.6992
  183ILE   HD13 2764   4.672   3.044   3.420 -0.0118 -1.8247  0.7754
  184GLY      N 2765   4.731   2.739   3.905  0.1843 -0.5318  0.0850
  184GLY     CA 2766   4.766   2.613   3.978 -0.2261  0.4380  0.3315
  184GLY      C 2767   4.911   2.572   3.982  0.2280  0.2266 -0.7338
  184GLY      O 2768   4.939   2.465   4.040  0.0755 -0.3462 -0.3096
  184GLY      H 2769   4.704   2.818   3.962  0.2589 -0.7940  0.4980
  184GLY    HA2 2770   4.729   2.610   4.080 -0.5719 -1.4951  0.2319
  184GLY    HA3 2771   4.719   2.530   3.924  1.5872  0.2090 -1.0769
  185GLY      N 2772   5.004   2.649   3.937 -0.0532 -1.1805  0.0347
  185GLY     CA 2773   5.153   2.638   3.947  0.5841  0.9816 -0.3795
  185GLY      C 2774   5.243   2.759   3.916 -0.2210  0.0945 -0.2357
  185GLY      O 2775   5.199   2.876   3.911 -0.2221  0.1741  0.3005
  185GLY      H 2776   4.973   2.735   3.894  0.9738 -0.7404  0.1318
  185GLY    HA2 2777   5.170   2.593   4.045 -0.3136 -1.5044 -1.2058
  185GLY    HA3 2778   5.190   2.554   3.889  0.7505  0.8790 -0.1271
  186ILE      N 2779   5.377   2.736   3.921  1.2762  0.1583  0.5755
  186ILE     CA 2780   5.482   2.835   3.920 -0.4191 -0.8042  0.1803
  186ILE      C 2781   5.593   2.793   3.821  0.0482  0.7274 -0.4224
  186ILE      O 2782   5.650   2.684   3.844 -0.6571  0.6790 -0.6320
  186ILE     CB 2783   5.549   2.865   4.060  0.3887 -0.1497  0.7596
  186ILE    CG1 2784   5.450   2.867   4.186 -0.6015 -0.4263  0.7876
  186ILE    CG2 2785   5.631   2.991   4.059 -0.0633 -0.3273 -0.1928
  186ILE    CD1 2786   5.532   2.860   4.315  0.0423  0.5123 -0.0411
  186ILE      H 2787   5.400   2.639   3.941  0.5101 -0.1811 -0.0845
  186ILE     HA 2788   5.448   2.934   3.888 -0.9010 -0.5804  1.3096
  186ILE     HB 2789   5.610   2.777   4.079 -0.4627 -0.7788  0.7144
  186ILE   HG12 2790   5.401   2.964   4.184  0.8494  0.3647  0.9743
  186ILE   HG13 2791   5.376   2.788   4.175  0.0062 -1.2184  1.8755
  186ILE   HG21 2792   5.681   3.003   3.963 -0.1116 -1.0110 -0.3169
  186ILE   HG22 2793   5.571   3.080   4.073  0.5384 -0.0829  1.2609
  186ILE   HG23 2794   5.702   2.984   4.142  0.2887  1.7431 -0.2269
  186ILE   HD11 2795   5.472   2.835   4.402 -0.1465  0.4535 -0.1855
  186ILE   HD12 2796   5.608   2.782   4.315 -0.5491 -0.2293  2.3351
  186ILE   HD13 2797   5.576   2.957   4.337 -0.4119  0.6670  0.2107
  187ASP      N 2798   5.633   2.873   3.731 -0.0001  0.0669  0.6791
  187ASP     CA 2799   5.742   2.848   3.641  0.7253 -0.1383 -0.3859
  187ASP      C 2800   5.870   2.892   3.711 -0.2735 -0.9150  0.1716
  187ASP      O 2801   5.891   3.020   3.719 -0.2265 -0.2552 -0.1134
  187ASP     CB 2802   5.712   2.886   3.498 -0.3232 -0.2015 -0.3367
  187ASP     CG 2803   5.797   2.818   3.395 -1.0543 -0.8767  0.2807
  187ASP    OD1 2804   5.739   2.775   3.291 -0.5529  0.3716  0.0845
  187ASP    OD2 2805   5.927   2.826   3.412  0.1981 -0.2366 -0.0673
  187ASP      H 2806   5.587   2.962   3.718 -0.6752 -0.3434  0.1257
  187ASP     HA 2807   5.738   2.740   3.637  0.9341 -0.1557 -0.1598
  187ASP    HB2 2808   5.605   2.874   3.476 -0.6126  0.5686  0.5101
  187ASP    HB3 2809   5.733   2.993   3.491 -0.8010 -0.1474 -2.2990
  188HIS      N 2810   5.962   2.800   3.753  0.6473 -0.3558  0.0616
  188HIS     CA 2811   6.095   2.839   3.804  0.0503  0.1582  0.0938
  188HIS      C 2812   6.170   2.937   3.707 -0.1927 -0.6166 -0.3825
  188HIS      O 2813   6.248   3.028   3.752  0.4200 -0.1339 -0.3808
  188HIS     CB 2814   6.183   2.716   3.833 -0.5199  0.1430  0.2934
  188HIS     CG 2815   6.327   2.734   3.881 -0.0678 -0.2988 -0.0772
  188HIS    ND1 2816   6.371   2.808   3.987 -0.7260  0.7598 -0.6661
  188HIS    CD2 2817   6.434   2.658   3.845  0.4009 -0.6476  0.2698
  188HIS    CE1 2818   6.503   2.783   4.008  0.1511 -0.3061  0.1005
  188HIS    NE2 2819   6.549   2.701   3.914  0.1289 -0.4447  0.3295
  188HIS      H 2820   5.933   2.703   3.743 -1.5329  0.2346 -0.4332
  188HIS     HA 2821   6.082   2.897   3.895  1.9165  0.6818  0.1169
  188HIS    HB2 2822   6.132   2.651   3.904 -0.1788 -0.6036 -0.1263
  188HIS    HB3 2823   6.191   2.654   3.744 -0.3436 -0.2119  0.5523
  188HIS    HD1 2824   6.309   2.856   4.051 -0.6673 -0.0748  0.0514
  188HIS    HD2 2825   6.438   2.596   3.756  0.6139  0.4499 -0.5287
  188HIS    HE1 2826   6.566   2.829   4.083  0.2502 -0.1626 -0.0706
  189SER      N 2827   6.150   2.933   3.576  0.3708 -0.2705 -0.5182
  189SER     CA 2828   6.228   3.008   3.476  0.3412 -0.8936  1.2556
  189SER      C 2829   6.180   3.149   3.459  0.0797 -0.5243 -0.3998
  189SER      O 2830   6.242   3.210   3.366 -0.0778 -0.3276 -0.2712
  189SER     CB 2831   6.252   2.937   3.348  0.0837  0.2915  0.2763
  189SER     OG 2832   6.137   2.926   3.264 -0.0143  0.5012 -0.0534
  189SER      H 2833   6.075   2.879   3.537  0.3623 -0.1639 -0.6517
  189SER     HA 2834   6.329   3.014   3.515  0.1665 -1.1096  1.7621
  189SER    HB2 2835   6.336   2.982   3.296 -0.0184 -1.4497 -1.6799
  189SER    HB3 2836   6.301   2.845   3.381 -0.5587  0.2251  1.1181
  189SER     HG 2837   6.060   2.897   3.312 -0.6153  1.4555 -0.3780
  190LEU      N 2838   6.070   3.196   3.530 -0.0371 -0.3021  0.1926
  190LEU     CA 2839   6.026   3.332   3.520  0.4704 -0.0311  1.1846
  190LEU      C 2840   6.088   3.434   3.610 -0.3157  0.0597 -0.1618
  190LEU      O 2841   6.072   3.555   3.599 -0.4034 -0.8995 -0.3729
  190LEU     CB 2842   5.872   3.339   3.519  0.2898 -0.9225 -1.5549
  190LEU     CG 2843   5.800   3.260   3.423  0.9204  0.5305  0.2333
  190LEU    CD1 2844   5.648   3.255   3.451 -1.1652  0.1747 -0.0222
  190LEU    CD2 2845   5.831   3.306   3.281 -1.4996 -0.0097 -0.7516
  190LEU      H 2846   6.033   3.136   3.602  0.6048  0.1208  0.8973
  190LEU     HA 2847   6.045   3.369   3.419 -0.5025  0.3164  1.1100
  190LEU    HB2 2848   5.834   3.309   3.616  0.2196  1.8653 -0.5403
  190LEU    HB3 2849   5.846   3.442   3.495 -0.8483 -0.7891 -0.0463
  190LEU     HG 2850   5.837   3.157   3.422 -0.1534  0.1001  1.1313
  190LEU   HD11 2851   5.631   3.203   3.544  0.5400 -1.0099 -0.2843
  190LEU   HD12 2852   5.615   3.358   3.462 -0.7309  0.2151  1.1085
  190LEU   HD13 2853   5.594   3.205   3.371 -0.6671 -0.1164 -0.1854
  190LEU   HD21 2854   5.935   3.287   3.256 -1.2712 -0.1158  0.1995
  190LEU   HD22 2855   5.753   3.253   3.226 -1.4895  0.2353 -1.0067
  190LEU   HD23 2856   5.801   3.411   3.277 -0.7230  0.2128 -1.0327
  191TYR      N 2857   6.183   3.389   3.687 -0.6110  0.4016  0.1531
  191TYR     CA 2858   6.248   3.481   3.789  0.7043 -0.2176  0.5317
  191TYR      C 2859   6.390   3.449   3.813 -1.2246  0.1843 -0.6344
  191TYR      O 2860   6.439   3.351   3.755  0.2905 -0.1752 -0.7100
  191TYR     CB 2861   6.162   3.474   3.917 -0.7012  0.1843  0.2125
  191TYR     CG 2862   6.178   3.346   4.000  0.7374  0.9361  0.6862
  191TYR    CD1 2863   6.084   3.243   3.979 -0.1515  0.4516  0.4275
  191TYR    CD2 2864   6.275   3.324   4.092 -0.2827  0.4314  0.2696
  191TYR    CE1 2865   6.093   3.125   4.050 -0.1310 -0.0156  0.1244
  191TYR    CE2 2866   6.293   3.202   4.168  0.5466  0.4330 -0.0351
  191TYR     CZ 2867   6.194   3.103   4.145 -0.5443  0.1667 -0.1354
  191TYR     OH 2868   6.212   2.974   4.190 -0.3614 -0.7336 -0.4278
  191TYR      H 2869   6.197   3.289   3.679  0.2248  0.0652  3.3507
  191TYR     HA 2870   6.238   3.584   3.754 -1.4044 -0.2314  0.8105
  191TYR    HB2 2871   6.207   3.544   3.988  2.1733 -0.8776 -0.2679
  191TYR    HB3 2872   6.058   3.500   3.899 -0.4136  1.0068 -0.3697
  191TYR    HD1 2873   6.003   3.263   3.911 -2.1008  0.8314  2.5972
  191TYR    HD2 2874   6.339   3.408   4.112 -1.5337  1.5873 -0.2613
  191TYR    HE1 2875   6.015   3.051   4.039 -0.1792  0.0230  0.1982
  191TYR    HE2 2876   6.378   3.180   4.232  0.0600 -0.1137  0.4402
  191TYR     HH 2877   6.261   2.989   4.271 -0.9740  1.8882 -0.3452
  192THR      N 2878   6.463   3.525   3.895 -0.1252 -0.0220 -0.1039
  192THR     CA 2879   6.606   3.511   3.930  0.1998 -0.6352 -0.6478
  192THR      C 2880   6.620   3.541   4.085 -0.3616 -0.1737 -0.1791
  192THR      O 2881   6.532   3.592   4.152  0.4177 -0.4849 -0.0394
  192THR     CB 2882   6.690   3.614   3.853 -0.2265 -0.1578  0.0791
  192THR    OG1 2883   6.625   3.743   3.850  0.3711  0.0432  0.2242
  192THR    CG2 2884   6.711   3.567   3.712  0.2902 -0.2069 -0.1908
  192THR      H 2885   6.417   3.607   3.931 -0.3300 -0.4162  0.5698
  192THR     HA 2886   6.644   3.411   3.907  1.4746 -0.5771  0.8325
  192THR     HB 2887   6.787   3.625   3.900 -0.8903  0.0287  1.4991
  192THR    HG1 2888   6.626   3.790   3.934  0.4469 -0.4157  0.4877
  192THR   HG21 2889   6.741   3.462   3.717 -0.4791 -0.4512 -0.4068
  192THR   HG22 2890   6.619   3.575   3.655  0.1828  0.3389  0.0495
  192THR   HG23 2891   6.801   3.613   3.673  0.3777  0.6610  0.9073
  193GLY      N 2892   6.737   3.482   4.140 -0.0784 -0.8028  0.1947
  193GLY     CA 2893   6.753   3.485   4.285 -0.4581 -0.2515 -0.1320
  193GLY      C 2894   6.659   3.381   4.351  0.0162  0.5376  0.1569
  193GLY      O 2895   6.625   3.274   4.298  0.0063 -0.6909  0.2169
  193GLY      H 2896   6.816   3.439   4.093  0.4408 -2.1223  2.0699
  193GLY    HA2 2897   6.855   3.459   4.314 -0.7366 -1.1787  0.0775
  193GLY    HA3 2898   6.736   3.586   4.323 -0.6860 -0.8728  1.6218
  194SER      N 2899   6.619   3.416   4.480 -0.0895 -0.8011 -0.8171
  194SER     CA 2900   6.526   3.336   4.567  0.3132 -0.3135  0.7994
  194SER      C 2901   6.386   3.397   4.581 -0.5652 -0.4967 -0.0279
  194SER      O 2902   6.365   3.518   4.550 -0.4583  0.8440 -0.1606
  194SER     CB 2903   6.597   3.313   4.699  0.7975 -0.5000  1.1068
  194SER     OG 2904   6.528   3.220   4.766  0.9716 -0.0744 -0.1513
  194SER      H 2905   6.654   3.504   4.514 -1.1072 -0.8375  0.4306
  194SER     HA 2906   6.519   3.239   4.519  0.8320  0.6511 -1.4900
  194SER    HB2 2907   6.690   3.267   4.668  0.3579 -0.3632 -0.6105
  194SER    HB3 2908   6.596   3.407   4.755  0.0510 -0.1145  0.4909
  194SER     HG 2909   6.571   3.141   4.733  0.1922  0.1894 -2.0205
  195LEU      N 2910   6.289   3.318   4.609  0.3134  0.4308 -0.4194
  195LEU     CA 2911   6.147   3.353   4.638 -0.7167  0.5133 -0.2285
  195LEU      C 2912   6.130   3.369   4.794 -0.5110  0.2655  0.9389
  195LEU      O 2913   6.161   3.272   4.872  0.9858 -0.4605 -0.0164
  195LEU     CB 2914   6.041   3.246   4.593  0.4645  0.3402  0.0165
  195LEU     CG 2915   6.026   3.218   4.442  0.5380  0.5240 -0.4253
  195LEU    CD1 2916   5.939   3.090   4.414 -0.5631 -0.4515  0.8024
  195LEU    CD2 2917   5.946   3.336   4.373 -0.3803  0.6906 -0.7320
  195LEU      H 2918   6.312   3.223   4.633  0.2783  0.8136  1.5077
  195LEU     HA 2919   6.119   3.443   4.583  0.9985  1.2953  0.0209
  195LEU    HB2 2920   6.052   3.149   4.641 -0.4218  0.3290  0.2206
  195LEU    HB3 2921   5.948   3.283   4.635 -0.3594 -0.0399 -1.3621
  195LEU     HG 2922   6.127   3.191   4.408  0.3579 -0.3431 -0.3309
  195LEU   HD11 2923   5.963   3.071   4.309  0.7125 -0.1647  1.0012
  195LEU   HD12 2924   5.982   3.005   4.467  0.9432  0.0806  0.5490
  195LEU   HD13 2925   5.834   3.111   4.431 -0.8990  0.5851 -1.7162
  195LEU   HD21 2926   5.967   3.320   4.267  0.1445 -0.7901 -0.4530
  195LEU   HD22 2927   5.841   3.337   4.402 -0.0867 -1.3411  0.8699
  195LEU   HD23 2928   5.995   3.428   4.406  0.9594 -0.5266  1.0743
  196TRP      N 2929   6.082   3.482   4.826  0.1087 -0.7775 -0.4248
  196TRP     CA 2930   6.059   3.533   4.963 -0.8977 -0.6947 -0.2975
  196TRP      C 2931   5.908   3.570   4.987 -0.0416  0.4148 -0.5177
  196TRP      O 2932   5.848   3.641   4.914  0.5554  0.3333  0.3307
  196TRP     CB 2933   6.147   3.659   5.001  0.2113  0.9813  0.2652
  196TRP     CG 2934   6.287   3.619   5.037  0.1248  0.3603 -0.2483
  196TRP    CD1 2935   6.391   3.599   4.958  0.0806 -0.8404  0.5740
  196TRP    CD2 2936   6.333   3.593   5.178 -0.0034  0.0958  0.1056
  196TRP    NE1 2937   6.500   3.556   5.035 -0.1079 -0.1890  0.4899
  196TRP    CE2 2938   6.468   3.541   5.167  0.5050 -0.3822 -0.2335
  196TRP    CE3 2939   6.271   3.597   5.304  0.0854  1.2962 -1.1252
  196TRP    CZ2 2940   6.532   3.499   5.278 -1.3830 -0.7189 -0.6092
  196TRP    CZ3 2941   6.342   3.536   5.422  1.0783 -1.6240  0.2345
  196TRP    CH2 2942   6.472   3.491   5.409 -0.5440  0.0425  0.6292
  196TRP      H 2943   6.079   3.551   4.752  0.1793 -0.1604  0.1288
  196TRP     HA 2944   6.090   3.463   5.041  2.1469  0.5790 -0.1051
  196TRP    HB2 2945   6.130   3.725   4.916 -1.5942 -0.1592 -0.3874
  196TRP    HB3 2946   6.101   3.703   5.089 -0.5495 -0.8921  0.9216
  196TRP    HD1 2947   6.391   3.607   4.850 -0.7473  1.2020  0.6347
  196TRP    HE1 2948   6.579   3.506   4.997 -1.0241 -1.1390 -0.3171
  196TRP    HE3 2949   6.168   3.626   5.321 -0.0924 -0.0262  0.6770
  196TRP    HZ2 2950   6.631   3.458   5.263 -0.3111  1.4570 -0.2273
  196TRP    HZ3 2951   6.290   3.537   5.517 -1.4766  0.0595 -0.9307
  196TRP    HH2 2952   6.532   3.462   5.494 -0.2923  0.2860  0.5380
  197TYR      N 2953   5.847   3.493   5.083  0.1942  0.1203  0.6960
  197TYR     CA 2954   5.704   3.511   5.111  1.0616  0.4132 -0.6527
  197TYR      C 2955   5.670   3.605   5.221  0.2897 -0.0659  0.7997
  197TYR      O 2956   5.749   3.615   5.315  0.1768 -0.1282  0.5056
  197TYR     CB 2957   5.647   3.369   5.132  0.4063 -0.1609  0.9047
  197TYR     CG 2958   5.621   3.279   5.008  1.0358 -0.5824  0.1941
  197TYR    CD1 2959   5.510   3.297   4.913 -0.4419  0.4434 -0.9370
  197TYR    CD2 2960   5.719   3.183   4.980  0.2420  0.3608 -0.3319
  197TYR    CE1 2961   5.493   3.217   4.806  0.4783  0.9060  0.8952
  197TYR    CE2 2962   5.709   3.108   4.862 -0.2723 -0.1769  0.9192
  197TYR     CZ 2963   5.595   3.126   4.778 -0.9473  0.4090 -0.0036
  197TYR     OH 2964   5.596   3.064   4.650  0.7106 -0.3761 -0.4844
  197TYR      H 2965   5.891   3.420   5.138 -2.0998 -1.0539  1.2060
  197TYR     HA 2966   5.660   3.551   5.019 -0.3179  1.0061  0.2117
  197TYR    HB2 2967   5.720   3.312   5.189  0.5300  0.3031  1.2253
  197TYR    HB3 2968   5.553   3.367   5.187 -0.4719 -0.1272 -0.4951
  197TYR    HD1 2969   5.429   3.363   4.939 -0.9179 -0.3010 -0.4856
  197TYR    HD2 2970   5.802   3.167   5.048 -0.4258  1.6420  0.8793
  197TYR    HE1 2971   5.408   3.216   4.740  0.6438 -0.7805  0.6178
  197TYR    HE2 2972   5.795   3.045   4.842 -0.6858 -0.4859  0.0099
  197TYR     HH 2973   5.673   3.009   4.634  0.8268 -0.7895  1.0719
  198THR      N 2974   5.557   3.670   5.206  0.5622  0.2585  0.2196
  198THR     CA 2975   5.491   3.740   5.315 -0.2378 -0.4890 -0.3450
  198THR      C 2976   5.359   3.680   5.333  0.5939  0.3157  0.9429
  198THR      O 2977   5.300   3.634   5.232  0.3748 -0.4891  0.1453
  198THR     CB 2978   5.486   3.892   5.281  0.1075  0.8158  0.3654
  198THR    OG1 2979   5.468   3.967   5.396  0.6042 -0.1016 -0.1093
  198THR    CG2 2980   5.377   3.942   5.186  0.0910  0.2252  0.2021
  198THR      H 2981   5.508   3.655   5.119  0.8533 -0.7067  0.1964
  198THR     HA 2982   5.544   3.724   5.409 -0.6294 -1.4117 -0.2613
  198THR     HB 2983   5.584   3.910   5.236 -0.4121  2.8422 -0.1680
  198THR    HG1 2984   5.541   3.953   5.457  1.2407 -1.2848 -1.0481
  198THR   HG21 2985   5.276   3.937   5.226 -0.3157 -0.8178 -0.8338
  198THR   HG22 2986   5.403   4.047   5.175 -0.9784  0.3968 -1.2653
  198THR   HG23 2987   5.390   3.895   5.089  0.8444 -0.0911  0.4392
  199PRO      N 2988   5.293   3.679   5.453 -0.9283 -0.1109  0.0225
  199PRO     CA 2989   5.151   3.634   5.480 -0.0500 -0.1550 -0.2223
  199PRO      C 2990   5.042   3.733   5.433 -0.7045  0.3804  0.7637
  199PRO      O 2991   5.069   3.848   5.414 -0.2747 -0.0421 -0.4800
  199PRO     CB 2992   5.150   3.609   5.634 -0.0698  0.6299  0.5625
  199PRO     CG 2993   5.257   3.700   5.685 -1.0197  0.5866 -0.2408
  199PRO     CD 2994   5.362   3.705   5.577 -0.7691 -0.2241  0.5675
  199PRO     HA 2995   5.139   3.533   5.438  1.3436 -0.2103 -0.5894
  199PRO    HB2 2996   5.056   3.625   5.686 -0.1500 -0.4732  0.7896
  199PRO    HB3 2997   5.173   3.503   5.645 -2.4245  0.0038  0.4900
  199PRO    HG2 2998   5.209   3.797   5.697 -1.5802  0.3272 -0.3096
  199PRO    HG3 2999   5.307   3.655   5.771 -0.6726  1.2487 -0.0796
  199PRO    HD2 3000   5.451   3.643   5.587 -0.8085 -0.6462 -1.0615
  199PRO    HD3 3001   5.410   3.803   5.568 -0.2209 -0.5688 -0.8153
  200ILE      N 3002   4.923   3.687   5.405  1.1414  0.5740  0.1606
  200ILE     CA 3003   4.806   3.774   5.377 -0.2944  0.6167 -0.2699
  200ILE      C 3004   4.729   3.808   5.507 -0.3467 -0.4977  0.2323
  200ILE      O 3005   4.694   3.713   5.575  0.5608 -0.4009 -0.0240
  200ILE     CB 3006   4.711   3.708   5.271  0.0479 -0.4845  0.2057
  200ILE    CG1 3007   4.776   3.700   5.133  0.0970 -0.2440 -0.7249
  200ILE    CG2 3008   4.579   3.795   5.260 -0.7176  0.5709  0.0598
  200ILE    CD1 3009   4.692   3.614   5.039  0.0258 -0.1882 -0.7680
  200ILE      H 3010   4.910   3.588   5.418 -1.8590  0.9607  2.1048
  200ILE     HA 3011   4.822   3.869   5.326  0.0444  0.8858  0.3117
  200ILE     HB 3012   4.688   3.605   5.295 -0.1842 -1.4246 -3.1063
  200ILE   HG12 3013   4.789   3.803   5.100 -0.6490  0.0968 -0.0290
  200ILE   HG13 3014   4.876   3.658   5.143 -0.0755 -0.5705 -0.3019
  200ILE   HG21 3015   4.524   3.802   5.354  0.4076 -0.3799  0.8533
  200ILE   HG22 3016   4.620   3.889   5.224  0.1702 -0.0465 -0.6465
  200ILE   HG23 3017   4.518   3.763   5.175  0.4950  1.1881 -1.1195
  200ILE   HD11 3018   4.589   3.645   5.021 -0.3363 -1.2842 -0.7368
  200ILE   HD12 3019   4.733   3.609   4.938  0.0772 -0.5909 -0.7266
  200ILE   HD13 3020   4.696   3.513   5.077 -0.2867  0.0596 -0.0404
  201ARG      N 3021   4.706   3.934   5.538 -1.3979  0.0632  0.1398
  201ARG     CA 3022   4.640   3.976   5.658 -0.7989  0.2705 -0.2001
  201ARG      C 3023   4.490   3.938   5.680  0.0437  0.2047  0.4832
  201ARG      O 3024   4.456   3.884   5.787  0.2999 -0.0045  0.8222
  201ARG     CB 3025   4.664   4.128   5.677 -0.5363 -0.5697  1.3221
  201ARG     CG 3026   4.650   4.175   5.815  0.2050  0.4107 -0.2981
  201ARG     CD 3027   4.652   4.323   5.827  0.0634  0.5858  0.2466
  201ARG     NE 3028   4.628   4.369   5.966 -0.2766 -0.0208  0.1063
  201ARG     CZ 3029   4.593   4.487   6.007 -0.3975 -0.1373 -0.2896
  201ARG    NH1 3030   4.569   4.586   5.928  0.0987 -0.1488  0.0777
  201ARG    NH2 3031   4.595   4.503   6.136  0.5498  0.4269 -0.4371
  201ARG      H 3032   4.752   4.002   5.479  0.0639 -0.8051  0.1696
  201ARG     HA 3033   4.687   3.918   5.737 -0.9567  0.3148 -0.0715
  201ARG    HB2 3034   4.763   4.158   5.642 -0.5235 -1.0098  0.9621
  201ARG    HB3 3035   4.604   4.186   5.608  0.6961  0.0989  0.7431
  201ARG    HG2 3036   4.553   4.140   5.851  0.3428  0.4264  0.1025
  201ARG    HG3 3037   4.722   4.128   5.883 -0.4285  0.7407  0.6511
  201ARG    HD2 3038   4.746   4.369   5.798  0.2639 -0.3204 -0.6451
  201ARG    HD3 3039   4.580   4.365   5.757  0.4436 -0.7785 -1.0466
  201ARG     HE 3040   4.656   4.310   6.043 -0.2397 -0.1856 -0.0302
  201ARG   HH11 3041   4.537   4.674   5.964  0.1779 -0.2825  0.4804
  201ARG   HH12 3042   4.572   4.572   5.828 -0.6366  0.7449 -0.0948
  201ARG   HH21 3043   4.559   4.593   6.163 -1.1564 -0.2563 -0.1709
  201ARG   HH22 3044   4.612   4.427   6.200  1.2991  0.7653 -0.2049
  202ARG      N 3045   4.407   3.952   5.578  0.8477 -0.1960 -0.1728
  202ARG     CA 3046   4.255   3.929   5.575  0.1813 -0.2599 -1.2491
  202ARG      C 3047   4.202   3.914   5.436 -0.1523 -0.1198  0.1201
  202ARG      O 3048   4.251   3.987   5.350 -0.0402  0.3177  0.0131
  202ARG     CB 3049   4.188   4.042   5.659  0.0013  0.0486  0.3192
  202ARG     CG 3050   4.042   4.027   5.682  0.8806  0.1662 -0.7004
  202ARG     CD 3051   3.979   4.133   5.779  0.2742 -0.2434  0.7041
  202ARG     NE 3052   3.978   4.269   5.728  0.8404  0.4700 -0.1301
  202ARG     CZ 3053   3.871   4.341   5.696  0.2712  0.5935  0.9561
  202ARG    NH1 3054   3.894   4.469   5.694  0.8392 -0.4658  0.0160
  202ARG    NH2 3055   3.749   4.295   5.664 -0.5105  0.6546 -0.7742
  202ARG      H 3056   4.439   3.992   5.491  0.6127 -1.1303 -0.7177
  202ARG     HA 3057   4.230   3.840   5.632 -0.9716  0.3151 -0.7847
  202ARG    HB2 3058   4.246   4.046   5.751  1.5972 -0.6965 -0.5752
  202ARG    HB3 3059   4.193   4.133   5.599 -0.1499  0.1238  0.4174
  202ARG    HG2 3060   3.989   4.035   5.587 -0.0167 -0.2677 -0.2623
  202ARG    HG3 3061   4.026   3.930   5.729 -1.0626  0.7786  0.0868
  202ARG    HD2 3062   3.881   4.096   5.808 -0.3439 -0.6865 -1.5652
  202ARG    HD3 3063   4.037   4.138   5.872  1.4461 -0.9395  0.0594
  202ARG     HE 3064   4.064   4.321   5.725  1.1617  0.0369  0.8219
  202ARG   HH11 3065   3.816   4.526   5.663  1.1597  0.0532  0.1352
  202ARG   HH12 3066   3.984   4.509   5.718 -0.0336  1.3270  0.6957
  202ARG   HH21 3067   3.669   4.355   5.675 -1.3958 -0.4489 -0.8717
  202ARG   HH22 3068   3.734   4.196   5.671 -0.0415  0.6070 -0.3534
  203GLU      N 3069   4.118   3.812   5.416  0.5650 -0.6111 -0.3250
  203GLU     CA 3070   4.050   3.771   5.290 -0.3478  0.2853 -0.0320
  203GLU      C 3071   3.950   3.881   5.251 -0.5268  0.2444  0.2363
  203GLU      O 3072   3.831   3.866   5.257  0.9252 -0.1370  0.1601
  203GLU     CB 3073   3.988   3.628   5.287 -0.3639  0.5372  0.0830
  203GLU     CG 3074   4.080   3.509   5.298 -1.0538  0.1533 -1.3572
  203GLU     CD 3075   4.023   3.369   5.307 -0.5888 -0.9444 -0.7476
  203GLU    OE1 3076   3.919   3.356   5.371  0.5321 -0.0816  0.4787
  203GLU    OE2 3077   4.081   3.283   5.239  0.0266  0.5650  0.7640
  203GLU      H 3078   4.106   3.751   5.495 -0.8123  0.3087  0.2489
  203GLU     HA 3079   4.132   3.777   5.218  1.4007  0.6092  1.7877
  203GLU    HB2 3080   3.918   3.628   5.370 -0.9928  0.6496 -0.4303
  203GLU    HB3 3081   3.917   3.622   5.204  0.6245  2.1022 -1.0038
  203GLU    HG2 3082   4.139   3.513   5.207  0.2630 -0.3051 -0.5801
  203GLU    HG3 3083   4.142   3.527   5.386 -0.8451  0.7452 -1.6171
  204TRP      N 3084   3.999   3.989   5.194 -0.3507 -0.7555  0.4410
  204TRP     CA 3085   3.905   4.094   5.136 -0.2700  0.3253  0.3436
  204TRP      C 3086   3.977   4.145   5.010  0.1149 -0.1211  0.0955
  204TRP      O 3087   3.980   4.070   4.912  0.0224  0.0403 -0.1081
  204TRP     CB 3088   3.852   4.196   5.244 -0.5252 -0.2605  0.4830
  204TRP     CG 3089   3.952   4.292   5.302  0.3588 -1.1268 -0.0527
  204TRP    CD1 3090   4.085   4.273   5.317 -0.2782 -0.0783 -0.5507
  204TRP    CD2 3091   3.921   4.427   5.358  0.2359  0.9574  0.6687
  204TRP    NE1 3092   4.137   4.391   5.370  0.0552  0.4527  0.5666
  204TRP    CE2 3093   4.041   4.488   5.396 -0.9962 -0.3753 -0.5140
  204TRP    CE3 3094   3.802   4.504   5.362  0.2211 -0.3943  0.5919
  204TRP    CZ2 3095   4.050   4.620   5.449  1.4666 -0.1387 -0.1950
  204TRP    CZ3 3096   3.802   4.636   5.416  0.2927 -0.9222  0.7316
  204TRP    CH2 3097   3.922   4.692   5.454 -1.3214  0.0551  0.1287
  204TRP      H 3098   4.099   4.004   5.183 -0.5282 -0.3663 -0.9861
  204TRP     HA 3099   3.817   4.041   5.103 -0.0207  0.3659 -0.4083
  204TRP    HB2 3100   3.773   4.260   5.203  0.0274 -0.1094 -0.4077
  204TRP    HB3 3101   3.803   4.142   5.324  0.1536 -0.9039  0.4863
  204TRP    HD1 3102   4.145   4.188   5.288 -0.4195 -0.7358  0.9537
  204TRP    HE1 3103   4.235   4.405   5.391  0.5213 -0.6807 -0.6267
  204TRP    HE3 3104   3.707   4.466   5.329 -0.9557  1.9385  0.8705
  204TRP    HZ2 3105   4.143   4.661   5.485  0.6803  1.1939  0.4655
  204TRP    HZ3 3106   3.706   4.676   5.443  1.2379  1.8718  0.6586
  204TRP    HH2 3107   3.911   4.794   5.486 -0.9490 -0.0221  0.5103
  205TYR      N 3108   4.046   4.253   5.022  0.2225  0.4791 -0.4362
  205TYR     CA 3109   4.165   4.285   4.945 -0.6627  0.8101  0.8149
  205TYR      C 3110   4.282   4.185   4.967  0.4892 -0.6022 -0.0720
  205TYR      O 3111   4.287   4.117   5.071  0.0708 -0.3658 -0.1399
  205TYR     CB 3112   4.228   4.425   4.977  0.4996 -0.3412  0.5901
  205TYR     CG 3113   4.144   4.543   4.928  0.1503 -0.5921 -0.2192
  205TYR    CD1 3114   4.141   4.589   4.792  0.1565 -0.6245 -0.3694
  205TYR    CD2 3115   4.055   4.610   5.020 -0.2094  0.0667  0.4624
  205TYR    CE1 3116   4.057   4.691   4.750 -0.4011 -0.1281  0.3470
  205TYR    CE2 3117   3.975   4.717   4.977  0.1184  0.3148 -1.1849
  205TYR     CZ 3118   3.972   4.755   4.849  0.3473  0.0881  0.8021
  205TYR     OH 3119   3.899   4.866   4.814 -0.2965  0.1183  0.4307
  205TYR      H 3120   4.036   4.297   5.112 -0.8372 -0.7288  0.0912
  205TYR     HA 3121   4.132   4.282   4.841 -0.9644 -0.0649  0.9283
  205TYR    HB2 3122   4.229   4.417   5.085 -1.1452 -0.7229  0.6277
  205TYR    HB3 3123   4.331   4.430   4.939 -0.2215 -0.2010 -1.6589
  205TYR    HD1 3124   4.201   4.550   4.711  1.0845  1.3951 -0.7771
  205TYR    HD2 3125   4.058   4.581   5.123  0.1405 -0.5086  0.2989
  205TYR    HE1 3126   4.059   4.720   4.647  0.5311 -1.3543 -0.0293
  205TYR    HE2 3127   3.913   4.773   5.045 -0.8061 -0.3292 -1.4470
  205TYR     HH 3128   3.848   4.916   4.879  1.2658  0.8364  1.1988
  206TYR      N 3129   4.384   4.187   4.888 -0.0757 -0.5707 -0.0285
  206TYR     CA 3130   4.512   4.134   4.929 -0.4382 -0.1520 -0.2611
  206TYR      C 3131   4.589   4.231   5.024 -0.2435 -0.6586  1.1464
  206TYR      O 3132   4.664   4.316   4.965 -0.3736  1.0156 -0.2151
  206TYR     CB 3133   4.589   4.091   4.804  0.2281  0.0781 -0.0763
  206TYR     CG 3134   4.528   3.968   4.737 -0.0640 -0.6239 -0.4346
  206TYR    CD1 3135   4.554   3.843   4.792  0.0603  0.1656  0.4034
  206TYR    CD2 3136   4.467   3.981   4.615  0.8147 -0.0536 -0.1612
  206TYR    CE1 3137   4.525   3.729   4.712 -0.1731  0.4550  0.1449
  206TYR    CE2 3138   4.435   3.870   4.542  0.6109 -0.0570  0.5132
  206TYR     CZ 3139   4.464   3.739   4.587 -0.0289 -0.0728  0.0666
  206TYR     OH 3140   4.431   3.625   4.512 -0.6769 -0.9860  0.5563
  206TYR      H 3141   4.383   4.249   4.808 -0.5904 -0.2085  0.2483
  206TYR     HA 3142   4.495   4.042   4.985  0.9214 -0.4746 -0.3130
  206TYR    HB2 3143   4.599   4.173   4.734  0.5215  0.4957  0.4350
  206TYR    HB3 3144   4.694   4.068   4.821  0.3920 -0.6400 -1.6985
  206TYR    HD1 3145   4.597   3.840   4.891 -1.3928  1.8244  1.1857
  206TYR    HD2 3146   4.444   4.077   4.571 -0.1140 -0.6640 -1.1030
  206TYR    HE1 3147   4.536   3.626   4.744  1.1595  0.3215 -0.5843
  206TYR    HE2 3148   4.375   3.882   4.453 -0.5140  0.1129  1.2645
  206TYR     HH 3149   4.368   3.655   4.447  0.0992 -0.5485 -0.0224
  207GLU      N 3150   4.559   4.226   5.150  0.0342 -0.3491 -0.9596
  207GLU     CA 3151   4.625   4.313   5.249 -0.4366  0.4771  0.1331
  207GLU      C 3152   4.753   4.251   5.307  0.2032  0.5096 -0.6004
  207GLU      O 3153   4.754   4.128   5.335 -0.2000 -0.1361  0.2344
  207GLU     CB 3154   4.518   4.373   5.347 -0.5248  1.4954  1.8658
  207GLU     CG 3155   4.582   4.469   5.450  0.9188 -0.3509 -0.7733
  207GLU     CD 3156   4.471   4.516   5.553  0.3435  0.3429  0.8964
  207GLU    OE1 3157   4.349   4.510   5.523  0.0843  0.3978 -0.0191
  207GLU    OE2 3158   4.505   4.567   5.659  0.2830  0.0354 -0.4183
  207GLU      H 3159   4.500   4.152   5.185  1.4897 -0.5634  1.5397
  207GLU     HA 3160   4.657   4.398   5.189 -1.5750  1.3597  0.6923
  207GLU    HB2 3161   4.428   4.414   5.300  0.3564  0.5914 -1.0835
  207GLU    HB3 3162   4.488   4.285   5.403  1.5450 -0.8920 -0.2530
  207GLU    HG2 3163   4.654   4.417   5.514 -0.7360 -0.3992  1.2211
  207GLU    HG3 3164   4.632   4.556   5.407  0.7280 -0.5776 -1.4795
  208VAL      N 3165   4.848   4.341   5.343  0.2888 -0.0597  0.5258
  208VAL     CA 3166   4.982   4.318   5.395  0.0618 -0.1361  0.5874
  208VAL      C 3167   5.029   4.410   5.513 -0.4097 -0.0972 -1.1628
  208VAL      O 3168   4.946   4.491   5.563 -0.0264 -0.0236  0.0398
  208VAL     CB 3169   5.097   4.327   5.278  0.4091 -0.1361  0.0746
  208VAL    CG1 3170   5.056   4.227   5.177 -0.0095  0.5589  0.5861
  208VAL    CG2 3171   5.121   4.474   5.219  0.8104  0.8459  0.0118
  208VAL      H 3172   4.822   4.436   5.321 -0.0261 -0.3533 -0.4333
  208VAL     HA 3173   4.983   4.220   5.443  0.7535 -0.6949 -0.4828
  208VAL     HB 3174   5.194   4.286   5.305  0.4380 -0.1016  0.0243
  208VAL   HG11 3175   5.026   4.138   5.233  0.5501 -0.2118 -0.2709
  208VAL   HG12 3176   4.978   4.266   5.112 -1.0852 -1.1776  0.7291
  208VAL   HG13 3177   5.138   4.204   5.108 -0.8860 -0.1100 -0.2939
  208VAL   HG21 3178   5.206   4.477   5.151  0.1788  0.5105 -0.8258
  208VAL   HG22 3179   5.037   4.497   5.153  0.2715 -0.1853  0.2944
  208VAL   HG23 3180   5.147   4.548   5.295  2.1579  1.5554 -1.0386
  209ILE      N 3181   5.155   4.401   5.562 -0.8934  0.1776 -0.3620
  209ILE     CA 3182   5.222   4.489   5.664  0.6697  0.6466  0.5468
  209ILE      C 3183   5.367   4.509   5.615 -0.4495 -0.1611 -0.3749
  209ILE      O 3184   5.441   4.414   5.591 -0.5764 -0.2909 -0.3271
  209ILE     CB 3185   5.211   4.438   5.810 -0.0300 -0.4612  0.7135
  209ILE    CG1 3186   5.064   4.412   5.852 -0.5394  0.3118 -0.1571
  209ILE    CG2 3187   5.287   4.538   5.905  1.0741 -0.2176  0.8604
  209ILE    CD1 3188   5.050   4.346   5.986  0.3412  0.1214 -1.4023
  209ILE      H 3189   5.212   4.320   5.544 -0.9006 -0.4315  1.7473
  209ILE     HA 3190   5.162   4.580   5.654 -0.5097 -0.1167  0.3393
  209ILE     HB 3191   5.261   4.341   5.811 -0.8870 -0.9158  0.8165
  209ILE   HG12 3192   5.016   4.510   5.856  0.4844  0.8197  0.8295
  209ILE   HG13 3193   4.999   4.366   5.777 -0.4979 -1.2519  0.6838
  209ILE   HG21 3194   5.383   4.574   5.871  0.1514  1.9202  0.2032
  209ILE   HG22 3195   5.226   4.628   5.908 -0.3140 -0.9784 -0.7343
  209ILE   HG23 3196   5.295   4.488   6.002  0.6656 -1.7539  0.1585
  209ILE   HD11 3197   5.054   4.237   5.975 -1.4851 -0.4842  1.6802
  209ILE   HD12 3198   5.117   4.381   6.064 -1.8702  0.6849  0.4687
  209ILE   HD13 3199   4.949   4.362   6.023  0.4527  0.3431 -1.1925
  210ILE      N 3200   5.409   4.639   5.612  0.3768  0.3280 -0.0521
  210ILE     CA 3201   5.537   4.683   5.566 -0.7380 -0.1720 -0.1875
  210ILE      C 3202   5.610   4.744   5.686  0.0667  0.0957 -0.7318
  210ILE      O 3203   5.547   4.826   5.757 -0.2243  0.2443 -0.4965
  210ILE     CB 3204   5.538   4.787   5.444  0.1787  0.0431 -0.0654
  210ILE    CG1 3205   5.449   4.726   5.338 -0.0154 -1.2697  0.9427
  210ILE    CG2 3206   5.676   4.828   5.392  0.9008  0.8566 -0.0948
  210ILE    CD1 3207   5.414   4.827   5.217  0.0100  0.8359  0.3369
  210ILE      H 3208   5.343   4.714   5.631  0.1925  0.5783 -1.4240
  210ILE     HA 3209   5.593   4.597   5.529 -0.2599 -0.3180  0.7974
  210ILE     HB 3210   5.485   4.873   5.485  0.6406  0.3551 -0.1174
  210ILE   HG12 3211   5.506   4.645   5.292  0.4659 -0.6507  0.4295
  210ILE   HG13 3212   5.349   4.691   5.367 -1.1506  0.7051 -0.1808
  210ILE   HG21 3213   5.738   4.877   5.467  0.7761 -0.2343  0.7574
  210ILE   HG22 3214   5.735   4.743   5.357 -0.2867 -0.3497  0.6612
  210ILE   HG23 3215   5.649   4.891   5.306 -0.5586 -0.2103 -0.4984
  210ILE   HD11 3216   5.489   4.836   5.138 -0.5048  1.3768 -0.1045
  210ILE   HD12 3217   5.322   4.800   5.165 -0.0347 -0.6902  1.1025
  210ILE   HD13 3218   5.387   4.924   5.258 -0.7762  0.7787 -0.0037
  211VAL      N 3219   5.728   4.697   5.726 -0.1730  0.1213  0.1300
  211VAL     CA 3220   5.781   4.732   5.864  0.4354  1.0136  0.6549
  211VAL      C 3221   5.888   4.842   5.850 -0.4900 -0.6869  0.0694
  211VAL      O 3222   5.928   4.903   5.947 -0.1923  0.2651 -0.5541
  211VAL     CB 3223   5.837   4.606   5.930 -0.1012  0.1743 -0.4740
  211VAL    CG1 3224   5.723   4.501   5.971  0.3137 -0.3871 -0.0192
  211VAL    CG2 3225   5.955   4.537   5.873  0.8198 -0.5533  0.6531
  211VAL      H 3226   5.764   4.622   5.668  0.0357 -0.7238  1.2869
  211VAL     HA 3227   5.695   4.749   5.928  0.0357 -0.5736  0.6300
  211VAL     HB 3228   5.879   4.652   6.020  0.7494 -1.1908 -0.1185
  211VAL   HG11 3229   5.645   4.560   6.019  0.2928  0.6014 -1.1773
  211VAL   HG12 3230   5.676   4.449   5.888 -0.1247 -1.1426  0.6683
  211VAL   HG13 3231   5.753   4.423   6.042  0.3087 -0.5645 -0.2113
  211VAL   HG21 3232   5.988   4.447   5.923  2.0110 -1.2280 -1.1434
  211VAL   HG22 3233   5.941   4.509   5.769  0.1665  0.3964  0.4553
  211VAL   HG23 3234   6.033   4.613   5.882  0.7989 -0.5657  0.9578
  212ARG      N 3235   5.938   4.884   5.728 -0.1225  0.7120  0.1655
  212ARG     CA 3236   6.042   4.983   5.697 -0.0338 -0.4604  0.1296
  212ARG      C 3237   6.035   5.012   5.547 -0.2562 -0.6684  0.4393
  212ARG      O 3238   6.003   4.938   5.460 -0.1568  0.6885  0.6413
  212ARG     CB 3239   6.180   4.931   5.743 -0.7624  0.8587 -0.0136
  212ARG     CG 3240   6.303   5.017   5.718  1.0772  0.1175 -0.2528
  212ARG     CD 3241   6.419   4.951   5.790 -0.3896 -0.5019 -0.2554
  212ARG     NE 3242   6.547   5.026   5.774 -0.1667 -0.8347 -0.7967
  212ARG     CZ 3243   6.578   5.139   5.838 -0.4882 -0.0327  0.2095
  212ARG    NH1 3244   6.505   5.196   5.926  0.4149  0.1744 -0.4717
  212ARG    NH2 3245   6.694   5.204   5.806 -0.1571  0.6973 -0.2261
  212ARG      H 3246   5.905   4.837   5.645  1.3989  0.3762 -0.3074
  212ARG     HA 3247   6.017   5.073   5.752  0.9599 -0.9284  1.4359
  212ARG    HB2 3248   6.170   4.904   5.848 -0.3803 -1.5174 -0.4659
  212ARG    HB3 3249   6.199   4.831   5.703 -1.1357  0.9857 -0.5298
  212ARG    HG2 3250   6.312   5.016   5.609 -1.5695 -0.2623 -0.5895
  212ARG    HG3 3251   6.273   5.114   5.757 -0.6088 -0.8766  1.2138
  212ARG    HD2 3252   6.399   4.940   5.896 -1.0162  0.8423 -0.1869
  212ARG    HD3 3253   6.432   4.850   5.751 -0.4052 -0.0685 -1.5063
  212ARG     HE 3254   6.630   5.001   5.722  1.0125  0.9509  0.0095
  212ARG   HH11 3255   6.537   5.284   5.962  0.6350  0.1697 -0.6515
  212ARG   HH12 3256   6.412   5.169   5.954  0.7019  1.2930  2.1380
  212ARG   HH21 3257   6.727   5.274   5.871  0.0464  1.3492 -0.9977
  212ARG   HH22 3258   6.759   5.184   5.731  0.7830  0.0373  0.7007
  213VAL      N 3259   6.064   5.142   5.515  1.0135  0.8906  0.6835
  213VAL     CA 3260   6.073   5.194   5.378 -0.3117 -0.1327  0.6256
  213VAL      C 3261   6.198   5.276   5.361 -0.4249 -0.5033  0.1412
  213VAL      O 3262   6.208   5.381   5.420  0.3836 -0.0200 -0.1962
  213VAL     CB 3263   5.944   5.284   5.348 -0.2102  0.0301  0.4375
  213VAL    CG1 3264   5.953   5.346   5.204 -0.2488 -0.5148  0.5471
  213VAL    CG2 3265   5.813   5.197   5.340 -0.3760 -0.9125  0.6789
  213VAL      H 3266   6.070   5.206   5.593  0.4588  0.6983  0.8919
  213VAL     HA 3267   6.075   5.115   5.303 -0.9603  0.9834 -0.6576
  213VAL     HB 3268   5.920   5.365   5.417  0.3192  1.4889 -0.9966
  213VAL   HG11 3269   6.029   5.424   5.197 -0.0502 -0.7233  0.2998
  213VAL   HG12 3270   5.968   5.276   5.121 -1.1286  0.6961 -0.7199
  213VAL   HG13 3271   5.859   5.393   5.175 -0.0325 -0.9825 -1.1568
  213VAL   HG21 3272   5.770   5.189   5.440 -1.1945 -0.6073  0.3603
  213VAL   HG22 3273   5.733   5.252   5.291  0.6492  0.3922  0.3427
  213VAL   HG23 3274   5.833   5.109   5.279  0.6606 -0.1949 -0.0835
  214GLU      N 3275   6.281   5.245   5.259  0.1220 -0.3966 -0.2610
  214GLU     CA 3276   6.409   5.311   5.248  0.7109  0.1109  0.8193
  214GLU      C 3277   6.423   5.366   5.107 -0.8021 -1.1323  0.5672
  214GLU      O 3278   6.399   5.299   5.011 -0.1404  0.3186  0.1708
  214GLU     CB 3279   6.526   5.211   5.267 -0.7994 -0.0470  0.2023
  214GLU     CG 3280   6.543   5.183   5.416 -0.9082 -0.0559 -0.2023
  214GLU     CD 3281   6.676   5.120   5.447  0.0254 -0.1246  0.0922
  214GLU    OE1 3282   6.714   5.019   5.382  0.1957  0.4258  0.4212
  214GLU    OE2 3283   6.740   5.146   5.552 -0.2465 -0.0988 -0.0356
  214GLU      H 3284   6.267   5.169   5.194  0.3924 -0.3485 -0.3755
  214GLU     HA 3285   6.417   5.400   5.310  1.9845  0.5833  0.0629
  214GLU    HB2 3286   6.507   5.115   5.220  0.0825 -0.1520  0.0202
  214GLU    HB3 3287   6.623   5.246   5.231  0.3872 -1.9189  1.2565
  214GLU    HG2 3288   6.528   5.278   5.469  0.5188 -0.1228  0.4054
  214GLU    HG3 3289   6.464   5.111   5.437 -0.2899 -0.7482 -0.1944
  215ILE      N 3290   6.489   5.482   5.102 -0.5853  0.5044 -0.0243
  215ILE     CA 3291   6.523   5.557   4.983  0.7366  0.6860 -0.2306
  215ILE      C 3292   6.669   5.545   4.954 -0.1219  0.1680 -0.6290
  215ILE      O 3293   6.748   5.602   5.031 -0.1545  0.5906 -0.3615
  215ILE     CB 3294   6.478   5.708   4.991 -0.0977  0.2233 -0.5374
  215ILE    CG1 3295   6.322   5.717   5.019 -0.2197 -0.3768  0.9757
  215ILE    CG2 3296   6.524   5.790   4.869  0.9017 -0.8654 -0.2705
  215ILE    CD1 3297   6.228   5.718   4.899 -0.3966  0.4716 -0.1562
  215ILE      H 3298   6.521   5.512   5.194  1.0995 -0.3619 -0.2519
  215ILE     HA 3299   6.487   5.513   4.890  1.6332  0.9872 -0.7463
  215ILE     HB 3300   6.523   5.749   5.082 -0.4224  0.6496 -0.5624
  215ILE   HG12 3301   6.276   5.643   5.085 -1.1334  0.1171  0.9284
  215ILE   HG13 3302   6.317   5.819   5.057 -0.0445  0.5891 -1.2835
  215ILE   HG21 3303   6.485   5.890   4.887 -1.0496 -1.5085 -0.4445
  215ILE   HG22 3304   6.632   5.800   4.860  0.8790  0.3589  0.4104
  215ILE   HG23 3305   6.478   5.763   4.774 -0.3724 -0.5480  0.2220
  215ILE   HD11 3306   6.125   5.736   4.931 -0.3285  0.8484 -0.1376
  215ILE   HD12 3307   6.261   5.806   4.845  2.4176 -0.7351 -0.7636
  215ILE   HD13 3308   6.235   5.625   4.842 -0.8227 -0.6027  1.4015
  216ASN      N 3309   6.712   5.475   4.849 -0.3663 -0.1001  0.6226
  216ASN     CA 3310   6.851   5.447   4.815  0.5073  0.9267  0.5697
  216ASN      C 3311   6.930   5.397   4.931  0.1561 -0.1398 -0.5713
  216ASN      O 3312   7.047   5.421   4.945 -0.6647 -0.3164  0.1527
  216ASN     CB 3313   6.911   5.567   4.744 -0.2907 -0.3191  0.2899
  216ASN     CG 3314   7.021   5.532   4.648  0.2468  0.6863  0.8937
  216ASN    OD1 3315   7.011   5.433   4.572 -0.0468 -0.0273 -0.2650
  216ASN    ND2 3316   7.113   5.620   4.626 -0.9091 -0.0890 -0.1361
  216ASN      H 3317   6.641   5.434   4.790  1.0564  0.2407 -1.5608
  216ASN     HA 3318   6.846   5.369   4.739 -0.5978  0.8982  0.6326
  216ASN    HB2 3319   6.832   5.622   4.693 -0.0445  0.9915  1.2134
  216ASN    HB3 3320   6.964   5.636   4.810  0.9894  0.1586 -1.1198
  216ASN   HD21 3321   7.199   5.587   4.584 -0.4234  0.3481  0.4638
  216ASN   HD22 3322   7.115   5.706   4.679  1.1538 -0.0940 -0.0296
  217GLY      N 3323   6.865   5.316   5.024 -0.3956 -0.2060  0.5052
  217GLY     CA 3324   6.933   5.262   5.145  0.0775  0.5349  0.6605
  217GLY      C 3325   6.936   5.362   5.259  0.2532 -0.4732 -0.3377
  217GLY      O 3326   6.985   5.328   5.365  0.1829  1.3976 -0.0922
  217GLY      H 3327   6.766   5.303   5.008 -0.3308  0.2220 -0.3347
  217GLY    HA2 3328   6.863   5.184   5.176  0.3390 -0.3406 -0.7641
  217GLY    HA3 3329   7.032   5.223   5.120 -0.4568 -0.7361  0.3687
  218GLN      N 3330   6.880   5.487   5.251  0.0623 -0.0067  0.3087
  218GLN     CA 3331   6.848   5.574   5.366  0.5728  0.4489  0.6173
  218GLN      C 3332   6.708   5.563   5.419  0.5031 -0.1106 -0.7886
  218GLN      O 3333   6.613   5.539   5.342  0.2953 -0.0018  0.0983
  218GLN     CB 3334   6.869   5.717   5.324 -0.6938  0.0634  0.7455
  218GLN     CG 3335   7.011   5.742   5.267 -0.3346  0.4679  0.0209
  218GLN     CD 3336   7.128   5.721   5.370  0.2356  0.0767 -0.4828
  218GLN    OE1 3337   7.121   5.661   5.478  0.2430  0.3843  0.4427
  218GLN    NE2 3338   7.237   5.792   5.360  0.0438 -0.4721 -0.2712
  218GLN      H 3339   6.840   5.522   5.165 -1.0186 -0.1415  0.7262
  218GLN     HA 3340   6.894   5.553   5.463 -0.8498 -0.8709  1.0873
  218GLN    HB2 3341   6.793   5.736   5.248 -1.1495 -1.5285  0.7140
  218GLN    HB3 3342   6.860   5.792   5.403 -0.0102  0.8959  0.0641
  218GLN    HG2 3343   7.029   5.693   5.171  2.0447 -0.3844  0.7560
  218GLN    HG3 3344   7.023   5.849   5.249  0.6179  0.5258  0.8142
  218GLN   HE21 3345   7.306   5.789   5.433  0.6866  0.9864 -0.7516
  218GLN   HE22 3346   7.259   5.842   5.275  1.3936  1.1655  0.9211
  219ASP      N 3347   6.695   5.567   5.559  0.2034 -0.4896  0.8917
  219ASP     CA 3348   6.562   5.565   5.625 -1.1108  1.0370  0.0202
  219ASP      C 3349   6.468   5.679   5.576  0.2353  0.1715  0.5379
  219ASP      O 3350   6.496   5.795   5.566  0.0941 -0.5427  0.3545
  219ASP     CB 3351   6.587   5.565   5.772 -1.2238 -0.1928  0.3678
  219ASP     CG 3352   6.474   5.520   5.854  0.1767  0.4466  1.1735
  219ASP    OD1 3353   6.476   5.500   5.977 -0.5380 -0.1349 -0.2538
  219ASP    OD2 3354   6.360   5.508   5.804 -0.0179 -0.3163  0.6584
  219ASP      H 3355   6.779   5.580   5.614  0.1961 -0.8376  0.9934
  219ASP     HA 3356   6.515   5.472   5.595 -0.0113  0.5775 -0.3893
  219ASP    HB2 3357   6.676   5.504   5.788  0.5358  1.3866 -1.9727
  219ASP    HB3 3358   6.623   5.665   5.799 -0.4076 -0.3011 -0.2461
  220LEU      N 3359   6.342   5.649   5.543 -0.0880  0.7433 -0.1252
  220LEU     CA 3360   6.234   5.756   5.537 -0.5216  1.0230 -0.4535
  220LEU      C 3361   6.203   5.823   5.674 -0.3345 -0.2201  0.5453
  220LEU      O 3362   6.145   5.930   5.671  0.4217 -0.1281 -0.0324
  220LEU     CB 3363   6.110   5.684   5.480 -0.4796 -0.0589 -0.0961
  220LEU     CG 3364   5.988   5.770   5.454 -0.2277  0.2367 -0.1398
  220LEU    CD1 3365   6.024   5.890   5.367 -0.4277  1.1436 -0.4866
  220LEU    CD2 3366   5.864   5.703   5.392 -0.7206  0.1328 -0.0910
  220LEU      H 3367   6.309   5.555   5.527  1.1696  0.2964 -0.3516
  220LEU     HA 3368   6.253   5.835   5.464 -1.1556  1.5981 -0.0242
  220LEU    HB2 3369   6.132   5.645   5.381 -0.3631  0.0999 -0.1330
  220LEU    HB3 3370   6.089   5.610   5.557 -0.6363 -0.3847 -0.4466
  220LEU     HG 3371   5.948   5.827   5.538 -0.5074  0.0728 -0.1604
  220LEU   HD11 3372   6.084   5.963   5.421  0.0289  0.0284  0.6139
  220LEU   HD12 3373   6.077   5.849   5.281 -0.3583  0.1224  0.0067
  220LEU   HD13 3374   5.932   5.928   5.323 -0.4950  0.3393 -1.0787
  220LEU   HD21 3375   5.775   5.758   5.422  0.2572  1.5390  0.4325
  220LEU   HD22 3376   5.875   5.707   5.284  0.8710  0.0093  0.0186
  220LEU   HD23 3377   5.843   5.603   5.431  0.2889  0.0752  0.3500
  221LYS      N 3378   6.239   5.757   5.786  0.0785 -0.5494  0.1979
  221LYS     CA 3379   6.208   5.804   5.928 -0.6053  0.5112  1.8764
  221LYS      C 3380   6.065   5.839   5.965 -0.0257  0.3063 -0.1187
  221LYS      O 3381   6.027   5.950   6.004 -0.5002  0.0246 -0.3291
  221LYS     CB 3382   6.310   5.915   5.952 -0.7039 -0.0412 -0.1342
  221LYS     CG 3383   6.331   5.941   6.098 -0.6943 -0.4997 -0.3680
  221LYS     CD 3384   6.458   6.028   6.119 -0.3276  0.5724 -0.5167
  221LYS     CE 3385   6.502   6.049   6.265 -0.0273 -0.9090  0.8590
  221LYS     NZ 3386   6.525   5.922   6.332 -0.0140 -0.2172  0.8576
  221LYS      H 3387   6.280   5.665   5.782  1.7613  0.1306  0.0978
  221LYS     HA 3388   6.241   5.720   5.990  0.8116 -0.1363  0.4040
  221LYS    HB2 3389   6.410   5.890   5.915  0.3244  0.0877  2.2087
  221LYS    HB3 3390   6.283   6.008   5.902  0.1804 -0.1915 -0.9412
  221LYS    HG2 3391   6.242   5.993   6.132 -0.2524  0.0944 -0.0815
  221LYS    HG3 3392   6.352   5.852   6.158  0.5775  0.1682  0.2478
  221LYS    HD2 3393   6.546   5.984   6.074  0.3986  0.8620  0.5320
  221LYS    HD3 3394   6.449   6.127   6.073  0.8532  1.2858  0.6479
  221LYS    HE2 3395   6.592   6.110   6.277 -0.8902  0.5676  0.4311
  221LYS    HE3 3396   6.418   6.100   6.311 -0.1230 -0.1169 -0.1102
  221LYS    HZ1 3397   6.443   5.863   6.342 -0.8794  0.4589 -1.2356
  221LYS    HZ2 3398   6.591   5.870   6.276  0.1203 -0.1278  0.9311
  221LYS    HZ3 3399   6.580   5.925   6.417  1.4919 -0.2098 -0.0312
  222MET      N 3400   5.983   5.735   5.974  0.0204 -0.9247  0.6727
  222MET     CA 3401   5.850   5.744   6.025 -0.2336 -0.3364 -0.2560
  222MET      C 3402   5.820   5.622   6.115 -1.2254 -0.2437 -0.5800
  222MET      O 3403   5.873   5.515   6.096 -0.7744  0.1949  0.2970
  222MET     CB 3404   5.744   5.751   5.916  0.1143 -0.2494  0.3864
  222MET     CG 3405   5.774   5.859   5.812 -0.3767 -0.5319 -0.2103
  222MET     SD 3406   5.660   5.896   5.675  0.0205 -0.0602  0.1264
  222MET     CE 3407   5.517   5.941   5.767  0.5389 -0.6204  0.5772
  222MET      H 3408   6.013   5.647   5.934  0.1670 -0.5973  0.0231
  222MET     HA 3409   5.847   5.830   6.092  1.9203 -0.7617  0.5695
  222MET    HB2 3410   5.748   5.658   5.859  1.8820 -0.1658  0.2466
  222MET    HB3 3411   5.643   5.759   5.956 -0.0536 -0.7174  0.0805
  222MET    HG2 3412   5.794   5.950   5.868  0.7602 -0.1399 -1.1531
  222MET    HG3 3413   5.873   5.844   5.767  0.3217  1.0909  0.6235
  222MET    HE1 3414   5.440   5.996   5.713  0.2554 -1.0962  0.4790
  222MET    HE2 3415   5.476   5.849   5.810  0.2291 -0.1213  1.4005
  222MET    HE3 3416   5.553   6.007   5.846 -0.9184  0.9965 -0.0020
  223ASP      N 3417   5.726   5.639   6.209 -0.3662 -0.2547 -0.2247
  223ASP     CA 3418   5.662   5.531   6.279  0.5374  0.7481 -0.4734
  223ASP      C 3419   5.585   5.427   6.193  1.1040 -0.4096  0.9630
  223ASP      O 3420   5.485   5.477   6.141 -0.1106 -0.4886 -0.7403
  223ASP     CB 3421   5.564   5.588   6.391 -0.2211 -0.3185  0.3823
  223ASP     CG 3422   5.638   5.646   6.512  0.8394  0.1178 -0.0987
  223ASP    OD1 3423   5.567   5.665   6.618 -0.1913  0.2267  0.3724
  223ASP    OD2 3424   5.757   5.676   6.508  0.2485 -0.1368  0.0167
  223ASP      H 3425   5.710   5.734   6.240  0.7011 -0.4578  1.1765
  223ASP     HA 3426   5.737   5.466   6.324 -0.3379 -0.7380 -0.9915
  223ASP    HB2 3427   5.506   5.668   6.344 -0.0100 -0.3053  0.1335
  223ASP    HB3 3428   5.497   5.508   6.423  0.4227 -0.9771  0.1456
  224CYS      N 3429   5.626   5.301   6.176 -0.5072  0.2479  0.1816
  224CYS     CA 3430   5.597   5.226   6.058  0.5934  0.4709  0.0790
  224CYS      C 3431   5.447   5.208   6.038  0.3541 -0.1894 -0.7179
  224CYS      O 3432   5.404   5.153   5.937  0.5075  0.2475  0.2073
  224CYS     CB 3433   5.658   5.084   6.071  0.2296 -0.4862 -0.2842
  224CYS     SG 3434   5.615   4.997   6.231  0.0312 -0.2105 -0.1970
  224CYS      H 3435   5.706   5.266   6.227 -0.3895 -1.2453 -0.8906
  224CYS     HA 3436   5.624   5.271   5.963 -0.5343  0.3483 -0.3205
  224CYS    HB2 3437   5.619   5.032   5.983 -0.3248  0.4599 -0.6244
  224CYS    HB3 3438   5.766   5.080   6.059  0.2054  0.1733 -0.8538
  225LYS      N 3439   5.360   5.227   6.141 -0.0482  0.5832  0.1387
  225LYS     CA 3440   5.216   5.210   6.119 -0.3897  0.0946  0.0656
  225LYS      C 3441   5.166   5.314   6.014  0.1426  0.2023  0.1661
  225LYS      O 3442   5.068   5.298   5.947  0.1785 -0.5652 -0.2634
  225LYS     CB 3443   5.162   5.236   6.263  1.0633 -0.6867 -0.3173
  225LYS     CG 3444   5.009   5.181   6.278 -0.8337 -0.2411  1.0107
  225LYS     CD 3445   4.951   5.195   6.412 -0.1547 -0.7377 -0.9240
  225LYS     CE 3446   4.974   5.076   6.513  0.3268  0.3072 -0.0170
  225LYS     NZ 3447   4.877   5.072   6.621  0.7572 -0.4529 -0.9825
  225LYS      H 3448   5.401   5.244   6.232  1.0353 -1.7806  0.2602
  225LYS     HA 3449   5.187   5.109   6.088 -0.3840  0.0061  0.3406
  225LYS    HB2 3450   5.226   5.187   6.337  1.3147  0.4599  0.2769
  225LYS    HB3 3451   5.169   5.343   6.283  0.3342 -0.3345 -1.7353
  225LYS    HG2 3452   4.954   5.239   6.204  1.7039  0.4805 -0.5637
  225LYS    HG3 3453   5.013   5.076   6.251  0.7482  0.2006 -0.9331
  225LYS    HD2 3454   5.002   5.280   6.457  1.2829 -1.1675 -1.6325
  225LYS    HD3 3455   4.844   5.214   6.406 -0.2124 -0.6538 -0.0030
  225LYS    HE2 3456   4.974   4.984   6.455  1.1205 -0.7269  1.4892
  225LYS    HE3 3457   5.074   5.079   6.556  0.1018 -0.8588  0.6682
  225LYS    HZ1 3458   4.782   5.087   6.590  0.7897  1.8593 -0.3455
  225LYS    HZ2 3459   4.881   4.983   6.667 -0.9398 -0.6313 -1.0725
  225LYS    HZ3 3460   4.894   5.144   6.690 -0.0882 -0.3654 -0.8487
  226GLU      N 3461   5.235   5.424   6.006 -0.0188  0.0628 -0.2626
  226GLU     CA 3462   5.227   5.522   5.897  0.2274  0.7221 -0.0011
  226GLU      C 3463   5.222   5.460   5.756 -0.1585  0.0248  0.0017
  226GLU      O 3464   5.141   5.503   5.674  0.9389  0.6291  0.2026
  226GLU     CB 3465   5.319   5.646   5.907  0.4257  0.3055  0.0227
  226GLU     CG 3466   5.289   5.737   6.036 -0.0176 -0.2159 -0.7640
  226GLU     CD 3467   5.155   5.810   6.043  0.0578 -0.6034 -0.1494
  226GLU    OE1 3468   5.064   5.780   5.969 -0.2078 -0.1338  0.6545
  226GLU    OE2 3469   5.135   5.891   6.137  0.0615  0.5612 -0.4431
  226GLU      H 3470   5.305   5.429   6.078 -1.2942 -0.3726  1.1176
  226GLU     HA 3471   5.126   5.565   5.901 -0.7556 -1.2431 -0.8727
  226GLU    HB2 3472   5.426   5.624   5.909  0.6222  0.9507 -1.3707
  226GLU    HB3 3473   5.293   5.712   5.824  0.3339  0.9104  0.5171
  226GLU    HG2 3474   5.301   5.675   6.125  1.1679  0.5473 -0.3382
  226GLU    HG3 3475   5.373   5.807   6.034  0.1896 -0.3248  1.0984
  227TYR      N 3476   5.313   5.368   5.729 -0.2386  0.3546  0.4318
  227TYR     CA 3477   5.324   5.306   5.597  0.0419 -0.6362  0.0026
  227TYR      C 3478   5.196   5.225   5.563 -0.2335 -0.4699  0.2479
  227TYR      O 3479   5.160   5.216   5.445  0.1845  0.5296 -0.4471
  227TYR     CB 3480   5.436   5.214   5.591  0.1950  0.5638 -0.5212
  227TYR     CG 3481   5.573   5.265   5.636  0.2862 -0.2933 -0.1984
  227TYR    CD1 3482   5.616   5.392   5.584  0.1386  0.4539 -0.5586
  227TYR    CD2 3483   5.659   5.189   5.722 -0.2083 -0.8098 -0.2237
  227TYR    CE1 3484   5.722   5.453   5.642 -0.5869  1.1329 -0.2188
  227TYR    CE2 3485   5.780   5.252   5.768  0.7904 -0.1006 -0.3514
  227TYR     CZ 3486   5.806   5.379   5.726 -0.2011  0.0754 -0.0697
  227TYR     OH 3487   5.919   5.443   5.767  0.8087 -0.1003 -0.0663
  227TYR      H 3488   5.383   5.354   5.800 -0.4631  0.3427  0.6547
  227TYR     HA 3489   5.341   5.376   5.515  0.2617 -0.1285  0.4649
  227TYR    HB2 3490   5.406   5.129   5.652 -1.2263  1.4275  0.0742
  227TYR    HB3 3491   5.440   5.178   5.488 -0.6995 -0.7436 -0.1488
  227TYR    HD1 3492   5.568   5.451   5.508  0.5872  1.1982 -0.2844
  227TYR    HD2 3493   5.627   5.091   5.755 -0.9284 -0.2640  0.8450
  227TYR    HE1 3494   5.748   5.556   5.621 -1.4288  1.2755 -0.6677
  227TYR    HE2 3495   5.845   5.203   5.839  0.1754  0.5498  0.7036
  227TYR     HH 3496   5.996   5.387   5.780  0.5542 -0.5942 -0.5970
  228ASN      N 3497   5.122   5.174   5.664  0.3724  0.3882 -0.0051
  228ASN     CA 3498   5.001   5.086   5.653  0.1842 -0.9543 -0.4437
  228ASN      C 3499   4.874   5.158   5.711  0.4644  0.4440  0.5261
  228ASN      O 3500   4.787   5.087   5.763 -0.0251  0.4364  0.5662
  228ASN     CB 3501   5.031   4.943   5.714  0.9680 -0.5832  0.0781
  228ASN     CG 3502   5.165   4.892   5.679 -0.0422  0.2853  0.5127
  228ASN    OD1 3503   5.203   4.856   5.567  0.1322 -0.7286  0.0073
  228ASN    ND2 3504   5.247   4.875   5.780  0.0051 -0.1941  0.1438
  228ASN      H 3505   5.153   5.186   5.760 -0.9365  1.1874  0.3655
  228ASN     HA 3506   4.976   5.079   5.547  1.3300  0.7227 -0.9127
  228ASN    HB2 3507   5.022   4.937   5.822 -0.7068  0.3654  0.0618
  228ASN    HB3 3508   4.954   4.879   5.671 -0.1652  1.0116 -0.4453
  228ASN   HD21 3509   5.346   4.865   5.758 -0.4582 -2.7816 -1.7778
  228ASN   HD22 3510   5.217   4.882   5.876 -1.3470 -0.0104 -0.2545
  229TYR      N 3511   4.859   5.288   5.694 -0.6723  0.3747 -0.6213
  229TYR     CA 3512   4.748   5.360   5.754 -0.9359  0.0665  0.3679
  229TYR      C 3513   4.656   5.391   5.631  0.4695  0.1103 -0.1167
  229TYR      O 3514   4.696   5.455   5.540 -0.2059  0.2775  0.1436
  229TYR     CB 3515   4.807   5.485   5.824 -0.2494 -0.4258  0.4938
  229TYR     CG 3516   4.702   5.594   5.852  0.2517 -0.3843 -0.4570
  229TYR    CD1 3517   4.702   5.718   5.778  0.0143  0.9617  0.5305
  229TYR    CD2 3518   4.613   5.586   5.963 -0.2155 -0.4033 -0.3209
  229TYR    CE1 3519   4.609   5.821   5.806 -0.1329  0.7893  0.0358
  229TYR    CE2 3520   4.522   5.690   5.990 -0.3832 -0.4617 -0.6052
  229TYR     CZ 3521   4.520   5.809   5.914 -0.1590  0.1843  0.3847
  229TYR     OH 3522   4.459   5.919   5.950 -0.1391 -0.1144  0.2577
  229TYR      H 3523   4.929   5.340   5.643 -0.3349  0.0697 -0.4806
  229TYR     HA 3524   4.707   5.295   5.830  0.6281  0.4792  1.6681
  229TYR    HB2 3525   4.858   5.455   5.916 -1.2554 -0.3585  1.1026
  229TYR    HB3 3526   4.874   5.533   5.753  0.3245  0.2112  1.4345
  229TYR    HD1 3527   4.771   5.736   5.696  0.8156  0.4548  1.0682
  229TYR    HD2 3528   4.611   5.502   6.030  0.5690 -0.2314 -0.0629
  229TYR    HE1 3529   4.623   5.914   5.751 -0.2334  0.0211 -1.3883
  229TYR    HE2 3530   4.461   5.675   6.078 -0.9058 -0.4944 -0.9677
  229TYR     HH 3531   4.500   6.002   5.924  1.4689 -0.6616  0.8255
  230ASP      N 3532   4.529   5.344   5.630  0.3089 -0.0408 -0.7923
  230ASP     CA 3533   4.464   5.250   5.727 -0.6842  0.2277  0.0290
  230ASP      C 3534   4.487   5.098   5.683 -0.2361  0.1772 -0.6789
  230ASP      O 3535   4.462   5.001   5.761  1.1193 -0.1917 -0.0058
  230ASP     CB 3536   4.317   5.291   5.755  0.5214  1.3785  1.0510
  230ASP     CG 3537   4.218   5.291   5.638 -0.1374  0.3469  0.2100
  230ASP    OD1 3538   4.109   5.351   5.655 -0.4331  0.8113 -0.2165
  230ASP    OD2 3539   4.251   5.255   5.523 -0.2486 -0.2431 -0.1215
  230ASP      H 3540   4.465   5.392   5.568  1.0639  0.0265 -1.5583
  230ASP     HA 3541   4.508   5.256   5.826 -1.9000 -0.6035  0.6616
  230ASP    HB2 3542   4.286   5.213   5.825 -0.5113  0.0209 -0.7283
  230ASP    HB3 3543   4.323   5.392   5.795  0.2776  1.8478 -0.0131
  231LYS      N 3544   4.533   5.073   5.561  0.3887 -0.5478  0.2969
  231LYS     CA 3545   4.561   4.946   5.498  0.0807  0.3569  0.1962
  231LYS      C 3546   4.666   4.946   5.391 -0.9992 -0.9108  0.3729
  231LYS      O 3547   4.707   5.057   5.343  0.7208  0.2581 -0.4129
  231LYS     CB 3548   4.425   4.899   5.446  0.8298  0.1832 -0.0335
  231LYS     CG 3549   4.392   4.945   5.298 -0.4030  0.4336 -0.6346
  231LYS     CD 3550   4.260   4.886   5.250 -0.2548  0.3037 -1.1300
  231LYS     CE 3551   4.218   4.914   5.112  0.1915  0.7228  0.3531
  231LYS     NZ 3552   4.157   5.050   5.100 -0.4413  0.0527 -0.0451
  231LYS      H 3553   4.568   5.154   5.512 -0.1065 -0.0004  0.8257
  231LYS     HA 3554   4.594   4.878   5.576 -0.3464 -1.1794 -0.8799
  231LYS    HB2 3555   4.426   4.790   5.443 -0.9211  0.1175 -0.4917
  231LYS    HB3 3556   4.344   4.924   5.514  0.5970  0.4285 -0.3948
  231LYS    HG2 3557   4.379   5.053   5.302  0.4434  0.5275 -0.0301
  231LYS    HG3 3558   4.476   4.922   5.234 -0.6730  0.4742 -1.0103
  231LYS    HD2 3559   4.269   4.780   5.272  0.7444  0.4722 -0.5799
  231LYS    HD3 3560   4.183   4.919   5.321 -0.1861 -1.5617 -0.0674
  231LYS    HE2 3561   4.303   4.888   5.049  0.5057  0.5018  0.8589
  231LYS    HE3 3562   4.146   4.838   5.084  1.7236 -1.1462  1.0352
  231LYS    HZ1 3563   4.114   5.072   5.011 -0.7488  0.8037  0.2742
  231LYS    HZ2 3564   4.070   5.059   5.151 -0.8463 -0.7276 -0.5582
  231LYS    HZ3 3565   4.232   5.116   5.117 -0.4516  0.2473 -0.6965
  232SER      N 3566   4.727   4.839   5.354  0.7139  0.3982 -0.5564
  232SER     CA 3567   4.836   4.832   5.254 -0.3368 -0.4410 -0.1296
  232SER      C 3568   4.814   4.706   5.178  0.2071 -0.3147  0.0799
  232SER      O 3569   4.794   4.599   5.236  0.2183 -0.5109 -0.2631
  232SER     CB 3570   4.975   4.849   5.321 -0.1422  0.0605 -0.6155
  232SER     OG 3571   5.084   4.824   5.228  0.4724 -0.6511 -0.5727
  232SER      H 3572   4.694   4.769   5.419 -0.2354  1.5033  0.2258
  232SER     HA 3573   4.818   4.913   5.184 -0.9426 -0.8812 -0.5080
  232SER    HB2 3574   4.988   4.948   5.365 -1.6383  0.0262  0.0446
  232SER    HB3 3575   4.984   4.773   5.399 -0.1376 -0.1784 -0.8441
  232SER     HG 3576   5.160   4.813   5.285 -0.1642 -0.5885  0.3281
  233ILE      N 3577   4.801   4.711   5.042 -0.0047 -0.0931 -0.7363
  233ILE     CA 3578   4.738   4.612   4.954  0.4391  0.3597 -1.4521
  233ILE      C 3579   4.808   4.592   4.819 -0.1258  0.7145 -0.5334
  233ILE      O 3580   4.881   4.676   4.769 -0.1555 -0.4186 -0.0111
  233ILE     CB 3581   4.587   4.647   4.935  0.9247 -0.4150 -0.9678
  233ILE    CG1 3582   4.550   4.774   4.862 -0.2000 -0.5557 -0.1528
  233ILE    CG2 3583   4.512   4.659   5.073  0.1669  0.0363 -0.3452
  233ILE    CD1 3584   4.506   4.757   4.714 -0.6190 -0.2629  0.3227
  233ILE      H 3585   4.805   4.807   5.010 -0.1984  0.5424  0.9645
  233ILE     HA 3586   4.738   4.521   5.014 -0.3563  1.0129 -0.3768
  233ILE     HB 3587   4.534   4.563   4.889 -0.6827  0.2099 -0.4151
  233ILE   HG12 3588   4.466   4.829   4.902  0.3909 -0.7797  1.5509
  233ILE   HG13 3589   4.637   4.840   4.859  0.5722 -1.5327 -1.0239
  233ILE   HG21 3590   4.403   4.663   5.062 -0.1901 -1.5463  1.4850
  233ILE   HG22 3591   4.537   4.570   5.132  1.3832  0.5396 -0.0517
  233ILE   HG23 3592   4.549   4.745   5.128 -0.1110  0.2013 -0.4146
  233ILE   HD11 3593   4.413   4.704   4.695 -0.8853  0.0852  0.6029
  233ILE   HD12 3594   4.491   4.854   4.666  0.6831 -0.9899 -1.7913
  233ILE   HD13 3595   4.578   4.719   4.643  0.2753  2.4817 -0.4755
  234VAL      N 3596   4.790   4.475   4.750  0.1754 -0.9038 -0.4149
  234VAL     CA 3597   4.836   4.443   4.611 -0.0414 -0.3824 -0.1122
  234VAL      C 3598   4.721   4.450   4.511 -0.1682 -0.7730 -0.1755
  234VAL      O 3599   4.612   4.389   4.529  0.2360  0.1359 -0.1892
  234VAL     CB 3600   4.909   4.301   4.608 -0.1167 -1.0097 -0.7590
  234VAL    CG1 3601   4.969   4.276   4.475  0.0403  0.4070  0.6114
  234VAL    CG2 3602   5.030   4.303   4.708  1.1997  0.5558 -0.0689
  234VAL      H 3603   4.728   4.406   4.789 -0.4758 -0.1153  0.0123
  234VAL     HA 3604   4.905   4.523   4.585  0.6112 -1.0499 -0.5116
  234VAL     HB 3605   4.843   4.218   4.634  0.5087 -0.8479  1.9862
  234VAL   HG11 3606   5.032   4.358   4.439 -0.7556  0.6025 -0.4527
  234VAL   HG12 3607   5.024   4.182   4.472 -1.4769 -0.5333 -0.3897
  234VAL   HG13 3608   4.888   4.268   4.402  1.3970  1.2514 -1.1555
  234VAL   HG21 3609   5.109   4.361   4.662  0.3478  1.3049 -0.6451
  234VAL   HG22 3610   5.006   4.345   4.806  1.0599 -0.0124  0.1490
  234VAL   HG23 3611   5.068   4.201   4.717  0.1121 -0.0091 -1.2142
  235ASP      N 3612   4.744   4.535   4.409  0.7819 -0.8384 -0.2718
  235ASP     CA 3613   4.643   4.561   4.305 -0.5793  0.1965 -0.1792
  235ASP      C 3614   4.707   4.569   4.164 -0.3404 -0.1015 -0.7637
  235ASP      O 3615   4.774   4.669   4.135  0.3118  0.5413  0.0587
  235ASP     CB 3616   4.560   4.689   4.336 -0.0885  1.0253  0.4228
  235ASP     CG 3617   4.453   4.724   4.238 -0.5505  0.8272  0.9890
  235ASP    OD1 3618   4.400   4.834   4.237 -0.1792  0.2191 -0.1625
  235ASP    OD2 3619   4.411   4.637   4.161 -0.9048  0.2603  0.3638
  235ASP      H 3620   4.823   4.598   4.413  0.3549 -0.3216  0.2663
  235ASP     HA 3621   4.569   4.482   4.301  0.4968 -0.8821  0.1597
  235ASP    HB2 3622   4.516   4.675   4.434 -0.3889 -1.4681  0.0749
  235ASP    HB3 3623   4.623   4.777   4.343 -0.5482  1.4321 -0.3372
  236SER      N 3624   4.687   4.464   4.089  0.1437  0.3712  0.5951
  236SER     CA 3625   4.715   4.459   3.941 -0.2450 -0.3008 -0.1268
  236SER      C 3626   4.626   4.551   3.848  0.0398 -1.4618 -0.7455
  236SER      O 3627   4.665   4.583   3.741  0.1109  0.1462  0.9627
  236SER     CB 3628   4.711   4.317   3.879 -0.9779  0.8227 -0.3181
  236SER     OG 3629   4.579   4.272   3.872  0.1620  0.0079  0.2675
  236SER      H 3630   4.635   4.384   4.122 -0.9696  0.5597 -0.5248
  236SER     HA 3631   4.813   4.505   3.933 -0.4978  0.2263 -0.2297
  236SER    HB2 3632   4.752   4.320   3.778 -1.1073 -0.2756 -0.4300
  236SER    HB3 3633   4.762   4.245   3.943 -1.6631  0.8848  0.3305
  236SER     HG 3634   4.545   4.290   3.784 -1.2505 -0.1745  0.7155
  237GLY      N 3635   4.506   4.606   3.901 -0.4346  0.1465  0.8766
  237GLY     CA 3636   4.433   4.716   3.850  1.2225  0.0208  0.0378
  237GLY      C 3637   4.492   4.857   3.866 -0.2096 -0.9019  0.4009
  237GLY      O 3638   4.429   4.947   3.816 -0.3106  0.3109  0.9271
  237GLY      H 3639   4.474   4.581   3.993 -1.2678  0.8746  0.8173
  237GLY    HA2 3640   4.398   4.697   3.748 -0.7941  0.5650  0.5401
  237GLY    HA3 3641   4.339   4.717   3.906  0.2061 -0.6511 -1.4854
  238THR      N 3642   4.609   4.887   3.928 -0.2970  0.4555 -0.2044
  238THR     CA 3643   4.673   5.018   3.946 -0.0315  0.2379 -0.8103
  238THR      C 3644   4.818   5.022   3.896  0.4452  0.4557  0.4658
  238THR      O 3645   4.909   4.947   3.930 -0.3841  0.5420  0.0301
  238THR     CB 3646   4.687   5.055   4.098  0.1324  0.1897  0.2082
  238THR    OG1 3647   4.557   5.061   4.153  0.0130  0.2337 -0.0421
  238THR    CG2 3648   4.741   5.194   4.121  0.7174 -0.0933  0.0228
  238THR      H 3649   4.657   4.810   3.972  0.0645  0.7088 -0.1457
  238THR     HA 3650   4.609   5.096   3.903  0.5439  0.7605 -0.7457
  238THR     HB 3651   4.750   4.977   4.142  0.5102 -0.4641 -1.3556
  238THR    HG1 3652   4.529   4.972   4.176 -0.5145  0.4147  0.0279
  238THR   HG21 3653   4.847   5.191   4.096  1.0211  0.6283  1.0784
  238THR   HG22 3654   4.691   5.258   4.048  0.2652 -0.3916  0.0610
  238THR   HG23 3655   4.724   5.231   4.222  0.0186 -0.9560  0.2510
  239THR      N 3656   4.843   5.124   3.816 -0.3414 -0.9073  0.6842
  239THR     CA 3657   4.976   5.149   3.754  0.2172 -0.0585 -0.6629
  239THR      C 3658   5.085   5.171   3.862 -0.2251 -0.4751 -0.4367
  239THR      O 3659   5.186   5.101   3.884  0.1143 -0.2778 -0.0768
  239THR     CB 3660   4.970   5.253   3.643 -0.8107  0.3607  0.1375
  239THR    OG1 3661   4.896   5.210   3.538 -0.0446 -0.0735  0.4910
  239THR    CG2 3662   5.102   5.271   3.573  0.0881  0.3275 -0.0522
  239THR      H 3663   4.770   5.184   3.782 -0.1609 -1.0952 -0.0658
  239THR     HA 3664   5.014   5.062   3.700 -0.5463 -0.7537 -0.1232
  239THR     HB 3665   4.934   5.349   3.681  1.6865  1.2970  0.5540
  239THR    HG1 3666   4.804   5.233   3.550 -0.4184 -1.3542  0.3608
  239THR   HG21 3667   5.079   5.339   3.491 -0.5316  0.8159  0.5019
  239THR   HG22 3668   5.173   5.311   3.645 -0.1443 -0.7870  0.8581
  239THR   HG23 3669   5.135   5.175   3.534 -0.3336  0.4037 -0.6435
  240ASN      N 3670   5.050   5.280   3.943  0.2157  0.8617  0.0166
  240ASN     CA 3671   5.144   5.349   4.024 -0.5535  0.9126 -0.2553
  240ASN      C 3672   5.176   5.280   4.158 -0.5187  0.6524 -0.7485
  240ASN      O 3673   5.092   5.204   4.213 -0.0307 -0.3478  0.6229
  240ASN     CB 3674   5.092   5.489   4.048 -0.1162  0.1262  0.3340
  240ASN     CG 3675   5.106   5.577   3.923  0.4101 -0.7645 -0.0894
  240ASN    OD1 3676   5.133   5.547   3.812 -0.5792  1.0478  0.9852
  240ASN    ND2 3677   5.076   5.708   3.936 -0.4177  0.5231 -0.1566
  240ASN      H 3678   4.962   5.324   3.923 -0.8156 -0.8482  0.4252
  240ASN     HA 3679   5.238   5.349   3.969 -0.8630 -0.5775 -0.8868
  240ASN    HB2 3680   4.986   5.480   4.069 -0.6078  0.4016 -1.6609
  240ASN    HB3 3681   5.142   5.547   4.126 -0.7872  0.8481  0.2420
  240ASN   HD21 3682   5.096   5.766   3.856  1.1778 -0.1195 -0.2913
  240ASN   HD22 3683   5.050   5.749   4.024  0.3944  0.6560  0.0330
  241LEU      N 3684   5.294   5.312   4.214 -0.3631  0.0341 -0.4512
  241LEU     CA 3685   5.315   5.302   4.369  0.7575  0.1063 -0.0449
  241LEU      C 3686   5.245   5.422   4.445  0.6166  0.1906 -0.1203
  241LEU      O 3687   5.293   5.534   4.449 -0.5715  0.3634  0.1487
  241LEU     CB 3688   5.463   5.302   4.399 -0.4423 -0.0128  0.5327
  241LEU     CG 3689   5.508   5.286   4.545  0.8794 -0.2734  0.2885
  241LEU    CD1 3690   5.437   5.170   4.612  0.4458  0.7789  0.1383
  241LEU    CD2 3691   5.663   5.271   4.554  0.8915  0.0582  0.0491
  241LEU      H 3692   5.360   5.374   4.169  0.5970  0.2571  1.1271
  241LEU     HA 3693   5.266   5.213   4.408  0.9417 -0.0347 -0.1313
  241LEU    HB2 3694   5.499   5.219   4.337 -1.2558  1.0840 -1.6204
  241LEU    HB3 3695   5.509   5.394   4.363 -0.2607  0.0003  0.7945
  241LEU     HG 3696   5.481   5.380   4.594 -1.1274  0.3970 -1.7165
  241LEU   HD11 3697   5.476   5.171   4.713 -0.4924 -0.3326  0.5600
  241LEU   HD12 3698   5.329   5.180   4.620  0.4017  0.6329 -0.2222
  241LEU   HD13 3699   5.464   5.072   4.573 -1.6382  0.1070  0.1213
  241LEU   HD21 3700   5.691   5.199   4.478 -1.4272 -1.3208  0.2879
  241LEU   HD22 3701   5.708   5.370   4.548 -1.2434  1.2383  1.0371
  241LEU   HD23 3702   5.682   5.236   4.655 -0.6822  0.4463  0.5482
  242ARG      N 3703   5.121   5.394   4.501  0.5526 -0.4438  0.1549
  242ARG     CA 3704   5.055   5.503   4.577  0.8769  0.2479  0.7210
  242ARG      C 3705   5.088   5.489   4.730  0.2494  0.0438  0.6524
  242ARG      O 3706   5.092   5.374   4.778  0.6492 -0.1315  0.0473
  242ARG     CB 3707   4.900   5.501   4.552 -0.6699 -0.0757 -0.6466
  242ARG     CG 3708   4.857   5.490   4.406  0.6145 -0.2819  0.2942
  242ARG     CD 3709   4.705   5.480   4.404 -0.5221 -0.3358  0.4895
  242ARG     NE 3710   4.628   5.597   4.463 -0.2306  0.3174  0.1269
  242ARG     CZ 3711   4.520   5.586   4.535  0.8334  0.7126  0.4618
  242ARG    NH1 3712   4.463   5.472   4.553 -0.1791  0.2365 -0.3234
  242ARG    NH2 3713   4.461   5.687   4.588  0.6341 -0.7186  0.6783
  242ARG      H 3714   5.080   5.302   4.505 -0.1170 -0.2477 -1.0444
  242ARG     HA 3715   5.087   5.603   4.546  0.6824  0.0956 -0.0171
  242ARG    HB2 3716   4.854   5.422   4.611 -0.0536 -0.5813 -0.8219
  242ARG    HB3 3717   4.856   5.595   4.586  0.9693 -0.0846  2.0400
  242ARG    HG2 3718   4.895   5.573   4.347  0.6702 -0.7674 -0.3785
  242ARG    HG3 3719   4.897   5.397   4.366  1.7734  0.5141 -0.5489
  242ARG    HD2 3720   4.695   5.481   4.295  0.4411  0.9713  0.3625
  242ARG    HD3 3721   4.670   5.381   4.434 -2.0369 -0.3880 -1.1031
  242ARG     HE 3722   4.670   5.687   4.445 -0.8821  0.4943 -0.6097
  242ARG   HH11 3723   4.384   5.461   4.614  1.1342 -0.8048  1.3718
  242ARG   HH12 3724   4.475   5.402   4.480  1.4366  0.0742  0.0350
  242ARG   HH21 3725   4.376   5.681   4.644 -0.3429  0.1717 -0.6046
  242ARG   HH22 3726   4.487   5.783   4.571  1.0198 -1.1184 -1.5657
  243LEU      N 3727   5.131   5.596   4.805 -0.0391  0.7225  0.2811
  243LEU     CA 3728   5.173   5.594   4.945  0.0524  0.1420 -0.3191
  243LEU      C 3729   5.087   5.692   5.030 -0.1153 -0.0018 -0.4696
  243LEU      O 3730   5.049   5.791   4.975  0.4132  0.0073  0.0279
  243LEU     CB 3731   5.317   5.645   4.950  0.5701  0.0858 -0.3083
  243LEU     CG 3732   5.425   5.560   4.871  0.4578 -0.4363  0.7426
  243LEU    CD1 3733   5.558   5.623   4.875 -1.0656  0.3181  0.2840
  243LEU    CD2 3734   5.453   5.431   4.944 -1.1753  1.6841  0.2975
  243LEU      H 3735   5.121   5.685   4.757  0.0713  0.1764 -0.8375
  243LEU     HA 3736   5.165   5.491   4.980  1.8687 -0.0097 -0.1557
  243LEU    HB2 3737   5.318   5.747   4.912 -0.6679 -0.1521 -1.0830
  243LEU    HB3 3738   5.344   5.655   5.055 -1.5479 -1.1291  0.4815
  243LEU     HG 3739   5.393   5.541   4.769 -0.4014 -0.1139  0.9296
  243LEU   HD11 3740   5.610   5.608   4.969 -0.0362  0.6687 -0.2036
  243LEU   HD12 3741   5.616   5.571   4.799  0.2334  1.1471  0.6455
  243LEU   HD13 3742   5.548   5.730   4.855 -0.7905  0.3973  0.5602
  243LEU   HD21 3743   5.510   5.444   5.036  1.1533 -0.8595 -0.5081
  243LEU   HD22 3744   5.375   5.357   4.966  1.4696 -1.5993  0.2184
  243LEU   HD23 3745   5.509   5.371   4.872 -1.0474  0.1992  1.5255
  244PRO      N 3746   5.048   5.668   5.156  0.5119  0.1471  0.2856
  244PRO     CA 3747   4.948   5.752   5.218 -0.6103  0.4637 -0.2740
  244PRO      C 3748   5.000   5.889   5.237  0.0616  0.3907  0.0448
  244PRO      O 3749   5.123   5.902   5.239 -0.0716 -0.1836  0.1423
  244PRO     CB 3750   4.901   5.687   5.342  0.6048  1.3324 -0.6950
  244PRO     CG 3751   5.004   5.583   5.374  0.5591 -0.1429  0.7871
  244PRO     CD 3752   5.074   5.555   5.238  0.5390 -0.2613 -1.3093
  244PRO     HA 3753   4.862   5.752   5.151 -0.7181  0.9168 -0.1470
  244PRO    HB2 3754   4.892   5.753   5.429  0.4348  0.9103 -0.3857
  244PRO    HB3 3755   4.805   5.647   5.311  0.3206  0.2691  1.2466
  244PRO    HG2 3756   5.079   5.622   5.444  0.5028 -1.9322  1.9685
  244PRO    HG3 3757   4.955   5.493   5.409  1.1458 -1.0201 -0.4951
  244PRO    HD2 3758   5.022   5.470   5.194 -0.4711 -0.8554  0.7734
  244PRO    HD3 3759   5.182   5.548   5.249  0.5424  0.9780  0.4454
  245LYS      N 3760   4.921   5.993   5.244  0.3155  0.4610 -0.3336
  245LYS     CA 3761   4.955   6.127   5.208 -0.1984 -0.7813 -0.7831
  245LYS      C 3762   5.079   6.185   5.280  0.4969  0.2622  0.1897
  245LYS      O 3763   5.169   6.252   5.223  0.2569 -0.0548 -0.3362
  245LYS     CB 3764   4.834   6.224   5.238 -0.3109 -0.1493 -0.7039
  245LYS     CG 3765   4.828   6.347   5.160  0.3562 -0.8270  0.2923
  245LYS     CD 3766   4.712   6.434   5.213 -0.6334  0.7413  0.4907
  245LYS     CE 3767   4.689   6.560   5.134 -0.4007 -0.0311  0.5856
  245LYS     NZ 3768   4.571   6.634   5.171 -0.3449 -0.2910  0.3898
  245LYS      H 3769   4.822   5.976   5.239  0.0986  1.4904  0.0415
  245LYS     HA 3770   4.987   6.141   5.105 -0.3212  0.1185 -0.7140
  245LYS    HB2 3771   4.743   6.167   5.220 -0.4473 -0.1902  0.0639
  245LYS    HB3 3772   4.832   6.254   5.343 -1.3555 -0.5151 -0.5980
  245LYS    HG2 3773   4.917   6.409   5.167 -0.4625  0.9911 -2.1834
  245LYS    HG3 3774   4.810   6.324   5.055  0.2808  0.1143  0.0770
  245LYS    HD2 3775   4.624   6.371   5.201  0.5517 -0.9882  0.1030
  245LYS    HD3 3776   4.715   6.457   5.319  1.1283 -0.0031  0.6809
  245LYS    HE2 3777   4.768   6.630   5.163  1.1134 -0.6072 -1.6053
  245LYS    HE3 3778   4.701   6.544   5.026  1.0125  0.1241  0.6751
  245LYS    HZ1 3779   4.563   6.714   5.110  0.0150 -0.5984 -0.0746
  245LYS    HZ2 3780   4.487   6.580   5.156 -1.1677  0.8476  0.6443
  245LYS    HZ3 3781   4.573   6.670   5.266 -1.3869  2.4258 -0.4473
  246LYS      N 3782   5.090   6.154   5.407 -0.9030  0.0928 -1.2098
  246LYS     CA 3783   5.208   6.202   5.491 -0.4955  0.1841  0.3726
  246LYS      C 3784   5.339   6.128   5.464  0.5712  0.7213  0.2556
  246LYS      O 3785   5.448   6.176   5.479  0.1014 -0.0895 -0.5401
  246LYS     CB 3786   5.169   6.201   5.639  0.7760  0.4714  0.8218
  246LYS     CG 3787   5.271   6.264   5.725 -0.8483 -0.7279 -0.0091
  246LYS     CD 3788   5.225   6.286   5.873 -1.0057  0.6903  0.5849
  246LYS     CE 3789   5.133   6.402   5.892  0.1244 -0.0735  0.3262
  246LYS     NZ 3790   5.192   6.526   5.850 -0.7183 -0.4523  0.1627
  246LYS      H 3791   5.024   6.102   5.464 -0.9635  0.9103 -0.4824
  246LYS     HA 3792   5.228   6.307   5.466 -0.6729 -0.1124 -1.2307
  246LYS    HB2 3793   5.072   6.248   5.651 -0.1876 -1.5659  2.3132
  246LYS    HB3 3794   5.158   6.095   5.663 -0.4436 -0.5864 -2.9164
  246LYS    HG2 3795   5.363   6.205   5.733  0.3762  1.0422  0.2316
  246LYS    HG3 3796   5.310   6.354   5.677  0.3439 -1.0672  0.2630
  246LYS    HD2 3797   5.170   6.199   5.910 -0.5083  0.6886  1.3546
  246LYS    HD3 3798   5.317   6.285   5.932 -0.6079 -1.1314  0.0539
  246LYS    HE2 3799   5.042   6.390   5.833 -0.3989 -1.2383  1.2698
  246LYS    HE3 3800   5.108   6.409   5.998 -0.5004 -2.2711  0.4344
  246LYS    HZ1 3801   5.134   6.608   5.863  0.4642  0.5957 -0.6478
  246LYS    HZ2 3802   5.276   6.546   5.904  0.6407 -0.7704 -1.6527
  246LYS    HZ3 3803   5.218   6.540   5.753  0.3492 -0.0695  0.4662
  247VAL      N 3804   5.324   6.002   5.414 -0.1056 -0.2363 -0.8245
  247VAL     CA 3805   5.434   5.909   5.376  0.3764 -0.5143  0.2936
  247VAL      C 3806   5.477   5.945   5.233  0.8044  0.2449 -0.0844
  247VAL      O 3807   5.593   5.948   5.203 -0.0145 -0.2155  0.8508
  247VAL     CB 3808   5.387   5.764   5.390  0.6394 -0.1054 -1.0150
  247VAL    CG1 3809   5.477   5.670   5.317 -0.1854  0.6446  0.7108
  247VAL    CG2 3810   5.368   5.718   5.536  0.4833 -0.0265 -0.1573
  247VAL      H 3811   5.231   5.977   5.385  0.0389 -0.0373 -1.5016
  247VAL     HA 3812   5.519   5.928   5.443  0.7057 -0.6526 -0.0754
  247VAL     HB 3813   5.288   5.756   5.347  0.8776 -0.5316 -1.5048
  247VAL   HG11 3814   5.441   5.568   5.334 -0.1728  0.3282 -0.8981
  247VAL   HG12 3815   5.476   5.686   5.210 -1.7036  0.4271  0.6477
  247VAL   HG13 3816   5.579   5.680   5.355  0.1294  0.5058 -0.0601
  247VAL   HG21 3817   5.306   5.629   5.549 -0.9328  0.9557  0.3005
  247VAL   HG22 3818   5.468   5.697   5.575  0.3735 -0.7836 -0.2650
  247VAL   HG23 3819   5.318   5.802   5.585  1.2116  0.8480 -0.8454
  248PHE      N 3820   5.379   5.975   5.147  0.2461 -0.6137  0.2538
  248PHE     CA 3821   5.405   6.034   5.013  0.5340  0.9461 -0.0587
  248PHE      C 3822   5.491   6.158   5.015 -0.5784  0.2505  0.0522
  248PHE      O 3823   5.592   6.167   4.938  0.1147 -0.2587 -0.3234
  248PHE     CB 3824   5.268   6.062   4.945 -0.5795 -0.0148  0.4401
  248PHE     CG 3825   5.269   6.162   4.827  0.2566  0.2252  0.7667
  248PHE    CD1 3826   5.326   6.123   4.707 -1.4651 -0.1741  0.1147
  248PHE    CD2 3827   5.232   6.300   4.845  0.2038  1.0996 -0.7048
  248PHE    CE1 3828   5.332   6.210   4.595  0.3183  0.1609  0.4318
  248PHE    CE2 3829   5.230   6.380   4.732  0.3065 -0.9833  0.3036
  248PHE     CZ 3830   5.281   6.340   4.608  0.5978  1.1633  0.5948
  248PHE      H 3831   5.286   5.981   5.185  0.0756  0.0293 -0.2273
  248PHE     HA 3832   5.450   5.961   4.946 -0.4524  0.2481 -0.0082
  248PHE    HB2 3833   5.235   5.973   4.892  0.5199 -1.0237  1.3495
  248PHE    HB3 3834   5.183   6.087   5.010 -1.0547  0.5210 -0.3427
  248PHE    HD1 3835   5.374   6.027   4.698  1.6990  1.2136 -0.8250
  248PHE    HD2 3836   5.199   6.334   4.943  0.7196  1.4522 -0.6460
  248PHE    HE1 3837   5.374   6.175   4.501 -0.7522 -0.2217  0.0683
  248PHE    HE2 3838   5.194   6.482   4.744  1.4208 -0.4253 -0.7221
  248PHE     HZ 3839   5.272   6.392   4.514  0.8701  0.6314  0.2629
  249GLU      N 3840   5.457   6.255   5.098  0.9911  0.1040  0.2307
  249GLU     CA 3841   5.528   6.385   5.106 -0.0836  0.5243 -0.0087
  249GLU      C 3842   5.667   6.353   5.165 -0.2773 -0.6738  0.7898
  249GLU      O 3843   5.761   6.395   5.101 -0.3580 -0.2013 -0.1434
  249GLU     CB 3844   5.465   6.486   5.204 -0.4401  0.7132  0.4115
  249GLU     CG 3845   5.529   6.633   5.185  0.5177  0.4627 -0.1283
  249GLU     CD 3846   5.491   6.693   5.048 -0.6248 -0.7814 -0.0173
  249GLU    OE1 3847   5.453   6.628   4.957  0.2875  0.1115 -0.0391
  249GLU    OE2 3848   5.506   6.821   5.035 -0.9213  0.1771 -0.1694
  249GLU      H 3849   5.373   6.243   5.153 -0.1268  0.5484 -1.2635
  249GLU     HA 3850   5.540   6.420   5.004  0.8549 -1.4932 -0.6915
  249GLU    HB2 3851   5.356   6.485   5.193 -0.4143 -0.3356  0.0290
  249GLU    HB3 3852   5.484   6.448   5.305  1.2838  0.1801 -0.0514
  249GLU    HG2 3853   5.498   6.698   5.266  1.9730 -0.1572  1.0162
  249GLU    HG3 3854   5.636   6.618   5.199  0.2445 -1.6523  0.3479
  250ALA      N 3855   5.682   6.279   5.271 -0.3555  0.2208 -0.5663
  250ALA     CA 3856   5.820   6.240   5.312  0.2743 -0.8663 -0.3514
  250ALA      C 3857   5.894   6.156   5.205  0.6663  0.6793 -0.3421
  250ALA      O 3858   6.015   6.167   5.207 -0.4660  0.0913  0.1519
  250ALA     CB 3859   5.818   6.176   5.443 -0.6370  0.8704 -1.5033
  250ALA      H 3860   5.603   6.250   5.328 -0.4387 -0.7163 -1.1068
  250ALA     HA 3861   5.867   6.336   5.332 -1.2475 -0.0983 -0.2078
  250ALA    HB1 3862   5.761   6.083   5.446  0.1391  0.3880 -0.3589
  250ALA    HB2 3863   5.916   6.156   5.487 -0.8678  0.0372 -1.3244
  250ALA    HB3 3864   5.772   6.240   5.518  0.1303 -0.1167 -0.1037
  251ALA      N 3865   5.832   6.072   5.125 -0.8525 -0.5250 -0.0960
  251ALA     CA 3866   5.901   6.005   5.013 -0.9005 -0.7771  0.2147
  251ALA      C 3867   5.938   6.108   4.897 -1.3526  0.1740  0.4434
  251ALA      O 3868   6.058   6.103   4.849 -0.2465 -0.1629 -0.4924
  251ALA     CB 3869   5.800   5.895   4.961  0.0408  0.0194 -0.5656
  251ALA      H 3870   5.731   6.067   5.126 -0.8410 -0.7707  0.0101
  251ALA     HA 3871   5.984   5.944   5.048 -1.9537 -1.5214  1.5912
  251ALA    HB1 3872   5.837   5.852   4.868 -1.6474  1.4216 -2.0461
  251ALA    HB2 3873   5.799   5.824   5.044 -0.3473  0.1852 -0.4227
  251ALA    HB3 3874   5.702   5.929   4.926  0.4058  0.8016 -0.8613
  252VAL      N 3875   5.854   6.202   4.853 -0.0266  0.8083  0.3468
  252VAL     CA 3876   5.878   6.295   4.748 -0.2238 -1.1380  0.5998
  252VAL      C 3877   5.999   6.389   4.786 -0.0718  0.4067 -0.1266
  252VAL      O 3878   6.095   6.384   4.713  0.0925  0.4103 -0.2992
  252VAL     CB 3879   5.757   6.376   4.709  0.9928  0.2802 -0.6035
  252VAL    CG1 3880   5.788   6.507   4.638  1.0903  0.7350 -0.5619
  252VAL    CG2 3881   5.675   6.281   4.620  0.1355 -0.9694  0.0530
  252VAL      H 3882   5.762   6.193   4.894 -0.0959  0.9996  0.2375
  252VAL     HA 3883   5.913   6.253   4.654  0.1294 -1.6749  0.9588
  252VAL     HB 3884   5.695   6.400   4.795 -0.7934  0.8787 -1.9392
  252VAL   HG11 3885   5.830   6.578   4.709  1.1439  0.2442 -0.0853
  252VAL   HG12 3886   5.852   6.487   4.552 -0.6307  0.2628 -1.8477
  252VAL   HG13 3887   5.693   6.541   4.598  0.8089  0.0861 -0.4748
  252VAL   HG21 3888   5.725   6.260   4.526  0.3108  0.0616 -0.1141
  252VAL   HG22 3889   5.629   6.197   4.671 -2.3933 -0.1258 -0.5650
  252VAL   HG23 3890   5.575   6.324   4.613  0.5706 -0.0658 -1.5277
  253LYS      N 3891   5.993   6.457   4.902 -0.3377 -0.6949 -0.8672
  253LYS     CA 3892   6.098   6.540   4.955 -1.4448  1.0011  0.0263
  253LYS      C 3893   6.230   6.463   4.968  0.5644  0.3529 -0.3732
  253LYS      O 3894   6.337   6.517   4.936  0.2306  0.1598  0.4879
  253LYS     CB 3895   6.061   6.601   5.089 -0.6392  0.4181  0.2530
  253LYS     CG 3896   5.943   6.699   5.072  0.1166  0.1615  0.1764
  253LYS     CD 3897   5.920   6.777   5.206  0.1763 -0.3342  0.7598
  253LYS     CE 3898   5.795   6.869   5.190 -0.0918 -0.5772 -0.8692
  253LYS     NZ 3899   5.771   6.949   5.317 -0.5326  0.7016 -0.0854
  253LYS      H 3900   5.910   6.449   4.960  0.7921 -0.9561  0.8459
  253LYS     HA 3901   6.126   6.617   4.884  0.2607 -0.0865 -0.5904
  253LYS    HB2 3902   6.032   6.521   5.157 -1.2236  1.1310  0.8803
  253LYS    HB3 3903   6.147   6.657   5.126  0.8709 -0.7514 -1.1918
  253LYS    HG2 3904   5.962   6.767   4.989  1.6697 -1.2351 -0.7338
  253LYS    HG3 3905   5.851   6.649   5.039  0.8913 -1.3408  0.1243
  253LYS    HD2 3906   5.918   6.717   5.297  0.2503 -0.2018  0.8502
  253LYS    HD3 3907   6.001   6.850   5.207 -0.3681  0.2852  1.1391
  253LYS    HE2 3908   5.817   6.940   5.111  1.1868 -0.5903 -0.5665
  253LYS    HE3 3909   5.700   6.822   5.168 -1.3187  1.2350  0.0052
  253LYS    HZ1 3910   5.856   6.989   5.354 -0.1861  0.1086 -0.2105
  253LYS    HZ2 3911   5.699   7.019   5.307 -1.2296  0.1234  0.6721
  253LYS    HZ3 3912   5.739   6.879   5.381 -0.7312  1.2935  0.4803
  254SER      N 3913   6.219   6.334   4.995 -0.7304  0.4018  0.4321
  254SER     CA 3914   6.339   6.249   5.001  0.2687  0.6402  0.0729
  254SER      C 3915   6.404   6.222   4.864  0.6615 -0.4333  0.1849
  254SER      O 3916   6.522   6.235   4.843  0.4755  0.1396 -0.3390
  254SER     CB 3917   6.300   6.113   5.072  0.4308 -0.3091  0.2614
  254SER     OG 3918   6.419   6.043   5.098 -0.5195  0.2025 -0.3168
  254SER      H 3919   6.127   6.297   5.014 -0.7411  0.6193  0.8242
  254SER     HA 3920   6.409   6.299   5.068 -0.2145 -0.6714  1.7050
  254SER    HB2 3921   6.256   6.123   5.172  0.0936  0.2338  0.0701
  254SER    HB3 3922   6.236   6.060   5.002 -0.1958 -0.3219  0.8207
  254SER     HG 3923   6.408   5.962   5.149 -0.4537  0.1482 -0.3877
  255ILE      N 3924   6.328   6.191   4.759  0.4779  0.0089  0.6754
  255ILE     CA 3925   6.368   6.181   4.619 -0.0244 -0.7900  0.3651
  255ILE      C 3926   6.412   6.312   4.556 -0.7027 -0.1145 -0.5091
  255ILE      O 3927   6.505   6.318   4.479  0.2002 -0.4637  0.1899
  255ILE     CB 3928   6.251   6.112   4.545 -0.0817 -0.3526 -0.1882
  255ILE    CG1 3929   6.240   5.966   4.588 -0.4481  0.0300 -0.3687
  255ILE    CG2 3930   6.262   6.124   4.390  0.4653  0.5625  0.0813
  255ILE    CD1 3931   6.115   5.892   4.533 -0.4118 -0.4840 -0.8645
  255ILE      H 3932   6.229   6.192   4.778  0.1785 -0.6116 -0.6497
  255ILE     HA 3933   6.447   6.108   4.598 -0.3639 -1.3042  0.8153
  255ILE     HB 3934   6.165   6.169   4.578  0.3112 -0.1624  0.5599
  255ILE   HG12 3935   6.335   5.920   4.560  0.8528  0.8600  2.0251
  255ILE   HG13 3936   6.238   5.963   4.697 -0.9282  0.7121 -0.3493
  255ILE   HG21 3937   6.261   6.229   4.361  0.4333  0.2614 -1.1292
  255ILE   HG22 3938   6.358   6.081   4.362 -0.4224 -0.5902 -1.5114
  255ILE   HG23 3939   6.177   6.076   4.341  1.1569  0.9421 -1.6160
  255ILE   HD11 3940   6.110   5.804   4.597 -1.6107  0.0913 -0.1098
  255ILE   HD12 3941   6.029   5.952   4.560  0.2330  0.6824 -1.2462
  255ILE   HD13 3942   6.131   5.859   4.430 -0.2434  1.7173 -1.6388
  256LYS      N 3943   6.351   6.418   4.606  0.6724 -0.5379  0.2957
  256LYS     CA 3944   6.389   6.557   4.572  0.1000  0.5486  0.4118
  256LYS      C 3945   6.531   6.590   4.628  1.3946  0.2193  0.3592
  256LYS      O 3946   6.607   6.639   4.548 -0.2343 -0.0909  0.0874
  256LYS     CB 3947   6.284   6.659   4.604  0.9359 -0.1457 -0.3360
  256LYS     CG 3948   6.326   6.796   4.546 -0.4514  0.1188 -0.4646
  256LYS     CD 3949   6.209   6.892   4.569 -0.3024  0.7086 -0.0062
  256LYS     CE 3950   6.240   7.023   4.503 -0.6276 -0.8568  0.2020
  256LYS     NZ 3951   6.122   7.108   4.493  0.0779  0.1954 -0.2790
  256LYS      H 3952   6.270   6.412   4.666  0.3476  1.1565  0.1389
  256LYS     HA 3953   6.394   6.557   4.463  0.7639  0.3359  0.4337
  256LYS    HB2 3954   6.186   6.630   4.566 -0.0497  0.6706  1.3517
  256LYS    HB3 3955   6.259   6.658   4.710 -1.6286  1.0946 -0.7620
  256LYS    HG2 3956   6.416   6.831   4.597 -0.5948  0.5069 -0.4731
  256LYS    HG3 3957   6.347   6.801   4.439  0.0306  1.1282 -0.3488
  256LYS    HD2 3958   6.116   6.847   4.535 -0.5746  1.1369  0.1660
  256LYS    HD3 3959   6.199   6.912   4.676 -0.8254  0.2935  0.0302
  256LYS    HE2 3960   6.316   7.079   4.557 -1.2921  0.6846 -0.3416
  256LYS    HE3 3961   6.277   7.005   4.402  0.6866 -1.0007  0.6813
  256LYS    HZ1 3962   6.044   7.074   4.546 -0.2392  1.2820  0.0076
  256LYS    HZ2 3963   6.144   7.204   4.519 -0.4241 -0.2040  2.0778
  256LYS    HZ3 3964   6.085   7.101   4.399 -0.0143  0.9444 -0.3097
  257ALA      N 3965   6.557   6.552   4.754 -0.2232 -0.2820  0.7868
  257ALA     CA 3966   6.697   6.564   4.819  0.3554 -0.9081  0.4555
  257ALA      C 3967   6.791   6.466   4.749  0.0961  0.8276  0.4644
  257ALA      O 3968   6.896   6.516   4.714  0.1663  0.5778  0.1546
  257ALA     CB 3969   6.686   6.527   4.966  0.1328 -0.7117 -0.7574
  257ALA      H 3970   6.483   6.499   4.798 -0.5111 -0.2059  0.4000
  257ALA     HA 3971   6.741   6.662   4.803 -0.9036 -0.5380 -1.3134
  257ALA    HB1 3972   6.626   6.435   4.969 -1.4398  0.2558 -0.0335
  257ALA    HB2 3973   6.785   6.521   5.010  0.2816 -0.3739 -1.0347
  257ALA    HB3 3974   6.625   6.590   5.031  0.5384 -0.9892 -0.0891
  258ALA      N 3975   6.754   6.338   4.716  0.3835 -0.4571 -0.3914
  258ALA     CA 3976   6.848   6.250   4.634  0.0889 -1.3685 -0.0571
  258ALA      C 3977   6.889   6.317   4.498 -0.0380 -0.2677 -0.2745
  258ALA      O 3978   7.012   6.325   4.469  0.3049  0.0397  0.6073
  258ALA     CB 3979   6.774   6.117   4.605 -0.2530  0.0083  0.0413
  258ALA      H 3980   6.672   6.296   4.757  0.5033 -1.2349 -0.9004
  258ALA     HA 3981   6.929   6.240   4.705 -0.3683 -0.3112  0.6655
  258ALA    HB1 3982   6.685   6.136   4.546 -0.8767 -1.0348  0.5807
  258ALA    HB2 3983   6.847   6.061   4.546  0.6855  1.9305 -0.7793
  258ALA    HB3 3984   6.746   6.069   4.699 -0.1595  0.4907  0.3191
  259SER      N 3985   6.788   6.364   4.421 -0.7694 -0.0610 -0.2054
  259SER     CA 3986   6.797   6.404   4.286 -0.0601 -0.3679 -0.1992
  259SER      C 3987   6.847   6.547   4.268 -0.5215 -0.6292  0.4239
  259SER      O 3988   6.848   6.600   4.155  0.0177 -0.1658  0.6603
  259SER     CB 3989   6.659   6.385   4.217 -1.4586 -0.1804 -1.0617
  259SER     OG 3990   6.565   6.475   4.270 -0.3942  0.1161 -0.0029
  259SER      H 3991   6.703   6.352   4.475  0.9504 -2.0486  2.5782
  259SER     HA 3992   6.876   6.348   4.237  1.6281  0.7483  1.0157
  259SER    HB2 3993   6.679   6.408   4.113 -0.2407 -0.0390 -0.8291
  259SER    HB3 3994   6.622   6.283   4.230 -1.2163 -0.0973  0.9253
  259SER     HG 3995   6.534   6.441   4.355  0.2076  0.4268  0.3513
  260SER      N 3996   6.880   6.609   4.379 -0.1499 -0.3300  0.3896
  260SER     CA 3997   6.905   6.752   4.390  0.5306  0.4437 -0.1348
  260SER      C 3998   7.021   6.810   4.315 -0.1293  0.2308  0.2303
  260SER      O 3999   7.023   6.931   4.284  0.4677  0.2756  0.0670
  260SER     CB 4000   6.905   6.795   4.536  0.7712 -0.2078  0.0830
  260SER     OG 4001   7.012   6.743   4.602 -0.1728 -0.0766  0.0831
  260SER      H 4002   6.864   6.555   4.463  0.3112  0.0380  0.7242
  260SER     HA 4003   6.820   6.805   4.346  0.4058  0.1228 -0.2928
  260SER    HB2 4004   6.903   6.904   4.550 -0.3711 -0.3130  1.1364
  260SER    HB3 4005   6.816   6.766   4.592  1.2505  0.6334  1.3793
  260SER     HG 4006   6.974   6.676   4.661 -1.3497  0.6587  0.2226
  261THR      N 4007   7.119   6.731   4.265 -0.1187  0.8419  0.5204
  261THR     CA 4008   7.225   6.777   4.169  0.7629  0.2025 -0.2601
  261THR      C 4009   7.161   6.810   4.029 -0.8633 -0.2452 -0.4467
  261THR      O 4010   7.233   6.859   3.950  0.0906 -0.4536 -0.0306
  261THR     CB 4011   7.333   6.669   4.150 -0.5568 -0.0756  0.1718
  261THR    OG1 4012   7.278   6.545   4.098 -0.4379 -0.4472 -0.9536
  261THR    CG2 4013   7.405   6.648   4.286 -0.3018 -0.7408 -0.2031
  261THR      H 4014   7.120   6.635   4.294  0.4830  0.4187 -0.7438
  261THR     HA 4015   7.269   6.863   4.219  0.1958  0.0130  0.5943
  261THR     HB 4016   7.409   6.701   4.079 -0.1100  0.1558  0.7281
  261THR    HG1 4017   7.317   6.522   4.013 -1.3002 -0.9391 -1.2465
  261THR   HG21 4018   7.449   6.746   4.306 -0.1775 -0.2848 -2.2330
  261THR   HG22 4019   7.335   6.617   4.364 -0.5299 -0.1591 -0.1639
  261THR   HG23 4020   7.482   6.572   4.293  0.5205  0.1408  1.2164
  262GLU      N 4021   7.039   6.785   3.999  0.1832 -0.3786 -0.0925
  262GLU     CA 4022   6.976   6.836   3.875  0.6067  0.3988  0.7829
  262GLU      C 4023   6.845   6.915   3.906 -0.2116 -0.4042  0.6838
  262GLU      O 4024   6.785   6.885   4.009  0.2122 -0.2215 -0.1283
  262GLU     CB 4025   6.942   6.704   3.795 -0.8654  0.0500  0.2033
  262GLU     CG 4026   7.066   6.622   3.751 -0.5005  0.8164  0.2467
  262GLU     CD 4027   7.164   6.695   3.658  1.0330  0.6576 -0.4995
  262GLU    OE1 4028   7.284   6.668   3.656  0.6505 -0.4799 -0.2061
  262GLU    OE2 4029   7.115   6.774   3.573  0.1898 -0.2712 -0.0375
  262GLU      H 4030   6.982   6.751   4.076  0.6646  0.3995  0.6416
  262GLU     HA 4031   7.040   6.892   3.806  0.4133 -0.7730 -0.4280
  262GLU    HB2 4032   6.885   6.636   3.859  0.5940 -0.4862  1.0233
  262GLU    HB3 4033   6.879   6.735   3.711 -0.1029 -0.3607 -0.5529
  262GLU    HG2 4034   7.115   6.590   3.843  0.4947 -1.0164 -0.7994
  262GLU    HG3 4035   7.047   6.522   3.712  0.3661  0.5933  0.3474
  263LYS      N 4036   6.801   7.009   3.816 -0.3545  0.4725 -0.8048
  263LYS     CA 4037   6.679   7.094   3.846 -0.9990 -0.3511 -0.1594
  263LYS      C 4038   6.558   7.061   3.761 -0.4697  0.1044 -0.2631
  263LYS      O 4039   6.571   7.032   3.638 -0.3030 -0.7429 -0.4126
  263LYS     CB 4040   6.737   7.244   3.842  1.1357  0.0748 -0.4524
  263LYS     CG 4041   6.722   7.308   3.711  0.0552 -0.1296  0.6059
  263LYS     CD 4042   6.757   7.455   3.712 -0.3148 -0.0396 -0.2374
  263LYS     CE 4043   6.731   7.514   3.573 -0.1413  0.3692 -1.3873
  263LYS     NZ 4044   6.836   7.474   3.489 -1.0175  0.2885 -0.7428
  263LYS      H 4045   6.863   7.032   3.740 -0.1212  0.1915 -0.7028
  263LYS     HA 4046   6.658   7.082   3.952  0.3279  1.1029  0.3372
  263LYS    HB2 4047   6.690   7.307   3.918  1.0271  0.2624 -0.6739
  263LYS    HB3 4048   6.842   7.256   3.868  1.3632  0.2758 -1.3830
  263LYS    HG2 4049   6.789   7.264   3.638 -0.4463  1.0369 -0.6439
  263LYS    HG3 4050   6.620   7.300   3.674  0.1821  1.4172 -0.2291
  263LYS    HD2 4051   6.693   7.504   3.787  0.4118 -0.0506  0.4152
  263LYS    HD3 4052   6.860   7.483   3.734 -0.2052 -0.3300 -0.3747
  263LYS    HE2 4053   6.643   7.468   3.529 -0.3214 -0.4720 -0.2353
  263LYS    HE3 4054   6.721   7.621   3.589 -0.1290  0.1732  0.2033
  263LYS    HZ1 4055   6.902   7.410   3.532 -0.0346  1.8464  0.2665
  263LYS    HZ2 4056   6.808   7.448   3.396  0.0636 -0.6103 -0.8659
  263LYS    HZ3 4057   6.901   7.551   3.479  0.4213 -0.3773  1.6592
  264PHE      N 4058   6.440   7.062   3.817  0.7507 -0.5164 -0.3641
  264PHE     CA 4059   6.310   7.015   3.766 -0.1639 -0.6066  0.4038
  264PHE      C 4060   6.183   7.102   3.813 -0.6107  0.7141 -0.7020
  264PHE      O 4061   6.189   7.161   3.923 -0.8061 -0.1110  0.5472
  264PHE     CB 4062   6.276   6.859   3.804  0.0234 -0.0513 -0.1479
  264PHE     CG 4063   6.381   6.759   3.778  0.0477  0.4134  0.2241
  264PHE    CD1 4064   6.421   6.739   3.644  0.2678 -0.6335  0.0385
  264PHE    CD2 4065   6.448   6.693   3.883 -0.1175 -0.7094  0.2438
  264PHE    CE1 4066   6.531   6.659   3.619 -1.0476  0.1080 -0.1562
  264PHE    CE2 4067   6.563   6.619   3.859  0.0909  0.8751  0.0893
  264PHE     CZ 4068   6.607   6.602   3.724  0.0131 -0.7231 -0.2295
  264PHE      H 4069   6.438   7.100   3.911 -0.8431  0.6690 -0.8003
  264PHE     HA 4070   6.327   7.038   3.661 -0.1698  0.4214  0.6037
  264PHE    HB2 4071   6.260   6.858   3.912 -0.2606 -1.5898 -0.1606
  264PHE    HB3 4072   6.192   6.815   3.751 -0.4506  0.5206  0.1010
  264PHE    HD1 4073   6.361   6.786   3.567  0.3201 -0.5415  0.0541
  264PHE    HD2 4074   6.400   6.699   3.980 -0.7058 -0.2535 -0.0627
  264PHE    HE1 4075   6.558   6.633   3.518 -0.6530 -0.0634 -0.0111
  264PHE    HE2 4076   6.624   6.581   3.939 -0.2433  0.5040  0.1742
  264PHE     HZ 4077   6.685   6.535   3.690 -0.1331 -1.1090  0.1740
  265PRO      N 4078   6.080   7.109   3.726 -0.3827 -0.4812  0.6071
  265PRO     CA 4079   5.955   7.166   3.772  0.0076  0.0910  0.6070
  265PRO      C 4080   5.909   7.091   3.892  0.2204  0.3549 -0.5289
  265PRO      O 4081   5.891   6.968   3.894  0.3029  0.2276  0.3288
  265PRO     CB 4082   5.863   7.155   3.645 -0.8534  0.2685 -0.8143
  265PRO     CG 4083   5.919   7.033   3.564  0.8464 -0.8875 -0.4646
  265PRO     CD 4084   6.068   7.049   3.595  1.1388  0.3129  0.1228
  265PRO     HA 4085   5.975   7.270   3.797  0.1475  0.2134  0.0049
  265PRO    HB2 4086   5.759   7.147   3.675 -0.5166  1.0025  0.7817
  265PRO    HB3 4087   5.878   7.246   3.588 -2.3235  0.9856 -0.1623
  265PRO    HG2 4088   5.880   6.940   3.605  0.7617 -0.5922  0.1457
  265PRO    HG3 4089   5.902   7.041   3.456  2.4905 -0.5746 -0.7570
  265PRO    HD2 4090   6.105   6.946   3.599  0.1506 -0.0514  1.8288
  265PRO    HD3 4091   6.107   7.106   3.510  0.2909 -0.1034 -0.5784
  266ASP      N 4092   5.878   7.166   4.004  0.0801  0.3031  0.2011
  266ASP     CA 4093   5.813   7.117   4.113  1.4638  0.2475  0.1422
  266ASP      C 4094   5.681   7.039   4.093 -0.5214 -0.0029 -0.2360
  266ASP      O 4095   5.633   6.985   4.192  0.0166  0.2287  0.2823
  266ASP     CB 4096   5.800   7.223   4.224  0.3572  0.3684 -0.4409
  266ASP     CG 4097   5.928   7.299   4.246 -0.4964 -0.4246 -0.0221
  266ASP    OD1 4098   5.939   7.425   4.246  0.0456  0.3477 -0.9032
  266ASP    OD2 4099   6.031   7.229   4.264 -0.0886  0.3163 -0.1013
  266ASP      H 4100   5.883   7.267   4.001  0.7897  0.2664 -0.2726
  266ASP     HA 4101   5.873   7.033   4.146  0.0235 -0.5385  0.9608
  266ASP    HB2 4102   5.722   7.287   4.183 -0.8552 -1.3268 -0.9934
  266ASP    HB3 4103   5.785   7.164   4.314  1.2245  0.4621 -0.2155
  267GLY      N 4104   5.622   7.041   3.974  0.0517 -0.5158 -0.3424
  267GLY     CA 4105   5.499   6.976   3.937  0.6252  0.1533 -0.7855
  267GLY      C 4106   5.520   6.829   3.896 -0.1516 -0.5706 -0.2092
  267GLY      O 4107   5.419   6.753   3.891 -0.1240  0.1806  0.8702
  267GLY      H 4108   5.665   7.091   3.898 -1.8195  0.8427 -0.6546
  267GLY    HA2 4109   5.429   6.985   4.020  1.6122  1.1313  0.0055
  267GLY    HA3 4110   5.468   7.023   3.844  1.0993  1.0354 -0.5165
  268PHE      N 4111   5.636   6.791   3.846 -0.5192  0.0091  0.2654
  268PHE     CA 4112   5.664   6.651   3.813 -0.3755  0.3969  0.0430
  268PHE      C 4113   5.627   6.551   3.924  0.4793  0.2737  1.3287
  268PHE      O 4114   5.553   6.447   3.899 -0.1907 -0.2780 -0.0740
  268PHE     CB 4115   5.816   6.650   3.782 -1.0094 -0.8143  0.3144
  268PHE     CG 4116   5.894   6.522   3.765  0.0563 -0.2236 -0.7410
  268PHE    CD1 4117   5.855   6.423   3.678  0.5627  0.9139  0.0653
  268PHE    CD2 4118   6.002   6.494   3.851  0.0522  0.9400 -0.7421
  268PHE    CE1 4119   5.911   6.294   3.677  0.3285  0.0260 -0.2050
  268PHE    CE2 4120   6.057   6.362   3.849 -1.6273 -0.7535  0.0413
  268PHE     CZ 4121   6.015   6.264   3.763 -0.3545 -1.0057 -0.4991
  268PHE      H 4122   5.708   6.861   3.844  0.5810 -1.0560 -0.0814
  268PHE     HA 4123   5.601   6.634   3.726  0.5824  0.7603 -0.7642
  268PHE    HB2 4124   5.822   6.709   3.691  0.3049  0.4959  1.1581
  268PHE    HB3 4125   5.865   6.711   3.859 -0.3758  0.1343 -0.7846
  268PHE    HD1 4126   5.777   6.447   3.606  0.9784  0.7224 -0.4622
  268PHE    HD2 4127   6.044   6.560   3.925  0.8470  1.0064 -1.2258
  268PHE    HE1 4128   5.865   6.212   3.624 -0.9181 -0.2654  1.1751
  268PHE    HE2 4129   6.150   6.355   3.903 -1.9289  1.0499  0.9644
  268PHE     HZ 4130   6.064   6.168   3.772  1.6018 -0.0300  0.6846
  269TRP      N 4131   5.670   6.580   4.042 -0.4427 -0.6385 -0.1247
  269TRP     CA 4132   5.638   6.511   4.170 -0.6888  0.1685  1.0780
  269TRP      C 4133   5.492   6.496   4.207 -0.7073 -1.0319  0.3661
  269TRP      O 4134   5.453   6.402   4.271 -0.0785 -0.2242 -0.4755
  269TRP     CB 4135   5.722   6.567   4.285 -0.5441 -0.7284 -0.3973
  269TRP     CG 4136   5.858   6.620   4.248  0.1546  0.1724 -0.2035
  269TRP    CD1 4137   5.893   6.751   4.248  0.3486  0.0909 -0.0510
  269TRP    CD2 4138   5.985   6.550   4.228  0.1454 -0.3790 -0.2137
  269TRP    NE1 4139   6.031   6.765   4.221  0.5254 -0.3743  0.3257
  269TRP    CE2 4140   6.095   6.644   4.212  0.2947  0.1070  0.4087
  269TRP    CE3 4141   6.022   6.414   4.225  0.0219 -0.2088  0.2907
  269TRP    CZ2 4142   6.230   6.613   4.182  0.4092  0.7954 -0.0156
  269TRP    CZ3 4143   6.163   6.382   4.194  1.3094 -0.2089 -0.2112
  269TRP    CH2 4144   6.262   6.480   4.178  0.5812  0.1185 -0.1353
  269TRP      H 4145   5.747   6.644   4.055 -0.5381 -0.6794  0.7553
  269TRP     HA 4146   5.674   6.409   4.151 -0.9037  0.3675 -0.6999
  269TRP    HB2 4147   5.665   6.651   4.324  0.2177 -0.7718  0.8897
  269TRP    HB3 4148   5.738   6.492   4.363 -0.0860 -0.2241  0.0040
  269TRP    HD1 4149   5.821   6.827   4.273 -0.5244 -0.5832 -0.4055
  269TRP    HE1 4150   6.070   6.855   4.196 -0.4703  0.1024  0.3947
  269TRP    HE3 4151   5.943   6.342   4.242  0.0358 -0.1181  0.7429
  269TRP    HZ2 4152   6.310   6.685   4.183  0.3574  0.9003 -1.1869
  269TRP    HZ3 4153   6.172   6.274   4.186 -1.3691 -0.5419 -0.7506
  269TRP    HH2 4154   6.362   6.447   4.155  0.6874 -0.6201  1.2096
  270LEU      N 4155   5.403   6.580   4.158 -0.4567  0.5357 -0.3405
  270LEU     CA 4156   5.252   6.568   4.177 -0.3378  1.1071 -0.2932
  270LEU      C 4157   5.195   6.463   4.076 -0.6326  0.4195  0.1941
  270LEU      O 4158   5.076   6.427   4.086  0.1321  0.0189  0.5569
  270LEU     CB 4159   5.184   6.701   4.157 -0.0676 -0.0851 -0.4137
  270LEU     CG 4160   5.229   6.815   4.249  0.5591 -0.2870  0.6147
  270LEU    CD1 4161   5.160   6.942   4.193  0.0004 -0.4367 -0.3063
  270LEU    CD2 4162   5.192   6.784   4.388  0.0746 -0.0885 -1.0860
  270LEU      H 4163   5.440   6.653   4.098  0.8231  0.4519  0.2990
  270LEU     HA 4164   5.228   6.532   4.277  0.0577  0.2047 -0.5009
  270LEU    HB2 4165   5.208   6.723   4.053  0.2569 -0.6423 -0.4659
  270LEU    HB3 4166   5.076   6.696   4.168  0.0294  0.5959  1.8124
  270LEU     HG 4167   5.337   6.825   4.240  0.6811 -1.2793  0.7540
  270LEU   HD11 4168   5.185   7.028   4.255 -2.3190  0.2626 -0.1524
  270LEU   HD12 4169   5.202   6.963   4.095 -0.5609  0.3793 -0.3917
  270LEU   HD13 4170   5.051   6.936   4.190 -0.1035  0.1846  0.8895
  270LEU   HD21 4171   5.256   6.706   4.428 -1.7689 -1.2860 -0.2046
  270LEU   HD22 4172   5.198   6.875   4.448  0.3095  0.7595 -2.3012
  270LEU   HD23 4173   5.093   6.739   4.378  0.1884 -0.4560 -0.5759
  271GLY      N 4174   5.274   6.422   3.970 -0.4104  0.1847 -0.6335
  271GLY     CA 4175   5.214   6.368   3.847  0.1326 -0.0194  0.1004
  271GLY      C 4176   5.127   6.475   3.770 -0.1760 -0.4318  0.1388
  271GLY      O 4177   5.034   6.441   3.697  0.0968  0.0875 -0.7973
  271GLY      H 4178   5.374   6.434   3.975 -0.3058 -0.5099  1.7315
  271GLY    HA2 4179   5.302   6.339   3.789 -0.4547 -0.1796 -0.7331
  271GLY    HA3 4180   5.149   6.281   3.860 -0.5669  0.2372 -1.3455
  272GLU      N 4181   5.165   6.600   3.778  0.7433 -0.7119  0.0196
  272GLU     CA 4182   5.099   6.714   3.714 -0.9050 -0.0464  0.1549
  272GLU      C 4183   5.182   6.769   3.597  0.5158 -0.2666 -0.6667
  272GLU      O 4184   5.127   6.853   3.524 -0.1272  0.7060  0.3561
  272GLU     CB 4185   5.050   6.816   3.819 -0.2107  0.3536  0.9325
  272GLU     CG 4186   4.965   6.755   3.917  1.2418  0.3058 -0.8628
  272GLU     CD 4187   4.815   6.738   3.882 -0.5460 -0.3236 -0.4731
  272GLU    OE1 4188   4.740   6.738   3.977  0.1430 -0.2094 -0.4401
  272GLU    OE2 4189   4.774   6.707   3.771  0.1659 -0.6600  0.1886
  272GLU      H 4190   5.241   6.624   3.841  0.7505  0.0289 -0.2533
  272GLU     HA 4191   5.006   6.680   3.668 -0.4426  0.0588 -0.9066
  272GLU    HB2 4192   5.138   6.862   3.864  0.5829  1.3722 -1.3790
  272GLU    HB3 4193   4.998   6.898   3.770 -0.8750  0.1964  1.3362
  272GLU    HG2 4194   5.013   6.664   3.952  0.6727 -0.0406 -0.9629
  272GLU    HG3 4195   4.976   6.825   4.000  1.3225 -0.3333 -0.3177
  273GLN      N 4196   5.307   6.730   3.577 -0.2130 -0.1558  0.1873
  273GLN     CA 4197   5.398   6.770   3.464  0.0981 -0.5081 -0.5376
  273GLN      C 4198   5.487   6.661   3.428  0.5697  0.3016 -0.7557
  273GLN      O 4199   5.523   6.576   3.507  0.0148  0.4533  0.2257
  273GLN     CB 4200   5.484   6.889   3.510 -0.0893  0.1055 -0.0948
  273GLN     CG 4201   5.411   7.020   3.512 -0.1742  0.2670  0.3713
  273GLN     CD 4202   5.487   7.136   3.565 -0.5229 -1.2272  0.4756
  273GLN    OE1 4203   5.467   7.181   3.676 -0.6674  0.1317 -1.3674
  273GLN    NE2 4204   5.572   7.201   3.481 -0.0834  0.6976 -0.3356
  273GLN      H 4205   5.347   6.671   3.648 -0.3063 -1.1143 -0.5172
  273GLN     HA 4206   5.343   6.799   3.374 -0.5063 -0.6254 -0.2150
  273GLN    HB2 4207   5.522   6.877   3.612  0.0816  0.0053 -0.1701
  273GLN    HB3 4208   5.569   6.892   3.442  0.8127 -0.1170  0.9569
  273GLN    HG2 4209   5.381   7.053   3.413  0.3206  0.3814  0.2582
  273GLN    HG3 4210   5.325   7.015   3.579 -0.3014  0.3974  0.2204
  273GLN   HE21 4211   5.592   7.296   3.508 -0.1574  0.4661  0.6105
  273GLN   HE22 4212   5.586   7.164   3.388 -1.1722 -0.5321 -0.0702
  274LEU      N 4213   5.535   6.659   3.305 -1.0457  0.4175  0.1450
  274LEU     CA 4214   5.650   6.570   3.249  0.1213 -0.3455 -0.5222
  274LEU      C 4215   5.784   6.609   3.307  0.6463 -0.0189  0.7928
  274LEU      O 4216   5.806   6.721   3.344 -0.0681 -0.3825 -0.3119
  274LEU     CB 4217   5.655   6.567   3.100 -0.7319 -0.0833  0.6360
  274LEU     CG 4218   5.518   6.521   3.048  0.3621  0.3667 -0.3831
  274LEU    CD1 4219   5.542   6.498   2.905  0.2776 -0.0914  0.4569
  274LEU    CD2 4220   5.460   6.387   3.105  0.4019  0.1270  0.3918
  274LEU      H 4221   5.495   6.729   3.244  0.2742  2.3648  1.3010
  274LEU     HA 4222   5.631   6.468   3.282 -0.1359 -0.3398 -0.6536
  274LEU    HB2 4223   5.684   6.660   3.051 -0.3816 -0.7479 -0.5053
  274LEU    HB3 4224   5.730   6.495   3.069 -0.8490  0.2445 -0.5316
  274LEU     HG 4225   5.445   6.600   3.064 -0.4335 -0.4658  0.2827
  274LEU   HD11 4226   5.446   6.478   2.857  0.2297  1.3154 -0.1313
  274LEU   HD12 4227   5.574   6.591   2.858 -0.2490 -0.2925 -0.3401
  274LEU   HD13 4228   5.621   6.424   2.890  0.7394  0.6014 -0.7925
  274LEU   HD21 4229   5.381   6.339   3.048  1.0258 -0.1569 -0.2687
  274LEU   HD22 4230   5.539   6.311   3.104 -0.5624 -0.9486  0.9311
  274LEU   HD23 4231   5.420   6.400   3.206  0.2137 -0.0700  0.3440
  275VAL      N 4232   5.879   6.513   3.308  0.1122  0.6152  0.9584
  275VAL     CA 4233   6.023   6.531   3.311 -0.9044  0.3458  0.0341
  275VAL      C 4234   6.079   6.468   3.178 -0.5949 -0.5767  0.4580
  275VAL      O 4235   6.035   6.360   3.131  0.1217 -0.3853 -0.0762
  275VAL     CB 4236   6.100   6.465   3.427 -0.1532  0.1234 -0.7864
  275VAL    CG1 4237   6.114   6.306   3.407  0.2128 -0.4745 -0.4834
  275VAL    CG2 4238   6.241   6.526   3.438 -0.6811 -0.2353 -0.7701
  275VAL      H 4239   5.853   6.420   3.279 -0.1139  1.1552 -0.8089
  275VAL     HA 4240   6.040   6.639   3.320 -0.1646  0.1624  1.2801
  275VAL     HB 4241   6.050   6.481   3.523 -0.0608  0.6082 -0.8134
  275VAL   HG11 4242   6.178   6.261   3.483 -0.0373 -0.6341 -0.3633
  275VAL   HG12 4243   6.018   6.257   3.391 -0.4401  0.1077  1.2114
  275VAL   HG13 4244   6.181   6.285   3.324  1.8619 -0.7841  0.8313
  275VAL   HG21 4245   6.234   6.634   3.446 -0.4318 -0.1893 -1.0877
  275VAL   HG22 4246   6.299   6.487   3.521 -0.5117  0.9374 -0.3064
  275VAL   HG23 4247   6.302   6.504   3.350  1.0993  1.3469 -0.0779
  276CYS      N 4248   6.167   6.540   3.103  0.1429 -0.3517 -0.3570
  276CYS     CA 4249   6.204   6.518   2.962 -0.5215 -0.2976  0.0298
  276CYS      C 4250   6.347   6.550   2.949  0.2805 -0.0449 -0.1220
  276CYS      O 4251   6.399   6.641   3.017  0.4376 -0.6245  0.2548
  276CYS     CB 4252   6.128   6.599   2.859 -1.0139 -0.0615 -0.1440
  276CYS     SG 4253   5.955   6.553   2.831  0.0283 -0.1445  0.0564
  276CYS      H 4254   6.198   6.631   3.133  0.4556 -0.3751 -0.6005
  276CYS     HA 4255   6.192   6.414   2.930  0.1373  0.1078 -1.7720
  276CYS    HB2 4256   6.125   6.703   2.891  0.9511  0.4396 -1.2965
  276CYS    HB3 4257   6.185   6.607   2.767 -0.1405  1.6243  0.4670
  277TRP      N 4258   6.417   6.481   2.866 -0.2411 -0.1149 -0.0900
  277TRP     CA 4259   6.566   6.492   2.847  0.2674 -0.0647  0.1928
  277TRP      C 4260   6.593   6.481   2.699  0.4144  0.2255 -0.7681
  277TRP      O 4261   6.503   6.446   2.626 -0.1438 -0.0298 -0.0336
  277TRP     CB 4262   6.643   6.387   2.936  0.4649  0.3186 -0.7244
  277TRP     CG 4263   6.636   6.406   3.082  0.0646 -0.3511 -0.0340
  277TRP    CD1 4264   6.720   6.485   3.151 -0.7034  0.1157 -0.0284
  277TRP    CD2 4265   6.562   6.343   3.187  0.0071  0.4516 -0.1258
  277TRP    NE1 4266   6.704   6.481   3.286 -0.3738  0.1311 -0.4968
  277TRP    CE2 4267   6.601   6.394   3.316  0.1118  0.5199  0.2260
  277TRP    CE3 4268   6.465   6.242   3.188 -0.7743  0.2078 -0.5432
  277TRP    CZ2 4269   6.548   6.335   3.439 -0.0635 -0.6383  0.6817
  277TRP    CZ3 4270   6.421   6.188   3.308 -0.5453  0.7503 -0.9382
  277TRP    CH2 4271   6.460   6.227   3.439  0.7028  0.2566  1.0438
  277TRP      H 4272   6.372   6.404   2.819  1.0213 -0.6595 -0.5083
  277TRP     HA 4273   6.604   6.590   2.875  0.7850  0.0145 -0.7361
  277TRP    HB2 4274   6.596   6.290   2.926 -0.4591  0.5896  0.5528
  277TRP    HB3 4275   6.746   6.381   2.901  0.2217 -0.5181 -1.3583
  277TRP    HD1 4276   6.792   6.554   3.109 -0.1465 -0.6529 -0.3882
  277TRP    HE1 4277   6.761   6.532   3.352  0.0428 -0.6009 -0.2569
  277TRP    HE3 4278   6.436   6.213   3.088 -1.0704  1.2360 -0.7785
  277TRP    HZ2 4279   6.588   6.375   3.532  0.2224 -0.3412  0.4369
  277TRP    HZ3 4280   6.355   6.102   3.302  0.3227 -0.0229 -0.0248
  277TRP    HH2 4281   6.417   6.180   3.527  0.0690 -0.5307  0.3460
  278GLN      N 4282   6.708   6.529   2.663 -1.0661  0.4910 -0.1394
  278GLN     CA 4283   6.747   6.526   2.519 -0.4034 -0.5496  0.3275
  278GLN      C 4284   6.758   6.380   2.478 -0.7206 -0.7578 -0.1748
  278GLN      O 4285   6.805   6.292   2.553  0.2485  0.0763  0.0778
  278GLN     CB 4286   6.887   6.594   2.493  0.4727 -0.0972  0.1603
  278GLN     CG 4287   6.896   6.747   2.528 -0.3093  1.2389 -0.4092
  278GLN     CD 4288   7.021   6.812   2.472  0.2412  0.5190  0.1515
  278GLN    OE1 4289   7.106   6.858   2.547  0.7718  0.1866  0.5622
  278GLN    NE2 4290   7.031   6.825   2.339 -0.5573  0.4436 -0.1064
  278GLN      H 4291   6.776   6.569   2.726 -1.9499  0.4023  0.9433
  278GLN     HA 4292   6.681   6.587   2.458 -0.1750  0.4389  1.0105
  278GLN    HB2 4293   6.969   6.542   2.543  0.3216 -0.0432  0.4681
  278GLN    HB3 4294   6.907   6.582   2.386  0.6350 -0.5724  0.2385
  278GLN    HG2 4295   6.806   6.785   2.480 -1.5306 -0.9782 -0.1288
  278GLN    HG3 4296   6.900   6.754   2.637  0.1960 -1.0981 -0.1848
  278GLN   HE21 4297   7.114   6.869   2.302 -0.2732 -0.3796 -0.5129
  278GLN   HE22 4298   6.950   6.820   2.279  0.2151  0.0320 -1.2043
  279ALA      N 4299   6.730   6.350   2.354 -0.3858  0.6215  0.4013
  279ALA     CA 4300   6.724   6.215   2.302  0.2361  0.2432 -0.3180
  279ALA      C 4301   6.846   6.126   2.337  0.3408  0.9584  0.0227
  279ALA      O 4302   6.952   6.152   2.284 -0.3507 -0.3252  0.2086
  279ALA     CB 4303   6.695   6.235   2.154 -0.0756  0.6877  0.8706
  279ALA      H 4304   6.698   6.419   2.288  0.5490 -0.4764 -1.3319
  279ALA     HA 4305   6.637   6.160   2.338  0.0430 -0.7709 -2.1023
  279ALA    HB1 4306   6.724   6.145   2.101 -1.9582 -0.9152  2.2569
  279ALA    HB2 4307   6.586   6.242   2.151 -0.3874 -2.0017  0.5507
  279ALA    HB3 4308   6.748   6.319   2.109  1.3505 -0.0665  1.0394
  280GLY      N 4309   6.835   6.011   2.407 -0.4919 -0.2885 -0.6651
  280GLY     CA 4310   6.943   5.912   2.449  0.6518 -0.3138  0.1309
  280GLY      C 4311   7.043   5.978   2.539  0.4112 -0.0873  0.3069
  280GLY      O 4312   7.160   5.961   2.515  0.0885 -0.4162 -0.3233
  280GLY      H 4313   6.743   5.991   2.444 -0.0228 -0.5843  0.4163
  280GLY    HA2 4314   6.904   5.819   2.490 -1.5430  0.5973  0.4107
  280GLY    HA3 4315   6.995   5.888   2.356 -0.4561 -0.8828 -0.3873
  281THR      N 4316   7.000   6.043   2.646  0.2449 -0.7163  0.4963
  281THR     CA 4317   7.090   6.102   2.746 -0.4750  0.0428  0.3398
  281THR      C 4318   7.039   6.101   2.886 -0.2248 -0.3660 -0.3679
  281THR      O 4319   7.098   6.174   2.968  0.3540  0.6376  0.2748
  281THR     CB 4320   7.133   6.244   2.707 -0.3978 -0.3885  0.8816
  281THR    OG1 4321   7.030   6.339   2.727  0.0643 -0.1363 -0.0191
  281THR    CG2 4322   7.182   6.264   2.552  0.1946  0.0441 -0.8198
  281THR      H 4323   6.902   6.061   2.661  0.4589  0.5116  0.6173
  281THR     HA 4324   7.180   6.040   2.741 -0.5017  0.0436 -0.5456
  281THR     HB 4325   7.222   6.274   2.763  0.2994  0.8123 -0.7095
  281THR    HG1 4326   6.950   6.300   2.690  0.1359  0.8776 -1.3723
  281THR   HG21 4327   7.098   6.240   2.487 -1.1917 -0.3805  0.9618
  281THR   HG22 4328   7.211   6.369   2.542  0.4645 -0.0046 -0.5701
  281THR   HG23 4329   7.272   6.205   2.535 -0.1336 -0.6002 -0.3990
  282THR      N 4330   6.938   6.021   2.924  0.4147  0.2988  0.5249
  282THR     CA 4331   6.868   6.022   3.049  0.0530  0.4504 -0.2181
  282THR      C 4332   6.964   6.002   3.160 -0.2502  0.1133 -0.4835
  282THR      O 4333   7.036   5.895   3.153  0.2901 -0.0835  0.3709
  282THR     CB 4334   6.752   5.915   3.046 -0.2712  0.1525  0.7500
  282THR    OG1 4335   6.649   5.934   2.949 -0.1072 -0.2882  0.0876
  282THR    CG2 4336   6.680   5.914   3.176  0.7598  0.3414 -1.1311
  282THR      H 4337   6.894   5.978   2.845  0.3009  0.7711  0.3221
  282THR     HA 4338   6.822   6.120   3.056  0.8294  0.8514 -0.4370
  282THR     HB 4339   6.796   5.818   3.022 -0.6140 -0.1941  1.4743
  282THR    HG1 4340   6.695   5.928   2.865  0.2990 -0.8773  0.3348
  282THR   HG21 4341   6.590   5.852   3.169  0.9635  0.0102 -0.9080
  282THR   HG22 4342   6.739   5.864   3.252 -1.1328 -0.1883  0.1366
  282THR   HG23 4343   6.645   6.010   3.214  1.2126 -0.2320  0.9807
  283PRO      N 4344   6.973   6.085   3.263 -0.3046  0.5236  0.1063
  283PRO     CA 4345   7.067   6.053   3.366 -0.4770  0.1521 -0.6160
  283PRO      C 4346   7.007   5.957   3.477 -0.2611 -0.3967 -0.2354
  283PRO      O 4347   6.976   6.003   3.587 -0.0584 -0.5289 -0.0362
  283PRO     CB 4348   7.095   6.189   3.429  0.0592 -1.2322 -0.6912
  283PRO     CG 4349   6.960   6.269   3.413  0.2748 -0.2833  0.3987
  283PRO     CD 4350   6.904   6.216   3.273 -0.5466  0.5142 -0.8011
  283PRO     HA 4351   7.157   6.014   3.318  0.1612  0.5620  0.2014
  283PRO    HB2 4352   7.131   6.204   3.531  0.2733  1.0693 -1.0004
  283PRO    HB3 4353   7.165   6.246   3.368  0.5060  0.2626  1.0410
  283PRO    HG2 4354   6.879   6.258   3.485  0.6232 -0.1981  0.8115
  283PRO    HG3 4355   6.984   6.375   3.408 -0.1394 -0.1898  0.2726
  283PRO    HD2 4356   6.801   6.189   3.295  0.2904 -1.6705  1.3405
  283PRO    HD3 4357   6.941   6.284   3.196  1.7328  0.7959  0.3657
  284TRP      N 4358   6.984   5.829   3.445 -0.5778 -0.6657  0.8452
  284TRP     CA 4359   6.910   5.731   3.524  0.3463 -0.2943  0.5090
  284TRP      C 4360   6.974   5.724   3.663  0.3548  1.2837  0.1103
  284TRP      O 4361   6.898   5.716   3.759  0.7784  0.1550 -0.7505
  284TRP     CB 4362   6.909   5.596   3.457 -0.4641  0.4108  0.5717
  284TRP     CG 4363   6.803   5.585   3.348 -0.1539  0.8571 -0.5455
  284TRP    CD1 4364   6.831   5.548   3.222 -0.2806  0.5820 -0.0807
  284TRP    CD2 4365   6.662   5.585   3.362 -0.4110  0.7454 -0.5442
  284TRP    NE1 4366   6.708   5.544   3.153  0.0719 -1.0336  0.1842
  284TRP    CE2 4367   6.598   5.564   3.239 -0.2786  0.2375  0.5534
  284TRP    CE3 4368   6.576   5.606   3.470  0.8046 -0.0017  0.6131
  284TRP    CZ2 4369   6.460   5.559   3.225  0.9487  0.6302  0.1207
  284TRP    CZ3 4370   6.434   5.596   3.466 -1.2105  0.6351  0.3714
  284TRP    CH2 4371   6.382   5.586   3.338  0.0327  0.7650  0.5317
  284TRP      H 4372   7.007   5.797   3.353 -0.5088 -1.6984  1.1985
  284TRP     HA 4373   6.806   5.761   3.536  0.1398 -0.8037  0.1066
  284TRP    HB2 4374   7.003   5.570   3.409 -1.6002 -0.3420 -1.5145
  284TRP    HB3 4375   6.895   5.509   3.521  0.6804 -0.0281  0.2834
  284TRP    HD1 4376   6.931   5.522   3.191 -0.2458 -1.3554  1.2822
  284TRP    HE1 4377   6.704   5.528   3.053 -0.4187  1.5752 -0.3604
  284TRP    HE3 4378   6.620   5.620   3.567 -0.0027 -1.8411  1.3457
  284TRP    HZ2 4379   6.409   5.546   3.131  1.0219 -0.8405  0.2321
  284TRP    HZ3 4380   6.382   5.612   3.559  0.2023  0.7839  1.1991
  284TRP    HH2 4381   6.274   5.588   3.326  0.0097 -0.7728 -0.0600
  285ASN      N 4382   7.109   5.725   3.670  0.6305 -0.2128  0.4799
  285ASN     CA 4383   7.196   5.703   3.786  0.1321 -0.8373 -0.0376
  285ASN      C 4384   7.162   5.794   3.905 -0.8398  0.0199  0.5418
  285ASN      O 4385   7.196   5.753   4.017  0.7001 -0.1854  0.4208
  285ASN     CB 4386   7.348   5.727   3.746  0.4452 -0.3115 -0.4854
  285ASN     CG 4387   7.383   5.639   3.636 -0.0261  0.4138  1.6001
  285ASN    OD1 4388   7.333   5.529   3.614 -0.5808  0.4536 -0.7486
  285ASN    ND2 4389   7.478   5.681   3.553  0.5808  0.6122  0.2007
  285ASN      H 4390   7.153   5.744   3.582  0.3638  0.0506  0.3988
  285ASN     HA 4391   7.196   5.600   3.821  1.8680 -0.2286  2.2078
  285ASN    HB2 4392   7.359   5.830   3.712 -0.3678  0.0954  0.3812
  285ASN    HB3 4393   7.409   5.702   3.833  0.6619 -0.9176 -0.8017
  285ASN   HD21 4394   7.509   5.613   3.485  0.9276 -0.2272  1.1467
  285ASN   HD22 4395   7.513   5.775   3.552  1.5792  0.2575 -0.4558
  286ILE      N 4396   7.112   5.914   3.872  0.4020 -0.2592 -0.3126
  286ILE     CA 4397   7.091   6.017   3.970  0.3526 -0.9989 -0.6661
  286ILE      C 4398   6.957   6.005   4.046 -0.1404 -0.1515 -1.0212
  286ILE      O 4399   6.946   6.060   4.157  0.1947 -0.6194 -0.3126
  286ILE     CB 4400   7.111   6.167   3.914  0.1727 -0.0043 -0.4858
  286ILE    CG1 4401   6.991   6.218   3.826  0.5070 -0.3248 -0.6515
  286ILE    CG2 4402   7.239   6.163   3.830  0.1132  0.5048  0.0822
  286ILE    CD1 4403   6.926   6.338   3.900  0.3946 -0.5220  0.4160
  286ILE      H 4404   7.088   5.937   3.776  0.0383  1.3698  0.0999
  286ILE     HA 4405   7.169   6.007   4.046  0.5124  1.1853 -0.4258
  286ILE     HB 4406   7.129   6.234   3.999 -0.9037  0.2800 -0.4576
  286ILE   HG12 4407   7.022   6.250   3.726 -0.4572  0.1476 -0.8251
  286ILE   HG13 4408   6.912   6.144   3.812 -0.2905 -0.2833  2.3138
  286ILE   HG21 4409   7.313   6.130   3.903  0.5930  1.0713 -0.1314
  286ILE   HG22 4410   7.230   6.088   3.751 -0.3311  0.1207  0.4792
  286ILE   HG23 4411   7.272   6.260   3.792  0.6848 -0.1762 -1.2893
  286ILE   HD11 4412   6.850   6.379   3.834  0.8554  0.0875  0.2510
  286ILE   HD12 4413   6.879   6.301   3.991 -0.4628  0.5031  0.4295
  286ILE   HD13 4414   7.001   6.411   3.930  1.0467 -0.7422 -0.5735
  287PHE      N 4415   6.862   5.928   4.000  0.6067  0.4021  0.3590
  287PHE     CA 4416   6.737   5.895   4.074 -0.5498 -0.8968  0.2206
  287PHE      C 4417   6.764   5.781   4.169 -0.2166  0.4253 -0.0845
  287PHE      O 4418   6.837   5.687   4.132 -0.3704 -0.6188  0.0638
  287PHE     CB 4419   6.627   5.879   3.967 -0.0628 -0.2719  0.9750
  287PHE     CG 4420   6.574   6.013   3.923  0.5120  0.1205  0.2141
  287PHE    CD1 4421   6.476   6.079   3.997  0.0972 -0.1311  0.0071
  287PHE    CD2 4422   6.639   6.081   3.820  0.4893  0.0944  0.4459
  287PHE    CE1 4423   6.434   6.210   3.958 -0.1104  0.4452 -0.2859
  287PHE    CE2 4424   6.600   6.206   3.780  0.1784 -0.3346  1.2295
  287PHE     CZ 4425   6.491   6.271   3.847  0.2993 -0.0347  0.1253
  287PHE      H 4426   6.878   5.876   3.914 -0.2787  0.5416  0.0807
  287PHE     HA 4427   6.722   5.986   4.131  0.1633 -1.4392  1.3524
  287PHE    HB2 4428   6.661   5.815   3.886  0.1560  0.0160  0.8362
  287PHE    HB3 4429   6.548   5.832   4.027 -0.6745  0.6594  0.9513
  287PHE    HD1 4430   6.430   6.028   4.080 -0.3965  0.6209  0.2209
  287PHE    HD2 4431   6.726   6.043   3.768  0.3538  0.5074 -0.0985
  287PHE    HE1 4432   6.355   6.256   4.016 -0.9912 -1.3082  0.0639
  287PHE    HE2 4433   6.653   6.257   3.701 -1.0309 -0.0996  0.5068
  287PHE     HZ 4434   6.451   6.360   3.801  0.4910  0.5369  1.0336
  288PRO      N 4435   6.708   5.781   4.295  0.0982  0.2270  0.4538
  288PRO     CA 4436   6.738   5.677   4.394 -0.7376  0.7809 -1.0688
  288PRO      C 4437   6.665   5.543   4.366  0.6596 -0.3105 -0.0672
  288PRO      O 4438   6.553   5.553   4.315  0.5507  0.6872  0.3939
  288PRO     CB 4439   6.694   5.746   4.525 -0.0226  0.2880 -0.2897
  288PRO     CG 4440   6.584   5.838   4.484  0.6928 -0.6618  0.7520
  288PRO     CD 4441   6.634   5.894   4.353  0.5527  0.1915 -0.8578
  288PRO     HA 4442   6.840   5.640   4.397 -1.4207 -1.3482 -0.5868
  288PRO    HB2 4443   6.662   5.675   4.602  1.3764  0.0784  0.1681
  288PRO    HB3 4444   6.775   5.800   4.574 -0.0852 -0.3748  0.6174
  288PRO    HG2 4445   6.492   5.782   4.468 -0.0790  0.5633  0.6511
  288PRO    HG3 4446   6.570   5.905   4.568  1.0032 -0.8436  0.9519
  288PRO    HD2 4447   6.713   5.967   4.374  0.5684 -0.1726  0.5410
  288PRO    HD3 4448   6.550   5.933   4.295  0.3253  0.4885 -0.3344
  289VAL      N 4449   6.717   5.431   4.411  0.0754 -0.0559  0.6186
  289VAL     CA 4450   6.624   5.311   4.427 -1.1678  0.0974 -0.2316
  289VAL      C 4451   6.525   5.334   4.544  0.1899  0.7255  0.1497
  289VAL      O 4452   6.548   5.416   4.629  0.1439 -0.7209  0.2599
  289VAL     CB 4453   6.705   5.175   4.442  0.4362  0.0432  0.0463
  289VAL    CG1 4454   6.798   5.161   4.321  1.0674  0.1998  0.1588
  289VAL    CG2 4455   6.785   5.161   4.573  0.3466 -0.5677  0.2352
  289VAL      H 4456   6.804   5.426   4.461  0.6444 -0.6381 -0.3792
  289VAL     HA 4457   6.563   5.308   4.337 -1.4694 -0.0577 -0.0239
  289VAL     HB 4458   6.640   5.088   4.436 -0.4101  0.6779 -0.4590
  289VAL   HG11 4459   6.848   5.065   4.341  0.0894 -0.4088 -0.1792
  289VAL   HG12 4460   6.736   5.162   4.232  0.9813 -0.5915  0.1873
  289VAL   HG13 4461   6.871   5.241   4.321  0.8124  0.4679  1.3643
  289VAL   HG21 4462   6.854   5.078   4.559  1.7616  0.6900 -0.8081
  289VAL   HG22 4463   6.846   5.251   4.581  1.1932 -1.1607  0.7484
  289VAL   HG23 4464   6.717   5.152   4.658 -0.1129  1.2918  0.1444
  290ILE      N 4465   6.414   5.254   4.548 -0.4077 -0.1631 -0.2192
  290ILE     CA 4466   6.320   5.267   4.658  0.0751  0.3309 -0.5260
  290ILE      C 4467   6.288   5.119   4.711 -0.1308  0.1551  0.2538
  290ILE      O 4468   6.281   5.025   4.629  0.0848 -0.1410 -0.2238
  290ILE     CB 4469   6.188   5.330   4.618 -0.1828  0.4382  0.4685
  290ILE    CG1 4470   6.203   5.465   4.548  1.0694  0.1194 -0.2509
  290ILE    CG2 4471   6.084   5.326   4.718  0.3893 -0.5922 -0.6473
  290ILE    CD1 4472   6.069   5.535   4.502 -0.0576  0.0389  0.6070
  290ILE      H 4473   6.398   5.183   4.478  2.1183 -1.1934  0.0509
  290ILE     HA 4474   6.366   5.314   4.744  0.6626 -1.1777  0.0457
  290ILE     HB 4475   6.147   5.265   4.541  0.1171  0.9630 -0.1567
  290ILE   HG12 4476   6.250   5.534   4.618  1.7435 -0.8135  0.2440
  290ILE   HG13 4477   6.261   5.444   4.458  0.9891 -0.5632 -0.1525
  290ILE   HG21 4478   6.128   5.372   4.806 -1.4571  0.6039 -0.2183
  290ILE   HG22 4479   5.994   5.377   4.682  0.8017  0.3334 -0.4067
  290ILE   HG23 4480   6.061   5.220   4.733  0.4242 -0.4750  0.3533
  290ILE   HD11 4481   6.022   5.584   4.587  0.2412  0.3278  0.6089
  290ILE   HD12 4482   6.089   5.604   4.420 -0.0479  0.1527  0.7050
  290ILE   HD13 4483   6.008   5.451   4.467 -0.2453  0.5106 -0.2530
  291SER      N 4484   6.303   5.096   4.836  0.4917 -0.0378 -0.1491
  291SER     CA 4485   6.285   4.963   4.891 -0.7475 -0.7878  0.9261
  291SER      C 4486   6.191   4.952   5.000 -0.1060 -0.3610 -0.8616
  291SER      O 4487   6.181   5.043   5.088  0.2690  0.1050  0.6165
  291SER     CB 4488   6.426   4.909   4.928  0.3982 -0.6724  0.2496
  291SER     OG 4489   6.429   4.780   4.966 -0.1168 -0.0481 -0.1062
  291SER      H 4490   6.312   5.179   4.894 -0.1762 -0.3481  0.4279
  291SER     HA 4491   6.245   4.898   4.812 -1.0731  0.0432  0.3843
  291SER    HB2 4492   6.495   4.927   4.846 -0.3806 -0.0254 -0.2875
  291SER    HB3 4493   6.457   4.969   5.014  1.2171  0.5920 -0.8427
  291SER     HG 4494   6.496   4.735   4.914 -0.2750 -0.6552  0.1946
  292LEU      N 4495   6.126   4.832   5.014 -0.0071 -0.6040 -0.0719
  292LEU     CA 4496   6.012   4.816   5.101 -0.5206  0.4818  0.2822
  292LEU      C 4497   6.032   4.682   5.175  0.1305  1.1950  0.7633
  292LEU      O 4498   6.041   4.579   5.110 -0.0389 -0.0889  0.2980
  292LEU     CB 4499   5.884   4.823   5.016 -0.1262 -0.4137  0.4499
  292LEU     CG 4500   5.851   4.962   4.968 -0.3065  0.3991 -0.2779
  292LEU    CD1 4501   5.873   4.981   4.815 -0.4882 -0.2839 -0.6416
  292LEU    CD2 4502   5.706   5.010   4.995 -0.8616  0.1359 -0.4131
  292LEU      H 4503   6.141   4.765   4.939 -1.6967 -0.2004 -0.8648
  292LEU     HA 4504   6.017   4.897   5.173  0.7044  0.7140 -0.0353
  292LEU    HB2 4505   5.888   4.748   4.936 -0.6013  0.2000 -0.1761
  292LEU    HB3 4506   5.801   4.798   5.081  0.1332 -0.8898  0.6071
  292LEU     HG 4507   5.921   5.025   5.023  1.8729 -2.1505  0.2783
  292LEU   HD11 4508   5.968   4.931   4.793  1.0132  2.1220 -0.5035
  292LEU   HD12 4509   5.792   4.938   4.756 -1.0898  1.0160 -0.8350
  292LEU   HD13 4510   5.891   5.088   4.805 -0.5695  0.2548  2.8246
  292LEU   HD21 4511   5.695   5.119   4.988  1.5800  0.5756  0.6422
  292LEU   HD22 4512   5.640   4.956   4.927 -0.5162 -0.7889 -0.0450
  292LEU   HD23 4513   5.687   4.996   5.101 -0.3876 -0.6525 -0.4150
  293TYR      N 4514   6.033   4.687   5.307 -0.3398  0.4537 -0.4226
  293TYR     CA 4515   6.052   4.568   5.393  1.0298  0.1308  0.6632
  293TYR      C 4516   5.908   4.503   5.428 -0.2308 -0.1642  0.2060
  293TYR      O 4517   5.832   4.561   5.508 -0.5547 -0.4243  0.5020
  293TYR     CB 4518   6.128   4.599   5.512  0.9866  0.4913  0.1327
  293TYR     CG 4519   6.271   4.641   5.503 -0.0436 -0.3366 -0.4983
  293TYR    CD1 4520   6.301   4.770   5.436 -0.7848  1.1686 -0.0731
  293TYR    CD2 4521   6.368   4.573   5.578 -0.0624 -0.2930 -0.9403
  293TYR    CE1 4522   6.436   4.807   5.443 -0.1374 -0.5403 -0.3554
  293TYR    CE2 4523   6.507   4.618   5.587  0.8527  0.5038  0.5163
  293TYR     CZ 4524   6.531   4.733   5.513  0.5026  0.5246 -1.1304
  293TYR     OH 4525   6.657   4.760   5.493 -0.9577  0.0063 -0.0574
  293TYR      H 4526   6.039   4.775   5.355 -0.2433 -0.5246  1.5324
  293TYR     HA 4527   6.107   4.491   5.338  1.2249 -0.0225  1.0652
  293TYR    HB2 4528   6.069   4.683   5.551  0.4905  0.8182 -1.2159
  293TYR    HB3 4529   6.119   4.509   5.572  0.8923 -0.5635 -1.3776
  293TYR    HD1 4530   6.229   4.816   5.369 -0.6268 -0.7344 -1.7439
  293TYR    HD2 4531   6.338   4.475   5.610  2.0617 -1.1730 -1.2777
  293TYR    HE1 4532   6.468   4.886   5.376 -1.3932 -0.1033 -0.4944
  293TYR    HE2 4533   6.581   4.552   5.630  1.0137 -0.4986 -1.1218
  293TYR     HH 4534   6.677   4.847   5.458  0.5676 -0.5358 -0.7118
  294LEU      N 4535   5.883   4.382   5.379  0.3625 -0.0091  0.3481
  294LEU     CA 4536   5.756   4.312   5.403  0.2421 -0.0380  0.6006
  294LEU      C 4537   5.773   4.231   5.527 -0.4483 -0.4910 -0.6088
  294LEU      O 4538   5.886   4.197   5.563  0.3405  1.0303 -0.1827
  294LEU     CB 4539   5.736   4.223   5.282  0.2560 -1.0063  1.2499
  294LEU     CG 4540   5.697   4.296   5.143  0.4115 -0.1526 -0.2645
  294LEU    CD1 4541   5.680   4.197   5.024  0.1804 -0.1338  1.0342
  294LEU    CD2 4542   5.561   4.373   5.165 -0.5448 -0.1156  0.0998
  294LEU      H 4543   5.955   4.350   5.316  0.0614 -0.7352  0.3502
  294LEU     HA 4544   5.670   4.378   5.409 -0.4244 -0.5582 -1.5449
  294LEU    HB2 4545   5.825   4.162   5.263 -0.2940 -1.2630 -1.3493
  294LEU    HB3 4546   5.653   4.156   5.304 -0.4577 -0.8978 -0.6785
  294LEU     HG 4547   5.777   4.369   5.127  0.8805 -0.5160  0.3402
  294LEU   HD11 4548   5.760   4.124   5.034  0.4027  0.1583  1.4625
  294LEU   HD12 4549   5.580   4.154   5.022  0.2632 -0.3854 -0.5822
  294LEU   HD13 4550   5.700   4.249   4.930 -0.5904  0.0829  0.9721
  294LEU   HD21 4551   5.497   4.296   5.209  1.1047 -0.7354  1.6699
  294LEU   HD22 4552   5.579   4.451   5.239  0.8853  0.0869 -0.3967
  294LEU   HD23 4553   5.531   4.403   5.065 -0.3140 -0.7536 -0.1731
  295MET      N 4554   5.664   4.204   5.603  0.3763  0.2327 -0.7248
  295MET     CA 4555   5.668   4.106   5.717 -0.7159 -0.1637  0.2225
  295MET      C 4556   5.708   3.964   5.669  0.2781  0.8430 -0.2058
  295MET      O 4557   5.633   3.904   5.588  0.2738 -0.1275  0.0174
  295MET     CB 4558   5.535   4.107   5.779  0.7355 -0.2568 -1.5362
  295MET     CG 4559   5.508   4.020   5.906 -0.0955  0.1122 -0.1804
  295MET     SD 4560   5.354   4.059   5.979 -0.0235 -0.0809 -0.4814
  295MET     CE 4561   5.396   4.211   6.062  0.2541 -1.0041 -0.8533
  295MET      H 4562   5.577   4.250   5.578 -0.1415 -0.5887 -0.5136
  295MET     HA 4563   5.746   4.144   5.783 -0.5168 -0.8097  0.3683
  295MET    HB2 4564   5.506   4.208   5.808 -0.4233 -1.1313  0.9417
  295MET    HB3 4565   5.457   4.075   5.709 -0.5616 -0.3881 -0.1358
  295MET    HG2 4566   5.495   3.918   5.871 -0.6630  0.0502  0.1867
  295MET    HG3 4567   5.588   4.015   5.980 -0.2976  0.2804  0.0519
  295MET    HE1 4568   5.309   4.261   6.105  0.1513 -1.3468 -0.6544
  295MET    HE2 4569   5.469   4.195   6.142 -0.0366  0.0802 -0.3307
  295MET    HE3 4570   5.433   4.287   5.993  0.9241 -0.2197  0.3015
  296GLY      N 4571   5.801   3.889   5.721 -0.3462 -0.7068 -0.5650
  296GLY     CA 4572   5.815   3.747   5.697 -0.6342  0.3201  0.0729
  296GLY      C 4573   5.697   3.668   5.738  0.3278  0.0821  0.5666
  296GLY      O 4574   5.608   3.713   5.814  0.0217 -0.3497  0.4860
  296GLY      H 4575   5.848   3.943   5.793  0.0543 -0.7545 -0.7831
  296GLY    HA2 4576   5.840   3.727   5.593  0.1914  0.5807  0.2084
  296GLY    HA3 4577   5.894   3.710   5.762 -1.5928 -1.8381  0.1884
  297GLU      N 4578   5.684   3.545   5.689 -0.2180 -0.1283 -0.1618
  297GLU     CA 4579   5.607   3.447   5.762  0.1752 -0.3020 -0.7152
  297GLU      C 4580   5.659   3.420   5.904  0.5407  0.6976 -0.2980
  297GLU      O 4581   5.585   3.348   5.974 -0.1276 -0.1931 -0.1025
  297GLU     CB 4582   5.620   3.314   5.688 -0.0778 -0.2488  0.1847
  297GLU     CG 4583   5.562   3.305   5.545 -0.3681  0.0995  0.4916
  297GLU     CD 4584   5.510   3.162   5.512 -0.7438 -0.2548  0.1555
  297GLU    OE1 4585   5.574   3.103   5.423  0.0242  0.1353 -0.0181
  297GLU    OE2 4586   5.395   3.122   5.550  0.2333 -0.1138  0.2221
  297GLU      H 4587   5.758   3.508   5.631 -0.1157 -0.3781  0.1206
  297GLU     HA 4588   5.504   3.481   5.767  0.3243  0.0627  0.2605
  297GLU    HB2 4589   5.723   3.278   5.691 -0.1612 -0.4579  0.7933
  297GLU    HB3 4590   5.563   3.245   5.750 -0.2583  0.5065  0.8887
  297GLU    HG2 4591   5.474   3.369   5.552 -1.5610 -1.3547 -0.1439
  297GLU    HG3 4592   5.636   3.341   5.473 -0.4684 -0.8697 -0.1385
  298VAL      N 4593   5.776   3.458   5.944 -0.5591  0.8875  0.2953
  298VAL     CA 4594   5.852   3.411   6.066  0.9149 -0.0312 -0.3053
  298VAL      C 4595   5.840   3.536   6.163 -0.0121  0.2895 -0.7228
  298VAL      O 4596   5.860   3.648   6.118 -0.1048 -0.1063 -0.1675
  298VAL     CB 4597   5.997   3.369   6.027  0.5967 -0.3909 -0.0331
  298VAL    CG1 4598   6.085   3.346   6.144  0.1858 -0.3778  0.6393
  298VAL    CG2 4599   5.994   3.253   5.940 -0.4292  1.0411  0.3149
  298VAL      H 4600   5.827   3.520   5.883 -1.1043  0.8962 -0.1653
  298VAL     HA 4601   5.797   3.334   6.122 -0.3068  0.2308 -1.0668
  298VAL     HB 4602   6.028   3.455   5.967 -1.6823 -0.0116 -0.8789
  298VAL   HG11 4603   6.084   3.434   6.210  0.5935  0.0880  0.0462
  298VAL   HG12 4604   6.049   3.257   6.195  0.2806 -1.1171 -0.5167
  298VAL   HG13 4605   6.185   3.333   6.104 -0.2902  1.1419 -1.3606
  298VAL   HG21 4606   5.955   3.161   5.984  0.9636  0.7755  1.1033
  298VAL   HG22 4607   5.935   3.264   5.849  0.8193 -1.3265 -0.9884
  298VAL   HG23 4608   6.098   3.232   5.916 -0.2325  0.2122  1.7130
  299THR      N 4609   5.807   3.512   6.292  0.1810 -0.1737 -0.3025
  299THR     CA 4610   5.807   3.606   6.401  0.5955  0.1265 -0.1621
  299THR      C 4611   5.946   3.670   6.410 -0.1059 -0.0499  0.2020
  299THR      O 4612   6.051   3.606   6.401 -0.1922  0.0364  0.1036
  299THR     CB 4613   5.774   3.547   6.538  0.7295  0.0035 -0.8141
  299THR    OG1 4614   5.667   3.455   6.534  0.9856 -0.2751 -0.5277
  299THR    CG2 4615   5.714   3.660   6.629 -1.4755  0.9680  0.0135
  299THR      H 4616   5.779   3.416   6.309 -0.1441 -0.3934 -1.7688
  299THR     HA 4617   5.734   3.678   6.365 -0.4550 -0.5601  0.5005
  299THR     HB 4618   5.853   3.486   6.581 -0.6755 -1.6598 -0.3554
  299THR    HG1 4619   5.599   3.492   6.478 -0.4180 -0.2425  1.0544
  299THR   HG21 4620   5.630   3.711   6.581 -0.8901  0.2740 -1.9358
  299THR   HG22 4621   5.679   3.610   6.719 -0.2807  1.0038  0.5352
  299THR   HG23 4622   5.794   3.731   6.652 -0.5232 -0.5588  2.0101
  300ASN      N 4623   5.946   3.803   6.428 -0.4718 -0.3178  0.2055
  300ASN     CA 4624   6.066   3.885   6.442 -0.1481  0.2927 -0.4496
  300ASN      C 4625   6.157   3.889   6.317 -0.5794  0.1198 -0.0453
  300ASN      O 4626   6.280   3.920   6.329  0.5187 -0.2135  0.2767
  300ASN     CB 4627   6.143   3.840   6.574  0.2163 -0.0413  0.7492
  300ASN     CG 4628   6.062   3.891   6.690 -0.5243 -0.0360 -0.1040
  300ASN    OD1 4629   6.014   3.820   6.773 -0.0241 -0.3320  0.5575
  300ASN    ND2 4630   6.047   4.022   6.704  0.2743  0.6118  0.4277
  300ASN      H 4631   5.858   3.853   6.434 -0.9875 -1.1363 -0.2604
  300ASN     HA 4632   6.032   3.986   6.462  0.4547  0.4842 -0.3693
  300ASN    HB2 4633   6.155   3.732   6.578  0.2383 -0.1368 -0.6647
  300ASN    HB3 4634   6.236   3.896   6.577 -0.3109  0.8805  0.6069
  300ASN   HD21 4635   6.000   4.062   6.784 -0.3833  0.3181  0.1999
  300ASN   HD22 4636   6.082   4.084   6.632  0.0836 -0.0179 -0.2318
  301GLN      N 4637   6.108   3.870   6.194  0.0338 -0.0458 -0.3288
  301GLN     CA 4638   6.185   3.873   6.071 -0.5046 -0.0686  0.7491
  301GLN      C 4639   6.112   3.951   5.966  0.0361  0.8119  0.4974
  301GLN      O 4640   5.989   3.942   5.945 -0.3216 -0.1702 -0.1855
  301GLN     CB 4641   6.234   3.732   6.024 -0.4127  0.0546 -0.2406
  301GLN     CG 4642   6.309   3.662   6.141  0.2833 -0.8148  0.4506
  301GLN     CD 4643   6.441   3.727   6.181 -0.5263  0.1994 -0.2441
  301GLN    OE1 4644   6.514   3.784   6.104  0.2586  0.5012  0.0796
  301GLN    NE2 4645   6.488   3.708   6.306  0.2145 -0.2772  0.0116
  301GLN      H 4646   6.011   3.846   6.177  0.2192 -0.4587 -0.8798
  301GLN     HA 4647   6.268   3.939   6.095  0.0066 -0.5925  0.4837
  301GLN    HB2 4648   6.150   3.677   5.984  0.4397 -1.9718  0.4903
  301GLN    HB3 4649   6.301   3.731   5.938 -0.1249 -1.2706 -0.0323
  301GLN    HG2 4650   6.242   3.648   6.225 -0.5857  0.0985 -0.0523
  301GLN    HG3 4651   6.324   3.560   6.108 -1.4571 -1.2272  0.7451
  301GLN   HE21 4652   6.587   3.716   6.324  0.1051  1.1397  0.2111
  301GLN   HE22 4653   6.439   3.635   6.357  0.3651 -0.1476  0.3475
  302SER      N 4654   6.188   4.036   5.900 -0.3343 -0.1382  0.5289
  302SER     CA 4655   6.150   4.100   5.770  0.1403  0.0285  0.8461
  302SER      C 4656   6.251   4.065   5.656  0.0361 -0.8913  0.0425
  302SER      O 4657   6.363   4.019   5.678  0.8773  0.6704  0.2504
  302SER     CB 4658   6.117   4.245   5.790 -0.2150 -0.2453  0.6520
  302SER     OG 4659   6.227   4.326   5.841  0.3146  1.2660  0.1339
  302SER      H 4660   6.284   4.047   5.931  0.0071  0.5922 -0.6756
  302SER     HA 4661   6.054   4.062   5.736  0.8535  0.1951 -1.7810
  302SER    HB2 4662   6.084   4.280   5.692 -0.2949  0.0671  0.7877
  302SER    HB3 4663   6.035   4.241   5.861 -0.5969 -0.8871  0.1936
  302SER     HG 4664   6.244   4.311   5.934  2.0106 -0.7458 -0.3391
  303PHE      N 4665   6.208   4.098   5.536 -0.2499 -0.1103  0.6904
  303PHE     CA 4666   6.287   4.072   5.411 -0.5491 -0.4704  0.2352
  303PHE      C 4667   6.248   4.193   5.317  0.8786  0.5398  0.2387
  303PHE      O 4668   6.145   4.256   5.335  0.8123 -0.2658  0.3592
  303PHE     CB 4669   6.250   3.945   5.346 -0.5512 -0.0584  0.2862
  303PHE     CG 4670   6.108   3.950   5.282 -1.0217 -0.2380  0.1002
  303PHE    CD1 4671   5.990   3.917   5.359 -0.2993 -0.2488  0.6496
  303PHE    CD2 4672   6.098   3.966   5.143  0.0266 -0.2611 -0.4239
  303PHE    CE1 4673   5.868   3.896   5.295  0.3523  0.1012  1.1496
  303PHE    CE2 4674   5.969   3.951   5.085 -0.4327 -1.5113  0.1770
  303PHE     CZ 4675   5.853   3.921   5.155 -0.4868  0.1404 -0.7367
  303PHE      H 4676   6.115   4.137   5.526 -0.2832 -0.4916 -1.1405
  303PHE     HA 4677   6.396   4.080   5.418 -0.5512  0.6819 -0.4311
  303PHE    HB2 4678   6.320   3.927   5.265 -1.9405  0.3620 -1.1133
  303PHE    HB3 4679   6.247   3.868   5.423 -0.4962 -0.3758 -0.0227
  303PHE    HD1 4680   5.994   3.907   5.466  0.0168 -0.1929  0.6460
  303PHE    HD2 4681   6.187   3.971   5.083 -0.2437  0.1608 -0.7974
  303PHE    HE1 4682   5.777   3.869   5.347 -1.1935  1.0755 -0.8118
  303PHE    HE2 4683   5.962   3.966   4.979  0.7416  0.2743  0.2633
  303PHE     HZ 4684   5.765   3.881   5.108 -1.6989  0.1047  1.3349
  304ARG      N 4685   6.334   4.233   5.225  0.1989 -0.2228  0.6820
  304ARG     CA 4686   6.310   4.363   5.147 -0.0154 -0.0390  0.0484
  304ARG      C 4687   6.314   4.355   5.000 -0.2366  0.3605  0.1955
  304ARG      O 4688   6.388   4.271   4.953  0.1299  0.0168  0.6247
  304ARG     CB 4689   6.400   4.481   5.206 -0.1032  0.3710 -0.1267
  304ARG     CG 4690   6.545   4.483   5.144  0.5664  0.1509  0.4120
  304ARG     CD 4691   6.641   4.582   5.212  0.3470  0.1149 -0.0588
  304ARG     NE 4692   6.775   4.554   5.171  0.5471  0.2970  0.0830
  304ARG     CZ 4693   6.882   4.589   5.225 -0.9387 -0.7286 -1.2439
  304ARG    NH1 4694   6.909   4.664   5.337 -0.0534  0.6408  1.0724
  304ARG    NH2 4695   6.997   4.558   5.173 -0.3766 -0.0296 -0.4272
  304ARG      H 4696   6.404   4.169   5.193 -1.2972 -1.1970 -1.0380
  304ARG     HA 4697   6.208   4.401   5.157 -0.0153  0.3920 -1.2371
  304ARG    HB2 4698   6.359   4.581   5.191 -0.7965  0.1406  0.1488
  304ARG    HB3 4699   6.404   4.459   5.313 -1.3006  0.1753 -0.0905
  304ARG    HG2 4700   6.597   4.389   5.161  0.6786  0.2489  0.6172
  304ARG    HG3 4701   6.546   4.508   5.038 -1.0602 -0.5218  0.1784
  304ARG    HD2 4702   6.612   4.684   5.187 -0.1340 -0.1997 -0.8920
  304ARG    HD3 4703   6.636   4.553   5.317  1.4576 -0.8573 -0.2390
  304ARG     HE 4704   6.779   4.504   5.084 -0.9666 -0.1695  0.2233
  304ARG   HH11 4705   6.999   4.709   5.343 -0.0455  1.1170 -1.0422
  304ARG   HH12 4706   6.829   4.699   5.389 -0.6015 -0.0545  0.7406
  304ARG   HH21 4707   7.083   4.574   5.224  0.3506 -0.2103 -1.5305
  304ARG   HH22 4708   6.995   4.496   5.094  2.0514  0.0655 -0.7319
  305ILE      N 4709   6.237   4.437   4.925 -0.9467 -0.1720 -0.0210
  305ILE     CA 4710   6.235   4.443   4.780  0.4470  0.9205 -0.2436
  305ILE      C 4711   6.262   4.584   4.727  0.2677 -0.3938  0.0763
  305ILE      O 4712   6.195   4.678   4.774 -0.1927  0.0921  0.2056
  305ILE     CB 4713   6.094   4.390   4.724 -0.8726 -0.5244  0.3616
  305ILE    CG1 4714   5.979   4.491   4.733 -0.3719 -0.1672  0.2218
  305ILE    CG2 4715   6.056   4.252   4.785  0.6220  0.2708 -1.0019
  305ILE    CD1 4716   5.838   4.436   4.692 -1.2501 -0.3055  0.2548
  305ILE      H 4717   6.189   4.507   4.980  0.0698 -0.5216  1.4226
  305ILE     HA 4718   6.313   4.377   4.742  0.1914  0.5606 -0.1551
  305ILE     HB 4719   6.117   4.373   4.619  0.7086  0.7508  0.4244
  305ILE   HG12 4720   5.968   4.523   4.837 -0.4907  1.1496 -0.1649
  305ILE   HG13 4721   6.006   4.575   4.669  0.6284  0.7420  1.7144
  305ILE   HG21 4722   5.977   4.206   4.726 -0.0482  0.2611 -0.1233
  305ILE   HG22 4723   6.147   4.191   4.784  1.4630  1.4353 -2.0782
  305ILE   HG23 4724   6.017   4.261   4.886 -0.1172  0.7766 -1.3146
  305ILE   HD11 4725   5.801   4.375   4.775  0.1705 -1.4446  0.1168
  305ILE   HD12 4726   5.767   4.518   4.683  0.6529  1.3623 -1.0625
  305ILE   HD13 4727   5.834   4.371   4.605 -0.4189 -0.4347  0.3014
  306THR      N 4728   6.359   4.600   4.635  0.1386  0.0382 -0.8173
  306THR     CA 4729   6.421   4.721   4.593  0.2504  0.1469  0.4292
  306THR      C 4730   6.403   4.749   4.442 -0.0406  0.1809 -0.3267
  306THR      O 4731   6.467   4.684   4.352  0.1753  0.6445 -0.9132
  306THR     CB 4732   6.576   4.720   4.614 -0.1821 -0.1033  0.6785
  306THR    OG1 4733   6.599   4.700   4.752 -0.1393  0.2604  0.0065
  306THR    CG2 4734   6.645   4.854   4.586  0.0019  0.5176 -0.4461
  306THR      H 4735   6.391   4.514   4.593 -0.5631 -0.4429 -0.4044
  306THR     HA 4736   6.379   4.808   4.643 -0.8800 -0.0847 -0.0646
  306THR     HB 4737   6.629   4.634   4.576  0.7563  0.8272 -0.2591
  306THR    HG1 4738   6.578   4.609   4.774 -0.6789 -0.0834 -1.6515
  306THR   HG21 4739   6.606   4.928   4.656 -0.0096 -0.6666  0.8922
  306THR   HG22 4740   6.748   4.834   4.612 -0.5775 -0.9375  1.0808
  306THR   HG23 4741   6.632   4.875   4.479  0.9153  1.0953 -0.4631
  307ILE      N 4742   6.328   4.853   4.415 -0.5467  0.0747  0.6268
  307ILE     CA 4743   6.296   4.899   4.277  0.0392  0.1293 -0.7294
  307ILE      C 4744   6.381   5.017   4.228 -0.0432 -0.0670  0.0897
  307ILE      O 4745   6.429   5.101   4.303  0.2304  0.3923 -0.2096
  307ILE     CB 4746   6.144   4.930   4.266 -0.4136  0.5214  0.1928
  307ILE    CG1 4747   6.109   5.061   4.340 -0.3660 -0.5376 -0.5101
  307ILE    CG2 4748   6.045   4.811   4.284 -0.6364  0.7025 -1.1783
  307ILE    CD1 4749   5.980   5.124   4.299  1.1266  0.1080  0.4229
  307ILE      H 4750   6.288   4.908   4.490 -0.0103 -0.0639  1.0247
  307ILE     HA 4751   6.311   4.818   4.205  1.2762 -0.3877  0.0417
  307ILE     HB 4752   6.127   4.943   4.159 -0.6037 -1.5006 -0.1003
  307ILE   HG12 4753   6.096   5.023   4.442  1.3359 -1.4340 -0.5490
  307ILE   HG13 4754   6.183   5.140   4.349 -0.1590 -0.7615 -0.1990
  307ILE   HG21 4755   6.032   4.790   4.390  0.6606 -0.0193 -1.1202
  307ILE   HG22 4756   5.944   4.822   4.245 -1.7563 -1.2217  0.7800
  307ILE   HG23 4757   6.087   4.719   4.242 -1.6936 -0.3377 -0.0872
  307ILE   HD11 4758   5.896   5.060   4.327  0.2519 -0.0284 -2.0567
  307ILE   HD12 4759   5.973   5.227   4.334  0.3444 -0.0140  0.6607
  307ILE   HD13 4760   5.976   5.122   4.190 -0.2225  0.3609  0.4276
  308LEU      N 4761   6.392   5.023   4.094 -0.3208 -0.9514 -0.6334
  308LEU     CA 4762   6.477   5.119   4.026 -0.3295  0.2337 -0.6500
  308LEU      C 4763   6.393   5.239   3.973 -0.0193 -0.1989 -0.3831
  308LEU      O 4764   6.272   5.210   3.942 -0.2530  0.3707 -0.1617
  308LEU     CB 4765   6.560   5.054   3.914  0.5609  0.7541  0.7108
  308LEU     CG 4766   6.613   4.912   3.944 -0.3493 -0.2805  0.3080
  308LEU    CD1 4767   6.700   4.875   3.815  0.5818 -1.2864 -0.5116
  308LEU    CD2 4768   6.711   4.914   4.064 -0.9652  0.9109 -0.5908
  308LEU      H 4769   6.327   4.982   4.028 -0.3906  0.2681 -1.3830
  308LEU     HA 4770   6.556   5.142   4.097  0.2607  0.3947 -1.3261
  308LEU    HB2 4771   6.490   5.038   3.831  0.1799 -1.1252  1.2981
  308LEU    HB3 4772   6.638   5.127   3.892  0.6327  0.5164  0.1552
  308LEU     HG 4773   6.529   4.846   3.963 -1.4709  0.8818 -0.2929
  308LEU   HD11 4774   6.777   4.951   3.800 -0.1956 -0.3026  0.2038
  308LEU   HD12 4775   6.737   4.773   3.816  2.0583 -0.8177  0.4120
  308LEU   HD13 4776   6.637   4.893   3.728 -0.0971 -0.2079  0.1427
  308LEU   HD21 4777   6.757   4.816   4.069  0.9311  1.7076 -0.5859
  308LEU   HD22 4778   6.786   4.993   4.071  0.4000 -0.3687  1.0843
  308LEU   HD23 4779   6.645   4.921   4.151 -0.5539  1.4554 -0.3045
  309PRO      N 4780   6.451   5.355   3.951  0.4622  0.5098 -0.0113
  309PRO     CA 4781   6.395   5.461   3.866  0.4592 -0.2569  0.0215
  309PRO      C 4782   6.324   5.421   3.746  0.4147 -0.2434 -0.7254
  309PRO      O 4783   6.223   5.489   3.718  0.2418  0.2646  0.0247
  309PRO     CB 4784   6.509   5.559   3.834 -0.4773  0.6236 -0.0912
  309PRO     CG 4785   6.599   5.541   3.961  0.1408  0.3207 -0.1542
  309PRO     CD 4786   6.581   5.394   4.003  0.3356  0.9745 -0.0871
  309PRO     HA 4787   6.330   5.518   3.933  0.2234 -0.8142  0.2787
  309PRO    HB2 4788   6.568   5.518   3.751 -0.6497  0.2502 -0.0350
  309PRO    HB3 4789   6.473   5.659   3.810  0.3645  0.9587 -0.0238
  309PRO    HG2 4790   6.700   5.579   3.943  0.1774  0.3116  0.0259
  309PRO    HG3 4791   6.562   5.603   4.043 -0.0689  0.2298 -0.1787
  309PRO    HD2 4792   6.582   5.391   4.112 -0.4360  0.7860 -0.0710
  309PRO    HD3 4793   6.661   5.336   3.958  0.0319  0.0140  0.5434
  310GLN      N 4794   6.369   5.321   3.673  0.0954 -0.6263  0.2089
  310GLN     CA 4795   6.305   5.284   3.543 -0.4799  0.0636 -0.2796
  310GLN      C 4796   6.166   5.226   3.558  0.0389  0.1910  0.1830
  310GLN      O 4797   6.083   5.238   3.467  0.5461 -0.7163 -0.0364
  310GLN     CB 4798   6.387   5.178   3.473  0.0410 -0.4139 -0.7968
  310GLN     CG 4799   6.517   5.225   3.418 -0.1667 -0.0785  0.1322
  310GLN     CD 4800   6.633   5.195   3.517 -0.2080 -0.2836  0.3375
  310GLN    OE1 4801   6.627   5.229   3.637  0.2060  0.1407  0.5282
  310GLN    NE2 4802   6.744   5.144   3.477  0.1842 -0.4137 -0.3066
  310GLN      H 4803   6.466   5.298   3.690  0.6001  1.4675  0.7221
  310GLN     HA 4804   6.290   5.377   3.489  0.1425 -0.2320 -0.9934
  310GLN    HB2 4805   6.406   5.098   3.545 -0.9544  1.4025  1.8014
  310GLN    HB3 4806   6.322   5.136   3.396 -0.2873 -1.0576 -0.1905
  310GLN    HG2 4807   6.540   5.175   3.323 -1.9919 -0.0308 -0.4109
  310GLN    HG3 4808   6.516   5.332   3.399 -0.1659 -0.2547 -1.0201
  310GLN   HE21 4809   6.828   5.154   3.532  0.6196 -0.0536 -1.0132
  310GLN   HE22 4810   6.760   5.141   3.377  0.4982  0.6767 -0.3218
  311GLN      N 4811   6.128   5.181   3.681  0.0264 -1.0391 -0.6305
  311GLN     CA 4812   5.989   5.134   3.716  0.1533  0.4139  0.3083
  311GLN      C 4813   5.893   5.252   3.730  0.2663  0.3840 -0.4138
  311GLN      O 4814   5.787   5.243   3.669  0.8151 -0.2980 -0.3216
  311GLN     CB 4815   5.999   5.048   3.840  1.1238  0.0620 -0.3034
  311GLN     CG 4816   6.059   4.903   3.843  0.0679 -0.0863 -0.2347
  311GLN     CD 4817   6.202   4.884   3.805  0.3319  0.3174 -0.6338
  311GLN    OE1 4818   6.287   4.853   3.894  0.5271 -0.1739  0.1707
  311GLN    NE2 4819   6.232   4.893   3.681 -0.8511 -0.4710  0.9245
  311GLN      H 4820   6.193   5.180   3.758  0.6908  0.8720 -1.0685
  311GLN     HA 4821   5.943   5.080   3.633  0.6385 -0.5468  0.6356
  311GLN    HB2 4822   6.038   5.120   3.912  0.0009 -0.7891  1.2890
  311GLN    HB3 4823   5.898   5.028   3.877  1.4265 -0.5518  0.2256
  311GLN    HG2 4824   6.056   4.868   3.947  0.5208 -1.9639 -0.7724
  311GLN    HG3 4825   5.997   4.845   3.776 -0.1594  0.4840 -0.5312
  311GLN   HE21 4826   6.316   4.837   3.671 -1.4375 -1.3466  0.6854
  311GLN   HE22 4827   6.161   4.909   3.610  0.1150  0.6478  0.1231
  312TYR      N 4828   5.937   5.362   3.786 -0.2350 -0.3555 -0.0099
  312TYR     CA 4829   5.854   5.475   3.846 -0.1781 -0.0314  0.4561
  312TYR      C 4830   5.876   5.610   3.767 -0.5247 -0.4147  0.2393
  312TYR      O 4831   5.792   5.705   3.785 -0.7456  0.5109  0.2051
  312TYR     CB 4832   5.872   5.482   3.995  0.3770 -0.0265 -0.3466
  312TYR     CG 4833   6.004   5.543   4.048  0.0957 -0.3596  0.0485
  312TYR    CD1 4834   6.024   5.682   4.059  0.2114 -0.4281  0.0711
  312TYR    CD2 4835   6.106   5.458   4.091  0.6001 -0.4044 -1.2345
  312TYR    CE1 4836   6.140   5.731   4.125  0.4745  0.2624  0.0538
  312TYR    CE2 4837   6.221   5.509   4.148 -0.9048  0.2560 -0.2002
  312TYR     CZ 4838   6.242   5.646   4.172  0.2678  0.7340  0.4056
  312TYR     OH 4839   6.355   5.691   4.231  0.4357  0.1165 -0.2428
  312TYR      H 4840   6.038   5.370   3.790 -0.2280  0.6093 -0.9642
  312TYR     HA 4841   5.757   5.432   3.821 -0.1624 -0.0023  0.3446
  312TYR    HB2 4842   5.796   5.547   4.039  0.0980 -1.4725  1.5463
  312TYR    HB3 4843   5.864   5.387   4.048  1.2243  0.5238  0.8678
  312TYR    HD1 4844   5.955   5.759   4.028  0.5741  0.2246  0.8339
  312TYR    HD2 4845   6.093   5.351   4.096  0.3036 -0.3548  0.8027
  312TYR    HE1 4846   6.145   5.837   4.140  0.7071  0.4486 -1.1217
  312TYR    HE2 4847   6.294   5.435   4.177 -1.7775 -0.3931  0.4446
  312TYR     HH 4848   6.411   5.619   4.262  0.8076  0.9701  1.2467
  313LEU      N 4849   5.965   5.625   3.664 -0.1864  0.4027 -0.8733
  313LEU     CA 4850   5.964   5.719   3.553 -0.3770  0.1897  0.8359
  313LEU      C 4851   5.914   5.641   3.432 -0.1905  0.5187 -0.0716
  313LEU      O 4852   5.992   5.558   3.375  0.3658 -0.0757 -0.6626
  313LEU     CB 4853   6.106   5.781   3.525  0.3014  0.0503 -0.6600
  313LEU     CG 4854   6.155   5.894   3.621  0.2550 -0.2230  0.9797
  313LEU    CD1 4855   6.158   5.853   3.768  1.1431  1.2190 -0.8310
  313LEU    CD2 4856   6.302   5.932   3.579  0.7279 -0.0980 -1.2076
  313LEU      H 4857   6.044   5.562   3.663 -0.3026  0.2637 -1.2510
  313LEU     HA 4858   5.894   5.800   3.573 -0.9372 -0.1926  0.4515
  313LEU    HB2 4859   6.182   5.702   3.525 -0.9694 -1.2527 -0.3217
  313LEU    HB3 4860   6.097   5.817   3.423 -0.5945 -0.4965 -0.7912
  313LEU     HG 4861   6.093   5.982   3.606 -0.0159 -0.5662 -0.0935
  313LEU   HD11 4862   6.217   5.914   3.836  1.3467 -0.4865  0.6757
  313LEU   HD12 4863   6.060   5.842   3.814  1.7215 -0.0756  0.2366
  313LEU   HD13 4864   6.197   5.751   3.771 -2.1702 -0.3514  1.4130
  313LEU   HD21 4865   6.361   5.956   3.667 -0.1789 -1.9290  0.0340
  313LEU   HD22 4866   6.357   5.843   3.546  1.4746  0.1255 -0.6243
  313LEU   HD23 4867   6.296   6.012   3.506  0.8193  0.8409 -0.2349
  314ARG      N 4868   5.790   5.658   3.392  0.3779  0.6023 -0.5944
  314ARG     CA 4869   5.712   5.570   3.298  0.4513  0.4458  0.1705
  314ARG      C 4870   5.700   5.637   3.167  0.8983 -0.8028  0.2827
  314ARG      O 4871   5.639   5.742   3.164  0.3390 -0.1125 -0.8609
  314ARG     CB 4872   5.580   5.525   3.365  0.0232 -0.5882  0.1034
  314ARG     CG 4873   5.610   5.459   3.499  0.7961  0.0333 -0.1386
  314ARG     CD 4874   5.483   5.393   3.567 -1.0854  0.2964 -0.9452
  314ARG     NE 4875   5.430   5.296   3.480  0.6547  0.4728  0.2337
  314ARG     CZ 4876   5.457   5.167   3.487  0.7001  0.6076 -0.0204
  314ARG    NH1 4877   5.375   5.080   3.433 -0.2629  0.2381 -0.0970
  314ARG    NH2 4878   5.562   5.117   3.537 -0.0058 -0.3419  0.1252
  314ARG      H 4879   5.739   5.731   3.440  0.2526  0.0921  0.0780
  314ARG     HA 4880   5.774   5.482   3.286  0.3105  0.3289  0.2914
  314ARG    HB2 4881   5.522   5.615   3.383 -1.0635 -1.1052 -0.6457
  314ARG    HB3 4882   5.523   5.453   3.307  0.4845 -0.5159 -0.4565
  314ARG    HG2 4883   5.677   5.375   3.477  1.1337  0.3300 -0.2654
  314ARG    HG3 4884   5.652   5.532   3.568 -0.3770  1.1415 -0.5248
  314ARG    HD2 4885   5.514   5.353   3.664 -0.7352  0.4699 -0.9827
  314ARG    HD3 4886   5.413   5.470   3.599 -0.6136  0.1706  0.5581
  314ARG     HE 4887   5.357   5.317   3.413 -0.5256 -2.4878  0.3181
  314ARG   HH11 4888   5.393   4.983   3.453 -0.8179 -0.1034 -1.1093
  314ARG   HH12 4889   5.298   5.111   3.375 -0.5138 -1.5166 -0.8140
  314ARG   HH21 4890   5.583   5.018   3.533  0.6875 -0.2974  1.4140
  314ARG   HH22 4891   5.628   5.177   3.585 -0.6457 -0.2375  0.9161
  315PRO      N 4892   5.745   5.588   3.048 -0.0407 -0.0713 -0.3319
  315PRO     CA 4893   5.768   5.670   2.922 -0.2404  0.4846  0.0313
  315PRO      C 4894   5.634   5.729   2.866 -1.0969  0.2083  0.7193
  315PRO      O 4895   5.523   5.687   2.890 -0.0941  0.5768 -0.1099
  315PRO     CB 4896   5.836   5.578   2.819  0.2002  1.1202 -0.8935
  315PRO     CG 4897   5.794   5.440   2.873  0.4321 -0.1141  0.4435
  315PRO     CD 4898   5.798   5.453   3.026  0.0968  0.2762 -0.4090
  315PRO     HA 4899   5.839   5.746   2.953  2.0915 -1.1602 -0.7086
  315PRO    HB2 4900   5.803   5.604   2.718 -0.0520  0.8566 -0.8794
  315PRO    HB3 4901   5.945   5.582   2.821  0.2609  0.0513 -1.0377
  315PRO    HG2 4902   5.697   5.417   2.830  0.1720  0.9049  0.4612
  315PRO    HG3 4903   5.860   5.362   2.833  0.3582  0.0811 -0.0762
  315PRO    HD2 4904   5.731   5.376   3.065 -0.0553  0.5276 -0.1655
  315PRO    HD3 4905   5.901   5.443   3.060  1.1512  0.9310 -2.9492
  316VAL      N 4906   5.659   5.819   2.768 -0.6046  0.7790  0.0446
  316VAL     CA 4907   5.554   5.895   2.700  0.2332  0.1410 -0.5519
  316VAL      C 4908   5.564   5.880   2.553  0.0454  0.1857  0.6705
  316VAL      O 4909   5.663   5.911   2.487  0.0921 -0.1684 -0.4048
  316VAL     CB 4910   5.560   6.043   2.743 -0.3511 -0.3832 -0.2080
  316VAL    CG1 4911   5.558   6.080   2.888  0.5217 -0.2687 -0.2037
  316VAL    CG2 4912   5.439   6.118   2.679  0.0744 -0.4497  1.1629
  316VAL      H 4913   5.754   5.851   2.757 -0.0201 -0.8723 -0.2457
  316VAL     HA 4914   5.462   5.849   2.736  0.6150  0.0691  0.3852
  316VAL     HB 4915   5.656   6.073   2.701 -0.0037 -1.9702 -0.6756
  316VAL   HG11 4916   5.557   6.188   2.903  1.2464 -0.2479 -0.2423
  316VAL   HG12 4917   5.457   6.051   2.920 -0.4885  1.3948 -1.5901
  316VAL   HG13 4918   5.635   6.028   2.945  0.7155  0.8422  0.6209
  316VAL   HG21 4919   5.417   6.223   2.697 -1.7506 -0.3831 -0.6564
  316VAL   HG22 4920   5.427   6.105   2.571  1.5418  0.6350  0.7998
  316VAL   HG23 4921   5.352   6.071   2.725  0.2068 -1.2105  0.6743
  317GLU      N 4922   5.449   5.840   2.492  0.1460  0.4725  0.6179
  317GLU     CA 4923   5.433   5.814   2.345 -0.2948  0.3245 -0.5426
  317GLU      C 4924   5.373   5.921   2.256 -0.0144  0.1009  0.1980
  317GLU      O 4925   5.386   5.908   2.132 -0.7886  0.4446 -0.0195
  317GLU     CB 4926   5.352   5.685   2.328  0.3280  0.0860  0.1551
  317GLU     CG 4927   5.385   5.575   2.432 -0.4380  0.8520  0.0682
  317GLU     CD 4928   5.302   5.558   2.559  0.2507 -0.4409  0.2923
  317GLU    OE1 4929   5.261   5.661   2.618  0.2819 -0.2833 -0.4468
  317GLU    OE2 4930   5.275   5.448   2.599 -0.1731  0.4381  0.0434
  317GLU      H 4931   5.373   5.818   2.554 -0.5671  0.4171 -0.2475
  317GLU     HA 4932   5.532   5.788   2.308  0.3861  1.2261  0.4911
  317GLU    HB2 4933   5.248   5.719   2.327  0.5334  0.8567  1.4320
  317GLU    HB3 4934   5.388   5.651   2.231 -0.5724  0.0910 -0.2022
  317GLU    HG2 4935   5.369   5.484   2.375  0.9447  0.9740 -0.5882
  317GLU    HG3 4936   5.489   5.586   2.463  0.0096  1.3884 -1.4300
  318ASP      N 4937   5.324   6.032   2.313  0.1372  0.5311  0.4669
  318ASP     CA 4938   5.278   6.153   2.240 -0.3837  0.5828 -0.6003
  318ASP      C 4939   5.382   6.206   2.138  0.2420  0.9890 -0.2385
  318ASP      O 4940   5.491   6.240   2.181  0.5437 -0.2821  0.3613
  318ASP     CB 4941   5.240   6.248   2.350  0.4264 -1.0870 -0.7368
  318ASP     CG 4942   5.184   6.390   2.295 -0.3203 -0.1970 -0.0707
  318ASP    OD1 4943   5.165   6.481   2.380 -0.2712  0.0051 -0.1976
  318ASP    OD2 4944   5.150   6.407   2.174 -0.5604 -0.1254 -0.3967
  318ASP      H 4945   5.300   6.014   2.410 -0.7950 -0.5555  0.0775
  318ASP     HA 4946   5.187   6.132   2.184 -0.5169  0.8629 -0.4949
  318ASP    HB2 4947   5.164   6.198   2.410  0.5213 -0.6181 -0.2089
  318ASP    HB3 4948   5.328   6.272   2.409 -0.7551  1.2272  0.3613
  319VAL      N 4949   5.340   6.226   2.014 -0.1648 -0.0526  0.1160
  319VAL     CA 4950   5.419   6.282   1.900 -0.1109  0.9315  0.5350
  319VAL      C 4951   5.459   6.429   1.924 -0.1050  0.0172  0.2106
  319VAL      O 4952   5.565   6.473   1.870  0.2462  0.2195  0.3698
  319VAL     CB 4953   5.347   6.257   1.766  0.6988 -0.1010 -0.5737
  319VAL    CG1 4954   5.216   6.334   1.745  0.4369  0.1703  0.4434
  319VAL    CG2 4955   5.448   6.271   1.648 -0.4995 -0.6096  0.1424
  319VAL      H 4956   5.254   6.189   1.978  0.7503 -0.9045 -1.4239
  319VAL     HA 4957   5.513   6.228   1.901 -0.5468  0.1484  0.6015
  319VAL     HB 4958   5.317   6.152   1.770 -0.8432  0.3036  0.7820
  319VAL   HG11 4959   5.167   6.306   1.652 -0.4427  0.4460  0.7984
  319VAL   HG12 4960   5.149   6.318   1.829 -0.7747  1.2335 -0.2367
  319VAL   HG13 4961   5.227   6.443   1.749 -1.6485  0.5056 -0.2461
  319VAL   HG21 4962   5.409   6.250   1.548 -0.5307  0.0799 -0.0041
  319VAL   HG22 4963   5.499   6.367   1.643 -0.9772 -0.2652  1.2441
  319VAL   HG23 4964   5.528   6.198   1.657  0.4740  0.1096 -1.6447
  320ALA      N 4965   5.386   6.505   2.008 -0.5125  0.1609  0.0312
  320ALA     CA 4966   5.405   6.650   2.027 -0.5998  0.1239  0.2268
  320ALA      C 4967   5.517   6.681   2.135  0.6859  0.3707 -0.1472
  320ALA      O 4968   5.550   6.795   2.153 -0.7809 -0.5112 -1.0030
  320ALA     CB 4969   5.276   6.722   2.069  0.5285 -0.5631 -0.2348
  320ALA      H 4970   5.307   6.464   2.056  0.4329 -1.1970  0.5389
  320ALA     HA 4971   5.440   6.701   1.937  1.3822  0.0043  0.8175
  320ALA    HB1 4972   5.203   6.710   1.989  0.5450  0.1204 -0.3613
  320ALA    HB2 4973   5.239   6.668   2.157 -1.7902  0.6149 -0.3304
  320ALA    HB3 4974   5.294   6.827   2.090  0.3740 -0.4719 -0.5506
  321THR      N 4975   5.574   6.577   2.201  0.1846  0.2450  0.7517
  321THR     CA 4976   5.687   6.588   2.293  0.6058 -1.1085  0.0330
  321THR      C 4977   5.797   6.487   2.266  0.1746 -0.1859  0.3821
  321THR      O 4978   5.903   6.504   2.316 -0.1842 -0.5683 -0.3844
  321THR     CB 4979   5.640   6.566   2.433 -0.1850 -0.0821 -0.3741
  321THR    OG1 4980   5.563   6.442   2.450 -0.3082  0.3911 -0.3001
  321THR    CG2 4981   5.556   6.681   2.487  1.0178 -0.1071  0.3998
  321THR      H 4982   5.538   6.485   2.181  3.1093 -1.1773  1.0292
  321THR     HA 4983   5.728   6.688   2.276 -1.1267 -0.5683 -1.6863
  321THR     HB 4984   5.726   6.567   2.501  0.1067 -0.1138 -0.7373
  321THR    HG1 4985   5.611   6.359   2.445 -1.7311 -0.6793  1.5841
  321THR   HG21 4986   5.556   6.681   2.596  0.1384 -0.9712  0.4289
  321THR   HG22 4987   5.598   6.771   2.443 -0.2033  0.2117 -0.1953
  321THR   HG23 4988   5.456   6.667   2.446  1.0452  1.4899 -0.3608
  322SER      N 4989   5.773   6.389   2.179 -0.5693 -0.7574  0.4071
  322SER     CA 4990   5.876   6.280   2.157  0.9264 -0.6786 -0.1906
  322SER      C 4991   5.995   6.320   2.077 -0.4378 -0.8477  0.0485
  322SER      O 4992   6.075   6.232   2.028 -0.2204  0.2715 -0.5728
  322SER     CB 4993   5.801   6.163   2.085 -0.5472 -0.2250  0.6752
  322SER     OG 4994   5.703   6.108   2.168  0.0162  0.5326 -0.0920
  322SER      H 4995   5.683   6.373   2.134  0.0457 -0.5763 -0.9977
  322SER     HA 4996   5.913   6.250   2.255  1.4789 -1.0854 -0.5178
  322SER    HB2 4997   5.768   6.180   1.983  0.2379 -0.6277  0.3424
  322SER    HB3 4998   5.876   6.085   2.075 -0.3349  0.1328 -1.0229
  322SER     HG 4999   5.622   6.155   2.147  0.3614  0.7756 -1.0194
  323GLN      N 5000   6.029   6.451   2.066  0.8577  0.3895  0.2814
  323GLN     CA 5001   6.157   6.499   2.024 -0.3326 -0.2519  0.1432
  323GLN      C 5002   6.265   6.495   2.136 -0.6148 -0.5876 -0.4952
  323GLN      O 5003   6.380   6.471   2.106 -0.2503 -0.0493 -0.4881
  323GLN     CB 5004   6.135   6.644   1.969  0.1577 -0.3841  0.6653
  323GLN     CG 5005   6.038   6.672   1.849  1.1197  0.2615 -0.4907
  323GLN     CD 5006   5.890   6.674   1.905 -0.1845  0.6253  0.3797
  323GLN    OE1 5007   5.864   6.693   2.027  0.2841 -0.4156  0.5405
  323GLN    NE2 5008   5.793   6.641   1.826  0.5269  0.0375  0.1139
  323GLN      H 5009   5.958   6.511   2.105  0.6592  0.1940  0.2287
  323GLN     HA 5010   6.197   6.442   1.940 -0.5262  0.8755 -0.7614
  323GLN    HB2 5011   6.105   6.708   2.051 -0.6152 -0.5406  0.5209
  323GLN    HB3 5012   6.233   6.677   1.936 -0.3448  0.4485 -0.0858
  323GLN    HG2 5013   6.055   6.770   1.804  1.1451  0.5983  0.2231
  323GLN    HG3 5014   6.049   6.591   1.777 -0.4826 -0.1798 -0.3284
  323GLN   HE21 5015   5.698   6.632   1.859  0.7412 -1.5466  0.4990
  323GLN   HE22 5016   5.795   6.647   1.725 -1.7672  0.0327 -0.0423
  324ASP      N 5017   6.221   6.490   2.264 -0.2281 -0.7512 -0.8733
  324ASP     CA 5018   6.296   6.453   2.390  0.3840  0.3788  0.4470
  324ASP      C 5019   6.263   6.310   2.431 -0.0961 -0.0440 -0.3924
  324ASP      O 5020   6.157   6.258   2.386  0.1026  0.3128  0.2375
  324ASP     CB 5021   6.250   6.563   2.490  0.4845 -0.7148 -0.1351
  324ASP     CG 5022   6.299   6.706   2.462  0.2366  0.3109 -0.1823
  324ASP    OD1 5023   6.216   6.798   2.463  0.1138 -0.0284 -0.2870
  324ASP    OD2 5024   6.414   6.724   2.421 -0.4267 -0.5358  0.1250
  324ASP      H 5025   6.121   6.497   2.281  0.0434 -0.0198  0.9222
  324ASP     HA 5026   6.403   6.467   2.370  0.4255 -0.9596 -0.5153
  324ASP    HB2 5027   6.142   6.570   2.490  0.5315  0.5201 -0.9861
  324ASP    HB3 5028   6.283   6.529   2.588  0.1805  1.3584  0.7830
  325ASP      N 5029   6.342   6.248   2.512 -1.4620  0.8214 -0.6290
  325ASP     CA 5030   6.297   6.129   2.588  0.2643  0.7737  0.0823
  325ASP      C 5031   6.220   6.177   2.705  0.0494 -0.1019 -0.1061
  325ASP      O 5032   6.271   6.242   2.791 -0.0207  0.5726  0.2347
  325ASP     CB 5033   6.413   6.039   2.635 -0.6713  0.2221  0.2266
  325ASP     CG 5034   6.504   5.990   2.517  0.3819  0.1457 -0.8145
  325ASP    OD1 5035   6.470   6.003   2.399 -0.0996 -0.3076 -0.3265
  325ASP    OD2 5036   6.606   5.935   2.561 -0.0670  0.2084 -0.1638
  325ASP      H 5037   6.433   6.286   2.537 -1.2728  0.6142 -0.9801
  325ASP     HA 5038   6.224   6.077   2.526 -0.0511  1.1536  0.1309
  325ASP    HB2 5039   6.483   6.093   2.699 -0.5129  1.2782 -0.7919
  325ASP    HB3 5040   6.384   5.954   2.697  0.0718  0.2675  0.6631
  326CYS      N 5041   6.105   6.129   2.731  0.8070  0.2548  1.1091
  326CYS     CA 5042   6.012   6.188   2.825 -0.3278 -0.9054  0.9261
  326CYS      C 5043   5.935   6.091   2.906 -1.0065  0.3613  0.4644
  326CYS      O 5044   5.897   5.980   2.860 -0.0702  0.8413  0.0180
  326CYS     CB 5045   5.912   6.275   2.747  0.6268  0.5401 -0.5808
  326CYS     SG 5046   5.956   6.423   2.671 -0.3641  0.1992 -0.4390
  326CYS      H 5047   6.075   6.047   2.679  0.1095  0.3378  1.3557
  326CYS     HA 5048   6.065   6.254   2.893 -0.5220  0.5115 -0.1898
  326CYS    HB2 5049   5.857   6.213   2.676 -1.0807  1.1790  0.0763
  326CYS    HB3 5050   5.834   6.300   2.818  0.4653 -0.9319 -0.1816
  327TYR      N 5051   5.904   6.127   3.034 -0.2717  0.1758  0.1220
  327TYR     CA 5052   5.850   6.038   3.129  0.5981  0.8707 -0.7426
  327TYR      C 5053   5.746   6.099   3.213 -0.1543 -0.1092  1.5340
  327TYR      O 5054   5.744   6.221   3.235 -0.6510 -0.3064 -0.3623
  327TYR     CB 5055   5.966   5.976   3.213 -0.3122 -0.8547  0.9361
  327TYR     CG 5056   6.084   5.924   3.125  0.3705 -0.1485  0.0166
  327TYR    CD1 5057   6.191   6.008   3.088 -0.6840  0.4554 -0.1990
  327TYR    CD2 5058   6.099   5.786   3.097  0.0692 -0.0191 -0.2609
  327TYR    CE1 5059   6.308   5.951   3.019  0.6268  0.2932 -0.1686
  327TYR    CE2 5060   6.217   5.728   3.042  0.1373  0.3296 -0.3978
  327TYR     CZ 5061   6.326   5.814   3.013 -0.3957  0.3013 -0.0781
  327TYR     OH 5062   6.436   5.756   2.960  0.0382 -0.1341 -0.0438
  327TYR      H 5063   5.945   6.215   3.064  1.2138 -0.3692 -0.1156
  327TYR     HA 5064   5.810   5.953   3.075  1.2266 -0.1431  0.2756
  327TYR    HB2 5065   6.005   6.064   3.264 -0.3917  0.6321 -1.2618
  327TYR    HB3 5066   5.930   5.896   3.277  0.6895 -1.7883  0.3981
  327TYR    HD1 5067   6.199   6.115   3.102 -0.5559  0.3758  0.3915
  327TYR    HD2 5068   6.012   5.737   3.138 -0.9188  1.9224  0.2237
  327TYR    HE1 5069   6.385   6.022   2.991 -0.7001  1.8599 -0.1619
  327TYR    HE2 5070   6.222   5.620   3.044  2.1509  0.3664  0.5536
  327TYR     HH 5071   6.503   5.825   2.967 -0.2139  0.1029  0.0653
  328LYS      N 5072   5.651   6.023   3.272 -0.5993 -0.0748 -0.5156
  328LYS     CA 5073   5.559   6.063   3.376 -0.4576  0.4673  1.5727
  328LYS      C 5074   5.587   5.993   3.508 -0.4841 -1.4453  0.1322
  328LYS      O 5075   5.625   5.872   3.513  0.3598 -0.4427 -0.6142
  328LYS     CB 5076   5.414   6.048   3.331 -0.2668  0.3310  0.1172
  328LYS     CG 5077   5.362   5.914   3.283  0.1333 -0.1390 -0.0929
  328LYS     CD 5078   5.211   5.927   3.234 -0.3628  0.0241 -0.7155
  328LYS     CE 5079   5.204   5.997   3.099  0.0699  0.1684 -0.4361
  328LYS     NZ 5080   5.057   6.010   3.056 -1.8842 -0.1455 -0.6307
  328LYS      H 5081   5.643   5.928   3.237 -1.2879 -0.2201  0.0016
  328LYS     HA 5082   5.570   6.170   3.391 -0.4852  0.5898  0.8053
  328LYS    HB2 5083   5.362   6.086   3.419  0.5807  1.0929  0.3306
  328LYS    HB3 5084   5.390   6.128   3.262 -0.8690  0.0739  0.0168
  328LYS    HG2 5085   5.418   5.877   3.197 -0.8126 -0.1018 -0.7630
  328LYS    HG3 5086   5.362   5.839   3.362  0.2770  0.5322  0.5607
  328LYS    HD2 5087   5.157   5.832   3.241  0.1518 -0.2188  0.3082
  328LYS    HD3 5088   5.161   5.982   3.313  0.0463 -0.7279  0.1058
  328LYS    HE2 5089   5.249   6.096   3.109 -0.8088  0.6219 -0.8354
  328LYS    HE3 5090   5.259   5.935   3.028 -0.9663 -0.9563 -0.3061
  328LYS    HZ1 5091   5.053   6.050   2.963 -0.3486 -0.5970 -0.9528
  328LYS    HZ2 5092   5.006   5.923   3.054  0.3449 -1.6844  0.7035
  328LYS    HZ3 5093   5.014   6.078   3.116 -0.2566  1.4492 -1.0752
  329PHE      N 5094   5.569   6.069   3.619  0.4565  0.4542 -0.2465
  329PHE     CA 5095   5.603   6.019   3.747  0.0331 -0.4988 -0.6625
  329PHE      C 5096   5.499   5.922   3.805 -0.9259 -0.1115  0.1574
  329PHE      O 5097   5.381   5.932   3.768  0.3144  0.0796 -0.0627
  329PHE     CB 5098   5.619   6.135   3.845 -0.0372 -0.8886  0.7548
  329PHE     CG 5099   5.688   6.111   3.982  0.0537 -0.0094  0.0345
  329PHE    CD1 5100   5.824   6.066   3.985  0.1746 -0.5346  0.1100
  329PHE    CD2 5101   5.622   6.134   4.105  0.2346 -0.2329  0.1054
  329PHE    CE1 5102   5.883   6.047   4.112  0.3031  0.1927 -0.0142
  329PHE    CE2 5103   5.682   6.102   4.230 -0.5309 -0.5251  0.4234
  329PHE     CZ 5104   5.811   6.066   4.232 -0.2879 -0.1286  0.2523
  329PHE      H 5105   5.540   6.166   3.617  0.1881  0.4586  1.3944
  329PHE     HA 5106   5.701   5.970   3.752  0.1206 -0.4067  2.1377
  329PHE    HB2 5107   5.677   6.216   3.801 -0.1314 -1.2775 -0.1207
  329PHE    HB3 5108   5.518   6.166   3.872  0.4808  0.5576  1.1854
  329PHE    HD1 5109   5.874   6.036   3.893  0.1681 -1.1331  0.2880
  329PHE    HD2 5110   5.520   6.169   4.107  0.4615  0.4628  0.0322
  329PHE    HE1 5111   5.982   6.006   4.117  0.0564 -0.3325  1.0793
  329PHE    HE2 5112   5.634   6.116   4.326 -0.7985  0.3087  0.1843
  329PHE     HZ 5113   5.872   6.048   4.319 -0.3141  1.7343  0.7482
  330ALA      N 5114   5.543   5.825   3.885 -0.1945  0.2792  0.3877
  330ALA     CA 5115   5.460   5.711   3.924  0.4494  0.6037 -0.5286
  330ALA      C 5116   5.464   5.669   4.077 -0.1961  0.0483  0.0156
  330ALA      O 5117   5.430   5.554   4.114  0.6680 -0.7492 -0.0885
  330ALA     CB 5118   5.494   5.591   3.834 -0.9210 -0.8091  0.0714
  330ALA      H 5119   5.638   5.814   3.916 -0.4894 -0.4042  1.0990
  330ALA     HA 5120   5.355   5.736   3.909  0.3331  0.2887 -0.2706
  330ALA    HB1 5121   5.403   5.532   3.824 -0.9056 -0.7660 -0.3839
  330ALA    HB2 5122   5.533   5.620   3.736 -0.5289 -0.0197  0.4471
  330ALA    HB3 5123   5.579   5.538   3.875  0.0455 -0.1590 -0.9675
  331ILE      N 5124   5.515   5.756   4.164  0.0459  0.2948  0.1645
  331ILE     CA 5125   5.458   5.764   4.300  1.4603 -0.2033 -0.3593
  331ILE      C 5126   5.339   5.864   4.295  0.1468  0.6117  0.4310
  331ILE      O 5127   5.346   5.955   4.210 -0.6912 -0.0148 -0.0267
  331ILE     CB 5128   5.566   5.788   4.407  0.4235 -0.2673  0.5558
  331ILE    CG1 5129   5.642   5.658   4.440 -0.0410  0.8773  0.0845
  331ILE    CG2 5130   5.518   5.850   4.535 -0.7653 -0.6724  0.4034
  331ILE    CD1 5131   5.723   5.587   4.330  0.0530 -0.3633 -0.4043
  331ILE      H 5132   5.548   5.842   4.123 -1.1484  0.6250 -0.1623
  331ILE     HA 5133   5.418   5.666   4.325 -0.3194  0.6009  0.2852
  331ILE     HB 5134   5.643   5.852   4.364  0.3484 -1.4399 -1.6300
  331ILE   HG12 5135   5.712   5.683   4.520 -0.5332  0.7160  0.5810
  331ILE   HG13 5136   5.569   5.588   4.481  0.4381  0.2787 -0.0509
  331ILE   HG21 5137   5.603   5.866   4.602 -0.4252 -0.4338 -0.0730
  331ILE   HG22 5138   5.487   5.952   4.512  0.6811  0.0879  1.5062
  331ILE   HG23 5139   5.439   5.789   4.578 -0.2218 -0.8728  1.1614
  331ILE   HD11 5140   5.665   5.519   4.266 -0.4636 -0.3176 -0.0005
  331ILE   HD12 5141   5.771   5.663   4.269 -0.9394  1.2269  0.6487
  331ILE   HD13 5142   5.801   5.527   4.377  0.6048  0.4870 -0.1904
  332SER      N 5143   5.243   5.844   4.383  0.0912  0.2421 -0.6137
  332SER     CA 5144   5.118   5.924   4.401 -0.8267  0.1465  0.6282
  332SER      C 5145   5.065   5.913   4.542  0.8449 -0.7413  0.0865
  332SER      O 5146   5.077   5.811   4.605 -0.4776  0.6022  0.1884
  332SER     CB 5147   5.004   5.882   4.305 -0.1212 -0.2963  0.1417
  332SER     OG 5148   5.032   5.876   4.165  0.1092  0.1345 -0.4709
  332SER      H 5149   5.259   5.768   4.446 -0.9587 -0.4682 -1.1414
  332SER     HA 5150   5.145   6.023   4.365 -0.0669 -0.4755 -0.6669
  332SER    HB2 5151   4.967   5.784   4.333 -1.3612  0.3735  0.9993
  332SER    HB3 5152   4.918   5.944   4.327  0.3406  0.6873 -0.6609
  332SER     HG 5153   5.078   5.956   4.135  1.0538 -0.0355  0.3976
  333GLN      N 5154   4.999   6.022   4.591  0.2153  0.1125 -0.4650
  333GLN     CA 5155   4.941   6.028   4.726  0.1415  0.5525  0.2726
  333GLN      C 5156   4.817   5.936   4.734  0.3718 -0.6239  0.5475
  333GLN      O 5157   4.759   5.898   4.633  0.2796 -0.5965  0.0284
  333GLN     CB 5158   4.901   6.166   4.771  0.6786 -0.0396 -0.2896
  333GLN     CG 5159   4.778   6.213   4.688 -0.0529 -0.1930 -0.5158
  333GLN     CD 5160   4.734   6.356   4.731  0.7534  0.5957  0.0354
  333GLN    OE1 5161   4.719   6.392   4.844  0.6505  0.1434 -0.3530
  333GLN    NE2 5162   4.678   6.434   4.642 -0.0583 -0.0080 -0.7258
  333GLN      H 5163   4.987   6.099   4.526  0.7278 -0.1106 -0.8421
  333GLN     HA 5164   5.019   5.991   4.793  0.0215 -1.4698 -0.5660
  333GLN    HB2 5165   4.871   6.157   4.875 -0.3752  1.3571 -0.4073
  333GLN    HB3 5166   4.978   6.242   4.767 -0.0846  1.0164  1.8915
  333GLN    HG2 5167   4.806   6.216   4.583 -0.0684 -0.0418 -0.5161
  333GLN    HG3 5168   4.689   6.152   4.704 -0.8997  1.0648 -0.1161
  333GLN   HE21 5169   4.619   6.510   4.674  1.2368  0.7610  0.0197
  333GLN   HE22 5170   4.669   6.416   4.543  0.0882  1.1690 -0.9787
  334SER      N 5171   4.769   5.908   4.859 -0.8861 -0.3733  0.2695
  334SER     CA 5172   4.645   5.831   4.885 -0.2159  0.4648 -0.2521
  334SER      C 5173   4.580   5.871   5.022 -0.2090 -0.2648 -0.6719
  334SER      O 5174   4.651   5.888   5.124  0.0113 -0.4727  0.3773
  334SER     CB 5175   4.694   5.680   4.894  0.3585 -0.7459 -0.2591
  334SER     OG 5176   4.579   5.592   4.921 -0.3009 -0.4471 -0.0909
  334SER      H 5177   4.826   5.941   4.935 -0.7500 -1.2932  0.5972
  334SER     HA 5178   4.578   5.839   4.799  1.0221  0.1185 -1.3161
  334SER    HB2 5179   4.749   5.658   4.803  0.1715  1.7081 -1.0926
  334SER    HB3 5180   4.757   5.671   4.982 -0.0668 -0.4202  0.0860
  334SER     HG 5181   4.614   5.503   4.907  1.3311  0.3516 -2.2590
  335SER      N 5182   4.443   5.862   5.037  0.0559 -0.3790  0.0907
  335SER     CA 5183   4.364   5.876   5.160  0.9420  0.0579 -0.3927
  335SER      C 5184   4.310   5.734   5.196  0.0547  0.4149 -0.2816
  335SER      O 5185   4.241   5.711   5.292  0.2979 -0.0988  0.0049
  335SER     CB 5186   4.243   5.966   5.147  0.6822 -0.3107  0.3983
  335SER     OG 5187   4.293   6.098   5.140  0.1653 -0.1716  0.1906
  335SER      H 5188   4.397   5.831   4.953 -0.7523  0.4113  0.2157
  335SER     HA 5189   4.423   5.910   5.245  0.3996 -0.6391  0.2952
  335SER    HB2 5190   4.190   5.956   5.053 -0.5438  2.0233  0.6625
  335SER    HB3 5191   4.164   5.957   5.222  0.0739  2.3397  0.2703
  335SER     HG 5192   4.331   6.124   5.224  0.9909 -1.0069  0.1140
  336THR      N 5193   4.349   5.628   5.124  0.1364 -1.1773  0.9098
  336THR     CA 5194   4.314   5.491   5.147 -0.7361  1.0148 -0.6733
  336THR      C 5195   4.429   5.394   5.176  0.3105 -0.3768 -0.6751
  336THR      O 5196   4.431   5.276   5.154  0.2889  0.2103  0.5591
  336THR     CB 5197   4.224   5.432   5.039  0.1465 -0.5611 -0.1543
  336THR    OG1 5198   4.280   5.444   4.906  0.2418 -0.1666 -0.6903
  336THR    CG2 5199   4.090   5.510   5.038  0.8458  0.0330 -0.0158
  336THR      H 5200   4.422   5.643   5.055 -0.2783  1.4693  0.8433
  336THR     HA 5201   4.251   5.472   5.235 -0.4971 -0.6184 -0.7977
  336THR     HB 5202   4.202   5.329   5.066  0.5973 -0.4491  0.7032
  336THR    HG1 5203   4.305   5.354   4.884  0.4888 -0.9094  1.9375
  336THR   HG21 5204   4.042   5.513   5.137 -0.0699 -0.4018 -0.4201
  336THR   HG22 5205   4.104   5.601   4.981 -0.2693 -0.9786 -2.1233
  336THR   HG23 5206   4.019   5.465   4.969 -0.0981  1.4164 -0.0326
  337GLY      N 5207   4.547   5.456   5.201 -0.8210 -0.0692 -0.3842
  337GLY     CA 5208   4.671   5.379   5.230  0.2410 -0.2860 -0.6386
  337GLY      C 5209   4.760   5.351   5.112  0.0486 -0.0362 -0.2672
  337GLY      O 5210   4.739   5.403   5.003  0.0230  0.0048  0.6916
  337GLY      H 5211   4.537   5.551   5.236 -0.3624 -0.1540 -0.0012
  337GLY    HA2 5212   4.732   5.432   5.303 -0.8393 -0.2261  0.2717
  337GLY    HA3 5213   4.643   5.284   5.277  0.5985 -0.0106  0.1650
  338THR      N 5214   4.859   5.262   5.134  0.2664  0.4362 -0.1690
  338THR     CA 5215   4.948   5.220   5.024  0.1846  0.1968  0.0131
  338THR      C 5216   4.874   5.124   4.929  0.2754 -0.1921  0.1299
  338THR      O 5217   4.800   5.037   4.986  0.0502 -0.3496 -0.3211
  338THR     CB 5218   5.083   5.160   5.083 -0.6741  0.9326 -0.0438
  338THR    OG1 5219   5.151   5.251   5.166 -0.0977 -0.0602  0.1354
  338THR    CG2 5220   5.184   5.113   4.976  0.7376 -0.4735 -1.0385
  338THR      H 5221   4.861   5.214   5.223 -0.8929 -0.7342 -0.6982
  338THR     HA 5222   4.989   5.304   4.967  0.9477 -0.2852 -0.1869
  338THR     HB 5223   5.053   5.074   5.143 -0.3388  0.6909 -0.2228
  338THR    HG1 5224   5.147   5.202   5.248 -1.2372  0.2419  0.2932
  338THR   HG21 5225   5.259   5.064   5.036 -1.0917 -0.1258  1.9388
  338THR   HG22 5226   5.127   5.036   4.924 -0.7503 -0.2989  0.1887
  338THR   HG23 5227   5.211   5.197   4.910  0.3510 -0.9576 -1.8494
  339VAL      N 5228   4.894   5.140   4.798  0.5866 -0.2752  0.5584
  339VAL     CA 5229   4.850   5.046   4.689 -0.7137  0.1966  0.7072
  339VAL      C 5230   4.983   5.002   4.615  0.2104 -0.7366  0.0398
  339VAL      O 5231   5.041   5.088   4.546 -0.1031 -0.3052  0.0328
  339VAL     CB 5232   4.743   5.107   4.593 -0.5782  0.5784 -0.1213
  339VAL    CG1 5233   4.707   5.005   4.487  0.4369 -0.5928  0.4352
  339VAL    CG2 5234   4.623   5.152   4.674  0.6493 -0.0038 -1.0368
  339VAL      H 5235   4.957   5.206   4.755  0.6150 -0.8904 -0.4257
  339VAL     HA 5236   4.801   4.962   4.737 -1.0392 -0.4169 -0.6210
  339VAL     HB 5237   4.788   5.188   4.535 -0.9374  0.7409 -0.1770
  339VAL   HG11 5238   4.789   4.964   4.428 -0.1600  1.6014 -2.3949
  339VAL   HG12 5239   4.643   4.933   4.539 -0.7410  0.5443  0.6681
  339VAL   HG13 5240   4.647   5.061   4.414  1.1634 -0.5016 -0.1122
  339VAL   HG21 5241   4.534   5.183   4.619 -0.0707 -0.3286 -0.1067
  339VAL   HG22 5242   4.591   5.071   4.738  0.7510  0.7803  0.0626
  339VAL   HG23 5243   4.650   5.240   4.733 -0.0432 -0.2020 -0.3992
  340MET      N 5244   5.016   4.874   4.628 -0.5821  0.3445  0.5069
  340MET     CA 5245   5.136   4.822   4.572 -0.1364 -0.0802 -0.0018
  340MET      C 5246   5.108   4.781   4.421 -0.0264  0.1943  0.0347
  340MET      O 5247   5.056   4.674   4.399  0.0043  0.5339  0.1936
  340MET     CB 5248   5.195   4.705   4.645  0.0669 -0.5364 -0.1684
  340MET     CG 5249   5.215   4.735   4.788 -0.8686  0.2369 -0.8255
  340MET     SD 5250   5.303   4.597   4.869  0.3244 -0.0262 -0.4140
  340MET     CE 5251   5.466   4.577   4.795  0.1045  0.1188  0.1636
  340MET      H 5252   4.952   4.820   4.684 -1.0963 -0.4872 -0.7903
  340MET     HA 5253   5.211   4.900   4.584 -0.7565  0.5028  0.2518
  340MET    HB2 5254   5.137   4.615   4.623  1.4813 -1.4423 -0.4058
  340MET    HB3 5255   5.292   4.695   4.597 -0.0999  1.2356 -1.0269
  340MET    HG2 5256   5.277   4.821   4.811  0.9813 -1.1552 -0.0191
  340MET    HG3 5257   5.128   4.761   4.847  0.2768  0.8958  0.6777
  340MET    HE1 5258   5.452   4.581   4.687 -1.6462  0.8187  0.3423
  340MET    HE2 5259   5.534   4.659   4.813 -0.0268  0.2433  0.0992
  340MET    HE3 5260   5.518   4.483   4.817 -0.2998 -0.2836 -0.5093
  341GLY      N 5261   5.144   4.867   4.327  0.3292  0.5239  0.4591
  341GLY     CA 5262   5.098   4.864   4.184 -0.1981 -0.7176 -0.6821
  341GLY      C 5263   5.181   4.786   4.086 -0.3539 -0.0198 -0.0071
  341GLY      O 5264   5.269   4.710   4.129 -0.3202  0.4179  0.4726
  341GLY      H 5265   5.167   4.962   4.354  0.1002  0.5887  0.4323
  341GLY    HA2 5266   4.995   4.829   4.179 -0.1880 -1.0240  0.5071
  341GLY    HA3 5267   5.109   4.968   4.153  0.4293 -0.2883  0.7516
  342ALA      N 5268   5.160   4.800   3.951  0.4709 -0.3739  0.3913
  342ALA     CA 5269   5.249   4.746   3.843  0.0185  0.1162 -0.4647
  342ALA      C 5270   5.387   4.816   3.835 -0.0039 -0.0631  0.1748
  342ALA      O 5271   5.480   4.753   3.780  0.0506 -0.1402  0.0356
  342ALA     CB 5272   5.183   4.744   3.705  0.2471 -0.2523 -0.2288
  342ALA      H 5273   5.079   4.855   3.929  0.6172 -0.4644 -0.4327
  342ALA     HA 5274   5.273   4.643   3.869 -0.1149 -0.0188 -0.8693
  342ALA    HB1 5275   5.156   4.841   3.664 -1.1553 -0.9637 -1.1647
  342ALA    HB2 5276   5.252   4.688   3.642  0.9340 -0.3240  0.5498
  342ALA    HB3 5277   5.094   4.681   3.712  0.8167 -1.0838 -0.1733
  343VAL      N 5278   5.411   4.927   3.910 -0.2366 -0.2647 -0.0393
  343VAL     CA 5279   5.549   4.976   3.940  0.0016  0.2950 -0.1410
  343VAL      C 5280   5.631   4.872   4.018  1.5119  0.7916 -0.5438
  343VAL      O 5281   5.751   4.866   4.009 -0.0544  0.2093 -0.7924
  343VAL     CB 5282   5.540   5.113   4.024  0.0950  0.9450 -0.2162
  343VAL    CG1 5283   5.665   5.143   4.106 -0.3406  0.2032 -0.1098
  343VAL    CG2 5284   5.528   5.221   3.917 -0.5031  0.8799 -0.8470
  343VAL      H 5285   5.333   4.975   3.952 -0.4259  0.4079 -1.0802
  343VAL     HA 5286   5.606   4.991   3.848  1.7128 -1.7841  0.4226
  343VAL     HB 5287   5.447   5.104   4.081 -0.0158 -0.2031 -0.5297
  343VAL   HG11 5288   5.654   5.241   4.153 -0.0145  0.5161 -0.6717
  343VAL   HG12 5289   5.688   5.066   4.180 -0.8195 -0.7800 -0.9192
  343VAL   HG13 5290   5.751   5.146   4.040  0.2243 -1.4377  0.4578
  343VAL   HG21 5291   5.433   5.204   3.867 -1.1762  0.2430  0.5632
  343VAL   HG22 5292   5.526   5.320   3.963  0.4391  0.3705  0.3978
  343VAL   HG23 5293   5.612   5.218   3.847  0.6738  2.2516  0.3759
  344ILE      N 5294   5.562   4.792   4.103  0.2604  0.6767 -0.1107
  344ILE     CA 5295   5.624   4.676   4.186  0.6008  0.0567  0.6102
  344ILE      C 5296   5.633   4.556   4.093 -1.1554  0.6049 -1.0107
  344ILE      O 5297   5.744   4.497   4.083  0.3400  0.6534 -0.7630
  344ILE     CB 5298   5.547   4.644   4.313  0.2697 -0.6567 -0.0421
  344ILE    CG1 5299   5.542   4.764   4.411 -0.1249 -0.0150 -0.4903
  344ILE    CG2 5300   5.604   4.521   4.377  0.0503  0.7955 -0.1382
  344ILE    CD1 5301   5.677   4.823   4.453  0.3370  0.5239  0.6344
  344ILE      H 5302   5.462   4.797   4.117  0.0826 -0.6509 -0.5473
  344ILE     HA 5303   5.730   4.693   4.206  0.7094  1.2527 -0.6858
  344ILE     HB 5304   5.444   4.616   4.290  0.4530 -0.7707 -0.7422
  344ILE   HG12 5305   5.484   4.845   4.367  0.2204  1.0714  0.9050
  344ILE   HG13 5306   5.493   4.731   4.502  0.3041  0.6041 -0.0154
  344ILE   HG21 5307   5.711   4.528   4.396  0.2211 -2.1545  1.1391
  344ILE   HG22 5308   5.547   4.490   4.464  0.3696 -1.2451 -0.5577
  344ILE   HG23 5309   5.593   4.436   4.310 -0.6995  0.7036  0.0795
  344ILE   HD11 5310   5.672   4.905   4.525  0.4151 -0.4114  1.7736
  344ILE   HD12 5311   5.723   4.740   4.506  0.2198  0.2656  0.3378
  344ILE   HD13 5312   5.740   4.841   4.366 -0.9325  0.5478 -0.3485
  345MET      N 5313   5.525   4.516   4.033 -0.0417  0.4548  0.0642
  345MET     CA 5314   5.506   4.382   3.955 -0.5510 -0.3778 -0.7598
  345MET      C 5315   5.546   4.371   3.811 -0.5322 -0.6987 -0.1025
  345MET      O 5316   5.541   4.264   3.760  0.0992  0.1161 -0.2804
  345MET     CB 5317   5.363   4.341   3.989  1.1098  0.4094  0.3623
  345MET     CG 5318   5.306   4.343   4.134 -0.4472  0.0161  0.0485
  345MET     SD 5319   5.154   4.248   4.160  0.0161 -0.0186  0.0337
  345MET     CE 5320   5.028   4.365   4.106  0.9635  0.1053 -0.8192
  345MET      H 5321   5.443   4.574   4.039 -0.2831  0.1685 -0.3669
  345MET     HA 5322   5.566   4.312   4.014 -0.0836 -0.0003 -0.7711
  345MET    HB2 5323   5.299   4.398   3.923  0.7709 -0.2624  0.0871
  345MET    HB3 5324   5.337   4.242   3.952 -0.8004  0.8902  0.2329
  345MET    HG2 5325   5.375   4.310   4.211 -0.8812 -0.1937  0.3577
  345MET    HG3 5326   5.295   4.449   4.157  0.1823 -0.1361  1.1937
  345MET    HE1 5327   5.047   4.448   4.173  0.5838 -0.1155 -0.4219
  345MET    HE2 5328   5.061   4.391   4.006  1.7803  0.3490 -0.5024
  345MET    HE3 5329   4.928   4.323   4.119  0.8714  0.4491 -0.3610
  346GLU      N 5330   5.585   4.482   3.742  1.2417  0.1589 -0.7270
  346GLU     CA 5331   5.679   4.487   3.636  0.4988 -0.3752  0.4231
  346GLU      C 5332   5.823   4.477   3.687 -0.1347 -0.0146  0.2489
  346GLU      O 5333   5.913   4.458   3.605 -0.2113  0.3564 -0.2834
  346GLU     CB 5334   5.650   4.619   3.569  0.6663 -0.3381  1.0517
  346GLU     CG 5335   5.509   4.627   3.500  0.0005  1.1791  0.3455
  346GLU     CD 5336   5.485   4.765   3.442  0.7093  0.5263  0.4713
  346GLU    OE1 5337   5.569   4.853   3.452 -0.7801 -0.3517 -0.2361
  346GLU    OE2 5338   5.373   4.788   3.389 -0.5693  0.3594 -0.1086
  346GLU      H 5339   5.572   4.573   3.784 -0.1294  0.0877 -0.9313
  346GLU     HA 5340   5.665   4.401   3.569  1.0550  0.9045 -1.4894
  346GLU    HB2 5341   5.667   4.702   3.638  0.5517  0.3497  0.2844
  346GLU    HB3 5342   5.721   4.620   3.487 -1.4613 -0.5778 -0.9888
  346GLU    HG2 5343   5.492   4.551   3.424 -1.6729 -1.0190  2.5831
  346GLU    HG3 5344   5.424   4.606   3.566  0.2667 -0.4280  0.2494
  347GLY      N 5345   5.850   4.490   3.819  0.0165 -0.6711  0.5833
  347GLY     CA 5346   5.986   4.483   3.889  0.2583 -0.5312  0.5823
  347GLY      C 5347   6.010   4.337   3.930 -0.6874 -0.5384 -0.2843
  347GLY      O 5348   6.126   4.299   3.940 -0.4345  0.4228  0.2453
  347GLY      H 5349   5.774   4.510   3.883  0.8160 -0.5633  1.5506
  347GLY    HA2 5350   6.056   4.521   3.815 -0.7208  0.6793  0.2012
  347GLY    HA3 5351   5.990   4.558   3.968 -0.4857  0.6103 -0.3843
  348PHE      N 5352   5.905   4.280   3.984 -0.0134  0.3286 -0.0137
  348PHE     CA 5353   5.911   4.150   4.056  1.0971 -0.4855 -0.1339
  348PHE      C 5354   5.803   4.055   4.004 -0.5082 -0.5762  1.0506
  348PHE      O 5355   5.691   4.094   3.980  0.1248  0.3535  0.5538
  348PHE     CB 5356   5.893   4.166   4.206  0.3831  0.5290  0.2960
  348PHE     CG 5357   5.996   4.257   4.267 -0.6191  0.1815 -0.1858
  348PHE    CD1 5358   6.130   4.218   4.257 -0.7128 -0.2441 -0.0550
  348PHE    CD2 5359   5.961   4.383   4.319 -0.1190 -0.5613 -0.7469
  348PHE    CE1 5360   6.232   4.312   4.295  0.6513  0.6548  0.1343
  348PHE    CE2 5361   6.061   4.464   4.375 -0.7968 -0.2193  0.7609
  348PHE     CZ 5362   6.198   4.428   4.364  0.5341  0.6135  0.1595
  348PHE      H 5363   5.828   4.345   3.995  0.9662  2.1341 -2.1875
  348PHE     HA 5364   6.008   4.105   4.038  1.2928 -0.0249 -0.2532
  348PHE    HB2 5365   5.794   4.204   4.232  0.4310  0.1733  1.0756
  348PHE    HB3 5366   5.896   4.064   4.244 -0.7551  0.4846  0.3531
  348PHE    HD1 5367   6.161   4.123   4.216  1.8374  0.2363  0.3945
  348PHE    HD2 5368   5.860   4.412   4.341  0.5658  0.7937  1.2833
  348PHE    HE1 5369   6.335   4.280   4.282  0.4528  0.2700 -0.5695
  348PHE    HE2 5370   6.057   4.565   4.414 -0.0509 -0.1517  0.6984
  348PHE     HZ 5371   6.277   4.501   4.380  2.1214 -0.8592 -0.3667
  349TYR      N 5372   5.856   3.933   3.994  0.2187  0.2094 -0.0140
  349TYR     CA 5373   5.772   3.815   3.980  0.7895 -0.0176 -0.2918
  349TYR      C 5374   5.703   3.803   4.122 -0.3805  0.5797  0.6580
  349TYR      O 5375   5.758   3.830   4.227 -0.4061  0.1964 -0.6043
  349TYR     CB 5376   5.850   3.688   3.943 -0.0469  0.2976  0.3682
  349TYR     CG 5377   5.769   3.560   3.926  0.1480  0.0519  0.5457
  349TYR    CD1 5378   5.671   3.562   3.827  0.4113  0.5300  0.0629
  349TYR    CD2 5379   5.800   3.437   3.986 -0.4425  0.1382 -0.1730
  349TYR    CE1 5380   5.601   3.442   3.798  0.3754 -0.7763  0.6098
  349TYR    CE2 5381   5.735   3.317   3.959  0.8008  0.1259  0.7755
  349TYR     CZ 5382   5.630   3.322   3.861  0.5089  0.1712 -0.3829
  349TYR     OH 5383   5.566   3.206   3.829 -0.0547  0.6626 -0.2996
  349TYR      H 5384   5.952   3.923   4.024  0.1411 -1.1662 -0.1205
  349TYR     HA 5385   5.691   3.828   3.909 -0.5603  0.5025  1.2392
  349TYR    HB2 5386   5.910   3.706   3.854  0.7939 -0.4391  0.7529
  349TYR    HB3 5387   5.930   3.659   4.011  0.1158 -0.0971  0.0200
  349TYR    HD1 5388   5.657   3.649   3.764 -0.3468  0.7091  0.4630
  349TYR    HD2 5389   5.883   3.441   4.054 -0.2470  0.0954 -0.4052
  349TYR    HE1 5390   5.532   3.448   3.715  2.1005  0.1075 -0.9062
  349TYR    HE2 5391   5.765   3.218   3.991  0.0877 -0.1896  0.5116
  349TYR     HH 5392   5.470   3.205   3.822 -0.2222 -2.2924 -0.1496
  350VAL      N 5393   5.578   3.755   4.114 -0.1784  0.4477  0.2346
  350VAL     CA 5394   5.490   3.744   4.229 -0.4364  0.6641  0.1541
  350VAL      C 5395   5.417   3.605   4.224 -0.8853 -0.4992 -0.4232
  350VAL      O 5396   5.394   3.542   4.119 -0.6766 -0.1822 -0.3593
  350VAL     CB 5397   5.395   3.865   4.228 -0.1461 -0.0627 -0.2571
  350VAL    CG1 5398   5.294   3.868   4.345 -0.6744  0.2412  1.2163
  350VAL    CG2 5399   5.490   3.987   4.243 -0.3523  0.0726  0.3133
  350VAL      H 5400   5.526   3.739   4.029 -0.9091  0.4927  0.6582
  350VAL     HA 5401   5.555   3.735   4.315 -0.6982 -0.3595  0.2665
  350VAL     HB 5402   5.343   3.859   4.132 -1.2454 -1.6246  0.3523
  350VAL   HG11 5403   5.232   3.779   4.344 -1.3881  0.7195  1.1487
  350VAL   HG12 5404   5.366   3.868   4.427 -0.2286  0.9952  0.8482
  350VAL   HG13 5405   5.232   3.958   4.340 -0.2867  0.4930 -0.5807
  350VAL   HG21 5406   5.424   4.073   4.258 -0.6414  0.0493 -0.6956
  350VAL   HG22 5407   5.554   3.961   4.327 -1.4328 -0.5688  0.9908
  350VAL   HG23 5408   5.536   4.017   4.150 -0.2859 -0.5931  0.1222
  351VAL      N 5409   5.390   3.550   4.345 -0.6735  0.2168 -0.5179
  351VAL     CA 5410   5.323   3.415   4.361 -0.1461 -0.8208  0.5560
  351VAL      C 5411   5.210   3.426   4.461 -0.1247 -0.1573 -0.3592
  351VAL      O 5412   5.236   3.439   4.582  0.1423 -0.6115 -0.0169
  351VAL     CB 5413   5.426   3.309   4.412  0.0137 -0.3850  0.1942
  351VAL    CG1 5414   5.346   3.179   4.429 -0.3024  0.5467  1.4583
  351VAL    CG2 5415   5.551   3.300   4.318  0.6543  0.2699 -0.1525
  351VAL      H 5416   5.419   3.595   4.430  0.6178 -1.0784 -0.1956
  351VAL     HA 5417   5.288   3.392   4.261  1.1830 -0.5811 -0.0065
  351VAL     HB 5418   5.461   3.340   4.511 -0.4406  1.3070 -0.1045
  351VAL   HG11 5419   5.418   3.100   4.451  0.2318  0.7811  0.6364
  351VAL   HG12 5420   5.284   3.200   4.516 -1.3349 -0.3361  0.9685
  351VAL   HG13 5421   5.293   3.162   4.336  0.4528  1.6311  0.7772
  351VAL   HG21 5422   5.585   3.402   4.301  1.1774  0.3482  1.1289
  351VAL   HG22 5423   5.628   3.251   4.377 -0.0751 -0.2419  0.4108
  351VAL   HG23 5424   5.522   3.250   4.225 -0.6338 -1.4351  1.0440
  352PHE      N 5425   5.088   3.435   4.412 -0.0115 -0.0847  0.3318
  352PHE     CA 5426   4.972   3.443   4.492  0.6149 -0.7615 -0.4977
  352PHE      C 5427   4.934   3.300   4.541 -0.3237 -0.8114  0.1154
  352PHE      O 5428   4.845   3.234   4.494  0.3913 -0.1724  0.2410
  352PHE     CB 5429   4.854   3.519   4.427 -0.0558  1.5234 -0.2544
  352PHE     CG 5430   4.874   3.660   4.392  0.5883  0.7417 -0.2481
  352PHE    CD1 5431   4.954   3.697   4.281  0.3872 -0.3983  0.0999
  352PHE    CD2 5432   4.799   3.759   4.464  0.1473  0.2126  0.9819
  352PHE    CE1 5433   4.959   3.838   4.253 -0.1447 -0.4331 -0.6736
  352PHE    CE2 5434   4.810   3.898   4.439 -1.4184  0.2446 -0.0359
  352PHE     CZ 5435   4.889   3.933   4.331 -0.1193  0.9057 -1.0217
  352PHE      H 5436   5.086   3.402   4.317  0.4675  1.6557 -0.3445
  352PHE     HA 5437   4.991   3.509   4.577  0.1049  0.1204 -1.0436
  352PHE    HB2 5438   4.828   3.467   4.335  0.7447 -0.4028  0.4829
  352PHE    HB3 5439   4.769   3.524   4.494  1.1931  0.5463  1.5925
  352PHE    HD1 5440   4.996   3.627   4.210 -1.4560 -0.2134 -1.3393
  352PHE    HD2 5441   4.733   3.733   4.546 -0.2277  0.4000  0.7431
  352PHE    HE1 5442   5.008   3.877   4.165 -0.7020  0.3098 -0.6734
  352PHE    HE2 5443   4.757   3.965   4.505 -2.3692 -0.9295  0.4696
  352PHE     HZ 5444   4.892   4.036   4.299 -0.1049  1.0243 -0.6418
  353ASP      N 5445   5.007   3.254   4.644  0.3782  0.7974  0.8221
  353ASP     CA 5446   4.986   3.120   4.713  1.1284 -0.8264 -0.0878
  353ASP      C 5447   4.870   3.134   4.811  0.2663 -0.3091 -0.2984
  353ASP      O 5448   4.891   3.155   4.930 -0.5169  0.2278 -0.6623
  353ASP     CB 5449   5.115   3.070   4.768  0.2721 -0.3509  0.8722
  353ASP     CG 5450   5.113   2.944   4.838  0.3625  1.0148  0.2427
  353ASP    OD1 5451   5.003   2.885   4.859  0.4210  0.4348 -0.1193
  353ASP    OD2 5452   5.218   2.888   4.865  0.1161  0.5108 -0.4007
  353ASP      H 5453   5.077   3.317   4.680  0.7132  0.9721 -0.0754
  353ASP     HA 5454   4.950   3.052   4.636  0.8961  0.2395 -0.9787
  353ASP    HB2 5455   5.180   3.058   4.682 -0.8845 -0.5095 -0.0373
  353ASP    HB3 5456   5.154   3.146   4.835 -0.2613  1.1542 -0.4073
  354ARG      N 5457   4.745   3.121   4.770 -0.6597  1.0136 -0.1807
  354ARG     CA 5458   4.630   3.137   4.851  0.2937  0.3143 -0.5874
  354ARG      C 5459   4.615   3.010   4.941 -0.3025  0.6177  0.2357
  354ARG      O 5460   4.587   3.021   5.058  0.1416  0.2625 -0.1978
  354ARG     CB 5461   4.511   3.146   4.765  0.0444 -0.3636  0.1584
  354ARG     CG 5462   4.528   3.264   4.666 -1.0269  1.3789 -0.9667
  354ARG     CD 5463   4.391   3.306   4.622  0.8428  0.0109  0.4469
  354ARG     NE 5464   4.282   3.199   4.594 -0.4328  0.6503  0.1339
  354ARG     CZ 5465   4.151   3.207   4.572  0.3772  0.2323 -0.1007
  354ARG    NH1 5466   4.084   3.312   4.596  0.8454 -0.4618  0.4755
  354ARG    NH2 5467   4.078   3.101   4.546  0.6816  0.4342  0.3793
  354ARG      H 5468   4.743   3.107   4.670  0.4411  0.4085 -0.1494
  354ARG     HA 5469   4.635   3.224   4.916 -1.6072 -0.3530  0.6177
  354ARG    HB2 5470   4.496   3.063   4.696 -0.8217 -0.5384  0.5438
  354ARG    HB3 5471   4.419   3.166   4.819 -0.3184 -0.3850 -0.4359
  354ARG    HG2 5472   4.585   3.346   4.709  0.4217 -0.0022  0.0201
  354ARG    HG3 5473   4.591   3.241   4.580  1.7035  0.6657  0.9420
  354ARG    HD2 5474   4.351   3.364   4.706  0.7822  1.3535 -0.4456
  354ARG    HD3 5475   4.403   3.369   4.534  0.4825 -0.7667 -0.1830
  354ARG     HE 5476   4.309   3.104   4.573 -0.6383  0.4831  0.5818
  354ARG   HH11 5477   3.983   3.309   4.597  0.8274  0.0992  0.6259
  354ARG   HH12 5478   4.128   3.397   4.627  0.4052  0.3148 -0.8792
  354ARG   HH21 5479   3.978   3.113   4.546  0.7070  0.6936  0.1238
  354ARG   HH22 5480   4.127   3.015   4.525  0.0751  0.4962 -1.6291
  355ALA      N 5481   4.641   2.891   4.886  0.7936 -0.1145 -0.4991
  355ALA     CA 5482   4.652   2.762   4.961  0.1378 -0.7437 -0.2851
  355ALA      C 5483   4.728   2.781   5.099  0.2861  0.2668  0.5837
  355ALA      O 5484   4.678   2.738   5.205 -0.1558  0.1716  0.4969
  355ALA     CB 5485   4.725   2.666   4.861 -0.4872 -0.4530 -0.2683
  355ALA      H 5486   4.647   2.886   4.785 -0.5544 -1.4918 -0.5805
  355ALA     HA 5487   4.551   2.727   4.982  0.0877 -0.4388 -0.0149
  355ALA    HB1 5488   4.767   2.584   4.919 -0.4302  0.5616  1.2490
  355ALA    HB2 5489   4.661   2.622   4.785 -0.1105 -1.3320 -0.1084
  355ALA    HB3 5490   4.805   2.723   4.813  0.2866 -0.1246  1.2753
  356ARG      N 5491   4.846   2.841   5.098 -0.9159  0.7783  0.6060
  356ARG     CA 5492   4.923   2.877   5.222  0.5690  0.2284  0.1105
  356ARG      C 5493   4.910   3.027   5.262  0.0703  0.5907  0.1162
  356ARG      O 5494   4.989   3.076   5.344  0.1073  0.1561  0.8187
  356ARG     CB 5495   5.066   2.846   5.203  0.0560  0.8149 -0.1643
  356ARG     CG 5496   5.091   2.685   5.218  1.6120 -0.9223  0.4376
  356ARG     CD 5497   5.232   2.640   5.196  0.0515 -0.0116 -0.4798
  356ARG     NE 5498   5.323   2.685   5.301  0.2590  0.5669 -0.0031
  356ARG     CZ 5499   5.455   2.681   5.307  0.3698 -0.0154  0.4740
  356ARG    NH1 5500   5.537   2.637   5.216  0.0062  0.0157  0.0223
  356ARG    NH2 5501   5.512   2.705   5.420 -0.2292 -0.2451  0.0821
  356ARG      H 5502   4.889   2.865   5.010  0.3322 -1.1108  0.5999
  356ARG     HA 5503   4.879   2.817   5.302 -0.4662  0.4241 -0.2742
  356ARG    HB2 5504   5.101   2.880   5.105  0.3623  0.2105 -0.2743
  356ARG    HB3 5505   5.131   2.894   5.276 -0.4252  0.2565  0.6622
  356ARG    HG2 5506   5.062   2.650   5.317 -0.5909 -0.3198  0.1169
  356ARG    HG3 5507   5.031   2.647   5.135  1.1305  1.8065 -0.6836
  356ARG    HD2 5508   5.228   2.531   5.195 -0.8988 -0.0174 -1.5783
  356ARG    HD3 5509   5.262   2.661   5.093  0.2143  0.4057 -0.3502
  356ARG     HE 5510   5.282   2.708   5.390  1.1310  0.3765  0.4725
  356ARG   HH11 5511   5.636   2.626   5.231 -0.0117 -1.0157 -0.4972
  356ARG   HH12 5512   5.499   2.593   5.134  0.4532  0.1316 -0.2509
  356ARG   HH21 5513   5.609   2.683   5.437  0.0070 -0.0413 -0.8650
  356ARG   HH22 5514   5.464   2.759   5.491  0.5593  0.4727  0.1093
  357LYS      N 5515   4.802   3.104   5.218 -0.8400  1.0866  0.0057
  357LYS     CA 5516   4.756   3.238   5.257  0.3258 -0.0009 -0.9391
  357LYS      C 5517   4.868   3.340   5.269 -0.1799 -0.6775 -0.0210
  357LYS      O 5518   4.893   3.400   5.374 -0.0793 -0.5255 -0.5705
  357LYS     CB 5519   4.659   3.218   5.373  0.6550 -0.2848 -0.1332
  357LYS     CG 5520   4.579   3.344   5.412 -1.2463 -0.2645  0.4053
  357LYS     CD 5521   4.456   3.312   5.498  0.0846 -0.1060 -0.9497
  357LYS     CE 5522   4.470   3.218   5.622  0.2444  0.1323  0.3485
  357LYS     NZ 5523   4.555   3.277   5.731  0.2171 -0.1481  0.5875
  357LYS      H 5524   4.754   3.057   5.143  0.6237  1.5850 -1.3670
  357LYS     HA 5525   4.701   3.278   5.172  0.9768  2.4192 -0.3769
  357LYS    HB2 5526   4.583   3.148   5.339  0.1050  0.4092 -0.3740
  357LYS    HB3 5527   4.716   3.183   5.459  0.7592 -0.3719 -0.2366
  357LYS    HG2 5528   4.637   3.411   5.477  1.4880 -2.0633  0.1613
  357LYS    HG3 5529   4.551   3.393   5.319  0.8265 -0.3446 -0.3706
  357LYS    HD2 5530   4.434   3.407   5.546  1.0950 -0.8426  1.2703
  357LYS    HD3 5531   4.369   3.280   5.441 -0.7026 -0.0863  0.1719
  357LYS    HE2 5532   4.365   3.217   5.653 -0.1297  0.9670 -0.7232
  357LYS    HE3 5533   4.514   3.122   5.598  0.7097  0.2053  0.8924
  357LYS    HZ1 5534   4.647   3.270   5.691 -0.5055 -2.2432 -1.1457
  357LYS    HZ2 5535   4.532   3.374   5.748  0.9430  0.2259 -0.4009
  357LYS    HZ3 5536   4.553   3.232   5.822 -0.4011  0.3390  0.8339
  358ARG      N 5537   4.957   3.343   5.163 -0.2394 -0.3056 -0.3744
  358ARG     CA 5538   5.082   3.418   5.154  0.1373 -0.1707  0.2231
  358ARG      C 5539   5.103   3.476   5.010  0.0628  0.2024 -0.8122
  358ARG      O 5540   5.036   3.421   4.920 -0.0709 -0.5305  0.3457
  358ARG     CB 5541   5.195   3.329   5.203  0.0997 -0.1281 -0.0152
  358ARG     CG 5542   5.218   3.203   5.108  0.0389 -0.1143 -0.6974
  358ARG     CD 5543   5.330   3.120   5.170  0.4272 -0.5368 -0.1333
  358ARG     NE 5544   5.366   3.009   5.083  0.5843 -0.1896  0.2048
  358ARG     CZ 5545   5.478   2.942   5.074  0.0227  0.5198 -0.2035
  358ARG    NH1 5546   5.579   2.948   5.159 -0.1347  0.0513 -0.9702
  358ARG    NH2 5547   5.488   2.838   4.998  0.0916  0.2831  0.1090
  358ARG      H 5548   4.922   3.291   5.085 -1.3079  0.1296 -0.2231
  358ARG     HA 5549   5.082   3.505   5.220 -1.2112 -0.3097  0.4630
  358ARG    HB2 5550   5.286   3.388   5.204 -0.8358  1.4289 -0.3491
  358ARG    HB3 5551   5.185   3.291   5.305  1.7555 -0.1309  0.1973
  358ARG    HG2 5552   5.126   3.148   5.091 -1.6264  1.9779  0.5474
  358ARG    HG3 5553   5.248   3.237   5.009  0.1633  1.1012 -0.2778
  358ARG    HD2 5554   5.426   3.170   5.177  0.8222 -1.1178 -1.1191
  358ARG    HD3 5555   5.296   3.069   5.261 -0.0541  0.0879  0.0558
  358ARG     HE 5556   5.307   2.989   5.004  0.7198  0.6836 -0.1477
  358ARG   HH11 5557   5.661   2.890   5.149  0.2841  0.2094  0.9063
  358ARG   HH12 5558   5.574   3.013   5.235 -1.5199 -0.0912 -0.8923
  358ARG   HH21 5559   5.580   2.797   4.987  0.1929  0.6365 -0.4409
  358ARG   HH22 5560   5.412   2.826   4.933  0.2707  0.3244 -0.1102
  359ILE      N 5561   5.179   3.582   4.990 -0.4637 -0.2608 -0.2508
  359ILE     CA 5562   5.225   3.625   4.859 -0.4911  0.9998 -0.2416
  359ILE      C 5563   5.381   3.615   4.855 -0.4349 -0.2255 -0.5835
  359ILE      O 5564   5.454   3.649   4.951 -0.5460  0.7658  0.8125
  359ILE     CB 5565   5.162   3.754   4.813 -0.3056 -0.0578  0.0827
  359ILE    CG1 5566   5.006   3.751   4.811 -0.6884  0.4528 -1.3674
  359ILE    CG2 5567   5.213   3.784   4.667  0.2751  0.4766  0.2303
  359ILE    CD1 5568   4.926   3.876   4.790 -0.4833 -1.0042  0.5106
  359ILE      H 5569   5.242   3.612   5.063 -0.6524  1.1378 -0.5981
  359ILE     HA 5570   5.192   3.548   4.789 -1.0726  1.2268 -0.2276
  359ILE     HB 5571   5.187   3.831   4.885  0.1373 -1.4835  1.5887
  359ILE   HG12 5572   4.985   3.665   4.747  0.9210 -0.5601 -0.6648
  359ILE   HG13 5573   4.968   3.724   4.909 -1.4940 -0.1336 -1.8205
  359ILE   HG21 5574   5.320   3.780   4.648  0.1259 -0.4078 -0.5372
  359ILE   HG22 5575   5.158   3.742   4.583  0.5136  0.8951 -0.1438
  359ILE   HG23 5576   5.190   3.889   4.651 -1.4295  0.1334  0.0109
  359ILE   HD11 5577   4.828   3.846   4.752 -0.4530 -0.9903  0.4202
  359ILE   HD12 5578   4.927   3.941   4.877  1.7133 -0.2753  0.0549
  359ILE   HD13 5579   4.968   3.939   4.711 -0.6139 -1.0247  0.4229
  360GLY      N 5580   5.432   3.570   4.744 -0.0152  0.0560  0.1624
  360GLY     CA 5581   5.574   3.552   4.709  0.0511 -0.3581 -0.0997
  360GLY      C 5582   5.632   3.675   4.623 -0.7634  1.2670 -1.9520
  360GLY      O 5583   5.564   3.746   4.561 -0.2774 -0.2575  0.2151
  360GLY      H 5584   5.368   3.545   4.669 -1.0246  0.5752  0.7977
  360GLY    HA2 5585   5.619   3.538   4.808 -0.8488 -0.8251  0.2620
  360GLY    HA3 5586   5.598   3.459   4.657  1.9424 -0.3682  0.6270
  361PHE      N 5587   5.762   3.687   4.631 -0.4091 -0.2220  0.1897
  361PHE     CA 5588   5.839   3.793   4.563 -0.4051  0.7796  0.9229
  361PHE      C 5589   5.986   3.751   4.513 -0.5624  0.3776 -0.4327
  361PHE      O 5590   6.063   3.688   4.590 -0.7485 -0.2523 -0.0560
  361PHE     CB 5591   5.861   3.908   4.659  0.5737 -0.4764 -0.9390
  361PHE     CG 5592   5.733   3.988   4.678 -0.5454 -0.3323 -0.5931
  361PHE    CD1 5593   5.642   3.950   4.779  0.2578 -0.7954 -0.1965
  361PHE    CD2 5594   5.702   4.099   4.596 -0.8170  0.7425  0.4385
  361PHE    CE1 5595   5.521   4.021   4.803 -0.3228 -0.1837  0.7360
  361PHE    CE2 5596   5.580   4.168   4.611  0.2371  1.2582 -0.6540
  361PHE     CZ 5597   5.494   4.130   4.717  0.7006  0.0268  0.5563
  361PHE      H 5598   5.813   3.625   4.692  1.0803  0.0674 -0.6485
  361PHE     HA 5599   5.788   3.824   4.472  0.4230 -0.0692  0.1185
  361PHE    HB2 5600   5.893   3.864   4.753 -0.5586 -0.4025 -0.4797
  361PHE    HB3 5601   5.935   3.978   4.620  0.6901  0.6510  1.0361
  361PHE    HD1 5602   5.664   3.868   4.847 -1.5094 -0.3568  1.0415
  361PHE    HD2 5603   5.754   4.132   4.507 -0.6484 -0.3194  0.1160
  361PHE    HE1 5604   5.454   3.988   4.882 -0.2476  0.2388  0.9821
  361PHE    HE2 5605   5.548   4.240   4.537 -0.0529  0.4698 -1.3248
  361PHE     HZ 5606   5.399   4.178   4.730  0.8953  1.3549 -1.7377
  362ALA      N 5607   6.020   3.776   4.390 -0.3004 -0.2385  1.3236
  362ALA     CA 5608   6.151   3.743   4.325 -0.0488 -0.1581 -0.1362
  362ALA      C 5609   6.181   3.838   4.208 -1.5564  0.8765  0.0135
  362ALA      O 5610   6.087   3.882   4.144 -0.3081  0.1030 -0.3514
  362ALA     CB 5611   6.158   3.597   4.286  0.5324  0.2617  0.0108
  362ALA      H 5612   5.949   3.804   4.324  0.5717 -1.9089 -0.5644
  362ALA     HA 5613   6.230   3.759   4.399 -0.5598 -0.4851  0.4966
  362ALA    HB1 5614   6.071   3.565   4.229  0.9068  0.1420 -0.5192
  362ALA    HB2 5615   6.248   3.582   4.226  0.6362 -0.5773  0.3486
  362ALA    HB3 5616   6.166   3.533   4.374 -0.0718 -0.4412 -0.4194
  363VAL      N 5617   6.314   3.869   4.180  0.0902  0.7509 -0.3204
  363VAL     CA 5618   6.360   3.956   4.075  0.7363 -0.2270  0.6057
  363VAL      C 5619   6.310   3.907   3.941  0.2474  0.5450  0.0371
  363VAL      O 5620   6.344   3.796   3.895 -0.0183 -0.1785 -0.1716
  363VAL     CB 5621   6.512   3.984   4.071  1.5709  1.0496 -0.9100
  363VAL    CG1 5622   6.561   4.076   3.960  0.0940 -0.2014  1.2025
  363VAL    CG2 5623   6.549   4.055   4.206 -0.4576 -0.1017 -0.7158
  363VAL      H 5624   6.385   3.825   4.238 -0.2193  0.2350 -0.3254
  363VAL     HA 5625   6.313   4.054   4.084  1.1215  0.0540 -0.2458
  363VAL     HB 5626   6.557   3.885   4.076 -1.8522 -0.7695 -0.6373
  363VAL   HG11 5627   6.522   4.045   3.863  0.2531 -0.0628  1.0918
  363VAL   HG12 5628   6.524   4.179   3.962 -0.4586 -0.3251 -0.3492
  363VAL   HG13 5629   6.669   4.068   3.954  0.0240 -0.7439  0.4550
  363VAL   HG21 5630   6.524   3.989   4.289  0.5295 -0.0829 -0.3792
  363VAL   HG22 5631   6.657   4.064   4.202 -0.4704  0.2428 -0.3452
  363VAL   HG23 5632   6.505   4.155   4.212  0.3892  0.2586 -0.1673
  364SER      N 5633   6.227   3.996   3.878  0.2473  0.2041  0.2337
  364SER     CA 5634   6.159   3.950   3.756 -0.6684  0.8705 -0.2379
  364SER      C 5635   6.256   3.929   3.643 -0.1554  0.7906  0.2367
  364SER      O 5636   6.343   4.014   3.620 -0.8188 -0.9475  0.0245
  364SER     CB 5637   6.051   4.042   3.706 -0.1852  0.0148 -0.7136
  364SER     OG 5638   5.976   3.981   3.603 -0.0729 -1.1612  0.4226
  364SER      H 5639   6.202   4.083   3.923 -0.9262  0.2066 -0.3393
  364SER     HA 5640   6.109   3.856   3.781  0.2835  0.4831  0.3481
  364SER    HB2 5641   5.984   4.057   3.791  0.5769 -0.5239  0.0223
  364SER    HB3 5642   6.095   4.137   3.677  0.4622 -0.1164 -0.2189
  364SER     HG 5643   5.887   4.014   3.613  0.6049  0.8033  0.8702
  365ALA      N 5644   6.238   3.818   3.570 -0.4183  0.7955 -0.3902
  365ALA     CA 5645   6.322   3.784   3.454 -0.5080 -0.6992  0.2396
  365ALA      C 5646   6.332   3.900   3.347  0.6583  0.3858  0.0446
  365ALA      O 5647   6.443   3.931   3.297  0.0514 -0.0361  0.3036
  365ALA     CB 5648   6.280   3.653   3.383 -0.3422 -0.3649 -0.6298
  365ALA      H 5649   6.155   3.764   3.590  0.3443 -0.0583  0.7144
  365ALA     HA 5650   6.424   3.766   3.488 -0.0053 -0.6781 -1.1180
  365ALA    HB1 5651   6.287   3.569   3.452 -1.6049 -1.6982 -1.9660
  365ALA    HB2 5652   6.178   3.653   3.344 -0.3173  0.9186 -0.7805
  365ALA    HB3 5653   6.354   3.630   3.307 -0.7082  0.2076 -1.1807
  366CYS      N 5654   6.220   3.980   3.338  0.0680  0.1686  0.4676
  366CYS     CA 5655   6.196   4.076   3.227 -0.6926 -0.8528 -0.3680
  366CYS      C 5656   6.210   4.229   3.266  0.2083  1.1585  0.6621
  366CYS      O 5657   6.190   4.313   3.176 -0.0701 -0.2489 -0.0630
  366CYS     CB 5658   6.073   4.041   3.150  0.5281 -0.5573  0.0263
  366CYS     SG 5659   5.930   4.069   3.254 -0.4524  0.3057 -0.0677
  366CYS      H 5660   6.141   3.956   3.395 -0.4363 -0.1143 -0.3174
  366CYS     HA 5661   6.274   4.072   3.151 -1.4112  2.2649 -1.6006
  366CYS    HB2 5662   6.067   4.111   3.067 -0.1959 -0.5564  0.0702
  366CYS    HB3 5663   6.063   3.939   3.113  0.6070 -0.5269 -0.0810
  367HIS      N 5664   6.260   4.258   3.383 -0.3038 -0.5689 -0.6346
  367HIS     CA 5665   6.242   4.393   3.440  0.1591 -0.7584 -0.0870
  367HIS      C 5666   6.333   4.499   3.363  0.1070  0.2856  0.3573
  367HIS      O 5667   6.438   4.465   3.302 -0.4090 -0.5627  0.0669
  367HIS     CB 5668   6.273   4.402   3.593  0.1761  0.7688 -0.6748
  367HIS     CG 5669   6.415   4.389   3.638 -0.7228  0.4676 -0.0199
  367HIS    ND1 5670   6.489   4.266   3.651  0.7004  0.3147 -0.2218
  367HIS    CD2 5671   6.501   4.482   3.686  0.6378  0.2529  0.2637
  367HIS    CE1 5672   6.611   4.290   3.694 -0.2477 -0.1062  1.3116
  367HIS    NE2 5673   6.623   4.420   3.720 -0.4199 -0.1841 -0.0425
  367HIS      H 5674   6.285   4.182   3.445 -0.8911  0.1900  0.6161
  367HIS     HA 5675   6.138   4.418   3.422  0.6016  1.7698  0.1372
  367HIS    HB2 5676   6.236   4.495   3.637  0.4496  0.1061  1.1303
  367HIS    HB3 5677   6.212   4.322   3.635  0.2318  0.4661 -1.1649
  367HIS    HD1 5678   6.458   4.170   3.642  0.7747  0.2515  0.1644
  367HIS    HD2 5679   6.476   4.587   3.693  0.0942  0.1809 -0.3929
  367HIS    HE1 5680   6.686   4.214   3.714  0.3543  0.3207  0.7910
  368VAL      N 5681   6.287   4.624   3.360 -0.2728  0.5812 -0.3228
  368VAL     CA 5682   6.359   4.739   3.305  0.2898  0.1922  0.1292
  368VAL      C 5683   6.483   4.769   3.391 -0.1314 -0.3917 -0.2664
  368VAL      O 5684   6.460   4.798   3.509 -0.2171 -0.0744 -0.0325
  368VAL     CB 5685   6.259   4.854   3.286  0.4208 -1.0482  0.4308
  368VAL    CG1 5686   6.319   4.953   3.186  0.4547 -0.9568  0.1004
  368VAL    CG2 5687   6.121   4.817   3.218 -0.4400  0.2043 -0.1131
  368VAL      H 5688   6.198   4.643   3.404 -0.4553 -0.2807 -0.2828
  368VAL     HA 5689   6.394   4.715   3.205 -0.2697  0.0188 -0.0286
  368VAL     HB 5690   6.232   4.901   3.380 -0.9520 -1.0137  0.0590
  368VAL   HG11 5691   6.425   4.970   3.204  0.5948 -0.4415 -1.0066
  368VAL   HG12 5692   6.318   4.904   3.089 -0.6657  0.1839 -0.5308
  368VAL   HG13 5693   6.263   5.047   3.183  0.3335 -1.0362 -0.3963
  368VAL   HG21 5694   6.069   4.745   3.281  1.0888 -0.8667  0.0362
  368VAL   HG22 5695   6.068   4.909   3.195 -0.4246  0.1564 -0.3460
  368VAL   HG23 5696   6.144   4.771   3.122 -0.8926 -1.1544  0.3728
  369HIS      N 5697   6.604   4.759   3.339  0.6392 -0.0489 -0.0073
  369HIS     CA 5698   6.730   4.778   3.410 -0.5139  0.3381 -0.6122
  369HIS      C 5699   6.841   4.860   3.337 -0.3402  0.8663  0.5961
  369HIS      O 5700   6.820   4.871   3.215  0.0963 -0.8309 -0.1769
  369HIS     CB 5701   6.796   4.651   3.454 -0.8650  0.5795 -0.7223
  369HIS     CG 5702   6.862   4.564   3.348 -0.0312  0.1444  0.6884
  369HIS    ND1 5703   6.798   4.486   3.246 -0.0658 -1.2876 -0.9311
  369HIS    CD2 5704   6.992   4.537   3.334 -0.8534 -0.5634 -0.8035
  369HIS    CE1 5705   6.889   4.417   3.181  0.0329  1.1297 -0.4343
  369HIS    NE2 5706   7.012   4.440   3.235 -0.4051  0.0636  0.4681
  369HIS      H 5707   6.605   4.726   3.243 -0.2648 -0.6331  0.1571
  369HIS     HA 5708   6.710   4.832   3.503  0.9696  0.3524 -0.2529
  369HIS    HB2 5709   6.864   4.670   3.537 -1.2052  1.6785 -0.6619
  369HIS    HB3 5710   6.727   4.579   3.499  0.5580 -1.0991 -1.0242
  369HIS    HD1 5711   6.700   4.493   3.222 -0.2600  0.3769  0.0318
  369HIS    HD2 5712   7.072   4.577   3.396 -0.4899 -0.1586 -1.5058
  369HIS    HE1 5713   6.868   4.366   3.088 -0.8329  1.4660 -0.4370
  370ASP      N 5714   6.952   4.909   3.398  0.7307  0.6288 -0.2254
  370ASP     CA 5715   7.070   4.962   3.327 -0.4310 -0.3169  0.8792
  370ASP      C 5716   7.204   4.893   3.360  0.2587  0.1013 -0.2379
  370ASP      O 5717   7.206   4.805   3.451  0.2940 -0.3659 -0.2751
  370ASP     CB 5718   7.075   5.116   3.354  0.1825  0.6427 -0.8231
  370ASP     CG 5719   7.106   5.151   3.501  0.1044 -0.0468  0.5589
  370ASP    OD1 5720   7.222   5.140   3.542 -0.2098 -0.7030 -0.1191
  370ASP    OD2 5721   7.014   5.216   3.563 -0.1722  0.3553 -0.1104
  370ASP      H 5722   6.973   4.878   3.492  1.4412  0.5660 -0.3957
  370ASP     HA 5723   7.046   4.948   3.222  1.0338 -0.1306  0.4648
  370ASP    HB2 5724   7.147   5.174   3.296  0.7994  0.1957 -0.5395
  370ASP    HB3 5725   6.975   5.153   3.334 -0.2228  0.6303  0.8226
  371GLU      N 5726   7.307   4.925   3.289 -0.9305 -0.2167 -0.3400
  371GLU     CA 5727   7.442   4.869   3.313 -0.0316 -0.0400  0.6417
  371GLU      C 5728   7.497   4.889   3.455  0.2788  0.8663  0.3392
  371GLU      O 5729   7.578   4.800   3.496  0.2279 -0.6267  1.0259
  371GLU     CB 5730   7.542   4.933   3.220  0.5701  0.1504 -0.3572
  371GLU     CG 5731   7.509   4.957   3.070  0.4568 -0.6737 -0.3972
  371GLU     CD 5732   7.421   5.084   3.049 -0.5693 -0.3150  0.2473
  371GLU    OE1 5733   7.301   5.088   3.069  0.1403 -0.4444 -0.1024
  371GLU    OE2 5734   7.482   5.186   3.007  0.1590  0.1844 -0.3613
  371GLU      H 5735   7.305   4.998   3.219  1.0429 -0.1523 -0.4302
  371GLU     HA 5736   7.445   4.763   3.290 -0.8671 -0.1240  0.8526
  371GLU    HB2 5737   7.563   5.032   3.261 -0.1837 -0.0721  0.6694
  371GLU    HB3 5738   7.632   4.873   3.235  0.8779  0.7209  0.1926
  371GLU    HG2 5739   7.602   4.976   3.018  0.5150 -0.5865 -0.2621
  371GLU    HG3 5740   7.455   4.871   3.031  1.4466 -1.4015 -0.2330
  372PHE      N 5741   7.460   4.985   3.539  0.3417  0.4504  0.2494
  372PHE     CA 5742   7.509   4.989   3.670  0.9135  0.3593  0.0307
  372PHE      C 5743   7.410   4.926   3.769 -0.5831  0.4936 -0.1031
  372PHE      O 5744   7.457   4.884   3.876  0.0484  0.5960  0.4233
  372PHE     CB 5745   7.529   5.135   3.703 -0.1370 -0.1143  0.0015
  372PHE     CG 5746   7.647   5.217   3.643  0.4354  0.4080 -0.1588
  372PHE    CD1 5747   7.736   5.157   3.554 -0.4742  0.3597 -0.3798
  372PHE    CD2 5748   7.649   5.349   3.663 -0.2661 -1.2366 -0.0424
  372PHE    CE1 5749   7.844   5.236   3.495  0.2823  0.9840 -1.0800
  372PHE    CE2 5750   7.754   5.431   3.609  1.0097  0.8307 -0.0419
  372PHE     CZ 5751   7.847   5.369   3.523 -0.2815  0.4101 -0.6160
  372PHE      H 5752   7.380   5.041   3.512 -0.6195 -1.0163 -0.1988
  372PHE     HA 5753   7.599   4.929   3.685 -0.2154 -1.4797  0.0662
  372PHE    HB2 5754   7.437   5.191   3.692 -0.0215  0.4369  1.4071
  372PHE    HB3 5755   7.546   5.152   3.809 -0.1525  0.6125 -0.1056
  372PHE    HD1 5756   7.726   5.052   3.529 -0.0267 -0.1094  1.1798
  372PHE    HD2 5757   7.576   5.401   3.724  0.4815  0.2140 -0.2992
  372PHE    HE1 5758   7.924   5.193   3.437 -0.0877 -0.2775 -0.7194
  372PHE    HE2 5759   7.745   5.536   3.633 -0.0887  0.4607  1.5227
  372PHE     HZ 5760   7.928   5.430   3.488  0.2100  0.7360  0.9379
  373ARG      N 5761   7.280   4.919   3.742  0.1578 -0.3006 -0.5253
  373ARG     CA 5762   7.182   4.883   3.846  0.3293  0.5963  0.1738
  373ARG      C 5763   7.070   4.787   3.800 -0.4064 -0.3943  0.6770
  373ARG      O 5764   7.012   4.810   3.691 -0.2573 -0.5475 -0.2155
  373ARG     CB 5765   7.117   5.013   3.912 -0.7776  0.0928 -0.6152
  373ARG     CG 5766   7.215   5.076   4.012 -0.9902 -0.7455 -0.8255
  373ARG     CD 5767   7.144   5.194   4.093  0.2412  1.3210 -0.1302
  373ARG     NE 5768   7.073   5.291   4.016  0.0109 -0.5991 -0.2918
  373ARG     CZ 5769   7.049   5.425   4.056 -0.2335  1.1461 -0.3575
  373ARG    NH1 5770   7.084   5.470   4.172 -0.5502  0.1840  0.1744
  373ARG    NH2 5771   6.987   5.503   3.976  0.2495  1.0809 -0.4035
  373ARG      H 5772   7.240   4.953   3.656  0.3421 -0.6569 -0.7573
  373ARG     HA 5773   7.238   4.826   3.919  1.0127  0.0597 -0.7356
  373ARG    HB2 5774   7.110   5.084   3.829  1.4207  0.6445 -0.4645
  373ARG    HB3 5775   7.025   4.984   3.963 -0.7559 -0.9021 -1.1011
  373ARG    HG2 5776   7.258   5.011   4.089 -0.4958 -0.0958 -0.5312
  373ARG    HG3 5777   7.305   5.113   3.963 -1.6167 -0.8288 -2.1251
  373ARG    HD2 5778   7.073   5.137   4.154  0.2341  0.1691 -1.1309
  373ARG    HD3 5779   7.226   5.237   4.150  0.8172  1.0023 -0.6935
  373ARG     HE 5780   7.062   5.285   3.916 -1.1587 -0.6647 -0.1900
  373ARG   HH11 5781   7.040   5.554   4.206 -0.3506  0.6519 -0.6759
  373ARG   HH12 5782   7.127   5.398   4.229 -0.6080 -0.9900 -1.1549
  373ARG   HH21 5783   6.957   5.593   4.012  0.0188  0.3505  1.4490
  373ARG   HH22 5784   6.940   5.477   3.891 -1.3246 -0.4643  0.7897
  374THR      N 5785   7.042   4.689   3.878  0.3270 -0.7128 -0.2889
  374THR     CA 5786   6.938   4.587   3.863 -0.5667  0.1390  0.4810
  374THR      C 5787   6.852   4.573   3.992 -0.5707 -0.7457 -0.1640
  374THR      O 5788   6.898   4.607   4.107  0.5271 -0.1479 -0.3560
  374THR     CB 5789   6.996   4.451   3.816 -0.7758  1.0300  0.2546
  374THR    OG1 5790   7.084   4.406   3.921  0.0859  0.1414  0.0397
  374THR    CG2 5791   7.090   4.458   3.697 -0.5513 -0.9878  0.4360
  374THR      H 5792   7.098   4.669   3.960  0.2218 -0.0953 -0.0555
  374THR     HA 5793   6.876   4.619   3.780 -0.0418 -0.7985 -0.3252
  374THR     HB 5794   6.922   4.373   3.803 -1.0016  1.3845 -0.7347
  374THR    HG1 5795   7.034   4.341   3.970  1.0814 -0.6859  0.0070
  374THR   HG21 5796   7.048   4.528   3.626  0.1677 -1.4452 -0.4799
[truncated: 3,975,950 more chars]
