# Supplementary material for: Broadening the Scope of Binding Free Energy Calculations Using a Separated Topologies Approach
Source: J Chem Theory Comput. 2023 Jul 24;19(15):5058–76. doi: 10.1021/acs.jctc.3c00282 (PMC10413862; doi:10.1021/acs.jctc.3c00282)
Supplement: Supplementary file 2 — ct3c00282_si_002.zip [file ct3c00282_si_002.zip › SI_paper/BACE1/input/biphenyl/lig_07/solvent.gro]

GROningen MAchine for Chemical Simulation
 5399
    1Cl-     CL    1   3.226   1.363   0.814  0.0984  0.2057  0.2595
    2Na+     NA    2   0.277   1.172   1.955 -0.5451 -0.3385 -0.2509
    3Na+     NA    3   1.416   0.427   1.720 -0.5587  0.0238 -0.2375
    4Na+     NA    4   0.564   2.466   3.522  0.0956 -0.1007 -0.1076
    5Na+     NA    5   1.373   2.464   2.606 -0.5283  0.0092  0.1724
    6Na+     NA    6   1.703   1.136   3.654 -0.0931  0.0207 -0.3019
    7Cl-     CL    7   1.305   3.345   3.248  0.1159  0.1154  0.2302
    8Cl-     CL    8   2.515   1.706   3.059 -0.2229 -0.0909  0.1842
    9Cl-     CL    9   2.321   0.856   1.294  0.0530 -0.1648 -0.3499
   10Cl-     CL   10   1.840   2.182   2.360 -0.0618 -0.3698 -0.2656
   11Cl-     CL   11   0.067   2.252   2.530  0.1205 -0.0577  0.0847
   12UNL     C1   12   2.140   2.734   0.058  0.4985 -1.0398 -0.3972
   12UNL     C2   13   2.234   2.634   0.083 -0.3466  0.0331 -0.0638
   12UNL     C3   14   2.115   2.848   0.133 -0.1426 -0.1848  0.4379
   12UNL     C4   15   2.301   2.787   0.273 -0.6428  0.8352  0.4175
   12UNL     C5   16   2.512   2.533   0.117 -0.0835  0.0493 -0.2782
   12UNL     C6   17   2.455   2.520   0.347  0.2886  0.0319 -0.5832
   12UNL     C7   18   2.641   2.396   0.266 -0.4868  0.2316  0.3358
   12UNL     C8   19   2.134   3.272  -0.011 -0.1489 -0.4236 -0.0742
   12UNL     C9   20   2.043   3.226   0.076 -0.1239 -0.0498 -0.4618
   12UNL    C10   21   2.321   2.668   0.192 -0.4447 -0.4821 -0.5478
   12UNL    C11   22   2.433   2.573   0.221 -0.0323 -0.0404  0.1773
   12UNL    C12   23   2.194   2.881   0.249 -0.1113 -0.0155 -0.0961
   12UNL    C13   24   2.614   2.445   0.138  0.9802  0.0399 -0.5392
   12UNL    C14   25   2.572   2.440   0.374 -0.0002  0.0894 -0.5935
   12UNL    C15   26   2.249   3.190   0.145 -0.2058  0.2181 -0.4055
   12UNL    C16   27   2.348   3.138   0.236 -0.4559 -0.0978 -0.1860
   12UNL    C17   28   2.068   3.103   0.300 -0.2416 -0.5015 -0.4842
   12UNL    C18   29   2.178   2.996   0.341 -0.1815 -0.3989 -0.5551
   12UNL    C19   30   2.151   2.941   0.482 -0.8425 -0.2982 -0.2063
   12UNL     N1   31   2.269   3.252   0.038  0.9333  0.1226  0.2925
   12UNL     N2   32   2.115   3.167   0.178  0.1338 -0.4637 -0.4612
   12UNL     N3   33   2.309   3.065   0.342 -0.6300 -0.6741 -0.4353
   12UNL     N4   34   2.487   3.149   0.210 -0.4805 -0.4396  0.1180
   12UNL    Cl1   35   2.709   2.399   0.001  0.1438 -0.1288 -0.3400
   12UNL    Cl2   36   2.605   2.389   0.541 -0.2301  0.3579  0.2383
   12UNL     H1   37   2.073   2.716  -0.026 -0.5739  0.3816  0.0657
   12UNL     H2   38   2.249   2.544   0.024 -0.4918  0.5946 -0.9931
   12UNL     H3   39   2.030   2.909   0.104 -0.7312 -0.7663  0.8939
   12UNL     H4   40   2.378   2.797   0.349  1.2216 -2.3637 -0.6616
   12UNL     H5   41   2.497   2.574   0.017  1.2751 -0.4374 -0.7303
   12UNL     H6   42   2.405   2.560   0.434  0.7808 -1.2073  0.3247
   12UNL     H7   43   2.716   2.319   0.281 -0.0525  0.1390 -1.7384
   12UNL     H8   44   2.109   3.330  -0.099 -0.4858  0.5708  0.6430
   12UNL     H9   45   1.935   3.225   0.067 -0.5621 -0.1471  2.5128
   12UNL    H10   46   1.973   3.050   0.295 -0.1774 -0.6313 -0.3342
   12UNL    H11   47   2.050   3.175   0.381  0.6177 -0.5121 -0.2648
   12UNL    H12   48   2.071   2.866   0.486 -0.4927 -0.6849 -0.3288
   12UNL    H13   49   2.131   3.016   0.559 -0.7212 -0.1794 -0.2895
   12UNL    H14   50   2.236   2.885   0.521 -1.1765 -0.4545  0.3108
   12UNL    H15   51   2.389   3.025   0.392 -0.3083 -0.1438 -0.5038
   12UNL    H16   52   2.518   3.191   0.122 -0.4671 -0.0925  0.2857
   12UNL    H17   53   2.555   3.086   0.253  0.9231  0.9538  0.1413
   13HOH      O   54   2.832   1.112   2.465 -0.2570 -0.2186 -0.2515
   13HOH     H1   55   2.890   1.036   2.455  0.3371  0.1077  0.5038
   13HOH     H2   56   2.890   1.188   2.456 -0.3733  0.1175  1.2808
   14HOH      O   57   3.573   2.481   3.340 -0.2363 -0.5365  0.6356
   14HOH     H1   58   3.556   2.558   3.286 -0.8576 -0.4971  0.8757
   14HOH     H2   59   3.582   2.410   3.277  0.2913 -0.2888  0.4156
   15HOH      O   60   0.010   1.400   0.105  1.3769  0.3907  0.4446
   15HOH     H1   61   0.069   1.473   0.125  0.8505  0.6983  0.9085
   15HOH     H2   62  -0.078   1.437   0.111  1.1205  0.1216 -0.9165
   16HOH      O   63   1.375   3.664   3.151  0.4292  0.6711  0.6054
   16HOH     H1   64   1.291   3.706   3.173  0.1193  0.5938 -0.3612
   16HOH     H2   65   1.359   3.571   3.162 -0.5490  0.3404 -2.1062
   17HOH      O   66   0.133   1.287   2.863 -0.3117  0.1062  0.1740
   17HOH     H1   67   0.207   1.285   2.924 -1.4092  0.4276  1.6068
   17HOH     H2   68   0.172   1.264   2.778  1.2700 -0.5977  1.0011
   18HOH      O   69   2.175   1.743   3.476  0.5278 -0.0324  0.1097
   18HOH     H1   70   2.162   1.731   3.382 -0.3779  0.1875  0.1914
   18HOH     H2   71   2.120   1.676   3.516  0.6551  0.0855  0.4878
   19HOH      O   72   3.645   3.028   1.701 -0.5146 -0.0467  0.6047
   19HOH     H1   73   3.615   2.979   1.625  0.6355 -0.3220  0.2886
   19HOH     H2   74   3.648   2.964   1.772 -0.1978 -0.1464  0.5045
   20HOH      O   75   3.347   2.440   2.904 -0.4648 -0.2474 -0.3428
   20HOH     H1   76   3.383   2.423   2.991 -0.8494  1.2204  0.1632
   20HOH     H2   77   3.253   2.423   2.913 -0.3967 -0.9664 -0.7649
   21HOH      O   78   2.224   0.587   2.073 -0.3962 -0.3272  0.2340
   21HOH     H1   79   2.172   0.658   2.034  0.2891 -0.3567 -0.7902
   21HOH     H2   80   2.303   0.629   2.105 -0.1494 -0.5684 -0.0467
   22HOH      O   81   3.406   1.704   0.513  0.6478 -0.2641 -0.2026
   22HOH     H1   82   3.498   1.680   0.525  0.6725 -0.3497 -0.5355
   22HOH     H2   83   3.410   1.792   0.475  0.6129 -0.4667 -0.6959
   23HOH      O   84   2.741   1.834   3.251  0.3134 -0.3867  0.1078
   23HOH     H1   85   2.726   1.926   3.273  0.6566 -0.2996 -0.0166
   23HOH     H2   86   2.660   1.807   3.207  0.0804 -0.2404  0.4425
   24HOH      O   87   2.183   2.393   3.213 -0.2553  0.2761 -0.2854
   24HOH     H1   88   2.243   2.468   3.217  0.8637 -0.5736  1.0419
   24HOH     H2   89   2.097   2.429   3.234  0.3438  1.1442  0.8646
   25HOH      O   90   1.024   2.916   3.449  0.6151  0.1383 -0.0217
   25HOH     H1   91   1.018   2.988   3.386 -0.2474  0.4602  0.3985
   25HOH     H2   92   0.989   2.840   3.402  0.1745  0.3284 -0.0097
   26HOH      O   93   0.318   2.967   0.435 -0.3120  0.3816 -0.0493
   26HOH     H1   94   0.292   2.875   0.434 -1.2218  0.6076  0.3455
   26HOH     H2   95   0.375   2.977   0.359  0.4138 -0.6608  0.3120
   27HOH      O   96   2.131   1.054   2.743 -0.0066 -0.2897 -0.2393
   27HOH     H1   97   2.106   1.123   2.682  1.3471  1.1950  0.7323
   27HOH     H2   98   2.202   1.007   2.699  0.1760  0.0092 -0.2642
   28HOH      O   99   2.071   1.239   2.564 -0.3053  0.5961 -0.5456
   28HOH     H1  100   2.031   1.169   2.512  0.0981  0.5576 -0.8129
   28HOH     H2  101   2.048   1.319   2.517 -2.5638  0.9493  0.8223
   29HOH      O  102   2.916   2.543   1.003 -0.2517 -0.3604  0.1199
   29HOH     H1  103   2.888   2.630   1.032  1.1271  0.0835  0.2605
   29HOH     H2  104   3.002   2.558   0.963 -0.4426 -1.5152 -0.8283
   30HOH      O  105   3.240   0.639   1.799 -0.6573 -0.3082  0.8606
   30HOH     H1  106   3.295   0.682   1.733  0.1498 -1.6712  0.5753
   30HOH     H2  107   3.150   0.662   1.775 -0.3042  1.6129  1.0632
   31HOH      O  108   2.401   0.334   3.623  0.0807 -0.2049 -0.2349
   31HOH     H1  109   2.423   0.321   3.715 -0.7084 -0.3712 -0.0533
   31HOH     H2  110   2.424   0.426   3.606  0.6427 -0.2947 -0.0064
   32HOH      O  111   2.981   0.262   1.837 -0.1785 -0.0856 -0.4446
   32HOH     H1  112   2.898   0.283   1.878  0.1504  0.5631 -0.0774
   32HOH     H2  113   2.961   0.192   1.776 -0.9472 -0.0956 -0.1950
   33HOH      O  114   0.747   0.978   3.180 -0.3290 -0.4106 -0.3074
   33HOH     H1  115   0.700   0.904   3.142 -0.3400 -0.1153 -0.8799
   33HOH     H2  116   0.685   1.017   3.242 -0.4442 -0.6639 -0.2591
   34HOH      O  117   0.535   2.336   2.241  0.0808 -0.1133 -0.4803
   34HOH     H1  118   0.559   2.251   2.280  0.3785  0.0187 -0.3640
   34HOH     H2  119   0.446   2.324   2.209 -0.2930 -0.1470  0.5009
   35HOH      O  120   3.168   1.341   0.456 -0.7527 -0.8777  0.2906
   35HOH     H1  121   3.163   1.307   0.545 -0.9292  0.5561  0.8844
   35HOH     H2  122   3.080   1.375   0.439 -0.5301 -0.5055 -0.1473
   36HOH      O  123   1.097   0.191   2.010  0.2905  0.1327  0.0086
   36HOH     H1  124   1.047   0.110   2.005  0.2257  0.0903  1.0168
   36HOH     H2  125   1.167   0.173   2.073  1.3941  0.3104 -1.0840
   37HOH      O  126   3.217   1.829   3.495  0.1922 -0.4117  0.4181
   37HOH     H1  127   3.274   1.761   3.530  0.8552  0.5021  1.2418
   37HOH     H2  128   3.129   1.792   3.502  0.3011 -0.5470  2.6790
   38HOH      O  129   3.332   3.180   1.438  0.0603 -0.2794 -0.1581
   38HOH     H1  130   3.380   3.184   1.521 -0.1946  1.0414 -0.0165
   38HOH     H2  131   3.240   3.179   1.464 -0.0194 -0.9450 -0.4378
   39HOH      O  132   0.565   0.781   1.412  0.4122 -0.1573  0.4817
   39HOH     H1  133   0.492   0.838   1.438  0.3055  0.0727 -0.2743
   39HOH     H2  134   0.523   0.700   1.385  0.4953 -0.2747  0.7005
   40HOH      O  135   3.210   2.014   1.799 -0.0512 -0.1336  0.2281
   40HOH     H1  136   3.150   1.967   1.741  0.5091 -1.2541  0.5055
   40HOH     H2  137   3.297   1.994   1.766  0.2342  0.2407  0.7217
   41HOH      O  138   0.273   1.587   3.585 -0.1949 -0.6334  0.3700
   41HOH     H1  139   0.244   1.679   3.583 -1.2354 -0.9267  0.4454
   41HOH     H2  140   0.356   1.589   3.632 -0.0553  0.2973  0.1344
   42HOH      O  141   1.754   2.780   2.548  0.1558  0.6706  0.2235
   42HOH     H1  142   1.766   2.689   2.522  0.1764  0.5123  0.7666
   42HOH     H2  143   1.803   2.788   2.630 -0.8852  0.8281  0.8684
   43HOH      O  144   2.340   0.570   0.524 -1.2308 -0.0063  0.3553
   43HOH     H1  145   2.353   0.662   0.500 -0.3169 -0.2269 -0.0887
   43HOH     H2  146   2.299   0.531   0.448 -0.6120 -0.1801  0.0955
   44HOH      O  147   0.305   0.314   3.076  0.4587 -0.9295  0.3466
   44HOH     H1  148   0.276   0.274   2.995  0.0158 -1.1563  0.6116
   44HOH     H2  149   0.373   0.376   3.049  0.2489 -0.9296 -0.2040
   45HOH      O  150   0.772   2.903   3.649 -0.5412  0.1771  0.1993
   45HOH     H1  151   0.858   2.925   3.612 -1.2115  1.2160 -0.9206
   45HOH     H2  152   0.776   2.936   3.739  0.0633  0.7150 -0.0045
   46HOH      O  153   1.560   1.284   2.583  0.0051  0.0737 -0.1597
   46HOH     H1  154   1.473   1.320   2.569 -0.1920 -0.4367 -0.2902
   46HOH     H2  155   1.619   1.359   2.572 -0.4484  0.5697  0.6036
   47HOH      O  156   3.084   2.001   2.920  0.1207  0.2694 -0.3697
   47HOH     H1  157   3.151   1.983   2.854  0.8311 -0.0004  0.3844
   47HOH     H2  158   3.127   1.982   3.003 -1.1353 -0.6940  0.1293
   48HOH      O  159   1.295   2.154   1.919  0.5166 -0.3904  0.4745
   48HOH     H1  160   1.222   2.190   1.969  0.1820 -0.9760  0.4230
   48HOH     H2  161   1.365   2.219   1.929 -0.1453  0.4081  0.1480
   49HOH      O  162   1.233   2.427   1.142 -0.5047 -0.5870 -0.1442
   49HOH     H1  163   1.325   2.424   1.171 -0.8274 -0.3396  1.0000
   49HOH     H2  164   1.211   2.336   1.126 -0.1715 -0.6964 -0.0151
   50HOH      O  165   1.439   0.238   0.699 -0.5827 -0.2435 -0.1840
   50HOH     H1  166   1.387   0.261   0.622 -0.0858  1.0614 -0.1681
   50HOH     H2  167   1.409   0.150   0.722 -2.3548  0.1949 -0.5172
   51HOH      O  168   2.768   1.432   1.966  0.1761 -0.2843 -0.1223
   51HOH     H1  169   2.701   1.364   1.965 -0.1539  0.0279  0.1996
   51HOH     H2  170   2.815   1.421   1.883  0.1925 -0.9546 -0.0360
   52HOH      O  171   0.952   0.334   1.605  0.0656 -0.3279 -0.6380
   52HOH     H1  172   0.920   0.368   1.689  0.1484 -1.0920 -0.2816
   52HOH     H2  173   0.916   0.394   1.540 -0.1346  0.1920 -0.0715
   53HOH      O  174   3.019   3.767   3.156  0.1606 -0.0251  0.2179
   53HOH     H1  175   3.106   3.758   3.117  0.4008  0.0916  0.7199
   53HOH     H2  176   2.960   3.773   3.080  0.7458  1.7048 -0.1958
   54HOH      O  177   1.263   1.050   2.357 -0.1853  0.3329  0.3007
   54HOH     H1  178   1.187   1.081   2.406 -0.2377  0.4961  0.1201
   54HOH     H2  179   1.294   1.127   2.310  0.6568  0.4995  1.0797
   55HOH      O  180   2.866   2.987  -0.001  0.3459  0.4317 -0.9237
   55HOH     H1  181   2.807   3.062   0.005 -1.4607 -0.9241  1.6827
   55HOH     H2  182   2.934   3.004   0.064  0.9046  0.4598 -1.4902
   56HOH      O  183   1.837   0.407   1.761  0.2848 -0.3201 -0.0720
   56HOH     H1  184   1.893   0.330   1.750 -0.1306 -0.5886 -0.3623
   56HOH     H2  185   1.890   0.480   1.728  0.1070 -0.7166 -1.3610
   57HOH      O  186   1.619   3.726   2.428 -0.2910 -0.2537 -0.1502
   57HOH     H1  187   1.565   3.723   2.507 -0.4342  0.2614 -0.2216
   57HOH     H2  188   1.607   3.814   2.394 -0.9012 -0.7091 -1.2249
   58HOH      O  189   1.296   1.430   0.621  0.6188  0.1006 -0.4467
   58HOH     H1  190   1.210   1.409   0.657  1.1190 -0.0985  0.7106
   58HOH     H2  191   1.289   1.408   0.528 -1.0456  1.5486 -0.7665
   59HOH      O  192   2.480   2.831   0.705  0.4250  0.1432  0.0620
   59HOH     H1  193   2.469   2.877   0.788  0.5610  1.2301 -0.4900
   59HOH     H2  194   2.454   2.740   0.724 -0.5385  0.5803  1.0363
   60HOH      O  195   1.930   0.032   0.303  0.2874 -0.3119  0.1153
   60HOH     H1  196   1.956   0.121   0.326  0.5451 -0.4283  0.2882
   60HOH     H2  197   1.903   0.037   0.211 -0.3975  0.0885  0.3263
   61HOH      O  198   2.731   3.430   3.130  0.1189  0.5564 -0.1725
   61HOH     H1  199   2.717   3.444   3.037  0.0193 -0.3142 -0.3031
   61HOH     H2  200   2.694   3.343   3.147  0.7762  0.3996  0.5304
   62HOH      O  201   2.740   1.460   1.119 -0.1962 -0.0756  0.0671
   62HOH     H1  202   2.671   1.513   1.078 -0.5422  0.2798  1.0549
   62HOH     H2  203   2.797   1.435   1.046 -0.4900  0.9468 -0.5607
   63HOH      O  204   2.728   2.448   3.377  0.3271 -0.0713 -0.5239
   63HOH     H1  205   2.811   2.416   3.413 -0.6941 -1.2228  1.0889
   63HOH     H2  206   2.724   2.410   3.289  0.9824 -1.0102 -0.1783
   64HOH      O  207   0.820   0.152   2.590 -0.1818 -0.1352 -0.2070
   64HOH     H1  208   0.728   0.134   2.610  0.0123 -0.7336  0.2137
   64HOH     H2  209   0.820   0.186   2.501 -0.8012 -0.1828 -0.2302
   65HOH      O  210   0.161   1.954   3.136 -0.5557  0.2060  0.3783
   65HOH     H1  211   0.132   1.903   3.060 -0.9140 -0.2250  0.7891
   65HOH     H2  212   0.234   2.007   3.104 -0.4605 -0.2470 -0.1743
   66HOH      O  213   3.667   1.604   0.542 -0.5362 -0.2450 -0.3101
   66HOH     H1  214   3.721   1.655   0.481 -1.0944  0.7398 -0.0267
   66HOH     H2  215   3.702   1.626   0.629 -0.5753 -0.6257 -0.1922
   67HOH      O  216   1.590   1.815   0.017  0.2388  0.3203  0.3231
   67HOH     H1  217   1.658   1.838  -0.046  0.4864  0.1292  0.5149
   67HOH     H2  218   1.636   1.810   0.101  0.0883 -0.2790  0.3837
   68HOH      O  219   1.317   0.082   3.499  0.6210  0.3003 -0.1432
   68HOH     H1  220   1.328   0.092   3.594  0.1734 -0.0169 -0.0540
   68HOH     H2  221   1.354   0.163   3.462  0.6513  0.4992  0.3080
   69HOH      O  222   0.674   0.165   2.259 -0.0432  0.2318 -0.1414
   69HOH     H1  223   0.718   0.144   2.177 -0.3048  1.4609 -0.6336
   69HOH     H2  224   0.628   0.084   2.282 -0.4555  0.0158 -1.5394
   70HOH      O  225   3.422   2.139   2.579 -0.3843  0.2002  0.1228
   70HOH     H1  226   3.442   2.125   2.672  0.6284  1.0497  0.0767
   70HOH     H2  227   3.422   2.234   2.569 -1.8455  0.1811 -0.5120
   71HOH      O  228   1.712   3.467   3.174  0.5003  0.2120  0.0661
   71HOH     H1  229   1.670   3.403   3.116  0.6245 -0.1655  0.3844
   71HOH     H2  230   1.641   3.526   3.200  0.1774 -0.3525  0.5085
   72HOH      O  231   2.522   1.680   1.807  0.0364  0.0588 -0.1659
   72HOH     H1  232   2.615   1.667   1.787 -0.1069 -0.9680 -0.2229
   72HOH     H2  233   2.486   1.592   1.818 -0.7381  0.4519  0.7739
   73HOH      O  234   3.153   0.983   1.997  1.0334 -0.4832  0.6212
   73HOH     H1  235   3.072   0.971   1.946  0.3944 -1.3761  1.7470
   73HOH     H2  236   3.222   0.987   1.931  0.1537 -0.4784 -0.3577
   74HOH      O  237   0.992   1.680   3.309  0.2731 -0.2846 -0.3388
   74HOH     H1  238   0.922   1.638   3.359  0.2477 -0.5680 -0.6064
   74HOH     H2  239   0.951   1.760   3.273  0.5412  0.4178  0.8186
   75HOH      O  240   2.176   3.294   1.380 -0.3285 -0.0795 -0.2978
   75HOH     H1  241   2.201   3.212   1.336 -0.6091  0.2394 -1.0806
   75HOH     H2  242   2.255   3.348   1.375 -0.6061  0.2867 -1.2451
   76HOH      O  243   2.420   0.756   2.146  0.2904  0.2228  0.2253
   76HOH     H1  244   2.431   0.851   2.156 -0.4618  0.2317  1.2386
   76HOH     H2  245   2.480   0.719   2.211  1.1586 -0.0640 -0.6815
   77HOH      O  246   1.756   0.632   2.538  0.2041  1.1151 -0.2593
   77HOH     H1  247   1.843   0.660   2.567 -0.0290  1.2646  0.3138
   77HOH     H2  248   1.702   0.637   2.616  0.1857 -1.2709  0.0198
   78HOH      O  249   0.124   2.271   0.497 -0.2618 -0.2139  0.0779
   78HOH     H1  250   0.059   2.247   0.431  0.5568 -1.1622 -0.4508
   78HOH     H2  251   0.206   2.278   0.448  0.1331  0.4743  0.7945
   79HOH      O  252   1.398   1.256   3.303 -0.3618  0.4339  0.1570
   79HOH     H1  253   1.328   1.204   3.262 -0.5640  0.4430  0.4833
   79HOH     H2  254   1.413   1.212   3.387  0.7101 -0.1636 -0.3067
   80HOH      O  255   3.518   2.428   1.805 -0.2247  0.4838 -0.1165
   80HOH     H1  256   3.447   2.458   1.747 -0.7160 -0.0438  0.1971
   80HOH     H2  257   3.473   2.386   1.878  0.3621  1.4226  0.8449
   81HOH      O  258   2.331   3.766   2.944 -0.2938 -0.3670  0.4344
   81HOH     H1  259   2.342   3.690   3.001 -0.3327 -0.3032  0.5280
   81HOH     H2  260   2.352   3.841   2.999 -0.1942 -0.3132  0.3248
   82HOH      O  261   0.728   0.430   2.310 -0.2826 -0.5285  0.3542
   82HOH     H1  262   0.787   0.437   2.235 -0.5976 -0.2548  0.1297
   82HOH     H2  263   0.702   0.338   2.312 -0.3419 -0.5192  0.0762
   83HOH      O  264   2.200   3.762   3.237  0.0264 -0.0208 -0.1228
   83HOH     H1  265   2.215   3.701   3.164 -1.5339  0.2448 -0.7554
   83HOH     H2  266   2.115   3.735   3.272  0.1789  0.6444  0.8222
   84HOH      O  267   3.200   1.505   2.357 -0.4962 -0.1524 -0.1346
   84HOH     H1  268   3.208   1.481   2.265 -0.7901 -0.8305  0.0029
   84HOH     H2  269   3.284   1.547   2.378 -0.4643  0.0915 -0.7290
   85HOH      O  270   0.636   2.872   0.670 -0.6212 -0.1712  0.0135
   85HOH     H1  271   0.686   2.902   0.745  1.4887 -0.1462 -1.2373
   85HOH     H2  272   0.603   2.952   0.628  1.0823  0.1794 -0.8202
   86HOH      O  273   1.169   3.133   2.038  0.1172 -0.0888  0.2165
   86HOH     H1  274   1.157   3.051   2.086 -0.8451  0.0564  0.2663
   86HOH     H2  275   1.156   3.108   1.946 -0.9237  0.1032  0.2859
   87HOH      O  276   1.473   3.011   1.990  0.0145  0.0595 -0.7739
   87HOH     H1  277   1.483   2.952   1.915  1.0363 -0.0018 -0.6165
   87HOH     H2  278   1.441   2.955   2.060 -0.0432 -0.0825 -0.9121
   88HOH      O  279   3.765   2.719   3.458  0.1898  0.0376 -0.3274
   88HOH     H1  280   3.721   2.722   3.373 -0.8998 -0.6578  0.1595
   88HOH     H2  281   3.751   2.630   3.489  0.7411  0.2148  0.4935
   89HOH      O  282   1.082   3.405   0.274 -0.8592  0.0995 -0.4974
   89HOH     H1  283   1.158   3.428   0.220 -1.0639  1.1115 -0.3921
   89HOH     H2  284   1.009   3.399   0.211 -0.6791 -1.1051 -0.6320
   90HOH      O  285   0.603   3.301   2.390  0.4260  0.0572  0.3505
   90HOH     H1  286   0.531   3.327   2.332  0.6790  1.3858  0.5698
   90HOH     H2  287   0.683   3.320   2.340  0.6444  1.0228  1.0079
   91HOH      O  288   1.219   2.607   0.190  0.2858  0.7581 -0.5444
   91HOH     H1  289   1.174   2.584   0.108 -0.2164 -0.2800 -0.0199
   91HOH     H2  290   1.219   2.526   0.241 -0.3650  1.5901  0.9171
   92HOH      O  291   3.369   1.520   1.409  0.1266 -0.3782  0.6003
   92HOH     H1  292   3.457   1.551   1.390  0.4204 -0.4346  1.7195
   92HOH     H2  293   3.354   1.450   1.344  0.6477  0.0370  0.0059
   93HOH      O  294   1.502   3.782   0.860  0.1426  0.7482  0.6702
   93HOH     H1  295   1.496   3.686   0.860 -0.1268  0.7498  1.5391
   93HOH     H2  296   1.595   3.800   0.872  0.1779  0.5987  0.6268
   94HOH      O  297   2.612   2.908   1.198 -0.1613  0.3137 -0.2826
   94HOH     H1  298   2.563   2.863   1.268 -0.1480 -0.0375 -0.4911
   94HOH     H2  299   2.610   3.000   1.222 -0.6020  0.2582 -0.0850
   95HOH      O  300   0.754   0.463   0.602 -0.2089  0.1394 -0.1461
   95HOH     H1  301   0.721   0.388   0.552 -0.0872  0.5635 -0.8821
   95HOH     H2  302   0.727   0.444   0.692 -0.1431 -0.8091 -0.2995
   96HOH      O  303   2.805   2.971   1.678 -0.0476 -0.6780 -0.2325
   96HOH     H1  304   2.862   2.896   1.692 -0.9388 -1.3011  0.2452
   96HOH     H2  305   2.716   2.935   1.681 -0.4896  0.3290 -0.4248
   97HOH      O  306   0.988   0.666   2.444 -0.5995  0.4313 -0.1997
   97HOH     H1  307   0.918   0.601   2.438 -0.4107  0.2591 -0.6325
   97HOH     H2  308   1.063   0.616   2.478 -0.1159  0.1163 -1.5996
   98HOH      O  309   3.158   1.130   1.108  0.2116  0.0427 -0.0525
   98HOH     H1  310   3.203   1.214   1.118  0.1042  0.1956 -0.7647
   98HOH     H2  311   3.092   1.146   1.041 -0.8532 -0.2086  0.8725
   99HOH      O  312   0.081   0.466   3.114  0.0087  0.9866  0.3419
   99HOH     H1  313   0.104   0.497   3.027 -0.0673  0.0908 -0.0208
   99HOH     H2  314   0.149   0.402   3.136 -0.0102  1.1513  0.9163
  100HOH      O  315   2.173   1.348   2.800 -0.3386  0.0920 -0.5555
  100HOH     H1  316   2.141   1.323   2.714  0.5907  0.5794 -1.0738
  100HOH     H2  317   2.181   1.265   2.848 -0.1028 -0.2869 -1.2243
  101HOH      O  318   1.476   3.680   2.762 -0.4590  0.4798 -0.1261
  101HOH     H1  319   1.414   3.676   2.689 -0.2351 -0.0571 -0.2962
  101HOH     H2  320   1.465   3.596   2.806 -0.6347  0.8216  0.5049
  102HOH      O  321   3.008   2.379   2.862  0.4137  0.0211  0.1573
  102HOH     H1  322   2.960   2.304   2.896  0.2523 -0.5413 -1.1692
  102HOH     H2  323   3.049   2.347   2.782  1.3540  1.0394  0.1834
  103HOH      O  324   3.040   1.152   0.629 -0.5612 -0.2232  0.3544
  103HOH     H1  325   2.953   1.189   0.614 -0.7858 -1.0294 -0.5256
  103HOH     H2  326   3.077   1.206   0.699 -0.8038  1.7094 -0.8528
  104HOH      O  327   0.069   1.363   3.181 -0.6315  0.1364 -0.8452
  104HOH     H1  328   0.140   1.404   3.230 -0.6949 -0.6837 -0.0147
  104HOH     H2  329   0.028   1.435   3.133 -0.1580  0.8707 -0.1952
  105HOH      O  330   1.512   1.117   1.298 -0.1435  0.0448 -0.1160
  105HOH     H1  331   1.425   1.146   1.328 -0.2593 -0.4154  0.0047
  105HOH     H2  332   1.514   1.023   1.316  0.9169  0.2594  1.2082
  106HOH      O  333   1.047   3.712   2.914 -0.2927 -0.4688  0.2230
  106HOH     H1  334   1.052   3.654   2.990 -0.7622 -0.4176  0.2994
  106HOH     H2  335   1.108   3.783   2.933 -0.4593 -0.4208  0.5884
  107HOH      O  336   0.246   2.250   0.231  0.0499  0.4461  0.7879
  107HOH     H1  337   0.265   2.188   0.160  0.3006  0.0997  1.1479
  107HOH     H2  338   0.165   2.293   0.204  0.1675  0.3592  0.2682
  108HOH      O  339   2.508   2.367   1.829  0.3865 -0.7432 -0.1874
  108HOH     H1  340   2.448   2.292   1.821  0.8927 -1.1454 -0.3336
  108HOH     H2  341   2.466   2.436   1.777  0.4494 -1.2817 -0.9965
  109HOH      O  342   0.900   0.379   0.053  0.0185 -0.1595  0.2164
  109HOH     H1  343   0.805   0.370   0.061  0.0954 -0.0981  1.9546
  109HOH     H2  344   0.923   0.324  -0.022 -1.3572 -0.3530 -0.1162
  110HOH      O  345   2.296   3.196   2.294  0.9721  0.6530 -0.4402
  110HOH     H1  346   2.367   3.142   2.329  1.5487  0.8289 -1.2750
  110HOH     H2  347   2.298   3.275   2.346  0.8567  0.3353  0.0610
  111HOH      O  348   3.354   1.957   1.402  0.0897 -0.5147 -0.3300
  111HOH     H1  349   3.292   1.885   1.409  1.1850 -1.5473 -0.5112
  111HOH     H2  350   3.418   1.940   1.472  0.2301  0.4513 -0.1937
  112HOH      O  351   0.724   3.611   0.202  0.4247  0.1157  0.1513
  112HOH     H1  352   0.719   3.588   0.294 -0.0191  0.5898  0.2506
  112HOH     H2  353   0.634   3.630   0.176  0.4823 -0.4066 -0.4883
  113HOH      O  354   3.162   0.127   2.003  0.0456  0.1206  0.0672
  113HOH     H1  355   3.102   0.188   1.959  0.1404  0.4073  0.3254
  113HOH     H2  356   3.236   0.118   1.942 -0.5846 -0.8383 -0.6073
  114HOH      O  357   1.552   2.888   1.679 -0.1144  0.4684  0.2112
  114HOH     H1  358   1.558   2.829   1.754 -0.1449  0.8593  0.5249
  114HOH     H2  359   1.496   2.842   1.616  1.3213 -0.6867 -0.3526
  115HOH      O  360   1.057   3.277   2.985  0.8205 -0.0076  0.3434
  115HOH     H1  361   1.125   3.314   3.041  0.9899 -0.4036  0.4059
  115HOH     H2  362   0.976   3.292   3.033  1.0263 -0.9627  1.0583
  116HOH      O  363   3.650   0.711   2.260 -0.6033  0.7546 -0.4413
  116HOH     H1  364   3.615   0.668   2.339  0.1457  0.0285 -0.4734
  116HOH     H2  365   3.593   0.786   2.247 -1.0708  0.6000  0.4925
  117HOH      O  366   3.494   3.070   0.520 -0.0731  0.7191  0.0827
  117HOH     H1  367   3.570   3.016   0.539 -0.4606 -0.1092 -0.5890
  117HOH     H2  368   3.528   3.160   0.518  0.6264  0.5077  1.0237
  118HOH      O  369   2.323   1.418   3.622  0.2068 -0.0611  0.0598
  118HOH     H1  370   2.235   1.439   3.591 -0.3140 -1.4503  0.4679
  118HOH     H2  371   2.354   1.499   3.663 -0.9090  0.4422 -0.0220
  119HOH      O  372   1.088   0.782   2.201  0.0580 -0.0279  0.2104
  119HOH     H1  373   1.176   0.755   2.230  0.2391  0.0198 -0.2697
  119HOH     H2  374   1.031   0.761   2.274  0.6234  0.9383  0.9765
  120HOH      O  375   0.555   3.050   3.175  0.3613 -0.0067 -0.0895
  120HOH     H1  376   0.545   3.020   3.265  0.2431 -0.3885 -0.2276
  120HOH     H2  377   0.539   3.144   3.180  0.7572  0.0456  0.3503
  121HOH      O  378   1.058   0.282   2.710 -0.3462  0.0470  0.2925
  121HOH     H1  379   1.118   0.259   2.781  0.0781 -0.1341 -0.1178
  121HOH     H2  380   0.971   0.281   2.751 -0.0605  0.4898  0.9367
  122HOH      O  381   1.064   2.677   2.614 -0.1199  0.3487 -0.2828
  122HOH     H1  382   1.061   2.590   2.575  0.4760 -0.4070  1.2109
  122HOH     H2  383   1.156   2.700   2.614 -0.0072  0.0457  1.1302
  123HOH      O  384   0.538   3.737   2.364  0.3346  0.5074 -0.3229
  123HOH     H1  385   0.478   3.666   2.343  0.3149  0.4296 -0.0117
  123HOH     H2  386   0.598   3.700   2.429  0.5433  0.6694 -0.4174
  124HOH      O  387   2.605   1.158   0.126 -0.6218  0.0618 -0.0903
  124HOH     H1  388   2.581   1.234   0.178 -0.2889  0.9140 -1.0966
  124HOH     H2  389   2.525   1.106   0.121 -0.7121  0.0486  1.0618
  125HOH      O  390   1.043   3.758   2.633 -0.2726  0.3854 -0.4298
  125HOH     H1  391   0.985   3.835   2.630  1.1717  1.6017  0.2797
  125HOH     H2  392   1.047   3.735   2.726  0.3075  0.2741 -0.4777
  126HOH      O  393   2.641   1.902   2.108  0.0330 -0.1284  0.2997
  126HOH     H1  394   2.716   1.846   2.090 -0.2560 -0.5033  0.2365
  126HOH     H2  395   2.601   1.919   2.023 -0.0640 -0.0879  0.3522
  127HOH      O  396   3.748   0.780   0.472 -0.0324 -0.5793 -0.2292
  127HOH     H1  397   3.758   0.872   0.497 -0.4144 -0.7391  0.5925
  127HOH     H2  398   3.751   0.780   0.376  1.3360  0.1133 -0.2339
  128HOH      O  399   0.424   3.454   1.579 -0.4579  0.3259  0.4090
  128HOH     H1  400   0.417   3.368   1.621 -0.7084  0.2653  0.2394
  128HOH     H2  401   0.517   3.477   1.589 -0.3557 -0.0341  0.3141
  129HOH      O  402   3.138   1.910   2.649 -0.3107  0.3518 -0.0250
  129HOH     H1  403   3.128   1.820   2.621  0.7085  0.3966 -0.6418
  129HOH     H2  404   3.082   1.961   2.590  0.4889  0.2743 -0.8861
  130HOH      O  405   3.163   3.212   3.012  0.3107  0.4512  0.2203
  130HOH     H1  406   3.100   3.281   3.032 -0.5347 -0.3627  0.5282
  130HOH     H2  407   3.182   3.223   2.919 -0.1793  0.8059  0.1526
  131HOH      O  408   1.491   1.851   1.341 -0.2685  0.0547  0.2912
  131HOH     H1  409   1.477   1.772   1.394 -0.7621  0.0898  0.2265
  131HOH     H2  410   1.559   1.900   1.387 -0.0314 -0.3592  0.3885
  132HOH      O  411   0.904   3.274   1.750 -0.2843  0.2757  0.4019
  132HOH     H1  412   0.918   3.181   1.771 -0.0513  0.2872  0.3127
  132HOH     H2  413   0.987   3.301   1.709 -0.7722  0.2038 -0.7063
  133HOH      O  414   3.473   0.845   2.930  0.5682  0.1553  0.4837
  133HOH     H1  415   3.562   0.880   2.939  0.8099  0.0239 -0.8905
  133HOH     H2  416   3.483   0.772   2.869 -0.5861  0.6763 -0.3935
  134HOH      O  417   1.813   0.631   0.556 -0.1201 -0.1997  0.3797
  134HOH     H1  418   1.751   0.697   0.587 -0.0369  0.4644 -0.7658
  134HOH     H2  419   1.759   0.562   0.518 -0.1907  0.0616 -0.0092
  135HOH      O  420   1.846   1.665   1.404  0.3053 -0.3397  0.2891
  135HOH     H1  421   1.915   1.634   1.462  1.5568  0.7721 -0.4936
  135HOH     H2  422   1.765   1.654   1.455  1.2605  0.1923  2.1062
  136HOH      O  423   3.433   1.271   0.584  0.1109  0.2325 -0.0382
  136HOH     H1  424   3.436   1.317   0.500  0.8422  1.5096  0.6196
  136HOH     H2  425   3.352   1.302   0.626 -0.0746 -0.1309 -0.1218
  137HOH      O  426   1.047   0.625   3.133 -0.0144  0.2663 -0.2234
  137HOH     H1  427   0.986   0.556   3.105  0.7170 -0.3196 -0.4409
  137HOH     H2  428   1.038   0.628   3.228  0.9955 -1.2386 -0.0012
  138HOH      O  429   1.611   2.668   0.921 -0.4805 -0.5347 -0.2419
  138HOH     H1  430   1.566   2.752   0.923  0.3206 -0.0857 -0.2150
  138HOH     H2  431   1.611   2.642   0.829 -0.2708 -0.2382 -0.3277
  139HOH      O  432   0.062   2.126   1.095  0.1076  0.1022  0.4282
  139HOH     H1  433   0.154   2.129   1.121  0.5942 -2.5696 -0.3279
  139HOH     H2  434   0.028   2.048   1.138 -0.9359 -0.6368 -1.4862
  140HOH      O  435   2.075   2.556   3.435  1.0360 -0.4501 -0.6361
  140HOH     H1  436   2.019   2.623   3.397 -0.1294 -1.2642 -0.4407
  140HOH     H2  437   2.160   2.599   3.447  0.4021  0.8974 -0.7217
  141HOH      O  438   0.269   2.348   2.205 -0.1731 -0.1810  0.2750
  141HOH     H1  439   0.202   2.417   2.213 -0.1562 -0.0794 -0.3456
  141HOH     H2  440   0.220   2.266   2.209 -0.1822 -0.1453  1.1240
  142HOH      O  441   0.811   2.826   1.564 -0.1692 -0.2772 -0.3976
  142HOH     H1  442   0.719   2.849   1.561 -0.0587  0.1539 -1.2372
  142HOH     H2  443   0.844   2.865   1.645 -0.4993  0.5209 -0.6317
  143HOH      O  444   0.506   1.457   0.305  0.2359 -0.1556 -0.6132
  143HOH     H1  445   0.426   1.456   0.357  0.5961 -0.3371 -0.0440
  143HOH     H2  446   0.544   1.543   0.321  1.4132 -0.8889  1.1671
  144HOH      O  447   1.793   3.133   2.183 -0.1969  0.4911 -0.0636
  144HOH     H1  448   1.722   3.191   2.154  0.1951  0.9758 -0.0848
  144HOH     H2  449   1.799   3.066   2.115  0.1025  1.0917 -0.6495
  145HOH      O  450   3.604   3.408   1.821  0.5245  0.1148  0.0577
  145HOH     H1  451   3.553   3.407   1.901 -0.3961  0.3927 -0.4924
  145HOH     H2  452   3.693   3.384   1.848  0.3287  0.5596  1.2047
  146HOH      O  453   3.695   2.759   1.857  0.0717 -0.1830 -0.2031
  146HOH     H1  454   3.654   2.674   1.874  1.4784 -0.8337  0.2557
  146HOH     H2  455   3.717   2.793   1.944 -1.0872  1.0324 -0.3325
  147HOH      O  456   0.328   1.141   3.018  0.1876  0.4371  0.4886
  147HOH     H1  457   0.316   1.115   3.109 -0.2982 -0.1997  0.2610
  147HOH     H2  458   0.420   1.167   3.012  0.1656  0.7272  1.2095
  148HOH      O  459   3.078   1.809   1.112  0.1402 -0.3576 -0.5227
  148HOH     H1  460   3.138   1.741   1.079  0.4446 -0.2892 -0.1290
  148HOH     H2  461   3.133   1.863   1.169 -0.3685 -0.4761  0.1009
  149HOH      O  462   1.089   3.526   1.933  0.3302 -0.2565  0.3624
  149HOH     H1  463   1.010   3.579   1.945 -0.4877 -1.3425  0.0278
  149HOH     H2  464   1.088   3.502   1.840  0.2030 -1.5194  0.6565
  150HOH      O  465   0.391   3.609   3.339  0.7525 -0.1525  0.2370
  150HOH     H1  466   0.452   3.671   3.379  0.4808  0.1553  0.1882
  150HOH     H2  467   0.365   3.651   3.257  0.4385 -0.2531  0.2807
  151HOH      O  468   1.180   3.726   0.111  0.6608 -0.2484 -0.0438
  151HOH     H1  469   1.258   3.674   0.130  0.3048 -0.6035  0.4908
  151HOH     H2  470   1.214   3.801   0.061  1.3423 -0.4008  0.1588
  152HOH      O  471   0.700   1.754   1.702  0.3950 -0.3841  0.3747
  152HOH     H1  472   0.639   1.768   1.775  0.1545 -1.8111  0.5022
  152HOH     H2  473   0.786   1.770   1.739  0.1909  1.4612  0.2482
  153HOH      O  474   1.902   3.265   2.607 -0.0657 -0.5579  0.2212
  153HOH     H1  475   1.905   3.325   2.532 -0.5567  0.0130  0.6394
  153HOH     H2  476   1.871   3.182   2.570  1.0709 -0.7209 -0.4506
  154HOH      O  477   0.001   1.316   0.867 -0.0282 -0.5216  0.0419
  154HOH     H1  478  -0.068   1.281   0.810 -0.8926  0.6307  0.2966
  154HOH     H2  479   0.079   1.268   0.842 -0.5291 -0.6445 -1.5493
  155HOH      O  480   0.955   2.884   0.828 -0.0105  0.3900 -0.0458
  155HOH     H1  481   1.014   2.959   0.832 -0.6078  0.8292  1.3744
  155HOH     H2  482   0.870   2.917   0.857 -0.2863 -0.8252  0.6843
  156HOH      O  483   0.547   1.394   3.428  0.5325 -0.2291  0.3654
  156HOH     H1  484   0.583   1.306   3.420  0.3673 -0.3715  1.0585
  156HOH     H2  485   0.454   1.382   3.443  0.4768  0.0708  0.2845
  157HOH      O  486   0.432   3.383   2.711  0.2000  0.1988 -0.0914
  157HOH     H1  487   0.398   3.300   2.745  0.4809 -0.4774 -1.3470
  157HOH     H2  488   0.357   3.423   2.666  0.0060  0.7705  0.6888
  158HOH      O  489   1.944   3.014   3.188  0.1283 -0.0724 -0.0581
  158HOH     H1  490   1.941   3.101   3.229 -1.2825  0.0107 -0.2155
  158HOH     H2  491   2.008   3.023   3.117  0.0074  0.8548 -0.0847
  159HOH      O  492   1.345   0.916   1.655  0.4012 -0.0471  0.2794
  159HOH     H1  493   1.287   0.964   1.595  0.6360 -0.1576 -0.0409
  159HOH     H2  494   1.337   0.963   1.739 -0.0297  0.0303  0.1977
  160HOH      O  495   2.982   2.280   0.188  0.0095  0.0616  0.2822
  160HOH     H1  496   2.955   2.272   0.096  0.3310  0.5797  0.1349
  160HOH     H2  497   2.987   2.375   0.204  0.9704 -0.0056  0.5203
  161HOH      O  498   0.036   3.027   1.311  0.1963 -0.0846  0.3167
  161HOH     H1  499   0.039   2.952   1.371 -0.1262  0.1561  0.6431
  161HOH     H2  500   0.114   3.079   1.333  0.1909 -0.1053  0.3845
  162HOH      O  501   1.903   0.083   1.197 -0.4247 -0.6993 -0.4723
  162HOH     H1  502   1.847   0.150   1.236 -0.4670 -0.9782 -0.0351
  162HOH     H2  503   1.903   0.012   1.261  0.2421 -0.8018 -0.5743
  163HOH      O  504   2.225   0.022   0.816 -0.2494 -0.4527  0.2690
  163HOH     H1  505   2.313   0.059   0.808  0.0149 -1.1140 -0.0209
  163HOH     H2  506   2.181   0.081   0.878  0.4869 -0.2769  0.6634
  164HOH      O  507   0.118   1.729   1.345  0.1052  0.9364  0.3301
  164HOH     H1  508   0.206   1.705   1.318 -0.5154 -0.8988 -0.3278
  164HOH     H2  509   0.131   1.796   1.412  1.9689  0.8101  0.1932
  165HOH      O  510   3.700   2.957   0.624  0.5488 -0.6124 -1.0974
  165HOH     H1  511   3.753   2.891   0.669 -1.2945 -1.0092  0.8318
  165HOH     H2  512   3.697   3.031   0.684  0.4878  0.2092 -2.0578
  166HOH      O  513   1.550   3.675   1.504 -0.3256  0.7165  0.1397
  166HOH     H1  514   1.535   3.638   1.591  1.1127  0.5345  0.3706
  166HOH     H2  515   1.563   3.768   1.520  0.1476  0.6521  0.1788
  167HOH      O  516   2.807   0.559   3.237  0.4239 -0.5435 -0.1238
  167HOH     H1  517   2.810   0.647   3.275  0.1883 -0.7070  0.2794
  167HOH     H2  518   2.896   0.526   3.246  0.9559  0.2275 -1.7044
  168HOH      O  519   2.688   0.486   0.947  0.3075 -0.1698  0.2356
  168HOH     H1  520   2.610   0.507   0.896  0.9891  1.0315 -0.3951
  168HOH     H2  521   2.655   0.436   1.021 -1.0949  0.5034  0.1341
  169HOH      O  522   1.939   3.743   1.856  0.3727 -0.3424 -0.3225
  169HOH     H1  523   1.928   3.763   1.764 -1.3271 -0.3022 -0.1755
  169HOH     H2  524   1.891   3.812   1.902  1.0482 -0.4443  0.6114
  170HOH      O  525   3.647   0.235   0.123  0.1621 -0.1195  0.4640
  170HOH     H1  526   3.726   0.287   0.143 -0.2633  0.2622  1.2325
  170HOH     H2  527   3.574   0.296   0.138 -0.3023 -0.6187  0.2722
  171HOH      O  528   2.797   2.813   2.855 -0.2493 -0.4341 -0.2265
  171HOH     H1  529   2.851   2.745   2.816  0.0209 -1.6657  1.9436
  171HOH     H2  530   2.712   2.770   2.871 -0.9754  0.5948 -1.0766
  172HOH      O  531   3.419   1.594   2.113 -0.0190 -0.2601  0.2870
  172HOH     H1  532   3.414   1.688   2.093 -0.4037 -0.3260  0.0450
  172HOH     H2  533   3.369   1.553   2.043 -0.5718 -0.5817  0.8509
  173HOH      O  534   0.622   0.136   1.053  0.3066  0.2624  0.4278
  173HOH     H1  535   0.668   0.053   1.038  0.8146  0.5742  0.1812
  173HOH     H2  536   0.624   0.149   1.147  0.4765  0.1259  0.4439
  174HOH      O  537   1.534   3.645   3.410 -0.1268 -0.2620  0.3644
  174HOH     H1  538   1.533   3.740   3.405 -0.0418 -0.2658  0.2699
  174HOH     H2  539   1.463   3.617   3.352 -0.7610 -0.2323  1.0830
  175HOH      O  540   2.083   1.436   3.110  0.0666  0.5462  0.5832
  175HOH     H1  541   2.082   1.348   3.073 -0.1347  0.6493  0.3421
  175HOH     H2  542   2.176   1.456   3.122  0.1614  0.6859 -0.2853
  176HOH      O  543   0.625  -0.012   3.727  0.3913 -0.2099 -1.0797
  176HOH     H1  544   0.715   0.011   3.749 -0.3322  1.7978  0.3340
  176HOH     H2  545   0.609   0.033   3.644  0.3833  0.4177 -0.7464
  177HOH      O  546   3.185   0.529   2.048 -0.4509  0.0288  0.2746
  177HOH     H1  547   3.206   0.561   1.961  0.1771 -0.6458  0.1583
  177HOH     H2  548   3.257   0.471   2.070 -0.8640 -0.2244  1.0284
  178HOH      O  549   2.148   2.501   1.614 -0.1039 -0.3377 -0.5688
  178HOH     H1  550   2.215   2.435   1.635 -0.7157 -0.6116  0.7748
  178HOH     H2  551   2.071   2.473   1.663 -0.6801  0.8827 -0.6942
  179HOH      O  552   1.535   0.124   1.140 -0.4856  0.6093 -0.5697
  179HOH     H1  553   1.509   0.196   1.197  0.4164  0.2930  0.2872
  179HOH     H2  554   1.607   0.160   1.088  1.2340 -0.0742  1.1145
  180HOH      O  555   0.716   3.403   1.558  0.0956  0.2591  0.0171
  180HOH     H1  556   0.731   3.338   1.627  1.2036  0.0763 -0.3713
  180HOH     H2  557   0.795   3.457   1.558 -0.9779  2.0223  0.7034
  181HOH      O  558   2.629   3.520   2.463 -0.2807 -0.0161  0.1131
  181HOH     H1  559   2.674   3.520   2.378  0.5179 -0.1900  0.5276
  181HOH     H2  560   2.657   3.600   2.506  0.4919 -0.6234  0.8027
  182HOH      O  561   1.546   1.149   1.966  0.1403 -0.0203  0.3198
  182HOH     H1  562   1.562   1.093   2.042 -0.1496  0.2744  0.6013
  182HOH     H2  563   1.606   1.222   1.976  0.4385 -0.2164  0.0107
  183HOH      O  564   2.258   0.610   3.331 -0.0472  0.3239 -0.6914
  183HOH     H1  565   2.203   0.617   3.253 -0.4574 -0.6727 -0.5240
  183HOH     H2  566   2.208   0.655   3.400 -0.1451  0.3553 -0.7830
  184HOH      O  567   3.268   0.664   0.781 -0.4602  0.1678 -0.5626
  184HOH     H1  568   3.360   0.683   0.763 -0.1504 -0.4416  0.2584
  184HOH     H2  569   3.245   0.721   0.854 -0.5392 -0.1489 -0.3390
  185HOH      O  570   3.746   0.922   3.041  0.3429  0.3805 -0.5449
  185HOH     H1  571   3.837   0.905   3.017  0.3741  1.1227 -1.0282
  185HOH     H2  572   3.736   0.884   3.129  0.9108 -0.3160 -0.7651
  186HOH      O  573   3.397   2.420   2.613 -0.5864  0.5554  0.4473
  186HOH     H1  574   3.377   2.452   2.701 -0.5272 -0.6007  0.9314
  186HOH     H2  575   3.481   2.461   2.590 -0.2923  0.4114  1.2052
  187HOH      O  576   1.004   1.857   2.754 -0.6384 -0.1199 -0.5193
  187HOH     H1  577   0.978   1.773   2.791 -0.9138  0.2488  0.1641
  187HOH     H2  578   0.959   1.922   2.808  0.8756  0.5374  0.0520
  188HOH      O  579   2.173   2.805   1.943  0.9484 -0.0444  0.2041
  188HOH     H1  580   2.131   2.832   2.024  0.4787 -0.0464 -0.0331
  188HOH     H2  581   2.259   2.848   1.945  0.3746  1.2066  0.0151
  189HOH      O  582   2.424   0.610   3.613  0.2894  0.4129 -0.4599
  189HOH     H1  583   2.487   0.673   3.650 -0.1671  0.4883  0.2099
  189HOH     H2  584   2.422   0.632   3.519  0.6429  0.9514 -0.3554
  190HOH      O  585   3.274   2.268   1.891 -0.3057  0.4866 -0.0716
  190HOH     H1  586   3.303   2.255   1.981  0.0159  1.3845 -0.0281
  190HOH     H2  587   3.251   2.180   1.861  0.0831  0.0935  0.7069
  191HOH      O  588   1.171   3.158   0.410 -0.1199 -0.1035  0.3005
  191HOH     H1  589   1.113   3.126   0.340  0.3561  0.5087 -0.4141
  191HOH     H2  590   1.123   3.231   0.450 -0.0332  0.1318 -0.0116
  192HOH      O  591   0.087   0.111   1.446 -0.0419  1.4074  0.3166
  192HOH     H1  592   0.001   0.107   1.489  0.1596  0.4445  0.6833
  192HOH     H2  593   0.133   0.182   1.490  0.1250  0.5123  1.7090
  193HOH      O  594   0.522   0.233   1.290  0.2157  0.2445 -0.5384
  193HOH     H1  595   0.542   0.325   1.269  0.0127  0.2251 -0.8352
  193HOH     H2  596   0.543   0.225   1.383  0.9748  0.3829 -0.6908
  194HOH      O  597   2.798   0.533   2.240 -0.1069  0.1010 -0.0536
  194HOH     H1  598   2.792   0.576   2.155 -0.5753 -0.6447 -0.4243
  194HOH     H2  599   2.877   0.478   2.233 -0.0352  0.1866  0.0712
  195HOH      O  600   1.291   0.914   3.361  0.4153 -0.4776  0.6159
  195HOH     H1  601   1.283   0.916   3.457  0.4866 -1.4878  0.6634
  195HOH     H2  602   1.202   0.929   3.329  0.4724  0.3966  0.8032
  196HOH      O  603   2.781   2.286   1.779  0.2769 -0.6704  0.3002
  196HOH     H1  604   2.687   2.302   1.791  0.4449  0.1471  0.6475
  196HOH     H2  605   2.810   2.252   1.863  0.5021  0.2351  0.6126
  197HOH      O  606   1.480   1.543   3.343  0.4069  0.1312 -0.1941
  197HOH     H1  607   1.392   1.581   3.342  0.5939  0.6466  0.6010
  197HOH     H2  608   1.466   1.451   3.366  0.0780  0.2391  0.0528
  198HOH      O  609   3.749   1.561   3.018 -0.2341  0.0449  0.3300
  198HOH     H1  610   3.695   1.513   2.955  0.3306  0.5565 -0.5781
  198HOH     H2  611   3.700   1.640   3.037 -0.4501 -0.1552  0.6251
  199HOH      O  612   2.636   1.463   0.760 -0.5045 -0.6456  0.3920
  199HOH     H1  613   2.579   1.517   0.815 -0.4050 -0.8048  0.6568
  199HOH     H2  614   2.725   1.484   0.791 -0.4399 -0.6352  0.1996
  200HOH      O  615   1.697   2.015   1.459 -0.1668 -0.1004 -0.0036
  200HOH     H1  616   1.754   2.053   1.391 -0.3403 -0.7965 -0.5611
  200HOH     H2  617   1.754   1.958   1.510 -0.2288 -0.3205 -0.1760
  201HOH      O  618   0.309   2.221   1.202  0.4996  0.1035 -0.4733
  201HOH     H1  619   0.343   2.153   1.260 -0.9971 -0.7969 -0.5286
  201HOH     H2  620   0.324   2.303   1.250 -0.0154 -0.5386  0.9051
  202HOH      O  621   0.829   0.448   0.933  0.2199  0.2668 -0.1440
  202HOH     H1  622   0.880   0.406   0.863 -0.1943  0.2624 -0.4528
  202HOH     H2  623   0.848   0.541   0.923 -0.4761  0.3566 -0.8114
  203HOH      O  624   0.850   2.729   2.977 -0.2233 -0.1999  0.5174
  203HOH     H1  625   0.845   2.770   2.890 -0.7548 -0.1770  0.5487
  203HOH     H2  626   0.920   2.776   3.022 -1.0455  0.9666  0.6829
  204HOH      O  627   2.369   2.150   0.256  0.1710  0.3008  0.0630
  204HOH     H1  628   2.398   2.108   0.337 -0.7125  0.1883  0.3401
  204HOH     H2  629   2.431   2.119   0.189 -0.0213 -0.8726  0.3952
  205HOH      O  630   2.135   0.860   0.471  0.5656 -0.1558 -0.3844
  205HOH     H1  631   2.202   0.929   0.468 -0.0662  0.6280  1.1624
  205HOH     H2  632   2.155   0.811   0.551 -1.4023  1.0372  1.0276
  206HOH      O  633   3.250   2.422   3.161 -0.0518  0.4806  0.5097
  206HOH     H1  634   3.277   2.447   3.249 -1.4349  0.8277  0.8769
  206HOH     H2  635   3.187   2.489   3.135  0.1082  0.2298 -0.6484
  207HOH      O  636   0.239   0.897   1.075 -0.2753 -0.7523 -0.7051
  207HOH     H1  637   0.327   0.919   1.046 -0.4000  0.3124 -0.3317
  207HOH     H2  638   0.194   0.981   1.086 -0.9672 -1.2054  0.2615
  208HOH      O  639   2.624   1.033   1.174 -0.3542  0.4129 -0.3667
  208HOH     H1  640   2.551   0.971   1.163  0.3883 -0.9867  1.4779
  208HOH     H2  641   2.581   1.117   1.188 -1.6051 -0.2417  0.1154
  209HOH      O  642   2.245   3.186   2.652 -0.5462 -0.1072 -0.3723
  209HOH     H1  643   2.194   3.126   2.598 -0.0577 -0.9839  0.0988
  209HOH     H2  644   2.180   3.238   2.699 -1.0532 -1.3724  0.4122
  210HOH      O  645   1.865   1.119   0.038  1.1879 -0.4558  0.4085
  210HOH     H1  646   1.925   1.046   0.023 -0.2060 -1.7206  0.5039
  210HOH     H2  647   1.853   1.121   0.133  0.3795 -0.8857  0.3355
  211HOH      O  648   1.607   0.603   2.313  0.0705  0.1320 -0.3187
  211HOH     H1  649   1.656   0.581   2.392  0.2355 -1.4890 -0.8022
  211HOH     H2  650   1.517   0.616   2.344  0.1700 -0.2789  0.1690
  212HOH      O  651   1.306   0.172  -0.003  0.4878  0.1687  0.5368
  212HOH     H1  652   1.316   0.266  -0.018 -0.0588  0.2625  0.7008
  212HOH     H2  653   1.361   0.153   0.073  0.1649  0.4740  0.8552
  213HOH      O  654   3.313   3.719   0.712  0.4531 -0.6299 -0.8658
  213HOH     H1  655   3.295   3.812   0.722  0.5849 -0.6870  0.0446
  213HOH     H2  656   3.250   3.676   0.770  1.4438 -0.9968  0.0036
  214HOH      O  657   1.402   1.693   0.614  0.2640  0.1777  0.3477
  214HOH     H1  658   1.386   1.709   0.521  0.8090  0.0904  0.2342
  214HOH     H2  659   1.385   1.599   0.626 -0.0656  0.2405  0.3976
  215HOH      O  660   2.703   2.158   2.607  0.3626  0.1164  0.4326
  215HOH     H1  661   2.664   2.107   2.677  0.6859 -1.1729 -0.2703
  215HOH     H2  662   2.658   2.129   2.528  0.4580  1.0577  0.0092
  216HOH      O  663   2.858   2.209   2.024  0.3633 -0.5186  0.2052
  216HOH     H1  664   2.820   2.177   2.106  0.0980 -0.5400  0.0783
  216HOH     H2  665   2.925   2.145   2.001  0.6806 -0.3297  0.5816
  217HOH      O  666   3.643   1.139   2.879  0.3302  0.4411 -0.0719
  217HOH     H1  667   3.648   1.066   2.941 -0.7754  0.5176  0.1466
  217HOH     H2  668   3.724   1.187   2.892  0.4547  0.0391  0.7890
  218HOH      O  669   2.400   1.385   1.815  0.3561 -0.2160  0.2254
  218HOH     H1  670   2.318   1.337   1.827  0.8580 -1.2870 -0.3664
  218HOH     H2  671   2.415   1.384   1.721  1.0875 -0.0975  0.3290
  219HOH      O  672   1.892   0.367   2.621  0.1325 -0.2297  0.0305
  219HOH     H1  673   1.842   0.285   2.621  0.7218 -0.6484  1.1801
  219HOH     H2  674   1.827   0.435   2.606 -0.4530 -0.8673 -0.4710
  220HOH      O  675   1.228   2.511   3.259 -0.2082 -0.4383  0.1087
  220HOH     H1  676   1.245   2.603   3.279 -0.5366 -0.2483 -0.4447
  220HOH     H2  677   1.144   2.492   3.301 -0.7128 -0.1452 -0.7246
  221HOH      O  678   1.446   3.666   2.149 -0.2054  0.6329 -0.2794
  221HOH     H1  679   1.510   3.731   2.176  0.4341  0.1453 -0.5724
  221HOH     H2  680   1.428   3.687   2.057  0.1752  0.2639 -0.4407
  222HOH      O  681   1.045   2.533   2.131  0.0864 -0.4225  0.1630
  222HOH     H1  682   0.988   2.596   2.087 -0.1767 -0.7836 -0.0277
  222HOH     H2  683   1.130   2.576   2.136 -0.0556 -0.1087 -0.0908
  223HOH      O  684   2.936   3.411   1.485  0.0575 -0.0571  0.6649
  223HOH     H1  685   2.860   3.361   1.516 -0.6171  0.4130 -0.1214
  223HOH     H2  686   2.915   3.501   1.507 -0.2250  0.2349 -0.6290
  224HOH      O  687   0.475   3.473   0.811 -0.0058 -0.3113  0.0114
  224HOH     H1  688   0.514   3.470   0.899  0.1020  1.3365  0.0689
  224HOH     H2  689   0.395   3.419   0.819  0.3701 -0.7914  0.8928
  225HOH      O  690   3.646   0.697   1.914 -0.0089 -0.3858  0.2569
  225HOH     H1  691   3.631   0.609   1.951  1.2090 -0.5769  0.3597
  225HOH     H2  692   3.630   0.686   1.820  0.3640 -0.7920  0.2331
  226HOH      O  693   1.893   0.100   2.133 -0.7147 -0.4595 -0.3041
  226HOH     H1  694   1.891   0.191   2.104  0.0123 -0.0761  0.7382
  226HOH     H2  695   1.819   0.059   2.088 -1.9996  0.9942  0.2902
  227HOH      O  696   0.537   0.377   2.729  0.1293  1.2546  0.4793
  227HOH     H1  697   0.613   0.404   2.679  0.7085 -0.3332  0.4055
  227HOH     H2  698   0.524   0.285   2.707 -1.2253  1.2031  1.2367
  228HOH      O  699   2.585   0.161   3.552 -0.0140  0.3533  0.0487
  228HOH     H1  700   2.526   0.237   3.550 -0.5580 -0.0460 -1.3484
  228HOH     H2  701   2.541   0.095   3.498  1.2641 -0.3373 -0.2294
  229HOH      O  702   2.494   0.411   1.491  0.0998  0.6239  0.2289
  229HOH     H1  703   2.542   0.480   1.537  0.9371  0.4057 -0.2892
  229HOH     H2  704   2.475   0.346   1.560 -0.8693  1.4177  0.7634
  230HOH      O  705   2.617   1.105   2.651 -1.1753 -0.3401 -0.0109
  230HOH     H1  706   2.674   1.125   2.577 -1.3300 -0.8869 -0.2883
  230HOH     H2  707   2.616   1.185   2.703  0.0179 -0.3692  0.1165
  231HOH      O  708   2.752   2.255   3.160 -0.0308 -0.1849 -0.0357
  231HOH     H1  709   2.720   2.257   3.070 -0.2936  0.2960  0.0620
  231HOH     H2  710   2.847   2.249   3.151  0.0508  1.0611 -0.3796
  232HOH      O  711   0.491   2.445   1.582  0.3057  0.2467  0.3049
  232HOH     H1  712   0.406   2.450   1.539  0.1956 -0.1871  0.4588
  232HOH     H2  713   0.548   2.503   1.532  0.1065 -0.0225 -0.2461
  233HOH      O  714   0.288   2.373   3.162 -0.2359 -0.3159 -0.2105
  233HOH     H1  715   0.298   2.297   3.104 -1.0768 -0.4213 -0.2481
  233HOH     H2  716   0.359   2.432   3.138 -0.3023 -0.5555 -1.0345
  234HOH      O  717   2.326   0.259   2.737  0.0453  0.6212 -0.1599
  234HOH     H1  718   2.256   0.263   2.672  0.4702 -1.4574 -0.8977
  234HOH     H2  719   2.385   0.191   2.704  0.5325 -0.2740  2.1858
  235HOH      O  720   3.526   0.394   3.618 -0.0253 -0.2124  0.0177
  235HOH     H1  721   3.577   0.429   3.692 -0.2697  0.3269 -0.0591
  235HOH     H2  722   3.531   0.462   3.551 -0.9983 -0.0540  0.0770
  236HOH      O  723   0.177   0.208   1.880  0.9182 -0.2511 -0.2912
  236HOH     H1  724   0.195   0.291   1.923 -1.4203 -0.2529  1.0083
  236HOH     H2  725   0.121   0.231   1.805  0.4868 -0.6125 -0.0904
  237HOH      O  726   3.019   3.013   1.253  0.0026 -0.1086  0.3514
  237HOH     H1  727   2.956   2.942   1.240 -0.1818  0.0924  0.1105
  237HOH     H2  728   3.033   3.048   1.164 -0.5010  0.6524  0.5481
  238HOH      O  729   2.674   0.603   0.394  0.1850 -0.1965  0.9310
  238HOH     H1  730   2.658   0.679   0.450 -0.8532  0.2780  0.0563
  238HOH     H2  731   2.591   0.589   0.348  0.8972 -0.7144 -0.3011
  239HOH      O  732   1.051   0.702   0.394 -0.4098  0.0963 -0.3006
  239HOH     H1  733   1.009   0.678   0.311 -0.4332 -0.3957 -0.1525
  239HOH     H2  734   1.013   0.643   0.458 -0.5848  0.6481  0.1188
  240HOH      O  735   3.136   2.904   3.201  0.6315  0.3915  0.6797
  240HOH     H1  736   3.129   2.927   3.108  0.6884 -0.7966  0.3537
  240HOH     H2  737   3.049   2.872   3.224  0.9741 -0.6224  0.6381
  241HOH      O  738   0.250   2.793   3.448  0.1862  0.0943  0.5099
  241HOH     H1  739   0.269   2.856   3.379 -0.9153 -0.1352 -0.0588
  241HOH     H2  740   0.155   2.783   3.445  0.2512 -0.9902  1.1196
  242HOH      O  741   0.112   1.051   1.838 -0.1662 -0.3004  0.3190
  242HOH     H1  742   0.020   1.075   1.844 -0.5440 -1.3268 -0.7104
  242HOH     H2  743   0.116   0.962   1.871  0.7784  0.1964  1.7965
  243HOH      O  744   1.737   1.276   1.372  0.1011 -0.0345  0.4773
  243HOH     H1  745   1.762   1.293   1.281 -0.0546  0.4698  0.5182
  243HOH     H2  746   1.657   1.225   1.366  0.3994 -0.5055  0.3415
  244HOH      O  747   0.338   2.191   1.655  0.1053  0.6077 -0.1803
  244HOH     H1  748   0.418   2.243   1.655 -0.3886  1.5053  1.3715
  244HOH     H2  749   0.275   2.244   1.704 -0.8302 -0.9357  0.4203
  245HOH      O  750   0.518   1.294   0.089 -0.0469  0.1703  0.3222
  245HOH     H1  751   0.503   1.354   0.162 -0.4219  0.3042  0.1383
  245HOH     H2  752   0.431   1.279   0.052 -0.4124 -2.1880  1.6880
  246HOH      O  753   2.341   0.202   1.158 -0.7176  0.4096 -0.6830
  246HOH     H1  754   2.258   0.195   1.110 -1.1366  0.4832  0.0101
  246HOH     H2  755   2.319   0.252   1.236  0.1072  0.9197 -0.7523
  247HOH      O  756   1.744   0.549   1.357 -0.4581 -0.3756  0.3118
  247HOH     H1  757   1.709   0.600   1.284 -0.1202 -0.7475 -0.1249
  247HOH     H2  758   1.839   0.559   1.349 -0.4246 -0.0520  0.9797
  248HOH      O  759   2.486   1.599   0.943 -0.3762 -0.2148 -0.1342
  248HOH     H1  760   2.426   1.524   0.946 -1.2542  0.3261 -1.7428
  248HOH     H2  761   2.435   1.672   0.978 -0.3689  0.0842 -0.7300
  249HOH      O  762   3.051   2.035   2.017  0.7741 -0.3369 -0.0157
  249HOH     H1  763   3.115   2.011   1.950  0.1857 -2.4246  0.0282
  249HOH     H2  764   3.097   2.024   2.100  0.6369 -0.9733 -0.0132
  250HOH      O  765   0.993   2.443   1.476 -0.5467  0.1051 -0.2489
  250HOH     H1  766   0.972   2.363   1.428 -0.5342 -0.1151  0.1055
  250HOH     H2  767   0.981   2.420   1.568  1.0717  0.0159 -0.0120
  251HOH      O  768   0.869   0.437   1.882 -0.2694  0.3814 -0.2514
  251HOH     H1  769   0.869   0.427   1.977 -1.5246  1.6198 -0.0577
  251HOH     H2  770   0.932   0.506   1.864  0.3083 -0.1628 -0.4047
  252HOH      O  771   1.640   2.203   1.672  1.0154 -0.1233  0.0334
  252HOH     H1  772   1.625   2.213   1.578 -1.0570  0.6884  0.3631
  252HOH     H2  773   1.721   2.152   1.677  1.7261  0.5509 -2.1478
  253HOH      O  774   0.775   1.684   2.342 -0.0287 -0.7366 -0.0147
  253HOH     H1  775   0.855   1.633   2.327  0.6766  0.2845  0.1000
  253HOH     H2  776   0.788   1.764   2.292 -0.5710 -0.1452  0.7513
  254HOH      O  777   2.150   0.904   2.970  0.2843  0.6334 -0.0815
  254HOH     H1  778   2.082   0.842   2.998  0.2836  1.1555  1.1954
  254HOH     H2  779   2.116   0.939   2.887 -0.4758  0.1060 -0.0233
  255HOH      O  780   0.946   3.754   2.079  0.1861 -0.5808  0.0090
  255HOH     H1  781   0.895   3.719   2.005  0.2583 -0.7474  0.0379
  255HOH     H2  782   0.913   3.707   2.155 -0.1260 -0.1697  0.1385
  256HOH      O  783   2.467   3.602   0.874  0.1610  0.1123 -0.0201
  256HOH     H1  784   2.550   3.596   0.827  0.9681  0.1166  1.3005
  256HOH     H2  785   2.444   3.695   0.868  0.3214  0.1394 -0.2778
  257HOH      O  786   3.427   3.625   0.085  0.0758 -0.4690 -0.3019
  257HOH     H1  787   3.453   3.569   0.011 -0.5654 -0.2270 -0.7229
  257HOH     H2  788   3.352   3.675   0.052  0.3186  0.2772  0.2300
  258HOH      O  789   0.347   2.792   1.044  0.4806 -0.2195 -0.1891
  258HOH     H1  790   0.261   2.769   1.080  0.0791  0.5013 -0.6353
  258HOH     H2  791   0.410   2.749   1.102 -0.1756 -0.3881  0.4208
  259HOH      O  792   1.290   1.271   1.890 -0.7348  0.6501 -0.6427
  259HOH     H1  793   1.369   1.218   1.901 -0.3100  1.1837 -0.9769
  259HOH     H2  794   1.319   1.360   1.910 -1.4776  0.7448  0.1239
  260HOH      O  795   1.520   1.278   3.764 -0.0831 -0.2391  0.3775
  260HOH     H1  796   1.500   1.370   3.776 -0.5043 -0.2301 -0.3029
  260HOH     H2  797   1.443   1.242   3.720 -0.3000 -1.1037  1.3745
  261HOH      O  798   1.292   2.636   2.189  0.1528  0.1651 -0.3678
  261HOH     H1  799   1.366   2.579   2.169 -0.0284  0.2729 -1.4825
  261HOH     H2  800   1.332   2.723   2.198  0.3379  0.0004  0.6296
  262HOH      O  801   3.440   3.729   3.292 -0.4248 -0.6435  0.2186
  262HOH     H1  802   3.409   3.710   3.381 -0.8559  0.6293  0.3792
  262HOH     H2  803   3.457   3.823   3.293  0.3407 -0.7468 -0.8317
  263HOH      O  804   1.210   0.955   1.888 -0.1997  0.1448 -0.3920
  263HOH     H1  805   1.165   1.014   1.949 -0.6778 -0.1512 -0.4567
  263HOH     H2  806   1.267   0.902   1.943  0.5488  0.9131 -0.3639
  264HOH      O  807   3.370   0.366   2.156  0.0581 -0.8608  0.8708
  264HOH     H1  808   3.363   0.290   2.214  0.2904 -1.0363  0.6695
  264HOH     H2  809   3.400   0.330   2.073 -0.9403 -0.7088  0.4206
  265HOH      O  810   1.706   0.118   3.510 -0.1965  0.3778 -0.0429
  265HOH     H1  811   1.661   0.146   3.430 -0.0919  1.1013  0.1394
  265HOH     H2  812   1.663   0.168   3.580  0.7755  0.9743  0.1564
  266HOH      O  813   0.658   0.819   2.148  0.2573  0.2056  0.1364
  266HOH     H1  814   0.635   0.745   2.093 -0.6536  0.0968  0.6373
  266HOH     H2  815   0.611   0.893   2.110  0.5383  0.3744  0.1058
  267HOH      O  816   2.646   3.672   3.349 -0.7468 -0.5356 -0.1717
  267HOH     H1  817   2.690   3.731   3.410  0.3105 -0.7068 -0.7257
  267HOH     H2  818   2.568   3.719   3.322 -0.4539  0.1679  0.1701
  268HOH      O  819   1.728   0.402   0.434 -0.0322  0.2627  1.2399
  268HOH     H1  820   1.808   0.383   0.384 -0.7485  0.2361  0.0028
  268HOH     H2  821   1.729   0.338   0.505  0.4688 -0.5340  0.5552
  269HOH      O  822   0.230   3.292   2.325 -0.5192 -0.1766  0.1738
  269HOH     H1  823   0.213   3.232   2.398  0.0062 -1.3195 -0.5826
  269HOH     H2  824   0.178   3.256   2.253  0.2533 -0.0621 -0.4608
  270HOH      O  825   0.367   2.818   2.023  0.0574 -1.0786  0.4398
  270HOH     H1  826   0.401   2.773   1.946  1.3462  0.3590  0.0718
  270HOH     H2  827   0.441   2.868   2.057 -1.2798  1.0988  0.5151
  271HOH      O  828   3.091   0.903   0.098  0.9526  0.3993 -0.2205
  271HOH     H1  829   3.153   0.962   0.141 -0.4576  0.4158  2.1766
  271HOH     H2  830   3.024   0.961   0.062  1.4844  0.3259 -1.3949
  272HOH      O  831   0.893   0.104   1.296 -0.4201 -0.2116  0.2492
  272HOH     H1  832   0.816   0.053   1.270  0.4295 -0.7356 -1.5581
  272HOH     H2  833   0.884   0.187   1.249 -0.6815  0.4808  1.4225
  273HOH      O  834   0.223   1.042   0.323  0.4729  0.6316 -0.4028
  273HOH     H1  835   0.176   1.117   0.357  0.4561  0.5173 -0.1743
  273HOH     H2  836   0.162   1.001   0.262  0.2672  0.4731 -0.0942
  274HOH      O  837   3.066   3.144   1.486 -0.6736  0.0209 -0.5861
  274HOH     H1  838   3.072   3.094   1.404 -1.5978 -0.7544 -0.2125
  274HOH     H2  839   3.013   3.220   1.464 -1.7414 -0.6703 -0.5273
  275HOH      O  840   0.381   1.207   1.264  0.0589  0.2162 -0.0185
  275HOH     H1  841   0.434   1.215   1.184  0.3821  1.2534  0.2683
  275HOH     H2  842   0.441   1.226   1.335 -0.2610 -0.5517  0.4772
  276HOH      O  843   1.379   3.443   2.531 -0.0784  0.6013  0.0781
  276HOH     H1  844   1.320   3.392   2.587 -0.5921  0.8032 -0.2722
  276HOH     H2  845   1.463   3.398   2.540 -0.6575 -0.8098 -0.7994
  277HOH      O  846   0.444   3.194   1.979  0.5878 -0.2801  0.1415
  277HOH     H1  847   0.530   3.152   1.971  0.8468  0.2742 -0.0982
  277HOH     H2  848   0.392   3.132   2.030  1.1777 -0.5586  0.4320
  278HOH      O  849   0.245   3.004   3.294 -0.2954 -0.4564 -0.1093
  278HOH     H1  850   0.200   3.057   3.228 -0.6042  0.5313  0.8377
  278HOH     H2  851   0.309   3.063   3.333 -0.4564 -0.8477  0.8008
  279HOH      O  852   0.592   0.960   3.627  0.6446 -0.4807  0.0609
  279HOH     H1  853   0.590   0.964   3.722 -0.1237 -0.2275  0.0478
  279HOH     H2  854   0.681   0.988   3.603  0.8479 -0.5644  0.6992
  280HOH      O  855   1.503   1.674   1.026 -0.0334  0.5214 -0.7711
  280HOH     H1  856   1.479   1.607   0.962  0.3131 -0.0991 -0.2832
  280HOH     H2  857   1.565   1.630   1.084 -0.8601  0.8027  0.4203
  281HOH      O  858   3.635   1.584   1.406  0.6355  0.1873 -0.1514
  281HOH     H1  859   3.620   1.619   1.318  0.5834  0.8469  0.1089
  281HOH     H2  860   3.730   1.578   1.413  0.6335 -0.0613 -0.3248
  282HOH      O  861   3.649   2.291   1.451  0.2459  0.2496  0.0700
  282HOH     H1  862   3.615   2.258   1.534  0.1694  0.4734  0.1279
  282HOH     H2  863   3.744   2.277   1.457  0.3049  0.7538  0.4201
  283HOH      O  864   3.740   2.052   3.576  0.0950 -0.1065  0.1187
  283HOH     H1  865   3.753   2.008   3.491  0.7911 -0.3060  0.3122
  283HOH     H2  866   3.648   2.037   3.596 -0.0056 -0.3346 -0.4540
  284HOH      O  867   2.475   1.308   0.614  0.5301 -0.3736  0.3096
  284HOH     H1  868   2.451   1.363   0.539  0.4858 -0.3743  0.3229
  284HOH     H2  869   2.542   1.358   0.661  0.8653 -0.5617  0.0349
  285HOH      O  870   3.424   0.078   1.636 -0.0496  0.5790 -0.2466
  285HOH     H1  871   3.477   0.145   1.591  0.3479  0.4384  0.0095
  285HOH     H2  872   3.484   0.006   1.651 -0.1547  0.6529  0.5884
  286HOH      O  873   2.505   0.485   0.748 -0.2934  0.1662 -0.1460
  286HOH     H1  874   2.432   0.513   0.802 -0.2047  0.8319 -0.3432
  286HOH     H2  875   2.482   0.513   0.659 -0.0207 -0.0592 -0.2939
  287HOH      O  876   0.363   0.542   1.411 -0.0170 -0.7550 -0.3242
  287HOH     H1  877   0.390   0.496   1.331 -0.4513 -0.0754 -0.8918
  287HOH     H2  878   0.295   0.602   1.381  0.0094 -0.2851  0.5163
  288HOH      O  879   1.011   1.492   2.117  0.2227  0.2359  0.1710
  288HOH     H1  880   1.011   1.478   2.022 -0.4665  0.7773  0.0746
  288HOH     H2  881   0.967   1.415   2.152  1.4348 -0.4963  0.1678
  289HOH      O  882   3.427   1.713   0.810  0.1526 -0.2673 -0.4535
  289HOH     H1  883   3.475   1.660   0.747  1.3830 -0.6239  0.6761
  289HOH     H2  884   3.487   1.786   0.829 -0.0923 -0.2726  0.4094
  290HOH      O  885   2.307   0.965   3.551 -0.0425 -0.4638  0.3519
  290HOH     H1  886   2.276   0.877   3.574 -0.2240 -0.0931  1.7691
  290HOH     H2  887   2.259   1.023   3.610  1.2087  0.4277  0.5846
  291HOH      O  888   0.203   0.358   0.699 -0.4021 -0.1927  0.8902
  291HOH     H1  889   0.240   0.318   0.777 -0.0761 -1.5255  0.1264
  291HOH     H2  890   0.143   0.291   0.664 -0.6814  0.4343  0.1113
  292HOH      O  891   1.523   0.154   2.863  0.3274  0.0667 -0.1208
  292HOH     H1  892   1.508   0.076   2.810 -1.8354  0.4263 -0.2192
  292HOH     H2  893   1.550   0.221   2.800 -1.2541  0.2290 -0.7208
  293HOH      O  894   0.972   1.612   0.692 -0.4285  0.6828 -0.1620
  293HOH     H1  895   1.025   1.533   0.692  0.0716  1.0079 -0.2173
  293HOH     H2  896   0.934   1.616   0.604  0.0494  0.8270 -0.3665
  294HOH      O  897   3.172   0.443   0.036 -0.6292  0.1710  0.5693
  294HOH     H1  898   3.154   0.503   0.109 -0.0474  0.2576  0.6541
  294HOH     H2  899   3.086   0.414   0.007 -0.9736  1.3922  0.2415
  295HOH      O  900   2.024   1.541   1.566  0.3262 -0.0318 -0.0010
  295HOH     H1  901   2.095   1.493   1.524  0.1086 -0.1163 -0.2786
  295HOH     H2  902   2.066   1.618   1.603  0.6064 -0.2159  0.0700
  296HOH      O  903   1.147   2.197   1.652  0.0138  0.2294 -0.0952
  296HOH     H1  904   1.138   2.171   1.560 -0.0307  1.3644 -0.4440
  296HOH     H2  905   1.056   2.203   1.684  0.0093  0.2638 -0.1138
  297HOH      O  906   1.787   2.524   3.711 -0.4783 -0.2259 -0.1283
  297HOH     H1  907   1.809   2.444   3.664  0.0215 -0.0526 -0.2054
  297HOH     H2  908   1.745   2.494   3.792  0.4424 -0.6086  0.2338
  298HOH      O  909   0.394   0.223   3.479  0.6285  0.0787  0.3551
  298HOH     H1  910   0.304   0.198   3.498  0.3355 -0.3394 -1.2722
  298HOH     H2  911   0.392   0.319   3.475  0.4565  0.1174  1.0414
  299HOH      O  912   1.307   1.331   2.591  0.4656  0.0645  0.2657
  299HOH     H1  913   1.278   1.341   2.682 -1.2490 -0.5870 -0.1220
  299HOH     H2  914   1.259   1.399   2.544  2.4499  1.4099 -0.0613
  300HOH      O  915   2.779   3.167   0.306  0.0647  0.0703 -0.0168
  300HOH     H1  916   2.777   3.261   0.287  0.4034  0.2119  0.5662
  300HOH     H2  917   2.850   3.133   0.252  0.2108  0.2321  0.0703
  301HOH      O  918   3.309   1.370   1.181  0.4555  0.1420 -0.2578
  301HOH     H1  919   3.251   1.444   1.160  0.1916 -0.0097 -0.0714
  301HOH     H2  920   3.365   1.362   1.104 -0.6523 -0.5547 -1.0400
  302HOH      O  921   2.770   0.114   0.529 -0.0590 -0.1934  0.0194
  302HOH     H1  922   2.700   0.178   0.540 -0.2424 -0.3653 -0.1340
  302HOH     H2  923   2.781   0.106   0.434 -0.5465 -0.9319  0.0060
  303HOH      O  924   3.779   3.595   0.111 -0.7621  0.2906  0.2979
  303HOH     H1  925   3.753   3.543   0.187  0.6860 -1.4705 -0.2572
  303HOH     H2  926   3.806   3.530   0.046  0.8543  1.7473 -0.6544
  304HOH      O  927   1.859   3.762   0.568 -0.1574  0.4117  0.0310
  304HOH     H1  928   1.911   3.804   0.500  0.9500  0.1342  0.6450
  304HOH     H2  929   1.908   3.682   0.590 -0.8464  0.1329  0.6596
  305HOH      O  930   1.325   0.874   3.664  0.0905  0.2678  0.5463
  305HOH     H1  931   1.250   0.830   3.706  0.2019 -0.7353 -0.2357
  305HOH     H2  932   1.340   0.951   3.718 -1.1873  0.2356  1.0244
  306HOH      O  933   3.512   1.619   3.328  0.3098 -0.4840  0.2912
  306HOH     H1  934   3.481   1.595   3.416 -0.8413 -0.2532 -0.0152
  306HOH     H2  935   3.483   1.547   3.272  0.9238 -0.5658  0.0662
  307HOH      O  936   2.794   1.568   3.586 -0.3770 -0.0615 -0.2365
  307HOH     H1  937   2.805   1.531   3.499  0.0370  0.3502 -0.3639
  307HOH     H2  938   2.714   1.621   3.579 -0.3599 -0.0506 -0.3558
  308HOH      O  939   0.659   2.599   1.448  0.1900 -0.2992  0.5886
  308HOH     H1  940   0.606   2.679   1.451  0.6826  0.1790 -1.1777
  308HOH     H2  941   0.749   2.631   1.442  0.3354 -0.7938 -1.8974
  309HOH      O  942   0.515   0.396   2.099  0.4596  0.2147  0.2673
  309HOH     H1  943   0.429   0.397   2.057  0.0980  0.9165  0.9650
  309HOH     H2  944   0.528   0.304   2.123 -0.2712  0.1446  0.4642
  310HOH      O  945   0.087   0.864   2.321  0.2585 -0.3202 -0.2899
  310HOH     H1  946   0.009   0.810   2.305  0.6506 -1.1853  0.5371
  310HOH     H2  947   0.087   0.878   2.415  0.9466 -0.0814 -0.3161
  311HOH      O  948   1.274   1.214   3.659 -0.2494  0.2793  0.3586
  311HOH     H1  949   1.219   1.216   3.581 -0.6715 -0.3977  0.6178
  311HOH     H2  950   1.213   1.199   3.731  0.0980  1.1920  0.8683
  312HOH      O  951   0.332   0.754   2.290  0.0430 -0.1430  0.5102
  312HOH     H1  952   0.240   0.780   2.299 -0.0594 -0.7036  1.2751
  312HOH     H2  953   0.330   0.659   2.288  0.5799 -0.1515  0.0787
  313HOH      O  954   3.435   0.247   3.275 -0.0675 -0.1807  0.7853
  313HOH     H1  955   3.438   0.326   3.223  1.5185 -0.4584  0.3774
  313HOH     H2  956   3.523   0.237   3.311  0.1938 -2.3464 -0.1477
  314HOH      O  957   2.207   1.183   3.730  0.0192 -0.1828 -0.1804
  314HOH     H1  958   2.266   1.255   3.707  0.7189 -0.3344  0.9541
  314HOH     H2  959   2.120   1.222   3.734  0.2420  0.3660 -0.5412
  315HOH      O  960   0.549   0.483   1.176  0.3017 -0.3850 -0.9365
  315HOH     H1  961   0.523   0.529   1.096  1.3215  1.3971 -0.3679
  315HOH     H2  962   0.643   0.501   1.183  0.3427 -0.9386  0.3935
  316HOH      O  963   2.628   0.438   3.443  0.3861 -0.7244  0.3032
  316HOH     H1  964   2.670   0.498   3.382 -0.7615  0.0574  0.2210
  316HOH     H2  965   2.686   0.438   3.520  0.4663  0.4572  0.2819
  317HOH      O  966   1.093   3.715   0.384 -0.4099  0.0741 -0.0540
  317HOH     H1  967   1.060   3.626   0.374 -1.7431  0.4393  0.6508
  317HOH     H2  968   1.137   3.734   0.301 -1.5224 -0.6915 -0.8753
  318HOH      O  969   2.266   1.771   3.212 -0.5684 -0.2088  0.2596
  318HOH     H1  970   2.192   1.763   3.151 -0.4309 -0.6453  0.1443
  318HOH     H2  971   2.342   1.747   3.160 -0.5661 -1.7126  0.8748
  319HOH      O  972   0.366   1.786   0.216 -0.1152 -0.3876  0.1196
  319HOH     H1  973   0.420   1.865   0.220  0.1881 -0.5056 -0.9910
  319HOH     H2  974   0.329   1.778   0.304  0.1530  0.7650  0.3744
  320HOH      O  975   1.616   3.748   0.431  0.0240 -0.0671  0.8108
  320HOH     H1  976   1.706   3.775   0.449  0.2521  0.2139 -0.5632
  320HOH     H2  977   1.616   3.654   0.448  0.5494 -0.0583  0.9053
  321HOH      O  978   2.151   3.185   2.020 -0.1275 -0.2854 -0.4250
  321HOH     H1  979   2.131   3.208   2.110  0.2899 -0.0814 -0.3814
  321HOH     H2  980   2.218   3.117   2.026  0.1505 -0.0311 -0.5785
  322HOH      O  981   2.338   2.726   1.365  0.1933  0.2825 -0.5740
  322HOH     H1  982   2.407   2.680   1.414  0.5495  0.5216 -0.8416
  322HOH     H2  983   2.257   2.684   1.394  0.5363 -0.9035 -1.1957
  323HOH      O  984   0.949   2.043   1.136  0.4942 -0.2219 -0.2315
  323HOH     H1  985   0.951   1.957   1.094  0.8972 -0.4055  0.1409
  323HOH     H2  986   0.875   2.040   1.196 -0.5688  0.3081 -1.4229
  324HOH      O  987   2.561   0.852   1.536  0.1049  0.0883 -0.0908
  324HOH     H1  988   2.627   0.922   1.543  0.7331 -0.4421 -0.4634
  324HOH     H2  989   2.521   0.865   1.451 -1.0275  1.0183  0.5318
  325HOH      O  990   3.273   3.243   3.560 -0.5409  0.0900  0.1057
  325HOH     H1  991   3.195   3.278   3.603 -1.0653  0.9042 -1.3900
  325HOH     H2  992   3.245   3.221   3.471  0.8698  0.1446 -0.4094
  326HOH      O  993   0.908   1.838   0.261  0.0286  0.3984 -0.1940
  326HOH     H1  994   0.866   1.923   0.269 -0.4893  0.1325  0.0339
  326HOH     H2  995   0.977   1.839   0.327 -1.3009 -0.0877  1.3504
  327HOH      O  996   1.348   1.728   1.751  0.2060  0.2433 -0.0891
  327HOH     H1  997   1.257   1.698   1.758  0.2733 -0.0591 -0.4283
  327HOH     H2  998   1.342   1.812   1.707  0.1162  0.0278 -0.4964
  328HOH      O  999   2.901   3.076   3.088 -0.0061 -0.4803 -0.6724
  328HOH     H1 1000   2.986   3.101   3.052 -0.1398 -0.1640 -0.7768
  328HOH     H2 1001   2.870   3.006   3.030  0.1645 -0.5746 -0.6532
  329HOH      O 1002   0.333   3.342   0.521  0.2524 -0.0376  0.3390
  329HOH     H1 1003   0.290   3.427   0.515  0.1816 -0.0238  0.9355
  329HOH     H2 1004   0.402   3.346   0.455 -0.5920 -0.0386 -0.5914
  330HOH      O 1005   1.370   0.463   2.809  0.4862 -0.4912  0.0153
  330HOH     H1 1006   1.442   0.521   2.785  0.0833 -0.1472 -0.4052
  330HOH     H2 1007   1.343   0.492   2.896  0.5813 -0.3485 -0.0031
  331HOH      O 1008   1.996   0.784   1.328  0.3771 -0.2165 -0.1389
  331HOH     H1 1009   2.076   0.836   1.319  0.6628 -0.6344 -0.1018
  331HOH     H2 1010   2.028   0.694   1.335 -0.1174 -0.4170 -0.4249
  332HOH      O 1011   1.527   0.288   2.101  0.1223  0.0815 -0.5388
  332HOH     H1 1012   1.448   0.308   2.152  0.1990  0.9278 -0.7201
  332HOH     H2 1013   1.596   0.279   2.166  0.1440  0.7810 -0.4438
  333HOH      O 1014   1.971   2.301   1.429 -0.1958 -0.6941  0.1201
  333HOH     H1 1015   1.941   2.370   1.489 -0.4775 -0.8966  0.2162
  333HOH     H2 1016   2.035   2.252   1.480 -0.2411 -0.7050  0.1669
  334HOH      O 1017   3.716   2.315   2.924  0.1301  0.0235 -0.0237
  334HOH     H1 1018   3.692   2.274   3.008  0.2286 -0.5557 -0.2677
  334HOH     H2 1019   3.666   2.396   2.922  0.3930  0.2273  0.7562
  335HOH      O 1020   2.994   1.003   3.359 -0.0872  0.1125  0.4510
  335HOH     H1 1021   3.071   1.047   3.395  0.5551 -1.4522  1.2140
  335HOH     H2 1022   2.946   0.973   3.437 -0.7062 -0.1461 -0.0153
  336HOH      O 1023   3.554   2.978   2.222  0.5717 -0.0649 -0.0523
  336HOH     H1 1024   3.583   3.008   2.308  0.0046  0.9560 -0.1942
  336HOH     H2 1025   3.581   3.047   2.161  0.7717 -0.6663 -0.6789
  337HOH      O 1026   1.501   0.365   1.333  0.4062 -0.2615 -0.1524
  337HOH     H1 1027   1.578   0.418   1.350 -0.0403  0.3061  0.1946
  337HOH     H2 1028   1.459   0.355   1.419 -0.5316  0.4643 -0.4959
  338HOH      O 1029   1.224   1.342   2.857  0.9421  0.5477  0.2026
  338HOH     H1 1030   1.133   1.326   2.882  0.6069  0.6273 -0.8423
  338HOH     H2 1031   1.259   1.398   2.926  0.3756  0.0721  0.9085
  339HOH      O 1032   1.924   0.260   0.812  0.6165 -0.1473 -0.1963
  339HOH     H1 1033   1.963   0.324   0.752 -1.2489  1.1024 -0.2669
  339HOH     H2 1034   1.862   0.211   0.757  1.0472 -1.1394  0.1504
  340HOH      O 1035   0.675   3.196   2.926 -0.1421  0.3887 -0.1751
  340HOH     H1 1036   0.660   3.276   2.875  0.3123  0.7168  0.1877
  340HOH     H2 1037   0.608   3.199   2.995 -0.1129  0.4750 -0.1490
  341HOH      O 1038   3.608   3.624   2.026  0.0871 -0.1105 -0.4086
  341HOH     H1 1039   3.534   3.679   2.000  0.1829 -0.1235 -0.7149
  341HOH     H2 1040   3.681   3.657   1.975  0.5269  0.5125  0.5585
  342HOH      O 1041   2.627   2.990   2.982 -0.0056 -0.5753 -0.0763
  342HOH     H1 1042   2.698   2.942   2.940 -0.0750  0.0812 -1.0025
  342HOH     H2 1043   2.583   2.925   3.037  1.2184 -1.0280  0.4471
  343HOH      O 1044   2.082   0.488   3.146  1.1268  0.4263  0.3201
  343HOH     H1 1045   2.047   0.400   3.161 -0.2955  0.6844 -0.9488
  343HOH     H2 1046   2.154   0.475   3.084  1.4480  0.1087  0.7499
  344HOH      O 1047   3.139   1.954   2.292 -0.5856 -0.3762 -0.8571
  344HOH     H1 1048   3.069   1.890   2.304 -0.5930 -0.1634  0.4130
  344HOH     H2 1049   3.109   2.032   2.337  0.5270 -0.3340 -0.1162
  345HOH      O 1050   3.277   0.284   0.270 -0.2709 -0.4988 -0.1691
  345HOH     H1 1051   3.317   0.198   0.282 -0.3430 -0.6596 -0.9621
  345HOH     H2 1052   3.344   0.336   0.226 -0.2399 -0.1492  0.2777
  346HOH      O 1053   3.694   1.826   2.275  0.4077 -0.0731  0.2189
  346HOH     H1 1054   3.724   1.850   2.363  0.2734  0.3669  0.1519
  346HOH     H2 1055   3.640   1.900   2.247  0.6008 -0.1210 -0.3084
  347HOH      O 1056   0.380   0.500   2.314 -0.6389  0.6098 -0.2556
  347HOH     H1 1057   0.317   0.429   2.301 -0.2369  0.0488  0.6323
  347HOH     H2 1058   0.463   0.464   2.282 -0.5071  0.8182 -0.1531
  348HOH      O 1059   1.988   1.107   0.782  0.2504  0.4841 -0.0774
  348HOH     H1 1060   2.051   1.036   0.786  0.0145  0.2911  1.2109
  348HOH     H2 1061   1.903   1.064   0.799 -0.0173  0.9407 -0.2308
  349HOH      O 1062   0.296   0.681   1.741 -0.1669  0.1725 -0.5568
  349HOH     H1 1063   0.243   0.716   1.813  0.5780  0.1678  0.0120
  349HOH     H2 1064   0.248   0.706   1.662 -0.9862  0.2154 -0.0695
  350HOH      O 1065   1.819   1.876   2.998  0.1981 -0.3831  0.5627
  350HOH     H1 1066   1.780   1.954   3.038  0.6451  0.4052 -0.4583
  350HOH     H2 1067   1.745   1.827   2.964 -0.0432  0.0463  0.4545
  351HOH      O 1068   0.553   2.388   0.611  0.2986  0.0209 -0.2696
  351HOH     H1 1069   0.503   2.444   0.552  0.7994  0.5790 -0.1885
  351HOH     H2 1070   0.529   2.299   0.587  0.8760  0.2036 -1.6964
  352HOH      O 1071   2.393   0.133   1.916 -0.4299  0.2395  0.1985
  352HOH     H1 1072   2.372   0.041   1.903 -1.4724  0.3363  0.9330
  352HOH     H2 1073   2.336   0.161   1.988 -0.3145  1.5146 -0.1531
  353HOH      O 1074   3.730   0.302   2.403 -0.0140  0.3287  0.9125
  353HOH     H1 1075   3.821   0.274   2.391  0.4194  1.3160  1.6632
  353HOH     H2 1076   3.736   0.392   2.433 -1.2418  0.3377  1.2379
  354HOH      O 1077   1.381   2.581   1.839 -0.0922  0.3402 -0.2213
  354HOH     H1 1078   1.384   2.530   1.758  0.5848 -0.2597  0.1601
  354HOH     H2 1079   1.367   2.515   1.908 -0.4627  0.8159  0.1738
  355HOH      O 1080   1.620   3.226   1.767  0.4382 -0.6885 -0.6492
  355HOH     H1 1081   1.590   3.150   1.716 -0.1651 -0.7305 -0.2515
  355HOH     H2 1082   1.540   3.261   1.805  0.8362 -0.4371 -0.0330
  356HOH      O 1083   0.913   2.072   0.502  0.2521  0.1819  0.0815
  356HOH     H1 1084   0.867   2.054   0.584 -1.0810  0.5189 -0.5298
  356HOH     H2 1085   0.986   2.011   0.501 -0.6897 -1.0322  0.7454
  357HOH      O 1086   0.532   1.993   1.090  0.5593 -0.0896 -0.0017
  357HOH     H1 1087   0.612   1.955   1.127  1.4715  0.6941 -1.0497
  357HOH     H2 1088   0.550   2.087   1.085 -0.9270  0.2963  0.8437
  358HOH      O 1089   1.870   2.814   2.784 -0.0596  0.4997 -0.1441
  358HOH     H1 1090   1.827   2.890   2.823 -2.5239 -1.2670  1.1702
  358HOH     H2 1091   1.945   2.797   2.841 -0.5758  0.9176  0.7056
  359HOH      O 1092   0.524   2.883   1.613 -0.0159 -0.2528 -0.1840
  359HOH     H1 1093   0.502   2.806   1.666  0.5445 -0.0591  0.3452
  359HOH     H2 1094   0.474   2.871   1.532 -0.3982 -0.8729  0.1296
  360HOH      O 1095   0.969   3.153   1.235  0.2112  0.1805  0.2769
  360HOH     H1 1096   1.009   3.173   1.319  0.0570 -0.5840  0.5475
  360HOH     H2 1097   1.023   3.083   1.199  0.1282  0.3293 -0.1524
  361HOH      O 1098   0.013   1.650   1.837 -0.2137 -0.1121  0.7426
  361HOH     H1 1099   0.096   1.697   1.845 -0.6749  0.7835  0.6111
  361HOH     H2 1100   0.027   1.567   1.882  1.0149 -0.3670 -0.0017
  362HOH      O 1101   3.273   2.821   2.161  0.2518 -0.3158 -0.3162
  362HOH     H1 1102   3.345   2.874   2.196  0.4016 -0.6337 -0.1377
  362HOH     H2 1103   3.233   2.877   2.094 -0.6727  0.7370  0.9845
  363HOH      O 1104   3.546   1.477   2.840 -0.2009 -0.2622 -0.0632
  363HOH     H1 1105   3.496   1.554   2.810  0.2046  0.4198  0.9062
  363HOH     H2 1106   3.487   1.403   2.827 -1.1459  0.4052  0.2398
  364HOH      O 1107   2.999   1.234   3.692 -1.0303  0.8943  0.0767
  364HOH     H1 1108   2.992   1.315   3.742 -1.2291  0.2957  1.0761
  364HOH     H2 1109   2.914   1.191   3.703 -0.8653  0.4586 -0.2678
  365HOH      O 1110   0.951   2.338   1.815  0.1950  0.2456  0.4887
  365HOH     H1 1111   0.986   2.426   1.802  0.4373  0.1179  0.2718
  365HOH     H2 1112   0.859   2.346   1.790  0.3847  0.2739 -0.2393
  366HOH      O 1113   3.641   0.962   0.912  0.4952 -0.3275  0.2580
  366HOH     H1 1114   3.718   0.979   0.967  0.7331 -1.1938  0.2140
  366HOH     H2 1115   3.567   0.982   0.970  0.7448 -0.3037  0.5789
  367HOH      O 1116   3.788   1.398   1.940 -0.6608  0.4488 -0.0162
  367HOH     H1 1117   3.717   1.358   1.889 -0.1669 -0.4204 -0.0632
  367HOH     H2 1118   3.757   1.397   2.030 -0.8347  0.3777 -0.0752
  368HOH      O 1119   1.208   3.398   3.784  0.6650 -0.2200 -0.0101
  368HOH     H1 1120   1.138   3.338   3.756  0.3943  0.1901 -0.2420
  368HOH     H2 1121   1.221   3.456   3.709  1.0487 -0.1004  0.1424
  369HOH      O 1122   3.711   3.244   1.511 -0.2326  0.0317  0.2416
  369HOH     H1 1123   3.676   3.170   1.562  0.0304 -0.7409 -0.6464
  369HOH     H2 1124   3.805   3.242   1.529 -0.0695 -0.5251 -0.5720
  370HOH      O 1125   2.074   0.936   0.026 -0.3604  0.0696  0.4605
  370HOH     H1 1126   2.121   0.891   0.096 -0.3226 -0.1655  0.2862
  370HOH     H2 1127   2.126   1.015   0.009  0.4295 -0.5643 -0.2670
  371HOH      O 1128   1.734   2.457   0.185 -0.2866  0.3966 -0.7738
  371HOH     H1 1129   1.750   2.541   0.227 -0.9230 -0.2095  0.8140
  371HOH     H2 1130   1.817   2.411   0.191 -0.5110  0.1005  0.4389
  372HOH      O 1131   2.982   3.118   0.993  0.0627  0.0598  0.1322
  372HOH     H1 1132   2.898   3.084   0.964 -0.0982  0.6830 -0.1790
  372HOH     H2 1133   2.974   3.213   0.982 -0.1057  0.4252  2.4936
  373HOH      O 1134   3.372   1.228   3.052 -0.4209  0.6323  0.3294
  373HOH     H1 1135   3.450   1.173   3.063 -0.9277  0.1123  1.8655
  373HOH     H2 1136   3.359   1.233   2.958  0.5215 -0.6389  0.0770
  374HOH      O 1137   2.855   1.699   2.066 -0.3243 -0.1614 -0.6323
  374HOH     H1 1138   2.944   1.685   2.034  0.1971 -1.0004  0.9331
  374HOH     H2 1139   2.808   1.620   2.041 -0.1472 -0.4466 -0.0997
  375HOH      O 1140   2.320   2.920   2.778  0.1068  1.0929  0.3876
  375HOH     H1 1141   2.282   2.997   2.735 -0.1901  1.0522  0.5735
  375HOH     H2 1142   2.414   2.928   2.761 -0.0204  0.9434 -0.4837
  376HOH      O 1143   0.196   3.464   2.529  0.3745 -0.3051  0.1537
  376HOH     H1 1144   0.214   3.551   2.493  0.7385 -0.4369  0.0083
  376HOH     H2 1145   0.209   3.404   2.456 -0.3828 -0.4411  0.1230
  377HOH      O 1146   1.071   1.193   2.495 -0.0104  0.4255  0.1715
  377HOH     H1 1147   0.978   1.176   2.506 -0.1364  1.4549  0.9970
  377HOH     H2 1148   1.080   1.288   2.506  1.1578  0.3215  0.3611
  378HOH      O 1149   0.197   1.840   3.564 -0.7638 -0.0906  0.7702
  378HOH     H1 1150   0.152   1.857   3.482  1.3559  0.3982 -0.4488
  378HOH     H2 1151   0.193   1.922   3.612 -0.3956  0.2575  0.2259
  379HOH      O 1152   3.460   0.456   0.176 -0.0930 -0.1166 -0.1098
  379HOH     H1 1153   3.522   0.484   0.243 -0.5798  0.0712  0.2736
  379HOH     H2 1154   3.425   0.538   0.141 -0.9145 -0.2240  0.4333
  380HOH      O 1155   0.525   1.223   2.069  0.2603 -0.0751 -0.3271
  380HOH     H1 1156   0.528   1.261   1.981 -0.0536 -0.1011 -0.3510
  380HOH     H2 1157   0.543   1.296   2.128 -0.3956  0.1348 -0.3685
  381HOH      O 1158   0.065   0.055   0.339  0.1083  0.1849 -0.9423
  381HOH     H1 1159   0.064   0.127   0.277 -0.6706  0.3119 -0.8035
  381HOH     H2 1160   0.063  -0.024   0.284  0.1362  0.2855 -1.0874
  382HOH      O 1161   1.531   1.656   1.582 -0.2223  0.0956 -0.7993
  382HOH     H1 1162   1.611   1.684   1.625 -0.0377 -0.6611 -0.6238
  382HOH     H2 1163   1.460   1.693   1.635  0.0095  0.2741 -0.6138
  383HOH      O 1164   3.437   3.101   0.946  0.3933  0.1303 -0.2016
  383HOH     H1 1165   3.376   3.033   0.974  0.7174 -0.4052 -0.7450
  383HOH     H2 1166   3.423   3.172   1.008 -0.0958 -0.3521  0.2697
  384HOH      O 1167   3.045   2.747   2.267 -1.0273  0.1143 -0.1358
  384HOH     H1 1168   3.067   2.701   2.348 -0.6454  0.7456  0.1341
  384HOH     H2 1169   3.130   2.775   2.231 -1.2253  0.3044 -0.4694
  385HOH      O 1170   0.596   1.707   0.462  0.2821 -0.2949  0.0959
  385HOH     H1 1171   0.606   1.759   0.541 -0.1782 -0.0107 -0.0254
  385HOH     H2 1172   0.683   1.672   0.445  0.5299  0.1829  0.3559
  386HOH      O 1173   2.691   1.465   3.082  0.2155  0.2901  0.1109
  386HOH     H1 1174   2.676   1.553   3.046  0.7763  0.5182  0.4133
  386HOH     H2 1175   2.603   1.427   3.089  0.0341  0.3965 -1.0759
  387HOH      O 1176   3.189   0.329   3.429 -0.3212  0.6091  0.0801
  387HOH     H1 1177   3.207   0.412   3.472  0.3443  0.5792 -0.1262
  387HOH     H2 1178   3.273   0.300   3.395 -0.5184 -0.1978  0.2271
  388HOH      O 1179   3.119   3.514   0.786  0.0495 -0.1750  0.5675
  388HOH     H1 1180   3.066   3.435   0.785  0.3743 -0.4050  0.8493
  388HOH     H2 1181   3.097   3.560   0.705 -0.0484 -0.6143  0.3421
  389HOH      O 1182   1.340   3.013   3.461  0.2455 -0.5569  0.0776
  389HOH     H1 1183   1.367   3.104   3.454 -0.9450 -0.0924  0.9496
  389HOH     H2 1184   1.247   3.013   3.438  0.2596 -1.5945 -0.0823
  390HOH      O 1185   2.503   1.958   1.098 -0.1624 -0.0550 -0.2701
  390HOH     H1 1186   2.582   2.011   1.104 -0.3180  0.2215 -0.5370
  390HOH     H2 1187   2.527   1.873   1.133 -0.0230  0.3143  0.5742
  391HOH      O 1188   3.711   3.769   0.805 -0.1089 -0.9013 -0.1828
  391HOH     H1 1189   3.651   3.767   0.730 -0.7189 -0.8274  0.2861
  391HOH     H2 1190   3.654   3.787   0.880  0.4068 -1.4837  0.3706
  392HOH      O 1191   0.294   0.124   1.196  0.9942 -0.8226 -0.5455
  392HOH     H1 1192   0.232   0.163   1.257 -0.0543 -0.8204 -1.5425
  392HOH     H2 1193   0.375   0.172   1.210  0.3350  0.2860 -0.2596
  393HOH      O 1194   2.675   2.070   3.356  0.3878  0.5393  0.0372
  393HOH     H1 1195   2.579   2.076   3.360  0.3351 -0.1965  0.2974
  393HOH     H2 1196   2.701   2.138   3.295 -0.2458  1.1949  0.4648
  394HOH      O 1197   1.331   0.274   1.858 -0.0978 -0.2321  0.0236
  394HOH     H1 1198   1.242   0.239   1.862  0.0367 -0.5685  0.0805
  394HOH     H2 1199   1.348   0.306   1.947 -0.4402  0.5453 -0.1682
  395HOH      O 1200   1.851   1.520   3.221  0.0405 -0.2189 -0.3188
  395HOH     H1 1201   1.812   1.578   3.155  0.0404  0.3944  0.1975
  395HOH     H2 1202   1.934   1.493   3.182 -0.0425 -0.0196 -0.6492
  396HOH      O 1203   3.721   0.464   0.742  0.4555 -0.2688 -0.1099
  396HOH     H1 1204   3.707   0.558   0.757 -0.5578 -0.6565  2.2537
  396HOH     H2 1205   3.815   0.456   0.727  0.4639  1.1555 -1.1829
  397HOH      O 1206   1.506   0.843   1.447  0.3642  0.1696  0.1165
  397HOH     H1 1207   1.429   0.793   1.418  0.4309  0.2963 -0.2853
  397HOH     H2 1208   1.483   0.874   1.534 -0.0796  0.2802 -0.0355
  398HOH      O 1209   2.573   1.995   3.013 -0.1075 -0.0568 -0.3402
  398HOH     H1 1210   2.653   2.001   2.962  0.2565  1.1379  0.3106
  398HOH     H2 1211   2.569   1.903   3.040  1.3684 -0.0487  0.0865
  399HOH      O 1212   1.316   2.769   0.802  0.5317  0.1161 -0.1785
  399HOH     H1 1213   1.257   2.797   0.732  0.3994  0.9953  0.2501
  399HOH     H2 1214   1.363   2.849   0.827  0.5279 -0.1474  0.7688
  400HOH      O 1215   1.585   2.751   1.922  0.4445 -0.8774 -0.4383
  400HOH     H1 1216   1.519   2.685   1.901  0.2042 -0.8163  0.0727
  400HOH     H2 1217   1.638   2.710   1.991  1.2372 -1.0974 -1.1562
  401HOH      O 1218   3.357   0.355   0.537 -0.3265  0.0519  0.0299
  401HOH     H1 1219   3.360   0.282   0.474 -0.2932  0.0895 -0.0126
  401HOH     H2 1220   3.402   0.426   0.492 -2.1507  0.7969 -0.8387
  402HOH      O 1221   2.027   2.324   3.574 -0.2170  0.0651 -0.7063
  402HOH     H1 1222   2.033   2.408   3.529  0.2348  0.5638  0.2206
  402HOH     H2 1223   2.103   2.322   3.632 -0.6727 -0.6029 -0.0861
  403HOH      O 1224   1.858   3.036   0.818  0.1479 -0.3157 -0.1139
  403HOH     H1 1225   1.854   2.944   0.846  0.0127 -0.4651 -0.5971
  403HOH     H2 1226   1.877   3.085   0.898  0.9722 -0.8314  0.0256
  404HOH      O 1227   3.105   0.481   3.022  0.5981 -0.4619  0.2773
  404HOH     H1 1228   3.131   0.528   3.102 -0.5548  0.9790 -0.1102
  404HOH     H2 1229   3.038   0.420   3.051 -0.7334  0.9149  0.3480
  405HOH      O 1230   0.284   1.399   0.455 -0.2452  0.3845  0.2242
  405HOH     H1 1231   0.241   1.483   0.445 -0.0885  0.4478  0.0610
  405HOH     H2 1232   0.213   1.337   0.469 -0.3631  0.5388  0.3126
  406HOH      O 1233   3.150   3.603   1.066 -0.2338  0.1534  0.1563
  406HOH     H1 1234   3.151   3.547   0.989 -0.0568 -0.1620  0.3816
  406HOH     H2 1235   3.127   3.690   1.033 -0.8038 -0.1065 -0.1597
  407HOH      O 1236   1.806   2.496   2.430  0.4395  0.6638  0.0218
  407HOH     H1 1237   1.887   2.532   2.395  0.4934  0.4061 -0.1213
  407HOH     H2 1238   1.819   2.401   2.429  0.0311  0.6056 -0.2624
  408HOH      O 1239   2.954   0.564   1.771 -0.0255  0.0185 -0.7197
  408HOH     H1 1240   2.962   0.471   1.792 -0.5724  0.0756 -0.1940
  408HOH     H2 1241   2.885   0.569   1.705 -0.6637  0.1119 -0.0721
  409HOH      O 1242   0.958   2.497   2.856 -0.4677 -0.3863 -0.2792
  409HOH     H1 1243   0.988   2.544   2.778  1.4506  0.3165  0.7537
  409HOH     H2 1244   0.933   2.566   2.917 -0.5514 -0.8468  0.2224
  410HOH      O 1245   1.883   1.052   1.088  0.5985 -0.0473  0.1769
  410HOH     H1 1246   1.973   1.055   1.054  0.8782  0.5982  0.9176
  410HOH     H2 1247   1.864   1.142   1.113  0.5249 -0.4821  1.9262
  411HOH      O 1248   1.026   2.245   2.980 -0.6878  0.5872 -0.4951
  411HOH     H1 1249   1.023   2.318   2.918 -0.9425  1.4273  0.4510
  411HOH     H2 1250   0.934   2.225   2.997 -0.6191  0.1729 -0.5842
  412HOH      O 1251   1.415   1.434   1.442  0.0759  0.0825 -0.5458
  412HOH     H1 1252   1.446   1.366   1.502 -0.6448 -0.1319 -0.4042
  412HOH     H2 1253   1.462   1.513   1.470  1.2549 -0.4102 -0.9883
  413HOH      O 1254   2.607   1.933   3.599 -0.0118  0.1038 -0.3524
  413HOH     H1 1255   2.578   1.846   3.570 -1.5654  0.3451  0.2952
  413HOH     H2 1256   2.636   1.976   3.518 -1.0685 -0.3762 -1.0407
  414HOH      O 1257   0.853   3.646   2.311  0.2479 -0.2831  0.2586
  414HOH     H1 1258   0.867   3.734   2.345 -0.2290  0.2936 -0.9293
  414HOH     H2 1259   0.871   3.589   2.386 -0.8567  0.8625  1.5232
  415HOH      O 1260   3.331   2.627   0.163  0.1174  0.0501 -0.4418
  415HOH     H1 1261   3.398   2.604   0.098  0.3977 -0.2988 -0.0379
  415HOH     H2 1262   3.369   2.601   0.247 -0.7030 -0.5868 -0.2401
  416HOH      O 1263   3.270   0.223   2.926  0.4598 -0.0123 -0.3366
  416HOH     H1 1264   3.234   0.295   2.978  0.2855  0.0354 -0.5234
  416HOH     H2 1265   3.255   0.145   2.978 -2.0868 -0.3889 -1.3671
  417HOH      O 1266   2.943   3.115   3.448  0.4311 -0.1370  0.2263
  417HOH     H1 1267   3.014   3.051   3.462  0.2939 -0.2107  0.6082
  417HOH     H2 1268   2.877   3.067   3.397  1.0121  0.1860 -0.9038
  418HOH      O 1269   2.274   1.098   0.509 -0.4725  0.4116 -0.0890
  418HOH     H1 1270   2.289   1.169   0.571  0.5492  0.6058 -0.5105
  418HOH     H2 1271   2.358   1.089   0.463 -1.2980  0.6338 -1.7969
  419HOH      O 1272   2.263   1.862   3.743  0.1930  0.0925 -0.1627
  419HOH     H1 1273   2.260   1.845   3.648  0.7989 -1.3200  0.0232
  419HOH     H2 1274   2.316   1.942   3.751 -0.5356  0.7086 -1.0259
  420HOH      O 1275   2.056   1.282   3.351  1.1179  0.3901 -0.1167
  420HOH     H1 1276   2.143   1.252   3.324  1.4404  1.3501 -0.2465
  420HOH     H2 1277   2.038   1.357   3.294  0.6511  0.8308  0.5719
  421HOH      O 1278   2.712   2.150   1.547  0.6058 -0.6022  0.1130
  421HOH     H1 1279   2.741   2.189   1.630 -0.1355 -0.5121  0.3483
  421HOH     H2 1280   2.786   2.162   1.488  1.1335 -0.6208  0.7463
  422HOH      O 1281   2.455   0.100   2.543  0.3489 -0.1221  0.2411
  422HOH     H1 1282   2.544   0.073   2.568  0.8402 -0.0823 -1.2949
  422HOH     H2 1283   2.447   0.075   2.451 -1.0330  0.4169  0.1716
  423HOH      O 1284   0.701   3.559   0.470 -0.2623  0.0539 -0.5267
  423HOH     H1 1285   0.779   3.550   0.524  0.1581 -0.0901 -1.1380
  423HOH     H2 1286   0.635   3.594   0.529 -0.0105 -0.6975  0.2404
  424HOH      O 1287   0.209   3.020   3.771  0.2069  0.1506  0.0371
  424HOH     H1 1288   0.170   3.050   3.853  0.4854  0.9955 -0.1195
  424HOH     H2 1289   0.151   3.054   3.703 -0.3396 -1.0220 -0.1317
  425HOH      O 1290   2.742   3.198   1.255  0.0701  0.5264  0.1430
  425HOH     H1 1291   2.837   3.202   1.263  0.0641  0.0407  0.5560
  425HOH     H2 1292   2.710   3.221   1.343 -0.2179  1.2481 -0.1389
  426HOH      O 1293   0.152   0.667   0.908 -0.1122  0.8865  0.1711
  426HOH     H1 1294   0.156   0.678   0.812  1.0181  0.0818  0.0801
  426HOH     H2 1295   0.190   0.748   0.942 -0.1318  1.0077 -0.0859
  427HOH      O 1296   2.378   3.404   2.444  0.6979  0.3731  0.3024
  427HOH     H1 1297   2.474   3.397   2.437  0.7607  1.1516  0.2341
  427HOH     H2 1298   2.357   3.487   2.400 -0.1292 -0.3167 -0.6927
  428HOH      O 1299   2.335   3.681   1.377 -0.0687  0.1238  0.1171
  428HOH     H1 1300   2.326   3.760   1.324  0.8100 -0.5595 -1.1647
  428HOH     H2 1301   2.263   3.625   1.348  0.3299 -0.1958 -0.2957
  429HOH      O 1302   2.992   1.988   0.909 -0.0142  0.1936 -0.2011
  429HOH     H1 1303   3.005   1.916   0.971  0.1136  0.0176 -0.4293
  429HOH     H2 1304   2.905   2.021   0.929  0.2147  0.4579  0.3979
  430HOH      O 1305   0.557   2.855   2.664  0.4351 -0.0279 -0.3408
  430HOH     H1 1306   0.576   2.946   2.641 -0.6135  0.2184 -0.3388
  430HOH     H2 1307   0.639   2.821   2.700  0.8187  0.9497 -0.2408
  431HOH      O 1308   0.653   0.694   3.388 -0.2451  0.1730  0.1920
  431HOH     H1 1309   0.578   0.731   3.436 -0.5099  1.0346 -0.8142
  431HOH     H2 1310   0.638   0.720   3.297 -0.0474 -1.8189 -0.5157
  432HOH      O 1311   3.665   0.656   3.708 -0.2422 -0.2438 -0.4462
  432HOH     H1 1312   3.642   0.638   3.616  0.2503  0.4268 -0.7163
  432HOH     H2 1313   3.661   0.751   3.715 -1.6534 -0.3227  0.6229
  433HOH      O 1314   2.712   3.104   2.753  0.9192 -0.7862  0.2464
  433HOH     H1 1315   2.657   3.097   2.831  1.3959  0.6140  0.7678
  433HOH     H2 1316   2.670   3.171   2.700  2.3096  0.8207  0.9556
  434HOH      O 1317   2.389   0.736   1.010 -0.2157 -0.3978  0.5649
  434HOH     H1 1318   2.377   0.771   1.099  0.8721  1.4829  0.0782
  434HOH     H2 1319   2.479   0.706   1.008  0.3356  1.0960 -0.2648
  435HOH      O 1320   3.026   2.238   3.174  0.3738 -0.6914  0.3118
  435HOH     H1 1321   3.109   2.274   3.144  1.4277 -0.5586  2.9142
  435HOH     H2 1322   3.048   2.153   3.211 -1.0047 -1.4160 -0.3766
  436HOH      O 1323   3.243   2.714   1.688  0.2900 -0.1391  0.1963
  436HOH     H1 1324   3.193   2.643   1.729  0.4111 -0.7837 -0.6954
  436HOH     H2 1325   3.197   2.794   1.713 -1.5642 -0.7100 -0.9507
  437HOH      O 1326   3.672   2.518   2.578  0.2693 -0.2589 -0.5913
  437HOH     H1 1327   3.729   2.443   2.560 -0.4683 -1.1989  0.7009
  437HOH     H2 1328   3.722   2.572   2.639 -0.1004 -0.9917  0.4022
  438HOH      O 1329   0.057   2.420   0.849 -0.0077  0.4935 -0.0103
  438HOH     H1 1330   0.139   2.381   0.878 -0.2585  0.2764  0.4294
  438HOH     H2 1331  -0.009   2.383   0.907 -0.6348 -0.3770 -1.1989
  439HOH      O 1332   1.310   2.241   2.645 -0.2698  0.5276 -0.3928
  439HOH     H1 1333   1.278   2.215   2.731  1.5680 -0.4640  0.1075
  439HOH     H2 1334   1.354   2.163   2.611  0.2105  1.2758 -1.6359
  440HOH      O 1335   2.169   0.080   0.542  0.0240  0.0688 -0.1866
  440HOH     H1 1336   2.155  -0.005   0.501 -0.9903  0.2094 -0.1964
  440HOH     H2 1337   2.159   0.063   0.636 -1.2602  0.3049 -0.2353
  441HOH      O 1338   2.094   0.531   1.401 -0.3696  0.3380 -0.0538
  441HOH     H1 1339   2.178   0.575   1.412  0.3018 -1.0198  0.9524
  441HOH     H2 1340   2.081   0.485   1.484 -1.5025 -0.4873 -0.6382
  442HOH      O 1341   3.606   1.252   1.792  0.3012  0.3583  0.1497
  442HOH     H1 1342   3.548   1.177   1.778 -0.1097  0.6975 -0.0053
  442HOH     H2 1343   3.624   1.284   1.704  0.8954  0.1359  0.1841
  443HOH      O 1344   0.946   3.438   2.774 -0.5389  0.5475  0.5486
  443HOH     H1 1345   0.972   3.354   2.811 -0.6593  0.0619 -0.3899
  443HOH     H2 1346   1.009   3.501   2.809  0.1076 -0.0922  0.5846
  444HOH      O 1347   1.478   0.428   0.914 -0.2964 -0.5017  0.1011
  444HOH     H1 1348   1.562   0.393   0.945 -0.2489 -0.4003  0.0905
  444HOH     H2 1349   1.451   0.369   0.845 -0.3455 -0.6642  0.2574
  445HOH      O 1350   2.659   1.880   1.521 -0.1441 -0.2587  0.4697
  445HOH     H1 1351   2.744   1.842   1.542 -0.0215  0.0358  0.5131
  445HOH     H2 1352   2.674   1.974   1.519  0.2117 -0.2060 -2.3754
  446HOH      O 1353   1.734   3.629   2.700 -0.3665 -0.4324  0.5403
  446HOH     H1 1354   1.640   3.645   2.699 -0.3683 -0.3540 -0.3678
  446HOH     H2 1355   1.757   3.616   2.608  0.4734 -0.6916  0.7646
  447HOH      O 1356   1.431   0.233   1.591 -0.1850 -0.1552 -0.2329
  447HOH     H1 1357   1.501   0.170   1.574  0.1454  0.1633 -0.0936
  447HOH     H2 1358   1.351   0.185   1.574  0.0630 -0.5731 -0.2612
  448HOH      O 1359   2.141   1.736   0.697  0.8686 -0.4959 -0.1484
  448HOH     H1 1360   2.189   1.729   0.615  1.6738 -0.7550  0.3238
  448HOH     H2 1361   2.082   1.811   0.684  1.0589 -0.4634 -0.9094
  449HOH      O 1362   3.463   3.731   2.377  0.2369 -0.5017 -0.7718
  449HOH     H1 1363   3.385   3.739   2.323  0.3185 -0.3100 -0.8656
  449HOH     H2 1364   3.443   3.661   2.439  0.2201 -0.8729 -1.1825
  450HOH      O 1365   1.864   0.764   0.270 -0.9519  0.0471 -0.0544
  450HOH     H1 1366   1.863   0.725   0.358 -1.2946  0.2845  0.0536
  450HOH     H2 1367   1.848   0.857   0.286 -1.3373  0.0425 -0.3893
  451HOH      O 1368   1.865   2.116   1.246 -0.3416  0.8804 -0.2786
  451HOH     H1 1369   1.905   2.180   1.305  0.2884  0.5342 -0.3127
  451HOH     H2 1370   1.843   2.165   1.167  1.2287  0.8614 -0.7875
  452HOH      O 1371   1.346   1.262   2.201  0.1786  0.3034  0.3599
  452HOH     H1 1372   1.313   1.264   2.111  0.0911  0.6882  0.3968
  452HOH     H2 1373   1.392   1.346   2.211  0.7105  0.0079  0.4796
  453HOH      O 1374   3.016   3.384   1.203  0.4060 -0.0880  0.0058
  453HOH     H1 1375   3.087   3.378   1.267  0.2000  0.4850  0.3070
  453HOH     H2 1376   3.052   3.438   1.132  0.9100 -1.3832 -0.7791
  454HOH      O 1377   0.148   3.032   2.743  0.0625  0.2083 -0.4709
  454HOH     H1 1378   0.182   2.953   2.701 -0.0608 -0.1928  0.1611
  454HOH     H2 1379   0.226   3.072   2.783 -0.0726 -0.3866  0.4536
  455HOH      O 1380   3.538   2.060   2.307 -0.0411 -0.0209  0.3595
  455HOH     H1 1381   3.478   2.023   2.371 -0.3774  0.0863  0.1153
  455HOH     H2 1382   3.582   2.131   2.353 -1.5819  1.2761  0.0051
  456HOH      O 1383   1.608   1.931   1.860  0.2147 -0.6846 -0.1012
  456HOH     H1 1384   1.694   1.910   1.823  0.3324 -0.0089 -0.2294
  456HOH     H2 1385   1.546   1.903   1.792  0.3578 -0.6996 -0.2270
  457HOH      O 1386   2.055   1.514   3.610 -0.1841 -0.2062  0.0440
  457HOH     H1 1387   2.045   1.470   3.694  0.1033 -0.1295  0.1239
  457HOH     H2 1388   1.973   1.560   3.596 -0.4248 -0.6288  0.0390
  458HOH      O 1389   1.401   1.968   1.611 -0.0860  0.2300  0.1307
  458HOH     H1 1390   1.382   2.050   1.658 -0.1686  0.3226 -0.0650
  458HOH     H2 1391   1.401   1.992   1.519  0.8482  0.2174  0.1018
  459HOH      O 1392   3.431   3.507   1.409 -0.4951  0.2304  0.5381
  459HOH     H1 1393   3.521   3.510   1.441  0.0038 -0.5866 -0.6539
  459HOH     H2 1394   3.403   3.417   1.423 -0.6548  0.1452 -0.2421
  460HOH      O 1395   1.452   3.450   1.083  0.1781  0.4439 -0.3117
  460HOH     H1 1396   1.483   3.513   1.148 -1.6113  0.6247  0.4788
  460HOH     H2 1397   1.395   3.391   1.132 -1.1447  0.4932 -1.6293
  461HOH      O 1398   3.743   3.461   0.349 -0.2250 -0.9652 -0.0625
  461HOH     H1 1399   3.758   3.523   0.421  0.4739 -0.2842 -0.7547
  461HOH     H2 1400   3.710   3.383   0.392  0.4238 -0.6788  1.0418
  462HOH      O 1401   1.304   0.255   0.373 -0.1667 -0.4216  0.5136
  462HOH     H1 1402   1.368   0.205   0.322 -0.3057  0.0953 -0.2108
  462HOH     H2 1403   1.263   0.312   0.308 -0.4677  0.1585  1.1964
  463HOH      O 1404   0.642   0.708   3.116 -0.3923  0.6072 -0.3714
  463HOH     H1 1405   0.655   0.747   3.030  0.0761 -0.4521 -0.8125
  463HOH     H2 1406   0.593   0.628   3.100 -0.4295  0.4627  0.3647
  464HOH      O 1407   3.578   2.851   1.106  0.2429  0.3522 -0.2886
  464HOH     H1 1408   3.519   2.921   1.135  0.0261  0.4226 -0.8583
  464HOH     H2 1409   3.568   2.782   1.171  0.7681  1.0002  0.5121
  465HOH      O 1410   1.459   3.283   3.508 -0.1127 -0.0301  0.6037
  465HOH     H1 1411   1.439   3.288   3.415  0.0316  0.2060  0.5828
  465HOH     H2 1412   1.390   3.335   3.550  0.3274  0.6307  0.5465
  466HOH      O 1413   1.836   3.624   1.312 -0.5172 -0.0763  0.5478
  466HOH     H1 1414   1.745   3.635   1.285 -0.3424 -0.0688 -0.0553
  466HOH     H2 1415   1.863   3.540   1.276 -0.3271 -0.1517  0.8556
  467HOH      O 1416   0.487   2.008   3.538  0.9807  0.0159  0.5091
  467HOH     H1 1417   0.406   2.002   3.588  0.9813 -1.0156  0.4207
  467HOH     H2 1418   0.486   2.097   3.502 -0.2694 -0.0695  0.2375
  468HOH      O 1419   3.477   0.070   0.258 -0.5838 -0.2481 -0.6265
  468HOH     H1 1420   3.472  -0.013   0.210  0.5553 -0.7582  0.0445
  468HOH     H2 1421   3.543   0.120   0.210 -0.1859 -0.3485 -0.1963
  469HOH      O 1422   0.492   1.611   0.705  0.6102 -0.4414 -0.2380
  469HOH     H1 1423   0.531   1.647   0.625 -0.0731  0.1962 -0.3178
  469HOH     H2 1424   0.565   1.577   0.756  1.1135 -0.3926 -0.9074
  470HOH      O 1425   2.966   2.159   3.690 -0.0639 -0.2709  0.1754
  470HOH     H1 1426   2.914   2.079   3.698 -0.4314 -0.0307  0.2570
  470HOH     H2 1427   2.919   2.212   3.625  0.0235 -0.0103  0.3199
  471HOH      O 1428   3.166   2.234   2.364  0.5316 -0.0479  0.7726
  471HOH     H1 1429   3.131   2.310   2.318  1.3968  0.3324  0.7081
  471HOH     H2 1430   3.134   2.244   2.454 -0.1380 -0.1318  0.5584
  472HOH      O 1431   2.780   3.383   0.571 -0.0082 -0.5044 -0.1001
  472HOH     H1 1432   2.844   3.327   0.527  0.5553 -0.1133  0.2069
  472HOH     H2 1433   2.698   3.332   0.568  0.5463 -1.5039  0.4407
  473HOH      O 1434   3.016   1.787   3.181  0.2236 -0.6317  0.2825
  473HOH     H1 1435   2.922   1.775   3.171  0.2060 -0.0211 -0.4419
  473HOH     H2 1436   3.048   1.702   3.212 -0.4094 -1.2334 -0.6161
  474HOH      O 1437   1.523   1.221   1.623 -0.3216  0.0238  0.2555
  474HOH     H1 1438   1.607   1.177   1.637 -0.4331 -0.4835 -0.5654
  474HOH     H2 1439   1.459   1.150   1.623 -0.9045  0.4735  1.7372
  475HOH      O 1440   0.887   0.912   0.112 -0.7768 -0.4835 -0.0445
  475HOH     H1 1441   0.825   0.977   0.145 -0.1811 -0.0658  0.2924
  475HOH     H2 1442   0.912   0.944   0.026 -0.4894 -0.2607  0.1181
  476HOH      O 1443   2.746   0.873   2.121  0.1293  0.1619  0.0038
  476HOH     H1 1444   2.829   0.914   2.096  0.7662 -0.4646  0.9246
  476HOH     H2 1445   2.735   0.801   2.059  0.9079 -0.4627  0.5483
  477HOH      O 1446   1.122   3.713   3.378 -0.1186  0.1054 -0.1741
  477HOH     H1 1447   1.055   3.695   3.443 -0.7111  0.3081 -0.7118
  477HOH     H2 1448   1.188   3.765   3.424 -0.6845  0.5223  0.1846
  478HOH      O 1449   2.653   2.723   3.628  0.3417  0.4483 -1.1097
  478HOH     H1 1450   2.741   2.695   3.653 -0.1369  0.6897  1.4443
  478HOH     H2 1451   2.657   2.819   3.625 -0.0548  0.6463  0.9960
  479HOH      O 1452   1.594   3.354   0.031  0.5443  0.2097  0.7413
  479HOH     H1 1453   1.524   3.338   0.095  0.6362  0.2778  0.8600
  479HOH     H2 1454   1.610   3.269  -0.009  0.5908  0.1330  0.9179
  480HOH      O 1455   0.714   1.942   3.700  0.5589  0.3113 -0.3587
  480HOH     H1 1456   0.690   1.853   3.727 -0.8317  0.3861 -1.1906
  480HOH     H2 1457   0.633   1.981   3.670  1.1141  1.9291  0.0462
  481HOH      O 1458   2.465   1.319   3.410 -0.4048  0.0205  0.2012
  481HOH     H1 1459   2.521   1.250   3.445  0.9626  1.1268  0.3688
  481HOH     H2 1460   2.411   1.347   3.484 -0.2229 -0.1826  0.4141
  482HOH      O 1461   1.761   3.374   3.435  0.7466 -0.0211  0.2522
  482HOH     H1 1462   1.691   3.434   3.460  0.6141  0.1486 -0.4780
  482HOH     H2 1463   1.782   3.397   3.345  0.1819 -1.5312 -0.3337
  483HOH      O 1464   0.394   3.130   3.583  0.1141  0.0368  0.4287
  483HOH     H1 1465   0.345   3.164   3.508 -0.0468 -1.6241 -0.3050
  483HOH     H2 1466   0.334   3.140   3.657 -0.5794 -0.1893 -0.0827
  484HOH      O 1467   1.464   0.732   3.245 -0.3664 -0.1120  0.4118
  484HOH     H1 1468   1.390   0.793   3.243 -0.1655  0.1297 -0.0729
  484HOH     H2 1469   1.538   0.785   3.276 -0.0112  0.1215 -0.7453
  485HOH      O 1470   1.137   1.582   1.049  0.4361 -0.2888 -0.3957
  485HOH     H1 1471   1.057   1.618   1.088 -0.2860 -1.8264 -0.3210
  485HOH     H2 1472   1.158   1.642   0.977 -0.4428  0.4599 -0.0674
  486HOH      O 1473   0.381   2.886   3.057 -0.4358 -0.1596 -0.6071
  486HOH     H1 1474   0.319   2.881   3.129  0.2268 -1.0662 -0.0416
  486HOH     H2 1475   0.448   2.947   3.087 -0.6192  0.1632 -0.8501
  487HOH      O 1476   1.670   1.887   1.071 -0.0649  0.5961  0.5609
  487HOH     H1 1477   1.740   1.841   1.118  0.3850  0.2102 -0.4435
  487HOH     H2 1478   1.594   1.830   1.080 -0.5356  1.3653  2.3019
  488HOH      O 1479   1.883   3.081   1.791 -0.0022  0.3947 -0.0530
  488HOH     H1 1480   1.845   3.046   1.872  0.3530 -0.6902 -0.3165
  488HOH     H2 1481   1.858   3.173   1.790 -1.3216  0.0795  0.5221
  489HOH      O 1482   3.376   3.727   1.899 -0.7936  0.5155 -0.1436
  489HOH     H1 1483   3.346   3.655   1.954  0.5542 -0.3114 -0.3979
  489HOH     H2 1484   3.371   3.693   1.810  0.1642  0.5841 -0.2437
  490HOH      O 1485   0.590   1.304   1.464 -0.2514  0.5454 -0.5840
  490HOH     H1 1486   0.684   1.295   1.445 -0.2660  0.9454 -0.8709
  490HOH     H2 1487   0.586   1.352   1.546 -0.1974 -0.5854  0.1195
  491HOH      O 1488   0.317   1.455   0.861  0.3407  0.2604  0.1361
  491HOH     H1 1489   0.250   1.498   0.913  1.1618  0.5105  1.0351
  491HOH     H2 1490   0.356   1.525   0.808 -0.0536  0.1225 -0.3554
  492HOH      O 1491   1.933   2.132   1.923 -0.2785 -0.3385 -0.1058
  492HOH     H1 1492   1.929   2.220   1.961 -0.2993 -0.5814  0.4618
  492HOH     H2 1493   1.983   2.080   1.986  2.3348 -0.1168 -1.6686
  493HOH      O 1494   2.943   1.886   3.500 -0.3150 -0.1895  0.1869
  493HOH     H1 1495   2.887   1.888   3.422  0.3106 -0.8698 -0.3086
  493HOH     H2 1496   2.890   1.838   3.565 -0.4551 -0.4957 -0.1478
  494HOH      O 1497   1.859   2.489   1.602 -0.3118 -0.2419  0.2952
  494HOH     H1 1498   1.831   2.580   1.591 -0.2965 -0.2682  0.0334
  494HOH     H2 1499   1.823   2.463   1.686  0.0987  0.1663  0.6145
  495HOH      O 1500   0.157   1.191   2.602  0.0303  0.2574  0.2047
  495HOH     H1 1501   0.105   1.245   2.543  0.4544  0.6399  0.1695
  495HOH     H2 1502   0.247   1.199   2.570  0.3929  1.0311  1.2607
  496HOH      O 1503   2.372   0.954   2.625  0.3276  0.0028 -0.2661
  496HOH     H1 1504   2.439   0.910   2.573  0.9634 -1.1368  1.3409
  496HOH     H2 1505   2.402   1.045   2.629  1.1626 -0.2402 -0.5292
  497HOH      O 1506   3.254   3.313   2.774  0.5890 -0.2965  0.6546
  497HOH     H1 1507   3.202   3.391   2.754  0.0208 -1.0831 -1.4714
  497HOH     H2 1508   3.342   3.346   2.789  0.2530  0.8016  0.4056
  498HOH      O 1509   3.164   3.255   3.301  0.0261 -0.1046 -0.3900
  498HOH     H1 1510   3.167   3.196   3.226 -0.2861  0.6680 -1.0411
  498HOH     H2 1511   3.092   3.315   3.281  0.0948  0.2750  0.4177
  499HOH      O 1512   1.507   2.751   1.184 -0.4294 -0.2888 -0.6919
  499HOH     H1 1513   1.571   2.686   1.155 -0.7717 -1.1078  0.2497
  499HOH     H2 1514   1.427   2.728   1.136 -0.2818  0.1088 -1.1346
  500HOH      O 1515   0.145   2.924   1.559 -0.5071 -0.4074 -0.0865
  500HOH     H1 1516   0.123   2.995   1.619 -1.0225 -0.4733 -0.1872
  500HOH     H2 1517   0.104   2.847   1.598 -0.3570 -0.5592 -0.2281
  501HOH      O 1518   2.878   2.084   0.392  0.7209 -0.3244 -0.1768
  501HOH     H1 1519   2.844   2.105   0.478  0.3868 -0.9238 -0.1506
  501HOH     H2 1520   2.936   2.157   0.370 -0.1356  0.4407  0.0239
  502HOH      O 1521   2.127   3.610   0.466 -0.6143  0.0991 -0.0254
  502HOH     H1 1522   2.195   3.542   0.467 -0.8839 -0.2043 -0.8150
  502HOH     H2 1523   2.055   3.571   0.515 -0.6886 -0.1119 -0.2942
  503HOH      O 1524   2.566   2.902   2.659  0.3302 -0.2184  0.0277
  503HOH     H1 1525   2.639   2.953   2.696  0.3953  0.2963 -0.7658
  503HOH     H2 1526   2.606   2.819   2.633  0.6145  0.0184 -0.3015
  504HOH      O 1527   2.538   2.905   1.685  0.4112  0.0195 -0.2962
  504HOH     H1 1528   2.530   2.966   1.613 -0.2987  0.2080 -0.0719
  504HOH     H2 1529   2.473   2.837   1.667  0.1907  0.0920  0.1726
  505HOH      O 1530   0.707   2.996   0.892 -0.1069 -0.3706 -0.2096
  505HOH     H1 1531   0.757   3.058   0.946  0.4615 -1.5439  0.7140
  505HOH     H2 1532   0.619   3.032   0.890  0.1227  0.3091  0.5644
  506HOH      O 1533   0.573   3.338   0.373  0.2513 -0.4879  0.7332
  506HOH     H1 1534   0.618   3.414   0.411  0.8487 -0.8790  0.8337
  506HOH     H2 1535   0.641   3.271   0.366 -0.0326 -0.7092 -0.2423
  507HOH      O 1536   1.974   0.485   1.117 -0.1144  0.4353 -0.3364
  507HOH     H1 1537   2.009   0.509   1.203 -0.5713 -0.6124  0.1689
  507HOH     H2 1538   2.051   0.474   1.061  0.3442 -0.7744  0.4667
  508HOH      O 1539   1.412   3.511   0.823  0.9914 -0.0109  0.0430
  508HOH     H1 1540   1.435   3.423   0.795 -0.7868 -0.4692 -0.2158
  508HOH     H2 1541   1.410   3.507   0.918  0.2175 -0.4998  0.0237
  509HOH      O 1542   3.416   3.445   0.691 -0.4425 -0.1470  0.9041
  509HOH     H1 1543   3.353   3.374   0.700 -0.6556  0.0383  0.8970
  509HOH     H2 1544   3.367   3.515   0.647 -0.4610  0.2820  1.5770
  510HOH      O 1545   1.592   1.620   3.112 -0.0146  0.4839 -0.1214
  510HOH     H1 1546   1.575   1.602   3.204 -1.2731 -0.8109 -0.5365
  510HOH     H2 1547   1.546   1.703   3.096 -1.2483 -0.1164  0.0880
  511HOH      O 1548   0.719   0.208   1.507 -0.0181 -0.5979  0.1334
  511HOH     H1 1549   0.809   0.197   1.476 -0.4291 -0.5165 -1.2077
  511HOH     H2 1550   0.728   0.255   1.590  1.1548  0.1696 -0.3667
  512HOH      O 1551   2.689   0.002   2.662 -0.2042  0.4569 -0.6553
  512HOH     H1 1552   2.767  -0.009   2.607  0.0703  0.5349 -0.2933
  512HOH     H2 1553   2.724   0.031   2.747 -0.5794 -0.0576 -0.3102
  513HOH      O 1554   2.811   0.874   0.663  0.0699 -0.2809  0.1896
  513HOH     H1 1555   2.903   0.846   0.669  0.0906 -0.6670 -1.1988
  513HOH     H2 1556   2.813   0.967   0.684  0.5176 -0.5588  1.6351
  514HOH      O 1557   0.423   2.954   2.365  0.1082  0.4768  0.1487
  514HOH     H1 1558   0.379   2.869   2.378  0.4397  0.3711  0.6314
  514HOH     H2 1559   0.362   3.004   2.311  0.0843 -0.2084 -0.5002
  515HOH      O 1560   3.339   1.430   3.226 -0.0468  0.5978 -0.0199
  515HOH     H1 1561   3.352   1.361   3.161  0.0505 -0.6567  1.2166
  515HOH     H2 1562   3.248   1.457   3.214 -0.3721 -0.3960 -0.0020
  516HOH      O 1563   1.607   3.441   2.199 -0.3141  0.1357 -0.3668
  516HOH     H1 1564   1.578   3.532   2.190  0.4157  0.2896 -1.6756
  516HOH     H2 1565   1.528   3.392   2.220 -0.7426  1.0397  0.2682
  517HOH      O 1566   2.920   1.451   0.924 -0.0370 -0.0109  0.4667
  517HOH     H1 1567   2.991   1.408   0.876 -0.2772 -0.4280  0.4728
  517HOH     H2 1568   2.902   1.530   0.875  0.4010  0.0772  0.4399
  518HOH      O 1569   2.748   1.017   1.826  0.4178  0.7813 -0.1924
  518HOH     H1 1570   2.726   1.094   1.774 -1.6733 -0.3487 -1.2047
  518HOH     H2 1571   2.705   1.032   1.911 -0.9645  0.3592 -0.7618
  519HOH      O 1572   1.987   2.789   2.198 -0.0648  0.8605 -0.0301
  519HOH     H1 1573   2.013   2.705   2.237 -1.1959  0.5719  0.1766
  519HOH     H2 1574   2.031   2.855   2.251  0.3743  0.4190  0.1746
  520HOH      O 1575   3.406   0.976   1.138  0.3529  0.5515  0.4357
  520HOH     H1 1576   3.314   1.002   1.132  0.3537  0.4080 -0.3577
  520HOH     H2 1577   3.405   0.902   1.198 -0.0796  0.4216  0.2785
  521HOH      O 1578   2.641   1.920   0.217  0.0571 -0.4948  0.5090
  521HOH     H1 1579   2.641   1.998   0.273  0.1828 -0.4501  0.4493
  521HOH     H2 1580   2.667   1.953   0.131 -1.0102 -0.4098  0.1914
  522HOH      O 1581   0.947   1.610   3.641 -0.5001 -0.6085  0.0342
  522HOH     H1 1582   0.990   1.695   3.645 -1.4763 -0.0805 -0.2726
  522HOH     H2 1583   0.922   1.592   3.732 -0.7757 -0.2987  0.0236
  523HOH      O 1584   1.229   1.128   0.777 -0.2496  0.1515 -0.1271
  523HOH     H1 1585   1.301   1.153   0.835 -0.1297 -0.3333 -0.0510
  523HOH     H2 1586   1.219   1.034   0.792  0.1901 -0.1161 -1.3185
  524HOH      O 1587   2.629   2.927   0.154  0.6173  0.4962  0.1208
  524HOH     H1 1588   2.695   2.865   0.187  0.4948 -0.2837 -0.9849
  524HOH     H2 1589   2.673   2.970   0.080 -0.0297  0.0951 -0.5166
  525HOH      O 1590   3.054   0.151   0.066  0.9182 -1.0327  0.1994
  525HOH     H1 1591   3.007   0.198   0.135 -0.8821  0.9068 -1.9947
  525HOH     H2 1592   3.140   0.192   0.064  0.0017  1.1802 -0.4596
  526HOH      O 1593   0.044   3.623   1.381 -0.8332 -0.2302  0.4872
  526HOH     H1 1594   0.060   3.604   1.288 -0.0401  0.3113  0.4943
  526HOH     H2 1595   0.065   3.716   1.390 -2.0148  0.0201  0.9896
  527HOH      O 1596   0.197   3.688   0.824  0.0854 -1.1164 -0.4505
  527HOH     H1 1597   0.116   3.739   0.823  0.3902 -0.4585  1.2644
  527HOH     H2 1598   0.259   3.740   0.772  0.3120  0.2444  1.0376
  528HOH      O 1599   0.447   0.945   2.642  0.2580  0.5911  0.1071
  528HOH     H1 1600   0.428   0.994   2.563 -0.0025 -0.1040 -0.2746
  528HOH     H2 1601   0.518   0.885   2.618 -0.2794 -0.1065  0.1828
  529HOH      O 1602   1.495   1.262   2.842 -0.0693  0.6153 -0.2199
  529HOH     H1 1603   1.529   1.267   2.752  0.4528 -1.6406 -0.2707
  529HOH     H2 1604   1.408   1.301   2.836 -0.2548  0.1295 -1.8523
  530HOH      O 1605   3.281   0.708   0.425  0.1707 -0.7513 -0.0032
  530HOH     H1 1606   3.233   0.745   0.499  0.8468  1.1764 -0.4155
  530HOH     H2 1607   3.364   0.680   0.462  0.1140 -0.7383  0.1357
  531HOH      O 1608   1.391   1.515   1.947 -0.3985  0.3335  0.0250
  531HOH     H1 1609   1.417   1.537   2.036  0.9576 -0.1824 -0.1971
  531HOH     H2 1610   1.374   1.599   1.906  0.1565  0.6712  0.4532
  532HOH      O 1611   2.567   0.680   2.343 -0.1715  0.1226  0.2231
  532HOH     H1 1612   2.653   0.650   2.316 -0.1861 -0.0103  0.3176
  532HOH     H2 1613   2.580   0.715   2.432 -0.1948  0.2009  0.1962
  533HOH      O 1614   2.751   2.704   0.311 -0.2358 -0.8047 -0.0573
  533HOH     H1 1615   2.755   2.724   0.404 -0.0127 -0.8410 -0.0598
  533HOH     H2 1616   2.658   2.686   0.295 -0.6149  0.9281 -0.1970
  534HOH      O 1617   1.949   0.728   3.123  0.1020 -0.2471  0.2576
  534HOH     H1 1618   1.863   0.700   3.154  0.2051  0.2112  1.0143
  534HOH     H2 1619   2.005   0.651   3.132 -0.0023 -0.2751  0.7443
  535HOH      O 1620   0.811   3.197   3.490 -0.2088 -0.5225  0.9463
  535HOH     H1 1621   0.799   3.223   3.399 -0.4088  0.4874  1.2364
  535HOH     H2 1622   0.722   3.177   3.521 -0.1298 -0.9631  0.9072
  536HOH      O 1623   3.014   2.632   0.276  0.4691 -0.0330 -0.2247
  536HOH     H1 1624   2.932   2.677   0.293  0.7427  0.4117 -0.0562
  536HOH     H2 1625   3.034   2.652   0.185  0.6412  0.2798 -0.1215
  537HOH      O 1626   3.391   2.517   1.548 -0.3984  0.1315  0.3005
  537HOH     H1 1627   3.333   2.489   1.476 -0.0722  0.6280 -0.1678
  537HOH     H2 1628   3.342   2.587   1.591 -0.0681  0.7129 -0.2403
  538HOH      O 1629   3.474   2.068   3.525  0.3092 -0.4378  0.0441
  538HOH     H1 1630   3.390   2.046   3.565 -0.4453  0.7137 -0.7660
  538HOH     H2 1631   3.451   2.125   3.451  1.8075 -0.0384 -0.1791
  539HOH      O 1632   0.421   2.619   3.041 -0.0914 -0.3361  0.1477
  539HOH     H1 1633   0.398   2.589   2.953 -0.8437 -0.9382  0.5189
  539HOH     H2 1634   0.421   2.714   3.034 -1.5614 -0.3028 -0.2220
  540HOH      O 1635   1.270   0.018   1.075  0.3943 -0.0789 -0.1391
  540HOH     H1 1636   1.214   0.094   1.055  0.7035  0.4647  0.9004
  540HOH     H2 1637   1.357   0.044   1.046  0.7812  0.5855  1.4227
  541HOH      O 1638   1.824   3.555   0.256  1.1411  0.0941 -0.5522
  541HOH     H1 1639   1.886   3.500   0.304 -0.3641 -0.2121  1.2693
  541HOH     H2 1640   1.845   3.644   0.281  0.4008 -0.0588  0.8110
  542HOH      O 1641   2.794   3.629   2.212  0.2343  0.2783 -0.1996
  542HOH     H1 1642   2.806   3.713   2.257 -0.1154  0.1952  0.0598
  542HOH     H2 1643   2.817   3.647   2.121 -0.2787  0.7794 -0.2423
  543HOH      O 1644   3.795   1.966   0.110 -0.9375 -0.4774 -0.2029
  543HOH     H1 1645   3.746   2.015   0.044 -0.2740 -0.3361 -0.6101
  543HOH     H2 1646   3.794   1.876   0.079  0.2424 -0.2622 -1.0013
  544HOH      O 1647   0.968   0.982   3.012  0.6383  0.4203  0.4081
  544HOH     H1 1648   0.986   1.075   3.027 -0.1299  0.6751 -0.1223
  544HOH     H2 1649   0.903   0.959   3.078  0.2099  0.4941  0.0232
  545HOH      O 1650   1.847   1.107   0.312 -0.0951  0.7757  0.3056
  545HOH     H1 1651   1.933   1.126   0.350 -0.1408  0.8589  0.3701
  545HOH     H2 1652   1.805   1.048   0.375  0.5980 -0.7585 -0.5784
  546HOH      O 1653   0.238   0.181   2.367 -0.2367  0.2539  0.1756
  546HOH     H1 1654   0.268   0.189   2.276  1.0315 -0.6636  0.4451
  546HOH     H2 1655   0.209   0.090   2.374  1.3525 -0.2721  1.0515
  547HOH      O 1656   2.231   2.194   3.384  0.4831 -0.2191 -0.2267
  547HOH     H1 1657   2.190   2.245   3.315 -0.9938  0.1663  0.8593
  547HOH     H2 1658   2.166   2.128   3.408  0.4033  0.4166  1.5866
  548HOH      O 1659   3.448   3.216   1.687 -0.8920  0.0194 -0.3779
  548HOH     H1 1660   3.474   3.294   1.735 -0.2912  0.4865 -1.4059
  548HOH     H2 1661   3.519   3.154   1.701 -1.1239 -0.1695  0.0106
  549HOH      O 1662   1.913   0.320   3.481  0.0378 -0.1276  0.2414
  549HOH     H1 1663   1.978   0.298   3.414  0.4638 -0.3270  0.7057
  549HOH     H2 1664   1.869   0.238   3.500  0.3760 -0.2186  0.6709
  550HOH      O 1665   1.624   0.367   0.171  0.2790  0.4734  0.2513
  550HOH     H1 1666   1.533   0.396   0.183 -0.2397 -0.1596 -1.5354
  550HOH     H2 1667   1.660   0.366   0.260 -1.3162  1.1480  0.9952
  551HOH      O 1668   1.078   0.615   1.825 -0.0784 -0.7044  0.4870
  551HOH     H1 1669   1.172   0.619   1.809 -0.0968 -0.4247  0.4406
  551HOH     H2 1670   1.052   0.706   1.839 -0.4930 -0.6767 -0.3726
  552HOH      O 1671   0.727   1.635   3.424  0.0320 -0.4047 -0.0709
  552HOH     H1 1672   0.672   1.577   3.478 -0.1008  0.7023  1.0828
  552HOH     H2 1673   0.666   1.701   3.391  0.4575  0.1045  0.1458
  553HOH      O 1674   1.719   2.139   0.183  0.2565 -0.0982 -0.3534
  553HOH     H1 1675   1.676   2.063   0.222 -0.6522  0.8721  0.6747
  553HOH     H2 1676   1.704   2.210   0.245  2.5069  0.6007 -0.4280
  554HOH      O 1677   3.386   3.389   3.153  0.4713  0.3508  0.4717
  554HOH     H1 1678   3.302   3.402   3.110  0.3936  0.8885  0.7675
  554HOH     H2 1679   3.367   3.330   3.226  0.2939  0.6971  0.7066
  555HOH      O 1680   3.450   0.232   2.415 -0.4187 -0.2356  0.1673
  555HOH     H1 1681   3.536   0.254   2.380 -1.2666  0.9114 -1.3897
  555HOH     H2 1682   3.456   0.138   2.435  1.0295 -0.2983 -0.3489
  556HOH      O 1683   3.109   2.571   0.002  0.2737 -0.2002 -0.8742
  556HOH     H1 1684   3.174   2.607   0.061 -0.0653 -0.4230 -0.3507
  556HOH     H2 1685   3.152   2.496  -0.039  0.2615 -0.5164 -0.3224
  557HOH      O 1686   3.710   0.130   2.667 -0.4633 -0.0508 -0.3212
  557HOH     H1 1687   3.636   0.187   2.687 -0.4834 -0.1243 -0.1817
  557HOH     H2 1688   3.775   0.188   2.627 -0.3771  0.1283  0.0656
  558HOH      O 1689   0.851   3.211   3.209 -0.8043  0.1426  0.3343
  558HOH     H1 1690   0.805   3.138   3.167 -0.5522 -0.0747  0.4295
  558HOH     H2 1691   0.781   3.270   3.236 -0.9802  0.2059 -0.2372
  559HOH      O 1692   2.125   0.439   1.655  0.4754 -0.2113 -0.5698
  559HOH     H1 1693   2.115   0.358   1.705  0.0006 -0.1573 -0.5658
  559HOH     H2 1694   2.211   0.472   1.680  0.0848  0.0484  0.5640
  560HOH      O 1695   3.649   3.391   3.020 -0.3492 -0.4152  0.0795
  560HOH     H1 1696   3.556   3.388   3.045 -0.0728 -0.6167  1.1707
  560HOH     H2 1697   3.663   3.309   2.973 -0.4943 -0.8881  0.8313
  561HOH      O 1698   1.863   0.108   2.774  0.1611  0.0967 -0.6662
  561HOH     H1 1699   1.823   0.022   2.759 -0.7146  0.0252  1.3945
  561HOH     H2 1700   1.957   0.090   2.779 -0.0156 -0.8123 -0.0910
  562HOH      O 1701   3.186   1.523   2.969  0.2531  0.1997 -0.2947
  562HOH     H1 1702   3.229   1.451   2.924 -1.3514 -0.7084 -0.4971
  562HOH     H2 1703   3.095   1.496   2.979 -0.0241  1.3771  1.3714
  563HOH      O 1704   2.209   2.223   0.053  0.3806  0.3511  0.0334
  563HOH     H1 1705   2.282   2.223  -0.010  0.8476  0.0478  0.5601
  563HOH     H2 1706   2.248   2.194   0.135 -0.0749  1.3461  0.6408
  564HOH      O 1707   1.168   0.384   0.163  0.3101 -0.3863 -0.5073
  564HOH     H1 1708   1.213   0.445   0.105  0.3105 -0.1280 -0.2366
  564HOH     H2 1709   1.083   0.371   0.121  0.5681 -0.7579 -0.9387
  565HOH      O 1710   2.821   2.297   1.112  0.8696  0.8848  0.2053
  565HOH     H1 1711   2.741   2.306   1.163 -0.1151 -0.3129 -1.0035
  565HOH     H2 1712   2.841   2.386   1.083 -1.0101  1.0675 -0.8145
  566HOH      O 1713   2.041   1.729   2.258 -0.3995  0.6457 -0.4565
  566HOH     H1 1714   1.994   1.783   2.321 -0.6930  0.3254 -0.3917
  566HOH     H2 1715   2.124   1.774   2.244 -0.4486  0.8668 -0.0553
  567HOH      O 1716   1.592   1.008   1.073  0.1938  0.2995  0.0201
  567HOH     H1 1717   1.542   1.054   1.141  1.4787  1.3677  0.3256
  567HOH     H2 1718   1.684   1.023   1.096  0.6993 -1.3229 -0.6673
  568HOH      O 1719   1.978   0.405   0.574  0.2671 -0.3768 -0.2647
  568HOH     H1 1720   1.933   0.484   0.544  0.5912 -0.2298 -0.3754
  568HOH     H2 1721   2.035   0.381   0.501  0.5862 -0.3897 -0.0124
  569HOH      O 1722   2.833   1.538   2.407  0.1378 -0.0544 -0.5748
  569HOH     H1 1723   2.835   1.516   2.500  1.0105 -0.8081 -0.7441
  569HOH     H2 1724   2.855   1.456   2.362 -0.0147  0.3491 -1.4339
  570HOH      O 1725   2.915   0.451   0.790  0.0493 -0.7847  0.2095
  570HOH     H1 1726   2.832   0.460   0.836 -0.2108 -1.3320 -0.1307
  570HOH     H2 1727   2.894   0.468   0.699  0.1406 -1.6515  0.0061
  571HOH      O 1728   2.688   1.539   1.644  0.6427  0.3879  0.3203
  571HOH     H1 1729   2.737   1.608   1.600  0.3564  0.0075 -0.6449
  571HOH     H2 1730   2.637   1.497   1.574 -0.5412  0.3296  1.1464
  572HOH      O 1731   2.802   1.987   2.863  0.0953 -0.3511 -0.0410
  572HOH     H1 1732   2.890   1.987   2.901  0.3801 -0.0703 -0.6808
  572HOH     H2 1733   2.806   1.924   2.791 -0.3520 -0.6475  0.1794
  573HOH      O 1734   3.027   3.057   0.249 -0.4759  0.1600  0.4784
  573HOH     H1 1735   3.097   2.992   0.239 -0.1885  0.4415  0.6160
  573HOH     H2 1736   3.064   3.123   0.308 -0.7351  0.4856  0.2842
  574HOH      O 1737   1.360   3.622   0.304  0.2970  0.1120  0.0610
  574HOH     H1 1738   1.414   3.695   0.274  0.1879  0.0194 -0.3682
  574HOH     H2 1739   1.352   3.636   0.399  0.4988  0.5067  0.0242
  575HOH      O 1740   0.031   3.395   2.718 -0.2475  0.7478 -0.2473
  575HOH     H1 1741  -0.008   3.482   2.727 -0.4585  0.7023 -0.6515
  575HOH     H2 1742   0.090   3.403   2.644 -0.2264  0.5603 -0.2519
  576HOH      O 1743   1.095   3.489   1.045 -0.2092 -0.2974  0.7696
  576HOH     H1 1744   1.120   3.564   0.989  0.9060  0.2632  1.9033
  576HOH     H2 1745   1.125   3.412   0.996 -1.9608 -0.1564 -0.7308
  577HOH      O 1746   0.336   3.080   1.150 -0.2011  0.6260  0.3243
  577HOH     H1 1747   0.353   3.168   1.118 -0.7290  0.7729  0.4259
  577HOH     H2 1748   0.381   3.023   1.088 -1.0040  0.9055 -0.5784
  578HOH      O 1749   1.573   2.405   2.748 -0.1572  0.5412 -0.0686
  578HOH     H1 1750   1.659   2.439   2.773  0.3532 -0.4646 -0.3678
  578HOH     H2 1751   1.541   2.361   2.827 -0.1713  0.4733 -0.1125
  579HOH      O 1752   2.149   1.733   0.190 -0.6805 -0.3862  0.2760
  579HOH     H1 1753   2.112   1.799   0.248  1.0084 -0.3024  1.4172
  579HOH     H2 1754   2.176   1.781   0.112  1.1186  0.5421  1.3486
  580HOH      O 1755   0.044   1.871   2.899  0.4012  0.3720 -0.3012
  580HOH     H1 1756  -0.035   1.852   2.950  1.7150 -0.9846  1.5145
  580HOH     H2 1757   0.015   1.931   2.831 -2.0839  0.2785  0.4763
  581HOH      O 1758   0.741   3.099   1.977  0.4899 -0.4058  0.3061
  581HOH     H1 1759   0.732   3.194   1.972  0.2566 -0.4409  0.0204
  581HOH     H2 1760   0.731   3.079   2.070 -0.6265 -0.2541  0.2523
  582HOH      O 1761   2.190   0.138   3.669 -0.3985 -0.1183 -0.4566
  582HOH     H1 1762   2.243   0.207   3.628  0.5551 -0.4502  0.1427
  582HOH     H2 1763   2.163   0.083   3.596 -0.4484  0.4127 -0.8503
  583HOH      O 1764   0.892   1.281   1.361 -0.0695  0.1408  0.1622
  583HOH     H1 1765   0.938   1.333   1.295 -0.3630  0.2056  0.0084
  583HOH     H2 1766   0.937   1.196   1.360  0.2644  0.3150  0.2558
  584HOH      O 1767   1.793   2.217   2.665  0.5402 -0.6438 -0.3889
  584HOH     H1 1768   1.809   2.185   2.576 -0.4090 -0.2611 -0.7216
  584HOH     H2 1769   1.699   2.206   2.677  0.5689 -0.1603  0.3614
  585HOH      O 1770   0.428   0.899   0.449 -0.2534 -0.3345  0.4486
  585HOH     H1 1771   0.428   0.817   0.400  0.4179  0.1026 -0.3325
  585HOH     H2 1772   0.359   0.951   0.408 -0.0005 -0.1399  0.2632
  586HOH      O 1773   1.754   2.278   3.445  1.0453  0.0828 -0.0772
  586HOH     H1 1774   1.734   2.234   3.528  0.3401  1.4228  0.5281
  586HOH     H2 1775   1.849   2.276   3.439  1.1032 -2.3727 -0.6509
  587HOH      O 1776   3.398   0.521   3.201  0.3245 -0.6407  0.3945
  587HOH     H1 1777   3.488   0.554   3.209  0.1720 -0.2140  0.3429
  587HOH     H2 1778   3.347   0.574   3.263 -0.0035 -0.4801 -0.0093
  588HOH      O 1779   3.101   0.048   3.408 -0.4088  0.3577 -0.2959
  588HOH     H1 1780   3.108   0.038   3.313  1.4102 -0.2093 -0.1780
  588HOH     H2 1781   3.125   0.140   3.423  0.8137  0.0738 -0.3368
  589HOH      O 1782   2.283   3.416   0.762 -0.9626  0.0677 -0.4338
  589HOH     H1 1783   2.333   3.496   0.779 -1.0990  0.3559 -1.2810
  589HOH     H2 1784   2.206   3.423   0.818 -0.4600  0.0027  0.2949
  590HOH      O 1785   3.430   1.856   1.724  0.1230  0.6915 -0.4507
  590HOH     H1 1786   3.510   1.836   1.674 -0.4724 -0.7319 -0.9464
  590HOH     H2 1787   3.378   1.776   1.717 -0.8644  1.1688  0.8199
  591HOH      O 1788   0.416   2.574   3.347  0.1851  0.4961 -0.4666
  591HOH     H1 1789   0.458   2.624   3.277 -0.3133  0.8467 -0.5253
  591HOH     H2 1790   0.328   2.611   3.354 -0.0567 -0.0911 -0.2202
  592HOH      O 1791   0.088   1.031   1.524 -0.8031  0.4247 -0.0464
  592HOH     H1 1792   0.094   1.077   1.608 -0.5501  0.8962 -0.3162
  592HOH     H2 1793   0.171   1.049   1.481 -0.5624 -0.5413 -0.0447
  593HOH      O 1794   0.425   1.920   1.741 -0.5363  0.1132 -0.0866
  593HOH     H1 1795   0.459   1.862   1.673  0.8126  0.8857 -0.1386
  593HOH     H2 1796   0.351   1.965   1.700 -0.5196 -0.3269 -0.6147
  594HOH      O 1797   2.607   0.805   2.568  0.3017  0.8000 -0.2808
  594HOH     H1 1798   2.608   0.758   2.651  0.4164  0.2142 -0.6049
  594HOH     H2 1799   2.625   0.896   2.592  0.1791  0.6671  0.3483
  595HOH      O 1800   0.767   1.381   0.589  0.3327  0.3416  0.1558
  595HOH     H1 1801   0.780   1.422   0.674  0.9519 -0.3081  0.3957
  595HOH     H2 1802   0.674   1.355   0.588  0.5375 -0.5390  1.0699
  596HOH      O 1803   2.299   0.475   2.924 -0.1578  0.3765  0.1531
  596HOH     H1 1804   2.259   0.424   2.853  0.0649 -0.2598  0.4719
  596HOH     H2 1805   2.352   0.541   2.880 -1.0641  0.8519 -0.2762
  597HOH      O 1806   3.566   1.610   1.154  0.4546  0.0132 -0.1380
  597HOH     H1 1807   3.523   1.693   1.132  1.4660  0.7349  0.4194
  597HOH     H2 1808   3.531   1.548   1.091 -1.4129  0.4915  0.3034
  598HOH      O 1809   3.246   3.151   0.433 -0.2532 -0.0411 -0.2529
  598HOH     H1 1810   3.333   3.164   0.470  0.0421  0.0647 -0.9600
  598HOH     H2 1811   3.260   3.095   0.356 -0.6894  0.6288 -0.8435
  599HOH      O 1812   3.088   3.039   2.496 -0.1780 -0.5464  0.1300
  599HOH     H1 1813   3.046   3.074   2.574 -0.1869  0.7591 -0.4168
  599HOH     H2 1814   3.020   2.985   2.454 -0.5277 -0.3696  0.4570
  600HOH      O 1815   2.657   0.537   3.013  0.0549  0.0943  0.1328
  600HOH     H1 1816   2.722   0.552   3.081  0.2040  0.0603  0.0006
  600HOH     H2 1817   2.610   0.458   3.041 -0.4464  0.5550  0.6144
  601HOH      O 1818   0.067   1.103   1.074  0.0953  0.0471  0.4928
  601HOH     H1 1819   0.089   1.125   0.984 -0.9017  0.2272  0.2716
  601HOH     H2 1820   0.035   1.185   1.112 -0.4288 -0.2425  0.7008
  602HOH      O 1821   2.121   0.695   3.555 -0.6174 -0.0030 -0.4255
  602HOH     H1 1822   2.031   0.676   3.528 -0.7009  0.5032 -0.5060
  602HOH     H2 1823   2.135   0.638   3.632 -0.9034 -0.2948 -0.5837
  603HOH      O 1824   3.191   3.252   2.356 -0.0223 -0.4212 -0.4165
  603HOH     H1 1825   3.162   3.162   2.373  0.2280 -0.4732 -0.2645
  603HOH     H2 1826   3.113   3.305   2.375  0.1680 -0.4963  0.6954
  604HOH      O 1827   0.249   2.104   3.645 -0.0491  0.7642  0.4031
  604HOH     H1 1828   0.278   2.178   3.592 -0.2650  0.6453  0.1127
  604HOH     H2 1829   0.154   2.103   3.634  0.0368 -0.2574 -0.5469
  605HOH      O 1830   2.138   1.493   0.816 -0.3511  0.0519 -0.2660
  605HOH     H1 1831   2.091   1.428   0.763 -0.7949  0.6930 -0.6917
  605HOH     H2 1832   2.129   1.574   0.767 -1.2181  0.7987  1.0343
  606HOH      O 1833   0.775   1.074   2.125 -0.1657  0.3560  0.8142
  606HOH     H1 1834   0.842   1.017   2.085 -1.1273 -0.5385  0.3875
  606HOH     H2 1835   0.749   1.132   2.054 -1.5188 -0.9079  0.1645
  607HOH      O 1836   1.599   2.816   3.197 -0.8057 -0.0087 -0.2671
  607HOH     H1 1837   1.589   2.809   3.292 -1.7614 -0.0731 -0.3519
  607HOH     H2 1838   1.684   2.778   3.179 -0.2061  0.8037  0.6507
  608HOH      O 1839   0.659   2.963   1.260  0.1825  0.2022  0.3673
  608HOH     H1 1840   0.584   2.993   1.311  0.7498  1.3697  0.5688
  608HOH     H2 1841   0.733   3.012   1.295  0.6228  1.0974 -1.5606
  609HOH      O 1842   2.128   3.360   1.823  0.2269 -0.5359 -0.2844
  609HOH     H1 1843   2.222   3.377   1.821  0.1919 -0.2573  0.1083
  609HOH     H2 1844   2.115   3.304   1.899 -0.0385  0.2575  0.2829
  610HOH      O 1845   0.569   3.371   1.069  0.0327 -0.0350  0.5488
  610HOH     H1 1846   0.647   3.328   1.035  0.2122  0.6195  0.0765
  610HOH     H2 1847   0.599   3.416   1.148  0.3775  0.8883 -0.0597
  611HOH      O 1848   2.269   1.770   1.337  0.3435  0.2483  0.1428
  611HOH     H1 1849   2.322   1.841   1.299 -0.6760  0.4840 -0.9600
  611HOH     H2 1850   2.185   1.811   1.357  0.1126 -0.4042  0.5628
  612HOH      O 1851   1.804   3.009   3.766  0.3972  0.7366 -0.2451
  612HOH     H1 1852   1.826   2.925   3.726 -0.3095  0.3964  0.0365
  612HOH     H2 1853   1.764   3.059   3.695 -2.2465 -0.4037  0.1962
  613HOH      O 1854   1.844   3.181   1.077 -0.2353  0.5691 -0.2316
  613HOH     H1 1855   1.817   3.097   1.116  0.8053  0.2128 -0.1887
  613HOH     H2 1856   1.867   3.235   1.152  0.8549  0.2161 -0.2700
  614HOH      O 1857   1.356   0.661   1.780  0.2475 -0.1856 -0.3690
  614HOH     H1 1858   1.423   0.669   1.848  0.1523 -0.3258 -0.2567
  614HOH     H2 1859   1.369   0.738   1.724 -0.1192  0.3159  0.2096
  615HOH      O 1860   2.896   1.611   0.685 -0.1067  0.2306 -0.2038
  615HOH     H1 1861   2.982   1.650   0.669  0.1308 -0.3122 -0.2910
  615HOH     H2 1862   2.840   1.649   0.617  0.0847  0.5099 -0.2118
  616HOH      O 1863   3.683   2.063   3.138  0.9210 -0.1681  0.3585
  616HOH     H1 1864   3.630   2.004   3.192  0.1663 -0.6994 -0.8833
  616HOH     H2 1865   3.769   2.022   3.136  0.5054 -1.0804 -0.1801
  617HOH      O 1866   2.254   1.648   2.503  0.0564 -0.3834 -1.1735
  617HOH     H1 1867   2.260   1.708   2.429 -0.2904  0.8885 -0.2564
  617HOH     H2 1868   2.327   1.674   2.560 -1.0288  0.3460 -0.0054
  618HOH      O 1869   1.751   3.460   0.986  0.5482  0.2440 -0.0153
  618HOH     H1 1870   1.657   3.475   0.998  0.5565 -0.0872  0.5773
  618HOH     H2 1871   1.759   3.364   0.984  0.8949  0.2666  0.1721
  619HOH      O 1872   3.524   2.856   1.512  0.0595 -0.2137 -0.3303
  619HOH     H1 1873   3.504   2.904   1.432  0.2823 -0.7396 -0.7215
  619HOH     H2 1874   3.439   2.831   1.547 -0.0402 -0.5159 -0.7584
  620HOH      O 1875   2.735   1.163   0.738 -0.3047  0.1553 -0.0280
  620HOH     H1 1876   2.714   1.249   0.700  0.1680  0.5036  0.4593
  620HOH     H2 1877   2.651   1.118   0.742 -0.7458  0.9711  0.6105
  621HOH      O 1878   1.645   1.945   2.114 -0.2889 -0.3052 -0.6402
  621HOH     H1 1879   1.612   2.033   2.135 -1.5299 -0.7061 -0.7326
  621HOH     H2 1880   1.634   1.937   2.019  0.4331 -0.3416 -0.7285
  622HOH      O 1881   2.024   3.597   3.608  0.0889 -0.0560 -0.0272
  622HOH     H1 1882   1.973   3.637   3.538 -0.4051  0.9997  0.8601
  622HOH     H2 1883   1.960   3.548   3.660  0.2964 -0.1530  0.1395
  623HOH      O 1884   2.486   0.109   0.813 -0.0431 -0.1481 -0.6880
  623HOH     H1 1885   2.501   0.141   0.724  0.3130 -1.4100 -1.1171
  623HOH     H2 1886   2.554   0.151   0.865 -0.2783  0.6351 -0.9775
  624HOH      O 1887   0.088   0.849   2.583  0.5026  0.6058 -0.1139
  624HOH     H1 1888   0.007   0.898   2.594  0.6974  0.8323  0.3509
  624HOH     H2 1889   0.139   0.869   2.661  0.3106 -0.8796  0.4652
  625HOH      O 1890   1.827   3.503  -0.006  0.2917 -0.6802 -0.4938
  625HOH     H1 1891   1.802   3.523   0.085  1.3657 -0.0677 -0.3050
  625HOH     H2 1892   1.752   3.456  -0.041  0.0379 -1.3878  0.8657
  626HOH      O 1893   1.339   1.490   3.065  0.4005 -0.3738 -0.6020
  626HOH     H1 1894   1.331   1.457   3.154  0.3107  1.3019  0.0884
  626HOH     H2 1895   1.428   1.526   3.061  0.6574 -1.0164 -1.4623
  627HOH      O 1896   1.417   3.115   2.457 -0.3433 -0.0211  0.4281
  627HOH     H1 1897   1.487   3.165   2.499  0.8311 -1.0919 -0.1154
  627HOH     H2 1898   1.428   3.131   2.364  0.0574 -1.1862  0.2341
  628HOH      O 1899   0.836   0.626   2.728 -0.3081 -0.4716  0.2440
  628HOH     H1 1900   0.927   0.615   2.701 -0.4265 -1.1877  0.0807
  628HOH     H2 1901   0.786   0.624   2.647 -0.4807 -0.2104  0.3426
  629HOH      O 1902   0.691   2.409   3.078  0.6379 -0.2581  0.0942
  629HOH     H1 1903   0.716   2.387   3.168  0.8811  0.3844  0.1910
  629HOH     H2 1904   0.624   2.477   3.088 -0.1942 -0.9989 -0.1951
  630HOH      O 1905   3.140   2.022   3.276  0.9400  0.0305 -0.9860
  630HOH     H1 1906   3.185   1.968   3.340  0.5299  0.6316 -0.1449
  630HOH     H2 1907   3.087   1.961   3.225  0.7414 -0.4063 -0.2863
  631HOH      O 1908   2.238   3.687   1.886  0.0425  0.4467  0.3770
  631HOH     H1 1909   2.181   3.711   1.813  0.2168 -0.2801 -0.0135
  631HOH     H2 1910   2.182   3.636   1.944  0.3736 -0.6754 -0.2370
  632HOH      O 1911   3.715   2.585   3.081 -0.3306  0.2643 -0.8289
  632HOH     H1 1912   3.663   2.648   3.132  1.1496  0.7143  0.2863
  632HOH     H2 1913   3.785   2.638   3.042  1.1123 -0.6129  0.3507
  633HOH      O 1914   3.377   1.641   3.633  0.2431 -0.0487 -0.2810
  633HOH     H1 1915   3.361   1.560   3.585 -1.1605  0.3503 -0.5699
  633HOH     H2 1916   3.325   1.632   3.713 -0.2880  0.7243 -0.5214
  634HOH      O 1917   2.091   0.803   1.971  0.2885  0.2591 -0.0560
  634HOH     H1 1918   2.042   0.794   1.890  0.6378 -0.3083 -0.2118
  634HOH     H2 1919   2.024   0.812   2.039 -0.0167  0.0081 -0.3216
  635HOH      O 1920   2.020   2.584   0.284  0.5787 -0.1610 -0.0625
  635HOH     H1 1921   1.940   2.636   0.275  0.3534 -0.4064  0.4207
  635HOH     H2 1922   2.086   2.632   0.234  0.0248 -0.1949 -0.8580
  636HOH      O 1923   1.789   3.070   2.843  0.5855  0.0421 -0.4038
  636HOH     H1 1924   1.719   3.074   2.907  0.1506 -0.8598 -0.7889
  636HOH     H2 1925   1.836   3.153   2.853  0.3702  0.0472  0.8768
  637HOH      O 1926   2.663   0.799   3.556  0.0122 -0.6705  0.0021
  637HOH     H1 1927   2.632   0.888   3.573 -1.1596 -1.1761  0.7704
  637HOH     H2 1928   2.641   0.783   3.464  0.8965  0.0311 -0.3748
  638HOH      O 1929   1.613   3.749   3.047  0.0088  0.4394  0.1994
  638HOH     H1 1930   1.601   3.815   2.979  0.5026  1.0266  0.6512
  638HOH     H2 1931   1.524   3.727   3.075 -0.1769  0.6081 -0.2419
  639HOH      O 1932   0.312   2.563   2.790  0.6347  0.1819 -0.1291
  639HOH     H1 1933   0.309   2.582   2.696  0.1289  1.2679  0.0734
  639HOH     H2 1934   0.272   2.477   2.798  0.0929  0.3441 -0.8602
  640HOH      O 1935   3.707   3.632   2.392  0.2353  0.1706 -0.3239
  640HOH     H1 1936   3.694   3.554   2.340  0.8049  0.1630 -0.4640
  640HOH     H2 1937   3.623   3.679   2.387 -1.2889 -1.7925  2.1781
  641HOH      O 1938   2.387   1.971   0.741 -0.5484  0.1378  0.3281
  641HOH     H1 1939   2.329   1.895   0.748 -0.9967  0.4473  0.0893
  641HOH     H2 1940   2.473   1.938   0.766 -0.5784 -0.6429 -0.4668
  642HOH      O 1941   2.997   2.691   1.286 -0.2931 -0.0449  0.4114
  642HOH     H1 1942   2.952   2.716   1.206 -0.0078  0.7347  0.4821
  642HOH     H2 1943   2.928   2.658   1.343 -0.5425 -0.3138 -0.0300
  643HOH      O 1944   0.077   1.927   1.532  0.0838  0.1946 -0.3112
  643HOH     H1 1945   0.066   1.952   1.623 -0.4846  0.7440 -0.5231
  643HOH     H2 1946   0.113   2.005   1.490  0.2322 -0.0179 -0.5827
  644HOH      O 1947   0.742   0.051   0.727  0.1190  0.1458 -0.8878
  644HOH     H1 1948   0.694   0.127   0.759  0.5682  0.5834 -1.2322
  644HOH     H2 1949   0.674  -0.011   0.699 -0.2524  0.3389 -0.4434
  645HOH      O 1950   0.509   0.868   1.729 -0.8681  0.2227 -0.2756
  645HOH     H1 1951   0.473   0.893   1.815 -0.8261  0.0833 -0.2179
  645HOH     H2 1952   0.465   0.786   1.707 -2.2014  1.1088 -1.1938
  646HOH      O 1953   1.361   2.281   3.187 -0.4264 -0.0035 -0.0920
  646HOH     H1 1954   1.449   2.300   3.218 -0.4477 -0.7120  0.4461
  646HOH     H2 1955   1.310   2.359   3.210  0.2670  0.9399 -1.4762
  647HOH      O 1956   3.248   2.356   3.672  0.2150  0.4849 -0.3296
  647HOH     H1 1957   3.337   2.362   3.638 -0.0877  0.1446 -1.2686
  647HOH     H2 1958   3.248   2.279   3.729  0.4556  0.3148 -0.5578
  648HOH      O 1959   0.461   0.479   0.703 -0.3769 -0.2582  0.3837
  648HOH     H1 1960   0.506   0.400   0.732 -0.2463 -0.2772  0.1323
  648HOH     H2 1961   0.369   0.454   0.699 -0.1810 -1.0244 -1.5938
  649HOH      O 1962   3.662   0.412   1.930 -0.6875 -0.0986 -0.5857
  649HOH     H1 1963   3.604   0.337   1.924  0.4702 -1.0269 -1.1149
  649HOH     H2 1964   3.718   0.405   1.853  0.3418  0.5200  0.0563
  650HOH      O 1965   3.658   3.451   2.213  0.3004  0.1711 -0.0642
  650HOH     H1 1966   3.649   3.514   2.142  0.8041 -0.2241 -0.4987
  650HOH     H2 1967   3.568   3.428   2.236  0.1032  1.2455  0.3051
  651HOH      O 1968   2.481   2.919   0.957  0.4659  0.0910  0.6154
  651HOH     H1 1969   2.443   2.981   1.020 -0.7252 -0.7721  0.8107
  651HOH     H2 1970   2.496   2.839   1.007 -2.0982 -1.2298 -0.3648
  652HOH      O 1971   0.958   2.840   0.507 -1.0363  0.6694  0.0759
  652HOH     H1 1972   0.978   2.868   0.596 -0.2307  0.8666 -0.1508
  652HOH     H2 1973   0.903   2.763   0.518 -0.7801  0.5706  0.7437
  653HOH      O 1974   1.262   3.476   3.523  0.4470 -0.4114 -0.5240
  653HOH     H1 1975   1.208   3.435   3.455 -0.6193  0.8405 -0.5288
  653HOH     H2 1976   1.285   3.561   3.485 -0.7708  0.6362  0.8589
  654HOH      O 1977   3.015   0.354   2.178 -0.0310 -0.4174 -0.2632
  654HOH     H1 1978   3.065   0.413   2.122 -0.1053 -0.0563  0.0389
  654HOH     H2 1979   3.074   0.336   2.252 -0.4320  0.2466  0.2429
  655HOH      O 1980   3.711   2.951   0.330  0.1529  0.4067  0.0270
  655HOH     H1 1981   3.728   2.901   0.411 -0.9747 -0.4799 -0.2290
  655HOH     H2 1982   3.773   3.024   0.334  0.3447  0.2384  1.5452
  656HOH      O 1983   3.726   0.625   1.098  0.4496 -0.5623  0.0109
  656HOH     H1 1984   3.686   0.539   1.085 -0.0312 -0.4259  0.5389
  656HOH     H2 1985   3.779   0.638   1.019 -0.5613 -0.7305 -0.7362
  657HOH      O 1986   1.206   2.147   1.066  0.0928 -0.1752 -0.0746
  657HOH     H1 1987   1.118   2.109   1.061  0.3514 -0.7372 -1.6806
  657HOH     H2 1988   1.265   2.071   1.061  0.6368  0.2641 -0.8138
  658HOH      O 1989   1.187   1.174   0.492 -0.2341 -0.1357 -0.5307
  658HOH     H1 1990   1.228   1.251   0.453 -0.2423  0.4742  0.5621
  658HOH     H2 1991   1.220   1.173   0.582 -1.4930 -0.4485 -0.0318
  659HOH      O 1992   2.367   2.627   2.326  0.5380 -0.0096  0.5212
  659HOH     H1 1993   2.393   2.554   2.270 -1.3562 -0.0257 -0.4977
  659HOH     H2 1994   2.401   2.705   2.282  0.5100 -0.1389  0.2683
  660HOH      O 1995   1.432   2.738   2.982  0.2316 -0.1860  0.7787
  660HOH     H1 1996   1.487   2.786   3.043  0.3006  1.2180 -0.3004
  660HOH     H2 1997   1.473   2.751   2.897 -0.4691 -1.1402  0.2537
  661HOH      O 1998   1.513   3.025   1.205 -0.4028  0.4552 -0.4497
  661HOH     H1 1999   1.537   2.933   1.195  0.3715  0.5493  0.3097
  661HOH     H2 2000   1.567   3.056   1.278 -1.0533  1.3714 -0.3288
  662HOH      O 2001   0.529   1.863   2.813  0.0897 -0.2794 -0.3050
  662HOH     H1 2002   0.601   1.855   2.750  0.1405 -0.0909 -0.2709
  662HOH     H2 2003   0.487   1.777   2.812 -0.1445 -0.1697 -0.8713
  663HOH      O 2004   3.591   0.593   3.428 -0.4010  0.3278 -0.3341
  663HOH     H1 2005   3.625   0.605   3.339 -1.1263  0.4590 -0.6091
  663HOH     H2 2006   3.507   0.640   3.428 -0.5092  0.1516  0.3571
  664HOH      O 2007   3.432   2.629   0.448 -0.1292 -0.2110  0.0337
  664HOH     H1 2008   3.520   2.655   0.474  0.1384 -0.8725 -0.1736
  664HOH     H2 2009   3.376   2.656   0.521  0.2393  0.2165  0.1650
  665HOH      O 2010   0.376   1.696   1.231 -0.6658 -0.9077 -0.1388
  665HOH     H1 2011   0.439   1.625   1.243 -0.4393 -0.6041  0.6391
  665HOH     H2 2012   0.427   1.767   1.193 -0.1032 -0.1648  1.7519
  666HOH      O 2013   2.851   3.740   2.938  0.0435 -0.0515 -0.0958
  666HOH     H1 2014   2.821   3.656   2.972 -1.0845  0.4146  0.1413
  666HOH     H2 2015   2.778   3.800   2.952  0.3600  0.7076 -1.3185
  667HOH      O 2016   0.946   3.580   3.560  0.3859 -0.1034 -0.4321
  667HOH     H1 2017   0.875   3.529   3.520 -0.3320  0.2262  0.3808
  667HOH     H2 2018   0.984   3.521   3.625  0.4577 -0.0623 -0.4364
  668HOH      O 2019   1.722   2.194   3.704 -0.0391  0.1159  0.7024
  668HOH     H1 2020   1.771   2.117   3.675 -0.1762  0.4764 -0.6028
  668HOH     H2 2021   1.705   2.177   3.797 -0.9295 -1.9122  0.2855
  669HOH      O 2022   2.034   1.739   3.002  0.0831  0.3094  0.2651
  669HOH     H1 2023   1.952   1.787   3.011 -0.0288  0.1377  0.1767
  669HOH     H2 2024   2.011   1.663   2.948  0.5212  0.8252 -0.7036
  670HOH      O 2025   1.776   1.735   1.681 -0.0113 -0.1331  0.1264
  670HOH     H1 2026   1.821   1.655   1.712 -0.4983 -0.0759  1.0633
  670HOH     H2 2027   1.838   1.805   1.701 -0.2008 -0.1295  0.7567
  671HOH      O 2028   1.185   3.465   1.672 -0.4169  0.2203  0.6022
  671HOH     H1 2029   1.146   3.474   1.586 -0.9566  0.3627  0.8508
  671HOH     H2 2030   1.254   3.400   1.661  0.0117  0.7725 -0.0919
  672HOH      O 2031   3.062   0.703   1.173  0.6720 -0.9016  0.1882
  672HOH     H1 2032   2.970   0.726   1.160  0.7923 -0.8475 -0.6767
  672HOH     H2 2033   3.060   0.612   1.201  0.3628 -0.9641 -0.0264
  673HOH      O 2034   0.169   0.678   0.636  0.1188 -0.0434 -0.0059
  673HOH     H1 2035   0.084   0.704   0.601  0.2037 -0.8002 -0.8474
  673HOH     H2 2036   0.227   0.676   0.560  0.7170 -0.2507  0.4359
  674HOH      O 2037   2.996   2.456   1.668  0.2229 -0.1173 -0.2619
  674HOH     H1 2038   2.940   2.385   1.700  0.0421  0.0618 -0.1785
  674HOH     H2 2039   3.057   2.473   1.740 -0.3019  0.4119  0.0776
  675HOH      O 2040   3.227   0.054   2.256  0.0268 -1.1201  0.4669
  675HOH     H1 2041   3.205   0.061   2.163  0.7299 -0.5849  0.3285
  675HOH     H2 2042   3.186   0.131   2.296 -0.0821 -1.2271  0.5627
  676HOH      O 2043   3.689   3.198   3.661 -0.1451  0.4835 -1.2615
  676HOH     H1 2044   3.632   3.146   3.719  0.6661  1.6433  0.7703
  676HOH     H2 2045   3.741   3.132   3.615 -0.4770 -0.5501 -0.2716
  677HOH      O 2046   0.009   3.219   2.155 -0.6147 -0.2828  0.1034
  677HOH     H1 2047  -0.019   3.293   2.208 -0.0224 -0.7203  1.0735
  677HOH     H2 2048   0.020   3.255   2.067 -0.8042  0.6601  0.4444
  678HOH      O 2049   1.428   2.599   3.704  0.5437  0.2369  0.1141
  678HOH     H1 2050   1.380   2.617   3.624 -0.8873  0.2166  0.9048
  678HOH     H2 2051   1.423   2.680   3.754 -0.0429 -0.2238  0.8515
  679HOH      O 2052   3.030   2.425   2.124 -0.0585 -0.1871  0.2607
  679HOH     H1 2053   3.063   2.471   2.047 -1.1472  0.0585 -0.0899
  679HOH     H2 2054   2.966   2.363   2.089  0.0254 -0.6546  0.8998
  680HOH      O 2055   3.657   0.728   0.777 -0.4470 -0.5239 -0.0175
  680HOH     H1 2056   3.668   0.809   0.828  0.1031 -0.7254  0.1975
  680HOH     H2 2057   3.603   0.755   0.702  0.8691  0.4102 -0.7326
  681HOH      O 2058   0.195   1.658   2.914  0.0987  0.2163  0.2133
  681HOH     H1 2059   0.165   1.743   2.884 -0.8462  0.2348  1.0953
  681HOH     H2 2060   0.114   1.606   2.924  0.6614 -0.9138 -0.6165
  682HOH      O 2061   2.394   2.207   1.235 -0.4062  0.2225  0.1050
  682HOH     H1 2062   2.402   2.121   1.194  0.3582  0.3807 -0.1135
  682HOH     H2 2063   2.311   2.241   1.202  0.0361  0.2248 -1.1270
  683HOH      O 2064   0.250   1.375   2.082 -1.0609 -0.4691  0.4015
  683HOH     H1 2065   0.185   1.405   2.019  0.2937  0.2699 -0.7884
  683HOH     H2 2066   0.274   1.454   2.131  0.2982 -0.1911 -0.5870
  684HOH      O 2067   3.524   3.343   2.718  0.4664 -0.5702  0.3653
  684HOH     H1 2068   3.619   3.345   2.721  0.5249  0.7700 -0.5452
  684HOH     H2 2069   3.500   3.418   2.664 -1.0891 -1.3290 -0.1223
  685HOH      O 2070   3.236   1.099   2.282  0.2035  0.5873 -0.1170
  685HOH     H1 2071   3.211   1.048   2.205 -0.5095 -0.2208  0.5960
  685HOH     H2 2072   3.293   1.168   2.248 -0.1354  0.3117 -1.3650
  686HOH      O 2073   1.766   3.495   2.462 -0.8945  0.2485  0.0628
  686HOH     H1 2074   1.845   3.546   2.444 -0.9745  0.9701  1.4652
  686HOH     H2 2075   1.697   3.539   2.412 -0.6772  0.5487  0.0220
  687HOH      O 2076   2.253   0.735   1.563 -0.1663  0.2561  0.4762
  687HOH     H1 2077   2.268   0.769   1.474 -0.0340  0.3787  0.5434
  687HOH     H2 2078   2.339   0.741   1.605 -0.4023  0.9964  0.8864
  688HOH      O 2079   1.672   3.167   3.612 -0.8370  0.3962  0.1150
  688HOH     H1 2080   1.581   3.141   3.594 -0.5665  0.1171 -1.0323
  688HOH     H2 2081   1.687   3.242   3.554  0.1789 -0.7001 -1.1749
  689HOH      O 2082   0.477   2.590   0.419 -0.3522  0.4143  0.1027
  689HOH     H1 2083   0.544   2.655   0.440 -0.1573  0.7670 -1.3634
  689HOH     H2 2084   0.399   2.642   0.396 -0.4728  0.1044 -0.2053
  690HOH      O 2085   2.679   0.080   3.782 -0.4656  0.0411 -0.0208
  690HOH     H1 2086   2.623   0.003   3.784 -0.3485 -0.0422  0.0056
  690HOH     H2 2087   2.660   0.121   3.698 -2.1008  1.1387  0.7733
  691HOH      O 2088   2.869   1.119   3.171  0.2547 -0.5907  0.0815
  691HOH     H1 2089   2.936   1.068   3.216  1.9886  1.0022 -0.4324
  691HOH     H2 2090   2.887   1.106   3.078  0.0466  0.0728 -0.0630
  692HOH      O 2091   0.479   0.493   2.978  0.5235 -0.1194  0.4788
  692HOH     H1 2092   0.521   0.448   2.904 -0.0772 -0.7941  0.5272
  692HOH     H2 2093   0.419   0.556   2.937  0.5373 -0.1575  0.4004
  693HOH      O 2094   1.303   1.639   0.376 -0.4567 -0.4299 -0.1646
  693HOH     H1 2095   1.309   1.557   0.328  1.1937  0.0140 -0.8821
  693HOH     H2 2096   1.333   1.705   0.314 -1.1075  0.6417  0.5898
  694HOH      O 2097   1.868   0.599   3.495 -0.1710  0.3872  0.0980
  694HOH     H1 2098   1.778   0.601   3.465 -0.1343  1.1783  0.0042
  694HOH     H2 2099   1.894   0.507   3.486 -1.1218  0.0421  0.6338
  695HOH      O 2100   1.957   1.936   0.700  0.6975 -0.2675 -0.4102
  695HOH     H1 2101   1.982   1.995   0.629  0.4193  0.1586 -0.1649
  695HOH     H2 2102   1.862   1.936   0.699  0.6134 -2.0199 -1.4621
  696HOH      O 2103   0.292   0.493   1.967 -0.0992  0.5438 -0.2682
  696HOH     H1 2104   0.235   0.533   2.033 -0.6500  0.3431 -0.6042
  696HOH     H2 2105   0.281   0.548   1.889 -0.7330 -0.1284 -0.6856
  697HOH      O 2106   1.211   1.920   2.159  0.1615 -0.4314  0.2479
  697HOH     H1 2107   1.191   1.989   2.222 -0.7796  0.4069 -0.8744
  697HOH     H2 2108   1.258   1.964   2.089 -0.0523 -1.0188 -0.2835
  698HOH      O 2109   3.275   3.733   3.056  0.1700  0.1353 -0.2707
  698HOH     H1 2110   3.329   3.706   3.131  0.7234 -0.4387 -0.8565
  698HOH     H2 2111   3.333   3.726   2.981 -0.4248  0.5495 -0.7840
  699HOH      O 2112   1.917   2.723   1.840  0.2030  0.4254  0.0466
  699HOH     H1 2113   1.863   2.798   1.815  0.4137  0.7443  0.5395
  699HOH     H2 2114   1.985   2.759   1.896 -0.1637 -0.2492  0.9652
  700HOH      O 2115   1.825   1.044   3.139 -0.3447  0.0895 -0.1478
  700HOH     H1 2116   1.785   1.128   3.119  0.1298  0.3271 -0.1213
  700HOH     H2 2117   1.846   1.049   3.232 -1.0957 -0.3956  0.0603
  701HOH      O 2118   2.575   3.640   1.685  0.1959 -0.5588 -0.3295
  701HOH     H1 2119   2.556   3.728   1.653  0.2388 -0.2875  0.3676
  701HOH     H2 2120   2.606   3.653   1.775  1.0196 -1.2106 -0.4914
  702HOH      O 2121   0.467   1.323   0.641 -0.4395 -0.5636 -0.4282
  702HOH     H1 2122   0.458   1.400   0.698 -0.3605 -1.0025  0.1922
  702HOH     H2 2123   0.413   1.344   0.564 -0.1091  0.2773 -0.4605
  703HOH      O 2124   3.553   1.996   0.467  0.5183 -0.2505  0.2027
  703HOH     H1 2125   3.586   2.080   0.498 -0.3814  0.7176 -1.2008
  703HOH     H2 2126   3.458   2.008   0.462  0.4724 -0.7430 -1.4904
  704HOH      O 2127   1.997   3.650   2.495  0.5373  0.0459  0.4656
  704HOH     H1 2128   2.078   3.599   2.495  0.6797  0.2714  0.3493
  704HOH     H2 2129   1.999   3.697   2.579  0.3575 -0.2136  0.6178
  705HOH      O 2130   0.967   0.363   3.125 -0.2008  0.2970 -0.2657
  705HOH     H1 2131   0.913   0.388   3.200 -0.5063 -0.2394 -0.3016
  705HOH     H2 2132   1.012   0.284   3.153 -1.1846 -0.5902 -1.0194
  706HOH      O 2133   2.913   1.139   2.873 -0.2167  0.0577  0.3490
  706HOH     H1 2134   2.976   1.071   2.849 -0.8923 -0.6052  0.3850
  706HOH     H2 2135   2.881   1.173   2.790  0.2511  0.4728  0.3297
  707HOH      O 2136   0.056   2.503   1.222 -0.0431  0.1423 -0.2514
  707HOH     H1 2137   0.007   2.494   1.303 -0.0185  1.1647 -0.0932
  707HOH     H2 2138  -0.001   2.464   1.155 -0.5969  0.3470  0.0848
  708HOH      O 2139   1.004   3.530   1.466  0.6588  0.0347 -0.0652
  708HOH     H1 2140   0.959   3.477   1.400 -0.8190  1.0993  0.0026
  708HOH     H2 2141   1.057   3.592   1.416 -0.4189  0.8076 -0.3251
  709HOH      O 2142   3.509   0.592   2.492 -0.0509  0.2853  0.3949
  709HOH     H1 2143   3.486   0.500   2.489  1.3108 -0.0873 -0.0395
  709HOH     H2 2144   3.425   0.638   2.492 -0.7731 -0.9398  1.2104
  710HOH      O 2145   3.377   0.748   1.562 -0.1549 -0.2587  0.2607
  710HOH     H1 2146   3.471   0.740   1.578 -0.0764  0.4890  0.2259
  710HOH     H2 2147   3.371   0.792   1.477 -0.4870  1.3086  1.0306
  711HOH      O 2148   1.624   3.086   0.686 -0.5117  0.1217 -1.3777
  711HOH     H1 2149   1.593   3.054   0.601 -0.0585 -0.5361 -1.3100
  711HOH     H2 2150   1.714   3.053   0.693 -0.7675 -0.4663 -0.3391
  712HOH      O 2151   3.377   1.385   3.499 -0.5600 -0.2302  0.3540
  712HOH     H1 2152   3.353   1.400   3.408 -1.3098 -0.0312  0.5699
  712HOH     H2 2153   3.322   1.312   3.526 -0.1962 -0.4201  0.5967
  713HOH      O 2154   0.671   3.385   1.887 -0.3742 -0.1835  0.1875
  713HOH     H1 2155   0.679   3.381   1.983 -0.4457 -0.3196  0.1895
  713HOH     H2 2156   0.760   3.382   1.855 -0.3219  0.3802  0.2653
  714HOH      O 2157   0.733   1.804   2.612  0.7398  0.3495 -0.0469
  714HOH     H1 2158   0.778   1.730   2.654 -0.2855 -0.4909 -0.3515
  714HOH     H2 2159   0.804   1.854   2.571  1.5402 -0.0588  0.7529
  715HOH      O 2160   1.514   0.510   1.933  0.1340 -0.2574 -0.0545
  715HOH     H1 2161   1.536   0.425   1.971  0.3838 -0.1454  0.0530
  715HOH     H2 2162   1.581   0.570   1.966  0.1636 -0.0910 -0.4061
  716HOH      O 2163   2.959   3.697   1.970 -0.0657  0.0827 -0.8896
  716HOH     H1 2164   2.997   3.778   2.004  0.3390  0.0323 -1.2040
  716HOH     H2 2165   2.925   3.721   1.884  0.1402 -0.1003 -1.0231
  717HOH      O 2166   1.866   3.441   2.844  0.2331  0.0261 -0.3233
  717HOH     H1 2167   1.885   3.388   2.767  0.4215  0.9671 -0.9527
  717HOH     H2 2168   1.811   3.512   2.812 -0.3740 -0.0083  0.5799
  718HOH      O 2169   3.079   2.891   3.578 -0.2560  0.1281  0.8580
  718HOH     H1 2170   3.134   2.932   3.644 -0.3097  0.2046  0.8559
  718HOH     H2 2171   2.990   2.912   3.605 -0.3332 -0.7991  1.3914
  719HOH      O 2172   3.284   3.192   0.744  0.7906  0.1904  0.1908
  719HOH     H1 2173   3.349   3.161   0.807  0.7883  0.1528  0.1746
  719HOH     H2 2174   3.302   3.141   0.665  0.5744 -0.0038  0.2656
  720HOH      O 2175   1.767   0.811   1.517 -0.3042  0.3747 -0.4813
  720HOH     H1 2176   1.676   0.822   1.489 -0.2686  0.8303 -0.4420
  720HOH     H2 2177   1.815   0.794   1.436 -0.3063  0.9894 -0.6225
  721HOH      O 2178   2.429   0.964   0.099  0.2314 -0.0242 -0.5641
  721HOH     H1 2179   2.493   0.894   0.109  0.0159 -0.0936  0.6685
  721HOH     H2 2180   2.357   0.938   0.156 -0.3745  0.6390 -0.9978
  722HOH      O 2181   1.764   1.409   1.627  0.0895  0.3286 -0.1901
  722HOH     H1 2182   1.853   1.374   1.626 -0.1220 -0.2362 -0.1647
  722HOH     H2 2183   1.728   1.385   1.542 -0.4775 -0.6713  0.2960
  723HOH      O 2184   1.030   1.922   1.562 -0.4990 -0.1218 -0.3345
  723HOH     H1 2185   0.957   1.984   1.568 -0.3648 -0.0505  1.1048
  723HOH     H2 2186   1.080   1.951   1.485 -0.4823  1.5322  0.2261
  724HOH      O 2187   1.317   0.512   3.731 -0.1428 -0.6408 -0.1602
  724HOH     H1 2188   1.317   0.548   3.642 -2.1483 -0.0262 -0.0089
  724HOH     H2 2189   1.393   0.552   3.773  0.4836 -0.4382 -1.3978
  725HOH      O 2190   2.748   3.309   3.529  0.2393  0.1804 -0.0935
  725HOH     H1 2191   2.756   3.385   3.471 -0.3664 -0.8997 -1.7548
  725HOH     H2 2192   2.828   3.258   3.513 -0.0697 -0.2726 -0.2450
  726HOH      O 2193   2.336   0.171   0.108 -1.1443 -0.3541  0.9099
  726HOH     H1 2194   2.393   0.094   0.108  0.2938  0.5602 -0.7571
  726HOH     H2 2195   2.269   0.152   0.043 -0.1886  0.0945 -0.2756
  727HOH      O 2196   1.003   0.604   1.509 -0.3681 -0.9152  0.1334
  727HOH     H1 2197   1.033   0.623   1.598 -1.2513 -0.0528  0.2829
  727HOH     H2 2198   0.938   0.672   1.491  0.1778 -0.7226 -1.3951
  728HOH      O 2199   2.188   2.300   2.093 -0.3973  0.0474 -0.0445
  728HOH     H1 2200   2.259   2.253   2.050  0.1312 -0.6597  1.4584
  728HOH     H2 2201   2.168   2.373   2.034  1.2796  0.0451 -0.7320
  729HOH      O 2202   0.234   0.919   2.851  0.3006 -0.2361  0.1332
  729HOH     H1 2203   0.295   0.926   2.777 -0.7541  1.5986 -0.6891
  729HOH     H2 2204   0.235   1.005   2.891 -0.8054 -0.5402  0.8860
  730HOH      O 2205   1.924   2.745   3.306  0.3546 -0.7925  0.0311
  730HOH     H1 2206   1.888   2.697   3.231  0.9432 -0.8811 -0.2096
  730HOH     H2 2207   1.916   2.837   3.281  0.9766 -0.8299 -0.3698
  731HOH      O 2208   0.539   2.560   2.063  0.1093  0.5624  0.4870
  731HOH     H1 2209   0.511   2.621   2.131 -1.0861  0.4363  0.1436
  731HOH     H2 2210   0.514   2.474   2.095 -0.3935  0.4937 -0.0568
  732HOH      O 2211   3.116   1.170   0.226 -1.3290  0.4260  0.3276
  732HOH     H1 2212   3.129   1.249   0.173 -1.2595  0.8636  0.9637
  732HOH     H2 2213   3.170   1.185   0.304 -0.1797 -0.8711 -0.1301
  733HOH      O 2214   2.553   2.009   0.472  0.2369  0.1083 -0.6663
  733HOH     H1 2215   2.496   2.002   0.548  0.5693 -0.5073 -0.4579
  733HOH     H2 2216   2.626   2.062   0.500  0.2746  0.0254 -0.6070
  734HOH      O 2217   0.529   0.950   2.955 -0.0546  0.3993  0.0175
  734HOH     H1 2218   0.601   0.909   2.906 -0.0835 -0.3177  0.5480
  734HOH     H2 2219   0.476   0.993   2.888  1.0403  1.2535 -0.3623
  735HOH      O 2220   0.323   1.119   3.295  0.1873 -0.1046 -0.0552
  735HOH     H1 2221   0.232   1.093   3.284  0.3226 -0.4012 -0.5714
  735HOH     H2 2222   0.320   1.199   3.347 -0.2960 -0.7415  0.9491
  736HOH      O 2223   2.316   2.999   1.375 -0.2962  0.0166 -0.3386
  736HOH     H1 2224   2.310   2.904   1.374 -0.9022  0.0346  0.0716
  736HOH     H2 2225   2.265   3.027   1.299  0.3902  0.0109 -0.8184
  737HOH      O 2226   1.055   2.625   0.680  0.5353  0.2068 -0.2246
  737HOH     H1 2227   1.025   2.684   0.749 -0.0734  0.7584 -0.9259
  737HOH     H2 2228   1.021   2.539   0.705 -0.2634  0.5224 -0.1625
  738HOH      O 2229   3.341   2.179   2.131 -0.3525 -0.3710 -0.3208
  738HOH     H1 2230   3.426   2.172   2.174  0.0938 -0.3226 -1.1425
  738HOH     H2 2231   3.277   2.181   2.202  0.3424 -0.2712  0.3197
  739HOH      O 2232   1.218   0.163   2.927 -0.4509 -0.7027  0.2877
  739HOH     H1 2233   1.309   0.135   2.919 -0.5843 -0.9390 -0.4738
  739HOH     H2 2234   1.208   0.184   3.020  0.9485  1.2686  0.1268
  740HOH      O 2235   2.443   1.234   1.178  0.1407 -0.3797 -0.6655
  740HOH     H1 2236   2.420   1.283   1.099  0.2341  0.5596 -0.1260
  740HOH     H2 2237   2.414   1.289   1.250  0.5248 -0.9897 -0.0238
  741HOH      O 2238   3.641   3.485   1.124  0.0212  0.1982  0.0824
  741HOH     H1 2239   3.573   3.492   1.057  0.5202 -0.0462 -0.4791
  741HOH     H2 2240   3.639   3.393   1.151 -0.6655  0.4459  0.9682
  742HOH      O 2241   1.517   0.327   2.572 -0.0564 -0.4245 -0.4254
  742HOH     H1 2242   1.494   0.386   2.644  1.5251  0.2719 -0.4045
  742HOH     H2 2243   1.463   0.355   2.499  0.0988  0.5563 -0.1887
  743HOH      O 2244   1.909   2.916   1.233 -0.1614  0.2940  0.4116
  743HOH     H1 2245   1.963   2.837   1.228 -0.6452 -0.0001 -0.5888
  743HOH     H2 2246   1.835   2.891   1.289 -0.0433  0.2190  0.5358
  744HOH      O 2247   0.051   0.446   3.505 -0.2222 -0.9862 -0.4864
  744HOH     H1 2248  -0.033   0.494   3.503  0.1070 -0.3825 -0.3949
  744HOH     H2 2249   0.114   0.508   3.467  0.4068 -0.9609  0.5281
  745HOH      O 2250   0.885   1.299   0.918  0.2327  0.3738 -0.4132
  745HOH     H1 2251   0.942   1.308   0.994 -0.3035 -0.0422  0.0603
  745HOH     H2 2252   0.859   1.206   0.919 -0.2522  0.4993 -0.7583
  746HOH      O 2253   3.555   3.439   3.361 -0.4098 -0.2380 -0.3720
  746HOH     H1 2254   3.560   3.345   3.347 -1.4983 -0.6332  1.2784
  746HOH     H2 2255   3.503   3.471   3.287  0.2150 -0.8475 -1.1134
  747HOH      O 2256   0.523   3.099   0.597 -0.7319 -0.0894  0.7163
  747HOH     H1 2257   0.453   3.048   0.558 -1.0266  0.8076 -0.0011
  747HOH     H2 2258   0.513   3.186   0.559  0.8399  0.0475  0.5036
  748HOH      O 2259   0.270   3.409   1.184  0.0073  0.4482  0.3034
  748HOH     H1 2260   0.217   3.481   1.150  0.0182  0.3264  0.0206
  748HOH     H2 2261   0.354   3.418   1.139 -0.1543 -0.0296 -0.1136
  749HOH      O 2262   1.290   2.703   1.047  0.1799 -0.0458 -0.1494
  749HOH     H1 2263   1.267   2.610   1.047  1.0569 -0.2800  0.1815
  749HOH     H2 2264   1.292   2.727   0.954 -0.0237 -0.3552 -0.2376
  750HOH      O 2265   3.452   2.387   1.246 -0.2455  0.5205 -0.0291
  750HOH     H1 2266   3.367   2.397   1.289 -0.6011  0.7545 -0.7571
  750HOH     H2 2267   3.512   2.368   1.318 -0.9346  0.1624  0.4885
  751HOH      O 2268   0.331   0.934   1.370 -0.7680  0.0606  0.1453
  751HOH     H1 2269   0.362   1.005   1.315  1.1395 -0.7669 -0.0169
  751HOH     H2 2270   0.300   0.867   1.309 -0.2022 -0.2032  0.1333
  752HOH      O 2271   2.829   1.004   0.054  0.4599 -0.0375  0.2905
  752HOH     H1 2272   2.759   1.068   0.068 -0.2556 -0.7309  0.1008
  752HOH     H2 2273   2.821   0.943   0.128  0.7816 -0.1912  0.2027
  753HOH      O 2274   0.801   1.236   3.738  1.0261 -0.3337  0.1386
  753HOH     H1 2275   0.788   1.156   3.688  0.3316  0.2725 -0.7139
  753HOH     H2 2276   0.733   1.235   3.805 -0.2511  0.3810 -1.0554
  754HOH      O 2277   2.645   3.156   3.195 -0.1415 -0.2905  0.4449
  754HOH     H1 2278   2.578   3.103   3.152 -0.1621 -0.1476  0.2985
  754HOH     H2 2279   2.727   3.110   3.177 -0.1114 -0.0661 -0.0209
  755HOH      O 2280   2.816   2.852   2.165 -0.5112  0.6235 -0.2543
  755HOH     H1 2281   2.879   2.798   2.212 -0.9463 -0.4795 -0.8530
  755HOH     H2 2282   2.866   2.926   2.133  0.3937 -0.0159 -0.3740
  756HOH      O 2283   1.022   0.504   3.393 -0.1867  0.1915 -0.5026
  756HOH     H1 2284   0.932   0.479   3.373 -0.1009 -0.9868  0.3400
  756HOH     H2 2285   1.016   0.547   3.479  0.1924 -1.8873  0.6994
  757HOH      O 2286   0.786   1.116   2.601 -0.1289 -0.5197  0.0409
  757HOH     H1 2287   0.732   1.110   2.522  1.5509 -0.3200 -1.2239
  757HOH     H2 2288   0.845   1.041   2.596  1.1784  0.4330  0.1020
  758HOH      O 2289   1.098   0.228   1.027  0.7479  0.4340  0.0983
  758HOH     H1 2290   1.064   0.231   0.937  1.1849  0.1947 -0.0783
  758HOH     H2 2291   1.028   0.186   1.077  0.6601  0.2089 -0.2055
  759HOH      O 2292   1.661   0.699   1.143 -0.3634  0.2331  0.0237
  759HOH     H1 2293   1.634   0.784   1.176 -0.2693  0.2394  0.0828
  759HOH     H2 2294   1.607   0.686   1.065 -0.3887  0.3392  0.0231
  760HOH      O 2295   2.493   3.627   2.771 -0.0237 -0.3534 -0.6647
  760HOH     H1 2296   2.544   3.681   2.710  0.1610  0.4415  0.1630
  760HOH     H2 2297   2.436   3.688   2.816  0.4079 -0.7786  0.5200
  761HOH      O 2298   0.083   2.352   3.524 -0.1520  0.1202 -0.5971
  761HOH     H1 2299   0.025   2.276   3.519  0.1046 -0.0510 -1.3241
  761HOH     H2 2300   0.063   2.402   3.444  0.3288  0.3262 -0.5960
  762HOH      O 2301   0.124   2.112   2.239 -0.5774 -0.9064  0.2830
  762HOH     H1 2302   0.192   2.051   2.268 -1.2772 -1.1194  1.6260
  762HOH     H2 2303   0.083   2.143   2.319 -0.9122  0.5996 -0.4012
  763HOH      O 2304   1.086   0.543   2.661  0.2908  0.3600  0.0721
  763HOH     H1 2305   1.110   0.573   2.749  0.4257  1.2651 -0.2623
  763HOH     H2 2306   1.090   0.447   2.668  0.7734  0.4165  0.9185
  764HOH      O 2307   0.145   0.675   1.307 -0.4590  0.3808  0.0910
  764HOH     H1 2308   0.083   0.609   1.275 -0.3307  1.0430 -1.7385
  764HOH     H2 2309   0.145   0.743   1.240 -0.7817  2.4491  1.9671
  765HOH      O 2310   1.127   3.731   1.332 -0.5440 -0.2761  0.3499
  765HOH     H1 2311   1.048   3.780   1.309 -0.3888 -0.0742  0.2519
  765HOH     H2 2312   1.185   3.741   1.257 -0.1749  0.1018  0.6800
  766HOH      O 2313   2.930   0.022   1.682  0.2090  0.0496 -0.0379
  766HOH     H1 2314   2.863  -0.017   1.626  0.3007  0.9974 -0.8618
  766HOH     H2 2315   3.005   0.037   1.624  0.7573 -0.0227  0.6230
  767HOH      O 2316   3.102   1.544   3.613 -0.2654  0.2528  0.5492
  767HOH     H1 2317   3.007   1.531   3.613 -0.4496  1.3908  1.0397
  767HOH     H2 2318   3.124   1.560   3.705  0.3716  0.2321  0.4071
  768HOH      O 2319   1.742   1.458   2.211  0.1527  0.3910 -0.4658
  768HOH     H1 2320   1.828   1.479   2.245 -0.2376  0.5866  0.4669
  768HOH     H2 2321   1.758   1.395   2.140  1.0166  0.0141  0.0402
  769HOH      O 2322   2.092   3.724   2.746  0.2205  0.0899 -0.1248
  769HOH     H1 2323   2.122   3.750   2.834 -1.5564  0.2215  0.5241
  769HOH     H2 2324   2.159   3.663   2.715  0.6468 -0.4172  1.5768
  770HOH      O 2325   0.391   0.491   3.788 -0.0406 -0.3359 -0.0854
  770HOH     H1 2326   0.394   0.535   3.703  0.1324 -0.3978 -0.1100
  770HOH     H2 2327   0.317   0.431   3.782  0.4714 -0.9456 -0.4821
  771HOH      O 2328   3.006   1.326   1.399 -0.3700 -0.1540 -0.2888
  771HOH     H1 2329   2.979   1.240   1.366  0.1150 -0.2032 -0.5724
  771HOH     H2 2330   3.035   1.374   1.321  0.9426 -0.3262  0.0505
  772HOH      O 2331   2.664   1.632   2.746  0.6203 -0.0295 -0.1069
  772HOH     H1 2332   2.605   1.634   2.821 -0.0353 -0.9078 -0.5635
  772HOH     H2 2333   2.718   1.555   2.759  1.2291  0.3972 -0.0309
  773HOH      O 2334   2.337   3.495   3.035 -0.2269 -0.1651 -0.5451
  773HOH     H1 2335   2.391   3.478   3.112  0.0692  0.9335 -0.4797
  773HOH     H2 2336   2.353   3.420   2.978  1.0538 -0.0866 -0.3522
  774HOH      O 2337   3.306   2.718   0.693  0.0187  0.1738 -0.3775
  774HOH     H1 2338   3.379   2.743   0.750 -1.3022  0.7250  1.2161
  774HOH     H2 2339   3.251   2.662   0.748 -0.6983 -0.4011 -1.5924
  775HOH      O 2340   1.010   3.374   0.583 -0.0780  0.2768  0.1357
  775HOH     H1 2341   0.975   3.445   0.636  1.5017  0.5257  0.9685
  775HOH     H2 2342   1.025   3.413   0.497 -0.5904  0.5052  0.1421
  776HOH      O 2343   1.400   1.048   2.976  0.3092  0.5439  0.9673
  776HOH     H1 2344   1.468   0.987   2.949 -0.4300  0.2200 -0.4012
  776HOH     H2 2345   1.413   1.124   2.920 -0.9558  0.0914 -0.0485
  777HOH      O 2346   2.441   2.200   1.514 -0.2643  0.6567  0.4819
  777HOH     H1 2347   2.536   2.209   1.522 -0.2760  0.5637  0.7571
  777HOH     H2 2348   2.424   2.204   1.419 -0.0397  1.1520  0.4574
  778HOH      O 2349   0.739   3.011   0.096  0.4845 -0.4504 -0.4427
  778HOH     H1 2350   0.698   3.015   0.183  0.4670  0.2091 -0.4708
  778HOH     H2 2351   0.693   3.077   0.045  0.9058 -0.4095 -0.7757
  779HOH      O 2352   3.546   2.910   3.060  0.0399 -0.1123 -0.4016
  779HOH     H1 2353   3.493   2.989   3.074  0.3859  0.0157  0.3145
  779HOH     H2 2354   3.548   2.898   2.965  0.0902  0.8236 -0.5347
  780HOH      O 2355   1.639   0.062   0.030  0.0365  0.1827  1.0410
  780HOH     H1 2356   1.620  -0.016  -0.021  0.0973  1.4145 -1.1410
  780HOH     H2 2357   1.734   0.070   0.027 -0.0235  1.1473 -0.3390
  781HOH      O 2358   3.629   1.719   3.732  0.4484  0.1708 -0.1423
  781HOH     H1 2359   3.693   1.666   3.686 -0.5125 -1.4533  0.2288
  781HOH     H2 2360   3.551   1.718   3.676  0.0342  0.1762  0.4108
  782HOH      O 2361   2.730   0.309   1.941  0.4433  0.3787 -0.4646
  782HOH     H1 2362   2.658   0.339   1.885  0.5719  0.1761 -0.7429
  782HOH     H2 2363   2.688   0.248   2.002  0.3417  0.4204 -0.4917
  783HOH      O 2364   3.566   2.652   1.292  0.3183 -0.8559  0.0996
  783HOH     H1 2365   3.497   2.590   1.272  0.1307 -1.1247  1.3924
  783HOH     H2 2366   3.569   2.655   1.388  1.3412 -0.0027  0.0847
  784HOH      O 2367   0.722   2.350   0.133 -0.2770  0.4271 -0.2446
  784HOH     H1 2368   0.775   2.367   0.211  0.3009 -0.3935 -0.4259
  784HOH     H2 2369   0.634   2.378   0.156  0.1105  1.2468  0.2949
  785HOH      O 2370   0.052   0.164   0.581 -0.0457  0.6391 -0.0137
  785HOH     H1 2371   0.065   0.125   0.495  0.1240 -0.0572  0.3161
  785HOH     H2 2372  -0.019   0.113   0.620  1.0523 -0.2778  0.9479
  786HOH      O 2373   3.626   1.408   0.380  0.9628  0.0044 -0.5287
  786HOH     H1 2374   3.622   1.453   0.296  2.0087  0.2243 -0.4846
  786HOH     H2 2375   3.647   1.476   0.444  0.2850 -0.1769 -0.0890
  787HOH      O 2376   0.798   0.898   1.741 -0.1565  1.1354 -0.8064
  787HOH     H1 2377   0.704   0.882   1.755 -0.0953  0.5767 -0.9967
  787HOH     H2 2378   0.838   0.882   1.826 -0.0216 -0.4100 -1.1160
  788HOH      O 2379   0.348   2.461   1.319 -0.1674 -0.2349 -0.4017
  788HOH     H1 2380   0.274   2.519   1.307  0.1222  0.1193 -0.4901
  788HOH     H2 2381   0.422   2.507   1.281  0.1532 -0.4624 -0.0683
  789HOH      O 2382   1.310   1.370   0.349 -0.4940 -0.4282  0.2216
  789HOH     H1 2383   1.402   1.351   0.329 -0.3139 -0.6932  1.1944
  789HOH     H2 2384   1.273   1.400   0.266  0.5978  0.2014 -0.0792
  790HOH      O 2385   2.391   1.621   0.012 -0.5237  0.6780 -0.0204
  790HOH     H1 2386   2.359   1.570   0.086 -0.7110  1.0937  0.1981
  790HOH     H2 2387   2.344   1.704   0.018 -0.4506  0.7685 -0.5369
  791HOH      O 2388   3.461   1.180   0.200  0.4755  0.2393 -0.1287
  791HOH     H1 2389   3.480   1.235   0.276 -0.0205  0.1423  0.0735
  791HOH     H2 2390   3.424   1.100   0.236 -0.3712  0.4434 -0.4791
  792HOH      O 2391   0.908   2.183   3.324  0.5669  0.3958 -0.1420
  792HOH     H1 2392   0.986   2.173   3.270  0.3727 -0.3732 -0.2949
  792HOH     H2 2393   0.899   2.100   3.370 -1.2945 -0.4028 -1.6598
  793HOH      O 2394   0.896   0.698   0.837  0.0452 -0.1746  0.8537
  793HOH     H1 2395   0.880   0.784   0.801 -1.1330 -0.3787  0.8049
  793HOH     H2 2396   0.966   0.661   0.783  0.1279  0.5085  0.4791
  794HOH      O 2397   0.930   2.424   2.385 -0.0830  0.5781 -0.2835
  794HOH     H1 2398   0.950   2.458   2.298 -0.5985  0.1816 -0.5669
  794HOH     H2 2399   0.844   2.460   2.405  0.0370  0.6740  0.0736
  795HOH      O 2400   1.747   1.167   2.410 -0.3104 -0.6513  0.0805
  795HOH     H1 2401   1.786   1.094   2.457  0.4529  0.1932  0.8529
  795HOH     H2 2402   1.677   1.198   2.467 -1.0310 -1.1204 -0.5210
  796HOH      O 2403   3.662   3.146   0.807 -0.4786 -0.9302 -0.0809
  796HOH     H1 2404   3.591   3.123   0.867 -0.2731  0.4953  0.8289
  796HOH     H2 2405   3.736   3.167   0.864  0.5243 -1.8116 -0.9772
  797HOH      O 2406   3.451   1.610   2.388  0.1371  0.2520  0.1086
  797HOH     H1 2407   3.445   1.705   2.390  0.2347  0.2599  1.3497
  797HOH     H2 2408   3.462   1.589   2.295  0.9668  1.4894 -0.1168
  798HOH      O 2409   0.534   1.501   3.179  0.0799  0.1277  0.6571
  798HOH     H1 2410   0.459   1.561   3.185  0.1797  0.2432  0.7614
  798HOH     H2 2411   0.540   1.462   3.266  0.1695  0.1547  0.6633
  799HOH      O 2412   3.722   1.875   1.178  0.1783 -0.0834  0.1259
  799HOH     H1 2413   3.631   1.844   1.184  0.2345 -0.1458  1.0064
  799HOH     H2 2414   3.759   1.853   1.263  0.4932  1.5931  0.4946
  800HOH      O 2415   1.987   1.364   0.043  0.0797 -0.0210  0.4676
  800HOH     H1 2416   1.926   1.293   0.024 -0.4248  0.1441  1.3691
  800HOH     H2 2417   1.931   1.437   0.071  0.5602  0.8492 -0.6865
  801HOH      O 2418   0.515   1.794   3.359 -0.5432 -0.0317 -0.6977
  801HOH     H1 2419   0.423   1.773   3.348 -0.4495 -0.7763 -0.2105
  801HOH     H2 2420   0.516   1.866   3.421 -0.7936 -0.2156 -0.4739
  802HOH      O 2421   2.198   0.259   0.330  0.4751 -0.0523 -0.0298
  802HOH     H1 2422   2.251   0.211   0.266  0.2168 -0.1799 -0.1518
  802HOH     H2 2423   2.183   0.196   0.400 -0.2373 -0.3101 -0.3927
  803HOH      O 2424   3.758   0.394   1.658 -0.3470 -1.1285 -0.5682
  803HOH     H1 2425   3.846   0.382   1.622 -0.5701 -1.5474 -0.9971
  803HOH     H2 2426   3.700   0.389   1.582 -0.6576  0.5735 -0.5172
  804HOH      O 2427   3.487   3.031   0.214  0.2312  0.3385 -0.9756
  804HOH     H1 2428   3.564   3.005   0.265  0.0203  0.5752 -0.5243
  804HOH     H2 2429   3.429   2.955   0.216 -0.1010  0.5888 -0.2114
  805HOH      O 2430   1.263   3.155   1.179 -0.5861 -0.2437  0.1937
  805HOH     H1 2431   1.352   3.124   1.195 -0.1547 -0.0753 -1.4722
  805HOH     H2 2432   1.211   3.075   1.168 -0.3290 -0.3656 -0.1753
  806HOH      O 2433   0.973   3.246   2.477 -0.7307  0.0299  0.3627
  806HOH     H1 2434   0.937   3.204   2.555 -0.5435  0.1857  0.5338
  806HOH     H2 2435   0.927   3.329   2.471 -0.5459  0.1414  0.4686
  807HOH      O 2436   2.987   3.112   2.740 -0.6245 -0.1006 -0.6042
  807HOH     H1 2437   3.022   3.047   2.801 -0.3606  0.5641 -0.0313
  807HOH     H2 2438   2.893   3.096   2.739 -0.6320 -0.1356 -0.0286
  808HOH      O 2439   1.007   2.420   3.453 -0.1731  0.6719  0.6832
  808HOH     H1 2440   1.082   2.381   3.496  0.0966  1.2187  0.7238
  808HOH     H2 2441   0.974   2.352   3.394  0.9555  0.7419 -0.0817
  809HOH      O 2442   3.242   2.111   0.415 -0.0227  0.1872 -0.2564
  809HOH     H1 2443   3.233   2.198   0.453 -0.1295  0.5577 -1.0902
  809HOH     H2 2444   3.198   2.053   0.478  0.8656  0.5700  0.7912
  810HOH      O 2445   0.618   3.076   2.522 -0.4972  0.4317  0.4693
  810HOH     H1 2446   0.616   3.163   2.482 -1.8888  0.5414  0.6511
  810HOH     H2 2447   0.576   3.019   2.458  0.6247 -0.1962  0.2427
  811HOH      O 2448   3.082   1.574   3.325 -0.0094  0.1180  0.3060
  811HOH     H1 2449   3.107   1.545   3.413  0.0908  0.7194  0.4880
  811HOH     H2 2450   3.022   1.507   3.293  0.1647 -0.2441  0.7288
  812HOH      O 2451   2.806   1.688   0.406 -0.0899 -0.4238 -0.0482
  812HOH     H1 2452   2.779   1.747   0.476  0.1399 -0.5326  0.1333
  812HOH     H2 2453   2.854   1.743   0.344  0.5347 -0.4969  0.3518
  813HOH      O 2454   1.859   0.817   3.670 -0.1020 -0.2828  0.1634
  813HOH     H1 2455   1.859   0.738   3.617 -0.4039 -0.2990  0.1879
  813HOH     H2 2456   1.952   0.835   3.686 -0.0316 -0.6224  0.1457
  814HOH      O 2457   1.846   3.683   1.582 -0.0518  0.2102  0.1492
  814HOH     H1 2458   1.890   3.598   1.593 -0.8283 -0.1373  0.7579
  814HOH     H2 2459   1.823   3.687   1.490 -0.6093 -0.5627  0.2419
  815HOH      O 2460   0.476   2.075   2.631  0.1574 -0.3807  0.2481
  815HOH     H1 2461   0.390   2.058   2.593  0.1807  0.1588 -0.0677
  815HOH     H2 2462   0.482   2.015   2.705 -0.2455 -0.8412 -0.0820
  816HOH      O 2463   1.084   1.860   3.656  0.0184  0.1277 -0.6344
  816HOH     H1 2464   1.034   1.921   3.602 -0.2295 -0.2470 -0.8390
  816HOH     H2 2465   1.126   1.915   3.722 -2.6460  0.3127  1.2237
  817HOH      O 2466   3.510   2.811   0.848 -0.0510  0.3115  0.3227
  817HOH     H1 2467   3.562   2.882   0.811 -0.0901  0.7242  1.0220
  817HOH     H2 2468   3.531   2.813   0.942  0.7134 -1.2419  0.2412
  818HOH      O 2469   2.233   2.178   0.849 -0.6517  0.1559 -0.0385
  818HOH     H1 2470   2.254   2.210   0.936 -0.7440 -0.8870  0.3965
  818HOH     H2 2471   2.277   2.093   0.843 -0.1409  0.4616 -1.2517
  819HOH      O 2472   1.564   0.095   3.285  0.2528 -0.8120  0.5303
  819HOH     H1 2473   1.629   0.054   3.229  0.1020 -0.6391  0.2265
  819HOH     H2 2474   1.510   0.148   3.226  0.3150 -0.3362  0.8850
  820HOH      O 2475   1.204   1.062   2.705 -0.0489 -0.5548  0.1194
  820HOH     H1 2476   1.169   1.089   2.620  0.3759 -0.9364 -0.1905
  820HOH     H2 2477   1.180   1.133   2.765 -0.5468 -0.3818 -0.2680
  821HOH      O 2478   0.363   0.175   2.099 -0.5207 -0.0903  0.4927
  821HOH     H1 2479   0.333   0.188   2.009  0.5043  0.4429  0.1936
  821HOH     H2 2480   0.416   0.095   2.094 -0.3140  0.0409  0.5740
  822HOH      O 2481   0.301   2.498   2.525 -0.2294 -0.2036  0.0299
  822HOH     H1 2482   0.371   2.453   2.572  0.6165  1.1831  0.2287
  822HOH     H2 2483   0.233   2.432   2.514  1.3771 -1.8966 -0.8734
  823HOH      O 2484   3.393   2.559   1.014  0.6785 -0.4943 -0.0845
  823HOH     H1 2485   3.416   2.494   1.081  0.2314 -0.5738  0.0011
  823HOH     H2 2486   3.476   2.580   0.972  0.8697 -0.9382  0.0538
  824HOH      O 2487   1.085   3.193   1.479 -0.1762 -0.1843 -0.2971
  824HOH     H1 2488   1.053   3.141   1.553  0.1902 -0.8762 -0.6125
  824HOH     H2 2489   1.175   3.165   1.468  0.3194  1.1189  0.0370
  825HOH      O 2490   1.273   2.061   0.436 -0.1452  0.7920 -0.4503
  825HOH     H1 2491   1.271   2.109   0.519  0.1623 -0.2481  0.1919
  825HOH     H2 2492   1.363   2.070   0.406  0.0453  0.2348 -0.0748
  826HOH      O 2493   0.248   1.964   2.544 -0.3006 -0.7788  0.4706
  826HOH     H1 2494   0.182   2.032   2.534 -0.2915 -0.8091  0.1713
  826HOH     H2 2495   0.198   1.883   2.553 -0.3178 -0.8939 -0.4330
  827HOH      O 2496   3.668   2.358   1.067 -0.4592  0.1306  1.1743
  827HOH     H1 2497   3.709   2.273   1.085 -0.9966 -0.4611 -0.1052
  827HOH     H2 2498   3.574   2.343   1.081 -0.5918  0.4095  0.6537
  828HOH      O 2499   2.796   2.538   3.034  0.5277  0.3583 -0.4649
  828HOH     H1 2500   2.751   2.495   2.961  0.4376 -0.3178 -0.0245
  828HOH     H2 2501   2.726   2.585   3.080  0.4721  0.2444 -0.4333
  829HOH      O 2502   0.595   1.425   2.253  0.9078  0.2262  0.3146
  829HOH     H1 2503   0.560   1.484   2.319  0.3427  0.5426 -0.2373
  829HOH     H2 2504   0.605   1.480   2.175 -0.5099 -0.5467 -0.4972
  830HOH      O 2505   1.830   0.346   2.936  0.2431 -0.3770  0.6701
  830HOH     H1 2506   1.827   0.260   2.894 -0.5308  0.0608 -0.2296
  830HOH     H2 2507   1.868   0.404   2.871 -1.3047  0.3879  0.3650
  831HOH      O 2508   2.371   2.669   1.034 -0.0573  0.1099  0.1236
  831HOH     H1 2509   2.324   2.668   0.951  0.7575 -1.8782 -0.4266
  831HOH     H2 2510   2.303   2.664   1.101 -0.6909  0.3492 -0.4834
  832HOH      O 2511   0.998   2.153   0.212  0.2297 -0.4124 -0.2564
  832HOH     H1 2512   0.985   2.115   0.299 -0.1226  0.0591 -0.0997
  832HOH     H2 2513   1.018   2.245   0.229 -1.1763  0.0152 -0.7176
  833HOH      O 2514   3.231   1.650   0.083  0.1992 -0.4441  0.1096
  833HOH     H1 2515   3.226   1.742   0.108  0.7386 -0.1096 -0.8731
  833HOH     H2 2516   3.263   1.605   0.161  1.0115  0.3885  0.2973
  834HOH      O 2517   0.483   0.507   0.409 -0.0164  0.6538 -0.1231
  834HOH     H1 2518   0.560   0.563   0.400  0.1545  0.5349  0.5221
  834HOH     H2 2519   0.485   0.478   0.500  0.1869 -0.7905 -0.5352
  835HOH      O 2520   0.780   1.335   2.745 -0.8344 -0.5418  0.1106
  835HOH     H1 2521   0.776   1.260   2.687 -0.6795  0.5711 -1.4606
  835HOH     H2 2522   0.695   1.377   2.737 -0.6863 -0.1670  0.3976
  836HOH      O 2523   0.372   0.482   3.403  0.1727  0.2436  0.2769
  836HOH     H1 2524   0.344   0.465   3.313  0.1636  0.3236  0.2641
  836HOH     H2 2525   0.366   0.578   3.412  1.2939  0.3715 -0.0125
  837HOH      O 2526   1.841   2.463   1.876  0.1797  0.5361 -0.2721
  837HOH     H1 2527   1.882   2.424   1.953 -1.3454  0.0429  0.3586
  837HOH     H2 2528   1.831   2.556   1.898 -0.2414  0.3990  0.1370
  838HOH      O 2529   0.781   1.343   0.327  0.0113  0.1480  0.0251
  838HOH     H1 2530   0.686   1.355   0.321 -0.0652 -0.5188 -0.4771
  838HOH     H2 2531   0.799   1.337   0.420 -0.4824  0.0305  0.1198
  839HOH      O 2532   2.552   0.030   2.224  0.5222 -0.3700  0.0572
  839HOH     H1 2533   2.540  -0.004   2.135 -0.0992  0.7238 -0.3172
  839HOH     H2 2534   2.644   0.056   2.227  0.8981 -1.5608  0.2061
  840HOH      O 2535   2.561   1.065   0.442 -0.0112 -0.1526 -0.1736
  840HOH     H1 2536   2.539   1.131   0.507  0.3420 -0.7315  0.5717
  840HOH     H2 2537   2.649   1.089   0.412  0.1632 -0.3286  0.1789
  841HOH      O 2538   2.291   1.820   2.880  0.0960 -0.1842  0.6644
  841HOH     H1 2539   2.364   1.774   2.922 -0.7730 -0.3473  2.1494
  841HOH     H2 2540   2.215   1.799   2.936 -1.2636 -0.5944 -1.1478
  842HOH      O 2541   1.664   1.272   3.201  0.1223  0.2804 -0.9523
  842HOH     H1 2542   1.575   1.247   3.227  0.7843 -0.1722  1.3031
  842HOH     H2 2543   1.666   1.367   3.206  0.0751  0.2459  0.5205
  843HOH      O 2544   2.444   0.571   0.241 -0.2003 -0.1057  0.7583
  843HOH     H1 2545   2.510   0.630   0.204  0.1822 -0.9468  0.0084
  843HOH     H2 2546   2.362   0.599   0.200  0.0409 -0.3146  0.1046
  844HOH      O 2547   1.738   1.526   0.532  0.2969 -0.4692  0.4474
  844HOH     H1 2548   1.717   1.460   0.466  0.4226  0.0227 -0.0978
  844HOH     H2 2549   1.810   1.488   0.583 -0.0786 -1.0264  0.5795
  845HOH      O 2550   2.541   0.996   0.907 -0.2601  0.2327  0.1392
  845HOH     H1 2551   2.568   0.904   0.907 -0.9368  0.0128 -0.4468
  845HOH     H2 2552   2.570   1.030   0.992 -0.2381 -0.5944  0.4808
  846HOH      O 2553   1.343   0.779   2.758  0.8323 -0.7833 -0.0138
  846HOH     H1 2554   1.267   0.769   2.815  0.2031  0.6026 -0.5446
  846HOH     H2 2555   1.403   0.834   2.809  0.8036 -0.5784 -0.1999
  847HOH      O 2556   2.841   1.101   0.342 -0.6360  0.1994  0.0690
  847HOH     H1 2557   2.870   1.123   0.254  0.0245 -1.1515 -0.1063
  847HOH     H2 2558   2.921   1.102   0.395 -0.8105 -0.2270  0.3554
  848HOH      O 2559   0.699   0.161   1.961 -0.0410  0.0183 -0.2472
  848HOH     H1 2560   0.789   0.170   1.993 -0.3454  1.9337  0.3523
  848HOH     H2 2561   0.698   0.208   1.878 -0.4851 -0.0089 -0.2653
  849HOH      O 2562   1.487   0.282   3.095  0.2938 -0.1052  0.1032
  849HOH     H1 2563   1.409   0.335   3.082 -0.1213 -0.6434  0.3355
  849HOH     H2 2564   1.501   0.238   3.011  0.5592  0.2565 -0.0472
  850HOH      O 2565   1.406   2.152   1.380  0.3302 -0.3326  0.1625
  850HOH     H1 2566   1.477   2.214   1.395  0.6636 -0.8209  0.7176
  850HOH     H2 2567   1.442   2.089   1.317  0.1124 -0.1542 -0.1440
  851HOH      O 2568   1.108   1.322   1.142 -0.2941  0.6176 -0.1138
  851HOH     H1 2569   1.172   1.308   1.211 -0.7378 -0.9493  0.0612
  851HOH     H2 2570   1.131   1.407   1.105  0.4206  1.1817  1.4472
  852HOH      O 2571   3.709   2.086   2.747  0.3260 -0.3514  0.0230
  852HOH     H1 2572   3.729   2.152   2.681 -0.5195  0.3685  0.4512
  852HOH     H2 2573   3.697   2.135   2.828 -0.6118 -0.9794  0.3017
  853HOH      O 2574   0.501   1.584   2.466 -0.4276 -0.5485 -0.0097
  853HOH     H1 2575   0.414   1.623   2.454 -0.1754 -0.0999 -0.4202
  853HOH     H2 2576   0.562   1.656   2.454 -0.0222 -0.5025  1.7504
  854HOH      O 2577   1.904   0.757   2.235 -0.0516  0.2033 -0.2560
  854HOH     H1 2578   1.871   0.797   2.315  0.2872 -0.8995  0.4879
  854HOH     H2 2579   1.957   0.683   2.265 -0.3520 -0.5875 -1.4992
  855HOH      O 2580   2.284   1.098   0.868 -0.1831 -0.0245 -0.2057
  855HOH     H1 2581   2.375   1.069   0.861 -0.2784 -0.2327 -0.6210
  855HOH     H2 2582   2.236   1.045   0.805 -0.7146 -0.3740  0.4654
  856HOH      O 2583   2.521   0.316   1.762  0.7467 -0.2826  0.2954
  856HOH     H1 2584   2.475   0.249   1.813  0.4582 -0.3959 -0.1104
  856HOH     H2 2585   2.500   0.398   1.806 -0.1003 -0.2922 -0.0494
  857HOH      O 2586   1.278   1.143   1.429 -0.0053 -0.1434 -0.5648
  857HOH     H1 2587   1.254   1.168   1.518  0.7344 -0.5200 -0.2497
  857HOH     H2 2588   1.203   1.092   1.398 -0.1055 -0.3333 -0.0282
  858HOH      O 2589   2.471   3.524   3.547  0.0151 -0.6370 -0.3798
  858HOH     H1 2590   2.489   3.496   3.458 -0.2337  0.4272 -0.7984
  858HOH     H2 2591   2.558   3.537   3.587  0.1266 -0.9362 -0.5233
  859HOH      O 2592   1.166   2.382   0.360  0.3602  0.1792  0.3586
  859HOH     H1 2593   1.203   2.447   0.420  0.7410  0.1949  0.1111
  859HOH     H2 2594   1.234   2.315   0.353 -0.1614 -0.4382  0.8854
  860HOH      O 2595   2.114   2.347   0.694 -0.2072 -0.7832 -0.0936
  860HOH     H1 2596   2.193   2.356   0.640  0.8205  1.0974  1.4553
  860HOH     H2 2597   2.142   2.293   0.768 -0.0593  0.4450  0.8110
  861HOH      O 2598   3.718   1.689   0.807  0.4137 -0.3291  0.8065
  861HOH     H1 2599   3.753   1.778   0.814  0.3686 -0.2315  0.0039
  861HOH     H2 2600   3.767   1.638   0.872  1.1286  0.0744  0.5994
  862HOH      O 2601   1.846   1.203   2.127  0.2794  0.3624 -0.1156
  862HOH     H1 2602   1.770   1.182   2.182  0.5511 -0.2246  0.0462
  862HOH     H2 2603   1.922   1.189   2.184  0.5243  0.8113 -0.3174
  863HOH      O 2604   2.709   3.137   2.269  0.8395  0.0273  0.2396
  863HOH     H1 2605   2.703   3.191   2.191 -0.2514  1.2055  1.0516
  863HOH     H2 2606   2.802   3.114   2.276  1.1540  0.8682 -0.7516
  864HOH      O 2607   1.871   0.529   0.104  0.5868  0.4280 -0.5738
  864HOH     H1 2608   1.864   0.609   0.155  0.5333  0.4404 -0.5996
  864HOH     H2 2609   1.780   0.503   0.088  0.6047  0.2986 -0.4654
  865HOH      O 2610   0.431   0.191   1.729  0.0746 -0.0171 -0.2478
  865HOH     H1 2611   0.415   0.096   1.733  1.3054 -0.2455  0.6195
  865HOH     H2 2612   0.524   0.198   1.710  0.0295  1.0213 -0.1763
  866HOH      O 2613   2.216   3.061   3.486 -0.1554  0.3716  0.7223
  866HOH     H1 2614   2.289   3.106   3.529  0.5446  0.2357 -0.2486
  866HOH     H2 2615   2.162   3.132   3.451 -0.2741  0.4677  1.0880
  867HOH      O 2616   2.389   1.894   1.946  0.2603  0.4965  0.0203
  867HOH     H1 2617   2.297   1.867   1.939 -0.0369  1.5295 -0.3783
  867HOH     H2 2618   2.434   1.840   1.882 -0.2033  0.4938 -0.3151
  868HOH      O 2619   2.823   1.345   2.206 -0.1166  0.2677 -0.3119
  868HOH     H1 2620   2.822   1.256   2.171 -1.0395 -0.0640  0.4659
  868HOH     H2 2621   2.799   1.401   2.132 -1.1422 -0.3099 -0.4539
  869HOH      O 2622   0.680   2.336   1.763 -0.1155  0.8733 -0.6431
  869HOH     H1 2623   0.642   2.404   1.707 -0.4133  0.9992 -0.2977
  869HOH     H2 2624   0.615   2.322   1.831 -0.4100 -0.3094 -1.1128
  870HOH      O 2625   1.848   2.765   3.608 -0.0285 -0.7980  0.3265
  870HOH     H1 2626   1.852   2.677   3.646  0.4346 -0.8741  0.1076
  870HOH     H2 2627   1.912   2.764   3.538 -1.0473 -0.7435 -0.6564
  871HOH      O 2628   1.373   3.284   0.179 -0.6632 -0.2054  0.2694
  871HOH     H1 2629   1.331   3.199   0.166 -0.9309 -0.0333 -0.0129
  871HOH     H2 2630   1.321   3.345   0.127 -0.7999  0.2268  0.8901
  872HOH      O 2631   2.946   0.332   3.647 -0.0133  0.0418  0.5754
  872HOH     H1 2632   3.004   0.316   3.572  0.1215  0.6925  0.5315
  872HOH     H2 2633   2.945   0.248   3.694  0.6406 -0.1059  0.3524
  873HOH      O 2634   3.288   0.874   2.462 -0.4359 -0.6159  0.2496
  873HOH     H1 2635   3.267   0.918   2.379 -0.9073 -2.2806 -0.6052
  873HOH     H2 2636   3.265   0.938   2.529 -0.3531  0.6921 -0.8815
  874HOH      O 2637   1.348   3.113   1.581  0.2641 -0.3504  0.3383
  874HOH     H1 2638   1.406   3.181   1.547 -0.4652  0.1168 -0.0184
  874HOH     H2 2639   1.380   3.032   1.542  0.6602 -0.1011  0.1365
  875HOH      O 2640   3.499   0.267   2.770  0.3490  0.1295  0.1229
  875HOH     H1 2641   3.474   0.317   2.693  0.1104 -1.1029 -0.6550
  875HOH     H2 2642   3.434   0.291   2.836 -0.5086 -0.0506 -0.6087
  876HOH      O 2643   1.416   1.427   0.904 -0.2176 -0.6778 -0.3095
  876HOH     H1 2644   1.353   1.434   0.976  0.8536  0.4696  0.5925
  876HOH     H2 2645   1.365   1.451   0.826 -0.8125  0.8209  0.4661
  877HOH      O 2646   3.167   2.503   1.860  0.1534 -0.1018  0.2767
  877HOH     H1 2647   3.234   2.549   1.910  0.3565 -0.9467  0.8187
  877HOH     H2 2648   3.190   2.411   1.868 -0.7296 -0.3718 -0.0433
  878HOH      O 2649   2.038   2.358   2.914  0.6629  0.4117  0.6403
  878HOH     H1 2650   2.068   2.268   2.906 -0.3240  0.1214 -0.3606
  878HOH     H2 2651   2.107   2.410   2.874  0.2188 -0.1717 -1.0391
  879HOH      O 2652   0.760   2.745   1.119  0.5697 -0.3162 -0.4417
  879HOH     H1 2653   0.723   2.833   1.123  0.8017 -0.2222 -0.3537
  879HOH     H2 2654   0.819   2.740   1.194  1.1412 -0.2766 -0.8741
  880HOH      O 2655   0.900   3.454   1.220 -0.2117  0.9290  0.5902
  880HOH     H1 2656   0.884   3.360   1.221 -2.3061  1.1939  0.2289
  880HOH     H2 2657   0.975   3.465   1.162 -0.4028 -0.4581 -0.0011
  881HOH      O 2658   0.286   1.623   3.180  0.6028  0.0426  0.3153
  881HOH     H1 2659   0.273   1.620   3.086 -0.5059 -2.4079  0.3931
  881HOH     H2 2660   0.210   1.670   3.214  0.5425  0.1353  0.0515
  882HOH      O 2661   3.067   2.893   2.916  0.8476  0.0845  0.3148
  882HOH     H1 2662   3.023   2.813   2.945 -1.0992  0.9105 -0.0486
  882HOH     H2 2663   3.152   2.863   2.883  0.8661 -1.5881  1.6030
  883HOH      O 2664   0.312   0.547   2.627  0.1915 -0.1248 -0.0131
  883HOH     H1 2665   0.301   0.571   2.535  1.4482 -0.2348 -0.2361
  883HOH     H2 2666   0.403   0.515   2.632  0.8119  1.5546  1.6006
  884HOH      O 2667   0.278   2.843   2.625 -0.1999  0.1062 -0.2476
  884HOH     H1 2668   0.261   2.799   2.542 -0.9492  0.9636 -0.5797
  884HOH     H2 2669   0.370   2.868   2.620 -0.2345  0.1427 -0.8189
  885HOH      O 2670   1.422   3.264   0.735  0.0170  0.7918 -0.4443
  885HOH     H1 2671   1.395   3.293   0.648 -0.7858 -0.4805 -0.6714
  885HOH     H2 2672   1.482   3.191   0.719 -1.2156 -0.4082 -0.0194
  886HOH      O 2673   2.394   1.313   2.540 -1.0429 -0.2565 -0.3070
  886HOH     H1 2674   2.355   1.393   2.574 -0.6728 -0.0006 -0.4760
  886HOH     H2 2675   2.435   1.271   2.616  0.5196  0.7287 -0.5067
  887HOH      O 2676   0.813   1.923   3.224  0.0877  0.4043  0.7078
  887HOH     H1 2677   0.784   1.836   3.199  0.0221  0.0222  1.9729
  887HOH     H2 2678   0.830   1.968   3.141  0.6511 -0.9788  0.0109
  888HOH      O 2679   2.937   1.021   0.930  0.1219  0.4782  0.1870
  888HOH     H1 2680   2.848   0.986   0.933  0.3789 -0.2491 -0.2732
  888HOH     H2 2681   2.927   1.109   0.892 -0.2843 -0.0509 -1.0174
  889HOH      O 2682   0.778   0.450   3.308 -0.3967  0.2829 -0.5462
  889HOH     H1 2683   0.715   0.520   3.323 -0.4989 -0.0754  1.0771
  889HOH     H2 2684   0.725   0.370   3.308 -0.0735  0.0635 -0.3117
  890HOH      O 2685   3.121   1.675   1.972  0.4320 -0.0861 -0.3114
  890HOH     H1 2686   3.182   1.729   2.023 -0.2521 -0.1962  0.6931
  890HOH     H2 2687   3.127   1.589   2.012  0.4471 -0.3929 -0.9557
  891HOH      O 2688   3.124   3.556   2.758 -0.3205  0.0504 -0.1163
  891HOH     H1 2689   3.030   3.538   2.764 -0.3315  0.3978  1.1252
  891HOH     H2 2690   3.132   3.648   2.779  0.3115  0.0260 -0.2140
  892HOH      O 2691   2.888   1.726   1.609 -0.1967 -0.2916 -0.0752
  892HOH     H1 2692   2.967   1.673   1.611 -0.2990 -0.4783 -0.7747
  892HOH     H2 2693   2.917   1.813   1.639  0.1949 -0.4468  0.0047
  893HOH      O 2694   1.529   2.528   2.429 -0.2736  0.1073 -0.0664
  893HOH     H1 2695   1.504   2.461   2.366  0.1716 -0.5885  0.4647
  893HOH     H2 2696   1.624   2.516   2.440 -0.1085  1.0980 -0.2650
  894HOH      O 2697   2.684   0.072   3.146 -0.2236 -0.7989  0.1759
  894HOH     H1 2698   2.694   0.002   3.210  0.3371 -0.0971  0.8928
  894HOH     H2 2699   2.736   0.144   3.181  0.9820 -0.7035 -1.5783
  895HOH      O 2700   2.694   3.636   0.666 -0.0286 -0.0971 -0.5357
  895HOH     H1 2701   2.732   3.711   0.621  0.2836  0.0759  0.0007
  895HOH     H2 2702   2.739   3.560   0.629  1.2331  0.1316  0.4252
  896HOH      O 2703   3.161   3.442   0.190 -0.6018  0.2011 -0.4762
  896HOH     H1 2704   3.224   3.399   0.133  0.2192  0.5270  0.1518
  896HOH     H2 2705   3.214   3.496   0.248 -1.4623  0.4619  0.1014
  897HOH      O 2706   0.353   2.825   0.764 -0.2775 -0.0857  0.5274
  897HOH     H1 2707   0.445   2.833   0.737 -0.4719  0.8211  0.0765
  897HOH     H2 2708   0.357   2.816   0.859  0.3165 -1.2431  0.4313
  898HOH      O 2709   2.219   1.705   1.627  0.1445 -0.0560 -0.0234
  898HOH     H1 2710   2.215   1.726   1.720 -0.5448 -1.0258  0.1903
  898HOH     H2 2711   2.271   1.777   1.589  0.3264  0.4349  1.0675
  899HOH      O 2712   2.200   1.163   3.049 -0.1966  0.1045 -0.3913
  899HOH     H1 2713   2.249   1.150   3.130  0.3174  0.1342 -0.6886
  899HOH     H2 2714   2.172   1.075   3.024  0.5452 -0.0561 -0.7218
  900HOH      O 2715   2.274   2.815   1.673 -0.2483  0.6809  0.9018
  900HOH     H1 2716   2.241   2.827   1.762  0.3515  1.1157  1.0807
  900HOH     H2 2717   2.198   2.829   1.617 -0.7118  0.0689  1.3468
  901HOH      O 2718   2.398   3.251   2.928 -0.5561  0.4024  0.4540
  901HOH     H1 2719   2.406   3.156   2.935 -0.5193  0.4492  1.2288
  901HOH     H2 2720   2.455   3.275   2.855 -0.2673 -0.1375  0.4930
  902HOH      O 2721   0.566   1.246   3.018 -0.4207  0.2121  0.8148
  902HOH     H1 2722   0.591   1.323   3.069  0.0344  1.2718 -0.8382
  902HOH     H2 2723   0.645   1.191   3.016 -0.1169  0.6472  0.4790
  903HOH      O 2724   3.492   1.369   0.974  0.4574  0.9020  0.4246
  903HOH     H1 2725   3.571   1.358   0.922 -0.1309  0.1097 -0.3737
  903HOH     H2 2726   3.421   1.344   0.915 -0.3015  0.4970  1.4407
  904HOH      O 2727   2.812   0.814   0.244 -0.6195  0.0367 -0.1412
  904HOH     H1 2728   2.861   0.857   0.314 -0.1857 -0.5729 -0.0518
  904HOH     H2 2729   2.781   0.732   0.283 -0.9779  0.0138 -0.4592
  905HOH      O 2730   1.229   2.296   3.561  0.3586  0.2978  0.0195
  905HOH     H1 2731   1.242   2.214   3.514  0.3871  0.3501 -0.0648
  905HOH     H2 2732   1.317   2.334   3.569  0.3138  0.4474 -0.1769
  906HOH      O 2733   0.428   3.309   3.115 -0.0497 -0.2825 -0.0022
  906HOH     H1 2734   0.333   3.312   3.111 -0.1370 -0.8880  0.9289
  906HOH     H2 2735   0.457   3.393   3.081 -0.9177 -0.0531 -0.2107
  907HOH      O 2736   2.216   0.782   2.372  0.8325  0.3343  0.3208
  907HOH     H1 2737   2.301   0.781   2.327  1.0884 -0.9526  0.7386
  907HOH     H2 2738   2.213   0.698   2.418 -1.0355 -0.0656 -0.3583
  908HOH      O 2739   0.564   1.510   1.677 -0.4647 -0.1186 -0.0208
  908HOH     H1 2740   0.641   1.566   1.685 -1.2393  1.1675 -0.8854
  908HOH     H2 2741   0.538   1.492   1.767  0.0149  0.6221  0.2835
  909HOH      O 2742   0.577   1.860   1.458  0.3931  0.6658  0.4509
  909HOH     H1 2743   0.627   1.823   1.530 -0.2609  0.3268  0.7446
  909HOH     H2 2744   0.496   1.810   1.456  0.5470  0.3925 -0.7868
  910HOH      O 2745   1.372   3.344   1.884 -0.1563  1.2983 -0.1625
  910HOH     H1 2746   1.360   3.258   1.923  0.4764  0.0405 -2.3944
  910HOH     H2 2747   1.291   3.391   1.905 -0.3836  0.3361  1.4128
  911HOH      O 2748   3.142   1.043   1.589  0.2214  0.2054 -0.3951
  911HOH     H1 2749   3.111   1.023   1.500 -0.8216  0.6287 -0.1519
  911HOH     H2 2750   3.069   1.017   1.646  0.6026  0.5718  0.2810
  912HOH      O 2751   3.366   0.995   1.764 -0.2957  0.4249 -0.8960
  912HOH     H1 2752   3.308   1.048   1.709  0.1263  0.8410 -0.9545
  912HOH     H2 2753   3.415   0.942   1.702  0.0224  0.7329 -0.9145
  913HOH      O 2754   2.587   0.752   2.857  0.5043 -0.1536 -0.4391
  913HOH     H1 2755   2.608   0.669   2.901  0.1757 -0.5834 -1.0548
  913HOH     H2 2756   2.530   0.798   2.918  0.1956 -0.6592 -0.3328
  914HOH      O 2757   0.545   3.685   0.654 -0.3961 -0.2144  0.5489
  914HOH     H1 2758   0.466   3.720   0.614  0.6496  1.1746 -0.4855
  914HOH     H2 2759   0.513   3.619   0.716 -2.3123  0.0497 -0.0309
  915HOH      O 2760   3.191   1.417   2.072 -0.2112  0.4528  0.2507
  915HOH     H1 2761   3.113   1.379   2.033  0.1010 -0.4899  0.4911
  915HOH     H2 2762   3.264   1.382   2.020  0.1457 -0.0591  1.0521
  916HOH      O 2763   0.312   1.387   1.762 -0.0175 -1.5149 -0.7572
  916HOH     H1 2764   0.247   1.429   1.705  0.0153 -0.7913 -0.2989
  916HOH     H2 2765   0.395   1.401   1.717  0.0861 -0.4192 -0.2939
  917HOH      O 2766   2.547   2.578   1.465 -0.1802 -0.0799 -0.0771
  917HOH     H1 2767   2.641   2.574   1.481 -0.0476  0.4182 -0.6578
  917HOH     H2 2768   2.508   2.575   1.552  0.3554 -0.6303  0.1540
  918HOH      O 2769   2.794   0.233   3.369 -0.4664  0.4643  0.8770
  918HOH     H1 2770   2.716   0.275   3.406 -0.8355  0.4311  0.1724
  918HOH     H2 2771   2.816   0.163   3.431 -1.4103  0.0380  0.7586
  919HOH      O 2772   3.450   3.043   3.481 -0.8103 -0.0928  0.1752
  919HOH     H1 2773   3.462   2.966   3.535  0.4050 -0.6502 -0.7938
  919HOH     H2 2774   3.374   3.088   3.519 -0.8617 -1.1519  1.4465
  920HOH      O 2775   1.426   2.014   2.484 -0.3244 -0.2772  0.7759
  920HOH     H1 2776   1.356   1.949   2.476 -0.8757  0.3619  0.0689
  920HOH     H2 2777   1.505   1.962   2.499 -0.5556 -1.2193 -0.7679
  921HOH      O 2778   0.447   2.023   3.024  0.6883  0.3041  0.3917
  921HOH     H1 2779   0.479   1.961   2.958 -0.3037 -0.2364  0.3760
  921HOH     H2 2780   0.426   2.102   2.975 -0.8846 -0.3754 -0.1901
  922HOH      O 2781   1.152   3.059   2.418 -0.0339  0.4092 -0.5518
  922HOH     H1 2782   1.085   3.125   2.436 -0.0590  0.0639  0.8110
  922HOH     H2 2783   1.234   3.099   2.446 -0.0329 -0.0637  0.1696
  923HOH      O 2784   1.649   2.536   0.604  0.2915 -0.2441 -0.7276
  923HOH     H1 2785   1.732   2.497   0.576  0.5078  0.6347 -1.3900
  923HOH     H2 2786   1.639   2.614   0.549 -0.5222  0.1804 -0.0269
  924HOH      O 2787   3.388   2.965   1.277  0.1768  0.1399 -0.6010
  924HOH     H1 2788   3.325   2.909   1.321  0.2531 -0.6571 -1.4342
  924HOH     H2 2789   3.367   3.053   1.306  0.0657 -0.2917  0.7887
  925HOH      O 2790   1.343   1.852   0.221  0.0025 -0.3989 -0.1016
  925HOH     H1 2791   1.414   1.900   0.264 -0.5602 -0.5913  1.1193
  925HOH     H2 2792   1.331   1.897   0.137  1.0996  0.0543 -0.0436
  926HOH      O 2793   0.081   2.475   3.288  0.5180 -0.3583  0.1061
  926HOH     H1 2794   0.162   2.438   3.253  0.4283 -0.4683  0.0188
  926HOH     H2 2795   0.026   2.490   3.212  0.4875 -0.2019  0.1570
  927HOH      O 2796   1.583   2.291   1.927  0.3460 -0.3993  0.4738
  927HOH     H1 2797   1.588   2.205   1.885  0.1974 -0.1508 -0.0607
  927HOH     H2 2798   1.670   2.329   1.915  0.0538  0.0346 -0.4184
  928HOH      O 2799   0.691   2.352   3.348  0.1937  0.2310 -0.6441
  928HOH     H1 2800   0.768   2.305   3.378  0.0736  0.1287 -0.4902
  928HOH     H2 2801   0.634   2.284   3.312 -0.4613  0.0797  0.5756
  929HOH      O 2802   2.769   2.993   0.869 -0.6560 -0.0007 -0.0491
  929HOH     H1 2803   2.691   2.939   0.879 -1.0067  0.3556 -0.6980
  929HOH     H2 2804   2.753   3.043   0.789  0.0395  0.4187  0.0574
  930HOH      O 2805   1.483   0.094   0.220  0.2874  0.2395 -0.1156
  930HOH     H1 2806   1.545   0.098   0.147  0.7079  1.6933  0.2407
  930HOH     H2 2807   1.538   0.082   0.298 -0.0505 -0.1792  0.0673
  931HOH      O 2808   2.254   1.699   0.456 -0.2675  0.3612 -0.3956
  931HOH     H1 2809   2.349   1.704   0.456 -0.2062 -0.4489 -0.9378
  931HOH     H2 2810   2.231   1.681   0.365 -1.0124  1.3381 -0.4407
  932HOH      O 2811   3.322   1.766   3.014 -0.2689  0.1218  0.0116
  932HOH     H1 2812   3.296   1.781   3.105  1.1510 -0.7698  0.6347
  932HOH     H2 2813   3.256   1.706   2.979 -0.6835  0.2593  0.5389
  933HOH      O 2814   3.018   0.299   3.226 -0.0624 -0.0289  0.6243
  933HOH     H1 2815   3.074   0.319   3.301  0.4975 -0.4738  0.3372
  933HOH     H2 2816   2.935   0.272   3.265  0.0113  0.3475  1.0627
  934HOH      O 2817   3.017   3.473   3.148  0.0856  0.3038  0.2154
  934HOH     H1 2818   2.933   3.459   3.104  0.5382 -0.4618 -0.4474
  934HOH     H2 2819   3.030   3.568   3.143 -0.1678  0.3144 -0.8002
  935HOH      O 2820   1.885   3.754   3.145  0.2819  0.4094  0.1435
  935HOH     H1 2821   1.821   3.732   3.077 -0.0702 -0.0800  0.6250
  935HOH     H2 2822   1.956   3.690   3.132  0.2021  0.2987  0.2561
  936HOH      O 2823   0.292   2.318   0.937  0.0698  0.3745 -0.0859
  936HOH     H1 2824   0.279   2.280   1.024  0.6163 -0.3422 -0.2983
  936HOH     H2 2825   0.386   2.337   0.933  0.0917  0.1800 -0.6076
  937HOH      O 2826   0.743   3.697   2.883 -0.1135  0.2983  0.1528
  937HOH     H1 2827   0.747   3.617   2.831 -0.0761  0.0371  0.5503
  937HOH     H2 2828   0.834   3.713   2.909 -0.1347  0.4137  0.1583
  938HOH      O 2829   0.183   1.604   0.066 -0.1067 -0.4494  0.3284
  938HOH     H1 2830   0.216   1.687   0.102  0.3263 -0.9356  1.1108
  938HOH     H2 2831   0.191   1.614  -0.029 -0.2975  0.4905  0.3932
  939HOH      O 2832   2.522   1.118   3.602 -0.5668 -0.3828 -0.0958
  939HOH     H1 2833   2.435   1.077   3.600  0.0713 -1.8482 -0.8258
  939HOH     H2 2834   2.560   1.090   3.685 -0.2974 -0.9254 -0.3940
  940HOH      O 2835   0.821   3.474   2.524 -0.3194  0.9682  0.8189
  940HOH     H1 2836   0.729   3.490   2.542 -0.1927  1.2600  1.2557
  940HOH     H2 2837   0.863   3.476   2.610 -0.0136  0.0592  0.7176
  941HOH      O 2838   0.761   2.010   1.335 -0.0366  0.2219 -0.5314
  941HOH     H1 2839   0.804   2.054   1.409  0.5005 -0.0378 -0.6834
  941HOH     H2 2840   0.697   1.952   1.377 -1.0648  1.3956 -0.3321
  942HOH      O 2841   1.513   0.694   0.867  0.0649  0.0347 -0.0147
  942HOH     H1 2842   1.506   0.599   0.874 -0.5787  0.0608 -0.1706
  942HOH     H2 2843   1.459   0.716   0.791 -1.3962  0.7034  1.1190
  943HOH      O 2844   0.493   3.714   1.980  0.4552 -0.7665 -0.4136
  943HOH     H1 2845   0.436   3.700   1.904  0.1039 -0.6132 -0.1789
  943HOH     H2 2846   0.552   3.784   1.953  0.4904 -0.8744 -0.6284
  944HOH      O 2847   2.168   3.769   1.612  0.0268 -0.7610 -0.5013
  944HOH     H1 2848   2.245   3.775   1.555 -0.4218  0.1798 -1.0611
  944HOH     H2 2849   2.124   3.688   1.586  0.5001 -0.9914 -0.6021
  945HOH      O 2850   1.816   2.796   1.503 -0.2850  0.5257 -0.0304
  945HOH     H1 2851   1.746   2.800   1.569  0.6210 -1.0005  1.1695
  945HOH     H2 2852   1.890   2.841   1.544 -0.1464  0.9185 -0.6928
  946HOH      O 2853   3.191   2.482   1.364  0.2443  0.5463  0.3474
  946HOH     H1 2854   3.133   2.549   1.329 -0.8959  0.1464  1.3490
  946HOH     H2 2855   3.166   2.402   1.318  1.6780  0.7398 -0.9303
  947HOH      O 2856   1.850   0.999   2.858 -1.0847 -0.2908  0.3801
  947HOH     H1 2857   1.839   0.975   2.950 -1.9529  0.0913  0.3914
  947HOH     H2 2858   1.940   1.033   2.853 -0.7342 -1.0672  0.8979
  948HOH      O 2859   0.210   1.078   2.169 -0.3331 -0.3646  0.3746
  948HOH     H1 2860   0.154   1.008   2.205 -1.1222  0.1895  0.2842
  948HOH     H2 2861   0.187   1.155   2.221  0.2146 -0.0748  0.1914
  949HOH      O 2862   0.644   2.059   2.405  0.5960  0.0426  0.1279
  949HOH     H1 2863   0.588   2.080   2.480  0.9449 -0.5815  0.5903
  949HOH     H2 2864   0.729   2.038   2.444  0.6380 -0.8358 -0.3807
  950HOH      O 2865   2.618   0.735   0.059 -0.3773 -0.2019 -0.1429
  950HOH     H1 2866   2.651   0.717  -0.028 -0.2733  0.5926 -0.2865
  950HOH     H2 2867   2.691   0.778   0.104 -0.3648 -0.7607  0.4072
  951HOH      O 2868   0.821   1.986   0.836 -0.6212  0.2838 -0.1673
  951HOH     H1 2869   0.796   2.064   0.886  0.1271  0.8387 -0.6248
  951HOH     H2 2870   0.914   1.998   0.817 -0.7435 -0.1777 -1.1968
  952HOH      O 2871   2.418   3.233   3.565  0.2529  0.6995  0.1395
  952HOH     H1 2872   2.364   3.278   3.629 -0.2993  0.2118  0.0393
  952HOH     H2 2873   2.419   3.291   3.489 -0.8279  0.3724 -0.1568
  953HOH      O 2874   2.036   1.490   2.456 -0.1730 -0.4227  0.0102
  953HOH     H1 2875   2.101   1.555   2.485 -0.3001 -0.9169  1.5319
  953HOH     H2 2876   2.062   1.470   2.366  1.2875  0.0114  0.2793
  954HOH      O 2877   2.370   2.973   2.007  0.3438  0.0344  0.4667
  954HOH     H1 2878   2.418   3.054   1.988 -0.3844  0.2760 -0.4159
  954HOH     H2 2879   2.432   2.922   2.060  1.1436  0.7980  0.3240
  955HOH      O 2880   2.951   2.631   2.703  1.1538 -0.4396 -0.0261
  955HOH     H1 2881   2.961   2.545   2.744  0.5126 -0.0371  1.0542
  955HOH     H2 2882   3.025   2.638   2.643  1.1223 -1.8126 -0.3025
  956HOH      O 2883   0.193   0.096   3.215  0.7260 -0.1993  0.5053
  956HOH     H1 2884   0.223   0.073   3.303  1.3425 -0.6634  0.1858
  956HOH     H2 2885   0.254   0.163   3.185  0.3661  0.1437  0.5159
  957HOH      O 2886   3.676   1.282   1.524 -0.1619  0.5055 -0.2321
  957HOH     H1 2887   3.764   1.288   1.486 -0.7107  1.5550 -1.5144
  957HOH     H2 2888   3.617   1.284   1.448 -1.3066 -0.4341  0.5695
  958HOH      O 2889   1.387   0.548   1.146  0.0119 -0.3596  0.2577
  958HOH     H1 2890   1.389   0.494   1.066  0.0336  0.0060  0.0074
  958HOH     H2 2891   1.395   0.485   1.217 -0.8227 -0.7729  0.0090
  959HOH      O 2892   1.138   2.508   3.708 -0.4007  0.7776  0.0419
  959HOH     H1 2893   1.180   2.437   3.660 -0.3447  0.5768  0.3785
  959HOH     H2 2894   1.171   2.588   3.667 -0.2833  0.6126 -0.1891
  960HOH      O 2895   1.633   0.933   3.752 -0.2399 -0.6198 -0.4083
  960HOH     H1 2896   1.600   0.898   3.835 -0.6770 -0.1695 -0.3800
  960HOH     H2 2897   1.716   0.888   3.738  0.3856  0.0238  0.8173
  961HOH      O 2898   1.020   0.889   3.301 -0.2711 -0.2653 -0.7287
  961HOH     H1 2899   0.988   0.867   3.388 -0.2042  0.5354 -0.4842
  961HOH     H2 2900   0.941   0.907   3.250 -0.2808  0.2254 -0.5501
  962HOH      O 2901   0.858   1.922   2.137  0.0107  0.4068  0.3932
  962HOH     H1 2902   0.924   1.910   2.068  0.3716  0.2790  0.7533
  962HOH     H2 2903   0.883   2.003   2.181  0.1037  0.2030  0.7197
  963HOH      O 2904   1.534   2.205   2.292  0.1789 -0.5021  0.0300
  963HOH     H1 2905   1.630   2.207   2.299  0.2763  0.0847 -1.1133
  963HOH     H2 2906   1.508   2.132   2.348  1.2898 -0.7215  0.3140
  964HOH      O 2907   0.945   2.748   1.330 -0.3140 -0.7101 -0.4393
  964HOH     H1 2908   0.891   2.780   1.402 -0.0649 -0.1839 -0.4727
  964HOH     H2 2909   0.979   2.664   1.361 -0.6778 -0.7670 -0.1844
  965HOH      O 2910   1.569   2.760   0.451 -0.4258 -0.1942 -0.5112
  965HOH     H1 2911   1.565   2.856   0.453 -0.7951 -0.2140  0.6098
  965HOH     H2 2912   1.491   2.735   0.401 -0.9424  0.0752  0.1353
  966HOH      O 2913   2.785   3.527   1.248 -0.3104 -0.7150  0.6677
  966HOH     H1 2914   2.798   3.581   1.326  0.2205  0.6617 -0.2991
  966HOH     H2 2915   2.858   3.465   1.250  1.6738  1.3261 -0.2247
  967HOH      O 2916   3.022   2.837   0.656 -0.4818 -0.1810 -0.3507
  967HOH     H1 2917   3.091   2.812   0.716 -0.7222 -0.5426 -0.2182
  967HOH     H2 2918   3.046   2.924   0.626 -0.4626  0.0894  0.4210
  968HOH      O 2919   0.223   0.797  -0.002 -0.3443  0.1704 -0.2899
  968HOH     H1 2920   0.259   0.783   0.085 -0.4731 -0.9228 -0.3826
  968HOH     H2 2921   0.130   0.815   0.013 -0.5347 -0.7938 -0.2190
  969HOH      O 2922   1.111   3.102   3.260  0.5431 -0.1226  0.1326
  969HOH     H1 2923   1.038   3.163   3.248  0.3525 -0.4474 -0.4631
  969HOH     H2 2924   1.189   3.158   3.256  0.3615  0.1185 -0.2036
  970HOH      O 2925   1.061   2.431   0.910  0.2983 -0.3149 -0.1323
  970HOH     H1 2926   1.127   2.399   0.971  0.5469 -1.0845 -0.7675
  970HOH     H2 2927   1.025   2.509   0.952  0.5916 -0.7037  0.8910
  971HOH      O 2928   1.659   0.956   2.156  0.4137  0.0827 -0.2818
  971HOH     H1 2929   1.754   0.962   2.147  0.4199 -0.0951 -0.3459
  971HOH     H2 2930   1.646   0.918   2.243  0.4091 -0.1166 -0.3678
  972HOH      O 2931   1.538   1.135   0.798  0.6311  0.4363  0.5016
  972HOH     H1 2932   1.587   1.217   0.803  1.0825  0.2462 -0.3257
  972HOH     H2 2933   1.597   1.069   0.835  0.6838  0.3369  0.2481
  973HOH      O 2934   3.360   1.869   2.454  0.0459 -0.0063 -0.1823
  973HOH     H1 2935   3.274   1.895   2.419  0.2371  0.8450 -0.0456
  973HOH     H2 2936   3.378   1.931   2.524  0.7145 -0.2666 -0.1077
  974HOH      O 2937   0.200   2.557   0.658  0.2935 -0.0173  0.5432
  974HOH     H1 2938   0.150   2.479   0.682 -0.2627  0.0763 -0.2356
  974HOH     H2 2939   0.152   2.629   0.698  0.0873  0.0256  0.2283
  975HOH      O 2940   2.489   2.096   2.774  0.0652 -0.4796 -0.1997
  975HOH     H1 2941   2.398   2.105   2.747  0.0001 -1.2468 -0.2997
  975HOH     H2 2942   2.484   2.050   2.858  0.3624 -1.0629 -0.4837
  976HOH      O 2943   0.132   0.778   1.549 -0.7088  0.4205  0.6602
  976HOH     H1 2944   0.134   0.872   1.532  0.9647  0.3909  0.3576
  976HOH     H2 2945   0.127   0.738   1.463  0.5973  0.2821  0.6010
  977HOH      O 2946   0.145   1.520   1.575 -0.2555  0.1473 -0.3283
  977HOH     H1 2947   0.131   1.452   1.508 -0.7894  0.3243 -0.4118
  977HOH     H2 2948   0.061   1.524   1.621 -0.0678  0.4162 -0.0097
  978HOH      O 2949   0.130   2.228   1.438  0.1083 -0.3548  0.0648
  978HOH     H1 2950   0.211   2.258   1.479  0.1444  0.0002 -0.2595
  978HOH     H2 2951   0.128   2.272   1.353 -0.8959  0.4138  0.4462
  979HOH      O 2952   0.063   1.229   0.474 -0.0188  0.3375  0.1887
  979HOH     H1 2953  -0.008   1.279   0.435  0.4017  0.2477 -0.7385
  979HOH     H2 2954   0.033   1.211   0.563 -1.1198  0.3600 -0.1478
  980HOH      O 2955   1.963   1.219   1.482 -0.0706  0.1480  0.2260
  980HOH     H1 2956   1.872   1.227   1.454 -0.1281 -0.0079  0.3645
  980HOH     H2 2957   1.970   1.129   1.515  0.0739  0.2347  0.4327
  981HOH      O 2958   3.586   2.831   3.628  0.4833 -0.2553  0.4642
  981HOH     H1 2959   3.654   2.778   3.587 -0.3660 -1.2783  0.2800
  981HOH     H2 2960   3.581   2.799   3.718  0.5003  0.0850  0.5897
  982HOH      O 2961   1.911   0.836   2.645  0.0240  0.3251 -0.4355
  982HOH     H1 2962   1.882   0.902   2.708  0.1188 -0.3874  0.3913
  982HOH     H2 2963   1.956   0.887   2.577  0.7303  1.0740  0.5282
  983HOH      O 2964   2.753   0.172   0.905 -0.1320  0.1049  0.4856
  983HOH     H1 2965   2.752   0.077   0.893 -1.6131  0.1898 -0.8670
  983HOH     H2 2966   2.842   0.199   0.885  0.2277 -0.9624  0.5520
  984HOH      O 2967   0.154   0.042   0.034 -0.3168 -0.4744  0.4980
  984HOH     H1 2968   0.073  -0.007   0.047 -0.7478 -0.2472 -0.9363
  984HOH     H2 2969   0.223  -0.023   0.046 -0.7807 -0.9768  0.5397
  985HOH      O 2970   2.308   0.967   1.950  0.0825 -0.4617  0.4655
  985HOH     H1 2971   2.266   1.043   1.909  0.1834  0.4194  1.8606
  985HOH     H2 2972   2.236   0.908   1.971 -0.0831 -0.4206  0.0256
  986HOH      O 2973   3.250   2.373   0.504 -0.4240  0.5576 -0.6487
  986HOH     H1 2974   3.305   2.420   0.442 -0.3764  0.7450 -0.4665
  986HOH     H2 2975   3.178   2.434   0.523  0.0170  0.8533  0.1432
  987HOH      O 2976   0.115   3.553   0.591  0.1668  0.1646  0.3423
  987HOH     H1 2977   0.111   3.458   0.604  0.4877 -0.1430 -1.3116
  987HOH     H2 2978   0.148   3.587   0.673  0.6737 -1.2298  0.7834
  988HOH      O 2979   1.642   1.875   2.531 -0.0275  0.5026  0.1436
  988HOH     H1 2980   1.724   1.925   2.530 -0.2184  0.8696 -1.3305
  988HOH     H2 2981   1.647   1.820   2.453 -0.3984 -0.8978  1.0244
  989HOH      O 2982   3.041   2.530   0.524  0.6855 -0.5685 -0.3850
  989HOH     H1 2983   3.030   2.559   0.434 -0.7759  0.3120  0.0132
  989HOH     H2 2984   3.052   2.611   0.574  0.4137 -0.9633  0.3440
  990HOH      O 2985   3.554   3.798   1.357 -0.0004 -0.2701 -0.6931
  990HOH     H1 2986   3.603   3.729   1.403  0.4891  0.5973  0.1788
  990HOH     H2 2987   3.474   3.755   1.327 -0.3660 -0.9421  1.0043
  991HOH      O 2988   1.732   0.579   2.078 -0.2811  0.0024 -0.2382
  991HOH     H1 2989   1.677   0.601   2.153 -0.0552  0.7103 -0.2652
  991HOH     H2 2990   1.817   0.618   2.098 -0.2248  0.2237 -0.8653
  992HOH      O 2991   3.651   2.738   2.148 -0.4395 -0.0657  0.1495
  992HOH     H1 2992   3.631   2.824   2.185  0.0691  0.0962  0.0548
  992HOH     H2 2993   3.579   2.682   2.178 -0.5294  0.2813  0.5974
  993HOH      O 2994   1.474   2.440   2.151  1.1392  0.1018  0.4585
  993HOH     H1 2995   1.464   2.367   2.211 -0.5823  0.2050  0.3937
  993HOH     H2 2996   1.512   2.401   2.072 -0.9241 -1.1230 -0.0847
  994HOH      O 2997   0.920   1.144   0.578 -1.0163  0.2594 -0.0441
  994HOH     H1 2998   0.914   1.238   0.599 -1.1730  0.5545 -1.2877
  994HOH     H2 2999   1.009   1.132   0.547 -0.9354 -0.0670  0.2985
  995HOH      O 3000   2.596   1.030   2.290  0.0378 -0.6676 -0.3599
  995HOH     H1 3001   2.637   0.968   2.229  1.1950 -0.4611  0.1608
  995HOH     H2 3002   2.649   1.025   2.369 -1.2913 -0.7771  0.6036
  996HOH      O 3003   1.670   0.436   3.236 -0.6770  0.2642  0.2474
  996HOH     H1 3004   1.738   0.369   3.237 -0.3884  0.5502  0.3013
  996HOH     H2 3005   1.606   0.405   3.172  0.0076  0.4695 -0.5715
  997HOH      O 3006   1.911   2.450   0.528  0.4775 -0.0141 -0.5705
  997HOH     H1 3007   1.940   2.470   0.438  0.3371  0.7509 -0.4617
  997HOH     H2 3008   1.992   2.428   0.574  0.5792 -0.2075 -0.8372
  998HOH      O 3009   1.720   0.834   3.306 -0.5064  0.1690  0.1207
  998HOH     H1 3010   1.766   0.856   3.387 -0.4007  0.3608  0.0102
  998HOH     H2 3011   1.776   0.869   3.237 -0.2726 -0.5493 -0.0723
  999HOH      O 3012   3.376   0.710   1.232 -0.0535 -0.2086  0.2458
  999HOH     H1 3013   3.334   0.626   1.251 -1.1370  0.1868 -0.2226
  999HOH     H2 3014   3.444   0.689   1.168 -0.4735 -0.6970 -0.0573
 1000HOH      O 3015   1.243   2.595   1.534 -0.8415 -0.1026  0.4497
 1000HOH     H1 3016   1.164   2.566   1.489 -0.9079 -0.4662  0.7879
 1000HOH     H2 3017   1.277   2.516   1.576 -0.1838  0.0064  0.1451
 1001HOH      O 3018   0.829   2.371   0.644  0.2627 -0.2900  0.1029
 1001HOH     H1 3019   0.855   2.361   0.553 -0.0372  0.5136 -0.0820
 1001HOH     H2 3020   0.736   2.392   0.642  0.2460 -0.2753  0.5915
 1002HOH      O 3021   2.760   3.685   1.015  0.2723  0.1577  0.0192
 1002HOH     H1 3022   2.756   3.616   1.081 -0.0278  0.3387  0.2000
 1002HOH     H2 3023   2.828   3.657   0.954  0.4277 -0.1033  0.3054
 1003HOH      O 3024   1.367   0.717   0.653 -0.5444 -0.0369 -0.1244
 1003HOH     H1 3025   1.383   0.690   0.562  0.3922  0.9445 -0.2868
 1003HOH     H2 3026   1.273   0.702   0.666 -0.6800 -0.2976 -1.2230
 1004HOH      O 3027   0.317   1.686   2.166  0.0851 -0.4237 -0.4512
 1004HOH     H1 3028   0.273   1.654   2.245 -0.4548  0.3545 -0.4229
 1004HOH     H2 3029   0.371   1.758   2.196  0.5523 -0.6788 -0.6649
 1005HOH      O 3030   0.553   0.144   2.583  0.4177 -0.0177  0.0919
 1005HOH     H1 3031   0.482   0.084   2.604  1.2451 -1.0261  0.2167
 1005HOH     H2 3032   0.560   0.140   2.487 -0.6501  1.3124 -0.1034
 1006HOH      O 3033   1.242   1.708   2.958 -0.9531 -0.5941  0.0220
 1006HOH     H1 3034   1.282   1.633   3.001  1.2639  0.0756 -0.5705
 1006HOH     H2 3035   1.253   1.690   2.864  0.6769  0.7842 -0.1616
 1007HOH      O 3036   0.534   1.946   0.344 -0.0670  0.1448 -0.5422
 1007HOH     H1 3037   0.574   1.865   0.376 -0.3497  0.4404  0.6379
 1007HOH     H2 3038   0.602   1.986   0.290 -0.0553 -1.0480 -1.5115
 1008HOH      O 3039   0.648   0.715   0.564  0.0843 -0.3427  0.0088
 1008HOH     H1 3040   0.630   0.712   0.470 -2.1750 -0.2899  0.3118
 1008HOH     H2 3041   0.705   0.641   0.581  0.9250 -0.0823 -1.4256
 1009HOH      O 3042   3.504   3.427   3.658 -0.7089 -0.2909  0.5584
 1009HOH     H1 3043   3.427   3.448   3.607 -0.5815 -0.9931  0.0380
 1009HOH     H2 3044   3.551   3.362   3.605 -0.4720 -0.9134  1.4832
 1010HOH      O 3045   0.610   2.042   2.063  0.1871 -0.2110 -0.2633
 1010HOH     H1 3046   0.693   1.997   2.080 -0.2727 -1.0520 -0.1337
 1010HOH     H2 3047   0.550   1.973   2.034 -0.6129  0.2855  0.1186
 1011HOH      O 3048   1.415   2.908   3.725 -0.6631  0.2966  0.1617
 1011HOH     H1 3049   1.392   2.992   3.765  0.3777  0.1492  1.1984
 1011HOH     H2 3050   1.378   2.912   3.637 -1.1173  1.6102  0.3679
 1012HOH      O 3051   2.558   2.680   2.902 -0.4814  0.3400  0.3366
 1012HOH     H1 3052   2.498   2.607   2.886  0.0522 -0.2928  1.0704
 1012HOH     H2 3053   2.506   2.744   2.951 -0.7152  0.0497  0.4752
 1013HOH      O 3054   2.844   0.362   2.777 -0.4291  0.7456  0.0020
 1013HOH     H1 3055   2.774   0.305   2.808 -0.7840  0.8858 -0.5187
 1013HOH     H2 3056   2.799   0.437   2.738  0.0230  1.2056  0.3283
 1014HOH      O 3057   0.957   2.611   1.753 -0.7666 -0.0753 -0.1751
 1014HOH     H1 3058   0.889   2.665   1.712 -0.2478  0.9132  0.2042
 1014HOH     H2 3059   0.953   2.635   1.846 -0.3231 -0.4738 -0.0493
 1015HOH      O 3060   0.883   2.724   2.021 -0.1405 -0.6890  0.5633
 1015HOH     H1 3061   0.858   2.746   2.111 -0.7059  0.7067  0.1139
 1015HOH     H2 3062   0.800   2.724   1.973  0.3115  0.8365 -0.3477
 1016HOH      O 3063   0.445   0.895   3.189 -0.0862  0.1380 -0.0230
 1016HOH     H1 3064   0.475   0.915   3.101  0.0695 -0.4770 -0.1219
 1016HOH     H2 3065   0.402   0.975   3.219  0.3807  0.5554 -0.4288
 1017HOH      O 3066   1.848   3.346   1.594  0.2896  0.1264 -0.5108
 1017HOH     H1 3067   1.830   3.398   1.672 -0.0238 -0.0558 -0.4595
 1017HOH     H2 3068   1.903   3.274   1.625 -0.0623 -0.0999 -0.4033
 1018HOH      O 3069   0.359   2.798   1.432 -0.4329  0.6168 -0.1460
 1018HOH     H1 3070   0.345   2.709   1.464 -0.4235  0.2481 -1.0927
 1018HOH     H2 3071   0.282   2.847   1.462 -0.8087  0.0987 -0.2347
 1019HOH      O 3072   1.152   3.034   1.757  0.1525  0.0724  0.2585
 1019HOH     H1 3073   1.175   2.943   1.776 -0.5628 -0.4696 -1.1646
 1019HOH     H2 3074   1.212   3.060   1.687 -0.2144  0.3932  0.0526
 1020HOH      O 3075   1.690   2.059   3.249 -0.2425  0.7232  0.8392
 1020HOH     H1 3076   1.741   2.132   3.283 -0.1631  0.6725  0.8305
 1020HOH     H2 3077   1.689   1.995   3.320 -0.1925  0.6744  0.7960
 1021HOH      O 3078   1.617   0.654   2.784 -0.4023  0.0884 -0.1638
 1021HOH     H1 3079   1.593   0.746   2.794 -0.0705  0.2513 -0.8147
 1021HOH     H2 3080   1.654   0.629   2.869  0.4593  0.8469 -0.2905
 1022HOH      O 3081   1.290   2.193   2.926 -0.5320  0.4951 -0.6685
 1022HOH     H1 3082   1.196   2.201   2.945 -0.3888  0.5348  0.0762
 1022HOH     H2 3083   1.333   2.225   3.005  0.1177  0.6784 -1.0842
 1023HOH      O 3084   0.788   0.667   1.133 -0.0921  0.0294  0.3582
 1023HOH     H1 3085   0.734   0.746   1.141  0.3941  0.4324 -0.2004
 1023HOH     H2 3086   0.818   0.667   1.043  0.1962 -0.6181  0.4420
 1024HOH      O 3087   0.466   2.423   0.202  0.6659 -0.2740 -0.1019
 1024HOH     H1 3088   0.409   2.349   0.220 -0.4394  0.5053 -0.2121
 1024HOH     H2 3089   0.470   2.471   0.285 -0.0188  0.4241 -0.4465
 1025HOH      O 3090   1.413   3.196   2.181  0.1863 -0.3315 -0.8924
 1025HOH     H1 3091   1.323   3.187   2.148  0.0138 -0.3575 -0.4278
 1025HOH     H2 3092   1.467   3.158   2.112 -0.0914  0.3337 -1.5056
 1026HOH      O 3093   1.334   0.638   3.485 -0.6801 -0.7137  0.0403
 1026HOH     H1 3094   1.333   0.731   3.505  0.0320 -0.8100  0.5865
 1026HOH     H2 3095   1.349   0.634   3.390 -1.3209 -0.2783 -0.0879
 1027HOH      O 3096   2.535   2.849   2.179  0.5287 -0.5393 -0.8718
 1027HOH     H1 3097   2.490   2.900   2.247 -0.6652 -1.4404 -0.9171
 1027HOH     H2 3098   2.628   2.866   2.194  0.3115 -0.4440  0.7839
 1028HOH      O 3099   1.844   0.124   2.494  0.0083 -0.6511 -0.6224
 1028HOH     H1 3100   1.903   0.069   2.443  1.6157  0.3424  0.0048
 1028HOH     H2 3101   1.881   0.124   2.582  0.4719  1.6997 -0.6696
 1029HOH      O 3102   2.135   2.088   1.557  0.3337 -0.0733  0.2142
 1029HOH     H1 3103   2.221   2.061   1.590  0.4943  0.6360  0.4042
 1029HOH     H2 3104   2.118   2.029   1.484  0.3988 -1.0660  0.9592
 1030HOH      O 3105   1.674   0.885   2.452  0.6675  0.5356  0.4994
 1030HOH     H1 3106   1.694   0.792   2.456  0.3293  0.3548 -0.9972
 1030HOH     H2 3107   1.587   0.892   2.492  0.4523  0.1011  0.1305
 1031HOH      O 3108   0.905   0.615   0.183  0.4969  0.3946  0.1212
 1031HOH     H1 3109   0.913   0.533   0.135  0.3931  0.7977 -0.6155
 1031HOH     H2 3110   0.918   0.683   0.117  0.0374  0.9784  0.6020
 1032HOH      O 3111   0.883   0.338   1.161  0.0360 -0.0082 -0.1361
 1032HOH     H1 3112   0.855   0.374   1.077 -0.0711 -0.4560 -0.2946
 1032HOH     H2 3113   0.952   0.398   1.190 -0.4622  0.5966 -0.1639
 1033HOH      O 3114   1.832   0.280   1.415  0.5263  0.5629  0.6561
 1033HOH     H1 3115   1.914   0.289   1.367  0.4460  0.5683  0.5178
 1033HOH     H2 3116   1.802   0.370   1.428  0.5442  0.5612  0.7118
 1034HOH      O 3117   2.388   2.284   2.600  0.3942  0.0780  0.1328
 1034HOH     H1 3118   2.471   2.238   2.612  0.7749  0.9525  1.2660
 1034HOH     H2 3119   2.413   2.373   2.577 -0.3012  0.0363 -0.9666
 1035HOH      O 3120   1.985   1.360   0.635  0.5619  0.5518 -0.6220
 1035HOH     H1 3121   1.997   1.326   0.546  1.4807 -0.0274 -0.2951
 1035HOH     H2 3122   1.977   1.282   0.690  0.1445  0.9029 -0.1639
 1036HOH      O 3123   0.843   0.369   2.851 -0.1371  0.1039  0.5737
 1036HOH     H1 3124   0.814   0.448   2.806 -1.2363 -0.3510  0.4060
 1036HOH     H2 3125   0.868   0.399   2.939  0.6938  0.7937  0.1299
 1037HOH      O 3126   2.777   3.103   1.915 -0.0111 -0.3127 -0.2739
 1037HOH     H1 3127   2.803   3.084   1.825  0.6054  0.0437 -0.1797
 1037HOH     H2 3128   2.681   3.111   1.911 -0.0751 -1.1465 -0.7274
 1038HOH      O 3129   2.201   3.469   3.454 -0.0092 -0.0056 -0.1392
 1038HOH     H1 3130   2.296   3.482   3.454  0.1516 -0.9352 -0.7373
 1038HOH     H2 3131   2.167   3.537   3.512  1.0037  0.4546 -0.0425
 1039HOH      O 3132   2.752   3.226   1.541 -0.0334  0.1591  0.1528
 1039HOH     H1 3133   2.659   3.212   1.558 -0.1621  0.1461 -0.5237
 1039HOH     H2 3134   2.794   3.145   1.572 -0.2042  0.2802  0.7264
 1040HOH      O 3135   0.223   2.712   0.438  0.6538 -0.2311 -0.7338
 1040HOH     H1 3136   0.216   2.657   0.515  0.6429 -0.6828 -1.0501
 1040HOH     H2 3137   0.158   2.677   0.377 -1.5353  1.8897  0.0686
 1041HOH      O 3138   0.825   3.072   2.245  0.1285 -0.5397  0.4573
 1041HOH     H1 3139   0.903   3.019   2.228  0.7819  0.5410 -0.0961
 1041HOH     H2 3140   0.857   3.151   2.287 -0.4196  0.5667 -1.0076
 1042HOH      O 3141   2.883   3.367   2.670  0.3926  0.7499  0.1937
 1042HOH     H1 3142   2.873   3.331   2.582 -1.2393  0.8745  0.2713
 1042HOH     H2 3143   2.926   3.297   2.720  0.3671  0.2622 -0.4494
 1043HOH      O 3144   2.853   0.010   3.525 -0.0942  0.0532 -0.2309
 1043HOH     H1 3145   2.862  -0.035   3.609 -0.1067 -0.1518 -0.3358
 1043HOH     H2 3146   2.943   0.028   3.497 -0.0742 -0.2106 -0.3453
 1044HOH      O 3147   0.035   0.986   3.363 -0.7769  0.9127 -0.4443
 1044HOH     H1 3148   0.049   1.044   3.437 -1.2757 -0.5103  0.8807
 1044HOH     H2 3149  -0.056   1.002   3.337 -1.1486  0.3121  0.3833
 1045HOH      O 3150   3.538   2.020   1.918  0.1619 -0.2608 -0.0828
 1045HOH     H1 3151   3.600   1.961   1.961 -0.8193 -0.8354  0.6386
 1045HOH     H2 3152   3.513   1.974   1.838 -0.3743 -0.7005  0.3287
 1046HOH      O 3153   2.050   0.618   0.752  0.1392 -0.7438 -0.6644
 1046HOH     H1 3154   1.963   0.658   0.757  0.0180 -1.0262 -0.4411
 1046HOH     H2 3155   2.040   0.551   0.684  0.0124 -1.1755 -0.2288
 1047HOH      O 3156   2.236   0.792   0.221  0.2208  0.0901 -0.3124
 1047HOH     H1 3157   2.173   0.797   0.293 -0.1308  0.6109 -0.6486
 1047HOH     H2 3158   2.213   0.713   0.174 -0.0948  0.2057 -0.3533
 1048HOH      O 3159   1.057   2.169   2.300  0.0109  0.1990 -0.0518
 1048HOH     H1 3160   1.079   2.217   2.220 -0.2913  0.9639  0.2959
 1048HOH     H2 3161   1.028   2.237   2.361  0.2308 -0.3647  0.7112
 1049HOH      O 3162   1.094   1.712   2.279 -0.2051  0.2847 -0.2151
 1049HOH     H1 3163   1.146   1.778   2.234  1.2054 -0.9000 -0.4705
 1049HOH     H2 3164   1.077   1.645   2.213 -1.1343  0.1124  0.1647
 1050HOH      O 3165   3.243   0.452   1.163 -0.1880 -0.6836 -0.1730
 1050HOH     H1 3166   3.235   0.458   1.067  0.5141 -0.6940 -0.2393
 1050HOH     H2 3167   3.209   0.365   1.184  0.0223 -0.8403 -0.4618
 1051HOH      O 3168   2.602   2.611   3.205 -0.5192  0.2403  0.0888
 1051HOH     H1 3169   2.592   2.703   3.226  0.8769  0.6006 -0.5309
 1051HOH     H2 3170   2.649   2.573   3.279  0.7199  0.5537 -0.4751
 1052HOH      O 3171   0.845   2.755   2.337  1.2361 -0.3349  0.2761
 1052HOH     H1 3172   0.859   2.810   2.414  0.6024  0.8257 -0.3819
 1052HOH     H2 3173   0.778   2.693   2.364  0.5362  0.4822  0.4956
 1053HOH      O 3174   3.284   0.239   0.753 -1.0036 -0.1452 -0.4328
 1053HOH     H1 3175   3.305   0.292   0.676  0.4295 -0.4030 -0.2781
 1053HOH     H2 3176   3.223   0.293   0.803 -0.4375  0.9112 -0.7993
 1054HOH      O 3177   1.789   1.285   2.923 -0.1794  0.5725 -0.2850
 1054HOH     H1 3178   1.709   1.320   2.962  0.4276  0.7102  0.9201
 1054HOH     H2 3179   1.761   1.205   2.878 -1.0461  0.8348 -0.2382
 1055HOH      O 3180   0.667   0.609   2.522  0.2637  0.7659 -0.1254
 1055HOH     H1 3181   0.675   0.551   2.447 -0.0792 -0.1645  0.5255
 1055HOH     H2 3182   0.655   0.696   2.484 -1.1559  0.1837 -1.1916
 1056HOH      O 3183   0.049   3.029   3.513 -0.7137  0.1958  0.1193
 1056HOH     H1 3184   0.087   3.080   3.441 -0.0066 -0.0984  0.2612
 1056HOH     H2 3185   0.000   2.959   3.469  0.5310 -0.5907 -0.1421
 1057HOH      O 3186   2.813   1.082   1.358  0.1555 -0.1113 -0.5612
 1057HOH     H1 3187   2.770   1.066   1.274 -0.0424 -0.1648 -0.4526
 1057HOH     H2 3188   2.823   0.996   1.397 -0.8010 -0.0204 -0.0308
 1058HOH      O 3189   3.249   1.942   0.162 -0.3740  0.1050 -0.2526
 1058HOH     H1 3190   3.270   1.988   0.081  0.0578  0.8207  0.2451
 1058HOH     H2 3191   3.265   2.006   0.231 -0.0577 -0.6964  0.4555
 1059HOH      O 3192   1.569   1.817   2.826 -0.0972  0.5112 -0.1859
 1059HOH     H1 3193   1.497   1.754   2.823  0.1717  0.2175 -0.6925
 1059HOH     H2 3194   1.599   1.824   2.735  0.9565  0.0973  0.1008
 1060HOH      O 3195   1.411   3.443   2.894  0.3950  0.0022  0.2576
 1060HOH     H1 3196   1.344   3.400   2.842  2.4470 -1.1062 -1.8910
 1060HOH     H2 3197   1.439   3.378   2.958  0.1412  0.0734  0.4423
 1061HOH      O 3198   0.868   0.076   0.370 -0.4833  0.4254  0.4986
 1061HOH     H1 3199   0.938   0.014   0.389 -0.0935  1.1210  1.4838
 1061HOH     H2 3200   0.880   0.099   0.278 -0.7272 -1.0261  0.0607
 1062HOH      O 3201   1.132   0.147   3.187 -0.1170 -0.0621 -0.6345
 1062HOH     H1 3202   1.086   0.094   3.252 -0.1893  0.4500 -0.2481
 1062HOH     H2 3203   1.189   0.204   3.239  0.1202  0.0849 -1.0446
 1063HOH      O 3204   2.230   1.987   2.660 -1.2753 -0.1923 -0.0602
 1063HOH     H1 3205   2.255   1.920   2.724 -0.6428  0.2614  0.1864
 1063HOH     H2 3206   2.136   1.995   2.670 -1.1292  0.3320  1.3027
 1064HOH      O 3207   3.163   1.132   2.690  0.1020  0.3926 -0.6391
 1064HOH     H1 3208   3.143   1.180   2.610 -1.3221 -0.2818 -0.7594
 1064HOH     H2 3209   3.099   1.060   2.691  0.3961  0.0805  0.8491
 1065HOH      O 3210   1.818   3.447   1.869 -0.3247 -0.8998  0.2507
 1065HOH     H1 3211   1.889   3.485   1.920  0.0463 -0.4303 -0.5613
 1065HOH     H2 3212   1.769   3.393   1.931 -0.2582  0.0925  1.2244
 1066HOH      O 3213   2.518   3.507   1.190  0.2173  0.2398  0.0732
 1066HOH     H1 3214   2.605   3.532   1.223 -0.5240  1.8567  1.0198
 1066HOH     H2 3215   2.498   3.574   1.124 -0.9185  0.8945  1.0182
 1067HOH      O 3216   3.505   1.885   3.312 -1.0043  0.6342  0.5264
 1067HOH     H1 3217   3.521   1.793   3.332 -0.9411  0.5744  0.2135
 1067HOH     H2 3218   3.502   1.928   3.397 -0.7422  0.3895  0.6642
 1068HOH      O 3219   3.042   2.497   2.383 -0.0352  0.5331  0.6381
 1068HOH     H1 3220   2.951   2.483   2.409 -0.5891  2.6937  0.3146
 1068HOH     H2 3221   3.041   2.490   2.288  0.1986  0.3156  0.6507
 1069HOH      O 3222   2.429   3.670   0.144  0.1341 -0.2923  0.5183
 1069HOH     H1 3223   2.468   3.637   0.225  0.0768  0.9771  1.1052
 1069HOH     H2 3224   2.340   3.695   0.169  0.0789  0.0124  0.0425
 1070HOH      O 3225   0.753   3.386   2.201 -0.1598  0.4367 -0.1880
 1070HOH     H1 3226   0.839   3.357   2.169  0.8247  1.6402  1.1254
 1070HOH     H2 3227   0.770   3.471   2.242 -1.9074  0.5146  0.5337
 1071HOH      O 3228   0.840   3.381   0.051 -0.0009 -0.0317  0.4450
 1071HOH     H1 3229   0.798   3.465   0.067  0.0647  0.0462  0.2164
 1071HOH     H2 3230   0.784   3.317   0.096 -1.4873 -0.1805 -1.3795
 1072HOH      O 3231   0.327   3.767   0.507  0.0643 -1.0446 -0.1507
 1072HOH     H1 3232   0.356   3.779   0.417  0.0606 -1.6375 -0.2386
 1072HOH     H2 3233   0.238   3.733   0.499 -0.1179 -0.6347  0.0895
 1073HOH      O 3234   2.556   3.300   2.634 -0.2181 -0.5111  0.0920
 1073HOH     H1 3235   2.573   3.391   2.611 -0.2418 -0.4702  0.2339
 1073HOH     H2 3236   2.476   3.278   2.586 -0.2688 -0.4267  0.1374
 1074HOH      O 3237   2.028   2.058   3.686 -0.1479  0.1692  0.4508
 1074HOH     H1 3238   2.087   2.122   3.725 -0.5377  0.4612  0.5711
 1074HOH     H2 3239   2.020   2.086   3.594 -0.4406  0.3888  0.5411
 1075HOH      O 3240   2.077   3.579   3.024  0.0128 -0.1786  0.0316
 1075HOH     H1 3241   2.167   3.557   3.001  0.4819  1.8504 -0.5029
 1075HOH     H2 3242   2.024   3.534   2.958  0.9072  0.7693 -1.4615
 1076HOH      O 3243   3.138   0.356   1.498 -0.0444  0.1251  0.7831
 1076HOH     H1 3244   3.153   0.262   1.499 -0.1888  0.0982  0.5258
 1076HOH     H2 3245   3.146   0.383   1.590  1.0801  0.0402  0.7313
 1077HOH      O 3246   3.776   1.366   1.134 -0.2530 -0.2640  0.1781
 1077HOH     H1 3247   3.786   1.372   1.039 -0.3041  0.3911  0.2082
 1077HOH     H2 3248   3.682   1.376   1.149 -0.4023 -1.4486  0.2412
 1078HOH      O 3249   2.360   1.476   3.207  0.5364  0.2274  0.7007
 1078HOH     H1 3250   2.392   1.566   3.204 -0.1050  0.5391  1.8405
 1078HOH     H2 3251   2.389   1.443   3.292  0.7868 -0.6702  0.2920
 1079HOH      O 3252   2.336   2.605   3.241 -0.1744  0.0294 -0.0667
 1079HOH     H1 3253   2.430   2.588   3.230 -0.1862 -1.1156  1.1349
 1079HOH     H2 3254   2.332   2.670   3.312 -0.2950  0.1581 -0.1898
 1080HOH      O 3255   0.457   1.601   2.866  0.3584  0.5070 -0.7412
 1080HOH     H1 3256   0.364   1.614   2.881  0.3300 -0.5746  0.2200
 1080HOH     H2 3257   0.487   1.548   2.939  1.5808  0.1707 -1.4201
 1081HOH      O 3258   2.323   1.774   2.235 -0.3430 -0.5146 -0.0918
 1081HOH     H1 3259   2.395   1.722   2.272 -0.4108 -0.6115 -0.0957
 1081HOH     H2 3260   2.364   1.823   2.164 -0.3323 -0.7558 -0.2530
 1082HOH      O 3261   1.212   2.776   1.782 -0.6572 -0.8493  0.8417
 1082HOH     H1 3262   1.275   2.711   1.814  0.2037 -0.3758  0.1681
 1082HOH     H2 3263   1.193   2.749   1.692  0.1197  0.0836  0.3654
 1083HOH      O 3264   2.111   2.990   2.309 -0.6009  0.1256 -0.4542
 1083HOH     H1 3265   2.179   3.050   2.279  0.3556 -1.0557 -0.8294
 1083HOH     H2 3266   2.101   3.010   2.402 -0.2915  0.8203 -0.5558
 1084HOH      O 3267   2.239   3.088   0.908  0.0440 -0.3634  0.1551
 1084HOH     H1 3268   2.233   3.181   0.933 -0.5951 -0.3012 -0.1663
 1084HOH     H2 3269   2.326   3.079   0.870  0.1817  0.0657  0.3520
 1085HOH      O 3270   3.536   2.977   2.790  0.2389 -0.1935 -0.0160
 1085HOH     H1 3271   3.593   3.053   2.801 -0.0458  0.0889 -0.4532
 1085HOH     H2 3272   3.464   3.008   2.735 -0.7443 -0.3261  1.1153
 1086HOH      O 3273   0.156   1.673   0.429  0.0833  0.5037 -0.2853
 1086HOH     H1 3274   0.203   1.740   0.479  0.6296  0.0141 -0.1113
 1086HOH     H2 3275   0.096   1.722   0.372 -0.1904  1.1018  0.4759
 1087HOH      O 3276   3.023   3.315   0.397 -0.3502  0.0295  0.4135
 1087HOH     H1 3277   3.065   3.344   0.317 -0.6900 -0.7970 -0.0884
 1087HOH     H2 3278   3.095   3.284   0.452 -0.1697  0.0154  0.1699
 1088HOH      O 3279   0.506   1.482   1.955 -0.8204 -0.3019  0.3402
 1088HOH     H1 3280   0.421   1.521   1.974 -0.7475 -0.0562  0.1689
 1088HOH     H2 3281   0.569   1.554   1.966 -0.6018 -0.5463  0.7356
 1089HOH      O 3282   0.852   1.034   3.564 -0.2530 -0.0109  0.1663
 1089HOH     H1 3283   0.898   1.077   3.492 -0.0335 -0.0070  0.3041
 1089HOH     H2 3284   0.878   0.942   3.558 -0.4460 -0.0600  0.0800
 1090HOH      O 3285   2.188   2.594   0.825 -0.0573 -0.0782  0.5550
 1090HOH     H1 3286   2.140   2.656   0.879  0.6688  0.6544  0.3980
 1090HOH     H2 3287   2.121   2.538   0.786 -0.7934  0.9568  0.2660
 1091HOH      O 3288   0.999   3.336   2.098  0.4302 -0.2127 -0.1929
 1091HOH     H1 3289   1.060   3.261   2.095  0.7610  0.0524 -0.1953
 1091HOH     H2 3290   1.036   3.400   2.037  0.5124  0.2166  0.2924
 1092HOH      O 3291   3.205   0.591   2.785  0.1279 -0.0100 -0.0094
 1092HOH     H1 3292   3.138   0.653   2.758 -0.5163 -1.0152 -0.9302
 1092HOH     H2 3293   3.173   0.556   2.868 -0.9655 -1.0128 -0.7805
 1093HOH      O 3294   1.564   3.523   1.726  0.1844  0.7629 -0.0007
 1093HOH     H1 3295   1.649   3.524   1.771  0.7901  0.6964 -1.0674
 1093HOH     H2 3296   1.506   3.476   1.785  0.6504  1.5505  1.1510
 1094HOH      O 3297   2.944   1.332   3.355 -0.2393  0.1845  0.4714
 1094HOH     H1 3298   2.927   1.255   3.301  0.7562  0.1861  0.1186
 1094HOH     H2 3299   2.857   1.362   3.381 -0.6835 -0.6257  0.0120
 1095HOH      O 3300   0.259   0.350   0.410  0.1345 -0.2868  0.1174
 1095HOH     H1 3301   0.222   0.355   0.498  0.3818 -0.9969  0.2720
 1095HOH     H2 3302   0.322   0.423   0.406 -0.3426  0.1437  0.2934
 1096HOH      O 3303   1.579   2.745   3.522 -0.0010 -0.3572  0.5252
 1096HOH     H1 3304   1.665   2.723   3.556  0.6583  1.2159  0.0808
 1096HOH     H2 3305   1.539   2.799   3.590 -0.9411 -1.5453  0.9848
 1097HOH      O 3306   0.973   0.220   0.790  0.6208  0.3856  0.5510
 1097HOH     H1 3307   1.036   0.198   0.721  0.1756  1.2920 -0.1883
 1097HOH     H2 3308   0.894   0.172   0.767  0.3942  0.8763  0.2713
 1098HOH      O 3309   2.981   1.881   0.229 -0.4580  0.3325  0.1144
 1098HOH     H1 3310   2.934   1.939   0.289 -0.3145 -0.1959  0.7674
 1098HOH     H2 3311   3.072   1.909   0.233 -0.3778  0.0471  0.4783
 1099HOH      O 3312   1.845   1.687   1.116 -0.0491 -0.1620 -1.0126
 1099HOH     H1 3313   1.866   1.676   1.209  0.4370  1.0643 -0.9412
 1099HOH     H2 3314   1.912   1.635   1.070 -0.1989 -0.6497 -0.6934
 1100HOH      O 3315   0.699   1.485   0.845  0.0301 -0.2884  0.5578
 1100HOH     H1 3316   0.730   1.559   0.897  0.4079 -0.7141  0.9558
 1100HOH     H2 3317   0.740   1.409   0.886 -0.3287 -0.7139  0.1366
 1101HOH      O 3318   0.881   2.845   2.712  0.1906 -0.5567  0.1969
 1101HOH     H1 3319   0.910   2.935   2.694 -0.7803 -0.3778 -0.7122
 1101HOH     H2 3320   0.950   2.790   2.676  0.9269 -0.2024  0.9953
 1102HOH      O 3321   3.302   0.200   3.721  0.5620  0.3935  0.4789
 1102HOH     H1 3322   3.373   0.242   3.770  1.0693  0.2363 -0.1033
 1102HOH     H2 3323   3.259   0.271   3.675  1.0254  0.3726 -0.0091
 1103HOH      O 3324   0.888   3.758   0.044 -0.5862  0.2495 -0.1141
 1103HOH     H1 3325   0.970   3.708   0.040 -1.2434 -0.8965 -0.2068
 1103HOH     H2 3326   0.837   3.715   0.112 -1.4046  0.4685 -0.5662
 1104HOH      O 3327   3.548   0.615   0.483  0.2034 -0.1046 -0.1585
 1104HOH     H1 3328   3.584   0.565   0.557 -0.1819 -0.1520  0.0003
 1104HOH     H2 3329   3.605   0.692   0.477  0.3444 -0.1863  0.0757
 1105HOH      O 3330   3.002   0.922   1.784 -0.0643 -0.7729  0.0445
 1105HOH     H1 3331   2.987   0.828   1.789  0.2313 -0.9698 -1.5983
 1105HOH     H2 3332   2.915   0.961   1.782 -0.2111 -1.1157 -0.3881
 1106HOH      O 3333   3.794   0.366   1.267 -0.2950  0.0212  0.4303
 1106HOH     H1 3334   3.719   0.343   1.211 -0.9897 -0.9645  1.6574
 1106HOH     H2 3335   3.765   0.343   1.355  0.9559  0.9824  1.1410
 1107HOH      O 3336   2.747   0.149   1.330  0.2789 -0.5517 -0.1426
 1107HOH     H1 3337   2.712   0.222   1.279 -0.9945 -0.3326  0.9502
 1107HOH     H2 3338   2.781   0.088   1.264  0.5671  0.5992 -1.1265
 1108HOH      O 3339   0.540   3.542   3.024 -0.6117  0.2168  0.1214
 1108HOH     H1 3340   0.485   3.615   3.051 -0.7054  0.1923 -0.0027
 1108HOH     H2 3341   0.598   3.578   2.957  0.1579  0.4793  0.8878
 1109HOH      O 3342   0.510   2.653   1.814 -0.1491  0.4349  0.0284
 1109HOH     H1 3343   0.464   2.580   1.772  0.8969 -0.2212 -0.0441
 1109HOH     H2 3344   0.524   2.623   1.904 -0.0829  0.7396  0.1205
 1110HOH      O 3345   0.401   3.704   1.721 -0.0767 -0.2012  0.3613
 1110HOH     H1 3346   0.465   3.676   1.656  1.0638 -0.4657  1.5435
 1110HOH     H2 3347   0.324   3.649   1.704  0.1801 -0.2678 -0.7308
 1111HOH      O 3348   3.162   2.647   0.926  0.0164 -0.2950  0.5845
 1111HOH     H1 3349   3.247   2.619   0.958  0.9604  0.6504 -0.8967
 1111HOH     H2 3350   3.163   2.742   0.934 -0.6442 -0.2140 -0.0288
 1112HOH      O 3351   0.278   1.839   0.601  0.5228  0.1020 -0.1803
 1112HOH     H1 3352   0.330   1.786   0.662 -0.1744 -0.6119 -0.1817
 1112HOH     H2 3353   0.308   1.929   0.617  0.9237 -0.1551  0.6398
 1113HOH      O 3354   2.909   0.438   1.110  0.3456 -0.2387  0.3848
 1113HOH     H1 3355   2.847   0.445   1.038  0.5017 -0.3157  0.2425
 1113HOH     H2 3356   2.944   0.349   1.103 -0.4889 -0.6848  1.2489
 1114HOH      O 3357   3.247   0.389   1.755 -0.0440  0.1167 -0.4047
 1114HOH     H1 3358   3.157   0.376   1.787  0.4786 -1.0561  0.8105
 1114HOH     H2 3359   3.270   0.477   1.784 -0.4492  0.0107  0.3034
 1115HOH      O 3360   1.579   3.631   3.677  0.2138  1.0644  0.1805
 1115HOH     H1 3361   1.548   3.540   3.685  1.2076  0.7028  0.1990
 1115HOH     H2 3362   1.554   3.657   3.589  0.8504  0.3833 -0.2211
 1116HOH      O 3363   0.575   1.155   0.824 -0.2962  0.0084 -0.2342
 1116HOH     H1 3364   0.633   1.085   0.794 -0.0837 -0.1547  0.5053
 1116HOH     H2 3365   0.555   1.206   0.745  1.1058  0.2585 -0.4777
 1117HOH      O 3366   3.300   2.751   3.395 -0.4468 -0.2159  0.0034
 1117HOH     H1 3367   3.269   2.775   3.482 -1.3867 -0.0669 -0.3467
 1117HOH     H2 3368   3.233   2.784   3.336 -0.3362 -1.1711 -0.7088
 1118HOH      O 3369   3.359   1.061   3.337 -0.1551  0.3115 -0.0664
 1118HOH     H1 3370   3.289   1.105   3.385  0.4540  0.0254  1.1607
 1118HOH     H2 3371   3.313   1.009   3.270 -1.0672  0.5922  0.3096
 1119HOH      O 3372   0.053   2.748   1.055  0.4431  0.2270  0.3008
 1119HOH     H1 3373   0.005   2.821   1.093 -0.5701 -0.1314 -0.2184
 1119HOH     H2 3374   0.023   2.671   1.105 -0.1550 -0.1097 -0.5381
 1120HOH      O 3375   0.615   0.864   1.141 -0.5779 -0.2808  0.0720
 1120HOH     H1 3376   0.570   0.867   1.226  0.1609  0.0172  0.4714
 1120HOH     H2 3377   0.554   0.905   1.080 -1.1800 -0.6198  0.4213
 1121HOH      O 3378   1.727   0.204   0.617  0.3694 -0.4707  0.4854
 1121HOH     H1 3379   1.635   0.200   0.644  0.1867 -0.4759 -0.1204
 1121HOH     H2 3380   1.752   0.112   0.605  0.2895 -0.4506  0.1336
 1122HOH      O 3381   3.374   3.551   2.582 -0.3443 -1.1187 -0.2767
 1122HOH     H1 3382   3.288   3.569   2.544  0.2317  0.7402 -0.9649
 1122HOH     H2 3383   3.379   3.608   2.658  0.8556  0.3431 -1.3048
 1123HOH      O 3384   0.027   1.374   2.422  0.5230 -0.0580 -0.2191
 1123HOH     H1 3385  -0.033   1.408   2.356  1.6360  0.6007 -0.9612
 1123HOH     H2 3386   0.024   1.438   2.493  0.3849 -0.0071 -0.2708
 1124HOH      O 3387   0.452   3.000   0.220 -0.8807  0.3519  0.4092
 1124HOH     H1 3388   0.490   3.080   0.186  0.2233 -0.3943 -0.2378
 1124HOH     H2 3389   0.404   2.962   0.146 -0.5410 -0.0761  0.4003
 1125HOH      O 3390   2.325   2.781   3.450 -0.2365  0.1214  0.0864
 1125HOH     H1 3391   2.380   2.767   3.526 -0.2193 -0.1193  0.0300
 1125HOH     H2 3392   2.273   2.859   3.472  0.3569  0.5549  0.0020
 1126HOH      O 3393   0.295   0.175   0.920 -0.1785  0.2149 -0.1960
 1126HOH     H1 3394   0.249   0.115   0.978 -1.8812  1.2529 -0.3476
 1126HOH     H2 3395   0.320   0.249   0.976 -1.4287  1.0112 -0.5927
 1127HOH      O 3396   0.707   2.316   3.653  0.0470 -0.3290  0.0368
 1127HOH     H1 3397   0.707   2.342   3.745 -1.4342 -0.8376  0.2234
 1127HOH     H2 3398   0.743   2.227   3.653  0.3266 -0.2185  0.0729
 1128HOH      O 3399   2.513   3.164   1.857  0.0948 -0.5254  0.2775
 1128HOH     H1 3400   2.459   3.243   1.849 -0.4300 -0.7246  1.4135
 1128HOH     H2 3401   2.457   3.093   1.825 -0.3402 -0.7248  1.4040
 1129HOH      O 3402   2.044   2.069   2.146  0.3311 -0.1490  0.6387
 1129HOH     H1 3403   2.081   2.158   2.152  0.3559 -0.1337  0.3206
 1129HOH     H2 3404   1.978   2.066   2.215 -0.3222  0.4426  0.0843
 1130HOH      O 3405   0.755   0.151   3.288 -0.2942  0.5102  0.3118
 1130HOH     H1 3406   0.760   0.162   3.193 -0.9202  1.1632  0.3348
 1130HOH     H2 3407   0.788   0.063   3.304  0.0858  0.4923 -0.4825
 1131HOH      O 3408   0.250   1.286   3.750  0.3659 -0.3948  0.5876
 1131HOH     H1 3409   0.257   1.191   3.739  0.5895 -0.4491  1.1439
 1131HOH     H2 3410   0.177   1.298   3.810 -0.3542 -0.1468 -0.2944
 1132HOH      O 3411   3.685   0.244   3.368  0.0919  0.1746 -0.0929
 1132HOH     H1 3412   3.737   0.316   3.406  0.4026  0.0070 -0.1909
 1132HOH     H2 3413   3.748   0.196   3.314  0.2136 -0.9007  0.9242
 1133HOH      O 3414   3.291   2.097   1.015 -0.3276 -0.7544  0.0285
 1133HOH     H1 3415   3.236   2.150   0.957 -0.1336 -0.1499  0.3842
 1133HOH     H2 3416   3.363   2.068   0.958 -0.5808 -0.8669 -0.2379
 1134HOH      O 3417   3.696   2.208   2.081 -0.5982 -0.1843 -0.0515
 1134HOH     H1 3418   3.621   2.150   2.067  0.0489 -1.0494 -0.1019
 1134HOH     H2 3419   3.761   2.153   2.124  0.1404  0.4441 -0.3156
 1135HOH      O 3420   1.682   3.057   3.129 -0.2247  0.3467  0.1748
 1135HOH     H1 3421   1.622   2.986   3.155 -0.7732  0.0229 -1.7004
 1135HOH     H2 3422   1.769   3.020   3.142 -0.4703 -0.1421  0.5181
 1136HOH      O 3423   2.742   1.845   0.613  0.3482  0.1758 -0.2190
 1136HOH     H1 3424   2.767   1.935   0.594 -0.1862  0.5936  0.8974
 1136HOH     H2 3425   2.701   1.849   0.699 -0.0598 -1.0740 -0.3153
 1137HOH      O 3426   0.088   2.592   2.183  0.2551  0.0959 -0.8098
 1137HOH     H1 3427   0.004   2.636   2.193  0.3576  0.3488 -1.0305
 1137HOH     H2 3428   0.086   2.557   2.095  1.1839  1.9066 -1.6658
 1138HOH      O 3429   3.714   1.841   2.001  0.1136 -0.8790 -0.0563
 1138HOH     H1 3430   3.740   1.769   1.944  0.2414 -0.6221 -0.3255
 1138HOH     H2 3431   3.726   1.807   2.090 -0.8884 -1.5710 -0.1656
 1139HOH      O 3432   0.161   0.032   3.490 -0.2088 -0.3764  0.4888
 1139HOH     H1 3433   0.114  -0.045   3.459 -1.7034  0.0370  1.5277
 1139HOH     H2 3434   0.123   0.050   3.576  0.6547  1.0660  0.6258
 1140HOH      O 3435   1.200   0.100   1.569 -0.0842 -0.5303 -0.3178
 1140HOH     H1 3436   1.126   0.158   1.585  0.2304 -0.3690  0.6763
 1140HOH     H2 3437   1.174   0.049   1.492 -0.6076  0.5109 -0.8714
 1141HOH      O 3438   0.431   0.033   3.075  0.1485 -0.0404  0.8457
 1141HOH     H1 3439   0.353   0.089   3.068 -0.2811 -0.6384  0.6550
 1141HOH     H2 3440   0.504   0.092   3.058 -0.3562  0.2537 -0.5811
 1142HOH      O 3441   2.154   2.523   1.915  0.8232 -0.2750  0.5270
 1142HOH     H1 3442   2.216   2.595   1.921  1.2874 -0.6628  0.4522
 1142HOH     H2 3443   2.076   2.562   1.874  1.4646 -0.0646 -0.5445
 1143HOH      O 3444   1.602   0.825   0.228  0.7026  0.4243 -0.4485
 1143HOH     H1 3445   1.605   0.892   0.296  0.6128 -0.3522  0.3600
 1143HOH     H2 3446   1.687   0.781   0.233  0.3859 -0.1883 -0.2421
 1144HOH      O 3447   3.184   1.182   3.496  0.1745 -0.2592 -0.4760
 1144HOH     H1 3448   3.145   1.159   3.580 -0.6308 -1.2592 -1.0752
 1144HOH     H2 3449   3.134   1.258   3.466 -0.3379 -0.6165 -0.5565
 1145HOH      O 3450   2.020   1.906   0.986 -0.3383 -0.0338  0.0344
 1145HOH     H1 3451   1.984   1.922   0.898 -0.8879 -0.0174  0.2512
 1145HOH     H2 3452   1.954   1.851   1.028  0.7670 -1.6835 -0.1849
 1146HOH      O 3453   1.751   2.639   2.111 -0.0993  0.2213 -0.3858
 1146HOH     H1 3454   1.829   2.671   2.157 -0.5229  0.3180  0.2887
 1146HOH     H2 3455   1.749   2.545   2.130 -0.1594  0.2234 -0.3821
 1147HOH      O 3456   2.442   0.053   3.331 -0.8429  0.7265 -0.1105
 1147HOH     H1 3457   2.354   0.027   3.303 -1.0330  1.0521  0.1648
 1147HOH     H2 3458   2.471   0.115   3.263 -0.4308 -0.0847 -0.7113
 1148HOH      O 3459   2.439   2.608   1.710 -0.0278 -0.0230  0.2059
 1148HOH     H1 3460   2.365   2.661   1.683  0.4821  0.2091 -0.8132
 1148HOH     H2 3461   2.463   2.642   1.796 -0.2208  0.8521 -0.0692
 1149HOH      O 3462   0.701   0.173   3.003  0.1349 -0.1215  0.3101
 1149HOH     H1 3463   0.695   0.093   2.951  0.5647 -0.0470  0.1435
 1149HOH     H2 3464   0.740   0.238   2.944 -0.6370  0.3495  0.2879
 1150HOH      O 3465   0.032   0.554   2.517 -0.5712  0.3030  0.3360
 1150HOH     H1 3466  -0.054   0.585   2.547 -0.4189  0.0327  1.0946
 1150HOH     H2 3467   0.094   0.618   2.551 -0.4786  0.7234 -0.5516
 1151HOH      O 3468   1.063   1.099   2.111 -0.0415  0.0189  0.7886
 1151HOH     H1 3469   1.071   1.185   2.152 -0.0614 -0.3421  1.5850
 1151HOH     H2 3470   1.084   1.037   2.180 -0.9576 -0.6564  0.5105
 1152HOH      O 3471   1.879   3.400   2.192  0.1240  0.1278  0.0044
 1152HOH     H1 3472   1.791   3.426   2.219 -0.3410 -0.0978 -1.1532
 1152HOH     H2 3473   1.878   3.304   2.194 -0.0448  0.0835 -1.0204
 1153HOH      O 3474   0.617   1.110   2.377  0.3810  0.0973 -0.3325
 1153HOH     H1 3475   0.630   1.176   2.309 -0.2040  0.3701 -0.1938
 1153HOH     H2 3476   0.665   1.034   2.346  1.1808  0.6201 -0.4362
 1154HOH      O 3477   2.071   2.542   2.317  0.3848 -0.3373 -0.4496
 1154HOH     H1 3478   2.087   2.478   2.386  0.8840  0.1465 -0.0965
 1154HOH     H2 3479   2.157   2.577   2.295  0.2588 -0.5942 -1.4517
 1155HOH      O 3480   3.742   3.608   3.478 -0.2924  0.2195 -0.6785
 1155HOH     H1 3481   3.698   3.672   3.534  0.2762  0.2411 -0.2408
 1155HOH     H2 3482   3.672   3.551   3.446 -0.7123  0.6202 -0.4920
 1156HOH      O 3483   0.385   3.136   2.816  0.0533 -0.0645  0.8487
 1156HOH     H1 3484   0.435   3.157   2.895  0.9272 -0.3349  0.3935
 1156HOH     H2 3485   0.435   3.066   2.774 -0.8271 -0.4931  0.4618
 1157HOH      O 3486   3.552   2.301   3.137  0.0839  0.7188 -0.0185
 1157HOH     H1 3487   3.460   2.275   3.131  0.4790 -0.8187 -0.4200
 1157HOH     H2 3488   3.600   2.218   3.144  1.4053  1.4810  1.1335
 1158HOH      O 3489   0.922   1.783   1.867 -0.8724 -0.3058 -0.0193
 1158HOH     H1 3490   0.999   1.838   1.881 -0.8451 -0.4149  0.2793
 1158HOH     H2 3491   0.956   1.694   1.866 -0.8558 -0.3048 -0.9490
 1159HOH      O 3492   2.689   2.443   2.041 -0.0763  0.2643  0.3325
 1159HOH     H1 3493   2.606   2.415   2.003 -0.1365 -0.2471  0.8318
 1159HOH     H2 3494   2.741   2.363   2.048  0.3734  0.5412  0.2468
 1160HOH      O 3495   0.448   3.455   3.775  0.0151 -0.1889  0.9717
 1160HOH     H1 3496   0.377   3.469   3.713  1.4565  0.4697 -0.6847
 1160HOH     H2 3497   0.445   3.532   3.832 -0.2200  0.1581  0.5049
 1161HOH      O 3498   0.788   3.181   0.365  0.8291  0.7062  0.2042
 1161HOH     H1 3499   0.858   3.147   0.309 -0.4387 -0.8590 -0.6006
 1161HOH     H2 3500   0.807   3.144   0.451  0.5737 -0.4943 -0.2103
 1162HOH      O 3501   2.535   3.214   0.800  0.0137  0.0134 -0.3039
 1162HOH     H1 3502   2.459   3.272   0.791  0.0428 -0.0571 -1.1085
 1162HOH     H2 3503   2.552   3.212   0.895 -0.5487  0.5862 -0.1747
 1163HOH      O 3504   3.455   3.560   0.942  0.3766 -0.0946 -0.3602
 1163HOH     H1 3505   3.430   3.517   0.860 -0.8523 -0.2656  0.0647
 1163HOH     H2 3506   3.465   3.652   0.919  0.0667 -0.1450 -0.7201
 1164HOH      O 3507   1.558   3.661   1.218 -0.5639 -0.1341  0.4898
 1164HOH     H1 3508   1.546   3.660   1.313  1.4008  0.4739  0.8393
 1164HOH     H2 3509   1.541   3.752   1.193  0.4027  0.0918  0.5681
 1165HOH      O 3510   2.955   3.098   2.111  0.1127  0.8093 -0.2582
 1165HOH     H1 3511   3.034   3.054   2.080 -0.0425  1.0137 -0.9908
 1165HOH     H2 3512   2.905   3.116   2.031 -0.0203  1.9408  0.0472
 1166HOH      O 3513   2.524   0.751   3.330 -0.2477 -0.2485  0.3726
 1166HOH     H1 3514   2.429   0.741   3.331 -0.3157  0.0301 -0.7329
 1166HOH     H2 3515   2.543   0.797   3.248  0.8489 -0.3583  0.5295
 1167HOH      O 3516   2.141   0.321   2.553  0.0148  0.5310  0.0766
 1167HOH     H1 3517   2.134   0.284   2.465  1.1105 -0.7224  0.4496
 1167HOH     H2 3518   2.051   0.339   2.579 -0.4221 -0.1480 -0.8578
 1168HOH      O 3519   2.110   3.499   1.549  0.3367  0.0167 -0.1991
 1168HOH     H1 3520   2.133   3.421   1.499  0.7647 -0.0871  0.1500
 1168HOH     H2 3521   2.113   3.471   1.641  0.9298  0.5494 -0.0447
 1169HOH      O 3522   3.326   2.199   3.350 -0.2852  0.1566  0.2112
 1169HOH     H1 3523   3.270   2.277   3.341  0.3020  0.5504 -0.2125
 1169HOH     H2 3524   3.269   2.126   3.328 -1.1212  0.3431  1.5655
 1170HOH      O 3525   2.580   1.240   1.986 -0.4114  0.4154  0.1983
 1170HOH     H1 3526   2.549   1.216   2.073 -1.1895  0.4307 -0.0521
 1170HOH     H2 3527   2.501   1.268   1.940  0.0684  0.9240 -0.3466
 1171HOH      O 3528   2.779   2.445   2.489  0.3811  0.2180 -0.6508
 1171HOH     H1 3529   2.724   2.506   2.538  0.1744  0.7768 -1.5242
 1171HOH     H2 3530   2.783   2.367   2.544 -1.1170  0.2313 -0.4243
 1172HOH      O 3531   0.221   1.567   2.386  0.2253  0.1523 -0.9608
 1172HOH     H1 3532   0.171   1.619   2.449  1.0289  0.9768 -0.9396
 1172HOH     H2 3533   0.185   1.479   2.392  0.4219  0.1197  0.8592
 1173HOH      O 3534   2.778   0.122   0.259 -0.2290 -0.1305  0.3908
 1173HOH     H1 3535   2.834   0.200   0.256  0.3466 -0.5434 -0.3239
 1173HOH     H2 3536   2.743   0.115   0.170 -1.1580 -0.0871  0.7321
 1174HOH      O 3537   1.988   1.970   0.155 -0.5477 -0.5711 -0.2879
 1174HOH     H1 3538   1.921   2.032   0.183  0.1193  0.3140 -0.5461
 1174HOH     H2 3539   2.003   1.991   0.063  0.3429 -0.4737 -0.1409
 1175HOH      O 3540   0.745   2.318   2.828 -0.0317 -0.7279  0.2731
 1175HOH     H1 3541   0.818   2.377   2.810  0.3926 -1.1864  0.4327
 1175HOH     H2 3542   0.709   2.348   2.910 -1.3943  0.8138 -0.7682
 1176HOH      O 3543   0.050   3.718   1.899 -0.1984  0.1345  0.0633
 1176HOH     H1 3544   0.091   3.637   1.869 -0.8859 -0.3636  0.4294
 1176HOH     H2 3545   0.116   3.786   1.881  1.0411 -0.6879  1.1367
 1177HOH      O 3546   2.284   1.528   2.011  0.1347 -0.1286 -0.2707
 1177HOH     H1 3547   2.339   1.495   2.083 -0.1159  0.3075  0.1289
 1177HOH     H2 3548   2.330   1.500   1.931  0.3364 -0.7573  0.0537
 1178HOH      O 3549   3.614   1.347   3.665  0.1525 -0.1111  0.0173
 1178HOH     H1 3550   3.539   1.327   3.610  0.1309  0.1962 -0.0685
 1178HOH     H2 3551   3.576   1.382   3.746  0.1957 -0.1477  0.0535
 1179HOH      O 3552   3.702   3.636   2.675 -0.6760 -0.1102  0.2340
 1179HOH     H1 3553   3.684   3.622   2.583 -1.2628  0.1586  0.3002
 1179HOH     H2 3554   3.702   3.731   2.685 -0.7452 -0.1396  0.5359
 1180HOH      O 3555   2.716   3.236   0.019  0.1253 -0.2075 -0.1350
 1180HOH     H1 3556   2.726   3.312   0.076  0.9741 -0.3187 -0.1113
 1180HOH     H2 3557   2.721   3.271  -0.069 -0.7779 -0.0891 -0.1601
 1181HOH      O 3558   1.836   0.337   2.033 -0.2224 -0.7256 -0.0856
 1181HOH     H1 3559   1.785   0.405   2.076  0.2594 -0.7245  0.5109
 1181HOH     H2 3560   1.830   0.358   1.939  1.1222  1.0392  0.1259
 1182HOH      O 3561   0.907   0.849   1.989  0.8177 -0.2006 -0.3534
 1182HOH     H1 3562   0.994   0.860   2.027  0.7345 -0.6236 -0.0295
 1182HOH     H2 3563   0.852   0.823   2.063  0.5373 -0.5055 -0.6657
 1183HOH      O 3564   1.087   1.201   3.443  0.0947  0.3683  0.1736
 1183HOH     H1 3565   1.073   1.159   3.358  0.0492 -0.4124  0.5419
 1183HOH     H2 3566   1.021   1.270   3.447 -1.7307 -1.1927  0.5634
 1184HOH      O 3567   3.424   0.949   3.790 -0.0544 -0.2451  0.0568
 1184HOH     H1 3568   3.435   1.038   3.825 -0.2149 -0.3991  0.5035
 1184HOH     H2 3569   3.434   0.960   3.695  0.5913  0.1509  0.1551
 1185HOH      O 3570  -0.015   1.539   3.569 -0.1266 -0.2139 -0.1611
 1185HOH     H1 3571   0.072   1.536   3.608 -0.4296  0.7090  0.6892
 1185HOH     H2 3572  -0.055   1.455   3.593  0.6483 -0.8297 -0.9378
 1186HOH      O 3573   3.470   2.219   0.628 -0.1115  0.2585  0.0548
 1186HOH     H1 3574   3.539   2.285   0.619 -0.7666  0.9151 -0.3444
 1186HOH     H2 3575   3.392   2.260   0.591 -0.8756 -0.2273  1.0232
 1187HOH      O 3576   1.263   2.837   0.336 -0.4043  0.2164 -0.6347
 1187HOH     H1 3577   1.208   2.908   0.304 -0.3102 -0.1232 -1.6410
 1187HOH     H2 3578   1.262   2.772   0.265  2.0660  0.6084 -1.2424
 1188HOH      O 3579   2.864   3.100   0.562  0.6107 -0.2966 -0.2365
 1188HOH     H1 3580   2.854   3.122   0.469 -0.6234  0.3032 -0.0099
 1188HOH     H2 3581   2.827   3.012   0.569  0.4474 -0.2313 -0.2709
 1189HOH      O 3582   3.241   3.699   3.641 -0.4251 -1.3798 -0.1574
 1189HOH     H1 3583   3.192   3.708   3.560  0.0913  0.7542 -0.3418
 1189HOH     H2 3584   3.255   3.788   3.672  1.1593 -1.9794  1.2218
 1190HOH      O 3585   0.597   2.271   1.063 -0.8098  0.6253 -0.9968
 1190HOH     H1 3586   0.599   2.360   1.098  0.3677  0.2206  0.1092
 1190HOH     H2 3587   0.679   2.262   1.015  0.5840 -0.6461  1.2944
 1191HOH      O 3588  -0.026   3.170   2.869 -0.1667  0.4185 -0.0060
 1191HOH     H1 3589   0.038   3.105   2.843 -0.8671 -0.3425  0.0691
 1191HOH     H2 3590   0.003   3.251   2.828  0.4274 -0.0624 -0.5735
 1192HOH      O 3591   1.354   0.791   2.272  0.5140 -0.5650 -0.1644
 1192HOH     H1 3592   1.342   0.883   2.295  0.3684 -0.5851 -0.1604
 1192HOH     H2 3593   1.352   0.745   2.355  0.6036 -0.5708 -0.1651
 1193HOH      O 3594   2.060   0.923   3.299  0.1806  0.6059 -0.0839
 1193HOH     H1 3595   2.044   0.855   3.235  1.1826 -0.2586  0.5141
 1193HOH     H2 3596   2.154   0.941   3.293  0.3793  0.2849  1.2927
 1194HOH      O 3597   1.358   0.883   0.993 -0.1583 -0.4068  0.3204
 1194HOH     H1 3598   1.440   0.932   0.984 -0.4266 -0.0740 -0.4875
 1194HOH     H2 3599   1.385   0.791   0.995  0.2345 -0.3017  0.0735
 1195HOH      O 3600   3.529   0.062   1.001  0.1871  0.4345 -0.1113
 1195HOH     H1 3601   3.523   0.157   1.004  1.2267  0.5102  0.0319
 1195HOH     H2 3602   3.562   0.036   1.087 -0.4234 -0.1004 -0.0180
 1196HOH      O 3603   1.274   0.449   2.082  0.1153  0.1716 -0.1355
 1196HOH     H1 3604   1.204   0.513   2.085  0.6626  0.8166  1.4745
 1196HOH     H2 3605   1.347   0.494   2.039 -0.0333 -0.0249 -0.6042
 1197HOH      O 3606   3.518   1.034   3.562 -0.5792  0.3152  0.4849
 1197HOH     H1 3607   3.473   1.036   3.478 -0.1356 -0.4920  0.2105
 1197HOH     H2 3608   3.580   1.107   3.557 -0.5831  0.2974  0.1291
 1198HOH      O 3609   1.350   1.630   2.695 -0.6672  0.4892  0.1394
 1198HOH     H1 3610   1.433   1.612   2.652 -1.1600 -0.2587 -0.5595
 1198HOH     H2 3611   1.302   1.684   2.633 -1.2431 -0.2891 -0.1228
 1199HOH      O 3612   0.644   0.337   0.118 -0.1354 -0.8013 -0.4118
 1199HOH     H1 3613   0.574   0.381   0.071  0.8814  0.7792 -0.5876
 1199HOH     H2 3614   0.630   0.360   0.210 -0.4807 -1.4757 -0.2818
 1200HOH      O 3615   1.626   3.463   0.523  0.2923  0.1103  0.0351
 1200HOH     H1 3616   1.583   3.472   0.608  0.0044  1.2083 -0.1904
 1200HOH     H2 3617   1.570   3.403   0.473 -0.5262  0.8243  0.0523
 1201HOH      O 3618   0.775   2.061   2.852 -0.0371  0.0109  0.0168
 1201HOH     H1 3619   0.722   2.042   2.929 -0.1836  0.0381 -0.0772
 1201HOH     H2 3620   0.747   2.148   2.824  1.2422  0.8021  0.9633
 1202HOH      O 3621   1.281   0.508   1.541  0.4275  0.0493  0.4734
 1202HOH     H1 3622   1.286   0.587   1.488  0.7409 -0.4609 -0.2886
 1202HOH     H2 3623   1.199   0.466   1.514  0.5194 -0.1432  0.4879
 1203HOH      O 3624   1.114   0.745   2.889 -0.4392  0.9657 -0.1736
 1203HOH     H1 3625   1.091   0.837   2.898 -0.4209  0.9297  0.3283
 1203HOH     H2 3626   1.070   0.702   2.962 -0.0014  0.6648 -0.0735
 1204HOH      O 3627   2.393   3.447   1.815  0.2162  0.0459  0.2513
 1204HOH     H1 3628   2.438   3.503   1.752 -1.3668  0.2792 -0.7914
 1204HOH     H2 3629   2.354   3.507   1.878  0.1253 -0.0456  0.2835
 1205HOH      O 3630   1.752   1.050   1.666 -0.5643  0.1123  0.1694
 1205HOH     H1 3631   1.781   0.968   1.626  0.5719  0.7174 -0.3263
 1205HOH     H2 3632   1.802   1.056   1.748 -0.4722  0.4114  0.0946
 1206HOH      O 3633   0.175   2.134   0.752  0.5852  0.1750 -0.1337
 1206HOH     H1 3634   0.189   2.215   0.800 -1.0132  0.9856 -0.9088
 1206HOH     H2 3635   0.165   2.161   0.661  0.4749 -0.9663 -0.4983
 1207HOH      O 3636   1.366   0.401   2.352  0.2695  0.5556 -0.0868
 1207HOH     H1 3637   1.293   0.353   2.392  0.3252 -0.0718 -0.6809
 1207HOH     H2 3638   1.327   0.442   2.274  0.3991  0.8255 -0.0105
 1208HOH      O 3639   0.095   3.627   1.107  0.4392 -0.4851  0.4448
 1208HOH     H1 3640   0.122   3.666   1.024  0.0882 -0.5362  0.3039
 1208HOH     H2 3641   0.029   3.562   1.083 -0.4678  0.2324  0.8322
 1209HOH      O 3642   0.915   2.567   0.062 -0.3165  0.6549 -0.2870
 1209HOH     H1 3643   0.875   2.490   0.101  0.5521  0.5488  0.4565
 1209HOH     H2 3644   0.975   2.533  -0.003 -0.0100  0.6970 -0.0317
 1210HOH      O 3645   2.261   0.310   1.401 -0.0059 -1.0870  0.6910
 1210HOH     H1 3646   2.210   0.359   1.466  0.5977  1.0184 -0.2399
 1210HOH     H2 3647   2.352   0.331   1.421  0.2612 -1.5261  0.0077
 1211HOH      O 3648   3.116   1.661   2.586 -0.0501  0.0909  0.5791
 1211HOH     H1 3649   3.118   1.619   2.500  0.4827  0.4048  0.4275
 1211HOH     H2 3650   3.039   1.624   2.629 -0.6143  0.2998 -0.2113
 1212HOH      O 3651   2.154   2.248   1.126  0.0690  0.4436  0.1824
 1212HOH     H1 3652   2.115   2.178   1.178  0.2203  1.4077  1.7280
 1212HOH     H2 3653   2.079   2.288   1.081 -0.1478 -0.1093  0.0350
 1213HOH      O 3654   0.404   1.241   2.498  0.3107  0.7555  0.7355
 1213HOH     H1 3655   0.466   1.195   2.443 -0.4793  1.0287 -0.4642
 1213HOH     H2 3656   0.444   1.327   2.513  0.7648  0.4963  1.0453
 1214HOH      O 3657   3.639   0.752   1.623  0.1132  0.0528 -0.0159
 1214HOH     H1 3658   3.734   0.751   1.630  0.2148 -0.7178 -1.1254
 1214HOH     H2 3659   3.619   0.826   1.566  0.0364  0.1485  0.1300
 1215HOH      O 3660   2.008   3.230   0.708  0.0542 -0.3456 -0.3811
 1215HOH     H1 3661   2.084   3.212   0.764 -0.7979 -0.2497  0.8936
 1215HOH     H2 3662   1.942   3.166   0.734 -1.1914  1.1279  0.4728
 1216HOH      O 3663   2.450   1.446   0.403  0.0151 -0.0980 -0.2192
 1216HOH     H1 3664   2.525   1.501   0.379  0.2939 -0.9485 -1.5001
 1216HOH     H2 3665   2.399   1.439   0.323 -0.7796 -0.5543  0.3008
 1217HOH      O 3666   1.885   0.791   1.001 -0.2534  0.3705  0.1317
 1217HOH     H1 3667   1.876   0.866   1.059 -0.4168  0.4975 -0.0547
 1217HOH     H2 3668   1.841   0.719   1.047 -0.1167  0.3924  0.2990
 1218HOH      O 3669   3.729   2.576   1.550 -0.0726 -0.0290 -0.6207
 1218HOH     H1 3670   3.701   2.655   1.596  0.2042 -0.0724 -0.3705
 1218HOH     H2 3671   3.657   2.514   1.562  0.1146 -0.1426  0.0206
 1219HOH      O 3672   1.213   1.006   0.114 -0.0602  0.1417  0.1852
 1219HOH     H1 3673   1.269   0.974   0.184  0.0286  0.2559  0.1679
 1219HOH     H2 3674   1.148   1.062   0.157 -0.0526  0.1499  0.1861
 1220HOH      O 3675   0.703   2.058   0.171 -0.5319 -0.0314 -0.8226
 1220HOH     H1 3676   0.739   2.009   0.097  0.2725 -0.2797 -0.2897
 1220HOH     H2 3677   0.718   2.150   0.149 -0.5594 -0.0902 -1.0900
 1221HOH      O 3678   0.251   3.050   2.113 -0.2478 -0.3725  0.5259
 1221HOH     H1 3679   0.184   3.079   2.052 -0.2724  0.3729  0.8909
 1221HOH     H2 3680   0.262   2.956   2.094  0.2432 -0.0442 -1.0780
 1222HOH      O 3681   2.132   3.111   3.018  0.1641 -0.8888  0.0739
 1222HOH     H1 3682   2.202   3.143   3.074  0.5020 -0.9197 -0.3266
 1222HOH     H2 3683   2.071   3.185   3.011  0.2531 -0.7976  0.2644
 1223HOH      O 3684   2.606   0.116   1.569 -0.8805  0.4781  0.2404
 1223HOH     H1 3685   2.611   0.127   1.474 -1.1742 -0.5410  0.0741
 1223HOH     H2 3686   2.601   0.204   1.604 -1.7672  0.8690 -0.7577
 1224HOH      O 3687   1.456   2.127   3.427 -0.2445  0.6991  1.1805
 1224HOH     H1 3688   1.484   2.208   3.471  0.6154  0.7845  0.5196
 1224HOH     H2 3689   1.509   2.124   3.347  0.4791 -1.0220  1.6511
 1225HOH      O 3690   0.737   0.967   0.712  0.4349  0.1638  0.0262
 1225HOH     H1 3691   0.793   1.025   0.660 -0.3331 -0.0318 -1.0976
 1225HOH     H2 3692   0.718   0.893   0.654 -0.6320  0.0254  0.5035
 1226HOH      O 3693   3.699   0.794   0.217  0.4778 -0.4988 -0.2707
 1226HOH     H1 3694   3.712   0.845   0.137 -0.4176 -0.1509 -0.2177
 1226HOH     H2 3695   3.654   0.715   0.187 -1.3490  0.3196 -0.0112
 1227HOH      O 3696   1.074   2.901   3.084  0.5666 -0.0812  0.2197
 1227HOH     H1 3697   1.056   2.982   3.132 -0.7721 -0.1421 -0.0889
 1227HOH     H2 3698   1.137   2.854   3.138  1.0611  0.9646  0.6128
 1228HOH      O 3699   3.608   1.824   1.515 -0.2980 -0.5527 -0.0744
 1228HOH     H1 3700   3.698   1.851   1.532 -0.0610 -1.0348 -0.5260
 1228HOH     H2 3701   3.614   1.732   1.491 -0.9401 -0.6585  0.1126
 1229HOH      O 3702   2.350   0.515   1.812  0.0986 -0.5053  0.0384
 1229HOH     H1 3703   2.370   0.609   1.812 -0.3956 -0.3679 -1.0577
 1229HOH     H2 3704   2.330   0.495   1.903  0.0489  0.4982  0.2759
 1230HOH      O 3705   1.166   3.044   2.830 -0.1882  0.3836  0.3762
 1230HOH     H1 3706   1.154   2.957   2.869 -0.7777  0.7387  1.0244
 1230HOH     H2 3707   1.116   3.103   2.886  1.1558  1.3346  0.6625
 1231HOH      O 3708   2.002   0.749   1.719 -0.4648  0.3395 -0.0976
 1231HOH     H1 3709   1.938   0.762   1.648 -0.4638  0.5489 -0.0598
 1231HOH     H2 3710   2.085   0.736   1.673 -0.3666  1.0061 -0.1296
 1232HOH      O 3711   1.993   2.306   0.249  0.0798 -0.4195 -0.7211
 1232HOH     H1 3712   2.029   2.395   0.247 -0.4910 -0.1176  0.4714
 1232HOH     H2 3713   2.059   2.252   0.207  0.7080  0.4838 -0.9515
 1233HOH      O 3714   2.053   2.947   1.617  0.7477 -0.1879  0.3726
 1233HOH     H1 3715   2.018   2.987   1.696  0.4799  0.7769 -0.1949
 1233HOH     H2 3716   2.115   3.012   1.583  1.0108 -0.6678 -0.0982
 1234HOH      O 3717   0.517   1.521   3.731 -0.3298  0.0404  0.0992
 1234HOH     H1 3718   0.539   1.429   3.742  1.3345  0.3030 -0.4613
 1234HOH     H2 3719   0.547   1.562   3.813 -0.1372  0.2021 -0.0496
 1235HOH      O 3720   0.332   0.635   0.228 -0.6658 -0.7053  0.7284
 1235HOH     H1 3721   0.398   0.598   0.286 -0.4098 -0.0104  0.8917
 1235HOH     H2 3722   0.342   0.585   0.147  0.5422 -0.1827  0.5103
 1236HOH      O 3723   2.322   2.801   3.051 -0.7688 -0.4828 -0.7007
 1236HOH     H1 3724   2.333   2.725   3.108 -0.3603  0.4120  0.5039
 1236HOH     H2 3725   2.234   2.792   3.015 -1.3747 -0.7221  0.7165
 1237HOH      O 3726   1.885   1.840   2.010 -0.0330 -0.2265  0.1854
 1237HOH     H1 3727   1.812   1.872   2.062  0.1953 -1.0598  1.0601
 1237HOH     H2 3728   1.960   1.892   2.038 -0.0996 -0.0123 -0.0290
 1238HOH      O 3729   0.016   1.903   3.353  0.0733 -0.3415  0.4365
 1238HOH     H1 3730  -0.005   1.810   3.351 -0.4426 -0.2224 -0.2066
 1238HOH     H2 3731   0.081   1.915   3.283 -1.1843  0.0526 -0.7480
 1239HOH      O 3732   1.326   0.555   3.061 -0.3242 -0.0010  0.1965
 1239HOH     H1 3733   1.240   0.594   3.054  0.4116  1.8983  0.6055
 1239HOH     H2 3734   1.374   0.611   3.121  1.2551 -0.8818 -0.1128
 1240HOH      O 3735   1.958   1.997   2.732  1.0661  0.4165 -0.0868
 1240HOH     H1 3736   1.907   2.075   2.713 -0.3053 -0.5160 -0.5412
 1240HOH     H2 3737   1.939   1.977   2.824  0.4979  0.0298 -0.2753
 1241HOH      O 3738   3.738   0.925   3.750  0.3602  0.4779  0.1229
 1241HOH     H1 3739   3.732   0.949   3.658 -0.9191 -0.0126  0.0384
 1241HOH     H2 3740   3.740   1.009   3.796  0.0018  0.7400 -0.3217
 1242HOH      O 3741   1.696   2.228   0.836 -0.0103 -0.5741 -0.6828
 1242HOH     H1 3742   1.723   2.192   0.920  0.1702  2.4801  0.8615
 1242HOH     H2 3743   1.601   2.236   0.843 -0.0892 -1.0158 -1.1524
 1243HOH      O 3744   3.224   1.608   1.008 -0.3633  0.0253  0.0661
 1243HOH     H1 3745   3.275   1.650   0.940 -0.5564  0.8883  0.4346
 1243HOH     H2 3746   3.204   1.521   0.972 -0.5928  0.5018 -1.0407
 1244HOH      O 3747   2.390   2.883   3.710 -0.1814  0.4684 -0.2782
 1244HOH     H1 3748   2.382   2.964   3.760  0.1154 -0.1570  0.8703
 1244HOH     H2 3749   2.449   2.829   3.763 -0.8479 -0.7240 -0.6775
 1245HOH      O 3750   3.287   3.251   2.091  0.3284 -0.4228 -0.9191
 1245HOH     H1 3751   3.311   3.342   2.076 -0.0335 -0.2391 -0.4355
 1245HOH     H2 3752   3.257   3.248   2.182 -0.6257 -0.8125 -1.2216
 1246HOH      O 3753   1.482   1.859   3.117  0.0274 -0.2718  0.6069
 1246HOH     H1 3754   1.391   1.874   3.091  0.3048 -0.5069 -0.6769
 1246HOH     H2 3755   1.512   1.943   3.152 -0.0448  0.6057 -1.1830
 1247HOH      O 3756   2.108   2.788   2.862 -0.0199  0.2202 -0.3118
 1247HOH     H1 3757   2.123   2.706   2.814 -0.1344 -0.1728  0.2862
 1247HOH     H2 3758   2.183   2.843   2.839  0.8894 -0.6269  0.4023
 1248HOH      O 3759   0.989   2.657   1.033 -0.2791  0.5966  0.9010
 1248HOH     H1 3760   0.899   2.692   1.034 -0.0388  1.4114 -0.4451
 1248HOH     H2 3761   1.039   2.721   0.983  0.8044 -0.4468  0.5489
 1249HOH      O 3762   1.305   2.783   2.626  0.3348 -0.6154  0.3581
 1249HOH     H1 3763   1.382   2.791   2.683  0.4356  0.7939  0.1085
 1249HOH     H2 3764   1.281   2.874   2.606 -0.9071 -1.0309 -0.2397
 1250HOH      O 3765   1.741   0.331   1.005  0.1851 -0.2918  0.3835
 1250HOH     H1 3766   1.793   0.397   1.052  1.2374 -0.9518  0.2213
 1250HOH     H2 3767   1.803   0.292   0.943 -0.3890 -1.4139  0.4663
 1251HOH      O 3768   0.045   2.536   3.764  0.7187  0.1134  0.0686
 1251HOH     H1 3769   0.062   2.474   3.693 -0.5743  0.6723 -0.8001
 1251HOH     H2 3770   0.089   2.616   3.736 -0.0192  0.4153 -0.2682
 1252HOH      O 3771   2.518   2.128   2.240  0.1084 -0.8485 -0.3033
 1252HOH     H1 3772   2.504   2.096   2.329  0.1646 -0.4441 -0.1418
 1252HOH     H2 3773   2.577   2.065   2.200  1.6506 -0.0870  0.5729
 1253HOH      O 3774   3.741   2.590   0.359  0.2021 -0.7509 -0.2286
 1253HOH     H1 3775   3.683   2.565   0.431 -1.5593 -0.3789 -1.3806
 1253HOH     H2 3776   3.778   2.508   0.328  0.6733 -0.9570  0.7943
 1254HOH      O 3777   1.943   0.027   3.423 -0.4092  0.5429 -0.1625
 1254HOH     H1 3778   1.918   0.040   3.331  0.0691  0.5258 -0.3041
 1254HOH     H2 3779   1.862   0.037   3.472 -1.2823 -2.0846 -0.7791
 1255HOH      O 3780   0.456   1.137   1.769 -0.7427  0.1561  0.2073
 1255HOH     H1 3781   0.467   1.046   1.739 -0.8446  0.2918 -0.2655
 1255HOH     H2 3782   0.545   1.170   1.776 -0.6169 -0.3444  1.6281
 1256HOH      O 3783   1.871   1.567   1.926  0.3460  0.0804 -0.1667
 1256HOH     H1 3784   1.783   1.530   1.927  0.7992 -1.1561 -1.0694
 1256HOH     H2 3785   1.863   1.648   1.976 -1.4978  0.4652 -0.8984
 1257HOH      O 3786   0.844   1.304   2.303 -0.5180  0.5858 -0.9195
 1257HOH     H1 3787   0.834   1.212   2.278  0.1417  0.7938 -2.1364
 1257HOH     H2 3788   0.755   1.333   2.322 -0.7877 -0.2043 -0.8930
 1258HOH      O 3789   0.522   2.369   2.641 -0.0637  0.5461  0.1864
 1258HOH     H1 3790   0.597   2.390   2.698 -0.1872  0.3335  0.4292
 1258HOH     H2 3791   0.531   2.276   2.623  1.2250  0.9447 -1.9601
 1259HOH      O 3792   0.216   3.199   1.376 -0.4533 -0.8736 -0.5746
 1259HOH     H1 3793   0.204   3.281   1.327  1.5936  0.2098  0.4964
 1259HOH     H2 3794   0.286   3.154   1.330 -0.4290 -1.2083 -0.2173
 1260HOH      O 3795   2.426   3.397   1.422  0.6950 -0.2523  0.2056
 1260HOH     H1 3796   2.465   3.404   1.335 -0.1411  0.0300 -0.1686
 1260HOH     H2 3797   2.408   3.487   1.448  0.7114 -0.3492  0.5659
 1261HOH      O 3798   1.434   2.279   0.214  0.3104  0.2024  0.2699
 1261HOH     H1 3799   1.485   2.339   0.160  0.3866  0.2198  0.3611
 1261HOH     H2 3800   1.442   2.194   0.171  0.5670  0.1674  0.3872
 1262HOH      O 3801   0.676   1.046   0.363 -0.0990 -0.0444  0.9489
 1262HOH     H1 3802   0.737   1.120   0.368  0.0433 -0.1242  0.5065
 1262HOH     H2 3803   0.609   1.066   0.428 -0.5494  0.9280  0.2419
 1263HOH      O 3804   3.127   0.067   0.922 -0.0826  0.0099 -0.0665
 1263HOH     H1 3805   3.198   0.120   0.887 -0.8215  0.5090 -0.9070
 1263HOH     H2 3806   3.055   0.079   0.859 -1.1353  0.0724  1.0668
 1264HOH      O 3807   0.287   1.336   3.468 -0.3725  0.4541 -0.0609
 1264HOH     H1 3808   0.279   1.310   3.559 -0.3174  1.1513  0.1537
 1264HOH     H2 3809   0.260   1.428   3.466 -1.1428  0.2373 -0.8865
 1265HOH      O 3810   1.898   2.332   1.073  0.7556  0.0976 -0.6492
 1265HOH     H1 3811   1.895   2.377   0.989  0.1333 -0.3418 -0.8727
 1265HOH     H2 3812   1.821   2.363   1.120  1.3537  0.7144 -0.0237
 1266HOH      O 3813   2.195   2.546   2.712 -0.3752  0.2810  0.2876
 1266HOH     H1 3814   2.285   2.567   2.687 -0.1271 -0.2925  0.6640
 1266HOH     H2 3815   2.162   2.491   2.640 -0.1155 -0.2505  0.5642
 1267HOH      O 3816   3.253   3.637   0.409 -0.2138 -0.6329 -0.3633
 1267HOH     H1 3817   3.294   3.711   0.363  0.3499 -1.0122 -0.5008
 1267HOH     H2 3818   3.194   3.678   0.472  1.4728  0.0575  0.9228
 1268HOH      O 3819   2.341   1.357   0.924 -0.6609 -0.7171  0.8422
 1268HOH     H1 3820   2.290   1.410   0.863  0.1666 -1.0981 -0.2509
 1268HOH     H2 3821   2.319   1.266   0.901  0.0850 -0.8748  0.6855
 1269HOH      O 3822   0.427   0.720   3.620 -0.1841 -0.5741 -0.2933
 1269HOH     H1 3823   0.485   0.785   3.658  0.4183 -1.0639 -0.3354
 1269HOH     H2 3824   0.343   0.734   3.663 -0.1281  0.3558 -0.4594
 1270HOH      O 3825   3.044   0.727   0.593 -0.5195  0.0186 -0.3378
 1270HOH     H1 3826   3.003   0.646   0.562 -0.7306 -0.3386  0.7901
 1270HOH     H2 3827   3.098   0.699   0.667 -0.6517  0.9135  0.1196
 1271HOH      O 3828   2.421   2.025   3.325  0.4292 -0.8349 -0.7042
 1271HOH     H1 3829   2.352   2.087   3.348  0.7517 -0.7533  0.1183
 1271HOH     H2 3830   2.376   1.941   3.317  0.3496 -1.0399  1.0988
 1272HOH      O 3831   3.005   0.337   0.290 -0.2400  0.2688  0.1351
 1272HOH     H1 3832   3.015   0.432   0.283  0.3715  0.3025  1.0379
 1272HOH     H2 3833   3.094   0.305   0.305 -0.4727 -0.4128  0.1099
 1273HOH      O 3834   1.618   2.155   1.111  0.4429 -0.4919  0.2171
 1273HOH     H1 3835   1.638   2.066   1.139 -0.9388 -0.4608  1.5024
 1273HOH     H2 3836   1.534   2.148   1.067 -0.1483  0.2708  1.1620
 1274HOH      O 3837   1.457   1.017   2.596 -0.1065  0.3279  0.0499
 1274HOH     H1 3838   1.365   1.013   2.623 -0.0975 -0.1718  0.0128
 1274HOH     H2 3839   1.460   1.090   2.534 -0.5132  0.2316 -0.0881
 1275HOH      O 3840   1.724   0.957   0.515 -0.3625  0.0446  0.2408
 1275HOH     H1 3841   1.749   0.926   0.602 -1.1520  0.2294  0.5510
 1275HOH     H2 3842   1.637   0.996   0.528 -0.2426  0.6059 -0.5143
 1276HOH      O 3843   1.303   2.780   3.274  0.3536 -0.0294  0.7806
 1276HOH     H1 3844   1.372   2.767   3.210 -0.5967  0.4045 -0.4171
 1276HOH     H2 3845   1.327   2.861   3.320  0.2509  0.6014 -0.2195
 1277HOH      O 3846   2.073   3.658   2.123  0.1452  0.3403  0.3384
 1277HOH     H1 3847   2.028   3.575   2.141  0.2878  0.2135  0.1150
 1277HOH     H2 3848   2.003   3.723   2.124  0.0425  0.2273  0.5841
 1278HOH      O 3849   1.199   1.962   3.075  0.2564  0.0620  0.7367
 1278HOH     H1 3850   1.169   2.013   2.999 -0.5462 -0.2170  0.8481
 1278HOH     H2 3851   1.204   1.872   3.043 -0.5774 -0.1388  1.1269
 1279HOH      O 3852   2.909   2.727   3.360  0.1775 -0.5499  0.1613
 1279HOH     H1 3853   2.907   2.733   3.455  0.0444 -0.3054  0.1472
 1279HOH     H2 3854   2.842   2.662   3.339  0.7276 -1.1690  0.2648
 1280HOH      O 3855   1.775   3.264   0.345  0.0923  0.1398  0.6717
 1280HOH     H1 3856   1.756   3.330   0.411  0.2181  0.8487  0.0269
 1280HOH     H2 3857   1.719   3.287   0.271 -0.0319 -0.6243  0.5116
 1281HOH      O 3858   0.132   3.710   2.880  0.1004 -0.2128  0.1843
 1281HOH     H1 3859   0.086   3.655   2.817  0.1521  0.0609 -0.0988
 1281HOH     H2 3860   0.139   3.656   2.959 -1.6213  0.0458  0.6134
 1282HOH      O 3861   1.132   0.162   0.558  0.1376  0.6745  0.5628
 1282HOH     H1 3862   1.176   0.193   0.479 -0.9879  0.8731 -0.0321
 1282HOH     H2 3863   1.100   0.075   0.535 -0.3823  0.8184  0.7118
 1283HOH      O 3864   3.016   0.883   2.677  0.3916 -0.8727  0.2856
 1283HOH     H1 3865   2.941   0.837   2.715  0.2343 -0.1367  0.9221
 1283HOH     H2 3866   3.019   0.853   2.586 -0.5564 -1.0614  0.2919
 1284HOH      O 3867   2.439   1.300   3.003  0.3988 -0.6610  0.8199
 1284HOH     H1 3868   2.365   1.254   2.963  0.2213 -0.5419  1.0015
 1284HOH     H2 3869   2.404   1.331   3.087  0.9331 -1.3967  1.3358
 1285HOH      O 3870   3.340   1.059   0.834  0.0890 -0.7878 -0.3176
 1285HOH     H1 3871   3.282   1.007   0.890  0.5515 -1.4793 -0.4595
 1285HOH     H2 3872   3.307   1.149   0.843 -0.1881 -0.9568  0.6275
 1286HOH      O 3873   3.306   1.322   2.808  0.1652  0.0264  0.9818
 1286HOH     H1 3874   3.339   1.390   2.749 -0.9429  0.6546  1.0368
 1286HOH     H2 3875   3.262   1.260   2.751 -0.9040  0.6322  1.0872
 1287HOH      O 3876   2.545   2.962   0.476 -0.3149 -0.0942  0.1056
 1287HOH     H1 3877   2.502   2.931   0.555  0.7538 -0.3780  0.6101
 1287HOH     H2 3878   2.621   2.905   0.466  0.5198  1.0024 -0.1486
 1288HOH      O 3879   1.674   1.383   0.875 -0.1511 -0.5380 -0.5474
 1288HOH     H1 3880   1.717   1.457   0.833 -0.1477  0.2759  0.7779
 1288HOH     H2 3881   1.580   1.398   0.859 -0.1111 -0.6839 -0.9339
 1289HOH      O 3882   0.354   3.656   1.325 -0.2173 -0.1401 -0.5283
 1289HOH     H1 3883   0.324   3.720   1.261  0.0633 -0.3293 -0.8530
 1289HOH     H2 3884   0.287   3.587   1.323 -0.7087  0.2900  0.0775
 1290HOH      O 3885   1.265   0.704   1.334 -0.4071 -0.2466  0.1489
 1290HOH     H1 3886   1.325   0.667   1.269  0.2429 -0.6001  0.9210
 1290HOH     H2 3887   1.211   0.766   1.284 -0.6574 -1.2662 -0.9364
 1291HOH      O 3888   1.754   1.824   0.229 -0.1110  0.3354 -0.3169
 1291HOH     H1 3889   1.837   1.868   0.212 -0.1565  0.4645 -0.2070
 1291HOH     H2 3890   1.755   1.806   0.323  0.6940 -1.4814 -0.5785
 1292HOH      O 3891   0.172   3.712   2.393  0.1532  0.7115  0.0552
 1292HOH     H1 3892   0.082   3.681   2.383  0.5179 -0.0459 -1.7248
 1292HOH     H2 3893   0.223   3.657   2.333  2.1213  0.0419  2.0573
 1293HOH      O 3894   0.908   1.388   3.456 -0.2012  0.2584 -0.1215
 1293HOH     H1 3895   0.818   1.359   3.474  0.3170 -1.0028  0.7025
 1293HOH     H2 3896   0.912   1.475   3.495 -1.0615  0.3485 -0.1818
 1294HOH      O 3897   1.781   2.943   1.993  0.0202 -0.3900  0.3368
 1294HOH     H1 3898   1.807   2.887   2.067  0.8210  0.2005  0.5280
 1294HOH     H2 3899   1.696   2.908   1.966 -0.0314 -0.9826  1.1699
 1295HOH      O 3900   0.433   3.694   0.133  0.2549  0.0808 -0.1960
 1295HOH     H1 3901   0.485   3.723   0.058  0.5932  1.2449  0.4386
 1295HOH     H2 3902   0.431   3.770   0.191 -0.6328 -0.5361  0.6388
 1296HOH      O 3903   3.615   0.979   1.500 -0.6818  0.4112 -0.5979
 1296HOH     H1 3904   3.571   1.060   1.471 -1.6102  0.3960  0.6056
 1296HOH     H2 3905   3.707   1.003   1.507 -0.7623  1.0269 -1.3537
 1297HOH      O 3906   0.762   1.160   1.824  0.1905 -0.5741 -0.3944
 1297HOH     H1 3907   0.819   1.234   1.803 -0.9349  0.2712 -0.6810
 1297HOH     H2 3908   0.783   1.095   1.758  0.6429 -0.1750 -0.6569
 1298HOH      O 3909   2.943   0.005   2.553  0.5091 -0.1968 -0.0777
 1298HOH     H1 3910   2.996  -0.047   2.494  0.2780 -0.8217  0.2495
 1298HOH     H2 3911   3.004   0.069   2.591  0.6784  0.1455 -0.8918
 1299HOH      O 3912   1.397   3.313   0.460 -0.0108 -0.0066 -0.0701
 1299HOH     H1 3913   1.312   3.270   0.473 -1.0222  1.6886 -0.4826
 1299HOH     H2 3914   1.416   3.300   0.367  0.4835 -0.7897  0.1140
 1300HOH      O 3915   3.209   0.045   2.673 -0.4098 -0.4277  0.1794
 1300HOH     H1 3916   3.175   0.131   2.696 -0.1357 -0.3819  0.4288
 1300HOH     H2 3917   3.297   0.043   2.710 -0.0241 -0.4431 -0.6916
 1301HOH      O 3918   2.566   2.184   0.807 -0.1105  0.2908  0.1382
 1301HOH     H1 3919   2.526   2.270   0.820  0.6746  0.7001 -0.0219
 1301HOH     H2 3920   2.492   2.123   0.803 -0.6797  0.9483  0.3053
 1302HOH      O 3921   3.635   3.018   2.480 -0.1666 -0.1554  0.2265
 1302HOH     H1 3922   3.660   2.937   2.524 -0.2988 -0.1956  0.2297
 1302HOH     H2 3923   3.550   3.040   2.517 -0.8813 -0.8601 -0.8750
 1303HOH      O 3924   1.005   1.032   1.346 -0.5840  0.5042 -0.0917
 1303HOH     H1 3925   1.023   0.984   1.265  0.1581 -0.9896  0.8665
 1303HOH     H2 3926   0.952   0.971   1.398 -0.6192  1.2248  0.7465
 1304HOH      O 3927   0.116   0.329   0.193 -0.2470 -0.2731  0.0447
 1304HOH     H1 3928   0.169   0.331   0.113 -1.3728 -0.6612 -0.7670
 1304HOH     H2 3929   0.179   0.337   0.264  0.8006  0.1927 -0.8776
 1305HOH      O 3930   0.540   0.259   0.817  0.2801  0.0131  0.2085
 1305HOH     H1 3931   0.591   0.263   0.899  0.0757 -0.5183  0.3713
 1305HOH     H2 3932   0.454   0.228   0.844  0.1678 -0.0296 -0.1903
 1306HOH      O 3933   2.843   2.825   1.092 -0.2174 -0.1650  0.0142
 1306HOH     H1 3934   2.755   2.841   1.127  0.3519  0.9612  1.0678
 1306HOH     H2 3935   2.856   2.894   1.028 -0.1217 -0.3984 -0.2228
 1307HOH      O 3936   3.789   1.486   2.737 -0.3041 -0.3583 -0.1886
 1307HOH     H1 3937   3.834   1.421   2.791 -0.3282  0.7933  1.3698
 1307HOH     H2 3938   3.696   1.477   2.760 -0.3521 -0.0096 -0.2336
 1308HOH      O 3939   1.127   0.605   0.692  0.6191 -0.3971  0.3289
 1308HOH     H1 3940   1.094   0.543   0.627  1.4375 -0.0479 -0.4601
 1308HOH     H2 3941   1.167   0.550   0.760  1.7139 -0.7911 -0.5620
 1309HOH      O 3942   2.465   1.722   3.525 -0.0425 -0.2461  0.6475
 1309HOH     H1 3943   2.399   1.712   3.456  0.7639 -1.1417 -0.0391
 1309HOH     H2 3944   2.422   1.686   3.603 -0.4628 -0.5812  0.2755
 1310HOH      O 3945   1.819   1.896   3.661  0.2355  0.3169  0.0631
 1310HOH     H1 3946   1.838   1.820   3.606  0.7234  0.0757  0.5389
 1310HOH     H2 3947   1.902   1.944   3.664 -0.1092  0.9582 -0.3534
 1311HOH      O 3948   1.729   0.825   0.758  0.6353  0.7548 -0.2804
 1311HOH     H1 3949   1.794   0.816   0.827  1.1901 -1.9201 -0.9155
 1311HOH     H2 3950   1.654   0.775   0.789  0.3212  0.7390 -1.0277
 1312HOH      O 3951   2.413   0.223   3.054  0.0686  0.5068 -0.1781
 1312HOH     H1 3952   2.357   0.278   2.998 -1.5290  0.6962  1.4305
 1312HOH     H2 3953   2.428   0.276   3.132  0.7043 -0.4015  0.3478
 1313HOH      O 3954   0.738   1.645   0.111 -0.3287 -0.7471 -0.3818
 1313HOH     H1 3955   0.795   1.571   0.091  0.1768 -0.8831  1.2841
 1313HOH     H2 3956   0.791   1.704   0.164 -1.0314  0.3412 -0.7953
 1314HOH      O 3957   1.222   1.556   3.370 -0.4399  0.3999  0.7362
 1314HOH     H1 3958   1.182   1.483   3.418 -1.1000  0.0541 -0.2572
 1314HOH     H2 3959   1.149   1.615   3.352 -0.2310  0.4864  0.1311
 1315HOH      O 3960   3.279   2.787   2.779  0.3989 -0.0362 -1.0302
 1315HOH     H1 3961   3.314   2.716   2.832  0.2879  0.1041 -0.7610
 1315HOH     H2 3962   3.353   2.817   2.727  0.4021 -0.4645 -1.2809
 1316HOH      O 3963   1.638   3.006   0.414 -0.0692 -0.1016  0.2725
 1316HOH     H1 3964   1.685   3.090   0.409 -0.1004 -0.1321 -1.2199
 1316HOH     H2 3965   1.612   2.987   0.324 -0.9044 -1.2610  0.7108
 1317HOH      O 3966   1.641   2.210   0.557  0.0411  0.2290 -0.0178
 1317HOH     H1 3967   1.671   2.202   0.647 -0.0947  1.0026  0.1142
 1317HOH     H2 3968   1.606   2.300   0.551  0.3048  0.2973 -0.9138
 1318HOH      O 3969   2.717   3.481   2.846 -0.0211  0.1343  0.0030
 1318HOH     H1 3970   2.663   3.541   2.795  0.7596  0.4395 -0.5031
 1318HOH     H2 3971   2.766   3.430   2.781  0.3010 -0.1338  0.4378
 1319HOH      O 3972   2.890   0.534   1.403 -0.0788  0.2312  0.2231
 1319HOH     H1 3973   2.969   0.482   1.418  0.2271  0.5249 -0.3166
 1319HOH     H2 3974   2.856   0.503   1.320 -0.3306  0.3573  0.2779
 1320HOH      O 3975   0.373   1.691   1.584  0.2714 -0.0046  0.0585
 1320HOH     H1 3976   0.420   1.610   1.603  0.2333  0.0988  0.6291
 1320HOH     H2 3977   0.283   1.663   1.568  0.4294 -0.1593 -0.6382
 1321HOH      O 3978   1.593   0.917   2.834 -0.8246 -0.8417 -0.1959
 1321HOH     H1 3979   1.684   0.946   2.841 -0.6025 -1.3786 -0.7252
 1321HOH     H2 3980   1.562   0.955   2.751 -0.8962 -1.1311 -0.3047
 1322HOH      O 3981   2.335   1.498   1.368 -0.1186  0.3718 -0.1759
 1322HOH     H1 3982   2.309   1.589   1.356  1.0099  0.9134  1.0158
 1322HOH     H2 3983   2.252   1.449   1.363 -0.6363  1.2644 -1.9507
 1323HOH      O 3984   3.349   2.592   2.035 -0.1749  0.3076 -0.6767
 1323HOH     H1 3985   3.316   2.677   2.065 -0.7379 -0.1846  0.1717
 1323HOH     H2 3986   3.407   2.562   2.105  0.0190 -0.0226 -0.9669
 1324HOH      O 3987   2.441   2.065   3.746  0.2112  0.0766  0.3191
 1324HOH     H1 3988   2.418   2.138   3.688  0.0801 -0.1737  0.0514
 1324HOH     H2 3989   2.510   2.018   3.699 -0.6168 -0.7371 -0.1410
 1325HOH      O 3990   2.396   2.207   3.063 -0.1551 -0.7706 -0.2598
 1325HOH     H1 3991   2.468   2.146   3.049  0.8527  0.2451  0.2301
 1325HOH     H2 3992   2.393   2.219   3.158 -0.2834 -0.0051 -0.3511
 1326HOH      O 3993   3.352   1.059   0.407  0.5435  0.3784 -0.0154
 1326HOH     H1 3994   3.268   1.013   0.418  0.3321  0.4274 -1.1398
 1326HOH     H2 3995   3.361   1.112   0.485 -0.9668  1.0977 -0.2596
 1327HOH      O 3996   0.743   0.826   2.889  0.2589 -0.5596  0.9383
 1327HOH     H1 3997   0.772   0.757   2.830  1.0773 -1.4769  2.2981
 1327HOH     H2 3998   0.823   0.873   2.912 -0.3047  1.1647 -0.1967
 1328HOH      O 3999   0.225   0.447   1.042  0.0721 -0.3110 -0.1979
 1328HOH     H1 4000   0.190   0.522   0.993 -0.5600 -0.0375  0.6211
 1328HOH     H2 4001   0.159   0.430   1.110  1.1389 -0.3006  0.9174
 1329HOH      O 4002   1.782   2.612   3.116  0.0811  0.3348 -0.1216
 1329HOH     H1 4003   1.747   2.549   3.179  1.9588 -0.9523 -0.1937
 1329HOH     H2 4004   1.784   2.564   3.033  0.0597  1.0886 -0.5727
 1330HOH      O 4005   1.214   2.719   3.546 -0.0688  0.7183  0.2006
 1330HOH     H1 4006   1.242   2.729   3.455 -0.5405  1.0811  0.0885
 1330HOH     H2 4007   1.125   2.754   3.548 -0.7986 -0.9282  0.3935
 1331HOH      O 4008   1.522   0.316   3.521  0.4712  0.1690 -0.1373
 1331HOH     H1 4009   1.490   0.331   3.609  0.6767 -0.1675 -0.0028
 1331HOH     H2 4010   1.500   0.396   3.473  0.5338  0.4314  0.2679
 1332HOH      O 4011   2.665   0.766   0.912 -0.6061  0.9747 -0.2752
 1332HOH     H1 4012   2.736   0.723   0.959 -0.8191  0.1044 -0.7154
 1332HOH     H2 4013   2.680   0.745   0.820 -1.4600  0.7018 -0.3781
 1333HOH      O 4014   3.086   0.286   2.664  0.0974 -0.2331  0.1161
 1333HOH     H1 4015   2.996   0.301   2.693  0.3174  0.6230  0.3825
 1333HOH     H2 4016   3.136   0.358   2.701  0.6136  0.2569 -1.3808
 1334HOH      O 4017   3.655   1.144   0.679 -0.7230 -0.1006  0.4987
 1334HOH     H1 4018   3.655   1.076   0.747  0.1768 -0.2550  0.3653
 1334HOH     H2 4019   3.562   1.161   0.663 -0.9985 -1.5171  0.3292
 1335HOH      O 4020   2.420   1.237   2.263 -0.5191 -0.6059  0.0470
 1335HOH     H1 4021   2.405   1.264   2.354 -0.2555  0.4326 -0.1856
 1335HOH     H2 4022   2.486   1.168   2.269  0.6384  0.4561  0.6017
 1336HOH      O 4023   3.593   1.783   3.054  0.2816  0.2722 -0.0569
 1336HOH     H1 4024   3.519   1.772   2.995  0.7208  0.2522 -0.6183
 1336HOH     H2 4025   3.557   1.830   3.130 -0.4362 -0.2988 -0.0277
 1337HOH      O 4026   3.654   0.647   3.158 -0.3555 -0.7994  0.3586
 1337HOH     H1 4027   3.730   0.589   3.144  0.2064 -0.2155  0.9092
 1337HOH     H2 4028   3.612   0.650   3.072  1.4370  0.5047 -0.6078
 1338HOH      O 4029   1.945   0.314   0.269  0.2430  0.6042 -0.0023
 1338HOH     H1 4030   2.040   0.308   0.265  0.1702 -1.0854 -0.4913
 1338HOH     H2 4031   1.920   0.361   0.190  0.6505  1.3425  0.2868
 1339HOH      O 4032   1.611   1.829   0.762 -0.0149 -0.0134 -0.3088
 1339HOH     H1 4033   1.589   1.838   0.855 -0.4100  0.9867 -0.4774
 1339HOH     H2 4034   1.534   1.786   0.724 -0.2712  0.4467 -0.3248
 1340HOH      O 4035   0.982   0.906   2.583 -0.3082 -0.0144  0.1073
 1340HOH     H1 4036   0.981   0.819   2.542 -0.4287 -0.0066  0.0936
 1340HOH     H2 4037   1.060   0.906   2.637  1.2653  0.7965 -1.9010
 1341HOH      O 4038   3.518   2.497   3.786 -0.0510  0.1176  0.2400
 1341HOH     H1 4039   3.512   2.437   3.712  0.0392  0.3181  0.0684
 1341HOH     H2 4040   3.600   2.545   3.772  0.3071 -0.3076  0.8228
 1342HOH      O 4041   1.063   2.270   2.056 -0.9639 -0.5765  0.4765
 1342HOH     H1 4042   1.036   2.255   1.966  0.7123  0.3849 -0.2749
 1342HOH     H2 4043   1.035   2.360   2.075  0.0105 -0.2191  0.3198
 1343HOH      O 4044   1.527   1.084   3.471 -0.7962 -0.0583 -0.6694
 1343HOH     H1 4045   1.525   0.991   3.494  0.2335  0.1487  0.4696
 1343HOH     H2 4046   1.553   1.085   3.379  0.8767 -0.9374 -0.2978
 1344HOH      O 4047   1.025   0.561   1.212  0.1162  0.5592  0.4172
 1344HOH     H1 4048   1.044   0.600   1.297 -0.5536  0.6223  0.5425
 1344HOH     H2 4049   0.935   0.585   1.193  0.0305 -0.0292  0.0041
 1345HOH      O 4050   3.553   3.746   0.580 -0.0380 -0.0391  0.2005
 1345HOH     H1 4051   3.536   3.753   0.486  0.3663  0.2072  0.1435
 1345HOH     H2 4052   3.470   3.714   0.616 -0.4080  0.4838 -0.1517
 1346HOH      O 4053   0.465   3.143   0.869  0.6260  0.6100  0.1861
 1346HOH     H1 4054   0.411   3.223   0.871  0.6469  0.6208  0.8871
 1346HOH     H2 4055   0.497   3.138   0.779 -1.3079  0.0913 -0.5904
 1347HOH      O 4056   0.592   3.480   1.309 -0.2296 -0.0169  0.4634
 1347HOH     H1 4057   0.537   3.550   1.345 -0.3529 -0.0254  0.2927
 1347HOH     H2 4058   0.665   3.473   1.371  0.2740  0.8971  0.0180
 1348HOH      O 4059   0.190   2.295   2.820 -0.6673  0.3335 -0.0778
 1348HOH     H1 4060   0.166   2.270   2.730  0.6497  0.0818 -0.4001
 1348HOH     H2 4061   0.106   2.305   2.865 -1.3602 -0.6200 -1.0445
 1349HOH      O 4062   2.944   0.838   2.393  0.4638 -0.3128  0.0678
 1349HOH     H1 4063   2.862   0.788   2.396  0.1953  0.1081 -0.0429
 1349HOH     H2 4064   2.993   0.799   2.321  0.4881 -0.7505  0.3125
 1350HOH      O 4065   2.154   3.536   1.229 -0.3762 -0.8517  0.9140
 1350HOH     H1 4066   2.101   3.456   1.237 -0.9209 -0.5425  0.4996
 1350HOH     H2 4067   2.107   3.591   1.167  0.5265 -0.6241  0.3898
 1351HOH      O 4068   1.551   2.857   2.774  0.1945  0.7532 -0.0779
 1351HOH     H1 4069   1.604   2.882   2.698  0.7107  0.6751  0.2414
 1351HOH     H2 4070   1.512   2.939   2.804 -0.8124  0.6478 -0.9887
 1352HOH      O 4071   1.234   0.067   2.202 -0.7308  0.2931 -0.3002
 1352HOH     H1 4072   1.321   0.036   2.225 -0.7118 -0.3740 -1.1854
 1352HOH     H2 4073   1.182  -0.012   2.190 -2.0603  0.6098  2.0650
 1353HOH      O 4074   0.993   0.590   3.661 -0.3128  0.0263  0.1110
 1353HOH     H1 4075   0.988   0.503   3.702 -0.0319 -0.1621 -0.2465
 1353HOH     H2 4076   1.050   0.640   3.719  1.4297 -0.7198 -0.8339
 1354HOH      O 4077   2.197   1.206   1.788  0.3929 -0.2109 -0.1944
 1354HOH     H1 4078   2.102   1.204   1.796  0.3594  0.6379 -0.2141
 1354HOH     H2 4079   2.217   1.146   1.716 -0.0933 -0.6206  0.0012
 1355HOH      O 4080   1.986   2.065   3.414 -0.0652  0.0981  0.3535
 1355HOH     H1 4081   1.959   1.975   3.396  0.3073 -0.0869  0.7001
 1355HOH     H2 4082   1.960   2.114   3.336 -0.6200 -0.2341  0.3209
 1356HOH      O 4083   2.901   2.361   0.678 -0.2399  0.0710 -0.0613
 1356HOH     H1 4084   2.944   2.408   0.607 -0.8728  0.3816 -0.2455
 1356HOH     H2 4085   2.972   2.344   0.741 -0.0826  1.8250  0.3226
 1357HOH      O 4086   0.924   2.675   3.373  0.5902  0.0679  0.5375
 1357HOH     H1 4087   0.849   2.667   3.313  0.4078  0.2445  0.7372
 1357HOH     H2 4088   0.927   2.590   3.418  0.3202  0.1597  0.7406
 1358HOH      O 4089   2.452   0.403   2.291 -0.0129 -0.0692  0.5674
 1358HOH     H1 4090   2.477   0.492   2.265 -1.1563  0.2001  0.2584
 1358HOH     H2 4091   2.471   0.399   2.384  0.3913  0.3703  0.5133
 1359HOH      O 4092   2.572   2.871   3.277  0.0513 -0.0415  0.2408
 1359HOH     H1 4093   2.483   2.901   3.296  0.1386  1.2591 -1.0762
 1359HOH     H2 4094   2.625   2.904   3.349 -0.4764 -0.7245  0.9759
 1360HOH      O 4095   2.604   1.086   3.151 -0.3291 -0.2433  0.1444
 1360HOH     H1 4096   2.697   1.090   3.174 -0.4146 -0.8003  0.6493
 1360HOH     H2 4097   2.585   1.170   3.109  0.3972 -0.1215  0.0422
 1361HOH      O 4098   0.837   3.130   2.694 -0.2404  0.0091  0.8097
 1361HOH     H1 4099   0.761   3.139   2.637 -0.2961  1.5003  1.0488
 1361HOH     H2 4100   0.802   3.129   2.783 -0.0531 -0.8110  0.8923
 1362HOH      O 4101   2.885   3.651   0.241 -0.2155  0.1443 -0.0494
 1362HOH     H1 4102   2.856   3.740   0.260  0.2209  0.6042 -1.3402
 1362HOH     H2 4103   2.914   3.654   0.150  1.1325 -0.9849  0.2789
 1363HOH      O 4104   2.620   1.762   1.223  0.0289 -0.3703 -0.0281
 1363HOH     H1 4105   2.647   1.811   1.301 -0.8284  0.5028 -0.2365
 1363HOH     H2 4106   2.632   1.670   1.246  0.0557 -0.1192  1.0350
 1364HOH      O 4107   0.893   1.976   3.502 -0.2138  1.2794 -0.3846
 1364HOH     H1 4108   0.852   1.962   3.587  0.3015  2.1122  0.0338
 1364HOH     H2 4109   0.836   1.932   3.440 -0.1176 -0.1463  0.4677
 1365HOH      O 4110   0.907   1.439   0.087  0.1169  0.0448  0.2351
 1365HOH     H1 4111   0.888   1.416   0.178  0.6828  0.2040  0.4000
 1365HOH     H2 4112   0.874   1.365   0.037 -0.3860  0.0437  0.5468
 1366HOH      O 4113   1.304   3.701   2.544 -0.1498  0.5117  0.0231
 1366HOH     H1 4114   1.319   3.609   2.523  0.3049  0.5263  0.2573
 1366HOH     H2 4115   1.209   3.709   2.551 -0.2414  0.2308 -0.7382
 1367HOH      O 4116   2.484   3.025   2.405  0.0539  0.0772  0.4029
 1367HOH     H1 4117   2.486   3.013   2.500 -0.3298  1.4299  0.6191
 1367HOH     H2 4118   2.569   3.064   2.384 -0.3186  0.9177  0.3957
 1368HOH      O 4119   3.610   0.285   1.462 -0.0033  0.4216  0.1797
 1368HOH     H1 4120   3.600   0.212   1.401 -0.5766  0.3786  0.3074
 1368HOH     H2 4121   3.527   0.333   1.455  0.1264  0.7064  0.5466
 1369HOH      O 4122   2.898   1.360   0.481  0.3031 -0.0306 -0.4011
 1369HOH     H1 4123   2.833   1.364   0.412  0.2369 -0.9495 -0.4130
 1369HOH     H2 4124   2.876   1.433   0.539 -0.8248 -0.3863 -0.3351
 1370HOH      O 4125   0.857   1.428   3.159 -0.5007 -0.2116 -0.3351
 1370HOH     H1 4126   0.867   1.412   3.253 -0.2270  0.1187 -0.3006
 1370HOH     H2 4127   0.844   1.523   3.153 -0.7597 -0.2639 -0.6126
 1371HOH      O 4128   2.067   2.689   1.437 -0.4466  0.5583 -0.0283
 1371HOH     H1 4129   2.086   2.630   1.510 -0.0969  1.0539  0.2934
 1371HOH     H2 4130   1.986   2.734   1.462 -0.7275  0.2074 -0.2852
 1372HOH      O 4131   2.635   3.016   3.575  0.0237  0.1862  0.4702
 1372HOH     H1 4132   2.711   3.061   3.611  0.0921 -0.1918  0.8183
 1372HOH     H2 4133   2.567   3.084   3.569  0.0704  0.3108  1.1482
 1373HOH      O 4134   1.575   2.001   0.386 -0.1718  0.2674  0.0001
 1373HOH     H1 4135   1.627   1.928   0.417  1.4605  0.6618 -1.4757
 1373HOH     H2 4136   1.583   2.068   0.455  0.2073 -0.1521  0.3736
 1374HOH      O 4137   1.593   1.781   3.457 -0.3056  0.0584  0.0952
 1374HOH     H1 4138   1.510   1.815   3.490 -0.3149  0.9153 -0.7146
 1374HOH     H2 4139   1.569   1.719   3.388 -0.2672 -0.8085  0.8248
 1375HOH      O 4140   1.209   1.111   3.148 -0.6524  0.4626  0.2157
 1375HOH     H1 4141   1.183   1.020   3.132 -0.3132  0.2623  0.7384
 1375HOH     H2 4142   1.282   1.127   3.087 -1.1679  0.6263 -0.3789
 1376HOH      O 4143   3.357   1.509   0.299  0.0924  0.0247 -0.1184
 1376HOH     H1 4144   3.302   1.444   0.343  0.1929  0.0820  0.0921
 1376HOH     H2 4145   3.369   1.578   0.364  0.4877 -0.0275 -0.1329
 1377HOH      O 4146   3.085   0.947   0.459 -0.3956 -0.6353 -0.1678
 1377HOH     H1 4147   3.063   1.012   0.526  0.0335  0.7621 -1.2736
 1377HOH     H2 4148   3.060   0.863   0.497 -0.3059  0.0816  1.6516
 1378HOH      O 4149   0.860   2.113   1.635  0.1737 -0.7456  0.1849
 1378HOH     H1 4150   0.817   2.104   1.720 -0.2277 -0.4376  0.0216
 1378HOH     H2 4151   0.797   2.161   1.581  0.3652 -1.0504 -0.3299
 1379HOH      O 4152   0.894   0.775   3.516  0.6180 -0.0163  0.7625
 1379HOH     H1 4153   0.812   0.745   3.477  0.2980  0.8351  0.7222
 1379HOH     H2 4154   0.932   0.698   3.557  0.6767 -0.8320 -0.7051
 1380HOH      O 4155   3.176   2.199   1.280 -0.6650 -0.5930  0.1246
 1380HOH     H1 4156   3.229   2.167   1.352 -0.7566 -0.7526  0.1206
 1380HOH     H2 4157   3.218   2.163   1.202 -1.0073 -1.0537  0.1431
 1381HOH      O 4158   1.411   2.851   2.329 -0.1936 -0.4336  0.1281
 1381HOH     H1 4159   1.358   2.926   2.354 -0.2744 -0.1468 -0.8237
 1381HOH     H2 4160   1.454   2.824   2.410 -0.7571  0.1540  0.6437
 1382HOH      O 4161   0.088   0.567   2.128  0.3392  0.5165  0.1345
 1382HOH     H1 4162   0.032   0.509   2.076  0.8701  1.2123 -1.3251
 1382HOH     H2 4163   0.030   0.603   2.195 -0.5465 -0.0194 -0.3076
 1383HOH      O 4164   2.514   1.717   2.550 -1.0133 -0.6222 -0.1893
 1383HOH     H1 4165   2.566   1.678   2.619 -0.2890 -0.3276 -0.5501
 1383HOH     H2 4166   2.548   1.679   2.469 -1.1096 -0.1522 -0.4606
 1384HOH      O 4167   0.205   3.202   1.638 -0.1005 -0.1530  0.2690
 1384HOH     H1 4168   0.206   3.214   1.543 -0.4847  0.6140  0.3430
 1384HOH     H2 4169   0.297   3.206   1.664 -0.0708  1.7984  0.1319
 1385HOH      O 4170   1.908   2.103   0.472  0.6150  0.0886  0.8259
 1385HOH     H1 4171   1.946   2.169   0.414  0.3893 -1.0630 -0.7591
 1385HOH     H2 4172   1.818   2.133   0.486  0.6108  0.2972  0.3986
 1386HOH      O 4173   1.815   3.036   2.439  0.0264  0.1163 -0.3158
 1386HOH     H1 4174   1.763   2.957   2.454  0.1299  0.0565 -0.2682
 1386HOH     H2 4175   1.806   3.054   2.346  0.5699 -0.3508 -0.4611
 1387HOH      O 4176   1.523   1.550   3.787  0.4265  0.3678 -0.8119
 1387HOH     H1 4177   1.572   1.632   3.789 -0.6120  1.0250  0.4763
 1387HOH     H2 4178   1.435   1.576   3.758 -0.3350  0.0277  0.9768
 1388HOH      O 4179   0.568   2.117   3.249 -0.0638  0.7683 -0.1669
 1388HOH     H1 4180   0.516   2.073   3.182 -1.2600  0.8891  0.6360
 1388HOH     H2 4181   0.638   2.055   3.269 -1.6129 -0.8399  0.8477
 1389HOH      O 4182   3.163   2.990   1.712 -0.2621  0.2104 -0.4293
 1389HOH     H1 4183   3.218   3.037   1.650 -0.9341  0.0312 -1.2061
 1389HOH     H2 4184   3.076   2.992   1.672 -0.7346  0.1248  0.5452
 1390HOH      O 4185   1.150   1.935   1.833 -0.4809  0.7237 -0.0217
 1390HOH     H1 4186   1.191   2.022   1.830  0.9770  0.0907 -0.4401
 1390HOH     H2 4187   1.117   1.922   1.744 -0.0175  0.5833 -0.1828
 1391HOH      O 4188   0.481   1.326   1.037  0.4755  0.8076 -0.1312
 1391HOH     H1 4189   0.410   1.375   0.997 -0.5462  0.2963  0.9526
 1391HOH     H2 4190   0.510   1.266   0.968 -1.0751  0.0927 -0.2292
 1392HOH      O 4191   2.224   0.831   0.735  0.4143  0.1080  0.0584
 1392HOH     H1 4192   2.141   0.792   0.764 -0.0705  0.7076 -0.4437
 1392HOH     H2 4193   2.284   0.816   0.807 -0.2065 -0.1169  0.5522
 1393HOH      O 4194   2.969   1.457   1.666 -0.2137  0.0833  0.1990
 1393HOH     H1 4195   2.971   1.420   1.578 -0.1254 -0.8235  0.5596
 1393HOH     H2 4196   2.889   1.510   1.669 -0.3049 -0.0140 -0.3671
 1394HOH      O 4197   2.732   2.720   2.532  0.5594 -0.3303  0.3131
 1394HOH     H1 4198   2.794   2.698   2.602  1.1906  0.0868 -0.0932
 1394HOH     H2 4199   2.787   2.729   2.454  0.0237  0.3408 -0.0060
 1395HOH      O 4200   0.864   2.444   0.370  0.1426  0.3774  0.2587
 1395HOH     H1 4201   0.863   2.538   0.384  0.6799  0.4743 -0.2793
 1395HOH     H2 4202   0.956   2.423   0.353 -0.0629 -0.1284 -0.3123
 1396HOH      O 4203   1.786   3.743   0.959  0.2777 -0.1233 -0.1115
 1396HOH     H1 4204   1.775   3.651   0.980  1.2389 -0.3300 -0.3973
 1396HOH     H2 4205   1.797   3.786   1.044 -1.8546  0.0579  0.1811
 1397HOH      O 4206   1.799   2.731   0.262 -0.2392  0.1480 -0.1555
 1397HOH     H1 4207   1.757   2.775   0.189 -0.5247 -0.1541 -0.1801
 1397HOH     H2 4208   1.764   2.775   0.340 -0.7133 -0.1762 -0.1705
 1398HOH      O 4209   1.842   1.646   3.485 -0.6451  0.7448 -0.1924
 1398HOH     H1 4210   1.846   1.602   3.400  0.0131  0.0341  0.1866
 1398HOH     H2 4211   1.757   1.691   3.484 -0.7124  0.6525 -1.1667
 1399HOH      O 4212   1.068   1.627   1.556  0.3196  0.4284 -0.0401
 1399HOH     H1 4213   1.053   1.718   1.530  0.6322  0.5556  0.2131
 1399HOH     H2 4214   1.143   1.599   1.504  0.0644  0.2259 -0.3093
 1400HOH      O 4215   2.925   1.463   0.074 -0.2106  0.3262  0.2889
 1400HOH     H1 4216   2.853   1.518   0.042 -0.9885 -1.2273 -0.9583
 1400HOH     H2 4217   2.913   1.459   0.169 -0.2945  1.9692  0.3922
 1401HOH      O 4218   3.645   1.826   2.636 -0.0696 -0.1635 -0.1807
 1401HOH     H1 4219   3.552   1.815   2.654 -0.0272  0.3535  0.4053
 1401HOH     H2 4220   3.667   1.911   2.674  0.4182  0.2052 -1.2127
 1402HOH      O 4221   2.778   3.665   1.484  0.0219 -0.5678  0.4768
 1402HOH     H1 4222   2.710   3.639   1.546 -0.5387  0.3060  0.2711
 1402HOH     H2 4223   2.751   3.752   1.454  0.5491 -0.7413 -0.6019
 1403HOH      O 4224   2.048   0.211   1.772  0.8137  0.1715  0.9104
 1403HOH     H1 4225   2.082   0.153   1.704  0.2527 -0.5028  1.1837
 1403HOH     H2 4226   2.051   0.159   1.852  0.6024  0.6386  1.2320
 1404HOH      O 4227   3.781   3.691   3.171  0.0485  0.0466  0.3178
 1404HOH     H1 4228   3.703   3.720   3.217 -0.1066  0.1690 -0.0134
 1404HOH     H2 4229   3.822   3.771   3.139  0.7553  0.0580  1.1627
 1405HOH      O 4230   2.362   2.289   3.600  0.5062  0.8001  0.4632
 1405HOH     H1 4231   2.313   2.262   3.522  0.3599  1.1326  0.4374
 1405HOH     H2 4232   2.423   2.356   3.568  0.4664  0.9146  0.6270
 1406HOH      O 4233   3.160   0.060   1.545 -0.7096  0.2235 -0.3680
 1406HOH     H1 4234   3.244   0.058   1.592 -1.0107 -0.1910  0.1753
 1406HOH     H2 4235   3.172  -0.004   1.474 -0.3198  0.7132 -0.7650
 1407HOH      O 4236   0.125   1.284   1.386  0.2823  0.4400  0.3803
 1407HOH     H1 4237   0.091   1.292   1.297  0.2644  1.8670  0.4668
 1407HOH     H2 4238   0.216   1.256   1.374  0.0741 -0.0848 -0.0358
 1408HOH      O 4239   0.198   2.764   3.713 -0.4484  0.5519 -0.1388
 1408HOH     H1 4240   0.240   2.775   3.628  1.5034  1.1015  0.7915
 1408HOH     H2 4241   0.201   2.851   3.752 -0.2063  0.0866  0.9380
 1409HOH      O 4242   0.664   2.546   2.404  0.2203 -0.4408  0.0587
 1409HOH     H1 4243   0.640   2.503   2.322 -0.8904  0.4369 -0.1285
 1409HOH     H2 4244   0.604   2.510   2.469 -0.5510  0.5391 -0.0490
 1410HOH      O 4245   2.797   0.167   2.199 -0.1632  0.3652 -0.0337
 1410HOH     H1 4246   2.883   0.203   2.175 -0.7618  1.4974 -0.6344
 1410HOH     H2 4247   2.756   0.236   2.251 -0.7786 -0.0937  0.1103
 1411HOH      O 4248   2.416   2.423   2.902  0.0316 -0.5465  0.7046
 1411HOH     H1 4249   2.402   2.345   2.956 -1.0221 -0.9257 -0.0511
 1411HOH     H2 4250   2.374   2.402   2.818  1.2651  0.1604 -0.1604
 1412HOH      O 4251   3.219   2.229   1.564  0.8300 -0.6606  0.1171
 1412HOH     H1 4252   3.198   2.321   1.551 -0.4528 -0.9598 -0.1737
 1412HOH     H2 4253   3.255   2.224   1.653  0.4099  0.0452  0.3356
 1413HOH      O 4254   3.741   1.837   0.346 -0.0353  0.2164 -0.5327
 1413HOH     H1 4255   3.678   1.884   0.400  0.5800 -0.1676  0.5791
 1413HOH     H2 4256   3.768   1.901   0.280 -0.9706  0.6349 -0.5419
 1414HOH      O 4257   2.411   2.385   2.235  0.1774  0.4467  0.1198
 1414HOH     H1 4258   2.325   2.349   2.217  0.9317 -1.3274 -0.3443
 1414HOH     H2 4259   2.468   2.309   2.244  1.7069  1.5306  0.4797
 1415HOH      O 4260   3.171   1.727   1.386  0.2579 -0.0475  0.7782
 1415HOH     H1 4261   3.105   1.673   1.342  0.9612  0.5441 -1.2105
 1415HOH     H2 4262   3.250   1.673   1.385  0.7346  0.5880 -0.4185
 1416HOH      O 4263   3.453  -0.015   2.815 -0.0145 -0.5478 -0.2139
 1416HOH     H1 4264   3.541  -0.053   2.812 -0.0964 -0.7376 -1.5061
 1416HOH     H2 4265   3.468   0.078   2.829  0.4539 -0.5041 -0.8633
 1417HOH      O 4266   0.093   3.366   3.761  0.0168 -0.0067 -0.0641
 1417HOH     H1 4267   0.142   3.409   3.691  0.1063 -0.5131 -0.3146
 1417HOH     H2 4268   0.011   3.339   3.721 -0.0678 -0.0104  0.1101
 1418HOH      O 4269   2.739   3.418   0.229  0.2097  0.0328  0.0873
 1418HOH     H1 4270   2.674   3.471   0.276  0.6851 -0.2351  1.1003
 1418HOH     H2 4271   2.813   3.477   0.216 -0.0101  0.1770 -0.5742
 1419HOH      O 4272   2.968   1.568   1.234  0.7814 -0.1632 -0.6485
 1419HOH     H1 4273   2.993   1.648   1.186 -0.3030  1.0863  0.6986
 1419HOH     H2 4274   2.881   1.547   1.201  0.7134 -0.2808 -0.3955
 1420HOH      O 4275   2.965   2.113   2.530  0.1517  0.4062 -0.3008
 1420HOH     H1 4276   2.993   2.197   2.566 -0.2285  0.4961 -0.2098
 1420HOH     H2 4277   2.883   2.093   2.575  0.0216  0.1882 -0.6246
 1421HOH      O 4278   0.679   1.719   2.009 -0.7624  0.0015  0.0848
 1421HOH     H1 4279   0.666   1.743   2.100 -0.2548  0.1034  0.1351
 1421HOH     H2 4280   0.750   1.775   1.979 -0.5779 -0.3907 -0.2270
 1422HOH      O 4281   0.206   3.390   2.960  0.5383  0.2272  0.2025
 1422HOH     H1 4282   0.168   3.399   2.872  0.5081 -0.5533  0.1232
 1422HOH     H2 4283   0.130   3.383   3.018  0.5596  0.5458  0.2716
 1423HOH      O 4284   2.051   3.614   0.922 -0.0531  0.7582  0.9278
 1423HOH     H1 4285   2.135   3.656   0.908  0.3801 -0.4217 -0.4887
 1423HOH     H2 4286   1.987   3.676   0.888  0.4712  0.7770 -0.1051
 1424HOH      O 4287   0.587   3.581   2.636 -0.3841  0.1680  0.6404
 1424HOH     H1 4288   0.549   3.654   2.685 -1.0338  0.6854 -0.5305
 1424HOH     H2 4289   0.530   3.506   2.656 -1.7341  0.7803 -0.5674
 1425HOH      O 4290   0.224   0.189   2.857 -0.0460  0.1382 -0.0216
 1425HOH     H1 4291   0.186   0.105   2.884  0.0297 -0.2055 -0.9382
 1425HOH     H2 4292   0.222   0.188   2.762  0.8256  0.7847 -0.0775
 1426HOH      O 4293   3.043   2.610   3.121 -0.3110 -0.0463  0.4315
 1426HOH     H1 4294   3.010   2.636   3.207 -0.1902 -1.5839  1.0000
 1426HOH     H2 4295   2.970   2.561   3.082  0.1348 -0.6169  0.2981
 1427HOH      O 4296   2.128   2.349   2.501  0.5552 -0.1799 -0.4362
 1427HOH     H1 4297   2.077   2.270   2.483  0.0675 -0.0704  0.3734
 1427HOH     H2 4298   2.193   2.321   2.566  1.0970 -0.1520 -0.9423
 1428HOH      O 4299   1.969   1.909   2.465 -0.4732 -0.0836 -0.2204
 1428HOH     H1 4300   1.960   1.993   2.419  1.3349 -0.3916 -1.3065
 1428HOH     H2 4301   1.976   1.933   2.558 -0.1422  0.9510 -0.4897
 1429HOH      O 4302   2.565   1.562   2.332 -0.0322  0.5423  0.0504
 1429HOH     H1 4303   2.558   1.473   2.298 -0.4112  0.5873  0.0106
 1429HOH     H2 4304   2.660   1.579   2.335  0.0878 -0.1622  0.8616
 1430HOH      O 4305   2.791   3.383   1.950  0.0311 -0.2620 -0.8951
 1430HOH     H1 4306   2.883   3.396   1.926  0.3301 -0.0427  0.2618
 1430HOH     H2 4307   2.772   3.292   1.925  0.7425 -0.4929 -0.6419
 1431HOH      O 4308   0.577   1.458   2.677  0.2205 -0.5269  0.1560
 1431HOH     H1 4309   0.532   1.513   2.742 -1.0689 -0.2241 -0.9015
 1431HOH     H2 4310   0.554   1.496   2.593 -0.1541 -2.2451 -0.6187
 1432HOH      O 4311   3.278   0.886   3.135 -0.0591 -0.1140 -0.2663
 1432HOH     H1 4312   3.360   0.856   3.096 -0.2542 -0.3582 -0.4946
 1432HOH     H2 4313   3.213   0.876   3.066 -0.1783  0.6498 -0.2841
 1433HOH      O 4314   2.824   2.505   1.454  0.3331 -0.3769  0.1503
 1433HOH     H1 4315   2.846   2.494   1.546 -0.8645 -0.9216  0.4144
 1433HOH     H2 4316   2.857   2.425   1.412 -1.0453 -1.2208  0.5519
 1434HOH      O 4317   1.932   1.176   1.834 -0.0507  0.1557 -0.0977
 1434HOH     H1 4318   1.908   1.220   1.916  1.3935  0.8420  0.0157
 1434HOH     H2 4319   1.889   1.227   1.766 -1.9237 -0.8786  0.1838
 1435HOH      O 4320   0.924   0.353   2.143 -0.1520 -0.5471 -0.4145
 1435HOH     H1 4321   0.927   0.286   2.212 -1.3837 -0.8755 -0.6224
 1435HOH     H2 4322   0.996   0.331   2.084  0.2294 -0.9312  0.1756
 1436HOH      O 4323   0.563   3.187   1.419  0.2577  0.0342 -0.2106
 1436HOH     H1 4324   0.490   3.206   1.478  0.2794  0.4457 -0.3128
 1436HOH     H2 4325   0.631   3.250   1.445  0.4183 -0.0602 -0.4019
 1437HOH      O 4326   3.120   0.626   3.295 -0.2004 -0.1402 -0.4329
 1437HOH     H1 4327   3.115   0.721   3.282  1.4078 -0.0382 -0.7176
 1437HOH     H2 4328   3.093   0.612   3.386  0.4747  0.7381 -0.0688
 1438HOH      O 4329   2.209   0.578   2.557  0.1892 -0.2726 -0.0522
 1438HOH     H1 4330   2.176   0.490   2.537  0.2890 -0.2256 -0.4593
 1438HOH     H2 4331   2.131   0.631   2.570  0.1182 -0.6422  1.3311
 1439HOH      O 4332   0.600   2.989   3.429 -0.1374 -0.2929  0.1812
 1439HOH     H1 4333   0.654   2.947   3.496 -0.3521  0.8992  1.1712
 1439HOH     H2 4334   0.513   2.993   3.468 -0.5627 -0.6328 -0.6825
 1440HOH      O 4335   1.255   2.582   0.509 -0.1093  0.6287  0.8498
 1440HOH     H1 4336   1.207   2.608   0.588 -0.0168  1.3132  0.6853
 1440HOH     H2 4337   1.230   2.646   0.443  0.6465  0.6994  0.6163
 1441HOH      O 4338   3.663   1.214   3.295  0.1010  0.0602 -0.0634
 1441HOH     H1 4339   3.741   1.242   3.247  0.0856  0.1331 -0.0457
 1441HOH     H2 4340   3.590   1.256   3.249  0.0732  0.0006 -0.0738
 1442HOH      O 4341   0.468   2.236   1.931  0.1330  0.1893 -0.0535
 1442HOH     H1 4342   0.442   2.170   1.867 -0.2217 -0.2221  0.4909
 1442HOH     H2 4343   0.513   2.186   2.000 -0.9444  0.3591  0.8158
 1443HOH      O 4344   1.087   2.150   1.377 -0.1273 -0.1196 -0.1844
 1443HOH     H1 4345   1.069   2.120   1.288  1.0452 -1.2006 -0.1266
 1443HOH     H2 4346   1.169   2.199   1.369 -0.1177 -0.0540  0.2711
 1444HOH      O 4347   3.543   1.516   0.101 -0.0262  0.0943 -0.0775
 1444HOH     H1 4348   3.560   1.606   0.074 -0.4584  0.5657  1.0735
 1444HOH     H2 4349   3.459   1.521   0.148  0.4789 -0.6732  1.0004
 1445HOH      O 4350   1.595   3.264   2.581 -0.2429  0.0882 -0.1620
 1445HOH     H1 4351   1.607   3.216   2.663  0.0304  0.8101  0.2320
 1445HOH     H2 4352   1.678   3.309   2.567 -0.5756  0.6507 -0.3879
 1446HOH      O 4353   1.188   1.487   0.127 -0.4928 -0.0880 -0.3186
 1446HOH     H1 4354   1.211   1.534   0.047  0.3669 -0.0563 -0.0641
 1446HOH     H2 4355   1.099   1.455   0.110 -0.6443  0.6034 -0.9636
 1447HOH      O 4356   0.702   1.707   1.231 -0.4651 -0.2324 -0.4859
 1447HOH     H1 4357   0.765   1.701   1.303 -0.2833 -0.5118 -0.6663
 1447HOH     H2 4358   0.641   1.635   1.248 -0.0302 -0.7338 -0.9796
 1448HOH      O 4359   1.184   1.845   2.533  0.2302 -0.1612  0.8573
 1448HOH     H1 4360   1.125   1.840   2.608 -0.0968 -0.4707  0.5924
 1448HOH     H2 4361   1.143   1.789   2.467  0.4182  0.2360  0.3869
 1449HOH      O 4362   2.532   0.350   0.102 -0.2061  0.4159 -0.5079
 1449HOH     H1 4363   2.481   0.271   0.121  1.0738 -0.3489 -0.0334
 1449HOH     H2 4364   2.493   0.418   0.158  0.1229 -0.4907  0.9213
 1450HOH      O 4365   2.489   0.771   1.812  0.2110 -0.3590 -0.3533
 1450HOH     H1 4366   2.449   0.830   1.875  0.8217 -0.4019  0.0910
 1450HOH     H2 4367   2.535   0.828   1.750  0.0576 -0.3400 -0.4517
 1451HOH      O 4368   2.253   1.729   0.968 -0.0355  0.5877  0.1064
 1451HOH     H1 4369   2.203   1.706   0.890 -0.2536  0.2746  0.3302
 1451HOH     H2 4370   2.196   1.790   1.015 -0.0357  0.5442  0.1632
 1452HOH      O 4371   0.577   3.184   3.781  0.0839 -0.4361  0.1508
 1452HOH     H1 4372   0.549   3.270   3.811  1.0266  0.0137 -0.1776
 1452HOH     H2 4373   0.520   3.164   3.707  0.4023  0.3000 -0.3082
 1453HOH      O 4374   1.427   2.280   0.912 -0.2787  0.1487 -0.1057
 1453HOH     H1 4375   1.344   2.234   0.930 -0.3783  0.2776 -0.2351
 1453HOH     H2 4376   1.418   2.311   0.822 -0.2353  0.4725 -0.0007
 1454HOH      O 4377   2.982   3.588   0.572 -0.2778 -0.3480 -0.3255
 1454HOH     H1 4378   2.984   3.602   0.477 -1.0836  0.0807 -0.3000
 1454HOH     H2 4379   2.920   3.515   0.583 -0.8724  0.1800 -0.0887
 1455HOH      O 4380   0.684   0.328   1.740 -0.1243 -0.2376  0.4235
 1455HOH     H1 4381   0.742   0.383   1.793  0.2487 -0.7787  0.5927
 1455HOH     H2 4382   0.616   0.388   1.710 -0.5086  0.0376  1.7235
 1456HOH      O 4383   3.100   0.952   1.303  0.0191  0.7760 -0.5253
 1456HOH     H1 4384   3.090   0.867   1.261 -1.1306  1.0107 -0.8145
 1456HOH     H2 4385   3.129   1.010   1.233  0.5393  0.6787 -0.3926
 1457HOH      O 4386   3.613   2.744   0.122  0.2217  0.2482 -0.3724
 1457HOH     H1 4387   3.640   2.817   0.178 -0.3506  0.3551 -0.2135
 1457HOH     H2 4388   3.640   2.666   0.169  0.2317  0.3486 -0.2095
 1458HOH      O 4389   1.949   1.494   2.837  0.2714 -0.6809  0.4363
 1458HOH     H1 4390   1.888   1.438   2.886  0.6101 -0.9897  0.5226
 1458HOH     H2 4391   2.035   1.455   2.855  0.5711  0.1385  0.8604
 1459HOH      O 4392   2.170   1.117   1.120  0.6960  0.6767 -0.1262
 1459HOH     H1 4393   2.213   1.129   1.035 -1.4576  0.3725 -1.4038
 1459HOH     H2 4394   2.218   1.046   1.161  1.3908  0.3349 -1.4252
 1460HOH      O 4395   1.799   1.561   0.120  0.5750 -0.4705  0.4179
 1460HOH     H1 4396   1.789   1.620   0.195  0.3273  1.3806 -0.9150
 1460HOH     H2 4397   1.712   1.521   0.109  0.5611 -0.6071  0.9785
 1461HOH      O 4398   1.199   2.041   0.025 -0.7198  0.2084  0.0857
 1461HOH     H1 4399   1.287   2.077   0.018 -0.6289  0.0027  0.1633
 1461HOH     H2 4400   1.161   2.086   0.100 -0.6614  0.2540  0.0882
 1462HOH      O 4401   3.640   0.634   2.815  0.1935  0.7163 -0.5099
 1462HOH     H1 4402   3.725   0.595   2.834 -0.4322 -1.1345 -1.0474
 1462HOH     H2 4403   3.617   0.600   2.728 -1.1911  0.9356 -0.2741
 1463HOH      O 4404   3.250   3.552   2.073 -0.6119 -0.0043 -0.3263
 1463HOH     H1 4405   3.171   3.586   2.030 -0.6602  0.1265 -0.1349
 1463HOH     H2 4406   3.248   3.589   2.161 -0.8325 -0.7529  0.0006
 1464HOH      O 4407   0.223   2.545   1.586  0.0593  0.3201 -0.5079
 1464HOH     H1 4408   0.227   2.487   1.662  1.1304  0.6881 -0.2557
 1464HOH     H2 4409   0.131   2.542   1.559 -0.5554  0.7745  1.2737
 1465HOH      O 4410   0.676   0.239   0.490  0.0243 -0.4423  0.8448
 1465HOH     H1 4411   0.609   0.187   0.447 -0.7066  0.5234  0.7299
 1465HOH     H2 4412   0.758   0.193   0.474 -0.1551 -0.1289 -1.6792
 1466HOH      O 4413   0.107   3.176   0.202 -0.5084 -0.3931 -0.2362
 1466HOH     H1 4414   0.185   3.199   0.252 -0.3949  0.2356 -0.6754
 1466HOH     H2 4415   0.084   3.256   0.155 -2.2827 -0.0554  0.9874
 1467HOH      O 4416   1.756   1.361   3.591 -0.0699  0.1578  0.3399
 1467HOH     H1 4417   1.716   1.448   3.594  0.3912  0.4292 -0.6565
 1467HOH     H2 4418   1.828   1.370   3.528 -0.3261 -1.0669 -0.1751
 1468HOH      O 4419   2.896   0.594   3.534 -0.7447 -0.2021 -0.1331
 1468HOH     H1 4420   2.954   0.533   3.579 -0.3528  0.3784  0.1824
 1468HOH     H2 4421   2.817   0.597   3.588 -1.2834 -1.3186 -0.7879
 1469HOH      O 4422   3.166   0.874   0.977 -0.2376  0.1722  0.2971
 1469HOH     H1 4423   3.154   0.804   1.040  0.2659  0.0002  0.2136
 1469HOH     H2 4424   3.085   0.925   0.980 -1.0663 -1.0110 -0.3999
 1470HOH      O 4425   1.239   0.333   3.371  0.5833 -0.2446  0.4197
 1470HOH     H1 4426   1.316   0.386   3.350  0.2420 -0.0493 -0.4023
 1470HOH     H2 4427   1.166   0.395   3.371  0.1598 -0.6857 -0.6717
 1471HOH      O 4428   3.186   0.303   2.396  0.4467 -0.1990 -0.1406
 1471HOH     H1 4429   3.280   0.294   2.407  0.4621  0.1710  0.1005
 1471HOH     H2 4430   3.153   0.317   2.485  0.1773 -0.2231 -0.2340
 1472HOH      O 4431   2.594   3.619   1.958  0.1457 -0.2596  0.0354
 1472HOH     H1 4432   2.517   3.567   1.982  0.2321  0.0446  1.0881
 1472HOH     H2 4433   2.665   3.555   1.952  0.1595 -0.3411  0.8612
 1473HOH      O 4434   1.903   3.290   3.059  0.3028 -0.5706  0.0175
 1473HOH     H1 4435   1.884   3.334   2.977 -0.4409 -1.8971 -0.5854
 1473HOH     H2 4436   1.866   3.348   3.126  0.3238  0.2116 -0.6128
 1474HOH      O 4437   2.743   2.149   0.620 -0.2831  0.4186 -0.4721
 1474HOH     H1 4438   2.688   2.132   0.696  0.6277 -1.4764 -0.1079
 1474HOH     H2 4439   2.796   2.225   0.644 -1.4128  1.1322 -0.1123
 1475HOH      O 4440   0.234   2.398   1.843 -0.6227 -0.5189  0.3430
 1475HOH     H1 4441   0.292   2.377   1.916 -1.1870 -1.2546  0.6023
 1475HOH     H2 4442   0.148   2.410   1.883 -0.8004 -0.2018 -0.1218
 1476HOH      O 4443   2.504   2.505   3.544  0.1875 -0.1528  0.5448
 1476HOH     H1 4444   2.545   2.588   3.569  1.9078 -1.3714  2.3357
 1476HOH     H2 4445   2.558   2.472   3.473  0.3840 -0.3596  0.7884
 1477HOH      O 4446   0.260   2.743   2.373 -0.6888  0.6685  0.3932
 1477HOH     H1 4447   0.214   2.728   2.290  0.6012  0.2720 -0.3181
 1477HOH     H2 4448   0.286   2.655   2.402  0.3116  0.9013  0.2900
 1478HOH      O 4449   2.370   1.520   2.751 -0.3722 -0.9728 -0.6530
 1478HOH     H1 4450   2.294   1.472   2.785 -0.2769 -0.5980  0.1246
 1478HOH     H2 4451   2.351   1.612   2.771  0.2247 -0.8617 -0.5728
 1479HOH      O 4452   3.525   2.752   2.611 -0.3483  0.1976  0.1822
 1479HOH     H1 4453   3.591   2.699   2.565 -0.1278  1.3176 -0.8934
 1479HOH     H2 4454   3.569   2.783   2.690 -0.2197 -0.5349  0.4121
 1480HOH      O 4455   2.100   3.355   0.961 -0.2126  0.0172  0.1591
 1480HOH     H1 4456   2.094   3.450   0.952  0.4394  0.1612  0.9983
 1480HOH     H2 4457   2.019   3.330   1.005 -0.7626  0.0507 -0.7738
 1481HOH      O 4458   1.868   2.002   1.687  0.3509  0.1840  0.1538
 1481HOH     H1 4459   1.871   2.042   1.774  0.9997  0.8995 -0.1715
 1481HOH     H2 4460   1.953   2.022   1.648  0.1490 -0.2885 -0.5779
 1482HOH      O 4461   1.562   1.586   2.548 -0.1154 -0.2358  0.0611
 1482HOH     H1 4462   1.578   1.612   2.457  0.3969  0.2029  0.2659
 1482HOH     H2 4463   1.644   1.548   2.577 -0.4437 -0.8711  0.1885
 1483HOH      O 4464   1.097   1.842   0.466 -0.0761  0.3816  0.0096
 1483HOH     H1 4465   1.148   1.763   0.449  0.4219  0.8335 -0.6747
 1483HOH     H2 4466   1.158   1.914   0.452 -0.4716  0.9019  0.7878
 1484HOH      O 4467   0.262   0.686   3.187 -0.4377  0.4672  0.2062
 1484HOH     H1 4468   0.332   0.751   3.194  0.7761 -0.7533  0.1544
 1484HOH     H2 4469   0.263   0.659   3.095 -0.9127  0.3482  0.2303
 1485HOH      O 4470   1.800   1.495   2.610  0.1886 -0.0042  0.4780
 1485HOH     H1 4471   1.876   1.506   2.552  0.7915 -0.2789  1.1895
 1485HOH     H2 4472   1.835   1.508   2.698 -0.6462  0.0864  0.8097
 1486HOH      O 4473   3.175   3.002   1.982  0.3190  0.4788  0.3916
 1486HOH     H1 4474   3.226   3.081   2.002  0.3752  0.4255  0.4593
 1486HOH     H2 4475   3.183   2.992   1.887  1.1060  0.0213  0.4840
 1487HOH      O 4476   3.467   0.873   0.654  0.1750 -0.5631  0.3026
 1487HOH     H1 4477   3.438   0.923   0.730  0.4199 -1.3861  0.9819
 1487HOH     H2 4478   3.415   0.906   0.581  0.8263  1.1468  0.5364
 1488HOH      O 4479   3.214   2.963   1.010  0.4755  0.1391 -0.9162
 1488HOH     H1 4480   3.149   3.033   1.007  0.8702  0.5017 -2.0607
 1488HOH     H2 4481   3.223   2.943   1.103 -1.3595 -0.0392 -0.6895
 1489HOH      O 4482   0.446   1.870   2.322 -0.2812 -0.6448 -0.0610
 1489HOH     H1 4483   0.518   1.933   2.335  0.3604 -1.3071 -0.3005
 1489HOH     H2 4484   0.405   1.864   2.408 -0.0260 -0.2831  0.0945
 1490HOH      O 4485   3.391   0.434   1.465 -0.0928  0.5249 -0.1693
 1490HOH     H1 4486   3.372   0.492   1.538 -0.3602 -0.0764  0.2511
 1490HOH     H2 4487   3.306   0.398   1.440  0.1961 -0.7481  0.5003
 1491HOH      O 4488   0.332   3.457   1.992  0.5239  0.2380 -0.1649
 1491HOH     H1 4489   0.405   3.505   1.954  0.7394 -0.1362 -0.2343
 1491HOH     H2 4490   0.361   3.366   1.993 -0.6775 -0.3068 -2.1695
 1492HOH      O 4491   3.636   2.460   0.625  0.1113  0.0511  0.2427
 1492HOH     H1 4492   3.728   2.441   0.642 -0.0516 -0.6597  0.4231
 1492HOH     H2 4493   3.614   2.529   0.687  0.4728  0.0739  0.3503
 1493HOH      O 4494   1.850   1.320   1.103 -0.1107 -0.4076  0.0285
 1493HOH     H1 4495   1.768   1.343   1.057 -1.0395 -0.2889  1.6027
 1493HOH     H2 4496   1.911   1.390   1.079 -0.9909  0.4112  0.0537
 1494HOH      O 4497   2.481   3.157   1.551  0.0650  0.0960 -0.8353
 1494HOH     H1 4498   2.444   3.243   1.530  0.4428  0.2774 -0.7796
 1494HOH     H2 4499   2.443   3.098   1.486  0.1434  0.3892 -1.1516
 1495HOH      O 4500   0.347   3.532   2.248  0.0246 -0.2166  0.1758
 1495HOH     H1 4501   0.321   3.443   2.271 -0.7270 -0.0689 -0.0414
 1495HOH     H2 4502   0.352   3.532   2.152 -0.6320  0.1290  0.1304
 1496HOH      O 4503   0.137   0.792   1.942 -0.3432  0.2345  0.2792
 1496HOH     H1 4504   0.167   0.742   2.018  0.0152 -0.7999 -0.5000
 1496HOH     H2 4505   0.048   0.762   1.926 -0.2813  0.1653  0.0609
 1497HOH      O 4506   3.648   1.427   2.181 -0.4869  0.0235 -0.7754
 1497HOH     H1 4507   3.560   1.462   2.168 -0.7325 -0.4826 -0.5115
 1497HOH     H2 4508   3.637   1.332   2.181  0.0419 -0.0462 -0.6000
 1498HOH      O 4509   0.556   0.024   3.457 -0.2256 -0.0601 -0.2213
 1498HOH     H1 4510   0.496   0.094   3.485  0.1705  0.1736  0.0563
 1498HOH     H2 4511   0.624   0.068   3.408  0.2628 -0.1873  0.3236
 1499HOH      O 4512   3.424   1.842   1.161 -0.3867  0.0763  0.3766
 1499HOH     H1 4513   3.413   1.910   1.095  0.6567  0.6002  0.6887
 1499HOH     H2 4514   3.400   1.884   1.243 -1.5089 -0.5179  0.3822
 1500HOH      O 4515   1.200   1.499   2.418 -0.4133 -0.1996 -0.3959
 1500HOH     H1 4516   1.180   1.589   2.392  1.2590  0.8199  1.3349
 1500HOH     H2 4517   1.269   1.472   2.357  0.3747  0.4600  0.1580
 1501HOH      O 4518   1.654   1.735   2.286 -0.2231  0.2847  0.8227
 1501HOH     H1 4519   1.670   1.804   2.221 -1.1660 -0.1559  0.0708
 1501HOH     H2 4520   1.690   1.656   2.246 -1.1137 -0.0558  0.6454
 1502HOH      O 4521   1.640   1.277   0.390  0.2431  0.4001  0.1607
 1502HOH     H1 4522   1.708   1.217   0.359  0.2360 -0.0816  1.0169
 1502HOH     H2 4523   1.567   1.220   0.415 -0.6953  0.9227 -1.1475
 1503HOH      O 4524   1.922   2.360   2.109  0.0872  0.2043  0.9024
 1503HOH     H1 4525   2.005   2.367   2.156  0.7543 -0.3408 -0.1242
 1503HOH     H2 4526   1.871   2.298   2.161  1.5451 -1.9620  0.0362
 1504HOH      O 4527   1.372   0.646   2.521 -0.6771 -0.3198  0.9205
 1504HOH     H1 4528   1.324   0.574   2.562 -0.6596 -0.1887  1.1722
 1504HOH     H2 4529   1.390   0.707   2.592 -1.3316  0.2965  0.5763
 1505HOH      O 4530   2.020   3.266   3.445 -0.3030 -0.5233  0.1219
 1505HOH     H1 4531   1.929   3.292   3.463 -0.2868 -0.6815  0.4509
 1505HOH     H2 4532   2.070   3.348   3.449 -0.3389 -0.5172  0.5734
 1506HOH      O 4533   3.261   1.334   1.565 -0.3039 -0.0824  0.1355
 1506HOH     H1 4534   3.280   1.404   1.503  0.3489 -0.5399 -0.1965
 1506HOH     H2 4535   3.181   1.293   1.531 -0.0807 -0.1824 -0.2803
 1507HOH      O 4536   3.019   3.268   0.730  0.3730 -0.1979  0.3127
 1507HOH     H1 4537   2.981   3.209   0.665 -0.5897  0.7839 -0.0742
 1507HOH     H2 4538   3.114   3.254   0.722  0.2018 -1.3092 -0.0939
 1508HOH      O 4539   0.889   1.593   2.755 -0.5579  0.0321  0.1239
 1508HOH     H1 4540   0.944   1.523   2.789  0.3043  0.4532 -0.3339
 1508HOH     H2 4541   0.833   1.551   2.690  0.1882 -0.1832 -0.3930
 1509HOH      O 4542   0.115   3.122   2.492 -0.4844 -0.7805  0.0195
 1509HOH     H1 4543   0.043   3.075   2.449 -1.4672  0.5456  0.0854
 1509HOH     H2 4544   0.111   3.093   2.583 -0.5217 -1.1850 -0.1074
 1510HOH      O 4545   0.524   0.534   1.652 -0.1663 -0.8433 -0.2885
 1510HOH     H1 4546   0.454   0.544   1.717  0.2821  0.1384  0.0747
 1510HOH     H2 4547   0.478   0.539   1.568 -0.5400 -0.0685 -0.0611
 1511HOH      O 4548   3.061   0.223   1.139 -0.7202 -0.0146  0.2252
 1511HOH     H1 4549   3.089   0.169   1.066 -1.4483 -0.9598  0.6120
 1511HOH     H2 4550   3.080   0.171   1.217  1.5467  1.5849  0.9424
 1512HOH      O 4551   0.697   2.734   3.208 -0.7183  0.4981 -0.2798
 1512HOH     H1 4552   0.694   2.826   3.233  0.7008  0.5131  0.0099
 1512HOH     H2 4553   0.742   2.733   3.124 -0.6927  0.0725 -0.2651
 1513HOH      O 4554   3.093   1.920   1.566 -0.7567 -0.3845 -0.0805
 1513HOH     H1 4555   3.079   1.999   1.515  0.1344 -0.0530  0.1546
 1513HOH     H2 4556   3.105   1.850   1.501 -0.1367 -0.0612 -0.3285
 1514HOH      O 4557   3.231   2.806   1.419  0.5888 -0.2338  0.1776
 1514HOH     H1 4558   3.144   2.774   1.392  0.3055  1.2381 -0.9000
 1514HOH     H2 4559   3.242   2.774   1.508 -1.4277  0.1702  0.6578
 1515HOH      O 4560   2.580   0.808   0.530  0.0507 -0.3238 -0.1449
 1515HOH     H1 4561   2.660   0.834   0.575  0.7837 -0.7535 -1.1209
 1515HOH     H2 4562   2.553   0.886   0.482  0.0094 -0.2435  0.0078
 1516HOH      O 4563   3.242   3.033   3.737 -0.1099 -0.2031 -0.1729
 1516HOH     H1 4564   3.326   3.037   3.783 -0.3451  0.8918  0.2392
 1516HOH     H2 4565   3.231   3.120   3.699 -1.0162 -0.3400 -0.2807
 1517HOH      O 4566   3.210   2.686   2.542 -0.1635 -0.2528  0.4322
 1517HOH     H1 4567   3.225   2.721   2.630 -0.2398 -0.1017  0.3852
 1517HOH     H2 4568   3.286   2.715   2.491 -0.2548 -0.1077  0.3789
 1518HOH      O 4569   1.197   2.515   2.442 -0.0186 -0.4661 -0.2938
 1518HOH     H1 4570   1.227   2.565   2.366 -0.2794  0.0110 -0.0874
 1518HOH     H2 4571   1.127   2.459   2.407 -0.1365 -0.2509 -0.4019
 1519HOH      O 4572   2.777   1.543   3.335  0.0012  0.6576 -0.4114
 1519HOH     H1 4573   2.753   1.505   3.251  1.7435 -0.0699 -0.6758
 1519HOH     H2 4574   2.803   1.633   3.316  1.5513  0.1611 -0.9760
 1520HOH      O 4575   1.435   3.078   2.842 -0.4792  0.2935 -0.5869
 1520HOH     H1 4576   1.461   3.136   2.914 -0.2549 -0.1903 -0.2626
 1520HOH     H2 4577   1.340   3.070   2.851 -0.3663 -0.5269  0.2910
 1521HOH      O 4578   2.050   0.445   3.695 -0.1004  0.0158 -0.4256
 1521HOH     H1 4579   2.007   0.387   3.632  0.8896  0.6260 -1.7653
 1521HOH     H2 4580   1.981   0.469   3.756 -1.0220 -0.9544 -1.0091
 1522HOH      O 4581   3.124   1.972   0.626 -0.3301  0.0379 -0.4560
 1522HOH     H1 4582   3.120   1.877   0.623  0.5312 -0.0914  0.8527
 1522HOH     H2 4583   3.097   1.995   0.715  1.2338  0.8254 -0.0966
 1523HOH      O 4584   2.668   1.655   0.092  0.2608  0.1165 -0.2371
 1523HOH     H1 4585   2.576   1.654   0.064 -0.3541 -0.9587  1.5117
 1523HOH     H2 4586   2.681   1.744   0.126 -0.3863  0.0640  0.1781
 1524HOH      O 4587   2.048   3.004   2.575  0.4072 -0.5680  0.6645
 1524HOH     H1 4588   1.960   3.014   2.538  0.3358  1.1321  1.1118
 1524HOH     H2 4589   2.034   2.961   2.659  0.0310 -0.5464  0.6174
 1525HOH      O 4590   2.378   1.949   1.583  0.6118  0.7528 -0.9577
 1525HOH     H1 4591   2.439   1.876   1.578  0.0463  0.2793 -1.1529
 1525HOH     H2 4592   2.431   2.026   1.563  1.4187  0.5304  0.1086
 1526HOH      O 4593   3.692   1.046   2.626  0.2357  0.0608  0.7160
 1526HOH     H1 4594   3.650   1.070   2.709 -0.1503 -0.5040  0.6965
 1526HOH     H2 4595   3.779   1.085   2.631  0.1552  0.1821  1.3151
 1527HOH      O 4596   3.355   0.760   3.356 -0.8111 -0.4426 -0.4084
 1527HOH     H1 4597   3.339   0.837   3.410 -0.6569 -0.9521  0.4027
 1527HOH     H2 4598   3.348   0.792   3.266  1.7864  1.1625 -0.2592
 1528HOH      O 4599   1.306   2.546   2.840 -0.4872 -0.0849  0.0031
 1528HOH     H1 4600   1.222   2.539   2.886 -1.3014  1.7301 -0.9770
 1528HOH     H2 4601   1.360   2.601   2.897 -0.9567  0.9130 -0.4665
 1529HOH      O 4602   3.646   0.080   3.620  0.1610  0.1531 -1.0869
 1529HOH     H1 4603   3.677   0.089   3.709  0.4566  1.8495 -1.2975
 1529HOH     H2 4604   3.561   0.124   3.619  0.3958  0.6363 -1.7219
 1530HOH      O 4605   3.361   3.302   1.147 -0.5887  0.2973 -0.8793
 1530HOH     H1 4606   3.443   3.293   1.196 -0.9049  1.3918 -0.0760
 1530HOH     H2 4607   3.337   3.394   1.157 -2.3621 -0.1458 -0.3480
 1531HOH      O 4608   0.355   3.766   2.661 -0.4935  0.7096 -0.1782
 1531HOH     H1 4609   0.313   3.764   2.747 -0.1919  0.0258 -0.0332
 1531HOH     H2 4610   0.290   3.726   2.602 -0.0295 -0.4989  0.0749
 1532HOH      O 4611   1.923   3.476   0.596 -0.0240 -0.0161 -0.1533
 1532HOH     H1 4612   1.828   3.488   0.597  0.0995  1.2616  0.0273
 1532HOH     H2 4613   1.937   3.390   0.634 -1.0930 -0.0071  0.3313
 1533HOH      O 4614   3.496   0.360   0.887 -0.5103  0.2609 -0.0491
 1533HOH     H1 4615   3.573   0.373   0.832  0.3826  0.0189  1.0712
 1533HOH     H2 4616   3.426   0.340   0.825  0.5545 -0.6012 -1.0738
 1534HOH      O 4617   3.550   2.731   3.257 -0.3624 -0.3562  0.5421
 1534HOH     H1 4618   3.475   2.751   3.313 -0.8896 -0.8017  0.0162
 1534HOH     H2 4619   3.558   2.807   3.199  0.1525  0.0824  1.1563
 1535HOH      O 4620   2.896   0.939   3.581  0.5379 -0.4099 -0.2601
 1535HOH     H1 4621   2.878   0.972   3.669  0.7071 -0.3912 -0.2323
 1535HOH     H2 4622   2.839   0.862   3.573  0.1634 -0.1361 -0.3154
 1536HOH      O 4623   2.488   1.994   2.481 -0.3342  0.6165 -0.0490
 1536HOH     H1 4624   2.429   2.012   2.554  0.4506  1.2900  0.4404
 1536HOH     H2 4625   2.486   1.898   2.473 -1.6714  0.6163 -0.2322
 1537HOH      O 4626   1.021   0.456   0.536  0.1472  0.5668  0.4783
 1537HOH     H1 4627   0.928   0.464   0.556 -0.1094  0.7264 -0.6601
 1537HOH     H2 4628   1.037   0.361   0.537 -0.3957  0.4268 -0.7218
 1538HOH      O 4629   2.931   0.656   2.854  0.1487 -0.4909 -0.3607
 1538HOH     H1 4630   2.850   0.649   2.905  0.6069 -0.5550  0.4011
 1538HOH     H2 4631   2.978   0.575   2.873  0.5017 -0.3427 -0.5828
 1539HOH      O 4632   2.786   0.674   1.160  0.2348  0.3351  0.5027
 1539HOH     H1 4633   2.693   0.665   1.182  0.0094  0.5238 -0.3135
 1539HOH     H2 4634   2.816   0.584   1.147 -0.4689  0.3072 -1.5720
 1540HOH      O 4635   2.059   0.544   2.280  0.2791  0.6288  0.5763
 1540HOH     H1 4636   2.058   0.449   2.279 -0.3935  0.6232  0.4806
 1540HOH     H2 4637   2.105   0.568   2.200  0.9148  0.3937  0.8630
 1541HOH      O 4638   0.967   1.320   2.930 -0.0277  0.2111  0.2832
 1541HOH     H1 4639   0.907   1.305   2.857  0.1259  1.6598 -0.1922
 1541HOH     H2 4640   0.909   1.343   3.003 -0.1106  0.7285  0.0634
 1542HOH      O 4641   1.662   2.363   3.215 -0.9421 -0.0744  0.5942
 1542HOH     H1 4642   1.710   2.313   3.149 -0.8571  0.0939  0.5280
 1542HOH     H2 4643   1.707   2.343   3.298 -0.2961  0.6493  0.4343
 1543HOH      O 4644   2.304   2.150   1.869  0.6123 -0.3629 -0.3899
 1543HOH     H1 4645   2.233   2.094   1.839  0.1404 -0.1882  0.3359
 1543HOH     H2 4646   2.360   2.092   1.922  0.0771 -0.1634  0.4331
 1544HOH      O 4647   1.748   2.240   2.962  0.0347 -0.2773 -0.6736
 1544HOH     H1 4648   1.710   2.181   2.898  1.1623 -0.5483 -1.1484
 1544HOH     H2 4649   1.814   2.290   2.913 -0.3207  0.8302 -0.1100
 1545HOH      O 4650   2.233   1.449   0.174  0.1973 -0.2807  0.1779
 1545HOH     H1 4651   2.214   1.542   0.188  0.5382 -0.1707 -0.0577
 1545HOH     H2 4652   2.163   1.419   0.116  0.6948  0.1212 -0.6794
 1546HOH      O 4653   3.214   2.041   3.667 -0.4185  0.3066 -0.2682
 1546HOH     H1 4654   3.136   2.085   3.701 -0.1086  0.0726  0.7975
 1546HOH     H2 4655   3.179   1.972   3.610 -0.9820  0.2767  0.0963
 1547HOH      O 4656   3.516   1.213   1.302  0.2456 -0.2745 -0.1527
 1547HOH     H1 4657   3.532   1.173   1.216  0.2085 -1.4444  0.3513
 1547HOH     H2 4658   3.422   1.201   1.316  0.3860 -0.8356  0.3825
 1548HOH      O 4659   1.291   3.436   1.306 -0.1996  0.1575 -0.1695
 1548HOH     H1 4660   1.260   3.345   1.299  0.9945 -0.3504  0.5433
 1548HOH     H2 4661   1.254   3.480   1.229 -0.8059 -0.9252 -0.5416
 1549HOH      O 4662   2.594   2.375   1.253  0.1617  0.7660 -0.4416
 1549HOH     H1 4663   2.513   2.327   1.234  0.2682  0.9704 -1.5539
 1549HOH     H2 4664   2.569   2.437   1.321 -0.3742  0.2173 -0.1145
 1550HOH      O 4665   2.025   1.455   2.181 -1.0508  0.2880  0.1471
 1550HOH     H1 4666   2.016   1.452   2.086  2.9379 -1.3180 -0.5661
 1550HOH     H2 4667   2.061   1.541   2.199  0.3195 -0.1387 -0.3100
 1551HOH      O 4668   2.049   1.517   1.103  0.3535  0.3917  0.2617
 1551HOH     H1 4669   2.092   1.471   1.176 -0.4854 -1.2378 -0.1809
 1551HOH     H2 4670   2.109   1.506   1.030  0.3367  0.3459  0.2545
 1552HOH      O 4671   2.868   1.796   2.358 -0.6192 -0.1557  0.0602
 1552HOH     H1 4672   2.845   1.705   2.379 -0.3584 -0.6489 -1.5213
 1552HOH     H2 4673   2.867   1.799   2.262 -1.6135  1.7866  0.0392
 1553HOH      O 4674   3.607   3.657   1.696  0.4781 -0.1059  1.1013
 1553HOH     H1 4675   3.613   3.571   1.736  1.5919 -0.7627 -0.2764
 1553HOH     H2 4676   3.696   3.676   1.667  0.1633  1.2899  0.9020
 1554HOH      O 4677   0.539  -0.023   1.502 -0.5789 -1.0998 -0.1617
 1554HOH     H1 4678   0.594   0.053   1.484  0.6439 -1.9701 -0.3586
 1554HOH     H2 4679   0.472  -0.021   1.433 -0.2789 -0.4677 -0.4535
 1555HOH      O 4680   2.601   1.837   0.843  0.5765 -0.4109  0.0205
 1555HOH     H1 4681   2.643   1.890   0.911  0.7458 -0.4993 -0.0135
 1555HOH     H2 4682   2.566   1.761   0.890  0.9983 -0.6478 -0.0360
 1556HOH      O 4683   0.924   1.587   0.414 -0.2651  0.1758  0.3589
 1556HOH     H1 4684   0.895   1.501   0.383  1.2414 -0.5290  0.7031
 1556HOH     H2 4685   0.977   1.622   0.343  0.1671  0.2256  0.6954
 1557HOH      O 4686   0.478   0.151   0.325  0.2639  0.4114  0.2341
 1557HOH     H1 4687   0.408   0.205   0.363  0.0618  0.3790 -0.0802
 1557HOH     H2 4688   0.497   0.192   0.240  0.7429  0.5138  0.3857
 1558HOH      O 4689   1.591   2.956   0.146 -0.2042 -0.5837  0.1629
 1558HOH     H1 4690   1.665   2.995   0.100 -0.2697 -0.2514  0.3310
 1558HOH     H2 4691   1.544   2.907   0.078  0.0437 -0.6113  0.0087
 1559HOH      O 4692   0.995   0.142   2.346  0.1627  0.9810 -0.5885
 1559HOH     H1 4693   1.070   0.103   2.300 -0.2726 -0.7127 -0.0141
 1559HOH     H2 4694   1.031   0.175   2.428  0.3271  0.1610 -0.3087
 1560HOH      O 4695   0.095   3.418   3.255 -0.0720  0.3286  0.3431
 1560HOH     H1 4696  -0.000   3.411   3.246 -0.2628  0.5741  1.7313
 1560HOH     H2 4697   0.114   3.510   3.240 -0.0387  0.2770  0.0518
 1561HOH      O 4698   0.425   2.095   1.394  0.0928  0.3924 -0.1081
 1561HOH     H1 4699   0.505   2.044   1.404 -0.8949 -1.3382 -0.1697
 1561HOH     H2 4700   0.400   2.119   1.483  0.9031  1.4477 -0.1224
 1562HOH      O 4701   0.076   3.137   0.997 -0.1591  0.5984 -0.0872
 1562HOH     H1 4702   0.164   3.106   1.019 -0.2516  0.7389  0.5370
 1562HOH     H2 4703   0.028   3.134   1.080 -1.0973 -0.5550 -0.6076
 1563HOH      O 4704   0.223   0.289   3.727 -0.1816  0.1362 -0.5478
 1563HOH     H1 4705   0.165   0.313   3.655  0.2911 -0.8789 -1.3171
 1563HOH     H2 4706   0.204   0.197   3.744  0.3834  0.1037 -0.0122
 1564HOH      O 4707   0.046   2.756   0.786 -0.5215  0.2481 -0.4468
 1564HOH     H1 4708   0.039   2.729   0.878 -0.9115 -1.1742 -0.8555
 1564HOH     H2 4709   0.126   2.809   0.783 -0.7306  0.7049  0.7756
 1565HOH      O 4710   1.476   1.093   0.510  0.0718  0.2923 -0.0209
 1565HOH     H1 4711   1.467   1.115   0.603  0.0860 -0.2511  0.1122
 1565HOH     H2 4712   1.402   1.035   0.492  0.2277  0.1711 -0.2787
 1566HOH      O 4713   0.288   3.292   3.396  0.0501 -0.3156 -0.0756
 1566HOH     H1 4714   0.340   3.372   3.392 -0.6213  0.1075 -1.4950
 1566HOH     H2 4715   0.212   3.310   3.342 -0.5305 -1.6464  0.2238
 1567HOH      O 4716   3.744   1.128   0.162 -0.1490 -0.4798 -0.1743
 1567HOH     H1 4717   3.768   1.220   0.154  0.5834 -0.6821 -0.4385
 1567HOH     H2 4718   3.652   1.129   0.191 -0.1735  0.3238 -0.2536
 1568HOH      O 4719   2.019   1.886   1.321  0.5589  0.0746 -1.1370
 1568HOH     H1 4720   1.954   1.819   1.342  0.2416  0.5259 -0.6337
 1568HOH     H2 4721   1.971   1.951   1.269  0.4950  0.5954 -0.4505
 1569HOH      O 4722   2.858   0.497   0.543 -0.3130  0.6229 -0.1493
 1569HOH     H1 4723   2.793   0.526   0.479 -0.9470 -0.3020  0.0184
 1569HOH     H2 4724   2.892   0.415   0.506 -0.4357  0.2584  0.5163
 1570HOH      O 4725   2.903   2.726   1.687 -0.2026 -0.2312  0.0219
 1570HOH     H1 4726   2.841   2.712   1.758 -1.1460  0.9816 -0.4907
 1570HOH     H2 4727   2.929   2.638   1.660  0.2961 -0.7434  1.8893
 1571HOH      O 4728   3.396   3.293   0.125 -0.1560  0.0300 -0.7350
 1571HOH     H1 4729   3.465   3.235   0.158 -0.0431  0.2044 -0.6655
 1571HOH     H2 4730   3.432   3.328   0.043 -0.3973 -0.3297 -1.0042
 1572HOH      O 4731   0.622   1.046   0.104 -0.8836  0.2214  0.8490
 1572HOH     H1 4732   0.579   1.131   0.108 -0.1145  0.6416  0.5912
 1572HOH     H2 4733   0.647   1.028   0.195  0.2367  0.9938  0.7428
 1573HOH      O 4734   2.966   2.348   3.416  0.3094  0.8358  0.0873
 1573HOH     H1 4735   2.968   2.314   3.326 -0.0057  0.6141  0.1627
 1573HOH     H2 4736   3.057   2.370   3.434  0.5611 -0.1100  0.0817
 1574HOH      O 4737   3.775   2.450   1.944  0.2094 -0.3197 -0.1523
 1574HOH     H1 4738   3.758   2.369   1.993 -0.3877 -0.0251  0.1388
 1574HOH     H2 4739   3.699   2.461   1.888 -0.0299  0.3757  0.2829
 1575HOH      O 4740   0.205   1.149   0.832 -0.3705  0.3643 -0.6818
 1575HOH     H1 4741   0.279   1.209   0.842 -0.4840  0.5293 -0.8073
 1575HOH     H2 4742   0.241   1.073   0.787 -0.2125  0.3128 -0.4709
 1576HOH      O 4743   1.075   0.294   3.631  0.2964  0.9444  1.3038
 1576HOH     H1 4744   1.104   0.209   3.663 -1.1172 -0.2103 -0.1548
 1576HOH     H2 4745   1.128   0.310   3.553 -1.0485  0.0745  0.1174
 1577HOH      O 4746   1.233   0.914   0.391  0.1037  0.5540  0.0038
 1577HOH     H1 4747   1.190   0.990   0.429  0.0132  0.5170 -0.0235
 1577HOH     H2 4748   1.164   0.848   0.386 -0.0253  0.7298 -0.7215
 1578HOH      O 4749   2.023   0.966   2.410  0.3511  0.1877  0.5072
 1578HOH     H1 4750   2.026   1.013   2.327  0.1040 -0.1353  0.3137
 1578HOH     H2 4751   2.087   0.896   2.401 -1.7152 -1.8490 -0.6672
 1579HOH      O 4752   1.253   2.979   0.595 -0.2855 -0.1517  0.1846
 1579HOH     H1 4753   1.224   3.052   0.540  0.0195 -0.1488  0.0243
 1579HOH     H2 4754   1.265   2.906   0.534  0.9092  0.0866  0.0875
 1580HOH      O 4755   0.570   0.803   2.407  0.1182 -0.2078  0.5648
 1580HOH     H1 4756   0.484   0.771   2.377  0.4646 -1.3110  0.6527
 1580HOH     H2 4757   0.625   0.801   2.328  0.2140 -0.0644  0.6274
 1581HOH      O 4758   1.618   0.516   1.595 -0.4093  0.1597 -0.4640
 1581HOH     H1 4759   1.687   0.494   1.658 -0.4211 -0.9488 -0.7908
 1581HOH     H2 4760   1.665   0.548   1.518 -0.2739 -0.2131 -0.5398
 1582HOH      O 4761   1.107   0.900   1.147  0.0972  0.2194 -0.2206
 1582HOH     H1 4762   1.037   0.913   1.083  0.4836 -0.1034 -0.7276
 1582HOH     H2 4763   1.188   0.912   1.097  0.4130 -0.1860  0.1756
 1583HOH      O 4764   0.850   3.690   1.610 -0.1925  0.6151 -0.7022
 1583HOH     H1 4765   0.843   3.754   1.538  0.4204  0.0548 -1.2934
 1583HOH     H2 4766   0.914   3.626   1.578 -1.0450 -0.5046 -0.2882
 1584HOH      O 4767   3.440   3.363   2.357  0.4916  0.3167  0.2147
 1584HOH     H1 4768   3.351   3.328   2.346  0.1789  1.1441  0.0196
 1584HOH     H2 4769   3.436   3.416   2.436  0.4960  1.2650 -0.3867
 1585HOH      O 4770   2.146   1.323   1.299  0.0410 -0.4274 -0.4109
 1585HOH     H1 4771   2.060   1.298   1.333  0.0269 -0.3423 -0.3841
 1585HOH     H2 4772   2.165   1.257   1.232 -0.2058 -0.2401 -0.6713
 1586HOH      O 4773   1.256   1.600   3.675 -0.0952  0.7688 -0.2062
 1586HOH     H1 4774   1.284   1.567   3.590 -0.3712 -0.6586  0.1926
 1586HOH     H2 4775   1.188   1.665   3.655 -0.8377 -0.2112 -1.0888
 1587HOH      O 4776   0.710   2.649   3.609 -0.6259  0.6825  0.0401
 1587HOH     H1 4777   0.737   2.739   3.628  0.0430  0.3524  0.7613
 1587HOH     H2 4778   0.788   2.596   3.626 -1.1268 -0.0826  0.0678
 1588HOH      O 4779   0.998   3.206   3.693  0.1171  0.0642 -0.2557
 1588HOH     H1 4780   0.962   3.193   3.606 -0.0756  0.9368 -0.3308
 1588HOH     H2 4781   0.938   3.269   3.734  0.5111  0.0914  0.3063
 1589HOH      O 4782   0.740   3.684   1.158 -0.1835 -0.0083 -0.1253
 1589HOH     H1 4783   0.802   3.611   1.154 -0.0732  0.0778  0.0239
 1589HOH     H2 4784   0.657   3.643   1.180 -0.1130 -0.0841 -0.0004
 1590HOH      O 4785   2.456   0.473   2.575 -0.5207 -0.3670  0.1685
 1590HOH     H1 4786   2.383   0.535   2.562 -0.3060 -0.0101  0.6261
 1590HOH     H2 4787   2.421   0.407   2.634 -0.3551  0.0261  0.7152
 1591HOH      O 4788   3.366   1.392   1.882 -0.2566  0.4256  0.2385
 1591HOH     H1 4789   3.338   1.374   1.792 -0.7443 -0.0554  0.4779
 1591HOH     H2 4790   3.454   1.354   1.887  0.7009  2.2544 -0.6260
 1592HOH      O 4791   2.633   0.275   1.120 -0.2918 -1.0382  0.0144
 1592HOH     H1 4792   2.667   0.224   1.047 -0.5229 -0.0904 -0.7975
 1592HOH     H2 4793   2.544   0.244   1.132 -0.3889 -0.9252 -0.3886
 1593HOH      O 4794   2.330   3.072   3.225  0.3742  0.6115 -0.1145
 1593HOH     H1 4795   2.331   2.991   3.173 -0.1579  0.0847  0.6589
 1593HOH     H2 4796   2.282   3.049   3.304 -0.0048  1.7654  0.0211
 1594HOH      O 4797   0.430   1.953   0.828 -0.4261  0.0055  1.1183
 1594HOH     H1 4798   0.468   1.975   0.913 -1.3281  0.8407  1.3455
 1594HOH     H2 4799   0.352   2.008   0.822 -0.5581 -0.2633 -0.1251
 1595HOH      O 4800   0.727   2.275   1.419  0.4579  0.2105 -0.4332
 1595HOH     H1 4801   0.704   2.258   1.328 -1.0307 -1.9039  0.1583
 1595HOH     H2 4802   0.684   2.358   1.440 -0.5756 -0.0621 -1.2958
 1596HOH      O 4803   1.478   2.047   3.781 -0.0089  0.5024  0.0793
 1596HOH     H1 4804   1.509   1.957   3.769  0.3440  0.5823  0.3590
 1596HOH     H2 4805   1.508   2.093   3.703 -0.1474  0.3894 -0.0416
 1597HOH      O 4806   3.785   2.380   0.201 -0.2510  0.1159  0.2751
 1597HOH     H1 4807   3.806   2.446   0.135 -0.4421 -0.0130  0.0832
 1597HOH     H2 4808   3.696   2.351   0.179 -0.4875  0.3691  0.8360
 1598HOH      O 4809   1.679   3.088   1.421  1.0342  0.6435 -0.2089
 1598HOH     H1 4810   1.759   3.139   1.412  0.2452  1.9235 -0.6630
 1598HOH     H2 4811   1.621   3.144   1.474  0.1710  0.1588 -0.5894
 1599HOH      O 4812   0.862   2.252   0.894  0.3308 -0.2420  0.3938
 1599HOH     H1 4813   0.844   2.274   0.803 -0.4767  0.4935  0.7054
 1599HOH     H2 4814   0.947   2.292   0.912  1.1625 -1.5126 -0.3659
 1600HOH      O 4815   0.440   2.188   0.435 -0.0571  1.0881 -0.4642
 1600HOH     H1 4816   0.387   2.193   0.355 -1.0254  0.6488  0.1255
 1600HOH     H2 4817   0.486   2.104   0.428 -0.4240  0.8792 -0.3932
 1601HOH      O 4818   2.143   1.748   1.911 -0.3331  0.4412  0.0353
 1601HOH     H1 4819   2.048   1.738   1.921 -0.3670  0.2898 -0.3925
 1601HOH     H2 4820   2.179   1.662   1.932 -0.2983  0.4799  0.1321
 1602HOH      O 4821   0.924   3.618   0.679 -0.1771  0.0934 -0.7421
 1602HOH     H1 4822   0.869   3.696   0.668  0.4186  0.6238 -0.0969
 1602HOH     H2 4823   0.996   3.647   0.736 -0.5717 -1.2176  0.5416
 1603HOH      O 4824   3.395   1.818   2.763  0.3632  0.1607  0.3824
 1603HOH     H1 4825   3.353   1.812   2.848 -0.1432 -0.6895  0.0938
 1603HOH     H2 4826   3.324   1.837   2.702  0.3304 -1.3009 -0.1118
 1604HOH      O 4827   0.431   2.255   2.905  0.5441  0.0825 -0.2483
 1604HOH     H1 4828   0.347   2.268   2.861 -0.0456  0.8094  0.9870
 1604HOH     H2 4829   0.495   2.297   2.847  0.0697 -0.3881 -1.1590
 1605HOH      O 4830   2.487   1.344   1.545 -0.2486  0.2957 -0.2439
 1605HOH     H1 4831   2.425   1.403   1.503 -0.6785 -0.6723 -1.0553
 1605HOH     H2 4832   2.466   1.258   1.509  0.3418 -0.3669  0.8824
 1606HOH      O 4833   0.264   1.739   1.891 -0.2756  0.3666 -0.1300
 1606HOH     H1 4834   0.338   1.794   1.865 -0.4098  0.7530  0.2865
 1606HOH     H2 4835   0.273   1.730   1.986 -0.1556 -0.4885 -0.2081
 1607HOH      O 4836   1.977   2.703   0.957 -0.2936  0.0777  0.2067
 1607HOH     H1 4837   1.987   2.659   1.041  0.3338 -1.1087 -0.4299
 1607HOH     H2 4838   1.937   2.638   0.900  0.7777  0.2456 -0.8222
 1608HOH      O 4839   1.356   1.861   3.461  0.4112  0.2919  1.0839
 1608HOH     H1 4840   1.376   1.955   3.470  0.9049  0.3968 -0.5284
 1608HOH     H2 4841   1.261   1.856   3.469  0.4001  0.8651  1.5075
 1609HOH      O 4842   0.642   3.331   3.306  0.2380 -0.5353  0.3366
 1609HOH     H1 4843   0.573   3.335   3.239  0.5896 -0.1184 -0.0196
 1609HOH     H2 4844   0.607   3.382   3.379 -0.0447 -0.7754  0.3748
 1610HOH      O 4845   1.666   0.653   3.054  0.4265 -0.7626 -0.1531
 1610HOH     H1 4846   1.671   0.583   3.120  0.9559 -0.7356 -0.1554
 1610HOH     H2 4847   1.606   0.717   3.092  1.6986 -0.1219  0.9344
 1611HOH      O 4848   0.629   3.521   3.500 -0.8682 -0.0856  0.3987
 1611HOH     H1 4849   0.639   3.614   3.521  1.5307 -0.3910  1.2305
 1611HOH     H2 4850   0.599   3.482   3.582 -1.2953 -0.1323  0.2237
 1612HOH      O 4851   0.073   0.447   2.838 -0.3460 -0.1103 -0.1559
 1612HOH     H1 4852   0.031   0.369   2.874 -1.8493  0.6263 -0.1674
 1612HOH     H2 4853   0.124   0.414   2.764  0.5926 -1.2836  0.9170
 1613HOH      O 4854   1.213   0.205   2.489 -0.2606 -0.9272  0.0918
 1613HOH     H1 4855   1.262   0.125   2.508  1.7423  0.2743  0.5908
 1613HOH     H2 4856   1.175   0.230   2.573  0.1345 -0.7460  0.2191
 1614HOH      O 4857   2.778   2.758   0.577 -0.4433 -0.2238 -0.1692
 1614HOH     H1 4858   2.866   2.778   0.609 -0.5492  0.6171 -0.3756
 1614HOH     H2 4859   2.732   2.725   0.654 -0.5685  1.3529  0.5066
 1615HOH      O 4860   3.036   1.227   1.837 -0.4934  0.4851  0.2229
 1615HOH     H1 4861   3.010   1.303   1.785 -0.9795  0.7820  0.8746
 1615HOH     H2 4862   3.094   1.178   1.779 -0.1911  1.3259 -0.2277
 1616HOH      O 4863   1.041   2.839   3.779 -0.1996  0.3616 -0.0717
 1616HOH     H1 4864   1.101   2.806   3.712  0.6084  1.2137  0.1798
 1616HOH     H2 4865   0.999   2.761   3.814  1.0859 -0.3492  0.0231
 1617HOH      O 4866   2.086   0.206   2.317 -0.1570 -0.9916 -0.3714
 1617HOH     H1 4867   2.158   0.227   2.258  0.4955 -2.1750 -0.0729
 1617HOH     H2 4868   2.015   0.178   2.259 -0.7121  0.8770 -0.7130
 1618HOH      O 4869   0.790   3.669   3.236 -0.1504 -0.1218 -0.1592
 1618HOH     H1 4870   0.804   3.614   3.158 -0.3893 -0.1451 -0.1890
 1618HOH     H2 4871   0.735   3.615   3.293 -1.0317  0.3575 -0.5069
 1619HOH      O 4872   3.810   1.638   3.322  0.4664  0.2558 -0.6111
 1619HOH     H1 4873   3.720   1.635   3.289  0.7913 -1.6105 -1.5995
 1619HOH     H2 4874   3.809   1.588   3.403  0.7857 -1.0875 -1.3740
 1620HOH      O 4875   2.079   1.277   0.377 -0.3898  0.3481  0.3780
 1620HOH     H1 4876   2.149   1.338   0.354 -0.9842  0.8256 -0.2561
 1620HOH     H2 4877   2.123   1.193   0.389  0.1662  0.2614 -1.5651
 1621HOH      O 4878   2.107   0.142   1.017  0.0576  0.0479 -0.1518
 1621HOH     H1 4879   2.056   0.120   1.094  1.2982  0.1808  0.7654
 1621HOH     H2 4880   2.050   0.200   0.966 -0.7542  0.0694  0.7262
 1622HOH      O 4881   3.092   0.608   0.235 -0.4383  0.4076  0.7649
 1622HOH     H1 4882   3.155   0.625   0.306 -0.3492  1.0718  0.5376
 1622HOH     H2 4883   3.078   0.693   0.195 -0.2715 -0.0011 -0.2053
 1623HOH      O 4884   1.672   0.057   1.974  0.5221  0.3373  0.4114
 1623HOH     H1 4885   1.601   0.023   1.919  0.6793  0.5587  0.0639
 1623HOH     H2 4886   1.641   0.143   2.003  0.3327  0.1142  0.8829
 1624HOH      O 4887   0.878   1.022   0.981  0.0088 -0.0288 -0.7412
 1624HOH     H1 4888   0.812   1.013   1.050  1.5404 -0.5808  0.7894
 1624HOH     H2 4889   0.845   0.968   0.910 -0.8266 -0.9443  0.2673
 1625HOH      O 4890   1.924   3.798   0.025 -0.0771  0.2200  0.4862
 1625HOH     H1 4891   2.012   3.821  -0.007 -0.3586  0.7139  0.0376
 1625HOH     H2 4892   1.920   3.703   0.018  0.7498  0.0835  1.3960
 1626HOH      O 4893   1.641   0.228   2.329  0.0795  0.4921  0.4858
 1626HOH     H1 4894   1.594   0.281   2.393  0.4182 -0.8568  2.0032
 1626HOH     H2 4895   1.724   0.207   2.372  0.5947 -0.0114 -0.6667
 1627HOH      O 4896   3.354   3.072   3.134 -0.9740 -0.9218 -0.4666
 1627HOH     H1 4897   3.297   3.059   3.210 -0.0097  0.7049  0.6891
 1627HOH     H2 4898   3.295   3.096   3.063 -1.8387  0.7254  0.6657
 1628HOH      O 4899   1.209   1.551   1.337 -0.2482 -0.8220 -0.3663
 1628HOH     H1 4900   1.241   1.603   1.263  0.2944 -0.7358 -0.0846
 1628HOH     H2 4901   1.277   1.484   1.350  0.1153 -0.3112  0.5881
 1629HOH      O 4902   0.883   2.939   1.792  0.0588 -0.9037 -0.1284
 1629HOH     H1 4903   0.852   2.995   1.863  0.5698  1.9425 -1.8628
 1629HOH     H2 4904   0.975   2.923   1.813  0.1749 -0.1977 -0.0412
 1630HOH      O 4905   3.074   1.265   2.441 -0.3426  0.2434 -0.5650
 1630HOH     H1 4906   3.112   1.205   2.377 -0.1505  0.4931 -0.6900
 1630HOH     H2 4907   3.092   1.352   2.405 -0.6577  0.3750 -0.4104
 1631HOH      O 4908   0.161   3.538   1.640 -0.0788  0.5475 -0.3696
 1631HOH     H1 4909   0.109   3.579   1.571 -0.3163  0.0844 -0.4708
 1631HOH     H2 4910   0.236   3.500   1.595  0.2991  1.1062 -0.2389
 1632HOH      O 4911   3.604   2.323   2.310  0.1654  0.4086  0.1713
 1632HOH     H1 4912   3.677   2.331   2.371 -0.2683 -1.3185  1.0380
 1632HOH     H2 4913   3.644   2.289   2.230  0.3239 -1.1082  0.8312
 1633HOH      O 4914   1.196   3.070   0.059 -0.1219 -0.2899 -0.2963
 1633HOH     H1 4915   1.160   2.991   0.098 -0.4239 -0.3983 -0.7797
 1633HOH     H2 4916   1.130   3.099  -0.004  0.2514 -0.0040 -0.5704
 1634HOH      O 4917   2.850   2.092   2.266 -0.6011 -0.1012  0.2732
 1634HOH     H1 4918   2.814   2.003   2.265  1.3136 -0.9849 -0.0087
 1634HOH     H2 4919   2.880   2.104   2.356  1.2921 -0.8378 -0.1564
 1635HOH      O 4920   1.893   1.097   3.466  0.3715  0.0832  0.2944
 1635HOH     H1 4921   1.968   1.037   3.465  0.7870  0.5279  1.2603
 1635HOH     H2 4922   1.931   1.182   3.442  0.1709  0.2863  0.6690
 1636HOH      O 4923   1.628   2.478   1.140  0.4807  0.1639  0.1455
 1636HOH     H1 4924   1.571   2.403   1.119  0.3060  0.1849  0.5403
 1636HOH     H2 4925   1.627   2.531   1.060  0.6818 -0.2975 -0.1781
 1637HOH      O 4926   2.160   2.116   2.952  0.5492 -0.0541 -0.3095
 1637HOH     H1 4927   2.181   2.029   2.917  1.8080  0.6382 -1.4605
 1637HOH     H2 4928   2.244   2.150   2.983  0.0775  0.7661  0.1295
 1638HOH      O 4929   3.520   2.308   0.186 -0.2348  0.4520  0.2783
 1638HOH     H1 4930   3.495   2.372   0.118  0.9125 -0.1896 -0.8166
 1638HOH     H2 4931   3.462   2.233   0.170 -0.4433  0.5644  0.4866
 1639HOH      O 4932   0.240   3.300   0.821 -0.1482 -0.3479 -0.3902
 1639HOH     H1 4933   0.164   3.268   0.869 -0.2327 -0.3774 -0.5409
 1639HOH     H2 4934   0.247   3.241   0.746  0.3409 -0.6717 -0.1017
 1640HOH      O 4935   2.945   0.071   0.716 -0.0606 -0.1585  0.1849
 1640HOH     H1 4936   2.985  -0.008   0.679 -1.6789 -1.1409  0.3674
 1640HOH     H2 4937   2.882   0.099   0.651  0.2624  0.8551  0.2630
 1641HOH      O 4938   3.345   1.863   2.112  0.5648  0.3538  0.0174
 1641HOH     H1 4939   3.381   1.921   2.046  0.4996  0.7631  0.3340
 1641HOH     H2 4940   3.318   1.921   2.183 -0.0583 -0.0065  0.0893
 1642HOH      O 4941   1.089   1.999   0.825 -0.3769 -0.7866 -0.0466
 1642HOH     H1 4942   1.158   2.066   0.823 -0.5976 -0.5604 -0.9048
 1642HOH     H2 4943   1.135   1.916   0.820 -0.1548 -0.6413 -0.4697
 1643HOH      O 4944   1.158   1.158   1.697  0.1547  0.3898 -0.4406
 1643HOH     H1 4945   1.208   1.214   1.758  1.1199  0.1030 -0.9317
 1643HOH     H2 4946   1.155   1.073   1.740 -0.2225  0.4863 -0.2638
 1644HOH      O 4947   2.716   1.470   0.295 -0.2831  0.2502  0.5495
 1644HOH     H1 4948   2.696   1.509   0.210  0.4659 -0.5208 -0.0028
 1644HOH     H2 4949   2.749   1.543   0.348  0.8485  0.4451 -0.3701
 1645HOH      O 4950   1.134   2.902   1.169  0.3010  0.3172 -0.5842
 1645HOH     H1 4951   1.198   2.832   1.165  0.6803  0.4817  1.1143
 1645HOH     H2 4952   1.062   2.866   1.221  0.5393  1.1577  0.3863
 1646HOH      O 4953   0.460   0.943   0.946 -0.3099 -0.7939 -0.1042
 1646HOH     H1 4954   0.479   0.869   0.888 -0.0716 -0.4818 -0.4376
 1646HOH     H2 4955   0.471   1.020   0.890  1.4174 -0.3707  0.6684
 1647HOH      O 4956   2.622   0.211   2.875  0.1343  0.3775 -0.3203
 1647HOH     H1 4957   2.632   0.195   2.969  0.5555 -0.6439 -0.5143
 1647HOH     H2 4958   2.533   0.244   2.866 -0.2053 -0.2971  0.3546
 1648HOH      O 4959   3.350   1.527   2.638  0.0757 -0.0650 -0.3825
 1648HOH     H1 4960   3.269   1.577   2.632  0.2558  0.2985  0.1652
 1648HOH     H2 4961   3.406   1.564   2.569  0.3780  0.8249  0.3103
 1649HOH      O 4962   3.497   2.069   0.850 -0.5471 -0.2694 -0.3203
 1649HOH     H1 4963   3.495   2.113   0.765 -0.2989 -0.9699 -0.7084
 1649HOH     H2 4964   3.585   2.033   0.856 -0.6542 -0.4750  0.1054
 1650HOH      O 4965   0.735   1.677   3.067 -0.4912 -0.0189 -0.2359
 1650HOH     H1 4966   0.683   1.609   3.110 -0.4612  0.0089 -0.1552
 1650HOH     H2 4967   0.682   1.702   2.991 -0.1337 -0.7024 -0.7375
 1651HOH      O 4968   1.517   2.924   0.900  0.3955 -0.0756 -0.0029
 1651HOH     H1 4969   1.483   2.976   0.973  0.0920  0.1767 -0.3204
 1651HOH     H2 4970   1.571   2.985   0.850  0.0823 -0.0755 -0.3469
 1652HOH      O 4971   0.360   2.296   3.473 -0.2188  0.0147 -0.3464
 1652HOH     H1 4972   0.299   2.369   3.483  0.7411  0.9295 -0.8131
 1652HOH     H2 4973   0.364   2.281   3.379  0.0607 -0.2311 -0.2977
 1653HOH      O 4974   1.203   1.717   0.826  0.3970 -0.0667  0.3900
 1653HOH     H1 4975   1.114   1.705   0.794  0.1718 -1.2698  1.3550
 1653HOH     H2 4976   1.259   1.692   0.752 -0.0581 -0.1358  0.0625
 1654HOH      O 4977   3.090   2.379   2.612  0.2490 -0.6183  0.0514
 1654HOH     H1 4978   3.080   2.436   2.535 -0.5156 -0.5251  0.2076
 1654HOH     H2 4979   3.185   2.377   2.628  0.3147  0.4505 -0.0760
 1655HOH      O 4980   2.689   2.368   2.854  0.4477  0.1198 -0.6684
 1655HOH     H1 4981   2.699   2.309   2.779 -1.2305 -0.4838 -0.4749
 1655HOH     H2 4982   2.596   2.367   2.874  0.9097 -0.6970  2.2082
 1656HOH      O 4983   2.567   0.294   0.572 -0.5494 -0.0551  0.4717
 1656HOH     H1 4984   2.552   0.359   0.640 -1.7759 -0.1076  0.2991
 1656HOH     H2 4985   2.563   0.344   0.490  0.8454 -0.0025  0.3902
 1657HOH      O 4986   2.936   1.486   2.689  0.4865  0.4141  0.1318
 1657HOH     H1 4987   2.990   1.408   2.683 -0.2073 -0.0256 -0.8591
 1657HOH     H2 4988   2.914   1.493   2.782  1.0116 -0.2461  0.3160
 1658HOH      O 4989   0.094   0.706   3.392  0.2892  0.7175 -0.0250
 1658HOH     H1 4990   0.153   0.687   3.319 -0.4368  0.4178 -0.5549
 1658HOH     H2 4991   0.064   0.795   3.376  0.2756  0.7197  0.0141
 1659HOH      O 4992   1.663   1.399   1.887  0.7042  0.0471 -0.1177
 1659HOH     H1 4993   1.573   1.432   1.889  0.5627 -0.3162 -0.3433
 1659HOH     H2 4994   1.689   1.405   1.796  0.3689 -1.2354 -0.3453
 1660HOH      O 4995   1.303   0.561   0.382 -0.2292 -0.1041  0.0947
 1660HOH     H1 4996   1.301   0.469   0.409 -0.0887 -0.0096  0.4414
 1660HOH     H2 4997   1.218   0.595   0.407  0.0361  0.0786  0.7845
 1661HOH      O 4998   0.623   0.597   1.962  0.4255 -0.2148 -0.0963
 1661HOH     H1 4999   0.594   0.573   1.874 -1.0516  0.1708  0.2254
 1661HOH     H2 5000   0.617   0.516   2.012 -0.4114 -0.1005  0.0156
 1662HOH      O 5001   2.941   3.363   2.300 -0.1593  0.2584 -0.4853
 1662HOH     H1 5002   2.895   3.441   2.268 -1.8467 -0.3977  0.1273
 1662HOH     H2 5003   2.940   3.302   2.226 -0.6836  0.0971 -0.3514
 1663HOH      O 5004   0.156   0.281   2.604  0.0752  0.5812  0.4056
 1663HOH     H1 5005   0.230   0.340   2.619  0.4719  0.1035  0.3578
 1663HOH     H2 5006   0.174   0.239   2.520 -0.6793  1.0783 -0.0272
 1664HOH      O 5007   1.535   2.084   2.875 -0.3504  0.3328 -0.0302
 1664HOH     H1 5008   1.540   1.988   2.871 -0.7059  0.2590  0.7280
 1664HOH     H2 5009   1.441   2.102   2.881 -0.2603  0.6319  1.0334
 1665HOH      O 5010   2.908   3.516   3.440  0.6913  0.0707 -0.1381
 1665HOH     H1 5011   2.954   3.487   3.362 -0.4751 -0.2842 -0.7331
 1665HOH     H2 5012   2.860   3.593   3.413 -0.3568 -0.5053 -0.0272
 1666HOH      O 5013   3.160   0.436   0.905 -0.0439 -0.8748  0.1746
 1666HOH     H1 5014   3.204   0.509   0.862  0.6489 -1.2183  0.2684
 1666HOH     H2 5015   3.070   0.439   0.872  0.0918 -0.2508 -0.1598
 1667HOH      O 5016   3.361   3.081   2.607 -0.9295 -0.1711  0.1660
 1667HOH     H1 5017   3.344   3.166   2.647 -0.7960  0.4212 -0.9572
 1667HOH     H2 5018   3.275   3.050   2.579 -0.9029 -0.1117  0.0189
 1668HOH      O 5019   0.472   3.150   1.696  0.2221 -0.4143  0.0991
 1668HOH     H1 5020   0.496   3.168   1.787 -1.1476 -1.0334  0.6336
 1668HOH     H2 5021   0.511   3.065   1.677  1.0209 -0.0181 -0.1360
 1669HOH      O 5022   1.506   2.352   3.601  0.3973  0.3746 -0.6240
 1669HOH     H1 5023   1.485   2.439   3.634  0.4083 -0.0325  0.5810
 1669HOH     H2 5024   1.601   2.346   3.608  0.3236 -0.1140  0.4946
 1670HOH      O 5025   3.264   2.216   0.129 -0.0702 -0.3239  0.0252
 1670HOH     H1 5026   3.260   2.195   0.222 -0.1946 -0.3683  0.0100
 1670HOH     H2 5027   3.172   2.224   0.102 -0.0381 -0.4893 -0.1350
 1671HOH      O 5028   3.450   2.546   2.294  0.5896  0.2321  0.2458
 1671HOH     H1 5029   3.395   2.533   2.372 -0.4448  0.6244 -0.3759
 1671HOH     H2 5030   3.501   2.465   2.288 -1.1293 -0.9441 -0.0450
 1672HOH      O 5031   2.234   1.094   1.528  0.0653  0.6141  0.2472
 1672HOH     H1 5032   2.262   1.031   1.462  0.1551  0.0865  0.7631
 1672HOH     H2 5033   2.210   1.172   1.479 -0.9643 -0.1194 -0.5262
 1673HOH      O 5034   1.376   2.376   1.651 -0.6262  0.5728  0.6304
 1673HOH     H1 5035   1.301   2.317   1.657  0.0721 -0.4397 -0.0531
 1673HOH     H2 5036   1.452   2.320   1.663  0.1506  1.0218 -1.3634
 1674HOH      O 5037   0.920   1.787   1.033  0.0639 -0.2185 -0.2611
 1674HOH     H1 5038   0.862   1.753   1.101  0.6941 -1.2324 -0.1849
 1674HOH     H2 5039   0.863   1.837   0.975 -0.5108  0.6950  0.9801
 1675HOH      O 5040   0.139   1.577   1.013  0.2071 -0.1729 -0.4151
 1675HOH     H1 5041   0.173   1.656   1.054  0.3435  0.1782 -1.1624
 1675HOH     H2 5042   0.071   1.546   1.073  0.6994  0.0507  0.2798
 1676HOH      O 5043   2.044   2.563   1.202  0.0951  0.1708  1.0343
 1676HOH     H1 5044   2.050   2.591   1.293 -2.4418 -0.9557  1.7133
 1676HOH     H2 5045   2.026   2.469   1.206  1.6343 -0.3361 -0.7994
 1677HOH      O 5046   0.466   2.539   0.824 -0.2399 -0.1319  0.0748
 1677HOH     H1 5047   0.491   2.503   0.739  0.2434  0.6417 -0.1323
 1677HOH     H2 5048   0.373   2.559   0.814 -0.3035 -0.4927 -0.1008
 1678HOH      O 5049   2.602   1.341   2.795 -0.1705  0.7357 -0.6380
 1678HOH     H1 5050   2.557   1.421   2.768 -0.0795  0.7738 -0.6789
 1678HOH     H2 5051   2.566   1.321   2.882 -0.6263  0.4892 -0.8757
 1679HOH      O 5052   2.703   0.473   3.712 -1.0103  1.0921  0.0249
 1679HOH     H1 5053   2.789   0.433   3.725 -1.1545  0.6319 -0.3669
 1679HOH     H2 5054   2.645   0.426   3.772 -1.0062  1.3510  0.2346
 1680HOH      O 5055   1.964   2.158   3.158  0.3896 -0.1436 -0.1803
 1680HOH     H1 5056   1.896   2.197   3.103  0.4527  0.0785 -0.1038
 1680HOH     H2 5057   2.039   2.148   3.099  0.4230 -0.0027 -0.1643
 1681HOH      O 5058   0.056   3.121   3.119  0.2047 -0.3269 -0.3642
 1681HOH     H1 5059  -0.025   3.158   3.153  0.7208  0.3218  0.2231
 1681HOH     H2 5060   0.045   3.122   3.024 -0.2562  0.2920 -0.3181
 1682HOH      O 5061   3.517   2.348   3.570  0.0626 -0.7694  0.1134
 1682HOH     H1 5062   3.546   2.400   3.495  0.5715 -0.0112  0.8007
 1682HOH     H2 5063   3.503   2.260   3.534 -1.2385 -0.1268 -1.1887
 1683HOH      O 5064   3.248   3.686   1.319 -0.5280 -0.5707  0.1202
 1683HOH     H1 5065   3.198   3.634   1.256 -0.6034 -1.3419  0.7767
 1683HOH     H2 5066   3.301   3.621   1.366  0.8294  0.1735 -0.3022
 1684HOH      O 5067   1.816   2.531   2.821  0.0953 -0.6209  0.0002
 1684HOH     H1 5068   1.894   2.487   2.854 -0.0053 -1.0160 -0.2807
 1684HOH     H2 5069   1.849   2.613   2.785  0.2207 -0.2098  0.9739
 1685HOH      O 5070   0.980   1.514   1.833 -0.5067  0.4825  0.4341
 1685HOH     H1 5071   0.999   1.555   1.749  1.0144  0.5412  0.7331
 1685HOH     H2 5072   0.983   1.420   1.816  1.1806  0.4430  0.5767
 1686HOH      O 5073   3.078   3.266  -0.022  0.3078  0.8501 -0.1138
 1686HOH     H1 5074   3.084   3.184   0.026 -0.2840  0.7181 -0.2509
 1686HOH     H2 5075   3.071   3.333   0.046  1.4088  0.8690  0.0171
 1687HOH      O 5076   3.083   3.572   2.466  0.8766 -0.8697 -0.0997
 1687HOH     H1 5077   3.039   3.575   2.550  0.4038  0.0228 -0.3604
 1687HOH     H2 5078   3.043   3.498   2.420 -0.6947  0.1156 -0.4706
 1688HOH      O 5079   2.788   2.642   1.912 -0.0757  0.4110 -0.7935
 1688HOH     H1 5080   2.816   2.704   1.979 -0.7174  0.2564 -0.3638
 1688HOH     H2 5081   2.760   2.564   1.960 -0.8858  0.4276 -1.1933
 1689HOH      O 5082   2.347   3.476   2.077  0.3306 -0.8357  0.2248
 1689HOH     H1 5083   2.257   3.474   2.110  0.4563 -0.5620  0.5916
 1689HOH     H2 5084   2.391   3.404   2.123  0.6745 -0.0572  1.1832
 1690HOH      O 5085   3.619   3.244   1.248 -0.2756 -0.2947  0.1817
 1690HOH     H1 5086   3.634   3.259   1.341  0.1677 -0.1868  0.0987
 1690HOH     H2 5087   3.640   3.152   1.235  0.7407 -0.0568 -0.0033
 1691HOH      O 5088   2.944   1.395   2.988  0.2462 -0.3563 -0.2752
 1691HOH     H1 5089   2.862   1.415   3.033  0.9423  1.5972  0.3476
 1691HOH     H2 5090   2.946   1.300   2.983 -1.0950 -0.5946  1.5498
 1692HOH      O 5091   1.392   2.819   1.483 -0.2944  0.7642 -0.0971
 1692HOH     H1 5092   1.332   2.744   1.481  0.2615  0.3014 -0.6306
 1692HOH     H2 5093   1.421   2.829   1.392  0.4420  0.9496  0.1386
 1693HOH      O 5094   1.519   3.256   3.049  0.3679 -0.4499  0.1714
 1693HOH     H1 5095   1.575   3.194   3.096 -0.5570 -0.4624  1.3498
 1693HOH     H2 5096   1.449   3.278   3.111 -0.2195  0.5642 -0.7638
 1694HOH      O 5097   0.398   2.533   3.712  0.1282  0.0419  0.2165
 1694HOH     H1 5098   0.428   2.515   3.801  1.5749  2.4078  0.3610
 1694HOH     H2 5099   0.338   2.607   3.721  0.7675  0.7286 -0.7915
 1695HOH      O 5100   1.441   1.531   2.216 -0.0956 -0.2185  0.7152
 1695HOH     H1 5101   1.530   1.497   2.222  0.0653  0.1392  0.3671
 1695HOH     H2 5102   1.448   1.623   2.241 -0.1951  0.0702 -0.2395
 1696HOH      O 5103   1.505   3.321   1.502  0.3194  0.4041 -0.0596
 1696HOH     H1 5104   1.452   3.373   1.442 -0.5432  0.8012  0.9848
 1696HOH     H2 5105   1.577   3.379   1.527  0.7678  0.1858 -0.7801
 1697HOH      O 5106   3.000   3.607   3.733  0.0898  0.4218 -0.2799
 1697HOH     H1 5107   3.094   3.590   3.735  0.0210  0.0463  0.2664
 1697HOH     H2 5108   2.967   3.550   3.663  0.3688  1.1992 -1.0789
 1698HOH      O 5109   2.312   3.403   0.484  0.3345  0.5807  0.2168
 1698HOH     H1 5110   2.374   3.331   0.478  0.8122  1.0416 -1.2972
 1698HOH     H2 5111   2.285   3.404   0.576 -0.1021 -1.8204  0.2417
 1699HOH      O 5112   2.417   0.365   3.286 -0.0819 -0.1897  0.0842
 1699HOH     H1 5113   2.483   0.376   3.354 -0.6827 -0.7521  0.7948
 1699HOH     H2 5114   2.362   0.443   3.293  0.0486 -0.0925  0.0248
 1700HOH      O 5115   3.558   1.168   2.196  0.8117 -0.2622  0.2164
 1700HOH     H1 5116   3.548   1.115   2.117  0.3127 -0.6546  0.5346
 1700HOH     H2 5117   3.558   1.106   2.268 -0.5904  0.1773  0.6626
 1701HOH      O 5118   0.949   1.582   1.309 -0.2479  0.1243 -0.2311
 1701HOH     H1 5119   1.042   1.557   1.316 -0.2014  0.4034  0.2498
 1701HOH     H2 5120   0.921   1.595   1.400 -0.6637  0.3861 -0.3918
 1702HOH      O 5121   2.717   1.182   1.600  0.4743 -0.2094 -0.4882
 1702HOH     H1 5122   2.653   1.253   1.596  0.8280  0.1840  0.3061
 1702HOH     H2 5123   2.758   1.181   1.513 -0.0692  0.0402 -0.7535
 1703HOH      O 5124   2.526   3.548   0.392 -0.1529  0.7853 -0.5355
 1703HOH     H1 5125   2.572   3.592   0.463 -1.4090  0.5629  0.4891
 1703HOH     H2 5126   2.455   3.501   0.435 -0.3664 -0.2161 -1.8520
 1704HOH      O 5127   1.216   3.304   2.714 -0.2782 -0.5809  0.3274
 1704HOH     H1 5128   1.210   3.209   2.726 -0.6509 -0.7297 -0.7536
 1704HOH     H2 5129   1.125   3.332   2.701 -0.2234  0.0136  1.0926
 1705HOH      O 5130   2.898   0.825   1.467 -0.3881 -0.2760  0.0963
 1705HOH     H1 5131   2.874   0.752   1.410 -0.4039  0.1682 -0.4866
 1705HOH     H2 5132   2.992   0.837   1.453 -0.5331  0.3483 -0.4851
 1706HOH      O 5133   0.441   0.981   2.008 -0.2888 -0.0867 -0.0075
 1706HOH     H1 5134   0.389   0.959   2.085 -0.3370  0.0404 -0.0024
 1706HOH     H2 5135   0.494   1.056   2.035  0.1484 -0.4215  0.0917
 1707HOH      O 5136   3.085   0.872   2.938 -0.2720 -0.0631 -0.2935
 1707HOH     H1 5137   3.128   0.906   2.859  0.1501 -0.1633 -0.1151
 1707HOH     H2 5138   3.009   0.824   2.906 -0.2666  0.1434 -0.6185
 1708HOH      O 5139   2.262   3.544   2.649  0.2491  0.3601  0.0200
 1708HOH     H1 5140   2.293   3.480   2.586 -1.1082 -0.9875  0.5977
 1708HOH     H2 5141   2.322   3.537   2.723 -0.5480 -1.2720  0.6016
 1709HOH      O 5142   0.746   2.657   0.537  0.1040  0.0254  0.0826
 1709HOH     H1 5143   0.716   2.739   0.576 -0.7325 -0.1379 -0.1681
 1709HOH     H2 5144   0.704   2.589   0.590 -0.8037 -0.2029 -0.8468
 1710HOH      O 5145   0.231   0.323   1.585 -0.7911  0.3161 -0.2023
 1710HOH     H1 5146   0.275   0.293   1.665 -0.6362 -0.0474 -0.4194
 1710HOH     H2 5147   0.301   0.360   1.531 -0.5615 -1.0567 -0.9248
 1711HOH      O 5148   1.864   0.245   3.189 -0.1896  0.1171  0.5377
 1711HOH     H1 5149   1.868   0.288   3.104  0.1047  0.0702  0.5243
 1711HOH     H2 5150   1.896   0.156   3.173 -0.4248  0.0121  0.6386
 1712HOH      O 5151   2.904   2.639   3.635  0.4112 -0.6476 -1.0763
 1712HOH     H1 5152   2.971   2.634   3.704 -0.2759 -0.3576 -0.3576
 1712HOH     H2 5153   2.933   2.576   3.569  0.4074 -1.9952  0.0969
 1713HOH      O 5154   2.134   1.152   2.205  0.3020  0.0577  0.1021
 1713HOH     H1 5155   2.204   1.089   2.187  0.3088  0.2583 -0.6388
 1713HOH     H2 5156   2.173   1.237   2.187  0.0658  0.2253  0.3628
 1714HOH      O 5157   0.658   1.849   0.678  0.0783  0.8851  0.3440
 1714HOH     H1 5158   0.728   1.897   0.724  0.2570 -0.1424  1.2086
 1714HOH     H2 5159   0.577   1.887   0.712  0.2030  1.3064  0.1895
 1715HOH      O 5160   0.838   0.817   1.464 -0.5613 -0.0909 -0.2156
 1715HOH     H1 5161   0.828   0.850   1.553 -1.2907 -0.4516 -0.1528
 1715HOH     H2 5162   0.754   0.777   1.443 -0.2183 -0.5183 -0.8600
 1716HOH      O 5163   0.924   2.014   2.518  0.2366 -0.5836 -0.2964
 1716HOH     H1 5164   0.990   2.063   2.468  0.7120  0.1862  0.9832
 1716HOH     H2 5165   0.973   1.975   2.591 -0.5951 -0.6993  0.2298
 1717HOH      O 5166   2.477   2.679   1.972  0.2278 -0.1815 -0.1185
 1717HOH     H1 5167   2.530   2.609   2.010 -0.2054  0.0607  0.9958
 1717HOH     H2 5168   2.518   2.760   2.003 -1.0613  0.0171  1.2951
 1718HOH      O 5169   1.156   3.664   0.826 -0.2595  0.6451 -0.5186
 1718HOH     H1 5170   1.199   3.725   0.886 -0.1735  0.3969 -0.3194
 1718HOH     H2 5171   1.219   3.592   0.816 -0.5242  0.3939 -0.4194
 1719HOH      O 5172   0.802   3.656   1.872 -0.4683  0.0325 -0.3421
 1719HOH     H1 5173   0.718   3.612   1.862 -0.5426  0.2212 -0.5673
 1719HOH     H2 5174   0.829   3.677   1.782 -0.0949 -0.1838 -0.2886
 1720HOH      O 5175   3.180   0.857   3.622  0.2774 -0.1984 -0.0384
 1720HOH     H1 5176   3.206   0.862   3.714 -0.0833 -0.9309  0.1131
 1720HOH     H2 5177   3.091   0.890   3.619  0.0499 -0.7896 -0.0076
 1721HOH      O 5178   2.445   2.440   0.841  0.2889 -0.0423 -0.1960
 1721HOH     H1 5179   2.528   2.480   0.816  0.4776 -0.2362  0.1099
 1721HOH     H2 5180   2.396   2.511   0.884  0.5778 -0.1042  0.2471
 1722HOH      O 5181   2.564   0.631   1.255  0.3307  0.4745 -0.2382
 1722HOH     H1 5182   2.491   0.690   1.273  0.1755  0.3932 -0.5877
 1722HOH     H2 5183   2.549   0.556   1.313  0.5798  0.8056  0.2754
 1723HOH      O 5184   2.309   3.631   2.322 -0.1885 -1.0958  0.1204
 1723HOH     H1 5185   2.379   3.676   2.276 -0.4370 -1.0693 -0.2398
 1723HOH     H2 5186   2.234   3.690   2.318 -0.3347 -1.2707  0.1957
 1724HOH      O 5187   0.031   2.705   2.720  0.0327 -0.6128 -0.0402
 1724HOH     H1 5188   0.118   2.731   2.687  0.0327 -0.2819  0.2123
 1724HOH     H2 5189   0.037   2.717   2.815 -0.5228  0.1372 -0.0810
 1725HOH      O 5190   3.619   3.175   3.284 -0.0432 -0.9130  0.3053
 1725HOH     H1 5191   3.577   3.129   3.356 -0.1213 -1.6490 -0.1820
 1725HOH     H2 5192   3.562   3.157   3.208  0.2113 -0.4415 -0.0083
 1726HOH      O 5193   1.428   2.410   0.655 -0.4603  0.4510 -0.2615
 1726HOH     H1 5194   1.368   2.472   0.614  0.3570  1.3127 -0.2299
 1726HOH     H2 5195   1.514   2.452   0.649  0.0740 -0.5060  0.1336
 1727HOH      O 5196   3.560   0.344   1.144 -0.0766 -0.5735 -0.9195
 1727HOH     H1 5197   3.478   0.359   1.191 -0.3016  0.1876 -1.5055
 1727HOH     H2 5198   3.537   0.360   1.052  0.6485 -0.6844 -1.1283
 1728HOH      O 5199   3.539   0.958   1.995  0.2593 -0.1097  0.1000
 1728HOH     H1 5200   3.568   0.868   1.981 -0.6400 -0.3647 -0.3245
 1728HOH     H2 5201   3.483   0.976   1.919  1.1205  1.1305 -0.2875
 1729HOH      O 5202   1.878   2.491   0.810 -0.4011 -0.0593  0.3250
 1729HOH     H1 5203   1.917   2.414   0.768  0.3330 -0.0246  0.8995
 1729HOH     H2 5204   1.836   2.539   0.739  0.4421 -0.2111 -0.3045
 1730HOH      O 5205   0.534   2.580   1.121  0.3127 -0.1759  0.2217
 1730HOH     H1 5206   0.616   2.629   1.112  0.0098  0.2159 -0.6183
 1730HOH     H2 5207   0.501   2.572   1.032 -1.4746  1.2587  0.6505
 1731HOH      O 5208   1.406   0.657   0.156 -0.2677  0.0478  0.1661
 1731HOH     H1 5209   1.379   0.622   0.241  0.2623 -0.1840  0.2510
 1731HOH     H2 5210   1.482   0.712   0.176 -0.2467  0.1338 -0.1375
 1732HOH      O 5211   3.154   1.648   0.643  0.1644  0.1339  1.0627
 1732HOH     H1 5212   3.224   1.687   0.592 -0.6073 -1.2108 -1.3303
 1732HOH     H2 5213   3.191   1.566   0.675 -0.0186 -0.1386  0.5920
 1733HOH      O 5214   0.124   2.754   2.975 -0.2814  0.2516 -0.0660
 1733HOH     H1 5215   0.146   2.847   2.983 -0.2039  0.1894  0.5093
 1733HOH     H2 5216   0.209   2.709   2.981 -0.2945  0.1437 -0.5469
 1734HOH      O 5217   1.687   0.121   1.563  0.3753  0.1649  0.6104
 1734HOH     H1 5218   1.745   0.187   1.524  0.2812  0.2643  0.6355
 1734HOH     H2 5219   1.744   0.047   1.584  0.2149 -0.6508 -1.3390
 1735HOH      O 5220   3.744   1.973   0.836 -0.1041  0.0442  0.0073
 1735HOH     H1 5221   3.761   1.979   0.930 -0.3116 -0.1348  0.0588
 1735HOH     H2 5222   3.822   2.011   0.794  0.0071  0.0831  0.2496
 1736HOH      O 5223   3.247   1.653   1.678  0.5157  0.3204 -0.6743
 1736HOH     H1 5224   3.237   1.568   1.635 -0.0622 -0.0526  0.1320
 1736HOH     H2 5225   3.195   1.645   1.758  1.9155  0.7956  0.3654
 1737HOH      O 5226   3.232   0.566   3.548 -0.7849 -0.2254 -0.1326
 1737HOH     H1 5227   3.249   0.660   3.545 -0.8658 -0.1659  0.7470
 1737HOH     H2 5228   3.268   0.538   3.632  0.2105 -1.1912 -0.8073
 1738HOH      O 5229   2.533   3.241   0.517 -0.0893 -0.8525 -0.0344
 1738HOH     H1 5230   2.572   3.163   0.479 -0.3751 -1.1668  0.2971
 1738HOH     H2 5231   2.520   3.219   0.610  1.0128  0.0562  0.3820
 1739HOH      O 5232   0.578   1.112   3.393  0.8204 -0.1390 -0.0751
 1739HOH     H1 5233   0.581   1.039   3.454  0.3613  0.4899  0.7352
 1739HOH     H2 5234   0.488   1.114   3.361  0.9252 -0.1436 -0.3843
 1740HOH      O 5235   3.241   2.873   0.295  0.8194  0.2924  0.4250
 1740HOH     H1 5236   3.276   2.800   0.245  2.3248  0.4883  1.0750
 1740HOH     H2 5237   3.229   2.838   0.383 -1.2356  0.1084  0.1587
 1741HOH      O 5238   0.306   1.023   3.637 -0.5362 -0.4553 -0.8273
 1741HOH     H1 5239   0.302   0.951   3.701 -0.5913 -0.6750 -1.0747
 1741HOH     H2 5240   0.395   1.017   3.601 -0.2354  0.1387 -0.2431
 1742HOH      O 5241   1.057   2.921   2.213 -0.3568 -0.3234 -0.2021
 1742HOH     H1 5242   0.992   2.864   2.254 -0.0374 -0.5061  0.0582
 1742HOH     H2 5243   1.115   2.947   2.284  0.9648 -1.6540 -0.6740
 1743HOH      O 5244   3.626   3.317   0.579 -0.2380 -0.8569 -0.2638
 1743HOH     H1 5245   3.676   3.276   0.650  0.4598 -0.8417 -0.7199
 1743HOH     H2 5246   3.567   3.378   0.623  0.9815  0.0349  0.2759
 1744HOH      O 5247   1.163   0.486   0.960  0.7360  0.2059 -0.6811
 1744HOH     H1 5248   1.169   0.541   1.038  0.4719 -0.6120 -0.0544
 1744HOH     H2 5249   1.120   0.406   0.991  0.4580 -0.0698 -1.7098
 1745HOH      O 5250   0.092   1.717   2.570  0.2324 -0.5056 -0.1894
 1745HOH     H1 5251   0.005   1.756   2.578  0.6429  0.4077  0.0936
 1745HOH     H2 5252   0.095   1.649   2.637 -0.2367 -0.5009 -0.1583
 1746HOH      O 5253   2.732   0.523   2.581 -0.9246  0.0673  0.2234
 1746HOH     H1 5254   2.637   0.513   2.587 -1.0149  0.8516  0.2722
 1746HOH     H2 5255   2.751   0.511   2.488 -0.9827 -0.7094  0.3012
 1747HOH      O 5256   0.091   3.337   1.880 -0.0267  0.1626  0.7937
 1747HOH     H1 5257   0.109   3.284   1.802 -0.4160 -0.8675  1.3597
 1747HOH     H2 5258   0.173   3.382   1.899  0.3836 -0.3981  0.3920
 1748HOH      O 5259   1.898   3.315   1.325 -0.4526  0.3816  0.1141
 1748HOH     H1 5260   1.854   3.342   1.406  0.2094 -0.8408  0.9534
 1748HOH     H2 5261   1.989   3.300   1.351 -0.0412  0.6511 -1.0484
 1749HOH      O 5262   3.109   0.768   2.184 -0.0873  0.5600  0.3189
 1749HOH     H1 5263   3.142   0.689   2.141  0.4800  0.5670  0.7159
 1749HOH     H2 5264   3.138   0.840   2.128 -0.1475  0.5167  0.2324
 1750HOH      O 5265   2.733   2.069   1.004  0.0513 -0.2102  0.1662
 1750HOH     H1 5266   2.671   2.131   0.964  0.8490 -0.1357 -1.0777
 1750HOH     H2 5267   2.798   2.125   1.047 -0.1887 -0.2569  0.5980
 1751HOH      O 5268   0.660   0.693   0.294  0.3266  0.4119  0.6162
 1751HOH     H1 5269   0.669   0.785   0.272  0.0647  0.2587 -0.1788
 1751HOH     H2 5270   0.723   0.648   0.237  0.1987  0.0673  0.7387
 1752HOH      O 5271   1.379   1.928   1.117 -0.2692 -0.2377  0.3065
 1752HOH     H1 5272   1.402   1.897   1.205 -1.1679 -1.2229  0.2229
 1752HOH     H2 5273   1.391   1.852   1.061  0.3677  0.4015 -0.4740
 1753HOH      O 5274   1.611   2.363   1.423  0.4487  0.1136  0.5616
 1753HOH     H1 5275   1.693   2.401   1.455  0.8639 -0.1305 -0.1617
 1753HOH     H2 5276   1.607   2.388   1.331 -0.4843  0.4200  0.6662
 1754HOH      O 5277   1.147   0.752   0.026  0.5590 -0.1202 -0.5842
 1754HOH     H1 5278   1.125   0.818   0.092  0.0569 -1.2971  0.5296
 1754HOH     H2 5279   1.227   0.711   0.059  0.0078 -1.0893 -0.3718
 1755HOH      O 5280   0.545   1.491   1.243  0.2364 -0.1553  0.4890
 1755HOH     H1 5281   0.572   1.425   1.308  1.2017 -0.3900 -0.1102
 1755HOH     H2 5282   0.539   1.443   1.161  1.6174  0.5635 -0.1007
 1756HOH      O 5283   0.515   0.742   0.784  0.5485  0.0477 -0.0719
 1756HOH     H1 5284   0.579   0.749   0.714  0.7555  0.3319  0.1378
 1756HOH     H2 5285   0.480   0.653   0.777  0.2323  0.2113 -0.8131
 1757HOH      O 5286   0.586   2.874   2.183 -0.4419 -0.7707  0.7494
 1757HOH     H1 5287   0.522   2.908   2.246  0.0579  0.5916  0.5959
 1757HOH     H2 5288   0.670   2.905   2.216 -0.1695  0.0895 -0.5940
 1758HOH      O 5289   0.187   3.075   0.687 -0.3661 -0.0027  0.7484
 1758HOH     H1 5290   0.206   3.101   0.597 -1.6230 -1.1579  0.0847
 1758HOH     H2 5291   0.236   2.994   0.700 -1.5430 -0.7981  0.4411
 1759HOH      O 5292   2.711   0.635   1.627  0.2943 -0.2081  0.0137
 1759HOH     H1 5293   2.688   0.726   1.608  0.8098  0.2533  1.3683
 1759HOH     H2 5294   2.762   0.606   1.550  0.0393  0.5971 -0.4806
 1760HOH      O 5295   3.372   0.709   0.138 -0.1483 -0.0948  0.7421
 1760HOH     H1 5296   3.340   0.732   0.225 -0.0454 -0.0047  0.7567
 1760HOH     H2 5297   3.415   0.789   0.106 -0.9737  0.1753  0.2381
 1761HOH      O 5298   2.881   1.822  -0.026  0.4572 -0.1488 -0.8675
 1761HOH     H1 5299   2.842   1.735  -0.016 -0.4734  0.1221 -1.7494
 1761HOH     H2 5300   2.930   1.837   0.055 -0.7340 -0.8185  0.0317
 1762HOH      O 5301   2.701   2.601   0.792  0.0935 -0.2311  0.0398
 1762HOH     H1 5302   2.739   2.610   0.879 -0.2036 -1.0287  0.2693
 1762HOH     H2 5303   2.755   2.536   0.748 -0.3432 -0.5715 -0.0097
 1763HOH      O 5304   2.923   2.179   1.368  0.2833  0.8837  0.1777
 1763HOH     H1 5305   3.016   2.195   1.353  0.3818  0.3365  0.1713
 1763HOH     H2 5306   2.888   2.160   1.281  0.4967 -0.4979  0.3523
 1764HOH      O 5307   2.156   0.251   3.315 -0.9157  0.5262 -0.5341
 1764HOH     H1 5308   2.154   0.164   3.274  0.3336  0.2514 -0.0882
 1764HOH     H2 5309   2.247   0.263   3.343 -1.3188  1.4403  0.5561
 1765HOH      O 5310   2.454   2.543   2.573 -0.2386  0.0619 -0.1302
 1765HOH     H1 5311   2.504   2.622   2.596 -0.1823 -0.4109  1.6689
 1765HOH     H2 5312   2.421   2.561   2.485 -0.5814  2.2808  0.3274
 1766HOH      O 5313   2.515   1.725   0.421 -0.0541  0.0978  0.0082
 1766HOH     H1 5314   2.542   1.699   0.509 -0.8230 -0.4572  0.0994
 1766HOH     H2 5315   2.549   1.814   0.411 -1.1240  0.7384  1.4217
 1767HOH      O 5316   1.397   3.766   1.878  0.1780  0.1509  0.0587
 1767HOH     H1 5317   1.326   3.712   1.844 -0.1426  0.8180 -0.3752
 1767HOH     H2 5318   1.379   3.853   1.844  0.8507  0.4720  0.4847
 1768HOH      O 5319   2.270   0.278   2.130  0.6672  0.0308 -0.4512
 1768HOH     H1 5320   2.347   0.306   2.179 -0.0151  0.1021  0.6272
 1768HOH     H2 5321   2.232   0.359   2.097  0.5513  0.0731 -0.2117
 1769HOH      O 5322   1.445   0.825   2.006 -0.5249  0.4371 -0.2696
 1769HOH     H1 5323   1.526   0.873   2.024 -1.0637  1.4288 -0.3676
 1769HOH     H2 5324   1.402   0.817   2.091 -0.2193 -0.3254 -0.1729
 1770HOH      O 5325   1.705   1.783   0.493 -0.3920  0.1690  0.3101
 1770HOH     H1 5326   1.719   1.814   0.583 -0.0298  1.0500 -0.0219
 1770HOH     H2 5327   1.709   1.688   0.499 -0.5112  0.2041  1.2436
 1771HOH      O 5328   1.066   1.327   0.742  0.1273 -0.3956  0.3845
 1771HOH     H1 5329   1.120   1.251   0.763  1.0237  0.0989 -0.0173
 1771HOH     H2 5330   0.989   1.318   0.798  0.7413 -0.9993  1.1782
 1772HOH      O 5331   1.174   2.115   3.295  0.0361 -0.0778  0.6454
 1772HOH     H1 5332   1.192   2.035   3.245  1.8535 -0.4270  1.6511
 1772HOH     H2 5333   1.251   2.170   3.281 -0.3929  0.7401  1.3130
 1773HOH      O 5334   3.574   0.955   2.401  0.8787  0.1532 -0.7184
 1773HOH     H1 5335   3.498   0.911   2.438 -0.2761  1.0188 -1.8978
 1773HOH     H2 5336   3.617   0.995   2.477 -0.8529  1.0956 -0.1160
 1774HOH      O 5337   2.485   3.438   3.268  0.0753 -0.1623 -0.5769
 1774HOH     H1 5338   2.555   3.483   3.221 -0.9370  1.3398 -0.7997
 1774HOH     H2 5339   2.502   3.345   3.254  2.1214  0.0965 -0.4038
 1775HOH      O 5340   2.201   0.511   0.924  0.4739 -0.1964 -0.3973
 1775HOH     H1 5341   2.134   0.553   0.870  1.3054  0.4841 -0.9601
 1775HOH     H2 5342   2.257   0.584   0.954  1.8089 -0.8184 -1.1693
 1776HOH      O 5343   3.220   2.481   3.429  0.8843  0.0253  0.6307
 1776HOH     H1 5344   3.245   2.573   3.428  0.9567  0.0030  0.0983
 1776HOH     H2 5345   3.232   2.453   3.520 -0.2149  0.8326  1.0718
 1777HOH      O 5346   2.311   1.097   3.302  0.1528 -0.1725  0.0380
 1777HOH     H1 5347   2.313   1.071   3.394  0.5019  0.8233  0.3372
 1777HOH     H2 5348   2.401   1.123   3.283  0.2043 -0.8239 -0.7510
 1778HOH      O 5349   0.926   1.290   1.667  0.2803 -0.5380  0.1674
 1778HOH     H1 5350   0.992   1.225   1.692  1.3557  0.9296  1.5456
 1778HOH     H2 5351   0.942   1.307   1.575  0.9100 -1.1962  0.1379
 1779HOH      O 5352   1.202   3.282   0.887  0.5727  0.1225  0.0183
 1779HOH     H1 5353   1.279   3.277   0.830  0.7587  0.6208  0.2154
 1779HOH     H2 5354   1.218   3.216   0.954  0.3710 -0.4409 -0.4658
 1780HOH      O 5355   0.937   3.174   0.810 -0.3782  0.7656 -0.7760
 1780HOH     H1 5356   0.966   3.206   0.724  2.3281  0.2927 -0.2106
 1780HOH     H2 5357   0.963   3.243   0.871 -0.2888  0.1958 -0.1531
 1781HOH      O 5358   2.441   0.864   3.073 -0.1250  0.1970 -0.1161
 1781HOH     H1 5359   2.478   0.953   3.077  0.6979 -0.1151 -0.2813
 1781HOH     H2 5360   2.356   0.876   3.030 -0.7107  1.0783  1.1762
 1782HOH      O 5361   2.253   0.582   0.045 -0.5956 -0.2778 -0.0114
 1782HOH     H1 5362   2.205   0.504   0.020  0.2512 -0.7740 -0.1736
 1782HOH     H2 5363   2.326   0.586  -0.016  0.0819 -0.0761  0.7673
 1783HOH      O 5364   0.976   2.979   0.282  0.4514  0.4237  0.6970
 1783HOH     H1 5365   0.951   2.918   0.212 -0.3871  0.5547  0.8580
 1783HOH     H2 5366   0.964   2.929   0.363  0.2251  0.6483  0.8041
 1784HOH      O 5367   3.796   1.168   3.568 -0.2543 -0.1834 -0.0982
 1784HOH     H1 5368   3.760   1.227   3.502  1.1922  1.0862  0.1140
 1784HOH     H2 5369   3.759   1.200   3.651 -0.3923 -0.3621 -0.0902
 1785HOH      O 5370   3.454   0.232   1.911 -0.0560 -0.6233  0.4394
 1785HOH     H1 5371   3.401   0.270   1.840  0.1093  0.1862  0.7218
 1785HOH     H2 5372   3.454   0.138   1.893 -0.5867 -0.5148 -0.2436
 1786HOH      O 5373   2.149   3.042   1.176 -0.0139 -0.4541 -0.0055
 1786HOH     H1 5374   2.191   3.035   1.090  1.8424 -0.1017  0.7865
 1786HOH     H2 5375   2.063   3.001   1.164  0.2647 -0.6603 -1.9377
 1787HOH      O 5376   0.230   3.535   3.575 -0.0147  0.1608  0.8339
 1787HOH     H1 5377   0.141   3.550   3.542 -0.3858  0.6160  1.9362
 1787HOH     H2 5378   0.287   3.577   3.511 -0.6220  0.2039  0.3098
 1788HOH      O 5379   1.082   3.565   3.136 -0.1684 -0.0201  0.3278
 1788HOH     H1 5380   1.087   3.626   3.210 -0.0285 -0.4385  0.6669
 1788HOH     H2 5381   1.130   3.488   3.165  0.0245 -0.1287 -0.2650
 1789HOH      O 5382   0.120   1.988   1.804  0.0920 -0.1404  0.3931
 1789HOH     H1 5383   0.062   2.037   1.862  0.0097 -0.0813  0.2636
 1789HOH     H2 5384   0.127   1.901   1.843  0.8355  0.1872  1.0354
 1790HOH      O 5385   0.272   0.669   2.929 -0.4811  0.0564  0.2105
 1790HOH     H1 5386   0.260   0.625   2.845  1.1410  0.3989 -0.2783
 1790HOH     H2 5387   0.270   0.762   2.908 -0.4797  0.1553  0.6314
 1791HOH      O 5388   1.236   2.218   0.661 -0.5770  0.3129 -0.4632
 1791HOH     H1 5389   1.155   2.260   0.691 -0.4588  0.2183  0.0032
 1791HOH     H2 5390   1.294   2.292   0.638 -0.8251  0.3797 -0.9025
 1792HOH      O 5391   2.540   3.239   1.094 -0.0309 -0.4827  0.7754
 1792HOH     H1 5392   2.511   3.322   1.131  0.5714 -0.1055  0.4363
 1792HOH     H2 5393   2.629   3.227   1.129  0.2760 -0.4717  0.0385
 1793HOH      O 5394   0.326   0.944   0.691 -0.3589  0.3378 -0.3593
 1793HOH     H1 5395   0.312   0.850   0.694 -0.3247  0.3332 -0.3357
 1793HOH     H2 5396   0.391   0.957   0.622  0.6251  0.2162  0.4954
 1794HOH      O 5397   2.694   0.680   1.955 -0.1716  0.2633  0.2426
 1794HOH     H1 5398   2.764   0.651   1.898 -0.2797 -0.4029  0.4252
 1794HOH     H2 5399   2.618   0.690   1.898 -0.4098 -0.8753  0.3023
   3.78019   3.78019   3.78019
