# Supplementary material for: Broadening the Scope of Binding Free Energy Calculations Using a Separated Topologies Approach
Source: J Chem Theory Comput. 2023 Jul 24;19(15):5058–76. doi: 10.1021/acs.jctc.3c00282 (PMC10413862; doi:10.1021/acs.jctc.3c00282)
Supplement: Supplementary file 2 — ct3c00282_si_002.zip [file ct3c00282_si_002.zip › SI_paper/BACE1/input/biphenyl/lig_07/complex.top]

;
;   File lig_07/complex.top  was generated
;   By user: hannahbaumann (501)
;   On host: dhcp-204187.bio.uci.edu
;   At date: Wed. March  3 11:48:25 2023
;
;   This is a standalone topology file
;
;   Created by:
;   ParmEd:       gen_pairs.py, VERSION 3.4.3
;   Executable:   gen_pairs.py
;   Library dir:  /usr/local/gromacs/share/gromacs/top
;   Command line:
;     gen_pairs.py
;

[ defaults ]
; nbfunc        comb-rule       gen-pairs       fudgeLJ fudgeQQ
1               2               yes             0.5          0.8333      

[ atomtypes ]
; name    at.num    mass    charge ptype  sigma      epsilon
C1             6  12.010780  0.00000000  A     0.33996695       0.359824
O1             8  15.999430  0.00000000  A     0.29599219        0.87864
C2             6  12.010780  0.00000000  A     0.33996695      0.4577296
H1             1   1.007947  0.00000000  A     0.26495328      0.0656888
N1             7  14.006720  0.00000000  A     0.32499985        0.71128
O2             8  15.999430  0.00000000  A     0.30664734      0.8803136
H2             1   1.007947  0.00000000  A     0.10690785      0.0656888
H3             1   1.007947  0.00000000  A      0.2471353      0.0656888
H4             1   1.007947  0.00000000  A              1              0
H5             1   1.007947  0.00000000  A     0.25996425        0.06276
S1            16  32.065500  0.00000000  A     0.35635949          1.046
H6             1   1.007947  0.00000000  A     0.19599772      0.0656888
H7             1   1.007947  0.00000000  A     0.25105526        0.06276
H8             1   1.007947  0.00000000  A     0.24214627        0.06276
L6048          6  12.010780  0.00000000  A     0.34806469     0.36350306
L6049          6  12.010780  0.00000000  A     0.34806469     0.36350306
L6050          6  12.010780  0.00000000  A     0.34806469     0.36350306
L6051          6  12.010780  0.00000000  A     0.34806469     0.36350306
L6052          6  12.010780  0.00000000  A     0.34806469     0.36350306
L6053          6  12.010780  0.00000000  A     0.34806469     0.36350306
L6054          6  12.010780  0.00000000  A     0.34806469     0.36350306
L6055          6  12.010780  0.00000000  A     0.34806469     0.36350306
L6056          6  12.010780  0.00000000  A     0.34806469     0.36350306
L6057          6  12.010780  0.00000000  A     0.34806469     0.36350306
L6058          6  12.010780  0.00000000  A     0.34806469     0.36350306
L6059          6  12.010780  0.00000000  A     0.34806469     0.36350306
L6060          6  12.010780  0.00000000  A     0.34806469     0.36350306
L6061          6  12.010780  0.00000000  A     0.34806469     0.36350306
L6062          6  12.010780  0.00000000  A     0.34806469     0.36350306
L6063          6  12.010780  0.00000000  A     0.34806469     0.36350306
L6064          6  12.010780  0.00000000  A     0.33795318     0.45538912
L6065          6  12.010780  0.00000000  A     0.33795318     0.45538912
L6066          6  12.010780  0.00000000  A     0.33795318     0.45538912
L6067          7  14.006720  0.00000000  A      0.3206876      0.7016213
L6068          7  14.006720  0.00000000  A      0.3206876      0.7016213
L6069          7  14.006720  0.00000000  A      0.3206876      0.7016213
L6070          7  14.006720  0.00000000  A      0.3206876      0.7016213
L6071         17  35.453200  0.00000000  A     0.33075278      1.1112708
L6072         17  35.453200  0.00000000  A     0.33075278      1.1112708
L6073          1   1.007947  0.00000000  A     0.25725815     0.06531786
L6074          1   1.007947  0.00000000  A     0.25725815     0.06531786
L6075          1   1.007947  0.00000000  A     0.25725815     0.06531786
L6076          1   1.007947  0.00000000  A     0.25725815     0.06531786
L6077          1   1.007947  0.00000000  A     0.25725815     0.06531786
L6078          1   1.007947  0.00000000  A     0.25725815     0.06531786
L6079          1   1.007947  0.00000000  A     0.25725815     0.06531786
L6080          1   1.007947  0.00000000  A     0.24536265    0.054839681
L6081          1   1.007947  0.00000000  A     0.24536265    0.054839681
L6082          1   1.007947  0.00000000  A     0.25832257    0.068656285
L6083          1   1.007947  0.00000000  A     0.25832257    0.068656285
L6084          1   1.007947  0.00000000  A     0.26445434    0.066021356
L6085          1   1.007947  0.00000000  A     0.26445434    0.066021356
L6086          1   1.007947  0.00000000  A     0.26445434    0.066021356
L6087          1   1.007947  0.00000000  A     0.11034277    0.058955969
L6088          1   1.007947  0.00000000  A     0.11034277    0.058955969
L6089          1   1.007947  0.00000000  A     0.11034277    0.058955969
Na1           11  22.989769  0.00000000  A     0.24392807     0.36584603
Cl1           17  35.453200  0.00000000  A      0.4477657     0.14891274
OW             8  15.999430  0.00000000  A     0.31507524       0.635968
HW             1   1.007947  0.00000000  A              1              0


[ moleculetype ]
; Name            nrexcl
system1          3

[ atoms ]
;   nr       type  resnr residue  atom   cgnr    charge       mass  typeB    chargeB      massB
; residue    1 ACE rtp ACE q -0.0
    1         C1      1    ACE      C      1 0.59720000  12.010780   ; qtot 0.597200
    2         O1      1    ACE      O      2 -0.56790000  15.999430   ; qtot 0.029300
    3         C2      1    ACE    CH3      3 -0.36620000  12.010780   ; qtot -0.336900
    4         H1      1    ACE   HH31      4 0.11230000   1.007947   ; qtot -0.224600
    5         H1      1    ACE   HH32      5 0.11230000   1.007947   ; qtot -0.112300
    6         H1      1    ACE   HH33      6 0.11230000   1.007947   ; qtot -0.000000
; residue    2 THR rtp THR q -0.0
    7         N1      2    THR      N      7 -0.41570000  14.006720   ; qtot -0.415700
    8         C2      2    THR     CA      8 -0.03890000  12.010780   ; qtot -0.454600
    9         C1      2    THR      C      9 0.59730000  12.010780   ; qtot 0.142700
   10         O1      2    THR      O     10 -0.56790000  15.999430   ; qtot -0.425200
   11         C2      2    THR     CB     11 0.36540000  12.010780   ; qtot -0.059800
   12         O2      2    THR    OG1     12 -0.67610000  15.999430   ; qtot -0.735900
   13         C2      2    THR    CG2     13 -0.24380000  12.010780   ; qtot -0.979700
   14         H2      2    THR      H     14 0.27190000   1.007947   ; qtot -0.707800
   15         H3      2    THR     HA     15 0.10070000   1.007947   ; qtot -0.607100
   16         H3      2    THR     HB     16 0.00430000   1.007947   ; qtot -0.602800
   17         H4      2    THR    HG1     17 0.41020000   1.007947   ; qtot -0.192600
   18         H1      2    THR   HG21     18 0.06420000   1.007947   ; qtot -0.128400
   19         H1      2    THR   HG22     19 0.06420000   1.007947   ; qtot -0.064200
   20         H1      2    THR   HG23     20 0.06420000   1.007947   ; qtot -0.000000
; residue    3 THR rtp THR q -0.0
   21         N1      3    THR      N     21 -0.41570000  14.006720   ; qtot -0.415700
   22         C2      3    THR     CA     22 -0.03890000  12.010780   ; qtot -0.454600
   23         C1      3    THR      C     23 0.59730000  12.010780   ; qtot 0.142700
   24         O1      3    THR      O     24 -0.56790000  15.999430   ; qtot -0.425200
   25         C2      3    THR     CB     25 0.36540000  12.010780   ; qtot -0.059800
   26         O2      3    THR    OG1     26 -0.67610000  15.999430   ; qtot -0.735900
   27         C2      3    THR    CG2     27 -0.24380000  12.010780   ; qtot -0.979700
   28         H2      3    THR      H     28 0.27190000   1.007947   ; qtot -0.707800
   29         H3      3    THR     HA     29 0.10070000   1.007947   ; qtot -0.607100
   30         H3      3    THR     HB     30 0.00430000   1.007947   ; qtot -0.602800
   31         H4      3    THR    HG1     31 0.41020000   1.007947   ; qtot -0.192600
   32         H1      3    THR   HG21     32 0.06420000   1.007947   ; qtot -0.128400
   33         H1      3    THR   HG22     33 0.06420000   1.007947   ; qtot -0.064200
   34         H1      3    THR   HG23     34 0.06420000   1.007947   ; qtot -0.000000
; residue    4 GLY rtp GLY q 0.0
   35         N1      4    GLY      N     35 -0.41570000  14.006720   ; qtot -0.415700
   36         C2      4    GLY     CA     36 -0.02520000  12.010780   ; qtot -0.440900
   37         C1      4    GLY      C     37 0.59730000  12.010780   ; qtot 0.156400
   38         O1      4    GLY      O     38 -0.56790000  15.999430   ; qtot -0.411500
   39         H2      4    GLY      H     39 0.27190000   1.007947   ; qtot -0.139600
   40         H3      4    GLY    HA2     40 0.06980000   1.007947   ; qtot -0.069800
   41         H3      4    GLY    HA3     41 0.06980000   1.007947   ; qtot 0.000000
; residue    5 SER rtp SER q 0.0
   42         N1      5    SER      N     42 -0.41570000  14.006720   ; qtot -0.415700
   43         C2      5    SER     CA     43 -0.02490000  12.010780   ; qtot -0.440600
   44         C1      5    SER      C     44 0.59730000  12.010780   ; qtot 0.156700
   45         O1      5    SER      O     45 -0.56790000  15.999430   ; qtot -0.411200
   46         C2      5    SER     CB     46 0.21170000  12.010780   ; qtot -0.199500
   47         O2      5    SER     OG     47 -0.65460000  15.999430   ; qtot -0.854100
   48         H2      5    SER      H     48 0.27190000   1.007947   ; qtot -0.582200
   49         H3      5    SER     HA     49 0.08430000   1.007947   ; qtot -0.497900
   50         H3      5    SER    HB2     50 0.03520000   1.007947   ; qtot -0.462700
   51         H3      5    SER    HB3     51 0.03520000   1.007947   ; qtot -0.427500
   52         H4      5    SER     HG     52 0.42750000   1.007947   ; qtot 0.000000
; residue    6 PHE rtp PHE q 0.0
   53         N1      6    PHE      N     53 -0.41570000  14.006720   ; qtot -0.415700
   54         C2      6    PHE     CA     54 -0.00240000  12.010780   ; qtot -0.418100
   55         C1      6    PHE      C     55 0.59730000  12.010780   ; qtot 0.179200
   56         O1      6    PHE      O     56 -0.56790000  15.999430   ; qtot -0.388700
   57         C2      6    PHE     CB     57 -0.03430000  12.010780   ; qtot -0.423000
   58         C1      6    PHE     CG     58 0.01180000  12.010780   ; qtot -0.411200
   59         C1      6    PHE    CD1     59 -0.12560000  12.010780   ; qtot -0.536800
   60         C1      6    PHE    CD2     60 -0.12560000  12.010780   ; qtot -0.662400
   61         C1      6    PHE    CE1     61 -0.17040000  12.010780   ; qtot -0.832800
   62         C1      6    PHE    CE2     62 -0.17040000  12.010780   ; qtot -1.003200
   63         C1      6    PHE     CZ     63 -0.10720000  12.010780   ; qtot -1.110400
   64         H2      6    PHE      H     64 0.27190000   1.007947   ; qtot -0.838500
   65         H3      6    PHE     HA     65 0.09780000   1.007947   ; qtot -0.740700
   66         H1      6    PHE    HB2     66 0.02950000   1.007947   ; qtot -0.711200
   67         H1      6    PHE    HB3     67 0.02950000   1.007947   ; qtot -0.681700
   68         H5      6    PHE    HD1     68 0.13300000   1.007947   ; qtot -0.548700
   69         H5      6    PHE    HD2     69 0.13300000   1.007947   ; qtot -0.415700
   70         H5      6    PHE    HE1     70 0.14300000   1.007947   ; qtot -0.272700
   71         H5      6    PHE    HE2     71 0.14300000   1.007947   ; qtot -0.129700
   72         H5      6    PHE     HZ     72 0.12970000   1.007947   ; qtot 0.000000
; residue    7 VAL rtp VAL q 0.0
   73         N1      7    VAL      N     73 -0.41570000  14.006720   ; qtot -0.415700
   74         C2      7    VAL     CA     74 -0.08750000  12.010780   ; qtot -0.503200
   75         C1      7    VAL      C     75 0.59730000  12.010780   ; qtot 0.094100
   76         O1      7    VAL      O     76 -0.56790000  15.999430   ; qtot -0.473800
   77         C2      7    VAL     CB     77 0.29850000  12.010780   ; qtot -0.175300
   78         C2      7    VAL    CG1     78 -0.31920000  12.010780   ; qtot -0.494500
   79         C2      7    VAL    CG2     79 -0.31920000  12.010780   ; qtot -0.813700
   80         H2      7    VAL      H     80 0.27190000   1.007947   ; qtot -0.541800
   81         H3      7    VAL     HA     81 0.09690000   1.007947   ; qtot -0.444900
   82         H1      7    VAL     HB     82 -0.02970000   1.007947   ; qtot -0.474600
   83         H1      7    VAL   HG11     83 0.07910000   1.007947   ; qtot -0.395500
   84         H1      7    VAL   HG12     84 0.07910000   1.007947   ; qtot -0.316400
   85         H1      7    VAL   HG13     85 0.07910000   1.007947   ; qtot -0.237300
   86         H1      7    VAL   HG21     86 0.07910000   1.007947   ; qtot -0.158200
   87         H1      7    VAL   HG22     87 0.07910000   1.007947   ; qtot -0.079100
   88         H1      7    VAL   HG23     88 0.07910000   1.007947   ; qtot 0.000000
; residue    8 GLU rtp GLU q -1.0
   89         N1      8    GLU      N     89 -0.51630000  14.006720   ; qtot -0.516300
   90         C2      8    GLU     CA     90 0.03970000  12.010780   ; qtot -0.476600
   91         C1      8    GLU      C     91 0.53660000  12.010780   ; qtot 0.060000
   92         O1      8    GLU      O     92 -0.58190000  15.999430   ; qtot -0.521900
   93         C2      8    GLU     CB     93 0.05600000  12.010780   ; qtot -0.465900
   94         C2      8    GLU     CG     94 0.01360000  12.010780   ; qtot -0.452300
   95         C1      8    GLU     CD     95 0.80540000  12.010780   ; qtot 0.353100
   96         O1      8    GLU    OE1     96 -0.81880000  15.999430   ; qtot -0.465700
   97         O1      8    GLU    OE2     97 -0.81880000  15.999430   ; qtot -1.284500
   98         H2      8    GLU      H     98 0.29360000   1.007947   ; qtot -0.990900
   99         H3      8    GLU     HA     99 0.11050000   1.007947   ; qtot -0.880400
  100         H1      8    GLU    HB2    100 -0.01730000   1.007947   ; qtot -0.897700
  101         H1      8    GLU    HB3    101 -0.01730000   1.007947   ; qtot -0.915000
  102         H1      8    GLU    HG2    102 -0.04250000   1.007947   ; qtot -0.957500
  103         H1      8    GLU    HG3    103 -0.04250000   1.007947   ; qtot -1.000000
; residue    9 MET rtp MET q 0.0
  104         N1      9    MET      N    104 -0.41570000  14.006720   ; qtot -1.415700
  105         C2      9    MET     CA    105 -0.02370000  12.010780   ; qtot -1.439400
  106         C1      9    MET      C    106 0.59730000  12.010780   ; qtot -0.842100
  107         O1      9    MET      O    107 -0.56790000  15.999430   ; qtot -1.410000
  108         C2      9    MET     CB    108 0.03420000  12.010780   ; qtot -1.375800
  109         C2      9    MET     CG    109 0.00180000  12.010780   ; qtot -1.374000
  110         S1      9    MET     SD    110 -0.27370000  32.065500   ; qtot -1.647700
  111         C2      9    MET     CE    111 -0.05360000  12.010780   ; qtot -1.701300
  112         H2      9    MET      H    112 0.27190000   1.007947   ; qtot -1.429400
  113         H3      9    MET     HA    113 0.08800000   1.007947   ; qtot -1.341400
  114         H1      9    MET    HB2    114 0.02410000   1.007947   ; qtot -1.317300
  115         H1      9    MET    HB3    115 0.02410000   1.007947   ; qtot -1.293200
  116         H3      9    MET    HG2    116 0.04400000   1.007947   ; qtot -1.249200
  117         H3      9    MET    HG3    117 0.04400000   1.007947   ; qtot -1.205200
  118         H3      9    MET    HE1    118 0.06840000   1.007947   ; qtot -1.136800
  119         H3      9    MET    HE2    119 0.06840000   1.007947   ; qtot -1.068400
  120         H3      9    MET    HE3    120 0.06840000   1.007947   ; qtot -1.000000
; residue   10 VAL rtp VAL q 0.0
  121         N1     10    VAL      N    121 -0.41570000  14.006720   ; qtot -1.415700
  122         C2     10    VAL     CA    122 -0.08750000  12.010780   ; qtot -1.503200
  123         C1     10    VAL      C    123 0.59730000  12.010780   ; qtot -0.905900
  124         O1     10    VAL      O    124 -0.56790000  15.999430   ; qtot -1.473800
  125         C2     10    VAL     CB    125 0.29850000  12.010780   ; qtot -1.175300
  126         C2     10    VAL    CG1    126 -0.31920000  12.010780   ; qtot -1.494500
  127         C2     10    VAL    CG2    127 -0.31920000  12.010780   ; qtot -1.813700
  128         H2     10    VAL      H    128 0.27190000   1.007947   ; qtot -1.541800
  129         H3     10    VAL     HA    129 0.09690000   1.007947   ; qtot -1.444900
  130         H1     10    VAL     HB    130 -0.02970000   1.007947   ; qtot -1.474600
  131         H1     10    VAL   HG11    131 0.07910000   1.007947   ; qtot -1.395500
  132         H1     10    VAL   HG12    132 0.07910000   1.007947   ; qtot -1.316400
  133         H1     10    VAL   HG13    133 0.07910000   1.007947   ; qtot -1.237300
  134         H1     10    VAL   HG21    134 0.07910000   1.007947   ; qtot -1.158200
  135         H1     10    VAL   HG22    135 0.07910000   1.007947   ; qtot -1.079100
  136         H1     10    VAL   HG23    136 0.07910000   1.007947   ; qtot -1.000000
; residue   11 ASP rtp ASP q -1.0
  137         N1     11    ASP      N    137 -0.51630000  14.006720   ; qtot -1.516300
  138         C2     11    ASP     CA    138 0.03810000  12.010780   ; qtot -1.478200
  139         C1     11    ASP      C    139 0.53660000  12.010780   ; qtot -0.941600
  140         O1     11    ASP      O    140 -0.58190000  15.999430   ; qtot -1.523500
  141         C2     11    ASP     CB    141 -0.03030000  12.010780   ; qtot -1.553800
  142         C1     11    ASP     CG    142 0.79940000  12.010780   ; qtot -0.754400
  143         O1     11    ASP    OD1    143 -0.80140000  15.999430   ; qtot -1.555800
  144         O1     11    ASP    OD2    144 -0.80140000  15.999430   ; qtot -2.357200
  145         H2     11    ASP      H    145 0.29360000   1.007947   ; qtot -2.063600
  146         H3     11    ASP     HA    146 0.08800000   1.007947   ; qtot -1.975600
  147         H1     11    ASP    HB2    147 -0.01220000   1.007947   ; qtot -1.987800
  148         H1     11    ASP    HB3    148 -0.01220000   1.007947   ; qtot -2.000000
; residue   12 ASN rtp ASN q 0.0
  149         N1     12    ASN      N    149 -0.41570000  14.006720   ; qtot -2.415700
  150         C2     12    ASN     CA    150 0.01430000  12.010780   ; qtot -2.401400
  151         C1     12    ASN      C    151 0.59730000  12.010780   ; qtot -1.804100
  152         O1     12    ASN      O    152 -0.56790000  15.999430   ; qtot -2.372000
  153         C2     12    ASN     CB    153 -0.20410000  12.010780   ; qtot -2.576100
  154         C1     12    ASN     CG    154 0.71300000  12.010780   ; qtot -1.863100
  155         O1     12    ASN    OD1    155 -0.59310000  15.999430   ; qtot -2.456200
  156         N1     12    ASN    ND2    156 -0.91910000  14.006720   ; qtot -3.375300
  157         H2     12    ASN      H    157 0.27190000   1.007947   ; qtot -3.103400
  158         H3     12    ASN     HA    158 0.10480000   1.007947   ; qtot -2.998600
  159         H1     12    ASN    HB2    159 0.07970000   1.007947   ; qtot -2.918900
  160         H1     12    ASN    HB3    160 0.07970000   1.007947   ; qtot -2.839200
  161         H2     12    ASN   HD21    161 0.41960000   1.007947   ; qtot -2.419600
  162         H2     12    ASN   HD22    162 0.41960000   1.007947   ; qtot -2.000000
; residue   13 LEU rtp LEU q -0.0
  163         N1     13    LEU      N    163 -0.41570000  14.006720   ; qtot -2.415700
  164         C2     13    LEU     CA    164 -0.05180000  12.010780   ; qtot -2.467500
  165         C1     13    LEU      C    165 0.59730000  12.010780   ; qtot -1.870200
  166         O1     13    LEU      O    166 -0.56790000  15.999430   ; qtot -2.438100
  167         C2     13    LEU     CB    167 -0.11020000  12.010780   ; qtot -2.548300
  168         C2     13    LEU     CG    168 0.35310000  12.010780   ; qtot -2.195200
  169         C2     13    LEU    CD1    169 -0.41210000  12.010780   ; qtot -2.607300
  170         C2     13    LEU    CD2    170 -0.41210000  12.010780   ; qtot -3.019400
  171         H2     13    LEU      H    171 0.27190000   1.007947   ; qtot -2.747500
  172         H3     13    LEU     HA    172 0.09220000   1.007947   ; qtot -2.655300
  173         H1     13    LEU    HB2    173 0.04570000   1.007947   ; qtot -2.609600
  174         H1     13    LEU    HB3    174 0.04570000   1.007947   ; qtot -2.563900
  175         H1     13    LEU     HG    175 -0.03610000   1.007947   ; qtot -2.600000
  176         H1     13    LEU   HD11    176 0.10000000   1.007947   ; qtot -2.500000
  177         H1     13    LEU   HD12    177 0.10000000   1.007947   ; qtot -2.400000
  178         H1     13    LEU   HD13    178 0.10000000   1.007947   ; qtot -2.300000
  179         H1     13    LEU   HD21    179 0.10000000   1.007947   ; qtot -2.200000
  180         H1     13    LEU   HD22    180 0.10000000   1.007947   ; qtot -2.100000
  181         H1     13    LEU   HD23    181 0.10000000   1.007947   ; qtot -2.000000
; residue   14 ARG rtp ARG q 1.0
  182         N1     14    ARG      N    182 -0.34790000  14.006720   ; qtot -2.347900
  183         C2     14    ARG     CA    183 -0.26370000  12.010780   ; qtot -2.611600
  184         C1     14    ARG      C    184 0.73410000  12.010780   ; qtot -1.877500
  185         O1     14    ARG      O    185 -0.58940000  15.999430   ; qtot -2.466900
  186         C2     14    ARG     CB    186 -0.00070000  12.010780   ; qtot -2.467600
  187         C2     14    ARG     CG    187 0.03900000  12.010780   ; qtot -2.428600
  188         C2     14    ARG     CD    188 0.04860000  12.010780   ; qtot -2.380000
  189         N1     14    ARG     NE    189 -0.52950000  14.006720   ; qtot -2.909500
  190         C1     14    ARG     CZ    190 0.80760000  12.010780   ; qtot -2.101900
  191         N1     14    ARG    NH1    191 -0.86270000  14.006720   ; qtot -2.964600
  192         N1     14    ARG    NH2    192 -0.86270000  14.006720   ; qtot -3.827300
  193         H2     14    ARG      H    193 0.27470000   1.007947   ; qtot -3.552600
  194         H3     14    ARG     HA    194 0.15600000   1.007947   ; qtot -3.396600
  195         H1     14    ARG    HB2    195 0.03270000   1.007947   ; qtot -3.363900
  196         H1     14    ARG    HB3    196 0.03270000   1.007947   ; qtot -3.331200
  197         H1     14    ARG    HG2    197 0.02850000   1.007947   ; qtot -3.302700
  198         H1     14    ARG    HG3    198 0.02850000   1.007947   ; qtot -3.274200
  199         H3     14    ARG    HD2    199 0.06870000   1.007947   ; qtot -3.205500
  200         H3     14    ARG    HD3    200 0.06870000   1.007947   ; qtot -3.136800
  201         H2     14    ARG     HE    201 0.34560000   1.007947   ; qtot -2.791200
  202         H2     14    ARG   HH11    202 0.44780000   1.007947   ; qtot -2.343400
  203         H2     14    ARG   HH12    203 0.44780000   1.007947   ; qtot -1.895600
  204         H2     14    ARG   HH21    204 0.44780000   1.007947   ; qtot -1.447800
  205         H2     14    ARG   HH22    205 0.44780000   1.007947   ; qtot -1.000000
; residue   15 GLY rtp GLY q 0.0
  206         N1     15    GLY      N    206 -0.41570000  14.006720   ; qtot -1.415700
  207         C2     15    GLY     CA    207 -0.02520000  12.010780   ; qtot -1.440900
  208         C1     15    GLY      C    208 0.59730000  12.010780   ; qtot -0.843600
  209         O1     15    GLY      O    209 -0.56790000  15.999430   ; qtot -1.411500
  210         H2     15    GLY      H    210 0.27190000   1.007947   ; qtot -1.139600
  211         H3     15    GLY    HA2    211 0.06980000   1.007947   ; qtot -1.069800
  212         H3     15    GLY    HA3    212 0.06980000   1.007947   ; qtot -1.000000
; residue   16 LYS rtp LYS q 1.0
  213         N1     16    LYS      N    213 -0.34790000  14.006720   ; qtot -1.347900
  214         C2     16    LYS     CA    214 -0.24000000  12.010780   ; qtot -1.587900
  215         C1     16    LYS      C    215 0.73410000  12.010780   ; qtot -0.853800
  216         O1     16    LYS      O    216 -0.58940000  15.999430   ; qtot -1.443200
  217         C2     16    LYS     CB    217 -0.00940000  12.010780   ; qtot -1.452600
  218         C2     16    LYS     CG    218 0.01870000  12.010780   ; qtot -1.433900
  219         C2     16    LYS     CD    219 -0.04790000  12.010780   ; qtot -1.481800
  220         C2     16    LYS     CE    220 -0.01430000  12.010780   ; qtot -1.496100
  221         N1     16    LYS     NZ    221 -0.38540000  14.006720   ; qtot -1.881500
  222         H2     16    LYS      H    222 0.27470000   1.007947   ; qtot -1.606800
  223         H3     16    LYS     HA    223 0.14260000   1.007947   ; qtot -1.464200
  224         H1     16    LYS    HB2    224 0.03620000   1.007947   ; qtot -1.428000
  225         H1     16    LYS    HB3    225 0.03620000   1.007947   ; qtot -1.391800
  226         H1     16    LYS    HG2    226 0.01030000   1.007947   ; qtot -1.381500
  227         H1     16    LYS    HG3    227 0.01030000   1.007947   ; qtot -1.371200
  228         H1     16    LYS    HD2    228 0.06210000   1.007947   ; qtot -1.309100
  229         H1     16    LYS    HD3    229 0.06210000   1.007947   ; qtot -1.247000
  230         H6     16    LYS    HE2    230 0.11350000   1.007947   ; qtot -1.133500
  231         H6     16    LYS    HE3    231 0.11350000   1.007947   ; qtot -1.020000
  232         H2     16    LYS    HZ1    232 0.34000000   1.007947   ; qtot -0.680000
  233         H2     16    LYS    HZ2    233 0.34000000   1.007947   ; qtot -0.340000
  234         H2     16    LYS    HZ3    234 0.34000000   1.007947   ; qtot 0.000000
; residue   17 SER rtp SER q 0.0
  235         N1     17    SER      N    235 -0.41570000  14.006720   ; qtot -0.415700
  236         C2     17    SER     CA    236 -0.02490000  12.010780   ; qtot -0.440600
  237         C1     17    SER      C    237 0.59730000  12.010780   ; qtot 0.156700
  238         O1     17    SER      O    238 -0.56790000  15.999430   ; qtot -0.411200
  239         C2     17    SER     CB    239 0.21170000  12.010780   ; qtot -0.199500
  240         O2     17    SER     OG    240 -0.65460000  15.999430   ; qtot -0.854100
  241         H2     17    SER      H    241 0.27190000   1.007947   ; qtot -0.582200
  242         H3     17    SER     HA    242 0.08430000   1.007947   ; qtot -0.497900
  243         H3     17    SER    HB2    243 0.03520000   1.007947   ; qtot -0.462700
  244         H3     17    SER    HB3    244 0.03520000   1.007947   ; qtot -0.427500
  245         H4     17    SER     HG    245 0.42750000   1.007947   ; qtot 0.000000
; residue   18 GLY rtp GLY q 0.0
  246         N1     18    GLY      N    246 -0.41570000  14.006720   ; qtot -0.415700
  247         C2     18    GLY     CA    247 -0.02520000  12.010780   ; qtot -0.440900
  248         C1     18    GLY      C    248 0.59730000  12.010780   ; qtot 0.156400
  249         O1     18    GLY      O    249 -0.56790000  15.999430   ; qtot -0.411500
  250         H2     18    GLY      H    250 0.27190000   1.007947   ; qtot -0.139600
  251         H3     18    GLY    HA2    251 0.06980000   1.007947   ; qtot -0.069800
  252         H3     18    GLY    HA3    252 0.06980000   1.007947   ; qtot 0.000000
; residue   19 GLN rtp GLN q 0.0
  253         N1     19    GLN      N    253 -0.41570000  14.006720   ; qtot -0.415700
  254         C2     19    GLN     CA    254 -0.00310000  12.010780   ; qtot -0.418800
  255         C1     19    GLN      C    255 0.59730000  12.010780   ; qtot 0.178500
  256         O1     19    GLN      O    256 -0.56790000  15.999430   ; qtot -0.389400
  257         C2     19    GLN     CB    257 -0.00360000  12.010780   ; qtot -0.393000
  258         C2     19    GLN     CG    258 -0.06450000  12.010780   ; qtot -0.457500
  259         C1     19    GLN     CD    259 0.69510000  12.010780   ; qtot 0.237600
  260         O1     19    GLN    OE1    260 -0.60860000  15.999430   ; qtot -0.371000
  261         N1     19    GLN    NE2    261 -0.94070000  14.006720   ; qtot -1.311700
  262         H2     19    GLN      H    262 0.27190000   1.007947   ; qtot -1.039800
  263         H3     19    GLN     HA    263 0.08500000   1.007947   ; qtot -0.954800
  264         H1     19    GLN    HB2    264 0.01710000   1.007947   ; qtot -0.937700
  265         H1     19    GLN    HB3    265 0.01710000   1.007947   ; qtot -0.920600
  266         H1     19    GLN    HG2    266 0.03520000   1.007947   ; qtot -0.885400
  267         H1     19    GLN    HG3    267 0.03520000   1.007947   ; qtot -0.850200
  268         H2     19    GLN   HE21    268 0.42510000   1.007947   ; qtot -0.425100
  269         H2     19    GLN   HE22    269 0.42510000   1.007947   ; qtot 0.000000
; residue   20 GLY rtp GLY q 0.0
  270         N1     20    GLY      N    270 -0.41570000  14.006720   ; qtot -0.415700
  271         C2     20    GLY     CA    271 -0.02520000  12.010780   ; qtot -0.440900
  272         C1     20    GLY      C    272 0.59730000  12.010780   ; qtot 0.156400
  273         O1     20    GLY      O    273 -0.56790000  15.999430   ; qtot -0.411500
  274         H2     20    GLY      H    274 0.27190000   1.007947   ; qtot -0.139600
  275         H3     20    GLY    HA2    275 0.06980000   1.007947   ; qtot -0.069800
  276         H3     20    GLY    HA3    276 0.06980000   1.007947   ; qtot 0.000000
; residue   21 TYR rtp TYR q 0.0
  277         N1     21    TYR      N    277 -0.41570000  14.006720   ; qtot -0.415700
  278         C2     21    TYR     CA    278 -0.00140000  12.010780   ; qtot -0.417100
  279         C1     21    TYR      C    279 0.59730000  12.010780   ; qtot 0.180200
  280         O1     21    TYR      O    280 -0.56790000  15.999430   ; qtot -0.387700
  281         C2     21    TYR     CB    281 -0.01520000  12.010780   ; qtot -0.402900
  282         C1     21    TYR     CG    282 -0.00110000  12.010780   ; qtot -0.404000
  283         C1     21    TYR    CD1    283 -0.19060000  12.010780   ; qtot -0.594600
  284         C1     21    TYR    CD2    284 -0.19060000  12.010780   ; qtot -0.785200
  285         C1     21    TYR    CE1    285 -0.23410000  12.010780   ; qtot -1.019300
  286         C1     21    TYR    CE2    286 -0.23410000  12.010780   ; qtot -1.253400
  287         C1     21    TYR     CZ    287 0.32260000  12.010780   ; qtot -0.930800
  288         O2     21    TYR     OH    288 -0.55790000  15.999430   ; qtot -1.488700
  289         H2     21    TYR      H    289 0.27190000   1.007947   ; qtot -1.216800
  290         H3     21    TYR     HA    290 0.08760000   1.007947   ; qtot -1.129200
  291         H1     21    TYR    HB2    291 0.02950000   1.007947   ; qtot -1.099700
  292         H1     21    TYR    HB3    292 0.02950000   1.007947   ; qtot -1.070200
  293         H5     21    TYR    HD1    293 0.16990000   1.007947   ; qtot -0.900300
  294         H5     21    TYR    HD2    294 0.16990000   1.007947   ; qtot -0.730400
  295         H5     21    TYR    HE1    295 0.16560000   1.007947   ; qtot -0.564800
  296         H5     21    TYR    HE2    296 0.16560000   1.007947   ; qtot -0.399200
  297         H4     21    TYR     HH    297 0.39920000   1.007947   ; qtot 0.000000
; residue   22 TYR rtp TYR q 0.0
  298         N1     22    TYR      N    298 -0.41570000  14.006720   ; qtot -0.415700
  299         C2     22    TYR     CA    299 -0.00140000  12.010780   ; qtot -0.417100
  300         C1     22    TYR      C    300 0.59730000  12.010780   ; qtot 0.180200
  301         O1     22    TYR      O    301 -0.56790000  15.999430   ; qtot -0.387700
  302         C2     22    TYR     CB    302 -0.01520000  12.010780   ; qtot -0.402900
  303         C1     22    TYR     CG    303 -0.00110000  12.010780   ; qtot -0.404000
  304         C1     22    TYR    CD1    304 -0.19060000  12.010780   ; qtot -0.594600
  305         C1     22    TYR    CD2    305 -0.19060000  12.010780   ; qtot -0.785200
  306         C1     22    TYR    CE1    306 -0.23410000  12.010780   ; qtot -1.019300
  307         C1     22    TYR    CE2    307 -0.23410000  12.010780   ; qtot -1.253400
  308         C1     22    TYR     CZ    308 0.32260000  12.010780   ; qtot -0.930800
  309         O2     22    TYR     OH    309 -0.55790000  15.999430   ; qtot -1.488700
  310         H2     22    TYR      H    310 0.27190000   1.007947   ; qtot -1.216800
  311         H3     22    TYR     HA    311 0.08760000   1.007947   ; qtot -1.129200
  312         H1     22    TYR    HB2    312 0.02950000   1.007947   ; qtot -1.099700
  313         H1     22    TYR    HB3    313 0.02950000   1.007947   ; qtot -1.070200
  314         H5     22    TYR    HD1    314 0.16990000   1.007947   ; qtot -0.900300
  315         H5     22    TYR    HD2    315 0.16990000   1.007947   ; qtot -0.730400
  316         H5     22    TYR    HE1    316 0.16560000   1.007947   ; qtot -0.564800
  317         H5     22    TYR    HE2    317 0.16560000   1.007947   ; qtot -0.399200
  318         H4     22    TYR     HH    318 0.39920000   1.007947   ; qtot 0.000000
; residue   23 VAL rtp VAL q 0.0
  319         N1     23    VAL      N    319 -0.41570000  14.006720   ; qtot -0.415700
  320         C2     23    VAL     CA    320 -0.08750000  12.010780   ; qtot -0.503200
  321         C1     23    VAL      C    321 0.59730000  12.010780   ; qtot 0.094100
  322         O1     23    VAL      O    322 -0.56790000  15.999430   ; qtot -0.473800
  323         C2     23    VAL     CB    323 0.29850000  12.010780   ; qtot -0.175300
  324         C2     23    VAL    CG1    324 -0.31920000  12.010780   ; qtot -0.494500
  325         C2     23    VAL    CG2    325 -0.31920000  12.010780   ; qtot -0.813700
  326         H2     23    VAL      H    326 0.27190000   1.007947   ; qtot -0.541800
  327         H3     23    VAL     HA    327 0.09690000   1.007947   ; qtot -0.444900
  328         H1     23    VAL     HB    328 -0.02970000   1.007947   ; qtot -0.474600
  329         H1     23    VAL   HG11    329 0.07910000   1.007947   ; qtot -0.395500
  330         H1     23    VAL   HG12    330 0.07910000   1.007947   ; qtot -0.316400
  331         H1     23    VAL   HG13    331 0.07910000   1.007947   ; qtot -0.237300
  332         H1     23    VAL   HG21    332 0.07910000   1.007947   ; qtot -0.158200
  333         H1     23    VAL   HG22    333 0.07910000   1.007947   ; qtot -0.079100
  334         H1     23    VAL   HG23    334 0.07910000   1.007947   ; qtot 0.000000
; residue   24 GLU rtp GLU q -1.0
  335         N1     24    GLU      N    335 -0.51630000  14.006720   ; qtot -0.516300
  336         C2     24    GLU     CA    336 0.03970000  12.010780   ; qtot -0.476600
  337         C1     24    GLU      C    337 0.53660000  12.010780   ; qtot 0.060000
  338         O1     24    GLU      O    338 -0.58190000  15.999430   ; qtot -0.521900
  339         C2     24    GLU     CB    339 0.05600000  12.010780   ; qtot -0.465900
  340         C2     24    GLU     CG    340 0.01360000  12.010780   ; qtot -0.452300
  341         C1     24    GLU     CD    341 0.80540000  12.010780   ; qtot 0.353100
  342         O1     24    GLU    OE1    342 -0.81880000  15.999430   ; qtot -0.465700
  343         O1     24    GLU    OE2    343 -0.81880000  15.999430   ; qtot -1.284500
  344         H2     24    GLU      H    344 0.29360000   1.007947   ; qtot -0.990900
  345         H3     24    GLU     HA    345 0.11050000   1.007947   ; qtot -0.880400
  346         H1     24    GLU    HB2    346 -0.01730000   1.007947   ; qtot -0.897700
  347         H1     24    GLU    HB3    347 -0.01730000   1.007947   ; qtot -0.915000
  348         H1     24    GLU    HG2    348 -0.04250000   1.007947   ; qtot -0.957500
  349         H1     24    GLU    HG3    349 -0.04250000   1.007947   ; qtot -1.000000
; residue   25 MET rtp MET q 0.0
  350         N1     25    MET      N    350 -0.41570000  14.006720   ; qtot -1.415700
  351         C2     25    MET     CA    351 -0.02370000  12.010780   ; qtot -1.439400
  352         C1     25    MET      C    352 0.59730000  12.010780   ; qtot -0.842100
  353         O1     25    MET      O    353 -0.56790000  15.999430   ; qtot -1.410000
  354         C2     25    MET     CB    354 0.03420000  12.010780   ; qtot -1.375800
  355         C2     25    MET     CG    355 0.00180000  12.010780   ; qtot -1.374000
  356         S1     25    MET     SD    356 -0.27370000  32.065500   ; qtot -1.647700
  357         C2     25    MET     CE    357 -0.05360000  12.010780   ; qtot -1.701300
  358         H2     25    MET      H    358 0.27190000   1.007947   ; qtot -1.429400
  359         H3     25    MET     HA    359 0.08800000   1.007947   ; qtot -1.341400
  360         H1     25    MET    HB2    360 0.02410000   1.007947   ; qtot -1.317300
  361         H1     25    MET    HB3    361 0.02410000   1.007947   ; qtot -1.293200
  362         H3     25    MET    HG2    362 0.04400000   1.007947   ; qtot -1.249200
  363         H3     25    MET    HG3    363 0.04400000   1.007947   ; qtot -1.205200
  364         H3     25    MET    HE1    364 0.06840000   1.007947   ; qtot -1.136800
  365         H3     25    MET    HE2    365 0.06840000   1.007947   ; qtot -1.068400
  366         H3     25    MET    HE3    366 0.06840000   1.007947   ; qtot -1.000000
; residue   26 THR rtp THR q -0.0
  367         N1     26    THR      N    367 -0.41570000  14.006720   ; qtot -1.415700
  368         C2     26    THR     CA    368 -0.03890000  12.010780   ; qtot -1.454600
  369         C1     26    THR      C    369 0.59730000  12.010780   ; qtot -0.857300
  370         O1     26    THR      O    370 -0.56790000  15.999430   ; qtot -1.425200
  371         C2     26    THR     CB    371 0.36540000  12.010780   ; qtot -1.059800
  372         O2     26    THR    OG1    372 -0.67610000  15.999430   ; qtot -1.735900
  373         C2     26    THR    CG2    373 -0.24380000  12.010780   ; qtot -1.979700
  374         H2     26    THR      H    374 0.27190000   1.007947   ; qtot -1.707800
  375         H3     26    THR     HA    375 0.10070000   1.007947   ; qtot -1.607100
  376         H3     26    THR     HB    376 0.00430000   1.007947   ; qtot -1.602800
  377         H4     26    THR    HG1    377 0.41020000   1.007947   ; qtot -1.192600
  378         H1     26    THR   HG21    378 0.06420000   1.007947   ; qtot -1.128400
  379         H1     26    THR   HG22    379 0.06420000   1.007947   ; qtot -1.064200
  380         H1     26    THR   HG23    380 0.06420000   1.007947   ; qtot -1.000000
; residue   27 VAL rtp VAL q 0.0
  381         N1     27    VAL      N    381 -0.41570000  14.006720   ; qtot -1.415700
  382         C2     27    VAL     CA    382 -0.08750000  12.010780   ; qtot -1.503200
  383         C1     27    VAL      C    383 0.59730000  12.010780   ; qtot -0.905900
  384         O1     27    VAL      O    384 -0.56790000  15.999430   ; qtot -1.473800
  385         C2     27    VAL     CB    385 0.29850000  12.010780   ; qtot -1.175300
  386         C2     27    VAL    CG1    386 -0.31920000  12.010780   ; qtot -1.494500
  387         C2     27    VAL    CG2    387 -0.31920000  12.010780   ; qtot -1.813700
  388         H2     27    VAL      H    388 0.27190000   1.007947   ; qtot -1.541800
  389         H3     27    VAL     HA    389 0.09690000   1.007947   ; qtot -1.444900
  390         H1     27    VAL     HB    390 -0.02970000   1.007947   ; qtot -1.474600
  391         H1     27    VAL   HG11    391 0.07910000   1.007947   ; qtot -1.395500
  392         H1     27    VAL   HG12    392 0.07910000   1.007947   ; qtot -1.316400
  393         H1     27    VAL   HG13    393 0.07910000   1.007947   ; qtot -1.237300
  394         H1     27    VAL   HG21    394 0.07910000   1.007947   ; qtot -1.158200
  395         H1     27    VAL   HG22    395 0.07910000   1.007947   ; qtot -1.079100
  396         H1     27    VAL   HG23    396 0.07910000   1.007947   ; qtot -1.000000
; residue   28 GLY rtp GLY q 0.0
  397         N1     28    GLY      N    397 -0.41570000  14.006720   ; qtot -1.415700
  398         C2     28    GLY     CA    398 -0.02520000  12.010780   ; qtot -1.440900
  399         C1     28    GLY      C    399 0.59730000  12.010780   ; qtot -0.843600
  400         O1     28    GLY      O    400 -0.56790000  15.999430   ; qtot -1.411500
  401         H2     28    GLY      H    401 0.27190000   1.007947   ; qtot -1.139600
  402         H3     28    GLY    HA2    402 0.06980000   1.007947   ; qtot -1.069800
  403         H3     28    GLY    HA3    403 0.06980000   1.007947   ; qtot -1.000000
; residue   29 SER rtp SER q 0.0
  404         N1     29    SER      N    404 -0.41570000  14.006720   ; qtot -1.415700
  405         C2     29    SER     CA    405 -0.02490000  12.010780   ; qtot -1.440600
  406         C1     29    SER      C    406 0.59730000  12.010780   ; qtot -0.843300
  407         O1     29    SER      O    407 -0.56790000  15.999430   ; qtot -1.411200
  408         C2     29    SER     CB    408 0.21170000  12.010780   ; qtot -1.199500
  409         O2     29    SER     OG    409 -0.65460000  15.999430   ; qtot -1.854100
  410         H2     29    SER      H    410 0.27190000   1.007947   ; qtot -1.582200
  411         H3     29    SER     HA    411 0.08430000   1.007947   ; qtot -1.497900
  412         H3     29    SER    HB2    412 0.03520000   1.007947   ; qtot -1.462700
  413         H3     29    SER    HB3    413 0.03520000   1.007947   ; qtot -1.427500
  414         H4     29    SER     HG    414 0.42750000   1.007947   ; qtot -1.000000
; residue   30 PRO rtp PRO q -0.0
  415         N1     30    PRO      N    415 -0.25480000  14.006720   ; qtot -1.254800
  416         C2     30    PRO     CA    416 -0.02660000  12.010780   ; qtot -1.281400
  417         C1     30    PRO      C    417 0.58960000  12.010780   ; qtot -0.691800
  418         O1     30    PRO      O    418 -0.57480000  15.999430   ; qtot -1.266600
  419         C2     30    PRO     CB    419 -0.00700000  12.010780   ; qtot -1.273600
  420         C2     30    PRO     CG    420 0.01890000  12.010780   ; qtot -1.254700
  421         C2     30    PRO     CD    421 0.01920000  12.010780   ; qtot -1.235500
  422         H3     30    PRO     HA    422 0.06410000   1.007947   ; qtot -1.171400
  423         H1     30    PRO    HB2    423 0.02530000   1.007947   ; qtot -1.146100
  424         H1     30    PRO    HB3    424 0.02530000   1.007947   ; qtot -1.120800
  425         H1     30    PRO    HG2    425 0.02130000   1.007947   ; qtot -1.099500
  426         H1     30    PRO    HG3    426 0.02130000   1.007947   ; qtot -1.078200
  427         H3     30    PRO    HD2    427 0.03910000   1.007947   ; qtot -1.039100
  428         H3     30    PRO    HD3    428 0.03910000   1.007947   ; qtot -1.000000
; residue   31 PRO rtp PRO q -0.0
  429         N1     31    PRO      N    429 -0.25480000  14.006720   ; qtot -1.254800
  430         C2     31    PRO     CA    430 -0.02660000  12.010780   ; qtot -1.281400
  431         C1     31    PRO      C    431 0.58960000  12.010780   ; qtot -0.691800
  432         O1     31    PRO      O    432 -0.57480000  15.999430   ; qtot -1.266600
  433         C2     31    PRO     CB    433 -0.00700000  12.010780   ; qtot -1.273600
  434         C2     31    PRO     CG    434 0.01890000  12.010780   ; qtot -1.254700
  435         C2     31    PRO     CD    435 0.01920000  12.010780   ; qtot -1.235500
  436         H3     31    PRO     HA    436 0.06410000   1.007947   ; qtot -1.171400
  437         H1     31    PRO    HB2    437 0.02530000   1.007947   ; qtot -1.146100
  438         H1     31    PRO    HB3    438 0.02530000   1.007947   ; qtot -1.120800
  439         H1     31    PRO    HG2    439 0.02130000   1.007947   ; qtot -1.099500
  440         H1     31    PRO    HG3    440 0.02130000   1.007947   ; qtot -1.078200
  441         H3     31    PRO    HD2    441 0.03910000   1.007947   ; qtot -1.039100
  442         H3     31    PRO    HD3    442 0.03910000   1.007947   ; qtot -1.000000
; residue   32 GLN rtp GLN q 0.0
  443         N1     32    GLN      N    443 -0.41570000  14.006720   ; qtot -1.415700
  444         C2     32    GLN     CA    444 -0.00310000  12.010780   ; qtot -1.418800
  445         C1     32    GLN      C    445 0.59730000  12.010780   ; qtot -0.821500
  446         O1     32    GLN      O    446 -0.56790000  15.999430   ; qtot -1.389400
  447         C2     32    GLN     CB    447 -0.00360000  12.010780   ; qtot -1.393000
  448         C2     32    GLN     CG    448 -0.06450000  12.010780   ; qtot -1.457500
  449         C1     32    GLN     CD    449 0.69510000  12.010780   ; qtot -0.762400
  450         O1     32    GLN    OE1    450 -0.60860000  15.999430   ; qtot -1.371000
  451         N1     32    GLN    NE2    451 -0.94070000  14.006720   ; qtot -2.311700
  452         H2     32    GLN      H    452 0.27190000   1.007947   ; qtot -2.039800
  453         H3     32    GLN     HA    453 0.08500000   1.007947   ; qtot -1.954800
  454         H1     32    GLN    HB2    454 0.01710000   1.007947   ; qtot -1.937700
  455         H1     32    GLN    HB3    455 0.01710000   1.007947   ; qtot -1.920600
  456         H1     32    GLN    HG2    456 0.03520000   1.007947   ; qtot -1.885400
  457         H1     32    GLN    HG3    457 0.03520000   1.007947   ; qtot -1.850200
  458         H2     32    GLN   HE21    458 0.42510000   1.007947   ; qtot -1.425100
  459         H2     32    GLN   HE22    459 0.42510000   1.007947   ; qtot -1.000000
; residue   33 THR rtp THR q -0.0
  460         N1     33    THR      N    460 -0.41570000  14.006720   ; qtot -1.415700
  461         C2     33    THR     CA    461 -0.03890000  12.010780   ; qtot -1.454600
  462         C1     33    THR      C    462 0.59730000  12.010780   ; qtot -0.857300
  463         O1     33    THR      O    463 -0.56790000  15.999430   ; qtot -1.425200
  464         C2     33    THR     CB    464 0.36540000  12.010780   ; qtot -1.059800
  465         O2     33    THR    OG1    465 -0.67610000  15.999430   ; qtot -1.735900
  466         C2     33    THR    CG2    466 -0.24380000  12.010780   ; qtot -1.979700
  467         H2     33    THR      H    467 0.27190000   1.007947   ; qtot -1.707800
  468         H3     33    THR     HA    468 0.10070000   1.007947   ; qtot -1.607100
  469         H3     33    THR     HB    469 0.00430000   1.007947   ; qtot -1.602800
  470         H4     33    THR    HG1    470 0.41020000   1.007947   ; qtot -1.192600
  471         H1     33    THR   HG21    471 0.06420000   1.007947   ; qtot -1.128400
  472         H1     33    THR   HG22    472 0.06420000   1.007947   ; qtot -1.064200
  473         H1     33    THR   HG23    473 0.06420000   1.007947   ; qtot -1.000000
; residue   34 LEU rtp LEU q -0.0
  474         N1     34    LEU      N    474 -0.41570000  14.006720   ; qtot -1.415700
  475         C2     34    LEU     CA    475 -0.05180000  12.010780   ; qtot -1.467500
  476         C1     34    LEU      C    476 0.59730000  12.010780   ; qtot -0.870200
  477         O1     34    LEU      O    477 -0.56790000  15.999430   ; qtot -1.438100
  478         C2     34    LEU     CB    478 -0.11020000  12.010780   ; qtot -1.548300
  479         C2     34    LEU     CG    479 0.35310000  12.010780   ; qtot -1.195200
  480         C2     34    LEU    CD1    480 -0.41210000  12.010780   ; qtot -1.607300
  481         C2     34    LEU    CD2    481 -0.41210000  12.010780   ; qtot -2.019400
  482         H2     34    LEU      H    482 0.27190000   1.007947   ; qtot -1.747500
  483         H3     34    LEU     HA    483 0.09220000   1.007947   ; qtot -1.655300
  484         H1     34    LEU    HB2    484 0.04570000   1.007947   ; qtot -1.609600
  485         H1     34    LEU    HB3    485 0.04570000   1.007947   ; qtot -1.563900
  486         H1     34    LEU     HG    486 -0.03610000   1.007947   ; qtot -1.600000
  487         H1     34    LEU   HD11    487 0.10000000   1.007947   ; qtot -1.500000
  488         H1     34    LEU   HD12    488 0.10000000   1.007947   ; qtot -1.400000
  489         H1     34    LEU   HD13    489 0.10000000   1.007947   ; qtot -1.300000
  490         H1     34    LEU   HD21    490 0.10000000   1.007947   ; qtot -1.200000
  491         H1     34    LEU   HD22    491 0.10000000   1.007947   ; qtot -1.100000
  492         H1     34    LEU   HD23    492 0.10000000   1.007947   ; qtot -1.000000
; residue   35 ASN rtp ASN q 0.0
  493         N1     35    ASN      N    493 -0.41570000  14.006720   ; qtot -1.415700
  494         C2     35    ASN     CA    494 0.01430000  12.010780   ; qtot -1.401400
  495         C1     35    ASN      C    495 0.59730000  12.010780   ; qtot -0.804100
  496         O1     35    ASN      O    496 -0.56790000  15.999430   ; qtot -1.372000
  497         C2     35    ASN     CB    497 -0.20410000  12.010780   ; qtot -1.576100
  498         C1     35    ASN     CG    498 0.71300000  12.010780   ; qtot -0.863100
  499         O1     35    ASN    OD1    499 -0.59310000  15.999430   ; qtot -1.456200
  500         N1     35    ASN    ND2    500 -0.91910000  14.006720   ; qtot -2.375300
  501         H2     35    ASN      H    501 0.27190000   1.007947   ; qtot -2.103400
  502         H3     35    ASN     HA    502 0.10480000   1.007947   ; qtot -1.998600
  503         H1     35    ASN    HB2    503 0.07970000   1.007947   ; qtot -1.918900
  504         H1     35    ASN    HB3    504 0.07970000   1.007947   ; qtot -1.839200
  505         H2     35    ASN   HD21    505 0.41960000   1.007947   ; qtot -1.419600
  506         H2     35    ASN   HD22    506 0.41960000   1.007947   ; qtot -1.000000
; residue   36 ILE rtp ILE q -0.0
  507         N1     36    ILE      N    507 -0.41570000  14.006720   ; qtot -1.415700
  508         C2     36    ILE     CA    508 -0.05970000  12.010780   ; qtot -1.475400
  509         C1     36    ILE      C    509 0.59730000  12.010780   ; qtot -0.878100
  510         O1     36    ILE      O    510 -0.56790000  15.999430   ; qtot -1.446000
  511         C2     36    ILE     CB    511 0.13030000  12.010780   ; qtot -1.315700
  512         C2     36    ILE    CG1    512 -0.04300000  12.010780   ; qtot -1.358700
  513         C2     36    ILE    CG2    513 -0.32040000  12.010780   ; qtot -1.679100
  514         C2     36    ILE    CD1    514 -0.06600000  12.010780   ; qtot -1.745100
  515         H2     36    ILE      H    515 0.27190000   1.007947   ; qtot -1.473200
  516         H3     36    ILE     HA    516 0.08690000   1.007947   ; qtot -1.386300
  517         H1     36    ILE     HB    517 0.01870000   1.007947   ; qtot -1.367600
  518         H1     36    ILE   HG12    518 0.02360000   1.007947   ; qtot -1.344000
  519         H1     36    ILE   HG13    519 0.02360000   1.007947   ; qtot -1.320400
  520         H1     36    ILE   HG21    520 0.08820000   1.007947   ; qtot -1.232200
  521         H1     36    ILE   HG22    521 0.08820000   1.007947   ; qtot -1.144000
  522         H1     36    ILE   HG23    522 0.08820000   1.007947   ; qtot -1.055800
  523         H1     36    ILE   HD11    523 0.01860000   1.007947   ; qtot -1.037200
  524         H1     36    ILE   HD12    524 0.01860000   1.007947   ; qtot -1.018600
  525         H1     36    ILE   HD13    525 0.01860000   1.007947   ; qtot -1.000000
; residue   37 LEU rtp LEU q -0.0
  526         N1     37    LEU      N    526 -0.41570000  14.006720   ; qtot -1.415700
  527         C2     37    LEU     CA    527 -0.05180000  12.010780   ; qtot -1.467500
  528         C1     37    LEU      C    528 0.59730000  12.010780   ; qtot -0.870200
  529         O1     37    LEU      O    529 -0.56790000  15.999430   ; qtot -1.438100
  530         C2     37    LEU     CB    530 -0.11020000  12.010780   ; qtot -1.548300
  531         C2     37    LEU     CG    531 0.35310000  12.010780   ; qtot -1.195200
  532         C2     37    LEU    CD1    532 -0.41210000  12.010780   ; qtot -1.607300
  533         C2     37    LEU    CD2    533 -0.41210000  12.010780   ; qtot -2.019400
  534         H2     37    LEU      H    534 0.27190000   1.007947   ; qtot -1.747500
  535         H3     37    LEU     HA    535 0.09220000   1.007947   ; qtot -1.655300
  536         H1     37    LEU    HB2    536 0.04570000   1.007947   ; qtot -1.609600
  537         H1     37    LEU    HB3    537 0.04570000   1.007947   ; qtot -1.563900
  538         H1     37    LEU     HG    538 -0.03610000   1.007947   ; qtot -1.600000
  539         H1     37    LEU   HD11    539 0.10000000   1.007947   ; qtot -1.500000
  540         H1     37    LEU   HD12    540 0.10000000   1.007947   ; qtot -1.400000
  541         H1     37    LEU   HD13    541 0.10000000   1.007947   ; qtot -1.300000
  542         H1     37    LEU   HD21    542 0.10000000   1.007947   ; qtot -1.200000
  543         H1     37    LEU   HD22    543 0.10000000   1.007947   ; qtot -1.100000
  544         H1     37    LEU   HD23    544 0.10000000   1.007947   ; qtot -1.000000
; residue   38 VAL rtp VAL q 0.0
  545         N1     38    VAL      N    545 -0.41570000  14.006720   ; qtot -1.415700
  546         C2     38    VAL     CA    546 -0.08750000  12.010780   ; qtot -1.503200
  547         C1     38    VAL      C    547 0.59730000  12.010780   ; qtot -0.905900
  548         O1     38    VAL      O    548 -0.56790000  15.999430   ; qtot -1.473800
  549         C2     38    VAL     CB    549 0.29850000  12.010780   ; qtot -1.175300
  550         C2     38    VAL    CG1    550 -0.31920000  12.010780   ; qtot -1.494500
  551         C2     38    VAL    CG2    551 -0.31920000  12.010780   ; qtot -1.813700
  552         H2     38    VAL      H    552 0.27190000   1.007947   ; qtot -1.541800
  553         H3     38    VAL     HA    553 0.09690000   1.007947   ; qtot -1.444900
  554         H1     38    VAL     HB    554 -0.02970000   1.007947   ; qtot -1.474600
  555         H1     38    VAL   HG11    555 0.07910000   1.007947   ; qtot -1.395500
  556         H1     38    VAL   HG12    556 0.07910000   1.007947   ; qtot -1.316400
  557         H1     38    VAL   HG13    557 0.07910000   1.007947   ; qtot -1.237300
  558         H1     38    VAL   HG21    558 0.07910000   1.007947   ; qtot -1.158200
  559         H1     38    VAL   HG22    559 0.07910000   1.007947   ; qtot -1.079100
  560         H1     38    VAL   HG23    560 0.07910000   1.007947   ; qtot -1.000000
; residue   39 ASP rtp ASP q -1.0
  561         N1     39    ASP      N    561 -0.51630000  14.006720   ; qtot -1.516300
  562         C2     39    ASP     CA    562 0.03810000  12.010780   ; qtot -1.478200
  563         C1     39    ASP      C    563 0.53660000  12.010780   ; qtot -0.941600
  564         O1     39    ASP      O    564 -0.58190000  15.999430   ; qtot -1.523500
  565         C2     39    ASP     CB    565 -0.03030000  12.010780   ; qtot -1.553800
  566         C1     39    ASP     CG    566 0.79940000  12.010780   ; qtot -0.754400
  567         O1     39    ASP    OD1    567 -0.80140000  15.999430   ; qtot -1.555800
  568         O1     39    ASP    OD2    568 -0.80140000  15.999430   ; qtot -2.357200
  569         H2     39    ASP      H    569 0.29360000   1.007947   ; qtot -2.063600
  570         H3     39    ASP     HA    570 0.08800000   1.007947   ; qtot -1.975600
  571         H1     39    ASP    HB2    571 -0.01220000   1.007947   ; qtot -1.987800
  572         H1     39    ASP    HB3    572 -0.01220000   1.007947   ; qtot -2.000000
; residue   40 THR rtp THR q -0.0
  573         N1     40    THR      N    573 -0.41570000  14.006720   ; qtot -2.415700
  574         C2     40    THR     CA    574 -0.03890000  12.010780   ; qtot -2.454600
  575         C1     40    THR      C    575 0.59730000  12.010780   ; qtot -1.857300
  576         O1     40    THR      O    576 -0.56790000  15.999430   ; qtot -2.425200
  577         C2     40    THR     CB    577 0.36540000  12.010780   ; qtot -2.059800
  578         O2     40    THR    OG1    578 -0.67610000  15.999430   ; qtot -2.735900
  579         C2     40    THR    CG2    579 -0.24380000  12.010780   ; qtot -2.979700
  580         H2     40    THR      H    580 0.27190000   1.007947   ; qtot -2.707800
  581         H3     40    THR     HA    581 0.10070000   1.007947   ; qtot -2.607100
  582         H3     40    THR     HB    582 0.00430000   1.007947   ; qtot -2.602800
  583         H4     40    THR    HG1    583 0.41020000   1.007947   ; qtot -2.192600
  584         H1     40    THR   HG21    584 0.06420000   1.007947   ; qtot -2.128400
  585         H1     40    THR   HG22    585 0.06420000   1.007947   ; qtot -2.064200
  586         H1     40    THR   HG23    586 0.06420000   1.007947   ; qtot -2.000000
; residue   41 GLY rtp GLY q 0.0
  587         N1     41    GLY      N    587 -0.41570000  14.006720   ; qtot -2.415700
  588         C2     41    GLY     CA    588 -0.02520000  12.010780   ; qtot -2.440900
  589         C1     41    GLY      C    589 0.59730000  12.010780   ; qtot -1.843600
  590         O1     41    GLY      O    590 -0.56790000  15.999430   ; qtot -2.411500
  591         H2     41    GLY      H    591 0.27190000   1.007947   ; qtot -2.139600
  592         H3     41    GLY    HA2    592 0.06980000   1.007947   ; qtot -2.069800
  593         H3     41    GLY    HA3    593 0.06980000   1.007947   ; qtot -2.000000
; residue   42 SER rtp SER q 0.0
  594         N1     42    SER      N    594 -0.41570000  14.006720   ; qtot -2.415700
  595         C2     42    SER     CA    595 -0.02490000  12.010780   ; qtot -2.440600
  596         C1     42    SER      C    596 0.59730000  12.010780   ; qtot -1.843300
  597         O1     42    SER      O    597 -0.56790000  15.999430   ; qtot -2.411200
  598         C2     42    SER     CB    598 0.21170000  12.010780   ; qtot -2.199500
  599         O2     42    SER     OG    599 -0.65460000  15.999430   ; qtot -2.854100
  600         H2     42    SER      H    600 0.27190000   1.007947   ; qtot -2.582200
  601         H3     42    SER     HA    601 0.08430000   1.007947   ; qtot -2.497900
  602         H3     42    SER    HB2    602 0.03520000   1.007947   ; qtot -2.462700
  603         H3     42    SER    HB3    603 0.03520000   1.007947   ; qtot -2.427500
  604         H4     42    SER     HG    604 0.42750000   1.007947   ; qtot -2.000000
; residue   43 SER rtp SER q 0.0
  605         N1     43    SER      N    605 -0.41570000  14.006720   ; qtot -2.415700
  606         C2     43    SER     CA    606 -0.02490000  12.010780   ; qtot -2.440600
  607         C1     43    SER      C    607 0.59730000  12.010780   ; qtot -1.843300
  608         O1     43    SER      O    608 -0.56790000  15.999430   ; qtot -2.411200
  609         C2     43    SER     CB    609 0.21170000  12.010780   ; qtot -2.199500
  610         O2     43    SER     OG    610 -0.65460000  15.999430   ; qtot -2.854100
  611         H2     43    SER      H    611 0.27190000   1.007947   ; qtot -2.582200
  612         H3     43    SER     HA    612 0.08430000   1.007947   ; qtot -2.497900
  613         H3     43    SER    HB2    613 0.03520000   1.007947   ; qtot -2.462700
  614         H3     43    SER    HB3    614 0.03520000   1.007947   ; qtot -2.427500
  615         H4     43    SER     HG    615 0.42750000   1.007947   ; qtot -2.000000
; residue   44 ASN rtp ASN q 0.0
  616         N1     44    ASN      N    616 -0.41570000  14.006720   ; qtot -2.415700
  617         C2     44    ASN     CA    617 0.01430000  12.010780   ; qtot -2.401400
  618         C1     44    ASN      C    618 0.59730000  12.010780   ; qtot -1.804100
  619         O1     44    ASN      O    619 -0.56790000  15.999430   ; qtot -2.372000
  620         C2     44    ASN     CB    620 -0.20410000  12.010780   ; qtot -2.576100
  621         C1     44    ASN     CG    621 0.71300000  12.010780   ; qtot -1.863100
  622         O1     44    ASN    OD1    622 -0.59310000  15.999430   ; qtot -2.456200
  623         N1     44    ASN    ND2    623 -0.91910000  14.006720   ; qtot -3.375300
  624         H2     44    ASN      H    624 0.27190000   1.007947   ; qtot -3.103400
  625         H3     44    ASN     HA    625 0.10480000   1.007947   ; qtot -2.998600
  626         H1     44    ASN    HB2    626 0.07970000   1.007947   ; qtot -2.918900
  627         H1     44    ASN    HB3    627 0.07970000   1.007947   ; qtot -2.839200
  628         H2     44    ASN   HD21    628 0.41960000   1.007947   ; qtot -2.419600
  629         H2     44    ASN   HD22    629 0.41960000   1.007947   ; qtot -2.000000
; residue   45 PHE rtp PHE q 0.0
  630         N1     45    PHE      N    630 -0.41570000  14.006720   ; qtot -2.415700
  631         C2     45    PHE     CA    631 -0.00240000  12.010780   ; qtot -2.418100
  632         C1     45    PHE      C    632 0.59730000  12.010780   ; qtot -1.820800
  633         O1     45    PHE      O    633 -0.56790000  15.999430   ; qtot -2.388700
  634         C2     45    PHE     CB    634 -0.03430000  12.010780   ; qtot -2.423000
  635         C1     45    PHE     CG    635 0.01180000  12.010780   ; qtot -2.411200
  636         C1     45    PHE    CD1    636 -0.12560000  12.010780   ; qtot -2.536800
  637         C1     45    PHE    CD2    637 -0.12560000  12.010780   ; qtot -2.662400
  638         C1     45    PHE    CE1    638 -0.17040000  12.010780   ; qtot -2.832800
  639         C1     45    PHE    CE2    639 -0.17040000  12.010780   ; qtot -3.003200
  640         C1     45    PHE     CZ    640 -0.10720000  12.010780   ; qtot -3.110400
  641         H2     45    PHE      H    641 0.27190000   1.007947   ; qtot -2.838500
  642         H3     45    PHE     HA    642 0.09780000   1.007947   ; qtot -2.740700
  643         H1     45    PHE    HB2    643 0.02950000   1.007947   ; qtot -2.711200
  644         H1     45    PHE    HB3    644 0.02950000   1.007947   ; qtot -2.681700
  645         H5     45    PHE    HD1    645 0.13300000   1.007947   ; qtot -2.548700
  646         H5     45    PHE    HD2    646 0.13300000   1.007947   ; qtot -2.415700
  647         H5     45    PHE    HE1    647 0.14300000   1.007947   ; qtot -2.272700
  648         H5     45    PHE    HE2    648 0.14300000   1.007947   ; qtot -2.129700
  649         H5     45    PHE     HZ    649 0.12970000   1.007947   ; qtot -2.000000
; residue   46 ALA rtp ALA q 0.0
  650         N1     46    ALA      N    650 -0.41570000  14.006720   ; qtot -2.415700
  651         C2     46    ALA     CA    651 0.03370000  12.010780   ; qtot -2.382000
  652         C1     46    ALA      C    652 0.59730000  12.010780   ; qtot -1.784700
  653         O1     46    ALA      O    653 -0.56790000  15.999430   ; qtot -2.352600
  654         C2     46    ALA     CB    654 -0.18250000  12.010780   ; qtot -2.535100
  655         H2     46    ALA      H    655 0.27190000   1.007947   ; qtot -2.263200
  656         H3     46    ALA     HA    656 0.08230000   1.007947   ; qtot -2.180900
  657         H1     46    ALA    HB1    657 0.06030000   1.007947   ; qtot -2.120600
  658         H1     46    ALA    HB2    658 0.06030000   1.007947   ; qtot -2.060300
  659         H1     46    ALA    HB3    659 0.06030000   1.007947   ; qtot -2.000000
; residue   47 VAL rtp VAL q 0.0
  660         N1     47    VAL      N    660 -0.41570000  14.006720   ; qtot -2.415700
  661         C2     47    VAL     CA    661 -0.08750000  12.010780   ; qtot -2.503200
  662         C1     47    VAL      C    662 0.59730000  12.010780   ; qtot -1.905900
  663         O1     47    VAL      O    663 -0.56790000  15.999430   ; qtot -2.473800
  664         C2     47    VAL     CB    664 0.29850000  12.010780   ; qtot -2.175300
  665         C2     47    VAL    CG1    665 -0.31920000  12.010780   ; qtot -2.494500
  666         C2     47    VAL    CG2    666 -0.31920000  12.010780   ; qtot -2.813700
  667         H2     47    VAL      H    667 0.27190000   1.007947   ; qtot -2.541800
  668         H3     47    VAL     HA    668 0.09690000   1.007947   ; qtot -2.444900
  669         H1     47    VAL     HB    669 -0.02970000   1.007947   ; qtot -2.474600
  670         H1     47    VAL   HG11    670 0.07910000   1.007947   ; qtot -2.395500
  671         H1     47    VAL   HG12    671 0.07910000   1.007947   ; qtot -2.316400
  672         H1     47    VAL   HG13    672 0.07910000   1.007947   ; qtot -2.237300
  673         H1     47    VAL   HG21    673 0.07910000   1.007947   ; qtot -2.158200
  674         H1     47    VAL   HG22    674 0.07910000   1.007947   ; qtot -2.079100
  675         H1     47    VAL   HG23    675 0.07910000   1.007947   ; qtot -2.000000
; residue   48 GLY rtp GLY q 0.0
  676         N1     48    GLY      N    676 -0.41570000  14.006720   ; qtot -2.415700
  677         C2     48    GLY     CA    677 -0.02520000  12.010780   ; qtot -2.440900
  678         C1     48    GLY      C    678 0.59730000  12.010780   ; qtot -1.843600
  679         O1     48    GLY      O    679 -0.56790000  15.999430   ; qtot -2.411500
  680         H2     48    GLY      H    680 0.27190000   1.007947   ; qtot -2.139600
  681         H3     48    GLY    HA2    681 0.06980000   1.007947   ; qtot -2.069800
  682         H3     48    GLY    HA3    682 0.06980000   1.007947   ; qtot -2.000000
; residue   49 ALA rtp ALA q 0.0
  683         N1     49    ALA      N    683 -0.41570000  14.006720   ; qtot -2.415700
  684         C2     49    ALA     CA    684 0.03370000  12.010780   ; qtot -2.382000
  685         C1     49    ALA      C    685 0.59730000  12.010780   ; qtot -1.784700
  686         O1     49    ALA      O    686 -0.56790000  15.999430   ; qtot -2.352600
  687         C2     49    ALA     CB    687 -0.18250000  12.010780   ; qtot -2.535100
  688         H2     49    ALA      H    688 0.27190000   1.007947   ; qtot -2.263200
  689         H3     49    ALA     HA    689 0.08230000   1.007947   ; qtot -2.180900
  690         H1     49    ALA    HB1    690 0.06030000   1.007947   ; qtot -2.120600
  691         H1     49    ALA    HB2    691 0.06030000   1.007947   ; qtot -2.060300
  692         H1     49    ALA    HB3    692 0.06030000   1.007947   ; qtot -2.000000
; residue   50 ALA rtp ALA q 0.0
  693         N1     50    ALA      N    693 -0.41570000  14.006720   ; qtot -2.415700
  694         C2     50    ALA     CA    694 0.03370000  12.010780   ; qtot -2.382000
  695         C1     50    ALA      C    695 0.59730000  12.010780   ; qtot -1.784700
  696         O1     50    ALA      O    696 -0.56790000  15.999430   ; qtot -2.352600
  697         C2     50    ALA     CB    697 -0.18250000  12.010780   ; qtot -2.535100
  698         H2     50    ALA      H    698 0.27190000   1.007947   ; qtot -2.263200
  699         H3     50    ALA     HA    699 0.08230000   1.007947   ; qtot -2.180900
  700         H1     50    ALA    HB1    700 0.06030000   1.007947   ; qtot -2.120600
  701         H1     50    ALA    HB2    701 0.06030000   1.007947   ; qtot -2.060300
  702         H1     50    ALA    HB3    702 0.06030000   1.007947   ; qtot -2.000000
; residue   51 PRO rtp PRO q -0.0
  703         N1     51    PRO      N    703 -0.25480000  14.006720   ; qtot -2.254800
  704         C2     51    PRO     CA    704 -0.02660000  12.010780   ; qtot -2.281400
  705         C1     51    PRO      C    705 0.58960000  12.010780   ; qtot -1.691800
  706         O1     51    PRO      O    706 -0.57480000  15.999430   ; qtot -2.266600
  707         C2     51    PRO     CB    707 -0.00700000  12.010780   ; qtot -2.273600
  708         C2     51    PRO     CG    708 0.01890000  12.010780   ; qtot -2.254700
  709         C2     51    PRO     CD    709 0.01920000  12.010780   ; qtot -2.235500
  710         H3     51    PRO     HA    710 0.06410000   1.007947   ; qtot -2.171400
  711         H1     51    PRO    HB2    711 0.02530000   1.007947   ; qtot -2.146100
  712         H1     51    PRO    HB3    712 0.02530000   1.007947   ; qtot -2.120800
  713         H1     51    PRO    HG2    713 0.02130000   1.007947   ; qtot -2.099500
  714         H1     51    PRO    HG3    714 0.02130000   1.007947   ; qtot -2.078200
  715         H3     51    PRO    HD2    715 0.03910000   1.007947   ; qtot -2.039100
  716         H3     51    PRO    HD3    716 0.03910000   1.007947   ; qtot -2.000000
; residue   52 HIS rtp HIS q -0.0
  717         N1     52    HIS      N    717 -0.41570000  14.006720   ; qtot -2.415700
  718         C2     52    HIS     CA    718 -0.05810000  12.010780   ; qtot -2.473800
  719         C1     52    HIS      C    719 0.59730000  12.010780   ; qtot -1.876500
  720         O1     52    HIS      O    720 -0.56790000  15.999430   ; qtot -2.444400
  721         C2     52    HIS     CB    721 -0.00740000  12.010780   ; qtot -2.451800
  722         C1     52    HIS     CG    722 0.18680000  12.010780   ; qtot -2.265000
  723         N1     52    HIS    ND1    723 -0.54320000  14.006720   ; qtot -2.808200
  724         C1     52    HIS    CD2    724 -0.22070000  12.010780   ; qtot -3.028900
  725         C1     52    HIS    CE1    725 0.16350000  12.010780   ; qtot -2.865400
  726         N1     52    HIS    NE2    726 -0.27950000  14.006720   ; qtot -3.144900
  727         H2     52    HIS      H    727 0.27190000   1.007947   ; qtot -2.873000
  728         H3     52    HIS     HA    728 0.13600000   1.007947   ; qtot -2.737000
  729         H1     52    HIS    HB2    729 0.03670000   1.007947   ; qtot -2.700300
  730         H1     52    HIS    HB3    730 0.03670000   1.007947   ; qtot -2.663600
  731         H7     52    HIS    HD2    731 0.18620000   1.007947   ; qtot -2.477400
  732         H8     52    HIS    HE1    732 0.14350000   1.007947   ; qtot -2.333900
  733         H2     52    HIS    HE2    733 0.33390000   1.007947   ; qtot -2.000000
; residue   53 PRO rtp PRO q -0.0
  734         N1     53    PRO      N    734 -0.25480000  14.006720   ; qtot -2.254800
  735         C2     53    PRO     CA    735 -0.02660000  12.010780   ; qtot -2.281400
  736         C1     53    PRO      C    736 0.58960000  12.010780   ; qtot -1.691800
  737         O1     53    PRO      O    737 -0.57480000  15.999430   ; qtot -2.266600
  738         C2     53    PRO     CB    738 -0.00700000  12.010780   ; qtot -2.273600
  739         C2     53    PRO     CG    739 0.01890000  12.010780   ; qtot -2.254700
  740         C2     53    PRO     CD    740 0.01920000  12.010780   ; qtot -2.235500
  741         H3     53    PRO     HA    741 0.06410000   1.007947   ; qtot -2.171400
  742         H1     53    PRO    HB2    742 0.02530000   1.007947   ; qtot -2.146100
  743         H1     53    PRO    HB3    743 0.02530000   1.007947   ; qtot -2.120800
  744         H1     53    PRO    HG2    744 0.02130000   1.007947   ; qtot -2.099500
  745         H1     53    PRO    HG3    745 0.02130000   1.007947   ; qtot -2.078200
  746         H3     53    PRO    HD2    746 0.03910000   1.007947   ; qtot -2.039100
  747         H3     53    PRO    HD3    747 0.03910000   1.007947   ; qtot -2.000000
; residue   54 PHE rtp PHE q 0.0
  748         N1     54    PHE      N    748 -0.41570000  14.006720   ; qtot -2.415700
  749         C2     54    PHE     CA    749 -0.00240000  12.010780   ; qtot -2.418100
  750         C1     54    PHE      C    750 0.59730000  12.010780   ; qtot -1.820800
  751         O1     54    PHE      O    751 -0.56790000  15.999430   ; qtot -2.388700
  752         C2     54    PHE     CB    752 -0.03430000  12.010780   ; qtot -2.423000
  753         C1     54    PHE     CG    753 0.01180000  12.010780   ; qtot -2.411200
  754         C1     54    PHE    CD1    754 -0.12560000  12.010780   ; qtot -2.536800
  755         C1     54    PHE    CD2    755 -0.12560000  12.010780   ; qtot -2.662400
  756         C1     54    PHE    CE1    756 -0.17040000  12.010780   ; qtot -2.832800
  757         C1     54    PHE    CE2    757 -0.17040000  12.010780   ; qtot -3.003200
  758         C1     54    PHE     CZ    758 -0.10720000  12.010780   ; qtot -3.110400
  759         H2     54    PHE      H    759 0.27190000   1.007947   ; qtot -2.838500
  760         H3     54    PHE     HA    760 0.09780000   1.007947   ; qtot -2.740700
  761         H1     54    PHE    HB2    761 0.02950000   1.007947   ; qtot -2.711200
  762         H1     54    PHE    HB3    762 0.02950000   1.007947   ; qtot -2.681700
  763         H5     54    PHE    HD1    763 0.13300000   1.007947   ; qtot -2.548700
  764         H5     54    PHE    HD2    764 0.13300000   1.007947   ; qtot -2.415700
  765         H5     54    PHE    HE1    765 0.14300000   1.007947   ; qtot -2.272700
  766         H5     54    PHE    HE2    766 0.14300000   1.007947   ; qtot -2.129700
  767         H5     54    PHE     HZ    767 0.12970000   1.007947   ; qtot -2.000000
; residue   55 LEU rtp LEU q -0.0
  768         N1     55    LEU      N    768 -0.41570000  14.006720   ; qtot -2.415700
  769         C2     55    LEU     CA    769 -0.05180000  12.010780   ; qtot -2.467500
  770         C1     55    LEU      C    770 0.59730000  12.010780   ; qtot -1.870200
  771         O1     55    LEU      O    771 -0.56790000  15.999430   ; qtot -2.438100
  772         C2     55    LEU     CB    772 -0.11020000  12.010780   ; qtot -2.548300
  773         C2     55    LEU     CG    773 0.35310000  12.010780   ; qtot -2.195200
  774         C2     55    LEU    CD1    774 -0.41210000  12.010780   ; qtot -2.607300
  775         C2     55    LEU    CD2    775 -0.41210000  12.010780   ; qtot -3.019400
  776         H2     55    LEU      H    776 0.27190000   1.007947   ; qtot -2.747500
  777         H3     55    LEU     HA    777 0.09220000   1.007947   ; qtot -2.655300
  778         H1     55    LEU    HB2    778 0.04570000   1.007947   ; qtot -2.609600
  779         H1     55    LEU    HB3    779 0.04570000   1.007947   ; qtot -2.563900
  780         H1     55    LEU     HG    780 -0.03610000   1.007947   ; qtot -2.600000
  781         H1     55    LEU   HD11    781 0.10000000   1.007947   ; qtot -2.500000
  782         H1     55    LEU   HD12    782 0.10000000   1.007947   ; qtot -2.400000
  783         H1     55    LEU   HD13    783 0.10000000   1.007947   ; qtot -2.300000
  784         H1     55    LEU   HD21    784 0.10000000   1.007947   ; qtot -2.200000
  785         H1     55    LEU   HD22    785 0.10000000   1.007947   ; qtot -2.100000
  786         H1     55    LEU   HD23    786 0.10000000   1.007947   ; qtot -2.000000
; residue   56 HIS rtp HIS q 0.0
  787         N1     56    HIS      N    787 -0.41570000  14.006720   ; qtot -2.415700
  788         C2     56    HIS     CA    788 0.01880000  12.010780   ; qtot -2.396900
  789         C1     56    HIS      C    789 0.59730000  12.010780   ; qtot -1.799600
  790         O1     56    HIS      O    790 -0.56790000  15.999430   ; qtot -2.367500
  791         C2     56    HIS     CB    791 -0.04620000  12.010780   ; qtot -2.413700
  792         C1     56    HIS     CG    792 -0.02660000  12.010780   ; qtot -2.440300
  793         N1     56    HIS    ND1    793 -0.38110000  14.006720   ; qtot -2.821400
  794         C1     56    HIS    CD2    794 0.12920000  12.010780   ; qtot -2.692200
  795         C1     56    HIS    CE1    795 0.20570000  12.010780   ; qtot -2.486500
  796         N1     56    HIS    NE2    796 -0.57270000  14.006720   ; qtot -3.059200
  797         H2     56    HIS      H    797 0.27190000   1.007947   ; qtot -2.787300
  798         H3     56    HIS     HA    798 0.08810000   1.007947   ; qtot -2.699200
  799         H1     56    HIS    HB2    799 0.04020000   1.007947   ; qtot -2.659000
  800         H1     56    HIS    HB3    800 0.04020000   1.007947   ; qtot -2.618800
  801         H2     56    HIS    HD1    801 0.36490000   1.007947   ; qtot -2.253900
  802         H7     56    HIS    HD2    802 0.11470000   1.007947   ; qtot -2.139200
  803         H8     56    HIS    HE1    803 0.13920000   1.007947   ; qtot -2.000000
; residue   57 ARG rtp ARG q 1.0
  804         N1     57    ARG      N    804 -0.34790000  14.006720   ; qtot -2.347900
  805         C2     57    ARG     CA    805 -0.26370000  12.010780   ; qtot -2.611600
  806         C1     57    ARG      C    806 0.73410000  12.010780   ; qtot -1.877500
  807         O1     57    ARG      O    807 -0.58940000  15.999430   ; qtot -2.466900
  808         C2     57    ARG     CB    808 -0.00070000  12.010780   ; qtot -2.467600
  809         C2     57    ARG     CG    809 0.03900000  12.010780   ; qtot -2.428600
  810         C2     57    ARG     CD    810 0.04860000  12.010780   ; qtot -2.380000
  811         N1     57    ARG     NE    811 -0.52950000  14.006720   ; qtot -2.909500
  812         C1     57    ARG     CZ    812 0.80760000  12.010780   ; qtot -2.101900
  813         N1     57    ARG    NH1    813 -0.86270000  14.006720   ; qtot -2.964600
  814         N1     57    ARG    NH2    814 -0.86270000  14.006720   ; qtot -3.827300
  815         H2     57    ARG      H    815 0.27470000   1.007947   ; qtot -3.552600
  816         H3     57    ARG     HA    816 0.15600000   1.007947   ; qtot -3.396600
  817         H1     57    ARG    HB2    817 0.03270000   1.007947   ; qtot -3.363900
  818         H1     57    ARG    HB3    818 0.03270000   1.007947   ; qtot -3.331200
  819         H1     57    ARG    HG2    819 0.02850000   1.007947   ; qtot -3.302700
  820         H1     57    ARG    HG3    820 0.02850000   1.007947   ; qtot -3.274200
  821         H3     57    ARG    HD2    821 0.06870000   1.007947   ; qtot -3.205500
  822         H3     57    ARG    HD3    822 0.06870000   1.007947   ; qtot -3.136800
  823         H2     57    ARG     HE    823 0.34560000   1.007947   ; qtot -2.791200
  824         H2     57    ARG   HH11    824 0.44780000   1.007947   ; qtot -2.343400
  825         H2     57    ARG   HH12    825 0.44780000   1.007947   ; qtot -1.895600
  826         H2     57    ARG   HH21    826 0.44780000   1.007947   ; qtot -1.447800
  827         H2     57    ARG   HH22    827 0.44780000   1.007947   ; qtot -1.000000
; residue   58 TYR rtp TYR q 0.0
  828         N1     58    TYR      N    828 -0.41570000  14.006720   ; qtot -1.415700
  829         C2     58    TYR     CA    829 -0.00140000  12.010780   ; qtot -1.417100
  830         C1     58    TYR      C    830 0.59730000  12.010780   ; qtot -0.819800
  831         O1     58    TYR      O    831 -0.56790000  15.999430   ; qtot -1.387700
  832         C2     58    TYR     CB    832 -0.01520000  12.010780   ; qtot -1.402900
  833         C1     58    TYR     CG    833 -0.00110000  12.010780   ; qtot -1.404000
  834         C1     58    TYR    CD1    834 -0.19060000  12.010780   ; qtot -1.594600
  835         C1     58    TYR    CD2    835 -0.19060000  12.010780   ; qtot -1.785200
  836         C1     58    TYR    CE1    836 -0.23410000  12.010780   ; qtot -2.019300
  837         C1     58    TYR    CE2    837 -0.23410000  12.010780   ; qtot -2.253400
  838         C1     58    TYR     CZ    838 0.32260000  12.010780   ; qtot -1.930800
  839         O2     58    TYR     OH    839 -0.55790000  15.999430   ; qtot -2.488700
  840         H2     58    TYR      H    840 0.27190000   1.007947   ; qtot -2.216800
  841         H3     58    TYR     HA    841 0.08760000   1.007947   ; qtot -2.129200
  842         H1     58    TYR    HB2    842 0.02950000   1.007947   ; qtot -2.099700
  843         H1     58    TYR    HB3    843 0.02950000   1.007947   ; qtot -2.070200
  844         H5     58    TYR    HD1    844 0.16990000   1.007947   ; qtot -1.900300
  845         H5     58    TYR    HD2    845 0.16990000   1.007947   ; qtot -1.730400
  846         H5     58    TYR    HE1    846 0.16560000   1.007947   ; qtot -1.564800
  847         H5     58    TYR    HE2    847 0.16560000   1.007947   ; qtot -1.399200
  848         H4     58    TYR     HH    848 0.39920000   1.007947   ; qtot -1.000000
; residue   59 TYR rtp TYR q 0.0
  849         N1     59    TYR      N    849 -0.41570000  14.006720   ; qtot -1.415700
  850         C2     59    TYR     CA    850 -0.00140000  12.010780   ; qtot -1.417100
  851         C1     59    TYR      C    851 0.59730000  12.010780   ; qtot -0.819800
  852         O1     59    TYR      O    852 -0.56790000  15.999430   ; qtot -1.387700
  853         C2     59    TYR     CB    853 -0.01520000  12.010780   ; qtot -1.402900
  854         C1     59    TYR     CG    854 -0.00110000  12.010780   ; qtot -1.404000
  855         C1     59    TYR    CD1    855 -0.19060000  12.010780   ; qtot -1.594600
  856         C1     59    TYR    CD2    856 -0.19060000  12.010780   ; qtot -1.785200
  857         C1     59    TYR    CE1    857 -0.23410000  12.010780   ; qtot -2.019300
  858         C1     59    TYR    CE2    858 -0.23410000  12.010780   ; qtot -2.253400
  859         C1     59    TYR     CZ    859 0.32260000  12.010780   ; qtot -1.930800
  860         O2     59    TYR     OH    860 -0.55790000  15.999430   ; qtot -2.488700
  861         H2     59    TYR      H    861 0.27190000   1.007947   ; qtot -2.216800
  862         H3     59    TYR     HA    862 0.08760000   1.007947   ; qtot -2.129200
  863         H1     59    TYR    HB2    863 0.02950000   1.007947   ; qtot -2.099700
  864         H1     59    TYR    HB3    864 0.02950000   1.007947   ; qtot -2.070200
  865         H5     59    TYR    HD1    865 0.16990000   1.007947   ; qtot -1.900300
  866         H5     59    TYR    HD2    866 0.16990000   1.007947   ; qtot -1.730400
  867         H5     59    TYR    HE1    867 0.16560000   1.007947   ; qtot -1.564800
  868         H5     59    TYR    HE2    868 0.16560000   1.007947   ; qtot -1.399200
  869         H4     59    TYR     HH    869 0.39920000   1.007947   ; qtot -1.000000
; residue   60 GLN rtp GLN q 0.0
  870         N1     60    GLN      N    870 -0.41570000  14.006720   ; qtot -1.415700
  871         C2     60    GLN     CA    871 -0.00310000  12.010780   ; qtot -1.418800
  872         C1     60    GLN      C    872 0.59730000  12.010780   ; qtot -0.821500
  873         O1     60    GLN      O    873 -0.56790000  15.999430   ; qtot -1.389400
  874         C2     60    GLN     CB    874 -0.00360000  12.010780   ; qtot -1.393000
  875         C2     60    GLN     CG    875 -0.06450000  12.010780   ; qtot -1.457500
  876         C1     60    GLN     CD    876 0.69510000  12.010780   ; qtot -0.762400
  877         O1     60    GLN    OE1    877 -0.60860000  15.999430   ; qtot -1.371000
  878         N1     60    GLN    NE2    878 -0.94070000  14.006720   ; qtot -2.311700
  879         H2     60    GLN      H    879 0.27190000   1.007947   ; qtot -2.039800
  880         H3     60    GLN     HA    880 0.08500000   1.007947   ; qtot -1.954800
  881         H1     60    GLN    HB2    881 0.01710000   1.007947   ; qtot -1.937700
  882         H1     60    GLN    HB3    882 0.01710000   1.007947   ; qtot -1.920600
  883         H1     60    GLN    HG2    883 0.03520000   1.007947   ; qtot -1.885400
  884         H1     60    GLN    HG3    884 0.03520000   1.007947   ; qtot -1.850200
  885         H2     60    GLN   HE21    885 0.42510000   1.007947   ; qtot -1.425100
  886         H2     60    GLN   HE22    886 0.42510000   1.007947   ; qtot -1.000000
; residue   61 ARG rtp ARG q 1.0
  887         N1     61    ARG      N    887 -0.34790000  14.006720   ; qtot -1.347900
  888         C2     61    ARG     CA    888 -0.26370000  12.010780   ; qtot -1.611600
  889         C1     61    ARG      C    889 0.73410000  12.010780   ; qtot -0.877500
  890         O1     61    ARG      O    890 -0.58940000  15.999430   ; qtot -1.466900
  891         C2     61    ARG     CB    891 -0.00070000  12.010780   ; qtot -1.467600
  892         C2     61    ARG     CG    892 0.03900000  12.010780   ; qtot -1.428600
  893         C2     61    ARG     CD    893 0.04860000  12.010780   ; qtot -1.380000
  894         N1     61    ARG     NE    894 -0.52950000  14.006720   ; qtot -1.909500
  895         C1     61    ARG     CZ    895 0.80760000  12.010780   ; qtot -1.101900
  896         N1     61    ARG    NH1    896 -0.86270000  14.006720   ; qtot -1.964600
  897         N1     61    ARG    NH2    897 -0.86270000  14.006720   ; qtot -2.827300
  898         H2     61    ARG      H    898 0.27470000   1.007947   ; qtot -2.552600
  899         H3     61    ARG     HA    899 0.15600000   1.007947   ; qtot -2.396600
  900         H1     61    ARG    HB2    900 0.03270000   1.007947   ; qtot -2.363900
  901         H1     61    ARG    HB3    901 0.03270000   1.007947   ; qtot -2.331200
  902         H1     61    ARG    HG2    902 0.02850000   1.007947   ; qtot -2.302700
  903         H1     61    ARG    HG3    903 0.02850000   1.007947   ; qtot -2.274200
  904         H3     61    ARG    HD2    904 0.06870000   1.007947   ; qtot -2.205500
  905         H3     61    ARG    HD3    905 0.06870000   1.007947   ; qtot -2.136800
  906         H2     61    ARG     HE    906 0.34560000   1.007947   ; qtot -1.791200
  907         H2     61    ARG   HH11    907 0.44780000   1.007947   ; qtot -1.343400
  908         H2     61    ARG   HH12    908 0.44780000   1.007947   ; qtot -0.895600
  909         H2     61    ARG   HH21    909 0.44780000   1.007947   ; qtot -0.447800
  910         H2     61    ARG   HH22    910 0.44780000   1.007947   ; qtot 0.000000
; residue   62 GLN rtp GLN q 0.0
  911         N1     62    GLN      N    911 -0.41570000  14.006720   ; qtot -0.415700
  912         C2     62    GLN     CA    912 -0.00310000  12.010780   ; qtot -0.418800
  913         C1     62    GLN      C    913 0.59730000  12.010780   ; qtot 0.178500
  914         O1     62    GLN      O    914 -0.56790000  15.999430   ; qtot -0.389400
  915         C2     62    GLN     CB    915 -0.00360000  12.010780   ; qtot -0.393000
  916         C2     62    GLN     CG    916 -0.06450000  12.010780   ; qtot -0.457500
  917         C1     62    GLN     CD    917 0.69510000  12.010780   ; qtot 0.237600
  918         O1     62    GLN    OE1    918 -0.60860000  15.999430   ; qtot -0.371000
  919         N1     62    GLN    NE2    919 -0.94070000  14.006720   ; qtot -1.311700
  920         H2     62    GLN      H    920 0.27190000   1.007947   ; qtot -1.039800
  921         H3     62    GLN     HA    921 0.08500000   1.007947   ; qtot -0.954800
  922         H1     62    GLN    HB2    922 0.01710000   1.007947   ; qtot -0.937700
  923         H1     62    GLN    HB3    923 0.01710000   1.007947   ; qtot -0.920600
  924         H1     62    GLN    HG2    924 0.03520000   1.007947   ; qtot -0.885400
  925         H1     62    GLN    HG3    925 0.03520000   1.007947   ; qtot -0.850200
  926         H2     62    GLN   HE21    926 0.42510000   1.007947   ; qtot -0.425100
  927         H2     62    GLN   HE22    927 0.42510000   1.007947   ; qtot 0.000000
; residue   63 LEU rtp LEU q -0.0
  928         N1     63    LEU      N    928 -0.41570000  14.006720   ; qtot -0.415700
  929         C2     63    LEU     CA    929 -0.05180000  12.010780   ; qtot -0.467500
  930         C1     63    LEU      C    930 0.59730000  12.010780   ; qtot 0.129800
  931         O1     63    LEU      O    931 -0.56790000  15.999430   ; qtot -0.438100
  932         C2     63    LEU     CB    932 -0.11020000  12.010780   ; qtot -0.548300
  933         C2     63    LEU     CG    933 0.35310000  12.010780   ; qtot -0.195200
  934         C2     63    LEU    CD1    934 -0.41210000  12.010780   ; qtot -0.607300
  935         C2     63    LEU    CD2    935 -0.41210000  12.010780   ; qtot -1.019400
  936         H2     63    LEU      H    936 0.27190000   1.007947   ; qtot -0.747500
  937         H3     63    LEU     HA    937 0.09220000   1.007947   ; qtot -0.655300
  938         H1     63    LEU    HB2    938 0.04570000   1.007947   ; qtot -0.609600
  939         H1     63    LEU    HB3    939 0.04570000   1.007947   ; qtot -0.563900
  940         H1     63    LEU     HG    940 -0.03610000   1.007947   ; qtot -0.600000
  941         H1     63    LEU   HD11    941 0.10000000   1.007947   ; qtot -0.500000
  942         H1     63    LEU   HD12    942 0.10000000   1.007947   ; qtot -0.400000
  943         H1     63    LEU   HD13    943 0.10000000   1.007947   ; qtot -0.300000
  944         H1     63    LEU   HD21    944 0.10000000   1.007947   ; qtot -0.200000
  945         H1     63    LEU   HD22    945 0.10000000   1.007947   ; qtot -0.100000
  946         H1     63    LEU   HD23    946 0.10000000   1.007947   ; qtot 0.000000
; residue   64 SER rtp SER q 0.0
  947         N1     64    SER      N    947 -0.41570000  14.006720   ; qtot -0.415700
  948         C2     64    SER     CA    948 -0.02490000  12.010780   ; qtot -0.440600
  949         C1     64    SER      C    949 0.59730000  12.010780   ; qtot 0.156700
  950         O1     64    SER      O    950 -0.56790000  15.999430   ; qtot -0.411200
  951         C2     64    SER     CB    951 0.21170000  12.010780   ; qtot -0.199500
  952         O2     64    SER     OG    952 -0.65460000  15.999430   ; qtot -0.854100
  953         H2     64    SER      H    953 0.27190000   1.007947   ; qtot -0.582200
  954         H3     64    SER     HA    954 0.08430000   1.007947   ; qtot -0.497900
  955         H3     64    SER    HB2    955 0.03520000   1.007947   ; qtot -0.462700
  956         H3     64    SER    HB3    956 0.03520000   1.007947   ; qtot -0.427500
  957         H4     64    SER     HG    957 0.42750000   1.007947   ; qtot 0.000000
; residue   65 SER rtp SER q 0.0
  958         N1     65    SER      N    958 -0.41570000  14.006720   ; qtot -0.415700
  959         C2     65    SER     CA    959 -0.02490000  12.010780   ; qtot -0.440600
  960         C1     65    SER      C    960 0.59730000  12.010780   ; qtot 0.156700
  961         O1     65    SER      O    961 -0.56790000  15.999430   ; qtot -0.411200
  962         C2     65    SER     CB    962 0.21170000  12.010780   ; qtot -0.199500
  963         O2     65    SER     OG    963 -0.65460000  15.999430   ; qtot -0.854100
  964         H2     65    SER      H    964 0.27190000   1.007947   ; qtot -0.582200
  965         H3     65    SER     HA    965 0.08430000   1.007947   ; qtot -0.497900
  966         H3     65    SER    HB2    966 0.03520000   1.007947   ; qtot -0.462700
  967         H3     65    SER    HB3    967 0.03520000   1.007947   ; qtot -0.427500
  968         H4     65    SER     HG    968 0.42750000   1.007947   ; qtot 0.000000
; residue   66 THR rtp THR q -0.0
  969         N1     66    THR      N    969 -0.41570000  14.006720   ; qtot -0.415700
  970         C2     66    THR     CA    970 -0.03890000  12.010780   ; qtot -0.454600
  971         C1     66    THR      C    971 0.59730000  12.010780   ; qtot 0.142700
  972         O1     66    THR      O    972 -0.56790000  15.999430   ; qtot -0.425200
  973         C2     66    THR     CB    973 0.36540000  12.010780   ; qtot -0.059800
  974         O2     66    THR    OG1    974 -0.67610000  15.999430   ; qtot -0.735900
  975         C2     66    THR    CG2    975 -0.24380000  12.010780   ; qtot -0.979700
  976         H2     66    THR      H    976 0.27190000   1.007947   ; qtot -0.707800
  977         H3     66    THR     HA    977 0.10070000   1.007947   ; qtot -0.607100
  978         H3     66    THR     HB    978 0.00430000   1.007947   ; qtot -0.602800
  979         H4     66    THR    HG1    979 0.41020000   1.007947   ; qtot -0.192600
  980         H1     66    THR   HG21    980 0.06420000   1.007947   ; qtot -0.128400
  981         H1     66    THR   HG22    981 0.06420000   1.007947   ; qtot -0.064200
  982         H1     66    THR   HG23    982 0.06420000   1.007947   ; qtot 0.000000
; residue   67 TYR rtp TYR q 0.0
  983         N1     67    TYR      N    983 -0.41570000  14.006720   ; qtot -0.415700
  984         C2     67    TYR     CA    984 -0.00140000  12.010780   ; qtot -0.417100
  985         C1     67    TYR      C    985 0.59730000  12.010780   ; qtot 0.180200
  986         O1     67    TYR      O    986 -0.56790000  15.999430   ; qtot -0.387700
  987         C2     67    TYR     CB    987 -0.01520000  12.010780   ; qtot -0.402900
  988         C1     67    TYR     CG    988 -0.00110000  12.010780   ; qtot -0.404000
  989         C1     67    TYR    CD1    989 -0.19060000  12.010780   ; qtot -0.594600
  990         C1     67    TYR    CD2    990 -0.19060000  12.010780   ; qtot -0.785200
  991         C1     67    TYR    CE1    991 -0.23410000  12.010780   ; qtot -1.019300
  992         C1     67    TYR    CE2    992 -0.23410000  12.010780   ; qtot -1.253400
  993         C1     67    TYR     CZ    993 0.32260000  12.010780   ; qtot -0.930800
  994         O2     67    TYR     OH    994 -0.55790000  15.999430   ; qtot -1.488700
  995         H2     67    TYR      H    995 0.27190000   1.007947   ; qtot -1.216800
  996         H3     67    TYR     HA    996 0.08760000   1.007947   ; qtot -1.129200
  997         H1     67    TYR    HB2    997 0.02950000   1.007947   ; qtot -1.099700
  998         H1     67    TYR    HB3    998 0.02950000   1.007947   ; qtot -1.070200
  999         H5     67    TYR    HD1    999 0.16990000   1.007947   ; qtot -0.900300
 1000         H5     67    TYR    HD2   1000 0.16990000   1.007947   ; qtot -0.730400
 1001         H5     67    TYR    HE1   1001 0.16560000   1.007947   ; qtot -0.564800
 1002         H5     67    TYR    HE2   1002 0.16560000   1.007947   ; qtot -0.399200
 1003         H4     67    TYR     HH   1003 0.39920000   1.007947   ; qtot 0.000000
; residue   68 ARG rtp ARG q 1.0
 1004         N1     68    ARG      N   1004 -0.34790000  14.006720   ; qtot -0.347900
 1005         C2     68    ARG     CA   1005 -0.26370000  12.010780   ; qtot -0.611600
 1006         C1     68    ARG      C   1006 0.73410000  12.010780   ; qtot 0.122500
 1007         O1     68    ARG      O   1007 -0.58940000  15.999430   ; qtot -0.466900
 1008         C2     68    ARG     CB   1008 -0.00070000  12.010780   ; qtot -0.467600
 1009         C2     68    ARG     CG   1009 0.03900000  12.010780   ; qtot -0.428600
 1010         C2     68    ARG     CD   1010 0.04860000  12.010780   ; qtot -0.380000
 1011         N1     68    ARG     NE   1011 -0.52950000  14.006720   ; qtot -0.909500
 1012         C1     68    ARG     CZ   1012 0.80760000  12.010780   ; qtot -0.101900
 1013         N1     68    ARG    NH1   1013 -0.86270000  14.006720   ; qtot -0.964600
 1014         N1     68    ARG    NH2   1014 -0.86270000  14.006720   ; qtot -1.827300
 1015         H2     68    ARG      H   1015 0.27470000   1.007947   ; qtot -1.552600
 1016         H3     68    ARG     HA   1016 0.15600000   1.007947   ; qtot -1.396600
 1017         H1     68    ARG    HB2   1017 0.03270000   1.007947   ; qtot -1.363900
 1018         H1     68    ARG    HB3   1018 0.03270000   1.007947   ; qtot -1.331200
 1019         H1     68    ARG    HG2   1019 0.02850000   1.007947   ; qtot -1.302700
 1020         H1     68    ARG    HG3   1020 0.02850000   1.007947   ; qtot -1.274200
 1021         H3     68    ARG    HD2   1021 0.06870000   1.007947   ; qtot -1.205500
 1022         H3     68    ARG    HD3   1022 0.06870000   1.007947   ; qtot -1.136800
 1023         H2     68    ARG     HE   1023 0.34560000   1.007947   ; qtot -0.791200
 1024         H2     68    ARG   HH11   1024 0.44780000   1.007947   ; qtot -0.343400
 1025         H2     68    ARG   HH12   1025 0.44780000   1.007947   ; qtot 0.104400
 1026         H2     68    ARG   HH21   1026 0.44780000   1.007947   ; qtot 0.552200
 1027         H2     68    ARG   HH22   1027 0.44780000   1.007947   ; qtot 1.000000
; residue   69 ASP rtp ASP q -1.0
 1028         N1     69    ASP      N   1028 -0.51630000  14.006720   ; qtot 0.483700
 1029         C2     69    ASP     CA   1029 0.03810000  12.010780   ; qtot 0.521800
 1030         C1     69    ASP      C   1030 0.53660000  12.010780   ; qtot 1.058400
 1031         O1     69    ASP      O   1031 -0.58190000  15.999430   ; qtot 0.476500
 1032         C2     69    ASP     CB   1032 -0.03030000  12.010780   ; qtot 0.446200
 1033         C1     69    ASP     CG   1033 0.79940000  12.010780   ; qtot 1.245600
 1034         O1     69    ASP    OD1   1034 -0.80140000  15.999430   ; qtot 0.444200
 1035         O1     69    ASP    OD2   1035 -0.80140000  15.999430   ; qtot -0.357200
 1036         H2     69    ASP      H   1036 0.29360000   1.007947   ; qtot -0.063600
 1037         H3     69    ASP     HA   1037 0.08800000   1.007947   ; qtot 0.024400
 1038         H1     69    ASP    HB2   1038 -0.01220000   1.007947   ; qtot 0.012200
 1039         H1     69    ASP    HB3   1039 -0.01220000   1.007947   ; qtot 0.000000
; residue   70 LEU rtp LEU q -0.0
 1040         N1     70    LEU      N   1040 -0.41570000  14.006720   ; qtot -0.415700
 1041         C2     70    LEU     CA   1041 -0.05180000  12.010780   ; qtot -0.467500
 1042         C1     70    LEU      C   1042 0.59730000  12.010780   ; qtot 0.129800
 1043         O1     70    LEU      O   1043 -0.56790000  15.999430   ; qtot -0.438100
 1044         C2     70    LEU     CB   1044 -0.11020000  12.010780   ; qtot -0.548300
 1045         C2     70    LEU     CG   1045 0.35310000  12.010780   ; qtot -0.195200
 1046         C2     70    LEU    CD1   1046 -0.41210000  12.010780   ; qtot -0.607300
 1047         C2     70    LEU    CD2   1047 -0.41210000  12.010780   ; qtot -1.019400
 1048         H2     70    LEU      H   1048 0.27190000   1.007947   ; qtot -0.747500
 1049         H3     70    LEU     HA   1049 0.09220000   1.007947   ; qtot -0.655300
 1050         H1     70    LEU    HB2   1050 0.04570000   1.007947   ; qtot -0.609600
 1051         H1     70    LEU    HB3   1051 0.04570000   1.007947   ; qtot -0.563900
 1052         H1     70    LEU     HG   1052 -0.03610000   1.007947   ; qtot -0.600000
 1053         H1     70    LEU   HD11   1053 0.10000000   1.007947   ; qtot -0.500000
 1054         H1     70    LEU   HD12   1054 0.10000000   1.007947   ; qtot -0.400000
 1055         H1     70    LEU   HD13   1055 0.10000000   1.007947   ; qtot -0.300000
 1056         H1     70    LEU   HD21   1056 0.10000000   1.007947   ; qtot -0.200000
 1057         H1     70    LEU   HD22   1057 0.10000000   1.007947   ; qtot -0.100000
 1058         H1     70    LEU   HD23   1058 0.10000000   1.007947   ; qtot 0.000000
; residue   71 ARG rtp ARG q 1.0
 1059         N1     71    ARG      N   1059 -0.34790000  14.006720   ; qtot -0.347900
 1060         C2     71    ARG     CA   1060 -0.26370000  12.010780   ; qtot -0.611600
 1061         C1     71    ARG      C   1061 0.73410000  12.010780   ; qtot 0.122500
 1062         O1     71    ARG      O   1062 -0.58940000  15.999430   ; qtot -0.466900
 1063         C2     71    ARG     CB   1063 -0.00070000  12.010780   ; qtot -0.467600
 1064         C2     71    ARG     CG   1064 0.03900000  12.010780   ; qtot -0.428600
 1065         C2     71    ARG     CD   1065 0.04860000  12.010780   ; qtot -0.380000
 1066         N1     71    ARG     NE   1066 -0.52950000  14.006720   ; qtot -0.909500
 1067         C1     71    ARG     CZ   1067 0.80760000  12.010780   ; qtot -0.101900
 1068         N1     71    ARG    NH1   1068 -0.86270000  14.006720   ; qtot -0.964600
 1069         N1     71    ARG    NH2   1069 -0.86270000  14.006720   ; qtot -1.827300
 1070         H2     71    ARG      H   1070 0.27470000   1.007947   ; qtot -1.552600
 1071         H3     71    ARG     HA   1071 0.15600000   1.007947   ; qtot -1.396600
 1072         H1     71    ARG    HB2   1072 0.03270000   1.007947   ; qtot -1.363900
 1073         H1     71    ARG    HB3   1073 0.03270000   1.007947   ; qtot -1.331200
 1074         H1     71    ARG    HG2   1074 0.02850000   1.007947   ; qtot -1.302700
 1075         H1     71    ARG    HG3   1075 0.02850000   1.007947   ; qtot -1.274200
 1076         H3     71    ARG    HD2   1076 0.06870000   1.007947   ; qtot -1.205500
 1077         H3     71    ARG    HD3   1077 0.06870000   1.007947   ; qtot -1.136800
 1078         H2     71    ARG     HE   1078 0.34560000   1.007947   ; qtot -0.791200
 1079         H2     71    ARG   HH11   1079 0.44780000   1.007947   ; qtot -0.343400
 1080         H2     71    ARG   HH12   1080 0.44780000   1.007947   ; qtot 0.104400
 1081         H2     71    ARG   HH21   1081 0.44780000   1.007947   ; qtot 0.552200
 1082         H2     71    ARG   HH22   1082 0.44780000   1.007947   ; qtot 1.000000
; residue   72 LYS rtp LYS q 1.0
 1083         N1     72    LYS      N   1083 -0.34790000  14.006720   ; qtot 0.652100
 1084         C2     72    LYS     CA   1084 -0.24000000  12.010780   ; qtot 0.412100
 1085         C1     72    LYS      C   1085 0.73410000  12.010780   ; qtot 1.146200
 1086         O1     72    LYS      O   1086 -0.58940000  15.999430   ; qtot 0.556800
 1087         C2     72    LYS     CB   1087 -0.00940000  12.010780   ; qtot 0.547400
 1088         C2     72    LYS     CG   1088 0.01870000  12.010780   ; qtot 0.566100
 1089         C2     72    LYS     CD   1089 -0.04790000  12.010780   ; qtot 0.518200
 1090         C2     72    LYS     CE   1090 -0.01430000  12.010780   ; qtot 0.503900
 1091         N1     72    LYS     NZ   1091 -0.38540000  14.006720   ; qtot 0.118500
 1092         H2     72    LYS      H   1092 0.27470000   1.007947   ; qtot 0.393200
 1093         H3     72    LYS     HA   1093 0.14260000   1.007947   ; qtot 0.535800
 1094         H1     72    LYS    HB2   1094 0.03620000   1.007947   ; qtot 0.572000
 1095         H1     72    LYS    HB3   1095 0.03620000   1.007947   ; qtot 0.608200
 1096         H1     72    LYS    HG2   1096 0.01030000   1.007947   ; qtot 0.618500
 1097         H1     72    LYS    HG3   1097 0.01030000   1.007947   ; qtot 0.628800
 1098         H1     72    LYS    HD2   1098 0.06210000   1.007947   ; qtot 0.690900
 1099         H1     72    LYS    HD3   1099 0.06210000   1.007947   ; qtot 0.753000
 1100         H6     72    LYS    HE2   1100 0.11350000   1.007947   ; qtot 0.866500
 1101         H6     72    LYS    HE3   1101 0.11350000   1.007947   ; qtot 0.980000
 1102         H2     72    LYS    HZ1   1102 0.34000000   1.007947   ; qtot 1.320000
 1103         H2     72    LYS    HZ2   1103 0.34000000   1.007947   ; qtot 1.660000
 1104         H2     72    LYS    HZ3   1104 0.34000000   1.007947   ; qtot 2.000000
; residue   73 GLY rtp GLY q 0.0
 1105         N1     73    GLY      N   1105 -0.41570000  14.006720   ; qtot 1.584300
 1106         C2     73    GLY     CA   1106 -0.02520000  12.010780   ; qtot 1.559100
 1107         C1     73    GLY      C   1107 0.59730000  12.010780   ; qtot 2.156400
 1108         O1     73    GLY      O   1108 -0.56790000  15.999430   ; qtot 1.588500
 1109         H2     73    GLY      H   1109 0.27190000   1.007947   ; qtot 1.860400
 1110         H3     73    GLY    HA2   1110 0.06980000   1.007947   ; qtot 1.930200
 1111         H3     73    GLY    HA3   1111 0.06980000   1.007947   ; qtot 2.000000
; residue   74 VAL rtp VAL q 0.0
 1112         N1     74    VAL      N   1112 -0.41570000  14.006720   ; qtot 1.584300
 1113         C2     74    VAL     CA   1113 -0.08750000  12.010780   ; qtot 1.496800
 1114         C1     74    VAL      C   1114 0.59730000  12.010780   ; qtot 2.094100
 1115         O1     74    VAL      O   1115 -0.56790000  15.999430   ; qtot 1.526200
 1116         C2     74    VAL     CB   1116 0.29850000  12.010780   ; qtot 1.824700
 1117         C2     74    VAL    CG1   1117 -0.31920000  12.010780   ; qtot 1.505500
 1118         C2     74    VAL    CG2   1118 -0.31920000  12.010780   ; qtot 1.186300
 1119         H2     74    VAL      H   1119 0.27190000   1.007947   ; qtot 1.458200
 1120         H3     74    VAL     HA   1120 0.09690000   1.007947   ; qtot 1.555100
 1121         H1     74    VAL     HB   1121 -0.02970000   1.007947   ; qtot 1.525400
 1122         H1     74    VAL   HG11   1122 0.07910000   1.007947   ; qtot 1.604500
 1123         H1     74    VAL   HG12   1123 0.07910000   1.007947   ; qtot 1.683600
 1124         H1     74    VAL   HG13   1124 0.07910000   1.007947   ; qtot 1.762700
 1125         H1     74    VAL   HG21   1125 0.07910000   1.007947   ; qtot 1.841800
 1126         H1     74    VAL   HG22   1126 0.07910000   1.007947   ; qtot 1.920900
 1127         H1     74    VAL   HG23   1127 0.07910000   1.007947   ; qtot 2.000000
; residue   75 TYR rtp TYR q 0.0
 1128         N1     75    TYR      N   1128 -0.41570000  14.006720   ; qtot 1.584300
 1129         C2     75    TYR     CA   1129 -0.00140000  12.010780   ; qtot 1.582900
 1130         C1     75    TYR      C   1130 0.59730000  12.010780   ; qtot 2.180200
 1131         O1     75    TYR      O   1131 -0.56790000  15.999430   ; qtot 1.612300
 1132         C2     75    TYR     CB   1132 -0.01520000  12.010780   ; qtot 1.597100
 1133         C1     75    TYR     CG   1133 -0.00110000  12.010780   ; qtot 1.596000
 1134         C1     75    TYR    CD1   1134 -0.19060000  12.010780   ; qtot 1.405400
 1135         C1     75    TYR    CD2   1135 -0.19060000  12.010780   ; qtot 1.214800
 1136         C1     75    TYR    CE1   1136 -0.23410000  12.010780   ; qtot 0.980700
 1137         C1     75    TYR    CE2   1137 -0.23410000  12.010780   ; qtot 0.746600
 1138         C1     75    TYR     CZ   1138 0.32260000  12.010780   ; qtot 1.069200
 1139         O2     75    TYR     OH   1139 -0.55790000  15.999430   ; qtot 0.511300
 1140         H2     75    TYR      H   1140 0.27190000   1.007947   ; qtot 0.783200
 1141         H3     75    TYR     HA   1141 0.08760000   1.007947   ; qtot 0.870800
 1142         H1     75    TYR    HB2   1142 0.02950000   1.007947   ; qtot 0.900300
 1143         H1     75    TYR    HB3   1143 0.02950000   1.007947   ; qtot 0.929800
 1144         H5     75    TYR    HD1   1144 0.16990000   1.007947   ; qtot 1.099700
 1145         H5     75    TYR    HD2   1145 0.16990000   1.007947   ; qtot 1.269600
 1146         H5     75    TYR    HE1   1146 0.16560000   1.007947   ; qtot 1.435200
 1147         H5     75    TYR    HE2   1147 0.16560000   1.007947   ; qtot 1.600800
 1148         H4     75    TYR     HH   1148 0.39920000   1.007947   ; qtot 2.000000
; residue   76 VAL rtp VAL q 0.0
 1149         N1     76    VAL      N   1149 -0.41570000  14.006720   ; qtot 1.584300
 1150         C2     76    VAL     CA   1150 -0.08750000  12.010780   ; qtot 1.496800
 1151         C1     76    VAL      C   1151 0.59730000  12.010780   ; qtot 2.094100
 1152         O1     76    VAL      O   1152 -0.56790000  15.999430   ; qtot 1.526200
 1153         C2     76    VAL     CB   1153 0.29850000  12.010780   ; qtot 1.824700
 1154         C2     76    VAL    CG1   1154 -0.31920000  12.010780   ; qtot 1.505500
 1155         C2     76    VAL    CG2   1155 -0.31920000  12.010780   ; qtot 1.186300
 1156         H2     76    VAL      H   1156 0.27190000   1.007947   ; qtot 1.458200
 1157         H3     76    VAL     HA   1157 0.09690000   1.007947   ; qtot 1.555100
 1158         H1     76    VAL     HB   1158 -0.02970000   1.007947   ; qtot 1.525400
 1159         H1     76    VAL   HG11   1159 0.07910000   1.007947   ; qtot 1.604500
 1160         H1     76    VAL   HG12   1160 0.07910000   1.007947   ; qtot 1.683600
 1161         H1     76    VAL   HG13   1161 0.07910000   1.007947   ; qtot 1.762700
 1162         H1     76    VAL   HG21   1162 0.07910000   1.007947   ; qtot 1.841800
 1163         H1     76    VAL   HG22   1163 0.07910000   1.007947   ; qtot 1.920900
 1164         H1     76    VAL   HG23   1164 0.07910000   1.007947   ; qtot 2.000000
; residue   77 PRO rtp PRO q -0.0
 1165         N1     77    PRO      N   1165 -0.25480000  14.006720   ; qtot 1.745200
 1166         C2     77    PRO     CA   1166 -0.02660000  12.010780   ; qtot 1.718600
 1167         C1     77    PRO      C   1167 0.58960000  12.010780   ; qtot 2.308200
 1168         O1     77    PRO      O   1168 -0.57480000  15.999430   ; qtot 1.733400
 1169         C2     77    PRO     CB   1169 -0.00700000  12.010780   ; qtot 1.726400
 1170         C2     77    PRO     CG   1170 0.01890000  12.010780   ; qtot 1.745300
 1171         C2     77    PRO     CD   1171 0.01920000  12.010780   ; qtot 1.764500
 1172         H3     77    PRO     HA   1172 0.06410000   1.007947   ; qtot 1.828600
 1173         H1     77    PRO    HB2   1173 0.02530000   1.007947   ; qtot 1.853900
 1174         H1     77    PRO    HB3   1174 0.02530000   1.007947   ; qtot 1.879200
 1175         H1     77    PRO    HG2   1175 0.02130000   1.007947   ; qtot 1.900500
 1176         H1     77    PRO    HG3   1176 0.02130000   1.007947   ; qtot 1.921800
 1177         H3     77    PRO    HD2   1177 0.03910000   1.007947   ; qtot 1.960900
 1178         H3     77    PRO    HD3   1178 0.03910000   1.007947   ; qtot 2.000000
; residue   78 TYR rtp TYR q 0.0
 1179         N1     78    TYR      N   1179 -0.41570000  14.006720   ; qtot 1.584300
 1180         C2     78    TYR     CA   1180 -0.00140000  12.010780   ; qtot 1.582900
 1181         C1     78    TYR      C   1181 0.59730000  12.010780   ; qtot 2.180200
 1182         O1     78    TYR      O   1182 -0.56790000  15.999430   ; qtot 1.612300
 1183         C2     78    TYR     CB   1183 -0.01520000  12.010780   ; qtot 1.597100
 1184         C1     78    TYR     CG   1184 -0.00110000  12.010780   ; qtot 1.596000
 1185         C1     78    TYR    CD1   1185 -0.19060000  12.010780   ; qtot 1.405400
 1186         C1     78    TYR    CD2   1186 -0.19060000  12.010780   ; qtot 1.214800
 1187         C1     78    TYR    CE1   1187 -0.23410000  12.010780   ; qtot 0.980700
 1188         C1     78    TYR    CE2   1188 -0.23410000  12.010780   ; qtot 0.746600
 1189         C1     78    TYR     CZ   1189 0.32260000  12.010780   ; qtot 1.069200
 1190         O2     78    TYR     OH   1190 -0.55790000  15.999430   ; qtot 0.511300
 1191         H2     78    TYR      H   1191 0.27190000   1.007947   ; qtot 0.783200
 1192         H3     78    TYR     HA   1192 0.08760000   1.007947   ; qtot 0.870800
 1193         H1     78    TYR    HB2   1193 0.02950000   1.007947   ; qtot 0.900300
 1194         H1     78    TYR    HB3   1194 0.02950000   1.007947   ; qtot 0.929800
 1195         H5     78    TYR    HD1   1195 0.16990000   1.007947   ; qtot 1.099700
 1196         H5     78    TYR    HD2   1196 0.16990000   1.007947   ; qtot 1.269600
 1197         H5     78    TYR    HE1   1197 0.16560000   1.007947   ; qtot 1.435200
 1198         H5     78    TYR    HE2   1198 0.16560000   1.007947   ; qtot 1.600800
 1199         H4     78    TYR     HH   1199 0.39920000   1.007947   ; qtot 2.000000
; residue   79 THR rtp THR q -0.0
 1200         N1     79    THR      N   1200 -0.41570000  14.006720   ; qtot 1.584300
 1201         C2     79    THR     CA   1201 -0.03890000  12.010780   ; qtot 1.545400
 1202         C1     79    THR      C   1202 0.59730000  12.010780   ; qtot 2.142700
 1203         O1     79    THR      O   1203 -0.56790000  15.999430   ; qtot 1.574800
 1204         C2     79    THR     CB   1204 0.36540000  12.010780   ; qtot 1.940200
 1205         O2     79    THR    OG1   1205 -0.67610000  15.999430   ; qtot 1.264100
 1206         C2     79    THR    CG2   1206 -0.24380000  12.010780   ; qtot 1.020300
 1207         H2     79    THR      H   1207 0.27190000   1.007947   ; qtot 1.292200
 1208         H3     79    THR     HA   1208 0.10070000   1.007947   ; qtot 1.392900
 1209         H3     79    THR     HB   1209 0.00430000   1.007947   ; qtot 1.397200
 1210         H4     79    THR    HG1   1210 0.41020000   1.007947   ; qtot 1.807400
 1211         H1     79    THR   HG21   1211 0.06420000   1.007947   ; qtot 1.871600
 1212         H1     79    THR   HG22   1212 0.06420000   1.007947   ; qtot 1.935800
 1213         H1     79    THR   HG23   1213 0.06420000   1.007947   ; qtot 2.000000
; residue   80 GLN rtp GLN q 0.0
 1214         N1     80    GLN      N   1214 -0.41570000  14.006720   ; qtot 1.584300
 1215         C2     80    GLN     CA   1215 -0.00310000  12.010780   ; qtot 1.581200
 1216         C1     80    GLN      C   1216 0.59730000  12.010780   ; qtot 2.178500
 1217         O1     80    GLN      O   1217 -0.56790000  15.999430   ; qtot 1.610600
 1218         C2     80    GLN     CB   1218 -0.00360000  12.010780   ; qtot 1.607000
 1219         C2     80    GLN     CG   1219 -0.06450000  12.010780   ; qtot 1.542500
 1220         C1     80    GLN     CD   1220 0.69510000  12.010780   ; qtot 2.237600
 1221         O1     80    GLN    OE1   1221 -0.60860000  15.999430   ; qtot 1.629000
 1222         N1     80    GLN    NE2   1222 -0.94070000  14.006720   ; qtot 0.688300
 1223         H2     80    GLN      H   1223 0.27190000   1.007947   ; qtot 0.960200
 1224         H3     80    GLN     HA   1224 0.08500000   1.007947   ; qtot 1.045200
 1225         H1     80    GLN    HB2   1225 0.01710000   1.007947   ; qtot 1.062300
 1226         H1     80    GLN    HB3   1226 0.01710000   1.007947   ; qtot 1.079400
 1227         H1     80    GLN    HG2   1227 0.03520000   1.007947   ; qtot 1.114600
 1228         H1     80    GLN    HG3   1228 0.03520000   1.007947   ; qtot 1.149800
 1229         H2     80    GLN   HE21   1229 0.42510000   1.007947   ; qtot 1.574900
 1230         H2     80    GLN   HE22   1230 0.42510000   1.007947   ; qtot 2.000000
; residue   81 GLY rtp GLY q 0.0
 1231         N1     81    GLY      N   1231 -0.41570000  14.006720   ; qtot 1.584300
 1232         C2     81    GLY     CA   1232 -0.02520000  12.010780   ; qtot 1.559100
 1233         C1     81    GLY      C   1233 0.59730000  12.010780   ; qtot 2.156400
 1234         O1     81    GLY      O   1234 -0.56790000  15.999430   ; qtot 1.588500
 1235         H2     81    GLY      H   1235 0.27190000   1.007947   ; qtot 1.860400
 1236         H3     81    GLY    HA2   1236 0.06980000   1.007947   ; qtot 1.930200
 1237         H3     81    GLY    HA3   1237 0.06980000   1.007947   ; qtot 2.000000
; residue   82 LYS rtp LYS q 1.0
 1238         N1     82    LYS      N   1238 -0.34790000  14.006720   ; qtot 1.652100
 1239         C2     82    LYS     CA   1239 -0.24000000  12.010780   ; qtot 1.412100
 1240         C1     82    LYS      C   1240 0.73410000  12.010780   ; qtot 2.146200
 1241         O1     82    LYS      O   1241 -0.58940000  15.999430   ; qtot 1.556800
 1242         C2     82    LYS     CB   1242 -0.00940000  12.010780   ; qtot 1.547400
 1243         C2     82    LYS     CG   1243 0.01870000  12.010780   ; qtot 1.566100
 1244         C2     82    LYS     CD   1244 -0.04790000  12.010780   ; qtot 1.518200
 1245         C2     82    LYS     CE   1245 -0.01430000  12.010780   ; qtot 1.503900
 1246         N1     82    LYS     NZ   1246 -0.38540000  14.006720   ; qtot 1.118500
 1247         H2     82    LYS      H   1247 0.27470000   1.007947   ; qtot 1.393200
 1248         H3     82    LYS     HA   1248 0.14260000   1.007947   ; qtot 1.535800
 1249         H1     82    LYS    HB2   1249 0.03620000   1.007947   ; qtot 1.572000
 1250         H1     82    LYS    HB3   1250 0.03620000   1.007947   ; qtot 1.608200
 1251         H1     82    LYS    HG2   1251 0.01030000   1.007947   ; qtot 1.618500
 1252         H1     82    LYS    HG3   1252 0.01030000   1.007947   ; qtot 1.628800
 1253         H1     82    LYS    HD2   1253 0.06210000   1.007947   ; qtot 1.690900
 1254         H1     82    LYS    HD3   1254 0.06210000   1.007947   ; qtot 1.753000
 1255         H6     82    LYS    HE2   1255 0.11350000   1.007947   ; qtot 1.866500
 1256         H6     82    LYS    HE3   1256 0.11350000   1.007947   ; qtot 1.980000
 1257         H2     82    LYS    HZ1   1257 0.34000000   1.007947   ; qtot 2.320000
 1258         H2     82    LYS    HZ2   1258 0.34000000   1.007947   ; qtot 2.660000
 1259         H2     82    LYS    HZ3   1259 0.34000000   1.007947   ; qtot 3.000000
; residue   83 TRP rtp TRP q 0.0
 1260         N1     83    TRP      N   1260 -0.41570000  14.006720   ; qtot 2.584300
 1261         C2     83    TRP     CA   1261 -0.02750000  12.010780   ; qtot 2.556800
 1262         C1     83    TRP      C   1262 0.59730000  12.010780   ; qtot 3.154100
 1263         O1     83    TRP      O   1263 -0.56790000  15.999430   ; qtot 2.586200
 1264         C2     83    TRP     CB   1264 -0.00500000  12.010780   ; qtot 2.581200
 1265         C1     83    TRP     CG   1265 -0.14150000  12.010780   ; qtot 2.439700
 1266         C1     83    TRP    CD1   1266 -0.16380000  12.010780   ; qtot 2.275900
 1267         C1     83    TRP    CD2   1267 0.12430000  12.010780   ; qtot 2.400200
 1268         N1     83    TRP    NE1   1268 -0.34180000  14.006720   ; qtot 2.058400
 1269         C1     83    TRP    CE2   1269 0.13800000  12.010780   ; qtot 2.196400
 1270         C1     83    TRP    CE3   1270 -0.23870000  12.010780   ; qtot 1.957700
 1271         C1     83    TRP    CZ2   1271 -0.26010000  12.010780   ; qtot 1.697600
 1272         C1     83    TRP    CZ3   1272 -0.19720000  12.010780   ; qtot 1.500400
 1273         C1     83    TRP    CH2   1273 -0.11340000  12.010780   ; qtot 1.387000
 1274         H2     83    TRP      H   1274 0.27190000   1.007947   ; qtot 1.658900
 1275         H3     83    TRP     HA   1275 0.11230000   1.007947   ; qtot 1.771200
 1276         H1     83    TRP    HB2   1276 0.03390000   1.007947   ; qtot 1.805100
 1277         H1     83    TRP    HB3   1277 0.03390000   1.007947   ; qtot 1.839000
 1278         H7     83    TRP    HD1   1278 0.20620000   1.007947   ; qtot 2.045200
 1279         H2     83    TRP    HE1   1279 0.34120000   1.007947   ; qtot 2.386400
 1280         H5     83    TRP    HE3   1280 0.17000000   1.007947   ; qtot 2.556400
 1281         H5     83    TRP    HZ2   1281 0.15720000   1.007947   ; qtot 2.713600
 1282         H5     83    TRP    HZ3   1282 0.14470000   1.007947   ; qtot 2.858300
 1283         H5     83    TRP    HH2   1283 0.14170000   1.007947   ; qtot 3.000000
; residue   84 GLU rtp GLU q -1.0
 1284         N1     84    GLU      N   1284 -0.51630000  14.006720   ; qtot 2.483700
 1285         C2     84    GLU     CA   1285 0.03970000  12.010780   ; qtot 2.523400
 1286         C1     84    GLU      C   1286 0.53660000  12.010780   ; qtot 3.060000
 1287         O1     84    GLU      O   1287 -0.58190000  15.999430   ; qtot 2.478100
 1288         C2     84    GLU     CB   1288 0.05600000  12.010780   ; qtot 2.534100
 1289         C2     84    GLU     CG   1289 0.01360000  12.010780   ; qtot 2.547700
 1290         C1     84    GLU     CD   1290 0.80540000  12.010780   ; qtot 3.353100
 1291         O1     84    GLU    OE1   1291 -0.81880000  15.999430   ; qtot 2.534300
 1292         O1     84    GLU    OE2   1292 -0.81880000  15.999430   ; qtot 1.715500
 1293         H2     84    GLU      H   1293 0.29360000   1.007947   ; qtot 2.009100
 1294         H3     84    GLU     HA   1294 0.11050000   1.007947   ; qtot 2.119600
 1295         H1     84    GLU    HB2   1295 -0.01730000   1.007947   ; qtot 2.102300
 1296         H1     84    GLU    HB3   1296 -0.01730000   1.007947   ; qtot 2.085000
 1297         H1     84    GLU    HG2   1297 -0.04250000   1.007947   ; qtot 2.042500
 1298         H1     84    GLU    HG3   1298 -0.04250000   1.007947   ; qtot 2.000000
; residue   85 GLY rtp GLY q 0.0
 1299         N1     85    GLY      N   1299 -0.41570000  14.006720   ; qtot 1.584300
 1300         C2     85    GLY     CA   1300 -0.02520000  12.010780   ; qtot 1.559100
 1301         C1     85    GLY      C   1301 0.59730000  12.010780   ; qtot 2.156400
 1302         O1     85    GLY      O   1302 -0.56790000  15.999430   ; qtot 1.588500
 1303         H2     85    GLY      H   1303 0.27190000   1.007947   ; qtot 1.860400
 1304         H3     85    GLY    HA2   1304 0.06980000   1.007947   ; qtot 1.930200
 1305         H3     85    GLY    HA3   1305 0.06980000   1.007947   ; qtot 2.000000
; residue   86 GLU rtp GLU q -1.0
 1306         N1     86    GLU      N   1306 -0.51630000  14.006720   ; qtot 1.483700
 1307         C2     86    GLU     CA   1307 0.03970000  12.010780   ; qtot 1.523400
 1308         C1     86    GLU      C   1308 0.53660000  12.010780   ; qtot 2.060000
 1309         O1     86    GLU      O   1309 -0.58190000  15.999430   ; qtot 1.478100
 1310         C2     86    GLU     CB   1310 0.05600000  12.010780   ; qtot 1.534100
 1311         C2     86    GLU     CG   1311 0.01360000  12.010780   ; qtot 1.547700
 1312         C1     86    GLU     CD   1312 0.80540000  12.010780   ; qtot 2.353100
 1313         O1     86    GLU    OE1   1313 -0.81880000  15.999430   ; qtot 1.534300
 1314         O1     86    GLU    OE2   1314 -0.81880000  15.999430   ; qtot 0.715500
 1315         H2     86    GLU      H   1315 0.29360000   1.007947   ; qtot 1.009100
 1316         H3     86    GLU     HA   1316 0.11050000   1.007947   ; qtot 1.119600
 1317         H1     86    GLU    HB2   1317 -0.01730000   1.007947   ; qtot 1.102300
 1318         H1     86    GLU    HB3   1318 -0.01730000   1.007947   ; qtot 1.085000
 1319         H1     86    GLU    HG2   1319 -0.04250000   1.007947   ; qtot 1.042500
 1320         H1     86    GLU    HG3   1320 -0.04250000   1.007947   ; qtot 1.000000
; residue   87 LEU rtp LEU q -0.0
 1321         N1     87    LEU      N   1321 -0.41570000  14.006720   ; qtot 0.584300
 1322         C2     87    LEU     CA   1322 -0.05180000  12.010780   ; qtot 0.532500
 1323         C1     87    LEU      C   1323 0.59730000  12.010780   ; qtot 1.129800
 1324         O1     87    LEU      O   1324 -0.56790000  15.999430   ; qtot 0.561900
 1325         C2     87    LEU     CB   1325 -0.11020000  12.010780   ; qtot 0.451700
 1326         C2     87    LEU     CG   1326 0.35310000  12.010780   ; qtot 0.804800
 1327         C2     87    LEU    CD1   1327 -0.41210000  12.010780   ; qtot 0.392700
 1328         C2     87    LEU    CD2   1328 -0.41210000  12.010780   ; qtot -0.019400
 1329         H2     87    LEU      H   1329 0.27190000   1.007947   ; qtot 0.252500
 1330         H3     87    LEU     HA   1330 0.09220000   1.007947   ; qtot 0.344700
 1331         H1     87    LEU    HB2   1331 0.04570000   1.007947   ; qtot 0.390400
 1332         H1     87    LEU    HB3   1332 0.04570000   1.007947   ; qtot 0.436100
 1333         H1     87    LEU     HG   1333 -0.03610000   1.007947   ; qtot 0.400000
 1334         H1     87    LEU   HD11   1334 0.10000000   1.007947   ; qtot 0.500000
 1335         H1     87    LEU   HD12   1335 0.10000000   1.007947   ; qtot 0.600000
 1336         H1     87    LEU   HD13   1336 0.10000000   1.007947   ; qtot 0.700000
 1337         H1     87    LEU   HD21   1337 0.10000000   1.007947   ; qtot 0.800000
 1338         H1     87    LEU   HD22   1338 0.10000000   1.007947   ; qtot 0.900000
 1339         H1     87    LEU   HD23   1339 0.10000000   1.007947   ; qtot 1.000000
; residue   88 GLY rtp GLY q 0.0
 1340         N1     88    GLY      N   1340 -0.41570000  14.006720   ; qtot 0.584300
 1341         C2     88    GLY     CA   1341 -0.02520000  12.010780   ; qtot 0.559100
 1342         C1     88    GLY      C   1342 0.59730000  12.010780   ; qtot 1.156400
 1343         O1     88    GLY      O   1343 -0.56790000  15.999430   ; qtot 0.588500
 1344         H2     88    GLY      H   1344 0.27190000   1.007947   ; qtot 0.860400
 1345         H3     88    GLY    HA2   1345 0.06980000   1.007947   ; qtot 0.930200
 1346         H3     88    GLY    HA3   1346 0.06980000   1.007947   ; qtot 1.000000
; residue   89 THR rtp THR q -0.0
 1347         N1     89    THR      N   1347 -0.41570000  14.006720   ; qtot 0.584300
 1348         C2     89    THR     CA   1348 -0.03890000  12.010780   ; qtot 0.545400
 1349         C1     89    THR      C   1349 0.59730000  12.010780   ; qtot 1.142700
 1350         O1     89    THR      O   1350 -0.56790000  15.999430   ; qtot 0.574800
 1351         C2     89    THR     CB   1351 0.36540000  12.010780   ; qtot 0.940200
 1352         O2     89    THR    OG1   1352 -0.67610000  15.999430   ; qtot 0.264100
 1353         C2     89    THR    CG2   1353 -0.24380000  12.010780   ; qtot 0.020300
 1354         H2     89    THR      H   1354 0.27190000   1.007947   ; qtot 0.292200
 1355         H3     89    THR     HA   1355 0.10070000   1.007947   ; qtot 0.392900
 1356         H3     89    THR     HB   1356 0.00430000   1.007947   ; qtot 0.397200
 1357         H4     89    THR    HG1   1357 0.41020000   1.007947   ; qtot 0.807400
 1358         H1     89    THR   HG21   1358 0.06420000   1.007947   ; qtot 0.871600
 1359         H1     89    THR   HG22   1359 0.06420000   1.007947   ; qtot 0.935800
 1360         H1     89    THR   HG23   1360 0.06420000   1.007947   ; qtot 1.000000
; residue   90 ASP rtp ASP q -1.0
 1361         N1     90    ASP      N   1361 -0.51630000  14.006720   ; qtot 0.483700
 1362         C2     90    ASP     CA   1362 0.03810000  12.010780   ; qtot 0.521800
 1363         C1     90    ASP      C   1363 0.53660000  12.010780   ; qtot 1.058400
 1364         O1     90    ASP      O   1364 -0.58190000  15.999430   ; qtot 0.476500
 1365         C2     90    ASP     CB   1365 -0.03030000  12.010780   ; qtot 0.446200
 1366         C1     90    ASP     CG   1366 0.79940000  12.010780   ; qtot 1.245600
 1367         O1     90    ASP    OD1   1367 -0.80140000  15.999430   ; qtot 0.444200
 1368         O1     90    ASP    OD2   1368 -0.80140000  15.999430   ; qtot -0.357200
 1369         H2     90    ASP      H   1369 0.29360000   1.007947   ; qtot -0.063600
 1370         H3     90    ASP     HA   1370 0.08800000   1.007947   ; qtot 0.024400
 1371         H1     90    ASP    HB2   1371 -0.01220000   1.007947   ; qtot 0.012200
 1372         H1     90    ASP    HB3   1372 -0.01220000   1.007947   ; qtot 0.000000
; residue   91 LEU rtp LEU q -0.0
 1373         N1     91    LEU      N   1373 -0.41570000  14.006720   ; qtot -0.415700
 1374         C2     91    LEU     CA   1374 -0.05180000  12.010780   ; qtot -0.467500
 1375         C1     91    LEU      C   1375 0.59730000  12.010780   ; qtot 0.129800
 1376         O1     91    LEU      O   1376 -0.56790000  15.999430   ; qtot -0.438100
 1377         C2     91    LEU     CB   1377 -0.11020000  12.010780   ; qtot -0.548300
 1378         C2     91    LEU     CG   1378 0.35310000  12.010780   ; qtot -0.195200
 1379         C2     91    LEU    CD1   1379 -0.41210000  12.010780   ; qtot -0.607300
 1380         C2     91    LEU    CD2   1380 -0.41210000  12.010780   ; qtot -1.019400
 1381         H2     91    LEU      H   1381 0.27190000   1.007947   ; qtot -0.747500
 1382         H3     91    LEU     HA   1382 0.09220000   1.007947   ; qtot -0.655300
 1383         H1     91    LEU    HB2   1383 0.04570000   1.007947   ; qtot -0.609600
 1384         H1     91    LEU    HB3   1384 0.04570000   1.007947   ; qtot -0.563900
 1385         H1     91    LEU     HG   1385 -0.03610000   1.007947   ; qtot -0.600000
 1386         H1     91    LEU   HD11   1386 0.10000000   1.007947   ; qtot -0.500000
 1387         H1     91    LEU   HD12   1387 0.10000000   1.007947   ; qtot -0.400000
 1388         H1     91    LEU   HD13   1388 0.10000000   1.007947   ; qtot -0.300000
 1389         H1     91    LEU   HD21   1389 0.10000000   1.007947   ; qtot -0.200000
 1390         H1     91    LEU   HD22   1390 0.10000000   1.007947   ; qtot -0.100000
 1391         H1     91    LEU   HD23   1391 0.10000000   1.007947   ; qtot 0.000000
; residue   92 VAL rtp VAL q 0.0
 1392         N1     92    VAL      N   1392 -0.41570000  14.006720   ; qtot -0.415700
 1393         C2     92    VAL     CA   1393 -0.08750000  12.010780   ; qtot -0.503200
 1394         C1     92    VAL      C   1394 0.59730000  12.010780   ; qtot 0.094100
 1395         O1     92    VAL      O   1395 -0.56790000  15.999430   ; qtot -0.473800
 1396         C2     92    VAL     CB   1396 0.29850000  12.010780   ; qtot -0.175300
 1397         C2     92    VAL    CG1   1397 -0.31920000  12.010780   ; qtot -0.494500
 1398         C2     92    VAL    CG2   1398 -0.31920000  12.010780   ; qtot -0.813700
 1399         H2     92    VAL      H   1399 0.27190000   1.007947   ; qtot -0.541800
 1400         H3     92    VAL     HA   1400 0.09690000   1.007947   ; qtot -0.444900
 1401         H1     92    VAL     HB   1401 -0.02970000   1.007947   ; qtot -0.474600
 1402         H1     92    VAL   HG11   1402 0.07910000   1.007947   ; qtot -0.395500
 1403         H1     92    VAL   HG12   1403 0.07910000   1.007947   ; qtot -0.316400
 1404         H1     92    VAL   HG13   1404 0.07910000   1.007947   ; qtot -0.237300
 1405         H1     92    VAL   HG21   1405 0.07910000   1.007947   ; qtot -0.158200
 1406         H1     92    VAL   HG22   1406 0.07910000   1.007947   ; qtot -0.079100
 1407         H1     92    VAL   HG23   1407 0.07910000   1.007947   ; qtot 0.000000
; residue   93 SER rtp SER q 0.0
 1408         N1     93    SER      N   1408 -0.41570000  14.006720   ; qtot -0.415700
 1409         C2     93    SER     CA   1409 -0.02490000  12.010780   ; qtot -0.440600
 1410         C1     93    SER      C   1410 0.59730000  12.010780   ; qtot 0.156700
 1411         O1     93    SER      O   1411 -0.56790000  15.999430   ; qtot -0.411200
 1412         C2     93    SER     CB   1412 0.21170000  12.010780   ; qtot -0.199500
 1413         O2     93    SER     OG   1413 -0.65460000  15.999430   ; qtot -0.854100
 1414         H2     93    SER      H   1414 0.27190000   1.007947   ; qtot -0.582200
 1415         H3     93    SER     HA   1415 0.08430000   1.007947   ; qtot -0.497900
 1416         H3     93    SER    HB2   1416 0.03520000   1.007947   ; qtot -0.462700
 1417         H3     93    SER    HB3   1417 0.03520000   1.007947   ; qtot -0.427500
 1418         H4     93    SER     HG   1418 0.42750000   1.007947   ; qtot 0.000000
; residue   94 ILE rtp ILE q -0.0
 1419         N1     94    ILE      N   1419 -0.41570000  14.006720   ; qtot -0.415700
 1420         C2     94    ILE     CA   1420 -0.05970000  12.010780   ; qtot -0.475400
 1421         C1     94    ILE      C   1421 0.59730000  12.010780   ; qtot 0.121900
 1422         O1     94    ILE      O   1422 -0.56790000  15.999430   ; qtot -0.446000
 1423         C2     94    ILE     CB   1423 0.13030000  12.010780   ; qtot -0.315700
 1424         C2     94    ILE    CG1   1424 -0.04300000  12.010780   ; qtot -0.358700
 1425         C2     94    ILE    CG2   1425 -0.32040000  12.010780   ; qtot -0.679100
 1426         C2     94    ILE    CD1   1426 -0.06600000  12.010780   ; qtot -0.745100
 1427         H2     94    ILE      H   1427 0.27190000   1.007947   ; qtot -0.473200
 1428         H3     94    ILE     HA   1428 0.08690000   1.007947   ; qtot -0.386300
 1429         H1     94    ILE     HB   1429 0.01870000   1.007947   ; qtot -0.367600
 1430         H1     94    ILE   HG12   1430 0.02360000   1.007947   ; qtot -0.344000
 1431         H1     94    ILE   HG13   1431 0.02360000   1.007947   ; qtot -0.320400
 1432         H1     94    ILE   HG21   1432 0.08820000   1.007947   ; qtot -0.232200
 1433         H1     94    ILE   HG22   1433 0.08820000   1.007947   ; qtot -0.144000
 1434         H1     94    ILE   HG23   1434 0.08820000   1.007947   ; qtot -0.055800
 1435         H1     94    ILE   HD11   1435 0.01860000   1.007947   ; qtot -0.037200
 1436         H1     94    ILE   HD12   1436 0.01860000   1.007947   ; qtot -0.018600
 1437         H1     94    ILE   HD13   1437 0.01860000   1.007947   ; qtot 0.000000
; residue   95 PRO rtp PRO q -0.0
 1438         N1     95    PRO      N   1438 -0.25480000  14.006720   ; qtot -0.254800
 1439         C2     95    PRO     CA   1439 -0.02660000  12.010780   ; qtot -0.281400
 1440         C1     95    PRO      C   1440 0.58960000  12.010780   ; qtot 0.308200
 1441         O1     95    PRO      O   1441 -0.57480000  15.999430   ; qtot -0.266600
 1442         C2     95    PRO     CB   1442 -0.00700000  12.010780   ; qtot -0.273600
 1443         C2     95    PRO     CG   1443 0.01890000  12.010780   ; qtot -0.254700
 1444         C2     95    PRO     CD   1444 0.01920000  12.010780   ; qtot -0.235500
 1445         H3     95    PRO     HA   1445 0.06410000   1.007947   ; qtot -0.171400
 1446         H1     95    PRO    HB2   1446 0.02530000   1.007947   ; qtot -0.146100
 1447         H1     95    PRO    HB3   1447 0.02530000   1.007947   ; qtot -0.120800
 1448         H1     95    PRO    HG2   1448 0.02130000   1.007947   ; qtot -0.099500
 1449         H1     95    PRO    HG3   1449 0.02130000   1.007947   ; qtot -0.078200
 1450         H3     95    PRO    HD2   1450 0.03910000   1.007947   ; qtot -0.039100
 1451         H3     95    PRO    HD3   1451 0.03910000   1.007947   ; qtot 0.000000
; residue   96 HIS rtp HIS q 1.0
 1452         N1     96    HIS      N   1452 -0.34790000  14.006720   ; qtot -0.347900
 1453         C2     96    HIS     CA   1453 -0.13540000  12.010780   ; qtot -0.483300
 1454         C1     96    HIS      C   1454 0.73410000  12.010780   ; qtot 0.250800
 1455         O1     96    HIS      O   1455 -0.58940000  15.999430   ; qtot -0.338600
 1456         C2     96    HIS     CB   1456 -0.04140000  12.010780   ; qtot -0.380000
 1457         C1     96    HIS     CG   1457 -0.00120000  12.010780   ; qtot -0.381200
 1458         N1     96    HIS    ND1   1458 -0.15130000  14.006720   ; qtot -0.532500
 1459         C1     96    HIS    CD2   1459 -0.11410000  12.010780   ; qtot -0.646600
 1460         C1     96    HIS    CE1   1460 -0.01700000  12.010780   ; qtot -0.663600
 1461         N1     96    HIS    NE2   1461 -0.17180000  14.006720   ; qtot -0.835400
 1462         H2     96    HIS      H   1462 0.27470000   1.007947   ; qtot -0.560700
 1463         H3     96    HIS     HA   1463 0.12120000   1.007947   ; qtot -0.439500
 1464         H1     96    HIS    HB2   1464 0.08100000   1.007947   ; qtot -0.358500
 1465         H1     96    HIS    HB3   1465 0.08100000   1.007947   ; qtot -0.277500
 1466         H2     96    HIS    HD1   1466 0.38660000   1.007947   ; qtot 0.109100
 1467         H7     96    HIS    HD2   1467 0.23170000   1.007947   ; qtot 0.340800
 1468         H8     96    HIS    HE1   1468 0.26810000   1.007947   ; qtot 0.608900
 1469         H2     96    HIS    HE2   1469 0.39110000   1.007947   ; qtot 1.000000
; residue   97 GLY rtp GLY q 0.0
 1470         N1     97    GLY      N   1470 -0.41570000  14.006720   ; qtot 0.584300
 1471         C2     97    GLY     CA   1471 -0.02520000  12.010780   ; qtot 0.559100
 1472         C1     97    GLY      C   1472 0.59730000  12.010780   ; qtot 1.156400
 1473         O1     97    GLY      O   1473 -0.56790000  15.999430   ; qtot 0.588500
 1474         H2     97    GLY      H   1474 0.27190000   1.007947   ; qtot 0.860400
 1475         H3     97    GLY    HA2   1475 0.06980000   1.007947   ; qtot 0.930200
 1476         H3     97    GLY    HA3   1476 0.06980000   1.007947   ; qtot 1.000000
; residue   98 PRO rtp PRO q -0.0
 1477         N1     98    PRO      N   1477 -0.25480000  14.006720   ; qtot 0.745200
 1478         C2     98    PRO     CA   1478 -0.02660000  12.010780   ; qtot 0.718600
 1479         C1     98    PRO      C   1479 0.58960000  12.010780   ; qtot 1.308200
 1480         O1     98    PRO      O   1480 -0.57480000  15.999430   ; qtot 0.733400
 1481         C2     98    PRO     CB   1481 -0.00700000  12.010780   ; qtot 0.726400
 1482         C2     98    PRO     CG   1482 0.01890000  12.010780   ; qtot 0.745300
 1483         C2     98    PRO     CD   1483 0.01920000  12.010780   ; qtot 0.764500
 1484         H3     98    PRO     HA   1484 0.06410000   1.007947   ; qtot 0.828600
 1485         H1     98    PRO    HB2   1485 0.02530000   1.007947   ; qtot 0.853900
 1486         H1     98    PRO    HB3   1486 0.02530000   1.007947   ; qtot 0.879200
 1487         H1     98    PRO    HG2   1487 0.02130000   1.007947   ; qtot 0.900500
 1488         H1     98    PRO    HG3   1488 0.02130000   1.007947   ; qtot 0.921800
 1489         H3     98    PRO    HD2   1489 0.03910000   1.007947   ; qtot 0.960900
 1490         H3     98    PRO    HD3   1490 0.03910000   1.007947   ; qtot 1.000000
; residue   99 ASN rtp ASN q 0.0
 1491         N1     99    ASN      N   1491 -0.41570000  14.006720   ; qtot 0.584300
 1492         C2     99    ASN     CA   1492 0.01430000  12.010780   ; qtot 0.598600
 1493         C1     99    ASN      C   1493 0.59730000  12.010780   ; qtot 1.195900
 1494         O1     99    ASN      O   1494 -0.56790000  15.999430   ; qtot 0.628000
 1495         C2     99    ASN     CB   1495 -0.20410000  12.010780   ; qtot 0.423900
 1496         C1     99    ASN     CG   1496 0.71300000  12.010780   ; qtot 1.136900
 1497         O1     99    ASN    OD1   1497 -0.59310000  15.999430   ; qtot 0.543800
 1498         N1     99    ASN    ND2   1498 -0.91910000  14.006720   ; qtot -0.375300
 1499         H2     99    ASN      H   1499 0.27190000   1.007947   ; qtot -0.103400
 1500         H3     99    ASN     HA   1500 0.10480000   1.007947   ; qtot 0.001400
 1501         H1     99    ASN    HB2   1501 0.07970000   1.007947   ; qtot 0.081100
 1502         H1     99    ASN    HB3   1502 0.07970000   1.007947   ; qtot 0.160800
 1503         H2     99    ASN   HD21   1503 0.41960000   1.007947   ; qtot 0.580400
 1504         H2     99    ASN   HD22   1504 0.41960000   1.007947   ; qtot 1.000000
; residue  100 VAL rtp VAL q 0.0
 1505         N1    100    VAL      N   1505 -0.41570000  14.006720   ; qtot 0.584300
 1506         C2    100    VAL     CA   1506 -0.08750000  12.010780   ; qtot 0.496800
 1507         C1    100    VAL      C   1507 0.59730000  12.010780   ; qtot 1.094100
 1508         O1    100    VAL      O   1508 -0.56790000  15.999430   ; qtot 0.526200
 1509         C2    100    VAL     CB   1509 0.29850000  12.010780   ; qtot 0.824700
 1510         C2    100    VAL    CG1   1510 -0.31920000  12.010780   ; qtot 0.505500
 1511         C2    100    VAL    CG2   1511 -0.31920000  12.010780   ; qtot 0.186300
 1512         H2    100    VAL      H   1512 0.27190000   1.007947   ; qtot 0.458200
 1513         H3    100    VAL     HA   1513 0.09690000   1.007947   ; qtot 0.555100
 1514         H1    100    VAL     HB   1514 -0.02970000   1.007947   ; qtot 0.525400
 1515         H1    100    VAL   HG11   1515 0.07910000   1.007947   ; qtot 0.604500
 1516         H1    100    VAL   HG12   1516 0.07910000   1.007947   ; qtot 0.683600
 1517         H1    100    VAL   HG13   1517 0.07910000   1.007947   ; qtot 0.762700
 1518         H1    100    VAL   HG21   1518 0.07910000   1.007947   ; qtot 0.841800
 1519         H1    100    VAL   HG22   1519 0.07910000   1.007947   ; qtot 0.920900
 1520         H1    100    VAL   HG23   1520 0.07910000   1.007947   ; qtot 1.000000
; residue  101 THR rtp THR q -0.0
 1521         N1    101    THR      N   1521 -0.41570000  14.006720   ; qtot 0.584300
 1522         C2    101    THR     CA   1522 -0.03890000  12.010780   ; qtot 0.545400
 1523         C1    101    THR      C   1523 0.59730000  12.010780   ; qtot 1.142700
 1524         O1    101    THR      O   1524 -0.56790000  15.999430   ; qtot 0.574800
 1525         C2    101    THR     CB   1525 0.36540000  12.010780   ; qtot 0.940200
 1526         O2    101    THR    OG1   1526 -0.67610000  15.999430   ; qtot 0.264100
 1527         C2    101    THR    CG2   1527 -0.24380000  12.010780   ; qtot 0.020300
 1528         H2    101    THR      H   1528 0.27190000   1.007947   ; qtot 0.292200
 1529         H3    101    THR     HA   1529 0.10070000   1.007947   ; qtot 0.392900
 1530         H3    101    THR     HB   1530 0.00430000   1.007947   ; qtot 0.397200
 1531         H4    101    THR    HG1   1531 0.41020000   1.007947   ; qtot 0.807400
 1532         H1    101    THR   HG21   1532 0.06420000   1.007947   ; qtot 0.871600
 1533         H1    101    THR   HG22   1533 0.06420000   1.007947   ; qtot 0.935800
 1534         H1    101    THR   HG23   1534 0.06420000   1.007947   ; qtot 1.000000
; residue  102 VAL rtp VAL q 0.0
 1535         N1    102    VAL      N   1535 -0.41570000  14.006720   ; qtot 0.584300
 1536         C2    102    VAL     CA   1536 -0.08750000  12.010780   ; qtot 0.496800
 1537         C1    102    VAL      C   1537 0.59730000  12.010780   ; qtot 1.094100
 1538         O1    102    VAL      O   1538 -0.56790000  15.999430   ; qtot 0.526200
 1539         C2    102    VAL     CB   1539 0.29850000  12.010780   ; qtot 0.824700
 1540         C2    102    VAL    CG1   1540 -0.31920000  12.010780   ; qtot 0.505500
 1541         C2    102    VAL    CG2   1541 -0.31920000  12.010780   ; qtot 0.186300
 1542         H2    102    VAL      H   1542 0.27190000   1.007947   ; qtot 0.458200
 1543         H3    102    VAL     HA   1543 0.09690000   1.007947   ; qtot 0.555100
 1544         H1    102    VAL     HB   1544 -0.02970000   1.007947   ; qtot 0.525400
 1545         H1    102    VAL   HG11   1545 0.07910000   1.007947   ; qtot 0.604500
 1546         H1    102    VAL   HG12   1546 0.07910000   1.007947   ; qtot 0.683600
 1547         H1    102    VAL   HG13   1547 0.07910000   1.007947   ; qtot 0.762700
 1548         H1    102    VAL   HG21   1548 0.07910000   1.007947   ; qtot 0.841800
 1549         H1    102    VAL   HG22   1549 0.07910000   1.007947   ; qtot 0.920900
 1550         H1    102    VAL   HG23   1550 0.07910000   1.007947   ; qtot 1.000000
; residue  103 ARG rtp ARG q 1.0
 1551         N1    103    ARG      N   1551 -0.34790000  14.006720   ; qtot 0.652100
 1552         C2    103    ARG     CA   1552 -0.26370000  12.010780   ; qtot 0.388400
 1553         C1    103    ARG      C   1553 0.73410000  12.010780   ; qtot 1.122500
 1554         O1    103    ARG      O   1554 -0.58940000  15.999430   ; qtot 0.533100
 1555         C2    103    ARG     CB   1555 -0.00070000  12.010780   ; qtot 0.532400
 1556         C2    103    ARG     CG   1556 0.03900000  12.010780   ; qtot 0.571400
 1557         C2    103    ARG     CD   1557 0.04860000  12.010780   ; qtot 0.620000
 1558         N1    103    ARG     NE   1558 -0.52950000  14.006720   ; qtot 0.090500
 1559         C1    103    ARG     CZ   1559 0.80760000  12.010780   ; qtot 0.898100
 1560         N1    103    ARG    NH1   1560 -0.86270000  14.006720   ; qtot 0.035400
 1561         N1    103    ARG    NH2   1561 -0.86270000  14.006720   ; qtot -0.827300
 1562         H2    103    ARG      H   1562 0.27470000   1.007947   ; qtot -0.552600
 1563         H3    103    ARG     HA   1563 0.15600000   1.007947   ; qtot -0.396600
 1564         H1    103    ARG    HB2   1564 0.03270000   1.007947   ; qtot -0.363900
 1565         H1    103    ARG    HB3   1565 0.03270000   1.007947   ; qtot -0.331200
 1566         H1    103    ARG    HG2   1566 0.02850000   1.007947   ; qtot -0.302700
 1567         H1    103    ARG    HG3   1567 0.02850000   1.007947   ; qtot -0.274200
 1568         H3    103    ARG    HD2   1568 0.06870000   1.007947   ; qtot -0.205500
 1569         H3    103    ARG    HD3   1569 0.06870000   1.007947   ; qtot -0.136800
 1570         H2    103    ARG     HE   1570 0.34560000   1.007947   ; qtot 0.208800
 1571         H2    103    ARG   HH11   1571 0.44780000   1.007947   ; qtot 0.656600
 1572         H2    103    ARG   HH12   1572 0.44780000   1.007947   ; qtot 1.104400
 1573         H2    103    ARG   HH21   1573 0.44780000   1.007947   ; qtot 1.552200
 1574         H2    103    ARG   HH22   1574 0.44780000   1.007947   ; qtot 2.000000
; residue  104 ALA rtp ALA q 0.0
 1575         N1    104    ALA      N   1575 -0.41570000  14.006720   ; qtot 1.584300
 1576         C2    104    ALA     CA   1576 0.03370000  12.010780   ; qtot 1.618000
 1577         C1    104    ALA      C   1577 0.59730000  12.010780   ; qtot 2.215300
 1578         O1    104    ALA      O   1578 -0.56790000  15.999430   ; qtot 1.647400
 1579         C2    104    ALA     CB   1579 -0.18250000  12.010780   ; qtot 1.464900
 1580         H2    104    ALA      H   1580 0.27190000   1.007947   ; qtot 1.736800
 1581         H3    104    ALA     HA   1581 0.08230000   1.007947   ; qtot 1.819100
 1582         H1    104    ALA    HB1   1582 0.06030000   1.007947   ; qtot 1.879400
 1583         H1    104    ALA    HB2   1583 0.06030000   1.007947   ; qtot 1.939700
 1584         H1    104    ALA    HB3   1584 0.06030000   1.007947   ; qtot 2.000000
; residue  105 ASN rtp ASN q 0.0
 1585         N1    105    ASN      N   1585 -0.41570000  14.006720   ; qtot 1.584300
 1586         C2    105    ASN     CA   1586 0.01430000  12.010780   ; qtot 1.598600
 1587         C1    105    ASN      C   1587 0.59730000  12.010780   ; qtot 2.195900
 1588         O1    105    ASN      O   1588 -0.56790000  15.999430   ; qtot 1.628000
 1589         C2    105    ASN     CB   1589 -0.20410000  12.010780   ; qtot 1.423900
 1590         C1    105    ASN     CG   1590 0.71300000  12.010780   ; qtot 2.136900
 1591         O1    105    ASN    OD1   1591 -0.59310000  15.999430   ; qtot 1.543800
 1592         N1    105    ASN    ND2   1592 -0.91910000  14.006720   ; qtot 0.624700
 1593         H2    105    ASN      H   1593 0.27190000   1.007947   ; qtot 0.896600
 1594         H3    105    ASN     HA   1594 0.10480000   1.007947   ; qtot 1.001400
 1595         H1    105    ASN    HB2   1595 0.07970000   1.007947   ; qtot 1.081100
 1596         H1    105    ASN    HB3   1596 0.07970000   1.007947   ; qtot 1.160800
 1597         H2    105    ASN   HD21   1597 0.41960000   1.007947   ; qtot 1.580400
 1598         H2    105    ASN   HD22   1598 0.41960000   1.007947   ; qtot 2.000000
; residue  106 ILE rtp ILE q -0.0
 1599         N1    106    ILE      N   1599 -0.41570000  14.006720   ; qtot 1.584300
 1600         C2    106    ILE     CA   1600 -0.05970000  12.010780   ; qtot 1.524600
 1601         C1    106    ILE      C   1601 0.59730000  12.010780   ; qtot 2.121900
 1602         O1    106    ILE      O   1602 -0.56790000  15.999430   ; qtot 1.554000
 1603         C2    106    ILE     CB   1603 0.13030000  12.010780   ; qtot 1.684300
 1604         C2    106    ILE    CG1   1604 -0.04300000  12.010780   ; qtot 1.641300
 1605         C2    106    ILE    CG2   1605 -0.32040000  12.010780   ; qtot 1.320900
 1606         C2    106    ILE    CD1   1606 -0.06600000  12.010780   ; qtot 1.254900
 1607         H2    106    ILE      H   1607 0.27190000   1.007947   ; qtot 1.526800
 1608         H3    106    ILE     HA   1608 0.08690000   1.007947   ; qtot 1.613700
 1609         H1    106    ILE     HB   1609 0.01870000   1.007947   ; qtot 1.632400
 1610         H1    106    ILE   HG12   1610 0.02360000   1.007947   ; qtot 1.656000
 1611         H1    106    ILE   HG13   1611 0.02360000   1.007947   ; qtot 1.679600
 1612         H1    106    ILE   HG21   1612 0.08820000   1.007947   ; qtot 1.767800
 1613         H1    106    ILE   HG22   1613 0.08820000   1.007947   ; qtot 1.856000
 1614         H1    106    ILE   HG23   1614 0.08820000   1.007947   ; qtot 1.944200
 1615         H1    106    ILE   HD11   1615 0.01860000   1.007947   ; qtot 1.962800
 1616         H1    106    ILE   HD12   1616 0.01860000   1.007947   ; qtot 1.981400
 1617         H1    106    ILE   HD13   1617 0.01860000   1.007947   ; qtot 2.000000
; residue  107 ALA rtp ALA q 0.0
 1618         N1    107    ALA      N   1618 -0.41570000  14.006720   ; qtot 1.584300
 1619         C2    107    ALA     CA   1619 0.03370000  12.010780   ; qtot 1.618000
 1620         C1    107    ALA      C   1620 0.59730000  12.010780   ; qtot 2.215300
 1621         O1    107    ALA      O   1621 -0.56790000  15.999430   ; qtot 1.647400
 1622         C2    107    ALA     CB   1622 -0.18250000  12.010780   ; qtot 1.464900
 1623         H2    107    ALA      H   1623 0.27190000   1.007947   ; qtot 1.736800
 1624         H3    107    ALA     HA   1624 0.08230000   1.007947   ; qtot 1.819100
 1625         H1    107    ALA    HB1   1625 0.06030000   1.007947   ; qtot 1.879400
 1626         H1    107    ALA    HB2   1626 0.06030000   1.007947   ; qtot 1.939700
 1627         H1    107    ALA    HB3   1627 0.06030000   1.007947   ; qtot 2.000000
; residue  108 ALA rtp ALA q 0.0
 1628         N1    108    ALA      N   1628 -0.41570000  14.006720   ; qtot 1.584300
 1629         C2    108    ALA     CA   1629 0.03370000  12.010780   ; qtot 1.618000
 1630         C1    108    ALA      C   1630 0.59730000  12.010780   ; qtot 2.215300
 1631         O1    108    ALA      O   1631 -0.56790000  15.999430   ; qtot 1.647400
 1632         C2    108    ALA     CB   1632 -0.18250000  12.010780   ; qtot 1.464900
 1633         H2    108    ALA      H   1633 0.27190000   1.007947   ; qtot 1.736800
 1634         H3    108    ALA     HA   1634 0.08230000   1.007947   ; qtot 1.819100
 1635         H1    108    ALA    HB1   1635 0.06030000   1.007947   ; qtot 1.879400
 1636         H1    108    ALA    HB2   1636 0.06030000   1.007947   ; qtot 1.939700
 1637         H1    108    ALA    HB3   1637 0.06030000   1.007947   ; qtot 2.000000
; residue  109 ILE rtp ILE q -0.0
 1638         N1    109    ILE      N   1638 -0.41570000  14.006720   ; qtot 1.584300
 1639         C2    109    ILE     CA   1639 -0.05970000  12.010780   ; qtot 1.524600
 1640         C1    109    ILE      C   1640 0.59730000  12.010780   ; qtot 2.121900
 1641         O1    109    ILE      O   1641 -0.56790000  15.999430   ; qtot 1.554000
 1642         C2    109    ILE     CB   1642 0.13030000  12.010780   ; qtot 1.684300
 1643         C2    109    ILE    CG1   1643 -0.04300000  12.010780   ; qtot 1.641300
 1644         C2    109    ILE    CG2   1644 -0.32040000  12.010780   ; qtot 1.320900
 1645         C2    109    ILE    CD1   1645 -0.06600000  12.010780   ; qtot 1.254900
 1646         H2    109    ILE      H   1646 0.27190000   1.007947   ; qtot 1.526800
 1647         H3    109    ILE     HA   1647 0.08690000   1.007947   ; qtot 1.613700
 1648         H1    109    ILE     HB   1648 0.01870000   1.007947   ; qtot 1.632400
 1649         H1    109    ILE   HG12   1649 0.02360000   1.007947   ; qtot 1.656000
 1650         H1    109    ILE   HG13   1650 0.02360000   1.007947   ; qtot 1.679600
 1651         H1    109    ILE   HG21   1651 0.08820000   1.007947   ; qtot 1.767800
 1652         H1    109    ILE   HG22   1652 0.08820000   1.007947   ; qtot 1.856000
 1653         H1    109    ILE   HG23   1653 0.08820000   1.007947   ; qtot 1.944200
 1654         H1    109    ILE   HD11   1654 0.01860000   1.007947   ; qtot 1.962800
 1655         H1    109    ILE   HD12   1655 0.01860000   1.007947   ; qtot 1.981400
 1656         H1    109    ILE   HD13   1656 0.01860000   1.007947   ; qtot 2.000000
; residue  110 THR rtp THR q -0.0
 1657         N1    110    THR      N   1657 -0.41570000  14.006720   ; qtot 1.584300
 1658         C2    110    THR     CA   1658 -0.03890000  12.010780   ; qtot 1.545400
 1659         C1    110    THR      C   1659 0.59730000  12.010780   ; qtot 2.142700
 1660         O1    110    THR      O   1660 -0.56790000  15.999430   ; qtot 1.574800
 1661         C2    110    THR     CB   1661 0.36540000  12.010780   ; qtot 1.940200
 1662         O2    110    THR    OG1   1662 -0.67610000  15.999430   ; qtot 1.264100
 1663         C2    110    THR    CG2   1663 -0.24380000  12.010780   ; qtot 1.020300
 1664         H2    110    THR      H   1664 0.27190000   1.007947   ; qtot 1.292200
 1665         H3    110    THR     HA   1665 0.10070000   1.007947   ; qtot 1.392900
 1666         H3    110    THR     HB   1666 0.00430000   1.007947   ; qtot 1.397200
 1667         H4    110    THR    HG1   1667 0.41020000   1.007947   ; qtot 1.807400
 1668         H1    110    THR   HG21   1668 0.06420000   1.007947   ; qtot 1.871600
 1669         H1    110    THR   HG22   1669 0.06420000   1.007947   ; qtot 1.935800
 1670         H1    110    THR   HG23   1670 0.06420000   1.007947   ; qtot 2.000000
; residue  111 GLU rtp GLU q -1.0
 1671         N1    111    GLU      N   1671 -0.51630000  14.006720   ; qtot 1.483700
 1672         C2    111    GLU     CA   1672 0.03970000  12.010780   ; qtot 1.523400
 1673         C1    111    GLU      C   1673 0.53660000  12.010780   ; qtot 2.060000
 1674         O1    111    GLU      O   1674 -0.58190000  15.999430   ; qtot 1.478100
 1675         C2    111    GLU     CB   1675 0.05600000  12.010780   ; qtot 1.534100
 1676         C2    111    GLU     CG   1676 0.01360000  12.010780   ; qtot 1.547700
 1677         C1    111    GLU     CD   1677 0.80540000  12.010780   ; qtot 2.353100
 1678         O1    111    GLU    OE1   1678 -0.81880000  15.999430   ; qtot 1.534300
 1679         O1    111    GLU    OE2   1679 -0.81880000  15.999430   ; qtot 0.715500
 1680         H2    111    GLU      H   1680 0.29360000   1.007947   ; qtot 1.009100
 1681         H3    111    GLU     HA   1681 0.11050000   1.007947   ; qtot 1.119600
 1682         H1    111    GLU    HB2   1682 -0.01730000   1.007947   ; qtot 1.102300
 1683         H1    111    GLU    HB3   1683 -0.01730000   1.007947   ; qtot 1.085000
 1684         H1    111    GLU    HG2   1684 -0.04250000   1.007947   ; qtot 1.042500
 1685         H1    111    GLU    HG3   1685 -0.04250000   1.007947   ; qtot 1.000000
; residue  112 SER rtp SER q 0.0
 1686         N1    112    SER      N   1686 -0.41570000  14.006720   ; qtot 0.584300
 1687         C2    112    SER     CA   1687 -0.02490000  12.010780   ; qtot 0.559400
 1688         C1    112    SER      C   1688 0.59730000  12.010780   ; qtot 1.156700
 1689         O1    112    SER      O   1689 -0.56790000  15.999430   ; qtot 0.588800
 1690         C2    112    SER     CB   1690 0.21170000  12.010780   ; qtot 0.800500
 1691         O2    112    SER     OG   1691 -0.65460000  15.999430   ; qtot 0.145900
 1692         H2    112    SER      H   1692 0.27190000   1.007947   ; qtot 0.417800
 1693         H3    112    SER     HA   1693 0.08430000   1.007947   ; qtot 0.502100
 1694         H3    112    SER    HB2   1694 0.03520000   1.007947   ; qtot 0.537300
 1695         H3    112    SER    HB3   1695 0.03520000   1.007947   ; qtot 0.572500
 1696         H4    112    SER     HG   1696 0.42750000   1.007947   ; qtot 1.000000
; residue  113 ASP rtp ASP q -1.0
 1697         N1    113    ASP      N   1697 -0.51630000  14.006720   ; qtot 0.483700
 1698         C2    113    ASP     CA   1698 0.03810000  12.010780   ; qtot 0.521800
 1699         C1    113    ASP      C   1699 0.53660000  12.010780   ; qtot 1.058400
 1700         O1    113    ASP      O   1700 -0.58190000  15.999430   ; qtot 0.476500
 1701         C2    113    ASP     CB   1701 -0.03030000  12.010780   ; qtot 0.446200
 1702         C1    113    ASP     CG   1702 0.79940000  12.010780   ; qtot 1.245600
 1703         O1    113    ASP    OD1   1703 -0.80140000  15.999430   ; qtot 0.444200
 1704         O1    113    ASP    OD2   1704 -0.80140000  15.999430   ; qtot -0.357200
 1705         H2    113    ASP      H   1705 0.29360000   1.007947   ; qtot -0.063600
 1706         H3    113    ASP     HA   1706 0.08800000   1.007947   ; qtot 0.024400
 1707         H1    113    ASP    HB2   1707 -0.01220000   1.007947   ; qtot 0.012200
 1708         H1    113    ASP    HB3   1708 -0.01220000   1.007947   ; qtot 0.000000
; residue  114 LYS rtp LYS q 1.0
 1709         N1    114    LYS      N   1709 -0.34790000  14.006720   ; qtot -0.347900
 1710         C2    114    LYS     CA   1710 -0.24000000  12.010780   ; qtot -0.587900
 1711         C1    114    LYS      C   1711 0.73410000  12.010780   ; qtot 0.146200
 1712         O1    114    LYS      O   1712 -0.58940000  15.999430   ; qtot -0.443200
 1713         C2    114    LYS     CB   1713 -0.00940000  12.010780   ; qtot -0.452600
 1714         C2    114    LYS     CG   1714 0.01870000  12.010780   ; qtot -0.433900
 1715         C2    114    LYS     CD   1715 -0.04790000  12.010780   ; qtot -0.481800
 1716         C2    114    LYS     CE   1716 -0.01430000  12.010780   ; qtot -0.496100
 1717         N1    114    LYS     NZ   1717 -0.38540000  14.006720   ; qtot -0.881500
 1718         H2    114    LYS      H   1718 0.27470000   1.007947   ; qtot -0.606800
 1719         H3    114    LYS     HA   1719 0.14260000   1.007947   ; qtot -0.464200
 1720         H1    114    LYS    HB2   1720 0.03620000   1.007947   ; qtot -0.428000
 1721         H1    114    LYS    HB3   1721 0.03620000   1.007947   ; qtot -0.391800
 1722         H1    114    LYS    HG2   1722 0.01030000   1.007947   ; qtot -0.381500
 1723         H1    114    LYS    HG3   1723 0.01030000   1.007947   ; qtot -0.371200
 1724         H1    114    LYS    HD2   1724 0.06210000   1.007947   ; qtot -0.309100
 1725         H1    114    LYS    HD3   1725 0.06210000   1.007947   ; qtot -0.247000
 1726         H6    114    LYS    HE2   1726 0.11350000   1.007947   ; qtot -0.133500
 1727         H6    114    LYS    HE3   1727 0.11350000   1.007947   ; qtot -0.020000
 1728         H2    114    LYS    HZ1   1728 0.34000000   1.007947   ; qtot 0.320000
 1729         H2    114    LYS    HZ2   1729 0.34000000   1.007947   ; qtot 0.660000
 1730         H2    114    LYS    HZ3   1730 0.34000000   1.007947   ; qtot 1.000000
; residue  115 PHE rtp PHE q 0.0
 1731         N1    115    PHE      N   1731 -0.41570000  14.006720   ; qtot 0.584300
 1732         C2    115    PHE     CA   1732 -0.00240000  12.010780   ; qtot 0.581900
 1733         C1    115    PHE      C   1733 0.59730000  12.010780   ; qtot 1.179200
 1734         O1    115    PHE      O   1734 -0.56790000  15.999430   ; qtot 0.611300
 1735         C2    115    PHE     CB   1735 -0.03430000  12.010780   ; qtot 0.577000
 1736         C1    115    PHE     CG   1736 0.01180000  12.010780   ; qtot 0.588800
 1737         C1    115    PHE    CD1   1737 -0.12560000  12.010780   ; qtot 0.463200
 1738         C1    115    PHE    CD2   1738 -0.12560000  12.010780   ; qtot 0.337600
 1739         C1    115    PHE    CE1   1739 -0.17040000  12.010780   ; qtot 0.167200
 1740         C1    115    PHE    CE2   1740 -0.17040000  12.010780   ; qtot -0.003200
 1741         C1    115    PHE     CZ   1741 -0.10720000  12.010780   ; qtot -0.110400
 1742         H2    115    PHE      H   1742 0.27190000   1.007947   ; qtot 0.161500
 1743         H3    115    PHE     HA   1743 0.09780000   1.007947   ; qtot 0.259300
 1744         H1    115    PHE    HB2   1744 0.02950000   1.007947   ; qtot 0.288800
 1745         H1    115    PHE    HB3   1745 0.02950000   1.007947   ; qtot 0.318300
 1746         H5    115    PHE    HD1   1746 0.13300000   1.007947   ; qtot 0.451300
 1747         H5    115    PHE    HD2   1747 0.13300000   1.007947   ; qtot 0.584300
 1748         H5    115    PHE    HE1   1748 0.14300000   1.007947   ; qtot 0.727300
 1749         H5    115    PHE    HE2   1749 0.14300000   1.007947   ; qtot 0.870300
 1750         H5    115    PHE     HZ   1750 0.12970000   1.007947   ; qtot 1.000000
; residue  116 PHE rtp PHE q 0.0
 1751         N1    116    PHE      N   1751 -0.41570000  14.006720   ; qtot 0.584300
 1752         C2    116    PHE     CA   1752 -0.00240000  12.010780   ; qtot 0.581900
 1753         C1    116    PHE      C   1753 0.59730000  12.010780   ; qtot 1.179200
 1754         O1    116    PHE      O   1754 -0.56790000  15.999430   ; qtot 0.611300
 1755         C2    116    PHE     CB   1755 -0.03430000  12.010780   ; qtot 0.577000
 1756         C1    116    PHE     CG   1756 0.01180000  12.010780   ; qtot 0.588800
 1757         C1    116    PHE    CD1   1757 -0.12560000  12.010780   ; qtot 0.463200
 1758         C1    116    PHE    CD2   1758 -0.12560000  12.010780   ; qtot 0.337600
 1759         C1    116    PHE    CE1   1759 -0.17040000  12.010780   ; qtot 0.167200
 1760         C1    116    PHE    CE2   1760 -0.17040000  12.010780   ; qtot -0.003200
 1761         C1    116    PHE     CZ   1761 -0.10720000  12.010780   ; qtot -0.110400
 1762         H2    116    PHE      H   1762 0.27190000   1.007947   ; qtot 0.161500
 1763         H3    116    PHE     HA   1763 0.09780000   1.007947   ; qtot 0.259300
 1764         H1    116    PHE    HB2   1764 0.02950000   1.007947   ; qtot 0.288800
 1765         H1    116    PHE    HB3   1765 0.02950000   1.007947   ; qtot 0.318300
 1766         H5    116    PHE    HD1   1766 0.13300000   1.007947   ; qtot 0.451300
 1767         H5    116    PHE    HD2   1767 0.13300000   1.007947   ; qtot 0.584300
 1768         H5    116    PHE    HE1   1768 0.14300000   1.007947   ; qtot 0.727300
 1769         H5    116    PHE    HE2   1769 0.14300000   1.007947   ; qtot 0.870300
 1770         H5    116    PHE     HZ   1770 0.12970000   1.007947   ; qtot 1.000000
; residue  117 ILE rtp ILE q -0.0
 1771         N1    117    ILE      N   1771 -0.41570000  14.006720   ; qtot 0.584300
 1772         C2    117    ILE     CA   1772 -0.05970000  12.010780   ; qtot 0.524600
 1773         C1    117    ILE      C   1773 0.59730000  12.010780   ; qtot 1.121900
 1774         O1    117    ILE      O   1774 -0.56790000  15.999430   ; qtot 0.554000
 1775         C2    117    ILE     CB   1775 0.13030000  12.010780   ; qtot 0.684300
 1776         C2    117    ILE    CG1   1776 -0.04300000  12.010780   ; qtot 0.641300
 1777         C2    117    ILE    CG2   1777 -0.32040000  12.010780   ; qtot 0.320900
 1778         C2    117    ILE    CD1   1778 -0.06600000  12.010780   ; qtot 0.254900
 1779         H2    117    ILE      H   1779 0.27190000   1.007947   ; qtot 0.526800
 1780         H3    117    ILE     HA   1780 0.08690000   1.007947   ; qtot 0.613700
 1781         H1    117    ILE     HB   1781 0.01870000   1.007947   ; qtot 0.632400
 1782         H1    117    ILE   HG12   1782 0.02360000   1.007947   ; qtot 0.656000
 1783         H1    117    ILE   HG13   1783 0.02360000   1.007947   ; qtot 0.679600
 1784         H1    117    ILE   HG21   1784 0.08820000   1.007947   ; qtot 0.767800
 1785         H1    117    ILE   HG22   1785 0.08820000   1.007947   ; qtot 0.856000
 1786         H1    117    ILE   HG23   1786 0.08820000   1.007947   ; qtot 0.944200
 1787         H1    117    ILE   HD11   1787 0.01860000   1.007947   ; qtot 0.962800
 1788         H1    117    ILE   HD12   1788 0.01860000   1.007947   ; qtot 0.981400
 1789         H1    117    ILE   HD13   1789 0.01860000   1.007947   ; qtot 1.000000
; residue  118 ASN rtp ASN q 0.0
 1790         N1    118    ASN      N   1790 -0.41570000  14.006720   ; qtot 0.584300
 1791         C2    118    ASN     CA   1791 0.01430000  12.010780   ; qtot 0.598600
 1792         C1    118    ASN      C   1792 0.59730000  12.010780   ; qtot 1.195900
 1793         O1    118    ASN      O   1793 -0.56790000  15.999430   ; qtot 0.628000
 1794         C2    118    ASN     CB   1794 -0.20410000  12.010780   ; qtot 0.423900
 1795         C1    118    ASN     CG   1795 0.71300000  12.010780   ; qtot 1.136900
 1796         O1    118    ASN    OD1   1796 -0.59310000  15.999430   ; qtot 0.543800
 1797         N1    118    ASN    ND2   1797 -0.91910000  14.006720   ; qtot -0.375300
 1798         H2    118    ASN      H   1798 0.27190000   1.007947   ; qtot -0.103400
 1799         H3    118    ASN     HA   1799 0.10480000   1.007947   ; qtot 0.001400
 1800         H1    118    ASN    HB2   1800 0.07970000   1.007947   ; qtot 0.081100
 1801         H1    118    ASN    HB3   1801 0.07970000   1.007947   ; qtot 0.160800
 1802         H2    118    ASN   HD21   1802 0.41960000   1.007947   ; qtot 0.580400
 1803         H2    118    ASN   HD22   1803 0.41960000   1.007947   ; qtot 1.000000
; residue  119 GLY rtp GLY q 0.0
 1804         N1    119    GLY      N   1804 -0.41570000  14.006720   ; qtot 0.584300
 1805         C2    119    GLY     CA   1805 -0.02520000  12.010780   ; qtot 0.559100
 1806         C1    119    GLY      C   1806 0.59730000  12.010780   ; qtot 1.156400
 1807         O1    119    GLY      O   1807 -0.56790000  15.999430   ; qtot 0.588500
 1808         H2    119    GLY      H   1808 0.27190000   1.007947   ; qtot 0.860400
 1809         H3    119    GLY    HA2   1809 0.06980000   1.007947   ; qtot 0.930200
 1810         H3    119    GLY    HA3   1810 0.06980000   1.007947   ; qtot 1.000000
; residue  120 SER rtp SER q 0.0
 1811         N1    120    SER      N   1811 -0.41570000  14.006720   ; qtot 0.584300
 1812         C2    120    SER     CA   1812 -0.02490000  12.010780   ; qtot 0.559400
 1813         C1    120    SER      C   1813 0.59730000  12.010780   ; qtot 1.156700
 1814         O1    120    SER      O   1814 -0.56790000  15.999430   ; qtot 0.588800
 1815         C2    120    SER     CB   1815 0.21170000  12.010780   ; qtot 0.800500
 1816         O2    120    SER     OG   1816 -0.65460000  15.999430   ; qtot 0.145900
 1817         H2    120    SER      H   1817 0.27190000   1.007947   ; qtot 0.417800
 1818         H3    120    SER     HA   1818 0.08430000   1.007947   ; qtot 0.502100
 1819         H3    120    SER    HB2   1819 0.03520000   1.007947   ; qtot 0.537300
 1820         H3    120    SER    HB3   1820 0.03520000   1.007947   ; qtot 0.572500
 1821         H4    120    SER     HG   1821 0.42750000   1.007947   ; qtot 1.000000
; residue  121 ASN rtp ASN q 0.0
 1822         N1    121    ASN      N   1822 -0.41570000  14.006720   ; qtot 0.584300
 1823         C2    121    ASN     CA   1823 0.01430000  12.010780   ; qtot 0.598600
 1824         C1    121    ASN      C   1824 0.59730000  12.010780   ; qtot 1.195900
 1825         O1    121    ASN      O   1825 -0.56790000  15.999430   ; qtot 0.628000
 1826         C2    121    ASN     CB   1826 -0.20410000  12.010780   ; qtot 0.423900
 1827         C1    121    ASN     CG   1827 0.71300000  12.010780   ; qtot 1.136900
 1828         O1    121    ASN    OD1   1828 -0.59310000  15.999430   ; qtot 0.543800
 1829         N1    121    ASN    ND2   1829 -0.91910000  14.006720   ; qtot -0.375300
 1830         H2    121    ASN      H   1830 0.27190000   1.007947   ; qtot -0.103400
 1831         H3    121    ASN     HA   1831 0.10480000   1.007947   ; qtot 0.001400
 1832         H1    121    ASN    HB2   1832 0.07970000   1.007947   ; qtot 0.081100
 1833         H1    121    ASN    HB3   1833 0.07970000   1.007947   ; qtot 0.160800
 1834         H2    121    ASN   HD21   1834 0.41960000   1.007947   ; qtot 0.580400
 1835         H2    121    ASN   HD22   1835 0.41960000   1.007947   ; qtot 1.000000
; residue  122 TRP rtp TRP q 0.0
 1836         N1    122    TRP      N   1836 -0.41570000  14.006720   ; qtot 0.584300
 1837         C2    122    TRP     CA   1837 -0.02750000  12.010780   ; qtot 0.556800
 1838         C1    122    TRP      C   1838 0.59730000  12.010780   ; qtot 1.154100
 1839         O1    122    TRP      O   1839 -0.56790000  15.999430   ; qtot 0.586200
 1840         C2    122    TRP     CB   1840 -0.00500000  12.010780   ; qtot 0.581200
 1841         C1    122    TRP     CG   1841 -0.14150000  12.010780   ; qtot 0.439700
 1842         C1    122    TRP    CD1   1842 -0.16380000  12.010780   ; qtot 0.275900
 1843         C1    122    TRP    CD2   1843 0.12430000  12.010780   ; qtot 0.400200
 1844         N1    122    TRP    NE1   1844 -0.34180000  14.006720   ; qtot 0.058400
 1845         C1    122    TRP    CE2   1845 0.13800000  12.010780   ; qtot 0.196400
 1846         C1    122    TRP    CE3   1846 -0.23870000  12.010780   ; qtot -0.042300
 1847         C1    122    TRP    CZ2   1847 -0.26010000  12.010780   ; qtot -0.302400
 1848         C1    122    TRP    CZ3   1848 -0.19720000  12.010780   ; qtot -0.499600
 1849         C1    122    TRP    CH2   1849 -0.11340000  12.010780   ; qtot -0.613000
 1850         H2    122    TRP      H   1850 0.27190000   1.007947   ; qtot -0.341100
 1851         H3    122    TRP     HA   1851 0.11230000   1.007947   ; qtot -0.228800
 1852         H1    122    TRP    HB2   1852 0.03390000   1.007947   ; qtot -0.194900
 1853         H1    122    TRP    HB3   1853 0.03390000   1.007947   ; qtot -0.161000
 1854         H7    122    TRP    HD1   1854 0.20620000   1.007947   ; qtot 0.045200
 1855         H2    122    TRP    HE1   1855 0.34120000   1.007947   ; qtot 0.386400
 1856         H5    122    TRP    HE3   1856 0.17000000   1.007947   ; qtot 0.556400
 1857         H5    122    TRP    HZ2   1857 0.15720000   1.007947   ; qtot 0.713600
 1858         H5    122    TRP    HZ3   1858 0.14470000   1.007947   ; qtot 0.858300
 1859         H5    122    TRP    HH2   1859 0.14170000   1.007947   ; qtot 1.000000
; residue  123 GLU rtp GLU q -1.0
 1860         N1    123    GLU      N   1860 -0.51630000  14.006720   ; qtot 0.483700
 1861         C2    123    GLU     CA   1861 0.03970000  12.010780   ; qtot 0.523400
 1862         C1    123    GLU      C   1862 0.53660000  12.010780   ; qtot 1.060000
 1863         O1    123    GLU      O   1863 -0.58190000  15.999430   ; qtot 0.478100
 1864         C2    123    GLU     CB   1864 0.05600000  12.010780   ; qtot 0.534100
 1865         C2    123    GLU     CG   1865 0.01360000  12.010780   ; qtot 0.547700
 1866         C1    123    GLU     CD   1866 0.80540000  12.010780   ; qtot 1.353100
 1867         O1    123    GLU    OE1   1867 -0.81880000  15.999430   ; qtot 0.534300
 1868         O1    123    GLU    OE2   1868 -0.81880000  15.999430   ; qtot -0.284500
 1869         H2    123    GLU      H   1869 0.29360000   1.007947   ; qtot 0.009100
 1870         H3    123    GLU     HA   1870 0.11050000   1.007947   ; qtot 0.119600
 1871         H1    123    GLU    HB2   1871 -0.01730000   1.007947   ; qtot 0.102300
 1872         H1    123    GLU    HB3   1872 -0.01730000   1.007947   ; qtot 0.085000
 1873         H1    123    GLU    HG2   1873 -0.04250000   1.007947   ; qtot 0.042500
 1874         H1    123    GLU    HG3   1874 -0.04250000   1.007947   ; qtot 0.000000
; residue  124 GLY rtp GLY q 0.0
 1875         N1    124    GLY      N   1875 -0.41570000  14.006720   ; qtot -0.415700
 1876         C2    124    GLY     CA   1876 -0.02520000  12.010780   ; qtot -0.440900
 1877         C1    124    GLY      C   1877 0.59730000  12.010780   ; qtot 0.156400
 1878         O1    124    GLY      O   1878 -0.56790000  15.999430   ; qtot -0.411500
 1879         H2    124    GLY      H   1879 0.27190000   1.007947   ; qtot -0.139600
 1880         H3    124    GLY    HA2   1880 0.06980000   1.007947   ; qtot -0.069800
 1881         H3    124    GLY    HA3   1881 0.06980000   1.007947   ; qtot 0.000000
; residue  125 ILE rtp ILE q -0.0
 1882         N1    125    ILE      N   1882 -0.41570000  14.006720   ; qtot -0.415700
 1883         C2    125    ILE     CA   1883 -0.05970000  12.010780   ; qtot -0.475400
 1884         C1    125    ILE      C   1884 0.59730000  12.010780   ; qtot 0.121900
 1885         O1    125    ILE      O   1885 -0.56790000  15.999430   ; qtot -0.446000
 1886         C2    125    ILE     CB   1886 0.13030000  12.010780   ; qtot -0.315700
 1887         C2    125    ILE    CG1   1887 -0.04300000  12.010780   ; qtot -0.358700
 1888         C2    125    ILE    CG2   1888 -0.32040000  12.010780   ; qtot -0.679100
 1889         C2    125    ILE    CD1   1889 -0.06600000  12.010780   ; qtot -0.745100
 1890         H2    125    ILE      H   1890 0.27190000   1.007947   ; qtot -0.473200
 1891         H3    125    ILE     HA   1891 0.08690000   1.007947   ; qtot -0.386300
 1892         H1    125    ILE     HB   1892 0.01870000   1.007947   ; qtot -0.367600
 1893         H1    125    ILE   HG12   1893 0.02360000   1.007947   ; qtot -0.344000
 1894         H1    125    ILE   HG13   1894 0.02360000   1.007947   ; qtot -0.320400
 1895         H1    125    ILE   HG21   1895 0.08820000   1.007947   ; qtot -0.232200
 1896         H1    125    ILE   HG22   1896 0.08820000   1.007947   ; qtot -0.144000
 1897         H1    125    ILE   HG23   1897 0.08820000   1.007947   ; qtot -0.055800
 1898         H1    125    ILE   HD11   1898 0.01860000   1.007947   ; qtot -0.037200
 1899         H1    125    ILE   HD12   1899 0.01860000   1.007947   ; qtot -0.018600
 1900         H1    125    ILE   HD13   1900 0.01860000   1.007947   ; qtot 0.000000
; residue  126 LEU rtp LEU q -0.0
 1901         N1    126    LEU      N   1901 -0.41570000  14.006720   ; qtot -0.415700
 1902         C2    126    LEU     CA   1902 -0.05180000  12.010780   ; qtot -0.467500
 1903         C1    126    LEU      C   1903 0.59730000  12.010780   ; qtot 0.129800
 1904         O1    126    LEU      O   1904 -0.56790000  15.999430   ; qtot -0.438100
 1905         C2    126    LEU     CB   1905 -0.11020000  12.010780   ; qtot -0.548300
 1906         C2    126    LEU     CG   1906 0.35310000  12.010780   ; qtot -0.195200
 1907         C2    126    LEU    CD1   1907 -0.41210000  12.010780   ; qtot -0.607300
 1908         C2    126    LEU    CD2   1908 -0.41210000  12.010780   ; qtot -1.019400
 1909         H2    126    LEU      H   1909 0.27190000   1.007947   ; qtot -0.747500
 1910         H3    126    LEU     HA   1910 0.09220000   1.007947   ; qtot -0.655300
 1911         H1    126    LEU    HB2   1911 0.04570000   1.007947   ; qtot -0.609600
 1912         H1    126    LEU    HB3   1912 0.04570000   1.007947   ; qtot -0.563900
 1913         H1    126    LEU     HG   1913 -0.03610000   1.007947   ; qtot -0.600000
 1914         H1    126    LEU   HD11   1914 0.10000000   1.007947   ; qtot -0.500000
 1915         H1    126    LEU   HD12   1915 0.10000000   1.007947   ; qtot -0.400000
 1916         H1    126    LEU   HD13   1916 0.10000000   1.007947   ; qtot -0.300000
 1917         H1    126    LEU   HD21   1917 0.10000000   1.007947   ; qtot -0.200000
 1918         H1    126    LEU   HD22   1918 0.10000000   1.007947   ; qtot -0.100000
 1919         H1    126    LEU   HD23   1919 0.10000000   1.007947   ; qtot 0.000000
; residue  127 GLY rtp GLY q 0.0
 1920         N1    127    GLY      N   1920 -0.41570000  14.006720   ; qtot -0.415700
 1921         C2    127    GLY     CA   1921 -0.02520000  12.010780   ; qtot -0.440900
 1922         C1    127    GLY      C   1922 0.59730000  12.010780   ; qtot 0.156400
 1923         O1    127    GLY      O   1923 -0.56790000  15.999430   ; qtot -0.411500
 1924         H2    127    GLY      H   1924 0.27190000   1.007947   ; qtot -0.139600
 1925         H3    127    GLY    HA2   1925 0.06980000   1.007947   ; qtot -0.069800
 1926         H3    127    GLY    HA3   1926 0.06980000   1.007947   ; qtot 0.000000
; residue  128 LEU rtp LEU q -0.0
 1927         N1    128    LEU      N   1927 -0.41570000  14.006720   ; qtot -0.415700
 1928         C2    128    LEU     CA   1928 -0.05180000  12.010780   ; qtot -0.467500
 1929         C1    128    LEU      C   1929 0.59730000  12.010780   ; qtot 0.129800
 1930         O1    128    LEU      O   1930 -0.56790000  15.999430   ; qtot -0.438100
 1931         C2    128    LEU     CB   1931 -0.11020000  12.010780   ; qtot -0.548300
 1932         C2    128    LEU     CG   1932 0.35310000  12.010780   ; qtot -0.195200
 1933         C2    128    LEU    CD1   1933 -0.41210000  12.010780   ; qtot -0.607300
 1934         C2    128    LEU    CD2   1934 -0.41210000  12.010780   ; qtot -1.019400
 1935         H2    128    LEU      H   1935 0.27190000   1.007947   ; qtot -0.747500
 1936         H3    128    LEU     HA   1936 0.09220000   1.007947   ; qtot -0.655300
 1937         H1    128    LEU    HB2   1937 0.04570000   1.007947   ; qtot -0.609600
 1938         H1    128    LEU    HB3   1938 0.04570000   1.007947   ; qtot -0.563900
 1939         H1    128    LEU     HG   1939 -0.03610000   1.007947   ; qtot -0.600000
 1940         H1    128    LEU   HD11   1940 0.10000000   1.007947   ; qtot -0.500000
 1941         H1    128    LEU   HD12   1941 0.10000000   1.007947   ; qtot -0.400000
 1942         H1    128    LEU   HD13   1942 0.10000000   1.007947   ; qtot -0.300000
 1943         H1    128    LEU   HD21   1943 0.10000000   1.007947   ; qtot -0.200000
 1944         H1    128    LEU   HD22   1944 0.10000000   1.007947   ; qtot -0.100000
 1945         H1    128    LEU   HD23   1945 0.10000000   1.007947   ; qtot 0.000000
; residue  129 ALA rtp ALA q 0.0
 1946         N1    129    ALA      N   1946 -0.41570000  14.006720   ; qtot -0.415700
 1947         C2    129    ALA     CA   1947 0.03370000  12.010780   ; qtot -0.382000
 1948         C1    129    ALA      C   1948 0.59730000  12.010780   ; qtot 0.215300
 1949         O1    129    ALA      O   1949 -0.56790000  15.999430   ; qtot -0.352600
 1950         C2    129    ALA     CB   1950 -0.18250000  12.010780   ; qtot -0.535100
 1951         H2    129    ALA      H   1951 0.27190000   1.007947   ; qtot -0.263200
 1952         H3    129    ALA     HA   1952 0.08230000   1.007947   ; qtot -0.180900
 1953         H1    129    ALA    HB1   1953 0.06030000   1.007947   ; qtot -0.120600
 1954         H1    129    ALA    HB2   1954 0.06030000   1.007947   ; qtot -0.060300
 1955         H1    129    ALA    HB3   1955 0.06030000   1.007947   ; qtot 0.000000
; residue  130 TYR rtp TYR q 0.0
 1956         N1    130    TYR      N   1956 -0.41570000  14.006720   ; qtot -0.415700
 1957         C2    130    TYR     CA   1957 -0.00140000  12.010780   ; qtot -0.417100
 1958         C1    130    TYR      C   1958 0.59730000  12.010780   ; qtot 0.180200
 1959         O1    130    TYR      O   1959 -0.56790000  15.999430   ; qtot -0.387700
 1960         C2    130    TYR     CB   1960 -0.01520000  12.010780   ; qtot -0.402900
 1961         C1    130    TYR     CG   1961 -0.00110000  12.010780   ; qtot -0.404000
 1962         C1    130    TYR    CD1   1962 -0.19060000  12.010780   ; qtot -0.594600
 1963         C1    130    TYR    CD2   1963 -0.19060000  12.010780   ; qtot -0.785200
 1964         C1    130    TYR    CE1   1964 -0.23410000  12.010780   ; qtot -1.019300
 1965         C1    130    TYR    CE2   1965 -0.23410000  12.010780   ; qtot -1.253400
 1966         C1    130    TYR     CZ   1966 0.32260000  12.010780   ; qtot -0.930800
 1967         O2    130    TYR     OH   1967 -0.55790000  15.999430   ; qtot -1.488700
 1968         H2    130    TYR      H   1968 0.27190000   1.007947   ; qtot -1.216800
 1969         H3    130    TYR     HA   1969 0.08760000   1.007947   ; qtot -1.129200
 1970         H1    130    TYR    HB2   1970 0.02950000   1.007947   ; qtot -1.099700
 1971         H1    130    TYR    HB3   1971 0.02950000   1.007947   ; qtot -1.070200
 1972         H5    130    TYR    HD1   1972 0.16990000   1.007947   ; qtot -0.900300
 1973         H5    130    TYR    HD2   1973 0.16990000   1.007947   ; qtot -0.730400
 1974         H5    130    TYR    HE1   1974 0.16560000   1.007947   ; qtot -0.564800
 1975         H5    130    TYR    HE2   1975 0.16560000   1.007947   ; qtot -0.399200
 1976         H4    130    TYR     HH   1976 0.39920000   1.007947   ; qtot 0.000000
; residue  131 ALA rtp ALA q 0.0
 1977         N1    131    ALA      N   1977 -0.41570000  14.006720   ; qtot -0.415700
 1978         C2    131    ALA     CA   1978 0.03370000  12.010780   ; qtot -0.382000
 1979         C1    131    ALA      C   1979 0.59730000  12.010780   ; qtot 0.215300
 1980         O1    131    ALA      O   1980 -0.56790000  15.999430   ; qtot -0.352600
 1981         C2    131    ALA     CB   1981 -0.18250000  12.010780   ; qtot -0.535100
 1982         H2    131    ALA      H   1982 0.27190000   1.007947   ; qtot -0.263200
 1983         H3    131    ALA     HA   1983 0.08230000   1.007947   ; qtot -0.180900
 1984         H1    131    ALA    HB1   1984 0.06030000   1.007947   ; qtot -0.120600
 1985         H1    131    ALA    HB2   1985 0.06030000   1.007947   ; qtot -0.060300
 1986         H1    131    ALA    HB3   1986 0.06030000   1.007947   ; qtot 0.000000
; residue  132 GLU rtp GLU q -1.0
 1987         N1    132    GLU      N   1987 -0.51630000  14.006720   ; qtot -0.516300
 1988         C2    132    GLU     CA   1988 0.03970000  12.010780   ; qtot -0.476600
 1989         C1    132    GLU      C   1989 0.53660000  12.010780   ; qtot 0.060000
 1990         O1    132    GLU      O   1990 -0.58190000  15.999430   ; qtot -0.521900
 1991         C2    132    GLU     CB   1991 0.05600000  12.010780   ; qtot -0.465900
 1992         C2    132    GLU     CG   1992 0.01360000  12.010780   ; qtot -0.452300
 1993         C1    132    GLU     CD   1993 0.80540000  12.010780   ; qtot 0.353100
 1994         O1    132    GLU    OE1   1994 -0.81880000  15.999430   ; qtot -0.465700
 1995         O1    132    GLU    OE2   1995 -0.81880000  15.999430   ; qtot -1.284500
 1996         H2    132    GLU      H   1996 0.29360000   1.007947   ; qtot -0.990900
 1997         H3    132    GLU     HA   1997 0.11050000   1.007947   ; qtot -0.880400
 1998         H1    132    GLU    HB2   1998 -0.01730000   1.007947   ; qtot -0.897700
 1999         H1    132    GLU    HB3   1999 -0.01730000   1.007947   ; qtot -0.915000
 2000         H1    132    GLU    HG2   2000 -0.04250000   1.007947   ; qtot -0.957500
 2001         H1    132    GLU    HG3   2001 -0.04250000   1.007947   ; qtot -1.000000
; residue  133 ILE rtp ILE q -0.0
 2002         N1    133    ILE      N   2002 -0.41570000  14.006720   ; qtot -1.415700
 2003         C2    133    ILE     CA   2003 -0.05970000  12.010780   ; qtot -1.475400
 2004         C1    133    ILE      C   2004 0.59730000  12.010780   ; qtot -0.878100
 2005         O1    133    ILE      O   2005 -0.56790000  15.999430   ; qtot -1.446000
 2006         C2    133    ILE     CB   2006 0.13030000  12.010780   ; qtot -1.315700
 2007         C2    133    ILE    CG1   2007 -0.04300000  12.010780   ; qtot -1.358700
 2008         C2    133    ILE    CG2   2008 -0.32040000  12.010780   ; qtot -1.679100
 2009         C2    133    ILE    CD1   2009 -0.06600000  12.010780   ; qtot -1.745100
 2010         H2    133    ILE      H   2010 0.27190000   1.007947   ; qtot -1.473200
 2011         H3    133    ILE     HA   2011 0.08690000   1.007947   ; qtot -1.386300
 2012         H1    133    ILE     HB   2012 0.01870000   1.007947   ; qtot -1.367600
 2013         H1    133    ILE   HG12   2013 0.02360000   1.007947   ; qtot -1.344000
 2014         H1    133    ILE   HG13   2014 0.02360000   1.007947   ; qtot -1.320400
 2015         H1    133    ILE   HG21   2015 0.08820000   1.007947   ; qtot -1.232200
 2016         H1    133    ILE   HG22   2016 0.08820000   1.007947   ; qtot -1.144000
 2017         H1    133    ILE   HG23   2017 0.08820000   1.007947   ; qtot -1.055800
 2018         H1    133    ILE   HD11   2018 0.01860000   1.007947   ; qtot -1.037200
 2019         H1    133    ILE   HD12   2019 0.01860000   1.007947   ; qtot -1.018600
 2020         H1    133    ILE   HD13   2020 0.01860000   1.007947   ; qtot -1.000000
; residue  134 ALA rtp ALA q 0.0
 2021         N1    134    ALA      N   2021 -0.41570000  14.006720   ; qtot -1.415700
 2022         C2    134    ALA     CA   2022 0.03370000  12.010780   ; qtot -1.382000
 2023         C1    134    ALA      C   2023 0.59730000  12.010780   ; qtot -0.784700
 2024         O1    134    ALA      O   2024 -0.56790000  15.999430   ; qtot -1.352600
 2025         C2    134    ALA     CB   2025 -0.18250000  12.010780   ; qtot -1.535100
 2026         H2    134    ALA      H   2026 0.27190000   1.007947   ; qtot -1.263200
 2027         H3    134    ALA     HA   2027 0.08230000   1.007947   ; qtot -1.180900
 2028         H1    134    ALA    HB1   2028 0.06030000   1.007947   ; qtot -1.120600
 2029         H1    134    ALA    HB2   2029 0.06030000   1.007947   ; qtot -1.060300
 2030         H1    134    ALA    HB3   2030 0.06030000   1.007947   ; qtot -1.000000
; residue  135 ARG rtp ARG q 1.0
 2031         N1    135    ARG      N   2031 -0.34790000  14.006720   ; qtot -1.347900
 2032         C2    135    ARG     CA   2032 -0.26370000  12.010780   ; qtot -1.611600
 2033         C1    135    ARG      C   2033 0.73410000  12.010780   ; qtot -0.877500
 2034         O1    135    ARG      O   2034 -0.58940000  15.999430   ; qtot -1.466900
 2035         C2    135    ARG     CB   2035 -0.00070000  12.010780   ; qtot -1.467600
 2036         C2    135    ARG     CG   2036 0.03900000  12.010780   ; qtot -1.428600
 2037         C2    135    ARG     CD   2037 0.04860000  12.010780   ; qtot -1.380000
 2038         N1    135    ARG     NE   2038 -0.52950000  14.006720   ; qtot -1.909500
 2039         C1    135    ARG     CZ   2039 0.80760000  12.010780   ; qtot -1.101900
 2040         N1    135    ARG    NH1   2040 -0.86270000  14.006720   ; qtot -1.964600
 2041         N1    135    ARG    NH2   2041 -0.86270000  14.006720   ; qtot -2.827300
 2042         H2    135    ARG      H   2042 0.27470000   1.007947   ; qtot -2.552600
 2043         H3    135    ARG     HA   2043 0.15600000   1.007947   ; qtot -2.396600
 2044         H1    135    ARG    HB2   2044 0.03270000   1.007947   ; qtot -2.363900
 2045         H1    135    ARG    HB3   2045 0.03270000   1.007947   ; qtot -2.331200
 2046         H1    135    ARG    HG2   2046 0.02850000   1.007947   ; qtot -2.302700
 2047         H1    135    ARG    HG3   2047 0.02850000   1.007947   ; qtot -2.274200
 2048         H3    135    ARG    HD2   2048 0.06870000   1.007947   ; qtot -2.205500
 2049         H3    135    ARG    HD3   2049 0.06870000   1.007947   ; qtot -2.136800
 2050         H2    135    ARG     HE   2050 0.34560000   1.007947   ; qtot -1.791200
 2051         H2    135    ARG   HH11   2051 0.44780000   1.007947   ; qtot -1.343400
 2052         H2    135    ARG   HH12   2052 0.44780000   1.007947   ; qtot -0.895600
 2053         H2    135    ARG   HH21   2053 0.44780000   1.007947   ; qtot -0.447800
 2054         H2    135    ARG   HH22   2054 0.44780000   1.007947   ; qtot 0.000000
; residue  136 PRO rtp PRO q -0.0
 2055         N1    136    PRO      N   2055 -0.25480000  14.006720   ; qtot -0.254800
 2056         C2    136    PRO     CA   2056 -0.02660000  12.010780   ; qtot -0.281400
 2057         C1    136    PRO      C   2057 0.58960000  12.010780   ; qtot 0.308200
 2058         O1    136    PRO      O   2058 -0.57480000  15.999430   ; qtot -0.266600
 2059         C2    136    PRO     CB   2059 -0.00700000  12.010780   ; qtot -0.273600
 2060         C2    136    PRO     CG   2060 0.01890000  12.010780   ; qtot -0.254700
 2061         C2    136    PRO     CD   2061 0.01920000  12.010780   ; qtot -0.235500
 2062         H3    136    PRO     HA   2062 0.06410000   1.007947   ; qtot -0.171400
 2063         H1    136    PRO    HB2   2063 0.02530000   1.007947   ; qtot -0.146100
 2064         H1    136    PRO    HB3   2064 0.02530000   1.007947   ; qtot -0.120800
 2065         H1    136    PRO    HG2   2065 0.02130000   1.007947   ; qtot -0.099500
 2066         H1    136    PRO    HG3   2066 0.02130000   1.007947   ; qtot -0.078200
 2067         H3    136    PRO    HD2   2067 0.03910000   1.007947   ; qtot -0.039100
 2068         H3    136    PRO    HD3   2068 0.03910000   1.007947   ; qtot 0.000000
; residue  137 ASP rtp ASP q -1.0
 2069         N1    137    ASP      N   2069 -0.51630000  14.006720   ; qtot -0.516300
 2070         C2    137    ASP     CA   2070 0.03810000  12.010780   ; qtot -0.478200
 2071         C1    137    ASP      C   2071 0.53660000  12.010780   ; qtot 0.058400
 2072         O1    137    ASP      O   2072 -0.58190000  15.999430   ; qtot -0.523500
 2073         C2    137    ASP     CB   2073 -0.03030000  12.010780   ; qtot -0.553800
 2074         C1    137    ASP     CG   2074 0.79940000  12.010780   ; qtot 0.245600
 2075         O1    137    ASP    OD1   2075 -0.80140000  15.999430   ; qtot -0.555800
 2076         O1    137    ASP    OD2   2076 -0.80140000  15.999430   ; qtot -1.357200
 2077         H2    137    ASP      H   2077 0.29360000   1.007947   ; qtot -1.063600
 2078         H3    137    ASP     HA   2078 0.08800000   1.007947   ; qtot -0.975600
 2079         H1    137    ASP    HB2   2079 -0.01220000   1.007947   ; qtot -0.987800
 2080         H1    137    ASP    HB3   2080 -0.01220000   1.007947   ; qtot -1.000000
; residue  138 ASP rtp ASP q -1.0
 2081         N1    138    ASP      N   2081 -0.51630000  14.006720   ; qtot -1.516300
 2082         C2    138    ASP     CA   2082 0.03810000  12.010780   ; qtot -1.478200
 2083         C1    138    ASP      C   2083 0.53660000  12.010780   ; qtot -0.941600
 2084         O1    138    ASP      O   2084 -0.58190000  15.999430   ; qtot -1.523500
 2085         C2    138    ASP     CB   2085 -0.03030000  12.010780   ; qtot -1.553800
 2086         C1    138    ASP     CG   2086 0.79940000  12.010780   ; qtot -0.754400
 2087         O1    138    ASP    OD1   2087 -0.80140000  15.999430   ; qtot -1.555800
 2088         O1    138    ASP    OD2   2088 -0.80140000  15.999430   ; qtot -2.357200
 2089         H2    138    ASP      H   2089 0.29360000   1.007947   ; qtot -2.063600
 2090         H3    138    ASP     HA   2090 0.08800000   1.007947   ; qtot -1.975600
 2091         H1    138    ASP    HB2   2091 -0.01220000   1.007947   ; qtot -1.987800
 2092         H1    138    ASP    HB3   2092 -0.01220000   1.007947   ; qtot -2.000000
; residue  139 SER rtp SER q 0.0
 2093         N1    139    SER      N   2093 -0.41570000  14.006720   ; qtot -2.415700
 2094         C2    139    SER     CA   2094 -0.02490000  12.010780   ; qtot -2.440600
 2095         C1    139    SER      C   2095 0.59730000  12.010780   ; qtot -1.843300
 2096         O1    139    SER      O   2096 -0.56790000  15.999430   ; qtot -2.411200
 2097         C2    139    SER     CB   2097 0.21170000  12.010780   ; qtot -2.199500
 2098         O2    139    SER     OG   2098 -0.65460000  15.999430   ; qtot -2.854100
 2099         H2    139    SER      H   2099 0.27190000   1.007947   ; qtot -2.582200
 2100         H3    139    SER     HA   2100 0.08430000   1.007947   ; qtot -2.497900
 2101         H3    139    SER    HB2   2101 0.03520000   1.007947   ; qtot -2.462700
 2102         H3    139    SER    HB3   2102 0.03520000   1.007947   ; qtot -2.427500
 2103         H4    139    SER     HG   2103 0.42750000   1.007947   ; qtot -2.000000
; residue  140 LEU rtp LEU q -0.0
 2104         N1    140    LEU      N   2104 -0.41570000  14.006720   ; qtot -2.415700
 2105         C2    140    LEU     CA   2105 -0.05180000  12.010780   ; qtot -2.467500
 2106         C1    140    LEU      C   2106 0.59730000  12.010780   ; qtot -1.870200
 2107         O1    140    LEU      O   2107 -0.56790000  15.999430   ; qtot -2.438100
 2108         C2    140    LEU     CB   2108 -0.11020000  12.010780   ; qtot -2.548300
 2109         C2    140    LEU     CG   2109 0.35310000  12.010780   ; qtot -2.195200
 2110         C2    140    LEU    CD1   2110 -0.41210000  12.010780   ; qtot -2.607300
 2111         C2    140    LEU    CD2   2111 -0.41210000  12.010780   ; qtot -3.019400
 2112         H2    140    LEU      H   2112 0.27190000   1.007947   ; qtot -2.747500
 2113         H3    140    LEU     HA   2113 0.09220000   1.007947   ; qtot -2.655300
 2114         H1    140    LEU    HB2   2114 0.04570000   1.007947   ; qtot -2.609600
 2115         H1    140    LEU    HB3   2115 0.04570000   1.007947   ; qtot -2.563900
 2116         H1    140    LEU     HG   2116 -0.03610000   1.007947   ; qtot -2.600000
 2117         H1    140    LEU   HD11   2117 0.10000000   1.007947   ; qtot -2.500000
 2118         H1    140    LEU   HD12   2118 0.10000000   1.007947   ; qtot -2.400000
 2119         H1    140    LEU   HD13   2119 0.10000000   1.007947   ; qtot -2.300000
 2120         H1    140    LEU   HD21   2120 0.10000000   1.007947   ; qtot -2.200000
 2121         H1    140    LEU   HD22   2121 0.10000000   1.007947   ; qtot -2.100000
 2122         H1    140    LEU   HD23   2122 0.10000000   1.007947   ; qtot -2.000000
; residue  141 GLU rtp GLU q -1.0
 2123         N1    141    GLU      N   2123 -0.51630000  14.006720   ; qtot -2.516300
 2124         C2    141    GLU     CA   2124 0.03970000  12.010780   ; qtot -2.476600
 2125         C1    141    GLU      C   2125 0.53660000  12.010780   ; qtot -1.940000
 2126         O1    141    GLU      O   2126 -0.58190000  15.999430   ; qtot -2.521900
 2127         C2    141    GLU     CB   2127 0.05600000  12.010780   ; qtot -2.465900
 2128         C2    141    GLU     CG   2128 0.01360000  12.010780   ; qtot -2.452300
 2129         C1    141    GLU     CD   2129 0.80540000  12.010780   ; qtot -1.646900
 2130         O1    141    GLU    OE1   2130 -0.81880000  15.999430   ; qtot -2.465700
 2131         O1    141    GLU    OE2   2131 -0.81880000  15.999430   ; qtot -3.284500
 2132         H2    141    GLU      H   2132 0.29360000   1.007947   ; qtot -2.990900
 2133         H3    141    GLU     HA   2133 0.11050000   1.007947   ; qtot -2.880400
 2134         H1    141    GLU    HB2   2134 -0.01730000   1.007947   ; qtot -2.897700
 2135         H1    141    GLU    HB3   2135 -0.01730000   1.007947   ; qtot -2.915000
 2136         H1    141    GLU    HG2   2136 -0.04250000   1.007947   ; qtot -2.957500
 2137         H1    141    GLU    HG3   2137 -0.04250000   1.007947   ; qtot -3.000000
; residue  142 PRO rtp PRO q -0.0
 2138         N1    142    PRO      N   2138 -0.25480000  14.006720   ; qtot -3.254800
 2139         C2    142    PRO     CA   2139 -0.02660000  12.010780   ; qtot -3.281400
 2140         C1    142    PRO      C   2140 0.58960000  12.010780   ; qtot -2.691800
 2141         O1    142    PRO      O   2141 -0.57480000  15.999430   ; qtot -3.266600
 2142         C2    142    PRO     CB   2142 -0.00700000  12.010780   ; qtot -3.273600
 2143         C2    142    PRO     CG   2143 0.01890000  12.010780   ; qtot -3.254700
 2144         C2    142    PRO     CD   2144 0.01920000  12.010780   ; qtot -3.235500
 2145         H3    142    PRO     HA   2145 0.06410000   1.007947   ; qtot -3.171400
 2146         H1    142    PRO    HB2   2146 0.02530000   1.007947   ; qtot -3.146100
 2147         H1    142    PRO    HB3   2147 0.02530000   1.007947   ; qtot -3.120800
 2148         H1    142    PRO    HG2   2148 0.02130000   1.007947   ; qtot -3.099500
 2149         H1    142    PRO    HG3   2149 0.02130000   1.007947   ; qtot -3.078200
 2150         H3    142    PRO    HD2   2150 0.03910000   1.007947   ; qtot -3.039100
 2151         H3    142    PRO    HD3   2151 0.03910000   1.007947   ; qtot -3.000000
; residue  143 PHE rtp PHE q 0.0
 2152         N1    143    PHE      N   2152 -0.41570000  14.006720   ; qtot -3.415700
 2153         C2    143    PHE     CA   2153 -0.00240000  12.010780   ; qtot -3.418100
 2154         C1    143    PHE      C   2154 0.59730000  12.010780   ; qtot -2.820800
 2155         O1    143    PHE      O   2155 -0.56790000  15.999430   ; qtot -3.388700
 2156         C2    143    PHE     CB   2156 -0.03430000  12.010780   ; qtot -3.423000
 2157         C1    143    PHE     CG   2157 0.01180000  12.010780   ; qtot -3.411200
 2158         C1    143    PHE    CD1   2158 -0.12560000  12.010780   ; qtot -3.536800
 2159         C1    143    PHE    CD2   2159 -0.12560000  12.010780   ; qtot -3.662400
 2160         C1    143    PHE    CE1   2160 -0.17040000  12.010780   ; qtot -3.832800
 2161         C1    143    PHE    CE2   2161 -0.17040000  12.010780   ; qtot -4.003200
 2162         C1    143    PHE     CZ   2162 -0.10720000  12.010780   ; qtot -4.110400
 2163         H2    143    PHE      H   2163 0.27190000   1.007947   ; qtot -3.838500
 2164         H3    143    PHE     HA   2164 0.09780000   1.007947   ; qtot -3.740700
 2165         H1    143    PHE    HB2   2165 0.02950000   1.007947   ; qtot -3.711200
 2166         H1    143    PHE    HB3   2166 0.02950000   1.007947   ; qtot -3.681700
 2167         H5    143    PHE    HD1   2167 0.13300000   1.007947   ; qtot -3.548700
 2168         H5    143    PHE    HD2   2168 0.13300000   1.007947   ; qtot -3.415700
 2169         H5    143    PHE    HE1   2169 0.14300000   1.007947   ; qtot -3.272700
 2170         H5    143    PHE    HE2   2170 0.14300000   1.007947   ; qtot -3.129700
 2171         H5    143    PHE     HZ   2171 0.12970000   1.007947   ; qtot -3.000000
; residue  144 PHE rtp PHE q 0.0
 2172         N1    144    PHE      N   2172 -0.41570000  14.006720   ; qtot -3.415700
 2173         C2    144    PHE     CA   2173 -0.00240000  12.010780   ; qtot -3.418100
 2174         C1    144    PHE      C   2174 0.59730000  12.010780   ; qtot -2.820800
 2175         O1    144    PHE      O   2175 -0.56790000  15.999430   ; qtot -3.388700
 2176         C2    144    PHE     CB   2176 -0.03430000  12.010780   ; qtot -3.423000
 2177         C1    144    PHE     CG   2177 0.01180000  12.010780   ; qtot -3.411200
 2178         C1    144    PHE    CD1   2178 -0.12560000  12.010780   ; qtot -3.536800
 2179         C1    144    PHE    CD2   2179 -0.12560000  12.010780   ; qtot -3.662400
 2180         C1    144    PHE    CE1   2180 -0.17040000  12.010780   ; qtot -3.832800
 2181         C1    144    PHE    CE2   2181 -0.17040000  12.010780   ; qtot -4.003200
 2182         C1    144    PHE     CZ   2182 -0.10720000  12.010780   ; qtot -4.110400
 2183         H2    144    PHE      H   2183 0.27190000   1.007947   ; qtot -3.838500
 2184         H3    144    PHE     HA   2184 0.09780000   1.007947   ; qtot -3.740700
 2185         H1    144    PHE    HB2   2185 0.02950000   1.007947   ; qtot -3.711200
 2186         H1    144    PHE    HB3   2186 0.02950000   1.007947   ; qtot -3.681700
 2187         H5    144    PHE    HD1   2187 0.13300000   1.007947   ; qtot -3.548700
 2188         H5    144    PHE    HD2   2188 0.13300000   1.007947   ; qtot -3.415700
 2189         H5    144    PHE    HE1   2189 0.14300000   1.007947   ; qtot -3.272700
 2190         H5    144    PHE    HE2   2190 0.14300000   1.007947   ; qtot -3.129700
 2191         H5    144    PHE     HZ   2191 0.12970000   1.007947   ; qtot -3.000000
; residue  145 ASP rtp ASP q -1.0
 2192         N1    145    ASP      N   2192 -0.51630000  14.006720   ; qtot -3.516300
 2193         C2    145    ASP     CA   2193 0.03810000  12.010780   ; qtot -3.478200
 2194         C1    145    ASP      C   2194 0.53660000  12.010780   ; qtot -2.941600
 2195         O1    145    ASP      O   2195 -0.58190000  15.999430   ; qtot -3.523500
 2196         C2    145    ASP     CB   2196 -0.03030000  12.010780   ; qtot -3.553800
 2197         C1    145    ASP     CG   2197 0.79940000  12.010780   ; qtot -2.754400
 2198         O1    145    ASP    OD1   2198 -0.80140000  15.999430   ; qtot -3.555800
 2199         O1    145    ASP    OD2   2199 -0.80140000  15.999430   ; qtot -4.357200
 2200         H2    145    ASP      H   2200 0.29360000   1.007947   ; qtot -4.063600
 2201         H3    145    ASP     HA   2201 0.08800000   1.007947   ; qtot -3.975600
 2202         H1    145    ASP    HB2   2202 -0.01220000   1.007947   ; qtot -3.987800
 2203         H1    145    ASP    HB3   2203 -0.01220000   1.007947   ; qtot -4.000000
; residue  146 SER rtp SER q 0.0
 2204         N1    146    SER      N   2204 -0.41570000  14.006720   ; qtot -4.415700
 2205         C2    146    SER     CA   2205 -0.02490000  12.010780   ; qtot -4.440600
 2206         C1    146    SER      C   2206 0.59730000  12.010780   ; qtot -3.843300
 2207         O1    146    SER      O   2207 -0.56790000  15.999430   ; qtot -4.411200
 2208         C2    146    SER     CB   2208 0.21170000  12.010780   ; qtot -4.199500
 2209         O2    146    SER     OG   2209 -0.65460000  15.999430   ; qtot -4.854100
 2210         H2    146    SER      H   2210 0.27190000   1.007947   ; qtot -4.582200
 2211         H3    146    SER     HA   2211 0.08430000   1.007947   ; qtot -4.497900
 2212         H3    146    SER    HB2   2212 0.03520000   1.007947   ; qtot -4.462700
 2213         H3    146    SER    HB3   2213 0.03520000   1.007947   ; qtot -4.427500
 2214         H4    146    SER     HG   2214 0.42750000   1.007947   ; qtot -4.000000
; residue  147 LEU rtp LEU q -0.0
 2215         N1    147    LEU      N   2215 -0.41570000  14.006720   ; qtot -4.415700
 2216         C2    147    LEU     CA   2216 -0.05180000  12.010780   ; qtot -4.467500
 2217         C1    147    LEU      C   2217 0.59730000  12.010780   ; qtot -3.870200
 2218         O1    147    LEU      O   2218 -0.56790000  15.999430   ; qtot -4.438100
 2219         C2    147    LEU     CB   2219 -0.11020000  12.010780   ; qtot -4.548300
 2220         C2    147    LEU     CG   2220 0.35310000  12.010780   ; qtot -4.195200
 2221         C2    147    LEU    CD1   2221 -0.41210000  12.010780   ; qtot -4.607300
 2222         C2    147    LEU    CD2   2222 -0.41210000  12.010780   ; qtot -5.019400
 2223         H2    147    LEU      H   2223 0.27190000   1.007947   ; qtot -4.747500
 2224         H3    147    LEU     HA   2224 0.09220000   1.007947   ; qtot -4.655300
 2225         H1    147    LEU    HB2   2225 0.04570000   1.007947   ; qtot -4.609600
 2226         H1    147    LEU    HB3   2226 0.04570000   1.007947   ; qtot -4.563900
 2227         H1    147    LEU     HG   2227 -0.03610000   1.007947   ; qtot -4.600000
 2228         H1    147    LEU   HD11   2228 0.10000000   1.007947   ; qtot -4.500000
 2229         H1    147    LEU   HD12   2229 0.10000000   1.007947   ; qtot -4.400000
 2230         H1    147    LEU   HD13   2230 0.10000000   1.007947   ; qtot -4.300000
 2231         H1    147    LEU   HD21   2231 0.10000000   1.007947   ; qtot -4.200000
 2232         H1    147    LEU   HD22   2232 0.10000000   1.007947   ; qtot -4.100000
 2233         H1    147    LEU   HD23   2233 0.10000000   1.007947   ; qtot -4.000000
; residue  148 VAL rtp VAL q 0.0
 2234         N1    148    VAL      N   2234 -0.41570000  14.006720   ; qtot -4.415700
 2235         C2    148    VAL     CA   2235 -0.08750000  12.010780   ; qtot -4.503200
 2236         C1    148    VAL      C   2236 0.59730000  12.010780   ; qtot -3.905900
 2237         O1    148    VAL      O   2237 -0.56790000  15.999430   ; qtot -4.473800
 2238         C2    148    VAL     CB   2238 0.29850000  12.010780   ; qtot -4.175300
 2239         C2    148    VAL    CG1   2239 -0.31920000  12.010780   ; qtot -4.494500
 2240         C2    148    VAL    CG2   2240 -0.31920000  12.010780   ; qtot -4.813700
 2241         H2    148    VAL      H   2241 0.27190000   1.007947   ; qtot -4.541800
 2242         H3    148    VAL     HA   2242 0.09690000   1.007947   ; qtot -4.444900
 2243         H1    148    VAL     HB   2243 -0.02970000   1.007947   ; qtot -4.474600
 2244         H1    148    VAL   HG11   2244 0.07910000   1.007947   ; qtot -4.395500
 2245         H1    148    VAL   HG12   2245 0.07910000   1.007947   ; qtot -4.316400
 2246         H1    148    VAL   HG13   2246 0.07910000   1.007947   ; qtot -4.237300
 2247         H1    148    VAL   HG21   2247 0.07910000   1.007947   ; qtot -4.158200
 2248         H1    148    VAL   HG22   2248 0.07910000   1.007947   ; qtot -4.079100
 2249         H1    148    VAL   HG23   2249 0.07910000   1.007947   ; qtot -4.000000
; residue  149 LYS rtp LYS q 1.0
 2250         N1    149    LYS      N   2250 -0.34790000  14.006720   ; qtot -4.347900
 2251         C2    149    LYS     CA   2251 -0.24000000  12.010780   ; qtot -4.587900
 2252         C1    149    LYS      C   2252 0.73410000  12.010780   ; qtot -3.853800
 2253         O1    149    LYS      O   2253 -0.58940000  15.999430   ; qtot -4.443200
 2254         C2    149    LYS     CB   2254 -0.00940000  12.010780   ; qtot -4.452600
 2255         C2    149    LYS     CG   2255 0.01870000  12.010780   ; qtot -4.433900
 2256         C2    149    LYS     CD   2256 -0.04790000  12.010780   ; qtot -4.481800
 2257         C2    149    LYS     CE   2257 -0.01430000  12.010780   ; qtot -4.496100
 2258         N1    149    LYS     NZ   2258 -0.38540000  14.006720   ; qtot -4.881500
 2259         H2    149    LYS      H   2259 0.27470000   1.007947   ; qtot -4.606800
 2260         H3    149    LYS     HA   2260 0.14260000   1.007947   ; qtot -4.464200
 2261         H1    149    LYS    HB2   2261 0.03620000   1.007947   ; qtot -4.428000
 2262         H1    149    LYS    HB3   2262 0.03620000   1.007947   ; qtot -4.391800
 2263         H1    149    LYS    HG2   2263 0.01030000   1.007947   ; qtot -4.381500
 2264         H1    149    LYS    HG3   2264 0.01030000   1.007947   ; qtot -4.371200
 2265         H1    149    LYS    HD2   2265 0.06210000   1.007947   ; qtot -4.309100
 2266         H1    149    LYS    HD3   2266 0.06210000   1.007947   ; qtot -4.247000
 2267         H6    149    LYS    HE2   2267 0.11350000   1.007947   ; qtot -4.133500
 2268         H6    149    LYS    HE3   2268 0.11350000   1.007947   ; qtot -4.020000
 2269         H2    149    LYS    HZ1   2269 0.34000000   1.007947   ; qtot -3.680000
 2270         H2    149    LYS    HZ2   2270 0.34000000   1.007947   ; qtot -3.340000
 2271         H2    149    LYS    HZ3   2271 0.34000000   1.007947   ; qtot -3.000000
; residue  150 GLN rtp GLN q 0.0
 2272         N1    150    GLN      N   2272 -0.41570000  14.006720   ; qtot -3.415700
 2273         C2    150    GLN     CA   2273 -0.00310000  12.010780   ; qtot -3.418800
 2274         C1    150    GLN      C   2274 0.59730000  12.010780   ; qtot -2.821500
 2275         O1    150    GLN      O   2275 -0.56790000  15.999430   ; qtot -3.389400
 2276         C2    150    GLN     CB   2276 -0.00360000  12.010780   ; qtot -3.393000
 2277         C2    150    GLN     CG   2277 -0.06450000  12.010780   ; qtot -3.457500
 2278         C1    150    GLN     CD   2278 0.69510000  12.010780   ; qtot -2.762400
 2279         O1    150    GLN    OE1   2279 -0.60860000  15.999430   ; qtot -3.371000
 2280         N1    150    GLN    NE2   2280 -0.94070000  14.006720   ; qtot -4.311700
 2281         H2    150    GLN      H   2281 0.27190000   1.007947   ; qtot -4.039800
 2282         H3    150    GLN     HA   2282 0.08500000   1.007947   ; qtot -3.954800
 2283         H1    150    GLN    HB2   2283 0.01710000   1.007947   ; qtot -3.937700
 2284         H1    150    GLN    HB3   2284 0.01710000   1.007947   ; qtot -3.920600
 2285         H1    150    GLN    HG2   2285 0.03520000   1.007947   ; qtot -3.885400
 2286         H1    150    GLN    HG3   2286 0.03520000   1.007947   ; qtot -3.850200
 2287         H2    150    GLN   HE21   2287 0.42510000   1.007947   ; qtot -3.425100
 2288         H2    150    GLN   HE22   2288 0.42510000   1.007947   ; qtot -3.000000
; residue  151 THR rtp THR q -0.0
 2289         N1    151    THR      N   2289 -0.41570000  14.006720   ; qtot -3.415700
 2290         C2    151    THR     CA   2290 -0.03890000  12.010780   ; qtot -3.454600
 2291         C1    151    THR      C   2291 0.59730000  12.010780   ; qtot -2.857300
 2292         O1    151    THR      O   2292 -0.56790000  15.999430   ; qtot -3.425200
 2293         C2    151    THR     CB   2293 0.36540000  12.010780   ; qtot -3.059800
 2294         O2    151    THR    OG1   2294 -0.67610000  15.999430   ; qtot -3.735900
 2295         C2    151    THR    CG2   2295 -0.24380000  12.010780   ; qtot -3.979700
 2296         H2    151    THR      H   2296 0.27190000   1.007947   ; qtot -3.707800
 2297         H3    151    THR     HA   2297 0.10070000   1.007947   ; qtot -3.607100
 2298         H3    151    THR     HB   2298 0.00430000   1.007947   ; qtot -3.602800
 2299         H4    151    THR    HG1   2299 0.41020000   1.007947   ; qtot -3.192600
 2300         H1    151    THR   HG21   2300 0.06420000   1.007947   ; qtot -3.128400
 2301         H1    151    THR   HG22   2301 0.06420000   1.007947   ; qtot -3.064200
 2302         H1    151    THR   HG23   2302 0.06420000   1.007947   ; qtot -3.000000
; residue  152 HIS rtp HIS q 0.0
 2303         N1    152    HIS      N   2303 -0.41570000  14.006720   ; qtot -3.415700
 2304         C2    152    HIS     CA   2304 0.01880000  12.010780   ; qtot -3.396900
 2305         C1    152    HIS      C   2305 0.59730000  12.010780   ; qtot -2.799600
 2306         O1    152    HIS      O   2306 -0.56790000  15.999430   ; qtot -3.367500
 2307         C2    152    HIS     CB   2307 -0.04620000  12.010780   ; qtot -3.413700
 2308         C1    152    HIS     CG   2308 -0.02660000  12.010780   ; qtot -3.440300
 2309         N1    152    HIS    ND1   2309 -0.38110000  14.006720   ; qtot -3.821400
 2310         C1    152    HIS    CD2   2310 0.12920000  12.010780   ; qtot -3.692200
 2311         C1    152    HIS    CE1   2311 0.20570000  12.010780   ; qtot -3.486500
 2312         N1    152    HIS    NE2   2312 -0.57270000  14.006720   ; qtot -4.059200
 2313         H2    152    HIS      H   2313 0.27190000   1.007947   ; qtot -3.787300
 2314         H3    152    HIS     HA   2314 0.08810000   1.007947   ; qtot -3.699200
 2315         H1    152    HIS    HB2   2315 0.04020000   1.007947   ; qtot -3.659000
 2316         H1    152    HIS    HB3   2316 0.04020000   1.007947   ; qtot -3.618800
 2317         H2    152    HIS    HD1   2317 0.36490000   1.007947   ; qtot -3.253900
 2318         H7    152    HIS    HD2   2318 0.11470000   1.007947   ; qtot -3.139200
 2319         H8    152    HIS    HE1   2319 0.13920000   1.007947   ; qtot -3.000000
; residue  153 VAL rtp VAL q 0.0
 2320         N1    153    VAL      N   2320 -0.41570000  14.006720   ; qtot -3.415700
 2321         C2    153    VAL     CA   2321 -0.08750000  12.010780   ; qtot -3.503200
 2322         C1    153    VAL      C   2322 0.59730000  12.010780   ; qtot -2.905900
 2323         O1    153    VAL      O   2323 -0.56790000  15.999430   ; qtot -3.473800
 2324         C2    153    VAL     CB   2324 0.29850000  12.010780   ; qtot -3.175300
 2325         C2    153    VAL    CG1   2325 -0.31920000  12.010780   ; qtot -3.494500
 2326         C2    153    VAL    CG2   2326 -0.31920000  12.010780   ; qtot -3.813700
 2327         H2    153    VAL      H   2327 0.27190000   1.007947   ; qtot -3.541800
 2328         H3    153    VAL     HA   2328 0.09690000   1.007947   ; qtot -3.444900
 2329         H1    153    VAL     HB   2329 -0.02970000   1.007947   ; qtot -3.474600
 2330         H1    153    VAL   HG11   2330 0.07910000   1.007947   ; qtot -3.395500
 2331         H1    153    VAL   HG12   2331 0.07910000   1.007947   ; qtot -3.316400
 2332         H1    153    VAL   HG13   2332 0.07910000   1.007947   ; qtot -3.237300
 2333         H1    153    VAL   HG21   2333 0.07910000   1.007947   ; qtot -3.158200
 2334         H1    153    VAL   HG22   2334 0.07910000   1.007947   ; qtot -3.079100
 2335         H1    153    VAL   HG23   2335 0.07910000   1.007947   ; qtot -3.000000
; residue  154 PRO rtp PRO q -0.0
 2336         N1    154    PRO      N   2336 -0.25480000  14.006720   ; qtot -3.254800
 2337         C2    154    PRO     CA   2337 -0.02660000  12.010780   ; qtot -3.281400
 2338         C1    154    PRO      C   2338 0.58960000  12.010780   ; qtot -2.691800
 2339         O1    154    PRO      O   2339 -0.57480000  15.999430   ; qtot -3.266600
 2340         C2    154    PRO     CB   2340 -0.00700000  12.010780   ; qtot -3.273600
 2341         C2    154    PRO     CG   2341 0.01890000  12.010780   ; qtot -3.254700
 2342         C2    154    PRO     CD   2342 0.01920000  12.010780   ; qtot -3.235500
 2343         H3    154    PRO     HA   2343 0.06410000   1.007947   ; qtot -3.171400
 2344         H1    154    PRO    HB2   2344 0.02530000   1.007947   ; qtot -3.146100
 2345         H1    154    PRO    HB3   2345 0.02530000   1.007947   ; qtot -3.120800
 2346         H1    154    PRO    HG2   2346 0.02130000   1.007947   ; qtot -3.099500
 2347         H1    154    PRO    HG3   2347 0.02130000   1.007947   ; qtot -3.078200
 2348         H3    154    PRO    HD2   2348 0.03910000   1.007947   ; qtot -3.039100
 2349         H3    154    PRO    HD3   2349 0.03910000   1.007947   ; qtot -3.000000
; residue  155 ASN rtp ASN q 0.0
 2350         N1    155    ASN      N   2350 -0.41570000  14.006720   ; qtot -3.415700
 2351         C2    155    ASN     CA   2351 0.01430000  12.010780   ; qtot -3.401400
 2352         C1    155    ASN      C   2352 0.59730000  12.010780   ; qtot -2.804100
 2353         O1    155    ASN      O   2353 -0.56790000  15.999430   ; qtot -3.372000
 2354         C2    155    ASN     CB   2354 -0.20410000  12.010780   ; qtot -3.576100
 2355         C1    155    ASN     CG   2355 0.71300000  12.010780   ; qtot -2.863100
 2356         O1    155    ASN    OD1   2356 -0.59310000  15.999430   ; qtot -3.456200
 2357         N1    155    ASN    ND2   2357 -0.91910000  14.006720   ; qtot -4.375300
 2358         H2    155    ASN      H   2358 0.27190000   1.007947   ; qtot -4.103400
 2359         H3    155    ASN     HA   2359 0.10480000   1.007947   ; qtot -3.998600
 2360         H1    155    ASN    HB2   2360 0.07970000   1.007947   ; qtot -3.918900
 2361         H1    155    ASN    HB3   2361 0.07970000   1.007947   ; qtot -3.839200
 2362         H2    155    ASN   HD21   2362 0.41960000   1.007947   ; qtot -3.419600
 2363         H2    155    ASN   HD22   2363 0.41960000   1.007947   ; qtot -3.000000
; residue  156 LEU rtp LEU q -0.0
 2364         N1    156    LEU      N   2364 -0.41570000  14.006720   ; qtot -3.415700
 2365         C2    156    LEU     CA   2365 -0.05180000  12.010780   ; qtot -3.467500
 2366         C1    156    LEU      C   2366 0.59730000  12.010780   ; qtot -2.870200
 2367         O1    156    LEU      O   2367 -0.56790000  15.999430   ; qtot -3.438100
 2368         C2    156    LEU     CB   2368 -0.11020000  12.010780   ; qtot -3.548300
 2369         C2    156    LEU     CG   2369 0.35310000  12.010780   ; qtot -3.195200
 2370         C2    156    LEU    CD1   2370 -0.41210000  12.010780   ; qtot -3.607300
 2371         C2    156    LEU    CD2   2371 -0.41210000  12.010780   ; qtot -4.019400
 2372         H2    156    LEU      H   2372 0.27190000   1.007947   ; qtot -3.747500
 2373         H3    156    LEU     HA   2373 0.09220000   1.007947   ; qtot -3.655300
 2374         H1    156    LEU    HB2   2374 0.04570000   1.007947   ; qtot -3.609600
 2375         H1    156    LEU    HB3   2375 0.04570000   1.007947   ; qtot -3.563900
 2376         H1    156    LEU     HG   2376 -0.03610000   1.007947   ; qtot -3.600000
 2377         H1    156    LEU   HD11   2377 0.10000000   1.007947   ; qtot -3.500000
 2378         H1    156    LEU   HD12   2378 0.10000000   1.007947   ; qtot -3.400000
 2379         H1    156    LEU   HD13   2379 0.10000000   1.007947   ; qtot -3.300000
 2380         H1    156    LEU   HD21   2380 0.10000000   1.007947   ; qtot -3.200000
 2381         H1    156    LEU   HD22   2381 0.10000000   1.007947   ; qtot -3.100000
 2382         H1    156    LEU   HD23   2382 0.10000000   1.007947   ; qtot -3.000000
; residue  157 PHE rtp PHE q 0.0
 2383         N1    157    PHE      N   2383 -0.41570000  14.006720   ; qtot -3.415700
 2384         C2    157    PHE     CA   2384 -0.00240000  12.010780   ; qtot -3.418100
 2385         C1    157    PHE      C   2385 0.59730000  12.010780   ; qtot -2.820800
 2386         O1    157    PHE      O   2386 -0.56790000  15.999430   ; qtot -3.388700
 2387         C2    157    PHE     CB   2387 -0.03430000  12.010780   ; qtot -3.423000
 2388         C1    157    PHE     CG   2388 0.01180000  12.010780   ; qtot -3.411200
 2389         C1    157    PHE    CD1   2389 -0.12560000  12.010780   ; qtot -3.536800
 2390         C1    157    PHE    CD2   2390 -0.12560000  12.010780   ; qtot -3.662400
 2391         C1    157    PHE    CE1   2391 -0.17040000  12.010780   ; qtot -3.832800
 2392         C1    157    PHE    CE2   2392 -0.17040000  12.010780   ; qtot -4.003200
 2393         C1    157    PHE     CZ   2393 -0.10720000  12.010780   ; qtot -4.110400
 2394         H2    157    PHE      H   2394 0.27190000   1.007947   ; qtot -3.838500
 2395         H3    157    PHE     HA   2395 0.09780000   1.007947   ; qtot -3.740700
 2396         H1    157    PHE    HB2   2396 0.02950000   1.007947   ; qtot -3.711200
 2397         H1    157    PHE    HB3   2397 0.02950000   1.007947   ; qtot -3.681700
 2398         H5    157    PHE    HD1   2398 0.13300000   1.007947   ; qtot -3.548700
 2399         H5    157    PHE    HD2   2399 0.13300000   1.007947   ; qtot -3.415700
 2400         H5    157    PHE    HE1   2400 0.14300000   1.007947   ; qtot -3.272700
 2401         H5    157    PHE    HE2   2401 0.14300000   1.007947   ; qtot -3.129700
 2402         H5    157    PHE     HZ   2402 0.12970000   1.007947   ; qtot -3.000000
; residue  158 SER rtp SER q 0.0
 2403         N1    158    SER      N   2403 -0.41570000  14.006720   ; qtot -3.415700
 2404         C2    158    SER     CA   2404 -0.02490000  12.010780   ; qtot -3.440600
 2405         C1    158    SER      C   2405 0.59730000  12.010780   ; qtot -2.843300
 2406         O1    158    SER      O   2406 -0.56790000  15.999430   ; qtot -3.411200
 2407         C2    158    SER     CB   2407 0.21170000  12.010780   ; qtot -3.199500
 2408         O2    158    SER     OG   2408 -0.65460000  15.999430   ; qtot -3.854100
 2409         H2    158    SER      H   2409 0.27190000   1.007947   ; qtot -3.582200
 2410         H3    158    SER     HA   2410 0.08430000   1.007947   ; qtot -3.497900
 2411         H3    158    SER    HB2   2411 0.03520000   1.007947   ; qtot -3.462700
 2412         H3    158    SER    HB3   2412 0.03520000   1.007947   ; qtot -3.427500
 2413         H4    158    SER     HG   2413 0.42750000   1.007947   ; qtot -3.000000
; residue  159 LEU rtp LEU q -0.0
 2414         N1    159    LEU      N   2414 -0.41570000  14.006720   ; qtot -3.415700
 2415         C2    159    LEU     CA   2415 -0.05180000  12.010780   ; qtot -3.467500
 2416         C1    159    LEU      C   2416 0.59730000  12.010780   ; qtot -2.870200
 2417         O1    159    LEU      O   2417 -0.56790000  15.999430   ; qtot -3.438100
 2418         C2    159    LEU     CB   2418 -0.11020000  12.010780   ; qtot -3.548300
 2419         C2    159    LEU     CG   2419 0.35310000  12.010780   ; qtot -3.195200
 2420         C2    159    LEU    CD1   2420 -0.41210000  12.010780   ; qtot -3.607300
 2421         C2    159    LEU    CD2   2421 -0.41210000  12.010780   ; qtot -4.019400
 2422         H2    159    LEU      H   2422 0.27190000   1.007947   ; qtot -3.747500
 2423         H3    159    LEU     HA   2423 0.09220000   1.007947   ; qtot -3.655300
 2424         H1    159    LEU    HB2   2424 0.04570000   1.007947   ; qtot -3.609600
 2425         H1    159    LEU    HB3   2425 0.04570000   1.007947   ; qtot -3.563900
 2426         H1    159    LEU     HG   2426 -0.03610000   1.007947   ; qtot -3.600000
 2427         H1    159    LEU   HD11   2427 0.10000000   1.007947   ; qtot -3.500000
 2428         H1    159    LEU   HD12   2428 0.10000000   1.007947   ; qtot -3.400000
 2429         H1    159    LEU   HD13   2429 0.10000000   1.007947   ; qtot -3.300000
 2430         H1    159    LEU   HD21   2430 0.10000000   1.007947   ; qtot -3.200000
 2431         H1    159    LEU   HD22   2431 0.10000000   1.007947   ; qtot -3.100000
 2432         H1    159    LEU   HD23   2432 0.10000000   1.007947   ; qtot -3.000000
; residue  160 GLN rtp GLN q 0.0
 2433         N1    160    GLN      N   2433 -0.41570000  14.006720   ; qtot -3.415700
 2434         C2    160    GLN     CA   2434 -0.00310000  12.010780   ; qtot -3.418800
 2435         C1    160    GLN      C   2435 0.59730000  12.010780   ; qtot -2.821500
 2436         O1    160    GLN      O   2436 -0.56790000  15.999430   ; qtot -3.389400
 2437         C2    160    GLN     CB   2437 -0.00360000  12.010780   ; qtot -3.393000
 2438         C2    160    GLN     CG   2438 -0.06450000  12.010780   ; qtot -3.457500
 2439         C1    160    GLN     CD   2439 0.69510000  12.010780   ; qtot -2.762400
 2440         O1    160    GLN    OE1   2440 -0.60860000  15.999430   ; qtot -3.371000
 2441         N1    160    GLN    NE2   2441 -0.94070000  14.006720   ; qtot -4.311700
 2442         H2    160    GLN      H   2442 0.27190000   1.007947   ; qtot -4.039800
 2443         H3    160    GLN     HA   2443 0.08500000   1.007947   ; qtot -3.954800
 2444         H1    160    GLN    HB2   2444 0.01710000   1.007947   ; qtot -3.937700
 2445         H1    160    GLN    HB3   2445 0.01710000   1.007947   ; qtot -3.920600
 2446         H1    160    GLN    HG2   2446 0.03520000   1.007947   ; qtot -3.885400
 2447         H1    160    GLN    HG3   2447 0.03520000   1.007947   ; qtot -3.850200
 2448         H2    160    GLN   HE21   2448 0.42510000   1.007947   ; qtot -3.425100
 2449         H2    160    GLN   HE22   2449 0.42510000   1.007947   ; qtot -3.000000
; residue  161 LEU rtp LEU q -0.0
 2450         N1    161    LEU      N   2450 -0.41570000  14.006720   ; qtot -3.415700
 2451         C2    161    LEU     CA   2451 -0.05180000  12.010780   ; qtot -3.467500
 2452         C1    161    LEU      C   2452 0.59730000  12.010780   ; qtot -2.870200
 2453         O1    161    LEU      O   2453 -0.56790000  15.999430   ; qtot -3.438100
 2454         C2    161    LEU     CB   2454 -0.11020000  12.010780   ; qtot -3.548300
 2455         C2    161    LEU     CG   2455 0.35310000  12.010780   ; qtot -3.195200
 2456         C2    161    LEU    CD1   2456 -0.41210000  12.010780   ; qtot -3.607300
 2457         C2    161    LEU    CD2   2457 -0.41210000  12.010780   ; qtot -4.019400
 2458         H2    161    LEU      H   2458 0.27190000   1.007947   ; qtot -3.747500
 2459         H3    161    LEU     HA   2459 0.09220000   1.007947   ; qtot -3.655300
 2460         H1    161    LEU    HB2   2460 0.04570000   1.007947   ; qtot -3.609600
 2461         H1    161    LEU    HB3   2461 0.04570000   1.007947   ; qtot -3.563900
 2462         H1    161    LEU     HG   2462 -0.03610000   1.007947   ; qtot -3.600000
 2463         H1    161    LEU   HD11   2463 0.10000000   1.007947   ; qtot -3.500000
 2464         H1    161    LEU   HD12   2464 0.10000000   1.007947   ; qtot -3.400000
 2465         H1    161    LEU   HD13   2465 0.10000000   1.007947   ; qtot -3.300000
 2466         H1    161    LEU   HD21   2466 0.10000000   1.007947   ; qtot -3.200000
 2467         H1    161    LEU   HD22   2467 0.10000000   1.007947   ; qtot -3.100000
 2468         H1    161    LEU   HD23   2468 0.10000000   1.007947   ; qtot -3.000000
; residue  162 CYS rtp CYS q 0.0
 2469         N1    162    CYS      N   2469 -0.41570000  14.006720   ; qtot -3.415700
 2470         C2    162    CYS     CA   2470 0.04290000  12.010780   ; qtot -3.372800
 2471         C1    162    CYS      C   2471 0.59730000  12.010780   ; qtot -2.775500
 2472         O1    162    CYS      O   2472 -0.56790000  15.999430   ; qtot -3.343400
 2473         C2    162    CYS     CB   2473 -0.07900000  12.010780   ; qtot -3.422400
 2474         S1    162    CYS     SG   2474 -0.10810000  32.065500   ; qtot -3.530500
 2475         H2    162    CYS      H   2475 0.27190000   1.007947   ; qtot -3.258600
 2476         H3    162    CYS     HA   2476 0.07660000   1.007947   ; qtot -3.182000
 2477         H3    162    CYS    HB2   2477 0.09100000   1.007947   ; qtot -3.091000
 2478         H3    162    CYS    HB3   2478 0.09100000   1.007947   ; qtot -3.000000
; residue  163 GLY rtp GLY q 0.0
 2479         N1    163    GLY      N   2479 -0.41570000  14.006720   ; qtot -3.415700
 2480         C2    163    GLY     CA   2480 -0.02520000  12.010780   ; qtot -3.440900
 2481         C1    163    GLY      C   2481 0.59730000  12.010780   ; qtot -2.843600
 2482         O1    163    GLY      O   2482 -0.56790000  15.999430   ; qtot -3.411500
 2483         H2    163    GLY      H   2483 0.27190000   1.007947   ; qtot -3.139600
 2484         H3    163    GLY    HA2   2484 0.06980000   1.007947   ; qtot -3.069800
 2485         H3    163    GLY    HA3   2485 0.06980000   1.007947   ; qtot -3.000000
; residue  164 ALA rtp ALA q 0.0
 2486         N1    164    ALA      N   2486 -0.41570000  14.006720   ; qtot -3.415700
 2487         C2    164    ALA     CA   2487 0.03370000  12.010780   ; qtot -3.382000
 2488         C1    164    ALA      C   2488 0.59730000  12.010780   ; qtot -2.784700
 2489         O1    164    ALA      O   2489 -0.56790000  15.999430   ; qtot -3.352600
 2490         C2    164    ALA     CB   2490 -0.18250000  12.010780   ; qtot -3.535100
 2491         H2    164    ALA      H   2491 0.27190000   1.007947   ; qtot -3.263200
 2492         H3    164    ALA     HA   2492 0.08230000   1.007947   ; qtot -3.180900
 2493         H1    164    ALA    HB1   2493 0.06030000   1.007947   ; qtot -3.120600
 2494         H1    164    ALA    HB2   2494 0.06030000   1.007947   ; qtot -3.060300
 2495         H1    164    ALA    HB3   2495 0.06030000   1.007947   ; qtot -3.000000
; residue  165 GLY rtp GLY q 0.0
 2496         N1    165    GLY      N   2496 -0.41570000  14.006720   ; qtot -3.415700
 2497         C2    165    GLY     CA   2497 -0.02520000  12.010780   ; qtot -3.440900
 2498         C1    165    GLY      C   2498 0.59730000  12.010780   ; qtot -2.843600
 2499         O1    165    GLY      O   2499 -0.56790000  15.999430   ; qtot -3.411500
 2500         H2    165    GLY      H   2500 0.27190000   1.007947   ; qtot -3.139600
 2501         H3    165    GLY    HA2   2501 0.06980000   1.007947   ; qtot -3.069800
 2502         H3    165    GLY    HA3   2502 0.06980000   1.007947   ; qtot -3.000000
; residue  166 PHE rtp PHE q 0.0
 2503         N1    166    PHE      N   2503 -0.41570000  14.006720   ; qtot -3.415700
 2504         C2    166    PHE     CA   2504 -0.00240000  12.010780   ; qtot -3.418100
 2505         C1    166    PHE      C   2505 0.59730000  12.010780   ; qtot -2.820800
 2506         O1    166    PHE      O   2506 -0.56790000  15.999430   ; qtot -3.388700
 2507         C2    166    PHE     CB   2507 -0.03430000  12.010780   ; qtot -3.423000
 2508         C1    166    PHE     CG   2508 0.01180000  12.010780   ; qtot -3.411200
 2509         C1    166    PHE    CD1   2509 -0.12560000  12.010780   ; qtot -3.536800
 2510         C1    166    PHE    CD2   2510 -0.12560000  12.010780   ; qtot -3.662400
 2511         C1    166    PHE    CE1   2511 -0.17040000  12.010780   ; qtot -3.832800
 2512         C1    166    PHE    CE2   2512 -0.17040000  12.010780   ; qtot -4.003200
 2513         C1    166    PHE     CZ   2513 -0.10720000  12.010780   ; qtot -4.110400
 2514         H2    166    PHE      H   2514 0.27190000   1.007947   ; qtot -3.838500
 2515         H3    166    PHE     HA   2515 0.09780000   1.007947   ; qtot -3.740700
 2516         H1    166    PHE    HB2   2516 0.02950000   1.007947   ; qtot -3.711200
 2517         H1    166    PHE    HB3   2517 0.02950000   1.007947   ; qtot -3.681700
 2518         H5    166    PHE    HD1   2518 0.13300000   1.007947   ; qtot -3.548700
 2519         H5    166    PHE    HD2   2519 0.13300000   1.007947   ; qtot -3.415700
 2520         H5    166    PHE    HE1   2520 0.14300000   1.007947   ; qtot -3.272700
 2521         H5    166    PHE    HE2   2521 0.14300000   1.007947   ; qtot -3.129700
 2522         H5    166    PHE     HZ   2522 0.12970000   1.007947   ; qtot -3.000000
; residue  167 PRO rtp PRO q -0.0
 2523         N1    167    PRO      N   2523 -0.25480000  14.006720   ; qtot -3.254800
 2524         C2    167    PRO     CA   2524 -0.02660000  12.010780   ; qtot -3.281400
 2525         C1    167    PRO      C   2525 0.58960000  12.010780   ; qtot -2.691800
 2526         O1    167    PRO      O   2526 -0.57480000  15.999430   ; qtot -3.266600
 2527         C2    167    PRO     CB   2527 -0.00700000  12.010780   ; qtot -3.273600
 2528         C2    167    PRO     CG   2528 0.01890000  12.010780   ; qtot -3.254700
 2529         C2    167    PRO     CD   2529 0.01920000  12.010780   ; qtot -3.235500
 2530         H3    167    PRO     HA   2530 0.06410000   1.007947   ; qtot -3.171400
 2531         H1    167    PRO    HB2   2531 0.02530000   1.007947   ; qtot -3.146100
 2532         H1    167    PRO    HB3   2532 0.02530000   1.007947   ; qtot -3.120800
 2533         H1    167    PRO    HG2   2533 0.02130000   1.007947   ; qtot -3.099500
 2534         H1    167    PRO    HG3   2534 0.02130000   1.007947   ; qtot -3.078200
 2535         H3    167    PRO    HD2   2535 0.03910000   1.007947   ; qtot -3.039100
 2536         H3    167    PRO    HD3   2536 0.03910000   1.007947   ; qtot -3.000000
; residue  168 LEU rtp LEU q -0.0
 2537         N1    168    LEU      N   2537 -0.41570000  14.006720   ; qtot -3.415700
 2538         C2    168    LEU     CA   2538 -0.05180000  12.010780   ; qtot -3.467500
 2539         C1    168    LEU      C   2539 0.59730000  12.010780   ; qtot -2.870200
 2540         O1    168    LEU      O   2540 -0.56790000  15.999430   ; qtot -3.438100
 2541         C2    168    LEU     CB   2541 -0.11020000  12.010780   ; qtot -3.548300
 2542         C2    168    LEU     CG   2542 0.35310000  12.010780   ; qtot -3.195200
 2543         C2    168    LEU    CD1   2543 -0.41210000  12.010780   ; qtot -3.607300
 2544         C2    168    LEU    CD2   2544 -0.41210000  12.010780   ; qtot -4.019400
 2545         H2    168    LEU      H   2545 0.27190000   1.007947   ; qtot -3.747500
 2546         H3    168    LEU     HA   2546 0.09220000   1.007947   ; qtot -3.655300
 2547         H1    168    LEU    HB2   2547 0.04570000   1.007947   ; qtot -3.609600
 2548         H1    168    LEU    HB3   2548 0.04570000   1.007947   ; qtot -3.563900
 2549         H1    168    LEU     HG   2549 -0.03610000   1.007947   ; qtot -3.600000
 2550         H1    168    LEU   HD11   2550 0.10000000   1.007947   ; qtot -3.500000
 2551         H1    168    LEU   HD12   2551 0.10000000   1.007947   ; qtot -3.400000
 2552         H1    168    LEU   HD13   2552 0.10000000   1.007947   ; qtot -3.300000
 2553         H1    168    LEU   HD21   2553 0.10000000   1.007947   ; qtot -3.200000
 2554         H1    168    LEU   HD22   2554 0.10000000   1.007947   ; qtot -3.100000
 2555         H1    168    LEU   HD23   2555 0.10000000   1.007947   ; qtot -3.000000
; residue  169 ASN rtp ASN q 0.0
 2556         N1    169    ASN      N   2556 -0.41570000  14.006720   ; qtot -3.415700
 2557         C2    169    ASN     CA   2557 0.01430000  12.010780   ; qtot -3.401400
 2558         C1    169    ASN      C   2558 0.59730000  12.010780   ; qtot -2.804100
 2559         O1    169    ASN      O   2559 -0.56790000  15.999430   ; qtot -3.372000
 2560         C2    169    ASN     CB   2560 -0.20410000  12.010780   ; qtot -3.576100
 2561         C1    169    ASN     CG   2561 0.71300000  12.010780   ; qtot -2.863100
 2562         O1    169    ASN    OD1   2562 -0.59310000  15.999430   ; qtot -3.456200
 2563         N1    169    ASN    ND2   2563 -0.91910000  14.006720   ; qtot -4.375300
 2564         H2    169    ASN      H   2564 0.27190000   1.007947   ; qtot -4.103400
 2565         H3    169    ASN     HA   2565 0.10480000   1.007947   ; qtot -3.998600
 2566         H1    169    ASN    HB2   2566 0.07970000   1.007947   ; qtot -3.918900
 2567         H1    169    ASN    HB3   2567 0.07970000   1.007947   ; qtot -3.839200
 2568         H2    169    ASN   HD21   2568 0.41960000   1.007947   ; qtot -3.419600
 2569         H2    169    ASN   HD22   2569 0.41960000   1.007947   ; qtot -3.000000
; residue  170 GLN rtp GLN q 0.0
 2570         N1    170    GLN      N   2570 -0.41570000  14.006720   ; qtot -3.415700
 2571         C2    170    GLN     CA   2571 -0.00310000  12.010780   ; qtot -3.418800
 2572         C1    170    GLN      C   2572 0.59730000  12.010780   ; qtot -2.821500
 2573         O1    170    GLN      O   2573 -0.56790000  15.999430   ; qtot -3.389400
 2574         C2    170    GLN     CB   2574 -0.00360000  12.010780   ; qtot -3.393000
 2575         C2    170    GLN     CG   2575 -0.06450000  12.010780   ; qtot -3.457500
 2576         C1    170    GLN     CD   2576 0.69510000  12.010780   ; qtot -2.762400
 2577         O1    170    GLN    OE1   2577 -0.60860000  15.999430   ; qtot -3.371000
 2578         N1    170    GLN    NE2   2578 -0.94070000  14.006720   ; qtot -4.311700
 2579         H2    170    GLN      H   2579 0.27190000   1.007947   ; qtot -4.039800
 2580         H3    170    GLN     HA   2580 0.08500000   1.007947   ; qtot -3.954800
 2581         H1    170    GLN    HB2   2581 0.01710000   1.007947   ; qtot -3.937700
 2582         H1    170    GLN    HB3   2582 0.01710000   1.007947   ; qtot -3.920600
 2583         H1    170    GLN    HG2   2583 0.03520000   1.007947   ; qtot -3.885400
 2584         H1    170    GLN    HG3   2584 0.03520000   1.007947   ; qtot -3.850200
 2585         H2    170    GLN   HE21   2585 0.42510000   1.007947   ; qtot -3.425100
 2586         H2    170    GLN   HE22   2586 0.42510000   1.007947   ; qtot -3.000000
; residue  171 SER rtp SER q 0.0
 2587         N1    171    SER      N   2587 -0.41570000  14.006720   ; qtot -3.415700
 2588         C2    171    SER     CA   2588 -0.02490000  12.010780   ; qtot -3.440600
 2589         C1    171    SER      C   2589 0.59730000  12.010780   ; qtot -2.843300
 2590         O1    171    SER      O   2590 -0.56790000  15.999430   ; qtot -3.411200
 2591         C2    171    SER     CB   2591 0.21170000  12.010780   ; qtot -3.199500
 2592         O2    171    SER     OG   2592 -0.65460000  15.999430   ; qtot -3.854100
 2593         H2    171    SER      H   2593 0.27190000   1.007947   ; qtot -3.582200
 2594         H3    171    SER     HA   2594 0.08430000   1.007947   ; qtot -3.497900
 2595         H3    171    SER    HB2   2595 0.03520000   1.007947   ; qtot -3.462700
 2596         H3    171    SER    HB3   2596 0.03520000   1.007947   ; qtot -3.427500
 2597         H4    171    SER     HG   2597 0.42750000   1.007947   ; qtot -3.000000
; residue  172 GLU rtp GLU q -1.0
 2598         N1    172    GLU      N   2598 -0.51630000  14.006720   ; qtot -3.516300
 2599         C2    172    GLU     CA   2599 0.03970000  12.010780   ; qtot -3.476600
 2600         C1    172    GLU      C   2600 0.53660000  12.010780   ; qtot -2.940000
 2601         O1    172    GLU      O   2601 -0.58190000  15.999430   ; qtot -3.521900
 2602         C2    172    GLU     CB   2602 0.05600000  12.010780   ; qtot -3.465900
 2603         C2    172    GLU     CG   2603 0.01360000  12.010780   ; qtot -3.452300
 2604         C1    172    GLU     CD   2604 0.80540000  12.010780   ; qtot -2.646900
 2605         O1    172    GLU    OE1   2605 -0.81880000  15.999430   ; qtot -3.465700
 2606         O1    172    GLU    OE2   2606 -0.81880000  15.999430   ; qtot -4.284500
 2607         H2    172    GLU      H   2607 0.29360000   1.007947   ; qtot -3.990900
 2608         H3    172    GLU     HA   2608 0.11050000   1.007947   ; qtot -3.880400
 2609         H1    172    GLU    HB2   2609 -0.01730000   1.007947   ; qtot -3.897700
 2610         H1    172    GLU    HB3   2610 -0.01730000   1.007947   ; qtot -3.915000
 2611         H1    172    GLU    HG2   2611 -0.04250000   1.007947   ; qtot -3.957500
 2612         H1    172    GLU    HG3   2612 -0.04250000   1.007947   ; qtot -4.000000
; residue  173 VAL rtp VAL q 0.0
 2613         N1    173    VAL      N   2613 -0.41570000  14.006720   ; qtot -4.415700
 2614         C2    173    VAL     CA   2614 -0.08750000  12.010780   ; qtot -4.503200
 2615         C1    173    VAL      C   2615 0.59730000  12.010780   ; qtot -3.905900
 2616         O1    173    VAL      O   2616 -0.56790000  15.999430   ; qtot -4.473800
 2617         C2    173    VAL     CB   2617 0.29850000  12.010780   ; qtot -4.175300
 2618         C2    173    VAL    CG1   2618 -0.31920000  12.010780   ; qtot -4.494500
 2619         C2    173    VAL    CG2   2619 -0.31920000  12.010780   ; qtot -4.813700
 2620         H2    173    VAL      H   2620 0.27190000   1.007947   ; qtot -4.541800
 2621         H3    173    VAL     HA   2621 0.09690000   1.007947   ; qtot -4.444900
 2622         H1    173    VAL     HB   2622 -0.02970000   1.007947   ; qtot -4.474600
 2623         H1    173    VAL   HG11   2623 0.07910000   1.007947   ; qtot -4.395500
 2624         H1    173    VAL   HG12   2624 0.07910000   1.007947   ; qtot -4.316400
 2625         H1    173    VAL   HG13   2625 0.07910000   1.007947   ; qtot -4.237300
 2626         H1    173    VAL   HG21   2626 0.07910000   1.007947   ; qtot -4.158200
 2627         H1    173    VAL   HG22   2627 0.07910000   1.007947   ; qtot -4.079100
 2628         H1    173    VAL   HG23   2628 0.07910000   1.007947   ; qtot -4.000000
; residue  174 LEU rtp LEU q -0.0
 2629         N1    174    LEU      N   2629 -0.41570000  14.006720   ; qtot -4.415700
 2630         C2    174    LEU     CA   2630 -0.05180000  12.010780   ; qtot -4.467500
 2631         C1    174    LEU      C   2631 0.59730000  12.010780   ; qtot -3.870200
 2632         O1    174    LEU      O   2632 -0.56790000  15.999430   ; qtot -4.438100
 2633         C2    174    LEU     CB   2633 -0.11020000  12.010780   ; qtot -4.548300
 2634         C2    174    LEU     CG   2634 0.35310000  12.010780   ; qtot -4.195200
 2635         C2    174    LEU    CD1   2635 -0.41210000  12.010780   ; qtot -4.607300
 2636         C2    174    LEU    CD2   2636 -0.41210000  12.010780   ; qtot -5.019400
 2637         H2    174    LEU      H   2637 0.27190000   1.007947   ; qtot -4.747500
 2638         H3    174    LEU     HA   2638 0.09220000   1.007947   ; qtot -4.655300
 2639         H1    174    LEU    HB2   2639 0.04570000   1.007947   ; qtot -4.609600
 2640         H1    174    LEU    HB3   2640 0.04570000   1.007947   ; qtot -4.563900
 2641         H1    174    LEU     HG   2641 -0.03610000   1.007947   ; qtot -4.600000
 2642         H1    174    LEU   HD11   2642 0.10000000   1.007947   ; qtot -4.500000
 2643         H1    174    LEU   HD12   2643 0.10000000   1.007947   ; qtot -4.400000
 2644         H1    174    LEU   HD13   2644 0.10000000   1.007947   ; qtot -4.300000
 2645         H1    174    LEU   HD21   2645 0.10000000   1.007947   ; qtot -4.200000
 2646         H1    174    LEU   HD22   2646 0.10000000   1.007947   ; qtot -4.100000
 2647         H1    174    LEU   HD23   2647 0.10000000   1.007947   ; qtot -4.000000
; residue  175 ALA rtp ALA q 0.0
 2648         N1    175    ALA      N   2648 -0.41570000  14.006720   ; qtot -4.415700
 2649         C2    175    ALA     CA   2649 0.03370000  12.010780   ; qtot -4.382000
 2650         C1    175    ALA      C   2650 0.59730000  12.010780   ; qtot -3.784700
 2651         O1    175    ALA      O   2651 -0.56790000  15.999430   ; qtot -4.352600
 2652         C2    175    ALA     CB   2652 -0.18250000  12.010780   ; qtot -4.535100
 2653         H2    175    ALA      H   2653 0.27190000   1.007947   ; qtot -4.263200
 2654         H3    175    ALA     HA   2654 0.08230000   1.007947   ; qtot -4.180900
 2655         H1    175    ALA    HB1   2655 0.06030000   1.007947   ; qtot -4.120600
 2656         H1    175    ALA    HB2   2656 0.06030000   1.007947   ; qtot -4.060300
 2657         H1    175    ALA    HB3   2657 0.06030000   1.007947   ; qtot -4.000000
; residue  176 SER rtp SER q 0.0
 2658         N1    176    SER      N   2658 -0.41570000  14.006720   ; qtot -4.415700
 2659         C2    176    SER     CA   2659 -0.02490000  12.010780   ; qtot -4.440600
 2660         C1    176    SER      C   2660 0.59730000  12.010780   ; qtot -3.843300
 2661         O1    176    SER      O   2661 -0.56790000  15.999430   ; qtot -4.411200
 2662         C2    176    SER     CB   2662 0.21170000  12.010780   ; qtot -4.199500
 2663         O2    176    SER     OG   2663 -0.65460000  15.999430   ; qtot -4.854100
 2664         H2    176    SER      H   2664 0.27190000   1.007947   ; qtot -4.582200
 2665         H3    176    SER     HA   2665 0.08430000   1.007947   ; qtot -4.497900
 2666         H3    176    SER    HB2   2666 0.03520000   1.007947   ; qtot -4.462700
 2667         H3    176    SER    HB3   2667 0.03520000   1.007947   ; qtot -4.427500
 2668         H4    176    SER     HG   2668 0.42750000   1.007947   ; qtot -4.000000
; residue  177 VAL rtp VAL q 0.0
 2669         N1    177    VAL      N   2669 -0.41570000  14.006720   ; qtot -4.415700
 2670         C2    177    VAL     CA   2670 -0.08750000  12.010780   ; qtot -4.503200
 2671         C1    177    VAL      C   2671 0.59730000  12.010780   ; qtot -3.905900
 2672         O1    177    VAL      O   2672 -0.56790000  15.999430   ; qtot -4.473800
 2673         C2    177    VAL     CB   2673 0.29850000  12.010780   ; qtot -4.175300
 2674         C2    177    VAL    CG1   2674 -0.31920000  12.010780   ; qtot -4.494500
 2675         C2    177    VAL    CG2   2675 -0.31920000  12.010780   ; qtot -4.813700
 2676         H2    177    VAL      H   2676 0.27190000   1.007947   ; qtot -4.541800
 2677         H3    177    VAL     HA   2677 0.09690000   1.007947   ; qtot -4.444900
 2678         H1    177    VAL     HB   2678 -0.02970000   1.007947   ; qtot -4.474600
 2679         H1    177    VAL   HG11   2679 0.07910000   1.007947   ; qtot -4.395500
 2680         H1    177    VAL   HG12   2680 0.07910000   1.007947   ; qtot -4.316400
 2681         H1    177    VAL   HG13   2681 0.07910000   1.007947   ; qtot -4.237300
 2682         H1    177    VAL   HG21   2682 0.07910000   1.007947   ; qtot -4.158200
 2683         H1    177    VAL   HG22   2683 0.07910000   1.007947   ; qtot -4.079100
 2684         H1    177    VAL   HG23   2684 0.07910000   1.007947   ; qtot -4.000000
; residue  178 GLY rtp GLY q 0.0
 2685         N1    178    GLY      N   2685 -0.41570000  14.006720   ; qtot -4.415700
 2686         C2    178    GLY     CA   2686 -0.02520000  12.010780   ; qtot -4.440900
 2687         C1    178    GLY      C   2687 0.59730000  12.010780   ; qtot -3.843600
 2688         O1    178    GLY      O   2688 -0.56790000  15.999430   ; qtot -4.411500
 2689         H2    178    GLY      H   2689 0.27190000   1.007947   ; qtot -4.139600
 2690         H3    178    GLY    HA2   2690 0.06980000   1.007947   ; qtot -4.069800
 2691         H3    178    GLY    HA3   2691 0.06980000   1.007947   ; qtot -4.000000
; residue  179 GLY rtp GLY q 0.0
 2692         N1    179    GLY      N   2692 -0.41570000  14.006720   ; qtot -4.415700
 2693         C2    179    GLY     CA   2693 -0.02520000  12.010780   ; qtot -4.440900
 2694         C1    179    GLY      C   2694 0.59730000  12.010780   ; qtot -3.843600
 2695         O1    179    GLY      O   2695 -0.56790000  15.999430   ; qtot -4.411500
 2696         H2    179    GLY      H   2696 0.27190000   1.007947   ; qtot -4.139600
 2697         H3    179    GLY    HA2   2697 0.06980000   1.007947   ; qtot -4.069800
 2698         H3    179    GLY    HA3   2698 0.06980000   1.007947   ; qtot -4.000000
; residue  180 SER rtp SER q 0.0
 2699         N1    180    SER      N   2699 -0.41570000  14.006720   ; qtot -4.415700
 2700         C2    180    SER     CA   2700 -0.02490000  12.010780   ; qtot -4.440600
 2701         C1    180    SER      C   2701 0.59730000  12.010780   ; qtot -3.843300
 2702         O1    180    SER      O   2702 -0.56790000  15.999430   ; qtot -4.411200
 2703         C2    180    SER     CB   2703 0.21170000  12.010780   ; qtot -4.199500
 2704         O2    180    SER     OG   2704 -0.65460000  15.999430   ; qtot -4.854100
 2705         H2    180    SER      H   2705 0.27190000   1.007947   ; qtot -4.582200
 2706         H3    180    SER     HA   2706 0.08430000   1.007947   ; qtot -4.497900
 2707         H3    180    SER    HB2   2707 0.03520000   1.007947   ; qtot -4.462700
 2708         H3    180    SER    HB3   2708 0.03520000   1.007947   ; qtot -4.427500
 2709         H4    180    SER     HG   2709 0.42750000   1.007947   ; qtot -4.000000
; residue  181 MET rtp MET q 0.0
 2710         N1    181    MET      N   2710 -0.41570000  14.006720   ; qtot -4.415700
 2711         C2    181    MET     CA   2711 -0.02370000  12.010780   ; qtot -4.439400
 2712         C1    181    MET      C   2712 0.59730000  12.010780   ; qtot -3.842100
 2713         O1    181    MET      O   2713 -0.56790000  15.999430   ; qtot -4.410000
 2714         C2    181    MET     CB   2714 0.03420000  12.010780   ; qtot -4.375800
 2715         C2    181    MET     CG   2715 0.00180000  12.010780   ; qtot -4.374000
 2716         S1    181    MET     SD   2716 -0.27370000  32.065500   ; qtot -4.647700
 2717         C2    181    MET     CE   2717 -0.05360000  12.010780   ; qtot -4.701300
 2718         H2    181    MET      H   2718 0.27190000   1.007947   ; qtot -4.429400
 2719         H3    181    MET     HA   2719 0.08800000   1.007947   ; qtot -4.341400
 2720         H1    181    MET    HB2   2720 0.02410000   1.007947   ; qtot -4.317300
 2721         H1    181    MET    HB3   2721 0.02410000   1.007947   ; qtot -4.293200
 2722         H3    181    MET    HG2   2722 0.04400000   1.007947   ; qtot -4.249200
 2723         H3    181    MET    HG3   2723 0.04400000   1.007947   ; qtot -4.205200
 2724         H3    181    MET    HE1   2724 0.06840000   1.007947   ; qtot -4.136800
 2725         H3    181    MET    HE2   2725 0.06840000   1.007947   ; qtot -4.068400
 2726         H3    181    MET    HE3   2726 0.06840000   1.007947   ; qtot -4.000000
; residue  182 ILE rtp ILE q -0.0
 2727         N1    182    ILE      N   2727 -0.41570000  14.006720   ; qtot -4.415700
 2728         C2    182    ILE     CA   2728 -0.05970000  12.010780   ; qtot -4.475400
 2729         C1    182    ILE      C   2729 0.59730000  12.010780   ; qtot -3.878100
 2730         O1    182    ILE      O   2730 -0.56790000  15.999430   ; qtot -4.446000
 2731         C2    182    ILE     CB   2731 0.13030000  12.010780   ; qtot -4.315700
 2732         C2    182    ILE    CG1   2732 -0.04300000  12.010780   ; qtot -4.358700
 2733         C2    182    ILE    CG2   2733 -0.32040000  12.010780   ; qtot -4.679100
 2734         C2    182    ILE    CD1   2734 -0.06600000  12.010780   ; qtot -4.745100
 2735         H2    182    ILE      H   2735 0.27190000   1.007947   ; qtot -4.473200
 2736         H3    182    ILE     HA   2736 0.08690000   1.007947   ; qtot -4.386300
 2737         H1    182    ILE     HB   2737 0.01870000   1.007947   ; qtot -4.367600
 2738         H1    182    ILE   HG12   2738 0.02360000   1.007947   ; qtot -4.344000
 2739         H1    182    ILE   HG13   2739 0.02360000   1.007947   ; qtot -4.320400
 2740         H1    182    ILE   HG21   2740 0.08820000   1.007947   ; qtot -4.232200
 2741         H1    182    ILE   HG22   2741 0.08820000   1.007947   ; qtot -4.144000
 2742         H1    182    ILE   HG23   2742 0.08820000   1.007947   ; qtot -4.055800
 2743         H1    182    ILE   HD11   2743 0.01860000   1.007947   ; qtot -4.037200
 2744         H1    182    ILE   HD12   2744 0.01860000   1.007947   ; qtot -4.018600
 2745         H1    182    ILE   HD13   2745 0.01860000   1.007947   ; qtot -4.000000
; residue  183 ILE rtp ILE q -0.0
 2746         N1    183    ILE      N   2746 -0.41570000  14.006720   ; qtot -4.415700
 2747         C2    183    ILE     CA   2747 -0.05970000  12.010780   ; qtot -4.475400
 2748         C1    183    ILE      C   2748 0.59730000  12.010780   ; qtot -3.878100
 2749         O1    183    ILE      O   2749 -0.56790000  15.999430   ; qtot -4.446000
 2750         C2    183    ILE     CB   2750 0.13030000  12.010780   ; qtot -4.315700
 2751         C2    183    ILE    CG1   2751 -0.04300000  12.010780   ; qtot -4.358700
 2752         C2    183    ILE    CG2   2752 -0.32040000  12.010780   ; qtot -4.679100
 2753         C2    183    ILE    CD1   2753 -0.06600000  12.010780   ; qtot -4.745100
 2754         H2    183    ILE      H   2754 0.27190000   1.007947   ; qtot -4.473200
 2755         H3    183    ILE     HA   2755 0.08690000   1.007947   ; qtot -4.386300
 2756         H1    183    ILE     HB   2756 0.01870000   1.007947   ; qtot -4.367600
 2757         H1    183    ILE   HG12   2757 0.02360000   1.007947   ; qtot -4.344000
 2758         H1    183    ILE   HG13   2758 0.02360000   1.007947   ; qtot -4.320400
 2759         H1    183    ILE   HG21   2759 0.08820000   1.007947   ; qtot -4.232200
 2760         H1    183    ILE   HG22   2760 0.08820000   1.007947   ; qtot -4.144000
 2761         H1    183    ILE   HG23   2761 0.08820000   1.007947   ; qtot -4.055800
 2762         H1    183    ILE   HD11   2762 0.01860000   1.007947   ; qtot -4.037200
 2763         H1    183    ILE   HD12   2763 0.01860000   1.007947   ; qtot -4.018600
 2764         H1    183    ILE   HD13   2764 0.01860000   1.007947   ; qtot -4.000000
; residue  184 GLY rtp GLY q 0.0
 2765         N1    184    GLY      N   2765 -0.41570000  14.006720   ; qtot -4.415700
 2766         C2    184    GLY     CA   2766 -0.02520000  12.010780   ; qtot -4.440900
 2767         C1    184    GLY      C   2767 0.59730000  12.010780   ; qtot -3.843600
 2768         O1    184    GLY      O   2768 -0.56790000  15.999430   ; qtot -4.411500
 2769         H2    184    GLY      H   2769 0.27190000   1.007947   ; qtot -4.139600
 2770         H3    184    GLY    HA2   2770 0.06980000   1.007947   ; qtot -4.069800
 2771         H3    184    GLY    HA3   2771 0.06980000   1.007947   ; qtot -4.000000
; residue  185 GLY rtp GLY q 0.0
 2772         N1    185    GLY      N   2772 -0.41570000  14.006720   ; qtot -4.415700
 2773         C2    185    GLY     CA   2773 -0.02520000  12.010780   ; qtot -4.440900
 2774         C1    185    GLY      C   2774 0.59730000  12.010780   ; qtot -3.843600
 2775         O1    185    GLY      O   2775 -0.56790000  15.999430   ; qtot -4.411500
 2776         H2    185    GLY      H   2776 0.27190000   1.007947   ; qtot -4.139600
 2777         H3    185    GLY    HA2   2777 0.06980000   1.007947   ; qtot -4.069800
 2778         H3    185    GLY    HA3   2778 0.06980000   1.007947   ; qtot -4.000000
; residue  186 ILE rtp ILE q -0.0
 2779         N1    186    ILE      N   2779 -0.41570000  14.006720   ; qtot -4.415700
 2780         C2    186    ILE     CA   2780 -0.05970000  12.010780   ; qtot -4.475400
 2781         C1    186    ILE      C   2781 0.59730000  12.010780   ; qtot -3.878100
 2782         O1    186    ILE      O   2782 -0.56790000  15.999430   ; qtot -4.446000
 2783         C2    186    ILE     CB   2783 0.13030000  12.010780   ; qtot -4.315700
 2784         C2    186    ILE    CG1   2784 -0.04300000  12.010780   ; qtot -4.358700
 2785         C2    186    ILE    CG2   2785 -0.32040000  12.010780   ; qtot -4.679100
 2786         C2    186    ILE    CD1   2786 -0.06600000  12.010780   ; qtot -4.745100
 2787         H2    186    ILE      H   2787 0.27190000   1.007947   ; qtot -4.473200
 2788         H3    186    ILE     HA   2788 0.08690000   1.007947   ; qtot -4.386300
 2789         H1    186    ILE     HB   2789 0.01870000   1.007947   ; qtot -4.367600
 2790         H1    186    ILE   HG12   2790 0.02360000   1.007947   ; qtot -4.344000
 2791         H1    186    ILE   HG13   2791 0.02360000   1.007947   ; qtot -4.320400
 2792         H1    186    ILE   HG21   2792 0.08820000   1.007947   ; qtot -4.232200
 2793         H1    186    ILE   HG22   2793 0.08820000   1.007947   ; qtot -4.144000
 2794         H1    186    ILE   HG23   2794 0.08820000   1.007947   ; qtot -4.055800
 2795         H1    186    ILE   HD11   2795 0.01860000   1.007947   ; qtot -4.037200
 2796         H1    186    ILE   HD12   2796 0.01860000   1.007947   ; qtot -4.018600
 2797         H1    186    ILE   HD13   2797 0.01860000   1.007947   ; qtot -4.000000
; residue  187 ASP rtp ASP q -1.0
 2798         N1    187    ASP      N   2798 -0.51630000  14.006720   ; qtot -4.516300
 2799         C2    187    ASP     CA   2799 0.03810000  12.010780   ; qtot -4.478200
 2800         C1    187    ASP      C   2800 0.53660000  12.010780   ; qtot -3.941600
 2801         O1    187    ASP      O   2801 -0.58190000  15.999430   ; qtot -4.523500
 2802         C2    187    ASP     CB   2802 -0.03030000  12.010780   ; qtot -4.553800
 2803         C1    187    ASP     CG   2803 0.79940000  12.010780   ; qtot -3.754400
 2804         O1    187    ASP    OD1   2804 -0.80140000  15.999430   ; qtot -4.555800
 2805         O1    187    ASP    OD2   2805 -0.80140000  15.999430   ; qtot -5.357200
 2806         H2    187    ASP      H   2806 0.29360000   1.007947   ; qtot -5.063600
 2807         H3    187    ASP     HA   2807 0.08800000   1.007947   ; qtot -4.975600
 2808         H1    187    ASP    HB2   2808 -0.01220000   1.007947   ; qtot -4.987800
 2809         H1    187    ASP    HB3   2809 -0.01220000   1.007947   ; qtot -5.000000
; residue  188 HIS rtp HIS q 0.0
 2810         N1    188    HIS      N   2810 -0.41570000  14.006720   ; qtot -5.415700
 2811         C2    188    HIS     CA   2811 0.01880000  12.010780   ; qtot -5.396900
 2812         C1    188    HIS      C   2812 0.59730000  12.010780   ; qtot -4.799600
 2813         O1    188    HIS      O   2813 -0.56790000  15.999430   ; qtot -5.367500
 2814         C2    188    HIS     CB   2814 -0.04620000  12.010780   ; qtot -5.413700
 2815         C1    188    HIS     CG   2815 -0.02660000  12.010780   ; qtot -5.440300
 2816         N1    188    HIS    ND1   2816 -0.38110000  14.006720   ; qtot -5.821400
 2817         C1    188    HIS    CD2   2817 0.12920000  12.010780   ; qtot -5.692200
 2818         C1    188    HIS    CE1   2818 0.20570000  12.010780   ; qtot -5.486500
 2819         N1    188    HIS    NE2   2819 -0.57270000  14.006720   ; qtot -6.059200
 2820         H2    188    HIS      H   2820 0.27190000   1.007947   ; qtot -5.787300
 2821         H3    188    HIS     HA   2821 0.08810000   1.007947   ; qtot -5.699200
 2822         H1    188    HIS    HB2   2822 0.04020000   1.007947   ; qtot -5.659000
 2823         H1    188    HIS    HB3   2823 0.04020000   1.007947   ; qtot -5.618800
 2824         H2    188    HIS    HD1   2824 0.36490000   1.007947   ; qtot -5.253900
 2825         H7    188    HIS    HD2   2825 0.11470000   1.007947   ; qtot -5.139200
 2826         H8    188    HIS    HE1   2826 0.13920000   1.007947   ; qtot -5.000000
; residue  189 SER rtp SER q 0.0
 2827         N1    189    SER      N   2827 -0.41570000  14.006720   ; qtot -5.415700
 2828         C2    189    SER     CA   2828 -0.02490000  12.010780   ; qtot -5.440600
 2829         C1    189    SER      C   2829 0.59730000  12.010780   ; qtot -4.843300
 2830         O1    189    SER      O   2830 -0.56790000  15.999430   ; qtot -5.411200
 2831         C2    189    SER     CB   2831 0.21170000  12.010780   ; qtot -5.199500
 2832         O2    189    SER     OG   2832 -0.65460000  15.999430   ; qtot -5.854100
 2833         H2    189    SER      H   2833 0.27190000   1.007947   ; qtot -5.582200
 2834         H3    189    SER     HA   2834 0.08430000   1.007947   ; qtot -5.497900
 2835         H3    189    SER    HB2   2835 0.03520000   1.007947   ; qtot -5.462700
 2836         H3    189    SER    HB3   2836 0.03520000   1.007947   ; qtot -5.427500
 2837         H4    189    SER     HG   2837 0.42750000   1.007947   ; qtot -5.000000
; residue  190 LEU rtp LEU q -0.0
 2838         N1    190    LEU      N   2838 -0.41570000  14.006720   ; qtot -5.415700
 2839         C2    190    LEU     CA   2839 -0.05180000  12.010780   ; qtot -5.467500
 2840         C1    190    LEU      C   2840 0.59730000  12.010780   ; qtot -4.870200
 2841         O1    190    LEU      O   2841 -0.56790000  15.999430   ; qtot -5.438100
 2842         C2    190    LEU     CB   2842 -0.11020000  12.010780   ; qtot -5.548300
 2843         C2    190    LEU     CG   2843 0.35310000  12.010780   ; qtot -5.195200
 2844         C2    190    LEU    CD1   2844 -0.41210000  12.010780   ; qtot -5.607300
 2845         C2    190    LEU    CD2   2845 -0.41210000  12.010780   ; qtot -6.019400
 2846         H2    190    LEU      H   2846 0.27190000   1.007947   ; qtot -5.747500
 2847         H3    190    LEU     HA   2847 0.09220000   1.007947   ; qtot -5.655300
 2848         H1    190    LEU    HB2   2848 0.04570000   1.007947   ; qtot -5.609600
 2849         H1    190    LEU    HB3   2849 0.04570000   1.007947   ; qtot -5.563900
 2850         H1    190    LEU     HG   2850 -0.03610000   1.007947   ; qtot -5.600000
 2851         H1    190    LEU   HD11   2851 0.10000000   1.007947   ; qtot -5.500000
 2852         H1    190    LEU   HD12   2852 0.10000000   1.007947   ; qtot -5.400000
 2853         H1    190    LEU   HD13   2853 0.10000000   1.007947   ; qtot -5.300000
 2854         H1    190    LEU   HD21   2854 0.10000000   1.007947   ; qtot -5.200000
 2855         H1    190    LEU   HD22   2855 0.10000000   1.007947   ; qtot -5.100000
 2856         H1    190    LEU   HD23   2856 0.10000000   1.007947   ; qtot -5.000000
; residue  191 TYR rtp TYR q 0.0
 2857         N1    191    TYR      N   2857 -0.41570000  14.006720   ; qtot -5.415700
 2858         C2    191    TYR     CA   2858 -0.00140000  12.010780   ; qtot -5.417100
 2859         C1    191    TYR      C   2859 0.59730000  12.010780   ; qtot -4.819800
 2860         O1    191    TYR      O   2860 -0.56790000  15.999430   ; qtot -5.387700
 2861         C2    191    TYR     CB   2861 -0.01520000  12.010780   ; qtot -5.402900
 2862         C1    191    TYR     CG   2862 -0.00110000  12.010780   ; qtot -5.404000
 2863         C1    191    TYR    CD1   2863 -0.19060000  12.010780   ; qtot -5.594600
 2864         C1    191    TYR    CD2   2864 -0.19060000  12.010780   ; qtot -5.785200
 2865         C1    191    TYR    CE1   2865 -0.23410000  12.010780   ; qtot -6.019300
 2866         C1    191    TYR    CE2   2866 -0.23410000  12.010780   ; qtot -6.253400
 2867         C1    191    TYR     CZ   2867 0.32260000  12.010780   ; qtot -5.930800
 2868         O2    191    TYR     OH   2868 -0.55790000  15.999430   ; qtot -6.488700
 2869         H2    191    TYR      H   2869 0.27190000   1.007947   ; qtot -6.216800
 2870         H3    191    TYR     HA   2870 0.08760000   1.007947   ; qtot -6.129200
 2871         H1    191    TYR    HB2   2871 0.02950000   1.007947   ; qtot -6.099700
 2872         H1    191    TYR    HB3   2872 0.02950000   1.007947   ; qtot -6.070200
 2873         H5    191    TYR    HD1   2873 0.16990000   1.007947   ; qtot -5.900300
 2874         H5    191    TYR    HD2   2874 0.16990000   1.007947   ; qtot -5.730400
 2875         H5    191    TYR    HE1   2875 0.16560000   1.007947   ; qtot -5.564800
 2876         H5    191    TYR    HE2   2876 0.16560000   1.007947   ; qtot -5.399200
 2877         H4    191    TYR     HH   2877 0.39920000   1.007947   ; qtot -5.000000
; residue  192 THR rtp THR q -0.0
 2878         N1    192    THR      N   2878 -0.41570000  14.006720   ; qtot -5.415700
 2879         C2    192    THR     CA   2879 -0.03890000  12.010780   ; qtot -5.454600
 2880         C1    192    THR      C   2880 0.59730000  12.010780   ; qtot -4.857300
 2881         O1    192    THR      O   2881 -0.56790000  15.999430   ; qtot -5.425200
 2882         C2    192    THR     CB   2882 0.36540000  12.010780   ; qtot -5.059800
 2883         O2    192    THR    OG1   2883 -0.67610000  15.999430   ; qtot -5.735900
 2884         C2    192    THR    CG2   2884 -0.24380000  12.010780   ; qtot -5.979700
 2885         H2    192    THR      H   2885 0.27190000   1.007947   ; qtot -5.707800
 2886         H3    192    THR     HA   2886 0.10070000   1.007947   ; qtot -5.607100
 2887         H3    192    THR     HB   2887 0.00430000   1.007947   ; qtot -5.602800
 2888         H4    192    THR    HG1   2888 0.41020000   1.007947   ; qtot -5.192600
 2889         H1    192    THR   HG21   2889 0.06420000   1.007947   ; qtot -5.128400
 2890         H1    192    THR   HG22   2890 0.06420000   1.007947   ; qtot -5.064200
 2891         H1    192    THR   HG23   2891 0.06420000   1.007947   ; qtot -5.000000
; residue  193 GLY rtp GLY q 0.0
 2892         N1    193    GLY      N   2892 -0.41570000  14.006720   ; qtot -5.415700
 2893         C2    193    GLY     CA   2893 -0.02520000  12.010780   ; qtot -5.440900
 2894         C1    193    GLY      C   2894 0.59730000  12.010780   ; qtot -4.843600
 2895         O1    193    GLY      O   2895 -0.56790000  15.999430   ; qtot -5.411500
 2896         H2    193    GLY      H   2896 0.27190000   1.007947   ; qtot -5.139600
 2897         H3    193    GLY    HA2   2897 0.06980000   1.007947   ; qtot -5.069800
 2898         H3    193    GLY    HA3   2898 0.06980000   1.007947   ; qtot -5.000000
; residue  194 SER rtp SER q 0.0
 2899         N1    194    SER      N   2899 -0.41570000  14.006720   ; qtot -5.415700
 2900         C2    194    SER     CA   2900 -0.02490000  12.010780   ; qtot -5.440600
 2901         C1    194    SER      C   2901 0.59730000  12.010780   ; qtot -4.843300
 2902         O1    194    SER      O   2902 -0.56790000  15.999430   ; qtot -5.411200
 2903         C2    194    SER     CB   2903 0.21170000  12.010780   ; qtot -5.199500
 2904         O2    194    SER     OG   2904 -0.65460000  15.999430   ; qtot -5.854100
 2905         H2    194    SER      H   2905 0.27190000   1.007947   ; qtot -5.582200
 2906         H3    194    SER     HA   2906 0.08430000   1.007947   ; qtot -5.497900
 2907         H3    194    SER    HB2   2907 0.03520000   1.007947   ; qtot -5.462700
 2908         H3    194    SER    HB3   2908 0.03520000   1.007947   ; qtot -5.427500
 2909         H4    194    SER     HG   2909 0.42750000   1.007947   ; qtot -5.000000
; residue  195 LEU rtp LEU q -0.0
 2910         N1    195    LEU      N   2910 -0.41570000  14.006720   ; qtot -5.415700
 2911         C2    195    LEU     CA   2911 -0.05180000  12.010780   ; qtot -5.467500
 2912         C1    195    LEU      C   2912 0.59730000  12.010780   ; qtot -4.870200
 2913         O1    195    LEU      O   2913 -0.56790000  15.999430   ; qtot -5.438100
 2914         C2    195    LEU     CB   2914 -0.11020000  12.010780   ; qtot -5.548300
 2915         C2    195    LEU     CG   2915 0.35310000  12.010780   ; qtot -5.195200
 2916         C2    195    LEU    CD1   2916 -0.41210000  12.010780   ; qtot -5.607300
 2917         C2    195    LEU    CD2   2917 -0.41210000  12.010780   ; qtot -6.019400
 2918         H2    195    LEU      H   2918 0.27190000   1.007947   ; qtot -5.747500
 2919         H3    195    LEU     HA   2919 0.09220000   1.007947   ; qtot -5.655300
 2920         H1    195    LEU    HB2   2920 0.04570000   1.007947   ; qtot -5.609600
 2921         H1    195    LEU    HB3   2921 0.04570000   1.007947   ; qtot -5.563900
 2922         H1    195    LEU     HG   2922 -0.03610000   1.007947   ; qtot -5.600000
 2923         H1    195    LEU   HD11   2923 0.10000000   1.007947   ; qtot -5.500000
 2924         H1    195    LEU   HD12   2924 0.10000000   1.007947   ; qtot -5.400000
 2925         H1    195    LEU   HD13   2925 0.10000000   1.007947   ; qtot -5.300000
 2926         H1    195    LEU   HD21   2926 0.10000000   1.007947   ; qtot -5.200000
 2927         H1    195    LEU   HD22   2927 0.10000000   1.007947   ; qtot -5.100000
 2928         H1    195    LEU   HD23   2928 0.10000000   1.007947   ; qtot -5.000000
; residue  196 TRP rtp TRP q 0.0
 2929         N1    196    TRP      N   2929 -0.41570000  14.006720   ; qtot -5.415700
 2930         C2    196    TRP     CA   2930 -0.02750000  12.010780   ; qtot -5.443200
 2931         C1    196    TRP      C   2931 0.59730000  12.010780   ; qtot -4.845900
 2932         O1    196    TRP      O   2932 -0.56790000  15.999430   ; qtot -5.413800
 2933         C2    196    TRP     CB   2933 -0.00500000  12.010780   ; qtot -5.418800
 2934         C1    196    TRP     CG   2934 -0.14150000  12.010780   ; qtot -5.560300
 2935         C1    196    TRP    CD1   2935 -0.16380000  12.010780   ; qtot -5.724100
 2936         C1    196    TRP    CD2   2936 0.12430000  12.010780   ; qtot -5.599800
 2937         N1    196    TRP    NE1   2937 -0.34180000  14.006720   ; qtot -5.941600
 2938         C1    196    TRP    CE2   2938 0.13800000  12.010780   ; qtot -5.803600
 2939         C1    196    TRP    CE3   2939 -0.23870000  12.010780   ; qtot -6.042300
 2940         C1    196    TRP    CZ2   2940 -0.26010000  12.010780   ; qtot -6.302400
 2941         C1    196    TRP    CZ3   2941 -0.19720000  12.010780   ; qtot -6.499600
 2942         C1    196    TRP    CH2   2942 -0.11340000  12.010780   ; qtot -6.613000
 2943         H2    196    TRP      H   2943 0.27190000   1.007947   ; qtot -6.341100
 2944         H3    196    TRP     HA   2944 0.11230000   1.007947   ; qtot -6.228800
 2945         H1    196    TRP    HB2   2945 0.03390000   1.007947   ; qtot -6.194900
 2946         H1    196    TRP    HB3   2946 0.03390000   1.007947   ; qtot -6.161000
 2947         H7    196    TRP    HD1   2947 0.20620000   1.007947   ; qtot -5.954800
 2948         H2    196    TRP    HE1   2948 0.34120000   1.007947   ; qtot -5.613600
 2949         H5    196    TRP    HE3   2949 0.17000000   1.007947   ; qtot -5.443600
 2950         H5    196    TRP    HZ2   2950 0.15720000   1.007947   ; qtot -5.286400
 2951         H5    196    TRP    HZ3   2951 0.14470000   1.007947   ; qtot -5.141700
 2952         H5    196    TRP    HH2   2952 0.14170000   1.007947   ; qtot -5.000000
; residue  197 TYR rtp TYR q 0.0
 2953         N1    197    TYR      N   2953 -0.41570000  14.006720   ; qtot -5.415700
 2954         C2    197    TYR     CA   2954 -0.00140000  12.010780   ; qtot -5.417100
 2955         C1    197    TYR      C   2955 0.59730000  12.010780   ; qtot -4.819800
 2956         O1    197    TYR      O   2956 -0.56790000  15.999430   ; qtot -5.387700
 2957         C2    197    TYR     CB   2957 -0.01520000  12.010780   ; qtot -5.402900
 2958         C1    197    TYR     CG   2958 -0.00110000  12.010780   ; qtot -5.404000
 2959         C1    197    TYR    CD1   2959 -0.19060000  12.010780   ; qtot -5.594600
 2960         C1    197    TYR    CD2   2960 -0.19060000  12.010780   ; qtot -5.785200
 2961         C1    197    TYR    CE1   2961 -0.23410000  12.010780   ; qtot -6.019300
 2962         C1    197    TYR    CE2   2962 -0.23410000  12.010780   ; qtot -6.253400
 2963         C1    197    TYR     CZ   2963 0.32260000  12.010780   ; qtot -5.930800
 2964         O2    197    TYR     OH   2964 -0.55790000  15.999430   ; qtot -6.488700
 2965         H2    197    TYR      H   2965 0.27190000   1.007947   ; qtot -6.216800
 2966         H3    197    TYR     HA   2966 0.08760000   1.007947   ; qtot -6.129200
 2967         H1    197    TYR    HB2   2967 0.02950000   1.007947   ; qtot -6.099700
 2968         H1    197    TYR    HB3   2968 0.02950000   1.007947   ; qtot -6.070200
 2969         H5    197    TYR    HD1   2969 0.16990000   1.007947   ; qtot -5.900300
 2970         H5    197    TYR    HD2   2970 0.16990000   1.007947   ; qtot -5.730400
 2971         H5    197    TYR    HE1   2971 0.16560000   1.007947   ; qtot -5.564800
 2972         H5    197    TYR    HE2   2972 0.16560000   1.007947   ; qtot -5.399200
 2973         H4    197    TYR     HH   2973 0.39920000   1.007947   ; qtot -5.000000
; residue  198 THR rtp THR q -0.0
 2974         N1    198    THR      N   2974 -0.41570000  14.006720   ; qtot -5.415700
 2975         C2    198    THR     CA   2975 -0.03890000  12.010780   ; qtot -5.454600
 2976         C1    198    THR      C   2976 0.59730000  12.010780   ; qtot -4.857300
 2977         O1    198    THR      O   2977 -0.56790000  15.999430   ; qtot -5.425200
 2978         C2    198    THR     CB   2978 0.36540000  12.010780   ; qtot -5.059800
 2979         O2    198    THR    OG1   2979 -0.67610000  15.999430   ; qtot -5.735900
 2980         C2    198    THR    CG2   2980 -0.24380000  12.010780   ; qtot -5.979700
 2981         H2    198    THR      H   2981 0.27190000   1.007947   ; qtot -5.707800
 2982         H3    198    THR     HA   2982 0.10070000   1.007947   ; qtot -5.607100
 2983         H3    198    THR     HB   2983 0.00430000   1.007947   ; qtot -5.602800
 2984         H4    198    THR    HG1   2984 0.41020000   1.007947   ; qtot -5.192600
 2985         H1    198    THR   HG21   2985 0.06420000   1.007947   ; qtot -5.128400
 2986         H1    198    THR   HG22   2986 0.06420000   1.007947   ; qtot -5.064200
 2987         H1    198    THR   HG23   2987 0.06420000   1.007947   ; qtot -5.000000
; residue  199 PRO rtp PRO q -0.0
 2988         N1    199    PRO      N   2988 -0.25480000  14.006720   ; qtot -5.254800
 2989         C2    199    PRO     CA   2989 -0.02660000  12.010780   ; qtot -5.281400
 2990         C1    199    PRO      C   2990 0.58960000  12.010780   ; qtot -4.691800
 2991         O1    199    PRO      O   2991 -0.57480000  15.999430   ; qtot -5.266600
 2992         C2    199    PRO     CB   2992 -0.00700000  12.010780   ; qtot -5.273600
 2993         C2    199    PRO     CG   2993 0.01890000  12.010780   ; qtot -5.254700
 2994         C2    199    PRO     CD   2994 0.01920000  12.010780   ; qtot -5.235500
 2995         H3    199    PRO     HA   2995 0.06410000   1.007947   ; qtot -5.171400
 2996         H1    199    PRO    HB2   2996 0.02530000   1.007947   ; qtot -5.146100
 2997         H1    199    PRO    HB3   2997 0.02530000   1.007947   ; qtot -5.120800
 2998         H1    199    PRO    HG2   2998 0.02130000   1.007947   ; qtot -5.099500
 2999         H1    199    PRO    HG3   2999 0.02130000   1.007947   ; qtot -5.078200
 3000         H3    199    PRO    HD2   3000 0.03910000   1.007947   ; qtot -5.039100
 3001         H3    199    PRO    HD3   3001 0.03910000   1.007947   ; qtot -5.000000
; residue  200 ILE rtp ILE q -0.0
 3002         N1    200    ILE      N   3002 -0.41570000  14.006720   ; qtot -5.415700
 3003         C2    200    ILE     CA   3003 -0.05970000  12.010780   ; qtot -5.475400
 3004         C1    200    ILE      C   3004 0.59730000  12.010780   ; qtot -4.878100
 3005         O1    200    ILE      O   3005 -0.56790000  15.999430   ; qtot -5.446000
 3006         C2    200    ILE     CB   3006 0.13030000  12.010780   ; qtot -5.315700
 3007         C2    200    ILE    CG1   3007 -0.04300000  12.010780   ; qtot -5.358700
 3008         C2    200    ILE    CG2   3008 -0.32040000  12.010780   ; qtot -5.679100
 3009         C2    200    ILE    CD1   3009 -0.06600000  12.010780   ; qtot -5.745100
 3010         H2    200    ILE      H   3010 0.27190000   1.007947   ; qtot -5.473200
 3011         H3    200    ILE     HA   3011 0.08690000   1.007947   ; qtot -5.386300
 3012         H1    200    ILE     HB   3012 0.01870000   1.007947   ; qtot -5.367600
 3013         H1    200    ILE   HG12   3013 0.02360000   1.007947   ; qtot -5.344000
 3014         H1    200    ILE   HG13   3014 0.02360000   1.007947   ; qtot -5.320400
 3015         H1    200    ILE   HG21   3015 0.08820000   1.007947   ; qtot -5.232200
 3016         H1    200    ILE   HG22   3016 0.08820000   1.007947   ; qtot -5.144000
 3017         H1    200    ILE   HG23   3017 0.08820000   1.007947   ; qtot -5.055800
 3018         H1    200    ILE   HD11   3018 0.01860000   1.007947   ; qtot -5.037200
 3019         H1    200    ILE   HD12   3019 0.01860000   1.007947   ; qtot -5.018600
 3020         H1    200    ILE   HD13   3020 0.01860000   1.007947   ; qtot -5.000000
; residue  201 ARG rtp ARG q 1.0
 3021         N1    201    ARG      N   3021 -0.34790000  14.006720   ; qtot -5.347900
 3022         C2    201    ARG     CA   3022 -0.26370000  12.010780   ; qtot -5.611600
 3023         C1    201    ARG      C   3023 0.73410000  12.010780   ; qtot -4.877500
 3024         O1    201    ARG      O   3024 -0.58940000  15.999430   ; qtot -5.466900
 3025         C2    201    ARG     CB   3025 -0.00070000  12.010780   ; qtot -5.467600
 3026         C2    201    ARG     CG   3026 0.03900000  12.010780   ; qtot -5.428600
 3027         C2    201    ARG     CD   3027 0.04860000  12.010780   ; qtot -5.380000
 3028         N1    201    ARG     NE   3028 -0.52950000  14.006720   ; qtot -5.909500
 3029         C1    201    ARG     CZ   3029 0.80760000  12.010780   ; qtot -5.101900
 3030         N1    201    ARG    NH1   3030 -0.86270000  14.006720   ; qtot -5.964600
 3031         N1    201    ARG    NH2   3031 -0.86270000  14.006720   ; qtot -6.827300
 3032         H2    201    ARG      H   3032 0.27470000   1.007947   ; qtot -6.552600
 3033         H3    201    ARG     HA   3033 0.15600000   1.007947   ; qtot -6.396600
 3034         H1    201    ARG    HB2   3034 0.03270000   1.007947   ; qtot -6.363900
 3035         H1    201    ARG    HB3   3035 0.03270000   1.007947   ; qtot -6.331200
 3036         H1    201    ARG    HG2   3036 0.02850000   1.007947   ; qtot -6.302700
 3037         H1    201    ARG    HG3   3037 0.02850000   1.007947   ; qtot -6.274200
 3038         H3    201    ARG    HD2   3038 0.06870000   1.007947   ; qtot -6.205500
 3039         H3    201    ARG    HD3   3039 0.06870000   1.007947   ; qtot -6.136800
 3040         H2    201    ARG     HE   3040 0.34560000   1.007947   ; qtot -5.791200
 3041         H2    201    ARG   HH11   3041 0.44780000   1.007947   ; qtot -5.343400
 3042         H2    201    ARG   HH12   3042 0.44780000   1.007947   ; qtot -4.895600
 3043         H2    201    ARG   HH21   3043 0.44780000   1.007947   ; qtot -4.447800
 3044         H2    201    ARG   HH22   3044 0.44780000   1.007947   ; qtot -4.000000
; residue  202 ARG rtp ARG q 1.0
 3045         N1    202    ARG      N   3045 -0.34790000  14.006720   ; qtot -4.347900
 3046         C2    202    ARG     CA   3046 -0.26370000  12.010780   ; qtot -4.611600
 3047         C1    202    ARG      C   3047 0.73410000  12.010780   ; qtot -3.877500
 3048         O1    202    ARG      O   3048 -0.58940000  15.999430   ; qtot -4.466900
 3049         C2    202    ARG     CB   3049 -0.00070000  12.010780   ; qtot -4.467600
 3050         C2    202    ARG     CG   3050 0.03900000  12.010780   ; qtot -4.428600
 3051         C2    202    ARG     CD   3051 0.04860000  12.010780   ; qtot -4.380000
 3052         N1    202    ARG     NE   3052 -0.52950000  14.006720   ; qtot -4.909500
 3053         C1    202    ARG     CZ   3053 0.80760000  12.010780   ; qtot -4.101900
 3054         N1    202    ARG    NH1   3054 -0.86270000  14.006720   ; qtot -4.964600
 3055         N1    202    ARG    NH2   3055 -0.86270000  14.006720   ; qtot -5.827300
 3056         H2    202    ARG      H   3056 0.27470000   1.007947   ; qtot -5.552600
 3057         H3    202    ARG     HA   3057 0.15600000   1.007947   ; qtot -5.396600
 3058         H1    202    ARG    HB2   3058 0.03270000   1.007947   ; qtot -5.363900
 3059         H1    202    ARG    HB3   3059 0.03270000   1.007947   ; qtot -5.331200
 3060         H1    202    ARG    HG2   3060 0.02850000   1.007947   ; qtot -5.302700
 3061         H1    202    ARG    HG3   3061 0.02850000   1.007947   ; qtot -5.274200
 3062         H3    202    ARG    HD2   3062 0.06870000   1.007947   ; qtot -5.205500
 3063         H3    202    ARG    HD3   3063 0.06870000   1.007947   ; qtot -5.136800
 3064         H2    202    ARG     HE   3064 0.34560000   1.007947   ; qtot -4.791200
 3065         H2    202    ARG   HH11   3065 0.44780000   1.007947   ; qtot -4.343400
 3066         H2    202    ARG   HH12   3066 0.44780000   1.007947   ; qtot -3.895600
 3067         H2    202    ARG   HH21   3067 0.44780000   1.007947   ; qtot -3.447800
 3068         H2    202    ARG   HH22   3068 0.44780000   1.007947   ; qtot -3.000000
; residue  203 GLU rtp GLU q -1.0
 3069         N1    203    GLU      N   3069 -0.51630000  14.006720   ; qtot -3.516300
 3070         C2    203    GLU     CA   3070 0.03970000  12.010780   ; qtot -3.476600
 3071         C1    203    GLU      C   3071 0.53660000  12.010780   ; qtot -2.940000
 3072         O1    203    GLU      O   3072 -0.58190000  15.999430   ; qtot -3.521900
 3073         C2    203    GLU     CB   3073 0.05600000  12.010780   ; qtot -3.465900
 3074         C2    203    GLU     CG   3074 0.01360000  12.010780   ; qtot -3.452300
 3075         C1    203    GLU     CD   3075 0.80540000  12.010780   ; qtot -2.646900
 3076         O1    203    GLU    OE1   3076 -0.81880000  15.999430   ; qtot -3.465700
 3077         O1    203    GLU    OE2   3077 -0.81880000  15.999430   ; qtot -4.284500
 3078         H2    203    GLU      H   3078 0.29360000   1.007947   ; qtot -3.990900
 3079         H3    203    GLU     HA   3079 0.11050000   1.007947   ; qtot -3.880400
 3080         H1    203    GLU    HB2   3080 -0.01730000   1.007947   ; qtot -3.897700
 3081         H1    203    GLU    HB3   3081 -0.01730000   1.007947   ; qtot -3.915000
 3082         H1    203    GLU    HG2   3082 -0.04250000   1.007947   ; qtot -3.957500
 3083         H1    203    GLU    HG3   3083 -0.04250000   1.007947   ; qtot -4.000000
; residue  204 TRP rtp TRP q 0.0
 3084         N1    204    TRP      N   3084 -0.41570000  14.006720   ; qtot -4.415700
 3085         C2    204    TRP     CA   3085 -0.02750000  12.010780   ; qtot -4.443200
 3086         C1    204    TRP      C   3086 0.59730000  12.010780   ; qtot -3.845900
 3087         O1    204    TRP      O   3087 -0.56790000  15.999430   ; qtot -4.413800
 3088         C2    204    TRP     CB   3088 -0.00500000  12.010780   ; qtot -4.418800
 3089         C1    204    TRP     CG   3089 -0.14150000  12.010780   ; qtot -4.560300
 3090         C1    204    TRP    CD1   3090 -0.16380000  12.010780   ; qtot -4.724100
 3091         C1    204    TRP    CD2   3091 0.12430000  12.010780   ; qtot -4.599800
 3092         N1    204    TRP    NE1   3092 -0.34180000  14.006720   ; qtot -4.941600
 3093         C1    204    TRP    CE2   3093 0.13800000  12.010780   ; qtot -4.803600
 3094         C1    204    TRP    CE3   3094 -0.23870000  12.010780   ; qtot -5.042300
 3095         C1    204    TRP    CZ2   3095 -0.26010000  12.010780   ; qtot -5.302400
 3096         C1    204    TRP    CZ3   3096 -0.19720000  12.010780   ; qtot -5.499600
 3097         C1    204    TRP    CH2   3097 -0.11340000  12.010780   ; qtot -5.613000
 3098         H2    204    TRP      H   3098 0.27190000   1.007947   ; qtot -5.341100
 3099         H3    204    TRP     HA   3099 0.11230000   1.007947   ; qtot -5.228800
 3100         H1    204    TRP    HB2   3100 0.03390000   1.007947   ; qtot -5.194900
 3101         H1    204    TRP    HB3   3101 0.03390000   1.007947   ; qtot -5.161000
 3102         H7    204    TRP    HD1   3102 0.20620000   1.007947   ; qtot -4.954800
 3103         H2    204    TRP    HE1   3103 0.34120000   1.007947   ; qtot -4.613600
 3104         H5    204    TRP    HE3   3104 0.17000000   1.007947   ; qtot -4.443600
 3105         H5    204    TRP    HZ2   3105 0.15720000   1.007947   ; qtot -4.286400
 3106         H5    204    TRP    HZ3   3106 0.14470000   1.007947   ; qtot -4.141700
 3107         H5    204    TRP    HH2   3107 0.14170000   1.007947   ; qtot -4.000000
; residue  205 TYR rtp TYR q 0.0
 3108         N1    205    TYR      N   3108 -0.41570000  14.006720   ; qtot -4.415700
 3109         C2    205    TYR     CA   3109 -0.00140000  12.010780   ; qtot -4.417100
 3110         C1    205    TYR      C   3110 0.59730000  12.010780   ; qtot -3.819800
 3111         O1    205    TYR      O   3111 -0.56790000  15.999430   ; qtot -4.387700
 3112         C2    205    TYR     CB   3112 -0.01520000  12.010780   ; qtot -4.402900
 3113         C1    205    TYR     CG   3113 -0.00110000  12.010780   ; qtot -4.404000
 3114         C1    205    TYR    CD1   3114 -0.19060000  12.010780   ; qtot -4.594600
 3115         C1    205    TYR    CD2   3115 -0.19060000  12.010780   ; qtot -4.785200
 3116         C1    205    TYR    CE1   3116 -0.23410000  12.010780   ; qtot -5.019300
 3117         C1    205    TYR    CE2   3117 -0.23410000  12.010780   ; qtot -5.253400
 3118         C1    205    TYR     CZ   3118 0.32260000  12.010780   ; qtot -4.930800
 3119         O2    205    TYR     OH   3119 -0.55790000  15.999430   ; qtot -5.488700
 3120         H2    205    TYR      H   3120 0.27190000   1.007947   ; qtot -5.216800
 3121         H3    205    TYR     HA   3121 0.08760000   1.007947   ; qtot -5.129200
 3122         H1    205    TYR    HB2   3122 0.02950000   1.007947   ; qtot -5.099700
 3123         H1    205    TYR    HB3   3123 0.02950000   1.007947   ; qtot -5.070200
 3124         H5    205    TYR    HD1   3124 0.16990000   1.007947   ; qtot -4.900300
 3125         H5    205    TYR    HD2   3125 0.16990000   1.007947   ; qtot -4.730400
 3126         H5    205    TYR    HE1   3126 0.16560000   1.007947   ; qtot -4.564800
 3127         H5    205    TYR    HE2   3127 0.16560000   1.007947   ; qtot -4.399200
 3128         H4    205    TYR     HH   3128 0.39920000   1.007947   ; qtot -4.000000
; residue  206 TYR rtp TYR q 0.0
 3129         N1    206    TYR      N   3129 -0.41570000  14.006720   ; qtot -4.415700
 3130         C2    206    TYR     CA   3130 -0.00140000  12.010780   ; qtot -4.417100
 3131         C1    206    TYR      C   3131 0.59730000  12.010780   ; qtot -3.819800
 3132         O1    206    TYR      O   3132 -0.56790000  15.999430   ; qtot -4.387700
 3133         C2    206    TYR     CB   3133 -0.01520000  12.010780   ; qtot -4.402900
 3134         C1    206    TYR     CG   3134 -0.00110000  12.010780   ; qtot -4.404000
 3135         C1    206    TYR    CD1   3135 -0.19060000  12.010780   ; qtot -4.594600
 3136         C1    206    TYR    CD2   3136 -0.19060000  12.010780   ; qtot -4.785200
 3137         C1    206    TYR    CE1   3137 -0.23410000  12.010780   ; qtot -5.019300
 3138         C1    206    TYR    CE2   3138 -0.23410000  12.010780   ; qtot -5.253400
 3139         C1    206    TYR     CZ   3139 0.32260000  12.010780   ; qtot -4.930800
 3140         O2    206    TYR     OH   3140 -0.55790000  15.999430   ; qtot -5.488700
 3141         H2    206    TYR      H   3141 0.27190000   1.007947   ; qtot -5.216800
 3142         H3    206    TYR     HA   3142 0.08760000   1.007947   ; qtot -5.129200
 3143         H1    206    TYR    HB2   3143 0.02950000   1.007947   ; qtot -5.099700
 3144         H1    206    TYR    HB3   3144 0.02950000   1.007947   ; qtot -5.070200
 3145         H5    206    TYR    HD1   3145 0.16990000   1.007947   ; qtot -4.900300
 3146         H5    206    TYR    HD2   3146 0.16990000   1.007947   ; qtot -4.730400
 3147         H5    206    TYR    HE1   3147 0.16560000   1.007947   ; qtot -4.564800
 3148         H5    206    TYR    HE2   3148 0.16560000   1.007947   ; qtot -4.399200
 3149         H4    206    TYR     HH   3149 0.39920000   1.007947   ; qtot -4.000000
; residue  207 GLU rtp GLU q -1.0
 3150         N1    207    GLU      N   3150 -0.51630000  14.006720   ; qtot -4.516300
 3151         C2    207    GLU     CA   3151 0.03970000  12.010780   ; qtot -4.476600
 3152         C1    207    GLU      C   3152 0.53660000  12.010780   ; qtot -3.940000
 3153         O1    207    GLU      O   3153 -0.58190000  15.999430   ; qtot -4.521900
 3154         C2    207    GLU     CB   3154 0.05600000  12.010780   ; qtot -4.465900
 3155         C2    207    GLU     CG   3155 0.01360000  12.010780   ; qtot -4.452300
 3156         C1    207    GLU     CD   3156 0.80540000  12.010780   ; qtot -3.646900
 3157         O1    207    GLU    OE1   3157 -0.81880000  15.999430   ; qtot -4.465700
 3158         O1    207    GLU    OE2   3158 -0.81880000  15.999430   ; qtot -5.284500
 3159         H2    207    GLU      H   3159 0.29360000   1.007947   ; qtot -4.990900
 3160         H3    207    GLU     HA   3160 0.11050000   1.007947   ; qtot -4.880400
 3161         H1    207    GLU    HB2   3161 -0.01730000   1.007947   ; qtot -4.897700
 3162         H1    207    GLU    HB3   3162 -0.01730000   1.007947   ; qtot -4.915000
 3163         H1    207    GLU    HG2   3163 -0.04250000   1.007947   ; qtot -4.957500
 3164         H1    207    GLU    HG3   3164 -0.04250000   1.007947   ; qtot -5.000000
; residue  208 VAL rtp VAL q 0.0
 3165         N1    208    VAL      N   3165 -0.41570000  14.006720   ; qtot -5.415700
 3166         C2    208    VAL     CA   3166 -0.08750000  12.010780   ; qtot -5.503200
 3167         C1    208    VAL      C   3167 0.59730000  12.010780   ; qtot -4.905900
 3168         O1    208    VAL      O   3168 -0.56790000  15.999430   ; qtot -5.473800
 3169         C2    208    VAL     CB   3169 0.29850000  12.010780   ; qtot -5.175300
 3170         C2    208    VAL    CG1   3170 -0.31920000  12.010780   ; qtot -5.494500
 3171         C2    208    VAL    CG2   3171 -0.31920000  12.010780   ; qtot -5.813700
 3172         H2    208    VAL      H   3172 0.27190000   1.007947   ; qtot -5.541800
 3173         H3    208    VAL     HA   3173 0.09690000   1.007947   ; qtot -5.444900
 3174         H1    208    VAL     HB   3174 -0.02970000   1.007947   ; qtot -5.474600
 3175         H1    208    VAL   HG11   3175 0.07910000   1.007947   ; qtot -5.395500
 3176         H1    208    VAL   HG12   3176 0.07910000   1.007947   ; qtot -5.316400
 3177         H1    208    VAL   HG13   3177 0.07910000   1.007947   ; qtot -5.237300
 3178         H1    208    VAL   HG21   3178 0.07910000   1.007947   ; qtot -5.158200
 3179         H1    208    VAL   HG22   3179 0.07910000   1.007947   ; qtot -5.079100
 3180         H1    208    VAL   HG23   3180 0.07910000   1.007947   ; qtot -5.000000
; residue  209 ILE rtp ILE q -0.0
 3181         N1    209    ILE      N   3181 -0.41570000  14.006720   ; qtot -5.415700
 3182         C2    209    ILE     CA   3182 -0.05970000  12.010780   ; qtot -5.475400
 3183         C1    209    ILE      C   3183 0.59730000  12.010780   ; qtot -4.878100
 3184         O1    209    ILE      O   3184 -0.56790000  15.999430   ; qtot -5.446000
 3185         C2    209    ILE     CB   3185 0.13030000  12.010780   ; qtot -5.315700
 3186         C2    209    ILE    CG1   3186 -0.04300000  12.010780   ; qtot -5.358700
 3187         C2    209    ILE    CG2   3187 -0.32040000  12.010780   ; qtot -5.679100
 3188         C2    209    ILE    CD1   3188 -0.06600000  12.010780   ; qtot -5.745100
 3189         H2    209    ILE      H   3189 0.27190000   1.007947   ; qtot -5.473200
 3190         H3    209    ILE     HA   3190 0.08690000   1.007947   ; qtot -5.386300
 3191         H1    209    ILE     HB   3191 0.01870000   1.007947   ; qtot -5.367600
 3192         H1    209    ILE   HG12   3192 0.02360000   1.007947   ; qtot -5.344000
 3193         H1    209    ILE   HG13   3193 0.02360000   1.007947   ; qtot -5.320400
 3194         H1    209    ILE   HG21   3194 0.08820000   1.007947   ; qtot -5.232200
 3195         H1    209    ILE   HG22   3195 0.08820000   1.007947   ; qtot -5.144000
 3196         H1    209    ILE   HG23   3196 0.08820000   1.007947   ; qtot -5.055800
 3197         H1    209    ILE   HD11   3197 0.01860000   1.007947   ; qtot -5.037200
 3198         H1    209    ILE   HD12   3198 0.01860000   1.007947   ; qtot -5.018600
 3199         H1    209    ILE   HD13   3199 0.01860000   1.007947   ; qtot -5.000000
; residue  210 ILE rtp ILE q -0.0
 3200         N1    210    ILE      N   3200 -0.41570000  14.006720   ; qtot -5.415700
 3201         C2    210    ILE     CA   3201 -0.05970000  12.010780   ; qtot -5.475400
 3202         C1    210    ILE      C   3202 0.59730000  12.010780   ; qtot -4.878100
 3203         O1    210    ILE      O   3203 -0.56790000  15.999430   ; qtot -5.446000
 3204         C2    210    ILE     CB   3204 0.13030000  12.010780   ; qtot -5.315700
 3205         C2    210    ILE    CG1   3205 -0.04300000  12.010780   ; qtot -5.358700
 3206         C2    210    ILE    CG2   3206 -0.32040000  12.010780   ; qtot -5.679100
 3207         C2    210    ILE    CD1   3207 -0.06600000  12.010780   ; qtot -5.745100
 3208         H2    210    ILE      H   3208 0.27190000   1.007947   ; qtot -5.473200
 3209         H3    210    ILE     HA   3209 0.08690000   1.007947   ; qtot -5.386300
 3210         H1    210    ILE     HB   3210 0.01870000   1.007947   ; qtot -5.367600
 3211         H1    210    ILE   HG12   3211 0.02360000   1.007947   ; qtot -5.344000
 3212         H1    210    ILE   HG13   3212 0.02360000   1.007947   ; qtot -5.320400
 3213         H1    210    ILE   HG21   3213 0.08820000   1.007947   ; qtot -5.232200
 3214         H1    210    ILE   HG22   3214 0.08820000   1.007947   ; qtot -5.144000
 3215         H1    210    ILE   HG23   3215 0.08820000   1.007947   ; qtot -5.055800
 3216         H1    210    ILE   HD11   3216 0.01860000   1.007947   ; qtot -5.037200
 3217         H1    210    ILE   HD12   3217 0.01860000   1.007947   ; qtot -5.018600
 3218         H1    210    ILE   HD13   3218 0.01860000   1.007947   ; qtot -5.000000
; residue  211 VAL rtp VAL q 0.0
 3219         N1    211    VAL      N   3219 -0.41570000  14.006720   ; qtot -5.415700
 3220         C2    211    VAL     CA   3220 -0.08750000  12.010780   ; qtot -5.503200
 3221         C1    211    VAL      C   3221 0.59730000  12.010780   ; qtot -4.905900
 3222         O1    211    VAL      O   3222 -0.56790000  15.999430   ; qtot -5.473800
 3223         C2    211    VAL     CB   3223 0.29850000  12.010780   ; qtot -5.175300
 3224         C2    211    VAL    CG1   3224 -0.31920000  12.010780   ; qtot -5.494500
 3225         C2    211    VAL    CG2   3225 -0.31920000  12.010780   ; qtot -5.813700
 3226         H2    211    VAL      H   3226 0.27190000   1.007947   ; qtot -5.541800
 3227         H3    211    VAL     HA   3227 0.09690000   1.007947   ; qtot -5.444900
 3228         H1    211    VAL     HB   3228 -0.02970000   1.007947   ; qtot -5.474600
 3229         H1    211    VAL   HG11   3229 0.07910000   1.007947   ; qtot -5.395500
 3230         H1    211    VAL   HG12   3230 0.07910000   1.007947   ; qtot -5.316400
 3231         H1    211    VAL   HG13   3231 0.07910000   1.007947   ; qtot -5.237300
 3232         H1    211    VAL   HG21   3232 0.07910000   1.007947   ; qtot -5.158200
 3233         H1    211    VAL   HG22   3233 0.07910000   1.007947   ; qtot -5.079100
 3234         H1    211    VAL   HG23   3234 0.07910000   1.007947   ; qtot -5.000000
; residue  212 ARG rtp ARG q 1.0
 3235         N1    212    ARG      N   3235 -0.34790000  14.006720   ; qtot -5.347900
 3236         C2    212    ARG     CA   3236 -0.26370000  12.010780   ; qtot -5.611600
 3237         C1    212    ARG      C   3237 0.73410000  12.010780   ; qtot -4.877500
 3238         O1    212    ARG      O   3238 -0.58940000  15.999430   ; qtot -5.466900
 3239         C2    212    ARG     CB   3239 -0.00070000  12.010780   ; qtot -5.467600
 3240         C2    212    ARG     CG   3240 0.03900000  12.010780   ; qtot -5.428600
 3241         C2    212    ARG     CD   3241 0.04860000  12.010780   ; qtot -5.380000
 3242         N1    212    ARG     NE   3242 -0.52950000  14.006720   ; qtot -5.909500
 3243         C1    212    ARG     CZ   3243 0.80760000  12.010780   ; qtot -5.101900
 3244         N1    212    ARG    NH1   3244 -0.86270000  14.006720   ; qtot -5.964600
 3245         N1    212    ARG    NH2   3245 -0.86270000  14.006720   ; qtot -6.827300
 3246         H2    212    ARG      H   3246 0.27470000   1.007947   ; qtot -6.552600
 3247         H3    212    ARG     HA   3247 0.15600000   1.007947   ; qtot -6.396600
 3248         H1    212    ARG    HB2   3248 0.03270000   1.007947   ; qtot -6.363900
 3249         H1    212    ARG    HB3   3249 0.03270000   1.007947   ; qtot -6.331200
 3250         H1    212    ARG    HG2   3250 0.02850000   1.007947   ; qtot -6.302700
 3251         H1    212    ARG    HG3   3251 0.02850000   1.007947   ; qtot -6.274200
 3252         H3    212    ARG    HD2   3252 0.06870000   1.007947   ; qtot -6.205500
 3253         H3    212    ARG    HD3   3253 0.06870000   1.007947   ; qtot -6.136800
 3254         H2    212    ARG     HE   3254 0.34560000   1.007947   ; qtot -5.791200
 3255         H2    212    ARG   HH11   3255 0.44780000   1.007947   ; qtot -5.343400
 3256         H2    212    ARG   HH12   3256 0.44780000   1.007947   ; qtot -4.895600
 3257         H2    212    ARG   HH21   3257 0.44780000   1.007947   ; qtot -4.447800
 3258         H2    212    ARG   HH22   3258 0.44780000   1.007947   ; qtot -4.000000
; residue  213 VAL rtp VAL q 0.0
 3259         N1    213    VAL      N   3259 -0.41570000  14.006720   ; qtot -4.415700
 3260         C2    213    VAL     CA   3260 -0.08750000  12.010780   ; qtot -4.503200
 3261         C1    213    VAL      C   3261 0.59730000  12.010780   ; qtot -3.905900
 3262         O1    213    VAL      O   3262 -0.56790000  15.999430   ; qtot -4.473800
 3263         C2    213    VAL     CB   3263 0.29850000  12.010780   ; qtot -4.175300
 3264         C2    213    VAL    CG1   3264 -0.31920000  12.010780   ; qtot -4.494500
 3265         C2    213    VAL    CG2   3265 -0.31920000  12.010780   ; qtot -4.813700
 3266         H2    213    VAL      H   3266 0.27190000   1.007947   ; qtot -4.541800
 3267         H3    213    VAL     HA   3267 0.09690000   1.007947   ; qtot -4.444900
 3268         H1    213    VAL     HB   3268 -0.02970000   1.007947   ; qtot -4.474600
 3269         H1    213    VAL   HG11   3269 0.07910000   1.007947   ; qtot -4.395500
 3270         H1    213    VAL   HG12   3270 0.07910000   1.007947   ; qtot -4.316400
 3271         H1    213    VAL   HG13   3271 0.07910000   1.007947   ; qtot -4.237300
 3272         H1    213    VAL   HG21   3272 0.07910000   1.007947   ; qtot -4.158200
 3273         H1    213    VAL   HG22   3273 0.07910000   1.007947   ; qtot -4.079100
 3274         H1    213    VAL   HG23   3274 0.07910000   1.007947   ; qtot -4.000000
; residue  214 GLU rtp GLU q -1.0
 3275         N1    214    GLU      N   3275 -0.51630000  14.006720   ; qtot -4.516300
 3276         C2    214    GLU     CA   3276 0.03970000  12.010780   ; qtot -4.476600
 3277         C1    214    GLU      C   3277 0.53660000  12.010780   ; qtot -3.940000
 3278         O1    214    GLU      O   3278 -0.58190000  15.999430   ; qtot -4.521900
 3279         C2    214    GLU     CB   3279 0.05600000  12.010780   ; qtot -4.465900
 3280         C2    214    GLU     CG   3280 0.01360000  12.010780   ; qtot -4.452300
 3281         C1    214    GLU     CD   3281 0.80540000  12.010780   ; qtot -3.646900
 3282         O1    214    GLU    OE1   3282 -0.81880000  15.999430   ; qtot -4.465700
 3283         O1    214    GLU    OE2   3283 -0.81880000  15.999430   ; qtot -5.284500
 3284         H2    214    GLU      H   3284 0.29360000   1.007947   ; qtot -4.990900
 3285         H3    214    GLU     HA   3285 0.11050000   1.007947   ; qtot -4.880400
 3286         H1    214    GLU    HB2   3286 -0.01730000   1.007947   ; qtot -4.897700
 3287         H1    214    GLU    HB3   3287 -0.01730000   1.007947   ; qtot -4.915000
 3288         H1    214    GLU    HG2   3288 -0.04250000   1.007947   ; qtot -4.957500
 3289         H1    214    GLU    HG3   3289 -0.04250000   1.007947   ; qtot -5.000000
; residue  215 ILE rtp ILE q -0.0
 3290         N1    215    ILE      N   3290 -0.41570000  14.006720   ; qtot -5.415700
 3291         C2    215    ILE     CA   3291 -0.05970000  12.010780   ; qtot -5.475400
 3292         C1    215    ILE      C   3292 0.59730000  12.010780   ; qtot -4.878100
 3293         O1    215    ILE      O   3293 -0.56790000  15.999430   ; qtot -5.446000
 3294         C2    215    ILE     CB   3294 0.13030000  12.010780   ; qtot -5.315700
 3295         C2    215    ILE    CG1   3295 -0.04300000  12.010780   ; qtot -5.358700
 3296         C2    215    ILE    CG2   3296 -0.32040000  12.010780   ; qtot -5.679100
 3297         C2    215    ILE    CD1   3297 -0.06600000  12.010780   ; qtot -5.745100
 3298         H2    215    ILE      H   3298 0.27190000   1.007947   ; qtot -5.473200
 3299         H3    215    ILE     HA   3299 0.08690000   1.007947   ; qtot -5.386300
 3300         H1    215    ILE     HB   3300 0.01870000   1.007947   ; qtot -5.367600
 3301         H1    215    ILE   HG12   3301 0.02360000   1.007947   ; qtot -5.344000
 3302         H1    215    ILE   HG13   3302 0.02360000   1.007947   ; qtot -5.320400
 3303         H1    215    ILE   HG21   3303 0.08820000   1.007947   ; qtot -5.232200
 3304         H1    215    ILE   HG22   3304 0.08820000   1.007947   ; qtot -5.144000
 3305         H1    215    ILE   HG23   3305 0.08820000   1.007947   ; qtot -5.055800
 3306         H1    215    ILE   HD11   3306 0.01860000   1.007947   ; qtot -5.037200
 3307         H1    215    ILE   HD12   3307 0.01860000   1.007947   ; qtot -5.018600
 3308         H1    215    ILE   HD13   3308 0.01860000   1.007947   ; qtot -5.000000
; residue  216 ASN rtp ASN q 0.0
 3309         N1    216    ASN      N   3309 -0.41570000  14.006720   ; qtot -5.415700
 3310         C2    216    ASN     CA   3310 0.01430000  12.010780   ; qtot -5.401400
 3311         C1    216    ASN      C   3311 0.59730000  12.010780   ; qtot -4.804100
 3312         O1    216    ASN      O   3312 -0.56790000  15.999430   ; qtot -5.372000
 3313         C2    216    ASN     CB   3313 -0.20410000  12.010780   ; qtot -5.576100
 3314         C1    216    ASN     CG   3314 0.71300000  12.010780   ; qtot -4.863100
 3315         O1    216    ASN    OD1   3315 -0.59310000  15.999430   ; qtot -5.456200
 3316         N1    216    ASN    ND2   3316 -0.91910000  14.006720   ; qtot -6.375300
 3317         H2    216    ASN      H   3317 0.27190000   1.007947   ; qtot -6.103400
 3318         H3    216    ASN     HA   3318 0.10480000   1.007947   ; qtot -5.998600
 3319         H1    216    ASN    HB2   3319 0.07970000   1.007947   ; qtot -5.918900
 3320         H1    216    ASN    HB3   3320 0.07970000   1.007947   ; qtot -5.839200
 3321         H2    216    ASN   HD21   3321 0.41960000   1.007947   ; qtot -5.419600
 3322         H2    216    ASN   HD22   3322 0.41960000   1.007947   ; qtot -5.000000
; residue  217 GLY rtp GLY q 0.0
 3323         N1    217    GLY      N   3323 -0.41570000  14.006720   ; qtot -5.415700
 3324         C2    217    GLY     CA   3324 -0.02520000  12.010780   ; qtot -5.440900
 3325         C1    217    GLY      C   3325 0.59730000  12.010780   ; qtot -4.843600
 3326         O1    217    GLY      O   3326 -0.56790000  15.999430   ; qtot -5.411500
 3327         H2    217    GLY      H   3327 0.27190000   1.007947   ; qtot -5.139600
 3328         H3    217    GLY    HA2   3328 0.06980000   1.007947   ; qtot -5.069800
 3329         H3    217    GLY    HA3   3329 0.06980000   1.007947   ; qtot -5.000000
; residue  218 GLN rtp GLN q 0.0
 3330         N1    218    GLN      N   3330 -0.41570000  14.006720   ; qtot -5.415700
 3331         C2    218    GLN     CA   3331 -0.00310000  12.010780   ; qtot -5.418800
 3332         C1    218    GLN      C   3332 0.59730000  12.010780   ; qtot -4.821500
 3333         O1    218    GLN      O   3333 -0.56790000  15.999430   ; qtot -5.389400
 3334         C2    218    GLN     CB   3334 -0.00360000  12.010780   ; qtot -5.393000
 3335         C2    218    GLN     CG   3335 -0.06450000  12.010780   ; qtot -5.457500
 3336         C1    218    GLN     CD   3336 0.69510000  12.010780   ; qtot -4.762400
 3337         O1    218    GLN    OE1   3337 -0.60860000  15.999430   ; qtot -5.371000
 3338         N1    218    GLN    NE2   3338 -0.94070000  14.006720   ; qtot -6.311700
 3339         H2    218    GLN      H   3339 0.27190000   1.007947   ; qtot -6.039800
 3340         H3    218    GLN     HA   3340 0.08500000   1.007947   ; qtot -5.954800
 3341         H1    218    GLN    HB2   3341 0.01710000   1.007947   ; qtot -5.937700
 3342         H1    218    GLN    HB3   3342 0.01710000   1.007947   ; qtot -5.920600
 3343         H1    218    GLN    HG2   3343 0.03520000   1.007947   ; qtot -5.885400
 3344         H1    218    GLN    HG3   3344 0.03520000   1.007947   ; qtot -5.850200
 3345         H2    218    GLN   HE21   3345 0.42510000   1.007947   ; qtot -5.425100
 3346         H2    218    GLN   HE22   3346 0.42510000   1.007947   ; qtot -5.000000
; residue  219 ASP rtp ASP q -1.0
 3347         N1    219    ASP      N   3347 -0.51630000  14.006720   ; qtot -5.516300
 3348         C2    219    ASP     CA   3348 0.03810000  12.010780   ; qtot -5.478200
 3349         C1    219    ASP      C   3349 0.53660000  12.010780   ; qtot -4.941600
 3350         O1    219    ASP      O   3350 -0.58190000  15.999430   ; qtot -5.523500
 3351         C2    219    ASP     CB   3351 -0.03030000  12.010780   ; qtot -5.553800
 3352         C1    219    ASP     CG   3352 0.79940000  12.010780   ; qtot -4.754400
 3353         O1    219    ASP    OD1   3353 -0.80140000  15.999430   ; qtot -5.555800
 3354         O1    219    ASP    OD2   3354 -0.80140000  15.999430   ; qtot -6.357200
 3355         H2    219    ASP      H   3355 0.29360000   1.007947   ; qtot -6.063600
 3356         H3    219    ASP     HA   3356 0.08800000   1.007947   ; qtot -5.975600
 3357         H1    219    ASP    HB2   3357 -0.01220000   1.007947   ; qtot -5.987800
 3358         H1    219    ASP    HB3   3358 -0.01220000   1.007947   ; qtot -6.000000
; residue  220 LEU rtp LEU q -0.0
 3359         N1    220    LEU      N   3359 -0.41570000  14.006720   ; qtot -6.415700
 3360         C2    220    LEU     CA   3360 -0.05180000  12.010780   ; qtot -6.467500
 3361         C1    220    LEU      C   3361 0.59730000  12.010780   ; qtot -5.870200
 3362         O1    220    LEU      O   3362 -0.56790000  15.999430   ; qtot -6.438100
 3363         C2    220    LEU     CB   3363 -0.11020000  12.010780   ; qtot -6.548300
 3364         C2    220    LEU     CG   3364 0.35310000  12.010780   ; qtot -6.195200
 3365         C2    220    LEU    CD1   3365 -0.41210000  12.010780   ; qtot -6.607300
 3366         C2    220    LEU    CD2   3366 -0.41210000  12.010780   ; qtot -7.019400
 3367         H2    220    LEU      H   3367 0.27190000   1.007947   ; qtot -6.747500
 3368         H3    220    LEU     HA   3368 0.09220000   1.007947   ; qtot -6.655300
 3369         H1    220    LEU    HB2   3369 0.04570000   1.007947   ; qtot -6.609600
 3370         H1    220    LEU    HB3   3370 0.04570000   1.007947   ; qtot -6.563900
 3371         H1    220    LEU     HG   3371 -0.03610000   1.007947   ; qtot -6.600000
 3372         H1    220    LEU   HD11   3372 0.10000000   1.007947   ; qtot -6.500000
 3373         H1    220    LEU   HD12   3373 0.10000000   1.007947   ; qtot -6.400000
 3374         H1    220    LEU   HD13   3374 0.10000000   1.007947   ; qtot -6.300000
 3375         H1    220    LEU   HD21   3375 0.10000000   1.007947   ; qtot -6.200000
 3376         H1    220    LEU   HD22   3376 0.10000000   1.007947   ; qtot -6.100000
 3377         H1    220    LEU   HD23   3377 0.10000000   1.007947   ; qtot -6.000000
; residue  221 LYS rtp LYS q 1.0
 3378         N1    221    LYS      N   3378 -0.34790000  14.006720   ; qtot -6.347900
 3379         C2    221    LYS     CA   3379 -0.24000000  12.010780   ; qtot -6.587900
 3380         C1    221    LYS      C   3380 0.73410000  12.010780   ; qtot -5.853800
 3381         O1    221    LYS      O   3381 -0.58940000  15.999430   ; qtot -6.443200
 3382         C2    221    LYS     CB   3382 -0.00940000  12.010780   ; qtot -6.452600
 3383         C2    221    LYS     CG   3383 0.01870000  12.010780   ; qtot -6.433900
 3384         C2    221    LYS     CD   3384 -0.04790000  12.010780   ; qtot -6.481800
 3385         C2    221    LYS     CE   3385 -0.01430000  12.010780   ; qtot -6.496100
 3386         N1    221    LYS     NZ   3386 -0.38540000  14.006720   ; qtot -6.881500
 3387         H2    221    LYS      H   3387 0.27470000   1.007947   ; qtot -6.606800
 3388         H3    221    LYS     HA   3388 0.14260000   1.007947   ; qtot -6.464200
 3389         H1    221    LYS    HB2   3389 0.03620000   1.007947   ; qtot -6.428000
 3390         H1    221    LYS    HB3   3390 0.03620000   1.007947   ; qtot -6.391800
 3391         H1    221    LYS    HG2   3391 0.01030000   1.007947   ; qtot -6.381500
 3392         H1    221    LYS    HG3   3392 0.01030000   1.007947   ; qtot -6.371200
 3393         H1    221    LYS    HD2   3393 0.06210000   1.007947   ; qtot -6.309100
 3394         H1    221    LYS    HD3   3394 0.06210000   1.007947   ; qtot -6.247000
 3395         H6    221    LYS    HE2   3395 0.11350000   1.007947   ; qtot -6.133500
 3396         H6    221    LYS    HE3   3396 0.11350000   1.007947   ; qtot -6.020000
 3397         H2    221    LYS    HZ1   3397 0.34000000   1.007947   ; qtot -5.680000
 3398         H2    221    LYS    HZ2   3398 0.34000000   1.007947   ; qtot -5.340000
 3399         H2    221    LYS    HZ3   3399 0.34000000   1.007947   ; qtot -5.000000
; residue  222 MET rtp MET q 0.0
 3400         N1    222    MET      N   3400 -0.41570000  14.006720   ; qtot -5.415700
 3401         C2    222    MET     CA   3401 -0.02370000  12.010780   ; qtot -5.439400
 3402         C1    222    MET      C   3402 0.59730000  12.010780   ; qtot -4.842100
 3403         O1    222    MET      O   3403 -0.56790000  15.999430   ; qtot -5.410000
 3404         C2    222    MET     CB   3404 0.03420000  12.010780   ; qtot -5.375800
 3405         C2    222    MET     CG   3405 0.00180000  12.010780   ; qtot -5.374000
 3406         S1    222    MET     SD   3406 -0.27370000  32.065500   ; qtot -5.647700
 3407         C2    222    MET     CE   3407 -0.05360000  12.010780   ; qtot -5.701300
 3408         H2    222    MET      H   3408 0.27190000   1.007947   ; qtot -5.429400
 3409         H3    222    MET     HA   3409 0.08800000   1.007947   ; qtot -5.341400
 3410         H1    222    MET    HB2   3410 0.02410000   1.007947   ; qtot -5.317300
 3411         H1    222    MET    HB3   3411 0.02410000   1.007947   ; qtot -5.293200
 3412         H3    222    MET    HG2   3412 0.04400000   1.007947   ; qtot -5.249200
 3413         H3    222    MET    HG3   3413 0.04400000   1.007947   ; qtot -5.205200
 3414         H3    222    MET    HE1   3414 0.06840000   1.007947   ; qtot -5.136800
 3415         H3    222    MET    HE2   3415 0.06840000   1.007947   ; qtot -5.068400
 3416         H3    222    MET    HE3   3416 0.06840000   1.007947   ; qtot -5.000000
; residue  223 ASP rtp ASP q -1.0
 3417         N1    223    ASP      N   3417 -0.51630000  14.006720   ; qtot -5.516300
 3418         C2    223    ASP     CA   3418 0.03810000  12.010780   ; qtot -5.478200
 3419         C1    223    ASP      C   3419 0.53660000  12.010780   ; qtot -4.941600
 3420         O1    223    ASP      O   3420 -0.58190000  15.999430   ; qtot -5.523500
 3421         C2    223    ASP     CB   3421 -0.03030000  12.010780   ; qtot -5.553800
 3422         C1    223    ASP     CG   3422 0.79940000  12.010780   ; qtot -4.754400
 3423         O1    223    ASP    OD1   3423 -0.80140000  15.999430   ; qtot -5.555800
 3424         O1    223    ASP    OD2   3424 -0.80140000  15.999430   ; qtot -6.357200
 3425         H2    223    ASP      H   3425 0.29360000   1.007947   ; qtot -6.063600
 3426         H3    223    ASP     HA   3426 0.08800000   1.007947   ; qtot -5.975600
 3427         H1    223    ASP    HB2   3427 -0.01220000   1.007947   ; qtot -5.987800
 3428         H1    223    ASP    HB3   3428 -0.01220000   1.007947   ; qtot -6.000000
; residue  224 CYS rtp CYS q 0.0
 3429         N1    224    CYS      N   3429 -0.41570000  14.006720   ; qtot -6.415700
 3430         C2    224    CYS     CA   3430 0.04290000  12.010780   ; qtot -6.372800
 3431         C1    224    CYS      C   3431 0.59730000  12.010780   ; qtot -5.775500
 3432         O1    224    CYS      O   3432 -0.56790000  15.999430   ; qtot -6.343400
 3433         C2    224    CYS     CB   3433 -0.07900000  12.010780   ; qtot -6.422400
 3434         S1    224    CYS     SG   3434 -0.10810000  32.065500   ; qtot -6.530500
 3435         H2    224    CYS      H   3435 0.27190000   1.007947   ; qtot -6.258600
 3436         H3    224    CYS     HA   3436 0.07660000   1.007947   ; qtot -6.182000
 3437         H3    224    CYS    HB2   3437 0.09100000   1.007947   ; qtot -6.091000
 3438         H3    224    CYS    HB3   3438 0.09100000   1.007947   ; qtot -6.000000
; residue  225 LYS rtp LYS q 1.0
 3439         N1    225    LYS      N   3439 -0.34790000  14.006720   ; qtot -6.347900
 3440         C2    225    LYS     CA   3440 -0.24000000  12.010780   ; qtot -6.587900
 3441         C1    225    LYS      C   3441 0.73410000  12.010780   ; qtot -5.853800
 3442         O1    225    LYS      O   3442 -0.58940000  15.999430   ; qtot -6.443200
 3443         C2    225    LYS     CB   3443 -0.00940000  12.010780   ; qtot -6.452600
 3444         C2    225    LYS     CG   3444 0.01870000  12.010780   ; qtot -6.433900
 3445         C2    225    LYS     CD   3445 -0.04790000  12.010780   ; qtot -6.481800
 3446         C2    225    LYS     CE   3446 -0.01430000  12.010780   ; qtot -6.496100
 3447         N1    225    LYS     NZ   3447 -0.38540000  14.006720   ; qtot -6.881500
 3448         H2    225    LYS      H   3448 0.27470000   1.007947   ; qtot -6.606800
 3449         H3    225    LYS     HA   3449 0.14260000   1.007947   ; qtot -6.464200
 3450         H1    225    LYS    HB2   3450 0.03620000   1.007947   ; qtot -6.428000
 3451         H1    225    LYS    HB3   3451 0.03620000   1.007947   ; qtot -6.391800
 3452         H1    225    LYS    HG2   3452 0.01030000   1.007947   ; qtot -6.381500
 3453         H1    225    LYS    HG3   3453 0.01030000   1.007947   ; qtot -6.371200
 3454         H1    225    LYS    HD2   3454 0.06210000   1.007947   ; qtot -6.309100
 3455         H1    225    LYS    HD3   3455 0.06210000   1.007947   ; qtot -6.247000
 3456         H6    225    LYS    HE2   3456 0.11350000   1.007947   ; qtot -6.133500
 3457         H6    225    LYS    HE3   3457 0.11350000   1.007947   ; qtot -6.020000
 3458         H2    225    LYS    HZ1   3458 0.34000000   1.007947   ; qtot -5.680000
 3459         H2    225    LYS    HZ2   3459 0.34000000   1.007947   ; qtot -5.340000
 3460         H2    225    LYS    HZ3   3460 0.34000000   1.007947   ; qtot -5.000000
; residue  226 GLU rtp GLU q -1.0
 3461         N1    226    GLU      N   3461 -0.51630000  14.006720   ; qtot -5.516300
 3462         C2    226    GLU     CA   3462 0.03970000  12.010780   ; qtot -5.476600
 3463         C1    226    GLU      C   3463 0.53660000  12.010780   ; qtot -4.940000
 3464         O1    226    GLU      O   3464 -0.58190000  15.999430   ; qtot -5.521900
 3465         C2    226    GLU     CB   3465 0.05600000  12.010780   ; qtot -5.465900
 3466         C2    226    GLU     CG   3466 0.01360000  12.010780   ; qtot -5.452300
 3467         C1    226    GLU     CD   3467 0.80540000  12.010780   ; qtot -4.646900
 3468         O1    226    GLU    OE1   3468 -0.81880000  15.999430   ; qtot -5.465700
 3469         O1    226    GLU    OE2   3469 -0.81880000  15.999430   ; qtot -6.284500
 3470         H2    226    GLU      H   3470 0.29360000   1.007947   ; qtot -5.990900
 3471         H3    226    GLU     HA   3471 0.11050000   1.007947   ; qtot -5.880400
 3472         H1    226    GLU    HB2   3472 -0.01730000   1.007947   ; qtot -5.897700
 3473         H1    226    GLU    HB3   3473 -0.01730000   1.007947   ; qtot -5.915000
 3474         H1    226    GLU    HG2   3474 -0.04250000   1.007947   ; qtot -5.957500
 3475         H1    226    GLU    HG3   3475 -0.04250000   1.007947   ; qtot -6.000000
; residue  227 TYR rtp TYR q 0.0
 3476         N1    227    TYR      N   3476 -0.41570000  14.006720   ; qtot -6.415700
 3477         C2    227    TYR     CA   3477 -0.00140000  12.010780   ; qtot -6.417100
 3478         C1    227    TYR      C   3478 0.59730000  12.010780   ; qtot -5.819800
 3479         O1    227    TYR      O   3479 -0.56790000  15.999430   ; qtot -6.387700
 3480         C2    227    TYR     CB   3480 -0.01520000  12.010780   ; qtot -6.402900
 3481         C1    227    TYR     CG   3481 -0.00110000  12.010780   ; qtot -6.404000
 3482         C1    227    TYR    CD1   3482 -0.19060000  12.010780   ; qtot -6.594600
 3483         C1    227    TYR    CD2   3483 -0.19060000  12.010780   ; qtot -6.785200
 3484         C1    227    TYR    CE1   3484 -0.23410000  12.010780   ; qtot -7.019300
 3485         C1    227    TYR    CE2   3485 -0.23410000  12.010780   ; qtot -7.253400
 3486         C1    227    TYR     CZ   3486 0.32260000  12.010780   ; qtot -6.930800
 3487         O2    227    TYR     OH   3487 -0.55790000  15.999430   ; qtot -7.488700
 3488         H2    227    TYR      H   3488 0.27190000   1.007947   ; qtot -7.216800
 3489         H3    227    TYR     HA   3489 0.08760000   1.007947   ; qtot -7.129200
 3490         H1    227    TYR    HB2   3490 0.02950000   1.007947   ; qtot -7.099700
 3491         H1    227    TYR    HB3   3491 0.02950000   1.007947   ; qtot -7.070200
 3492         H5    227    TYR    HD1   3492 0.16990000   1.007947   ; qtot -6.900300
 3493         H5    227    TYR    HD2   3493 0.16990000   1.007947   ; qtot -6.730400
 3494         H5    227    TYR    HE1   3494 0.16560000   1.007947   ; qtot -6.564800
 3495         H5    227    TYR    HE2   3495 0.16560000   1.007947   ; qtot -6.399200
 3496         H4    227    TYR     HH   3496 0.39920000   1.007947   ; qtot -6.000000
; residue  228 ASN rtp ASN q 0.0
 3497         N1    228    ASN      N   3497 -0.41570000  14.006720   ; qtot -6.415700
 3498         C2    228    ASN     CA   3498 0.01430000  12.010780   ; qtot -6.401400
 3499         C1    228    ASN      C   3499 0.59730000  12.010780   ; qtot -5.804100
 3500         O1    228    ASN      O   3500 -0.56790000  15.999430   ; qtot -6.372000
 3501         C2    228    ASN     CB   3501 -0.20410000  12.010780   ; qtot -6.576100
 3502         C1    228    ASN     CG   3502 0.71300000  12.010780   ; qtot -5.863100
 3503         O1    228    ASN    OD1   3503 -0.59310000  15.999430   ; qtot -6.456200
 3504         N1    228    ASN    ND2   3504 -0.91910000  14.006720   ; qtot -7.375300
 3505         H2    228    ASN      H   3505 0.27190000   1.007947   ; qtot -7.103400
 3506         H3    228    ASN     HA   3506 0.10480000   1.007947   ; qtot -6.998600
 3507         H1    228    ASN    HB2   3507 0.07970000   1.007947   ; qtot -6.918900
 3508         H1    228    ASN    HB3   3508 0.07970000   1.007947   ; qtot -6.839200
 3509         H2    228    ASN   HD21   3509 0.41960000   1.007947   ; qtot -6.419600
 3510         H2    228    ASN   HD22   3510 0.41960000   1.007947   ; qtot -6.000000
; residue  229 TYR rtp TYR q 0.0
 3511         N1    229    TYR      N   3511 -0.41570000  14.006720   ; qtot -6.415700
 3512         C2    229    TYR     CA   3512 -0.00140000  12.010780   ; qtot -6.417100
 3513         C1    229    TYR      C   3513 0.59730000  12.010780   ; qtot -5.819800
 3514         O1    229    TYR      O   3514 -0.56790000  15.999430   ; qtot -6.387700
 3515         C2    229    TYR     CB   3515 -0.01520000  12.010780   ; qtot -6.402900
 3516         C1    229    TYR     CG   3516 -0.00110000  12.010780   ; qtot -6.404000
 3517         C1    229    TYR    CD1   3517 -0.19060000  12.010780   ; qtot -6.594600
 3518         C1    229    TYR    CD2   3518 -0.19060000  12.010780   ; qtot -6.785200
 3519         C1    229    TYR    CE1   3519 -0.23410000  12.010780   ; qtot -7.019300
 3520         C1    229    TYR    CE2   3520 -0.23410000  12.010780   ; qtot -7.253400
 3521         C1    229    TYR     CZ   3521 0.32260000  12.010780   ; qtot -6.930800
 3522         O2    229    TYR     OH   3522 -0.55790000  15.999430   ; qtot -7.488700
 3523         H2    229    TYR      H   3523 0.27190000   1.007947   ; qtot -7.216800
 3524         H3    229    TYR     HA   3524 0.08760000   1.007947   ; qtot -7.129200
 3525         H1    229    TYR    HB2   3525 0.02950000   1.007947   ; qtot -7.099700
 3526         H1    229    TYR    HB3   3526 0.02950000   1.007947   ; qtot -7.070200
 3527         H5    229    TYR    HD1   3527 0.16990000   1.007947   ; qtot -6.900300
 3528         H5    229    TYR    HD2   3528 0.16990000   1.007947   ; qtot -6.730400
 3529         H5    229    TYR    HE1   3529 0.16560000   1.007947   ; qtot -6.564800
 3530         H5    229    TYR    HE2   3530 0.16560000   1.007947   ; qtot -6.399200
 3531         H4    229    TYR     HH   3531 0.39920000   1.007947   ; qtot -6.000000
; residue  230 ASP rtp ASP q -1.0
 3532         N1    230    ASP      N   3532 -0.51630000  14.006720   ; qtot -6.516300
 3533         C2    230    ASP     CA   3533 0.03810000  12.010780   ; qtot -6.478200
 3534         C1    230    ASP      C   3534 0.53660000  12.010780   ; qtot -5.941600
 3535         O1    230    ASP      O   3535 -0.58190000  15.999430   ; qtot -6.523500
 3536         C2    230    ASP     CB   3536 -0.03030000  12.010780   ; qtot -6.553800
 3537         C1    230    ASP     CG   3537 0.79940000  12.010780   ; qtot -5.754400
 3538         O1    230    ASP    OD1   3538 -0.80140000  15.999430   ; qtot -6.555800
 3539         O1    230    ASP    OD2   3539 -0.80140000  15.999430   ; qtot -7.357200
 3540         H2    230    ASP      H   3540 0.29360000   1.007947   ; qtot -7.063600
 3541         H3    230    ASP     HA   3541 0.08800000   1.007947   ; qtot -6.975600
 3542         H1    230    ASP    HB2   3542 -0.01220000   1.007947   ; qtot -6.987800
 3543         H1    230    ASP    HB3   3543 -0.01220000   1.007947   ; qtot -7.000000
; residue  231 LYS rtp LYS q 1.0
 3544         N1    231    LYS      N   3544 -0.34790000  14.006720   ; qtot -7.347900
 3545         C2    231    LYS     CA   3545 -0.24000000  12.010780   ; qtot -7.587900
 3546         C1    231    LYS      C   3546 0.73410000  12.010780   ; qtot -6.853800
 3547         O1    231    LYS      O   3547 -0.58940000  15.999430   ; qtot -7.443200
 3548         C2    231    LYS     CB   3548 -0.00940000  12.010780   ; qtot -7.452600
 3549         C2    231    LYS     CG   3549 0.01870000  12.010780   ; qtot -7.433900
 3550         C2    231    LYS     CD   3550 -0.04790000  12.010780   ; qtot -7.481800
 3551         C2    231    LYS     CE   3551 -0.01430000  12.010780   ; qtot -7.496100
 3552         N1    231    LYS     NZ   3552 -0.38540000  14.006720   ; qtot -7.881500
 3553         H2    231    LYS      H   3553 0.27470000   1.007947   ; qtot -7.606800
 3554         H3    231    LYS     HA   3554 0.14260000   1.007947   ; qtot -7.464200
 3555         H1    231    LYS    HB2   3555 0.03620000   1.007947   ; qtot -7.428000
 3556         H1    231    LYS    HB3   3556 0.03620000   1.007947   ; qtot -7.391800
 3557         H1    231    LYS    HG2   3557 0.01030000   1.007947   ; qtot -7.381500
 3558         H1    231    LYS    HG3   3558 0.01030000   1.007947   ; qtot -7.371200
 3559         H1    231    LYS    HD2   3559 0.06210000   1.007947   ; qtot -7.309100
 3560         H1    231    LYS    HD3   3560 0.06210000   1.007947   ; qtot -7.247000
 3561         H6    231    LYS    HE2   3561 0.11350000   1.007947   ; qtot -7.133500
 3562         H6    231    LYS    HE3   3562 0.11350000   1.007947   ; qtot -7.020000
 3563         H2    231    LYS    HZ1   3563 0.34000000   1.007947   ; qtot -6.680000
 3564         H2    231    LYS    HZ2   3564 0.34000000   1.007947   ; qtot -6.340000
 3565         H2    231    LYS    HZ3   3565 0.34000000   1.007947   ; qtot -6.000000
; residue  232 SER rtp SER q 0.0
 3566         N1    232    SER      N   3566 -0.41570000  14.006720   ; qtot -6.415700
 3567         C2    232    SER     CA   3567 -0.02490000  12.010780   ; qtot -6.440600
 3568         C1    232    SER      C   3568 0.59730000  12.010780   ; qtot -5.843300
 3569         O1    232    SER      O   3569 -0.56790000  15.999430   ; qtot -6.411200
 3570         C2    232    SER     CB   3570 0.21170000  12.010780   ; qtot -6.199500
 3571         O2    232    SER     OG   3571 -0.65460000  15.999430   ; qtot -6.854100
 3572         H2    232    SER      H   3572 0.27190000   1.007947   ; qtot -6.582200
 3573         H3    232    SER     HA   3573 0.08430000   1.007947   ; qtot -6.497900
 3574         H3    232    SER    HB2   3574 0.03520000   1.007947   ; qtot -6.462700
 3575         H3    232    SER    HB3   3575 0.03520000   1.007947   ; qtot -6.427500
 3576         H4    232    SER     HG   3576 0.42750000   1.007947   ; qtot -6.000000
; residue  233 ILE rtp ILE q -0.0
 3577         N1    233    ILE      N   3577 -0.41570000  14.006720   ; qtot -6.415700
 3578         C2    233    ILE     CA   3578 -0.05970000  12.010780   ; qtot -6.475400
 3579         C1    233    ILE      C   3579 0.59730000  12.010780   ; qtot -5.878100
 3580         O1    233    ILE      O   3580 -0.56790000  15.999430   ; qtot -6.446000
 3581         C2    233    ILE     CB   3581 0.13030000  12.010780   ; qtot -6.315700
 3582         C2    233    ILE    CG1   3582 -0.04300000  12.010780   ; qtot -6.358700
 3583         C2    233    ILE    CG2   3583 -0.32040000  12.010780   ; qtot -6.679100
 3584         C2    233    ILE    CD1   3584 -0.06600000  12.010780   ; qtot -6.745100
 3585         H2    233    ILE      H   3585 0.27190000   1.007947   ; qtot -6.473200
 3586         H3    233    ILE     HA   3586 0.08690000   1.007947   ; qtot -6.386300
 3587         H1    233    ILE     HB   3587 0.01870000   1.007947   ; qtot -6.367600
 3588         H1    233    ILE   HG12   3588 0.02360000   1.007947   ; qtot -6.344000
 3589         H1    233    ILE   HG13   3589 0.02360000   1.007947   ; qtot -6.320400
 3590         H1    233    ILE   HG21   3590 0.08820000   1.007947   ; qtot -6.232200
 3591         H1    233    ILE   HG22   3591 0.08820000   1.007947   ; qtot -6.144000
 3592         H1    233    ILE   HG23   3592 0.08820000   1.007947   ; qtot -6.055800
 3593         H1    233    ILE   HD11   3593 0.01860000   1.007947   ; qtot -6.037200
 3594         H1    233    ILE   HD12   3594 0.01860000   1.007947   ; qtot -6.018600
 3595         H1    233    ILE   HD13   3595 0.01860000   1.007947   ; qtot -6.000000
; residue  234 VAL rtp VAL q 0.0
 3596         N1    234    VAL      N   3596 -0.41570000  14.006720   ; qtot -6.415700
 3597         C2    234    VAL     CA   3597 -0.08750000  12.010780   ; qtot -6.503200
 3598         C1    234    VAL      C   3598 0.59730000  12.010780   ; qtot -5.905900
 3599         O1    234    VAL      O   3599 -0.56790000  15.999430   ; qtot -6.473800
 3600         C2    234    VAL     CB   3600 0.29850000  12.010780   ; qtot -6.175300
 3601         C2    234    VAL    CG1   3601 -0.31920000  12.010780   ; qtot -6.494500
 3602         C2    234    VAL    CG2   3602 -0.31920000  12.010780   ; qtot -6.813700
 3603         H2    234    VAL      H   3603 0.27190000   1.007947   ; qtot -6.541800
 3604         H3    234    VAL     HA   3604 0.09690000   1.007947   ; qtot -6.444900
 3605         H1    234    VAL     HB   3605 -0.02970000   1.007947   ; qtot -6.474600
 3606         H1    234    VAL   HG11   3606 0.07910000   1.007947   ; qtot -6.395500
 3607         H1    234    VAL   HG12   3607 0.07910000   1.007947   ; qtot -6.316400
 3608         H1    234    VAL   HG13   3608 0.07910000   1.007947   ; qtot -6.237300
 3609         H1    234    VAL   HG21   3609 0.07910000   1.007947   ; qtot -6.158200
 3610         H1    234    VAL   HG22   3610 0.07910000   1.007947   ; qtot -6.079100
 3611         H1    234    VAL   HG23   3611 0.07910000   1.007947   ; qtot -6.000000
; residue  235 ASP rtp ASP q -1.0
 3612         N1    235    ASP      N   3612 -0.51630000  14.006720   ; qtot -6.516300
 3613         C2    235    ASP     CA   3613 0.03810000  12.010780   ; qtot -6.478200
 3614         C1    235    ASP      C   3614 0.53660000  12.010780   ; qtot -5.941600
 3615         O1    235    ASP      O   3615 -0.58190000  15.999430   ; qtot -6.523500
 3616         C2    235    ASP     CB   3616 -0.03030000  12.010780   ; qtot -6.553800
 3617         C1    235    ASP     CG   3617 0.79940000  12.010780   ; qtot -5.754400
 3618         O1    235    ASP    OD1   3618 -0.80140000  15.999430   ; qtot -6.555800
 3619         O1    235    ASP    OD2   3619 -0.80140000  15.999430   ; qtot -7.357200
 3620         H2    235    ASP      H   3620 0.29360000   1.007947   ; qtot -7.063600
 3621         H3    235    ASP     HA   3621 0.08800000   1.007947   ; qtot -6.975600
 3622         H1    235    ASP    HB2   3622 -0.01220000   1.007947   ; qtot -6.987800
 3623         H1    235    ASP    HB3   3623 -0.01220000   1.007947   ; qtot -7.000000
; residue  236 SER rtp SER q 0.0
 3624         N1    236    SER      N   3624 -0.41570000  14.006720   ; qtot -7.415700
 3625         C2    236    SER     CA   3625 -0.02490000  12.010780   ; qtot -7.440600
 3626         C1    236    SER      C   3626 0.59730000  12.010780   ; qtot -6.843300
 3627         O1    236    SER      O   3627 -0.56790000  15.999430   ; qtot -7.411200
 3628         C2    236    SER     CB   3628 0.21170000  12.010780   ; qtot -7.199500
 3629         O2    236    SER     OG   3629 -0.65460000  15.999430   ; qtot -7.854100
 3630         H2    236    SER      H   3630 0.27190000   1.007947   ; qtot -7.582200
 3631         H3    236    SER     HA   3631 0.08430000   1.007947   ; qtot -7.497900
 3632         H3    236    SER    HB2   3632 0.03520000   1.007947   ; qtot -7.462700
 3633         H3    236    SER    HB3   3633 0.03520000   1.007947   ; qtot -7.427500
 3634         H4    236    SER     HG   3634 0.42750000   1.007947   ; qtot -7.000000
; residue  237 GLY rtp GLY q 0.0
 3635         N1    237    GLY      N   3635 -0.41570000  14.006720   ; qtot -7.415700
 3636         C2    237    GLY     CA   3636 -0.02520000  12.010780   ; qtot -7.440900
 3637         C1    237    GLY      C   3637 0.59730000  12.010780   ; qtot -6.843600
 3638         O1    237    GLY      O   3638 -0.56790000  15.999430   ; qtot -7.411500
 3639         H2    237    GLY      H   3639 0.27190000   1.007947   ; qtot -7.139600
 3640         H3    237    GLY    HA2   3640 0.06980000   1.007947   ; qtot -7.069800
 3641         H3    237    GLY    HA3   3641 0.06980000   1.007947   ; qtot -7.000000
; residue  238 THR rtp THR q -0.0
 3642         N1    238    THR      N   3642 -0.41570000  14.006720   ; qtot -7.415700
 3643         C2    238    THR     CA   3643 -0.03890000  12.010780   ; qtot -7.454600
 3644         C1    238    THR      C   3644 0.59730000  12.010780   ; qtot -6.857300
 3645         O1    238    THR      O   3645 -0.56790000  15.999430   ; qtot -7.425200
 3646         C2    238    THR     CB   3646 0.36540000  12.010780   ; qtot -7.059800
 3647         O2    238    THR    OG1   3647 -0.67610000  15.999430   ; qtot -7.735900
 3648         C2    238    THR    CG2   3648 -0.24380000  12.010780   ; qtot -7.979700
 3649         H2    238    THR      H   3649 0.27190000   1.007947   ; qtot -7.707800
 3650         H3    238    THR     HA   3650 0.10070000   1.007947   ; qtot -7.607100
 3651         H3    238    THR     HB   3651 0.00430000   1.007947   ; qtot -7.602800
 3652         H4    238    THR    HG1   3652 0.41020000   1.007947   ; qtot -7.192600
 3653         H1    238    THR   HG21   3653 0.06420000   1.007947   ; qtot -7.128400
 3654         H1    238    THR   HG22   3654 0.06420000   1.007947   ; qtot -7.064200
 3655         H1    238    THR   HG23   3655 0.06420000   1.007947   ; qtot -7.000000
; residue  239 THR rtp THR q -0.0
 3656         N1    239    THR      N   3656 -0.41570000  14.006720   ; qtot -7.415700
 3657         C2    239    THR     CA   3657 -0.03890000  12.010780   ; qtot -7.454600
 3658         C1    239    THR      C   3658 0.59730000  12.010780   ; qtot -6.857300
 3659         O1    239    THR      O   3659 -0.56790000  15.999430   ; qtot -7.425200
 3660         C2    239    THR     CB   3660 0.36540000  12.010780   ; qtot -7.059800
 3661         O2    239    THR    OG1   3661 -0.67610000  15.999430   ; qtot -7.735900
 3662         C2    239    THR    CG2   3662 -0.24380000  12.010780   ; qtot -7.979700
 3663         H2    239    THR      H   3663 0.27190000   1.007947   ; qtot -7.707800
 3664         H3    239    THR     HA   3664 0.10070000   1.007947   ; qtot -7.607100
 3665         H3    239    THR     HB   3665 0.00430000   1.007947   ; qtot -7.602800
 3666         H4    239    THR    HG1   3666 0.41020000   1.007947   ; qtot -7.192600
 3667         H1    239    THR   HG21   3667 0.06420000   1.007947   ; qtot -7.128400
 3668         H1    239    THR   HG22   3668 0.06420000   1.007947   ; qtot -7.064200
 3669         H1    239    THR   HG23   3669 0.06420000   1.007947   ; qtot -7.000000
; residue  240 ASN rtp ASN q 0.0
 3670         N1    240    ASN      N   3670 -0.41570000  14.006720   ; qtot -7.415700
 3671         C2    240    ASN     CA   3671 0.01430000  12.010780   ; qtot -7.401400
 3672         C1    240    ASN      C   3672 0.59730000  12.010780   ; qtot -6.804100
 3673         O1    240    ASN      O   3673 -0.56790000  15.999430   ; qtot -7.372000
 3674         C2    240    ASN     CB   3674 -0.20410000  12.010780   ; qtot -7.576100
 3675         C1    240    ASN     CG   3675 0.71300000  12.010780   ; qtot -6.863100
 3676         O1    240    ASN    OD1   3676 -0.59310000  15.999430   ; qtot -7.456200
 3677         N1    240    ASN    ND2   3677 -0.91910000  14.006720   ; qtot -8.375300
 3678         H2    240    ASN      H   3678 0.27190000   1.007947   ; qtot -8.103400
 3679         H3    240    ASN     HA   3679 0.10480000   1.007947   ; qtot -7.998600
 3680         H1    240    ASN    HB2   3680 0.07970000   1.007947   ; qtot -7.918900
 3681         H1    240    ASN    HB3   3681 0.07970000   1.007947   ; qtot -7.839200
 3682         H2    240    ASN   HD21   3682 0.41960000   1.007947   ; qtot -7.419600
 3683         H2    240    ASN   HD22   3683 0.41960000   1.007947   ; qtot -7.000000
; residue  241 LEU rtp LEU q -0.0
 3684         N1    241    LEU      N   3684 -0.41570000  14.006720   ; qtot -7.415700
 3685         C2    241    LEU     CA   3685 -0.05180000  12.010780   ; qtot -7.467500
 3686         C1    241    LEU      C   3686 0.59730000  12.010780   ; qtot -6.870200
 3687         O1    241    LEU      O   3687 -0.56790000  15.999430   ; qtot -7.438100
 3688         C2    241    LEU     CB   3688 -0.11020000  12.010780   ; qtot -7.548300
 3689         C2    241    LEU     CG   3689 0.35310000  12.010780   ; qtot -7.195200
 3690         C2    241    LEU    CD1   3690 -0.41210000  12.010780   ; qtot -7.607300
 3691         C2    241    LEU    CD2   3691 -0.41210000  12.010780   ; qtot -8.019400
 3692         H2    241    LEU      H   3692 0.27190000   1.007947   ; qtot -7.747500
 3693         H3    241    LEU     HA   3693 0.09220000   1.007947   ; qtot -7.655300
 3694         H1    241    LEU    HB2   3694 0.04570000   1.007947   ; qtot -7.609600
 3695         H1    241    LEU    HB3   3695 0.04570000   1.007947   ; qtot -7.563900
 3696         H1    241    LEU     HG   3696 -0.03610000   1.007947   ; qtot -7.600000
 3697         H1    241    LEU   HD11   3697 0.10000000   1.007947   ; qtot -7.500000
 3698         H1    241    LEU   HD12   3698 0.10000000   1.007947   ; qtot -7.400000
 3699         H1    241    LEU   HD13   3699 0.10000000   1.007947   ; qtot -7.300000
 3700         H1    241    LEU   HD21   3700 0.10000000   1.007947   ; qtot -7.200000
 3701         H1    241    LEU   HD22   3701 0.10000000   1.007947   ; qtot -7.100000
 3702         H1    241    LEU   HD23   3702 0.10000000   1.007947   ; qtot -7.000000
; residue  242 ARG rtp ARG q 1.0
 3703         N1    242    ARG      N   3703 -0.34790000  14.006720   ; qtot -7.347900
 3704         C2    242    ARG     CA   3704 -0.26370000  12.010780   ; qtot -7.611600
 3705         C1    242    ARG      C   3705 0.73410000  12.010780   ; qtot -6.877500
 3706         O1    242    ARG      O   3706 -0.58940000  15.999430   ; qtot -7.466900
 3707         C2    242    ARG     CB   3707 -0.00070000  12.010780   ; qtot -7.467600
 3708         C2    242    ARG     CG   3708 0.03900000  12.010780   ; qtot -7.428600
 3709         C2    242    ARG     CD   3709 0.04860000  12.010780   ; qtot -7.380000
 3710         N1    242    ARG     NE   3710 -0.52950000  14.006720   ; qtot -7.909500
 3711         C1    242    ARG     CZ   3711 0.80760000  12.010780   ; qtot -7.101900
 3712         N1    242    ARG    NH1   3712 -0.86270000  14.006720   ; qtot -7.964600
 3713         N1    242    ARG    NH2   3713 -0.86270000  14.006720   ; qtot -8.827300
 3714         H2    242    ARG      H   3714 0.27470000   1.007947   ; qtot -8.552600
 3715         H3    242    ARG     HA   3715 0.15600000   1.007947   ; qtot -8.396600
 3716         H1    242    ARG    HB2   3716 0.03270000   1.007947   ; qtot -8.363900
 3717         H1    242    ARG    HB3   3717 0.03270000   1.007947   ; qtot -8.331200
 3718         H1    242    ARG    HG2   3718 0.02850000   1.007947   ; qtot -8.302700
 3719         H1    242    ARG    HG3   3719 0.02850000   1.007947   ; qtot -8.274200
 3720         H3    242    ARG    HD2   3720 0.06870000   1.007947   ; qtot -8.205500
 3721         H3    242    ARG    HD3   3721 0.06870000   1.007947   ; qtot -8.136800
 3722         H2    242    ARG     HE   3722 0.34560000   1.007947   ; qtot -7.791200
 3723         H2    242    ARG   HH11   3723 0.44780000   1.007947   ; qtot -7.343400
 3724         H2    242    ARG   HH12   3724 0.44780000   1.007947   ; qtot -6.895600
 3725         H2    242    ARG   HH21   3725 0.44780000   1.007947   ; qtot -6.447800
 3726         H2    242    ARG   HH22   3726 0.44780000   1.007947   ; qtot -6.000000
; residue  243 LEU rtp LEU q -0.0
 3727         N1    243    LEU      N   3727 -0.41570000  14.006720   ; qtot -6.415700
 3728         C2    243    LEU     CA   3728 -0.05180000  12.010780   ; qtot -6.467500
 3729         C1    243    LEU      C   3729 0.59730000  12.010780   ; qtot -5.870200
 3730         O1    243    LEU      O   3730 -0.56790000  15.999430   ; qtot -6.438100
 3731         C2    243    LEU     CB   3731 -0.11020000  12.010780   ; qtot -6.548300
 3732         C2    243    LEU     CG   3732 0.35310000  12.010780   ; qtot -6.195200
 3733         C2    243    LEU    CD1   3733 -0.41210000  12.010780   ; qtot -6.607300
 3734         C2    243    LEU    CD2   3734 -0.41210000  12.010780   ; qtot -7.019400
 3735         H2    243    LEU      H   3735 0.27190000   1.007947   ; qtot -6.747500
 3736         H3    243    LEU     HA   3736 0.09220000   1.007947   ; qtot -6.655300
 3737         H1    243    LEU    HB2   3737 0.04570000   1.007947   ; qtot -6.609600
 3738         H1    243    LEU    HB3   3738 0.04570000   1.007947   ; qtot -6.563900
 3739         H1    243    LEU     HG   3739 -0.03610000   1.007947   ; qtot -6.600000
 3740         H1    243    LEU   HD11   3740 0.10000000   1.007947   ; qtot -6.500000
 3741         H1    243    LEU   HD12   3741 0.10000000   1.007947   ; qtot -6.400000
 3742         H1    243    LEU   HD13   3742 0.10000000   1.007947   ; qtot -6.300000
 3743         H1    243    LEU   HD21   3743 0.10000000   1.007947   ; qtot -6.200000
 3744         H1    243    LEU   HD22   3744 0.10000000   1.007947   ; qtot -6.100000
 3745         H1    243    LEU   HD23   3745 0.10000000   1.007947   ; qtot -6.000000
; residue  244 PRO rtp PRO q -0.0
 3746         N1    244    PRO      N   3746 -0.25480000  14.006720   ; qtot -6.254800
 3747         C2    244    PRO     CA   3747 -0.02660000  12.010780   ; qtot -6.281400
 3748         C1    244    PRO      C   3748 0.58960000  12.010780   ; qtot -5.691800
 3749         O1    244    PRO      O   3749 -0.57480000  15.999430   ; qtot -6.266600
 3750         C2    244    PRO     CB   3750 -0.00700000  12.010780   ; qtot -6.273600
 3751         C2    244    PRO     CG   3751 0.01890000  12.010780   ; qtot -6.254700
 3752         C2    244    PRO     CD   3752 0.01920000  12.010780   ; qtot -6.235500
 3753         H3    244    PRO     HA   3753 0.06410000   1.007947   ; qtot -6.171400
 3754         H1    244    PRO    HB2   3754 0.02530000   1.007947   ; qtot -6.146100
 3755         H1    244    PRO    HB3   3755 0.02530000   1.007947   ; qtot -6.120800
 3756         H1    244    PRO    HG2   3756 0.02130000   1.007947   ; qtot -6.099500
 3757         H1    244    PRO    HG3   3757 0.02130000   1.007947   ; qtot -6.078200
 3758         H3    244    PRO    HD2   3758 0.03910000   1.007947   ; qtot -6.039100
 3759         H3    244    PRO    HD3   3759 0.03910000   1.007947   ; qtot -6.000000
; residue  245 LYS rtp LYS q 1.0
 3760         N1    245    LYS      N   3760 -0.34790000  14.006720   ; qtot -6.347900
 3761         C2    245    LYS     CA   3761 -0.24000000  12.010780   ; qtot -6.587900
 3762         C1    245    LYS      C   3762 0.73410000  12.010780   ; qtot -5.853800
 3763         O1    245    LYS      O   3763 -0.58940000  15.999430   ; qtot -6.443200
 3764         C2    245    LYS     CB   3764 -0.00940000  12.010780   ; qtot -6.452600
 3765         C2    245    LYS     CG   3765 0.01870000  12.010780   ; qtot -6.433900
 3766         C2    245    LYS     CD   3766 -0.04790000  12.010780   ; qtot -6.481800
 3767         C2    245    LYS     CE   3767 -0.01430000  12.010780   ; qtot -6.496100
 3768         N1    245    LYS     NZ   3768 -0.38540000  14.006720   ; qtot -6.881500
 3769         H2    245    LYS      H   3769 0.27470000   1.007947   ; qtot -6.606800
 3770         H3    245    LYS     HA   3770 0.14260000   1.007947   ; qtot -6.464200
 3771         H1    245    LYS    HB2   3771 0.03620000   1.007947   ; qtot -6.428000
 3772         H1    245    LYS    HB3   3772 0.03620000   1.007947   ; qtot -6.391800
 3773         H1    245    LYS    HG2   3773 0.01030000   1.007947   ; qtot -6.381500
 3774         H1    245    LYS    HG3   3774 0.01030000   1.007947   ; qtot -6.371200
 3775         H1    245    LYS    HD2   3775 0.06210000   1.007947   ; qtot -6.309100
 3776         H1    245    LYS    HD3   3776 0.06210000   1.007947   ; qtot -6.247000
 3777         H6    245    LYS    HE2   3777 0.11350000   1.007947   ; qtot -6.133500
 3778         H6    245    LYS    HE3   3778 0.11350000   1.007947   ; qtot -6.020000
 3779         H2    245    LYS    HZ1   3779 0.34000000   1.007947   ; qtot -5.680000
 3780         H2    245    LYS    HZ2   3780 0.34000000   1.007947   ; qtot -5.340000
 3781         H2    245    LYS    HZ3   3781 0.34000000   1.007947   ; qtot -5.000000
; residue  246 LYS rtp LYS q 1.0
 3782         N1    246    LYS      N   3782 -0.34790000  14.006720   ; qtot -5.347900
 3783         C2    246    LYS     CA   3783 -0.24000000  12.010780   ; qtot -5.587900
 3784         C1    246    LYS      C   3784 0.73410000  12.010780   ; qtot -4.853800
 3785         O1    246    LYS      O   3785 -0.58940000  15.999430   ; qtot -5.443200
 3786         C2    246    LYS     CB   3786 -0.00940000  12.010780   ; qtot -5.452600
 3787         C2    246    LYS     CG   3787 0.01870000  12.010780   ; qtot -5.433900
 3788         C2    246    LYS     CD   3788 -0.04790000  12.010780   ; qtot -5.481800
 3789         C2    246    LYS     CE   3789 -0.01430000  12.010780   ; qtot -5.496100
 3790         N1    246    LYS     NZ   3790 -0.38540000  14.006720   ; qtot -5.881500
 3791         H2    246    LYS      H   3791 0.27470000   1.007947   ; qtot -5.606800
 3792         H3    246    LYS     HA   3792 0.14260000   1.007947   ; qtot -5.464200
 3793         H1    246    LYS    HB2   3793 0.03620000   1.007947   ; qtot -5.428000
 3794         H1    246    LYS    HB3   3794 0.03620000   1.007947   ; qtot -5.391800
 3795         H1    246    LYS    HG2   3795 0.01030000   1.007947   ; qtot -5.381500
 3796         H1    246    LYS    HG3   3796 0.01030000   1.007947   ; qtot -5.371200
 3797         H1    246    LYS    HD2   3797 0.06210000   1.007947   ; qtot -5.309100
 3798         H1    246    LYS    HD3   3798 0.06210000   1.007947   ; qtot -5.247000
 3799         H6    246    LYS    HE2   3799 0.11350000   1.007947   ; qtot -5.133500
 3800         H6    246    LYS    HE3   3800 0.11350000   1.007947   ; qtot -5.020000
 3801         H2    246    LYS    HZ1   3801 0.34000000   1.007947   ; qtot -4.680000
 3802         H2    246    LYS    HZ2   3802 0.34000000   1.007947   ; qtot -4.340000
 3803         H2    246    LYS    HZ3   3803 0.34000000   1.007947   ; qtot -4.000000
; residue  247 VAL rtp VAL q 0.0
 3804         N1    247    VAL      N   3804 -0.41570000  14.006720   ; qtot -4.415700
 3805         C2    247    VAL     CA   3805 -0.08750000  12.010780   ; qtot -4.503200
 3806         C1    247    VAL      C   3806 0.59730000  12.010780   ; qtot -3.905900
 3807         O1    247    VAL      O   3807 -0.56790000  15.999430   ; qtot -4.473800
 3808         C2    247    VAL     CB   3808 0.29850000  12.010780   ; qtot -4.175300
 3809         C2    247    VAL    CG1   3809 -0.31920000  12.010780   ; qtot -4.494500
 3810         C2    247    VAL    CG2   3810 -0.31920000  12.010780   ; qtot -4.813700
 3811         H2    247    VAL      H   3811 0.27190000   1.007947   ; qtot -4.541800
 3812         H3    247    VAL     HA   3812 0.09690000   1.007947   ; qtot -4.444900
 3813         H1    247    VAL     HB   3813 -0.02970000   1.007947   ; qtot -4.474600
 3814         H1    247    VAL   HG11   3814 0.07910000   1.007947   ; qtot -4.395500
 3815         H1    247    VAL   HG12   3815 0.07910000   1.007947   ; qtot -4.316400
 3816         H1    247    VAL   HG13   3816 0.07910000   1.007947   ; qtot -4.237300
 3817         H1    247    VAL   HG21   3817 0.07910000   1.007947   ; qtot -4.158200
 3818         H1    247    VAL   HG22   3818 0.07910000   1.007947   ; qtot -4.079100
 3819         H1    247    VAL   HG23   3819 0.07910000   1.007947   ; qtot -4.000000
; residue  248 PHE rtp PHE q 0.0
 3820         N1    248    PHE      N   3820 -0.41570000  14.006720   ; qtot -4.415700
 3821         C2    248    PHE     CA   3821 -0.00240000  12.010780   ; qtot -4.418100
 3822         C1    248    PHE      C   3822 0.59730000  12.010780   ; qtot -3.820800
 3823         O1    248    PHE      O   3823 -0.56790000  15.999430   ; qtot -4.388700
 3824         C2    248    PHE     CB   3824 -0.03430000  12.010780   ; qtot -4.423000
 3825         C1    248    PHE     CG   3825 0.01180000  12.010780   ; qtot -4.411200
 3826         C1    248    PHE    CD1   3826 -0.12560000  12.010780   ; qtot -4.536800
 3827         C1    248    PHE    CD2   3827 -0.12560000  12.010780   ; qtot -4.662400
 3828         C1    248    PHE    CE1   3828 -0.17040000  12.010780   ; qtot -4.832800
 3829         C1    248    PHE    CE2   3829 -0.17040000  12.010780   ; qtot -5.003200
 3830         C1    248    PHE     CZ   3830 -0.10720000  12.010780   ; qtot -5.110400
 3831         H2    248    PHE      H   3831 0.27190000   1.007947   ; qtot -4.838500
 3832         H3    248    PHE     HA   3832 0.09780000   1.007947   ; qtot -4.740700
 3833         H1    248    PHE    HB2   3833 0.02950000   1.007947   ; qtot -4.711200
 3834         H1    248    PHE    HB3   3834 0.02950000   1.007947   ; qtot -4.681700
 3835         H5    248    PHE    HD1   3835 0.13300000   1.007947   ; qtot -4.548700
 3836         H5    248    PHE    HD2   3836 0.13300000   1.007947   ; qtot -4.415700
 3837         H5    248    PHE    HE1   3837 0.14300000   1.007947   ; qtot -4.272700
 3838         H5    248    PHE    HE2   3838 0.14300000   1.007947   ; qtot -4.129700
 3839         H5    248    PHE     HZ   3839 0.12970000   1.007947   ; qtot -4.000000
; residue  249 GLU rtp GLU q -1.0
 3840         N1    249    GLU      N   3840 -0.51630000  14.006720   ; qtot -4.516300
 3841         C2    249    GLU     CA   3841 0.03970000  12.010780   ; qtot -4.476600
 3842         C1    249    GLU      C   3842 0.53660000  12.010780   ; qtot -3.940000
 3843         O1    249    GLU      O   3843 -0.58190000  15.999430   ; qtot -4.521900
 3844         C2    249    GLU     CB   3844 0.05600000  12.010780   ; qtot -4.465900
 3845         C2    249    GLU     CG   3845 0.01360000  12.010780   ; qtot -4.452300
 3846         C1    249    GLU     CD   3846 0.80540000  12.010780   ; qtot -3.646900
 3847         O1    249    GLU    OE1   3847 -0.81880000  15.999430   ; qtot -4.465700
 3848         O1    249    GLU    OE2   3848 -0.81880000  15.999430   ; qtot -5.284500
 3849         H2    249    GLU      H   3849 0.29360000   1.007947   ; qtot -4.990900
 3850         H3    249    GLU     HA   3850 0.11050000   1.007947   ; qtot -4.880400
 3851         H1    249    GLU    HB2   3851 -0.01730000   1.007947   ; qtot -4.897700
 3852         H1    249    GLU    HB3   3852 -0.01730000   1.007947   ; qtot -4.915000
 3853         H1    249    GLU    HG2   3853 -0.04250000   1.007947   ; qtot -4.957500
 3854         H1    249    GLU    HG3   3854 -0.04250000   1.007947   ; qtot -5.000000
; residue  250 ALA rtp ALA q 0.0
 3855         N1    250    ALA      N   3855 -0.41570000  14.006720   ; qtot -5.415700
 3856         C2    250    ALA     CA   3856 0.03370000  12.010780   ; qtot -5.382000
 3857         C1    250    ALA      C   3857 0.59730000  12.010780   ; qtot -4.784700
 3858         O1    250    ALA      O   3858 -0.56790000  15.999430   ; qtot -5.352600
 3859         C2    250    ALA     CB   3859 -0.18250000  12.010780   ; qtot -5.535100
 3860         H2    250    ALA      H   3860 0.27190000   1.007947   ; qtot -5.263200
 3861         H3    250    ALA     HA   3861 0.08230000   1.007947   ; qtot -5.180900
 3862         H1    250    ALA    HB1   3862 0.06030000   1.007947   ; qtot -5.120600
 3863         H1    250    ALA    HB2   3863 0.06030000   1.007947   ; qtot -5.060300
 3864         H1    250    ALA    HB3   3864 0.06030000   1.007947   ; qtot -5.000000
; residue  251 ALA rtp ALA q 0.0
 3865         N1    251    ALA      N   3865 -0.41570000  14.006720   ; qtot -5.415700
 3866         C2    251    ALA     CA   3866 0.03370000  12.010780   ; qtot -5.382000
 3867         C1    251    ALA      C   3867 0.59730000  12.010780   ; qtot -4.784700
 3868         O1    251    ALA      O   3868 -0.56790000  15.999430   ; qtot -5.352600
 3869         C2    251    ALA     CB   3869 -0.18250000  12.010780   ; qtot -5.535100
 3870         H2    251    ALA      H   3870 0.27190000   1.007947   ; qtot -5.263200
 3871         H3    251    ALA     HA   3871 0.08230000   1.007947   ; qtot -5.180900
 3872         H1    251    ALA    HB1   3872 0.06030000   1.007947   ; qtot -5.120600
 3873         H1    251    ALA    HB2   3873 0.06030000   1.007947   ; qtot -5.060300
 3874         H1    251    ALA    HB3   3874 0.06030000   1.007947   ; qtot -5.000000
; residue  252 VAL rtp VAL q 0.0
 3875         N1    252    VAL      N   3875 -0.41570000  14.006720   ; qtot -5.415700
 3876         C2    252    VAL     CA   3876 -0.08750000  12.010780   ; qtot -5.503200
 3877         C1    252    VAL      C   3877 0.59730000  12.010780   ; qtot -4.905900
 3878         O1    252    VAL      O   3878 -0.56790000  15.999430   ; qtot -5.473800
 3879         C2    252    VAL     CB   3879 0.29850000  12.010780   ; qtot -5.175300
 3880         C2    252    VAL    CG1   3880 -0.31920000  12.010780   ; qtot -5.494500
 3881         C2    252    VAL    CG2   3881 -0.31920000  12.010780   ; qtot -5.813700
 3882         H2    252    VAL      H   3882 0.27190000   1.007947   ; qtot -5.541800
 3883         H3    252    VAL     HA   3883 0.09690000   1.007947   ; qtot -5.444900
 3884         H1    252    VAL     HB   3884 -0.02970000   1.007947   ; qtot -5.474600
 3885         H1    252    VAL   HG11   3885 0.07910000   1.007947   ; qtot -5.395500
 3886         H1    252    VAL   HG12   3886 0.07910000   1.007947   ; qtot -5.316400
 3887         H1    252    VAL   HG13   3887 0.07910000   1.007947   ; qtot -5.237300
 3888         H1    252    VAL   HG21   3888 0.07910000   1.007947   ; qtot -5.158200
 3889         H1    252    VAL   HG22   3889 0.07910000   1.007947   ; qtot -5.079100
 3890         H1    252    VAL   HG23   3890 0.07910000   1.007947   ; qtot -5.000000
; residue  253 LYS rtp LYS q 1.0
 3891         N1    253    LYS      N   3891 -0.34790000  14.006720   ; qtot -5.347900
 3892         C2    253    LYS     CA   3892 -0.24000000  12.010780   ; qtot -5.587900
 3893         C1    253    LYS      C   3893 0.73410000  12.010780   ; qtot -4.853800
 3894         O1    253    LYS      O   3894 -0.58940000  15.999430   ; qtot -5.443200
 3895         C2    253    LYS     CB   3895 -0.00940000  12.010780   ; qtot -5.452600
 3896         C2    253    LYS     CG   3896 0.01870000  12.010780   ; qtot -5.433900
 3897         C2    253    LYS     CD   3897 -0.04790000  12.010780   ; qtot -5.481800
 3898         C2    253    LYS     CE   3898 -0.01430000  12.010780   ; qtot -5.496100
 3899         N1    253    LYS     NZ   3899 -0.38540000  14.006720   ; qtot -5.881500
 3900         H2    253    LYS      H   3900 0.27470000   1.007947   ; qtot -5.606800
 3901         H3    253    LYS     HA   3901 0.14260000   1.007947   ; qtot -5.464200
 3902         H1    253    LYS    HB2   3902 0.03620000   1.007947   ; qtot -5.428000
 3903         H1    253    LYS    HB3   3903 0.03620000   1.007947   ; qtot -5.391800
 3904         H1    253    LYS    HG2   3904 0.01030000   1.007947   ; qtot -5.381500
 3905         H1    253    LYS    HG3   3905 0.01030000   1.007947   ; qtot -5.371200
 3906         H1    253    LYS    HD2   3906 0.06210000   1.007947   ; qtot -5.309100
 3907         H1    253    LYS    HD3   3907 0.06210000   1.007947   ; qtot -5.247000
 3908         H6    253    LYS    HE2   3908 0.11350000   1.007947   ; qtot -5.133500
 3909         H6    253    LYS    HE3   3909 0.11350000   1.007947   ; qtot -5.020000
 3910         H2    253    LYS    HZ1   3910 0.34000000   1.007947   ; qtot -4.680000
 3911         H2    253    LYS    HZ2   3911 0.34000000   1.007947   ; qtot -4.340000
 3912         H2    253    LYS    HZ3   3912 0.34000000   1.007947   ; qtot -4.000000
; residue  254 SER rtp SER q 0.0
 3913         N1    254    SER      N   3913 -0.41570000  14.006720   ; qtot -4.415700
 3914         C2    254    SER     CA   3914 -0.02490000  12.010780   ; qtot -4.440600
 3915         C1    254    SER      C   3915 0.59730000  12.010780   ; qtot -3.843300
 3916         O1    254    SER      O   3916 -0.56790000  15.999430   ; qtot -4.411200
 3917         C2    254    SER     CB   3917 0.21170000  12.010780   ; qtot -4.199500
 3918         O2    254    SER     OG   3918 -0.65460000  15.999430   ; qtot -4.854100
 3919         H2    254    SER      H   3919 0.27190000   1.007947   ; qtot -4.582200
 3920         H3    254    SER     HA   3920 0.08430000   1.007947   ; qtot -4.497900
 3921         H3    254    SER    HB2   3921 0.03520000   1.007947   ; qtot -4.462700
 3922         H3    254    SER    HB3   3922 0.03520000   1.007947   ; qtot -4.427500
 3923         H4    254    SER     HG   3923 0.42750000   1.007947   ; qtot -4.000000
; residue  255 ILE rtp ILE q -0.0
 3924         N1    255    ILE      N   3924 -0.41570000  14.006720   ; qtot -4.415700
 3925         C2    255    ILE     CA   3925 -0.05970000  12.010780   ; qtot -4.475400
 3926         C1    255    ILE      C   3926 0.59730000  12.010780   ; qtot -3.878100
 3927         O1    255    ILE      O   3927 -0.56790000  15.999430   ; qtot -4.446000
 3928         C2    255    ILE     CB   3928 0.13030000  12.010780   ; qtot -4.315700
 3929         C2    255    ILE    CG1   3929 -0.04300000  12.010780   ; qtot -4.358700
 3930         C2    255    ILE    CG2   3930 -0.32040000  12.010780   ; qtot -4.679100
 3931         C2    255    ILE    CD1   3931 -0.06600000  12.010780   ; qtot -4.745100
 3932         H2    255    ILE      H   3932 0.27190000   1.007947   ; qtot -4.473200
 3933         H3    255    ILE     HA   3933 0.08690000   1.007947   ; qtot -4.386300
 3934         H1    255    ILE     HB   3934 0.01870000   1.007947   ; qtot -4.367600
 3935         H1    255    ILE   HG12   3935 0.02360000   1.007947   ; qtot -4.344000
 3936         H1    255    ILE   HG13   3936 0.02360000   1.007947   ; qtot -4.320400
 3937         H1    255    ILE   HG21   3937 0.08820000   1.007947   ; qtot -4.232200
 3938         H1    255    ILE   HG22   3938 0.08820000   1.007947   ; qtot -4.144000
 3939         H1    255    ILE   HG23   3939 0.08820000   1.007947   ; qtot -4.055800
 3940         H1    255    ILE   HD11   3940 0.01860000   1.007947   ; qtot -4.037200
 3941         H1    255    ILE   HD12   3941 0.01860000   1.007947   ; qtot -4.018600
 3942         H1    255    ILE   HD13   3942 0.01860000   1.007947   ; qtot -4.000000
; residue  256 LYS rtp LYS q 1.0
 3943         N1    256    LYS      N   3943 -0.34790000  14.006720   ; qtot -4.347900
 3944         C2    256    LYS     CA   3944 -0.24000000  12.010780   ; qtot -4.587900
 3945         C1    256    LYS      C   3945 0.73410000  12.010780   ; qtot -3.853800
 3946         O1    256    LYS      O   3946 -0.58940000  15.999430   ; qtot -4.443200
 3947         C2    256    LYS     CB   3947 -0.00940000  12.010780   ; qtot -4.452600
 3948         C2    256    LYS     CG   3948 0.01870000  12.010780   ; qtot -4.433900
 3949         C2    256    LYS     CD   3949 -0.04790000  12.010780   ; qtot -4.481800
 3950         C2    256    LYS     CE   3950 -0.01430000  12.010780   ; qtot -4.496100
 3951         N1    256    LYS     NZ   3951 -0.38540000  14.006720   ; qtot -4.881500
 3952         H2    256    LYS      H   3952 0.27470000   1.007947   ; qtot -4.606800
 3953         H3    256    LYS     HA   3953 0.14260000   1.007947   ; qtot -4.464200
 3954         H1    256    LYS    HB2   3954 0.03620000   1.007947   ; qtot -4.428000
 3955         H1    256    LYS    HB3   3955 0.03620000   1.007947   ; qtot -4.391800
 3956         H1    256    LYS    HG2   3956 0.01030000   1.007947   ; qtot -4.381500
 3957         H1    256    LYS    HG3   3957 0.01030000   1.007947   ; qtot -4.371200
 3958         H1    256    LYS    HD2   3958 0.06210000   1.007947   ; qtot -4.309100
 3959         H1    256    LYS    HD3   3959 0.06210000   1.007947   ; qtot -4.247000
 3960         H6    256    LYS    HE2   3960 0.11350000   1.007947   ; qtot -4.133500
 3961         H6    256    LYS    HE3   3961 0.11350000   1.007947   ; qtot -4.020000
 3962         H2    256    LYS    HZ1   3962 0.34000000   1.007947   ; qtot -3.680000
 3963         H2    256    LYS    HZ2   3963 0.34000000   1.007947   ; qtot -3.340000
 3964         H2    256    LYS    HZ3   3964 0.34000000   1.007947   ; qtot -3.000000
; residue  257 ALA rtp ALA q 0.0
 3965         N1    257    ALA      N   3965 -0.41570000  14.006720   ; qtot -3.415700
 3966         C2    257    ALA     CA   3966 0.03370000  12.010780   ; qtot -3.382000
 3967         C1    257    ALA      C   3967 0.59730000  12.010780   ; qtot -2.784700
 3968         O1    257    ALA      O   3968 -0.56790000  15.999430   ; qtot -3.352600
 3969         C2    257    ALA     CB   3969 -0.18250000  12.010780   ; qtot -3.535100
 3970         H2    257    ALA      H   3970 0.27190000   1.007947   ; qtot -3.263200
 3971         H3    257    ALA     HA   3971 0.08230000   1.007947   ; qtot -3.180900
 3972         H1    257    ALA    HB1   3972 0.06030000   1.007947   ; qtot -3.120600
 3973         H1    257    ALA    HB2   3973 0.06030000   1.007947   ; qtot -3.060300
 3974         H1    257    ALA    HB3   3974 0.06030000   1.007947   ; qtot -3.000000
; residue  258 ALA rtp ALA q 0.0
 3975         N1    258    ALA      N   3975 -0.41570000  14.006720   ; qtot -3.415700
 3976         C2    258    ALA     CA   3976 0.03370000  12.010780   ; qtot -3.382000
 3977         C1    258    ALA      C   3977 0.59730000  12.010780   ; qtot -2.784700
 3978         O1    258    ALA      O   3978 -0.56790000  15.999430   ; qtot -3.352600
 3979         C2    258    ALA     CB   3979 -0.18250000  12.010780   ; qtot -3.535100
 3980         H2    258    ALA      H   3980 0.27190000   1.007947   ; qtot -3.263200
 3981         H3    258    ALA     HA   3981 0.08230000   1.007947   ; qtot -3.180900
 3982         H1    258    ALA    HB1   3982 0.06030000   1.007947   ; qtot -3.120600
 3983         H1    258    ALA    HB2   3983 0.06030000   1.007947   ; qtot -3.060300
 3984         H1    258    ALA    HB3   3984 0.06030000   1.007947   ; qtot -3.000000
; residue  259 SER rtp SER q 0.0
 3985         N1    259    SER      N   3985 -0.41570000  14.006720   ; qtot -3.415700
 3986         C2    259    SER     CA   3986 -0.02490000  12.010780   ; qtot -3.440600
 3987         C1    259    SER      C   3987 0.59730000  12.010780   ; qtot -2.843300
 3988         O1    259    SER      O   3988 -0.56790000  15.999430   ; qtot -3.411200
 3989         C2    259    SER     CB   3989 0.21170000  12.010780   ; qtot -3.199500
 3990         O2    259    SER     OG   3990 -0.65460000  15.999430   ; qtot -3.854100
 3991         H2    259    SER      H   3991 0.27190000   1.007947   ; qtot -3.582200
 3992         H3    259    SER     HA   3992 0.08430000   1.007947   ; qtot -3.497900
 3993         H3    259    SER    HB2   3993 0.03520000   1.007947   ; qtot -3.462700
 3994         H3    259    SER    HB3   3994 0.03520000   1.007947   ; qtot -3.427500
 3995         H4    259    SER     HG   3995 0.42750000   1.007947   ; qtot -3.000000
; residue  260 SER rtp SER q 0.0
 3996         N1    260    SER      N   3996 -0.41570000  14.006720   ; qtot -3.415700
 3997         C2    260    SER     CA   3997 -0.02490000  12.010780   ; qtot -3.440600
 3998         C1    260    SER      C   3998 0.59730000  12.010780   ; qtot -2.843300
 3999         O1    260    SER      O   3999 -0.56790000  15.999430   ; qtot -3.411200
 4000         C2    260    SER     CB   4000 0.21170000  12.010780   ; qtot -3.199500
 4001         O2    260    SER     OG   4001 -0.65460000  15.999430   ; qtot -3.854100
 4002         H2    260    SER      H   4002 0.27190000   1.007947   ; qtot -3.582200
 4003         H3    260    SER     HA   4003 0.08430000   1.007947   ; qtot -3.497900
 4004         H3    260    SER    HB2   4004 0.03520000   1.007947   ; qtot -3.462700
 4005         H3    260    SER    HB3   4005 0.03520000   1.007947   ; qtot -3.427500
 4006         H4    260    SER     HG   4006 0.42750000   1.007947   ; qtot -3.000000
; residue  261 THR rtp THR q -0.0
 4007         N1    261    THR      N   4007 -0.41570000  14.006720   ; qtot -3.415700
 4008         C2    261    THR     CA   4008 -0.03890000  12.010780   ; qtot -3.454600
 4009         C1    261    THR      C   4009 0.59730000  12.010780   ; qtot -2.857300
 4010         O1    261    THR      O   4010 -0.56790000  15.999430   ; qtot -3.425200
 4011         C2    261    THR     CB   4011 0.36540000  12.010780   ; qtot -3.059800
 4012         O2    261    THR    OG1   4012 -0.67610000  15.999430   ; qtot -3.735900
 4013         C2    261    THR    CG2   4013 -0.24380000  12.010780   ; qtot -3.979700
 4014         H2    261    THR      H   4014 0.27190000   1.007947   ; qtot -3.707800
 4015         H3    261    THR     HA   4015 0.10070000   1.007947   ; qtot -3.607100
 4016         H3    261    THR     HB   4016 0.00430000   1.007947   ; qtot -3.602800
 4017         H4    261    THR    HG1   4017 0.41020000   1.007947   ; qtot -3.192600
 4018         H1    261    THR   HG21   4018 0.06420000   1.007947   ; qtot -3.128400
 4019         H1    261    THR   HG22   4019 0.06420000   1.007947   ; qtot -3.064200
 4020         H1    261    THR   HG23   4020 0.06420000   1.007947   ; qtot -3.000000
; residue  262 GLU rtp GLU q -1.0
 4021         N1    262    GLU      N   4021 -0.51630000  14.006720   ; qtot -3.516300
 4022         C2    262    GLU     CA   4022 0.03970000  12.010780   ; qtot -3.476600
 4023         C1    262    GLU      C   4023 0.53660000  12.010780   ; qtot -2.940000
 4024         O1    262    GLU      O   4024 -0.58190000  15.999430   ; qtot -3.521900
 4025         C2    262    GLU     CB   4025 0.05600000  12.010780   ; qtot -3.465900
 4026         C2    262    GLU     CG   4026 0.01360000  12.010780   ; qtot -3.452300
 4027         C1    262    GLU     CD   4027 0.80540000  12.010780   ; qtot -2.646900
 4028         O1    262    GLU    OE1   4028 -0.81880000  15.999430   ; qtot -3.465700
 4029         O1    262    GLU    OE2   4029 -0.81880000  15.999430   ; qtot -4.284500
 4030         H2    262    GLU      H   4030 0.29360000   1.007947   ; qtot -3.990900
 4031         H3    262    GLU     HA   4031 0.11050000   1.007947   ; qtot -3.880400
 4032         H1    262    GLU    HB2   4032 -0.01730000   1.007947   ; qtot -3.897700
 4033         H1    262    GLU    HB3   4033 -0.01730000   1.007947   ; qtot -3.915000
 4034         H1    262    GLU    HG2   4034 -0.04250000   1.007947   ; qtot -3.957500
 4035         H1    262    GLU    HG3   4035 -0.04250000   1.007947   ; qtot -4.000000
; residue  263 LYS rtp LYS q 1.0
 4036         N1    263    LYS      N   4036 -0.34790000  14.006720   ; qtot -4.347900
 4037         C2    263    LYS     CA   4037 -0.24000000  12.010780   ; qtot -4.587900
 4038         C1    263    LYS      C   4038 0.73410000  12.010780   ; qtot -3.853800
 4039         O1    263    LYS      O   4039 -0.58940000  15.999430   ; qtot -4.443200
 4040         C2    263    LYS     CB   4040 -0.00940000  12.010780   ; qtot -4.452600
 4041         C2    263    LYS     CG   4041 0.01870000  12.010780   ; qtot -4.433900
 4042         C2    263    LYS     CD   4042 -0.04790000  12.010780   ; qtot -4.481800
 4043         C2    263    LYS     CE   4043 -0.01430000  12.010780   ; qtot -4.496100
 4044         N1    263    LYS     NZ   4044 -0.38540000  14.006720   ; qtot -4.881500
 4045         H2    263    LYS      H   4045 0.27470000   1.007947   ; qtot -4.606800
 4046         H3    263    LYS     HA   4046 0.14260000   1.007947   ; qtot -4.464200
 4047         H1    263    LYS    HB2   4047 0.03620000   1.007947   ; qtot -4.428000
 4048         H1    263    LYS    HB3   4048 0.03620000   1.007947   ; qtot -4.391800
 4049         H1    263    LYS    HG2   4049 0.01030000   1.007947   ; qtot -4.381500
 4050         H1    263    LYS    HG3   4050 0.01030000   1.007947   ; qtot -4.371200
 4051         H1    263    LYS    HD2   4051 0.06210000   1.007947   ; qtot -4.309100
 4052         H1    263    LYS    HD3   4052 0.06210000   1.007947   ; qtot -4.247000
 4053         H6    263    LYS    HE2   4053 0.11350000   1.007947   ; qtot -4.133500
 4054         H6    263    LYS    HE3   4054 0.11350000   1.007947   ; qtot -4.020000
 4055         H2    263    LYS    HZ1   4055 0.34000000   1.007947   ; qtot -3.680000
 4056         H2    263    LYS    HZ2   4056 0.34000000   1.007947   ; qtot -3.340000
 4057         H2    263    LYS    HZ3   4057 0.34000000   1.007947   ; qtot -3.000000
; residue  264 PHE rtp PHE q 0.0
 4058         N1    264    PHE      N   4058 -0.41570000  14.006720   ; qtot -3.415700
 4059         C2    264    PHE     CA   4059 -0.00240000  12.010780   ; qtot -3.418100
 4060         C1    264    PHE      C   4060 0.59730000  12.010780   ; qtot -2.820800
 4061         O1    264    PHE      O   4061 -0.56790000  15.999430   ; qtot -3.388700
 4062         C2    264    PHE     CB   4062 -0.03430000  12.010780   ; qtot -3.423000
 4063         C1    264    PHE     CG   4063 0.01180000  12.010780   ; qtot -3.411200
 4064         C1    264    PHE    CD1   4064 -0.12560000  12.010780   ; qtot -3.536800
 4065         C1    264    PHE    CD2   4065 -0.12560000  12.010780   ; qtot -3.662400
 4066         C1    264    PHE    CE1   4066 -0.17040000  12.010780   ; qtot -3.832800
 4067         C1    264    PHE    CE2   4067 -0.17040000  12.010780   ; qtot -4.003200
 4068         C1    264    PHE     CZ   4068 -0.10720000  12.010780   ; qtot -4.110400
 4069         H2    264    PHE      H   4069 0.27190000   1.007947   ; qtot -3.838500
 4070         H3    264    PHE     HA   4070 0.09780000   1.007947   ; qtot -3.740700
 4071         H1    264    PHE    HB2   4071 0.02950000   1.007947   ; qtot -3.711200
 4072         H1    264    PHE    HB3   4072 0.02950000   1.007947   ; qtot -3.681700
 4073         H5    264    PHE    HD1   4073 0.13300000   1.007947   ; qtot -3.548700
 4074         H5    264    PHE    HD2   4074 0.13300000   1.007947   ; qtot -3.415700
 4075         H5    264    PHE    HE1   4075 0.14300000   1.007947   ; qtot -3.272700
 4076         H5    264    PHE    HE2   4076 0.14300000   1.007947   ; qtot -3.129700
 4077         H5    264    PHE     HZ   4077 0.12970000   1.007947   ; qtot -3.000000
; residue  265 PRO rtp PRO q -0.0
 4078         N1    265    PRO      N   4078 -0.25480000  14.006720   ; qtot -3.254800
 4079         C2    265    PRO     CA   4079 -0.02660000  12.010780   ; qtot -3.281400
 4080         C1    265    PRO      C   4080 0.58960000  12.010780   ; qtot -2.691800
 4081         O1    265    PRO      O   4081 -0.57480000  15.999430   ; qtot -3.266600
 4082         C2    265    PRO     CB   4082 -0.00700000  12.010780   ; qtot -3.273600
 4083         C2    265    PRO     CG   4083 0.01890000  12.010780   ; qtot -3.254700
 4084         C2    265    PRO     CD   4084 0.01920000  12.010780   ; qtot -3.235500
 4085         H3    265    PRO     HA   4085 0.06410000   1.007947   ; qtot -3.171400
 4086         H1    265    PRO    HB2   4086 0.02530000   1.007947   ; qtot -3.146100
 4087         H1    265    PRO    HB3   4087 0.02530000   1.007947   ; qtot -3.120800
 4088         H1    265    PRO    HG2   4088 0.02130000   1.007947   ; qtot -3.099500
 4089         H1    265    PRO    HG3   4089 0.02130000   1.007947   ; qtot -3.078200
 4090         H3    265    PRO    HD2   4090 0.03910000   1.007947   ; qtot -3.039100
 4091         H3    265    PRO    HD3   4091 0.03910000   1.007947   ; qtot -3.000000
; residue  266 ASP rtp ASP q -1.0
 4092         N1    266    ASP      N   4092 -0.51630000  14.006720   ; qtot -3.516300
 4093         C2    266    ASP     CA   4093 0.03810000  12.010780   ; qtot -3.478200
 4094         C1    266    ASP      C   4094 0.53660000  12.010780   ; qtot -2.941600
 4095         O1    266    ASP      O   4095 -0.58190000  15.999430   ; qtot -3.523500
 4096         C2    266    ASP     CB   4096 -0.03030000  12.010780   ; qtot -3.553800
 4097         C1    266    ASP     CG   4097 0.79940000  12.010780   ; qtot -2.754400
 4098         O1    266    ASP    OD1   4098 -0.80140000  15.999430   ; qtot -3.555800
 4099         O1    266    ASP    OD2   4099 -0.80140000  15.999430   ; qtot -4.357200
 4100         H2    266    ASP      H   4100 0.29360000   1.007947   ; qtot -4.063600
 4101         H3    266    ASP     HA   4101 0.08800000   1.007947   ; qtot -3.975600
 4102         H1    266    ASP    HB2   4102 -0.01220000   1.007947   ; qtot -3.987800
 4103         H1    266    ASP    HB3   4103 -0.01220000   1.007947   ; qtot -4.000000
; residue  267 GLY rtp GLY q 0.0
 4104         N1    267    GLY      N   4104 -0.41570000  14.006720   ; qtot -4.415700
 4105         C2    267    GLY     CA   4105 -0.02520000  12.010780   ; qtot -4.440900
 4106         C1    267    GLY      C   4106 0.59730000  12.010780   ; qtot -3.843600
 4107         O1    267    GLY      O   4107 -0.56790000  15.999430   ; qtot -4.411500
 4108         H2    267    GLY      H   4108 0.27190000   1.007947   ; qtot -4.139600
 4109         H3    267    GLY    HA2   4109 0.06980000   1.007947   ; qtot -4.069800
 4110         H3    267    GLY    HA3   4110 0.06980000   1.007947   ; qtot -4.000000
; residue  268 PHE rtp PHE q 0.0
 4111         N1    268    PHE      N   4111 -0.41570000  14.006720   ; qtot -4.415700
 4112         C2    268    PHE     CA   4112 -0.00240000  12.010780   ; qtot -4.418100
 4113         C1    268    PHE      C   4113 0.59730000  12.010780   ; qtot -3.820800
 4114         O1    268    PHE      O   4114 -0.56790000  15.999430   ; qtot -4.388700
 4115         C2    268    PHE     CB   4115 -0.03430000  12.010780   ; qtot -4.423000
 4116         C1    268    PHE     CG   4116 0.01180000  12.010780   ; qtot -4.411200
 4117         C1    268    PHE    CD1   4117 -0.12560000  12.010780   ; qtot -4.536800
 4118         C1    268    PHE    CD2   4118 -0.12560000  12.010780   ; qtot -4.662400
 4119         C1    268    PHE    CE1   4119 -0.17040000  12.010780   ; qtot -4.832800
 4120         C1    268    PHE    CE2   4120 -0.17040000  12.010780   ; qtot -5.003200
 4121         C1    268    PHE     CZ   4121 -0.10720000  12.010780   ; qtot -5.110400
 4122         H2    268    PHE      H   4122 0.27190000   1.007947   ; qtot -4.838500
 4123         H3    268    PHE     HA   4123 0.09780000   1.007947   ; qtot -4.740700
 4124         H1    268    PHE    HB2   4124 0.02950000   1.007947   ; qtot -4.711200
 4125         H1    268    PHE    HB3   4125 0.02950000   1.007947   ; qtot -4.681700
 4126         H5    268    PHE    HD1   4126 0.13300000   1.007947   ; qtot -4.548700
 4127         H5    268    PHE    HD2   4127 0.13300000   1.007947   ; qtot -4.415700
 4128         H5    268    PHE    HE1   4128 0.14300000   1.007947   ; qtot -4.272700
 4129         H5    268    PHE    HE2   4129 0.14300000   1.007947   ; qtot -4.129700
 4130         H5    268    PHE     HZ   4130 0.12970000   1.007947   ; qtot -4.000000
; residue  269 TRP rtp TRP q 0.0
 4131         N1    269    TRP      N   4131 -0.41570000  14.006720   ; qtot -4.415700
 4132         C2    269    TRP     CA   4132 -0.02750000  12.010780   ; qtot -4.443200
 4133         C1    269    TRP      C   4133 0.59730000  12.010780   ; qtot -3.845900
 4134         O1    269    TRP      O   4134 -0.56790000  15.999430   ; qtot -4.413800
 4135         C2    269    TRP     CB   4135 -0.00500000  12.010780   ; qtot -4.418800
 4136         C1    269    TRP     CG   4136 -0.14150000  12.010780   ; qtot -4.560300
 4137         C1    269    TRP    CD1   4137 -0.16380000  12.010780   ; qtot -4.724100
 4138         C1    269    TRP    CD2   4138 0.12430000  12.010780   ; qtot -4.599800
 4139         N1    269    TRP    NE1   4139 -0.34180000  14.006720   ; qtot -4.941600
 4140         C1    269    TRP    CE2   4140 0.13800000  12.010780   ; qtot -4.803600
 4141         C1    269    TRP    CE3   4141 -0.23870000  12.010780   ; qtot -5.042300
 4142         C1    269    TRP    CZ2   4142 -0.26010000  12.010780   ; qtot -5.302400
 4143         C1    269    TRP    CZ3   4143 -0.19720000  12.010780   ; qtot -5.499600
 4144         C1    269    TRP    CH2   4144 -0.11340000  12.010780   ; qtot -5.613000
 4145         H2    269    TRP      H   4145 0.27190000   1.007947   ; qtot -5.341100
 4146         H3    269    TRP     HA   4146 0.11230000   1.007947   ; qtot -5.228800
 4147         H1    269    TRP    HB2   4147 0.03390000   1.007947   ; qtot -5.194900
 4148         H1    269    TRP    HB3   4148 0.03390000   1.007947   ; qtot -5.161000
 4149         H7    269    TRP    HD1   4149 0.20620000   1.007947   ; qtot -4.954800
 4150         H2    269    TRP    HE1   4150 0.34120000   1.007947   ; qtot -4.613600
 4151         H5    269    TRP    HE3   4151 0.17000000   1.007947   ; qtot -4.443600
 4152         H5    269    TRP    HZ2   4152 0.15720000   1.007947   ; qtot -4.286400
 4153         H5    269    TRP    HZ3   4153 0.14470000   1.007947   ; qtot -4.141700
 4154         H5    269    TRP    HH2   4154 0.14170000   1.007947   ; qtot -4.000000
; residue  270 LEU rtp LEU q -0.0
 4155         N1    270    LEU      N   4155 -0.41570000  14.006720   ; qtot -4.415700
 4156         C2    270    LEU     CA   4156 -0.05180000  12.010780   ; qtot -4.467500
 4157         C1    270    LEU      C   4157 0.59730000  12.010780   ; qtot -3.870200
 4158         O1    270    LEU      O   4158 -0.56790000  15.999430   ; qtot -4.438100
 4159         C2    270    LEU     CB   4159 -0.11020000  12.010780   ; qtot -4.548300
 4160         C2    270    LEU     CG   4160 0.35310000  12.010780   ; qtot -4.195200
 4161         C2    270    LEU    CD1   4161 -0.41210000  12.010780   ; qtot -4.607300
 4162         C2    270    LEU    CD2   4162 -0.41210000  12.010780   ; qtot -5.019400
 4163         H2    270    LEU      H   4163 0.27190000   1.007947   ; qtot -4.747500
 4164         H3    270    LEU     HA   4164 0.09220000   1.007947   ; qtot -4.655300
 4165         H1    270    LEU    HB2   4165 0.04570000   1.007947   ; qtot -4.609600
 4166         H1    270    LEU    HB3   4166 0.04570000   1.007947   ; qtot -4.563900
 4167         H1    270    LEU     HG   4167 -0.03610000   1.007947   ; qtot -4.600000
 4168         H1    270    LEU   HD11   4168 0.10000000   1.007947   ; qtot -4.500000
 4169         H1    270    LEU   HD12   4169 0.10000000   1.007947   ; qtot -4.400000
 4170         H1    270    LEU   HD13   4170 0.10000000   1.007947   ; qtot -4.300000
 4171         H1    270    LEU   HD21   4171 0.10000000   1.007947   ; qtot -4.200000
 4172         H1    270    LEU   HD22   4172 0.10000000   1.007947   ; qtot -4.100000
 4173         H1    270    LEU   HD23   4173 0.10000000   1.007947   ; qtot -4.000000
; residue  271 GLY rtp GLY q 0.0
 4174         N1    271    GLY      N   4174 -0.41570000  14.006720   ; qtot -4.415700
 4175         C2    271    GLY     CA   4175 -0.02520000  12.010780   ; qtot -4.440900
 4176         C1    271    GLY      C   4176 0.59730000  12.010780   ; qtot -3.843600
 4177         O1    271    GLY      O   4177 -0.56790000  15.999430   ; qtot -4.411500
 4178         H2    271    GLY      H   4178 0.27190000   1.007947   ; qtot -4.139600
 4179         H3    271    GLY    HA2   4179 0.06980000   1.007947   ; qtot -4.069800
 4180         H3    271    GLY    HA3   4180 0.06980000   1.007947   ; qtot -4.000000
; residue  272 GLU rtp GLU q -1.0
 4181         N1    272    GLU      N   4181 -0.51630000  14.006720   ; qtot -4.516300
 4182         C2    272    GLU     CA   4182 0.03970000  12.010780   ; qtot -4.476600
 4183         C1    272    GLU      C   4183 0.53660000  12.010780   ; qtot -3.940000
 4184         O1    272    GLU      O   4184 -0.58190000  15.999430   ; qtot -4.521900
 4185         C2    272    GLU     CB   4185 0.05600000  12.010780   ; qtot -4.465900
 4186         C2    272    GLU     CG   4186 0.01360000  12.010780   ; qtot -4.452300
 4187         C1    272    GLU     CD   4187 0.80540000  12.010780   ; qtot -3.646900
 4188         O1    272    GLU    OE1   4188 -0.81880000  15.999430   ; qtot -4.465700
 4189         O1    272    GLU    OE2   4189 -0.81880000  15.999430   ; qtot -5.284500
 4190         H2    272    GLU      H   4190 0.29360000   1.007947   ; qtot -4.990900
 4191         H3    272    GLU     HA   4191 0.11050000   1.007947   ; qtot -4.880400
 4192         H1    272    GLU    HB2   4192 -0.01730000   1.007947   ; qtot -4.897700
 4193         H1    272    GLU    HB3   4193 -0.01730000   1.007947   ; qtot -4.915000
 4194         H1    272    GLU    HG2   4194 -0.04250000   1.007947   ; qtot -4.957500
 4195         H1    272    GLU    HG3   4195 -0.04250000   1.007947   ; qtot -5.000000
; residue  273 GLN rtp GLN q 0.0
 4196         N1    273    GLN      N   4196 -0.41570000  14.006720   ; qtot -5.415700
 4197         C2    273    GLN     CA   4197 -0.00310000  12.010780   ; qtot -5.418800
 4198         C1    273    GLN      C   4198 0.59730000  12.010780   ; qtot -4.821500
 4199         O1    273    GLN      O   4199 -0.56790000  15.999430   ; qtot -5.389400
 4200         C2    273    GLN     CB   4200 -0.00360000  12.010780   ; qtot -5.393000
 4201         C2    273    GLN     CG   4201 -0.06450000  12.010780   ; qtot -5.457500
 4202         C1    273    GLN     CD   4202 0.69510000  12.010780   ; qtot -4.762400
 4203         O1    273    GLN    OE1   4203 -0.60860000  15.999430   ; qtot -5.371000
 4204         N1    273    GLN    NE2   4204 -0.94070000  14.006720   ; qtot -6.311700
 4205         H2    273    GLN      H   4205 0.27190000   1.007947   ; qtot -6.039800
 4206         H3    273    GLN     HA   4206 0.08500000   1.007947   ; qtot -5.954800
 4207         H1    273    GLN    HB2   4207 0.01710000   1.007947   ; qtot -5.937700
 4208         H1    273    GLN    HB3   4208 0.01710000   1.007947   ; qtot -5.920600
 4209         H1    273    GLN    HG2   4209 0.03520000   1.007947   ; qtot -5.885400
 4210         H1    273    GLN    HG3   4210 0.03520000   1.007947   ; qtot -5.850200
 4211         H2    273    GLN   HE21   4211 0.42510000   1.007947   ; qtot -5.425100
 4212         H2    273    GLN   HE22   4212 0.42510000   1.007947   ; qtot -5.000000
; residue  274 LEU rtp LEU q -0.0
 4213         N1    274    LEU      N   4213 -0.41570000  14.006720   ; qtot -5.415700
 4214         C2    274    LEU     CA   4214 -0.05180000  12.010780   ; qtot -5.467500
 4215         C1    274    LEU      C   4215 0.59730000  12.010780   ; qtot -4.870200
 4216         O1    274    LEU      O   4216 -0.56790000  15.999430   ; qtot -5.438100
 4217         C2    274    LEU     CB   4217 -0.11020000  12.010780   ; qtot -5.548300
 4218         C2    274    LEU     CG   4218 0.35310000  12.010780   ; qtot -5.195200
 4219         C2    274    LEU    CD1   4219 -0.41210000  12.010780   ; qtot -5.607300
 4220         C2    274    LEU    CD2   4220 -0.41210000  12.010780   ; qtot -6.019400
 4221         H2    274    LEU      H   4221 0.27190000   1.007947   ; qtot -5.747500
 4222         H3    274    LEU     HA   4222 0.09220000   1.007947   ; qtot -5.655300
 4223         H1    274    LEU    HB2   4223 0.04570000   1.007947   ; qtot -5.609600
 4224         H1    274    LEU    HB3   4224 0.04570000   1.007947   ; qtot -5.563900
 4225         H1    274    LEU     HG   4225 -0.03610000   1.007947   ; qtot -5.600000
 4226         H1    274    LEU   HD11   4226 0.10000000   1.007947   ; qtot -5.500000
 4227         H1    274    LEU   HD12   4227 0.10000000   1.007947   ; qtot -5.400000
 4228         H1    274    LEU   HD13   4228 0.10000000   1.007947   ; qtot -5.300000
 4229         H1    274    LEU   HD21   4229 0.10000000   1.007947   ; qtot -5.200000
 4230         H1    274    LEU   HD22   4230 0.10000000   1.007947   ; qtot -5.100000
 4231         H1    274    LEU   HD23   4231 0.10000000   1.007947   ; qtot -5.000000
; residue  275 VAL rtp VAL q 0.0
 4232         N1    275    VAL      N   4232 -0.41570000  14.006720   ; qtot -5.415700
 4233         C2    275    VAL     CA   4233 -0.08750000  12.010780   ; qtot -5.503200
 4234         C1    275    VAL      C   4234 0.59730000  12.010780   ; qtot -4.905900
 4235         O1    275    VAL      O   4235 -0.56790000  15.999430   ; qtot -5.473800
 4236         C2    275    VAL     CB   4236 0.29850000  12.010780   ; qtot -5.175300
 4237         C2    275    VAL    CG1   4237 -0.31920000  12.010780   ; qtot -5.494500
 4238         C2    275    VAL    CG2   4238 -0.31920000  12.010780   ; qtot -5.813700
 4239         H2    275    VAL      H   4239 0.27190000   1.007947   ; qtot -5.541800
 4240         H3    275    VAL     HA   4240 0.09690000   1.007947   ; qtot -5.444900
 4241         H1    275    VAL     HB   4241 -0.02970000   1.007947   ; qtot -5.474600
 4242         H1    275    VAL   HG11   4242 0.07910000   1.007947   ; qtot -5.395500
 4243         H1    275    VAL   HG12   4243 0.07910000   1.007947   ; qtot -5.316400
 4244         H1    275    VAL   HG13   4244 0.07910000   1.007947   ; qtot -5.237300
 4245         H1    275    VAL   HG21   4245 0.07910000   1.007947   ; qtot -5.158200
 4246         H1    275    VAL   HG22   4246 0.07910000   1.007947   ; qtot -5.079100
 4247         H1    275    VAL   HG23   4247 0.07910000   1.007947   ; qtot -5.000000
; residue  276 CYS rtp CYS q 0.0
 4248         N1    276    CYS      N   4248 -0.41570000  14.006720   ; qtot -5.415700
 4249         C2    276    CYS     CA   4249 0.04290000  12.010780   ; qtot -5.372800
 4250         C1    276    CYS      C   4250 0.59730000  12.010780   ; qtot -4.775500
 4251         O1    276    CYS      O   4251 -0.56790000  15.999430   ; qtot -5.343400
 4252         C2    276    CYS     CB   4252 -0.07900000  12.010780   ; qtot -5.422400
 4253         S1    276    CYS     SG   4253 -0.10810000  32.065500   ; qtot -5.530500
 4254         H2    276    CYS      H   4254 0.27190000   1.007947   ; qtot -5.258600
 4255         H3    276    CYS     HA   4255 0.07660000   1.007947   ; qtot -5.182000
 4256         H3    276    CYS    HB2   4256 0.09100000   1.007947   ; qtot -5.091000
 4257         H3    276    CYS    HB3   4257 0.09100000   1.007947   ; qtot -5.000000
; residue  277 TRP rtp TRP q 0.0
 4258         N1    277    TRP      N   4258 -0.41570000  14.006720   ; qtot -5.415700
 4259         C2    277    TRP     CA   4259 -0.02750000  12.010780   ; qtot -5.443200
 4260         C1    277    TRP      C   4260 0.59730000  12.010780   ; qtot -4.845900
 4261         O1    277    TRP      O   4261 -0.56790000  15.999430   ; qtot -5.413800
 4262         C2    277    TRP     CB   4262 -0.00500000  12.010780   ; qtot -5.418800
 4263         C1    277    TRP     CG   4263 -0.14150000  12.010780   ; qtot -5.560300
 4264         C1    277    TRP    CD1   4264 -0.16380000  12.010780   ; qtot -5.724100
 4265         C1    277    TRP    CD2   4265 0.12430000  12.010780   ; qtot -5.599800
 4266         N1    277    TRP    NE1   4266 -0.34180000  14.006720   ; qtot -5.941600
 4267         C1    277    TRP    CE2   4267 0.13800000  12.010780   ; qtot -5.803600
 4268         C1    277    TRP    CE3   4268 -0.23870000  12.010780   ; qtot -6.042300
 4269         C1    277    TRP    CZ2   4269 -0.26010000  12.010780   ; qtot -6.302400
 4270         C1    277    TRP    CZ3   4270 -0.19720000  12.010780   ; qtot -6.499600
 4271         C1    277    TRP    CH2   4271 -0.11340000  12.010780   ; qtot -6.613000
 4272         H2    277    TRP      H   4272 0.27190000   1.007947   ; qtot -6.341100
 4273         H3    277    TRP     HA   4273 0.11230000   1.007947   ; qtot -6.228800
 4274         H1    277    TRP    HB2   4274 0.03390000   1.007947   ; qtot -6.194900
 4275         H1    277    TRP    HB3   4275 0.03390000   1.007947   ; qtot -6.161000
 4276         H7    277    TRP    HD1   4276 0.20620000   1.007947   ; qtot -5.954800
 4277         H2    277    TRP    HE1   4277 0.34120000   1.007947   ; qtot -5.613600
 4278         H5    277    TRP    HE3   4278 0.17000000   1.007947   ; qtot -5.443600
 4279         H5    277    TRP    HZ2   4279 0.15720000   1.007947   ; qtot -5.286400
 4280         H5    277    TRP    HZ3   4280 0.14470000   1.007947   ; qtot -5.141700
 4281         H5    277    TRP    HH2   4281 0.14170000   1.007947   ; qtot -5.000000
; residue  278 GLN rtp GLN q 0.0
 4282         N1    278    GLN      N   4282 -0.41570000  14.006720   ; qtot -5.415700
 4283         C2    278    GLN     CA   4283 -0.00310000  12.010780   ; qtot -5.418800
 4284         C1    278    GLN      C   4284 0.59730000  12.010780   ; qtot -4.821500
 4285         O1    278    GLN      O   4285 -0.56790000  15.999430   ; qtot -5.389400
 4286         C2    278    GLN     CB   4286 -0.00360000  12.010780   ; qtot -5.393000
 4287         C2    278    GLN     CG   4287 -0.06450000  12.010780   ; qtot -5.457500
 4288         C1    278    GLN     CD   4288 0.69510000  12.010780   ; qtot -4.762400
 4289         O1    278    GLN    OE1   4289 -0.60860000  15.999430   ; qtot -5.371000
 4290         N1    278    GLN    NE2   4290 -0.94070000  14.006720   ; qtot -6.311700
 4291         H2    278    GLN      H   4291 0.27190000   1.007947   ; qtot -6.039800
 4292         H3    278    GLN     HA   4292 0.08500000   1.007947   ; qtot -5.954800
 4293         H1    278    GLN    HB2   4293 0.01710000   1.007947   ; qtot -5.937700
 4294         H1    278    GLN    HB3   4294 0.01710000   1.007947   ; qtot -5.920600
 4295         H1    278    GLN    HG2   4295 0.03520000   1.007947   ; qtot -5.885400
 4296         H1    278    GLN    HG3   4296 0.03520000   1.007947   ; qtot -5.850200
 4297         H2    278    GLN   HE21   4297 0.42510000   1.007947   ; qtot -5.425100
 4298         H2    278    GLN   HE22   4298 0.42510000   1.007947   ; qtot -5.000000
; residue  279 ALA rtp ALA q 0.0
 4299         N1    279    ALA      N   4299 -0.41570000  14.006720   ; qtot -5.415700
 4300         C2    279    ALA     CA   4300 0.03370000  12.010780   ; qtot -5.382000
 4301         C1    279    ALA      C   4301 0.59730000  12.010780   ; qtot -4.784700
 4302         O1    279    ALA      O   4302 -0.56790000  15.999430   ; qtot -5.352600
 4303         C2    279    ALA     CB   4303 -0.18250000  12.010780   ; qtot -5.535100
 4304         H2    279    ALA      H   4304 0.27190000   1.007947   ; qtot -5.263200
 4305         H3    279    ALA     HA   4305 0.08230000   1.007947   ; qtot -5.180900
 4306         H1    279    ALA    HB1   4306 0.06030000   1.007947   ; qtot -5.120600
 4307         H1    279    ALA    HB2   4307 0.06030000   1.007947   ; qtot -5.060300
 4308         H1    279    ALA    HB3   4308 0.06030000   1.007947   ; qtot -5.000000
; residue  280 GLY rtp GLY q 0.0
 4309         N1    280    GLY      N   4309 -0.41570000  14.006720   ; qtot -5.415700
 4310         C2    280    GLY     CA   4310 -0.02520000  12.010780   ; qtot -5.440900
 4311         C1    280    GLY      C   4311 0.59730000  12.010780   ; qtot -4.843600
 4312         O1    280    GLY      O   4312 -0.56790000  15.999430   ; qtot -5.411500
 4313         H2    280    GLY      H   4313 0.27190000   1.007947   ; qtot -5.139600
 4314         H3    280    GLY    HA2   4314 0.06980000   1.007947   ; qtot -5.069800
 4315         H3    280    GLY    HA3   4315 0.06980000   1.007947   ; qtot -5.000000
; residue  281 THR rtp THR q -0.0
 4316         N1    281    THR      N   4316 -0.41570000  14.006720   ; qtot -5.415700
 4317         C2    281    THR     CA   4317 -0.03890000  12.010780   ; qtot -5.454600
 4318         C1    281    THR      C   4318 0.59730000  12.010780   ; qtot -4.857300
 4319         O1    281    THR      O   4319 -0.56790000  15.999430   ; qtot -5.425200
 4320         C2    281    THR     CB   4320 0.36540000  12.010780   ; qtot -5.059800
 4321         O2    281    THR    OG1   4321 -0.67610000  15.999430   ; qtot -5.735900
 4322         C2    281    THR    CG2   4322 -0.24380000  12.010780   ; qtot -5.979700
 4323         H2    281    THR      H   4323 0.27190000   1.007947   ; qtot -5.707800
 4324         H3    281    THR     HA   4324 0.10070000   1.007947   ; qtot -5.607100
 4325         H3    281    THR     HB   4325 0.00430000   1.007947   ; qtot -5.602800
 4326         H4    281    THR    HG1   4326 0.41020000   1.007947   ; qtot -5.192600
 4327         H1    281    THR   HG21   4327 0.06420000   1.007947   ; qtot -5.128400
 4328         H1    281    THR   HG22   4328 0.06420000   1.007947   ; qtot -5.064200
 4329         H1    281    THR   HG23   4329 0.06420000   1.007947   ; qtot -5.000000
; residue  282 THR rtp THR q -0.0
 4330         N1    282    THR      N   4330 -0.41570000  14.006720   ; qtot -5.415700
 4331         C2    282    THR     CA   4331 -0.03890000  12.010780   ; qtot -5.454600
 4332         C1    282    THR      C   4332 0.59730000  12.010780   ; qtot -4.857300
 4333         O1    282    THR      O   4333 -0.56790000  15.999430   ; qtot -5.425200
 4334         C2    282    THR     CB   4334 0.36540000  12.010780   ; qtot -5.059800
 4335         O2    282    THR    OG1   4335 -0.67610000  15.999430   ; qtot -5.735900
 4336         C2    282    THR    CG2   4336 -0.24380000  12.010780   ; qtot -5.979700
 4337         H2    282    THR      H   4337 0.27190000   1.007947   ; qtot -5.707800
 4338         H3    282    THR     HA   4338 0.10070000   1.007947   ; qtot -5.607100
 4339         H3    282    THR     HB   4339 0.00430000   1.007947   ; qtot -5.602800
 4340         H4    282    THR    HG1   4340 0.41020000   1.007947   ; qtot -5.192600
 4341         H1    282    THR   HG21   4341 0.06420000   1.007947   ; qtot -5.128400
 4342         H1    282    THR   HG22   4342 0.06420000   1.007947   ; qtot -5.064200
 4343         H1    282    THR   HG23   4343 0.06420000   1.007947   ; qtot -5.000000
; residue  283 PRO rtp PRO q -0.0
 4344         N1    283    PRO      N   4344 -0.25480000  14.006720   ; qtot -5.254800
 4345         C2    283    PRO     CA   4345 -0.02660000  12.010780   ; qtot -5.281400
 4346         C1    283    PRO      C   4346 0.58960000  12.010780   ; qtot -4.691800
 4347         O1    283    PRO      O   4347 -0.57480000  15.999430   ; qtot -5.266600
 4348         C2    283    PRO     CB   4348 -0.00700000  12.010780   ; qtot -5.273600
 4349         C2    283    PRO     CG   4349 0.01890000  12.010780   ; qtot -5.254700
 4350         C2    283    PRO     CD   4350 0.01920000  12.010780   ; qtot -5.235500
 4351         H3    283    PRO     HA   4351 0.06410000   1.007947   ; qtot -5.171400
 4352         H1    283    PRO    HB2   4352 0.02530000   1.007947   ; qtot -5.146100
 4353         H1    283    PRO    HB3   4353 0.02530000   1.007947   ; qtot -5.120800
 4354         H1    283    PRO    HG2   4354 0.02130000   1.007947   ; qtot -5.099500
 4355         H1    283    PRO    HG3   4355 0.02130000   1.007947   ; qtot -5.078200
 4356         H3    283    PRO    HD2   4356 0.03910000   1.007947   ; qtot -5.039100
 4357         H3    283    PRO    HD3   4357 0.03910000   1.007947   ; qtot -5.000000
; residue  284 TRP rtp TRP q 0.0
 4358         N1    284    TRP      N   4358 -0.41570000  14.006720   ; qtot -5.415700
 4359         C2    284    TRP     CA   4359 -0.02750000  12.010780   ; qtot -5.443200
 4360         C1    284    TRP      C   4360 0.59730000  12.010780   ; qtot -4.845900
 4361         O1    284    TRP      O   4361 -0.56790000  15.999430   ; qtot -5.413800
 4362         C2    284    TRP     CB   4362 -0.00500000  12.010780   ; qtot -5.418800
 4363         C1    284    TRP     CG   4363 -0.14150000  12.010780   ; qtot -5.560300
 4364         C1    284    TRP    CD1   4364 -0.16380000  12.010780   ; qtot -5.724100
 4365         C1    284    TRP    CD2   4365 0.12430000  12.010780   ; qtot -5.599800
 4366         N1    284    TRP    NE1   4366 -0.34180000  14.006720   ; qtot -5.941600
 4367         C1    284    TRP    CE2   4367 0.13800000  12.010780   ; qtot -5.803600
 4368         C1    284    TRP    CE3   4368 -0.23870000  12.010780   ; qtot -6.042300
 4369         C1    284    TRP    CZ2   4369 -0.26010000  12.010780   ; qtot -6.302400
 4370         C1    284    TRP    CZ3   4370 -0.19720000  12.010780   ; qtot -6.499600
 4371         C1    284    TRP    CH2   4371 -0.11340000  12.010780   ; qtot -6.613000
 4372         H2    284    TRP      H   4372 0.27190000   1.007947   ; qtot -6.341100
 4373         H3    284    TRP     HA   4373 0.11230000   1.007947   ; qtot -6.228800
 4374         H1    284    TRP    HB2   4374 0.03390000   1.007947   ; qtot -6.194900
 4375         H1    284    TRP    HB3   4375 0.03390000   1.007947   ; qtot -6.161000
 4376         H7    284    TRP    HD1   4376 0.20620000   1.007947   ; qtot -5.954800
 4377         H2    284    TRP    HE1   4377 0.34120000   1.007947   ; qtot -5.613600
 4378         H5    284    TRP    HE3   4378 0.17000000   1.007947   ; qtot -5.443600
 4379         H5    284    TRP    HZ2   4379 0.15720000   1.007947   ; qtot -5.286400
 4380         H5    284    TRP    HZ3   4380 0.14470000   1.007947   ; qtot -5.141700
 4381         H5    284    TRP    HH2   4381 0.14170000   1.007947   ; qtot -5.000000
; residue  285 ASN rtp ASN q 0.0
 4382         N1    285    ASN      N   4382 -0.41570000  14.006720   ; qtot -5.415700
 4383         C2    285    ASN     CA   4383 0.01430000  12.010780   ; qtot -5.401400
 4384         C1    285    ASN      C   4384 0.59730000  12.010780   ; qtot -4.804100
 4385         O1    285    ASN      O   4385 -0.56790000  15.999430   ; qtot -5.372000
 4386         C2    285    ASN     CB   4386 -0.20410000  12.010780   ; qtot -5.576100
 4387         C1    285    ASN     CG   4387 0.71300000  12.010780   ; qtot -4.863100
 4388         O1    285    ASN    OD1   4388 -0.59310000  15.999430   ; qtot -5.456200
 4389         N1    285    ASN    ND2   4389 -0.91910000  14.006720   ; qtot -6.375300
 4390         H2    285    ASN      H   4390 0.27190000   1.007947   ; qtot -6.103400
 4391         H3    285    ASN     HA   4391 0.10480000   1.007947   ; qtot -5.998600
 4392         H1    285    ASN    HB2   4392 0.07970000   1.007947   ; qtot -5.918900
 4393         H1    285    ASN    HB3   4393 0.07970000   1.007947   ; qtot -5.839200
 4394         H2    285    ASN   HD21   4394 0.41960000   1.007947   ; qtot -5.419600
 4395         H2    285    ASN   HD22   4395 0.41960000   1.007947   ; qtot -5.000000
; residue  286 ILE rtp ILE q -0.0
 4396         N1    286    ILE      N   4396 -0.41570000  14.006720   ; qtot -5.415700
 4397         C2    286    ILE     CA   4397 -0.05970000  12.010780   ; qtot -5.475400
 4398         C1    286    ILE      C   4398 0.59730000  12.010780   ; qtot -4.878100
 4399         O1    286    ILE      O   4399 -0.56790000  15.999430   ; qtot -5.446000
 4400         C2    286    ILE     CB   4400 0.13030000  12.010780   ; qtot -5.315700
 4401         C2    286    ILE    CG1   4401 -0.04300000  12.010780   ; qtot -5.358700
 4402         C2    286    ILE    CG2   4402 -0.32040000  12.010780   ; qtot -5.679100
 4403         C2    286    ILE    CD1   4403 -0.06600000  12.010780   ; qtot -5.745100
 4404         H2    286    ILE      H   4404 0.27190000   1.007947   ; qtot -5.473200
 4405         H3    286    ILE     HA   4405 0.08690000   1.007947   ; qtot -5.386300
 4406         H1    286    ILE     HB   4406 0.01870000   1.007947   ; qtot -5.367600
 4407         H1    286    ILE   HG12   4407 0.02360000   1.007947   ; qtot -5.344000
 4408         H1    286    ILE   HG13   4408 0.02360000   1.007947   ; qtot -5.320400
 4409         H1    286    ILE   HG21   4409 0.08820000   1.007947   ; qtot -5.232200
 4410         H1    286    ILE   HG22   4410 0.08820000   1.007947   ; qtot -5.144000
 4411         H1    286    ILE   HG23   4411 0.08820000   1.007947   ; qtot -5.055800
 4412         H1    286    ILE   HD11   4412 0.01860000   1.007947   ; qtot -5.037200
 4413         H1    286    ILE   HD12   4413 0.01860000   1.007947   ; qtot -5.018600
 4414         H1    286    ILE   HD13   4414 0.01860000   1.007947   ; qtot -5.000000
; residue  287 PHE rtp PHE q 0.0
 4415         N1    287    PHE      N   4415 -0.41570000  14.006720   ; qtot -5.415700
 4416         C2    287    PHE     CA   4416 -0.00240000  12.010780   ; qtot -5.418100
 4417         C1    287    PHE      C   4417 0.59730000  12.010780   ; qtot -4.820800
 4418         O1    287    PHE      O   4418 -0.56790000  15.999430   ; qtot -5.388700
 4419         C2    287    PHE     CB   4419 -0.03430000  12.010780   ; qtot -5.423000
 4420         C1    287    PHE     CG   4420 0.01180000  12.010780   ; qtot -5.411200
 4421         C1    287    PHE    CD1   4421 -0.12560000  12.010780   ; qtot -5.536800
 4422         C1    287    PHE    CD2   4422 -0.12560000  12.010780   ; qtot -5.662400
 4423         C1    287    PHE    CE1   4423 -0.17040000  12.010780   ; qtot -5.832800
 4424         C1    287    PHE    CE2   4424 -0.17040000  12.010780   ; qtot -6.003200
 4425         C1    287    PHE     CZ   4425 -0.10720000  12.010780   ; qtot -6.110400
 4426         H2    287    PHE      H   4426 0.27190000   1.007947   ; qtot -5.838500
 4427         H3    287    PHE     HA   4427 0.09780000   1.007947   ; qtot -5.740700
 4428         H1    287    PHE    HB2   4428 0.02950000   1.007947   ; qtot -5.711200
 4429         H1    287    PHE    HB3   4429 0.02950000   1.007947   ; qtot -5.681700
 4430         H5    287    PHE    HD1   4430 0.13300000   1.007947   ; qtot -5.548700
 4431         H5    287    PHE    HD2   4431 0.13300000   1.007947   ; qtot -5.415700
 4432         H5    287    PHE    HE1   4432 0.14300000   1.007947   ; qtot -5.272700
 4433         H5    287    PHE    HE2   4433 0.14300000   1.007947   ; qtot -5.129700
 4434         H5    287    PHE     HZ   4434 0.12970000   1.007947   ; qtot -5.000000
; residue  288 PRO rtp PRO q -0.0
 4435         N1    288    PRO      N   4435 -0.25480000  14.006720   ; qtot -5.254800
 4436         C2    288    PRO     CA   4436 -0.02660000  12.010780   ; qtot -5.281400
 4437         C1    288    PRO      C   4437 0.58960000  12.010780   ; qtot -4.691800
 4438         O1    288    PRO      O   4438 -0.57480000  15.999430   ; qtot -5.266600
 4439         C2    288    PRO     CB   4439 -0.00700000  12.010780   ; qtot -5.273600
 4440         C2    288    PRO     CG   4440 0.01890000  12.010780   ; qtot -5.254700
 4441         C2    288    PRO     CD   4441 0.01920000  12.010780   ; qtot -5.235500
 4442         H3    288    PRO     HA   4442 0.06410000   1.007947   ; qtot -5.171400
 4443         H1    288    PRO    HB2   4443 0.02530000   1.007947   ; qtot -5.146100
 4444         H1    288    PRO    HB3   4444 0.02530000   1.007947   ; qtot -5.120800
 4445         H1    288    PRO    HG2   4445 0.02130000   1.007947   ; qtot -5.099500
 4446         H1    288    PRO    HG3   4446 0.02130000   1.007947   ; qtot -5.078200
 4447         H3    288    PRO    HD2   4447 0.03910000   1.007947   ; qtot -5.039100
 4448         H3    288    PRO    HD3   4448 0.03910000   1.007947   ; qtot -5.000000
; residue  289 VAL rtp VAL q 0.0
 4449         N1    289    VAL      N   4449 -0.41570000  14.006720   ; qtot -5.415700
 4450         C2    289    VAL     CA   4450 -0.08750000  12.010780   ; qtot -5.503200
 4451         C1    289    VAL      C   4451 0.59730000  12.010780   ; qtot -4.905900
 4452         O1    289    VAL      O   4452 -0.56790000  15.999430   ; qtot -5.473800
 4453         C2    289    VAL     CB   4453 0.29850000  12.010780   ; qtot -5.175300
 4454         C2    289    VAL    CG1   4454 -0.31920000  12.010780   ; qtot -5.494500
 4455         C2    289    VAL    CG2   4455 -0.31920000  12.010780   ; qtot -5.813700
 4456         H2    289    VAL      H   4456 0.27190000   1.007947   ; qtot -5.541800
 4457         H3    289    VAL     HA   4457 0.09690000   1.007947   ; qtot -5.444900
 4458         H1    289    VAL     HB   4458 -0.02970000   1.007947   ; qtot -5.474600
 4459         H1    289    VAL   HG11   4459 0.07910000   1.007947   ; qtot -5.395500
 4460         H1    289    VAL   HG12   4460 0.07910000   1.007947   ; qtot -5.316400
 4461         H1    289    VAL   HG13   4461 0.07910000   1.007947   ; qtot -5.237300
 4462         H1    289    VAL   HG21   4462 0.07910000   1.007947   ; qtot -5.158200
 4463         H1    289    VAL   HG22   4463 0.07910000   1.007947   ; qtot -5.079100
 4464         H1    289    VAL   HG23   4464 0.07910000   1.007947   ; qtot -5.000000
; residue  290 ILE rtp ILE q -0.0
 4465         N1    290    ILE      N   4465 -0.41570000  14.006720   ; qtot -5.415700
 4466         C2    290    ILE     CA   4466 -0.05970000  12.010780   ; qtot -5.475400
 4467         C1    290    ILE      C   4467 0.59730000  12.010780   ; qtot -4.878100
[truncated: 2,641,920 more chars]
