# Supplementary material for: Broadening the Scope of Binding Free Energy Calculations Using a Separated Topologies Approach
Source: J Chem Theory Comput. 2023 Jul 24;19(15):5058–76. doi: 10.1021/acs.jctc.3c00282 (PMC10413862; doi:10.1021/acs.jctc.3c00282)
Supplement: Supplementary file 2 — ct3c00282_si_002.zip [file ct3c00282_si_002.zip › SI_paper/BACE1/input/biphenyl/lig_07/complex.pdb]

CRYST1   85.980   85.980   85.980  90.00  90.00  90.00 P 1            
HETATM    1  C   ACE 1   1      46.970  21.589  44.022  0.00  0.00           C  
HETATM    2  O   ACE 1   1      46.117  21.940  43.177  0.00  0.00           O  
HETATM    3  CH3 ACE 1   1      46.989  20.168  44.641  0.00  0.00           C  
HETATM    4 HH31 ACE 1   1      46.878  20.207  45.724  0.00  0.00           H  
HETATM    5 HH32 ACE 1   1      46.115  19.695  44.194  0.00  0.00           H  
HETATM    6 HH33 ACE 1   1      47.818  19.540  44.315  0.00  0.00           H  
ATOM      7  N   THR 1   2      47.941  22.431  44.337  0.00  0.00           N  
ATOM      8  CA  THR 1   2      48.112  23.798  43.639  0.00  0.00           C  
ATOM      9  C   THR 1   2      48.965  23.749  42.390  0.00  0.00           C  
ATOM     10  O   THR 1   2      48.825  24.605  41.537  0.00  0.00           O  
ATOM     11  CB  THR 1   2      48.689  24.792  44.583  0.00  0.00           C  
ATOM     12  OG1 THR 1   2      50.028  24.508  44.795  0.00  0.00           O  
ATOM     13  CG2 THR 1   2      47.937  25.001  45.847  0.00  0.00           C  
ATOM     14  H   THR 1   2      48.393  22.392  45.239  0.00  0.00           H  
ATOM     15  HA  THR 1   2      47.135  24.158  43.316  0.00  0.00           H  
ATOM     16  HB  THR 1   2      48.626  25.724  44.021  0.00  0.00           H  
ATOM     17  HG1 THR 1   2      50.008  23.686  45.291  0.00  0.00           H  
ATOM     18 HG21 THR 1   2      46.855  24.942  45.730  0.00  0.00           H  
ATOM     19 HG22 THR 1   2      48.141  24.162  46.512  0.00  0.00           H  
ATOM     20 HG23 THR 1   2      48.309  25.909  46.321  0.00  0.00           H  
ATOM     21  N   THR 1   3      49.919  22.782  42.242  0.00  0.00           N  
ATOM     22  CA  THR 1   3      50.934  22.651  41.117  0.00  0.00           C  
ATOM     23  C   THR 1   3      50.271  21.884  39.967  0.00  0.00           C  
ATOM     24  O   THR 1   3      49.347  21.083  40.196  0.00  0.00           O  
ATOM     25  CB  THR 1   3      52.240  22.132  41.771  0.00  0.00           C  
ATOM     26  OG1 THR 1   3      51.992  20.823  42.335  0.00  0.00           O  
ATOM     27  CG2 THR 1   3      52.668  22.836  43.001  0.00  0.00           C  
ATOM     28  H   THR 1   3      49.988  22.057  42.941  0.00  0.00           H  
ATOM     29  HA  THR 1   3      51.128  23.682  40.820  0.00  0.00           H  
ATOM     30  HB  THR 1   3      53.101  22.080  41.104  0.00  0.00           H  
ATOM     31  HG1 THR 1   3      52.325  20.178  41.706  0.00  0.00           H  
ATOM     32 HG21 THR 1   3      51.935  22.777  43.805  0.00  0.00           H  
ATOM     33 HG22 THR 1   3      53.576  22.346  43.353  0.00  0.00           H  
ATOM     34 HG23 THR 1   3      52.877  23.883  42.780  0.00  0.00           H  
ATOM     35  N   GLY 1   4      50.741  22.106  38.699  0.00  0.00           N  
ATOM     36  CA  GLY 1   4      50.507  21.196  37.545  0.00  0.00           C  
ATOM     37  C   GLY 1   4      50.865  21.822  36.240  0.00  0.00           C  
ATOM     38  O   GLY 1   4      51.954  22.390  36.062  0.00  0.00           O  
ATOM     39  H   GLY 1   4      51.381  22.883  38.617  0.00  0.00           H  
ATOM     40  HA2 GLY 1   4      51.062  20.304  37.836  0.00  0.00           H  
ATOM     41  HA3 GLY 1   4      49.443  20.961  37.581  0.00  0.00           H  
ATOM     42  N   SER 1   5      49.959  21.686  35.211  0.00  0.00           N  
ATOM     43  CA  SER 1   5      50.041  22.239  33.859  0.00  0.00           C  
ATOM     44  C   SER 1   5      48.972  23.282  33.552  0.00  0.00           C  
ATOM     45  O   SER 1   5      47.839  22.864  33.660  0.00  0.00           O  
ATOM     46  CB  SER 1   5      49.900  21.162  32.795  0.00  0.00           C  
ATOM     47  OG  SER 1   5      50.040  21.816  31.559  0.00  0.00           O  
ATOM     48  H   SER 1   5      49.015  21.416  35.449  0.00  0.00           H  
ATOM     49  HA  SER 1   5      51.013  22.714  33.730  0.00  0.00           H  
ATOM     50  HB2 SER 1   5      50.645  20.376  32.919  0.00  0.00           H  
ATOM     51  HB3 SER 1   5      48.926  20.692  32.931  0.00  0.00           H  
ATOM     52  HG  SER 1   5      49.889  21.102  30.936  0.00  0.00           H  
ATOM     53  N   PHE 1   6      49.273  24.511  33.147  0.00  0.00           N  
ATOM     54  CA  PHE 1   6      48.325  25.609  33.103  0.00  0.00           C  
ATOM     55  C   PHE 1   6      48.454  26.232  31.683  0.00  0.00           C  
ATOM     56  O   PHE 1   6      48.513  27.470  31.647  0.00  0.00           O  
ATOM     57  CB  PHE 1   6      48.435  26.619  34.329  0.00  0.00           C  
ATOM     58  CG  PHE 1   6      48.505  25.973  35.734  0.00  0.00           C  
ATOM     59  CD1 PHE 1   6      49.663  25.977  36.499  0.00  0.00           C  
ATOM     60  CD2 PHE 1   6      47.326  25.329  36.293  0.00  0.00           C  
ATOM     61  CE1 PHE 1   6      49.783  25.479  37.787  0.00  0.00           C  
ATOM     62  CE2 PHE 1   6      47.489  24.742  37.503  0.00  0.00           C  
ATOM     63  CZ  PHE 1   6      48.706  24.753  38.218  0.00  0.00           C  
ATOM     64  H   PHE 1   6      50.257  24.689  33.005  0.00  0.00           H  
ATOM     65  HA  PHE 1   6      47.325  25.191  33.224  0.00  0.00           H  
ATOM     66  HB2 PHE 1   6      49.288  27.282  34.184  0.00  0.00           H  
ATOM     67  HB3 PHE 1   6      47.517  27.205  34.385  0.00  0.00           H  
ATOM     68  HD1 PHE 1   6      50.473  26.582  36.118  0.00  0.00           H  
ATOM     69  HD2 PHE 1   6      46.459  25.267  35.653  0.00  0.00           H  
ATOM     70  HE1 PHE 1   6      50.669  25.535  38.401  0.00  0.00           H  
ATOM     71  HE2 PHE 1   6      46.676  24.132  37.869  0.00  0.00           H  
ATOM     72  HZ  PHE 1   6      48.768  24.217  39.154  0.00  0.00           H  
ATOM     73  N   VAL 1   7      48.687  25.484  30.594  0.00  0.00           N  
ATOM     74  CA  VAL 1   7      49.293  26.042  29.332  0.00  0.00           C  
ATOM     75  C   VAL 1   7      48.591  27.213  28.741  0.00  0.00           C  
ATOM     76  O   VAL 1   7      49.354  28.073  28.299  0.00  0.00           O  
ATOM     77  CB  VAL 1   7      49.476  24.965  28.236  0.00  0.00           C  
ATOM     78  CG1 VAL 1   7      50.359  25.570  27.029  0.00  0.00           C  
ATOM     79  CG2 VAL 1   7      50.113  23.640  28.713  0.00  0.00           C  
ATOM     80  H   VAL 1   7      48.858  24.508  30.792  0.00  0.00           H  
ATOM     81  HA  VAL 1   7      50.265  26.423  29.646  0.00  0.00           H  
ATOM     82  HB  VAL 1   7      48.482  24.655  27.912  0.00  0.00           H  
ATOM     83 HG11 VAL 1   7      51.333  25.732  27.490  0.00  0.00           H  
ATOM     84 HG12 VAL 1   7      50.530  24.679  26.426  0.00  0.00           H  
ATOM     85 HG13 VAL 1   7      49.868  26.377  26.484  0.00  0.00           H  
ATOM     86 HG21 VAL 1   7      49.768  22.813  28.091  0.00  0.00           H  
ATOM     87 HG22 VAL 1   7      51.201  23.681  28.770  0.00  0.00           H  
ATOM     88 HG23 VAL 1   7      49.711  23.460  29.710  0.00  0.00           H  
ATOM     89  N   GLU 1   8      47.269  27.282  28.894  0.00  0.00           N  
ATOM     90  CA  GLU 1   8      46.433  28.412  28.500  0.00  0.00           C  
ATOM     91  C   GLU 1   8      46.544  29.654  29.347  0.00  0.00           C  
ATOM     92  O   GLU 1   8      46.150  30.769  29.045  0.00  0.00           O  
ATOM     93  CB  GLU 1   8      44.929  28.053  28.392  0.00  0.00           C  
ATOM     94  CG  GLU 1   8      44.719  26.869  27.415  0.00  0.00           C  
ATOM     95  CD  GLU 1   8      45.277  25.533  27.713  0.00  0.00           C  
ATOM     96  OE1 GLU 1   8      45.739  24.847  26.777  0.00  0.00           O  
ATOM     97  OE2 GLU 1   8      45.101  25.079  28.894  0.00  0.00           O  
ATOM     98  H   GLU 1   8      46.925  26.463  29.374  0.00  0.00           H  
ATOM     99  HA  GLU 1   8      46.837  28.698  27.528  0.00  0.00           H  
ATOM    100  HB2 GLU 1   8      44.510  27.792  29.363  0.00  0.00           H  
ATOM    101  HB3 GLU 1   8      44.324  28.894  28.051  0.00  0.00           H  
ATOM    102  HG2 GLU 1   8      43.647  26.706  27.297  0.00  0.00           H  
ATOM    103  HG3 GLU 1   8      44.883  27.176  26.382  0.00  0.00           H  
ATOM    104  N   MET 1   9      47.044  29.547  30.587  0.00  0.00           N  
ATOM    105  CA  MET 1   9      47.011  30.629  31.591  0.00  0.00           C  
ATOM    106  C   MET 1   9      48.340  31.379  31.793  0.00  0.00           C  
ATOM    107  O   MET 1   9      48.308  32.565  32.109  0.00  0.00           O  
ATOM    108  CB  MET 1   9      46.547  30.142  32.930  0.00  0.00           C  
ATOM    109  CG  MET 1   9      45.024  29.912  32.794  0.00  0.00           C  
ATOM    110  SD  MET 1   9      44.011  29.518  34.199  0.00  0.00           S  
ATOM    111  CE  MET 1   9      44.597  27.836  34.576  0.00  0.00           C  
ATOM    112  H   MET 1   9      47.236  28.616  30.929  0.00  0.00           H  
ATOM    113  HA  MET 1   9      46.337  31.459  31.383  0.00  0.00           H  
ATOM    114  HB2 MET 1   9      47.108  29.296  33.326  0.00  0.00           H  
ATOM    115  HB3 MET 1   9      46.786  30.965  33.603  0.00  0.00           H  
ATOM    116  HG2 MET 1   9      44.622  30.871  32.468  0.00  0.00           H  
ATOM    117  HG3 MET 1   9      44.839  29.104  32.087  0.00  0.00           H  
ATOM    118  HE1 MET 1   9      45.592  27.984  34.996  0.00  0.00           H  
ATOM    119  HE2 MET 1   9      43.870  27.353  35.228  0.00  0.00           H  
ATOM    120  HE3 MET 1   9      44.676  27.275  33.645  0.00  0.00           H  
ATOM    121  N   VAL 1  10      49.377  30.814  31.272  0.00  0.00           N  
ATOM    122  CA  VAL 1  10      50.634  31.510  30.768  0.00  0.00           C  
ATOM    123  C   VAL 1  10      50.165  32.546  29.771  0.00  0.00           C  
ATOM    124  O   VAL 1  10      49.488  32.340  28.745  0.00  0.00           O  
ATOM    125  CB  VAL 1  10      51.645  30.514  30.197  0.00  0.00           C  
ATOM    126  CG1 VAL 1  10      52.658  31.283  29.383  0.00  0.00           C  
ATOM    127  CG2 VAL 1  10      52.237  29.581  31.255  0.00  0.00           C  
ATOM    128  H   VAL 1  10      49.269  29.833  31.057  0.00  0.00           H  
ATOM    129  HA  VAL 1  10      51.127  32.060  31.570  0.00  0.00           H  
ATOM    130  HB  VAL 1  10      51.071  29.839  29.562  0.00  0.00           H  
ATOM    131 HG11 VAL 1  10      53.189  31.973  30.038  0.00  0.00           H  
ATOM    132 HG12 VAL 1  10      53.448  30.609  29.051  0.00  0.00           H  
ATOM    133 HG13 VAL 1  10      52.230  31.824  28.539  0.00  0.00           H  
ATOM    134 HG21 VAL 1  10      52.990  30.091  31.856  0.00  0.00           H  
ATOM    135 HG22 VAL 1  10      51.487  29.194  31.945  0.00  0.00           H  
ATOM    136 HG23 VAL 1  10      52.651  28.748  30.686  0.00  0.00           H  
ATOM    137  N   ASP 1  11      50.595  33.793  30.077  0.00  0.00           N  
ATOM    138  CA  ASP 1  11      50.777  34.852  29.081  0.00  0.00           C  
ATOM    139  C   ASP 1  11      49.350  35.451  28.623  0.00  0.00           C  
ATOM    140  O   ASP 1  11      49.220  36.018  27.574  0.00  0.00           O  
ATOM    141  CB  ASP 1  11      51.759  34.364  27.963  0.00  0.00           C  
ATOM    142  CG  ASP 1  11      52.000  35.468  26.915  0.00  0.00           C  
ATOM    143  OD1 ASP 1  11      52.190  36.678  27.266  0.00  0.00           O  
ATOM    144  OD2 ASP 1  11      52.036  35.186  25.653  0.00  0.00           O  
ATOM    145  H   ASP 1  11      51.128  33.820  30.935  0.00  0.00           H  
ATOM    146  HA  ASP 1  11      51.391  35.589  29.600  0.00  0.00           H  
ATOM    147  HB2 ASP 1  11      52.732  34.144  28.402  0.00  0.00           H  
ATOM    148  HB3 ASP 1  11      51.296  33.516  27.458  0.00  0.00           H  
ATOM    149  N   ASN 1  12      48.321  35.156  29.406  0.00  0.00           N  
ATOM    150  CA  ASN 1  12      46.888  35.387  29.063  0.00  0.00           C  
ATOM    151  C   ASN 1  12      46.451  36.898  29.280  0.00  0.00           C  
ATOM    152  O   ASN 1  12      45.324  37.335  28.978  0.00  0.00           O  
ATOM    153  CB  ASN 1  12      46.047  34.445  29.937  0.00  0.00           C  
ATOM    154  CG  ASN 1  12      46.122  34.679  31.456  0.00  0.00           C  
ATOM    155  OD1 ASN 1  12      47.000  35.363  31.972  0.00  0.00           O  
ATOM    156  ND2 ASN 1  12      45.274  33.983  32.184  0.00  0.00           N  
ATOM    157  H   ASN 1  12      48.442  34.818  30.351  0.00  0.00           H  
ATOM    158  HA  ASN 1  12      46.723  35.144  28.014  0.00  0.00           H  
ATOM    159  HB2 ASN 1  12      45.035  34.599  29.561  0.00  0.00           H  
ATOM    160  HB3 ASN 1  12      46.384  33.426  29.748  0.00  0.00           H  
ATOM    161 HD21 ASN 1  12      45.525  33.931  33.161  0.00  0.00           H  
ATOM    162 HD22 ASN 1  12      44.609  33.405  31.690  0.00  0.00           H  
ATOM    163  N   LEU 1  13      47.337  37.772  29.865  0.00  0.00           N  
ATOM    164  CA  LEU 1  13      46.983  39.190  30.148  0.00  0.00           C  
ATOM    165  C   LEU 1  13      47.707  40.150  29.197  0.00  0.00           C  
ATOM    166  O   LEU 1  13      48.831  39.870  28.717  0.00  0.00           O  
ATOM    167  CB  LEU 1  13      47.380  39.626  31.572  0.00  0.00           C  
ATOM    168  CG  LEU 1  13      46.864  38.626  32.601  0.00  0.00           C  
ATOM    169  CD1 LEU 1  13      47.512  39.089  33.898  0.00  0.00           C  
ATOM    170  CD2 LEU 1  13      45.392  38.679  32.797  0.00  0.00           C  
ATOM    171  H   LEU 1  13      48.247  37.436  30.146  0.00  0.00           H  
ATOM    172  HA  LEU 1  13      45.901  39.314  30.185  0.00  0.00           H  
ATOM    173  HB2 LEU 1  13      48.468  39.633  31.507  0.00  0.00           H  
ATOM    174  HB3 LEU 1  13      46.941  40.596  31.809  0.00  0.00           H  
ATOM    175  HG  LEU 1  13      47.156  37.607  32.344  0.00  0.00           H  
ATOM    176 HD11 LEU 1  13      47.233  38.510  34.778  0.00  0.00           H  
ATOM    177 HD12 LEU 1  13      48.593  38.998  33.800  0.00  0.00           H  
ATOM    178 HD13 LEU 1  13      47.344  40.138  34.143  0.00  0.00           H  
ATOM    179 HD21 LEU 1  13      44.873  38.170  31.985  0.00  0.00           H  
ATOM    180 HD22 LEU 1  13      45.119  38.192  33.733  0.00  0.00           H  
ATOM    181 HD23 LEU 1  13      45.068  39.708  32.949  0.00  0.00           H  
ATOM    182  N   ARG 1  14      47.025  41.299  28.901  0.00  0.00           N  
ATOM    183  CA  ARG 1  14      47.493  42.367  27.926  0.00  0.00           C  
ATOM    184  C   ARG 1  14      47.118  43.783  28.410  0.00  0.00           C  
ATOM    185  O   ARG 1  14      46.253  43.894  29.183  0.00  0.00           O  
ATOM    186  CB  ARG 1  14      46.912  42.131  26.552  0.00  0.00           C  
ATOM    187  CG  ARG 1  14      47.359  40.839  25.822  0.00  0.00           C  
ATOM    188  CD  ARG 1  14      48.847  40.964  25.483  0.00  0.00           C  
ATOM    189  NE  ARG 1  14      49.367  39.701  24.815  0.00  0.00           N  
ATOM    190  CZ  ARG 1  14      50.099  38.744  25.469  0.00  0.00           C  
ATOM    191  NH1 ARG 1  14      50.577  37.803  24.753  0.00  0.00           N  
ATOM    192  NH2 ARG 1  14      50.326  38.721  26.739  0.00  0.00           N  
ATOM    193  H   ARG 1  14      46.055  41.301  29.183  0.00  0.00           H  
ATOM    194  HA  ARG 1  14      48.581  42.352  27.861  0.00  0.00           H  
ATOM    195  HB2 ARG 1  14      45.823  42.119  26.605  0.00  0.00           H  
ATOM    196  HB3 ARG 1  14      47.205  42.867  25.803  0.00  0.00           H  
ATOM    197  HG2 ARG 1  14      47.314  40.039  26.561  0.00  0.00           H  
ATOM    198  HG3 ARG 1  14      46.774  40.620  24.930  0.00  0.00           H  
ATOM    199  HD2 ARG 1  14      49.057  41.702  24.709  0.00  0.00           H  
ATOM    200  HD3 ARG 1  14      49.445  41.184  26.367  0.00  0.00           H  
ATOM    201  HE  ARG 1  14      49.291  39.682  23.808  0.00  0.00           H  
ATOM    202 HH11 ARG 1  14      51.074  37.035  25.183  0.00  0.00           H  
ATOM    203 HH12 ARG 1  14      50.817  38.007  23.794  0.00  0.00           H  
ATOM    204 HH21 ARG 1  14      50.694  37.883  27.165  0.00  0.00           H  
ATOM    205 HH22 ARG 1  14      49.757  39.336  27.303  0.00  0.00           H  
ATOM    206  N   GLY 1  15      47.761  44.840  27.899  0.00  0.00           N  
ATOM    207  CA  GLY 1  15      47.278  46.185  28.106  0.00  0.00           C  
ATOM    208  C   GLY 1  15      48.090  47.325  27.643  0.00  0.00           C  
ATOM    209  O   GLY 1  15      48.994  46.987  26.880  0.00  0.00           O  
ATOM    210  H   GLY 1  15      48.489  44.772  27.202  0.00  0.00           H  
ATOM    211  HA2 GLY 1  15      46.283  46.215  27.663  0.00  0.00           H  
ATOM    212  HA3 GLY 1  15      47.108  46.236  29.181  0.00  0.00           H  
ATOM    213  N   LYS 1  16      47.729  48.543  28.000  0.00  0.00           N  
ATOM    214  CA  LYS 1  16      48.492  49.771  27.833  0.00  0.00           C  
ATOM    215  C   LYS 1  16      48.941  50.405  29.142  0.00  0.00           C  
ATOM    216  O   LYS 1  16      48.117  50.359  30.055  0.00  0.00           O  
ATOM    217  CB  LYS 1  16      47.859  50.722  26.788  0.00  0.00           C  
ATOM    218  CG  LYS 1  16      48.248  50.316  25.329  0.00  0.00           C  
ATOM    219  CD  LYS 1  16      47.352  49.210  24.704  0.00  0.00           C  
ATOM    220  CE  LYS 1  16      47.794  49.052  23.261  0.00  0.00           C  
ATOM    221  NZ  LYS 1  16      48.791  48.011  23.036  0.00  0.00           N  
ATOM    222  H   LYS 1  16      46.963  48.690  28.641  0.00  0.00           H  
ATOM    223  HA  LYS 1  16      49.423  49.515  27.328  0.00  0.00           H  
ATOM    224  HB2 LYS 1  16      46.789  50.512  26.800  0.00  0.00           H  
ATOM    225  HB3 LYS 1  16      48.033  51.772  27.024  0.00  0.00           H  
ATOM    226  HG2 LYS 1  16      48.134  51.250  24.779  0.00  0.00           H  
ATOM    227  HG3 LYS 1  16      49.304  50.055  25.253  0.00  0.00           H  
ATOM    228  HD2 LYS 1  16      47.364  48.298  25.301  0.00  0.00           H  
ATOM    229  HD3 LYS 1  16      46.340  49.608  24.629  0.00  0.00           H  
ATOM    230  HE2 LYS 1  16      46.893  48.841  22.685  0.00  0.00           H  
ATOM    231  HE3 LYS 1  16      48.251  49.982  22.924  0.00  0.00           H  
ATOM    232  HZ1 LYS 1  16      48.319  47.123  23.136  0.00  0.00           H  
ATOM    233  HZ2 LYS 1  16      49.143  48.114  22.095  0.00  0.00           H  
ATOM    234  HZ3 LYS 1  16      49.523  47.952  23.729  0.00  0.00           H  
ATOM    235  N   SER 1  17      50.208  50.775  29.334  0.00  0.00           N  
ATOM    236  CA  SER 1  17      50.820  51.267  30.579  0.00  0.00           C  
ATOM    237  C   SER 1  17      49.862  52.207  31.220  0.00  0.00           C  
ATOM    238  O   SER 1  17      49.495  53.210  30.658  0.00  0.00           O  
ATOM    239  CB  SER 1  17      52.144  51.997  30.344  0.00  0.00           C  
ATOM    240  OG  SER 1  17      52.712  52.368  31.584  0.00  0.00           O  
ATOM    241  H   SER 1  17      50.858  50.547  28.596  0.00  0.00           H  
ATOM    242  HA  SER 1  17      51.016  50.392  31.198  0.00  0.00           H  
ATOM    243  HB2 SER 1  17      52.804  51.366  29.749  0.00  0.00           H  
ATOM    244  HB3 SER 1  17      51.977  52.927  29.801  0.00  0.00           H  
ATOM    245  HG  SER 1  17      53.442  52.901  31.261  0.00  0.00           H  
ATOM    246  N   GLY 1  18      49.478  51.963  32.475  0.00  0.00           N  
ATOM    247  CA  GLY 1  18      48.573  52.825  33.204  0.00  0.00           C  
ATOM    248  C   GLY 1  18      47.087  52.790  32.782  0.00  0.00           C  
ATOM    249  O   GLY 1  18      46.364  53.488  33.508  0.00  0.00           O  
ATOM    250  H   GLY 1  18      49.761  51.095  32.907  0.00  0.00           H  
ATOM    251  HA2 GLY 1  18      48.639  52.607  34.270  0.00  0.00           H  
ATOM    252  HA3 GLY 1  18      48.919  53.825  32.941  0.00  0.00           H  
ATOM    253  N   GLN 1  19      46.753  52.010  31.795  0.00  0.00           N  
ATOM    254  CA  GLN 1  19      45.330  51.856  31.427  0.00  0.00           C  
ATOM    255  C   GLN 1  19      44.744  50.550  32.003  0.00  0.00           C  
ATOM    256  O   GLN 1  19      43.582  50.210  31.842  0.00  0.00           O  
ATOM    257  CB  GLN 1  19      44.937  52.206  29.954  0.00  0.00           C  
ATOM    258  CG  GLN 1  19      45.409  53.648  29.494  0.00  0.00           C  
ATOM    259  CD  GLN 1  19      44.717  54.117  28.216  0.00  0.00           C  
ATOM    260  OE1 GLN 1  19      44.932  53.462  27.192  0.00  0.00           O  
ATOM    261  NE2 GLN 1  19      43.867  55.105  28.250  0.00  0.00           N  
ATOM    262  H   GLN 1  19      47.413  51.736  31.081  0.00  0.00           H  
ATOM    263  HA  GLN 1  19      44.713  52.596  31.937  0.00  0.00           H  
ATOM    264  HB2 GLN 1  19      45.402  51.464  29.305  0.00  0.00           H  
ATOM    265  HB3 GLN 1  19      43.852  52.105  29.982  0.00  0.00           H  
ATOM    266  HG2 GLN 1  19      45.149  54.386  30.252  0.00  0.00           H  
ATOM    267  HG3 GLN 1  19      46.498  53.624  29.438  0.00  0.00           H  
ATOM    268 HE21 GLN 1  19      43.247  55.189  27.458  0.00  0.00           H  
ATOM    269 HE22 GLN 1  19      43.652  55.475  29.165  0.00  0.00           H  
ATOM    270  N   GLY 1  20      45.600  49.771  32.713  0.00  0.00           N  
ATOM    271  CA  GLY 1  20      45.234  48.537  33.369  0.00  0.00           C  
ATOM    272  C   GLY 1  20      45.363  47.263  32.548  0.00  0.00           C  
ATOM    273  O   GLY 1  20      45.383  47.314  31.327  0.00  0.00           O  
ATOM    274  H   GLY 1  20      46.494  50.143  32.998  0.00  0.00           H  
ATOM    275  HA2 GLY 1  20      45.725  48.418  34.335  0.00  0.00           H  
ATOM    276  HA3 GLY 1  20      44.194  48.598  33.689  0.00  0.00           H  
ATOM    277  N   TYR 1  21      45.502  46.118  33.172  0.00  0.00           N  
ATOM    278  CA  TYR 1  21      45.781  44.847  32.470  0.00  0.00           C  
ATOM    279  C   TYR 1  21      44.496  44.037  32.337  0.00  0.00           C  
ATOM    280  O   TYR 1  21      43.765  43.954  33.334  0.00  0.00           O  
ATOM    281  CB  TYR 1  21      46.819  44.078  33.153  0.00  0.00           C  
ATOM    282  CG  TYR 1  21      48.200  44.735  33.316  0.00  0.00           C  
ATOM    283  CD1 TYR 1  21      48.407  45.750  34.232  0.00  0.00           C  
ATOM    284  CD2 TYR 1  21      49.220  44.127  32.609  0.00  0.00           C  
ATOM    285  CE1 TYR 1  21      49.736  46.306  34.404  0.00  0.00           C  
ATOM    286  CE2 TYR 1  21      50.507  44.688  32.774  0.00  0.00           C  
ATOM    287  CZ  TYR 1  21      50.775  45.777  33.632  0.00  0.00           C  
ATOM    288  OH  TYR 1  21      52.071  46.266  33.733  0.00  0.00           O  
ATOM    289  H   TYR 1  21      45.411  46.091  34.178  0.00  0.00           H  
ATOM    290  HA  TYR 1  21      46.035  45.030  31.426  0.00  0.00           H  
ATOM    291  HB2 TYR 1  21      46.447  43.863  34.154  0.00  0.00           H  
ATOM    292  HB3 TYR 1  21      46.918  43.120  32.643  0.00  0.00           H  
ATOM    293  HD1 TYR 1  21      47.563  46.149  34.775  0.00  0.00           H  
ATOM    294  HD2 TYR 1  21      49.104  43.229  32.020  0.00  0.00           H  
ATOM    295  HE1 TYR 1  21      49.918  47.070  35.145  0.00  0.00           H  
ATOM    296  HE2 TYR 1  21      51.318  44.139  32.319  0.00  0.00           H  
ATOM    297  HH  TYR 1  21      52.154  46.599  34.630  0.00  0.00           H  
ATOM    298  N   TYR 1  22      44.222  43.487  31.180  0.00  0.00           N  
ATOM    299  CA  TYR 1  22      43.021  42.787  30.840  0.00  0.00           C  
ATOM    300  C   TYR 1  22      43.200  41.307  30.387  0.00  0.00           C  
ATOM    301  O   TYR 1  22      44.277  40.968  29.968  0.00  0.00           O  
ATOM    302  CB  TYR 1  22      42.211  43.763  29.959  0.00  0.00           C  
ATOM    303  CG  TYR 1  22      42.706  43.909  28.523  0.00  0.00           C  
ATOM    304  CD1 TYR 1  22      42.665  42.824  27.634  0.00  0.00           C  
ATOM    305  CD2 TYR 1  22      43.244  45.138  28.125  0.00  0.00           C  
ATOM    306  CE1 TYR 1  22      43.322  42.979  26.369  0.00  0.00           C  
ATOM    307  CE2 TYR 1  22      43.786  45.218  26.829  0.00  0.00           C  
ATOM    308  CZ  TYR 1  22      43.767  44.202  25.907  0.00  0.00           C  
ATOM    309  OH  TYR 1  22      44.222  44.255  24.632  0.00  0.00           O  
ATOM    310  H   TYR 1  22      44.876  43.439  30.413  0.00  0.00           H  
ATOM    311  HA  TYR 1  22      42.488  42.729  31.789  0.00  0.00           H  
ATOM    312  HB2 TYR 1  22      41.170  43.443  29.919  0.00  0.00           H  
ATOM    313  HB3 TYR 1  22      42.116  44.754  30.404  0.00  0.00           H  
ATOM    314  HD1 TYR 1  22      42.361  41.844  27.974  0.00  0.00           H  
ATOM    315  HD2 TYR 1  22      43.476  45.847  28.906  0.00  0.00           H  
ATOM    316  HE1 TYR 1  22      43.371  42.052  25.817  0.00  0.00           H  
ATOM    317  HE2 TYR 1  22      44.288  46.126  26.530  0.00  0.00           H  
ATOM    318  HH  TYR 1  22      43.528  43.992  24.023  0.00  0.00           H  
ATOM    319  N   VAL 1  23      42.163  40.566  30.386  0.00  0.00           N  
ATOM    320  CA  VAL 1  23      41.959  39.195  29.900  0.00  0.00           C  
ATOM    321  C   VAL 1  23      40.734  39.169  28.936  0.00  0.00           C  
ATOM    322  O   VAL 1  23      39.698  39.834  29.149  0.00  0.00           O  
ATOM    323  CB  VAL 1  23      41.902  38.206  31.098  0.00  0.00           C  
ATOM    324  CG1 VAL 1  23      40.492  38.297  31.751  0.00  0.00           C  
ATOM    325  CG2 VAL 1  23      42.126  36.720  30.744  0.00  0.00           C  
ATOM    326  H   VAL 1  23      41.404  41.025  30.871  0.00  0.00           H  
ATOM    327  HA  VAL 1  23      42.813  39.015  29.247  0.00  0.00           H  
ATOM    328  HB  VAL 1  23      42.651  38.483  31.840  0.00  0.00           H  
ATOM    329 HG11 VAL 1  23      40.283  39.325  32.045  0.00  0.00           H  
ATOM    330 HG12 VAL 1  23      39.721  38.018  31.032  0.00  0.00           H  
ATOM    331 HG13 VAL 1  23      40.449  37.709  32.668  0.00  0.00           H  
ATOM    332 HG21 VAL 1  23      43.001  36.737  30.095  0.00  0.00           H  
ATOM    333 HG22 VAL 1  23      42.388  36.259  31.696  0.00  0.00           H  
ATOM    334 HG23 VAL 1  23      41.238  36.194  30.394  0.00  0.00           H  
ATOM    335  N   GLU 1  24      40.758  38.286  27.960  0.00  0.00           N  
ATOM    336  CA  GLU 1  24      39.543  38.001  27.180  0.00  0.00           C  
ATOM    337  C   GLU 1  24      38.477  37.200  27.924  0.00  0.00           C  
ATOM    338  O   GLU 1  24      38.859  36.247  28.609  0.00  0.00           O  
ATOM    339  CB  GLU 1  24      40.019  37.280  25.882  0.00  0.00           C  
ATOM    340  CG  GLU 1  24      39.080  37.474  24.728  0.00  0.00           C  
ATOM    341  CD  GLU 1  24      39.589  37.224  23.288  0.00  0.00           C  
ATOM    342  OE1 GLU 1  24      40.386  38.044  22.808  0.00  0.00           O  
ATOM    343  OE2 GLU 1  24      39.330  36.168  22.673  0.00  0.00           O  
ATOM    344  H   GLU 1  24      41.521  37.649  27.781  0.00  0.00           H  
ATOM    345  HA  GLU 1  24      39.150  38.933  26.774  0.00  0.00           H  
ATOM    346  HB2 GLU 1  24      40.896  37.811  25.512  0.00  0.00           H  
ATOM    347  HB3 GLU 1  24      40.263  36.248  26.137  0.00  0.00           H  
ATOM    348  HG2 GLU 1  24      38.266  36.805  25.005  0.00  0.00           H  
ATOM    349  HG3 GLU 1  24      38.647  38.473  24.753  0.00  0.00           H  
ATOM    350  N   MET 1  25      37.187  37.507  27.683  0.00  0.00           N  
ATOM    351  CA  MET 1  25      36.111  36.635  28.209  0.00  0.00           C  
ATOM    352  C   MET 1  25      35.031  36.508  27.122  0.00  0.00           C  
ATOM    353  O   MET 1  25      34.870  37.353  26.196  0.00  0.00           O  
ATOM    354  CB  MET 1  25      35.481  37.218  29.499  0.00  0.00           C  
ATOM    355  CG  MET 1  25      36.461  37.291  30.672  0.00  0.00           C  
ATOM    356  SD  MET 1  25      35.797  37.786  32.309  0.00  0.00           S  
ATOM    357  CE  MET 1  25      34.795  36.426  32.750  0.00  0.00           C  
ATOM    358  H   MET 1  25      36.927  38.261  27.063  0.00  0.00           H  
ATOM    359  HA  MET 1  25      36.314  35.589  28.440  0.00  0.00           H  
ATOM    360  HB2 MET 1  25      35.162  38.237  29.282  0.00  0.00           H  
ATOM    361  HB3 MET 1  25      34.754  36.459  29.789  0.00  0.00           H  
ATOM    362  HG2 MET 1  25      37.031  36.363  30.632  0.00  0.00           H  
ATOM    363  HG3 MET 1  25      37.099  38.141  30.429  0.00  0.00           H  
ATOM    364  HE1 MET 1  25      34.207  36.637  33.643  0.00  0.00           H  
ATOM    365  HE2 MET 1  25      34.090  36.213  31.946  0.00  0.00           H  
ATOM    366  HE3 MET 1  25      35.374  35.512  32.886  0.00  0.00           H  
ATOM    367  N   THR 1  26      34.438  35.311  27.105  0.00  0.00           N  
ATOM    368  CA  THR 1  26      33.233  35.126  26.343  0.00  0.00           C  
ATOM    369  C   THR 1  26      32.001  35.129  27.288  0.00  0.00           C  
ATOM    370  O   THR 1  26      32.021  34.728  28.447  0.00  0.00           O  
ATOM    371  CB  THR 1  26      33.077  33.955  25.462  0.00  0.00           C  
ATOM    372  OG1 THR 1  26      33.270  32.726  26.122  0.00  0.00           O  
ATOM    373  CG2 THR 1  26      34.285  34.076  24.423  0.00  0.00           C  
ATOM    374  H   THR 1  26      34.696  34.660  27.833  0.00  0.00           H  
ATOM    375  HA  THR 1  26      32.987  35.994  25.731  0.00  0.00           H  
ATOM    376  HB  THR 1  26      32.170  34.026  24.860  0.00  0.00           H  
ATOM    377  HG1 THR 1  26      33.269  32.066  25.425  0.00  0.00           H  
ATOM    378 HG21 THR 1  26      35.138  34.644  24.794  0.00  0.00           H  
ATOM    379 HG22 THR 1  26      34.587  33.116  24.003  0.00  0.00           H  
ATOM    380 HG23 THR 1  26      33.857  34.492  23.511  0.00  0.00           H  
ATOM    381  N   VAL 1  27      30.903  35.644  26.754  0.00  0.00           N  
ATOM    382  CA  VAL 1  27      29.635  35.626  27.535  0.00  0.00           C  
ATOM    383  C   VAL 1  27      28.528  35.221  26.543  0.00  0.00           C  
ATOM    384  O   VAL 1  27      28.612  35.648  25.371  0.00  0.00           O  
ATOM    385  CB  VAL 1  27      29.247  37.015  28.166  0.00  0.00           C  
ATOM    386  CG1 VAL 1  27      28.187  36.801  29.257  0.00  0.00           C  
ATOM    387  CG2 VAL 1  27      30.488  37.671  28.770  0.00  0.00           C  
ATOM    388  H   VAL 1  27      30.911  36.044  25.827  0.00  0.00           H  
ATOM    389  HA  VAL 1  27      29.723  34.996  28.420  0.00  0.00           H  
ATOM    390  HB  VAL 1  27      28.799  37.586  27.353  0.00  0.00           H  
ATOM    391 HG11 VAL 1  27      27.468  36.115  28.808  0.00  0.00           H  
ATOM    392 HG12 VAL 1  27      28.658  36.318  30.113  0.00  0.00           H  
ATOM    393 HG13 VAL 1  27      27.745  37.732  29.611  0.00  0.00           H  
ATOM    394 HG21 VAL 1  27      31.171  38.062  28.016  0.00  0.00           H  
ATOM    395 HG22 VAL 1  27      30.003  38.574  29.141  0.00  0.00           H  
ATOM    396 HG23 VAL 1  27      30.949  36.933  29.426  0.00  0.00           H  
ATOM    397  N   GLY 1  28      27.623  34.296  26.875  0.00  0.00           N  
ATOM    398  CA  GLY 1  28      26.475  33.967  26.006  0.00  0.00           C  
ATOM    399  C   GLY 1  28      26.464  32.661  25.218  0.00  0.00           C  
ATOM    400  O   GLY 1  28      27.456  31.878  25.250  0.00  0.00           O  
ATOM    401  H   GLY 1  28      27.660  33.774  27.739  0.00  0.00           H  
ATOM    402  HA2 GLY 1  28      25.649  33.903  26.714  0.00  0.00           H  
ATOM    403  HA3 GLY 1  28      26.160  34.706  25.270  0.00  0.00           H  
ATOM    404  N   SER 1  29      25.339  32.450  24.587  0.00  0.00           N  
ATOM    405  CA  SER 1  29      25.044  31.302  23.748  0.00  0.00           C  
ATOM    406  C   SER 1  29      24.333  31.762  22.427  0.00  0.00           C  
ATOM    407  O   SER 1  29      23.085  31.784  22.451  0.00  0.00           O  
ATOM    408  CB  SER 1  29      24.261  30.265  24.528  0.00  0.00           C  
ATOM    409  OG  SER 1  29      25.047  29.788  25.557  0.00  0.00           O  
ATOM    410  H   SER 1  29      24.587  33.116  24.684  0.00  0.00           H  
ATOM    411  HA  SER 1  29      25.961  30.757  23.525  0.00  0.00           H  
ATOM    412  HB2 SER 1  29      23.302  30.679  24.838  0.00  0.00           H  
ATOM    413  HB3 SER 1  29      24.011  29.455  23.843  0.00  0.00           H  
ATOM    414  HG  SER 1  29      24.817  30.324  26.319  0.00  0.00           H  
ATOM    415  N   PRO 1  30      24.998  32.000  21.274  0.00  0.00           N  
ATOM    416  CA  PRO 1  30      26.406  31.801  20.970  0.00  0.00           C  
ATOM    417  C   PRO 1  30      27.443  32.734  21.754  0.00  0.00           C  
ATOM    418  O   PRO 1  30      27.043  33.826  22.016  0.00  0.00           O  
ATOM    419  CB  PRO 1  30      26.567  32.058  19.468  0.00  0.00           C  
ATOM    420  CG  PRO 1  30      25.339  32.945  19.176  0.00  0.00           C  
ATOM    421  CD  PRO 1  30      24.242  32.416  20.074  0.00  0.00           C  
ATOM    422  HA  PRO 1  30      26.526  30.739  21.183  0.00  0.00           H  
ATOM    423  HB2 PRO 1  30      27.463  32.611  19.185  0.00  0.00           H  
ATOM    424  HB3 PRO 1  30      26.415  31.127  18.921  0.00  0.00           H  
ATOM    425  HG2 PRO 1  30      25.516  34.017  19.264  0.00  0.00           H  
ATOM    426  HG3 PRO 1  30      25.057  32.682  18.156  0.00  0.00           H  
ATOM    427  HD2 PRO 1  30      23.772  31.575  19.566  0.00  0.00           H  
ATOM    428  HD3 PRO 1  30      23.429  33.101  20.317  0.00  0.00           H  
ATOM    429  N   PRO 1  31      28.694  32.332  22.101  0.00  0.00           N  
ATOM    430  CA  PRO 1  31      29.527  33.199  22.909  0.00  0.00           C  
ATOM    431  C   PRO 1  31      29.951  34.537  22.153  0.00  0.00           C  
ATOM    432  O   PRO 1  31      30.604  34.546  21.135  0.00  0.00           O  
ATOM    433  CB  PRO 1  31      30.738  32.343  23.313  0.00  0.00           C  
ATOM    434  CG  PRO 1  31      30.259  30.853  23.078  0.00  0.00           C  
ATOM    435  CD  PRO 1  31      29.350  31.079  21.966  0.00  0.00           C  
ATOM    436  HA  PRO 1  31      28.904  33.354  23.790  0.00  0.00           H  
ATOM    437  HB2 PRO 1  31      31.551  32.434  22.592  0.00  0.00           H  
ATOM    438  HB3 PRO 1  31      31.008  32.534  24.352  0.00  0.00           H  
ATOM    439  HG2 PRO 1  31      31.050  30.104  23.112  0.00  0.00           H  
ATOM    440  HG3 PRO 1  31      29.581  30.664  23.910  0.00  0.00           H  
ATOM    441  HD2 PRO 1  31      29.931  31.083  21.044  0.00  0.00           H  
ATOM    442  HD3 PRO 1  31      28.685  30.215  21.950  0.00  0.00           H  
ATOM    443  N   GLN 1  32      29.551  35.645  22.729  0.00  0.00           N  
ATOM    444  CA  GLN 1  32      30.025  37.009  22.457  0.00  0.00           C  
ATOM    445  C   GLN 1  32      31.372  37.206  23.105  0.00  0.00           C  
ATOM    446  O   GLN 1  32      31.571  36.701  24.191  0.00  0.00           O  
ATOM    447  CB  GLN 1  32      29.016  38.072  22.897  0.00  0.00           C  
ATOM    448  CG  GLN 1  32      27.659  37.809  22.290  0.00  0.00           C  
ATOM    449  CD  GLN 1  32      26.676  38.969  22.528  0.00  0.00           C  
ATOM    450  OE1 GLN 1  32      27.000  40.094  22.668  0.00  0.00           O  
ATOM    451  NE2 GLN 1  32      25.348  38.679  22.656  0.00  0.00           N  
ATOM    452  H   GLN 1  32      29.420  35.483  23.717  0.00  0.00           H  
ATOM    453  HA  GLN 1  32      30.172  37.182  21.391  0.00  0.00           H  
ATOM    454  HB2 GLN 1  32      28.924  38.136  23.981  0.00  0.00           H  
ATOM    455  HB3 GLN 1  32      29.211  39.101  22.596  0.00  0.00           H  
ATOM    456  HG2 GLN 1  32      27.714  37.674  21.209  0.00  0.00           H  
ATOM    457  HG3 GLN 1  32      27.353  36.857  22.724  0.00  0.00           H  
ATOM    458 HE21 GLN 1  32      24.730  39.437  22.909  0.00  0.00           H  
ATOM    459 HE22 GLN 1  32      25.055  37.713  22.695  0.00  0.00           H  
ATOM    460  N   THR 1  33      32.387  37.828  22.518  0.00  0.00           N  
ATOM    461  CA  THR 1  33      33.791  38.024  22.918  0.00  0.00           C  
ATOM    462  C   THR 1  33      33.993  39.493  23.351  0.00  0.00           C  
ATOM    463  O   THR 1  33      33.511  40.398  22.649  0.00  0.00           O  
ATOM    464  CB  THR 1  33      34.721  37.614  21.774  0.00  0.00           C  
ATOM    465  OG1 THR 1  33      34.607  36.207  21.585  0.00  0.00           O  
ATOM    466  CG2 THR 1  33      36.211  37.834  22.118  0.00  0.00           C  
ATOM    467  H   THR 1  33      32.130  38.441  21.758  0.00  0.00           H  
ATOM    468  HA  THR 1  33      33.955  37.394  23.792  0.00  0.00           H  
ATOM    469  HB  THR 1  33      34.424  38.135  20.864  0.00  0.00           H  
ATOM    470  HG1 THR 1  33      33.933  36.139  20.905  0.00  0.00           H  
ATOM    471 HG21 THR 1  33      36.554  37.178  22.918  0.00  0.00           H  
ATOM    472 HG22 THR 1  33      36.811  37.475  21.282  0.00  0.00           H  
ATOM    473 HG23 THR 1  33      36.505  38.831  22.448  0.00  0.00           H  
ATOM    474  N   LEU 1  34      34.694  39.718  24.459  0.00  0.00           N  
ATOM    475  CA  LEU 1  34      35.089  41.112  24.928  0.00  0.00           C  
ATOM    476  C   LEU 1  34      36.393  41.001  25.741  0.00  0.00           C  
ATOM    477  O   LEU 1  34      36.770  39.943  26.200  0.00  0.00           O  
ATOM    478  CB  LEU 1  34      34.085  41.813  25.894  0.00  0.00           C  
ATOM    479  CG  LEU 1  34      32.595  42.140  25.343  0.00  0.00           C  
ATOM    480  CD1 LEU 1  34      31.665  40.957  25.474  0.00  0.00           C  
ATOM    481  CD2 LEU 1  34      31.942  43.418  25.975  0.00  0.00           C  
ATOM    482  H   LEU 1  34      35.178  38.948  24.899  0.00  0.00           H  
ATOM    483  HA  LEU 1  34      35.250  41.668  24.004  0.00  0.00           H  
ATOM    484  HB2 LEU 1  34      33.882  41.109  26.702  0.00  0.00           H  
ATOM    485  HB3 LEU 1  34      34.458  42.726  26.358  0.00  0.00           H  
ATOM    486  HG  LEU 1  34      32.736  42.324  24.278  0.00  0.00           H  
ATOM    487 HD11 LEU 1  34      30.753  41.189  24.924  0.00  0.00           H  
ATOM    488 HD12 LEU 1  34      32.034  40.031  25.031  0.00  0.00           H  
ATOM    489 HD13 LEU 1  34      31.501  40.689  26.517  0.00  0.00           H  
ATOM    490 HD21 LEU 1  34      30.918  43.491  25.609  0.00  0.00           H  
ATOM    491 HD22 LEU 1  34      31.995  43.327  27.060  0.00  0.00           H  
ATOM    492 HD23 LEU 1  34      32.567  44.246  25.640  0.00  0.00           H  
ATOM    493  N   ASN 1  35      37.135  42.081  25.904  0.00  0.00           N  
ATOM    494  CA  ASN 1  35      38.355  42.223  26.665  0.00  0.00           C  
ATOM    495  C   ASN 1  35      38.000  42.864  28.050  0.00  0.00           C  
ATOM    496  O   ASN 1  35      37.168  43.795  28.150  0.00  0.00           O  
ATOM    497  CB  ASN 1  35      39.376  43.186  26.007  0.00  0.00           C  
ATOM    498  CG  ASN 1  35      40.224  42.616  24.923  0.00  0.00           C  
ATOM    499  OD1 ASN 1  35      40.310  41.437  24.768  0.00  0.00           O  
ATOM    500  ND2 ASN 1  35      40.769  43.444  24.022  0.00  0.00           N  
ATOM    501  H   ASN 1  35      36.860  42.938  25.448  0.00  0.00           H  
ATOM    502  HA  ASN 1  35      38.923  41.310  26.842  0.00  0.00           H  
ATOM    503  HB2 ASN 1  35      38.852  43.986  25.484  0.00  0.00           H  
ATOM    504  HB3 ASN 1  35      40.078  43.668  26.688  0.00  0.00           H  
ATOM    505 HD21 ASN 1  35      41.286  43.082  23.234  0.00  0.00           H  
ATOM    506 HD22 ASN 1  35      40.580  44.432  24.110  0.00  0.00           H  
ATOM    507  N   ILE 1  36      38.607  42.370  29.173  0.00  0.00           N  
ATOM    508  CA  ILE 1  36      38.056  42.597  30.495  0.00  0.00           C  
ATOM    509  C   ILE 1  36      39.186  42.907  31.545  0.00  0.00           C  
ATOM    510  O   ILE 1  36      40.107  42.065  31.678  0.00  0.00           O  
ATOM    511  CB  ILE 1  36      37.241  41.439  31.048  0.00  0.00           C  
ATOM    512  CG1 ILE 1  36      36.135  40.940  30.015  0.00  0.00           C  
ATOM    513  CG2 ILE 1  36      36.649  41.698  32.509  0.00  0.00           C  
ATOM    514  CD1 ILE 1  36      34.857  41.868  29.930  0.00  0.00           C  
ATOM    515  H   ILE 1  36      39.013  41.459  29.011  0.00  0.00           H  
ATOM    516  HA  ILE 1  36      37.354  43.423  30.377  0.00  0.00           H  
ATOM    517  HB  ILE 1  36      37.866  40.559  31.195  0.00  0.00           H  
ATOM    518 HG12 ILE 1  36      36.505  40.757  29.007  0.00  0.00           H  
ATOM    519 HG13 ILE 1  36      35.781  39.973  30.373  0.00  0.00           H  
ATOM    520 HG21 ILE 1  36      36.205  42.693  32.530  0.00  0.00           H  
ATOM    521 HG22 ILE 1  36      35.958  40.922  32.837  0.00  0.00           H  
ATOM    522 HG23 ILE 1  36      37.510  41.793  33.171  0.00  0.00           H  
ATOM    523 HD11 ILE 1  36      34.518  42.016  30.956  0.00  0.00           H  
ATOM    524 HD12 ILE 1  36      35.082  42.729  29.302  0.00  0.00           H  
ATOM    525 HD13 ILE 1  36      34.157  41.289  29.328  0.00  0.00           H  
ATOM    526  N   LEU 1  37      39.148  44.032  32.233  0.00  0.00           N  
ATOM    527  CA  LEU 1  37      40.084  44.439  33.245  0.00  0.00           C  
ATOM    528  C   LEU 1  37      40.112  43.494  34.369  0.00  0.00           C  
ATOM    529  O   LEU 1  37      39.127  43.167  35.043  0.00  0.00           O  
ATOM    530  CB  LEU 1  37      39.762  45.864  33.744  0.00  0.00           C  
ATOM    531  CG  LEU 1  37      40.677  46.479  34.781  0.00  0.00           C  
ATOM    532  CD1 LEU 1  37      41.993  46.777  34.063  0.00  0.00           C  
ATOM    533  CD2 LEU 1  37      40.112  47.791  35.297  0.00  0.00           C  
ATOM    534  H   LEU 1  37      38.289  44.563  32.257  0.00  0.00           H  
ATOM    535  HA  LEU 1  37      41.094  44.463  32.835  0.00  0.00           H  
ATOM    536  HB2 LEU 1  37      39.680  46.585  32.930  0.00  0.00           H  
ATOM    537  HB3 LEU 1  37      38.764  45.959  34.171  0.00  0.00           H  
ATOM    538  HG  LEU 1  37      40.818  45.766  35.592  0.00  0.00           H  
ATOM    539 HD11 LEU 1  37      42.426  46.011  33.420  0.00  0.00           H  
ATOM    540 HD12 LEU 1  37      41.819  47.578  33.344  0.00  0.00           H  
ATOM    541 HD13 LEU 1  37      42.818  47.123  34.686  0.00  0.00           H  
ATOM    542 HD21 LEU 1  37      40.461  48.566  34.615  0.00  0.00           H  
ATOM    543 HD22 LEU 1  37      39.024  47.849  35.270  0.00  0.00           H  
ATOM    544 HD23 LEU 1  37      40.453  47.877  36.329  0.00  0.00           H  
ATOM    545  N   VAL 1  38      41.315  43.069  34.791  0.00  0.00           N  
ATOM    546  CA  VAL 1  38      41.502  42.232  35.924  0.00  0.00           C  
ATOM    547  C   VAL 1  38      41.440  43.168  37.091  0.00  0.00           C  
ATOM    548  O   VAL 1  38      42.370  44.046  37.171  0.00  0.00           O  
ATOM    549  CB  VAL 1  38      42.767  41.425  35.750  0.00  0.00           C  
ATOM    550  CG1 VAL 1  38      43.100  40.648  36.956  0.00  0.00           C  
ATOM    551  CG2 VAL 1  38      42.666  40.400  34.563  0.00  0.00           C  
ATOM    552  H   VAL 1  38      42.172  43.326  34.323  0.00  0.00           H  
ATOM    553  HA  VAL 1  38      40.641  41.592  36.117  0.00  0.00           H  
ATOM    554  HB  VAL 1  38      43.617  42.088  35.588  0.00  0.00           H  
ATOM    555 HG11 VAL 1  38      44.101  40.247  36.795  0.00  0.00           H  
ATOM    556 HG12 VAL 1  38      43.163  41.299  37.828  0.00  0.00           H  
ATOM    557 HG13 VAL 1  38      42.359  39.857  37.070  0.00  0.00           H  
ATOM    558 HG21 VAL 1  38      42.059  39.580  34.947  0.00  0.00           H  
ATOM    559 HG22 VAL 1  38      42.253  40.737  33.612  0.00  0.00           H  
ATOM    560 HG23 VAL 1  38      43.692  40.087  34.368  0.00  0.00           H  
ATOM    561  N   ASP 1  39      40.561  43.109  38.055  0.00  0.00           N  
ATOM    562  CA  ASP 1  39      40.463  44.052  39.165  0.00  0.00           C  
ATOM    563  C   ASP 1  39      40.216  43.252  40.463  0.00  0.00           C  
ATOM    564  O   ASP 1  39      39.103  42.830  40.763  0.00  0.00           O  
ATOM    565  CB  ASP 1  39      39.339  45.103  38.887  0.00  0.00           C  
ATOM    566  CG  ASP 1  39      39.130  46.091  40.003  0.00  0.00           C  
ATOM    567  OD1 ASP 1  39      38.075  46.803  39.936  0.00  0.00           O  
ATOM    568  OD2 ASP 1  39      40.000  46.320  40.868  0.00  0.00           O  
ATOM    569  H   ASP 1  39      39.742  42.542  37.888  0.00  0.00           H  
ATOM    570  HA  ASP 1  39      41.442  44.529  39.218  0.00  0.00           H  
ATOM    571  HB2 ASP 1  39      39.497  45.600  37.930  0.00  0.00           H  
ATOM    572  HB3 ASP 1  39      38.466  44.454  38.815  0.00  0.00           H  
ATOM    573  N   THR 1  40      41.262  43.150  41.363  0.00  0.00           N  
ATOM    574  CA  THR 1  40      41.183  42.684  42.826  0.00  0.00           C  
ATOM    575  C   THR 1  40      40.639  43.733  43.824  0.00  0.00           C  
ATOM    576  O   THR 1  40      40.384  43.446  44.999  0.00  0.00           O  
ATOM    577  CB  THR 1  40      42.505  42.047  43.285  0.00  0.00           C  
ATOM    578  OG1 THR 1  40      43.645  42.855  43.206  0.00  0.00           O  
ATOM    579  CG2 THR 1  40      42.749  40.774  42.443  0.00  0.00           C  
ATOM    580  H   THR 1  40      42.160  43.262  40.914  0.00  0.00           H  
ATOM    581  HA  THR 1  40      40.544  41.802  42.865  0.00  0.00           H  
ATOM    582  HB  THR 1  40      42.405  41.658  44.299  0.00  0.00           H  
ATOM    583  HG1 THR 1  40      43.743  42.911  44.159  0.00  0.00           H  
ATOM    584 HG21 THR 1  40      43.706  40.306  42.676  0.00  0.00           H  
ATOM    585 HG22 THR 1  40      41.877  40.132  42.570  0.00  0.00           H  
ATOM    586 HG23 THR 1  40      42.721  41.050  41.389  0.00  0.00           H  
ATOM    587  N   GLY 1  41      40.448  44.953  43.281  0.00  0.00           N  
ATOM    588  CA  GLY 1  41      39.802  46.079  43.993  0.00  0.00           C  
ATOM    589  C   GLY 1  41      38.227  45.993  44.048  0.00  0.00           C  
ATOM    590  O   GLY 1  41      37.668  46.575  44.946  0.00  0.00           O  
ATOM    591  H   GLY 1  41      40.863  45.257  42.412  0.00  0.00           H  
ATOM    592  HA2 GLY 1  41      40.337  46.243  44.928  0.00  0.00           H  
ATOM    593  HA3 GLY 1  41      39.953  47.074  43.573  0.00  0.00           H  
ATOM    594  N   SER 1  42      37.544  45.357  43.093  0.00  0.00           N  
ATOM    595  CA  SER 1  42      36.065  45.279  43.151  0.00  0.00           C  
ATOM    596  C   SER 1  42      35.631  43.798  43.046  0.00  0.00           C  
ATOM    597  O   SER 1  42      36.419  42.879  43.078  0.00  0.00           O  
ATOM    598  CB  SER 1  42      35.521  46.161  42.004  0.00  0.00           C  
ATOM    599  OG  SER 1  42      35.942  45.645  40.740  0.00  0.00           O  
ATOM    600  H   SER 1  42      38.100  44.996  42.331  0.00  0.00           H  
ATOM    601  HA  SER 1  42      35.617  45.703  44.049  0.00  0.00           H  
ATOM    602  HB2 SER 1  42      34.431  46.168  41.981  0.00  0.00           H  
ATOM    603  HB3 SER 1  42      35.822  47.200  42.137  0.00  0.00           H  
ATOM    604  HG  SER 1  42      36.721  46.192  40.621  0.00  0.00           H  
ATOM    605  N   SER 1  43      34.315  43.658  42.883  0.00  0.00           N  
ATOM    606  CA  SER 1  43      33.774  42.274  42.840  0.00  0.00           C  
ATOM    607  C   SER 1  43      32.603  42.122  41.844  0.00  0.00           C  
ATOM    608  O   SER 1  43      32.303  41.011  41.378  0.00  0.00           O  
ATOM    609  CB  SER 1  43      33.468  41.791  44.313  0.00  0.00           C  
ATOM    610  OG  SER 1  43      32.481  42.544  45.007  0.00  0.00           O  
ATOM    611  H   SER 1  43      33.671  44.435  42.900  0.00  0.00           H  
ATOM    612  HA  SER 1  43      34.555  41.584  42.522  0.00  0.00           H  
ATOM    613  HB2 SER 1  43      33.154  40.748  44.265  0.00  0.00           H  
ATOM    614  HB3 SER 1  43      34.416  41.791  44.852  0.00  0.00           H  
ATOM    615  HG  SER 1  43      32.694  42.297  45.910  0.00  0.00           H  
ATOM    616  N   ASN 1  44      31.862  43.156  41.344  0.00  0.00           N  
ATOM    617  CA  ASN 1  44      30.989  42.991  40.244  0.00  0.00           C  
ATOM    618  C   ASN 1  44      31.792  42.664  39.010  0.00  0.00           C  
ATOM    619  O   ASN 1  44      32.738  43.340  38.671  0.00  0.00           O  
ATOM    620  CB  ASN 1  44      30.202  44.316  40.069  0.00  0.00           C  
ATOM    621  CG  ASN 1  44      29.139  44.532  41.035  0.00  0.00           C  
ATOM    622  OD1 ASN 1  44      29.429  44.770  42.213  0.00  0.00           O  
ATOM    623  ND2 ASN 1  44      27.944  44.215  40.740  0.00  0.00           N  
ATOM    624  H   ASN 1  44      32.058  44.067  41.734  0.00  0.00           H  
ATOM    625  HA  ASN 1  44      30.343  42.125  40.389  0.00  0.00           H  
ATOM    626  HB2 ASN 1  44      30.901  45.152  40.021  0.00  0.00           H  
ATOM    627  HB3 ASN 1  44      29.651  44.204  39.135  0.00  0.00           H  
ATOM    628 HD21 ASN 1  44      27.246  44.245  41.470  0.00  0.00           H  
ATOM    629 HD22 ASN 1  44      27.794  43.708  39.879  0.00  0.00           H  
ATOM    630  N   PHE 1  45      31.348  41.688  38.237  0.00  0.00           N  
ATOM    631  CA  PHE 1  45      31.670  41.532  36.816  0.00  0.00           C  
ATOM    632  C   PHE 1  45      30.654  42.325  36.050  0.00  0.00           C  
ATOM    633  O   PHE 1  45      29.452  42.185  36.231  0.00  0.00           O  
ATOM    634  CB  PHE 1  45      31.654  40.056  36.397  0.00  0.00           C  
ATOM    635  CG  PHE 1  45      31.715  39.754  34.930  0.00  0.00           C  
ATOM    636  CD1 PHE 1  45      32.664  40.396  33.998  0.00  0.00           C  
ATOM    637  CD2 PHE 1  45      30.934  38.689  34.381  0.00  0.00           C  
ATOM    638  CE1 PHE 1  45      32.743  40.015  32.715  0.00  0.00           C  
ATOM    639  CE2 PHE 1  45      31.001  38.400  33.037  0.00  0.00           C  
ATOM    640  CZ  PHE 1  45      31.809  39.134  32.176  0.00  0.00           C  
ATOM    641  H   PHE 1  45      30.586  41.106  38.555  0.00  0.00           H  
ATOM    642  HA  PHE 1  45      32.673  41.914  36.622  0.00  0.00           H  
ATOM    643  HB2 PHE 1  45      32.465  39.550  36.922  0.00  0.00           H  
ATOM    644  HB3 PHE 1  45      30.736  39.627  36.800  0.00  0.00           H  
ATOM    645  HD1 PHE 1  45      33.289  41.203  34.350  0.00  0.00           H  
ATOM    646  HD2 PHE 1  45      30.288  38.052  34.966  0.00  0.00           H  
ATOM    647  HE1 PHE 1  45      33.408  40.502  32.017  0.00  0.00           H  
ATOM    648  HE2 PHE 1  45      30.345  37.625  32.668  0.00  0.00           H  
ATOM    649  HZ  PHE 1  45      31.641  39.025  31.115  0.00  0.00           H  
ATOM    650  N   ALA 1  46      31.151  43.265  35.233  0.00  0.00           N  
ATOM    651  CA  ALA 1  46      30.465  44.405  34.656  0.00  0.00           C  
ATOM    652  C   ALA 1  46      31.020  44.611  33.249  0.00  0.00           C  
ATOM    653  O   ALA 1  46      32.210  44.825  33.086  0.00  0.00           O  
ATOM    654  CB  ALA 1  46      30.666  45.613  35.552  0.00  0.00           C  
ATOM    655  H   ALA 1  46      32.159  43.328  35.212  0.00  0.00           H  
ATOM    656  HA  ALA 1  46      29.396  44.190  34.684  0.00  0.00           H  
ATOM    657  HB1 ALA 1  46      31.724  45.874  35.567  0.00  0.00           H  
ATOM    658  HB2 ALA 1  46      30.167  46.424  35.022  0.00  0.00           H  
ATOM    659  HB3 ALA 1  46      30.285  45.359  36.541  0.00  0.00           H  
ATOM    660  N   VAL 1  47      30.176  44.646  32.187  0.00  0.00           N  
ATOM    661  CA  VAL 1  47      30.520  45.014  30.824  0.00  0.00           C  
ATOM    662  C   VAL 1  47      29.629  46.069  30.240  0.00  0.00           C  
ATOM    663  O   VAL 1  47      28.396  46.096  30.582  0.00  0.00           O  
ATOM    664  CB  VAL 1  47      30.514  43.818  29.849  0.00  0.00           C  
ATOM    665  CG1 VAL 1  47      31.769  43.012  30.144  0.00  0.00           C  
ATOM    666  CG2 VAL 1  47      29.318  42.839  29.982  0.00  0.00           C  
ATOM    667  H   VAL 1  47      29.189  44.641  32.402  0.00  0.00           H  
ATOM    668  HA  VAL 1  47      31.523  45.441  30.848  0.00  0.00           H  
ATOM    669  HB  VAL 1  47      30.620  44.142  28.813  0.00  0.00           H  
ATOM    670 HG11 VAL 1  47      31.752  42.657  31.175  0.00  0.00           H  
ATOM    671 HG12 VAL 1  47      31.921  42.184  29.453  0.00  0.00           H  
ATOM    672 HG13 VAL 1  47      32.619  43.694  30.108  0.00  0.00           H  
ATOM    673 HG21 VAL 1  47      29.344  42.223  29.084  0.00  0.00           H  
ATOM    674 HG22 VAL 1  47      29.410  42.260  30.901  0.00  0.00           H  
ATOM    675 HG23 VAL 1  47      28.361  43.335  30.138  0.00  0.00           H  
ATOM    676  N   GLY 1  48      30.151  46.967  29.433  0.00  0.00           N  
ATOM    677  CA  GLY 1  48      29.441  47.900  28.563  0.00  0.00           C  
ATOM    678  C   GLY 1  48      28.461  47.103  27.643  0.00  0.00           C  
ATOM    679  O   GLY 1  48      28.851  46.168  27.024  0.00  0.00           O  
ATOM    680  H   GLY 1  48      31.124  46.806  29.213  0.00  0.00           H  
ATOM    681  HA2 GLY 1  48      28.980  48.727  29.104  0.00  0.00           H  
ATOM    682  HA3 GLY 1  48      30.215  48.242  27.876  0.00  0.00           H  
ATOM    683  N   ALA 1  49      27.176  47.416  27.693  0.00  0.00           N  
ATOM    684  CA  ALA 1  49      26.098  46.698  26.947  0.00  0.00           C  
ATOM    685  C   ALA 1  49      25.320  47.463  25.932  0.00  0.00           C  
ATOM    686  O   ALA 1  49      24.132  47.150  25.507  0.00  0.00           O  
ATOM    687  CB  ALA 1  49      25.220  46.300  28.091  0.00  0.00           C  
ATOM    688  H   ALA 1  49      26.791  48.228  28.155  0.00  0.00           H  
ATOM    689  HA  ALA 1  49      26.471  45.762  26.530  0.00  0.00           H  
ATOM    690  HB1 ALA 1  49      24.722  47.151  28.554  0.00  0.00           H  
ATOM    691  HB2 ALA 1  49      24.404  45.695  27.696  0.00  0.00           H  
ATOM    692  HB3 ALA 1  49      25.768  45.725  28.837  0.00  0.00           H  
ATOM    693  N   ALA 1  50      25.765  48.640  25.462  0.00  0.00           N  
ATOM    694  CA  ALA 1  50      25.173  49.601  24.562  0.00  0.00           C  
ATOM    695  C   ALA 1  50      26.268  50.265  23.688  0.00  0.00           C  
ATOM    696  O   ALA 1  50      27.412  50.381  24.104  0.00  0.00           O  
ATOM    697  CB  ALA 1  50      24.516  50.694  25.323  0.00  0.00           C  
ATOM    698  H   ALA 1  50      26.447  49.078  26.064  0.00  0.00           H  
ATOM    699  HA  ALA 1  50      24.500  49.061  23.897  0.00  0.00           H  
ATOM    700  HB1 ALA 1  50      25.198  51.095  26.074  0.00  0.00           H  
ATOM    701  HB2 ALA 1  50      24.130  51.455  24.645  0.00  0.00           H  
ATOM    702  HB3 ALA 1  50      23.638  50.427  25.911  0.00  0.00           H  
ATOM    703  N   PRO 1  51      25.962  50.802  22.509  0.00  0.00           N  
ATOM    704  CA  PRO 1  51      26.972  51.486  21.622  0.00  0.00           C  
ATOM    705  C   PRO 1  51      27.502  52.756  22.273  0.00  0.00           C  
ATOM    706  O   PRO 1  51      26.756  53.477  22.955  0.00  0.00           O  
ATOM    707  CB  PRO 1  51      26.337  51.953  20.243  0.00  0.00           C  
ATOM    708  CG  PRO 1  51      24.797  51.720  20.622  0.00  0.00           C  
ATOM    709  CD  PRO 1  51      24.624  50.908  21.915  0.00  0.00           C  
ATOM    710  HA  PRO 1  51      27.867  50.877  21.490  0.00  0.00           H  
ATOM    711  HB2 PRO 1  51      26.505  53.013  20.051  0.00  0.00           H  
ATOM    712  HB3 PRO 1  51      26.468  51.300  19.380  0.00  0.00           H  
ATOM    713  HG2 PRO 1  51      24.213  52.638  20.681  0.00  0.00           H  
ATOM    714  HG3 PRO 1  51      24.492  51.133  19.755  0.00  0.00           H  
ATOM    715  HD2 PRO 1  51      24.031  51.370  22.704  0.00  0.00           H  
ATOM    716  HD3 PRO 1  51      24.262  49.912  21.663  0.00  0.00           H  
ATOM    717  N   HIS 1  52      28.779  53.074  22.162  0.00  0.00           N  
ATOM    718  CA  HIS 1  52      29.466  54.172  22.809  0.00  0.00           C  
ATOM    719  C   HIS 1  52      30.623  54.625  21.971  0.00  0.00           C  
ATOM    720  O   HIS 1  52      31.411  53.798  21.495  0.00  0.00           O  
ATOM    721  CB  HIS 1  52      29.802  53.570  24.220  0.00  0.00           C  
ATOM    722  CG  HIS 1  52      30.759  54.528  25.001  0.00  0.00           C  
ATOM    723  ND1 HIS 1  52      32.015  55.032  24.574  0.00  0.00           N  
ATOM    724  CD2 HIS 1  52      30.502  55.019  26.229  0.00  0.00           C  
ATOM    725  CE1 HIS 1  52      32.440  55.873  25.492  0.00  0.00           C  
ATOM    726  NE2 HIS 1  52      31.546  55.848  26.542  0.00  0.00           N  
ATOM    727  H   HIS 1  52      29.303  52.577  21.456  0.00  0.00           H  
ATOM    728  HA  HIS 1  52      28.764  54.971  23.052  0.00  0.00           H  
ATOM    729  HB2 HIS 1  52      28.901  53.531  24.833  0.00  0.00           H  
ATOM    730  HB3 HIS 1  52      30.317  52.611  24.166  0.00  0.00           H  
ATOM    731  HD2 HIS 1  52      29.603  54.835  26.798  0.00  0.00           H  
ATOM    732  HE1 HIS 1  52      33.369  56.423  25.444  0.00  0.00           H  
ATOM    733  HE2 HIS 1  52      31.536  56.560  27.259  0.00  0.00           H  
ATOM    734  N   PRO 1  53      31.023  55.963  21.903  0.00  0.00           N  
ATOM    735  CA  PRO 1  53      32.121  56.467  21.016  0.00  0.00           C  
ATOM    736  C   PRO 1  53      33.432  55.849  21.218  0.00  0.00           C  
ATOM    737  O   PRO 1  53      34.104  55.769  20.219  0.00  0.00           O  
ATOM    738  CB  PRO 1  53      32.190  57.978  21.276  0.00  0.00           C  
ATOM    739  CG  PRO 1  53      30.787  58.309  21.741  0.00  0.00           C  
ATOM    740  CD  PRO 1  53      30.293  57.100  22.503  0.00  0.00           C  
ATOM    741  HA  PRO 1  53      31.771  56.334  19.992  0.00  0.00           H  
ATOM    742  HB2 PRO 1  53      32.934  58.352  21.980  0.00  0.00           H  
ATOM    743  HB3 PRO 1  53      32.318  58.463  20.309  0.00  0.00           H  
ATOM    744  HG2 PRO 1  53      30.697  59.233  22.312  0.00  0.00           H  
ATOM    745  HG3 PRO 1  53      30.210  58.435  20.825  0.00  0.00           H  
ATOM    746  HD2 PRO 1  53      30.504  57.141  23.572  0.00  0.00           H  
ATOM    747  HD3 PRO 1  53      29.229  57.033  22.279  0.00  0.00           H  
ATOM    748  N   PHE 1  54      33.951  55.406  22.416  0.00  0.00           N  
ATOM    749  CA  PHE 1  54      35.229  54.702  22.541  0.00  0.00           C  
ATOM    750  C   PHE 1  54      35.261  53.204  22.128  0.00  0.00           C  
ATOM    751  O   PHE 1  54      36.340  52.594  22.172  0.00  0.00           O  
ATOM    752  CB  PHE 1  54      35.916  54.967  23.908  0.00  0.00           C  
ATOM    753  CG  PHE 1  54      36.074  56.320  24.590  0.00  0.00           C  
ATOM    754  CD1 PHE 1  54      35.949  57.519  23.910  0.00  0.00           C  
ATOM    755  CD2 PHE 1  54      36.443  56.256  26.018  0.00  0.00           C  
ATOM    756  CE1 PHE 1  54      36.101  58.739  24.506  0.00  0.00           C  
ATOM    757  CE2 PHE 1  54      36.522  57.578  26.580  0.00  0.00           C  
ATOM    758  CZ  PHE 1  54      36.292  58.727  25.910  0.00  0.00           C  
ATOM    759  H   PHE 1  54      33.268  55.247  23.143  0.00  0.00           H  
ATOM    760  HA  PHE 1  54      35.906  55.189  21.840  0.00  0.00           H  
ATOM    761  HB2 PHE 1  54      35.382  54.444  24.701  0.00  0.00           H  
ATOM    762  HB3 PHE 1  54      36.946  54.611  23.895  0.00  0.00           H  
ATOM    763  HD1 PHE 1  54      35.770  57.559  22.845  0.00  0.00           H  
ATOM    764  HD2 PHE 1  54      36.491  55.313  26.542  0.00  0.00           H  
ATOM    765  HE1 PHE 1  54      35.962  59.632  23.914  0.00  0.00           H  
ATOM    766  HE2 PHE 1  54      36.792  57.633  27.624  0.00  0.00           H  
ATOM    767  HZ  PHE 1  54      36.191  59.671  26.424  0.00  0.00           H  
ATOM    768  N   LEU 1  55      34.081  52.583  21.883  0.00  0.00           N  
ATOM    769  CA  LEU 1  55      33.889  51.135  21.734  0.00  0.00           C  
ATOM    770  C   LEU 1  55      33.533  50.643  20.322  0.00  0.00           C  
ATOM    771  O   LEU 1  55      32.871  51.432  19.594  0.00  0.00           O  
ATOM    772  CB  LEU 1  55      32.707  50.697  22.739  0.00  0.00           C  
ATOM    773  CG  LEU 1  55      32.894  51.063  24.200  0.00  0.00           C  
ATOM    774  CD1 LEU 1  55      31.851  50.347  25.213  0.00  0.00           C  
ATOM    775  CD2 LEU 1  55      34.288  50.685  24.684  0.00  0.00           C  
ATOM    776  H   LEU 1  55      33.374  53.246  21.600  0.00  0.00           H  
ATOM    777  HA  LEU 1  55      34.817  50.587  21.900  0.00  0.00           H  
ATOM    778  HB2 LEU 1  55      31.723  50.947  22.342  0.00  0.00           H  
ATOM    779  HB3 LEU 1  55      32.702  49.607  22.766  0.00  0.00           H  
ATOM    780  HG  LEU 1  55      32.781  52.138  24.343  0.00  0.00           H  
ATOM    781 HD11 LEU 1  55      30.832  50.479  24.847  0.00  0.00           H  
ATOM    782 HD12 LEU 1  55      32.133  49.298  25.131  0.00  0.00           H  
ATOM    783 HD13 LEU 1  55      32.111  50.632  26.233  0.00  0.00           H  
ATOM    784 HD21 LEU 1  55      34.489  50.993  25.710  0.00  0.00           H  
ATOM    785 HD22 LEU 1  55      34.332  49.596  24.680  0.00  0.00           H  
ATOM    786 HD23 LEU 1  55      35.084  51.207  24.153  0.00  0.00           H  
ATOM    787  N   HIS 1  56      34.046  49.483  20.063  0.00  0.00           N  
ATOM    788  CA  HIS 1  56      33.905  48.825  18.681  0.00  0.00           C  
ATOM    789  C   HIS 1  56      33.009  47.632  18.825  0.00  0.00           C  
ATOM    790  O   HIS 1  56      32.328  47.198  17.870  0.00  0.00           O  
ATOM    791  CB  HIS 1  56      35.310  48.388  18.256  0.00  0.00           C  
ATOM    792  CG  HIS 1  56      36.213  49.514  18.107  0.00  0.00           C  
ATOM    793  ND1 HIS 1  56      37.133  49.809  19.038  0.00  0.00           N  
ATOM    794  CD2 HIS 1  56      36.498  50.266  17.034  0.00  0.00           C  
ATOM    795  CE1 HIS 1  56      38.058  50.651  18.487  0.00  0.00           C  
ATOM    796  NE2 HIS 1  56      37.694  51.020  17.226  0.00  0.00           N  
ATOM    797  H   HIS 1  56      34.559  49.106  20.848  0.00  0.00           H  
ATOM    798  HA  HIS 1  56      33.479  49.419  17.873  0.00  0.00           H  
ATOM    799  HB2 HIS 1  56      35.580  47.511  18.845  0.00  0.00           H  
ATOM    800  HB3 HIS 1  56      35.093  48.097  17.229  0.00  0.00           H  
ATOM    801  HD1 HIS 1  56      37.137  49.415  19.968  0.00  0.00           H  
ATOM    802  HD2 HIS 1  56      35.987  50.331  16.084  0.00  0.00           H  
ATOM    803  HE1 HIS 1  56      38.912  51.171  18.894  0.00  0.00           H  
ATOM    804  N   ARG 1  57      32.876  47.111  20.058  0.00  0.00           N  
ATOM    805  CA  ARG 1  57      31.898  46.050  20.454  0.00  0.00           C  
ATOM    806  C   ARG 1  57      31.346  46.387  21.846  0.00  0.00           C  
ATOM    807  O   ARG 1  57      31.973  47.091  22.688  0.00  0.00           O  
ATOM    808  CB  ARG 1  57      32.584  44.664  20.511  0.00  0.00           C  
ATOM    809  CG  ARG 1  57      33.850  44.702  21.372  0.00  0.00           C  
ATOM    810  CD  ARG 1  57      34.679  43.456  21.033  0.00  0.00           C  
ATOM    811  NE  ARG 1  57      35.961  43.547  21.746  0.00  0.00           N  
ATOM    812  CZ  ARG 1  57      37.052  42.741  21.617  0.00  0.00           C  
ATOM    813  NH1 ARG 1  57      37.124  41.643  20.857  0.00  0.00           N  
ATOM    814  NH2 ARG 1  57      38.082  42.941  22.404  0.00  0.00           N  
ATOM    815  H   ARG 1  57      33.347  47.646  20.774  0.00  0.00           H  
ATOM    816  HA  ARG 1  57      31.142  45.996  19.670  0.00  0.00           H  
ATOM    817  HB2 ARG 1  57      31.891  43.950  20.956  0.00  0.00           H  
ATOM    818  HB3 ARG 1  57      32.922  44.421  19.504  0.00  0.00           H  
ATOM    819  HG2 ARG 1  57      34.448  45.608  21.274  0.00  0.00           H  
ATOM    820  HG3 ARG 1  57      33.634  44.558  22.430  0.00  0.00           H  
ATOM    821  HD2 ARG 1  57      34.103  42.542  21.176  0.00  0.00           H  
ATOM    822  HD3 ARG 1  57      34.837  43.401  19.956  0.00  0.00           H  
ATOM    823  HE  ARG 1  57      35.984  44.146  22.559  0.00  0.00           H  
ATOM    824 HH11 ARG 1  57      37.800  40.941  21.123  0.00  0.00           H  
ATOM    825 HH12 ARG 1  57      36.449  41.520  20.116  0.00  0.00           H  
ATOM    826 HH21 ARG 1  57      38.885  42.345  22.262  0.00  0.00           H  
ATOM    827 HH22 ARG 1  57      38.283  43.874  22.735  0.00  0.00           H  
ATOM    828  N   TYR 1  58      30.197  45.810  22.218  0.00  0.00           N  
ATOM    829  CA  TYR 1  58      29.515  45.799  23.582  0.00  0.00           C  
ATOM    830  C   TYR 1  58      28.735  44.432  23.611  0.00  0.00           C  
ATOM    831  O   TYR 1  58      28.299  43.990  22.506  0.00  0.00           O  
ATOM    832  CB  TYR 1  58      28.523  47.001  23.655  0.00  0.00           C  
ATOM    833  CG  TYR 1  58      27.585  47.226  22.368  0.00  0.00           C  
ATOM    834  CD1 TYR 1  58      26.193  46.901  22.536  0.00  0.00           C  
ATOM    835  CD2 TYR 1  58      28.013  47.839  21.134  0.00  0.00           C  
ATOM    836  CE1 TYR 1  58      25.248  47.160  21.446  0.00  0.00           C  
ATOM    837  CE2 TYR 1  58      27.035  48.057  20.104  0.00  0.00           C  
ATOM    838  CZ  TYR 1  58      25.711  47.740  20.280  0.00  0.00           C  
ATOM    839  OH  TYR 1  58      24.851  48.078  19.344  0.00  0.00           O  
ATOM    840  H   TYR 1  58      29.804  45.072  21.651  0.00  0.00           H  
ATOM    841  HA  TYR 1  58      30.161  45.826  24.460  0.00  0.00           H  
ATOM    842  HB2 TYR 1  58      27.843  46.662  24.437  0.00  0.00           H  
ATOM    843  HB3 TYR 1  58      29.103  47.832  24.056  0.00  0.00           H  
ATOM    844  HD1 TYR 1  58      25.912  46.555  23.519  0.00  0.00           H  
ATOM    845  HD2 TYR 1  58      29.046  48.125  21.004  0.00  0.00           H  
ATOM    846  HE1 TYR 1  58      24.202  46.950  21.613  0.00  0.00           H  
ATOM    847  HE2 TYR 1  58      27.399  48.563  19.222  0.00  0.00           H  
ATOM    848  HH  TYR 1  58      25.321  48.221  18.519  0.00  0.00           H  
ATOM    849  N   TYR 1  59      28.508  43.864  24.856  0.00  0.00           N  
ATOM    850  CA  TYR 1  59      27.718  42.704  24.899  0.00  0.00           C  
ATOM    851  C   TYR 1  59      26.196  42.970  24.702  0.00  0.00           C  
ATOM    852  O   TYR 1  59      25.612  43.840  25.310  0.00  0.00           O  
ATOM    853  CB  TYR 1  59      27.992  42.030  26.186  0.00  0.00           C  
ATOM    854  CG  TYR 1  59      27.096  40.991  26.763  0.00  0.00           C  
ATOM    855  CD1 TYR 1  59      27.029  39.673  26.251  0.00  0.00           C  
ATOM    856  CD2 TYR 1  59      26.199  41.306  27.838  0.00  0.00           C  
ATOM    857  CE1 TYR 1  59      26.180  38.689  26.761  0.00  0.00           C  
ATOM    858  CE2 TYR 1  59      25.320  40.283  28.347  0.00  0.00           C  
ATOM    859  CZ  TYR 1  59      25.386  38.981  27.878  0.00  0.00           C  
ATOM    860  OH  TYR 1  59      24.537  38.036  28.446  0.00  0.00           O  
ATOM    861  H   TYR 1  59      28.588  44.480  25.652  0.00  0.00           H  
ATOM    862  HA  TYR 1  59      28.018  42.065  24.068  0.00  0.00           H  
ATOM    863  HB2 TYR 1  59      28.999  41.613  26.167  0.00  0.00           H  
ATOM    864  HB3 TYR 1  59      27.921  42.879  26.867  0.00  0.00           H  
ATOM    865  HD1 TYR 1  59      27.636  39.411  25.396  0.00  0.00           H  
ATOM    866  HD2 TYR 1  59      26.127  42.301  28.251  0.00  0.00           H  
ATOM    867  HE1 TYR 1  59      26.121  37.734  26.260  0.00  0.00           H  
ATOM    868  HE2 TYR 1  59      24.661  40.467  29.183  0.00  0.00           H  
ATOM    869  HH  TYR 1  59      24.479  37.196  27.984  0.00  0.00           H  
ATOM    870  N   GLN 1  60      25.578  42.200  23.815  0.00  0.00           N  
ATOM    871  CA  GLN 1  60      24.150  42.386  23.336  0.00  0.00           C  
ATOM    872  C   GLN 1  60      23.181  41.257  23.883  0.00  0.00           C  
ATOM    873  O   GLN 1  60      23.006  40.278  23.211  0.00  0.00           O  
ATOM    874  CB  GLN 1  60      24.095  42.451  21.744  0.00  0.00           C  
ATOM    875  CG  GLN 1  60      24.338  43.787  21.230  0.00  0.00           C  
ATOM    876  CD  GLN 1  60      23.990  44.024  19.790  0.00  0.00           C  
ATOM    877  OE1 GLN 1  60      24.797  43.627  18.976  0.00  0.00           O  
ATOM    878  NE2 GLN 1  60      22.920  44.758  19.447  0.00  0.00           N  
ATOM    879  H   GLN 1  60      26.099  41.375  23.554  0.00  0.00           H  
ATOM    880  HA  GLN 1  60      23.783  43.327  23.745  0.00  0.00           H  
ATOM    881  HB2 GLN 1  60      24.845  41.813  21.276  0.00  0.00           H  
ATOM    882  HB3 GLN 1  60      23.095  42.179  21.405  0.00  0.00           H  
ATOM    883  HG2 GLN 1  60      23.803  44.528  21.824  0.00  0.00           H  
ATOM    884  HG3 GLN 1  60      25.404  43.987  21.342  0.00  0.00           H  
ATOM    885 HE21 GLN 1  60      22.649  45.033  18.513  0.00  0.00           H  
ATOM    886 HE22 GLN 1  60      22.512  45.199  20.258  0.00  0.00           H  
ATOM    887  N   ARG 1  61      22.557  41.514  25.061  0.00  0.00           N  
ATOM    888  CA  ARG 1  61      21.767  40.538  25.793  0.00  0.00           C  
ATOM    889  C   ARG 1  61      20.556  40.049  25.046  0.00  0.00           C  
ATOM    890  O   ARG 1  61      20.184  38.918  25.258  0.00  0.00           O  
ATOM    891  CB  ARG 1  61      21.299  41.195  27.060  0.00  0.00           C  
ATOM    892  CG  ARG 1  61      20.448  42.516  27.074  0.00  0.00           C  
ATOM    893  CD  ARG 1  61      20.038  42.890  28.508  0.00  0.00           C  
ATOM    894  NE  ARG 1  61      19.584  44.255  28.697  0.00  0.00           N  
ATOM    895  CZ  ARG 1  61      18.717  44.679  29.558  0.00  0.00           C  
ATOM    896  NH1 ARG 1  61      18.356  44.060  30.666  0.00  0.00           N  
ATOM    897  NH2 ARG 1  61      18.161  45.819  29.387  0.00  0.00           N  
ATOM    898  H   ARG 1  61      22.828  42.363  25.536  0.00  0.00           H  
ATOM    899  HA  ARG 1  61      22.289  39.620  26.063  0.00  0.00           H  
ATOM    900  HB2 ARG 1  61      20.836  40.352  27.572  0.00  0.00           H  
ATOM    901  HB3 ARG 1  61      22.185  41.487  27.624  0.00  0.00           H  
ATOM    902  HG2 ARG 1  61      20.913  43.287  26.460  0.00  0.00           H  
ATOM    903  HG3 ARG 1  61      19.652  42.202  26.399  0.00  0.00           H  
ATOM    904  HD2 ARG 1  61      19.263  42.209  28.859  0.00  0.00           H  
ATOM    905  HD3 ARG 1  61      20.853  42.764  29.221  0.00  0.00           H  
ATOM    906  HE  ARG 1  61      19.751  44.882  27.923  0.00  0.00           H  
ATOM    907 HH11 ARG 1  61      17.585  44.561  31.085  0.00  0.00           H  
ATOM    908 HH12 ARG 1  61      18.786  43.230  31.048  0.00  0.00           H  
ATOM    909 HH21 ARG 1  61      17.410  46.171  29.963  0.00  0.00           H  
ATOM    910 HH22 ARG 1  61      18.221  46.252  28.476  0.00  0.00           H  
ATOM    911  N   GLN 1  62      20.031  40.800  24.002  0.00  0.00           N  
ATOM    912  CA  GLN 1  62      18.890  40.303  23.157  0.00  0.00           C  
ATOM    913  C   GLN 1  62      19.206  39.194  22.254  0.00  0.00           C  
ATOM    914  O   GLN 1  62      18.302  38.446  21.831  0.00  0.00           O  
ATOM    915  CB  GLN 1  62      18.022  41.446  22.524  0.00  0.00           C  
ATOM    916  CG  GLN 1  62      18.455  42.018  21.126  0.00  0.00           C  
ATOM    917  CD  GLN 1  62      19.592  43.019  21.190  0.00  0.00           C  
ATOM    918  OE1 GLN 1  62      20.276  42.996  22.271  0.00  0.00           O  
ATOM    919  NE2 GLN 1  62      19.757  43.942  20.253  0.00  0.00           N  
ATOM    920  H   GLN 1  62      20.461  41.688  23.785  0.00  0.00           H  
ATOM    921  HA  GLN 1  62      18.146  39.870  23.825  0.00  0.00           H  
ATOM    922  HB2 GLN 1  62      16.980  41.134  22.453  0.00  0.00           H  
ATOM    923  HB3 GLN 1  62      18.078  42.336  23.150  0.00  0.00           H  
ATOM    924  HG2 GLN 1  62      18.625  41.170  20.462  0.00  0.00           H  
ATOM    925  HG3 GLN 1  62      17.526  42.457  20.765  0.00  0.00           H  
ATOM    926 HE21 GLN 1  62      20.501  44.599  20.439  0.00  0.00           H  
ATOM    927 HE22 GLN 1  62      19.273  44.015  19.369  0.00  0.00           H  
ATOM    928  N   LEU 1  63      20.489  38.989  21.938  0.00  0.00           N  
ATOM    929  CA  LEU 1  63      21.039  37.987  20.980  0.00  0.00           C  
ATOM    930  C   LEU 1  63      21.331  36.579  21.517  0.00  0.00           C  
ATOM    931  O   LEU 1  63      21.528  35.695  20.643  0.00  0.00           O  
ATOM    932  CB  LEU 1  63      22.296  38.577  20.393  0.00  0.00           C  
ATOM    933  CG  LEU 1  63      22.145  39.762  19.478  0.00  0.00           C  
ATOM    934  CD1 LEU 1  63      23.488  40.049  18.934  0.00  0.00           C  
ATOM    935  CD2 LEU 1  63      21.110  39.747  18.272  0.00  0.00           C  
ATOM    936  H   LEU 1  63      21.148  39.611  22.384  0.00  0.00           H  
ATOM    937  HA  LEU 1  63      20.189  37.839  20.315  0.00  0.00           H  
ATOM    938  HB2 LEU 1  63      23.037  38.682  21.185  0.00  0.00           H  
ATOM    939  HB3 LEU 1  63      22.625  37.784  19.722  0.00  0.00           H  
ATOM    940  HG  LEU 1  63      21.678  40.608  19.982  0.00  0.00           H  
ATOM    941 HD11 LEU 1  63      24.120  40.516  19.689  0.00  0.00           H  
ATOM    942 HD12 LEU 1  63      23.985  39.196  18.473  0.00  0.00           H  
ATOM    943 HD13 LEU 1  63      23.386  40.831  18.182  0.00  0.00           H  
ATOM    944 HD21 LEU 1  63      20.094  39.589  18.632  0.00  0.00           H  
ATOM    945 HD22 LEU 1  63      21.151  40.770  17.897  0.00  0.00           H  
ATOM    946 HD23 LEU 1  63      21.371  39.048  17.478  0.00  0.00           H  
ATOM    947  N   SER 1  64      21.304  36.421  22.850  0.00  0.00           N  
ATOM    948  CA  SER 1  64      21.831  35.198  23.579  0.00  0.00           C  
ATOM    949  C   SER 1  64      20.642  34.381  24.151  0.00  0.00           C  
ATOM    950  O   SER 1  64      19.790  34.964  24.757  0.00  0.00           O  
ATOM    951  CB  SER 1  64      22.728  35.631  24.751  0.00  0.00           C  
ATOM    952  OG  SER 1  64      23.200  34.424  25.431  0.00  0.00           O  
ATOM    953  H   SER 1  64      21.089  37.230  23.415  0.00  0.00           H  
ATOM    954  HA  SER 1  64      22.472  34.604  22.927  0.00  0.00           H  
ATOM    955  HB2 SER 1  64      23.504  36.234  24.279  0.00  0.00           H  
ATOM    956  HB3 SER 1  64      22.140  36.217  25.458  0.00  0.00           H  
ATOM    957  HG  SER 1  64      23.350  34.798  26.302  0.00  0.00           H  
ATOM    958  N   SER 1  65      20.701  33.059  23.934  0.00  0.00           N  
ATOM    959  CA  SER 1  65      19.631  32.176  24.320  0.00  0.00           C  
ATOM    960  C   SER 1  65      19.722  31.714  25.763  0.00  0.00           C  
ATOM    961  O   SER 1  65      18.681  31.476  26.361  0.00  0.00           O  
ATOM    962  CB  SER 1  65      19.542  30.935  23.400  0.00  0.00           C  
ATOM    963  OG  SER 1  65      20.795  30.297  23.441  0.00  0.00           O  
ATOM    964  H   SER 1  65      21.329  32.647  23.258  0.00  0.00           H  
ATOM    965  HA  SER 1  65      18.689  32.717  24.229  0.00  0.00           H  
ATOM    966  HB2 SER 1  65      18.851  30.220  23.846  0.00  0.00           H  
ATOM    967  HB3 SER 1  65      19.243  31.046  22.357  0.00  0.00           H  
ATOM    968  HG  SER 1  65      21.309  30.687  22.730  0.00  0.00           H  
ATOM    969  N   THR 1  66      20.904  31.671  26.389  0.00  0.00           N  
ATOM    970  CA  THR 1  66      21.014  31.413  27.786  0.00  0.00           C  
ATOM    971  C   THR 1  66      20.829  32.606  28.708  0.00  0.00           C  
ATOM    972  O   THR 1  66      20.810  32.469  29.929  0.00  0.00           O  
ATOM    973  CB  THR 1  66      22.313  30.638  28.065  0.00  0.00           C  
ATOM    974  OG1 THR 1  66      23.505  31.185  27.509  0.00  0.00           O  
ATOM    975  CG2 THR 1  66      22.253  29.175  27.631  0.00  0.00           C  
ATOM    976  H   THR 1  66      21.762  31.558  25.868  0.00  0.00           H  
ATOM    977  HA  THR 1  66      20.216  30.732  28.084  0.00  0.00           H  
ATOM    978  HB  THR 1  66      22.430  30.562  29.146  0.00  0.00           H  
ATOM    979  HG1 THR 1  66      23.587  32.050  27.917  0.00  0.00           H  
ATOM    980 HG21 THR 1  66      22.256  29.126  26.542  0.00  0.00           H  
ATOM    981 HG22 THR 1  66      23.047  28.617  28.128  0.00  0.00           H  
ATOM    982 HG23 THR 1  66      21.278  28.892  28.027  0.00  0.00           H  
ATOM    983  N   TYR 1  67      20.665  33.739  28.129  0.00  0.00           N  
ATOM    984  CA  TYR 1  67      20.484  35.056  28.865  0.00  0.00           C  
ATOM    985  C   TYR 1  67      19.213  35.020  29.611  0.00  0.00           C  
ATOM    986  O   TYR 1  67      18.174  34.836  29.061  0.00  0.00           O  
ATOM    987  CB  TYR 1  67      20.345  36.266  27.929  0.00  0.00           C  
ATOM    988  CG  TYR 1  67      20.006  37.515  28.668  0.00  0.00           C  
ATOM    989  CD1 TYR 1  67      20.970  38.108  29.446  0.00  0.00           C  
ATOM    990  CD2 TYR 1  67      18.666  37.917  28.649  0.00  0.00           C  
ATOM    991  CE1 TYR 1  67      20.655  39.199  30.190  0.00  0.00           C  
ATOM    992  CE2 TYR 1  67      18.265  39.070  29.521  0.00  0.00           C  
ATOM    993  CZ  TYR 1  67      19.296  39.688  30.259  0.00  0.00           C  
ATOM    994  OH  TYR 1  67      18.942  40.637  31.171  0.00  0.00           O  
ATOM    995  H   TYR 1  67      20.638  33.712  27.120  0.00  0.00           H  
ATOM    996  HA  TYR 1  67      21.368  35.159  29.493  0.00  0.00           H  
ATOM    997  HB2 TYR 1  67      21.193  36.412  27.259  0.00  0.00           H  
ATOM    998  HB3 TYR 1  67      19.548  36.068  27.212  0.00  0.00           H  
ATOM    999  HD1 TYR 1  67      21.974  37.712  29.414  0.00  0.00           H  
ATOM   1000  HD2 TYR 1  67      17.882  37.474  28.052  0.00  0.00           H  
ATOM   1001  HE1 TYR 1  67      21.435  39.698  30.746  0.00  0.00           H  
ATOM   1002  HE2 TYR 1  67      17.223  39.349  29.478  0.00  0.00           H  
ATOM   1003  HH  TYR 1  67      19.761  41.005  31.511  0.00  0.00           H  
ATOM   1004  N   ARG 1  68      19.316  35.307  30.936  0.00  0.00           N  
ATOM   1005  CA  ARG 1  68      18.136  35.574  31.736  0.00  0.00           C  
ATOM   1006  C   ARG 1  68      18.203  36.922  32.502  0.00  0.00           C  
ATOM   1007  O   ARG 1  68      19.256  37.293  32.971  0.00  0.00           O  
ATOM   1008  CB  ARG 1  68      17.967  34.325  32.690  0.00  0.00           C  
ATOM   1009  CG  ARG 1  68      17.602  33.005  31.919  0.00  0.00           C  
ATOM   1010  CD  ARG 1  68      16.971  31.990  32.885  0.00  0.00           C  
ATOM   1011  NE  ARG 1  68      17.958  31.463  33.805  0.00  0.00           N  
ATOM   1012  CZ  ARG 1  68      18.189  31.765  35.063  0.00  0.00           C  
ATOM   1013  NH1 ARG 1  68      17.580  32.767  35.609  0.00  0.00           N  
ATOM   1014  NH2 ARG 1  68      18.979  31.108  35.801  0.00  0.00           N  
ATOM   1015  H   ARG 1  68      20.179  35.525  31.413  0.00  0.00           H  
ATOM   1016  HA  ARG 1  68      17.192  35.584  31.191  0.00  0.00           H  
ATOM   1017  HB2 ARG 1  68      18.856  34.248  33.316  0.00  0.00           H  
ATOM   1018  HB3 ARG 1  68      17.074  34.599  33.252  0.00  0.00           H  
ATOM   1019  HG2 ARG 1  68      16.891  33.287  31.142  0.00  0.00           H  
ATOM   1020  HG3 ARG 1  68      18.383  32.576  31.292  0.00  0.00           H  
ATOM   1021  HD2 ARG 1  68      16.075  32.380  33.369  0.00  0.00           H  
ATOM   1022  HD3 ARG 1  68      16.673  31.194  32.203  0.00  0.00           H  
ATOM   1023  HE  ARG 1  68      18.393  30.624  33.448  0.00  0.00           H  
ATOM   1024 HH11 ARG 1  68      17.731  32.901  36.599  0.00  0.00           H  
ATOM   1025 HH12 ARG 1  68      16.702  33.118  35.254  0.00  0.00           H  
ATOM   1026 HH21 ARG 1  68      19.279  31.400  36.720  0.00  0.00           H  
ATOM   1027 HH22 ARG 1  68      19.448  30.296  35.425  0.00  0.00           H  
ATOM   1028  N   ASP 1  69      17.133  37.692  32.304  0.00  0.00           N  
ATOM   1029  CA  ASP 1  69      16.782  38.922  33.054  0.00  0.00           C  
ATOM   1030  C   ASP 1  69      16.676  38.706  34.555  0.00  0.00           C  
ATOM   1031  O   ASP 1  69      15.708  38.010  35.004  0.00  0.00           O  
ATOM   1032  CB  ASP 1  69      15.435  39.411  32.539  0.00  0.00           C  
ATOM   1033  CG  ASP 1  69      14.927  40.757  33.029  0.00  0.00           C  
ATOM   1034  OD1 ASP 1  69      15.688  41.426  33.742  0.00  0.00           O  
ATOM   1035  OD2 ASP 1  69      13.855  41.185  32.525  0.00  0.00           O  
ATOM   1036  H   ASP 1  69      16.305  37.219  31.971  0.00  0.00           H  
ATOM   1037  HA  ASP 1  69      17.515  39.722  32.954  0.00  0.00           H  
ATOM   1038  HB2 ASP 1  69      15.542  39.488  31.457  0.00  0.00           H  
ATOM   1039  HB3 ASP 1  69      14.656  38.690  32.787  0.00  0.00           H  
ATOM   1040  N   LEU 1  70      17.617  39.115  35.447  0.00  0.00           N  
ATOM   1041  CA  LEU 1  70      17.379  39.005  36.882  0.00  0.00           C  
ATOM   1042  C   LEU 1  70      16.333  39.984  37.451  0.00  0.00           C  
ATOM   1043  O   LEU 1  70      16.219  40.231  38.667  0.00  0.00           O  
ATOM   1044  CB  LEU 1  70      18.755  39.134  37.608  0.00  0.00           C  
ATOM   1045  CG  LEU 1  70      19.649  37.904  37.654  0.00  0.00           C  
ATOM   1046  CD1 LEU 1  70      21.036  38.250  38.240  0.00  0.00           C  
ATOM   1047  CD2 LEU 1  70      18.977  36.674  38.283  0.00  0.00           C  
ATOM   1048  H   LEU 1  70      18.420  39.567  35.035  0.00  0.00           H  
ATOM   1049  HA  LEU 1  70      17.036  38.006  37.151  0.00  0.00           H  
ATOM   1050  HB2 LEU 1  70      19.271  40.044  37.302  0.00  0.00           H  
ATOM   1051  HB3 LEU 1  70      18.412  39.242  38.637  0.00  0.00           H  
ATOM   1052  HG  LEU 1  70      19.869  37.683  36.609  0.00  0.00           H  
ATOM   1053 HD11 LEU 1  70      20.971  38.535  39.290  0.00  0.00           H  
ATOM   1054 HD12 LEU 1  70      21.648  37.349  38.206  0.00  0.00           H  
ATOM   1055 HD13 LEU 1  70      21.427  39.108  37.694  0.00  0.00           H  
ATOM   1056 HD21 LEU 1  70      17.991  36.371  37.932  0.00  0.00           H  
ATOM   1057 HD22 LEU 1  70      19.568  35.788  38.050  0.00  0.00           H  
ATOM   1058 HD23 LEU 1  70      18.915  36.893  39.349  0.00  0.00           H  
ATOM   1059  N   ARG 1  71      15.585  40.723  36.607  0.00  0.00           N  
ATOM   1060  CA  ARG 1  71      14.657  41.798  36.937  0.00  0.00           C  
ATOM   1061  C   ARG 1  71      14.988  42.777  38.098  0.00  0.00           C  
ATOM   1062  O   ARG 1  71      14.068  43.117  38.851  0.00  0.00           O  
ATOM   1063  CB  ARG 1  71      13.208  41.253  37.214  0.00  0.00           C  
ATOM   1064  CG  ARG 1  71      12.691  40.558  35.935  0.00  0.00           C  
ATOM   1065  CD  ARG 1  71      11.174  40.352  36.085  0.00  0.00           C  
ATOM   1066  NE  ARG 1  71      10.640  39.018  35.590  0.00  0.00           N  
ATOM   1067  CZ  ARG 1  71       9.412  38.599  35.720  0.00  0.00           C  
ATOM   1068  NH1 ARG 1  71       9.153  37.471  35.091  0.00  0.00           N  
ATOM   1069  NH2 ARG 1  71       8.473  39.265  36.330  0.00  0.00           N  
ATOM   1070  H   ARG 1  71      15.685  40.394  35.657  0.00  0.00           H  
ATOM   1071  HA  ARG 1  71      14.584  42.426  36.049  0.00  0.00           H  
ATOM   1072  HB2 ARG 1  71      13.298  40.583  38.070  0.00  0.00           H  
ATOM   1073  HB3 ARG 1  71      12.485  42.053  37.370  0.00  0.00           H  
ATOM   1074  HG2 ARG 1  71      12.951  41.167  35.069  0.00  0.00           H  
ATOM   1075  HG3 ARG 1  71      13.259  39.637  35.806  0.00  0.00           H  
ATOM   1076  HD2 ARG 1  71      10.914  40.388  37.143  0.00  0.00           H  
ATOM   1077  HD3 ARG 1  71      10.702  41.241  35.666  0.00  0.00           H  
ATOM   1078  HE  ARG 1  71      11.279  38.345  35.192  0.00  0.00           H  
ATOM   1079 HH11 ARG 1  71       8.229  37.087  34.955  0.00  0.00           H  
ATOM   1080 HH12 ARG 1  71       9.870  36.860  34.727  0.00  0.00           H  
ATOM   1081 HH21 ARG 1  71       7.567  38.818  36.355  0.00  0.00           H  
ATOM   1082 HH22 ARG 1  71       8.673  40.223  36.582  0.00  0.00           H  
ATOM   1083  N   LYS 1  72      16.218  43.334  38.157  0.00  0.00           N  
ATOM   1084  CA  LYS 1  72      16.699  44.283  39.192  0.00  0.00           C  
ATOM   1085  C   LYS 1  72      17.715  45.244  38.549  0.00  0.00           C  
ATOM   1086  O   LYS 1  72      18.486  44.810  37.663  0.00  0.00           O  
ATOM   1087  CB  LYS 1  72      17.296  43.495  40.370  0.00  0.00           C  
ATOM   1088  CG  LYS 1  72      17.746  44.509  41.488  0.00  0.00           C  
ATOM   1089  CD  LYS 1  72      18.166  43.761  42.707  0.00  0.00           C  
ATOM   1090  CE  LYS 1  72      18.416  44.690  43.960  0.00  0.00           C  
ATOM   1091  NZ  LYS 1  72      18.621  43.887  45.167  0.00  0.00           N  
ATOM   1092  H   LYS 1  72      16.887  43.032  37.463  0.00  0.00           H  
ATOM   1093  HA  LYS 1  72      15.832  44.882  39.468  0.00  0.00           H  
ATOM   1094  HB2 LYS 1  72      16.492  42.879  40.771  0.00  0.00           H  
ATOM   1095  HB3 LYS 1  72      18.151  42.873  40.104  0.00  0.00           H  
ATOM   1096  HG2 LYS 1  72      18.548  45.096  41.041  0.00  0.00           H  
ATOM   1097  HG3 LYS 1  72      16.899  45.092  41.848  0.00  0.00           H  
ATOM   1098  HD2 LYS 1  72      17.510  42.911  42.898  0.00  0.00           H  
ATOM   1099  HD3 LYS 1  72      19.163  43.333  42.596  0.00  0.00           H  
ATOM   1100  HE2 LYS 1  72      19.259  45.344  43.739  0.00  0.00           H  
ATOM   1101  HE3 LYS 1  72      17.567  45.337  44.180  0.00  0.00           H  
ATOM   1102  HZ1 LYS 1  72      17.792  43.396  45.470  0.00  0.00           H  
ATOM   1103  HZ2 LYS 1  72      19.341  43.196  45.011  0.00  0.00           H  
ATOM   1104  HZ3 LYS 1  72      18.999  44.497  45.878  0.00  0.00           H  
ATOM   1105  N   GLY 1  73      17.762  46.500  38.942  0.00  0.00           N  
ATOM   1106  CA  GLY 1  73      18.743  47.386  38.367  0.00  0.00           C  
ATOM   1107  C   GLY 1  73      19.996  47.349  39.242  0.00  0.00           C  
ATOM   1108  O   GLY 1  73      19.957  46.836  40.378  0.00  0.00           O  
ATOM   1109  H   GLY 1  73      17.110  46.919  39.589  0.00  0.00           H  
ATOM   1110  HA2 GLY 1  73      19.078  47.032  37.392  0.00  0.00           H  
ATOM   1111  HA3 GLY 1  73      18.351  48.399  38.463  0.00  0.00           H  
ATOM   1112  N   VAL 1  74      21.022  47.775  38.602  0.00  0.00           N  
ATOM   1113  CA  VAL 1  74      22.311  48.104  39.265  0.00  0.00           C  
ATOM   1114  C   VAL 1  74      22.783  49.462  38.894  0.00  0.00           C  
ATOM   1115  O   VAL 1  74      22.976  49.780  37.726  0.00  0.00           O  
ATOM   1116  CB  VAL 1  74      23.331  46.905  39.091  0.00  0.00           C  
ATOM   1117  CG1 VAL 1  74      23.341  46.362  37.670  0.00  0.00           C  
ATOM   1118  CG2 VAL 1  74      24.697  47.276  39.598  0.00  0.00           C  
ATOM   1119  H   VAL 1  74      20.916  48.192  37.688  0.00  0.00           H  
ATOM   1120  HA  VAL 1  74      21.969  48.147  40.299  0.00  0.00           H  
ATOM   1121  HB  VAL 1  74      22.927  46.128  39.740  0.00  0.00           H  
ATOM   1122 HG11 VAL 1  74      23.575  47.175  36.981  0.00  0.00           H  
ATOM   1123 HG12 VAL 1  74      24.253  45.772  37.587  0.00  0.00           H  
ATOM   1124 HG13 VAL 1  74      22.415  45.835  37.438  0.00  0.00           H  
ATOM   1125 HG21 VAL 1  74      25.210  48.017  38.985  0.00  0.00           H  
ATOM   1126 HG22 VAL 1  74      24.546  47.785  40.550  0.00  0.00           H  
ATOM   1127 HG23 VAL 1  74      25.224  46.324  39.540  0.00  0.00           H  
ATOM   1128  N   TYR 1  75      23.136  50.332  39.906  0.00  0.00           N  
ATOM   1129  CA  TYR 1  75      23.963  51.462  39.737  0.00  0.00           C  
ATOM   1130  C   TYR 1  75      25.161  51.531  40.661  0.00  0.00           C  
ATOM   1131  O   TYR 1  75      25.230  51.068  41.819  0.00  0.00           O  
ATOM   1132  CB  TYR 1  75      23.131  52.793  39.974  0.00  0.00           C  
ATOM   1133  CG  TYR 1  75      23.746  54.160  40.128  0.00  0.00           C  
ATOM   1134  CD1 TYR 1  75      24.120  54.960  39.010  0.00  0.00           C  
ATOM   1135  CD2 TYR 1  75      23.797  54.789  41.423  0.00  0.00           C  
ATOM   1136  CE1 TYR 1  75      24.498  56.312  39.157  0.00  0.00           C  
ATOM   1137  CE2 TYR 1  75      24.191  56.138  41.519  0.00  0.00           C  
ATOM   1138  CZ  TYR 1  75      24.542  56.894  40.411  0.00  0.00           C  
ATOM   1139  OH  TYR 1  75      24.866  58.216  40.551  0.00  0.00           O  
ATOM   1140  H   TYR 1  75      22.710  50.184  40.810  0.00  0.00           H  
ATOM   1141  HA  TYR 1  75      24.464  51.528  38.771  0.00  0.00           H  
ATOM   1142  HB2 TYR 1  75      22.462  52.772  39.114  0.00  0.00           H  
ATOM   1143  HB3 TYR 1  75      22.560  52.573  40.876  0.00  0.00           H  
ATOM   1144  HD1 TYR 1  75      23.911  54.556  38.031  0.00  0.00           H  
ATOM   1145  HD2 TYR 1  75      23.504  54.246  42.310  0.00  0.00           H  
ATOM   1146  HE1 TYR 1  75      24.694  56.935  38.297  0.00  0.00           H  
ATOM   1147  HE2 TYR 1  75      24.241  56.508  42.532  0.00  0.00           H  
ATOM   1148  HH  TYR 1  75      24.464  58.807  39.910  0.00  0.00           H  
ATOM   1149  N   VAL 1  76      26.157  52.227  40.154  0.00  0.00           N  
ATOM   1150  CA  VAL 1  76      27.414  52.500  40.869  0.00  0.00           C  
ATOM   1151  C   VAL 1  76      27.987  53.927  40.501  0.00  0.00           C  
ATOM   1152  O   VAL 1  76      28.525  54.079  39.395  0.00  0.00           O  
ATOM   1153  CB  VAL 1  76      28.455  51.479  40.496  0.00  0.00           C  
ATOM   1154  CG1 VAL 1  76      29.574  51.454  41.582  0.00  0.00           C  
ATOM   1155  CG2 VAL 1  76      27.906  50.125  40.399  0.00  0.00           C  
ATOM   1156  H   VAL 1  76      26.145  52.583  39.209  0.00  0.00           H  
ATOM   1157  HA  VAL 1  76      27.222  52.463  41.941  0.00  0.00           H  
ATOM   1158  HB  VAL 1  76      29.014  51.684  39.584  0.00  0.00           H  
ATOM   1159 HG11 VAL 1  76      30.330  50.733  41.271  0.00  0.00           H  
ATOM   1160 HG12 VAL 1  76      30.017  52.448  41.635  0.00  0.00           H  
ATOM   1161 HG13 VAL 1  76      29.200  51.155  42.562  0.00  0.00           H  
ATOM   1162 HG21 VAL 1  76      27.279  49.997  39.517  0.00  0.00           H  
ATOM   1163 HG22 VAL 1  76      28.708  49.394  40.296  0.00  0.00           H  
ATOM   1164 HG23 VAL 1  76      27.352  49.969  41.325  0.00  0.00           H  
ATOM   1165  N   PRO 1  77      28.012  54.904  41.465  0.00  0.00           N  
ATOM   1166  CA  PRO 1  77      28.841  56.080  41.440  0.00  0.00           C  
ATOM   1167  C   PRO 1  77      30.268  55.895  42.035  0.00  0.00           C  
ATOM   1168  O   PRO 1  77      30.398  55.383  43.126  0.00  0.00           O  
ATOM   1169  CB  PRO 1  77      28.078  57.173  42.223  0.00  0.00           C  
ATOM   1170  CG  PRO 1  77      27.418  56.387  43.321  0.00  0.00           C  
ATOM   1171  CD  PRO 1  77      27.349  54.928  42.842  0.00  0.00           C  
ATOM   1172  HA  PRO 1  77      29.009  56.423  40.419  0.00  0.00           H  
ATOM   1173  HB2 PRO 1  77      28.841  57.903  42.491  0.00  0.00           H  
ATOM   1174  HB3 PRO 1  77      27.272  57.570  41.605  0.00  0.00           H  
ATOM   1175  HG2 PRO 1  77      27.990  56.460  44.246  0.00  0.00           H  
ATOM   1176  HG3 PRO 1  77      26.400  56.748  43.468  0.00  0.00           H  
ATOM   1177  HD2 PRO 1  77      27.814  54.218  43.526  0.00  0.00           H  
ATOM   1178  HD3 PRO 1  77      26.308  54.669  42.646  0.00  0.00           H  
ATOM   1179  N   TYR 1  78      31.236  56.509  41.339  0.00  0.00           N  
ATOM   1180  CA  TYR 1  78      32.616  56.582  41.799  0.00  0.00           C  
ATOM   1181  C   TYR 1  78      32.931  58.081  41.984  0.00  0.00           C  
ATOM   1182  O   TYR 1  78      32.075  58.936  41.759  0.00  0.00           O  
ATOM   1183  CB  TYR 1  78      33.517  55.830  40.848  0.00  0.00           C  
ATOM   1184  CG  TYR 1  78      33.373  54.308  40.963  0.00  0.00           C  
ATOM   1185  CD1 TYR 1  78      34.039  53.566  41.981  0.00  0.00           C  
ATOM   1186  CD2 TYR 1  78      32.746  53.570  39.956  0.00  0.00           C  
ATOM   1187  CE1 TYR 1  78      33.928  52.165  42.077  0.00  0.00           C  
ATOM   1188  CE2 TYR 1  78      32.636  52.166  40.007  0.00  0.00           C  
ATOM   1189  CZ  TYR 1  78      33.224  51.431  41.069  0.00  0.00           C  
ATOM   1190  OH  TYR 1  78      33.057  50.121  41.105  0.00  0.00           O  
ATOM   1191  H   TYR 1  78      30.957  56.927  40.463  0.00  0.00           H  
ATOM   1192  HA  TYR 1  78      32.598  56.171  42.808  0.00  0.00           H  
ATOM   1193  HB2 TYR 1  78      33.344  56.193  39.835  0.00  0.00           H  
ATOM   1194  HB3 TYR 1  78      34.543  55.969  41.189  0.00  0.00           H  
ATOM   1195  HD1 TYR 1  78      34.575  54.080  42.765  0.00  0.00           H  
ATOM   1196  HD2 TYR 1  78      32.166  54.171  39.270  0.00  0.00           H  
ATOM   1197  HE1 TYR 1  78      34.283  51.557  42.895  0.00  0.00           H  
ATOM   1198  HE2 TYR 1  78      31.943  51.678  39.337  0.00  0.00           H  
ATOM   1199  HH  TYR 1  78      33.338  49.760  41.949  0.00  0.00           H  
ATOM   1200  N   THR 1  79      34.183  58.395  42.298  0.00  0.00           N  
ATOM   1201  CA  THR 1  79      34.585  59.745  42.602  0.00  0.00           C  
ATOM   1202  C   THR 1  79      34.642  60.734  41.482  0.00  0.00           C  
ATOM   1203  O   THR 1  79      34.623  61.967  41.735  0.00  0.00           O  
ATOM   1204  CB  THR 1  79      35.898  59.689  43.372  0.00  0.00           C  
ATOM   1205  OG1 THR 1  79      36.116  60.922  44.071  0.00  0.00           O  
ATOM   1206  CG2 THR 1  79      37.144  59.517  42.512  0.00  0.00           C  
ATOM   1207  H   THR 1  79      34.852  57.639  42.311  0.00  0.00           H  
ATOM   1208  HA  THR 1  79      33.867  60.116  43.333  0.00  0.00           H  
ATOM   1209  HB  THR 1  79      35.740  58.961  44.167  0.00  0.00           H  
ATOM   1210  HG1 THR 1  79      35.341  61.241  44.539  0.00  0.00           H  
ATOM   1211 HG21 THR 1  79      37.951  59.321  43.217  0.00  0.00           H  
ATOM   1212 HG22 THR 1  79      37.022  58.681  41.824  0.00  0.00           H  
ATOM   1213 HG23 THR 1  79      37.223  60.394  41.869  0.00  0.00           H  
ATOM   1214  N   GLN 1  80      34.633  60.283  40.196  0.00  0.00           N  
ATOM   1215  CA  GLN 1  80      34.649  61.114  39.042  0.00  0.00           C  
ATOM   1216  C   GLN 1  80      33.676  60.534  38.019  0.00  0.00           C  
ATOM   1217  O   GLN 1  80      33.328  61.303  37.159  0.00  0.00           O  
ATOM   1218  CB  GLN 1  80      36.098  61.205  38.431  0.00  0.00           C  
ATOM   1219  CG  GLN 1  80      36.322  61.729  37.000  0.00  0.00           C  
ATOM   1220  CD  GLN 1  80      36.239  63.294  36.833  0.00  0.00           C  
ATOM   1221  OE1 GLN 1  80      35.851  64.032  37.726  0.00  0.00           O  
ATOM   1222  NE2 GLN 1  80      36.550  63.791  35.677  0.00  0.00           N  
ATOM   1223  H   GLN 1  80      34.813  59.296  40.079  0.00  0.00           H  
ATOM   1224  HA  GLN 1  80      34.285  62.136  39.148  0.00  0.00           H  
ATOM   1225  HB2 GLN 1  80      36.666  61.794  39.151  0.00  0.00           H  
ATOM   1226  HB3 GLN 1  80      36.583  60.231  38.497  0.00  0.00           H  
ATOM   1227  HG2 GLN 1  80      37.311  61.497  36.607  0.00  0.00           H  
ATOM   1228  HG3 GLN 1  80      35.515  61.315  36.395  0.00  0.00           H  
ATOM   1229 HE21 GLN 1  80      36.316  64.753  35.476  0.00  0.00           H  
ATOM   1230 HE22 GLN 1  80      36.927  63.252  34.910  0.00  0.00           H  
ATOM   1231  N   GLY 1  81      33.574  59.220  37.958  0.00  0.00           N  
ATOM   1232  CA  GLY 1  81      32.762  58.453  37.035  0.00  0.00           C  
ATOM   1233  C   GLY 1  81      31.536  57.880  37.687  0.00  0.00           C  
ATOM   1234  O   GLY 1  81      31.346  58.036  38.850  0.00  0.00           O  
ATOM   1235  H   GLY 1  81      34.063  58.676  38.655  0.00  0.00           H  
ATOM   1236  HA2 GLY 1  81      32.316  59.139  36.316  0.00  0.00           H  
ATOM   1237  HA3 GLY 1  81      33.298  57.664  36.507  0.00  0.00           H  
ATOM   1238  N   LYS 1  82      30.706  57.234  36.804  0.00  0.00           N  
ATOM   1239  CA  LYS 1  82      29.656  56.289  37.296  0.00  0.00           C  
ATOM   1240  C   LYS 1  82      29.269  55.376  36.168  0.00  0.00           C  
ATOM   1241  O   LYS 1  82      29.510  55.773  34.993  0.00  0.00           O  
ATOM   1242  CB  LYS 1  82      28.515  57.171  37.782  0.00  0.00           C  
ATOM   1243  CG  LYS 1  82      28.112  58.366  36.888  0.00  0.00           C  
ATOM   1244  CD  LYS 1  82      27.077  59.149  37.592  0.00  0.00           C  
ATOM   1245  CE  LYS 1  82      26.793  60.539  36.978  0.00  0.00           C  
ATOM   1246  NZ  LYS 1  82      27.582  61.490  37.640  0.00  0.00           N  
ATOM   1247  H   LYS 1  82      30.970  57.051  35.846  0.00  0.00           H  
ATOM   1248  HA  LYS 1  82      30.192  55.770  38.091  0.00  0.00           H  
ATOM   1249  HB2 LYS 1  82      27.682  56.488  37.950  0.00  0.00           H  
ATOM   1250  HB3 LYS 1  82      28.792  57.579  38.754  0.00  0.00           H  
ATOM   1251  HG2 LYS 1  82      28.912  59.090  36.737  0.00  0.00           H  
ATOM   1252  HG3 LYS 1  82      27.744  58.023  35.921  0.00  0.00           H  
ATOM   1253  HD2 LYS 1  82      26.113  58.654  37.712  0.00  0.00           H  
ATOM   1254  HD3 LYS 1  82      27.457  59.402  38.582  0.00  0.00           H  
ATOM   1255  HE2 LYS 1  82      27.036  60.619  35.919  0.00  0.00           H  
ATOM   1256  HE3 LYS 1  82      25.733  60.791  37.025  0.00  0.00           H  
ATOM   1257  HZ1 LYS 1  82      27.846  62.222  36.997  0.00  0.00           H  
ATOM   1258  HZ2 LYS 1  82      27.131  61.953  38.416  0.00  0.00           H  
ATOM   1259  HZ3 LYS 1  82      28.485  61.191  37.982  0.00  0.00           H  
ATOM   1260  N   TRP 1  83      28.532  54.310  36.571  0.00  0.00           N  
ATOM   1261  CA  TRP 1  83      27.699  53.492  35.735  0.00  0.00           C  
ATOM   1262  C   TRP 1  83      26.277  53.250  36.150  0.00  0.00           C  
ATOM   1263  O   TRP 1  83      26.029  53.101  37.381  0.00  0.00           O  
ATOM   1264  CB  TRP 1  83      28.528  52.260  35.195  0.00  0.00           C  
ATOM   1265  CG  TRP 1  83      28.989  51.236  36.245  0.00  0.00           C  
ATOM   1266  CD1 TRP 1  83      30.098  51.420  36.944  0.00  0.00           C  
ATOM   1267  CD2 TRP 1  83      28.371  50.042  36.657  0.00  0.00           C  
ATOM   1268  NE1 TRP 1  83      30.393  50.286  37.560  0.00  0.00           N  
ATOM   1269  CE2 TRP 1  83      29.350  49.356  37.465  0.00  0.00           C  
ATOM   1270  CE3 TRP 1  83      27.139  49.399  36.482  0.00  0.00           C  
ATOM   1271  CZ2 TRP 1  83      29.190  48.063  37.951  0.00  0.00           C  
ATOM   1272  CZ3 TRP 1  83      26.954  48.049  36.923  0.00  0.00           C  
ATOM   1273  CH2 TRP 1  83      27.954  47.455  37.683  0.00  0.00           C  
ATOM   1274  H   TRP 1  83      28.503  54.257  37.579  0.00  0.00           H  
ATOM   1275  HA  TRP 1  83      27.566  54.087  34.831  0.00  0.00           H  
ATOM   1276  HB2 TRP 1  83      27.930  51.792  34.413  0.00  0.00           H  
ATOM   1277  HB3 TRP 1  83      29.465  52.650  34.796  0.00  0.00           H  
ATOM   1278  HD1 TRP 1  83      30.811  52.207  36.750  0.00  0.00           H  
ATOM   1279  HE1 TRP 1  83      31.232  49.996  38.042  0.00  0.00           H  
ATOM   1280  HE3 TRP 1  83      26.339  49.917  35.974  0.00  0.00           H  
ATOM   1281  HZ2 TRP 1  83      29.948  47.545  38.521  0.00  0.00           H  
ATOM   1282  HZ3 TRP 1  83      26.064  47.494  36.661  0.00  0.00           H  
ATOM   1283  HH2 TRP 1  83      27.943  46.422  37.997  0.00  0.00           H  
ATOM   1284  N   GLU 1  84      25.297  53.082  35.214  0.00  0.00           N  
ATOM   1285  CA  GLU 1  84      23.991  52.440  35.535  0.00  0.00           C  
ATOM   1286  C   GLU 1  84      23.611  51.346  34.483  0.00  0.00           C  
ATOM   1287  O   GLU 1  84      23.580  51.595  33.275  0.00  0.00           O  
ATOM   1288  CB  GLU 1  84      22.903  53.540  35.483  0.00  0.00           C  
ATOM   1289  CG  GLU 1  84      21.521  53.092  36.008  0.00  0.00           C  
ATOM   1290  CD  GLU 1  84      20.545  54.219  36.245  0.00  0.00           C  
ATOM   1291  OE1 GLU 1  84      20.165  54.932  35.318  0.00  0.00           O  
ATOM   1292  OE2 GLU 1  84      20.030  54.496  37.396  0.00  0.00           O  
ATOM   1293  H   GLU 1  84      25.456  53.241  34.230  0.00  0.00           H  
ATOM   1294  HA  GLU 1  84      23.945  51.960  36.513  0.00  0.00           H  
ATOM   1295  HB2 GLU 1  84      23.153  54.397  36.109  0.00  0.00           H  
ATOM   1296  HB3 GLU 1  84      22.713  53.965  34.498  0.00  0.00           H  
ATOM   1297  HG2 GLU 1  84      21.010  52.426  35.314  0.00  0.00           H  
ATOM   1298  HG3 GLU 1  84      21.610  52.577  36.965  0.00  0.00           H  
ATOM   1299  N   GLY 1  85      23.122  50.210  34.961  0.00  0.00           N  
ATOM   1300  CA  GLY 1  85      22.860  48.966  34.167  0.00  0.00           C  
ATOM   1301  C   GLY 1  85      21.719  48.130  34.735  0.00  0.00           C  
ATOM   1302  O   GLY 1  85      21.024  48.562  35.678  0.00  0.00           O  
ATOM   1303  H   GLY 1  85      23.067  50.137  35.967  0.00  0.00           H  
ATOM   1304  HA2 GLY 1  85      22.748  49.266  33.125  0.00  0.00           H  
ATOM   1305  HA3 GLY 1  85      23.769  48.375  34.285  0.00  0.00           H  
ATOM   1306  N   GLU 1  86      21.536  46.961  34.146  0.00  0.00           N  
ATOM   1307  CA  GLU 1  86      20.458  45.939  34.511  0.00  0.00           C  
ATOM   1308  C   GLU 1  86      21.115  44.657  34.861  0.00  0.00           C  
ATOM   1309  O   GLU 1  86      22.017  44.176  34.148  0.00  0.00           O  
ATOM   1310  CB  GLU 1  86      19.434  45.901  33.445  0.00  0.00           C  
ATOM   1311  CG  GLU 1  86      18.554  47.118  33.425  0.00  0.00           C  
ATOM   1312  CD  GLU 1  86      17.395  47.195  32.423  0.00  0.00           C  
ATOM   1313  OE1 GLU 1  86      17.193  46.151  31.820  0.00  0.00           O  
ATOM   1314  OE2 GLU 1  86      16.712  48.251  32.298  0.00  0.00           O  
ATOM   1315  H   GLU 1  86      22.159  46.735  33.384  0.00  0.00           H  
ATOM   1316  HA  GLU 1  86      19.885  46.271  35.376  0.00  0.00           H  
ATOM   1317  HB2 GLU 1  86      19.915  45.803  32.471  0.00  0.00           H  
ATOM   1318  HB3 GLU 1  86      18.798  45.026  33.579  0.00  0.00           H  
ATOM   1319  HG2 GLU 1  86      18.110  47.328  34.399  0.00  0.00           H  
ATOM   1320  HG3 GLU 1  86      19.242  47.926  33.176  0.00  0.00           H  
ATOM   1321  N   LEU 1  87      20.694  43.941  35.906  0.00  0.00           N  
ATOM   1322  CA  LEU 1  87      21.335  42.682  36.278  0.00  0.00           C  
ATOM   1323  C   LEU 1  87      20.711  41.525  35.350  0.00  0.00           C  
ATOM   1324  O   LEU 1  87      19.545  41.508  34.955  0.00  0.00           O  
ATOM   1325  CB  LEU 1  87      21.135  42.406  37.789  0.00  0.00           C  
ATOM   1326  CG  LEU 1  87      22.161  43.016  38.774  0.00  0.00           C  
ATOM   1327  CD1 LEU 1  87      21.630  42.982  40.171  0.00  0.00           C  
ATOM   1328  CD2 LEU 1  87      23.498  42.275  38.655  0.00  0.00           C  
ATOM   1329  H   LEU 1  87      19.894  44.293  36.413  0.00  0.00           H  
ATOM   1330  HA  LEU 1  87      22.411  42.661  36.107  0.00  0.00           H  
ATOM   1331  HB2 LEU 1  87      20.092  42.658  37.982  0.00  0.00           H  
ATOM   1332  HB3 LEU 1  87      21.218  41.326  37.911  0.00  0.00           H  
ATOM   1333  HG  LEU 1  87      22.422  44.028  38.464  0.00  0.00           H  
ATOM   1334 HD11 LEU 1  87      20.930  43.760  40.476  0.00  0.00           H  
ATOM   1335 HD12 LEU 1  87      21.218  41.973  40.203  0.00  0.00           H  
ATOM   1336 HD13 LEU 1  87      22.430  42.873  40.903  0.00  0.00           H  
ATOM   1337 HD21 LEU 1  87      23.966  42.349  37.673  0.00  0.00           H  
ATOM   1338 HD22 LEU 1  87      24.229  42.701  39.342  0.00  0.00           H  
ATOM   1339 HD23 LEU 1  87      23.333  41.214  38.845  0.00  0.00           H  
ATOM   1340  N   GLY 1  88      21.626  40.541  35.101  0.00  0.00           N  
ATOM   1341  CA  GLY 1  88      21.196  39.288  34.409  0.00  0.00           C  
ATOM   1342  C   GLY 1  88      22.201  38.166  34.733  0.00  0.00           C  
ATOM   1343  O   GLY 1  88      23.102  38.416  35.491  0.00  0.00           O  
ATOM   1344  H   GLY 1  88      22.585  40.657  35.394  0.00  0.00           H  
ATOM   1345  HA2 GLY 1  88      20.212  39.036  34.804  0.00  0.00           H  
ATOM   1346  HA3 GLY 1  88      21.116  39.396  33.327  0.00  0.00           H  
ATOM   1347  N   THR 1  89      21.971  37.004  34.107  0.00  0.00           N  
ATOM   1348  CA  THR 1  89      22.910  35.825  34.176  0.00  0.00           C  
ATOM   1349  C   THR 1  89      22.887  35.033  32.906  0.00  0.00           C  
ATOM   1350  O   THR 1  89      21.880  34.907  32.251  0.00  0.00           O  
ATOM   1351  CB  THR 1  89      22.513  34.994  35.483  0.00  0.00           C  
ATOM   1352  OG1 THR 1  89      23.356  33.825  35.585  0.00  0.00           O  
ATOM   1353  CG2 THR 1  89      21.075  34.347  35.379  0.00  0.00           C  
ATOM   1354  H   THR 1  89      21.182  36.912  33.484  0.00  0.00           H  
ATOM   1355  HA  THR 1  89      23.937  36.187  34.214  0.00  0.00           H  
ATOM   1356  HB  THR 1  89      22.633  35.622  36.365  0.00  0.00           H  
ATOM   1357  HG1 THR 1  89      23.185  33.373  36.414  0.00  0.00           H  
ATOM   1358 HG21 THR 1  89      21.059  33.443  34.771  0.00  0.00           H  
ATOM   1359 HG22 THR 1  89      20.688  34.076  36.361  0.00  0.00           H  
ATOM   1360 HG23 THR 1  89      20.404  35.118  35.001  0.00  0.00           H  
ATOM   1361  N   ASP 1  90      24.085  34.573  32.549  0.00  0.00           N  
ATOM   1362  CA  ASP 1  90      24.361  33.899  31.261  0.00  0.00           C  
ATOM   1363  C   ASP 1  90      25.597  32.915  31.393  0.00  0.00           C  
ATOM   1364  O   ASP 1  90      26.242  32.866  32.459  0.00  0.00           O  
ATOM   1365  CB  ASP 1  90      24.552  34.982  30.176  0.00  0.00           C  
ATOM   1366  CG  ASP 1  90      24.170  34.632  28.799  0.00  0.00           C  
ATOM   1367  OD1 ASP 1  90      23.844  33.431  28.523  0.00  0.00           O  
ATOM   1368  OD2 ASP 1  90      23.991  35.518  27.885  0.00  0.00           O  
ATOM   1369  H   ASP 1  90      24.924  34.563  33.112  0.00  0.00           H  
ATOM   1370  HA  ASP 1  90      23.459  33.424  30.875  0.00  0.00           H  
ATOM   1371  HB2 ASP 1  90      23.923  35.868  30.262  0.00  0.00           H  
ATOM   1372  HB3 ASP 1  90      25.576  35.354  30.148  0.00  0.00           H  
ATOM   1373  N   LEU 1  91      25.796  32.058  30.408  0.00  0.00           N  
ATOM   1374  CA  LEU 1  91      27.059  31.241  30.286  0.00  0.00           C  
ATOM   1375  C   LEU 1  91      28.310  32.079  30.014  0.00  0.00           C  
ATOM   1376  O   LEU 1  91      28.249  32.796  29.050  0.00  0.00           O  
ATOM   1377  CB  LEU 1  91      26.973  30.111  29.297  0.00  0.00           C  
ATOM   1378  CG  LEU 1  91      25.950  28.967  29.608  0.00  0.00           C  
ATOM   1379  CD1 LEU 1  91      26.160  27.820  28.571  0.00  0.00           C  
ATOM   1380  CD2 LEU 1  91      25.968  28.356  31.006  0.00  0.00           C  
ATOM   1381  H   LEU 1  91      25.229  32.126  29.575  0.00  0.00           H  
ATOM   1382  HA  LEU 1  91      27.107  30.769  31.268  0.00  0.00           H  
ATOM   1383  HB2 LEU 1  91      26.615  30.424  28.316  0.00  0.00           H  
ATOM   1384  HB3 LEU 1  91      27.981  29.698  29.258  0.00  0.00           H  
ATOM   1385  HG  LEU 1  91      24.962  29.412  29.490  0.00  0.00           H  
ATOM   1386 HD11 LEU 1  91      26.445  26.942  29.151  0.00  0.00           H  
ATOM   1387 HD12 LEU 1  91      25.188  27.633  28.115  0.00  0.00           H  
ATOM   1388 HD13 LEU 1  91      26.910  28.023  27.807  0.00  0.00           H  
ATOM   1389 HD21 LEU 1  91      25.387  28.981  31.684  0.00  0.00           H  
ATOM   1390 HD22 LEU 1  91      25.356  27.455  30.951  0.00  0.00           H  
ATOM   1391 HD23 LEU 1  91      26.965  28.158  31.399  0.00  0.00           H  
ATOM   1392  N   VAL 1  92      29.335  32.012  30.844  0.00  0.00           N  
ATOM   1393  CA  VAL 1  92      30.638  32.825  30.814  0.00  0.00           C  
ATOM   1394  C   VAL 1  92      31.809  31.741  30.723  0.00  0.00           C  
ATOM   1395  O   VAL 1  92      31.642  30.666  31.305  0.00  0.00           O  
ATOM   1396  CB  VAL 1  92      30.746  33.648  32.154  0.00  0.00           C  
ATOM   1397  CG1 VAL 1  92      32.072  34.435  32.208  0.00  0.00           C  
ATOM   1398  CG2 VAL 1  92      29.593  34.656  32.273  0.00  0.00           C  
ATOM   1399  H   VAL 1  92      29.278  31.398  31.644  0.00  0.00           H  
ATOM   1400  HA  VAL 1  92      30.536  33.419  29.906  0.00  0.00           H  
ATOM   1401  HB  VAL 1  92      30.678  32.936  32.976  0.00  0.00           H  
ATOM   1402 HG11 VAL 1  92      31.975  35.109  33.059  0.00  0.00           H  
ATOM   1403 HG12 VAL 1  92      32.951  33.794  32.257  0.00  0.00           H  
ATOM   1404 HG13 VAL 1  92      32.220  35.075  31.338  0.00  0.00           H  
ATOM   1405 HG21 VAL 1  92      29.571  35.105  33.266  0.00  0.00           H  
ATOM   1406 HG22 VAL 1  92      29.705  35.331  31.424  0.00  0.00           H  
ATOM   1407 HG23 VAL 1  92      28.629  34.158  32.170  0.00  0.00           H  
ATOM   1408  N   SER 1  93      32.838  32.102  30.008  0.00  0.00           N  
ATOM   1409  CA  SER 1  93      34.106  31.358  29.873  0.00  0.00           C  
ATOM   1410  C   SER 1  93      35.279  32.305  29.546  0.00  0.00           C  
ATOM   1411  O   SER 1  93      35.121  33.292  28.869  0.00  0.00           O  
ATOM   1412  CB  SER 1  93      33.900  30.402  28.689  0.00  0.00           C  
ATOM   1413  OG  SER 1  93      34.984  29.565  28.589  0.00  0.00           O  
ATOM   1414  H   SER 1  93      32.818  33.072  29.729  0.00  0.00           H  
ATOM   1415  HA  SER 1  93      34.277  30.771  30.775  0.00  0.00           H  
ATOM   1416  HB2 SER 1  93      33.018  29.836  28.990  0.00  0.00           H  
ATOM   1417  HB3 SER 1  93      33.702  30.972  27.781  0.00  0.00           H  
ATOM   1418  HG  SER 1  93      34.874  28.975  29.339  0.00  0.00           H  
ATOM   1419  N   ILE 1  94      36.408  31.984  30.151  0.00  0.00           N  
ATOM   1420  CA  ILE 1  94      37.748  32.615  30.041  0.00  0.00           C  
ATOM   1421  C   ILE 1  94      38.520  31.860  28.937  0.00  0.00           C  
ATOM   1422  O   ILE 1  94      39.017  30.751  29.168  0.00  0.00           O  
ATOM   1423  CB  ILE 1  94      38.484  32.630  31.384  0.00  0.00           C  
ATOM   1424  CG1 ILE 1  94      37.667  33.424  32.397  0.00  0.00           C  
ATOM   1425  CG2 ILE 1  94      39.859  33.191  31.238  0.00  0.00           C  
ATOM   1426  CD1 ILE 1  94      38.222  33.607  33.900  0.00  0.00           C  
ATOM   1427  H   ILE 1  94      36.307  31.215  30.797  0.00  0.00           H  
ATOM   1428  HA  ILE 1  94      37.647  33.675  29.810  0.00  0.00           H  
ATOM   1429  HB  ILE 1  94      38.534  31.599  31.734  0.00  0.00           H  
ATOM   1430 HG12 ILE 1  94      37.630  34.430  31.980  0.00  0.00           H  
ATOM   1431 HG13 ILE 1  94      36.636  33.086  32.504  0.00  0.00           H  
ATOM   1432 HG21 ILE 1  94      40.628  33.034  31.995  0.00  0.00           H  
ATOM   1433 HG22 ILE 1  94      40.350  32.810  30.343  0.00  0.00           H  
ATOM   1434 HG23 ILE 1  94      39.786  34.262  31.053  0.00  0.00           H  
ATOM   1435 HD11 ILE 1  94      39.307  33.709  33.931  0.00  0.00           H  
ATOM   1436 HD12 ILE 1  94      37.667  34.439  34.335  0.00  0.00           H  
ATOM   1437 HD13 ILE 1  94      38.009  32.712  34.485  0.00  0.00           H  
ATOM   1438  N   PRO 1  95      38.607  32.375  27.669  0.00  0.00           N  
ATOM   1439  CA  PRO 1  95      39.308  31.584  26.659  0.00  0.00           C  
ATOM   1440  C   PRO 1  95      40.724  31.039  26.843  0.00  0.00           C  
ATOM   1441  O   PRO 1  95      41.154  29.933  26.505  0.00  0.00           O  
ATOM   1442  CB  PRO 1  95      39.203  32.421  25.390  0.00  0.00           C  
ATOM   1443  CG  PRO 1  95      37.913  33.285  25.540  0.00  0.00           C  
ATOM   1444  CD  PRO 1  95      37.954  33.568  27.012  0.00  0.00           C  
ATOM   1445  HA  PRO 1  95      38.811  30.644  26.423  0.00  0.00           H  
ATOM   1446  HB2 PRO 1  95      40.077  33.071  25.336  0.00  0.00           H  
ATOM   1447  HB3 PRO 1  95      39.231  31.884  24.442  0.00  0.00           H  
ATOM   1448  HG2 PRO 1  95      38.036  34.184  24.936  0.00  0.00           H  
ATOM   1449  HG3 PRO 1  95      37.016  32.769  25.197  0.00  0.00           H  
ATOM   1450  HD2 PRO 1  95      38.573  34.435  27.240  0.00  0.00           H  
ATOM   1451  HD3 PRO 1  95      36.987  33.724  27.489  0.00  0.00           H  
ATOM   1452  N   HIS 1  96      41.586  31.824  27.499  0.00  0.00           N  
ATOM   1453  CA  HIS 1  96      42.961  31.658  27.832  0.00  0.00           C  
ATOM   1454  C   HIS 1  96      42.978  31.369  29.367  0.00  0.00           C  
ATOM   1455  O   HIS 1  96      43.293  32.202  30.176  0.00  0.00           O  
ATOM   1456  CB  HIS 1  96      43.869  32.786  27.491  0.00  0.00           C  
ATOM   1457  CG  HIS 1  96      43.742  32.993  26.012  0.00  0.00           C  
ATOM   1458  ND1 HIS 1  96      43.999  32.029  25.010  0.00  0.00           N  
ATOM   1459  CD2 HIS 1  96      43.211  34.044  25.302  0.00  0.00           C  
ATOM   1460  CE1 HIS 1  96      43.680  32.563  23.796  0.00  0.00           C  
ATOM   1461  NE2 HIS 1  96      43.063  33.753  23.991  0.00  0.00           N  
ATOM   1462  H   HIS 1  96      41.130  32.669  27.810  0.00  0.00           H  
ATOM   1463  HA  HIS 1  96      43.363  30.760  27.365  0.00  0.00           H  
ATOM   1464  HB2 HIS 1  96      43.473  33.703  27.929  0.00  0.00           H  
ATOM   1465  HB3 HIS 1  96      44.893  32.540  27.770  0.00  0.00           H  
ATOM   1466  HD1 HIS 1  96      44.629  31.248  25.128  0.00  0.00           H  
ATOM   1467  HD2 HIS 1  96      43.005  34.950  25.852  0.00  0.00           H  
ATOM   1468  HE1 HIS 1  96      43.860  32.073  22.851  0.00  0.00           H  
ATOM   1469  HE2 HIS 1  96      42.864  34.442  23.280  0.00  0.00           H  
ATOM   1470  N   GLY 1  97      42.343  30.208  29.715  0.00  0.00           N  
ATOM   1471  CA  GLY 1  97      41.862  29.796  31.030  0.00  0.00           C  
ATOM   1472  C   GLY 1  97      41.795  28.285  31.335  0.00  0.00           C  
ATOM   1473  O   GLY 1  97      42.600  27.508  30.755  0.00  0.00           O  
ATOM   1474  H   GLY 1  97      41.924  29.704  28.947  0.00  0.00           H  
ATOM   1475  HA2 GLY 1  97      42.479  30.246  31.808  0.00  0.00           H  
ATOM   1476  HA3 GLY 1  97      40.874  30.242  31.138  0.00  0.00           H  
ATOM   1477  N   PRO 1  98      40.811  27.878  32.166  0.00  0.00           N  
ATOM   1478  CA  PRO 1  98      40.712  26.469  32.659  0.00  0.00           C  
ATOM   1479  C   PRO 1  98      39.717  25.584  31.734  0.00  0.00           C  
ATOM   1480  O   PRO 1  98      39.230  24.525  32.169  0.00  0.00           O  
ATOM   1481  CB  PRO 1  98      40.303  26.504  34.175  0.00  0.00           C  
ATOM   1482  CG  PRO 1  98      40.106  28.060  34.422  0.00  0.00           C  
ATOM   1483  CD  PRO 1  98      40.070  28.744  33.068  0.00  0.00           C  
ATOM   1484  HA  PRO 1  98      41.719  26.054  32.630  0.00  0.00           H  
ATOM   1485  HB2 PRO 1  98      39.408  25.911  34.361  0.00  0.00           H  
ATOM   1486  HB3 PRO 1  98      41.211  26.188  34.688  0.00  0.00           H  
ATOM   1487  HG2 PRO 1  98      39.157  28.192  34.942  0.00  0.00           H  
ATOM   1488  HG3 PRO 1  98      40.962  28.365  35.023  0.00  0.00           H  
ATOM   1489  HD2 PRO 1  98      39.078  28.908  32.647  0.00  0.00           H  
ATOM   1490  HD3 PRO 1  98      40.501  29.745  33.036  0.00  0.00           H  
ATOM   1491  N   ASN 1  99      39.548  25.939  30.431  0.00  0.00           N  
ATOM   1492  CA  ASN 1  99      39.014  25.022  29.423  0.00  0.00           C  
ATOM   1493  C   ASN 1  99      37.564  24.581  29.695  0.00  0.00           C  
ATOM   1494  O   ASN 1  99      37.213  23.407  29.570  0.00  0.00           O  
ATOM   1495  CB  ASN 1  99      39.919  23.854  29.108  0.00  0.00           C  
ATOM   1496  CG  ASN 1  99      41.280  24.379  28.770  0.00  0.00           C  
ATOM   1497  OD1 ASN 1  99      41.426  25.003  27.750  0.00  0.00           O  
ATOM   1498  ND2 ASN 1  99      42.296  24.074  29.502  0.00  0.00           N  
ATOM   1499  H   ASN 1  99      39.899  26.826  30.099  0.00  0.00           H  
ATOM   1500  HA  ASN 1  99      38.981  25.621  28.513  0.00  0.00           H  
ATOM   1501  HB2 ASN 1  99      39.948  23.256  30.019  0.00  0.00           H  
ATOM   1502  HB3 ASN 1  99      39.445  23.235  28.346  0.00  0.00           H  
ATOM   1503 HD21 ASN 1  99      43.166  24.569  29.366  0.00  0.00           H  
ATOM   1504 HD22 ASN 1  99      42.185  23.420  30.263  0.00  0.00           H  
ATOM   1505  N   VAL 1 100      36.786  25.494  30.226  0.00  0.00           N  
ATOM   1506  CA  VAL 1 100      35.467  25.336  30.849  0.00  0.00           C  
ATOM   1507  C   VAL 1 100      34.504  26.550  30.768  0.00  0.00           C  
ATOM   1508  O   VAL 1 100      34.957  27.692  30.664  0.00  0.00           O  
ATOM   1509  CB  VAL 1 100      35.672  25.000  32.346  0.00  0.00           C  
ATOM   1510  CG1 VAL 1 100      36.236  26.091  33.113  0.00  0.00           C  
ATOM   1511  CG2 VAL 1 100      34.503  24.234  32.981  0.00  0.00           C  
ATOM   1512  H   VAL 1 100      37.151  26.433  30.295  0.00  0.00           H  
ATOM   1513  HA  VAL 1 100      34.926  24.485  30.437  0.00  0.00           H  
ATOM   1514  HB  VAL 1 100      36.556  24.366  32.406  0.00  0.00           H  
ATOM   1515 HG11 VAL 1 100      36.203  25.739  34.144  0.00  0.00           H  
ATOM   1516 HG12 VAL 1 100      37.272  26.364  32.915  0.00  0.00           H  
ATOM   1517 HG13 VAL 1 100      35.615  26.987  33.103  0.00  0.00           H  
ATOM   1518 HG21 VAL 1 100      34.126  23.339  32.486  0.00  0.00           H  
ATOM   1519 HG22 VAL 1 100      34.880  23.768  33.891  0.00  0.00           H  
ATOM   1520 HG23 VAL 1 100      33.800  25.047  33.162  0.00  0.00           H  
ATOM   1521  N   THR 1 101      33.217  26.246  30.655  0.00  0.00           N  
ATOM   1522  CA  THR 1 101      32.119  27.248  30.773  0.00  0.00           C  
ATOM   1523  C   THR 1 101      31.225  26.955  32.034  0.00  0.00           C  
ATOM   1524  O   THR 1 101      30.987  25.885  32.481  0.00  0.00           O  
ATOM   1525  CB  THR 1 101      31.228  27.140  29.373  0.00  0.00           C  
ATOM   1526  OG1 THR 1 101      32.020  27.446  28.264  0.00  0.00           O  
ATOM   1527  CG2 THR 1 101      30.130  28.065  29.378  0.00  0.00           C  
ATOM   1528  H   THR 1 101      32.982  25.271  30.538  0.00  0.00           H  
ATOM   1529  HA  THR 1 101      32.422  28.293  30.837  0.00  0.00           H  
ATOM   1530  HB  THR 1 101      30.926  26.096  29.289  0.00  0.00           H  
ATOM   1531  HG1 THR 1 101      32.629  26.726  28.084  0.00  0.00           H  
ATOM   1532 HG21 THR 1 101      29.634  28.330  28.444  0.00  0.00           H  
ATOM   1533 HG22 THR 1 101      29.328  27.569  29.925  0.00  0.00           H  
ATOM   1534 HG23 THR 1 101      30.471  28.961  29.897  0.00  0.00           H  
ATOM   1535  N   VAL 1 102      30.677  28.093  32.508  0.00  0.00           N  
ATOM   1536  CA  VAL 1 102      29.865  28.155  33.685  0.00  0.00           C  
ATOM   1537  C   VAL 1 102      28.802  29.320  33.660  0.00  0.00           C  
ATOM   1538  O   VAL 1 102      29.056  30.381  32.997  0.00  0.00           O  
ATOM   1539  CB  VAL 1 102      30.712  28.164  34.920  0.00  0.00           C  
ATOM   1540  CG1 VAL 1 102      31.629  26.977  35.264  0.00  0.00           C  
ATOM   1541  CG2 VAL 1 102      31.762  29.292  34.916  0.00  0.00           C  
ATOM   1542  H   VAL 1 102      30.765  28.902  31.910  0.00  0.00           H  
ATOM   1543  HA  VAL 1 102      29.217  27.282  33.765  0.00  0.00           H  
ATOM   1544  HB  VAL 1 102      30.002  28.386  35.716  0.00  0.00           H  
ATOM   1545 HG11 VAL 1 102      31.967  27.251  36.263  0.00  0.00           H  
ATOM   1546 HG12 VAL 1 102      30.978  26.104  35.298  0.00  0.00           H  
ATOM   1547 HG13 VAL 1 102      32.478  26.776  34.610  0.00  0.00           H  
ATOM   1548 HG21 VAL 1 102      31.237  30.232  34.749  0.00  0.00           H  
ATOM   1549 HG22 VAL 1 102      32.155  29.353  35.931  0.00  0.00           H  
ATOM   1550 HG23 VAL 1 102      32.582  29.124  34.218  0.00  0.00           H  
ATOM   1551  N   ARG 1 103      27.731  29.059  34.341  0.00  0.00           N  
ATOM   1552  CA  ARG 1 103      26.747  30.117  34.527  0.00  0.00           C  
ATOM   1553  C   ARG 1 103      27.059  31.117  35.657  0.00  0.00           C  
ATOM   1554  O   ARG 1 103      27.518  30.701  36.731  0.00  0.00           O  
ATOM   1555  CB  ARG 1 103      25.280  29.588  34.690  0.00  0.00           C  
ATOM   1556  CG  ARG 1 103      24.069  30.493  34.479  0.00  0.00           C  
ATOM   1557  CD  ARG 1 103      22.731  29.820  34.674  0.00  0.00           C  
ATOM   1558  NE  ARG 1 103      22.718  28.514  34.036  0.00  0.00           N  
ATOM   1559  CZ  ARG 1 103      22.375  28.139  32.794  0.00  0.00           C  
ATOM   1560  NH1 ARG 1 103      22.071  28.974  31.760  0.00  0.00           N  
ATOM   1561  NH2 ARG 1 103      22.383  26.845  32.544  0.00  0.00           N  
ATOM   1562  H   ARG 1 103      27.631  28.170  34.810  0.00  0.00           H  
ATOM   1563  HA  ARG 1 103      26.726  30.685  33.597  0.00  0.00           H  
ATOM   1564  HB2 ARG 1 103      25.214  28.677  34.094  0.00  0.00           H  
ATOM   1565  HB3 ARG 1 103      25.236  29.205  35.710  0.00  0.00           H  
ATOM   1566  HG2 ARG 1 103      24.167  31.249  35.258  0.00  0.00           H  
ATOM   1567  HG3 ARG 1 103      24.072  30.820  33.439  0.00  0.00           H  
ATOM   1568  HD2 ARG 1 103      22.522  29.632  35.727  0.00  0.00           H  
ATOM   1569  HD3 ARG 1 103      21.864  30.422  34.402  0.00  0.00           H  
ATOM   1570  HE  ARG 1 103      22.636  27.751  34.693  0.00  0.00           H  
ATOM   1571 HH11 ARG 1 103      21.752  28.561  30.896  0.00  0.00           H  
ATOM   1572 HH12 ARG 1 103      22.043  29.965  31.952  0.00  0.00           H  
ATOM   1573 HH21 ARG 1 103      22.066  26.508  31.646  0.00  0.00           H  
ATOM   1574 HH22 ARG 1 103      22.678  26.220  33.280  0.00  0.00           H  
ATOM   1575  N   ALA 1 104      26.799  32.403  35.333  0.00  0.00           N  
ATOM   1576  CA  ALA 1 104      27.281  33.436  36.196  0.00  0.00           C  
ATOM   1577  C   ALA 1 104      26.480  34.749  35.898  0.00  0.00           C  
ATOM   1578  O   ALA 1 104      26.075  34.937  34.779  0.00  0.00           O  
ATOM   1579  CB  ALA 1 104      28.834  33.638  35.980  0.00  0.00           C  
ATOM   1580  H   ALA 1 104      26.674  32.571  34.345  0.00  0.00           H  
ATOM   1581  HA  ALA 1 104      27.088  33.160  37.233  0.00  0.00           H  
ATOM   1582  HB1 ALA 1 104      29.329  32.746  36.364  0.00  0.00           H  
ATOM   1583  HB2 ALA 1 104      29.097  33.852  34.944  0.00  0.00           H  
ATOM   1584  HB3 ALA 1 104      29.193  34.377  36.697  0.00  0.00           H  
ATOM   1585  N   ASN 1 105      26.398  35.615  36.878  0.00  0.00           N  
ATOM   1586  CA  ASN 1 105      25.741  36.858  36.876  0.00  0.00           C  
ATOM   1587  C   ASN 1 105      26.571  37.983  36.216  0.00  0.00           C  
ATOM   1588  O   ASN 1 105      27.749  38.130  36.501  0.00  0.00           O  
ATOM   1589  CB  ASN 1 105      25.357  37.229  38.379  0.00  0.00           C  
ATOM   1590  CG  ASN 1 105      24.678  36.048  39.149  0.00  0.00           C  
ATOM   1591  OD1 ASN 1 105      23.691  35.547  38.653  0.00  0.00           O  
ATOM   1592  ND2 ASN 1 105      25.077  35.712  40.336  0.00  0.00           N  
ATOM   1593  H   ASN 1 105      26.810  35.277  37.736  0.00  0.00           H  
ATOM   1594  HA  ASN 1 105      24.819  36.845  36.295  0.00  0.00           H  
ATOM   1595  HB2 ASN 1 105      26.291  37.360  38.925  0.00  0.00           H  
ATOM   1596  HB3 ASN 1 105      24.758  38.139  38.410  0.00  0.00           H  
ATOM   1597 HD21 ASN 1 105      24.530  35.023  40.831  0.00  0.00           H  
ATOM   1598 HD22 ASN 1 105      25.847  36.173  40.800  0.00  0.00           H  
ATOM   1599  N   ILE 1 106      25.992  38.764  35.359  0.00  0.00           N  
ATOM   1600  CA  ILE 1 106      26.542  39.850  34.540  0.00  0.00           C  
ATOM   1601  C   ILE 1 106      25.826  41.240  34.904  0.00  0.00           C  
ATOM   1602  O   ILE 1 106      24.641  41.318  34.807  0.00  0.00           O  
ATOM   1603  CB  ILE 1 106      26.577  39.490  33.082  0.00  0.00           C  
ATOM   1604  CG1 ILE 1 106      27.522  38.283  32.974  0.00  0.00           C  
ATOM   1605  CG2 ILE 1 106      26.996  40.676  32.127  0.00  0.00           C  
ATOM   1606  CD1 ILE 1 106      26.657  37.050  32.656  0.00  0.00           C  
ATOM   1607  H   ILE 1 106      24.990  38.720  35.245  0.00  0.00           H  
ATOM   1608  HA  ILE 1 106      27.567  40.004  34.877  0.00  0.00           H  
ATOM   1609  HB  ILE 1 106      25.533  39.220  32.925  0.00  0.00           H  
ATOM   1610 HG12 ILE 1 106      28.191  38.356  32.117  0.00  0.00           H  
ATOM   1611 HG13 ILE 1 106      28.103  38.118  33.882  0.00  0.00           H  
ATOM   1612 HG21 ILE 1 106      27.982  41.044  32.412  0.00  0.00           H  
ATOM   1613 HG22 ILE 1 106      27.159  40.322  31.109  0.00  0.00           H  
ATOM   1614 HG23 ILE 1 106      26.357  41.557  32.068  0.00  0.00           H  
ATOM   1615 HD11 ILE 1 106      26.435  37.186  31.598  0.00  0.00           H  
ATOM   1616 HD12 ILE 1 106      27.292  36.176  32.797  0.00  0.00           H  
ATOM   1617 HD13 ILE 1 106      25.762  36.931  33.268  0.00  0.00           H  
ATOM   1618  N   ALA 1 107      26.534  42.329  35.157  0.00  0.00           N  
ATOM   1619  CA  ALA 1 107      26.005  43.662  35.179  0.00  0.00           C  
ATOM   1620  C   ALA 1 107      26.180  44.317  33.794  0.00  0.00           C  
ATOM   1621  O   ALA 1 107      27.254  44.714  33.426  0.00  0.00           O  
ATOM   1622  CB  ALA 1 107      26.715  44.468  36.279  0.00  0.00           C  
ATOM   1623  H   ALA 1 107      27.480  42.275  35.507  0.00  0.00           H  
ATOM   1624  HA  ALA 1 107      24.932  43.629  35.365  0.00  0.00           H  
ATOM   1625  HB1 ALA 1 107      26.466  44.020  37.241  0.00  0.00           H  
ATOM   1626  HB2 ALA 1 107      27.783  44.617  36.123  0.00  0.00           H  
ATOM   1627  HB3 ALA 1 107      26.249  45.451  36.228  0.00  0.00           H  
ATOM   1628  N   ALA 1 108      25.085  44.496  33.041  0.00  0.00           N  
ATOM   1629  CA  ALA 1 108      25.136  45.031  31.628  0.00  0.00           C  
ATOM   1630  C   ALA 1 108      25.024  46.492  31.665  0.00  0.00           C  
ATOM   1631  O   ALA 1 108      23.921  46.964  31.777  0.00  0.00           O  
ATOM   1632  CB  ALA 1 108      23.913  44.443  30.915  0.00  0.00           C  
ATOM   1633  H   ALA 1 108      24.170  44.267  33.402  0.00  0.00           H  
ATOM   1634  HA  ALA 1 108      26.069  44.794  31.116  0.00  0.00           H  
ATOM   1635  HB1 ALA 1 108      23.010  44.494  31.525  0.00  0.00           H  
ATOM   1636  HB2 ALA 1 108      23.761  44.954  29.964  0.00  0.00           H  
ATOM   1637  HB3 ALA 1 108      24.133  43.409  30.651  0.00  0.00           H  
ATOM   1638  N   ILE 1 109      26.079  47.330  31.547  0.00  0.00           N  
ATOM   1639  CA  ILE 1 109      26.005  48.866  31.621  0.00  0.00           C  
ATOM   1640  C   ILE 1 109      25.242  49.397  30.401  0.00  0.00           C  
ATOM   1641  O   ILE 1 109      25.759  49.249  29.299  0.00  0.00           O  
ATOM   1642  CB  ILE 1 109      27.386  49.554  31.683  0.00  0.00           C  
ATOM   1643  CG1 ILE 1 109      28.096  48.887  32.859  0.00  0.00           C  
ATOM   1644  CG2 ILE 1 109      27.217  51.105  31.946  0.00  0.00           C  
ATOM   1645  CD1 ILE 1 109      29.556  49.338  32.830  0.00  0.00           C  
ATOM   1646  H   ILE 1 109      26.980  46.937  31.311  0.00  0.00           H  
ATOM   1647  HA  ILE 1 109      25.450  49.060  32.540  0.00  0.00           H  
ATOM   1648  HB  ILE 1 109      27.991  49.364  30.796  0.00  0.00           H  
ATOM   1649 HG12 ILE 1 109      27.634  49.304  33.754  0.00  0.00           H  
ATOM   1650 HG13 ILE 1 109      28.146  47.800  32.784  0.00  0.00           H  
ATOM   1651 HG21 ILE 1 109      28.186  51.545  32.180  0.00  0.00           H  
ATOM   1652 HG22 ILE 1 109      26.813  51.642  31.088  0.00  0.00           H  
ATOM   1653 HG23 ILE 1 109      26.604  51.378  32.805  0.00  0.00           H  
ATOM   1654 HD11 ILE 1 109      29.934  49.378  31.808  0.00  0.00           H  
ATOM   1655 HD12 ILE 1 109      29.621  50.361  33.201  0.00  0.00           H  
ATOM   1656 HD13 ILE 1 109      30.109  48.685  33.505  0.00  0.00           H  
ATOM   1657  N   THR 1 110      24.042  49.975  30.683  0.00  0.00           N  
ATOM   1658  CA  THR 1 110      23.140  50.533  29.635  0.00  0.00           C  
ATOM   1659  C   THR 1 110      23.290  52.075  29.612  0.00  0.00           C  
ATOM   1660  O   THR 1 110      22.758  52.693  28.671  0.00  0.00           O  
ATOM   1661  CB  THR 1 110      21.622  50.303  30.046  0.00  0.00           C  
ATOM   1662  OG1 THR 1 110      21.241  50.638  31.401  0.00  0.00           O  
ATOM   1663  CG2 THR 1 110      21.291  48.821  29.891  0.00  0.00           C  
ATOM   1664  H   THR 1 110      23.723  50.064  31.637  0.00  0.00           H  
ATOM   1665  HA  THR 1 110      23.300  50.121  28.638  0.00  0.00           H  
ATOM   1666  HB  THR 1 110      20.961  50.836  29.363  0.00  0.00           H  
ATOM   1667  HG1 THR 1 110      21.251  51.596  31.467  0.00  0.00           H  
ATOM   1668 HG21 THR 1 110      21.911  48.113  30.441  0.00  0.00           H  
ATOM   1669 HG22 THR 1 110      20.238  48.645  30.116  0.00  0.00           H  
ATOM   1670 HG23 THR 1 110      21.339  48.510  28.847  0.00  0.00           H  
ATOM   1671  N   GLU 1 111      24.000  52.695  30.538  0.00  0.00           N  
ATOM   1672  CA  GLU 1 111      24.159  54.148  30.720  0.00  0.00           C  
ATOM   1673  C   GLU 1 111      25.384  54.486  31.578  0.00  0.00           C  
ATOM   1674  O   GLU 1 111      25.656  53.686  32.452  0.00  0.00           O  
ATOM   1675  CB  GLU 1 111      22.822  54.611  31.289  0.00  0.00           C  
ATOM   1676  CG  GLU 1 111      22.779  56.159  31.713  0.00  0.00           C  
ATOM   1677  CD  GLU 1 111      22.610  57.007  30.446  0.00  0.00           C  
ATOM   1678  OE1 GLU 1 111      23.395  58.027  30.248  0.00  0.00           O  
ATOM   1679  OE2 GLU 1 111      21.589  56.862  29.678  0.00  0.00           O  
ATOM   1680  H   GLU 1 111      24.490  52.211  31.277  0.00  0.00           H  
ATOM   1681  HA  GLU 1 111      24.264  54.577  29.723  0.00  0.00           H  
ATOM   1682  HB2 GLU 1 111      22.133  54.586  30.444  0.00  0.00           H  
ATOM   1683  HB3 GLU 1 111      22.541  53.916  32.080  0.00  0.00           H  
ATOM   1684  HG2 GLU 1 111      21.955  56.301  32.413  0.00  0.00           H  
ATOM   1685  HG3 GLU 1 111      23.627  56.413  32.349  0.00  0.00           H  
ATOM   1686  N   SER 1 112      26.260  55.511  31.221  0.00  0.00           N  
ATOM   1687  CA  SER 1 112      27.426  55.807  32.056  0.00  0.00           C  
ATOM   1688  C   SER 1 112      27.972  57.307  31.834  0.00  0.00           C  
ATOM   1689  O   SER 1 112      27.347  58.110  31.095  0.00  0.00           O  
ATOM   1690  CB  SER 1 112      28.517  54.812  31.848  0.00  0.00           C  
ATOM   1691  OG  SER 1 112      29.054  54.789  30.552  0.00  0.00           O  
ATOM   1692  H   SER 1 112      26.160  56.022  30.356  0.00  0.00           H  
ATOM   1693  HA  SER 1 112      27.041  55.698  33.070  0.00  0.00           H  
ATOM   1694  HB2 SER 1 112      29.311  55.162  32.508  0.00  0.00           H  
ATOM   1695  HB3 SER 1 112      28.132  53.822  32.091  0.00  0.00           H  
ATOM   1696  HG  SER 1 112      28.399  54.513  29.907  0.00  0.00           H  
ATOM   1697  N   ASP 1 113      29.025  57.645  32.535  0.00  0.00           N  
ATOM   1698  CA  ASP 1 113      29.727  58.907  32.346  0.00  0.00           C  
ATOM   1699  C   ASP 1 113      31.119  58.739  32.968  0.00  0.00           C  
ATOM   1700  O   ASP 1 113      31.280  58.263  34.055  0.00  0.00           O  
ATOM   1701  CB  ASP 1 113      29.018  60.107  32.986  0.00  0.00           C  
ATOM   1702  CG  ASP 1 113      29.754  61.456  32.961  0.00  0.00           C  
ATOM   1703  OD1 ASP 1 113      30.353  61.810  31.890  0.00  0.00           O  
ATOM   1704  OD2 ASP 1 113      29.660  62.214  33.934  0.00  0.00           O  
ATOM   1705  H   ASP 1 113      29.426  56.983  33.184  0.00  0.00           H  
ATOM   1706  HA  ASP 1 113      29.820  59.090  31.276  0.00  0.00           H  
ATOM   1707  HB2 ASP 1 113      28.146  60.297  32.360  0.00  0.00           H  
ATOM   1708  HB3 ASP 1 113      28.689  59.779  33.971  0.00  0.00           H  
ATOM   1709  N   LYS 1 114      32.110  59.165  32.197  0.00  0.00           N  
ATOM   1710  CA  LYS 1 114      33.498  59.308  32.576  0.00  0.00           C  
ATOM   1711  C   LYS 1 114      34.151  58.022  33.082  0.00  0.00           C  
ATOM   1712  O   LYS 1 114      35.098  58.144  33.826  0.00  0.00           O  
ATOM   1713  CB  LYS 1 114      33.680  60.452  33.570  0.00  0.00           C  
ATOM   1714  CG  LYS 1 114      33.789  61.780  32.784  0.00  0.00           C  
ATOM   1715  CD  LYS 1 114      33.402  62.891  33.768  0.00  0.00           C  
ATOM   1716  CE  LYS 1 114      33.034  64.074  32.893  0.00  0.00           C  
ATOM   1717  NZ  LYS 1 114      31.576  64.201  32.810  0.00  0.00           N  
ATOM   1718  H   LYS 1 114      31.847  59.672  31.365  0.00  0.00           H  
ATOM   1719  HA  LYS 1 114      34.090  59.560  31.696  0.00  0.00           H  
ATOM   1720  HB2 LYS 1 114      32.937  60.555  34.360  0.00  0.00           H  
ATOM   1721  HB3 LYS 1 114      34.582  60.380  34.177  0.00  0.00           H  
ATOM   1722  HG2 LYS 1 114      34.846  61.862  32.531  0.00  0.00           H  
ATOM   1723  HG3 LYS 1 114      33.254  61.761  31.834  0.00  0.00           H  
ATOM   1724  HD2 LYS 1 114      32.501  62.611  34.314  0.00  0.00           H  
ATOM   1725  HD3 LYS 1 114      34.279  63.102  34.380  0.00  0.00           H  
ATOM   1726  HE2 LYS 1 114      33.588  64.907  33.326  0.00  0.00           H  
ATOM   1727  HE3 LYS 1 114      33.413  63.871  31.892  0.00  0.00           H  
ATOM   1728  HZ1 LYS 1 114      31.252  65.147  32.668  0.00  0.00           H  
ATOM   1729  HZ2 LYS 1 114      31.237  63.638  32.043  0.00  0.00           H  
ATOM   1730  HZ3 LYS 1 114      31.065  63.978  33.651  0.00  0.00           H  
ATOM   1731  N   PHE 1 115      33.644  56.863  32.623  0.00  0.00           N  
ATOM   1732  CA  PHE 1 115      33.938  55.575  33.255  0.00  0.00           C  
ATOM   1733  C   PHE 1 115      34.786  54.690  32.290  0.00  0.00           C  
ATOM   1734  O   PHE 1 115      35.896  54.310  32.634  0.00  0.00           O  
ATOM   1735  CB  PHE 1 115      32.706  54.823  33.714  0.00  0.00           C  
ATOM   1736  CG  PHE 1 115      33.068  53.464  34.187  0.00  0.00           C  
ATOM   1737  CD1 PHE 1 115      33.500  53.282  35.538  0.00  0.00           C  
ATOM   1738  CD2 PHE 1 115      32.742  52.319  33.394  0.00  0.00           C  
ATOM   1739  CE1 PHE 1 115      33.606  52.010  36.075  0.00  0.00           C  
ATOM   1740  CE2 PHE 1 115      32.857  51.057  34.006  0.00  0.00           C  
ATOM   1741  CZ  PHE 1 115      33.268  50.879  35.365  0.00  0.00           C  
ATOM   1742  H   PHE 1 115      32.879  57.037  31.987  0.00  0.00           H  
ATOM   1743  HA  PHE 1 115      34.616  55.667  34.104  0.00  0.00           H  
ATOM   1744  HB2 PHE 1 115      32.233  55.366  34.533  0.00  0.00           H  
ATOM   1745  HB3 PHE 1 115      31.915  54.677  32.978  0.00  0.00           H  
ATOM   1746  HD1 PHE 1 115      33.673  54.152  36.153  0.00  0.00           H  
ATOM   1747  HD2 PHE 1 115      32.348  52.333  32.388  0.00  0.00           H  
ATOM   1748  HE1 PHE 1 115      33.852  51.907  37.122  0.00  0.00           H  
ATOM   1749  HE2 PHE 1 115      32.577  50.174  33.452  0.00  0.00           H  
ATOM   1750  HZ  PHE 1 115      33.224  49.907  35.833  0.00  0.00           H  
ATOM   1751  N   PHE 1 116      34.335  54.510  31.010  0.00  0.00           N  
ATOM   1752  CA  PHE 1 116      35.127  54.064  29.839  0.00  0.00           C  
ATOM   1753  C   PHE 1 116      36.254  55.096  29.449  0.00  0.00           C  
ATOM   1754  O   PHE 1 116      35.872  56.209  29.113  0.00  0.00           O  
ATOM   1755  CB  PHE 1 116      34.190  53.867  28.649  0.00  0.00           C  
ATOM   1756  CG  PHE 1 116      33.182  52.768  28.915  0.00  0.00           C  
ATOM   1757  CD1 PHE 1 116      33.538  51.437  28.919  0.00  0.00           C  
ATOM   1758  CD2 PHE 1 116      31.825  53.079  29.142  0.00  0.00           C  
ATOM   1759  CE1 PHE 1 116      32.621  50.446  29.235  0.00  0.00           C  
ATOM   1760  CE2 PHE 1 116      30.870  52.088  29.303  0.00  0.00           C  
ATOM   1761  CZ  PHE 1 116      31.236  50.759  29.365  0.00  0.00           C  
ATOM   1762  H   PHE 1 116      33.406  54.812  30.755  0.00  0.00           H  
ATOM   1763  HA  PHE 1 116      35.651  53.127  30.025  0.00  0.00           H  
ATOM   1764  HB2 PHE 1 116      33.635  54.769  28.391  0.00  0.00           H  
ATOM   1765  HB3 PHE 1 116      34.819  53.453  27.861  0.00  0.00           H  
ATOM   1766  HD1 PHE 1 116      34.538  51.055  28.779  0.00  0.00           H  
ATOM   1767  HD2 PHE 1 116      31.429  54.078  29.033  0.00  0.00           H  
ATOM   1768  HE1 PHE 1 116      32.966  49.424  29.185  0.00  0.00           H  
ATOM   1769  HE2 PHE 1 116      29.818  52.297  29.433  0.00  0.00           H  
ATOM   1770  HZ  PHE 1 116      30.442  50.061  29.586  0.00  0.00           H  
ATOM   1771  N   ILE 1 117      37.479  54.709  29.397  0.00  0.00           N  
ATOM   1772  CA  ILE 1 117      38.665  55.360  28.830  0.00  0.00           C  
ATOM   1773  C   ILE 1 117      38.957  54.931  27.413  0.00  0.00           C  
ATOM   1774  O   ILE 1 117      38.612  53.808  26.972  0.00  0.00           O  
ATOM   1775  CB  ILE 1 117      39.922  55.260  29.782  0.00  0.00           C  
ATOM   1776  CG1 ILE 1 117      40.108  53.810  30.252  0.00  0.00           C  
ATOM   1777  CG2 ILE 1 117      39.827  56.368  30.805  0.00  0.00           C  
ATOM   1778  CD1 ILE 1 117      41.390  53.471  31.061  0.00  0.00           C  
ATOM   1779  H   ILE 1 117      37.690  53.771  29.708  0.00  0.00           H  
ATOM   1780  HA  ILE 1 117      38.414  56.412  28.700  0.00  0.00           H  
ATOM   1781  HB  ILE 1 117      40.835  55.525  29.247  0.00  0.00           H  
ATOM   1782 HG12 ILE 1 117      39.216  53.497  30.796  0.00  0.00           H  
ATOM   1783 HG13 ILE 1 117      40.035  53.112  29.418  0.00  0.00           H  
ATOM   1784 HG21 ILE 1 117      40.570  56.195  31.584  0.00  0.00           H  
ATOM   1785 HG22 ILE 1 117      39.895  57.298  30.242  0.00  0.00           H  
ATOM   1786 HG23 ILE 1 117      38.909  56.251  31.381  0.00  0.00           H  
ATOM   1787 HD11 ILE 1 117      42.242  53.977  30.606  0.00  0.00           H  
ATOM   1788 HD12 ILE 1 117      41.275  53.826  32.085  0.00  0.00           H  
ATOM   1789 HD13 ILE 1 117      41.502  52.394  31.183  0.00  0.00           H  
ATOM   1790  N   ASN 1 118      39.527  55.769  26.583  0.00  0.00           N  
ATOM   1791  CA  ASN 1 118      39.932  55.502  25.224  0.00  0.00           C  
ATOM   1792  C   ASN 1 118      41.373  55.015  25.121  0.00  0.00           C  
ATOM   1793  O   ASN 1 118      42.301  55.330  25.906  0.00  0.00           O  
ATOM   1794  CB  ASN 1 118      39.592  56.708  24.303  0.00  0.00           C  
ATOM   1795  CG  ASN 1 118      39.255  56.305  22.851  0.00  0.00           C  
ATOM   1796  OD1 ASN 1 118      39.433  55.149  22.482  0.00  0.00           O  
ATOM   1797  ND2 ASN 1 118      38.723  57.196  22.148  0.00  0.00           N  
ATOM   1798  H   ASN 1 118      39.913  56.655  26.876  0.00  0.00           H  
ATOM   1799  HA  ASN 1 118      39.294  54.750  24.760  0.00  0.00           H  
ATOM   1800  HB2 ASN 1 118      38.712  57.190  24.729  0.00  0.00           H  
ATOM   1801  HB3 ASN 1 118      40.374  57.457  24.182  0.00  0.00           H  
ATOM   1802 HD21 ASN 1 118      38.197  56.871  21.349  0.00  0.00           H  
ATOM   1803 HD22 ASN 1 118      38.461  58.097  22.521  0.00  0.00           H  
ATOM   1804  N   GLY 1 119      41.675  54.235  24.073  0.00  0.00           N  
ATOM   1805  CA  GLY 1 119      43.024  53.668  23.826  0.00  0.00           C  
ATOM   1806  C   GLY 1 119      43.334  52.448  24.713  0.00  0.00           C  
ATOM   1807  O   GLY 1 119      44.275  51.716  24.479  0.00  0.00           O  
ATOM   1808  H   GLY 1 119      40.877  54.172  23.457  0.00  0.00           H  
ATOM   1809  HA2 GLY 1 119      42.913  53.399  22.776  0.00  0.00           H  
ATOM   1810  HA3 GLY 1 119      43.764  54.465  23.903  0.00  0.00           H  
ATOM   1811  N   SER 1 120      42.523  52.200  25.698  0.00  0.00           N  
ATOM   1812  CA  SER 1 120      42.719  51.131  26.726  0.00  0.00           C  
ATOM   1813  C   SER 1 120      42.515  49.675  26.262  0.00  0.00           C  
ATOM   1814  O   SER 1 120      43.076  48.836  26.939  0.00  0.00           O  
ATOM   1815  CB  SER 1 120      41.720  51.575  27.848  0.00  0.00           C  
ATOM   1816  OG  SER 1 120      40.406  50.927  27.681  0.00  0.00           O  
ATOM   1817  H   SER 1 120      41.800  52.885  25.865  0.00  0.00           H  
ATOM   1818  HA  SER 1 120      43.646  51.222  27.292  0.00  0.00           H  
ATOM   1819  HB2 SER 1 120      42.054  51.286  28.845  0.00  0.00           H  
ATOM   1820  HB3 SER 1 120      41.616  52.658  27.915  0.00  0.00           H  
ATOM   1821  HG  SER 1 120      39.832  51.165  28.413  0.00  0.00           H  
ATOM   1822  N   ASN 1 121      41.764  49.449  25.136  0.00  0.00           N  
ATOM   1823  CA  ASN 1 121      41.374  48.175  24.551  0.00  0.00           C  
ATOM   1824  C   ASN 1 121      40.631  47.099  25.449  0.00  0.00           C  
ATOM   1825  O   ASN 1 121      40.469  46.030  24.970  0.00  0.00           O  
ATOM   1826  CB  ASN 1 121      42.498  47.518  23.766  0.00  0.00           C  
ATOM   1827  CG  ASN 1 121      43.056  48.432  22.678  0.00  0.00           C  
ATOM   1828  OD1 ASN 1 121      42.390  49.217  22.100  0.00  0.00           O  
ATOM   1829  ND2 ASN 1 121      44.378  48.399  22.588  0.00  0.00           N  
ATOM   1830  H   ASN 1 121      41.549  50.298  24.633  0.00  0.00           H  
ATOM   1831  HA  ASN 1 121      40.700  48.522  23.768  0.00  0.00           H  
ATOM   1832  HB2 ASN 1 121      43.258  47.155  24.458  0.00  0.00           H  
ATOM   1833  HB3 ASN 1 121      42.151  46.630  23.236  0.00  0.00           H  
ATOM   1834 HD21 ASN 1 121      44.732  49.017  21.871  0.00  0.00           H  
ATOM   1835 HD22 ASN 1 121      44.871  47.677  23.093  0.00  0.00           H  
ATOM   1836  N   TRP 1 122      40.107  47.416  26.631  0.00  0.00           N  
ATOM   1837  CA  TRP 1 122      39.083  46.713  27.350  0.00  0.00           C  
ATOM   1838  C   TRP 1 122      37.699  47.441  27.413  0.00  0.00           C  
ATOM   1839  O   TRP 1 122      37.595  48.655  27.258  0.00  0.00           O  
ATOM   1840  CB  TRP 1 122      39.493  46.290  28.732  0.00  0.00           C  
ATOM   1841  CG  TRP 1 122      40.029  47.472  29.518  0.00  0.00           C  
ATOM   1842  CD1 TRP 1 122      41.320  47.891  29.467  0.00  0.00           C  
ATOM   1843  CD2 TRP 1 122      39.262  48.338  30.421  0.00  0.00           C  
ATOM   1844  NE1 TRP 1 122      41.454  48.812  30.373  0.00  0.00           N  
ATOM   1845  CE2 TRP 1 122      40.291  49.146  31.050  0.00  0.00           C  
ATOM   1846  CE3 TRP 1 122      37.993  48.430  30.922  0.00  0.00           C  
ATOM   1847  CZ2 TRP 1 122      39.919  50.057  32.075  0.00  0.00           C  
ATOM   1848  CZ3 TRP 1 122      37.612  49.288  31.971  0.00  0.00           C  
ATOM   1849  CH2 TRP 1 122      38.638  50.113  32.510  0.00  0.00           C  
ATOM   1850  H   TRP 1 122      40.525  48.227  27.063  0.00  0.00           H  
ATOM   1851  HA  TRP 1 122      38.865  45.768  26.852  0.00  0.00           H  
ATOM   1852  HB2 TRP 1 122      38.729  45.781  29.320  0.00  0.00           H  
ATOM   1853  HB3 TRP 1 122      40.295  45.563  28.610  0.00  0.00           H  
ATOM   1854  HD1 TRP 1 122      42.138  47.429  28.934  0.00  0.00           H  
ATOM   1855  HE1 TRP 1 122      42.307  49.242  30.700  0.00  0.00           H  
ATOM   1856  HE3 TRP 1 122      37.233  47.789  30.500  0.00  0.00           H  
ATOM   1857  HZ2 TRP 1 122      40.669  50.658  32.569  0.00  0.00           H  
ATOM   1858  HZ3 TRP 1 122      36.603  49.353  32.353  0.00  0.00           H  
ATOM   1859  HH2 TRP 1 122      38.463  50.752  33.363  0.00  0.00           H  
ATOM   1860  N   GLU 1 123      36.749  46.569  27.471  0.00  0.00           N  
ATOM   1861  CA  GLU 1 123      35.339  46.964  27.345  0.00  0.00           C  
ATOM   1862  C   GLU 1 123      34.500  46.662  28.612  0.00  0.00           C  
ATOM   1863  O   GLU 1 123      33.313  46.998  28.699  0.00  0.00           O  
ATOM   1864  CB  GLU 1 123      34.710  46.209  26.194  0.00  0.00           C  
ATOM   1865  CG  GLU 1 123      35.280  46.628  24.749  0.00  0.00           C  
ATOM   1866  CD  GLU 1 123      36.468  45.797  24.218  0.00  0.00           C  
ATOM   1867  OE1 GLU 1 123      36.598  44.599  24.409  0.00  0.00           O  
ATOM   1868  OE2 GLU 1 123      37.221  46.416  23.405  0.00  0.00           O  
ATOM   1869  H   GLU 1 123      37.007  45.598  27.575  0.00  0.00           H  
ATOM   1870  HA  GLU 1 123      35.243  48.022  27.101  0.00  0.00           H  
ATOM   1871  HB2 GLU 1 123      34.614  45.127  26.280  0.00  0.00           H  
ATOM   1872  HB3 GLU 1 123      33.706  46.632  26.161  0.00  0.00           H  
ATOM   1873  HG2 GLU 1 123      34.505  46.334  24.041  0.00  0.00           H  
ATOM   1874  HG3 GLU 1 123      35.475  47.701  24.755  0.00  0.00           H  
ATOM   1875  N   GLY 1 124      35.089  46.026  29.614  0.00  0.00           N  
ATOM   1876  CA  GLY 1 124      34.430  45.809  30.961  0.00  0.00           C  
ATOM   1877  C   GLY 1 124      35.511  45.348  32.029  0.00  0.00           C  
ATOM   1878  O   GLY 1 124      36.747  45.376  31.791  0.00  0.00           O  
ATOM   1879  H   GLY 1 124      36.057  45.751  29.532  0.00  0.00           H  
ATOM   1880  HA2 GLY 1 124      34.082  46.752  31.381  0.00  0.00           H  
ATOM   1881  HA3 GLY 1 124      33.626  45.083  30.838  0.00  0.00           H  
ATOM   1882  N   ILE 1 125      35.075  44.972  33.269  0.00  0.00           N  
ATOM   1883  CA  ILE 1 125      35.843  44.777  34.537  0.00  0.00           C  
ATOM   1884  C   ILE 1 125      35.483  43.369  35.138  0.00  0.00           C  
ATOM   1885  O   ILE 1 125      34.284  43.118  35.298  0.00  0.00           O  
ATOM   1886  CB  ILE 1 125      35.530  45.940  35.485  0.00  0.00           C  
ATOM   1887  CG1 ILE 1 125      35.768  47.327  34.735  0.00  0.00           C  
ATOM   1888  CG2 ILE 1 125      36.270  45.725  36.786  0.00  0.00           C  
ATOM   1889  CD1 ILE 1 125      35.986  48.554  35.679  0.00  0.00           C  
ATOM   1890  H   ILE 1 125      34.091  44.761  33.357  0.00  0.00           H  
ATOM   1891  HA  ILE 1 125      36.868  44.847  34.173  0.00  0.00           H  
ATOM   1892  HB  ILE 1 125      34.486  45.888  35.796  0.00  0.00           H  
ATOM   1893 HG12 ILE 1 125      36.692  47.196  34.173  0.00  0.00           H  
ATOM   1894 HG13 ILE 1 125      34.950  47.554  34.051  0.00  0.00           H  
ATOM   1895 HG21 ILE 1 125      37.351  45.675  36.654  0.00  0.00           H  
ATOM   1896 HG22 ILE 1 125      35.912  46.548  37.405  0.00  0.00           H  
ATOM   1897 HG23 ILE 1 125      35.948  44.837  37.328  0.00  0.00           H  
ATOM   1898 HD11 ILE 1 125      36.047  49.349  34.936  0.00  0.00           H  
ATOM   1899 HD12 ILE 1 125      35.133  48.883  36.272  0.00  0.00           H  
ATOM   1900 HD13 ILE 1 125      36.921  48.496  36.236  0.00  0.00           H  
ATOM   1901  N   LEU 1 126      36.395  42.548  35.523  0.00  0.00           N  
ATOM   1902  CA  LEU 1 126      36.215  41.373  36.351  0.00  0.00           C  
ATOM   1903  C   LEU 1 126      36.792  41.691  37.750  0.00  0.00           C  
ATOM   1904  O   LEU 1 126      37.997  41.714  37.927  0.00  0.00           O  
ATOM   1905  CB  LEU 1 126      36.925  40.208  35.717  0.00  0.00           C  
ATOM   1906  CG  LEU 1 126      37.153  38.899  36.514  0.00  0.00           C  
ATOM   1907  CD1 LEU 1 126      35.844  38.306  36.916  0.00  0.00           C  
ATOM   1908  CD2 LEU 1 126      37.833  37.860  35.590  0.00  0.00           C  
ATOM   1909  H   LEU 1 126      37.344  42.853  35.366  0.00  0.00           H  
ATOM   1910  HA  LEU 1 126      35.147  41.157  36.401  0.00  0.00           H  
ATOM   1911  HB2 LEU 1 126      36.331  39.931  34.846  0.00  0.00           H  
ATOM   1912  HB3 LEU 1 126      37.871  40.488  35.253  0.00  0.00           H  
ATOM   1913  HG  LEU 1 126      37.793  39.089  37.376  0.00  0.00           H  
ATOM   1914 HD11 LEU 1 126      35.959  37.404  37.518  0.00  0.00           H  
ATOM   1915 HD12 LEU 1 126      35.273  39.007  37.524  0.00  0.00           H  
ATOM   1916 HD13 LEU 1 126      35.138  38.144  36.102  0.00  0.00           H  
ATOM   1917 HD21 LEU 1 126      37.310  37.871  34.634  0.00  0.00           H  
ATOM   1918 HD22 LEU 1 126      38.868  38.185  35.476  0.00  0.00           H  
ATOM   1919 HD23 LEU 1 126      37.733  36.884  36.063  0.00  0.00           H  
ATOM   1920  N   GLY 1 127      35.791  41.805  38.616  0.00  0.00           N  
ATOM   1921  CA  GLY 1 127      35.931  41.955  40.028  0.00  0.00           C  
ATOM   1922  C   GLY 1 127      36.262  40.574  40.625  0.00  0.00           C  
ATOM   1923  O   GLY 1 127      35.470  39.599  40.470  0.00  0.00           O  
ATOM   1924  H   GLY 1 127      34.892  42.016  38.206  0.00  0.00           H  
ATOM   1925  HA2 GLY 1 127      36.674  42.725  40.236  0.00  0.00           H  
ATOM   1926  HA3 GLY 1 127      34.980  42.227  40.486  0.00  0.00           H  
ATOM   1927  N   LEU 1 128      37.427  40.505  41.343  0.00  0.00           N  
ATOM   1928  CA  LEU 1 128      37.960  39.246  41.964  0.00  0.00           C  
ATOM   1929  C   LEU 1 128      37.963  39.316  43.516  0.00  0.00           C  
ATOM   1930  O   LEU 1 128      38.462  38.315  44.125  0.00  0.00           O  
ATOM   1931  CB  LEU 1 128      39.338  38.984  41.410  0.00  0.00           C  
ATOM   1932  CG  LEU 1 128      39.543  38.709  39.903  0.00  0.00           C  
ATOM   1933  CD1 LEU 1 128      41.075  38.683  39.571  0.00  0.00           C  
ATOM   1934  CD2 LEU 1 128      38.852  37.434  39.411  0.00  0.00           C  
ATOM   1935  H   LEU 1 128      37.864  41.386  41.573  0.00  0.00           H  
ATOM   1936  HA  LEU 1 128      37.293  38.471  41.584  0.00  0.00           H  
ATOM   1937  HB2 LEU 1 128      39.972  39.857  41.560  0.00  0.00           H  
ATOM   1938  HB3 LEU 1 128      39.862  38.204  41.962  0.00  0.00           H  
ATOM   1939  HG  LEU 1 128      39.238  39.562  39.297  0.00  0.00           H  
ATOM   1940 HD11 LEU 1 128      41.509  38.002  40.304  0.00  0.00           H  
ATOM   1941 HD12 LEU 1 128      41.189  38.222  38.590  0.00  0.00           H  
ATOM   1942 HD13 LEU 1 128      41.621  39.621  39.673  0.00  0.00           H  
ATOM   1943 HD21 LEU 1 128      37.767  37.530  39.455  0.00  0.00           H  
ATOM   1944 HD22 LEU 1 128      39.124  37.136  38.399  0.00  0.00           H  
ATOM   1945 HD23 LEU 1 128      39.204  36.653  40.086  0.00  0.00           H  
ATOM   1946  N   ALA 1 129      37.457  40.293  44.161  0.00  0.00           N  
ATOM   1947  CA  ALA 1 129      37.259  40.396  45.622  0.00  0.00           C  
ATOM   1948  C   ALA 1 129      35.890  39.914  46.085  0.00  0.00           C  
ATOM   1949  O   ALA 1 129      35.096  39.392  45.339  0.00  0.00           O  
ATOM   1950  CB  ALA 1 129      37.550  41.854  46.059  0.00  0.00           C  
ATOM   1951  H   ALA 1 129      37.215  41.139  43.665  0.00  0.00           H  
ATOM   1952  HA  ALA 1 129      38.068  39.741  45.944  0.00  0.00           H  
ATOM   1953  HB1 ALA 1 129      36.607  42.396  45.985  0.00  0.00           H  
ATOM   1954  HB2 ALA 1 129      37.943  41.786  47.073  0.00  0.00           H  
ATOM   1955  HB3 ALA 1 129      38.174  42.320  45.297  0.00  0.00           H  
ATOM   1956  N   TYR 1 130      35.739  39.870  47.375  0.00  0.00           N  
ATOM   1957  CA  TYR 1 130      34.694  39.069  47.988  0.00  0.00           C  
ATOM   1958  C   TYR 1 130      33.336  39.836  47.903  0.00  0.00           C  
ATOM   1959  O   TYR 1 130      33.299  41.074  47.793  0.00  0.00           O  
ATOM   1960  CB  TYR 1 130      35.025  38.665  49.370  0.00  0.00           C  
ATOM   1961  CG  TYR 1 130      36.406  37.899  49.523  0.00  0.00           C  
ATOM   1962  CD1 TYR 1 130      36.409  36.483  49.456  0.00  0.00           C  
ATOM   1963  CD2 TYR 1 130      37.583  38.557  49.829  0.00  0.00           C  
ATOM   1964  CE1 TYR 1 130      37.562  35.782  49.645  0.00  0.00           C  
ATOM   1965  CE2 TYR 1 130      38.746  37.829  50.183  0.00  0.00           C  
ATOM   1966  CZ  TYR 1 130      38.736  36.399  50.026  0.00  0.00           C  
ATOM   1967  OH  TYR 1 130      39.955  35.714  50.229  0.00  0.00           O  
ATOM   1968  H   TYR 1 130      36.380  40.349  47.992  0.00  0.00           H  
ATOM   1969  HA  TYR 1 130      34.692  38.146  47.409  0.00  0.00           H  
ATOM   1970  HB2 TYR 1 130      35.119  39.586  49.945  0.00  0.00           H  
ATOM   1971  HB3 TYR 1 130      34.275  38.065  49.885  0.00  0.00           H  
ATOM   1972  HD1 TYR 1 130      35.518  35.919  49.221  0.00  0.00           H  
ATOM   1973  HD2 TYR 1 130      37.668  39.634  49.821  0.00  0.00           H  
ATOM   1974  HE1 TYR 1 130      37.614  34.705  49.706  0.00  0.00           H  
ATOM   1975  HE2 TYR 1 130      39.705  38.260  50.429  0.00  0.00           H  
ATOM   1976  HH  TYR 1 130      39.841  34.972  50.827  0.00  0.00           H  
ATOM   1977  N   ALA 1 131      32.252  39.120  47.880  0.00  0.00           N  
ATOM   1978  CA  ALA 1 131      30.861  39.653  47.627  0.00  0.00           C  
ATOM   1979  C   ALA 1 131      30.453  40.814  48.577  0.00  0.00           C  
ATOM   1980  O   ALA 1 131      29.616  41.673  48.211  0.00  0.00           O  
ATOM   1981  CB  ALA 1 131      29.905  38.472  47.625  0.00  0.00           C  
ATOM   1982  H   ALA 1 131      32.387  38.132  48.037  0.00  0.00           H  
ATOM   1983  HA  ALA 1 131      30.810  39.954  46.581  0.00  0.00           H  
ATOM   1984  HB1 ALA 1 131      28.916  38.713  47.233  0.00  0.00           H  
ATOM   1985  HB2 ALA 1 131      30.348  37.729  46.962  0.00  0.00           H  
ATOM   1986  HB3 ALA 1 131      29.827  38.010  48.608  0.00  0.00           H  
ATOM   1987  N   GLU 1 132      31.045  40.852  49.786  0.00  0.00           N  
ATOM   1988  CA  GLU 1 132      30.713  41.801  50.785  0.00  0.00           C  
ATOM   1989  C   GLU 1 132      30.916  43.302  50.301  0.00  0.00           C  
ATOM   1990  O   GLU 1 132      30.114  44.127  50.747  0.00  0.00           O  
ATOM   1991  CB  GLU 1 132      31.710  41.712  51.983  0.00  0.00           C  
ATOM   1992  CG  GLU 1 132      31.521  42.655  53.207  0.00  0.00           C  
ATOM   1993  CD  GLU 1 132      30.163  42.407  53.854  0.00  0.00           C  
ATOM   1994  OE1 GLU 1 132      29.432  41.402  53.586  0.00  0.00           O  
ATOM   1995  OE2 GLU 1 132      29.843  43.114  54.787  0.00  0.00           O  
ATOM   1996  H   GLU 1 132      31.830  40.231  49.921  0.00  0.00           H  
ATOM   1997  HA  GLU 1 132      29.680  41.648  51.097  0.00  0.00           H  
ATOM   1998  HB2 GLU 1 132      31.510  40.761  52.477  0.00  0.00           H  
ATOM   1999  HB3 GLU 1 132      32.750  41.778  51.662  0.00  0.00           H  
ATOM   2000  HG2 GLU 1 132      32.191  42.409  54.030  0.00  0.00           H  
ATOM   2001  HG3 GLU 1 132      31.530  43.703  52.907  0.00  0.00           H  
ATOM   2002  N   ILE 1 133      31.737  43.600  49.308  0.00  0.00           N  
ATOM   2003  CA  ILE 1 133      31.855  44.943  48.642  0.00  0.00           C  
ATOM   2004  C   ILE 1 133      30.958  45.256  47.462  0.00  0.00           C  
ATOM   2005  O   ILE 1 133      31.110  46.278  46.865  0.00  0.00           O  
ATOM   2006  CB  ILE 1 133      33.296  45.331  48.424  0.00  0.00           C  
ATOM   2007  CG1 ILE 1 133      33.933  44.545  47.284  0.00  0.00           C  
ATOM   2008  CG2 ILE 1 133      34.072  45.164  49.679  0.00  0.00           C  
ATOM   2009  CD1 ILE 1 133      35.398  44.923  47.048  0.00  0.00           C  
ATOM   2010  H   ILE 1 133      32.341  42.896  48.910  0.00  0.00           H  
ATOM   2011  HA  ILE 1 133      31.450  45.615  49.398  0.00  0.00           H  
ATOM   2012  HB  ILE 1 133      33.401  46.388  48.180  0.00  0.00           H  
ATOM   2013 HG12 ILE 1 133      33.983  43.460  47.373  0.00  0.00           H  
ATOM   2014 HG13 ILE 1 133      33.402  44.791  46.364  0.00  0.00           H  
ATOM   2015 HG21 ILE 1 133      34.850  45.926  49.690  0.00  0.00           H  
ATOM   2016 HG22 ILE 1 133      33.373  45.274  50.508  0.00  0.00           H  
ATOM   2017 HG23 ILE 1 133      34.414  44.130  49.733  0.00  0.00           H  
ATOM   2018 HD11 ILE 1 133      35.393  46.013  47.066  0.00  0.00           H  
ATOM   2019 HD12 ILE 1 133      35.931  44.491  47.895  0.00  0.00           H  
ATOM   2020 HD13 ILE 1 133      35.817  44.590  46.099  0.00  0.00           H  
ATOM   2021  N   ALA 1 134      30.094  44.278  47.076  0.00  0.00           N  
ATOM   2022  CA  ALA 1 134      29.447  44.249  45.715  0.00  0.00           C  
ATOM   2023  C   ALA 1 134      28.187  45.132  45.797  0.00  0.00           C  
ATOM   2024  O   ALA 1 134      27.697  45.565  46.777  0.00  0.00           O  
ATOM   2025  CB  ALA 1 134      29.175  42.834  45.150  0.00  0.00           C  
ATOM   2026  H   ALA 1 134      30.223  43.385  47.531  0.00  0.00           H  
ATOM   2027  HA  ALA 1 134      30.209  44.630  45.035  0.00  0.00           H  
ATOM   2028  HB1 ALA 1 134      28.808  42.912  44.127  0.00  0.00           H  
ATOM   2029  HB2 ALA 1 134      30.064  42.205  45.107  0.00  0.00           H  
ATOM   2030  HB3 ALA 1 134      28.479  42.356  45.839  0.00  0.00           H  
ATOM   2031  N   ARG 1 135      27.752  45.446  44.534  0.00  0.00           N  
ATOM   2032  CA  ARG 1 135      26.671  46.311  44.124  0.00  0.00           C  
ATOM   2033  C   ARG 1 135      25.573  45.530  43.327  0.00  0.00           C  
ATOM   2034  O   ARG 1 135      25.930  44.613  42.566  0.00  0.00           O  
ATOM   2035  CB  ARG 1 135      27.192  47.573  43.414  0.00  0.00           C  
ATOM   2036  CG  ARG 1 135      28.174  48.420  44.265  0.00  0.00           C  
ATOM   2037  CD  ARG 1 135      27.564  49.111  45.435  0.00  0.00           C  
ATOM   2038  NE  ARG 1 135      26.637  50.185  45.053  0.00  0.00           N  
ATOM   2039  CZ  ARG 1 135      26.672  51.467  45.246  0.00  0.00           C  
ATOM   2040  NH1 ARG 1 135      25.711  52.307  44.938  0.00  0.00           N  
ATOM   2041  NH2 ARG 1 135      27.712  52.014  45.802  0.00  0.00           N  
ATOM   2042  H   ARG 1 135      28.219  44.966  43.778  0.00  0.00           H  
ATOM   2043  HA  ARG 1 135      26.262  46.606  45.090  0.00  0.00           H  
ATOM   2044  HB2 ARG 1 135      27.688  47.341  42.471  0.00  0.00           H  
ATOM   2045  HB3 ARG 1 135      26.300  48.161  43.200  0.00  0.00           H  
ATOM   2046  HG2 ARG 1 135      29.021  47.784  44.521  0.00  0.00           H  
ATOM   2047  HG3 ARG 1 135      28.634  49.129  43.577  0.00  0.00           H  
ATOM   2048  HD2 ARG 1 135      27.073  48.353  46.045  0.00  0.00           H  
ATOM   2049  HD3 ARG 1 135      28.360  49.508  46.066  0.00  0.00           H  
ATOM   2050  HE  ARG 1 135      25.769  49.870  44.644  0.00  0.00           H  
ATOM   2051 HH11 ARG 1 135      25.763  53.257  45.278  0.00  0.00           H  
ATOM   2052 HH12 ARG 1 135      24.760  51.985  44.834  0.00  0.00           H  
ATOM   2053 HH21 ARG 1 135      27.663  53.007  45.978  0.00  0.00           H  
ATOM   2054 HH22 ARG 1 135      28.368  51.415  46.282  0.00  0.00           H  
ATOM   2055  N   PRO 1 136      24.311  45.866  43.537  0.00  0.00           N  
ATOM   2056  CA  PRO 1 136      23.763  46.885  44.490  0.00  0.00           C  
ATOM   2057  C   PRO 1 136      23.755  46.541  45.983  0.00  0.00           C  
ATOM   2058  O   PRO 1 136      23.757  47.526  46.697  0.00  0.00           O  
ATOM   2059  CB  PRO 1 136      22.187  47.108  44.080  0.00  0.00           C  
ATOM   2060  CG  PRO 1 136      21.895  45.724  43.506  0.00  0.00           C  
ATOM   2061  CD  PRO 1 136      23.154  45.475  42.733  0.00  0.00           C  
ATOM   2062  HA  PRO 1 136      24.219  47.847  44.254  0.00  0.00           H  
ATOM   2063  HB2 PRO 1 136      21.536  47.138  44.954  0.00  0.00           H  
ATOM   2064  HB3 PRO 1 136      22.040  47.933  43.383  0.00  0.00           H  
ATOM   2065  HG2 PRO 1 136      21.754  44.927  44.236  0.00  0.00           H  
ATOM   2066  HG3 PRO 1 136      21.091  45.608  42.779  0.00  0.00           H  
ATOM   2067  HD2 PRO 1 136      23.193  44.423  42.450  0.00  0.00           H  
ATOM   2068  HD3 PRO 1 136      23.088  46.027  41.795  0.00  0.00           H  
ATOM   2069  N   ASP 1 137      23.977  45.227  46.286  0.00  0.00           N  
ATOM   2070  CA  ASP 1 137      24.133  44.694  47.606  0.00  0.00           C  
ATOM   2071  C   ASP 1 137      24.894  43.369  47.536  0.00  0.00           C  
ATOM   2072  O   ASP 1 137      24.856  42.764  46.498  0.00  0.00           O  
ATOM   2073  CB  ASP 1 137      22.832  44.564  48.327  0.00  0.00           C  
ATOM   2074  CG  ASP 1 137      21.947  43.394  47.875  0.00  0.00           C  
ATOM   2075  OD1 ASP 1 137      22.160  42.207  48.299  0.00  0.00           O  
ATOM   2076  OD2 ASP 1 137      21.098  43.601  47.038  0.00  0.00           O  
ATOM   2077  H   ASP 1 137      23.771  44.541  45.575  0.00  0.00           H  
ATOM   2078  HA  ASP 1 137      24.643  45.383  48.278  0.00  0.00           H  
ATOM   2079  HB2 ASP 1 137      23.016  44.496  49.400  0.00  0.00           H  
ATOM   2080  HB3 ASP 1 137      22.320  45.524  48.274  0.00  0.00           H  
ATOM   2081  N   ASP 1 138      25.529  42.929  48.622  0.00  0.00           N  
ATOM   2082  CA  ASP 1 138      26.498  41.764  48.804  0.00  0.00           C  
ATOM   2083  C   ASP 1 138      25.912  40.323  48.593  0.00  0.00           C  
ATOM   2084  O   ASP 1 138      26.617  39.358  48.516  0.00  0.00           O  
ATOM   2085  CB  ASP 1 138      27.190  41.916  50.076  0.00  0.00           C  
ATOM   2086  CG  ASP 1 138      26.307  42.140  51.348  0.00  0.00           C  
ATOM   2087  OD1 ASP 1 138      25.310  41.398  51.427  0.00  0.00           O  
ATOM   2088  OD2 ASP 1 138      26.522  43.051  52.158  0.00  0.00           O  
ATOM   2089  H   ASP 1 138      25.343  43.432  49.478  0.00  0.00           H  
ATOM   2090  HA  ASP 1 138      27.197  41.785  47.968  0.00  0.00           H  
ATOM   2091  HB2 ASP 1 138      27.839  41.058  50.256  0.00  0.00           H  
ATOM   2092  HB3 ASP 1 138      27.866  42.770  50.039  0.00  0.00           H  
ATOM   2093  N   SER 1 139      24.571  40.243  48.424  0.00  0.00           N  
ATOM   2094  CA  SER 1 139      23.960  38.895  48.179  0.00  0.00           C  
ATOM   2095  C   SER 1 139      24.238  38.315  46.841  0.00  0.00           C  
ATOM   2096  O   SER 1 139      23.907  37.105  46.675  0.00  0.00           O  
ATOM   2097  CB  SER 1 139      22.405  38.866  48.550  0.00  0.00           C  
ATOM   2098  OG  SER 1 139      21.627  39.722  47.716  0.00  0.00           O  
ATOM   2099  H   SER 1 139      23.968  41.053  48.435  0.00  0.00           H  
ATOM   2100  HA  SER 1 139      24.454  38.249  48.904  0.00  0.00           H  
ATOM   2101  HB2 SER 1 139      22.070  37.829  48.540  0.00  0.00           H  
ATOM   2102  HB3 SER 1 139      22.187  39.123  49.587  0.00  0.00           H  
ATOM   2103  HG  SER 1 139      21.772  40.598  48.081  0.00  0.00           H  
ATOM   2104  N   LEU 1 140      24.715  39.108  45.865  0.00  0.00           N  
ATOM   2105  CA  LEU 1 140      25.135  38.697  44.473  0.00  0.00           C  
ATOM   2106  C   LEU 1 140      26.282  37.753  44.636  0.00  0.00           C  
ATOM   2107  O   LEU 1 140      27.438  38.228  44.936  0.00  0.00           O  
ATOM   2108  CB  LEU 1 140      25.325  40.010  43.647  0.00  0.00           C  
ATOM   2109  CG  LEU 1 140      25.758  39.810  42.222  0.00  0.00           C  
ATOM   2110  CD1 LEU 1 140      24.458  39.624  41.387  0.00  0.00           C  
ATOM   2111  CD2 LEU 1 140      26.517  41.002  41.638  0.00  0.00           C  
ATOM   2112  H   LEU 1 140      24.960  40.045  46.152  0.00  0.00           H  
ATOM   2113  HA  LEU 1 140      24.264  38.159  44.099  0.00  0.00           H  
ATOM   2114  HB2 LEU 1 140      24.482  40.702  43.653  0.00  0.00           H  
ATOM   2115  HB3 LEU 1 140      26.023  40.694  44.130  0.00  0.00           H  
ATOM   2116  HG  LEU 1 140      26.386  38.926  42.112  0.00  0.00           H  
ATOM   2117 HD11 LEU 1 140      23.929  38.761  41.790  0.00  0.00           H  
ATOM   2118 HD12 LEU 1 140      23.923  40.574  41.391  0.00  0.00           H  
ATOM   2119 HD13 LEU 1 140      24.904  39.432  40.411  0.00  0.00           H  
ATOM   2120 HD21 LEU 1 140      25.850  41.852  41.492  0.00  0.00           H  
ATOM   2121 HD22 LEU 1 140      27.351  41.329  42.258  0.00  0.00           H  
ATOM   2122 HD23 LEU 1 140      26.786  40.654  40.640  0.00  0.00           H  
ATOM   2123  N   GLU 1 141      26.165  36.521  44.186  0.00  0.00           N  
ATOM   2124  CA  GLU 1 141      27.298  35.624  43.864  0.00  0.00           C  
ATOM   2125  C   GLU 1 141      28.248  36.213  42.744  0.00  0.00           C  
ATOM   2126  O   GLU 1 141      27.767  36.536  41.604  0.00  0.00           O  
ATOM   2127  CB  GLU 1 141      26.750  34.304  43.455  0.00  0.00           C  
ATOM   2128  CG  GLU 1 141      27.755  33.186  43.175  0.00  0.00           C  
ATOM   2129  CD  GLU 1 141      26.887  31.928  42.952  0.00  0.00           C  
ATOM   2130  OE1 GLU 1 141      26.262  31.450  43.936  0.00  0.00           O  
ATOM   2131  OE2 GLU 1 141      26.953  31.387  41.825  0.00  0.00           O  
ATOM   2132  H   GLU 1 141      25.245  36.220  43.899  0.00  0.00           H  
ATOM   2133  HA  GLU 1 141      27.821  35.477  44.809  0.00  0.00           H  
ATOM   2134  HB2 GLU 1 141      26.154  34.055  44.333  0.00  0.00           H  
ATOM   2135  HB3 GLU 1 141      26.160  34.468  42.553  0.00  0.00           H  
ATOM   2136  HG2 GLU 1 141      28.352  33.438  42.298  0.00  0.00           H  
ATOM   2137  HG3 GLU 1 141      28.379  33.064  44.061  0.00  0.00           H  
ATOM   2138  N   PRO 1 142      29.586  36.250  43.014  0.00  0.00           N  
ATOM   2139  CA  PRO 1 142      30.656  36.660  42.062  0.00  0.00           C  
ATOM   2140  C   PRO 1 142      31.039  35.481  41.195  0.00  0.00           C  
ATOM   2141  O   PRO 1 142      30.851  34.328  41.560  0.00  0.00           O  
ATOM   2142  CB  PRO 1 142      31.885  37.082  42.964  0.00  0.00           C  
ATOM   2143  CG  PRO 1 142      31.270  37.319  44.299  0.00  0.00           C  
ATOM   2144  CD  PRO 1 142      30.198  36.280  44.331  0.00  0.00           C  
ATOM   2145  HA  PRO 1 142      30.331  37.466  41.405  0.00  0.00           H  
ATOM   2146  HB2 PRO 1 142      32.585  36.254  43.082  0.00  0.00           H  
ATOM   2147  HB3 PRO 1 142      32.450  37.935  42.588  0.00  0.00           H  
ATOM   2148  HG2 PRO 1 142      31.862  37.303  45.214  0.00  0.00           H  
ATOM   2149  HG3 PRO 1 142      30.694  38.244  44.293  0.00  0.00           H  
ATOM   2150  HD2 PRO 1 142      29.433  36.426  45.093  0.00  0.00           H  
ATOM   2151  HD3 PRO 1 142      30.682  35.324  44.527  0.00  0.00           H  
ATOM   2152  N   PHE 1 143      31.649  35.805  40.020  0.00  0.00           N  
ATOM   2153  CA  PHE 1 143      32.172  34.822  39.113  0.00  0.00           C  
ATOM   2154  C   PHE 1 143      33.140  33.822  39.755  0.00  0.00           C  
ATOM   2155  O   PHE 1 143      33.008  32.658  39.440  0.00  0.00           O  
ATOM   2156  CB  PHE 1 143      32.798  35.451  37.890  0.00  0.00           C  
ATOM   2157  CG  PHE 1 143      33.499  34.521  36.917  0.00  0.00           C  
ATOM   2158  CD1 PHE 1 143      32.837  33.608  36.103  0.00  0.00           C  
ATOM   2159  CD2 PHE 1 143      34.862  34.584  36.895  0.00  0.00           C  
ATOM   2160  CE1 PHE 1 143      33.576  32.643  35.359  0.00  0.00           C  
ATOM   2161  CE2 PHE 1 143      35.664  33.577  36.252  0.00  0.00           C  
ATOM   2162  CZ  PHE 1 143      34.962  32.585  35.521  0.00  0.00           C  
ATOM   2163  H   PHE 1 143      31.818  36.770  39.771  0.00  0.00           H  
ATOM   2164  HA  PHE 1 143      31.298  34.262  38.780  0.00  0.00           H  
ATOM   2165  HB2 PHE 1 143      31.991  36.017  37.426  0.00  0.00           H  
ATOM   2166  HB3 PHE 1 143      33.557  36.155  38.233  0.00  0.00           H  
ATOM   2167  HD1 PHE 1 143      31.761  33.511  36.119  0.00  0.00           H  
ATOM   2168  HD2 PHE 1 143      35.375  35.326  37.490  0.00  0.00           H  
ATOM   2169  HE1 PHE 1 143      33.024  32.088  34.614  0.00  0.00           H  
ATOM   2170  HE2 PHE 1 143      36.744  33.586  36.279  0.00  0.00           H  
ATOM   2171  HZ  PHE 1 143      35.421  31.953  34.774  0.00  0.00           H  
ATOM   2172  N   PHE 1 144      34.080  34.242  40.527  0.00  0.00           N  
ATOM   2173  CA  PHE 1 144      35.145  33.298  40.970  0.00  0.00           C  
ATOM   2174  C   PHE 1 144      34.574  32.219  41.876  0.00  0.00           C  
ATOM   2175  O   PHE 1 144      35.049  31.064  41.883  0.00  0.00           O  
ATOM   2176  CB  PHE 1 144      36.343  33.941  41.585  0.00  0.00           C  
ATOM   2177  CG  PHE 1 144      37.569  33.152  41.707  0.00  0.00           C  
ATOM   2178  CD1 PHE 1 144      38.499  33.343  40.704  0.00  0.00           C  
ATOM   2179  CD2 PHE 1 144      37.726  32.327  42.794  0.00  0.00           C  
ATOM   2180  CE1 PHE 1 144      39.719  32.505  40.706  0.00  0.00           C  
ATOM   2181  CE2 PHE 1 144      38.906  31.591  42.829  0.00  0.00           C  
ATOM   2182  CZ  PHE 1 144      39.896  31.642  41.840  0.00  0.00           C  
ATOM   2183  H   PHE 1 144      34.107  35.251  40.500  0.00  0.00           H  
ATOM   2184  HA  PHE 1 144      35.481  32.734  40.100  0.00  0.00           H  
ATOM   2185  HB2 PHE 1 144      36.762  34.787  41.039  0.00  0.00           H  
ATOM   2186  HB3 PHE 1 144      36.038  34.368  42.540  0.00  0.00           H  
ATOM   2187  HD1 PHE 1 144      38.346  33.968  39.837  0.00  0.00           H  
ATOM   2188  HD2 PHE 1 144      36.948  32.097  43.506  0.00  0.00           H  
ATOM   2189  HE1 PHE 1 144      40.467  32.559  39.929  0.00  0.00           H  
ATOM   2190  HE2 PHE 1 144      39.035  30.994  43.720  0.00  0.00           H  
ATOM   2191  HZ  PHE 1 144      40.759  30.994  41.802  0.00  0.00           H  
ATOM   2192  N   ASP 1 145      33.426  32.464  42.541  0.00  0.00           N  
ATOM   2193  CA  ASP 1 145      32.517  31.591  43.332  0.00  0.00           C  
ATOM   2194  C   ASP 1 145      31.664  30.787  42.412  0.00  0.00           C  
ATOM   2195  O   ASP 1 145      31.700  29.534  42.608  0.00  0.00           O  
ATOM   2196  CB  ASP 1 145      31.604  32.263  44.305  0.00  0.00           C  
ATOM   2197  CG  ASP 1 145      32.239  32.973  45.486  0.00  0.00           C  
ATOM   2198  OD1 ASP 1 145      33.464  32.907  45.658  0.00  0.00           O  
ATOM   2199  OD2 ASP 1 145      31.525  33.609  46.281  0.00  0.00           O  
ATOM   2200  H   ASP 1 145      33.047  33.361  42.273  0.00  0.00           H  
ATOM   2201  HA  ASP 1 145      33.180  30.968  43.932  0.00  0.00           H  
ATOM   2202  HB2 ASP 1 145      30.965  32.955  43.757  0.00  0.00           H  
ATOM   2203  HB3 ASP 1 145      30.988  31.509  44.796  0.00  0.00           H  
ATOM   2204  N   SER 1 146      30.900  31.337  41.451  0.00  0.00           N  
ATOM   2205  CA  SER 1 146      30.147  30.529  40.481  0.00  0.00           C  
ATOM   2206  C   SER 1 146      30.963  29.558  39.600  0.00  0.00           C  
ATOM   2207  O   SER 1 146      30.443  28.610  39.148  0.00  0.00           O  
ATOM   2208  CB  SER 1 146      29.368  31.269  39.402  0.00  0.00           C  
ATOM   2209  OG  SER 1 146      28.697  32.385  39.974  0.00  0.00           O  
ATOM   2210  H   SER 1 146      30.918  32.346  41.401  0.00  0.00           H  
ATOM   2211  HA  SER 1 146      29.436  29.904  41.021  0.00  0.00           H  
ATOM   2212  HB2 SER 1 146      29.993  31.650  38.594  0.00  0.00           H  
ATOM   2213  HB3 SER 1 146      28.696  30.534  38.960  0.00  0.00           H  
ATOM   2214  HG  SER 1 146      28.101  32.054  40.650  0.00  0.00           H  
ATOM   2215  N   LEU 1 147      32.277  29.810  39.470  0.00  0.00           N  
ATOM   2216  CA  LEU 1 147      33.243  28.885  38.830  0.00  0.00           C  
ATOM   2217  C   LEU 1 147      33.520  27.707  39.778  0.00  0.00           C  
ATOM   2218  O   LEU 1 147      33.278  26.573  39.532  0.00  0.00           O  
ATOM   2219  CB  LEU 1 147      34.488  29.648  38.475  0.00  0.00           C  
ATOM   2220  CG  LEU 1 147      35.539  28.782  37.627  0.00  0.00           C  
ATOM   2221  CD1 LEU 1 147      35.020  28.170  36.374  0.00  0.00           C  
ATOM   2222  CD2 LEU 1 147      36.623  29.731  37.206  0.00  0.00           C  
ATOM   2223  H   LEU 1 147      32.604  30.680  39.865  0.00  0.00           H  
ATOM   2224  HA  LEU 1 147      32.802  28.441  37.937  0.00  0.00           H  
ATOM   2225  HB2 LEU 1 147      34.305  30.485  37.801  0.00  0.00           H  
ATOM   2226  HB3 LEU 1 147      35.044  30.137  39.275  0.00  0.00           H  
ATOM   2227  HG  LEU 1 147      35.939  28.044  38.322  0.00  0.00           H  
ATOM   2228 HD11 LEU 1 147      34.386  27.311  36.593  0.00  0.00           H  
ATOM   2229 HD12 LEU 1 147      34.453  28.980  35.916  0.00  0.00           H  
ATOM   2230 HD13 LEU 1 147      35.833  27.882  35.707  0.00  0.00           H  
ATOM   2231 HD21 LEU 1 147      36.306  30.453  36.453  0.00  0.00           H  
ATOM   2232 HD22 LEU 1 147      37.030  30.245  38.077  0.00  0.00           H  
ATOM   2233 HD23 LEU 1 147      37.428  29.155  36.749  0.00  0.00           H  
ATOM   2234  N   VAL 1 148      33.996  28.074  41.011  0.00  0.00           N  
ATOM   2235  CA  VAL 1 148      34.406  27.178  42.094  0.00  0.00           C  
ATOM   2236  C   VAL 1 148      33.270  26.258  42.642  0.00  0.00           C  
ATOM   2237  O   VAL 1 148      33.475  25.064  42.803  0.00  0.00           O  
ATOM   2238  CB  VAL 1 148      34.937  27.863  43.324  0.00  0.00           C  
ATOM   2239  CG1 VAL 1 148      35.107  27.018  44.574  0.00  0.00           C  
ATOM   2240  CG2 VAL 1 148      36.264  28.460  43.057  0.00  0.00           C  
ATOM   2241  H   VAL 1 148      33.981  29.052  41.262  0.00  0.00           H  
ATOM   2242  HA  VAL 1 148      35.146  26.491  41.683  0.00  0.00           H  
ATOM   2243  HB  VAL 1 148      34.218  28.655  43.534  0.00  0.00           H  
ATOM   2244 HG11 VAL 1 148      35.612  26.094  44.292  0.00  0.00           H  
ATOM   2245 HG12 VAL 1 148      35.751  27.490  45.316  0.00  0.00           H  
ATOM   2246 HG13 VAL 1 148      34.144  26.805  45.037  0.00  0.00           H  
ATOM   2247 HG21 VAL 1 148      36.662  29.041  43.890  0.00  0.00           H  
ATOM   2248 HG22 VAL 1 148      36.989  27.674  42.848  0.00  0.00           H  
ATOM   2249 HG23 VAL 1 148      36.256  29.038  42.133  0.00  0.00           H  
ATOM   2250  N   LYS 1 149      31.979  26.789  42.692  0.00  0.00           N  
ATOM   2251  CA  LYS 1 149      30.701  26.150  43.012  0.00  0.00           C  
ATOM   2252  C   LYS 1 149      30.355  25.106  41.854  0.00  0.00           C  
ATOM   2253  O   LYS 1 149      29.895  24.013  42.105  0.00  0.00           O  
ATOM   2254  CB  LYS 1 149      29.597  27.223  43.015  0.00  0.00           C  
ATOM   2255  CG  LYS 1 149      29.530  27.796  44.416  0.00  0.00           C  
ATOM   2256  CD  LYS 1 149      28.422  28.907  44.593  0.00  0.00           C  
ATOM   2257  CE  LYS 1 149      28.236  29.220  46.017  0.00  0.00           C  
ATOM   2258  NZ  LYS 1 149      27.317  30.398  46.175  0.00  0.00           N  
ATOM   2259  H   LYS 1 149      32.065  27.795  42.670  0.00  0.00           H  
ATOM   2260  HA  LYS 1 149      30.811  25.597  43.945  0.00  0.00           H  
ATOM   2261  HB2 LYS 1 149      29.830  28.060  42.356  0.00  0.00           H  
ATOM   2262  HB3 LYS 1 149      28.660  26.773  42.686  0.00  0.00           H  
ATOM   2263  HG2 LYS 1 149      29.185  26.983  45.056  0.00  0.00           H  
ATOM   2264  HG3 LYS 1 149      30.468  28.171  44.827  0.00  0.00           H  
ATOM   2265  HD2 LYS 1 149      28.847  29.743  44.038  0.00  0.00           H  
ATOM   2266  HD3 LYS 1 149      27.502  28.589  44.103  0.00  0.00           H  
ATOM   2267  HE2 LYS 1 149      27.781  28.324  46.441  0.00  0.00           H  
ATOM   2268  HE3 LYS 1 149      29.185  29.309  46.546  0.00  0.00           H  
ATOM   2269  HZ1 LYS 1 149      26.619  30.477  45.449  0.00  0.00           H  
ATOM   2270  HZ2 LYS 1 149      26.917  30.428  47.102  0.00  0.00           H  
ATOM   2271  HZ3 LYS 1 149      27.872  31.233  46.057  0.00  0.00           H  
ATOM   2272  N   GLN 1 150      30.557  25.476  40.566  0.00  0.00           N  
ATOM   2273  CA  GLN 1 150      30.155  24.647  39.426  0.00  0.00           C  
ATOM   2274  C   GLN 1 150      31.211  23.632  38.927  0.00  0.00           C  
ATOM   2275  O   GLN 1 150      30.833  22.548  38.442  0.00  0.00           O  
ATOM   2276  CB  GLN 1 150      29.800  25.538  38.267  0.00  0.00           C  
ATOM   2277  CG  GLN 1 150      28.369  26.048  38.522  0.00  0.00           C  
ATOM   2278  CD  GLN 1 150      27.829  27.112  37.528  0.00  0.00           C  
ATOM   2279  OE1 GLN 1 150      27.910  26.928  36.328  0.00  0.00           O  
ATOM   2280  NE2 GLN 1 150      27.449  28.291  37.920  0.00  0.00           N  
ATOM   2281  H   GLN 1 150      30.867  26.424  40.408  0.00  0.00           H  
ATOM   2282  HA  GLN 1 150      29.284  24.055  39.706  0.00  0.00           H  
ATOM   2283  HB2 GLN 1 150      30.494  26.378  38.255  0.00  0.00           H  
ATOM   2284  HB3 GLN 1 150      29.926  25.117  37.270  0.00  0.00           H  
ATOM   2285  HG2 GLN 1 150      27.640  25.238  38.509  0.00  0.00           H  
ATOM   2286  HG3 GLN 1 150      28.344  26.432  39.542  0.00  0.00           H  
ATOM   2287 HE21 GLN 1 150      27.413  29.051  37.256  0.00  0.00           H  
ATOM   2288 HE22 GLN 1 150      27.497  28.511  38.905  0.00  0.00           H  
ATOM   2289  N   THR 1 151      32.523  23.773  39.177  0.00  0.00           N  
ATOM   2290  CA  THR 1 151      33.635  22.901  38.702  0.00  0.00           C  
ATOM   2291  C   THR 1 151      34.305  22.122  39.792  0.00  0.00           C  
ATOM   2292  O   THR 1 151      33.683  21.944  40.865  0.00  0.00           O  
ATOM   2293  CB  THR 1 151      34.547  23.756  37.839  0.00  0.00           C  
ATOM   2294  OG1 THR 1 151      35.091  24.838  38.632  0.00  0.00           O  
ATOM   2295  CG2 THR 1 151      33.806  24.430  36.646  0.00  0.00           C  
ATOM   2296  H   THR 1 151      32.736  24.676  39.578  0.00  0.00           H  
ATOM   2297  HA  THR 1 151      33.256  22.129  38.032  0.00  0.00           H  
ATOM   2298  HB  THR 1 151      35.394  23.135  37.546  0.00  0.00           H  
ATOM   2299  HG1 THR 1 151      34.405  25.301  39.117  0.00  0.00           H  
ATOM   2300 HG21 THR 1 151      34.610  24.894  36.075  0.00  0.00           H  
ATOM   2301 HG22 THR 1 151      33.344  23.613  36.091  0.00  0.00           H  
ATOM   2302 HG23 THR 1 151      33.200  25.255  37.019  0.00  0.00           H  
ATOM   2303  N   HIS 1 152      35.491  21.587  39.472  0.00  0.00           N  
ATOM   2304  CA  HIS 1 152      36.582  21.111  40.426  0.00  0.00           C  
ATOM   2305  C   HIS 1 152      37.692  22.127  40.859  0.00  0.00           C  
ATOM   2306  O   HIS 1 152      38.558  21.734  41.575  0.00  0.00           O  
ATOM   2307  CB  HIS 1 152      37.257  19.819  39.800  0.00  0.00           C  
ATOM   2308  CG  HIS 1 152      36.169  18.767  39.387  0.00  0.00           C  
ATOM   2309  ND1 HIS 1 152      35.294  18.187  40.282  0.00  0.00           N  
ATOM   2310  CD2 HIS 1 152      35.810  18.474  38.138  0.00  0.00           C  
ATOM   2311  CE1 HIS 1 152      34.438  17.478  39.482  0.00  0.00           C  
ATOM   2312  NE2 HIS 1 152      34.690  17.611  38.175  0.00  0.00           N  
ATOM   2313  H   HIS 1 152      35.759  21.642  38.500  0.00  0.00           H  
ATOM   2314  HA  HIS 1 152      35.996  20.791  41.287  0.00  0.00           H  
ATOM   2315  HB2 HIS 1 152      37.917  20.178  39.010  0.00  0.00           H  
ATOM   2316  HB3 HIS 1 152      37.850  19.438  40.631  0.00  0.00           H  
ATOM   2317  HD1 HIS 1 152      35.310  18.207  41.292  0.00  0.00           H  
ATOM   2318  HD2 HIS 1 152      36.311  18.748  37.221  0.00  0.00           H  
ATOM   2319  HE1 HIS 1 152      33.693  16.756  39.783  0.00  0.00           H  
ATOM   2320  N   VAL 1 153      37.445  23.433  40.485  0.00  0.00           N  
ATOM   2321  CA  VAL 1 153      38.435  24.460  40.614  0.00  0.00           C  
ATOM   2322  C   VAL 1 153      38.669  24.756  42.084  0.00  0.00           C  
ATOM   2323  O   VAL 1 153      37.652  24.972  42.833  0.00  0.00           O  
ATOM   2324  CB  VAL 1 153      38.145  25.786  39.890  0.00  0.00           C  
ATOM   2325  CG1 VAL 1 153      39.037  26.919  40.324  0.00  0.00           C  
ATOM   2326  CG2 VAL 1 153      38.518  25.662  38.367  0.00  0.00           C  
ATOM   2327  H   VAL 1 153      36.563  23.618  40.027  0.00  0.00           H  
ATOM   2328  HA  VAL 1 153      39.354  24.055  40.190  0.00  0.00           H  
ATOM   2329  HB  VAL 1 153      37.107  26.026  40.121  0.00  0.00           H  
ATOM   2330 HG11 VAL 1 153      38.914  27.758  39.639  0.00  0.00           H  
ATOM   2331 HG12 VAL 1 153      38.688  27.261  41.298  0.00  0.00           H  
ATOM   2332 HG13 VAL 1 153      40.105  26.716  40.407  0.00  0.00           H  
ATOM   2333 HG21 VAL 1 153      38.427  26.606  37.830  0.00  0.00           H  
ATOM   2334 HG22 VAL 1 153      39.457  25.110  38.305  0.00  0.00           H  
ATOM   2335 HG23 VAL 1 153      37.761  25.028  37.905  0.00  0.00           H  
ATOM   2336  N   PRO 1 154      39.901  24.618  42.709  0.00  0.00           N  
ATOM   2337  CA  PRO 1 154      40.231  24.992  44.075  0.00  0.00           C  
ATOM   2338  C   PRO 1 154      39.951  26.495  44.303  0.00  0.00           C  
ATOM   2339  O   PRO 1 154      40.127  27.349  43.432  0.00  0.00           O  
ATOM   2340  CB  PRO 1 154      41.771  24.779  44.322  0.00  0.00           C  
ATOM   2341  CG  PRO 1 154      42.177  23.882  43.158  0.00  0.00           C  
ATOM   2342  CD  PRO 1 154      41.094  23.995  42.125  0.00  0.00           C  
ATOM   2343  HA  PRO 1 154      39.735  24.313  44.769  0.00  0.00           H  
ATOM   2344  HB2 PRO 1 154      42.364  25.679  44.167  0.00  0.00           H  
ATOM   2345  HB3 PRO 1 154      41.997  24.350  45.299  0.00  0.00           H  
ATOM   2346  HG2 PRO 1 154      43.185  24.215  42.908  0.00  0.00           H  
ATOM   2347  HG3 PRO 1 154      42.265  22.836  43.454  0.00  0.00           H  
ATOM   2348  HD2 PRO 1 154      40.749  22.992  41.877  0.00  0.00           H  
ATOM   2349  HD3 PRO 1 154      41.396  24.637  41.297  0.00  0.00           H  
ATOM   2350  N   ASN 1 155      39.637  26.903  45.481  0.00  0.00           N  
ATOM   2351  CA  ASN 1 155      39.348  28.279  45.842  0.00  0.00           C  
ATOM   2352  C   ASN 1 155      40.658  29.153  45.993  0.00  0.00           C  
ATOM   2353  O   ASN 1 155      40.965  29.678  47.065  0.00  0.00           O  
ATOM   2354  CB  ASN 1 155      38.357  28.393  46.994  0.00  0.00           C  
ATOM   2355  CG  ASN 1 155      37.661  29.775  47.105  0.00  0.00           C  
ATOM   2356  OD1 ASN 1 155      37.872  30.732  46.403  0.00  0.00           O  
ATOM   2357  ND2 ASN 1 155      36.613  29.915  47.903  0.00  0.00           N  
ATOM   2358  H   ASN 1 155      39.316  26.204  46.135  0.00  0.00           H  
ATOM   2359  HA  ASN 1 155      38.905  28.701  44.940  0.00  0.00           H  
ATOM   2360  HB2 ASN 1 155      37.556  27.720  46.686  0.00  0.00           H  
ATOM   2361  HB3 ASN 1 155      38.710  28.070  47.973  0.00  0.00           H  
ATOM   2362 HD21 ASN 1 155      36.534  30.825  48.333  0.00  0.00           H  
ATOM   2363 HD22 ASN 1 155      36.127  29.085  48.212  0.00  0.00           H  
ATOM   2364  N   LEU 1 156      41.442  29.217  44.858  0.00  0.00           N  
ATOM   2365  CA  LEU 1 156      42.818  29.805  44.848  0.00  0.00           C  
ATOM   2366  C   LEU 1 156      43.082  30.386  43.496  0.00  0.00           C  
ATOM   2367  O   LEU 1 156      42.655  29.827  42.496  0.00  0.00           O  
ATOM   2368  CB  LEU 1 156      43.760  28.637  45.294  0.00  0.00           C  
ATOM   2369  CG  LEU 1 156      45.281  28.853  45.038  0.00  0.00           C  
ATOM   2370  CD1 LEU 1 156      46.032  29.925  45.810  0.00  0.00           C  
ATOM   2371  CD2 LEU 1 156      45.973  27.520  45.187  0.00  0.00           C  
ATOM   2372  H   LEU 1 156      41.029  28.968  43.971  0.00  0.00           H  
ATOM   2373  HA  LEU 1 156      42.938  30.650  45.526  0.00  0.00           H  
ATOM   2374  HB2 LEU 1 156      43.630  28.524  46.370  0.00  0.00           H  
ATOM   2375  HB3 LEU 1 156      43.435  27.743  44.762  0.00  0.00           H  
ATOM   2376  HG  LEU 1 156      45.378  29.121  43.986  0.00  0.00           H  
ATOM   2377 HD11 LEU 1 156      47.009  30.042  45.342  0.00  0.00           H  
ATOM   2378 HD12 LEU 1 156      45.592  30.922  45.841  0.00  0.00           H  
ATOM   2379 HD13 LEU 1 156      46.147  29.616  46.849  0.00  0.00           H  
ATOM   2380 HD21 LEU 1 156      46.940  27.587  44.688  0.00  0.00           H  
ATOM   2381 HD22 LEU 1 156      45.963  27.278  46.250  0.00  0.00           H  
ATOM   2382 HD23 LEU 1 156      45.476  26.740  44.609  0.00  0.00           H  
ATOM   2383  N   PHE 1 157      43.830  31.513  43.335  0.00  0.00           N  
ATOM   2384  CA  PHE 1 157      44.494  31.931  42.026  0.00  0.00           C  
ATOM   2385  C   PHE 1 157      45.842  32.597  42.231  0.00  0.00           C  
ATOM   2386  O   PHE 1 157      46.095  33.094  43.303  0.00  0.00           O  
ATOM   2387  CB  PHE 1 157      43.501  32.732  41.159  0.00  0.00           C  
ATOM   2388  CG  PHE 1 157      43.004  34.025  41.633  0.00  0.00           C  
ATOM   2389  CD1 PHE 1 157      42.045  34.166  42.630  0.00  0.00           C  
ATOM   2390  CD2 PHE 1 157      43.550  35.154  41.000  0.00  0.00           C  
ATOM   2391  CE1 PHE 1 157      41.614  35.462  43.069  0.00  0.00           C  
ATOM   2392  CE2 PHE 1 157      43.153  36.413  41.435  0.00  0.00           C  
ATOM   2393  CZ  PHE 1 157      42.208  36.619  42.472  0.00  0.00           C  
ATOM   2394  H   PHE 1 157      44.205  31.924  44.178  0.00  0.00           H  
ATOM   2395  HA  PHE 1 157      44.650  30.972  41.532  0.00  0.00           H  
ATOM   2396  HB2 PHE 1 157      43.876  32.780  40.136  0.00  0.00           H  
ATOM   2397  HB3 PHE 1 157      42.541  32.232  41.032  0.00  0.00           H  
ATOM   2398  HD1 PHE 1 157      41.486  33.345  43.054  0.00  0.00           H  
ATOM   2399  HD2 PHE 1 157      44.223  35.002  40.170  0.00  0.00           H  
ATOM   2400  HE1 PHE 1 157      40.924  35.622  43.884  0.00  0.00           H  
ATOM   2401  HE2 PHE 1 157      43.602  37.312  41.040  0.00  0.00           H  
ATOM   2402  HZ  PHE 1 157      41.945  37.633  42.735  0.00  0.00           H  
ATOM   2403  N   SER 1 158      46.647  32.843  41.138  0.00  0.00           N  
ATOM   2404  CA  SER 1 158      47.936  33.512  41.178  0.00  0.00           C  
ATOM   2405  C   SER 1 158      48.381  34.272  39.941  0.00  0.00           C  
ATOM   2406  O   SER 1 158      47.997  33.847  38.798  0.00  0.00           O  
ATOM   2407  CB  SER 1 158      48.997  32.593  41.599  0.00  0.00           C  
ATOM   2408  OG  SER 1 158      49.298  31.513  40.690  0.00  0.00           O  
ATOM   2409  H   SER 1 158      46.382  32.531  40.215  0.00  0.00           H  
ATOM   2410  HA  SER 1 158      47.779  34.382  41.816  0.00  0.00           H  
ATOM   2411  HB2 SER 1 158      49.886  33.217  41.691  0.00  0.00           H  
ATOM   2412  HB3 SER 1 158      48.784  32.084  42.539  0.00  0.00           H  
ATOM   2413  HG  SER 1 158      48.538  30.935  40.788  0.00  0.00           H  
ATOM   2414  N   LEU 1 159      48.954  35.458  40.143  0.00  0.00           N  
ATOM   2415  CA  LEU 1 159      48.976  36.599  39.176  0.00  0.00           C  
ATOM   2416  C   LEU 1 159      50.404  37.177  38.999  0.00  0.00           C  
ATOM   2417  O   LEU 1 159      51.077  37.320  40.022  0.00  0.00           O  
ATOM   2418  CB  LEU 1 159      48.009  37.718  39.858  0.00  0.00           C  
ATOM   2419  CG  LEU 1 159      47.876  39.074  39.105  0.00  0.00           C  
ATOM   2420  CD1 LEU 1 159      47.143  38.874  37.835  0.00  0.00           C  
ATOM   2421  CD2 LEU 1 159      47.169  40.144  39.866  0.00  0.00           C  
ATOM   2422  H   LEU 1 159      49.239  35.613  41.100  0.00  0.00           H  
ATOM   2423  HA  LEU 1 159      48.602  36.398  38.172  0.00  0.00           H  
ATOM   2424  HB2 LEU 1 159      47.026  37.266  39.986  0.00  0.00           H  
ATOM   2425  HB3 LEU 1 159      48.368  37.970  40.856  0.00  0.00           H  
ATOM   2426  HG  LEU 1 159      48.851  39.482  38.837  0.00  0.00           H  
ATOM   2427 HD11 LEU 1 159      47.034  39.802  37.273  0.00  0.00           H  
ATOM   2428 HD12 LEU 1 159      47.652  38.129  37.225  0.00  0.00           H  
ATOM   2429 HD13 LEU 1 159      46.075  38.665  37.897  0.00  0.00           H  
ATOM   2430 HD21 LEU 1 159      47.647  40.202  40.844  0.00  0.00           H  
ATOM   2431 HD22 LEU 1 159      47.223  41.032  39.235  0.00  0.00           H  
ATOM   2432 HD23 LEU 1 159      46.122  39.869  39.990  0.00  0.00           H  
ATOM   2433  N   GLN 1 160      50.679  37.643  37.830  0.00  0.00           N  
ATOM   2434  CA  GLN 1 160      51.974  38.156  37.372  0.00  0.00           C  
ATOM   2435  C   GLN 1 160      51.758  39.265  36.283  0.00  0.00           C  
ATOM   2436  O   GLN 1 160      51.594  38.929  35.116  0.00  0.00           O  
ATOM   2437  CB  GLN 1 160      52.921  36.998  36.822  0.00  0.00           C  
ATOM   2438  CG  GLN 1 160      54.391  37.525  36.746  0.00  0.00           C  
ATOM   2439  CD  GLN 1 160      55.197  36.898  35.659  0.00  0.00           C  
ATOM   2440  OE1 GLN 1 160      54.872  36.913  34.522  0.00  0.00           O  
ATOM   2441  NE2 GLN 1 160      56.332  36.282  35.962  0.00  0.00           N  
ATOM   2442  H   GLN 1 160      49.990  37.450  37.117  0.00  0.00           H  
ATOM   2443  HA  GLN 1 160      52.415  38.634  38.247  0.00  0.00           H  
ATOM   2444  HB2 GLN 1 160      52.838  36.180  37.537  0.00  0.00           H  
ATOM   2445  HB3 GLN 1 160      52.579  36.750  35.816  0.00  0.00           H  
ATOM   2446  HG2 GLN 1 160      54.222  38.574  36.505  0.00  0.00           H  
ATOM   2447  HG3 GLN 1 160      54.961  37.410  37.668  0.00  0.00           H  
ATOM   2448 HE21 GLN 1 160      56.622  35.834  35.105  0.00  0.00           H  
ATOM   2449 HE22 GLN 1 160      56.662  36.124  36.904  0.00  0.00           H  
ATOM   2450  N   LEU 1 161      51.748  40.524  36.695  0.00  0.00           N  
ATOM   2451  CA  LEU 1 161      51.719  41.620  35.652  0.00  0.00           C  
ATOM   2452  C   LEU 1 161      53.165  41.982  35.191  0.00  0.00           C  
ATOM   2453  O   LEU 1 161      53.995  42.098  36.074  0.00  0.00           O  
ATOM   2454  CB  LEU 1 161      51.164  42.906  36.259  0.00  0.00           C  
ATOM   2455  CG  LEU 1 161      49.832  42.708  37.029  0.00  0.00           C  
ATOM   2456  CD1 LEU 1 161      49.290  44.030  37.694  0.00  0.00           C  
ATOM   2457  CD2 LEU 1 161      48.678  42.019  36.220  0.00  0.00           C  
ATOM   2458  H   LEU 1 161      51.889  40.779  37.662  0.00  0.00           H  
ATOM   2459  HA  LEU 1 161      51.143  41.328  34.774  0.00  0.00           H  
ATOM   2460  HB2 LEU 1 161      51.842  43.179  37.067  0.00  0.00           H  
ATOM   2461  HB3 LEU 1 161      51.140  43.729  35.545  0.00  0.00           H  
ATOM   2462  HG  LEU 1 161      49.999  42.162  37.957  0.00  0.00           H  
ATOM   2463 HD11 LEU 1 161      50.093  44.570  38.194  0.00  0.00           H  
ATOM   2464 HD12 LEU 1 161      48.837  44.546  36.847  0.00  0.00           H  
ATOM   2465 HD13 LEU 1 161      48.527  43.823  38.444  0.00  0.00           H  
ATOM   2466 HD21 LEU 1 161      47.693  42.286  36.602  0.00  0.00           H  
ATOM   2467 HD22 LEU 1 161      48.724  42.369  35.188  0.00  0.00           H  
ATOM   2468 HD23 LEU 1 161      48.720  40.930  36.210  0.00  0.00           H  
ATOM   2469  N   CYS 1 162      53.383  42.273  33.897  0.00  0.00           N  
ATOM   2470  CA  CYS 1 162      54.730  42.532  33.363  0.00  0.00           C  
ATOM   2471  C   CYS 1 162      54.871  43.929  32.774  0.00  0.00           C  
ATOM   2472  O   CYS 1 162      54.367  44.185  31.673  0.00  0.00           O  
ATOM   2473  CB  CYS 1 162      55.162  41.490  32.312  0.00  0.00           C  
ATOM   2474  SG  CYS 1 162      55.369  39.752  32.842  0.00  0.00           S  
ATOM   2475  H   CYS 1 162      52.598  42.178  33.268  0.00  0.00           H  
ATOM   2476  HA  CYS 1 162      55.489  42.489  34.144  0.00  0.00           H  
ATOM   2477  HB2 CYS 1 162      54.455  41.541  31.484  0.00  0.00           H  
ATOM   2478  HB3 CYS 1 162      56.171  41.792  32.032  0.00  0.00           H  
ATOM   2479  N   GLY 1 163      55.498  44.790  33.540  0.00  0.00           N  
ATOM   2480  CA  GLY 1 163      55.821  46.202  33.185  0.00  0.00           C  
ATOM   2481  C   GLY 1 163      56.753  46.497  32.023  0.00  0.00           C  
ATOM   2482  O   GLY 1 163      57.441  45.637  31.487  0.00  0.00           O  
ATOM   2483  H   GLY 1 163      55.988  44.490  34.371  0.00  0.00           H  
ATOM   2484  HA2 GLY 1 163      54.928  46.828  33.190  0.00  0.00           H  
ATOM   2485  HA3 GLY 1 163      56.437  46.514  34.028  0.00  0.00           H  
ATOM   2486  N   ALA 1 164      56.678  47.755  31.590  0.00  0.00           N  
ATOM   2487  CA  ALA 1 164      57.471  48.227  30.491  0.00  0.00           C  
ATOM   2488  C   ALA 1 164      58.953  48.619  30.833  0.00  0.00           C  
ATOM   2489  O   ALA 1 164      59.130  49.203  31.911  0.00  0.00           O  
ATOM   2490  CB  ALA 1 164      56.621  49.326  29.786  0.00  0.00           C  
ATOM   2491  H   ALA 1 164      56.083  48.431  32.047  0.00  0.00           H  
ATOM   2492  HA  ALA 1 164      57.439  47.435  29.743  0.00  0.00           H  
ATOM   2493  HB1 ALA 1 164      57.062  49.748  28.883  0.00  0.00           H  
ATOM   2494  HB2 ALA 1 164      55.652  48.968  29.438  0.00  0.00           H  
ATOM   2495  HB3 ALA 1 164      56.525  50.193  30.441  0.00  0.00           H  
ATOM   2496  N   GLY 1 165      59.864  48.258  29.962  0.00  0.00           N  
ATOM   2497  CA  GLY 1 165      61.262  48.545  30.163  0.00  0.00           C  
ATOM   2498  C   GLY 1 165      61.873  49.126  28.961  0.00  0.00           C  
ATOM   2499  O   GLY 1 165      61.752  48.626  27.778  0.00  0.00           O  
ATOM   2500  H   GLY 1 165      59.595  47.737  29.140  0.00  0.00           H  
ATOM   2501  HA2 GLY 1 165      61.521  49.028  31.106  0.00  0.00           H  
ATOM   2502  HA3 GLY 1 165      61.693  47.546  30.223  0.00  0.00           H  
ATOM   2503  N   PHE 1 166      62.618  50.220  29.166  0.00  0.00           N  
ATOM   2504  CA  PHE 1 166      63.394  50.912  28.116  0.00  0.00           C  
ATOM   2505  C   PHE 1 166      64.606  50.112  27.555  0.00  0.00           C  
ATOM   2506  O   PHE 1 166      65.233  49.437  28.354  0.00  0.00           O  
ATOM   2507  CB  PHE 1 166      63.938  52.150  28.756  0.00  0.00           C  
ATOM   2508  CG  PHE 1 166      62.991  53.259  29.240  0.00  0.00           C  
ATOM   2509  CD1 PHE 1 166      62.257  53.981  28.164  0.00  0.00           C  
ATOM   2510  CD2 PHE 1 166      62.734  53.575  30.634  0.00  0.00           C  
ATOM   2511  CE1 PHE 1 166      61.479  55.039  28.485  0.00  0.00           C  
ATOM   2512  CE2 PHE 1 166      61.867  54.657  30.782  0.00  0.00           C  
ATOM   2513  CZ  PHE 1 166      61.205  55.364  29.756  0.00  0.00           C  
ATOM   2514  H   PHE 1 166      62.599  50.643  30.083  0.00  0.00           H  
ATOM   2515  HA  PHE 1 166      62.691  51.091  27.303  0.00  0.00           H  
ATOM   2516  HB2 PHE 1 166      64.503  51.888  29.650  0.00  0.00           H  
ATOM   2517  HB3 PHE 1 166      64.624  52.653  28.074  0.00  0.00           H  
ATOM   2518  HD1 PHE 1 166      62.558  53.787  27.145  0.00  0.00           H  
ATOM   2519  HD2 PHE 1 166      63.220  53.164  31.506  0.00  0.00           H  
ATOM   2520  HE1 PHE 1 166      60.873  55.560  27.758  0.00  0.00           H  
ATOM   2521  HE2 PHE 1 166      61.623  54.908  31.803  0.00  0.00           H  
ATOM   2522  HZ  PHE 1 166      60.433  56.088  29.971  0.00  0.00           H  
ATOM   2523  N   PRO 1 167      64.911  50.189  26.248  0.00  0.00           N  
ATOM   2524  CA  PRO 1 167      64.259  51.033  25.259  0.00  0.00           C  
ATOM   2525  C   PRO 1 167      63.000  50.396  24.823  0.00  0.00           C  
ATOM   2526  O   PRO 1 167      62.811  49.162  24.835  0.00  0.00           O  
ATOM   2527  CB  PRO 1 167      65.338  50.969  24.038  0.00  0.00           C  
ATOM   2528  CG  PRO 1 167      66.182  49.808  24.216  0.00  0.00           C  
ATOM   2529  CD  PRO 1 167      66.115  49.518  25.738  0.00  0.00           C  
ATOM   2530  HA  PRO 1 167      64.022  51.982  25.740  0.00  0.00           H  
ATOM   2531  HB2 PRO 1 167      64.804  50.932  23.089  0.00  0.00           H  
ATOM   2532  HB3 PRO 1 167      65.941  51.877  24.076  0.00  0.00           H  
ATOM   2533  HG2 PRO 1 167      65.813  48.997  23.589  0.00  0.00           H  
ATOM   2534  HG3 PRO 1 167      67.203  50.048  23.922  0.00  0.00           H  
ATOM   2535  HD2 PRO 1 167      67.019  49.838  26.255  0.00  0.00           H  
ATOM   2536  HD3 PRO 1 167      66.096  48.440  25.893  0.00  0.00           H  
ATOM   2537  N   LEU 1 168      62.068  51.285  24.431  0.00  0.00           N  
ATOM   2538  CA  LEU 1 168      60.688  50.841  24.216  0.00  0.00           C  
ATOM   2539  C   LEU 1 168      60.501  50.393  22.756  0.00  0.00           C  
ATOM   2540  O   LEU 1 168      61.102  51.020  21.870  0.00  0.00           O  
ATOM   2541  CB  LEU 1 168      59.659  52.037  24.576  0.00  0.00           C  
ATOM   2542  CG  LEU 1 168      59.660  52.440  26.096  0.00  0.00           C  
ATOM   2543  CD1 LEU 1 168      58.700  53.591  26.340  0.00  0.00           C  
ATOM   2544  CD2 LEU 1 168      59.301  51.293  27.046  0.00  0.00           C  
ATOM   2545  H   LEU 1 168      62.386  52.242  24.374  0.00  0.00           H  
ATOM   2546  HA  LEU 1 168      60.351  49.988  24.806  0.00  0.00           H  
ATOM   2547  HB2 LEU 1 168      59.869  52.908  23.956  0.00  0.00           H  
ATOM   2548  HB3 LEU 1 168      58.641  51.672  24.440  0.00  0.00           H  
ATOM   2549  HG  LEU 1 168      60.690  52.664  26.372  0.00  0.00           H  
ATOM   2550 HD11 LEU 1 168      58.795  54.385  25.598  0.00  0.00           H  
ATOM   2551 HD12 LEU 1 168      57.713  53.136  26.261  0.00  0.00           H  
ATOM   2552 HD13 LEU 1 168      58.902  53.950  27.349  0.00  0.00           H  
ATOM   2553 HD21 LEU 1 168      58.533  50.707  26.539  0.00  0.00           H  
ATOM   2554 HD22 LEU 1 168      60.133  50.615  27.233  0.00  0.00           H  
ATOM   2555 HD23 LEU 1 168      58.902  51.649  27.996  0.00  0.00           H  
ATOM   2556  N   ASN 1 169      59.804  49.242  22.583  0.00  0.00           N  
ATOM   2557  CA  ASN 1 169      59.374  48.789  21.320  0.00  0.00           C  
ATOM   2558  C   ASN 1 169      58.070  49.527  20.791  0.00  0.00           C  
ATOM   2559  O   ASN 1 169      57.516  49.195  19.769  0.00  0.00           O  
ATOM   2560  CB  ASN 1 169      59.110  47.292  21.420  0.00  0.00           C  
ATOM   2561  CG  ASN 1 169      58.955  46.606  20.066  0.00  0.00           C  
ATOM   2562  OD1 ASN 1 169      59.704  46.909  19.176  0.00  0.00           O  
ATOM   2563  ND2 ASN 1 169      58.048  45.648  19.943  0.00  0.00           N  
ATOM   2564  H   ASN 1 169      59.308  48.837  23.364  0.00  0.00           H  
ATOM   2565  HA  ASN 1 169      60.076  49.016  20.517  0.00  0.00           H  
ATOM   2566  HB2 ASN 1 169      59.962  46.794  21.884  0.00  0.00           H  
ATOM   2567  HB3 ASN 1 169      58.277  47.060  22.084  0.00  0.00           H  
ATOM   2568 HD21 ASN 1 169      57.971  45.279  19.006  0.00  0.00           H  
ATOM   2569 HD22 ASN 1 169      57.432  45.426  20.712  0.00  0.00           H  
ATOM   2570  N   GLN 1 170      57.545  50.549  21.527  0.00  0.00           N  
ATOM   2571  CA  GLN 1 170      56.342  51.251  21.224  0.00  0.00           C  
ATOM   2572  C   GLN 1 170      56.515  52.778  21.191  0.00  0.00           C  
ATOM   2573  O   GLN 1 170      57.274  53.346  22.004  0.00  0.00           O  
ATOM   2574  CB  GLN 1 170      55.008  50.920  21.962  0.00  0.00           C  
ATOM   2575  CG  GLN 1 170      54.744  49.444  22.078  0.00  0.00           C  
ATOM   2576  CD  GLN 1 170      55.527  48.735  23.118  0.00  0.00           C  
ATOM   2577  OE1 GLN 1 170      55.931  49.177  24.138  0.00  0.00           O  
ATOM   2578  NE2 GLN 1 170      55.578  47.413  22.969  0.00  0.00           N  
ATOM   2579  H   GLN 1 170      58.037  50.876  22.346  0.00  0.00           H  
ATOM   2580  HA  GLN 1 170      56.215  51.000  20.170  0.00  0.00           H  
ATOM   2581  HB2 GLN 1 170      55.104  51.381  22.945  0.00  0.00           H  
ATOM   2582  HB3 GLN 1 170      54.238  51.350  21.321  0.00  0.00           H  
ATOM   2583  HG2 GLN 1 170      53.708  49.309  22.388  0.00  0.00           H  
ATOM   2584  HG3 GLN 1 170      54.984  48.967  21.128  0.00  0.00           H  
ATOM   2585 HE21 GLN 1 170      55.830  46.712  23.651  0.00  0.00           H  
ATOM   2586 HE22 GLN 1 170      55.054  46.977  22.223  0.00  0.00           H  
ATOM   2587  N   SER 1 171      55.774  53.478  20.300  0.00  0.00           N  
ATOM   2588  CA  SER 1 171      55.497  54.946  20.284  0.00  0.00           C  
ATOM   2589  C   SER 1 171      54.107  55.436  19.818  0.00  0.00           C  
ATOM   2590  O   SER 1 171      53.710  56.451  20.350  0.00  0.00           O  
ATOM   2591  CB  SER 1 171      56.553  55.804  19.592  0.00  0.00           C  
ATOM   2592  OG  SER 1 171      56.562  55.372  18.301  0.00  0.00           O  
ATOM   2593  H   SER 1 171      55.205  52.879  19.719  0.00  0.00           H  
ATOM   2594  HA  SER 1 171      55.516  55.256  21.328  0.00  0.00           H  
ATOM   2595  HB2 SER 1 171      56.317  56.864  19.676  0.00  0.00           H  
ATOM   2596  HB3 SER 1 171      57.536  55.582  20.009  0.00  0.00           H  
ATOM   2597  HG  SER 1 171      57.093  54.573  18.337  0.00  0.00           H  
ATOM   2598  N   GLU 1 172      53.383  54.743  19.016  0.00  0.00           N  
ATOM   2599  CA  GLU 1 172      52.012  54.984  18.685  0.00  0.00           C  
ATOM   2600  C   GLU 1 172      51.044  54.909  19.909  0.00  0.00           C  
ATOM   2601  O   GLU 1 172      50.167  55.725  20.191  0.00  0.00           O  
ATOM   2602  CB  GLU 1 172      51.859  56.298  17.909  0.00  0.00           C  
ATOM   2603  CG  GLU 1 172      52.571  56.252  16.536  0.00  0.00           C  
ATOM   2604  CD  GLU 1 172      52.484  54.898  15.703  0.00  0.00           C  
ATOM   2605  OE1 GLU 1 172      51.406  54.271  15.567  0.00  0.00           O  
ATOM   2606  OE2 GLU 1 172      53.599  54.419  15.273  0.00  0.00           O  
ATOM   2607  H   GLU 1 172      53.846  53.998  18.515  0.00  0.00           H  
ATOM   2608  HA  GLU 1 172      51.534  54.175  18.134  0.00  0.00           H  
ATOM   2609  HB2 GLU 1 172      50.789  56.248  17.710  0.00  0.00           H  
ATOM   2610  HB3 GLU 1 172      52.136  57.046  18.652  0.00  0.00           H  
ATOM   2611  HG2 GLU 1 172      52.128  56.987  15.864  0.00  0.00           H  
ATOM   2612  HG3 GLU 1 172      53.614  56.472  16.764  0.00  0.00           H  
ATOM   2613  N   VAL 1 173      51.232  53.916  20.733  0.00  0.00           N  
ATOM   2614  CA  VAL 1 173      50.497  53.515  21.873  0.00  0.00           C  
ATOM   2615  C   VAL 1 173      51.391  53.656  23.129  0.00  0.00           C  
ATOM   2616  O   VAL 1 173      52.620  53.607  23.105  0.00  0.00           O  
ATOM   2617  CB  VAL 1 173      50.085  52.015  21.650  0.00  0.00           C  
ATOM   2618  CG1 VAL 1 173      48.949  51.984  20.638  0.00  0.00           C  
ATOM   2619  CG2 VAL 1 173      51.218  51.083  21.452  0.00  0.00           C  
ATOM   2620  H   VAL 1 173      52.010  53.329  20.467  0.00  0.00           H  
ATOM   2621  HA  VAL 1 173      49.569  54.060  22.047  0.00  0.00           H  
ATOM   2622  HB  VAL 1 173      49.709  51.694  22.622  0.00  0.00           H  
ATOM   2623 HG11 VAL 1 173      48.143  52.670  20.900  0.00  0.00           H  
ATOM   2624 HG12 VAL 1 173      49.285  52.324  19.659  0.00  0.00           H  
ATOM   2625 HG13 VAL 1 173      48.478  51.002  20.592  0.00  0.00           H  
ATOM   2626 HG21 VAL 1 173      50.741  50.134  21.207  0.00  0.00           H  
ATOM   2627 HG22 VAL 1 173      51.836  51.319  20.586  0.00  0.00           H  
ATOM   2628 HG23 VAL 1 173      51.853  51.012  22.336  0.00  0.00           H  
ATOM   2629  N   LEU 1 174      50.679  53.703  24.253  0.00  0.00           N  
ATOM   2630  CA  LEU 1 174      51.280  53.665  25.544  0.00  0.00           C  
ATOM   2631  C   LEU 1 174      52.080  52.332  25.760  0.00  0.00           C  
ATOM   2632  O   LEU 1 174      51.754  51.305  25.110  0.00  0.00           O  
ATOM   2633  CB  LEU 1 174      50.226  53.869  26.617  0.00  0.00           C  
ATOM   2634  CG  LEU 1 174      49.378  55.086  26.495  0.00  0.00           C  
ATOM   2635  CD1 LEU 1 174      48.287  55.223  27.551  0.00  0.00           C  
ATOM   2636  CD2 LEU 1 174      50.182  56.436  26.637  0.00  0.00           C  
ATOM   2637  H   LEU 1 174      49.671  53.673  24.192  0.00  0.00           H  
ATOM   2638  HA  LEU 1 174      52.023  54.450  25.687  0.00  0.00           H  
ATOM   2639  HB2 LEU 1 174      49.586  52.989  26.547  0.00  0.00           H  
ATOM   2640  HB3 LEU 1 174      50.725  53.818  27.585  0.00  0.00           H  
ATOM   2641  HG  LEU 1 174      48.863  55.155  25.537  0.00  0.00           H  
ATOM   2642 HD11 LEU 1 174      48.810  55.320  28.502  0.00  0.00           H  
ATOM   2643 HD12 LEU 1 174      47.568  56.039  27.475  0.00  0.00           H  
ATOM   2644 HD13 LEU 1 174      47.711  54.299  27.483  0.00  0.00           H  
ATOM   2645 HD21 LEU 1 174      49.553  57.325  26.670  0.00  0.00           H  
ATOM   2646 HD22 LEU 1 174      50.837  56.398  27.507  0.00  0.00           H  
ATOM   2647 HD23 LEU 1 174      50.874  56.502  25.797  0.00  0.00           H  
ATOM   2648  N   ALA 1 175      52.960  52.285  26.742  0.00  0.00           N  
ATOM   2649  CA  ALA 1 175      53.894  51.146  26.997  0.00  0.00           C  
ATOM   2650  C   ALA 1 175      53.226  49.807  26.942  0.00  0.00           C  
ATOM   2651  O   ALA 1 175      52.434  49.457  27.781  0.00  0.00           O  
ATOM   2652  CB  ALA 1 175      55.050  51.465  26.062  0.00  0.00           C  
ATOM   2653  H   ALA 1 175      53.109  53.119  27.291  0.00  0.00           H  
ATOM   2654  HA  ALA 1 175      54.269  51.341  28.002  0.00  0.00           H  
ATOM   2655  HB1 ALA 1 175      55.833  50.708  26.095  0.00  0.00           H  
ATOM   2656  HB2 ALA 1 175      54.657  51.555  25.049  0.00  0.00           H  
ATOM   2657  HB3 ALA 1 175      55.503  52.409  26.365  0.00  0.00           H  
ATOM   2658  N   SER 1 176      53.629  49.002  25.894  0.00  0.00           N  
ATOM   2659  CA  SER 1 176      52.916  47.727  25.618  0.00  0.00           C  
ATOM   2660  C   SER 1 176      53.127  46.735  26.771  0.00  0.00           C  
ATOM   2661  O   SER 1 176      54.224  46.218  26.995  0.00  0.00           O  
ATOM   2662  CB  SER 1 176      51.414  48.046  25.201  0.00  0.00           C  
ATOM   2663  OG  SER 1 176      51.478  48.871  24.034  0.00  0.00           O  
ATOM   2664  H   SER 1 176      54.395  49.276  25.296  0.00  0.00           H  
ATOM   2665  HA  SER 1 176      53.355  47.248  24.743  0.00  0.00           H  
ATOM   2666  HB2 SER 1 176      50.989  47.051  25.075  0.00  0.00           H  
ATOM   2667  HB3 SER 1 176      50.935  48.591  26.015  0.00  0.00           H  
ATOM   2668  HG  SER 1 176      51.623  49.775  24.324  0.00  0.00           H  
ATOM   2669  N   VAL 1 177      52.061  46.391  27.511  0.00  0.00           N  
ATOM   2670  CA  VAL 1 177      52.281  45.522  28.695  0.00  0.00           C  
ATOM   2671  C   VAL 1 177      51.472  44.266  28.460  0.00  0.00           C  
ATOM   2672  O   VAL 1 177      50.675  44.100  27.523  0.00  0.00           O  
ATOM   2673  CB  VAL 1 177      52.088  46.258  29.981  0.00  0.00           C  
ATOM   2674  CG1 VAL 1 177      53.361  47.068  30.247  0.00  0.00           C  
ATOM   2675  CG2 VAL 1 177      50.925  47.244  30.201  0.00  0.00           C  
ATOM   2676  H   VAL 1 177      51.118  46.658  27.270  0.00  0.00           H  
ATOM   2677  HA  VAL 1 177      53.276  45.083  28.769  0.00  0.00           H  
ATOM   2678  HB  VAL 1 177      52.064  45.546  30.806  0.00  0.00           H  
ATOM   2679 HG11 VAL 1 177      53.558  47.836  29.498  0.00  0.00           H  
ATOM   2680 HG12 VAL 1 177      53.383  47.357  31.298  0.00  0.00           H  
ATOM   2681 HG13 VAL 1 177      54.211  46.385  30.259  0.00  0.00           H  
ATOM   2682 HG21 VAL 1 177      50.955  47.880  29.316  0.00  0.00           H  
ATOM   2683 HG22 VAL 1 177      50.021  46.636  30.226  0.00  0.00           H  
ATOM   2684 HG23 VAL 1 177      51.010  47.784  31.144  0.00  0.00           H  
ATOM   2685  N   GLY 1 178      51.785  43.296  29.292  0.00  0.00           N  
ATOM   2686  CA  GLY 1 178      51.141  41.942  29.282  0.00  0.00           C  
ATOM   2687  C   GLY 1 178      51.382  41.169  30.612  0.00  0.00           C  
ATOM   2688  O   GLY 1 178      51.810  41.712  31.609  0.00  0.00           O  
ATOM   2689  H   GLY 1 178      52.556  43.353  29.942  0.00  0.00           H  
ATOM   2690  HA2 GLY 1 178      50.068  41.984  29.092  0.00  0.00           H  
ATOM   2691  HA3 GLY 1 178      51.659  41.353  28.525  0.00  0.00           H  
ATOM   2692  N   GLY 1 179      50.999  39.859  30.626  0.00  0.00           N  
ATOM   2693  CA  GLY 1 179      51.398  38.927  31.707  0.00  0.00           C  
ATOM   2694  C   GLY 1 179      50.526  37.671  31.879  0.00  0.00           C  
ATOM   2695  O   GLY 1 179      49.982  37.224  30.830  0.00  0.00           O  
ATOM   2696  H   GLY 1 179      50.404  39.534  29.878  0.00  0.00           H  
ATOM   2697  HA2 GLY 1 179      52.434  38.595  31.641  0.00  0.00           H  
ATOM   2698  HA3 GLY 1 179      51.318  39.464  32.653  0.00  0.00           H  
ATOM   2699  N   SER 1 180      50.420  37.218  33.111  0.00  0.00           N  
ATOM   2700  CA  SER 1 180      49.892  35.877  33.350  0.00  0.00           C  
ATOM   2701  C   SER 1 180      49.038  35.744  34.609  0.00  0.00           C  
ATOM   2702  O   SER 1 180      49.413  36.309  35.605  0.00  0.00           O  
ATOM   2703  CB  SER 1 180      50.958  34.871  33.571  0.00  0.00           C  
ATOM   2704  OG  SER 1 180      51.750  34.630  32.471  0.00  0.00           O  
ATOM   2705  H   SER 1 180      50.856  37.720  33.871  0.00  0.00           H  
ATOM   2706  HA  SER 1 180      49.322  35.485  32.508  0.00  0.00           H  
ATOM   2707  HB2 SER 1 180      51.640  35.244  34.335  0.00  0.00           H  
ATOM   2708  HB3 SER 1 180      50.604  33.875  33.835  0.00  0.00           H  
ATOM   2709  HG  SER 1 180      52.487  35.244  32.424  0.00  0.00           H  
ATOM   2710  N   MET 1 181      47.905  35.057  34.577  0.00  0.00           N  
ATOM   2711  CA  MET 1 181      47.020  34.870  35.724  0.00  0.00           C  
ATOM   2712  C   MET 1 181      46.528  33.413  35.692  0.00  0.00           C  
ATOM   2713  O   MET 1 181      45.691  32.973  34.921  0.00  0.00           O  
ATOM   2714  CB  MET 1 181      45.872  35.807  35.857  0.00  0.00           C  
ATOM   2715  CG  MET 1 181      44.934  35.508  37.060  0.00  0.00           C  
ATOM   2716  SD  MET 1 181      43.771  36.767  37.595  0.00  0.00           S  
ATOM   2717  CE  MET 1 181      42.775  36.863  36.083  0.00  0.00           C  
ATOM   2718  H   MET 1 181      47.581  34.803  33.655  0.00  0.00           H  
ATOM   2719  HA  MET 1 181      47.646  34.952  36.613  0.00  0.00           H  
ATOM   2720  HB2 MET 1 181      46.214  36.810  36.115  0.00  0.00           H  
ATOM   2721  HB3 MET 1 181      45.347  35.762  34.903  0.00  0.00           H  
ATOM   2722  HG2 MET 1 181      44.416  34.591  36.779  0.00  0.00           H  
ATOM   2723  HG3 MET 1 181      45.596  35.199  37.869  0.00  0.00           H  
ATOM   2724  HE1 MET 1 181      42.118  35.993  36.088  0.00  0.00           H  
ATOM   2725  HE2 MET 1 181      42.211  37.789  36.195  0.00  0.00           H  
ATOM   2726  HE3 MET 1 181      43.463  36.930  35.240  0.00  0.00           H  
ATOM   2727  N   ILE 1 182      47.059  32.607  36.606  0.00  0.00           N  
ATOM   2728  CA  ILE 1 182      46.622  31.225  36.852  0.00  0.00           C  
ATOM   2729  C   ILE 1 182      45.385  31.158  37.696  0.00  0.00           C  
ATOM   2730  O   ILE 1 182      45.480  31.573  38.885  0.00  0.00           O  
ATOM   2731  CB  ILE 1 182      47.793  30.478  37.584  0.00  0.00           C  
ATOM   2732  CG1 ILE 1 182      49.166  30.790  37.029  0.00  0.00           C  
ATOM   2733  CG2 ILE 1 182      47.468  28.983  37.468  0.00  0.00           C  
ATOM   2734  CD1 ILE 1 182      49.473  30.645  35.586  0.00  0.00           C  
ATOM   2735  H   ILE 1 182      47.662  33.009  37.309  0.00  0.00           H  
ATOM   2736  HA  ILE 1 182      46.462  30.744  35.887  0.00  0.00           H  
ATOM   2737  HB  ILE 1 182      47.872  30.864  38.600  0.00  0.00           H  
ATOM   2738 HG12 ILE 1 182      49.321  31.864  37.137  0.00  0.00           H  
ATOM   2739 HG13 ILE 1 182      49.932  30.282  37.615  0.00  0.00           H  
ATOM   2740 HG21 ILE 1 182      47.675  28.577  36.478  0.00  0.00           H  
ATOM   2741 HG22 ILE 1 182      48.209  28.447  38.061  0.00  0.00           H  
ATOM   2742 HG23 ILE 1 182      46.466  28.642  37.727  0.00  0.00           H  
ATOM   2743 HD11 ILE 1 182      49.574  29.576  35.396  0.00  0.00           H  
ATOM   2744 HD12 ILE 1 182      48.618  31.123  35.109  0.00  0.00           H  
ATOM   2745 HD13 ILE 1 182      50.405  31.138  35.308  0.00  0.00           H  
ATOM   2746  N   ILE 1 183      44.227  30.610  37.202  0.00  0.00           N  
ATOM   2747  CA  ILE 1 183      43.078  30.448  38.006  0.00  0.00           C  
ATOM   2748  C   ILE 1 183      43.156  28.948  38.416  0.00  0.00           C  
ATOM   2749  O   ILE 1 183      43.305  28.070  37.576  0.00  0.00           O  
ATOM   2750  CB  ILE 1 183      41.834  30.890  37.280  0.00  0.00           C  
ATOM   2751  CG1 ILE 1 183      41.644  32.437  37.269  0.00  0.00           C  
ATOM   2752  CG2 ILE 1 183      40.595  30.148  37.916  0.00  0.00           C  
ATOM   2753  CD1 ILE 1 183      40.298  32.918  36.681  0.00  0.00           C  
ATOM   2754  H   ILE 1 183      44.412  30.010  36.411  0.00  0.00           H  
ATOM   2755  HA  ILE 1 183      43.009  31.030  38.925  0.00  0.00           H  
ATOM   2756  HB  ILE 1 183      41.946  30.534  36.256  0.00  0.00           H  
ATOM   2757 HG12 ILE 1 183      41.655  32.857  38.275  0.00  0.00           H  
ATOM   2758 HG13 ILE 1 183      42.471  32.697  36.608  0.00  0.00           H  
ATOM   2759 HG21 ILE 1 183      39.586  30.339  37.551  0.00  0.00           H  
ATOM   2760 HG22 ILE 1 183      40.675  29.093  37.655  0.00  0.00           H  
ATOM   2761 HG23 ILE 1 183      40.597  30.157  39.006  0.00  0.00           H  
ATOM   2762 HD11 ILE 1 183      39.471  32.353  37.112  0.00  0.00           H  
ATOM   2763 HD12 ILE 1 183      40.248  33.988  36.883  0.00  0.00           H  
ATOM   2764 HD13 ILE 1 183      40.384  32.634  35.633  0.00  0.00           H  
ATOM   2765  N   GLY 1 184      43.092  28.672  39.671  0.00  0.00           N  
ATOM   2766  CA  GLY 1 184      43.004  27.315  40.332  0.00  0.00           C  
ATOM   2767  C   GLY 1 184      44.420  26.726  40.581  0.00  0.00           C  
ATOM   2768  O   GLY 1 184      44.568  25.480  40.686  0.00  0.00           O  
ATOM   2769  H   GLY 1 184      42.933  29.448  40.297  0.00  0.00           H  
ATOM   2770  HA2 GLY 1 184      42.431  27.352  41.258  0.00  0.00           H  
ATOM   2771  HA3 GLY 1 184      42.448  26.556  39.780  0.00  0.00           H  
ATOM   2772  N   GLY 1 185      45.473  27.459  40.493  0.00  0.00           N  
ATOM   2773  CA  GLY 1 185      46.826  26.970  40.846  0.00  0.00           C  
ATOM   2774  C   GLY 1 185      47.860  27.917  41.204  0.00  0.00           C  
ATOM   2775  O   GLY 1 185      47.622  29.175  41.359  0.00  0.00           O  
ATOM   2776  H   GLY 1 185      45.370  28.442  40.286  0.00  0.00           H  
ATOM   2777  HA2 GLY 1 185      46.804  26.284  41.692  0.00  0.00           H  
ATOM   2778  HA3 GLY 1 185      47.233  26.360  40.039  0.00  0.00           H  
ATOM   2779  N   ILE 1 186      49.070  27.429  41.380  0.00  0.00           N  
ATOM   2780  CA  ILE 1 186      50.397  28.141  41.543  0.00  0.00           C  
ATOM   2781  C   ILE 1 186      51.431  27.478  40.672  0.00  0.00           C  
ATOM   2782  O   ILE 1 186      51.449  26.249  40.564  0.00  0.00           O  
ATOM   2783  CB  ILE 1 186      50.818  28.153  43.113  0.00  0.00           C  
ATOM   2784  CG1 ILE 1 186      49.794  28.851  44.033  0.00  0.00           C  
ATOM   2785  CG2 ILE 1 186      52.177  28.815  43.292  0.00  0.00           C  
ATOM   2786  CD1 ILE 1 186      49.944  28.397  45.476  0.00  0.00           C  
ATOM   2787  H   ILE 1 186      49.167  26.428  41.293  0.00  0.00           H  
ATOM   2788  HA  ILE 1 186      50.235  29.208  41.391  0.00  0.00           H  
ATOM   2789  HB  ILE 1 186      50.883  27.117  43.444  0.00  0.00           H  
ATOM   2790 HG12 ILE 1 186      49.944  29.912  43.834  0.00  0.00           H  
ATOM   2791 HG13 ILE 1 186      48.808  28.542  43.686  0.00  0.00           H  
ATOM   2792 HG21 ILE 1 186      52.172  29.901  43.207  0.00  0.00           H  
ATOM   2793 HG22 ILE 1 186      52.466  28.672  44.333  0.00  0.00           H  
ATOM   2794 HG23 ILE 1 186      52.974  28.361  42.702  0.00  0.00           H  
ATOM   2795 HD11 ILE 1 186      50.749  28.925  45.987  0.00  0.00           H  
ATOM   2796 HD12 ILE 1 186      49.015  28.661  45.981  0.00  0.00           H  
ATOM   2797 HD13 ILE 1 186      50.121  27.324  45.548  0.00  0.00           H  
ATOM   2798  N   ASP 1 187      52.475  28.178  40.126  0.00  0.00           N  
ATOM   2799  CA  ASP 1 187      53.587  27.585  39.365  0.00  0.00           C  
ATOM   2800  C   ASP 1 187      54.876  28.337  39.790  0.00  0.00           C  
ATOM   2801  O   ASP 1 187      54.929  29.526  39.659  0.00  0.00           O  
ATOM   2802  CB  ASP 1 187      53.370  27.293  37.832  0.00  0.00           C  
ATOM   2803  CG  ASP 1 187      54.467  26.632  37.111  0.00  0.00           C  
ATOM   2804  OD1 ASP 1 187      55.621  26.733  37.506  0.00  0.00           O  
ATOM   2805  OD2 ASP 1 187      54.108  26.021  36.087  0.00  0.00           O  
ATOM   2806  H   ASP 1 187      52.591  29.147  40.387  0.00  0.00           H  
ATOM   2807  HA  ASP 1 187      53.806  26.605  39.788  0.00  0.00           H  
ATOM   2808  HB2 ASP 1 187      52.464  26.693  37.754  0.00  0.00           H  
ATOM   2809  HB3 ASP 1 187      53.022  28.213  37.363  0.00  0.00           H  
ATOM   2810  N   HIS 1 188      55.973  27.605  40.065  0.00  0.00           N  
ATOM   2811  CA  HIS 1 188      57.256  28.246  40.309  0.00  0.00           C  
ATOM   2812  C   HIS 1 188      57.929  28.933  39.128  0.00  0.00           C  
ATOM   2813  O   HIS 1 188      58.845  29.707  39.449  0.00  0.00           O  
ATOM   2814  CB  HIS 1 188      58.079  27.287  41.041  0.00  0.00           C  
ATOM   2815  CG  HIS 1 188      58.769  26.173  40.302  0.00  0.00           C  
ATOM   2816  ND1 HIS 1 188      58.246  24.928  40.124  0.00  0.00           N  
ATOM   2817  CD2 HIS 1 188      60.017  26.128  39.820  0.00  0.00           C  
ATOM   2818  CE1 HIS 1 188      59.114  24.291  39.363  0.00  0.00           C  
ATOM   2819  NE2 HIS 1 188      60.159  25.002  39.011  0.00  0.00           N  
ATOM   2820  H   HIS 1 188      56.008  26.597  40.001  0.00  0.00           H  
ATOM   2821  HA  HIS 1 188      57.084  29.116  40.942  0.00  0.00           H  
ATOM   2822  HB2 HIS 1 188      58.858  27.960  41.402  0.00  0.00           H  
ATOM   2823  HB3 HIS 1 188      57.586  26.958  41.956  0.00  0.00           H  
ATOM   2824  HD1 HIS 1 188      57.275  24.710  40.294  0.00  0.00           H  
ATOM   2825  HD2 HIS 1 188      60.696  26.968  39.845  0.00  0.00           H  
ATOM   2826  HE1 HIS 1 188      58.733  23.416  38.857  0.00  0.00           H  
ATOM   2827  N   SER 1 189      57.402  28.774  37.892  0.00  0.00           N  
ATOM   2828  CA  SER 1 189      58.050  29.337  36.641  0.00  0.00           C  
ATOM   2829  C   SER 1 189      57.665  30.825  36.411  0.00  0.00           C  
ATOM   2830  O   SER 1 189      57.802  31.356  35.300  0.00  0.00           O  
ATOM   2831  CB  SER 1 189      57.770  28.320  35.562  0.00  0.00           C  
ATOM   2832  OG  SER 1 189      56.364  28.148  35.337  0.00  0.00           O  
ATOM   2833  H   SER 1 189      56.517  28.288  37.861  0.00  0.00           H  
ATOM   2834  HA  SER 1 189      59.118  29.311  36.854  0.00  0.00           H  
ATOM   2835  HB2 SER 1 189      58.245  28.657  34.641  0.00  0.00           H  
ATOM   2836  HB3 SER 1 189      58.201  27.359  35.844  0.00  0.00           H  
ATOM   2837  HG  SER 1 189      56.131  27.407  35.902  0.00  0.00           H  
ATOM   2838  N   LEU 1 190      57.090  31.480  37.433  0.00  0.00           N  
ATOM   2839  CA  LEU 1 190      56.784  32.863  37.428  0.00  0.00           C  
ATOM   2840  C   LEU 1 190      57.621  33.649  38.524  0.00  0.00           C  
ATOM   2841  O   LEU 1 190      57.575  34.851  38.488  0.00  0.00           O  
ATOM   2842  CB  LEU 1 190      55.317  33.098  37.566  0.00  0.00           C  
ATOM   2843  CG  LEU 1 190      54.528  32.276  36.540  0.00  0.00           C  
ATOM   2844  CD1 LEU 1 190      53.847  31.091  37.024  0.00  0.00           C  
ATOM   2845  CD2 LEU 1 190      53.366  33.153  36.023  0.00  0.00           C  
ATOM   2846  H   LEU 1 190      56.952  30.933  38.271  0.00  0.00           H  
ATOM   2847  HA  LEU 1 190      57.258  33.364  36.584  0.00  0.00           H  
ATOM   2848  HB2 LEU 1 190      54.971  32.957  38.590  0.00  0.00           H  
ATOM   2849  HB3 LEU 1 190      55.374  34.147  37.278  0.00  0.00           H  
ATOM   2850  HG  LEU 1 190      55.086  32.064  35.627  0.00  0.00           H  
ATOM   2851 HD11 LEU 1 190      53.133  31.320  37.816  0.00  0.00           H  
ATOM   2852 HD12 LEU 1 190      53.514  30.521  36.157  0.00  0.00           H  
ATOM   2853 HD13 LEU 1 190      54.519  30.443  37.587  0.00  0.00           H  
ATOM   2854 HD21 LEU 1 190      52.715  32.457  35.496  0.00  0.00           H  
ATOM   2855 HD22 LEU 1 190      52.886  33.507  36.936  0.00  0.00           H  
ATOM   2856 HD23 LEU 1 190      53.698  33.975  35.389  0.00  0.00           H  
ATOM   2857  N   TYR 1 191      58.267  32.909  39.436  0.00  0.00           N  
ATOM   2858  CA  TYR 1 191      58.857  33.565  40.631  0.00  0.00           C  
ATOM   2859  C   TYR 1 191      60.221  32.915  41.037  0.00  0.00           C  
ATOM   2860  O   TYR 1 191      60.605  31.912  40.440  0.00  0.00           O  
ATOM   2861  CB  TYR 1 191      57.795  33.723  41.657  0.00  0.00           C  
ATOM   2862  CG  TYR 1 191      57.448  32.379  42.315  0.00  0.00           C  
ATOM   2863  CD1 TYR 1 191      56.239  31.724  41.929  0.00  0.00           C  
ATOM   2864  CD2 TYR 1 191      58.312  31.740  43.213  0.00  0.00           C  
ATOM   2865  CE1 TYR 1 191      55.880  30.613  42.537  0.00  0.00           C  
ATOM   2866  CE2 TYR 1 191      57.981  30.532  43.768  0.00  0.00           C  
ATOM   2867  CZ  TYR 1 191      56.728  29.919  43.413  0.00  0.00           C  
ATOM   2868  OH  TYR 1 191      56.431  28.692  43.868  0.00  0.00           O  
ATOM   2869  H   TYR 1 191      58.550  31.968  39.203  0.00  0.00           H  
ATOM   2870  HA  TYR 1 191      59.138  34.582  40.358  0.00  0.00           H  
ATOM   2871  HB2 TYR 1 191      58.168  34.331  42.481  0.00  0.00           H  
ATOM   2872  HB3 TYR 1 191      56.926  34.214  41.218  0.00  0.00           H  
ATOM   2873  HD1 TYR 1 191      55.723  32.056  41.040  0.00  0.00           H  
ATOM   2874  HD2 TYR 1 191      59.329  32.066  43.378  0.00  0.00           H  
ATOM   2875  HE1 TYR 1 191      54.896  30.174  42.465  0.00  0.00           H  
ATOM   2876  HE2 TYR 1 191      58.640  29.926  44.372  0.00  0.00           H  
ATOM   2877  HH  TYR 1 191      56.838  28.458  44.705  0.00  0.00           H  
ATOM   2878  N   THR 1 192      60.991  33.658  41.800  0.00  0.00           N  
ATOM   2879  CA  THR 1 192      62.365  33.180  42.181  0.00  0.00           C  
ATOM   2880  C   THR 1 192      62.670  33.321  43.663  0.00  0.00           C  
ATOM   2881  O   THR 1 192      62.016  34.164  44.322  0.00  0.00           O  
ATOM   2882  CB  THR 1 192      63.392  33.862  41.363  0.00  0.00           C  
ATOM   2883  OG1 THR 1 192      63.286  35.269  41.494  0.00  0.00           O  
ATOM   2884  CG2 THR 1 192      63.660  33.456  39.943  0.00  0.00           C  
ATOM   2885  H   THR 1 192      60.481  34.354  42.325  0.00  0.00           H  
ATOM   2886  HA  THR 1 192      62.397  32.136  41.871  0.00  0.00           H  
ATOM   2887  HB  THR 1 192      64.356  33.703  41.845  0.00  0.00           H  
ATOM   2888  HG1 THR 1 192      62.405  35.516  41.205  0.00  0.00           H  
ATOM   2889 HG21 THR 1 192      64.715  33.616  39.721  0.00  0.00           H  
ATOM   2890 HG22 THR 1 192      63.360  32.427  39.746  0.00  0.00           H  
ATOM   2891 HG23 THR 1 192      63.054  34.119  39.325  0.00  0.00           H  
ATOM   2892  N   GLY 1 193      63.550  32.531  44.257  0.00  0.00           N  
ATOM   2893  CA  GLY 1 193      63.571  32.323  45.724  0.00  0.00           C  
ATOM   2894  C   GLY 1 193      62.346  31.767  46.423  0.00  0.00           C  
ATOM   2895  O   GLY 1 193      61.354  31.401  45.829  0.00  0.00           O  
ATOM   2896  H   GLY 1 193      64.020  31.838  43.691  0.00  0.00           H  
ATOM   2897  HA2 GLY 1 193      64.281  31.503  45.828  0.00  0.00           H  
ATOM   2898  HA3 GLY 1 193      63.894  33.204  46.278  0.00  0.00           H  
ATOM   2899  N   SER 1 194      62.424  31.732  47.737  0.00  0.00           N  
ATOM   2900  CA  SER 1 194      61.358  31.297  48.613  0.00  0.00           C  
ATOM   2901  C   SER 1 194      60.102  32.229  48.481  0.00  0.00           C  
ATOM   2902  O   SER 1 194      60.131  33.406  48.521  0.00  0.00           O  
ATOM   2903  CB  SER 1 194      61.817  31.402  50.167  0.00  0.00           C  
ATOM   2904  OG  SER 1 194      62.983  30.703  50.427  0.00  0.00           O  
ATOM   2905  H   SER 1 194      63.240  32.079  48.219  0.00  0.00           H  
ATOM   2906  HA  SER 1 194      61.116  30.284  48.293  0.00  0.00           H  
ATOM   2907  HB2 SER 1 194      62.002  32.426  50.492  0.00  0.00           H  
ATOM   2908  HB3 SER 1 194      61.070  31.117  50.908  0.00  0.00           H  
ATOM   2909  HG  SER 1 194      63.328  31.005  51.270  0.00  0.00           H  
ATOM   2910  N   LEU 1 195      58.858  31.577  48.445  0.00  0.00           N  
ATOM   2911  CA  LEU 1 195      57.552  32.067  48.567  0.00  0.00           C  
ATOM   2912  C   LEU 1 195      57.087  32.047  50.055  0.00  0.00           C  
ATOM   2913  O   LEU 1 195      56.915  30.941  50.613  0.00  0.00           O  
ATOM   2914  CB  LEU 1 195      56.641  31.347  47.462  0.00  0.00           C  
ATOM   2915  CG  LEU 1 195      55.156  31.434  47.726  0.00  0.00           C  
ATOM   2916  CD1 LEU 1 195      54.622  32.915  47.785  0.00  0.00           C  
ATOM   2917  CD2 LEU 1 195      54.602  30.632  46.540  0.00  0.00           C  
ATOM   2918  H   LEU 1 195      58.880  30.569  48.388  0.00  0.00           H  
ATOM   2919  HA  LEU 1 195      57.671  33.091  48.213  0.00  0.00           H  
ATOM   2920  HB2 LEU 1 195      56.950  31.622  46.453  0.00  0.00           H  
ATOM   2921  HB3 LEU 1 195      56.811  30.275  47.556  0.00  0.00           H  
ATOM   2922  HG  LEU 1 195      54.944  30.899  48.652  0.00  0.00           H  
ATOM   2923 HD11 LEU 1 195      55.169  33.495  47.043  0.00  0.00           H  
ATOM   2924 HD12 LEU 1 195      53.558  32.850  47.556  0.00  0.00           H  
ATOM   2925 HD13 LEU 1 195      54.714  33.397  48.759  0.00  0.00           H  
ATOM   2926 HD21 LEU 1 195      53.521  30.529  46.636  0.00  0.00           H  
ATOM   2927 HD22 LEU 1 195      54.962  31.178  45.669  0.00  0.00           H  
ATOM   2928 HD23 LEU 1 195      55.023  29.627  46.546  0.00  0.00           H  
ATOM   2929  N   TRP 1 196      56.729  33.241  50.480  0.00  0.00           N  
ATOM   2930  CA  TRP 1 196      56.202  33.561  51.829  0.00  0.00           C  
ATOM   2931  C   TRP 1 196      54.780  34.166  51.830  0.00  0.00           C  
ATOM   2932  O   TRP 1 196      54.340  34.715  50.798  0.00  0.00           O  
ATOM   2933  CB  TRP 1 196      57.058  34.590  52.604  0.00  0.00           C  
ATOM   2934  CG  TRP 1 196      58.537  34.316  52.885  0.00  0.00           C  
ATOM   2935  CD1 TRP 1 196      59.573  34.271  52.002  0.00  0.00           C  
ATOM   2936  CD2 TRP 1 196      59.097  33.957  54.129  0.00  0.00           C  
ATOM   2937  NE1 TRP 1 196      60.687  34.027  52.650  0.00  0.00           N  
ATOM   2938  CE2 TRP 1 196      60.471  33.594  53.927  0.00  0.00           C  
ATOM   2939  CE3 TRP 1 196      58.552  33.761  55.428  0.00  0.00           C  
ATOM   2940  CZ2 TRP 1 196      61.275  33.052  54.876  0.00  0.00           C  
ATOM   2941  CZ3 TRP 1 196      59.396  33.227  56.441  0.00  0.00           C  
ATOM   2942  CH2 TRP 1 196      60.656  32.828  56.153  0.00  0.00           C  
ATOM   2943  H   TRP 1 196      56.808  34.038  49.865  0.00  0.00           H  
ATOM   2944  HA  TRP 1 196      56.144  32.583  52.307  0.00  0.00           H  
ATOM   2945  HB2 TRP 1 196      57.061  35.463  51.951  0.00  0.00           H  
ATOM   2946  HB3 TRP 1 196      56.570  34.765  53.563  0.00  0.00           H  
ATOM   2947  HD1 TRP 1 196      59.484  34.422  50.936  0.00  0.00           H  
ATOM   2948  HE1 TRP 1 196      61.611  34.039  52.244  0.00  0.00           H  
ATOM   2949  HE3 TRP 1 196      57.490  33.892  55.572  0.00  0.00           H  
ATOM   2950  HZ2 TRP 1 196      62.339  32.926  54.737  0.00  0.00           H  
ATOM   2951  HZ3 TRP 1 196      59.065  33.107  57.463  0.00  0.00           H  
ATOM   2952  HH2 TRP 1 196      61.241  32.488  56.994  0.00  0.00           H  
ATOM   2953  N   TYR 1 197      53.993  33.869  52.874  0.00  0.00           N  
ATOM   2954  CA  TYR 1 197      52.526  34.219  52.956  0.00  0.00           C  
ATOM   2955  C   TYR 1 197      52.100  35.252  54.083  0.00  0.00           C  
ATOM   2956  O   TYR 1 197      52.712  35.084  55.160  0.00  0.00           O  
ATOM   2957  CB  TYR 1 197      51.653  32.949  53.043  0.00  0.00           C  
ATOM   2958  CG  TYR 1 197      51.578  32.069  51.754  0.00  0.00           C  
ATOM   2959  CD1 TYR 1 197      50.382  32.080  50.999  0.00  0.00           C  
ATOM   2960  CD2 TYR 1 197      52.628  31.189  51.485  0.00  0.00           C  
ATOM   2961  CE1 TYR 1 197      50.381  31.279  49.899  0.00  0.00           C  
ATOM   2962  CE2 TYR 1 197      52.597  30.409  50.331  0.00  0.00           C  
ATOM   2963  CZ  TYR 1 197      51.477  30.468  49.481  0.00  0.00           C  
ATOM   2964  OH  TYR 1 197      51.397  29.668  48.482  0.00  0.00           O  
ATOM   2965  H   TYR 1 197      54.372  33.304  53.620  0.00  0.00           H  
ATOM   2966  HA  TYR 1 197      52.297  34.598  51.959  0.00  0.00           H  
ATOM   2967  HB2 TYR 1 197      51.884  32.267  53.862  0.00  0.00           H  
ATOM   2968  HB3 TYR 1 197      50.591  33.111  53.226  0.00  0.00           H  
ATOM   2969  HD1 TYR 1 197      49.539  32.734  51.165  0.00  0.00           H  
ATOM   2970  HD2 TYR 1 197      53.534  31.217  52.071  0.00  0.00           H  
ATOM   2971  HE1 TYR 1 197      49.471  31.237  49.319  0.00  0.00           H  
ATOM   2972  HE2 TYR 1 197      53.440  29.747  50.198  0.00  0.00           H  
ATOM   2973  HH  TYR 1 197      52.127  29.047  48.536  0.00  0.00           H  
ATOM   2974  N   THR 1 198      51.035  36.025  53.926  0.00  0.00           N  
ATOM   2975  CA  THR 1 198      50.405  36.902  54.907  0.00  0.00           C  
ATOM   2976  C   THR 1 198      48.803  36.712  55.071  0.00  0.00           C  
ATOM   2977  O   THR 1 198      48.099  36.667  54.066  0.00  0.00           O  
ATOM   2978  CB  THR 1 198      50.679  38.399  54.549  0.00  0.00           C  
ATOM   2979  OG1 THR 1 198      50.351  39.286  55.535  0.00  0.00           O  
ATOM   2980  CG2 THR 1 198      49.933  38.935  53.342  0.00  0.00           C  
ATOM   2981  H   THR 1 198      50.597  35.898  53.025  0.00  0.00           H  
ATOM   2982  HA  THR 1 198      50.899  36.786  55.872  0.00  0.00           H  
ATOM   2983  HB  THR 1 198      51.728  38.668  54.420  0.00  0.00           H  
ATOM   2984  HG1 THR 1 198      50.931  38.969  56.231  0.00  0.00           H  
ATOM   2985 HG21 THR 1 198      48.874  38.997  53.591  0.00  0.00           H  
ATOM   2986 HG22 THR 1 198      50.314  39.946  53.197  0.00  0.00           H  
ATOM   2987 HG23 THR 1 198      50.245  38.370  52.463  0.00  0.00           H  
ATOM   2988  N   PRO 1 199      48.333  36.618  56.313  0.00  0.00           N  
ATOM   2989  CA  PRO 1 199      46.888  36.575  56.574  0.00  0.00           C  
ATOM   2990  C   PRO 1 199      46.050  37.863  56.096  0.00  0.00           C  
ATOM   2991  O   PRO 1 199      46.290  38.977  56.378  0.00  0.00           O  
ATOM   2992  CB  PRO 1 199      46.663  36.481  58.125  0.00  0.00           C  
ATOM   2993  CG  PRO 1 199      47.915  37.145  58.675  0.00  0.00           C  
ATOM   2994  CD  PRO 1 199      48.981  37.006  57.614  0.00  0.00           C  
ATOM   2995  HA  PRO 1 199      46.498  35.695  56.062  0.00  0.00           H  
ATOM   2996  HB2 PRO 1 199      45.744  36.970  58.449  0.00  0.00           H  
ATOM   2997  HB3 PRO 1 199      46.744  35.412  58.321  0.00  0.00           H  
ATOM   2998  HG2 PRO 1 199      47.736  38.185  58.946  0.00  0.00           H  
ATOM   2999  HG3 PRO 1 199      48.248  36.608  59.564  0.00  0.00           H  
ATOM   3000  HD2 PRO 1 199      49.664  36.201  57.885  0.00  0.00           H  
ATOM   3001  HD3 PRO 1 199      49.566  37.908  57.434  0.00  0.00           H  
ATOM   3002  N   ILE 1 200      44.992  37.595  55.478  0.00  0.00           N  
ATOM   3003  CA  ILE 1 200      43.999  38.582  55.057  0.00  0.00           C  
ATOM   3004  C   ILE 1 200      43.071  38.722  56.338  0.00  0.00           C  
ATOM   3005  O   ILE 1 200      42.611  37.698  56.920  0.00  0.00           O  
ATOM   3006  CB  ILE 1 200      43.117  38.131  53.789  0.00  0.00           C  
ATOM   3007  CG1 ILE 1 200      43.838  37.941  52.480  0.00  0.00           C  
ATOM   3008  CG2 ILE 1 200      41.989  39.235  53.630  0.00  0.00           C  
ATOM   3009  CD1 ILE 1 200      42.965  37.119  51.503  0.00  0.00           C  
ATOM   3010  H   ILE 1 200      44.827  36.644  55.181  0.00  0.00           H  
ATOM   3011  HA  ILE 1 200      44.456  39.550  54.849  0.00  0.00           H  
ATOM   3012  HB  ILE 1 200      42.627  37.211  54.108  0.00  0.00           H  
ATOM   3013 HG12 ILE 1 200      44.119  38.920  52.092  0.00  0.00           H  
ATOM   3014 HG13 ILE 1 200      44.757  37.364  52.586  0.00  0.00           H  
ATOM   3015 HG21 ILE 1 200      41.228  39.000  52.886  0.00  0.00           H  
ATOM   3016 HG22 ILE 1 200      41.337  39.274  54.502  0.00  0.00           H  
ATOM   3017 HG23 ILE 1 200      42.335  40.247  53.419  0.00  0.00           H  
ATOM   3018 HD11 ILE 1 200      43.517  36.973  50.575  0.00  0.00           H  
ATOM   3019 HD12 ILE 1 200      42.773  36.114  51.880  0.00  0.00           H  
ATOM   3020 HD13 ILE 1 200      42.031  37.604  51.218  0.00  0.00           H  
ATOM   3021  N   ARG 1 201      42.855  39.929  56.769  0.00  0.00           N  
ATOM   3022  CA  ARG 1 201      42.105  40.451  57.964  0.00  0.00           C  
ATOM   3023  C   ARG 1 201      40.608  40.140  57.822  0.00  0.00           C  
ATOM   3024  O   ARG 1 201      39.933  39.751  58.795  0.00  0.00           O  
ATOM   3025  CB  ARG 1 201      42.392  42.017  58.069  0.00  0.00           C  
ATOM   3026  CG  ARG 1 201      41.856  42.683  59.346  0.00  0.00           C  
ATOM   3027  CD  ARG 1 201      42.542  43.986  59.572  0.00  0.00           C  
ATOM   3028  NE  ARG 1 201      41.908  44.580  60.786  0.00  0.00           N  
ATOM   3029  CZ  ARG 1 201      40.984  45.540  60.699  0.00  0.00           C  
ATOM   3030  NH1 ARG 1 201      40.556  46.152  59.643  0.00  0.00           N  
ATOM   3031  NH2 ARG 1 201      40.432  45.899  61.843  0.00  0.00           N  
ATOM   3032  H   ARG 1 201      43.332  40.638  56.231  0.00  0.00           H  
ATOM   3033  HA  ARG 1 201      42.442  39.866  58.819  0.00  0.00           H  
ATOM   3034  HB2 ARG 1 201      43.465  42.061  58.254  0.00  0.00           H  
ATOM   3035  HB3 ARG 1 201      42.212  42.668  57.214  0.00  0.00           H  
ATOM   3036  HG2 ARG 1 201      40.793  42.826  59.154  0.00  0.00           H  
ATOM   3037  HG3 ARG 1 201      42.104  42.053  60.200  0.00  0.00           H  
ATOM   3038  HD2 ARG 1 201      43.613  43.836  59.714  0.00  0.00           H  
ATOM   3039  HD3 ARG 1 201      42.390  44.715  58.776  0.00  0.00           H  
ATOM   3040  HE  ARG 1 201      42.073  44.160  61.690  0.00  0.00           H  
ATOM   3041 HH11 ARG 1 201      39.742  46.747  59.673  0.00  0.00           H  
ATOM   3042 HH12 ARG 1 201      40.921  45.976  58.717  0.00  0.00           H  
ATOM   3043 HH21 ARG 1 201      39.811  46.695  61.873  0.00  0.00           H  
ATOM   3044 HH22 ARG 1 201      40.761  45.589  62.747  0.00  0.00           H  
ATOM   3045  N   ARG 1 202      40.089  40.353  56.630  0.00  0.00           N  
ATOM   3046  CA  ARG 1 202      38.635  40.093  56.395  0.00  0.00           C  
ATOM   3047  C   ARG 1 202      38.342  39.729  54.943  0.00  0.00           C  
ATOM   3048  O   ARG 1 202      38.893  40.319  53.954  0.00  0.00           O  
ATOM   3049  CB  ARG 1 202      37.838  41.331  56.916  0.00  0.00           C  
ATOM   3050  CG  ARG 1 202      36.383  40.845  56.887  0.00  0.00           C  
ATOM   3051  CD  ARG 1 202      35.580  41.742  57.881  0.00  0.00           C  
ATOM   3052  NE  ARG 1 202      35.333  43.111  57.325  0.00  0.00           N  
ATOM   3053  CZ  ARG 1 202      34.215  43.623  56.843  0.00  0.00           C  
ATOM   3054  NH1 ARG 1 202      34.264  44.877  56.496  0.00  0.00           N  
ATOM   3055  NH2 ARG 1 202      33.122  43.015  56.718  0.00  0.00           N  
ATOM   3056  H   ARG 1 202      40.762  40.568  55.908  0.00  0.00           H  
ATOM   3057  HA  ARG 1 202      38.354  39.236  57.008  0.00  0.00           H  
ATOM   3058  HB2 ARG 1 202      38.193  41.690  57.882  0.00  0.00           H  
ATOM   3059  HB3 ARG 1 202      37.914  42.121  56.169  0.00  0.00           H  
ATOM   3060  HG2 ARG 1 202      35.942  40.976  55.899  0.00  0.00           H  
ATOM   3061  HG3 ARG 1 202      36.303  39.845  57.313  0.00  0.00           H  
ATOM   3062  HD2 ARG 1 202      34.660  41.235  58.172  0.00  0.00           H  
ATOM   3063  HD3 ARG 1 202      36.220  41.743  58.764  0.00  0.00           H  
ATOM   3064  HE  ARG 1 202      36.098  43.760  57.444  0.00  0.00           H  
ATOM   3065 HH11 ARG 1 202      33.394  45.359  56.319  0.00  0.00           H  
ATOM   3066 HH12 ARG 1 202      35.082  45.433  56.699  0.00  0.00           H  
ATOM   3067 HH21 ARG 1 202      32.334  43.432  56.242  0.00  0.00           H  
ATOM   3068 HH22 ARG 1 202      33.236  42.016  56.805  0.00  0.00           H  
ATOM   3069  N   GLU 1 203      37.437  38.823  54.728  0.00  0.00           N  
ATOM   3070  CA  GLU 1 203      36.855  38.638  53.423  0.00  0.00           C  
ATOM   3071  C   GLU 1 203      35.914  39.873  52.995  0.00  0.00           C  
ATOM   3072  O   GLU 1 203      34.660  39.851  53.205  0.00  0.00           O  
ATOM   3073  CB  GLU 1 203      36.109  37.325  53.434  0.00  0.00           C  
ATOM   3074  CG  GLU 1 203      37.201  36.159  53.313  0.00  0.00           C  
ATOM   3075  CD  GLU 1 203      36.676  34.721  53.614  0.00  0.00           C  
ATOM   3076  OE1 GLU 1 203      37.527  33.803  53.685  0.00  0.00           O  
ATOM   3077  OE2 GLU 1 203      35.497  34.482  53.770  0.00  0.00           O  
ATOM   3078  H   GLU 1 203      37.182  38.214  55.492  0.00  0.00           H  
ATOM   3079  HA  GLU 1 203      37.738  38.565  52.790  0.00  0.00           H  
ATOM   3080  HB2 GLU 1 203      35.539  37.151  54.347  0.00  0.00           H  
ATOM   3081  HB3 GLU 1 203      35.507  37.277  52.527  0.00  0.00           H  
ATOM   3082  HG2 GLU 1 203      37.527  36.224  52.275  0.00  0.00           H  
ATOM   3083  HG3 GLU 1 203      38.085  36.397  53.905  0.00  0.00           H  
ATOM   3084  N   TRP 1 204      36.500  40.834  52.330  0.00  0.00           N  
ATOM   3085  CA  TRP 1 204      35.698  41.902  51.641  0.00  0.00           C  
ATOM   3086  C   TRP 1 204      36.615  42.353  50.449  0.00  0.00           C  
ATOM   3087  O   TRP 1 204      36.666  41.685  49.461  0.00  0.00           O  
ATOM   3088  CB  TRP 1 204      35.233  42.991  52.608  0.00  0.00           C  
ATOM   3089  CG  TRP 1 204      36.122  43.917  53.341  0.00  0.00           C  
ATOM   3090  CD1 TRP 1 204      37.317  43.576  53.763  0.00  0.00           C  
ATOM   3091  CD2 TRP 1 204      35.997  45.318  53.793  0.00  0.00           C  
ATOM   3092  NE1 TRP 1 204      37.922  44.574  54.493  0.00  0.00           N  
ATOM   3093  CE2 TRP 1 204      37.120  45.735  54.481  0.00  0.00           C  
ATOM   3094  CE3 TRP 1 204      34.939  46.275  53.735  0.00  0.00           C  
ATOM   3095  CZ2 TRP 1 204      37.342  46.994  54.961  0.00  0.00           C  
ATOM   3096  CZ3 TRP 1 204      35.052  47.586  54.292  0.00  0.00           C  
ATOM   3097  CH2 TRP 1 204      36.237  47.976  54.859  0.00  0.00           C  
ATOM   3098  H   TRP 1 204      37.497  40.852  52.171  0.00  0.00           H  
ATOM   3099  HA  TRP 1 204      34.839  41.412  51.182  0.00  0.00           H  
ATOM   3100  HB2 TRP 1 204      34.607  43.627  51.982  0.00  0.00           H  
ATOM   3101  HB3 TRP 1 204      34.540  42.618  53.362  0.00  0.00           H  
ATOM   3102  HD1 TRP 1 204      37.815  42.639  53.564  0.00  0.00           H  
ATOM   3103  HE1 TRP 1 204      38.774  44.333  54.979  0.00  0.00           H  
ATOM   3104  HE3 TRP 1 204      33.999  45.944  53.320  0.00  0.00           H  
ATOM   3105  HZ2 TRP 1 204      38.180  47.192  55.613  0.00  0.00           H  
ATOM   3106  HZ3 TRP 1 204      34.236  48.244  54.032  0.00  0.00           H  
ATOM   3107  HH2 TRP 1 204      36.367  48.973  55.255  0.00  0.00           H  
ATOM   3108  N   TYR 1 205      37.407  43.460  50.678  0.00  0.00           N  
ATOM   3109  CA  TYR 1 205      38.732  43.593  49.964  0.00  0.00           C  
ATOM   3110  C   TYR 1 205      39.824  42.527  50.326  0.00  0.00           C  
ATOM   3111  O   TYR 1 205      39.603  41.881  51.410  0.00  0.00           O  
ATOM   3112  CB  TYR 1 205      39.344  44.984  50.110  0.00  0.00           C  
ATOM   3113  CG  TYR 1 205      38.488  46.199  49.743  0.00  0.00           C  
ATOM   3114  CD1 TYR 1 205      38.478  46.809  48.479  0.00  0.00           C  
ATOM   3115  CD2 TYR 1 205      37.815  46.781  50.780  0.00  0.00           C  
ATOM   3116  CE1 TYR 1 205      37.825  47.995  48.278  0.00  0.00           C  
ATOM   3117  CE2 TYR 1 205      36.997  47.974  50.557  0.00  0.00           C  
ATOM   3118  CZ  TYR 1 205      37.002  48.575  49.330  0.00  0.00           C  
ATOM   3119  OH  TYR 1 205      36.463  49.893  49.172  0.00  0.00           O  
ATOM   3120  H   TYR 1 205      37.258  43.871  51.588  0.00  0.00           H  
ATOM   3121  HA  TYR 1 205      38.499  43.430  48.911  0.00  0.00           H  
ATOM   3122  HB2 TYR 1 205      39.647  45.100  51.151  0.00  0.00           H  
ATOM   3123  HB3 TYR 1 205      40.106  44.987  49.331  0.00  0.00           H  
ATOM   3124  HD1 TYR 1 205      39.080  46.331  47.721  0.00  0.00           H  
ATOM   3125  HD2 TYR 1 205      37.892  46.518  51.825  0.00  0.00           H  
ATOM   3126  HE1 TYR 1 205      37.993  48.539  47.360  0.00  0.00           H  
ATOM   3127  HE2 TYR 1 205      36.399  48.431  51.332  0.00  0.00           H  
ATOM   3128  HH  TYR 1 205      35.926  49.925  48.377  0.00  0.00           H  
ATOM   3129  N   TYR 1 206      40.829  42.462  49.561  0.00  0.00           N  
ATOM   3130  CA  TYR 1 206      42.019  41.750  50.050  0.00  0.00           C  
ATOM   3131  C   TYR 1 206      42.765  42.537  51.069  0.00  0.00           C  
ATOM   3132  O   TYR 1 206      43.955  42.819  50.955  0.00  0.00           O  
ATOM   3133  CB  TYR 1 206      42.835  41.269  48.864  0.00  0.00           C  
ATOM   3134  CG  TYR 1 206      42.155  40.161  48.074  0.00  0.00           C  
ATOM   3135  CD1 TYR 1 206      42.161  38.869  48.551  0.00  0.00           C  
ATOM   3136  CD2 TYR 1 206      41.399  40.503  46.908  0.00  0.00           C  
ATOM   3137  CE1 TYR 1 206      41.259  37.924  47.924  0.00  0.00           C  
ATOM   3138  CE2 TYR 1 206      40.542  39.560  46.325  0.00  0.00           C  
ATOM   3139  CZ  TYR 1 206      40.455  38.239  46.850  0.00  0.00           C  
ATOM   3140  OH  TYR 1 206      39.729  37.295  46.230  0.00  0.00           O  
ATOM   3141  H   TYR 1 206      40.981  43.078  48.774  0.00  0.00           H  
ATOM   3142  HA  TYR 1 206      41.690  40.839  50.549  0.00  0.00           H  
ATOM   3143  HB2 TYR 1 206      43.269  42.026  48.211  0.00  0.00           H  
ATOM   3144  HB3 TYR 1 206      43.739  40.821  49.277  0.00  0.00           H  
ATOM   3145  HD1 TYR 1 206      42.657  38.722  49.499  0.00  0.00           H  
ATOM   3146  HD2 TYR 1 206      41.391  41.512  46.522  0.00  0.00           H  
ATOM   3147  HE1 TYR 1 206      41.159  36.892  48.225  0.00  0.00           H  
ATOM   3148  HE2 TYR 1 206      40.042  39.966  45.458  0.00  0.00           H  
ATOM   3149  HH  TYR 1 206      39.319  37.658  45.441  0.00  0.00           H  
ATOM   3150  N   GLU 1 207      42.194  42.754  52.234  0.00  0.00           N  
ATOM   3151  CA  GLU 1 207      42.869  43.576  53.290  0.00  0.00           C  
ATOM   3152  C   GLU 1 207      43.938  42.880  54.195  0.00  0.00           C  
ATOM   3153  O   GLU 1 207      43.642  41.967  54.980  0.00  0.00           O  
ATOM   3154  CB  GLU 1 207      41.747  44.158  54.166  0.00  0.00           C  
ATOM   3155  CG  GLU 1 207      42.127  45.391  55.059  0.00  0.00           C  
ATOM   3156  CD  GLU 1 207      41.290  45.602  56.316  0.00  0.00           C  
ATOM   3157  OE1 GLU 1 207      40.288  44.949  56.533  0.00  0.00           O  
ATOM   3158  OE2 GLU 1 207      41.676  46.548  57.090  0.00  0.00           O  
ATOM   3159  H   GLU 1 207      41.276  42.360  52.382  0.00  0.00           H  
ATOM   3160  HA  GLU 1 207      43.410  44.340  52.731  0.00  0.00           H  
ATOM   3161  HB2 GLU 1 207      40.931  44.465  53.512  0.00  0.00           H  
ATOM   3162  HB3 GLU 1 207      41.251  43.374  54.737  0.00  0.00           H  
ATOM   3163  HG2 GLU 1 207      43.131  45.204  55.439  0.00  0.00           H  
ATOM   3164  HG3 GLU 1 207      42.222  46.287  54.446  0.00  0.00           H  
ATOM   3165  N   VAL 1 208      45.119  43.524  54.128  0.00  0.00           N  
ATOM   3166  CA  VAL 1 208      46.319  42.947  54.721  0.00  0.00           C  
ATOM   3167  C   VAL 1 208      46.981  44.022  55.583  0.00  0.00           C  
ATOM   3168  O   VAL 1 208      47.115  45.169  55.166  0.00  0.00           O  
ATOM   3169  CB  VAL 1 208      47.271  42.328  53.690  0.00  0.00           C  
ATOM   3170  CG1 VAL 1 208      46.774  41.005  53.158  0.00  0.00           C  
ATOM   3171  CG2 VAL 1 208      47.504  43.211  52.468  0.00  0.00           C  
ATOM   3172  H   VAL 1 208      45.156  44.386  53.603  0.00  0.00           H  
ATOM   3173  HA  VAL 1 208      46.060  42.150  55.417  0.00  0.00           H  
ATOM   3174  HB  VAL 1 208      48.228  42.104  54.161  0.00  0.00           H  
ATOM   3175 HG11 VAL 1 208      45.763  41.141  52.773  0.00  0.00           H  
ATOM   3176 HG12 VAL 1 208      47.417  40.689  52.337  0.00  0.00           H  
ATOM   3177 HG13 VAL 1 208      46.755  40.314  54.002  0.00  0.00           H  
ATOM   3178 HG21 VAL 1 208      46.512  43.421  52.067  0.00  0.00           H  
ATOM   3179 HG22 VAL 1 208      48.108  44.051  52.813  0.00  0.00           H  
ATOM   3180 HG23 VAL 1 208      48.067  42.655  51.718  0.00  0.00           H  
ATOM   3181  N   ILE 1 209      47.515  43.677  56.783  0.00  0.00           N  
ATOM   3182  CA  ILE 1 209      48.283  44.607  57.601  0.00  0.00           C  
ATOM   3183  C   ILE 1 209      49.728  44.909  57.187  0.00  0.00           C  
ATOM   3184  O   ILE 1 209      50.633  44.078  57.200  0.00  0.00           O  
ATOM   3185  CB  ILE 1 209      48.233  43.997  59.049  0.00  0.00           C  
ATOM   3186  CG1 ILE 1 209      46.795  44.025  59.584  0.00  0.00           C  
ATOM   3187  CG2 ILE 1 209      49.053  44.975  59.966  0.00  0.00           C  
ATOM   3188  CD1 ILE 1 209      46.525  43.517  61.036  0.00  0.00           C  
ATOM   3189  H   ILE 1 209      47.574  42.688  56.978  0.00  0.00           H  
ATOM   3190  HA  ILE 1 209      47.799  45.578  57.714  0.00  0.00           H  
ATOM   3191  HB  ILE 1 209      48.746  43.042  59.162  0.00  0.00           H  
ATOM   3192 HG12 ILE 1 209      46.254  44.967  59.501  0.00  0.00           H  
ATOM   3193 HG13 ILE 1 209      46.170  43.315  59.042  0.00  0.00           H  
ATOM   3194 HG21 ILE 1 209      50.116  44.849  59.759  0.00  0.00           H  
ATOM   3195 HG22 ILE 1 209      48.784  46.031  59.955  0.00  0.00           H  
ATOM   3196 HG23 ILE 1 209      49.077  44.502  60.947  0.00  0.00           H  
ATOM   3197 HD11 ILE 1 209      45.493  43.644  61.364  0.00  0.00           H  
ATOM   3198 HD12 ILE 1 209      46.806  42.486  61.253  0.00  0.00           H  
ATOM   3199 HD13 ILE 1 209      47.017  44.153  61.771  0.00  0.00           H  
ATOM   3200  N   ILE 1 210      49.897  46.188  56.869  0.00  0.00           N  
ATOM   3201  CA  ILE 1 210      51.258  46.646  56.749  0.00  0.00           C  
ATOM   3202  C   ILE 1 210      51.813  46.945  58.205  0.00  0.00           C  
ATOM   3203  O   ILE 1 210      51.284  47.851  58.779  0.00  0.00           O  
ATOM   3204  CB  ILE 1 210      51.422  47.812  55.834  0.00  0.00           C  
ATOM   3205  CG1 ILE 1 210      51.380  47.153  54.443  0.00  0.00           C  
ATOM   3206  CG2 ILE 1 210      52.717  48.604  55.947  0.00  0.00           C  
ATOM   3207  CD1 ILE 1 210      51.346  48.031  53.249  0.00  0.00           C  
ATOM   3208  H   ILE 1 210      49.142  46.848  56.751  0.00  0.00           H  
ATOM   3209  HA  ILE 1 210      51.865  45.807  56.409  0.00  0.00           H  
ATOM   3210  HB  ILE 1 210      50.539  48.408  56.065  0.00  0.00           H  
ATOM   3211 HG12 ILE 1 210      52.261  46.512  54.400  0.00  0.00           H  
ATOM   3212 HG13 ILE 1 210      50.544  46.460  54.345  0.00  0.00           H  
ATOM   3213 HG21 ILE 1 210      52.832  49.361  55.171  0.00  0.00           H  
ATOM   3214 HG22 ILE 1 210      52.659  49.172  56.875  0.00  0.00           H  
ATOM   3215 HG23 ILE 1 210      53.559  47.911  55.930  0.00  0.00           H  
ATOM   3216 HD11 ILE 1 210      50.527  48.744  53.351  0.00  0.00           H  
ATOM   3217 HD12 ILE 1 210      52.316  48.478  53.029  0.00  0.00           H  
ATOM   3218 HD13 ILE 1 210      51.135  47.360  52.417  0.00  0.00           H  
ATOM   3219  N   VAL 1 211      52.785  46.145  58.847  0.00  0.00           N  
ATOM   3220  CA  VAL 1 211      53.220  46.353  60.239  0.00  0.00           C  
ATOM   3221  C   VAL 1 211      54.351  47.486  60.350  0.00  0.00           C  
ATOM   3222  O   VAL 1 211      54.481  48.026  61.400  0.00  0.00           O  
ATOM   3223  CB  VAL 1 211      53.691  45.086  60.964  0.00  0.00           C  
ATOM   3224  CG1 VAL 1 211      52.669  43.954  60.916  0.00  0.00           C  
ATOM   3225  CG2 VAL 1 211      55.000  44.611  60.357  0.00  0.00           C  
ATOM   3226  H   VAL 1 211      53.179  45.351  58.364  0.00  0.00           H  
ATOM   3227  HA  VAL 1 211      52.363  46.759  60.777  0.00  0.00           H  
ATOM   3228  HB  VAL 1 211      53.832  45.245  62.033  0.00  0.00           H  
ATOM   3229 HG11 VAL 1 211      53.021  43.008  61.328  0.00  0.00           H  
ATOM   3230 HG12 VAL 1 211      51.794  44.239  61.500  0.00  0.00           H  
ATOM   3231 HG13 VAL 1 211      52.450  43.634  59.898  0.00  0.00           H  
ATOM   3232 HG21 VAL 1 211      55.272  43.583  60.596  0.00  0.00           H  
ATOM   3233 HG22 VAL 1 211      54.854  44.614  59.277  0.00  0.00           H  
ATOM   3234 HG23 VAL 1 211      55.792  45.299  60.654  0.00  0.00           H  
ATOM   3235  N   ARG 1 212      55.159  47.732  59.326  0.00  0.00           N  
ATOM   3236  CA  ARG 1 212      56.343  48.653  59.397  0.00  0.00           C  
ATOM   3237  C   ARG 1 212      56.644  49.046  57.983  0.00  0.00           C  
ATOM   3238  O   ARG 1 212      56.199  48.424  56.976  0.00  0.00           O  
ATOM   3239  CB  ARG 1 212      57.461  47.948  60.149  0.00  0.00           C  
ATOM   3240  CG  ARG 1 212      58.846  48.674  60.055  0.00  0.00           C  
ATOM   3241  CD  ARG 1 212      59.892  47.887  60.738  0.00  0.00           C  
ATOM   3242  NE  ARG 1 212      61.170  48.532  60.821  0.00  0.00           N  
ATOM   3243  CZ  ARG 1 212      61.460  49.509  61.662  0.00  0.00           C  
ATOM   3244  NH1 ARG 1 212      60.596  49.948  62.618  0.00  0.00           N  
ATOM   3245  NH2 ARG 1 212      62.582  50.090  61.599  0.00  0.00           N  
ATOM   3246  H   ARG 1 212      55.055  47.241  58.450  0.00  0.00           H  
ATOM   3247  HA  ARG 1 212      56.034  49.539  59.952  0.00  0.00           H  
ATOM   3248  HB2 ARG 1 212      57.181  47.852  61.198  0.00  0.00           H  
ATOM   3249  HB3 ARG 1 212      57.514  46.930  59.763  0.00  0.00           H  
ATOM   3250  HG2 ARG 1 212      59.120  48.759  59.004  0.00  0.00           H  
ATOM   3251  HG3 ARG 1 212      58.702  49.684  60.438  0.00  0.00           H  
ATOM   3252  HD2 ARG 1 212      59.568  47.509  61.707  0.00  0.00           H  
ATOM   3253  HD3 ARG 1 212      60.029  46.968  60.169  0.00  0.00           H  
ATOM   3254  HE  ARG 1 212      61.845  48.293  60.109  0.00  0.00           H  
ATOM   3255 HH11 ARG 1 212      60.869  50.848  62.988  0.00  0.00           H  
ATOM   3256 HH12 ARG 1 212      59.629  49.659  62.573  0.00  0.00           H  
ATOM   3257 HH21 ARG 1 212      62.826  50.951  62.067  0.00  0.00           H  
ATOM   3258 HH22 ARG 1 212      63.331  49.688  61.053  0.00  0.00           H  
ATOM   3259  N   VAL 1 213      57.484  50.043  57.803  0.00  0.00           N  
ATOM   3260  CA  VAL 1 213      58.028  50.515  56.511  0.00  0.00           C  
ATOM   3261  C   VAL 1 213      59.469  51.166  56.709  0.00  0.00           C  
ATOM   3262  O   VAL 1 213      59.848  51.818  57.720  0.00  0.00           O  
ATOM   3263  CB  VAL 1 213      57.011  51.485  55.829  0.00  0.00           C  
ATOM   3264  CG1 VAL 1 213      57.533  51.998  54.565  0.00  0.00           C  
ATOM   3265  CG2 VAL 1 213      55.531  51.111  55.561  0.00  0.00           C  
ATOM   3266  H   VAL 1 213      57.758  50.606  58.595  0.00  0.00           H  
ATOM   3267  HA  VAL 1 213      58.041  49.683  55.807  0.00  0.00           H  
ATOM   3268  HB  VAL 1 213      56.835  52.357  56.459  0.00  0.00           H  
ATOM   3269 HG11 VAL 1 213      57.992  51.197  53.987  0.00  0.00           H  
ATOM   3270 HG12 VAL 1 213      56.713  52.429  53.990  0.00  0.00           H  
ATOM   3271 HG13 VAL 1 213      58.289  52.773  54.694  0.00  0.00           H  
ATOM   3272 HG21 VAL 1 213      54.994  50.947  56.495  0.00  0.00           H  
ATOM   3273 HG22 VAL 1 213      55.000  51.923  55.065  0.00  0.00           H  
ATOM   3274 HG23 VAL 1 213      55.417  50.234  54.924  0.00  0.00           H  
ATOM   3275  N   GLU 1 214      60.402  51.005  55.773  0.00  0.00           N  
ATOM   3276  CA  GLU 1 214      61.784  51.444  55.678  0.00  0.00           C  
ATOM   3277  C   GLU 1 214      62.282  52.012  54.372  0.00  0.00           C  
ATOM   3278  O   GLU 1 214      62.222  51.292  53.335  0.00  0.00           O  
ATOM   3279  CB  GLU 1 214      62.751  50.400  56.179  0.00  0.00           C  
ATOM   3280  CG  GLU 1 214      62.640  49.979  57.638  0.00  0.00           C  
ATOM   3281  CD  GLU 1 214      63.708  48.977  58.097  0.00  0.00           C  
ATOM   3282  OE1 GLU 1 214      64.038  48.074  57.339  0.00  0.00           O  
ATOM   3283  OE2 GLU 1 214      64.123  49.260  59.223  0.00  0.00           O  
ATOM   3284  H   GLU 1 214      60.081  50.374  55.052  0.00  0.00           H  
ATOM   3285  HA  GLU 1 214      61.805  52.281  56.376  0.00  0.00           H  
ATOM   3286  HB2 GLU 1 214      62.844  49.583  55.463  0.00  0.00           H  
ATOM   3287  HB3 GLU 1 214      63.744  50.848  56.154  0.00  0.00           H  
ATOM   3288  HG2 GLU 1 214      62.764  50.890  58.223  0.00  0.00           H  
ATOM   3289  HG3 GLU 1 214      61.675  49.498  57.799  0.00  0.00           H  
ATOM   3290  N   ILE 1 215      62.825  53.208  54.291  0.00  0.00           N  
ATOM   3291  CA  ILE 1 215      63.424  53.799  53.089  0.00  0.00           C  
ATOM   3292  C   ILE 1 215      64.934  53.516  52.991  0.00  0.00           C  
ATOM   3293  O   ILE 1 215      65.765  54.058  53.701  0.00  0.00           O  
ATOM   3294  CB  ILE 1 215      63.171  55.331  53.038  0.00  0.00           C  
ATOM   3295  CG1 ILE 1 215      61.598  55.610  52.859  0.00  0.00           C  
ATOM   3296  CG2 ILE 1 215      63.925  56.027  51.891  0.00  0.00           C  
ATOM   3297  CD1 ILE 1 215      60.779  54.955  51.775  0.00  0.00           C  
ATOM   3298  H   ILE 1 215      62.815  53.694  55.176  0.00  0.00           H  
ATOM   3299  HA  ILE 1 215      62.933  53.308  52.249  0.00  0.00           H  
ATOM   3300  HB  ILE 1 215      63.381  55.747  54.023  0.00  0.00           H  
ATOM   3301 HG12 ILE 1 215      61.048  55.384  53.772  0.00  0.00           H  
ATOM   3302 HG13 ILE 1 215      61.441  56.688  52.853  0.00  0.00           H  
ATOM   3303 HG21 ILE 1 215      63.697  55.579  50.924  0.00  0.00           H  
ATOM   3304 HG22 ILE 1 215      63.467  57.014  51.826  0.00  0.00           H  
ATOM   3305 HG23 ILE 1 215      65.001  55.931  52.037  0.00  0.00           H  
ATOM   3306 HD11 ILE 1 215      61.308  54.794  50.836  0.00  0.00           H  
ATOM   3307 HD12 ILE 1 215      60.649  53.911  52.061  0.00  0.00           H  
ATOM   3308 HD13 ILE 1 215      59.791  55.383  51.607  0.00  0.00           H  
ATOM   3309  N   ASN 1 216      65.355  52.460  52.290  0.00  0.00           N  
ATOM   3310  CA  ASN 1 216      66.635  51.779  52.332  0.00  0.00           C  
ATOM   3311  C   ASN 1 216      67.229  51.484  53.729  0.00  0.00           C  
ATOM   3312  O   ASN 1 216      68.340  51.934  54.018  0.00  0.00           O  
ATOM   3313  CB  ASN 1 216      67.556  52.470  51.360  0.00  0.00           C  
ATOM   3314  CG  ASN 1 216      68.889  51.862  51.156  0.00  0.00           C  
ATOM   3315  OD1 ASN 1 216      69.110  50.717  50.874  0.00  0.00           O  
ATOM   3316  ND2 ASN 1 216      69.939  52.708  51.238  0.00  0.00           N  
ATOM   3317  H   ASN 1 216      64.602  51.952  51.847  0.00  0.00           H  
ATOM   3318  HA  ASN 1 216      66.517  50.782  51.907  0.00  0.00           H  
ATOM   3319  HB2 ASN 1 216      67.170  52.651  50.356  0.00  0.00           H  
ATOM   3320  HB3 ASN 1 216      67.570  53.496  51.727  0.00  0.00           H  
ATOM   3321 HD21 ASN 1 216      70.767  52.508  50.696  0.00  0.00           H  
ATOM   3322 HD22 ASN 1 216      69.619  53.653  51.395  0.00  0.00           H  
ATOM   3323  N   GLY 1 217      66.507  50.815  54.632  0.00  0.00           N  
ATOM   3324  CA  GLY 1 217      66.782  50.627  56.047  0.00  0.00           C  
ATOM   3325  C   GLY 1 217      66.520  51.846  56.954  0.00  0.00           C  
ATOM   3326  O   GLY 1 217      66.446  51.576  58.173  0.00  0.00           O  
ATOM   3327  H   GLY 1 217      65.608  50.563  54.247  0.00  0.00           H  
ATOM   3328  HA2 GLY 1 217      66.153  49.801  56.377  0.00  0.00           H  
ATOM   3329  HA3 GLY 1 217      67.844  50.474  56.242  0.00  0.00           H  
ATOM   3330  N   GLN 1 218      66.224  53.067  56.503  0.00  0.00           N  
ATOM   3331  CA  GLN 1 218      65.911  54.088  57.427  0.00  0.00           C  
ATOM   3332  C   GLN 1 218      64.380  53.974  57.671  0.00  0.00           C  
ATOM   3333  O   GLN 1 218      63.542  53.955  56.786  0.00  0.00           O  
ATOM   3334  CB  GLN 1 218      66.328  55.474  56.887  0.00  0.00           C  
ATOM   3335  CG  GLN 1 218      65.715  56.615  57.743  0.00  0.00           C  
ATOM   3336  CD  GLN 1 218      66.332  56.569  59.115  0.00  0.00           C  
ATOM   3337  OE1 GLN 1 218      65.999  55.798  59.998  0.00  0.00           O  
ATOM   3338  NE2 GLN 1 218      67.316  57.306  59.411  0.00  0.00           N  
ATOM   3339  H   GLN 1 218      66.324  53.310  55.527  0.00  0.00           H  
ATOM   3340  HA  GLN 1 218      66.496  53.971  58.339  0.00  0.00           H  
ATOM   3341  HB2 GLN 1 218      67.397  55.660  56.995  0.00  0.00           H  
ATOM   3342  HB3 GLN 1 218      65.972  55.567  55.861  0.00  0.00           H  
ATOM   3343  HG2 GLN 1 218      65.870  57.584  57.270  0.00  0.00           H  
ATOM   3344  HG3 GLN 1 218      64.657  56.358  57.782  0.00  0.00           H  
ATOM   3345 HE21 GLN 1 218      67.694  57.232  60.345  0.00  0.00           H  
ATOM   3346 HE22 GLN 1 218      67.879  57.824  58.752  0.00  0.00           H  
ATOM   3347  N   ASP 1 219      64.071  53.968  58.935  0.00  0.00           N  
ATOM   3348  CA  ASP 1 219      62.748  53.804  59.509  0.00  0.00           C  
ATOM   3349  C   ASP 1 219      61.827  54.976  59.147  0.00  0.00           C  
ATOM   3350  O   ASP 1 219      62.060  56.137  59.511  0.00  0.00           O  
ATOM   3351  CB  ASP 1 219      62.899  53.638  61.067  0.00  0.00           C  
ATOM   3352  CG  ASP 1 219      61.634  53.170  61.776  0.00  0.00           C  
ATOM   3353  OD1 ASP 1 219      60.607  53.014  61.089  0.00  0.00           O  
ATOM   3354  OD2 ASP 1 219      61.720  52.652  62.885  0.00  0.00           O  
ATOM   3355  H   ASP 1 219      64.774  54.054  59.655  0.00  0.00           H  
ATOM   3356  HA  ASP 1 219      62.266  52.874  59.206  0.00  0.00           H  
ATOM   3357  HB2 ASP 1 219      63.394  52.669  61.122  0.00  0.00           H  
ATOM   3358  HB3 ASP 1 219      63.393  54.499  61.519  0.00  0.00           H  
ATOM   3359  N   LEU 1 220      60.725  54.684  58.522  0.00  0.00           N  
ATOM   3360  CA  LEU 1 220      59.744  55.767  58.296  0.00  0.00           C  
ATOM   3361  C   LEU 1 220      59.047  56.292  59.591  0.00  0.00           C  
ATOM   3362  O   LEU 1 220      58.738  57.416  59.531  0.00  0.00           O  
ATOM   3363  CB  LEU 1 220      58.724  55.231  57.274  0.00  0.00           C  
ATOM   3364  CG  LEU 1 220      57.698  56.270  56.668  0.00  0.00           C  
ATOM   3365  CD1 LEU 1 220      58.375  57.462  56.063  0.00  0.00           C  
ATOM   3366  CD2 LEU 1 220      56.772  55.673  55.738  0.00  0.00           C  
ATOM   3367  H   LEU 1 220      60.539  53.703  58.371  0.00  0.00           H  
ATOM   3368  HA  LEU 1 220      60.314  56.632  57.955  0.00  0.00           H  
ATOM   3369  HB2 LEU 1 220      59.226  54.693  56.470  0.00  0.00           H  
ATOM   3370  HB3 LEU 1 220      58.147  54.443  57.759  0.00  0.00           H  
ATOM   3371  HG  LEU 1 220      57.105  56.576  57.530  0.00  0.00           H  
ATOM   3372 HD11 LEU 1 220      57.772  58.356  55.910  0.00  0.00           H  
ATOM   3373 HD12 LEU 1 220      58.992  57.784  56.903  0.00  0.00           H  
ATOM   3374 HD13 LEU 1 220      58.974  57.216  55.186  0.00  0.00           H  
ATOM   3375 HD21 LEU 1 220      56.471  54.735  56.206  0.00  0.00           H  
ATOM   3376 HD22 LEU 1 220      55.897  56.316  55.645  0.00  0.00           H  
ATOM   3377 HD23 LEU 1 220      57.256  55.493  54.778  0.00  0.00           H  
ATOM   3378  N   LYS 1 221      58.946  55.521  60.740  0.00  0.00           N  
ATOM   3379  CA  LYS 1 221      58.687  55.890  62.120  0.00  0.00           C  
ATOM   3380  C   LYS 1 221      57.335  56.661  62.170  0.00  0.00           C  
ATOM   3381  O   LYS 1 221      57.187  57.440  63.138  0.00  0.00           O  
ATOM   3382  CB  LYS 1 221      59.889  56.605  62.790  0.00  0.00           C  
ATOM   3383  CG  LYS 1 221      59.819  56.515  64.294  0.00  0.00           C  
ATOM   3384  CD  LYS 1 221      61.259  56.446  64.884  0.00  0.00           C  
ATOM   3385  CE  LYS 1 221      61.326  56.407  66.408  0.00  0.00           C  
ATOM   3386  NZ  LYS 1 221      62.450  55.717  66.965  0.00  0.00           N  
ATOM   3387  H   LYS 1 221      59.405  54.634  60.586  0.00  0.00           H  
ATOM   3388  HA  LYS 1 221      58.499  54.885  62.498  0.00  0.00           H  
ATOM   3389  HB2 LYS 1 221      60.826  56.130  62.500  0.00  0.00           H  
ATOM   3390  HB3 LYS 1 221      59.840  57.653  62.495  0.00  0.00           H  
ATOM   3391  HG2 LYS 1 221      59.286  57.314  64.808  0.00  0.00           H  
ATOM   3392  HG3 LYS 1 221      59.261  55.645  64.641  0.00  0.00           H  
ATOM   3393  HD2 LYS 1 221      61.686  55.520  64.499  0.00  0.00           H  
ATOM   3394  HD3 LYS 1 221      61.854  57.312  64.596  0.00  0.00           H  
ATOM   3395  HE2 LYS 1 221      61.313  57.439  66.756  0.00  0.00           H  
ATOM   3396  HE3 LYS 1 221      60.429  55.945  66.819  0.00  0.00           H  
ATOM   3397  HZ1 LYS 1 221      63.225  56.255  66.603  0.00  0.00           H  
ATOM   3398  HZ2 LYS 1 221      62.359  55.719  67.971  0.00  0.00           H  
ATOM   3399  HZ3 LYS 1 221      62.535  54.758  66.658  0.00  0.00           H  
ATOM   3400  N   MET 1 222      56.352  56.380  61.326  0.00  0.00           N  
ATOM   3401  CA  MET 1 222      54.911  56.690  61.780  0.00  0.00           C  
ATOM   3402  C   MET 1 222      54.326  55.503  62.553  0.00  0.00           C  
ATOM   3403  O   MET 1 222      54.873  54.394  62.598  0.00  0.00           O  
ATOM   3404  CB  MET 1 222      54.022  57.210  60.540  0.00  0.00           C  
ATOM   3405  CG  MET 1 222      54.764  58.238  59.636  0.00  0.00           C  
ATOM   3406  SD  MET 1 222      53.672  59.148  58.491  0.00  0.00           S  
ATOM   3407  CE  MET 1 222      53.215  60.507  59.510  0.00  0.00           C  
ATOM   3408  H   MET 1 222      56.501  55.710  60.585  0.00  0.00           H  
ATOM   3409  HA  MET 1 222      54.977  57.531  62.471  0.00  0.00           H  
ATOM   3410  HB2 MET 1 222      53.685  56.406  59.886  0.00  0.00           H  
ATOM   3411  HB3 MET 1 222      53.207  57.775  60.994  0.00  0.00           H  
ATOM   3412  HG2 MET 1 222      55.213  58.991  60.284  0.00  0.00           H  
ATOM   3413  HG3 MET 1 222      55.605  57.755  59.139  0.00  0.00           H  
ATOM   3414  HE1 MET 1 222      52.226  60.351  59.941  0.00  0.00           H  
ATOM   3415  HE2 MET 1 222      54.034  60.730  60.194  0.00  0.00           H  
ATOM   3416  HE3 MET 1 222      53.035  61.354  58.849  0.00  0.00           H  
ATOM   3417  N   ASP 1 223      53.085  55.669  63.076  0.00  0.00           N  
ATOM   3418  CA  ASP 1 223      52.382  54.649  63.804  0.00  0.00           C  
ATOM   3419  C   ASP 1 223      51.836  53.635  62.745  0.00  0.00           C  
ATOM   3420  O   ASP 1 223      51.241  54.029  61.769  0.00  0.00           O  
ATOM   3421  CB  ASP 1 223      51.297  55.432  64.472  0.00  0.00           C  
ATOM   3422  CG  ASP 1 223      50.313  54.596  65.345  0.00  0.00           C  
ATOM   3423  OD1 ASP 1 223      50.097  53.364  65.042  0.00  0.00           O  
ATOM   3424  OD2 ASP 1 223      49.788  55.113  66.345  0.00  0.00           O  
ATOM   3425  H   ASP 1 223      52.669  56.587  63.004  0.00  0.00           H  
ATOM   3426  HA  ASP 1 223      52.987  54.101  64.527  0.00  0.00           H  
ATOM   3427  HB2 ASP 1 223      51.736  55.995  65.296  0.00  0.00           H  
ATOM   3428  HB3 ASP 1 223      50.650  56.160  63.983  0.00  0.00           H  
ATOM   3429  N   CYS 1 224      51.946  52.332  63.003  0.00  0.00           N  
ATOM   3430  CA  CYS 1 224      51.604  51.342  62.020  0.00  0.00           C  
ATOM   3431  C   CYS 1 224      50.068  51.350  61.868  0.00  0.00           C  
ATOM   3432  O   CYS 1 224      49.520  50.834  60.933  0.00  0.00           O  
ATOM   3433  CB  CYS 1 224      52.122  49.962  62.395  0.00  0.00           C  
ATOM   3434  SG  CYS 1 224      51.447  49.402  63.953  0.00  0.00           S  
ATOM   3435  H   CYS 1 224      52.483  52.005  63.794  0.00  0.00           H  
ATOM   3436  HA  CYS 1 224      52.024  51.635  61.058  0.00  0.00           H  
ATOM   3437  HB2 CYS 1 224      51.728  49.323  61.605  0.00  0.00           H  
ATOM   3438  HB3 CYS 1 224      53.210  49.895  62.367  0.00  0.00           H  
ATOM   3439  N   LYS 1 225      49.234  52.014  62.760  0.00  0.00           N  
ATOM   3440  CA  LYS 1 225      47.773  52.148  62.377  0.00  0.00           C  
ATOM   3441  C   LYS 1 225      47.690  53.227  61.262  0.00  0.00           C  
ATOM   3442  O   LYS 1 225      46.637  53.263  60.597  0.00  0.00           O  
ATOM   3443  CB  LYS 1 225      47.053  52.655  63.637  0.00  0.00           C  
ATOM   3444  CG  LYS 1 225      46.952  51.508  64.683  0.00  0.00           C  
ATOM   3445  CD  LYS 1 225      46.229  51.838  66.005  0.00  0.00           C  
ATOM   3446  CE  LYS 1 225      46.694  53.019  66.741  0.00  0.00           C  
ATOM   3447  NZ  LYS 1 225      48.091  53.020  67.253  0.00  0.00           N  
ATOM   3448  H   LYS 1 225      49.632  52.445  63.582  0.00  0.00           H  
ATOM   3449  HA  LYS 1 225      47.409  51.198  61.985  0.00  0.00           H  
ATOM   3450  HB2 LYS 1 225      47.573  53.523  64.042  0.00  0.00           H  
ATOM   3451  HB3 LYS 1 225      46.049  52.826  63.248  0.00  0.00           H  
ATOM   3452  HG2 LYS 1 225      46.569  50.582  64.255  0.00  0.00           H  
ATOM   3453  HG3 LYS 1 225      47.981  51.218  64.896  0.00  0.00           H  
ATOM   3454  HD2 LYS 1 225      45.171  51.981  65.786  0.00  0.00           H  
ATOM   3455  HD3 LYS 1 225      46.200  50.909  66.575  0.00  0.00           H  
ATOM   3456  HE2 LYS 1 225      46.715  53.906  66.108  0.00  0.00           H  
ATOM   3457  HE3 LYS 1 225      46.020  53.332  67.539  0.00  0.00           H  
ATOM   3458  HZ1 LYS 1 225      48.672  53.225  66.452  0.00  0.00           H  
ATOM   3459  HZ2 LYS 1 225      48.306  53.731  67.937  0.00  0.00           H  
ATOM   3460  HZ3 LYS 1 225      48.233  52.112  67.671  0.00  0.00           H  
ATOM   3461  N   GLU 1 226      48.654  54.154  61.061  0.00  0.00           N  
ATOM   3462  CA  GLU 1 226      48.595  55.136  59.943  0.00  0.00           C  
ATOM   3463  C   GLU 1 226      48.836  54.538  58.591  0.00  0.00           C  
ATOM   3464  O   GLU 1 226      48.280  54.961  57.623  0.00  0.00           O  
ATOM   3465  CB  GLU 1 226      49.485  56.403  60.200  0.00  0.00           C  
ATOM   3466  CG  GLU 1 226      49.213  57.190  61.481  0.00  0.00           C  
ATOM   3467  CD  GLU 1 226      47.739  57.699  61.567  0.00  0.00           C  
ATOM   3468  OE1 GLU 1 226      47.363  58.297  62.591  0.00  0.00           O  
ATOM   3469  OE2 GLU 1 226      46.904  57.674  60.617  0.00  0.00           O  
ATOM   3470  H   GLU 1 226      49.523  54.119  61.575  0.00  0.00           H  
ATOM   3471  HA  GLU 1 226      47.565  55.480  59.849  0.00  0.00           H  
ATOM   3472  HB2 GLU 1 226      50.490  55.981  60.219  0.00  0.00           H  
ATOM   3473  HB3 GLU 1 226      49.408  57.052  59.328  0.00  0.00           H  
ATOM   3474  HG2 GLU 1 226      49.391  56.596  62.377  0.00  0.00           H  
ATOM   3475  HG3 GLU 1 226      49.769  58.128  61.505  0.00  0.00           H  
ATOM   3476  N   TYR 1 227      49.730  53.528  58.539  0.00  0.00           N  
ATOM   3477  CA  TYR 1 227      50.077  52.740  57.331  0.00  0.00           C  
ATOM   3478  C   TYR 1 227      48.947  51.816  56.900  0.00  0.00           C  
ATOM   3479  O   TYR 1 227      48.983  51.269  55.763  0.00  0.00           O  
ATOM   3480  CB  TYR 1 227      51.274  51.799  57.549  0.00  0.00           C  
ATOM   3481  CG  TYR 1 227      52.644  52.336  58.029  0.00  0.00           C  
ATOM   3482  CD1 TYR 1 227      53.053  53.601  57.552  0.00  0.00           C  
ATOM   3483  CD2 TYR 1 227      53.456  51.667  58.993  0.00  0.00           C  
ATOM   3484  CE1 TYR 1 227      54.229  54.228  58.036  0.00  0.00           C  
ATOM   3485  CE2 TYR 1 227      54.667  52.219  59.416  0.00  0.00           C  
ATOM   3486  CZ  TYR 1 227      55.054  53.496  58.936  0.00  0.00           C  
ATOM   3487  OH  TYR 1 227      56.128  54.008  59.438  0.00  0.00           O  
ATOM   3488  H   TYR 1 227      50.149  53.237  59.410  0.00  0.00           H  
ATOM   3489  HA  TYR 1 227      50.245  53.356  56.447  0.00  0.00           H  
ATOM   3490  HB2 TYR 1 227      51.005  51.017  58.259  0.00  0.00           H  
ATOM   3491  HB3 TYR 1 227      51.471  51.305  56.597  0.00  0.00           H  
ATOM   3492  HD1 TYR 1 227      52.496  54.191  56.840  0.00  0.00           H  
ATOM   3493  HD2 TYR 1 227      53.118  50.665  59.211  0.00  0.00           H  
ATOM   3494  HE1 TYR 1 227      54.567  55.183  57.661  0.00  0.00           H  
ATOM   3495  HE2 TYR 1 227      55.310  51.757  60.150  0.00  0.00           H  
ATOM   3496  HH  TYR 1 227      56.734  53.382  59.842  0.00  0.00           H  
ATOM   3497  N   ASN 1 228      47.892  51.804  57.721  0.00  0.00           N  
ATOM   3498  CA  ASN 1 228      46.657  51.089  57.521  0.00  0.00           C  
ATOM   3499  C   ASN 1 228      45.386  51.955  57.579  0.00  0.00           C  
ATOM   3500  O   ASN 1 228      44.278  51.446  57.634  0.00  0.00           O  
ATOM   3501  CB  ASN 1 228      46.641  49.832  58.502  0.00  0.00           C  
ATOM   3502  CG  ASN 1 228      47.698  48.874  58.130  0.00  0.00           C  
ATOM   3503  OD1 ASN 1 228      47.489  47.933  57.392  0.00  0.00           O  
ATOM   3504  ND2 ASN 1 228      48.842  49.064  58.665  0.00  0.00           N  
ATOM   3505  H   ASN 1 228      47.923  52.108  58.683  0.00  0.00           H  
ATOM   3506  HA  ASN 1 228      46.617  50.731  56.493  0.00  0.00           H  
ATOM   3507  HB2 ASN 1 228      46.685  50.158  59.541  0.00  0.00           H  
ATOM   3508  HB3 ASN 1 228      45.675  49.355  58.337  0.00  0.00           H  
ATOM   3509 HD21 ASN 1 228      49.655  48.504  58.453  0.00  0.00           H  
ATOM   3510 HD22 ASN 1 228      49.002  49.688  59.443  0.00  0.00           H  
ATOM   3511  N   TYR 1 229      45.512  53.323  57.540  0.00  0.00           N  
ATOM   3512  CA  TYR 1 229      44.339  54.182  57.804  0.00  0.00           C  
ATOM   3513  C   TYR 1 229      43.448  54.452  56.519  0.00  0.00           C  
ATOM   3514  O   TYR 1 229      43.955  55.122  55.593  0.00  0.00           O  
ATOM   3515  CB  TYR 1 229      44.888  55.579  58.309  0.00  0.00           C  
ATOM   3516  CG  TYR 1 229      43.923  56.673  58.658  0.00  0.00           C  
ATOM   3517  CD1 TYR 1 229      43.071  56.495  59.772  0.00  0.00           C  
ATOM   3518  CD2 TYR 1 229      43.688  57.740  57.798  0.00  0.00           C  
ATOM   3519  CE1 TYR 1 229      42.177  57.520  60.113  0.00  0.00           C  
ATOM   3520  CE2 TYR 1 229      42.806  58.783  58.109  0.00  0.00           C  
ATOM   3521  CZ  TYR 1 229      42.095  58.705  59.386  0.00  0.00           C  
ATOM   3522  OH  TYR 1 229      41.365  59.717  59.762  0.00  0.00           O  
ATOM   3523  H   TYR 1 229      46.463  53.664  57.508  0.00  0.00           H  
ATOM   3524  HA  TYR 1 229      43.672  53.791  58.572  0.00  0.00           H  
ATOM   3525  HB2 TYR 1 229      45.346  55.365  59.275  0.00  0.00           H  
ATOM   3526  HB3 TYR 1 229      45.618  55.950  57.590  0.00  0.00           H  
ATOM   3527  HD1 TYR 1 229      43.197  55.601  60.365  0.00  0.00           H  
ATOM   3528  HD2 TYR 1 229      44.220  57.734  56.858  0.00  0.00           H  
ATOM   3529  HE1 TYR 1 229      41.546  57.392  60.979  0.00  0.00           H  
ATOM   3530  HE2 TYR 1 229      42.705  59.554  57.359  0.00  0.00           H  
ATOM   3531  HH  TYR 1 229      41.080  59.772  60.677  0.00  0.00           H  
ATOM   3532  N   ASP 1 230      42.184  53.970  56.367  0.00  0.00           N  
ATOM   3533  CA  ASP 1 230      41.303  53.124  57.196  0.00  0.00           C  
ATOM   3534  C   ASP 1 230      41.252  51.728  56.720  0.00  0.00           C  
ATOM   3535  O   ASP 1 230      40.498  50.970  57.276  0.00  0.00           O  
ATOM   3536  CB  ASP 1 230      39.936  53.757  57.373  0.00  0.00           C  
ATOM   3537  CG  ASP 1 230      39.052  53.746  56.192  0.00  0.00           C  
ATOM   3538  OD1 ASP 1 230      37.861  53.542  56.391  0.00  0.00           O  
ATOM   3539  OD2 ASP 1 230      39.476  54.039  55.094  0.00  0.00           O  
ATOM   3540  H   ASP 1 230      41.800  54.342  55.510  0.00  0.00           H  
ATOM   3541  HA  ASP 1 230      41.723  53.061  58.200  0.00  0.00           H  
ATOM   3542  HB2 ASP 1 230      39.458  53.252  58.213  0.00  0.00           H  
ATOM   3543  HB3 ASP 1 230      40.086  54.796  57.664  0.00  0.00           H  
ATOM   3544  N   LYS 1 231      42.155  51.391  55.788  0.00  0.00           N  
ATOM   3545  CA  LYS 1 231      42.382  49.984  55.347  0.00  0.00           C  
ATOM   3546  C   LYS 1 231      43.769  49.894  54.538  0.00  0.00           C  
ATOM   3547  O   LYS 1 231      44.227  50.888  54.061  0.00  0.00           O  
ATOM   3548  CB  LYS 1 231      41.239  49.323  54.547  0.00  0.00           C  
ATOM   3549  CG  LYS 1 231      40.953  50.017  53.202  0.00  0.00           C  
ATOM   3550  CD  LYS 1 231      39.979  49.196  52.255  0.00  0.00           C  
ATOM   3551  CE  LYS 1 231      39.896  49.741  50.865  0.00  0.00           C  
ATOM   3552  NZ  LYS 1 231      39.033  50.914  50.647  0.00  0.00           N  
ATOM   3553  H   LYS 1 231      42.809  52.072  55.430  0.00  0.00           H  
ATOM   3554  HA  LYS 1 231      42.382  49.486  56.316  0.00  0.00           H  
ATOM   3555  HB2 LYS 1 231      41.463  48.267  54.394  0.00  0.00           H  
ATOM   3556  HB3 LYS 1 231      40.293  49.363  55.089  0.00  0.00           H  
ATOM   3557  HG2 LYS 1 231      40.545  51.026  53.273  0.00  0.00           H  
ATOM   3558  HG3 LYS 1 231      41.911  50.184  52.709  0.00  0.00           H  
ATOM   3559  HD2 LYS 1 231      40.250  48.140  52.271  0.00  0.00           H  
ATOM   3560  HD3 LYS 1 231      38.972  49.184  52.673  0.00  0.00           H  
ATOM   3561  HE2 LYS 1 231      40.931  49.993  50.632  0.00  0.00           H  
ATOM   3562  HE3 LYS 1 231      39.515  48.945  50.225  0.00  0.00           H  
ATOM   3563  HZ1 LYS 1 231      39.061  51.146  49.665  0.00  0.00           H  
ATOM   3564  HZ2 LYS 1 231      38.092  50.717  50.954  0.00  0.00           H  
ATOM   3565  HZ3 LYS 1 231      39.360  51.725  51.153  0.00  0.00           H  
ATOM   3566  N   SER 1 232      44.287  48.705  54.356  0.00  0.00           N  
ATOM   3567  CA  SER 1 232      45.470  48.460  53.417  0.00  0.00           C  
ATOM   3568  C   SER 1 232      45.147  47.234  52.546  0.00  0.00           C  
ATOM   3569  O   SER 1 232      44.725  46.234  53.067  0.00  0.00           O  
ATOM   3570  CB  SER 1 232      46.743  48.289  54.265  0.00  0.00           C  
ATOM   3571  OG  SER 1 232      47.831  47.768  53.562  0.00  0.00           O  
ATOM   3572  H   SER 1 232      43.891  47.937  54.878  0.00  0.00           H  
ATOM   3573  HA  SER 1 232      45.527  49.281  52.702  0.00  0.00           H  
ATOM   3574  HB2 SER 1 232      47.083  49.253  54.642  0.00  0.00           H  
ATOM   3575  HB3 SER 1 232      46.435  47.561  55.015  0.00  0.00           H  
ATOM   3576  HG  SER 1 232      47.955  46.868  53.873  0.00  0.00           H  
ATOM   3577  N   ILE 1 233      45.063  47.397  51.219  0.00  0.00           N  
ATOM   3578  CA  ILE 1 233      44.572  46.416  50.220  0.00  0.00           C  
ATOM   3579  C   ILE 1 233      45.510  46.208  49.042  0.00  0.00           C  
ATOM   3580  O   ILE 1 233      46.197  47.133  48.714  0.00  0.00           O  
ATOM   3581  CB  ILE 1 233      43.163  46.706  49.803  0.00  0.00           C  
ATOM   3582  CG1 ILE 1 233      43.046  48.042  49.010  0.00  0.00           C  
ATOM   3583  CG2 ILE 1 233      42.206  46.599  50.993  0.00  0.00           C  
ATOM   3584  CD1 ILE 1 233      41.684  48.295  48.294  0.00  0.00           C  
ATOM   3585  H   ILE 1 233      45.307  48.292  50.819  0.00  0.00           H  
ATOM   3586  HA  ILE 1 233      44.449  45.444  50.698  0.00  0.00           H  
ATOM   3587  HB  ILE 1 233      42.811  45.852  49.225  0.00  0.00           H  
ATOM   3588 HG12 ILE 1 233      43.340  48.861  49.667  0.00  0.00           H  
ATOM   3589 HG13 ILE 1 233      43.735  48.110  48.168  0.00  0.00           H  
ATOM   3590 HG21 ILE 1 233      42.429  47.283  51.812  0.00  0.00           H  
ATOM   3591 HG22 ILE 1 233      41.153  46.804  50.801  0.00  0.00           H  
ATOM   3592 HG23 ILE 1 233      42.296  45.618  51.458  0.00  0.00           H  
ATOM   3593 HD11 ILE 1 233      41.851  49.192  47.698  0.00  0.00           H  
ATOM   3594 HD12 ILE 1 233      41.510  47.536  47.532  0.00  0.00           H  
ATOM   3595 HD13 ILE 1 233      40.841  48.265  48.984  0.00  0.00           H  
ATOM   3596  N   VAL 1 234      45.623  45.046  48.407  0.00  0.00           N  
ATOM   3597  CA  VAL 1 234      46.278  44.781  47.082  0.00  0.00           C  
ATOM   3598  C   VAL 1 234      45.250  44.913  45.963  0.00  0.00           C  
ATOM   3599  O   VAL 1 234      44.240  44.173  45.930  0.00  0.00           O  
ATOM   3600  CB  VAL 1 234      46.717  43.290  47.062  0.00  0.00           C  
ATOM   3601  CG1 VAL 1 234      47.277  42.847  45.638  0.00  0.00           C  
ATOM   3602  CG2 VAL 1 234      47.918  43.135  47.942  0.00  0.00           C  
ATOM   3603  H   VAL 1 234      45.236  44.336  49.012  0.00  0.00           H  
ATOM   3604  HA  VAL 1 234      47.146  45.438  47.015  0.00  0.00           H  
ATOM   3605  HB  VAL 1 234      45.912  42.679  47.470  0.00  0.00           H  
ATOM   3606 HG11 VAL 1 234      48.060  43.516  45.279  0.00  0.00           H  
ATOM   3607 HG12 VAL 1 234      47.643  41.821  45.638  0.00  0.00           H  
ATOM   3608 HG13 VAL 1 234      46.449  42.772  44.933  0.00  0.00           H  
ATOM   3609 HG21 VAL 1 234      48.115  42.065  48.014  0.00  0.00           H  
ATOM   3610 HG22 VAL 1 234      48.763  43.680  47.522  0.00  0.00           H  
ATOM   3611 HG23 VAL 1 234      47.671  43.541  48.923  0.00  0.00           H  
ATOM   3612  N   ASP 1 235      45.361  45.958  45.151  0.00  0.00           N  
ATOM   3613  CA  ASP 1 235      44.434  46.097  43.985  0.00  0.00           C  
ATOM   3614  C   ASP 1 235      45.103  46.049  42.625  0.00  0.00           C  
ATOM   3615  O   ASP 1 235      45.779  47.028  42.351  0.00  0.00           O  
ATOM   3616  CB  ASP 1 235      43.753  47.445  44.382  0.00  0.00           C  
ATOM   3617  CG  ASP 1 235      42.692  48.021  43.379  0.00  0.00           C  
ATOM   3618  OD1 ASP 1 235      42.097  49.094  43.711  0.00  0.00           O  
ATOM   3619  OD2 ASP 1 235      42.532  47.339  42.335  0.00  0.00           O  
ATOM   3620  H   ASP 1 235      46.145  46.591  45.216  0.00  0.00           H  
ATOM   3621  HA  ASP 1 235      43.653  45.337  43.944  0.00  0.00           H  
ATOM   3622  HB2 ASP 1 235      43.411  47.370  45.414  0.00  0.00           H  
ATOM   3623  HB3 ASP 1 235      44.540  48.190  44.503  0.00  0.00           H  
ATOM   3624  N   SER 1 236      44.822  45.026  41.831  0.00  0.00           N  
ATOM   3625  CA  SER 1 236      45.297  44.990  40.476  0.00  0.00           C  
ATOM   3626  C   SER 1 236      44.749  46.135  39.566  0.00  0.00           C  
ATOM   3627  O   SER 1 236      45.322  46.463  38.557  0.00  0.00           O  
ATOM   3628  CB  SER 1 236      44.945  43.668  39.618  0.00  0.00           C  
ATOM   3629  OG  SER 1 236      43.534  43.555  39.592  0.00  0.00           O  
ATOM   3630  H   SER 1 236      44.307  44.239  42.199  0.00  0.00           H  
ATOM   3631  HA  SER 1 236      46.378  45.085  40.575  0.00  0.00           H  
ATOM   3632  HB2 SER 1 236      45.445  43.712  38.650  0.00  0.00           H  
ATOM   3633  HB3 SER 1 236      45.384  42.824  40.150  0.00  0.00           H  
ATOM   3634  HG  SER 1 236      43.152  44.039  38.857  0.00  0.00           H  
ATOM   3635  N   GLY 1 237      43.501  46.589  39.889  0.00  0.00           N  
ATOM   3636  CA  GLY 1 237      42.829  47.577  39.237  0.00  0.00           C  
ATOM   3637  C   GLY 1 237      43.220  49.020  39.697  0.00  0.00           C  
ATOM   3638  O   GLY 1 237      42.601  50.010  39.257  0.00  0.00           O  
ATOM   3639  H   GLY 1 237      43.130  46.303  40.784  0.00  0.00           H  
ATOM   3640  HA2 GLY 1 237      43.047  47.609  38.169  0.00  0.00           H  
ATOM   3641  HA3 GLY 1 237      41.748  47.457  39.304  0.00  0.00           H  
ATOM   3642  N   THR 1 238      44.234  49.196  40.538  0.00  0.00           N  
ATOM   3643  CA  THR 1 238      44.905  50.498  40.776  0.00  0.00           C  
ATOM   3644  C   THR 1 238      46.340  50.348  40.261  0.00  0.00           C  
ATOM   3645  O   THR 1 238      46.907  49.291  40.501  0.00  0.00           O  
ATOM   3646  CB  THR 1 238      44.797  50.919  42.207  0.00  0.00           C  
ATOM   3647  OG1 THR 1 238      43.403  51.213  42.540  0.00  0.00           O  
ATOM   3648  CG2 THR 1 238      45.611  52.176  42.522  0.00  0.00           C  
ATOM   3649  H   THR 1 238      44.543  48.401  41.078  0.00  0.00           H  
ATOM   3650  HA  THR 1 238      44.401  51.269  40.192  0.00  0.00           H  
ATOM   3651  HB  THR 1 238      45.093  50.097  42.858  0.00  0.00           H  
ATOM   3652  HG1 THR 1 238      42.951  50.435  42.874  0.00  0.00           H  
ATOM   3653 HG21 THR 1 238      46.687  52.140  42.352  0.00  0.00           H  
ATOM   3654 HG22 THR 1 238      45.261  53.066  41.997  0.00  0.00           H  
ATOM   3655 HG23 THR 1 238      45.485  52.457  43.567  0.00  0.00           H  
ATOM   3656  N   THR 1 239      46.861  51.356  39.651  0.00  0.00           N  
ATOM   3657  CA  THR 1 239      48.242  51.288  39.025  0.00  0.00           C  
ATOM   3658  C   THR 1 239      49.304  51.638  40.092  0.00  0.00           C  
ATOM   3659  O   THR 1 239      50.420  51.078  40.036  0.00  0.00           O  
ATOM   3660  CB  THR 1 239      48.409  52.246  37.837  0.00  0.00           C  
ATOM   3661  OG1 THR 1 239      47.370  52.206  36.870  0.00  0.00           O  
ATOM   3662  CG2 THR 1 239      49.721  51.968  37.126  0.00  0.00           C  
ATOM   3663  H   THR 1 239      46.276  52.174  39.558  0.00  0.00           H  
ATOM   3664  HA  THR 1 239      48.333  50.285  38.609  0.00  0.00           H  
ATOM   3665  HB  THR 1 239      48.386  53.236  38.290  0.00  0.00           H  
ATOM   3666  HG1 THR 1 239      47.486  51.521  36.207  0.00  0.00           H  
ATOM   3667 HG21 THR 1 239      50.553  52.313  37.740  0.00  0.00           H  
ATOM   3668 HG22 THR 1 239      49.731  50.913  36.853  0.00  0.00           H  
ATOM   3669 HG23 THR 1 239      49.738  52.568  36.216  0.00  0.00           H  
ATOM   3670  N   ASN 1 240      49.063  52.575  41.003  0.00  0.00           N  
ATOM   3671  CA  ASN 1 240      50.051  53.265  41.917  0.00  0.00           C  
ATOM   3672  C   ASN 1 240      50.124  52.703  43.278  0.00  0.00           C  
ATOM   3673  O   ASN 1 240      49.134  52.293  43.867  0.00  0.00           O  
ATOM   3674  CB  ASN 1 240      49.661  54.801  41.838  0.00  0.00           C  
ATOM   3675  CG  ASN 1 240      50.031  55.359  40.397  0.00  0.00           C  
ATOM   3676  OD1 ASN 1 240      51.216  55.536  40.112  0.00  0.00           O  
ATOM   3677  ND2 ASN 1 240      49.033  55.730  39.542  0.00  0.00           N  
ATOM   3678  H   ASN 1 240      48.154  53.012  41.041  0.00  0.00           H  
ATOM   3679  HA  ASN 1 240      51.031  53.099  41.471  0.00  0.00           H  
ATOM   3680  HB2 ASN 1 240      48.605  54.963  42.055  0.00  0.00           H  
ATOM   3681  HB3 ASN 1 240      50.287  55.312  42.570  0.00  0.00           H  
ATOM   3682 HD21 ASN 1 240      49.247  55.980  38.587  0.00  0.00           H  
ATOM   3683 HD22 ASN 1 240      48.084  55.498  39.798  0.00  0.00           H  
ATOM   3684  N   LEU 1 241      51.304  52.887  43.935  0.00  0.00           N  
ATOM   3685  CA  LEU 1 241      51.439  52.622  45.393  0.00  0.00           C  
ATOM   3686  C   LEU 1 241      50.676  53.774  46.217  0.00  0.00           C  
ATOM   3687  O   LEU 1 241      51.382  54.680  46.700  0.00  0.00           O  
ATOM   3688  CB  LEU 1 241      52.946  52.385  45.705  0.00  0.00           C  
ATOM   3689  CG  LEU 1 241      53.265  52.241  47.238  0.00  0.00           C  
ATOM   3690  CD1 LEU 1 241      52.394  51.167  47.975  0.00  0.00           C  
ATOM   3691  CD2 LEU 1 241      54.712  51.822  47.293  0.00  0.00           C  
ATOM   3692  H   LEU 1 241      51.998  53.453  43.469  0.00  0.00           H  
ATOM   3693  HA  LEU 1 241      50.792  51.815  45.736  0.00  0.00           H  
ATOM   3694  HB2 LEU 1 241      53.186  51.457  45.185  0.00  0.00           H  
ATOM   3695  HB3 LEU 1 241      53.517  53.211  45.281  0.00  0.00           H  
ATOM   3696  HG  LEU 1 241      53.141  53.188  47.764  0.00  0.00           H  
ATOM   3697 HD11 LEU 1 241      52.927  50.869  48.879  0.00  0.00           H  
ATOM   3698 HD12 LEU 1 241      51.361  51.447  48.179  0.00  0.00           H  
ATOM   3699 HD13 LEU 1 241      52.332  50.310  47.305  0.00  0.00           H  
ATOM   3700 HD21 LEU 1 241      55.394  52.259  46.563  0.00  0.00           H  
ATOM   3701 HD22 LEU 1 241      55.151  51.954  48.282  0.00  0.00           H  
ATOM   3702 HD23 LEU 1 241      54.661  50.743  47.149  0.00  0.00           H  
ATOM   3703  N   ARG 1 242      49.353  53.933  46.149  0.00  0.00           N  
ATOM   3704  CA  ARG 1 242      48.615  54.948  46.878  0.00  0.00           C  
ATOM   3705  C   ARG 1 242      48.673  54.775  48.386  0.00  0.00           C  
ATOM   3706  O   ARG 1 242      48.376  53.743  48.975  0.00  0.00           O  
ATOM   3707  CB  ARG 1 242      47.247  55.209  46.277  0.00  0.00           C  
ATOM   3708  CG  ARG 1 242      47.208  55.236  44.743  0.00  0.00           C  
ATOM   3709  CD  ARG 1 242      45.751  55.638  44.348  0.00  0.00           C  
ATOM   3710  NE  ARG 1 242      45.191  56.974  44.802  0.00  0.00           N  
ATOM   3711  CZ  ARG 1 242      43.972  57.253  45.145  0.00  0.00           C  
ATOM   3712  NH1 ARG 1 242      43.018  56.472  44.839  0.00  0.00           N  
ATOM   3713  NH2 ARG 1 242      43.706  58.360  45.775  0.00  0.00           N  
ATOM   3714  H   ARG 1 242      48.768  53.272  45.659  0.00  0.00           H  
ATOM   3715  HA  ARG 1 242      49.089  55.915  46.716  0.00  0.00           H  
ATOM   3716  HB2 ARG 1 242      46.458  54.570  46.674  0.00  0.00           H  
ATOM   3717  HB3 ARG 1 242      46.865  56.147  46.678  0.00  0.00           H  
ATOM   3718  HG2 ARG 1 242      47.930  55.947  44.341  0.00  0.00           H  
ATOM   3719  HG3 ARG 1 242      47.296  54.272  44.243  0.00  0.00           H  
ATOM   3720  HD2 ARG 1 242      45.696  55.561  43.262  0.00  0.00           H  
ATOM   3721  HD3 ARG 1 242      45.073  54.853  44.682  0.00  0.00           H  
ATOM   3722  HE  ARG 1 242      45.824  57.752  44.921  0.00  0.00           H  
ATOM   3723 HH11 ARG 1 242      42.098  56.707  45.182  0.00  0.00           H  
ATOM   3724 HH12 ARG 1 242      43.232  55.619  44.343  0.00  0.00           H  
ATOM   3725 HH21 ARG 1 242      42.775  58.737  45.885  0.00  0.00           H  
ATOM   3726 HH22 ARG 1 242      44.408  59.081  45.862  0.00  0.00           H  
ATOM   3727  N   LEU 1 243      49.157  55.754  49.062  0.00  0.00           N  
ATOM   3728  CA  LEU 1 243      49.334  55.824  50.529  0.00  0.00           C  
ATOM   3729  C   LEU 1 243      48.449  57.005  51.093  0.00  0.00           C  
ATOM   3730  O   LEU 1 243      48.458  58.075  50.552  0.00  0.00           O  
ATOM   3731  CB  LEU 1 243      50.761  56.151  50.853  0.00  0.00           C  
ATOM   3732  CG  LEU 1 243      51.764  55.076  50.509  0.00  0.00           C  
ATOM   3733  CD1 LEU 1 243      53.205  55.466  50.719  0.00  0.00           C  
ATOM   3734  CD2 LEU 1 243      51.466  53.866  51.294  0.00  0.00           C  
ATOM   3735  H   LEU 1 243      49.356  56.586  48.526  0.00  0.00           H  
ATOM   3736  HA  LEU 1 243      49.037  54.884  50.995  0.00  0.00           H  
ATOM   3737  HB2 LEU 1 243      51.123  57.041  50.338  0.00  0.00           H  
ATOM   3738  HB3 LEU 1 243      50.885  56.394  51.908  0.00  0.00           H  
ATOM   3739  HG  LEU 1 243      51.631  55.018  49.429  0.00  0.00           H  
ATOM   3740 HD11 LEU 1 243      53.879  54.691  50.355  0.00  0.00           H  
ATOM   3741 HD12 LEU 1 243      53.374  56.471  50.332  0.00  0.00           H  
ATOM   3742 HD13 LEU 1 243      53.409  55.714  51.760  0.00  0.00           H  
ATOM   3743 HD21 LEU 1 243      52.116  53.053  50.970  0.00  0.00           H  
ATOM   3744 HD22 LEU 1 243      51.681  53.995  52.355  0.00  0.00           H  
ATOM   3745 HD23 LEU 1 243      50.438  53.505  51.309  0.00  0.00           H  
ATOM   3746  N   PRO 1 244      47.887  56.809  52.302  0.00  0.00           N  
ATOM   3747  CA  PRO 1 244      47.158  57.854  52.937  0.00  0.00           C  
ATOM   3748  C   PRO 1 244      47.992  59.058  53.303  0.00  0.00           C  
ATOM   3749  O   PRO 1 244      49.242  58.902  53.512  0.00  0.00           O  
ATOM   3750  CB  PRO 1 244      46.546  57.265  54.161  0.00  0.00           C  
ATOM   3751  CG  PRO 1 244      47.510  56.147  54.562  0.00  0.00           C  
ATOM   3752  CD  PRO 1 244      47.976  55.681  53.119  0.00  0.00           C  
ATOM   3753  HA  PRO 1 244      46.384  58.208  52.256  0.00  0.00           H  
ATOM   3754  HB2 PRO 1 244      46.251  57.911  54.988  0.00  0.00           H  
ATOM   3755  HB3 PRO 1 244      45.647  56.696  53.925  0.00  0.00           H  
ATOM   3756  HG2 PRO 1 244      48.386  56.605  55.020  0.00  0.00           H  
ATOM   3757  HG3 PRO 1 244      47.089  55.329  55.147  0.00  0.00           H  
ATOM   3758  HD2 PRO 1 244      47.347  54.892  52.706  0.00  0.00           H  
ATOM   3759  HD3 PRO 1 244      48.991  55.325  53.299  0.00  0.00           H  
ATOM   3760  N   LYS 1 245      47.399  60.185  53.099  0.00  0.00           N  
ATOM   3761  CA  LYS 1 245      48.020  61.504  52.884  0.00  0.00           C  
ATOM   3762  C   LYS 1 245      49.235  61.811  53.755  0.00  0.00           C  
ATOM   3763  O   LYS 1 245      50.300  62.145  53.187  0.00  0.00           O  
ATOM   3764  CB  LYS 1 245      46.985  62.578  53.266  0.00  0.00           C  
ATOM   3765  CG  LYS 1 245      47.465  63.961  52.719  0.00  0.00           C  
ATOM   3766  CD  LYS 1 245      46.315  65.056  52.594  0.00  0.00           C  
ATOM   3767  CE  LYS 1 245      46.896  66.350  52.168  0.00  0.00           C  
ATOM   3768  NZ  LYS 1 245      45.765  67.325  51.910  0.00  0.00           N  
ATOM   3769  H   LYS 1 245      46.442  60.026  52.819  0.00  0.00           H  
ATOM   3770  HA  LYS 1 245      48.330  61.533  51.840  0.00  0.00           H  
ATOM   3771  HB2 LYS 1 245      46.042  62.377  52.756  0.00  0.00           H  
ATOM   3772  HB3 LYS 1 245      46.928  62.526  54.353  0.00  0.00           H  
ATOM   3773  HG2 LYS 1 245      48.196  64.340  53.433  0.00  0.00           H  
ATOM   3774  HG3 LYS 1 245      47.992  63.811  51.776  0.00  0.00           H  
ATOM   3775  HD2 LYS 1 245      45.652  64.722  51.796  0.00  0.00           H  
ATOM   3776  HD3 LYS 1 245      45.854  65.146  53.577  0.00  0.00           H  
ATOM   3777  HE2 LYS 1 245      47.407  66.785  53.027  0.00  0.00           H  
ATOM   3778  HE3 LYS 1 245      47.579  66.404  51.320  0.00  0.00           H  
ATOM   3779  HZ1 LYS 1 245      45.219  67.468  52.748  0.00  0.00           H  
ATOM   3780  HZ2 LYS 1 245      46.147  68.248  51.763  0.00  0.00           H  
ATOM   3781  HZ3 LYS 1 245      45.182  67.091  51.119  0.00  0.00           H  
ATOM   3782  N   LYS 1 246      49.210  61.578  55.077  0.00  0.00           N  
ATOM   3783  CA  LYS 1 246      50.259  61.810  55.940  0.00  0.00           C  
ATOM   3784  C   LYS 1 246      51.468  60.858  55.788  0.00  0.00           C  
ATOM   3785  O   LYS 1 246      52.625  61.361  55.782  0.00  0.00           O  
ATOM   3786  CB  LYS 1 246      49.707  61.607  57.386  0.00  0.00           C  
ATOM   3787  CG  LYS 1 246      48.874  62.773  57.819  0.00  0.00           C  
ATOM   3788  CD  LYS 1 246      48.456  62.773  59.313  0.00  0.00           C  
ATOM   3789  CE  LYS 1 246      47.489  61.572  59.574  0.00  0.00           C  
ATOM   3790  NZ  LYS 1 246      46.946  61.558  60.930  0.00  0.00           N  
ATOM   3791  H   LYS 1 246      48.307  61.283  55.420  0.00  0.00           H  
ATOM   3792  HA  LYS 1 246      50.627  62.825  55.788  0.00  0.00           H  
ATOM   3793  HB2 LYS 1 246      49.133  60.681  57.420  0.00  0.00           H  
ATOM   3794  HB3 LYS 1 246      50.593  61.530  58.016  0.00  0.00           H  
ATOM   3795  HG2 LYS 1 246      49.550  63.628  57.835  0.00  0.00           H  
ATOM   3796  HG3 LYS 1 246      48.009  62.931  57.175  0.00  0.00           H  
ATOM   3797  HD2 LYS 1 246      49.327  62.611  59.948  0.00  0.00           H  
ATOM   3798  HD3 LYS 1 246      47.925  63.687  59.580  0.00  0.00           H  
ATOM   3799  HE2 LYS 1 246      46.637  61.627  58.896  0.00  0.00           H  
ATOM   3800  HE3 LYS 1 246      48.056  60.664  59.367  0.00  0.00           H  
ATOM   3801  HZ1 LYS 1 246      47.724  61.708  61.556  0.00  0.00           H  
ATOM   3802  HZ2 LYS 1 246      46.351  62.336  61.181  0.00  0.00           H  
ATOM   3803  HZ3 LYS 1 246      46.448  60.692  61.084  0.00  0.00           H  
ATOM   3804  N   VAL 1 247      51.245  59.566  55.612  0.00  0.00           N  
ATOM   3805  CA  VAL 1 247      52.250  58.601  55.268  0.00  0.00           C  
ATOM   3806  C   VAL 1 247      52.758  58.782  53.877  0.00  0.00           C  
ATOM   3807  O   VAL 1 247      53.952  58.643  53.671  0.00  0.00           O  
ATOM   3808  CB  VAL 1 247      51.646  57.146  55.321  0.00  0.00           C  
ATOM   3809  CG1 VAL 1 247      52.537  55.998  54.763  0.00  0.00           C  
ATOM   3810  CG2 VAL 1 247      51.230  56.828  56.788  0.00  0.00           C  
ATOM   3811  H   VAL 1 247      50.275  59.309  55.728  0.00  0.00           H  
ATOM   3812  HA  VAL 1 247      53.129  58.628  55.912  0.00  0.00           H  
ATOM   3813  HB  VAL 1 247      50.768  57.224  54.681  0.00  0.00           H  
ATOM   3814 HG11 VAL 1 247      52.152  54.981  54.840  0.00  0.00           H  
ATOM   3815 HG12 VAL 1 247      52.779  56.105  53.706  0.00  0.00           H  
ATOM   3816 HG13 VAL 1 247      53.476  55.894  55.308  0.00  0.00           H  
ATOM   3817 HG21 VAL 1 247      50.713  57.723  57.133  0.00  0.00           H  
ATOM   3818 HG22 VAL 1 247      50.430  56.088  56.748  0.00  0.00           H  
ATOM   3819 HG23 VAL 1 247      52.143  56.682  57.364  0.00  0.00           H  
ATOM   3820  N   PHE 1 248      51.974  59.208  52.835  0.00  0.00           N  
ATOM   3821  CA  PHE 1 248      52.521  59.652  51.554  0.00  0.00           C  
ATOM   3822  C   PHE 1 248      53.526  60.811  51.706  0.00  0.00           C  
ATOM   3823  O   PHE 1 248      54.628  60.729  51.229  0.00  0.00           O  
ATOM   3824  CB  PHE 1 248      51.402  60.176  50.689  0.00  0.00           C  
ATOM   3825  CG  PHE 1 248      51.857  60.959  49.435  0.00  0.00           C  
ATOM   3826  CD1 PHE 1 248      52.742  60.340  48.445  0.00  0.00           C  
ATOM   3827  CD2 PHE 1 248      51.433  62.250  49.226  0.00  0.00           C  
ATOM   3828  CE1 PHE 1 248      53.191  61.148  47.353  0.00  0.00           C  
ATOM   3829  CE2 PHE 1 248      51.607  62.883  47.975  0.00  0.00           C  
ATOM   3830  CZ  PHE 1 248      52.556  62.335  47.066  0.00  0.00           C  
ATOM   3831  H   PHE 1 248      50.973  59.089  52.894  0.00  0.00           H  
ATOM   3832  HA  PHE 1 248      53.050  58.830  51.070  0.00  0.00           H  
ATOM   3833  HB2 PHE 1 248      50.875  59.281  50.358  0.00  0.00           H  
ATOM   3834  HB3 PHE 1 248      50.828  60.826  51.350  0.00  0.00           H  
ATOM   3835  HD1 PHE 1 248      53.166  59.377  48.688  0.00  0.00           H  
ATOM   3836  HD2 PHE 1 248      50.721  62.669  49.922  0.00  0.00           H  
ATOM   3837  HE1 PHE 1 248      53.931  60.677  46.723  0.00  0.00           H  
ATOM   3838  HE2 PHE 1 248      51.109  63.825  47.800  0.00  0.00           H  
ATOM   3839  HZ  PHE 1 248      52.988  62.930  46.275  0.00  0.00           H  
ATOM   3840  N   GLU 1 249      53.108  61.905  52.426  0.00  0.00           N  
ATOM   3841  CA  GLU 1 249      53.914  63.066  52.815  0.00  0.00           C  
ATOM   3842  C   GLU 1 249      55.170  62.707  53.609  0.00  0.00           C  
ATOM   3843  O   GLU 1 249      56.151  63.395  53.284  0.00  0.00           O  
ATOM   3844  CB  GLU 1 249      52.926  64.070  53.497  0.00  0.00           C  
ATOM   3845  CG  GLU 1 249      51.978  64.763  52.573  0.00  0.00           C  
ATOM   3846  CD  GLU 1 249      52.726  65.826  51.714  0.00  0.00           C  
ATOM   3847  OE1 GLU 1 249      52.060  66.895  51.392  0.00  0.00           O  
ATOM   3848  OE2 GLU 1 249      53.890  65.589  51.283  0.00  0.00           O  
ATOM   3849  H   GLU 1 249      52.130  61.901  52.678  0.00  0.00           H  
ATOM   3850  HA  GLU 1 249      54.204  63.373  51.810  0.00  0.00           H  
ATOM   3851  HB2 GLU 1 249      52.306  63.456  54.150  0.00  0.00           H  
ATOM   3852  HB3 GLU 1 249      53.520  64.850  53.973  0.00  0.00           H  
ATOM   3853  HG2 GLU 1 249      51.483  64.016  51.953  0.00  0.00           H  
ATOM   3854  HG3 GLU 1 249      51.291  65.319  53.211  0.00  0.00           H  
ATOM   3855  N   ALA 1 250      55.157  61.824  54.583  0.00  0.00           N  
ATOM   3856  CA  ALA 1 250      56.352  61.354  55.330  0.00  0.00           C  
ATOM   3857  C   ALA 1 250      57.313  60.588  54.511  0.00  0.00           C  
ATOM   3858  O   ALA 1 250      58.496  60.608  54.796  0.00  0.00           O  
ATOM   3859  CB  ALA 1 250      55.866  60.586  56.585  0.00  0.00           C  
ATOM   3860  H   ALA 1 250      54.291  61.449  54.943  0.00  0.00           H  
ATOM   3861  HA  ALA 1 250      56.798  62.268  55.723  0.00  0.00           H  
ATOM   3862  HB1 ALA 1 250      55.302  59.696  56.306  0.00  0.00           H  
ATOM   3863  HB2 ALA 1 250      56.707  60.138  57.116  0.00  0.00           H  
ATOM   3864  HB3 ALA 1 250      55.336  61.198  57.315  0.00  0.00           H  
ATOM   3865  N   ALA 1 251      56.734  59.763  53.503  0.00  0.00           N  
ATOM   3866  CA  ALA 1 251      57.611  58.846  52.659  0.00  0.00           C  
ATOM   3867  C   ALA 1 251      58.349  59.734  51.663  0.00  0.00           C  
ATOM   3868  O   ALA 1 251      59.568  59.695  51.599  0.00  0.00           O  
ATOM   3869  CB  ALA 1 251      56.728  57.658  52.171  0.00  0.00           C  
ATOM   3870  H   ALA 1 251      55.730  59.657  53.470  0.00  0.00           H  
ATOM   3871  HA  ALA 1 251      58.339  58.448  53.366  0.00  0.00           H  
ATOM   3872  HB1 ALA 1 251      57.271  57.124  51.391  0.00  0.00           H  
ATOM   3873  HB2 ALA 1 251      56.444  56.986  52.980  0.00  0.00           H  
ATOM   3874  HB3 ALA 1 251      55.820  57.991  51.667  0.00  0.00           H  
ATOM   3875  N   VAL 1 252      57.655  60.613  50.914  0.00  0.00           N  
ATOM   3876  CA  VAL 1 252      58.373  61.479  49.970  0.00  0.00           C  
ATOM   3877  C   VAL 1 252      59.373  62.484  50.665  0.00  0.00           C  
ATOM   3878  O   VAL 1 252      60.561  62.507  50.299  0.00  0.00           O  
ATOM   3879  CB  VAL 1 252      57.220  62.238  49.297  0.00  0.00           C  
ATOM   3880  CG1 VAL 1 252      57.718  63.507  48.650  0.00  0.00           C  
ATOM   3881  CG2 VAL 1 252      56.647  61.294  48.249  0.00  0.00           C  
ATOM   3882  H   VAL 1 252      56.658  60.641  51.075  0.00  0.00           H  
ATOM   3883  HA  VAL 1 252      58.790  60.802  49.224  0.00  0.00           H  
ATOM   3884  HB  VAL 1 252      56.380  62.596  49.892  0.00  0.00           H  
ATOM   3885 HG11 VAL 1 252      56.973  63.947  47.987  0.00  0.00           H  
ATOM   3886 HG12 VAL 1 252      57.925  64.244  49.426  0.00  0.00           H  
ATOM   3887 HG13 VAL 1 252      58.566  63.216  48.030  0.00  0.00           H  
ATOM   3888 HG21 VAL 1 252      55.771  61.817  47.868  0.00  0.00           H  
ATOM   3889 HG22 VAL 1 252      57.261  61.161  47.358  0.00  0.00           H  
ATOM   3890 HG23 VAL 1 252      56.303  60.323  48.606  0.00  0.00           H  
ATOM   3891  N   LYS 1 253      59.041  63.078  51.816  0.00  0.00           N  
ATOM   3892  CA  LYS 1 253      60.011  63.721  52.669  0.00  0.00           C  
ATOM   3893  C   LYS 1 253      61.313  62.935  53.060  0.00  0.00           C  
ATOM   3894  O   LYS 1 253      62.413  63.418  52.832  0.00  0.00           O  
ATOM   3895  CB  LYS 1 253      59.306  64.259  53.947  0.00  0.00           C  
ATOM   3896  CG  LYS 1 253      60.179  65.126  54.970  0.00  0.00           C  
ATOM   3897  CD  LYS 1 253      60.515  66.508  54.319  0.00  0.00           C  
ATOM   3898  CE  LYS 1 253      61.357  67.516  55.067  0.00  0.00           C  
ATOM   3899  NZ  LYS 1 253      62.789  67.261  54.913  0.00  0.00           N  
ATOM   3900  H   LYS 1 253      58.054  63.178  52.007  0.00  0.00           H  
ATOM   3901  HA  LYS 1 253      60.420  64.616  52.200  0.00  0.00           H  
ATOM   3902  HB2 LYS 1 253      58.390  64.819  53.756  0.00  0.00           H  
ATOM   3903  HB3 LYS 1 253      59.079  63.331  54.472  0.00  0.00           H  
ATOM   3904  HG2 LYS 1 253      59.520  65.289  55.822  0.00  0.00           H  
ATOM   3905  HG3 LYS 1 253      61.120  64.656  55.255  0.00  0.00           H  
ATOM   3906  HD2 LYS 1 253      60.837  66.300  53.299  0.00  0.00           H  
ATOM   3907  HD3 LYS 1 253      59.536  66.973  54.202  0.00  0.00           H  
ATOM   3908  HE2 LYS 1 253      61.178  68.502  54.637  0.00  0.00           H  
ATOM   3909  HE3 LYS 1 253      61.075  67.622  56.114  0.00  0.00           H  
ATOM   3910  HZ1 LYS 1 253      63.105  66.516  55.517  0.00  0.00           H  
ATOM   3911  HZ2 LYS 1 253      62.990  66.940  53.976  0.00  0.00           H  
ATOM   3912  HZ3 LYS 1 253      63.279  68.075  55.256  0.00  0.00           H  
ATOM   3913  N   SER 1 254      61.148  61.689  53.435  0.00  0.00           N  
ATOM   3914  CA  SER 1 254      62.229  60.739  53.685  0.00  0.00           C  
ATOM   3915  C   SER 1 254      62.979  60.475  52.355  0.00  0.00           C  
ATOM   3916  O   SER 1 254      64.147  60.412  52.276  0.00  0.00           O  
ATOM   3917  CB  SER 1 254      61.627  59.401  54.231  0.00  0.00           C  
ATOM   3918  OG  SER 1 254      62.633  58.538  54.117  0.00  0.00           O  
ATOM   3919  H   SER 1 254      60.194  61.366  53.513  0.00  0.00           H  
ATOM   3920  HA  SER 1 254      62.974  61.068  54.410  0.00  0.00           H  
ATOM   3921  HB2 SER 1 254      61.316  59.551  55.265  0.00  0.00           H  
ATOM   3922  HB3 SER 1 254      60.766  59.026  53.678  0.00  0.00           H  
ATOM   3923  HG  SER 1 254      62.605  57.742  54.652  0.00  0.00           H  
ATOM   3924  N   ILE 1 255      62.325  60.263  51.206  0.00  0.00           N  
ATOM   3925  CA  ILE 1 255      63.026  59.911  49.983  0.00  0.00           C  
ATOM   3926  C   ILE 1 255      63.851  61.181  49.456  0.00  0.00           C  
ATOM   3927  O   ILE 1 255      64.950  61.065  48.869  0.00  0.00           O  
ATOM   3928  CB  ILE 1 255      62.066  59.326  48.881  0.00  0.00           C  
ATOM   3929  CG1 ILE 1 255      61.800  57.866  49.398  0.00  0.00           C  
ATOM   3930  CG2 ILE 1 255      62.705  59.294  47.487  0.00  0.00           C  
ATOM   3931  CD1 ILE 1 255      60.537  57.287  48.656  0.00  0.00           C  
ATOM   3932  H   ILE 1 255      61.316  60.306  51.187  0.00  0.00           H  
ATOM   3933  HA  ILE 1 255      63.833  59.187  50.096  0.00  0.00           H  
ATOM   3934  HB  ILE 1 255      61.132  59.881  48.789  0.00  0.00           H  
ATOM   3935 HG12 ILE 1 255      62.675  57.291  49.095  0.00  0.00           H  
ATOM   3936 HG13 ILE 1 255      61.690  57.745  50.476  0.00  0.00           H  
ATOM   3937 HG21 ILE 1 255      62.040  58.784  46.790  0.00  0.00           H  
ATOM   3938 HG22 ILE 1 255      62.928  60.325  47.212  0.00  0.00           H  
ATOM   3939 HG23 ILE 1 255      63.548  58.605  47.553  0.00  0.00           H  
ATOM   3940 HD11 ILE 1 255      60.169  56.470  49.277  0.00  0.00           H  
ATOM   3941 HD12 ILE 1 255      59.764  58.043  48.796  0.00  0.00           H  
ATOM   3942 HD13 ILE 1 255      60.760  57.051  47.616  0.00  0.00           H  
ATOM   3943  N   LYS 1 256      63.309  62.368  49.666  0.00  0.00           N  
ATOM   3944  CA  LYS 1 256      63.942  63.675  49.450  0.00  0.00           C  
ATOM   3945  C   LYS 1 256      65.140  63.998  50.362  0.00  0.00           C  
ATOM   3946  O   LYS 1 256      66.120  64.549  49.830  0.00  0.00           O  
ATOM   3947  CB  LYS 1 256      62.899  64.824  49.591  0.00  0.00           C  
ATOM   3948  CG  LYS 1 256      63.313  66.087  48.789  0.00  0.00           C  
ATOM   3949  CD  LYS 1 256      62.306  67.247  48.713  0.00  0.00           C  
ATOM   3950  CE  LYS 1 256      61.113  66.838  47.826  0.00  0.00           C  
ATOM   3951  NZ  LYS 1 256      60.156  67.943  47.885  0.00  0.00           N  
ATOM   3952  H   LYS 1 256      62.355  62.397  49.997  0.00  0.00           H  
ATOM   3953  HA  LYS 1 256      64.249  63.727  48.405  0.00  0.00           H  
ATOM   3954  HB2 LYS 1 256      61.929  64.451  49.258  0.00  0.00           H  
ATOM   3955  HB3 LYS 1 256      62.759  65.049  50.648  0.00  0.00           H  
ATOM   3956  HG2 LYS 1 256      64.084  66.514  49.429  0.00  0.00           H  
ATOM   3957  HG3 LYS 1 256      63.770  65.941  47.810  0.00  0.00           H  
ATOM   3958  HD2 LYS 1 256      61.984  67.479  49.728  0.00  0.00           H  
ATOM   3959  HD3 LYS 1 256      62.741  68.116  48.220  0.00  0.00           H  
ATOM   3960  HE2 LYS 1 256      61.606  66.721  46.860  0.00  0.00           H  
ATOM   3961  HE3 LYS 1 256      60.624  65.924  48.162  0.00  0.00           H  
ATOM   3962  HZ1 LYS 1 256      59.257  67.832  47.438  0.00  0.00           H  
ATOM   3963  HZ2 LYS 1 256      60.011  68.230  48.842  0.00  0.00           H  
ATOM   3964  HZ3 LYS 1 256      60.513  68.673  47.286  0.00  0.00           H  
ATOM   3965  N   ALA 1 257      65.076  63.503  51.553  0.00  0.00           N  
ATOM   3966  CA  ALA 1 257      66.308  63.505  52.414  0.00  0.00           C  
ATOM   3967  C   ALA 1 257      67.357  62.417  51.994  0.00  0.00           C  
ATOM   3968  O   ALA 1 257      68.506  62.695  52.003  0.00  0.00           O  
ATOM   3969  CB  ALA 1 257      65.772  63.235  53.840  0.00  0.00           C  
ATOM   3970  H   ALA 1 257      64.233  63.117  51.954  0.00  0.00           H  
ATOM   3971  HA  ALA 1 257      66.790  64.479  52.494  0.00  0.00           H  
ATOM   3972  HB1 ALA 1 257      65.168  64.110  54.077  0.00  0.00           H  
ATOM   3973  HB2 ALA 1 257      65.043  62.425  53.793  0.00  0.00           H  
ATOM   3974  HB3 ALA 1 257      66.588  63.105  54.551  0.00  0.00           H  
ATOM   3975  N   ALA 1 258      66.908  61.231  51.438  0.00  0.00           N  
ATOM   3976  CA  ALA 1 258      67.838  60.145  51.043  0.00  0.00           C  
ATOM   3977  C   ALA 1 258      68.419  60.385  49.600  0.00  0.00           C  
ATOM   3978  O   ALA 1 258      69.516  59.866  49.392  0.00  0.00           O  
ATOM   3979  CB  ALA 1 258      67.031  58.837  51.118  0.00  0.00           C  
ATOM   3980  H   ALA 1 258      65.917  61.060  51.534  0.00  0.00           H  
ATOM   3981  HA  ALA 1 258      68.688  60.041  51.717  0.00  0.00           H  
ATOM   3982  HB1 ALA 1 258      66.279  58.902  50.332  0.00  0.00           H  
ATOM   3983  HB2 ALA 1 258      67.521  57.865  51.063  0.00  0.00           H  
ATOM   3984  HB3 ALA 1 258      66.508  58.826  52.075  0.00  0.00           H  
ATOM   3985  N   SER 1 259      67.783  61.038  48.672  0.00  0.00           N  
ATOM   3986  CA  SER 1 259      68.237  61.288  47.287  0.00  0.00           C  
ATOM   3987  C   SER 1 259      69.122  62.458  47.081  0.00  0.00           C  
ATOM   3988  O   SER 1 259      69.810  62.655  46.071  0.00  0.00           O  
ATOM   3989  CB  SER 1 259      67.055  61.272  46.264  0.00  0.00           C  
ATOM   3990  OG  SER 1 259      66.003  62.116  46.623  0.00  0.00           O  
ATOM   3991  H   SER 1 259      66.836  61.304  48.900  0.00  0.00           H  
ATOM   3992  HA  SER 1 259      68.818  60.410  47.004  0.00  0.00           H  
ATOM   3993  HB2 SER 1 259      67.431  61.692  45.331  0.00  0.00           H  
ATOM   3994  HB3 SER 1 259      66.754  60.237  46.098  0.00  0.00           H  
ATOM   3995  HG  SER 1 259      65.456  61.653  47.262  0.00  0.00           H  
ATOM   3996  N   SER 1 260      69.283  63.211  48.250  0.00  0.00           N  
ATOM   3997  CA  SER 1 260      70.076  64.445  48.412  0.00  0.00           C  
ATOM   3998  C   SER 1 260      71.505  64.608  47.781  0.00  0.00           C  
ATOM   3999  O   SER 1 260      71.943  65.757  47.660  0.00  0.00           O  
ATOM   4000  CB  SER 1 260      70.132  64.733  49.883  0.00  0.00           C  
ATOM   4001  OG  SER 1 260      70.868  63.787  50.727  0.00  0.00           O  
ATOM   4002  H   SER 1 260      68.852  62.825  49.078  0.00  0.00           H  
ATOM   4003  HA  SER 1 260      69.480  65.265  48.011  0.00  0.00           H  
ATOM   4004  HB2 SER 1 260      70.632  65.696  49.986  0.00  0.00           H  
ATOM   4005  HB3 SER 1 260      69.137  64.868  50.308  0.00  0.00           H  
ATOM   4006  HG  SER 1 260      70.266  63.354  51.337  0.00  0.00           H  
ATOM   4007  N   THR 1 261      72.086  63.553  47.216  0.00  0.00           N  
ATOM   4008  CA  THR 1 261      73.168  63.559  46.289  0.00  0.00           C  
ATOM   4009  C   THR 1 261      72.818  64.411  45.017  0.00  0.00           C  
ATOM   4010  O   THR 1 261      73.722  65.047  44.454  0.00  0.00           O  
ATOM   4011  CB  THR 1 261      73.481  62.104  45.920  0.00  0.00           C  
ATOM   4012  OG1 THR 1 261      73.838  61.419  47.138  0.00  0.00           O  
ATOM   4013  CG2 THR 1 261      74.649  61.939  44.969  0.00  0.00           C  
ATOM   4014  H   THR 1 261      71.668  62.643  47.345  0.00  0.00           H  
ATOM   4015  HA  THR 1 261      74.014  64.026  46.794  0.00  0.00           H  
ATOM   4016  HB  THR 1 261      72.635  61.585  45.470  0.00  0.00           H  
ATOM   4017  HG1 THR 1 261      73.149  60.762  47.259  0.00  0.00           H  
ATOM   4018 HG21 THR 1 261      74.804  60.968  44.500  0.00  0.00           H  
ATOM   4019 HG22 THR 1 261      74.639  62.712  44.200  0.00  0.00           H  
ATOM   4020 HG23 THR 1 261      75.557  62.120  45.544  0.00  0.00           H  
ATOM   4021  N   GLU 1 262      71.573  64.551  44.571  0.00  0.00           N  
ATOM   4022  CA  GLU 1 262      70.999  65.296  43.507  0.00  0.00           C  
ATOM   4023  C   GLU 1 262      69.657  65.757  43.921  0.00  0.00           C  
ATOM   4024  O   GLU 1 262      68.994  65.174  44.802  0.00  0.00           O  
ATOM   4025  CB  GLU 1 262      70.942  64.422  42.195  0.00  0.00           C  
ATOM   4026  CG  GLU 1 262      70.589  65.325  41.039  0.00  0.00           C  
ATOM   4027  CD  GLU 1 262      71.781  66.247  40.735  0.00  0.00           C  
ATOM   4028  OE1 GLU 1 262      71.637  67.521  40.748  0.00  0.00           O  
ATOM   4029  OE2 GLU 1 262      72.871  65.761  40.485  0.00  0.00           O  
ATOM   4030  H   GLU 1 262      70.983  63.869  45.025  0.00  0.00           H  
ATOM   4031  HA  GLU 1 262      71.634  66.172  43.372  0.00  0.00           H  
ATOM   4032  HB2 GLU 1 262      71.912  63.944  42.061  0.00  0.00           H  
ATOM   4033  HB3 GLU 1 262      70.226  63.600  42.208  0.00  0.00           H  
ATOM   4034  HG2 GLU 1 262      70.392  64.605  40.245  0.00  0.00           H  
ATOM   4035  HG3 GLU 1 262      69.679  65.912  41.160  0.00  0.00           H  
ATOM   4036  N   LYS 1 263      69.198  66.918  43.433  0.00  0.00           N  
ATOM   4037  CA  LYS 1 263      67.821  67.548  43.614  0.00  0.00           C  
ATOM   4038  C   LYS 1 263      66.936  67.403  42.343  0.00  0.00           C  
ATOM   4039  O   LYS 1 263      67.387  67.686  41.224  0.00  0.00           O  
ATOM   4040  CB  LYS 1 263      68.006  68.943  44.082  0.00  0.00           C  
ATOM   4041  CG  LYS 1 263      68.759  69.057  45.465  0.00  0.00           C  
ATOM   4042  CD  LYS 1 263      69.120  70.514  45.801  0.00  0.00           C  
ATOM   4043  CE  LYS 1 263      70.214  71.152  44.992  0.00  0.00           C  
ATOM   4044  NZ  LYS 1 263      71.482  70.331  44.953  0.00  0.00           N  
ATOM   4045  H   LYS 1 263      69.741  67.346  42.697  0.00  0.00           H  
ATOM   4046  HA  LYS 1 263      67.426  67.010  44.476  0.00  0.00           H  
ATOM   4047  HB2 LYS 1 263      68.663  69.521  43.433  0.00  0.00           H  
ATOM   4048  HB3 LYS 1 263      67.010  69.361  44.229  0.00  0.00           H  
ATOM   4049  HG2 LYS 1 263      68.043  68.802  46.247  0.00  0.00           H  
ATOM   4050  HG3 LYS 1 263      69.687  68.485  45.492  0.00  0.00           H  
ATOM   4051  HD2 LYS 1 263      68.182  71.068  45.857  0.00  0.00           H  
ATOM   4052  HD3 LYS 1 263      69.467  70.586  46.832  0.00  0.00           H  
ATOM   4053  HE2 LYS 1 263      69.980  71.222  43.930  0.00  0.00           H  
ATOM   4054  HE3 LYS 1 263      70.359  72.148  45.411  0.00  0.00           H  
ATOM   4055  HZ1 LYS 1 263      71.724  70.099  45.905  0.00  0.00           H  
ATOM   4056  HZ2 LYS 1 263      71.382  69.474  44.427  0.00  0.00           H  
ATOM   4057  HZ3 LYS 1 263      72.285  70.877  44.676  0.00  0.00           H  
ATOM   4058  N   PHE 1 264      65.679  67.033  42.512  0.00  0.00           N  
ATOM   4059  CA  PHE 1 264      64.635  66.826  41.482  0.00  0.00           C  
ATOM   4060  C   PHE 1 264      63.393  67.656  41.955  0.00  0.00           C  
ATOM   4061  O   PHE 1 264      63.275  68.005  43.132  0.00  0.00           O  
ATOM   4062  CB  PHE 1 264      64.259  65.328  41.388  0.00  0.00           C  
ATOM   4063  CG  PHE 1 264      65.409  64.469  41.009  0.00  0.00           C  
ATOM   4064  CD1 PHE 1 264      65.957  64.466  39.752  0.00  0.00           C  
ATOM   4065  CD2 PHE 1 264      66.031  63.733  42.125  0.00  0.00           C  
ATOM   4066  CE1 PHE 1 264      67.107  63.851  39.576  0.00  0.00           C  
ATOM   4067  CE2 PHE 1 264      67.218  63.079  41.825  0.00  0.00           C  
ATOM   4068  CZ  PHE 1 264      67.776  63.117  40.567  0.00  0.00           C  
ATOM   4069  H   PHE 1 264      65.320  66.857  43.440  0.00  0.00           H  
ATOM   4070  HA  PHE 1 264      64.895  67.187  40.487  0.00  0.00           H  
ATOM   4071  HB2 PHE 1 264      63.816  65.114  42.360  0.00  0.00           H  
ATOM   4072  HB3 PHE 1 264      63.494  65.214  40.620  0.00  0.00           H  
ATOM   4073  HD1 PHE 1 264      65.497  65.132  39.038  0.00  0.00           H  
ATOM   4074  HD2 PHE 1 264      65.600  63.679  43.114  0.00  0.00           H  
ATOM   4075  HE1 PHE 1 264      67.532  63.916  38.585  0.00  0.00           H  
ATOM   4076  HE2 PHE 1 264      67.788  62.724  42.670  0.00  0.00           H  
ATOM   4077  HZ  PHE 1 264      68.808  62.806  40.495  0.00  0.00           H  
ATOM   4078  N   PRO 1 265      62.602  68.055  40.984  0.00  0.00           N  
ATOM   4079  CA  PRO 1 265      61.427  68.910  41.297  0.00  0.00           C  
ATOM   4080  C   PRO 1 265      60.373  68.456  42.338  0.00  0.00           C  
ATOM   4081  O   PRO 1 265      59.919  67.321  42.321  0.00  0.00           O  
ATOM   4082  CB  PRO 1 265      60.644  69.131  39.991  0.00  0.00           C  
ATOM   4083  CG  PRO 1 265      61.785  69.035  38.989  0.00  0.00           C  
ATOM   4084  CD  PRO 1 265      62.710  67.947  39.569  0.00  0.00           C  
ATOM   4085  HA  PRO 1 265      61.785  69.855  41.706  0.00  0.00           H  
ATOM   4086  HB2 PRO 1 265      59.874  68.426  39.678  0.00  0.00           H  
ATOM   4087  HB3 PRO 1 265      60.080  70.063  40.007  0.00  0.00           H  
ATOM   4088  HG2 PRO 1 265      61.332  68.773  38.033  0.00  0.00           H  
ATOM   4089  HG3 PRO 1 265      62.297  69.985  38.834  0.00  0.00           H  
ATOM   4090  HD2 PRO 1 265      62.432  66.941  39.255  0.00  0.00           H  
ATOM   4091  HD3 PRO 1 265      63.735  68.222  39.319  0.00  0.00           H  
ATOM   4092  N   ASP 1 266      59.921  69.306  43.205  0.00  0.00           N  
ATOM   4093  CA  ASP 1 266      58.825  69.027  44.119  0.00  0.00           C  
ATOM   4094  C   ASP 1 266      57.552  68.556  43.504  0.00  0.00           C  
ATOM   4095  O   ASP 1 266      57.030  67.492  43.955  0.00  0.00           O  
ATOM   4096  CB  ASP 1 266      58.544  70.383  44.843  0.00  0.00           C  
ATOM   4097  CG  ASP 1 266      59.681  70.859  45.752  0.00  0.00           C  
ATOM   4098  OD1 ASP 1 266      59.437  71.927  46.372  0.00  0.00           O  
ATOM   4099  OD2 ASP 1 266      60.626  70.054  46.083  0.00  0.00           O  
ATOM   4100  H   ASP 1 266      60.124  70.293  43.133  0.00  0.00           H  
ATOM   4101  HA  ASP 1 266      59.259  68.358  44.861  0.00  0.00           H  
ATOM   4102  HB2 ASP 1 266      58.248  71.139  44.115  0.00  0.00           H  
ATOM   4103  HB3 ASP 1 266      57.628  70.307  45.430  0.00  0.00           H  
ATOM   4104  N   GLY 1 267      57.048  69.216  42.430  0.00  0.00           N  
ATOM   4105  CA  GLY 1 267      55.894  68.648  41.621  0.00  0.00           C  
ATOM   4106  C   GLY 1 267      56.062  67.288  40.947  0.00  0.00           C  
ATOM   4107  O   GLY 1 267      55.084  66.753  40.494  0.00  0.00           O  
ATOM   4108  H   GLY 1 267      57.559  70.013  42.080  0.00  0.00           H  
ATOM   4109  HA2 GLY 1 267      54.938  68.699  42.144  0.00  0.00           H  
ATOM   4110  HA3 GLY 1 267      55.882  69.403  40.835  0.00  0.00           H  
ATOM   4111  N   PHE 1 268      57.278  66.786  40.705  0.00  0.00           N  
ATOM   4112  CA  PHE 1 268      57.543  65.489  40.077  0.00  0.00           C  
ATOM   4113  C   PHE 1 268      57.194  64.402  41.112  0.00  0.00           C  
ATOM   4114  O   PHE 1 268      56.386  63.539  40.733  0.00  0.00           O  
ATOM   4115  CB  PHE 1 268      59.032  65.453  39.672  0.00  0.00           C  
ATOM   4116  CG  PHE 1 268      59.751  64.131  39.854  0.00  0.00           C  
ATOM   4117  CD1 PHE 1 268      59.545  63.084  38.857  0.00  0.00           C  
ATOM   4118  CD2 PHE 1 268      60.762  64.029  40.819  0.00  0.00           C  
ATOM   4119  CE1 PHE 1 268      60.343  61.917  38.969  0.00  0.00           C  
ATOM   4120  CE2 PHE 1 268      61.428  62.830  40.910  0.00  0.00           C  
ATOM   4121  CZ  PHE 1 268      61.163  61.742  40.043  0.00  0.00           C  
ATOM   4122  H   PHE 1 268      57.970  67.482  40.944  0.00  0.00           H  
ATOM   4123  HA  PHE 1 268      57.049  65.474  39.106  0.00  0.00           H  
ATOM   4124  HB2 PHE 1 268      59.239  65.774  38.651  0.00  0.00           H  
ATOM   4125  HB3 PHE 1 268      59.558  66.115  40.360  0.00  0.00           H  
ATOM   4126  HD1 PHE 1 268      58.818  63.295  38.086  0.00  0.00           H  
ATOM   4127  HD2 PHE 1 268      60.951  64.865  41.476  0.00  0.00           H  
ATOM   4128  HE1 PHE 1 268      60.195  61.223  38.155  0.00  0.00           H  
ATOM   4129  HE2 PHE 1 268      62.234  62.687  41.615  0.00  0.00           H  
ATOM   4130  HZ  PHE 1 268      61.874  60.929  40.037  0.00  0.00           H  
ATOM   4131  N   TRP 1 269      57.719  64.537  42.391  0.00  0.00           N  
ATOM   4132  CA  TRP 1 269      57.260  63.684  43.425  0.00  0.00           C  
ATOM   4133  C   TRP 1 269      55.766  63.759  43.569  0.00  0.00           C  
ATOM   4134  O   TRP 1 269      55.190  62.685  43.701  0.00  0.00           O  
ATOM   4135  CB  TRP 1 269      57.889  64.155  44.775  0.00  0.00           C  
ATOM   4136  CG  TRP 1 269      59.310  64.145  44.628  0.00  0.00           C  
ATOM   4137  CD1 TRP 1 269      60.038  65.320  44.589  0.00  0.00           C  
ATOM   4138  CD2 TRP 1 269      60.389  63.106  44.565  0.00  0.00           C  
ATOM   4139  NE1 TRP 1 269      61.403  65.151  44.562  0.00  0.00           N  
ATOM   4140  CE2 TRP 1 269      61.686  63.817  44.582  0.00  0.00           C  
ATOM   4141  CE3 TRP 1 269      60.453  61.704  44.514  0.00  0.00           C  
ATOM   4142  CZ2 TRP 1 269      62.916  63.132  44.583  0.00  0.00           C  
ATOM   4143  CZ3 TRP 1 269      61.669  61.060  44.496  0.00  0.00           C  
ATOM   4144  CH2 TRP 1 269      62.931  61.714  44.561  0.00  0.00           C  
ATOM   4145  H   TRP 1 269      58.402  65.261  42.567  0.00  0.00           H  
ATOM   4146  HA  TRP 1 269      57.582  62.643  43.403  0.00  0.00           H  
ATOM   4147  HB2 TRP 1 269      57.495  65.151  44.977  0.00  0.00           H  
ATOM   4148  HB3 TRP 1 269      57.652  63.399  45.523  0.00  0.00           H  
ATOM   4149  HD1 TRP 1 269      59.500  66.256  44.617  0.00  0.00           H  
ATOM   4150  HE1 TRP 1 269      62.067  65.911  44.602  0.00  0.00           H  
ATOM   4151  HE3 TRP 1 269      59.525  61.152  44.502  0.00  0.00           H  
ATOM   4152  HZ2 TRP 1 269      63.871  63.635  44.598  0.00  0.00           H  
ATOM   4153  HZ3 TRP 1 269      61.781  59.988  44.434  0.00  0.00           H  
ATOM   4154  HH2 TRP 1 269      63.825  61.110  44.519  0.00  0.00           H  
ATOM   4155  N   LEU 1 270      55.052  64.863  43.544  0.00  0.00           N  
ATOM   4156  CA  LEU 1 270      53.605  64.985  43.629  0.00  0.00           C  
ATOM   4157  C   LEU 1 270      52.775  64.380  42.473  0.00  0.00           C  
ATOM   4158  O   LEU 1 270      51.601  64.578  42.330  0.00  0.00           O  
ATOM   4159  CB  LEU 1 270      53.282  66.515  43.823  0.00  0.00           C  
ATOM   4160  CG  LEU 1 270      53.716  66.975  45.264  0.00  0.00           C  
ATOM   4161  CD1 LEU 1 270      53.915  68.474  45.250  0.00  0.00           C  
ATOM   4162  CD2 LEU 1 270      52.550  66.693  46.220  0.00  0.00           C  
ATOM   4163  H   LEU 1 270      55.557  65.734  43.461  0.00  0.00           H  
ATOM   4164  HA  LEU 1 270      53.300  64.498  44.556  0.00  0.00           H  
ATOM   4165  HB2 LEU 1 270      53.921  67.024  43.101  0.00  0.00           H  
ATOM   4166  HB3 LEU 1 270      52.235  66.714  43.596  0.00  0.00           H  
ATOM   4167  HG  LEU 1 270      54.499  66.350  45.692  0.00  0.00           H  
ATOM   4168 HD11 LEU 1 270      54.805  68.781  44.700  0.00  0.00           H  
ATOM   4169 HD12 LEU 1 270      53.071  68.957  44.757  0.00  0.00           H  
ATOM   4170 HD13 LEU 1 270      54.048  68.811  46.278  0.00  0.00           H  
ATOM   4171 HD21 LEU 1 270      52.701  66.957  47.267  0.00  0.00           H  
ATOM   4172 HD22 LEU 1 270      51.651  67.157  45.814  0.00  0.00           H  
ATOM   4173 HD23 LEU 1 270      52.440  65.610  46.281  0.00  0.00           H  
ATOM   4174  N   GLY 1 271      53.483  63.769  41.518  0.00  0.00           N  
ATOM   4175  CA  GLY 1 271      52.861  63.182  40.301  0.00  0.00           C  
ATOM   4176  C   GLY 1 271      52.434  64.131  39.161  0.00  0.00           C  
ATOM   4177  O   GLY 1 271      52.060  63.627  38.084  0.00  0.00           O  
ATOM   4178  H   GLY 1 271      54.475  63.622  41.637  0.00  0.00           H  
ATOM   4179  HA2 GLY 1 271      53.614  62.562  39.813  0.00  0.00           H  
ATOM   4180  HA3 GLY 1 271      52.001  62.550  40.522  0.00  0.00           H  
ATOM   4181  N   GLU 1 272      52.604  65.492  39.278  0.00  0.00           N  
ATOM   4182  CA  GLU 1 272      52.254  66.517  38.301  0.00  0.00           C  
ATOM   4183  C   GLU 1 272      53.319  66.694  37.204  0.00  0.00           C  
ATOM   4184  O   GLU 1 272      52.901  67.055  36.076  0.00  0.00           O  
ATOM   4185  CB  GLU 1 272      52.128  67.882  39.003  0.00  0.00           C  
ATOM   4186  CG  GLU 1 272      50.866  67.891  39.859  0.00  0.00           C  
ATOM   4187  CD  GLU 1 272      49.621  68.055  39.034  0.00  0.00           C  
ATOM   4188  OE1 GLU 1 272      49.035  67.076  38.534  0.00  0.00           O  
ATOM   4189  OE2 GLU 1 272      49.114  69.152  38.868  0.00  0.00           O  
ATOM   4190  H   GLU 1 272      53.172  65.674  40.093  0.00  0.00           H  
ATOM   4191  HA  GLU 1 272      51.350  66.237  37.760  0.00  0.00           H  
ATOM   4192  HB2 GLU 1 272      52.998  68.150  39.602  0.00  0.00           H  
ATOM   4193  HB3 GLU 1 272      52.050  68.684  38.268  0.00  0.00           H  
ATOM   4194  HG2 GLU 1 272      50.775  66.969  40.434  0.00  0.00           H  
ATOM   4195  HG3 GLU 1 272      50.894  68.719  40.568  0.00  0.00           H  
ATOM   4196  N   GLN 1 273      54.579  66.508  37.513  0.00  0.00           N  
ATOM   4197  CA  GLN 1 273      55.786  66.695  36.645  0.00  0.00           C  
ATOM   4198  C   GLN 1 273      56.563  65.379  36.324  0.00  0.00           C  
ATOM   4199  O   GLN 1 273      56.491  64.448  37.159  0.00  0.00           O  
ATOM   4200  CB  GLN 1 273      56.725  67.817  37.150  0.00  0.00           C  
ATOM   4201  CG  GLN 1 273      56.033  69.147  37.369  0.00  0.00           C  
ATOM   4202  CD  GLN 1 273      56.813  70.232  38.068  0.00  0.00           C  
ATOM   4203  OE1 GLN 1 273      57.486  70.055  39.110  0.00  0.00           O  
ATOM   4204  NE2 GLN 1 273      56.753  71.493  37.743  0.00  0.00           N  
ATOM   4205  H   GLN 1 273      54.830  66.173  38.432  0.00  0.00           H  
ATOM   4206  HA  GLN 1 273      55.446  67.087  35.687  0.00  0.00           H  
ATOM   4207  HB2 GLN 1 273      57.136  67.466  38.097  0.00  0.00           H  
ATOM   4208  HB3 GLN 1 273      57.622  67.948  36.546  0.00  0.00           H  
ATOM   4209  HG2 GLN 1 273      55.663  69.540  36.422  0.00  0.00           H  
ATOM   4210  HG3 GLN 1 273      55.148  68.967  37.980  0.00  0.00           H  
ATOM   4211 HE21 GLN 1 273      57.093  72.164  38.417  0.00  0.00           H  
ATOM   4212 HE22 GLN 1 273      56.179  71.893  37.015  0.00  0.00           H  
ATOM   4213  N   LEU 1 274      57.304  65.337  35.166  0.00  0.00           N  
ATOM   4214  CA  LEU 1 274      58.262  64.365  34.775  0.00  0.00           C  
ATOM   4215  C   LEU 1 274      59.709  64.699  35.280  0.00  0.00           C  
ATOM   4216  O   LEU 1 274      60.060  65.840  35.476  0.00  0.00           O  
ATOM   4217  CB  LEU 1 274      58.306  64.259  33.257  0.00  0.00           C  
ATOM   4218  CG  LEU 1 274      56.957  63.957  32.568  0.00  0.00           C  
ATOM   4219  CD1 LEU 1 274      57.098  64.013  31.071  0.00  0.00           C  
ATOM   4220  CD2 LEU 1 274      56.472  62.526  32.989  0.00  0.00           C  
ATOM   4221  H   LEU 1 274      57.201  66.160  34.590  0.00  0.00           H  
ATOM   4222  HA  LEU 1 274      58.038  63.369  35.156  0.00  0.00           H  
ATOM   4223  HB2 LEU 1 274      58.604  65.217  32.831  0.00  0.00           H  
ATOM   4224  HB3 LEU 1 274      59.118  63.578  33.004  0.00  0.00           H  
ATOM   4225  HG  LEU 1 274      56.190  64.711  32.746  0.00  0.00           H  
ATOM   4226 HD11 LEU 1 274      57.945  63.481  30.638  0.00  0.00           H  
ATOM   4227 HD12 LEU 1 274      56.166  63.551  30.745  0.00  0.00           H  
ATOM   4228 HD13 LEU 1 274      57.018  65.086  30.900  0.00  0.00           H  
ATOM   4229 HD21 LEU 1 274      55.558  62.179  32.507  0.00  0.00           H  
ATOM   4230 HD22 LEU 1 274      57.326  61.860  32.868  0.00  0.00           H  
ATOM   4231 HD23 LEU 1 274      56.280  62.555  34.062  0.00  0.00           H  
ATOM   4232  N   VAL 1 275      60.526  63.683  35.472  0.00  0.00           N  
ATOM   4233  CA  VAL 1 275      62.023  63.662  35.338  0.00  0.00           C  
ATOM   4234  C   VAL 1 275      62.479  62.755  34.083  0.00  0.00           C  
ATOM   4235  O   VAL 1 275      61.827  61.744  33.877  0.00  0.00           O  
ATOM   4236  CB  VAL 1 275      62.646  63.115  36.694  0.00  0.00           C  
ATOM   4237  CG1 VAL 1 275      64.129  62.655  36.597  0.00  0.00           C  
ATOM   4238  CG2 VAL 1 275      62.651  64.176  37.879  0.00  0.00           C  
ATOM   4239  H   VAL 1 275      60.056  62.796  35.586  0.00  0.00           H  
ATOM   4240  HA  VAL 1 275      62.326  64.700  35.197  0.00  0.00           H  
ATOM   4241  HB  VAL 1 275      61.994  62.285  36.969  0.00  0.00           H  
ATOM   4242 HG11 VAL 1 275      64.098  61.747  35.995  0.00  0.00           H  
ATOM   4243 HG12 VAL 1 275      64.742  63.471  36.215  0.00  0.00           H  
ATOM   4244 HG13 VAL 1 275      64.388  62.401  37.625  0.00  0.00           H  
ATOM   4245 HG21 VAL 1 275      61.621  64.528  37.931  0.00  0.00           H  
ATOM   4246 HG22 VAL 1 275      62.842  63.776  38.874  0.00  0.00           H  
ATOM   4247 HG23 VAL 1 275      63.245  65.061  37.649  0.00  0.00           H  
ATOM   4248  N   CYS 1 276      63.511  63.243  33.347  0.00  0.00           N  
ATOM   4249  CA  CYS 1 276      64.086  62.498  32.216  0.00  0.00           C  
ATOM   4250  C   CYS 1 276      65.601  62.401  32.278  0.00  0.00           C  
ATOM   4251  O   CYS 1 276      66.159  63.405  32.723  0.00  0.00           O  
ATOM   4252  CB  CYS 1 276      63.548  63.065  30.905  0.00  0.00           C  
ATOM   4253  SG  CYS 1 276      61.789  63.318  30.563  0.00  0.00           S  
ATOM   4254  H   CYS 1 276      63.803  64.171  33.618  0.00  0.00           H  
ATOM   4255  HA  CYS 1 276      63.795  61.451  32.297  0.00  0.00           H  
ATOM   4256  HB2 CYS 1 276      63.836  64.116  30.888  0.00  0.00           H  
ATOM   4257  HB3 CYS 1 276      63.990  62.474  30.103  0.00  0.00           H  
ATOM   4258  N   TRP 1 277      66.216  61.249  31.931  0.00  0.00           N  
ATOM   4259  CA  TRP 1 277      67.666  61.182  31.625  0.00  0.00           C  
ATOM   4260  C   TRP 1 277      67.969  60.727  30.219  0.00  0.00           C  
ATOM   4261  O   TRP 1 277      67.209  59.916  29.606  0.00  0.00           O  
ATOM   4262  CB  TRP 1 277      68.451  60.186  32.500  0.00  0.00           C  
ATOM   4263  CG  TRP 1 277      68.428  60.615  33.942  0.00  0.00           C  
ATOM   4264  CD1 TRP 1 277      69.392  61.335  34.573  0.00  0.00           C  
ATOM   4265  CD2 TRP 1 277      67.422  60.319  34.953  0.00  0.00           C  
ATOM   4266  NE1 TRP 1 277      69.008  61.584  35.897  0.00  0.00           N  
ATOM   4267  CE2 TRP 1 277      67.792  61.015  36.223  0.00  0.00           C  
ATOM   4268  CE3 TRP 1 277      66.184  59.598  35.036  0.00  0.00           C  
ATOM   4269  CZ2 TRP 1 277      67.056  60.932  37.337  0.00  0.00           C  
ATOM   4270  CZ3 TRP 1 277      65.508  59.388  36.176  0.00  0.00           C  
ATOM   4271  CH2 TRP 1 277      65.944  60.059  37.397  0.00  0.00           C  
ATOM   4272  H   TRP 1 277      65.705  60.446  31.593  0.00  0.00           H  
ATOM   4273  HA  TRP 1 277      68.138  62.164  31.624  0.00  0.00           H  
ATOM   4274  HB2 TRP 1 277      67.872  59.263  32.557  0.00  0.00           H  
ATOM   4275  HB3 TRP 1 277      69.497  60.164  32.194  0.00  0.00           H  
ATOM   4276  HD1 TRP 1 277      70.293  61.723  34.123  0.00  0.00           H  
ATOM   4277  HE1 TRP 1 277      69.538  62.187  36.509  0.00  0.00           H  
ATOM   4278  HE3 TRP 1 277      65.903  59.098  34.121  0.00  0.00           H  
ATOM   4279  HZ2 TRP 1 277      67.287  61.406  38.279  0.00  0.00           H  
ATOM   4280  HZ3 TRP 1 277      64.754  58.617  36.224  0.00  0.00           H  
ATOM   4281  HH2 TRP 1 277      65.417  59.967  38.335  0.00  0.00           H  
ATOM   4282  N   GLN 1 278      69.197  60.915  29.683  0.00  0.00           N  
ATOM   4283  CA  GLN 1 278      69.538  60.468  28.375  0.00  0.00           C  
ATOM   4284  C   GLN 1 278      69.567  58.935  28.143  0.00  0.00           C  
ATOM   4285  O   GLN 1 278      70.197  58.247  28.982  0.00  0.00           O  
ATOM   4286  CB  GLN 1 278      70.815  61.151  27.829  0.00  0.00           C  
ATOM   4287  CG  GLN 1 278      70.604  62.448  27.063  0.00  0.00           C  
ATOM   4288  CD  GLN 1 278      70.296  63.576  28.069  0.00  0.00           C  
ATOM   4289  OE1 GLN 1 278      71.137  64.134  28.703  0.00  0.00           O  
ATOM   4290  NE2 GLN 1 278      69.030  63.737  28.344  0.00  0.00           N  
ATOM   4291  H   GLN 1 278      69.825  61.531  30.180  0.00  0.00           H  
ATOM   4292  HA  GLN 1 278      68.691  60.821  27.786  0.00  0.00           H  
ATOM   4293  HB2 GLN 1 278      71.468  61.405  28.664  0.00  0.00           H  
ATOM   4294  HB3 GLN 1 278      71.408  60.454  27.238  0.00  0.00           H  
ATOM   4295  HG2 GLN 1 278      71.552  62.631  26.559  0.00  0.00           H  
ATOM   4296  HG3 GLN 1 278      69.835  62.338  26.298  0.00  0.00           H  
ATOM   4297 HE21 GLN 1 278      68.767  64.465  28.992  0.00  0.00           H  
ATOM   4298 HE22 GLN 1 278      68.406  63.207  27.752  0.00  0.00           H  
ATOM   4299  N   ALA 1 279      68.947  58.437  27.075  0.00  0.00           N  
ATOM   4300  CA  ALA 1 279      68.449  57.027  26.965  0.00  0.00           C  
ATOM   4301  C   ALA 1 279      69.605  55.992  27.025  0.00  0.00           C  
ATOM   4302  O   ALA 1 279      70.658  56.100  26.405  0.00  0.00           O  
ATOM   4303  CB  ALA 1 279      67.759  56.850  25.564  0.00  0.00           C  
ATOM   4304  H   ALA 1 279      68.538  59.088  26.420  0.00  0.00           H  
ATOM   4305  HA  ALA 1 279      67.755  56.809  27.777  0.00  0.00           H  
ATOM   4306  HB1 ALA 1 279      68.555  56.963  24.829  0.00  0.00           H  
ATOM   4307  HB2 ALA 1 279      67.292  55.865  25.540  0.00  0.00           H  
ATOM   4308  HB3 ALA 1 279      66.930  57.554  25.495  0.00  0.00           H  
ATOM   4309  N   GLY 1 280      69.360  55.025  27.910  0.00  0.00           N  
ATOM   4310  CA  GLY 1 280      70.320  54.000  28.252  0.00  0.00           C  
ATOM   4311  C   GLY 1 280      71.331  54.446  29.284  0.00  0.00           C  
ATOM   4312  O   GLY 1 280      72.516  54.030  29.166  0.00  0.00           O  
ATOM   4313  H   GLY 1 280      68.453  54.944  28.348  0.00  0.00           H  
ATOM   4314  HA2 GLY 1 280      69.902  53.071  28.639  0.00  0.00           H  
ATOM   4315  HA3 GLY 1 280      70.791  53.593  27.358  0.00  0.00           H  
ATOM   4316  N   THR 1 281      71.038  55.351  30.230  0.00  0.00           N  
ATOM   4317  CA  THR 1 281      72.054  56.091  31.083  0.00  0.00           C  
ATOM   4318  C   THR 1 281      71.511  56.613  32.493  0.00  0.00           C  
ATOM   4319  O   THR 1 281      72.214  57.269  33.266  0.00  0.00           O  
ATOM   4320  CB  THR 1 281      72.721  57.320  30.396  0.00  0.00           C  
ATOM   4321  OG1 THR 1 281      72.556  57.321  29.057  0.00  0.00           O  
ATOM   4322  CG2 THR 1 281      74.271  57.273  30.546  0.00  0.00           C  
ATOM   4323  H   THR 1 281      70.115  55.761  30.229  0.00  0.00           H  
ATOM   4324  HA  THR 1 281      72.825  55.342  31.264  0.00  0.00           H  
ATOM   4325  HB  THR 1 281      72.325  58.167  30.956  0.00  0.00           H  
ATOM   4326  HG1 THR 1 281      71.619  57.500  28.951  0.00  0.00           H  
ATOM   4327 HG21 THR 1 281      74.614  57.366  31.577  0.00  0.00           H  
ATOM   4328 HG22 THR 1 281      74.662  56.374  30.069  0.00  0.00           H  
ATOM   4329 HG23 THR 1 281      74.721  58.106  30.007  0.00  0.00           H  
ATOM   4330  N   THR 1 282      70.286  56.231  32.867  0.00  0.00           N  
ATOM   4331  CA  THR 1 282      69.707  56.644  34.213  0.00  0.00           C  
ATOM   4332  C   THR 1 282      70.523  56.308  35.515  0.00  0.00           C  
ATOM   4333  O   THR 1 282      70.897  55.151  35.754  0.00  0.00           O  
ATOM   4334  CB  THR 1 282      68.287  55.974  34.313  0.00  0.00           C  
ATOM   4335  OG1 THR 1 282      67.544  56.188  33.182  0.00  0.00           O  
ATOM   4336  CG2 THR 1 282      67.518  56.400  35.637  0.00  0.00           C  
ATOM   4337  H   THR 1 282      69.685  55.759  32.208  0.00  0.00           H  
ATOM   4338  HA  THR 1 282      69.447  57.702  34.239  0.00  0.00           H  
ATOM   4339  HB  THR 1 282      68.367  54.887  34.357  0.00  0.00           H  
ATOM   4340  HG1 THR 1 282      68.157  56.266  32.447  0.00  0.00           H  
ATOM   4341 HG21 THR 1 282      67.802  55.740  36.456  0.00  0.00           H  
ATOM   4342 HG22 THR 1 282      67.821  57.396  35.957  0.00  0.00           H  
ATOM   4343 HG23 THR 1 282      66.458  56.296  35.400  0.00  0.00           H  
ATOM   4344  N   PRO 1 283      70.912  57.285  36.387  0.00  0.00           N  
ATOM   4345  CA  PRO 1 283      71.732  56.981  37.584  0.00  0.00           C  
ATOM   4346  C   PRO 1 283      71.006  56.396  38.764  0.00  0.00           C  
ATOM   4347  O   PRO 1 283      70.785  57.106  39.729  0.00  0.00           O  
ATOM   4348  CB  PRO 1 283      72.478  58.259  37.900  0.00  0.00           C  
ATOM   4349  CG  PRO 1 283      71.445  59.238  37.423  0.00  0.00           C  
ATOM   4350  CD  PRO 1 283      70.698  58.669  36.268  0.00  0.00           C  
ATOM   4351  HA  PRO 1 283      72.439  56.265  37.164  0.00  0.00           H  
ATOM   4352  HB2 PRO 1 283      72.775  58.265  38.949  0.00  0.00           H  
ATOM   4353  HB3 PRO 1 283      73.394  58.262  37.309  0.00  0.00           H  
ATOM   4354  HG2 PRO 1 283      70.722  59.463  38.206  0.00  0.00           H  
ATOM   4355  HG3 PRO 1 283      72.008  60.146  37.205  0.00  0.00           H  
ATOM   4356  HD2 PRO 1 283      69.664  59.013  36.285  0.00  0.00           H  
ATOM   4357  HD3 PRO 1 283      71.006  59.135  35.332  0.00  0.00           H  
ATOM   4358  N   TRP 1 284      70.590  55.137  38.719  0.00  0.00           N  
ATOM   4359  CA  TRP 1 284      69.599  54.572  39.665  0.00  0.00           C  
ATOM   4360  C   TRP 1 284      70.120  54.532  41.098  0.00  0.00           C  
ATOM   4361  O   TRP 1 284      69.301  54.378  42.005  0.00  0.00           O  
ATOM   4362  CB  TRP 1 284      69.255  53.166  39.158  0.00  0.00           C  
ATOM   4363  CG  TRP 1 284      68.541  52.995  37.894  0.00  0.00           C  
ATOM   4364  CD1 TRP 1 284      69.000  52.323  36.792  0.00  0.00           C  
ATOM   4365  CD2 TRP 1 284      67.183  53.459  37.555  0.00  0.00           C  
ATOM   4366  NE1 TRP 1 284      68.014  52.289  35.853  0.00  0.00           N  
ATOM   4367  CE2 TRP 1 284      66.836  52.906  36.332  0.00  0.00           C  
ATOM   4368  CE3 TRP 1 284      66.267  54.183  38.261  0.00  0.00           C  
ATOM   4369  CZ2 TRP 1 284      65.580  53.047  35.759  0.00  0.00           C  
ATOM   4370  CZ3 TRP 1 284      64.937  54.375  37.689  0.00  0.00           C  
ATOM   4371  CH2 TRP 1 284      64.591  53.750  36.406  0.00  0.00           C  
ATOM   4372  H   TRP 1 284      70.773  54.572  37.902  0.00  0.00           H  
ATOM   4373  HA  TRP 1 284      68.745  55.248  39.702  0.00  0.00           H  
ATOM   4374  HB2 TRP 1 284      70.158  52.575  39.007  0.00  0.00           H  
ATOM   4375  HB3 TRP 1 284      68.618  52.809  39.967  0.00  0.00           H  
ATOM   4376  HD1 TRP 1 284      69.966  51.851  36.692  0.00  0.00           H  
ATOM   4377  HE1 TRP 1 284      68.061  51.712  35.026  0.00  0.00           H  
ATOM   4378  HE3 TRP 1 284      66.461  54.594  39.240  0.00  0.00           H  
ATOM   4379  HZ2 TRP 1 284      65.427  52.441  34.878  0.00  0.00           H  
ATOM   4380  HZ3 TRP 1 284      64.190  54.842  38.314  0.00  0.00           H  
ATOM   4381  HH2 TRP 1 284      63.568  53.636  36.078  0.00  0.00           H  
ATOM   4382  N   ASN 1 285      71.389  54.609  41.427  0.00  0.00           N  
ATOM   4383  CA  ASN 1 285      71.918  54.646  42.833  0.00  0.00           C  
ATOM   4384  C   ASN 1 285      71.478  55.861  43.668  0.00  0.00           C  
ATOM   4385  O   ASN 1 285      71.445  55.756  44.876  0.00  0.00           O  
ATOM   4386  CB  ASN 1 285      73.493  54.627  42.828  0.00  0.00           C  
ATOM   4387  CG  ASN 1 285      74.111  55.543  41.725  0.00  0.00           C  
ATOM   4388  OD1 ASN 1 285      74.406  55.125  40.578  0.00  0.00           O  
ATOM   4389  ND2 ASN 1 285      74.175  56.856  42.065  0.00  0.00           N  
ATOM   4390  H   ASN 1 285      72.136  54.646  40.748  0.00  0.00           H  
ATOM   4391  HA  ASN 1 285      71.628  53.724  43.337  0.00  0.00           H  
ATOM   4392  HB2 ASN 1 285      73.898  54.824  43.821  0.00  0.00           H  
ATOM   4393  HB3 ASN 1 285      73.766  53.614  42.531  0.00  0.00           H  
ATOM   4394 HD21 ASN 1 285      74.710  57.379  41.387  0.00  0.00           H  
ATOM   4395 HD22 ASN 1 285      74.036  57.238  42.989  0.00  0.00           H  
ATOM   4396  N   ILE 1 286      70.996  56.939  43.059  0.00  0.00           N  
ATOM   4397  CA  ILE 1 286      70.469  58.019  43.761  0.00  0.00           C  
ATOM   4398  C   ILE 1 286      69.062  57.723  44.516  0.00  0.00           C  
ATOM   4399  O   ILE 1 286      68.854  58.371  45.508  0.00  0.00           O  
ATOM   4400  CB  ILE 1 286      70.317  59.249  42.824  0.00  0.00           C  
ATOM   4401  CG1 ILE 1 286      71.607  60.031  42.792  0.00  0.00           C  
ATOM   4402  CG2 ILE 1 286      69.173  60.251  43.096  0.00  0.00           C  
ATOM   4403  CD1 ILE 1 286      71.788  60.909  41.532  0.00  0.00           C  
ATOM   4404  H   ILE 1 286      70.990  56.984  42.050  0.00  0.00           H  
ATOM   4405  HA  ILE 1 286      71.224  58.262  44.508  0.00  0.00           H  
ATOM   4406  HB  ILE 1 286      70.184  58.889  41.803  0.00  0.00           H  
ATOM   4407 HG12 ILE 1 286      71.897  60.621  43.662  0.00  0.00           H  
ATOM   4408 HG13 ILE 1 286      72.447  59.337  42.753  0.00  0.00           H  
ATOM   4409 HG21 ILE 1 286      68.216  59.749  43.236  0.00  0.00           H  
ATOM   4410 HG22 ILE 1 286      69.307  60.829  44.010  0.00  0.00           H  
ATOM   4411 HG23 ILE 1 286      68.954  60.968  42.305  0.00  0.00           H  
ATOM   4412 HD11 ILE 1 286      70.964  61.623  41.515  0.00  0.00           H  
ATOM   4413 HD12 ILE 1 286      72.784  61.350  41.548  0.00  0.00           H  
ATOM   4414 HD13 ILE 1 286      71.708  60.294  40.635  0.00  0.00           H  
ATOM   4415  N   PHE 1 287      68.351  56.802  44.014  0.00  0.00           N  
ATOM   4416  CA  PHE 1 287      66.994  56.551  44.516  0.00  0.00           C  
ATOM   4417  C   PHE 1 287      66.984  55.310  45.437  0.00  0.00           C  
ATOM   4418  O   PHE 1 287      67.600  54.271  44.985  0.00  0.00           O  
ATOM   4419  CB  PHE 1 287      66.234  56.296  43.206  0.00  0.00           C  
ATOM   4420  CG  PHE 1 287      66.047  57.519  42.238  0.00  0.00           C  
ATOM   4421  CD1 PHE 1 287      65.256  58.539  42.636  0.00  0.00           C  
ATOM   4422  CD2 PHE 1 287      66.936  57.746  41.168  0.00  0.00           C  
ATOM   4423  CE1 PHE 1 287      65.143  59.740  41.916  0.00  0.00           C  
ATOM   4424  CE2 PHE 1 287      66.896  58.866  40.384  0.00  0.00           C  
ATOM   4425  CZ  PHE 1 287      65.969  59.861  40.735  0.00  0.00           C  
ATOM   4426  H   PHE 1 287      68.798  56.225  43.316  0.00  0.00           H  
ATOM   4427  HA  PHE 1 287      66.631  57.452  45.010  0.00  0.00           H  
ATOM   4428  HB2 PHE 1 287      66.646  55.411  42.721  0.00  0.00           H  
ATOM   4429  HB3 PHE 1 287      65.251  55.997  43.569  0.00  0.00           H  
ATOM   4430  HD1 PHE 1 287      64.757  58.462  43.591  0.00  0.00           H  
ATOM   4431  HD2 PHE 1 287      67.718  57.016  41.017  0.00  0.00           H  
ATOM   4432  HE1 PHE 1 287      64.424  60.509  42.158  0.00  0.00           H  
ATOM   4433  HE2 PHE 1 287      67.581  59.038  39.568  0.00  0.00           H  
ATOM   4434  HZ  PHE 1 287      65.842  60.703  40.070  0.00  0.00           H  
ATOM   4435  N   PRO 1 288      66.374  55.277  46.614  0.00  0.00           N  
ATOM   4436  CA  PRO 1 288      66.397  54.096  47.396  0.00  0.00           C  
ATOM   4437  C   PRO 1 288      65.431  52.982  47.072  0.00  0.00           C  
ATOM   4438  O   PRO 1 288      64.383  53.163  46.369  0.00  0.00           O  
ATOM   4439  CB  PRO 1 288      66.074  54.639  48.770  0.00  0.00           C  
ATOM   4440  CG  PRO 1 288      65.159  55.831  48.501  0.00  0.00           C  
ATOM   4441  CD  PRO 1 288      65.814  56.408  47.302  0.00  0.00           C  
ATOM   4442  HA  PRO 1 288      67.419  53.721  47.459  0.00  0.00           H  
ATOM   4443  HB2 PRO 1 288      65.557  53.918  49.405  0.00  0.00           H  
ATOM   4444  HB3 PRO 1 288      66.986  55.037  49.214  0.00  0.00           H  
ATOM   4445  HG2 PRO 1 288      64.207  55.388  48.210  0.00  0.00           H  
ATOM   4446  HG3 PRO 1 288      65.321  56.474  49.366  0.00  0.00           H  
ATOM   4447  HD2 PRO 1 288      66.595  57.082  47.655  0.00  0.00           H  
ATOM   4448  HD3 PRO 1 288      65.081  56.891  46.656  0.00  0.00           H  
ATOM   4449  N   VAL 1 289      65.657  51.836  47.723  0.00  0.00           N  
ATOM   4450  CA  VAL 1 289      64.634  50.735  47.850  0.00  0.00           C  
ATOM   4451  C   VAL 1 289      63.603  51.104  48.933  0.00  0.00           C  
ATOM   4452  O   VAL 1 289      63.922  51.449  50.000  0.00  0.00           O  
ATOM   4453  CB  VAL 1 289      65.311  49.304  48.128  0.00  0.00           C  
ATOM   4454  CG1 VAL 1 289      65.948  48.852  46.891  0.00  0.00           C  
ATOM   4455  CG2 VAL 1 289      66.312  49.334  49.277  0.00  0.00           C  
ATOM   4456  H   VAL 1 289      66.540  51.672  48.185  0.00  0.00           H  
ATOM   4457  HA  VAL 1 289      64.045  50.780  46.934  0.00  0.00           H  
ATOM   4458  HB  VAL 1 289      64.445  48.673  48.322  0.00  0.00           H  
ATOM   4459 HG11 VAL 1 289      65.254  48.864  46.050  0.00  0.00           H  
ATOM   4460 HG12 VAL 1 289      66.690  49.637  46.743  0.00  0.00           H  
ATOM   4461 HG13 VAL 1 289      66.479  47.900  46.900  0.00  0.00           H  
ATOM   4462 HG21 VAL 1 289      66.486  48.291  49.544  0.00  0.00           H  
ATOM   4463 HG22 VAL 1 289      67.201  49.880  48.960  0.00  0.00           H  
ATOM   4464 HG23 VAL 1 289      65.882  49.914  50.094  0.00  0.00           H  
ATOM   4465  N   ILE 1 290      62.361  50.734  48.687  0.00  0.00           N  
ATOM   4466  CA  ILE 1 290      61.244  50.700  49.626  0.00  0.00           C  
ATOM   4467  C   ILE 1 290      60.915  49.311  50.081  0.00  0.00           C  
ATOM   4468  O   ILE 1 290      60.296  48.599  49.303  0.00  0.00           O  
ATOM   4469  CB  ILE 1 290      60.033  51.579  49.062  0.00  0.00           C  
ATOM   4470  CG1 ILE 1 290      60.418  52.932  48.579  0.00  0.00           C  
ATOM   4471  CG2 ILE 1 290      58.996  51.496  50.198  0.00  0.00           C  
ATOM   4472  CD1 ILE 1 290      59.259  53.894  48.462  0.00  0.00           C  
ATOM   4473  H   ILE 1 290      62.197  50.478  47.724  0.00  0.00           H  
ATOM   4474  HA  ILE 1 290      61.589  51.148  50.558  0.00  0.00           H  
ATOM   4475  HB  ILE 1 290      59.662  51.065  48.175  0.00  0.00           H  
ATOM   4476 HG12 ILE 1 290      61.046  53.376  49.351  0.00  0.00           H  
ATOM   4477 HG13 ILE 1 290      61.002  52.903  47.659  0.00  0.00           H  
ATOM   4478 HG21 ILE 1 290      58.064  51.852  49.757  0.00  0.00           H  
ATOM   4479 HG22 ILE 1 290      58.815  50.452  50.454  0.00  0.00           H  
ATOM   4480 HG23 ILE 1 290      59.121  52.141  51.067  0.00  0.00           H  
ATOM   4481 HD11 ILE 1 290      58.948  54.367  49.394  0.00  0.00           H  
ATOM   4482 HD12 ILE 1 290      59.428  54.675  47.721  0.00  0.00           H  
ATOM   4483 HD13 ILE 1 290      58.391  53.286  48.207  0.00  0.00           H  
ATOM   4484  N   SER 1 291      61.077  49.079  51.357  0.00  0.00           N  
ATOM   4485  CA  SER 1 291      60.643  47.828  52.053  0.00  0.00           C  
ATOM   4486  C   SER 1 291      59.363  47.892  52.846  0.00  0.00           C  
ATOM   4487  O   SER 1 291      59.222  48.733  53.716  0.00  0.00           O  
ATOM   4488  CB  SER 1 291      61.791  47.156  52.772  0.00  0.00           C  
ATOM   4489  OG  SER 1 291      62.991  47.312  52.063  0.00  0.00           O  
ATOM   4490  H   SER 1 291      61.572  49.755  51.920  0.00  0.00           H  
ATOM   4491  HA  SER 1 291      60.396  47.140  51.244  0.00  0.00           H  
ATOM   4492  HB2 SER 1 291      61.967  47.613  53.746  0.00  0.00           H  
ATOM   4493  HB3 SER 1 291      61.504  46.107  52.851  0.00  0.00           H  
ATOM   4494  HG  SER 1 291      63.130  46.533  51.520  0.00  0.00           H  
ATOM   4495  N   LEU 1 292      58.401  47.025  52.511  0.00  0.00           N  
ATOM   4496  CA  LEU 1 292      57.021  47.006  52.961  0.00  0.00           C  
ATOM   4497  C   LEU 1 292      56.756  45.694  53.846  0.00  0.00           C  
ATOM   4498  O   LEU 1 292      56.826  44.569  53.263  0.00  0.00           O  
ATOM   4499  CB  LEU 1 292      56.081  47.196  51.781  0.00  0.00           C  
ATOM   4500  CG  LEU 1 292      56.217  48.588  51.073  0.00  0.00           C  
ATOM   4501  CD1 LEU 1 292      55.144  48.706  50.012  0.00  0.00           C  
ATOM   4502  CD2 LEU 1 292      55.963  49.733  52.049  0.00  0.00           C  
ATOM   4503  H   LEU 1 292      58.772  46.346  51.861  0.00  0.00           H  
ATOM   4504  HA  LEU 1 292      56.838  47.851  53.625  0.00  0.00           H  
ATOM   4505  HB2 LEU 1 292      56.288  46.368  51.103  0.00  0.00           H  
ATOM   4506  HB3 LEU 1 292      55.070  47.037  52.156  0.00  0.00           H  
ATOM   4507  HG  LEU 1 292      57.204  48.662  50.617  0.00  0.00           H  
ATOM   4508 HD11 LEU 1 292      54.126  48.660  50.397  0.00  0.00           H  
ATOM   4509 HD12 LEU 1 292      55.247  49.596  49.391  0.00  0.00           H  
ATOM   4510 HD13 LEU 1 292      55.257  47.888  49.301  0.00  0.00           H  
ATOM   4511 HD21 LEU 1 292      56.738  49.958  52.781  0.00  0.00           H  
ATOM   4512 HD22 LEU 1 292      55.950  50.658  51.473  0.00  0.00           H  
ATOM   4513 HD23 LEU 1 292      54.979  49.757  52.517  0.00  0.00           H  
ATOM   4514  N   TYR 1 293      56.696  45.866  55.197  0.00  0.00           N  
ATOM   4515  CA  TYR 1 293      56.653  44.821  56.175  0.00  0.00           C  
ATOM   4516  C   TYR 1 293      55.252  44.328  56.364  0.00  0.00           C  
ATOM   4517  O   TYR 1 293      54.351  45.130  56.721  0.00  0.00           O  
ATOM   4518  CB  TYR 1 293      57.260  45.265  57.463  0.00  0.00           C  
ATOM   4519  CG  TYR 1 293      58.728  45.432  57.515  0.00  0.00           C  
ATOM   4520  CD1 TYR 1 293      59.449  46.424  56.850  0.00  0.00           C  
ATOM   4521  CD2 TYR 1 293      59.405  44.599  58.454  0.00  0.00           C  
ATOM   4522  CE1 TYR 1 293      60.771  46.672  57.229  0.00  0.00           C  
ATOM   4523  CE2 TYR 1 293      60.764  44.796  58.639  0.00  0.00           C  
ATOM   4524  CZ  TYR 1 293      61.487  45.853  58.073  0.00  0.00           C  
ATOM   4525  OH  TYR 1 293      62.806  46.122  58.286  0.00  0.00           O  
ATOM   4526  H   TYR 1 293      56.655  46.823  55.516  0.00  0.00           H  
ATOM   4527  HA  TYR 1 293      57.252  44.024  55.733  0.00  0.00           H  
ATOM   4528  HB2 TYR 1 293      56.764  46.171  57.811  0.00  0.00           H  
ATOM   4529  HB3 TYR 1 293      57.033  44.508  58.213  0.00  0.00           H  
ATOM   4530  HD1 TYR 1 293      58.917  47.214  56.341  0.00  0.00           H  
ATOM   4531  HD2 TYR 1 293      58.974  43.739  58.944  0.00  0.00           H  
ATOM   4532  HE1 TYR 1 293      61.261  47.467  56.687  0.00  0.00           H  
ATOM   4533  HE2 TYR 1 293      61.214  44.165  59.392  0.00  0.00           H  
ATOM   4534  HH  TYR 1 293      63.165  46.887  57.829  0.00  0.00           H  
ATOM   4535  N   LEU 1 294      54.981  43.046  56.315  0.00  0.00           N  
ATOM   4536  CA  LEU 1 294      53.661  42.432  56.312  0.00  0.00           C  
ATOM   4537  C   LEU 1 294      53.515  41.385  57.427  0.00  0.00           C  
ATOM   4538  O   LEU 1 294      54.420  40.647  57.670  0.00  0.00           O  
ATOM   4539  CB  LEU 1 294      53.390  41.728  54.916  0.00  0.00           C  
ATOM   4540  CG  LEU 1 294      53.317  42.677  53.786  0.00  0.00           C  
ATOM   4541  CD1 LEU 1 294      53.425  41.915  52.486  0.00  0.00           C  
ATOM   4542  CD2 LEU 1 294      52.115  43.621  53.751  0.00  0.00           C  
ATOM   4543  H   LEU 1 294      55.766  42.410  56.303  0.00  0.00           H  
ATOM   4544  HA  LEU 1 294      52.825  43.115  56.466  0.00  0.00           H  
ATOM   4545  HB2 LEU 1 294      54.109  40.937  54.701  0.00  0.00           H  
ATOM   4546  HB3 LEU 1 294      52.455  41.169  54.964  0.00  0.00           H  
ATOM   4547  HG  LEU 1 294      54.196  43.322  53.776  0.00  0.00           H  
ATOM   4548 HD11 LEU 1 294      54.402  41.437  52.552  0.00  0.00           H  
ATOM   4549 HD12 LEU 1 294      52.628  41.177  52.581  0.00  0.00           H  
ATOM   4550 HD13 LEU 1 294      53.258  42.661  51.710  0.00  0.00           H  
ATOM   4551 HD21 LEU 1 294      52.094  44.240  52.854  0.00  0.00           H  
ATOM   4552 HD22 LEU 1 294      51.212  43.110  54.086  0.00  0.00           H  
ATOM   4553 HD23 LEU 1 294      52.265  44.334  54.562  0.00  0.00           H  
ATOM   4554  N   MET 1 295      52.384  41.315  58.048  0.00  0.00           N  
ATOM   4555  CA  MET 1 295      52.148  40.268  59.033  0.00  0.00           C  
ATOM   4556  C   MET 1 295      52.238  38.802  58.525  0.00  0.00           C  
ATOM   4557  O   MET 1 295      51.750  38.412  57.503  0.00  0.00           O  
ATOM   4558  CB  MET 1 295      50.738  40.512  59.621  0.00  0.00           C  
ATOM   4559  CG  MET 1 295      50.220  39.462  60.526  0.00  0.00           C  
ATOM   4560  SD  MET 1 295      48.595  39.883  61.215  0.00  0.00           S  
ATOM   4561  CE  MET 1 295      48.447  38.461  62.348  0.00  0.00           C  
ATOM   4562  H   MET 1 295      51.632  41.888  57.695  0.00  0.00           H  
ATOM   4563  HA  MET 1 295      52.816  40.422  59.880  0.00  0.00           H  
ATOM   4564  HB2 MET 1 295      50.794  41.386  60.269  0.00  0.00           H  
ATOM   4565  HB3 MET 1 295      50.007  40.756  58.850  0.00  0.00           H  
ATOM   4566  HG2 MET 1 295      50.261  38.560  59.917  0.00  0.00           H  
ATOM   4567  HG3 MET 1 295      50.892  39.176  61.336  0.00  0.00           H  
ATOM   4568  HE1 MET 1 295      47.437  38.257  62.704  0.00  0.00           H  
ATOM   4569  HE2 MET 1 295      48.773  37.543  61.860  0.00  0.00           H  
ATOM   4570  HE3 MET 1 295      49.022  38.575  63.266  0.00  0.00           H  
ATOM   4571  N   GLY 1 296      53.019  37.941  59.247  0.00  0.00           N  
ATOM   4572  CA  GLY 1 296      53.237  36.486  58.992  0.00  0.00           C  
ATOM   4573  C   GLY 1 296      52.025  35.700  59.491  0.00  0.00           C  
ATOM   4574  O   GLY 1 296      51.129  36.166  60.121  0.00  0.00           O  
ATOM   4575  H   GLY 1 296      53.566  38.306  60.013  0.00  0.00           H  
ATOM   4576  HA2 GLY 1 296      53.414  36.300  57.932  0.00  0.00           H  
ATOM   4577  HA3 GLY 1 296      54.153  36.174  59.495  0.00  0.00           H  
ATOM   4578  N   GLU 1 297      52.050  34.406  59.155  0.00  0.00           N  
ATOM   4579  CA  GLU 1 297      51.126  33.387  59.767  0.00  0.00           C  
ATOM   4580  C   GLU 1 297      51.621  32.914  61.113  0.00  0.00           C  
ATOM   4581  O   GLU 1 297      50.792  32.495  61.937  0.00  0.00           O  
ATOM   4582  CB  GLU 1 297      50.840  32.222  58.795  0.00  0.00           C  
ATOM   4583  CG  GLU 1 297      49.823  32.699  57.680  0.00  0.00           C  
ATOM   4584  CD  GLU 1 297      49.465  31.401  56.986  0.00  0.00           C  
ATOM   4585  OE1 GLU 1 297      48.283  31.076  57.076  0.00  0.00           O  
ATOM   4586  OE2 GLU 1 297      50.344  30.886  56.295  0.00  0.00           O  
ATOM   4587  H   GLU 1 297      52.721  34.116  58.458  0.00  0.00           H  
ATOM   4588  HA  GLU 1 297      50.152  33.805  60.020  0.00  0.00           H  
ATOM   4589  HB2 GLU 1 297      51.780  31.915  58.337  0.00  0.00           H  
ATOM   4590  HB3 GLU 1 297      50.388  31.373  59.308  0.00  0.00           H  
ATOM   4591  HG2 GLU 1 297      48.882  33.157  57.986  0.00  0.00           H  
ATOM   4592  HG3 GLU 1 297      50.428  33.336  57.035  0.00  0.00           H  
ATOM   4593  N   VAL 1 298      52.897  32.962  61.387  0.00  0.00           N  
ATOM   4594  CA  VAL 1 298      53.432  32.453  62.661  0.00  0.00           C  
ATOM   4595  C   VAL 1 298      53.102  33.463  63.816  0.00  0.00           C  
ATOM   4596  O   VAL 1 298      52.975  34.614  63.520  0.00  0.00           O  
ATOM   4597  CB  VAL 1 298      54.908  32.065  62.500  0.00  0.00           C  
ATOM   4598  CG1 VAL 1 298      55.806  32.131  63.702  0.00  0.00           C  
ATOM   4599  CG2 VAL 1 298      55.093  30.713  61.737  0.00  0.00           C  
ATOM   4600  H   VAL 1 298      53.537  33.227  60.651  0.00  0.00           H  
ATOM   4601  HA  VAL 1 298      52.851  31.576  62.947  0.00  0.00           H  
ATOM   4602  HB  VAL 1 298      55.347  32.859  61.896  0.00  0.00           H  
ATOM   4603 HG11 VAL 1 298      55.812  33.149  64.093  0.00  0.00           H  
ATOM   4604 HG12 VAL 1 298      55.396  31.546  64.525  0.00  0.00           H  
ATOM   4605 HG13 VAL 1 298      56.854  31.889  63.523  0.00  0.00           H  
ATOM   4606 HG21 VAL 1 298      54.954  31.004  60.696  0.00  0.00           H  
ATOM   4607 HG22 VAL 1 298      56.103  30.406  62.008  0.00  0.00           H  
ATOM   4608 HG23 VAL 1 298      54.395  29.948  62.078  0.00  0.00           H  
ATOM   4609  N   THR 1 299      53.034  33.036  65.036  0.00  0.00           N  
ATOM   4610  CA  THR 1 299      52.890  33.977  66.177  0.00  0.00           C  
ATOM   4611  C   THR 1 299      54.063  34.979  66.321  0.00  0.00           C  
ATOM   4612  O   THR 1 299      55.225  34.627  66.138  0.00  0.00           O  
ATOM   4613  CB  THR 1 299      52.679  33.219  67.505  0.00  0.00           C  
ATOM   4614  OG1 THR 1 299      51.462  32.571  67.449  0.00  0.00           O  
ATOM   4615  CG2 THR 1 299      52.501  34.118  68.765  0.00  0.00           C  
ATOM   4616  H   THR 1 299      53.231  32.076  65.279  0.00  0.00           H  
ATOM   4617  HA  THR 1 299      51.979  34.554  66.019  0.00  0.00           H  
ATOM   4618  HB  THR 1 299      53.550  32.564  67.497  0.00  0.00           H  
ATOM   4619  HG1 THR 1 299      51.282  32.369  66.528  0.00  0.00           H  
ATOM   4620 HG21 THR 1 299      51.646  34.788  68.669  0.00  0.00           H  
ATOM   4621 HG22 THR 1 299      52.332  33.499  69.646  0.00  0.00           H  
ATOM   4622 HG23 THR 1 299      53.379  34.679  69.084  0.00  0.00           H  
ATOM   4623  N   ASN 1 300      53.678  36.274  66.657  0.00  0.00           N  
ATOM   4624  CA  ASN 1 300      54.562  37.425  66.891  0.00  0.00           C  
ATOM   4625  C   ASN 1 300      55.666  37.644  65.765  0.00  0.00           C  
ATOM   4626  O   ASN 1 300      56.845  37.852  66.146  0.00  0.00           O  
ATOM   4627  CB  ASN 1 300      54.990  37.371  68.348  0.00  0.00           C  
ATOM   4628  CG  ASN 1 300      53.753  37.490  69.232  0.00  0.00           C  
ATOM   4629  OD1 ASN 1 300      52.642  37.994  68.948  0.00  0.00           O  
ATOM   4630  ND2 ASN 1 300      53.921  37.025  70.483  0.00  0.00           N  
ATOM   4631  H   ASN 1 300      52.682  36.419  66.735  0.00  0.00           H  
ATOM   4632  HA  ASN 1 300      53.893  38.272  66.736  0.00  0.00           H  
ATOM   4633  HB2 ASN 1 300      55.369  36.371  68.562  0.00  0.00           H  
ATOM   4634  HB3 ASN 1 300      55.643  38.223  68.535  0.00  0.00           H  
ATOM   4635 HD21 ASN 1 300      53.199  37.269  71.146  0.00  0.00           H  
ATOM   4636 HD22 ASN 1 300      54.830  36.615  70.647  0.00  0.00           H  
ATOM   4637  N   GLN 1 301      55.324  37.474  64.441  0.00  0.00           N  
ATOM   4638  CA  GLN 1 301      56.281  37.644  63.370  0.00  0.00           C  
ATOM   4639  C   GLN 1 301      55.756  38.350  62.134  0.00  0.00           C  
ATOM   4640  O   GLN 1 301      54.673  38.087  61.702  0.00  0.00           O  
ATOM   4641  CB  GLN 1 301      57.076  36.352  62.972  0.00  0.00           C  
ATOM   4642  CG  GLN 1 301      56.592  35.599  61.717  0.00  0.00           C  
ATOM   4643  CD  GLN 1 301      57.472  34.400  61.467  0.00  0.00           C  
ATOM   4644  OE1 GLN 1 301      58.357  34.003  62.209  0.00  0.00           O  
ATOM   4645  NE2 GLN 1 301      57.315  33.823  60.242  0.00  0.00           N  
ATOM   4646  H   GLN 1 301      54.436  37.040  64.235  0.00  0.00           H  
ATOM   4647  HA  GLN 1 301      56.946  38.367  63.842  0.00  0.00           H  
ATOM   4648  HB2 GLN 1 301      58.147  36.546  62.915  0.00  0.00           H  
ATOM   4649  HB3 GLN 1 301      56.946  35.624  63.773  0.00  0.00           H  
ATOM   4650  HG2 GLN 1 301      55.566  35.235  61.780  0.00  0.00           H  
ATOM   4651  HG3 GLN 1 301      56.761  36.292  60.892  0.00  0.00           H  
ATOM   4652 HE21 GLN 1 301      57.819  32.967  60.058  0.00  0.00           H  
ATOM   4653 HE22 GLN 1 301      56.659  34.227  59.589  0.00  0.00           H  
ATOM   4654  N   SER 1 302      56.532  39.271  61.513  0.00  0.00           N  
ATOM   4655  CA  SER 1 302      56.439  39.759  60.170  0.00  0.00           C  
ATOM   4656  C   SER 1 302      57.439  39.067  59.218  0.00  0.00           C  
ATOM   4657  O   SER 1 302      58.248  38.148  59.519  0.00  0.00           O  
ATOM   4658  CB  SER 1 302      56.620  41.285  60.202  0.00  0.00           C  
ATOM   4659  OG  SER 1 302      57.902  41.681  60.507  0.00  0.00           O  
ATOM   4660  H   SER 1 302      57.424  39.433  61.957  0.00  0.00           H  
ATOM   4661  HA  SER 1 302      55.439  39.652  59.751  0.00  0.00           H  
ATOM   4662  HB2 SER 1 302      56.218  41.847  59.359  0.00  0.00           H  
ATOM   4663  HB3 SER 1 302      55.966  41.528  61.039  0.00  0.00           H  
ATOM   4664  HG  SER 1 302      58.158  41.502  61.415  0.00  0.00           H  
ATOM   4665  N   PHE 1 303      57.416  39.590  58.029  0.00  0.00           N  
ATOM   4666  CA  PHE 1 303      58.398  39.535  56.971  0.00  0.00           C  
ATOM   4667  C   PHE 1 303      58.390  40.815  56.151  0.00  0.00           C  
ATOM   4668  O   PHE 1 303      57.642  41.699  56.567  0.00  0.00           O  
ATOM   4669  CB  PHE 1 303      57.980  38.242  56.199  0.00  0.00           C  
ATOM   4670  CG  PHE 1 303      56.762  38.422  55.320  0.00  0.00           C  
ATOM   4671  CD1 PHE 1 303      55.489  38.190  55.933  0.00  0.00           C  
ATOM   4672  CD2 PHE 1 303      56.821  38.703  53.924  0.00  0.00           C  
ATOM   4673  CE1 PHE 1 303      54.362  38.269  55.093  0.00  0.00           C  
ATOM   4674  CE2 PHE 1 303      55.666  38.675  53.138  0.00  0.00           C  
ATOM   4675  CZ  PHE 1 303      54.453  38.416  53.711  0.00  0.00           C  
ATOM   4676  H   PHE 1 303      56.596  40.155  57.862  0.00  0.00           H  
ATOM   4677  HA  PHE 1 303      59.435  39.350  57.252  0.00  0.00           H  
ATOM   4678  HB2 PHE 1 303      58.854  38.185  55.552  0.00  0.00           H  
ATOM   4679  HB3 PHE 1 303      57.959  37.319  56.778  0.00  0.00           H  
ATOM   4680  HD1 PHE 1 303      55.274  37.850  56.936  0.00  0.00           H  
ATOM   4681  HD2 PHE 1 303      57.812  38.984  53.599  0.00  0.00           H  
ATOM   4682  HE1 PHE 1 303      53.424  38.070  55.590  0.00  0.00           H  
ATOM   4683  HE2 PHE 1 303      55.713  38.808  52.067  0.00  0.00           H  
ATOM   4684  HZ  PHE 1 303      53.505  38.437  53.194  0.00  0.00           H  
ATOM   4685  N   ARG 1 304      59.030  40.975  55.031  0.00  0.00           N  
ATOM   4686  CA  ARG 1 304      59.006  42.190  54.309  0.00  0.00           C  
ATOM   4687  C   ARG 1 304      59.251  41.866  52.777  0.00  0.00           C  
ATOM   4688  O   ARG 1 304      59.946  40.939  52.448  0.00  0.00           O  
ATOM   4689  CB  ARG 1 304      60.072  43.109  54.994  0.00  0.00           C  
ATOM   4690  CG  ARG 1 304      61.519  42.540  55.014  0.00  0.00           C  
ATOM   4691  CD  ARG 1 304      62.509  43.342  55.909  0.00  0.00           C  
ATOM   4692  NE  ARG 1 304      63.919  42.934  55.689  0.00  0.00           N  
ATOM   4693  CZ  ARG 1 304      64.957  43.396  56.296  0.00  0.00           C  
ATOM   4694  NH1 ARG 1 304      64.890  44.166  57.393  0.00  0.00           N  
ATOM   4695  NH2 ARG 1 304      66.112  43.108  55.836  0.00  0.00           N  
ATOM   4696  H   ARG 1 304      59.454  40.124  54.691  0.00  0.00           H  
ATOM   4697  HA  ARG 1 304      58.043  42.700  54.307  0.00  0.00           H  
ATOM   4698  HB2 ARG 1 304      59.974  44.113  54.581  0.00  0.00           H  
ATOM   4699  HB3 ARG 1 304      59.787  43.202  56.043  0.00  0.00           H  
ATOM   4700  HG2 ARG 1 304      61.505  41.472  55.227  0.00  0.00           H  
ATOM   4701  HG3 ARG 1 304      61.880  42.688  53.996  0.00  0.00           H  
ATOM   4702  HD2 ARG 1 304      62.455  44.384  55.593  0.00  0.00           H  
ATOM   4703  HD3 ARG 1 304      62.284  43.313  56.975  0.00  0.00           H  
ATOM   4704  HE  ARG 1 304      64.192  42.579  54.784  0.00  0.00           H  
ATOM   4705 HH11 ARG 1 304      65.756  44.412  57.850  0.00  0.00           H  
ATOM   4706 HH12 ARG 1 304      63.977  44.405  57.753  0.00  0.00           H  
ATOM   4707 HH21 ARG 1 304      66.952  43.518  56.218  0.00  0.00           H  
ATOM   4708 HH22 ARG 1 304      66.143  42.629  54.947  0.00  0.00           H  
ATOM   4709  N   ILE 1 305      58.731  42.746  51.909  0.00  0.00           N  
ATOM   4710  CA  ILE 1 305      59.036  42.959  50.437  0.00  0.00           C  
ATOM   4711  C   ILE 1 305      59.786  44.198  50.169  0.00  0.00           C  
ATOM   4712  O   ILE 1 305      59.400  45.287  50.528  0.00  0.00           O  
ATOM   4713  CB  ILE 1 305      57.755  42.833  49.518  0.00  0.00           C  
ATOM   4714  CG1 ILE 1 305      56.722  43.954  49.570  0.00  0.00           C  
ATOM   4715  CG2 ILE 1 305      57.230  41.393  49.486  0.00  0.00           C  
ATOM   4716  CD1 ILE 1 305      55.611  43.838  48.485  0.00  0.00           C  
ATOM   4717  H   ILE 1 305      58.233  43.548  52.268  0.00  0.00           H  
ATOM   4718  HA  ILE 1 305      59.691  42.120  50.200  0.00  0.00           H  
ATOM   4719  HB  ILE 1 305      58.062  43.001  48.486  0.00  0.00           H  
ATOM   4720 HG12 ILE 1 305      56.246  43.939  50.550  0.00  0.00           H  
ATOM   4721 HG13 ILE 1 305      57.205  44.932  49.572  0.00  0.00           H  
ATOM   4722 HG21 ILE 1 305      58.030  40.660  49.383  0.00  0.00           H  
ATOM   4723 HG22 ILE 1 305      56.793  41.154  50.455  0.00  0.00           H  
ATOM   4724 HG23 ILE 1 305      56.368  41.251  48.833  0.00  0.00           H  
ATOM   4725 HD11 ILE 1 305      56.159  43.948  47.550  0.00  0.00           H  
ATOM   4726 HD12 ILE 1 305      55.080  42.900  48.647  0.00  0.00           H  
ATOM   4727 HD13 ILE 1 305      54.858  44.590  48.724  0.00  0.00           H  
ATOM   4728  N   THR 1 306      60.910  44.107  49.493  0.00  0.00           N  
ATOM   4729  CA  THR 1 306      61.762  45.090  48.991  0.00  0.00           C  
ATOM   4730  C   THR 1 306      61.629  45.456  47.515  0.00  0.00           C  
ATOM   4731  O   THR 1 306      61.964  44.679  46.600  0.00  0.00           O  
ATOM   4732  CB  THR 1 306      63.210  44.814  49.459  0.00  0.00           C  
ATOM   4733  OG1 THR 1 306      63.202  44.618  50.932  0.00  0.00           O  
ATOM   4734  CG2 THR 1 306      64.211  45.993  49.111  0.00  0.00           C  
ATOM   4735  H   THR 1 306      61.200  43.164  49.277  0.00  0.00           H  
ATOM   4736  HA  THR 1 306      61.453  45.971  49.554  0.00  0.00           H  
ATOM   4737  HB  THR 1 306      63.548  43.952  48.882  0.00  0.00           H  
ATOM   4738  HG1 THR 1 306      62.646  43.841  51.025  0.00  0.00           H  
ATOM   4739 HG21 THR 1 306      65.145  45.833  49.650  0.00  0.00           H  
ATOM   4740 HG22 THR 1 306      64.363  46.185  48.049  0.00  0.00           H  
ATOM   4741 HG23 THR 1 306      63.767  46.826  49.657  0.00  0.00           H  
ATOM   4742  N   ILE 1 307      61.061  46.631  47.163  0.00  0.00           N  
ATOM   4743  CA  ILE 1 307      60.744  47.201  45.840  0.00  0.00           C  
ATOM   4744  C   ILE 1 307      61.792  48.138  45.314  0.00  0.00           C  
ATOM   4745  O   ILE 1 307      62.298  48.948  46.040  0.00  0.00           O  
ATOM   4746  CB  ILE 1 307      59.386  47.929  45.960  0.00  0.00           C  
ATOM   4747  CG1 ILE 1 307      58.309  47.079  46.588  0.00  0.00           C  
ATOM   4748  CG2 ILE 1 307      59.067  48.540  44.603  0.00  0.00           C  
ATOM   4749  CD1 ILE 1 307      57.204  47.929  47.101  0.00  0.00           C  
ATOM   4750  H   ILE 1 307      60.902  47.212  47.973  0.00  0.00           H  
ATOM   4751  HA  ILE 1 307      60.635  46.453  45.055  0.00  0.00           H  
ATOM   4752  HB  ILE 1 307      59.535  48.699  46.716  0.00  0.00           H  
ATOM   4753 HG12 ILE 1 307      57.858  46.308  45.964  0.00  0.00           H  
ATOM   4754 HG13 ILE 1 307      58.689  46.483  47.418  0.00  0.00           H  
ATOM   4755 HG21 ILE 1 307      58.859  47.751  43.880  0.00  0.00           H  
ATOM   4756 HG22 ILE 1 307      58.121  49.070  44.712  0.00  0.00           H  
ATOM   4757 HG23 ILE 1 307      59.803  49.270  44.263  0.00  0.00           H  
ATOM   4758 HD11 ILE 1 307      56.808  48.586  46.326  0.00  0.00           H  
ATOM   4759 HD12 ILE 1 307      56.560  47.295  47.710  0.00  0.00           H  
ATOM   4760 HD13 ILE 1 307      57.637  48.653  47.792  0.00  0.00           H  
ATOM   4761  N   LEU 1 308      62.240  47.916  44.129  0.00  0.00           N  
ATOM   4762  CA  LEU 1 308      63.199  48.680  43.461  0.00  0.00           C  
ATOM   4763  C   LEU 1 308      62.647  50.010  42.875  0.00  0.00           C  
ATOM   4764  O   LEU 1 308      61.455  50.084  42.555  0.00  0.00           O  
ATOM   4765  CB  LEU 1 308      63.791  48.031  42.251  0.00  0.00           C  
ATOM   4766  CG  LEU 1 308      64.295  46.618  42.616  0.00  0.00           C  
ATOM   4767  CD1 LEU 1 308      64.941  45.984  41.415  0.00  0.00           C  
ATOM   4768  CD2 LEU 1 308      65.412  46.717  43.647  0.00  0.00           C  
ATOM   4769  H   LEU 1 308      61.747  47.170  43.660  0.00  0.00           H  
ATOM   4770  HA  LEU 1 308      63.995  48.965  44.149  0.00  0.00           H  
ATOM   4771  HB2 LEU 1 308      63.229  48.104  41.320  0.00  0.00           H  
ATOM   4772  HB3 LEU 1 308      64.680  48.568  41.920  0.00  0.00           H  
ATOM   4773  HG  LEU 1 308      63.514  46.030  43.099  0.00  0.00           H  
ATOM   4774 HD11 LEU 1 308      65.854  46.526  41.168  0.00  0.00           H  
ATOM   4775 HD12 LEU 1 308      65.110  44.997  41.846  0.00  0.00           H  
ATOM   4776 HD13 LEU 1 308      64.373  45.890  40.490  0.00  0.00           H  
ATOM   4777 HD21 LEU 1 308      65.848  45.731  43.805  0.00  0.00           H  
ATOM   4778 HD22 LEU 1 308      66.232  47.323  43.262  0.00  0.00           H  
ATOM   4779 HD23 LEU 1 308      65.152  47.018  44.662  0.00  0.00           H  
ATOM   4780  N   PRO 1 309      63.547  51.011  42.686  0.00  0.00           N  
ATOM   4781  CA  PRO 1 309      63.074  52.255  41.969  0.00  0.00           C  
ATOM   4782  C   PRO 1 309      62.357  51.925  40.667  0.00  0.00           C  
ATOM   4783  O   PRO 1 309      61.421  52.661  40.279  0.00  0.00           O  
ATOM   4784  CB  PRO 1 309      64.326  53.140  41.871  0.00  0.00           C  
ATOM   4785  CG  PRO 1 309      65.112  52.716  43.104  0.00  0.00           C  
ATOM   4786  CD  PRO 1 309      64.819  51.277  43.375  0.00  0.00           C  
ATOM   4787  HA  PRO 1 309      62.322  52.778  42.560  0.00  0.00           H  
ATOM   4788  HB2 PRO 1 309      64.898  52.760  41.024  0.00  0.00           H  
ATOM   4789  HB3 PRO 1 309      64.175  54.214  41.768  0.00  0.00           H  
ATOM   4790  HG2 PRO 1 309      66.179  52.915  43.010  0.00  0.00           H  
ATOM   4791  HG3 PRO 1 309      64.773  53.231  44.003  0.00  0.00           H  
ATOM   4792  HD2 PRO 1 309      64.763  51.036  44.436  0.00  0.00           H  
ATOM   4793  HD3 PRO 1 309      65.535  50.677  42.812  0.00  0.00           H  
ATOM   4794  N   GLN 1 310      62.708  50.786  39.979  0.00  0.00           N  
ATOM   4795  CA  GLN 1 310      62.166  50.475  38.725  0.00  0.00           C  
ATOM   4796  C   GLN 1 310      60.654  49.995  38.651  0.00  0.00           C  
ATOM   4797  O   GLN 1 310      60.093  49.770  37.610  0.00  0.00           O  
ATOM   4798  CB  GLN 1 310      63.105  49.467  38.002  0.00  0.00           C  
ATOM   4799  CG  GLN 1 310      64.542  49.895  37.715  0.00  0.00           C  
ATOM   4800  CD  GLN 1 310      65.582  49.767  38.824  0.00  0.00           C  
ATOM   4801  OE1 GLN 1 310      65.757  48.715  39.548  0.00  0.00           O  
ATOM   4802  NE2 GLN 1 310      66.368  50.728  38.968  0.00  0.00           N  
ATOM   4803  H   GLN 1 310      63.289  50.138  40.492  0.00  0.00           H  
ATOM   4804  HA  GLN 1 310      62.308  51.347  38.087  0.00  0.00           H  
ATOM   4805  HB2 GLN 1 310      63.186  48.563  38.607  0.00  0.00           H  
ATOM   4806  HB3 GLN 1 310      62.658  49.074  37.089  0.00  0.00           H  
ATOM   4807  HG2 GLN 1 310      64.881  49.285  36.877  0.00  0.00           H  
ATOM   4808  HG3 GLN 1 310      64.489  50.925  37.364  0.00  0.00           H  
ATOM   4809 HE21 GLN 1 310      67.178  50.600  39.558  0.00  0.00           H  
ATOM   4810 HE22 GLN 1 310      66.366  51.493  38.309  0.00  0.00           H  
ATOM   4811  N   GLN 1 311      60.005  49.749  39.829  0.00  0.00           N  
ATOM   4812  CA  GLN 1 311      58.569  49.714  39.900  0.00  0.00           C  
ATOM   4813  C   GLN 1 311      57.924  51.041  40.188  0.00  0.00           C  
ATOM   4814  O   GLN 1 311      56.783  51.192  39.787  0.00  0.00           O  
ATOM   4815  CB  GLN 1 311      58.197  48.590  40.859  0.00  0.00           C  
ATOM   4816  CG  GLN 1 311      58.474  47.126  40.482  0.00  0.00           C  
ATOM   4817  CD  GLN 1 311      59.969  46.759  40.549  0.00  0.00           C  
ATOM   4818  OE1 GLN 1 311      60.474  46.636  41.652  0.00  0.00           O  
ATOM   4819  NE2 GLN 1 311      60.589  46.536  39.394  0.00  0.00           N  
ATOM   4820  H   GLN 1 311      60.453  49.770  40.734  0.00  0.00           H  
ATOM   4821  HA  GLN 1 311      58.221  49.286  38.960  0.00  0.00           H  
ATOM   4822  HB2 GLN 1 311      58.446  48.790  41.901  0.00  0.00           H  
ATOM   4823  HB3 GLN 1 311      57.108  48.612  40.895  0.00  0.00           H  
ATOM   4824  HG2 GLN 1 311      58.038  46.524  41.279  0.00  0.00           H  
ATOM   4825  HG3 GLN 1 311      58.021  46.950  39.506  0.00  0.00           H  
ATOM   4826 HE21 GLN 1 311      61.574  46.315  39.407  0.00  0.00           H  
ATOM   4827 HE22 GLN 1 311      60.108  46.464  38.509  0.00  0.00           H  
ATOM   4828  N   TYR 1 312      58.505  52.011  41.014  0.00  0.00           N  
ATOM   4829  CA  TYR 1 312      57.921  53.296  41.348  0.00  0.00           C  
ATOM   4830  C   TYR 1 312      58.223  54.502  40.549  0.00  0.00           C  
ATOM   4831  O   TYR 1 312      57.382  55.357  40.359  0.00  0.00           O  
ATOM   4832  CB  TYR 1 312      58.026  53.406  42.908  0.00  0.00           C  
ATOM   4833  CG  TYR 1 312      59.342  53.825  43.358  0.00  0.00           C  
ATOM   4834  CD1 TYR 1 312      59.836  55.109  43.124  0.00  0.00           C  
ATOM   4835  CD2 TYR 1 312      60.148  52.906  44.087  0.00  0.00           C  
ATOM   4836  CE1 TYR 1 312      61.112  55.546  43.652  0.00  0.00           C  
ATOM   4837  CE2 TYR 1 312      61.391  53.283  44.679  0.00  0.00           C  
ATOM   4838  CZ  TYR 1 312      61.780  54.585  44.437  0.00  0.00           C  
ATOM   4839  OH  TYR 1 312      62.996  54.999  44.970  0.00  0.00           O  
ATOM   4840  H   TYR 1 312      59.441  51.763  41.304  0.00  0.00           H  
ATOM   4841  HA  TYR 1 312      56.852  53.133  41.207  0.00  0.00           H  
ATOM   4842  HB2 TYR 1 312      57.297  54.171  43.175  0.00  0.00           H  
ATOM   4843  HB3 TYR 1 312      57.707  52.504  43.431  0.00  0.00           H  
ATOM   4844  HD1 TYR 1 312      59.348  55.895  42.568  0.00  0.00           H  
ATOM   4845  HD2 TYR 1 312      59.761  51.937  44.365  0.00  0.00           H  
ATOM   4846  HE1 TYR 1 312      61.459  56.563  43.549  0.00  0.00           H  
ATOM   4847  HE2 TYR 1 312      61.943  52.599  45.307  0.00  0.00           H  
ATOM   4848  HH  TYR 1 312      63.499  54.217  45.207  0.00  0.00           H  
ATOM   4849  N   LEU 1 313      59.344  54.523  39.837  0.00  0.00           N  
ATOM   4850  CA  LEU 1 313      59.712  55.233  38.625  0.00  0.00           C  
ATOM   4851  C   LEU 1 313      59.294  54.540  37.372  0.00  0.00           C  
ATOM   4852  O   LEU 1 313      60.061  53.767  36.691  0.00  0.00           O  
ATOM   4853  CB  LEU 1 313      61.186  55.718  38.727  0.00  0.00           C  
ATOM   4854  CG  LEU 1 313      61.241  56.898  39.690  0.00  0.00           C  
ATOM   4855  CD1 LEU 1 313      62.760  57.058  39.995  0.00  0.00           C  
ATOM   4856  CD2 LEU 1 313      60.721  58.116  39.053  0.00  0.00           C  
ATOM   4857  H   LEU 1 313      59.929  53.736  40.079  0.00  0.00           H  
ATOM   4858  HA  LEU 1 313      59.059  56.103  38.561  0.00  0.00           H  
ATOM   4859  HB2 LEU 1 313      61.819  54.866  38.974  0.00  0.00           H  
ATOM   4860  HB3 LEU 1 313      61.491  56.048  37.734  0.00  0.00           H  
ATOM   4861  HG  LEU 1 313      60.772  56.607  40.630  0.00  0.00           H  
ATOM   4862 HD11 LEU 1 313      63.191  56.229  40.557  0.00  0.00           H  
ATOM   4863 HD12 LEU 1 313      63.370  57.200  39.102  0.00  0.00           H  
ATOM   4864 HD13 LEU 1 313      62.810  57.986  40.564  0.00  0.00           H  
ATOM   4865 HD21 LEU 1 313      61.208  58.284  38.093  0.00  0.00           H  
ATOM   4866 HD22 LEU 1 313      59.632  58.080  39.095  0.00  0.00           H  
ATOM   4867 HD23 LEU 1 313      61.011  58.934  39.713  0.00  0.00           H  
ATOM   4868  N   ARG 1 314      58.027  54.730  36.983  0.00  0.00           N  
ATOM   4869  CA  ARG 1 314      57.302  54.086  35.968  0.00  0.00           C  
ATOM   4870  C   ARG 1 314      57.539  54.887  34.605  0.00  0.00           C  
ATOM   4871  O   ARG 1 314      57.569  56.082  34.606  0.00  0.00           O  
ATOM   4872  CB  ARG 1 314      55.783  53.885  36.348  0.00  0.00           C  
ATOM   4873  CG  ARG 1 314      55.539  53.127  37.608  0.00  0.00           C  
ATOM   4874  CD  ARG 1 314      54.080  53.008  37.981  0.00  0.00           C  
ATOM   4875  NE  ARG 1 314      53.330  52.152  37.109  0.00  0.00           N  
ATOM   4876  CZ  ARG 1 314      53.269  50.790  37.056  0.00  0.00           C  
ATOM   4877  NH1 ARG 1 314      52.439  50.177  36.260  0.00  0.00           N  
ATOM   4878  NH2 ARG 1 314      53.919  50.013  37.825  0.00  0.00           N  
ATOM   4879  H   ARG 1 314      57.459  55.345  37.548  0.00  0.00           H  
ATOM   4880  HA  ARG 1 314      57.682  53.077  35.810  0.00  0.00           H  
ATOM   4881  HB2 ARG 1 314      55.353  54.886  36.353  0.00  0.00           H  
ATOM   4882  HB3 ARG 1 314      55.348  53.289  35.546  0.00  0.00           H  
ATOM   4883  HG2 ARG 1 314      55.983  52.132  37.657  0.00  0.00           H  
ATOM   4884  HG3 ARG 1 314      56.051  53.720  38.366  0.00  0.00           H  
ATOM   4885  HD2 ARG 1 314      53.994  52.660  39.010  0.00  0.00           H  
ATOM   4886  HD3 ARG 1 314      53.586  53.980  37.947  0.00  0.00           H  
ATOM   4887  HE  ARG 1 314      52.753  52.641  36.439  0.00  0.00           H  
ATOM   4888 HH11 ARG 1 314      52.471  49.174  36.142  0.00  0.00           H  
ATOM   4889 HH12 ARG 1 314      51.975  50.732  35.555  0.00  0.00           H  
ATOM   4890 HH21 ARG 1 314      54.054  49.035  37.614  0.00  0.00           H  
ATOM   4891 HH22 ARG 1 314      54.684  50.469  38.302  0.00  0.00           H  
ATOM   4892  N   PRO 1 315      57.752  54.210  33.479  0.00  0.00           N  
ATOM   4893  CA  PRO 1 315      58.136  54.842  32.216  0.00  0.00           C  
ATOM   4894  C   PRO 1 315      56.984  55.655  31.555  0.00  0.00           C  
ATOM   4895  O   PRO 1 315      55.811  55.482  31.887  0.00  0.00           O  
ATOM   4896  CB  PRO 1 315      58.643  53.779  31.246  0.00  0.00           C  
ATOM   4897  CG  PRO 1 315      57.977  52.493  31.776  0.00  0.00           C  
ATOM   4898  CD  PRO 1 315      57.620  52.811  33.311  0.00  0.00           C  
ATOM   4899  HA  PRO 1 315      58.947  55.523  32.477  0.00  0.00           H  
ATOM   4900  HB2 PRO 1 315      58.399  53.980  30.203  0.00  0.00           H  
ATOM   4901  HB3 PRO 1 315      59.718  53.775  31.428  0.00  0.00           H  
ATOM   4902  HG2 PRO 1 315      57.102  52.196  31.199  0.00  0.00           H  
ATOM   4903  HG3 PRO 1 315      58.563  51.596  31.575  0.00  0.00           H  
ATOM   4904  HD2 PRO 1 315      56.570  52.570  33.479  0.00  0.00           H  
ATOM   4905  HD3 PRO 1 315      58.308  52.214  33.909  0.00  0.00           H  
ATOM   4906  N   VAL 1 316      57.419  56.568  30.717  0.00  0.00           N  
ATOM   4907  CA  VAL 1 316      56.590  57.614  30.052  0.00  0.00           C  
ATOM   4908  C   VAL 1 316      57.018  57.846  28.638  0.00  0.00           C  
ATOM   4909  O   VAL 1 316      58.245  57.849  28.389  0.00  0.00           O  
ATOM   4910  CB  VAL 1 316      56.623  58.942  30.826  0.00  0.00           C  
ATOM   4911  CG1 VAL 1 316      56.275  58.775  32.280  0.00  0.00           C  
ATOM   4912  CG2 VAL 1 316      55.498  59.892  30.338  0.00  0.00           C  
ATOM   4913  H   VAL 1 316      58.420  56.674  30.636  0.00  0.00           H  
ATOM   4914  HA  VAL 1 316      55.543  57.311  30.046  0.00  0.00           H  
ATOM   4915  HB  VAL 1 316      57.592  59.428  30.715  0.00  0.00           H  
ATOM   4916 HG11 VAL 1 316      56.995  58.127  32.781  0.00  0.00           H  
ATOM   4917 HG12 VAL 1 316      56.315  59.663  32.912  0.00  0.00           H  
ATOM   4918 HG13 VAL 1 316      55.267  58.410  32.472  0.00  0.00           H  
ATOM   4919 HG21 VAL 1 316      55.645  60.140  29.287  0.00  0.00           H  
ATOM   4920 HG22 VAL 1 316      54.517  59.422  30.405  0.00  0.00           H  
ATOM   4921 HG23 VAL 1 316      55.579  60.832  30.885  0.00  0.00           H  
ATOM   4922  N   GLU 1 317      56.066  57.745  27.720  0.00  0.00           N  
ATOM   4923  CA  GLU 1 317      56.179  57.808  26.281  0.00  0.00           C  
ATOM   4924  C   GLU 1 317      56.234  59.337  25.834  0.00  0.00           C  
ATOM   4925  O   GLU 1 317      55.479  59.871  24.958  0.00  0.00           O  
ATOM   4926  CB  GLU 1 317      55.052  57.087  25.517  0.00  0.00           C  
ATOM   4927  CG  GLU 1 317      54.845  55.665  26.063  0.00  0.00           C  
ATOM   4928  CD  GLU 1 317      54.087  55.660  27.384  0.00  0.00           C  
ATOM   4929  OE1 GLU 1 317      53.522  56.669  27.892  0.00  0.00           O  
ATOM   4930  OE2 GLU 1 317      54.154  54.570  28.088  0.00  0.00           O  
ATOM   4931  H   GLU 1 317      55.139  57.544  28.066  0.00  0.00           H  
ATOM   4932  HA  GLU 1 317      57.160  57.453  25.966  0.00  0.00           H  
ATOM   4933  HB2 GLU 1 317      54.119  57.634  25.649  0.00  0.00           H  
ATOM   4934  HB3 GLU 1 317      55.204  56.923  24.450  0.00  0.00           H  
ATOM   4935  HG2 GLU 1 317      54.245  55.104  25.346  0.00  0.00           H  
ATOM   4936  HG3 GLU 1 317      55.800  55.168  26.230  0.00  0.00           H  
ATOM   4937  N   ASP 1 318      57.105  60.162  26.481  0.00  0.00           N
[truncated: 4,736,341 more chars]
