# Supplementary material for: Broadening the Scope of Binding Free Energy Calculations Using a Separated Topologies Approach
Source: J Chem Theory Comput. 2023 Jul 24;19(15):5058–76. doi: 10.1021/acs.jctc.3c00282 (PMC10413862; doi:10.1021/acs.jctc.3c00282)
Supplement: Supplementary file 2 — ct3c00282_si_002.zip [file ct3c00282_si_002.zip › SI_paper/BACE1/input/biphenyl/lig_07/complex.gro]

GROningen MAchine for Chemical Simulation
63409
    1ACE      C    1   4.697   2.159   4.402  0.0654 -0.3033  1.1081
    1ACE      O    2   4.612   2.194   4.318  0.8281 -0.3454 -0.2336
    1ACE    CH3    3   4.699   2.017   4.464 -0.6984 -0.6913  0.7011
    1ACE   HH31    4   4.688   2.021   4.572  0.9925 -0.0694  0.9129
    1ACE   HH32    5   4.611   1.969   4.419  0.1711 -1.1523 -0.6348
    1ACE   HH33    6   4.782   1.954   4.431  0.0070  0.1843  0.7288
    2THR      N    7   4.794   2.243   4.434 -0.4333  0.5489  0.2385
    2THR     CA    8   4.811   2.380   4.364  0.2088  0.8738 -0.0457
    2THR      C    9   4.897   2.375   4.239  0.0821 -0.2219 -0.4924
    2THR      O   10   4.882   2.460   4.154 -0.1739 -0.2885 -0.1419
    2THR     CB   11   4.869   2.479   4.458  1.3136  0.3946  0.1814
    2THR    OG1   12   5.003   2.451   4.480 -0.7525  0.0899 -0.2783
    2THR    CG2   13   4.794   2.500   4.585  0.1604  0.5843 -1.4749
    2THR      H   14   4.839   2.239   4.524  0.2469  1.0788 -0.0611
    2THR     HA   15   4.713   2.416   4.332  0.6743  1.0226 -1.4189
    2THR     HB   16   4.863   2.572   4.402 -2.3527 -0.3132 -1.1378
    2THR    HG1   17   5.001   2.369   4.529  0.5734  0.2815  0.1740
    2THR   HG21   18   4.685   2.494   4.573 -0.1176 -1.0859  0.6643
    2THR   HG22   19   4.814   2.416   4.651 -0.1175  0.2292 -1.8277
    2THR   HG23   20   4.831   2.591   4.632  0.6050  0.0433 -0.7438
    3THR      N   21   4.992   2.278   4.224 -0.1704  0.0164 -0.4040
    3THR     CA   22   5.093   2.265   4.112 -0.7219 -0.9044  0.5557
    3THR      C   23   5.027   2.188   3.997  0.4789  0.5735  0.9758
    3THR      O   24   4.935   2.108   4.020  0.8841 -0.1901 -0.0231
    3THR     CB   25   5.224   2.213   4.177 -0.3693  0.0743  0.4885
    3THR    OG1   26   5.199   2.082   4.233  0.1497  0.0923  0.7364
    3THR    CG2   27   5.267   2.284   4.300  0.3364 -0.5113 -1.0471
    3THR      H   28   4.999   2.206   4.294  0.4941 -0.0812 -0.5573
    3THR     HA   29   5.113   2.368   4.082  0.2719 -1.2094  0.0597
    3THR     HB   30   5.310   2.208   4.110  0.5064 -1.0951  1.6089
    3THR    HG1   31   5.232   2.018   4.171  0.1144  1.1456 -0.4416
    3THR   HG21   32   5.194   2.278   4.381  1.5118 -0.1781  0.1195
    3THR   HG22   33   5.358   2.235   4.335 -0.0054 -0.6494 -0.3219
    3THR   HG23   34   5.288   2.388   4.278 -0.7670  0.1680  0.7002
    4GLY      N   35   5.074   2.211   3.870 -0.5183  0.5925 -0.4589
    4GLY     CA   36   5.051   2.120   3.754 -0.4259  0.1415 -0.4800
    4GLY      C   37   5.087   2.182   3.624  0.1339 -0.5695 -0.0060
    4GLY      O   38   5.195   2.239   3.606  1.2795 -0.1617  0.7169
    4GLY      H   39   5.138   2.288   3.862 -0.9615  1.0492  0.2034
    4GLY    HA2   40   5.106   2.030   3.784 -0.2518  0.4246  0.0859
    4GLY    HA3   41   4.944   2.096   3.758 -0.7510  1.5107  0.1953
    5SER      N   42   4.996   2.169   3.521 -0.2817 -0.4849 -0.1847
    5SER     CA   43   5.004   2.224   3.386 -0.5698  0.2680  0.8650
    5SER      C   44   4.897   2.328   3.355 -0.8078 -0.7648 -0.7658
    5SER      O   45   4.784   2.286   3.366  0.2266 -0.3048  0.0650
    5SER     CB   46   4.990   2.116   3.279 -0.5708 -0.5415 -0.7408
    5SER     OG   47   5.004   2.182   3.156 -0.4707  0.1456 -0.1479
    5SER      H   48   4.902   2.142   3.545 -0.9703  0.6161 -1.4025
    5SER     HA   49   5.101   2.271   3.373 -0.2748 -0.6441 -0.9073
    5SER    HB2   50   5.065   2.038   3.292 -0.0354  0.1231  0.6953
    5SER    HB3   51   4.893   2.069   3.293 -0.0603 -1.2793  0.8553
    5SER     HG   52   4.989   2.110   3.094  1.9332 -1.8404  1.1750
    6PHE      N   53   4.927   2.451   3.315 -0.2299 -0.0983 -0.6068
    6PHE     CA   54   4.832   2.561   3.310  0.1433  0.2999 -0.5283
    6PHE      C   55   4.845   2.623   3.168  0.0939 -0.2687  0.4688
    6PHE      O   56   4.851   2.747   3.165 -0.1405 -0.2650  0.1081
    6PHE     CB   57   4.843   2.662   3.433  0.1670  0.6627  0.2676
    6PHE     CG   58   4.850   2.597   3.573  0.4160 -0.2328 -0.4015
    6PHE    CD1   59   4.966   2.598   3.650  0.5181 -0.3907 -0.1106
    6PHE    CD2   60   4.733   2.533   3.629 -1.3372 -0.9965  0.0453
    6PHE    CE1   61   4.978   2.548   3.779 -0.0279  0.2235  0.7147
    6PHE    CE2   62   4.749   2.474   3.750 -0.2700 -0.0373  0.1241
    6PHE     CZ   63   4.871   2.475   3.822  0.9957 -0.1907 -1.1989
    6PHE      H   64   5.026   2.469   3.301 -0.3430  0.3786 -0.8365
    6PHE     HA   65   4.733   2.519   3.322  0.2378  0.2131 -0.0004
    6PHE    HB2   66   4.929   2.728   3.418 -0.3906  1.3061 -0.2045
    6PHE    HB3   67   4.752   2.720   3.439 -0.2677 -0.0518  1.1312
    6PHE    HD1   68   5.047   2.658   3.612  0.2048  0.3215  0.3118
    6PHE    HD2   69   4.646   2.527   3.565 -0.7285  0.4802 -1.0376
    6PHE    HE1   70   5.067   2.554   3.840  0.0449 -0.5197  0.6955
    6PHE    HE2   71   4.668   2.413   3.787  0.0876 -0.9022 -0.4573
    6PHE     HZ   72   4.877   2.422   3.915  1.3092  0.1470 -1.0211
    7VAL      N   73   4.869   2.548   3.059 -0.1305 -0.4755  0.0670
    7VAL     CA   74   4.929   2.604   2.933 -0.0242  0.5081 -0.0859
    7VAL      C   75   4.859   2.721   2.874  0.3984  0.2479  0.0558
    7VAL      O   76   4.935   2.807   2.830  0.2141 -0.8301  0.6994
    7VAL     CB   77   4.948   2.497   2.824 -0.3336 -0.4433  0.2941
    7VAL    CG1   78   5.036   2.557   2.703  0.5393  1.1559 -0.4050
    7VAL    CG2   79   5.011   2.364   2.871 -0.3869  0.1099  0.1192
    7VAL      H   80   4.886   2.451   3.079  0.7276 -0.0120  2.1355
    7VAL     HA   81   5.026   2.642   2.965  0.2557 -0.3571  0.1544
    7VAL     HB   82   4.848   2.465   2.791 -0.4908  0.1852  0.1469
    7VAL   HG11   83   5.133   2.573   2.749  0.7886 -0.8508 -0.0418
    7VAL   HG12   84   5.053   2.468   2.643  0.6725  0.7606  0.1993
    7VAL   HG13   85   4.987   2.638   2.648 -0.7366  0.3575 -0.5220
    7VAL   HG21   86   4.977   2.281   2.809  0.8432  0.2624 -0.8444
    7VAL   HG22   87   5.120   2.368   2.877 -0.1584 -0.4871 -2.0295
    7VAL   HG23   88   4.971   2.346   2.971 -1.3153  1.4062  0.0291
    8GLU      N   89   4.727   2.728   2.889  0.1901 -0.0461  0.4702
    8GLU     CA   90   4.643   2.841   2.850 -0.0608 -0.5513 -0.0551
    8GLU      C   91   4.654   2.965   2.935 -0.7725 -0.5666 -1.4938
    8GLU      O   92   4.615   3.077   2.904  0.3403  0.5382  0.6277
    8GLU     CB   93   4.493   2.805   2.839 -0.0262 -0.4120 -0.2629
    8GLU     CG   94   4.472   2.687   2.741  0.4120 -0.5755  0.6919
    8GLU     CD   95   4.528   2.553   2.771 -0.0409  0.4002 -0.5489
    8GLU    OE1   96   4.574   2.485   2.678  0.0431 -0.5633 -0.2055
    8GLU    OE2   97   4.510   2.508   2.889 -0.3818 -0.1476 -0.0155
    8GLU      H   98   4.692   2.646   2.937  0.7797  0.7257  2.4008
    8GLU     HA   99   4.684   2.870   2.753  0.3685 -1.0851 -0.0432
    8GLU    HB2  100   4.451   2.779   2.936 -0.4584 -0.2873 -0.4114
    8GLU    HB3  101   4.432   2.889   2.805 -0.2671 -0.1298  0.7868
    8GLU    HG2  102   4.365   2.671   2.730  0.1988 -0.1663  1.8149
    8GLU    HG3  103   4.488   2.718   2.638  0.3799 -1.3373  0.4483
    9MET      N  104   4.704   2.955   3.059  0.4799  0.0847  0.3077
    9MET     CA  105   4.701   3.063   3.159  0.2266  0.6869  0.3957
    9MET      C  106   4.834   3.138   3.179 -0.1091 -0.0336  0.2958
    9MET      O  107   4.831   3.256   3.211  0.6326 -0.4997  0.5687
    9MET     CB  108   4.655   3.014   3.293 -0.2347  0.2916  0.4899
    9MET     CG  109   4.502   2.991   3.279 -0.6139  0.3579  0.3865
    9MET     SD  110   4.401   2.952   3.420  0.6473 -0.3002 -0.1339
    9MET     CE  111   4.460   2.784   3.458  0.1355 -1.6881  0.2699
    9MET      H  112   4.724   2.862   3.093  0.6300 -0.2183 -0.5509
    9MET     HA  113   4.634   3.146   3.138 -0.4940  0.0181 -0.0516
    9MET    HB2  114   4.711   2.930   3.333  1.1741  0.8388 -0.1986
    9MET    HB3  115   4.679   3.097   3.360  1.0265  0.3745 -0.0046
    9MET    HG2  116   4.462   3.087   3.247  1.3222  1.5781  1.2245
    9MET    HG3  117   4.484   2.910   3.209  0.1178 -0.6226  1.2515
    9MET    HE1  118   4.559   2.798   3.500 -0.0889  0.5168  0.2627
    9MET    HE2  119   4.387   2.735   3.523 -0.7417 -1.0287 -0.1753
    9MET    HE3  120   4.468   2.728   3.364  1.0716  0.7820 -1.3454
   10VAL      N  121   4.938   3.081   3.127 -1.2853 -0.3211  0.5897
   10VAL     CA  122   5.063   3.151   3.077  0.6152  0.8160 -0.2038
   10VAL      C  123   5.017   3.255   2.977 -0.0411 -0.2279  0.5844
   10VAL      O  124   4.949   3.234   2.874  0.2276  0.3226  0.4713
   10VAL     CB  125   5.164   3.051   3.020 -0.2213 -0.1710  0.2499
   10VAL    CG1  126   5.266   3.128   2.938  0.7118 -0.1427  0.1167
   10VAL    CG2  127   5.224   2.958   3.126  0.0244 -0.4128  0.0270
   10VAL      H  128   4.927   2.983   3.106 -1.1683 -0.3265  0.5542
   10VAL     HA  129   5.113   3.206   3.157  0.9721 -0.8331  0.8055
   10VAL     HB  130   5.107   2.984   2.956  0.2784 -1.0256  0.6707
   10VAL   HG11  131   5.319   3.197   3.004  1.9992 -0.0929 -0.8959
   10VAL   HG12  132   5.345   3.061   2.905 -0.1622 -1.1353 -0.0530
   10VAL   HG13  133   5.223   3.182   2.854 -0.2334 -0.4565  0.3693
   10VAL   HG21  134   5.299   3.009   3.186 -0.4748 -0.7269  0.9603
   10VAL   HG22  135   5.149   2.919   3.194  0.5380 -1.0191  0.2662
   10VAL   HG23  136   5.265   2.875   3.069  0.5101  0.0211 -0.2725
   11ASP      N  137   5.060   3.379   3.008 -0.5880  0.2946 -0.1648
   11ASP     CA  138   5.078   3.485   2.908  0.0597  0.3123 -0.2833
   11ASP      C  139   4.935   3.545   2.862 -0.5736  0.1710 -0.3671
   11ASP      O  140   4.922   3.602   2.757  0.5480  0.7511 -0.1160
   11ASP     CB  141   5.176   3.436   2.796 -0.1277 -0.2894 -0.0847
   11ASP     CG  142   5.200   3.547   2.692 -0.6048  0.2166  0.5488
   11ASP    OD1  143   5.219   3.668   2.727  0.3589  0.2905  0.0205
   11ASP    OD2  144   5.204   3.519   2.565 -0.3165 -0.7387 -1.0200
   11ASP      H  145   5.113   3.382   3.093 -0.1158 -1.2776 -0.3446
   11ASP     HA  146   5.139   3.559   2.960  0.9520 -1.1332  0.8788
   11ASP    HB2  147   5.273   3.414   2.840 -0.2135 -0.9081 -0.1865
   11ASP    HB3  148   5.130   3.352   2.746 -1.6394  0.1155  0.5078
   12ASN      N  149   4.832   3.516   2.941  0.6005 -0.0893 -0.7830
   12ASN     CA  150   4.689   3.539   2.906 -0.4971 -0.1211 -0.1953
   12ASN      C  151   4.645   3.690   2.928 -0.3551 -0.2556 -0.1361
   12ASN      O  152   4.532   3.734   2.898 -0.1742  0.2803 -0.4140
   12ASN     CB  153   4.605   3.444   2.994 -0.1669  0.4094 -0.2464
   12ASN     CG  154   4.612   3.468   3.146 -0.8571  0.0925 -0.2887
   12ASN    OD1  155   4.700   3.536   3.197  0.4357  0.3065 -0.4421
   12ASN    ND2  156   4.527   3.398   3.218 -0.0947  0.1676  0.0287
   12ASN      H  157   4.844   3.482   3.035 -0.4313 -0.2678 -0.6920
   12ASN     HA  158   4.672   3.514   2.801  0.2078  0.4929 -0.4664
   12ASN    HB2  159   4.504   3.460   2.956 -0.1246 -0.3434 -0.7117
   12ASN    HB3  160   4.638   3.343   2.975  0.4430  0.4033  0.7370
   12ASN   HD21  161   4.552   3.393   3.316  0.9444  0.8383 -0.1709
   12ASN   HD22  162   4.461   3.340   3.169 -0.6540  0.6445  0.2003
   13LEU      N  163   4.734   3.777   2.987  0.5164  0.1220  0.2013
   13LEU     CA  164   4.698   3.919   3.015  0.2367 -0.3697  0.0358
   13LEU      C  165   4.771   4.015   2.920 -0.8753  0.1201  0.2036
   13LEU      O  166   4.883   3.987   2.872 -0.2750  0.1496  0.2763
   13LEU     CB  167   4.738   3.963   3.157 -0.4525  0.0790 -0.7262
   13LEU     CG  168   4.686   3.863   3.260 -0.1754 -0.9819  0.0099
   13LEU    CD1  169   4.751   3.909   3.390 -0.4158 -0.6466  0.0906
   13LEU    CD2  170   4.539   3.868   3.280  0.5900  0.1956 -0.0470
   13LEU      H  171   4.825   3.744   3.015  0.9348  0.8599 -0.2096
   13LEU     HA  172   4.590   3.931   3.019  0.1320 -1.2642  1.3029
   13LEU    HB2  173   4.847   3.963   3.151 -0.4044  1.6920 -0.5762
   13LEU    HB3  174   4.694   4.060   3.181 -0.7455 -0.4454  1.2255
   13LEU     HG  175   4.716   3.761   3.234 -0.2880 -0.7010 -1.3902
   13LEU   HD11  176   4.723   3.851   3.478 -0.3084 -0.8272  0.0070
   13LEU   HD12  177   4.859   3.900   3.380 -0.2027  1.2171 -0.0211
   13LEU   HD13  178   4.734   4.014   3.414  0.0521 -0.7005  0.6908
   13LEU   HD21  179   4.487   3.817   3.199  0.5331  1.0409 -0.5646
   13LEU   HD22  180   4.512   3.819   3.373  0.3117  0.5603  0.0664
   13LEU   HD23  181   4.507   3.971   3.295 -1.1538 -0.2718 -0.1711
   14ARG      N  182   4.702   4.130   2.890 -0.4318  0.3266  0.0517
   14ARG     CA  183   4.749   4.237   2.793 -0.1584  0.4668 -0.1537
   14ARG      C  184   4.712   4.378   2.841  0.1773  0.1990  0.2882
   14ARG      O  185   4.625   4.389   2.918  0.2197 -0.6485  0.3465
   14ARG     CB  186   4.691   4.213   2.655 -0.5581  0.9515  1.4819
   14ARG     CG  187   4.736   4.084   2.582 -0.1014  0.2783 -0.3252
   14ARG     CD  188   4.885   4.096   2.548 -0.7821  0.7153  0.1049
   14ARG     NE  189   4.937   3.970   2.482 -0.3921 -0.1193 -1.0911
   14ARG     CZ  190   5.010   3.874   2.547  0.8154 -0.5707  0.4381
   14ARG    NH1  191   5.058   3.780   2.475 -0.3122  0.2394 -0.2825
   14ARG    NH2  192   5.033   3.872   2.674  0.6953 -0.1659 -0.0891
   14ARG      H  193   4.606   4.130   2.918 -0.5391  1.4549 -0.2255
   14ARG     HA  194   4.858   4.235   2.786 -0.0514 -0.2657  1.1378
   14ARG    HB2  195   4.582   4.212   2.661 -0.6189 -0.7463  1.0148
   14ARG    HB3  196   4.720   4.287   2.580  0.7972 -0.7137  0.2090
   14ARG    HG2  197   4.731   4.004   2.656  1.5886 -0.1370 -0.5879
   14ARG    HG3  198   4.677   4.062   2.493 -0.8361  0.2519  0.1461
   14ARG    HD2  199   4.906   4.170   2.471  0.3154  0.9502  0.5878
   14ARG    HD3  200   4.944   4.118   2.637 -1.1526 -0.4790  0.6956
   14ARG     HE  201   4.929   3.968   2.381  0.2169 -1.0266 -1.1433
   14ARG   HH11  202   5.107   3.704   2.518 -0.3724  0.3436 -0.0227
   14ARG   HH12  203   5.082   3.801   2.379  0.3891 -1.0317 -0.4223
   14ARG   HH21  204   5.069   3.788   2.717  0.5663 -0.9062 -1.3338
   14ARG   HH22  205   4.976   3.934   2.730  0.6284 -0.4772  0.1890
   15GLY      N  206   4.776   4.484   2.790  0.1908  0.4072  0.3297
   15GLY     CA  207   4.728   4.618   2.811  0.7508  0.6734 -0.5081
   15GLY      C  208   4.809   4.732   2.764  0.4962 -0.1508  0.6620
   15GLY      O  209   4.899   4.699   2.688  0.0685  0.0240 -0.1688
   15GLY      H  210   4.849   4.477   2.720 -0.0287  0.0643  0.1278
   15GLY    HA2  211   4.628   4.621   2.766  0.3505 -0.0905  0.2783
   15GLY    HA3  212   4.711   4.624   2.918 -0.0550 -1.6658 -0.4112
   16LYS      N  213   4.773   4.854   2.800  0.3758 -0.0151  0.4885
   16LYS     CA  214   4.849   4.977   2.783 -0.3246 -0.7271 -0.0552
   16LYS      C  215   4.894   5.040   2.914  0.8209  0.2729 -0.1786
   16LYS      O  216   4.812   5.036   3.006  0.8356 -0.0888 -0.1231
   16LYS     CB  217   4.786   5.072   2.679  0.3904 -0.6281  0.4850
   16LYS     CG  218   4.825   5.032   2.533  0.5132  0.5664 -1.1048
   16LYS     CD  219   4.735   4.921   2.470 -0.1254 -0.3889 -0.1798
   16LYS     CE  220   4.779   4.905   2.326  0.4060 -0.1660  0.0989
   16LYS     NZ  221   4.879   4.801   2.304  0.1598  1.3449  0.0032
   16LYS      H  222   4.696   4.869   2.864  0.0788  0.4523  0.0419
   16LYS     HA  223   4.942   4.951   2.733  0.1928 -0.3363  0.6634
   16LYS    HB2  224   4.679   5.051   2.680 -0.0136  1.0941  0.0865
   16LYS    HB3  225   4.803   5.177   2.702 -0.9141 -0.2878  0.0999
   16LYS    HG2  226   4.813   5.125   2.478  1.6343  0.7735 -1.0342
   16LYS    HG3  227   4.930   5.005   2.525  0.3845 -0.1702 -0.5770
   16LYS    HD2  228   4.736   4.830   2.530  1.0195 -0.2766  0.0134
   16LYS    HD3  229   4.634   4.961   2.463 -0.1423 -0.4775 -0.4443
   16LYS    HE2  230   4.689   4.884   2.269 -0.7862 -0.6699  1.9712
   16LYS    HE3  231   4.825   4.998   2.292 -0.0964  0.6458  1.4913
   16LYS    HZ1  232   4.832   4.712   2.314  0.6124  1.2200  1.5448
   16LYS    HZ2  233   4.914   4.811   2.209 -0.0610 -0.4420 -0.3463
   16LYS    HZ3  234   4.952   4.795   2.373 -0.7432  1.3305  1.0102
   17SER      N  235   5.021   5.077   2.933  0.0676  0.7922 -0.5214
   17SER     CA  236   5.082   5.127   3.058 -0.1278  0.1740  0.0909
   17SER      C  237   4.986   5.221   3.122  0.2545 -0.1039 -0.0773
   17SER      O  238   4.950   5.321   3.066  0.6033  0.5619  0.7455
   17SER     CB  239   5.214   5.200   3.034  0.7462  0.6970  0.2200
   17SER     OG  240   5.271   5.237   3.158 -0.4172 -0.1175  0.5877
   17SER      H  241   5.086   5.055   2.860  1.3685  0.1694  0.7186
   17SER     HA  242   5.102   5.039   3.120 -1.6002 -0.5859 -0.4181
   17SER    HB2  243   5.280   5.137   2.975  0.0645 -0.2715  0.4409
   17SER    HB3  244   5.198   5.293   2.980  1.7783  0.5912 -0.3297
   17SER     HG  245   5.344   5.290   3.126 -0.9858 -0.4088 -1.4631
   18GLY      N  246   4.948   5.196   3.248  0.1363  0.3583  0.3438
   18GLY     CA  247   4.857   5.282   3.320 -0.4968  0.1987 -0.1312
   18GLY      C  248   4.709   5.279   3.278 -1.0193 -0.0155 -0.6265
   18GLY      O  249   4.636   5.349   3.351  0.9274  0.1220  0.3055
   18GLY      H  250   4.976   5.109   3.291 -0.6006 -0.2559 -0.3453
   18GLY    HA2  251   4.864   5.261   3.427  0.7589 -0.4743 -0.3085
   18GLY    HA3  252   4.892   5.382   3.294 -0.6615 -0.0538 -1.4490
   19GLN      N  253   4.675   5.201   3.179 -0.0202  0.0544 -0.1394
   19GLN     CA  254   4.533   5.186   3.143  1.3175  1.1353 -0.5886
   19GLN      C  255   4.474   5.055   3.200 -0.6574  0.8910  0.4509
   19GLN      O  256   4.358   5.021   3.184 -0.2559  0.1040  0.9559
   19GLN     CB  257   4.494   5.221   2.995  0.0945 -0.2686 -0.3301
   19GLN     CG  258   4.541   5.365   2.949 -0.2682  0.0901  0.6693
   19GLN     CD  259   4.472   5.412   2.822 -0.3194 -0.4680 -0.0539
   19GLN    OE1  260   4.493   5.346   2.719  0.7239 -0.8596 -0.6629
   19GLN    NE2  261   4.387   5.511   2.825  0.1210  0.8998  0.0135
   19GLN      H  262   4.741   5.174   3.108 -0.7386 -0.3310 -0.6831
   19GLN     HA  263   4.471   5.260   3.194 -0.2174 -0.3404 -0.1162
   19GLN    HB2  264   4.540   5.146   2.931  1.9800  0.8770 -0.4402
   19GLN    HB3  265   4.385   5.210   2.998  0.1175 -0.4648  0.8052
   19GLN    HG2  266   4.515   5.439   3.025 -1.0396 -0.0241  0.5315
   19GLN    HG3  267   4.650   5.362   2.944 -0.2816 -1.2214  0.2832
   19GLN   HE21  268   4.325   5.519   2.746 -1.5788 -1.0603  0.9452
   19GLN   HE22  269   4.365   5.548   2.917 -0.8773  1.5109 -0.4348
   20GLY      N  270   4.560   4.977   3.271  0.3821  0.0317 -0.1787
   20GLY     CA  271   4.523   4.854   3.337  0.8219  0.9007 -0.1281
   20GLY      C  272   4.536   4.726   3.255 -0.7600  0.0835 -0.0931
   20GLY      O  273   4.538   4.731   3.133  0.1215  0.3965 -0.3350
   20GLY      H  274   4.649   5.014   3.300  0.2834 -0.3366  0.6737
   20GLY    HA2  275   4.573   4.842   3.434 -0.4847 -1.2510  0.4067
   20GLY    HA3  276   4.419   4.860   3.369  0.8208  0.0261  0.0844
   21TYR      N  277   4.550   4.612   3.317 -0.1015  0.5978 -0.0667
   21TYR     CA  278   4.578   4.485   3.247  0.4682  0.6299  0.3695
   21TYR      C  279   4.450   4.404   3.234  0.5862  0.1751 -0.4938
   21TYR      O  280   4.377   4.395   3.333 -0.1273  0.4353  0.0443
   21TYR     CB  281   4.682   4.408   3.315 -0.6564 -0.0625 -0.2692
   21TYR     CG  282   4.820   4.474   3.332 -0.2132  1.4004  0.4774
   21TYR    CD1  283   4.841   4.575   3.423 -0.2380 -0.6679 -0.7960
   21TYR    CD2  284   4.922   4.413   3.261  0.5143 -0.1210 -0.2687
   21TYR    CE1  285   4.974   4.631   3.440  0.3944  0.4145 -0.2508
   21TYR    CE2  286   5.051   4.469   3.277  0.4020 -0.4792 -0.0732
   21TYR     CZ  287   5.078   4.578   3.363  0.1447 -0.1253 -0.1074
   21TYR     OH  288   5.207   4.627   3.373 -0.2103  0.3592  0.0829
   21TYR      H  289   4.541   4.609   3.418  0.1720 -1.1530 -0.0267
   21TYR     HA  290   4.603   4.503   3.143 -0.4880 -0.5099 -0.1101
   21TYR    HB2  291   4.645   4.386   3.415 -1.8116  1.1460 -0.3827
   21TYR    HB3  292   4.692   4.312   3.264  1.1343 -0.5350  0.7888
   21TYR    HD1  293   4.756   4.615   3.478  0.9723  0.0360  0.7242
   21TYR    HD2  294   4.910   4.323   3.202 -0.2143 -0.2187  0.0034
   21TYR    HE1  295   4.992   4.707   3.515 -0.9099  0.3138  0.2264
   21TYR    HE2  296   5.132   4.414   3.232  0.0348 -2.0897  1.0406
   21TYR     HH  297   5.215   4.660   3.463  0.1787 -0.5633  0.4139
   22TYR      N  298   4.422   4.349   3.118  0.2326  0.5995  0.2351
   22TYR     CA  299   4.302   4.279   3.084 -0.4782  0.2115 -0.3069
   22TYR      C  300   4.320   4.131   3.039  0.0786 -0.0225  0.3946
   22TYR      O  301   4.428   4.097   2.997  0.3642  0.0022 -0.0858
   22TYR     CB  302   4.221   4.376   2.996 -0.2309  0.0999 -0.2956
   22TYR     CG  303   4.271   4.391   2.852 -0.2773 -0.2054 -0.0929
   22TYR    CD1  304   4.266   4.282   2.763  0.5792 -0.6552  0.5656
   22TYR    CD2  305   4.324   4.514   2.812 -0.6835  0.7421  0.4509
   22TYR    CE1  306   4.332   4.298   2.637 -0.2473  0.8962 -1.3243
   22TYR    CE2  307   4.379   4.522   2.683 -0.1006 -0.0683 -0.4894
   22TYR     CZ  308   4.377   4.420   2.591 -0.3145 -0.2735 -0.3758
   22TYR     OH  309   4.422   4.425   2.463 -0.1568 -0.4436  0.1421
   22TYR      H  310   4.488   4.344   3.041  0.1418 -1.1446  0.1883
   22TYR     HA  311   4.249   4.273   3.179 -0.9829 -0.4147 -0.6132
   22TYR    HB2  312   4.117   4.344   2.992 -0.6115  0.9345  1.2637
   22TYR    HB3  313   4.212   4.475   3.040  0.0411  0.7497 -1.5865
   22TYR    HD1  314   4.236   4.184   2.797 -0.0944 -0.7029 -0.1193
   22TYR    HD2  315   4.348   4.585   2.891 -1.2240 -0.0977  1.4227
   22TYR    HE1  316   4.337   4.205   2.582 -0.6072 -0.1368  0.2458
   22TYR    HE2  317   4.429   4.613   2.653  0.7227 -0.5170 -0.5295
   22TYR     HH  318   4.353   4.399   2.402 -1.1899 -1.8244  1.7334
   23VAL      N  319   4.216   4.057   3.039  0.0594 -0.5434  0.1221
   23VAL     CA  320   4.196   3.920   2.990  0.5292  0.6048  0.3723
   23VAL      C  321   4.073   3.917   2.894 -0.1092 -0.2751 -0.2397
   23VAL      O  322   3.970   3.983   2.915 -0.0101 -0.8970 -0.0850
   23VAL     CB  323   4.190   3.821   3.110  0.1545 -0.6628  0.5682
   23VAL    CG1  324   4.049   3.830   3.175 -0.3783  0.1449  0.2872
   23VAL    CG2  325   4.213   3.672   3.074  0.3215  0.3221  0.7741
   23VAL      H  326   4.140   4.102   3.087  0.1279  0.4561 -0.6507
   23VAL     HA  327   4.281   3.902   2.925 -0.2054  0.9741 -0.7503
   23VAL     HB  328   4.265   3.848   3.184 -0.9624 -0.0520  1.5382
   23VAL   HG11  329   4.028   3.933   3.204 -0.6538  0.1394  0.1169
   23VAL   HG12  330   3.972   3.802   3.103 -0.2835 -0.5916  0.4555
   23VAL   HG13  331   4.045   3.771   3.267 -0.5541  0.6315  0.5994
   23VAL   HG21  332   4.300   3.674   3.009  0.7849  1.9390  1.3447
   23VAL   HG22  333   4.239   3.626   3.170  0.7854  1.6148  1.3183
   23VAL   HG23  334   4.124   3.619   3.039  0.8108 -0.2075  0.2850
   24GLU      N  335   4.076   3.829   2.796 -0.2162 -0.4416 -0.0460
   24GLU     CA  336   3.954   3.800   2.718 -0.6576  0.0113  0.2855
   24GLU      C  337   3.848   3.720   2.792 -0.6191  0.3563  0.2921
   24GLU      O  338   3.886   3.625   2.861  0.2120 -0.5396  0.2517
   24GLU     CB  339   4.002   3.728   2.588 -1.3895 -0.2142 -0.0956
   24GLU     CG  340   3.908   3.747   2.473  0.0364  0.4402 -0.3587
   24GLU     CD  341   3.959   3.722   2.329  0.0931  0.1923 -0.6575
   24GLU    OE1  342   4.039   3.804   2.281  0.0276 -0.6221 -0.1450
   24GLU    OE2  343   3.933   3.617   2.267 -0.0498 -0.1943 -0.4140
   24GLU      H  344   4.152   3.765   2.778 -1.0299 -1.1123 -1.4977
   24GLU     HA  345   3.915   3.893   2.677 -0.9080 -0.5068 -0.7289
   24GLU    HB2  346   4.090   3.781   2.551 -0.2385 -1.9939 -0.1648
   24GLU    HB3  347   4.026   3.625   2.614  1.6567  0.2824 -0.2573
   24GLU    HG2  348   3.827   3.680   2.501  0.0750  0.5306 -0.0185
   24GLU    HG3  349   3.865   3.847   2.475 -0.0612  0.4087  1.2443
   25MET      N  350   3.719   3.751   2.768 -0.3382  0.2858  0.5043
   25MET     CA  351   3.611   3.664   2.821  0.7386 -0.7110  0.2549
   25MET      C  352   3.503   3.651   2.712  0.3410  0.0772 -0.4285
   25MET      O  353   3.487   3.735   2.620  0.0042  1.3715 -0.4405
   25MET     CB  354   3.548   3.722   2.950 -0.7897 -0.2139  0.3730
   25MET     CG  355   3.646   3.729   3.067 -0.1228  0.1303  0.7727
   25MET     SD  356   3.580   3.779   3.231  0.4429 -0.1879  0.3516
   25MET     CE  357   3.480   3.643   3.275 -0.4150 -0.9321  0.0678
   25MET      H  358   3.693   3.826   2.706 -0.3295 -0.6032 -0.6494
   25MET     HA  359   3.631   3.559   2.844 -0.3820 -0.8491  0.7433
   25MET    HB2  360   3.516   3.824   2.928  2.1701  1.3189  1.9604
   25MET    HB3  361   3.475   3.646   2.979  0.0861 -0.5072  2.0524
   25MET    HG2  362   3.703   3.636   3.063 -1.4774 -0.7370 -0.2013
   25MET    HG3  363   3.710   3.814   3.043  1.8002 -0.9788  1.4910
   25MET    HE1  364   3.421   3.664   3.364 -0.6165 -0.5825 -0.1425
   25MET    HE2  365   3.409   3.621   3.195  0.0982 -0.8829 -0.4078
   25MET    HE3  366   3.537   3.551   3.289 -0.1244 -0.6946  0.4703
   26THR      N  367   3.444   3.531   2.711  0.0253 -0.0620  0.3043
   26THR     CA  368   3.323   3.513   2.634  0.8151  0.1184  0.2137
   26THR      C  369   3.200   3.513   2.729 -0.0277  0.4954 -0.8664
   26THR      O  370   3.202   3.473   2.845 -0.5433  0.4081 -0.5136
   26THR     CB  371   3.308   3.395   2.546  0.0073  0.2257 -0.2181
   26THR    OG1  372   3.327   3.273   2.612 -0.1198  0.5437  0.1665
   26THR    CG2  373   3.428   3.408   2.442  1.0111  0.1289  0.7230
   26THR      H  374   3.470   3.466   2.783  1.0890 -0.0056  0.0118
   26THR     HA  375   3.299   3.599   2.573 -0.8847 -0.1823  0.3718
   26THR     HB  376   3.217   3.403   2.486  0.4825  1.7215 -0.8531
   26THR    HG1  377   3.327   3.207   2.542  1.0237  0.6521  0.0232
   26THR   HG21  378   3.514   3.464   2.479  0.1195  1.4235  0.9265
   26THR   HG22  379   3.459   3.312   2.400 -0.6580  0.0181 -0.4202
   26THR   HG23  380   3.386   3.449   2.351 -0.1855  0.0572  1.2148
   27VAL      N  381   3.090   3.564   2.675  0.1552  0.0639  0.0481
   27VAL     CA  382   2.963   3.563   2.753  0.1855  0.3680  0.6372
   27VAL      C  383   2.853   3.522   2.654 -0.7526  0.5391  0.6586
   27VAL      O  384   2.861   3.565   2.537  0.2999  0.1327  0.1713
   27VAL     CB  385   2.925   3.701   2.817  0.6579 -0.0920  0.5816
   27VAL    CG1  386   2.819   3.680   2.926  0.5104 -0.0598  0.6882
   27VAL    CG2  387   3.049   3.767   2.877  0.9539  0.5943  0.2626
   27VAL      H  388   3.091   3.604   2.583  1.3954 -0.2709 -0.1213
   27VAL     HA  389   2.972   3.500   2.842  0.5741 -0.3094  0.1358
   27VAL     HB  390   2.880   3.759   2.735  0.0689 -1.0544  0.1960
   27VAL   HG11  391   2.747   3.612   2.881  1.5908 -1.3282  0.7698
   27VAL   HG12  392   2.866   3.632   3.011 -0.0515 -0.5407  0.7389
   27VAL   HG13  393   2.774   3.773   2.961 -1.5155 -0.9992  0.9115
   27VAL   HG21  394   3.117   3.806   2.802  1.0810  0.1083  0.1180
   27VAL   HG22  395   3.000   3.857   2.914 -0.5856  1.0413 -2.3363
   27VAL   HG23  396   3.095   3.693   2.943 -0.1851 -0.3508  0.0694
   28GLY      N  397   2.762   3.430   2.688 -0.0464  0.0797  0.7331
   28GLY     CA  398   2.648   3.397   2.601 -0.0998 -0.4620 -0.6854
   28GLY      C  399   2.646   3.266   2.522 -0.0885  1.2216  0.0741
   28GLY      O  400   2.746   3.188   2.525 -0.3404  0.0432 -0.0930
   28GLY      H  401   2.766   3.377   2.774  0.8057 -0.7189  0.2504
   28GLY    HA2  402   2.565   3.390   2.671  1.9536 -1.0809  1.9910
   28GLY    HA3  403   2.616   3.471   2.527  0.4533 -0.0993 -0.5710
   29SER      N  404   2.534   3.245   2.459  0.0199  0.3775 -0.4117
   29SER     CA  405   2.504   3.130   2.375  0.3550 -0.6510  0.1979
   29SER      C  406   2.433   3.176   2.243  0.5261  0.7641  0.3789
   29SER      O  407   2.309   3.178   2.245  0.0742 -0.0302  0.2290
   29SER     CB  408   2.426   3.026   2.453  0.5709 -0.5625  0.7789
   29SER     OG  409   2.505   2.979   2.556 -0.1445  0.1481 -0.7647
   29SER      H  410   2.459   3.312   2.468 -0.5451 -0.3202  0.2488
   29SER     HA  411   2.596   3.076   2.352 -0.5512 -2.4545  0.5048
   29SER    HB2  412   2.330   3.068   2.484  0.5129 -0.7421  0.8415
   29SER    HB3  413   2.401   2.945   2.384  0.7717  0.4948 -0.6365
   29SER     HG  414   2.482   3.032   2.632  1.9292 -0.4276  0.4236
   30PRO      N  415   2.500   3.200   2.127  0.3931 -0.5759  0.2360
   30PRO     CA  416   2.641   3.180   2.097  0.6926  0.3903 -0.0719
   30PRO      C  417   2.744   3.273   2.175  0.0816  0.2136 -0.6324
   30PRO      O  418   2.704   3.383   2.202 -1.0030 -0.2447 -0.2751
   30PRO     CB  419   2.657   3.206   1.947  0.1819  1.0039  0.3687
   30PRO     CG  420   2.534   3.295   1.918 -0.3527  0.4466  0.6335
   30PRO     CD  421   2.424   3.242   2.007 -0.8119  0.7311 -0.7014
   30PRO     HA  422   2.653   3.074   2.118 -1.5904  0.1045  0.2986
   30PRO    HB2  423   2.746   3.261   1.919 -0.1557  0.9320 -0.9763
   30PRO    HB3  424   2.642   3.113   1.892  0.1360  0.1913  1.6775
   30PRO    HG2  425   2.552   3.402   1.926  0.9516  0.2407  0.9401
   30PRO    HG3  426   2.506   3.268   1.816 -0.2600 -0.2497  0.7775
   30PRO    HD2  427   2.377   3.157   1.957  0.6292 -0.8335  0.3330
   30PRO    HD3  428   2.343   3.310   2.032 -0.1581  1.3792 -0.2526
   31PRO      N  429   2.869   3.233   2.210  0.1167 -0.7092 -0.6472
   31PRO     CA  430   2.953   3.320   2.291 -0.6924  0.4220 -0.5970
   31PRO      C  431   2.995   3.454   2.215  0.4130  0.1277 -0.8709
   31PRO      O  432   3.060   3.455   2.113 -0.3313  0.3647  0.0390
   31PRO     CB  433   3.074   3.234   2.331 -1.0761  1.1332 -0.4444
   31PRO     CG  434   3.026   3.085   2.308  0.2729 -1.2514 -1.0081
   31PRO     CD  435   2.935   3.108   2.197  0.1473  0.8090  0.2931
   31PRO     HA  436   2.890   3.335   2.379  0.6657 -2.0756  1.0477
   31PRO    HB2  437   3.155   3.243   2.259  0.0933  0.1585  0.6551
   31PRO    HB3  438   3.101   3.253   2.435 -0.1199  0.0254 -0.4482
   31PRO    HG2  439   3.105   3.010   2.311  0.6022 -0.9006  0.4745
   31PRO    HG3  440   2.958   3.066   2.391 -0.1282  0.3207 -0.9136
   31PRO    HD2  441   2.993   3.108   2.104 -0.2448  1.4257  0.0354
   31PRO    HD3  442   2.869   3.022   2.195  0.2537  0.7289 -0.3828
   32GLN      N  443   2.955   3.565   2.273  0.2355  0.2365  0.1164
   32GLN     CA  444   3.002   3.701   2.246  0.6922 -0.3073 -0.2623
   32GLN      C  445   3.137   3.721   2.311  0.0502  0.7471 -0.1824
   32GLN      O  446   3.157   3.670   2.419  0.2537 -0.1111  0.5202
   32GLN     CB  447   2.902   3.807   2.290  0.1634  0.5699 -0.4661
   32GLN     CG  448   2.766   3.781   2.229 -0.6594  0.1083  0.8592
   32GLN     CD  449   2.668   3.897   2.253  0.9558  0.2318  0.4804
   32GLN    OE1  450   2.700   4.009   2.267  0.5394 -0.4227 -0.6296
   32GLN    NE2  451   2.535   3.868   2.266 -1.1167 -0.3957 -0.0994
   32GLN      H  452   2.942   3.548   2.372  1.1152 -0.0636  0.2017
   32GLN     HA  453   3.017   3.718   2.139  1.5666  0.4340 -0.0472
   32GLN    HB2  454   2.892   3.814   2.398 -0.6732  0.2027 -0.4995
   32GLN    HB3  455   2.921   3.910   2.260 -1.5602  1.1041  0.0092
   32GLN    HG2  456   2.771   3.767   2.121 -1.5096  1.3634  0.6152
   32GLN    HG3  457   2.735   3.686   2.272 -0.4868 -0.5571 -0.3858
   32GLN   HE21  458   2.473   3.944   2.291 -0.7678 -0.6870  1.9762
   32GLN   HE22  459   2.505   3.771   2.270  0.8099 -1.0484  0.5031
   33THR      N  460   3.239   3.783   2.252  0.6851 -0.1713 -0.0596
   33THR     CA  461   3.379   3.802   2.292 -0.5063 -0.1655 -0.2027
   33THR      C  462   3.399   3.949   2.335  0.2607 -0.3999  0.2358
   33THR      O  463   3.351   4.040   2.265 -0.1742  0.7450  0.5841
   33THR     CB  464   3.472   3.761   2.177 -0.2610  0.0523  0.4144
   33THR    OG1  465   3.461   3.621   2.159  0.6999 -0.8048  0.0146
   33THR    CG2  466   3.621   3.783   2.212  0.5123  0.0200  0.2949
   33THR      H  467   3.213   3.844   2.176 -0.4505  0.3945  0.7231
   33THR     HA  468   3.395   3.739   2.379 -1.1373  0.3605  0.3162
   33THR     HB  469   3.442   3.814   2.086 -1.2919 -0.9228  0.1468
   33THR    HG1  470   3.393   3.614   2.091 -1.1224  0.3430  1.5057
   33THR   HG21  471   3.655   3.718   2.292  0.6047 -0.1068  0.1525
   33THR   HG22  472   3.681   3.747   2.128  0.3490 -0.2911  0.3088
   33THR   HG23  473   3.651   3.883   2.245  1.7363 -0.3980  0.5730
   34LEU      N  474   3.469   3.972   2.446  0.1096 -0.0605  0.5037
   34LEU     CA  475   3.509   4.111   2.493 -0.2121  0.7759  0.1316
   34LEU      C  476   3.639   4.100   2.574 -0.0749 -0.4054  0.4795
   34LEU      O  477   3.677   3.994   2.620 -0.5111 -0.6485 -0.0318
   34LEU     CB  478   3.409   4.181   2.589  1.6909 -0.0544 -0.6744
   34LEU     CG  479   3.260   4.214   2.534 -0.0711  0.5335  0.1448
   34LEU    CD1  480   3.166   4.096   2.547  0.3807 -0.4933 -0.0196
   34LEU    CD2  481   3.194   4.342   2.598 -0.4290  0.4326 -0.1901
   34LEU      H  482   3.518   3.895   2.490  1.0288 -0.8960 -1.6803
   34LEU     HA  483   3.525   4.167   2.400 -0.0487 -0.2233 -0.4712
   34LEU    HB2  484   3.388   4.111   2.670 -0.5764  0.2855 -0.8177
   34LEU    HB3  485   3.446   4.273   2.636  1.0158 -0.0936 -0.0170
   34LEU     HG  486   3.274   4.232   2.428 -0.8922  0.2088 -0.0346
   34LEU   HD11  487   3.075   4.119   2.492  0.8477  0.9623 -0.2669
   34LEU   HD12  488   3.203   4.003   2.503  0.1381 -0.5275 -0.1538
   34LEU   HD13  489   3.150   4.069   2.652  0.9327  0.0314  0.2141
   34LEU   HD21  490   3.092   4.349   2.561 -0.5083 -0.4601 -0.1898
   34LEU   HD22  491   3.200   4.333   2.706  0.3233  1.6229 -0.0905
   34LEU   HD23  492   3.257   4.425   2.564  0.5092 -0.3071 -0.3529
   35ASN      N  493   3.714   4.208   2.590 -0.0353 -0.2464  0.8180
   35ASN     CA  494   3.835   4.222   2.667 -0.3609 -0.4133 -0.1519
   35ASN      C  495   3.800   4.286   2.805  0.0361  0.1892 -0.5226
   35ASN      O  496   3.717   4.380   2.815  0.2996  0.1458  0.5256
   35ASN     CB  497   3.938   4.319   2.601 -0.4118 -0.6186  0.6420
   35ASN     CG  498   4.022   4.262   2.492 -0.0567 -0.1159  0.0806
   35ASN    OD1  499   4.031   4.144   2.477  0.0286  0.2592  0.1948
   35ASN    ND2  500   4.077   4.344   2.402  0.0526  0.5225 -0.4343
   35ASN      H  501   3.686   4.294   2.545  0.0960 -0.8545 -0.4969
   35ASN     HA  502   3.892   4.131   2.684  0.5274  0.1648  0.1152
   35ASN    HB2  503   3.885   4.399   2.548  1.4991  0.6133  0.4106
   35ASN    HB3  504   4.008   4.367   2.669  0.0808 -0.2653 -0.0889
   35ASN   HD21  505   4.129   4.308   2.323 -0.5358  0.9000 -1.0143
   35ASN   HD22  506   4.058   4.443   2.411  0.9800  0.7365 -0.6359
   36ILE      N  507   3.861   4.237   2.917  0.6173  0.0132  0.6292
   36ILE     CA  508   3.806   4.260   3.049 -0.8138 -0.9952 -0.2860
   36ILE      C  509   3.919   4.291   3.154 -0.0971  0.3936  0.0857
   36ILE      O  510   4.011   4.207   3.168  0.2392 -0.3052  0.1739
   36ILE     CB  511   3.724   4.144   3.105  0.8141  0.2644 -0.3551
   36ILE    CG1  512   3.613   4.094   3.002 -0.6427 -0.6436 -0.5130
   36ILE    CG2  513   3.665   4.170   3.251  0.1213 -0.0603  0.0342
   36ILE    CD1  514   3.486   4.187   2.993 -1.8412  0.7306  0.4524
   36ILE      H  515   3.901   4.146   2.901  0.4108 -0.0305  0.3409
   36ILE     HA  516   3.735   4.342   3.038 -1.2357 -0.8715  2.1050
   36ILE     HB  517   3.787   4.056   3.120  0.4819  0.1788  0.7099
   36ILE   HG12  518   3.651   4.076   2.901  0.0857 -0.3269 -0.3163
   36ILE   HG13  519   3.578   3.997   3.037  0.1993 -0.5718  0.6241
   36ILE   HG21  520   3.621   4.269   3.253  0.2938  0.0219 -0.1397
   36ILE   HG22  521   3.596   4.092   3.284  0.4918 -0.9728 -1.1929
   36ILE   HG23  522   3.751   4.179   3.317 -0.6856 -0.4592  1.2073
   36ILE   HD11  523   3.452   4.202   3.096 -0.3885  0.3759  1.0341
   36ILE   HD12  524   3.508   4.273   2.930 -1.4977  0.6674  0.4851
   36ILE   HD13  525   3.416   4.129   2.933  0.7833 -1.3354 -1.0541
   37LEU      N  526   3.915   4.403   3.223 -0.0866  0.2679  0.3297
   37LEU     CA  527   4.008   4.444   3.325 -0.0960 -0.4107  0.1533
   37LEU      C  528   4.011   4.349   3.437 -0.0518 -0.2131 -0.6867
   37LEU      O  529   3.913   4.317   3.504 -0.9019  0.0535 -0.2998
   37LEU     CB  530   3.976   4.586   3.374 -0.2823 -0.4001  0.4640
   37LEU     CG  531   4.068   4.648   3.478 -0.3354 -0.2387 -0.1752
   37LEU    CD1  532   4.199   4.678   3.406 -0.4847 -0.2593 -0.2224
   37LEU    CD2  533   4.011   4.779   3.530  0.5255  0.5749  0.2702
   37LEU      H  534   3.829   4.456   3.226  0.7124  1.6676  0.1619
   37LEU     HA  535   4.109   4.446   3.284 -0.0194  1.2793  0.2974
   37LEU    HB2  536   3.968   4.658   3.293  0.1065 -0.4312  0.3933
   37LEU    HB3  537   3.876   4.596   3.417 -0.1861  0.8122  0.4883
   37LEU     HG  538   4.082   4.577   3.559 -0.9404 -0.0521  0.1064
   37LEU   HD11  539   4.243   4.601   3.342  2.2751  0.2991  0.6948
   37LEU   HD12  540   4.182   4.758   3.334 -1.1229 -0.5207 -0.3728
   37LEU   HD13  541   4.282   4.712   3.469 -0.2504 -0.7793 -0.2336
   37LEU   HD21  542   4.046   4.857   3.462  0.1521 -0.5035 -1.2548
   37LEU   HD22  543   3.902   4.785   3.527  0.4132 -0.8482  0.1788
   37LEU   HD23  544   4.045   4.788   3.633 -1.4778  0.1891  1.0573
   38VAL      N  545   4.131   4.307   3.479  0.6261 -0.3975 -0.0250
   38VAL     CA  546   4.150   4.223   3.592  0.2636 -0.0022 -0.2805
   38VAL      C  547   4.144   4.317   3.709 -0.8413 -0.7342  0.1403
   38VAL      O  548   4.237   4.405   3.717 -0.2672  0.4113  0.3187
   38VAL     CB  549   4.277   4.143   3.575 -0.5604 -0.3322 -0.1942
   38VAL    CG1  550   4.310   4.065   3.696 -0.0612 -1.2169  0.6661
   38VAL    CG2  551   4.267   4.040   3.456 -0.3388  0.3203 -0.1598
   38VAL      H  552   4.217   4.333   3.432  0.1952 -0.1732 -0.7208
   38VAL     HA  553   4.064   4.159   3.612  0.3491 -0.1368 -0.3423
   38VAL     HB  554   4.362   4.209   3.559  0.5637 -1.3415  1.0891
   38VAL   HG11  555   4.410   4.025   3.680  0.2365  0.1652 -2.1717
   38VAL   HG12  556   4.316   4.130   3.783 -0.7189 -0.2925  0.0614
   38VAL   HG13  557   4.236   3.986   3.707 -0.7949 -0.7057 -0.2672
   38VAL   HG21  558   4.206   3.958   3.495  0.5576 -0.9954 -1.3440
   38VAL   HG22  559   4.225   4.074   3.361  1.7568 -1.3185 -1.8588
   38VAL   HG23  560   4.369   4.009   3.437 -0.0102  1.7894 -1.1198
   39ASP      N  561   4.056   4.311   3.805  1.0086  0.0562  0.3620
   39ASP     CA  562   4.046   4.405   3.917 -0.4880 -0.3044  0.2161
   39ASP      C  563   4.022   4.325   4.046  0.2600 -0.6975  0.1188
   39ASP      O  564   3.910   4.283   4.076  0.2485  0.3674 -0.3063
   39ASP     CB  565   3.934   4.510   3.889 -0.1754 -0.3481  0.7658
   39ASP     CG  566   3.913   4.609   4.000 -0.1309 -0.0278 -0.1390
   39ASP    OD1  567   3.808   4.680   3.994 -0.5365  0.0171 -0.1004
   39ASP    OD2  568   4.000   4.632   4.087  0.2020 -0.0464  0.4202
   39ASP      H  569   3.974   4.254   3.789  0.4570  0.7330  0.6639
   39ASP     HA  570   4.144   4.453   3.922 -0.3552 -0.5444 -0.0279
   39ASP    HB2  571   3.950   4.560   3.793 -0.1460 -2.7844 -0.6604
   39ASP    HB3  572   3.847   4.445   3.882  0.2967 -0.9177 -0.2679
   40THR      N  573   4.126   4.315   4.136 -0.1912  0.4073  0.4296
   40THR     CA  574   4.118   4.268   4.283  0.0021  0.3378 -0.5149
   40THR      C  575   4.064   4.373   4.382  0.1885 -0.1043  0.3102
   40THR      O  576   4.038   4.345   4.500  0.0497 -0.4048  0.0670
   40THR     CB  577   4.251   4.205   4.329  1.1703 -0.4541 -0.4629
   40THR    OG1  578   4.364   4.286   4.321  0.2348  0.5724 -0.5347
   40THR    CG2  579   4.275   4.077   4.244 -0.0237  0.2132  0.3694
   40THR      H  580   4.216   4.326   4.091 -0.1866 -0.9746  0.0033
   40THR     HA  581   4.054   4.180   4.287  1.0411 -0.4364  0.9009
   40THR     HB  582   4.241   4.166   4.430  0.7444  1.4765  0.3261
   40THR    HG1  583   4.374   4.291   4.416 -0.9628 -0.1013 -0.3305
   40THR   HG21  584   4.371   4.031   4.268 -0.2011 -0.2489  0.1932
   40THR   HG22  585   4.188   4.013   4.257 -0.8253  1.2287  0.2590
   40THR   HG23  586   4.272   4.105   4.139 -0.3288  1.4616  0.6713
   41GLY      N  587   4.045   4.495   4.328  0.2285 -0.8335 -0.1456
   41GLY     CA  588   3.980   4.608   4.399  0.7646  0.1277  1.1817
   41GLY      C  589   3.823   4.599   4.405 -0.3088  0.6271 -0.1885
   41GLY      O  590   3.767   4.657   4.495 -1.0179  0.1151 -0.6714
   41GLY      H  591   4.086   4.526   4.241  0.0444 -0.5875 -0.1498
   41GLY    HA2  592   4.034   4.624   4.493  0.8503  0.2955  1.1041
   41GLY    HA3  593   3.995   4.707   4.357 -1.2309 -0.0961 -0.3733
   42SER      N  594   3.754   4.536   4.309 -0.4709 -0.0737 -0.3143
   42SER     CA  595   3.606   4.528   4.315 -0.0178  0.1391  0.2256
   42SER      C  596   3.563   4.380   4.305  0.0274 -0.1785  0.0829
   42SER      O  597   3.642   4.288   4.308  0.0040 -0.3720 -0.4451
   42SER     CB  598   3.552   4.616   4.200 -0.3108  0.2387  0.5330
   42SER     OG  599   3.594   4.564   4.074  0.2119  0.4771 -0.3359
   42SER      H  600   3.810   4.500   4.233  0.8096  0.6854  0.1961
   42SER     HA  601   3.562   4.570   4.405 -1.4467  0.2468 -0.4812
   42SER    HB2  602   3.443   4.617   4.198 -0.3099 -0.0018 -0.4120
   42SER    HB3  603   3.582   4.720   4.214 -0.2293  0.3427 -0.3431
   42SER     HG  604   3.672   4.619   4.062  0.6882  0.0342  0.5476
   43SER      N  605   3.432   4.366   4.288  0.4918  0.8456  0.4418
   43SER     CA  606   3.377   4.227   4.284  0.2959 -0.6748  0.0785
   43SER      C  607   3.260   4.212   4.184 -0.0366 -0.2159  1.0167
   43SER      O  608   3.230   4.101   4.138  0.7690 -0.2499 -0.5666
   43SER     CB  609   3.347   4.179   4.431  0.2180  0.1270  0.2479
   43SER     OG  610   3.248   4.254   4.501 -1.2704 -0.6784 -0.1619
   43SER      H  611   3.367   4.444   4.290 -0.5509  0.0665 -0.4702
   43SER     HA  612   3.456   4.158   4.252  0.8919  0.5681 -1.4145
   43SER    HB2  613   3.315   4.075   4.426 -0.7135  0.4155 -1.2912
   43SER    HB3  614   3.442   4.179   4.485  0.4085 -0.6821 -0.0572
   43SER     HG  615   3.269   4.230   4.591  0.2112 -0.1996 -0.3259
   44ASN      N  616   3.186   4.316   4.134 -1.0227  0.5522 -0.4832
   44ASN     CA  617   3.099   4.299   4.024  0.0872  0.5408 -0.0243
   44ASN      C  618   3.179   4.266   3.901 -0.4677  0.5209 -0.1268
   44ASN      O  619   3.274   4.334   3.867 -0.4628 -0.9981 -0.1694
   44ASN     CB  620   3.020   4.432   4.007 -0.3132 -0.0108 -0.2523
   44ASN     CG  621   2.914   4.453   4.103  0.0288  0.0421 -2.3467
   44ASN    OD1  622   2.943   4.477   4.221 -0.3436 -0.1309  0.7823
   44ASN    ND2  623   2.794   4.421   4.074  1.1992  0.1553  0.1411
   44ASN      H  624   3.206   4.407   4.173 -0.1852 -0.0900  0.7278
   44ASN     HA  625   3.034   4.212   4.039 -0.5098  0.9975  0.1279
   44ASN    HB2  626   3.090   4.515   4.002  1.2074 -1.1042  0.8695
   44ASN    HB3  627   2.965   4.420   3.914 -0.6116 -0.8346  0.0050
   44ASN   HD21  628   2.725   4.424   4.147  0.5802  0.2819 -0.4366
   44ASN   HD22  629   2.779   4.371   3.988  0.9227 -0.7907  0.7156
   45PHE      N  630   3.135   4.169   3.824  0.4687  1.4870  0.4306
   45PHE     CA  631   3.167   4.153   3.682  0.6587  0.3729  0.0859
   45PHE      C  632   3.065   4.232   3.605 -0.4218 -0.5848  0.0200
   45PHE      O  633   2.945   4.219   3.623 -0.2786  0.1841  0.0151
   45PHE     CB  634   3.165   4.006   3.640  0.3963  0.9958 -0.1990
   45PHE     CG  635   3.171   3.975   3.493  0.4181  0.5747 -0.0941
   45PHE    CD1  636   3.266   4.040   3.400  0.3058  0.4000 -0.1951
   45PHE    CD2  637   3.093   3.869   3.438  0.2248  0.3437 -0.0400
   45PHE    CE1  638   3.274   4.002   3.271 -0.4208  0.3781  0.4379
   45PHE    CE2  639   3.100   3.840   3.304 -0.7404  0.6900  0.4302
   45PHE     CZ  640   3.181   3.913   3.218 -0.5182  0.0589 -0.3160
   45PHE      H  641   3.059   4.111   3.856  0.3092  1.4425 -0.0186
   45PHE     HA  642   3.267   4.191   3.662  1.0752 -0.5297  0.3531
   45PHE    HB2  643   3.246   3.955   3.692  0.3174  0.7359 -0.3241
   45PHE    HB3  644   3.074   3.963   3.680  0.4631  0.7116 -0.3442
   45PHE    HD1  645   3.329   4.120   3.435 -0.5617  0.7756  0.5677
   45PHE    HD2  646   3.029   3.805   3.497  0.5907  0.5261  0.5815
   45PHE    HE1  647   3.341   4.050   3.202  0.4058 -1.5450 -0.2552
   45PHE    HE2  648   3.035   3.763   3.267 -1.0276  1.3638 -0.5548
   45PHE     HZ  649   3.164   3.903   3.111 -0.0479 -0.5369 -0.3401
   46ALA      N  650   3.115   4.326   3.523 -0.0924 -0.3260 -0.1353
   46ALA     CA  651   3.046   4.440   3.466 -0.6212  0.4055  0.9053
   46ALA      C  652   3.102   4.461   3.325  0.1699 -0.2490 -0.2683
   46ALA      O  653   3.221   4.482   3.309 -0.6558 -0.0922 -0.4534
   46ALA     CB  654   3.067   4.561   3.555 -0.5904 -0.1187  0.0532
   46ALA      H  655   3.216   4.333   3.521 -0.0763 -0.4971  0.0540
   46ALA     HA  656   2.940   4.419   3.468 -0.6271  0.4760  1.4634
   46ALA    HB1  657   3.172   4.587   3.557 -0.6752  0.3364 -0.7472
   46ALA    HB2  658   3.017   4.642   3.502  0.5353 -0.0796 -1.0403
   46ALA    HB3  659   3.028   4.536   3.654  0.7594  1.1467  0.9851
   47VAL      N  660   3.018   4.465   3.219  0.4012  0.3947  0.1173
   47VAL     CA  661   3.052   4.501   3.082  0.2735  0.3312 -0.2213
   47VAL      C  662   2.963   4.607   3.024  0.8215  0.7704 -0.3428
   47VAL      O  663   2.840   4.610   3.058 -0.5694 -0.8935  0.1487
   47VAL     CB  664   3.051   4.382   2.985 -0.2767  0.9944  0.5602
   47VAL    CG1  665   3.177   4.301   3.014  0.1764 -0.0352 -0.4900
   47VAL    CG2  666   2.932   4.284   2.998  0.5896 -0.6388 -1.0128
   47VAL      H  667   2.919   4.464   3.240  0.3540 -0.7619 -0.0035
   47VAL     HA  668   3.152   4.544   3.085  0.8393 -0.8950  1.2640
   47VAL     HB  669   3.062   4.414   2.881  0.0096 -0.2377  0.1702
   47VAL   HG11  670   3.175   4.266   3.117  0.2780  1.1642 -0.0429
   47VAL   HG12  671   3.192   4.218   2.945  1.3555  0.6377 -1.1009
   47VAL   HG13  672   3.262   4.369   3.011 -0.3527  0.7572  0.7229
   47VAL   HG21  673   2.934   4.222   2.908 -0.1298  0.1919 -1.6385
   47VAL   HG22  674   2.941   4.226   3.090 -2.2873 -0.1258 -0.2027
   47VAL   HG23  675   2.836   4.334   3.014  0.4559 -1.1816  0.0968
   48GLY      N  676   3.015   4.697   2.943 -0.2516  0.3184 -0.1329
   48GLY     CA  677   2.944   4.790   2.856  1.7657  0.0506  0.2398
   48GLY      C  678   2.846   4.710   2.764 -0.0605 -0.3795 -0.0520
   48GLY      O  679   2.885   4.617   2.702 -0.0987 -0.1233  0.5854
   48GLY      H  680   3.112   4.681   2.921 -0.4100 -1.1711  0.0460
   48GLY    HA2  681   2.898   4.873   2.910  1.3748 -0.1202  0.1746
   48GLY    HA3  682   3.022   4.824   2.788  1.1911 -0.8555 -0.9331
   49ALA      N  683   2.718   4.742   2.769  0.9004 -0.1742  0.2913
   49ALA     CA  684   2.610   4.670   2.695 -0.1336 -0.2125 -0.4304
   49ALA      C  685   2.532   4.746   2.593  0.6212  0.0756  0.9423
   49ALA      O  686   2.413   4.715   2.551  0.1387  0.4142  0.6483
   49ALA     CB  687   2.522   4.630   2.809  0.5987  0.8948 -0.5229
   49ALA      H  688   2.679   4.823   2.816 -0.7739 -0.9425  0.3919
   49ALA     HA  689   2.647   4.576   2.653  0.9079  0.1511 -0.3744
   49ALA    HB1  690   2.472   4.715   2.855  1.0030  0.8931 -0.0690
   49ALA    HB2  691   2.440   4.569   2.770  0.5488  0.2992  0.4308
   49ALA    HB3  692   2.577   4.572   2.884 -0.3218  0.3091 -0.2649
   50ALA      N  693   2.577   4.864   2.546  0.1834  0.4813 -0.2542
   50ALA     CA  694   2.517   4.960   2.456  0.0456 -0.6195 -0.4208
   50ALA      C  695   2.627   5.027   2.369  0.9775  0.0456  0.0962
   50ALA      O  696   2.741   5.038   2.410  0.2158 -0.6818 -0.1248
   50ALA     CB  697   2.452   5.069   2.532  0.1315 -0.1560 -0.1928
   50ALA      H  698   2.645   4.908   2.606  0.5130 -0.8401  0.4100
   50ALA     HA  699   2.450   4.906   2.390  0.6229 -1.0633 -0.6622
   50ALA    HB1  700   2.520   5.109   2.607  1.1683 -0.4134 -0.9512
   50ALA    HB2  701   2.413   5.145   2.465 -0.1450 -0.5802 -0.5218
   50ALA    HB3  702   2.364   5.043   2.591  0.1916  1.3507  0.6839
   51PRO      N  703   2.596   5.080   2.251  0.1734 -0.3865  0.3989
   51PRO     CA  704   2.697   5.149   2.162 -0.5436 -0.6431  0.1481
   51PRO      C  705   2.750   5.276   2.227 -0.5863  0.5281 -0.6781
   51PRO      O  706   2.676   5.348   2.295 -0.3941 -0.0858 -0.1762
   51PRO     CB  707   2.634   5.195   2.024  0.4929  0.0605 -0.8837
   51PRO     CG  708   2.480   5.172   2.062 -0.8599  0.5064  0.8053
   51PRO     CD  709   2.462   5.091   2.192 -0.3878  0.0783  0.0712
   51PRO     HA  710   2.787   5.088   2.149  0.6011  0.5142  1.7732
   51PRO    HB2  711   2.650   5.301   2.005  0.1428  0.5059  0.9011
   51PRO    HB3  712   2.647   5.130   1.938 -0.6397  0.6811 -1.5743
   51PRO    HG2  713   2.421   5.264   2.068 -1.4048  0.1966  0.4159
   51PRO    HG3  714   2.449   5.113   1.975  1.4802  0.2349  0.0233
   51PRO    HD2  715   2.403   5.137   2.270 -0.2575 -0.9515  0.8133
   51PRO    HD3  716   2.426   4.991   2.166 -1.7179  0.2624  1.0347
   52HIS      N  717   2.878   5.307   2.216  0.7845 -0.1351  0.2157
   52HIS     CA  718   2.947   5.417   2.281  0.9146  0.2417 -0.9915
   52HIS      C  719   3.062   5.462   2.197 -0.8603 -0.1615  0.1620
   52HIS      O  720   3.141   5.380   2.150 -0.1647  0.0257 -0.3503
   52HIS     CB  721   2.980   5.357   2.422 -0.1690 -0.9564 -0.2605
   52HIS     CG  722   3.076   5.453   2.500 -0.2002  0.9072  0.5358
   52HIS    ND1  723   3.201   5.503   2.457  0.3317  0.3042 -0.6087
   52HIS    CD2  724   3.050   5.502   2.623  0.1979  0.3759 -0.1420
   52HIS    CE1  725   3.244   5.587   2.549 -0.0513  0.3914 -0.0119
   52HIS    NE2  726   3.155   5.585   2.654 -0.0840 -0.4045 -0.6224
   52HIS      H  727   2.930   5.258   2.146  0.7482  1.4999 -1.0874
   52HIS     HA  728   2.876   5.497   2.305 -0.4891 -1.0028 -0.6541
   52HIS    HB2  729   2.890   5.353   2.483  1.0491  0.8195  1.9596
   52HIS    HB3  730   3.032   5.261   2.417  0.7374 -0.5949  1.0137
   52HIS    HD2  731   2.960   5.484   2.680  0.2046 -0.7553 -0.4490
   52HIS    HE1  732   3.337   5.642   2.544 -0.2912  0.8727  0.5918
   52HIS    HE2  733   3.154   5.656   2.726 -0.9226 -0.5733 -0.4445
   53PRO      N  734   3.102   5.596   2.190  0.4900  0.7529 -0.4085
   53PRO     CA  735   3.212   5.647   2.102  1.2552  0.4296 -0.4018
   53PRO      C  736   3.343   5.585   2.122 -0.5747  1.0033 -1.3117
   53PRO      O  737   3.410   5.577   2.022 -0.6539  0.6933  0.7263
   53PRO     CB  738   3.219   5.798   2.128  0.7162 -0.5005 -1.0338
   53PRO     CG  739   3.079   5.831   2.174 -0.5475 -0.3914  0.7990
   53PRO     CD  740   3.029   5.710   2.250 -0.1861  0.4036  0.3166
   53PRO     HA  741   3.177   5.633   1.999  2.0208  0.1016 -0.6351
   53PRO    HB2  742   3.293   5.835   2.198 -0.3303  0.8000 -0.5312
   53PRO    HB3  743   3.232   5.846   2.031  1.0842 -0.3464 -0.9113
   53PRO    HG2  744   3.070   5.923   2.231 -0.3130  0.0794  0.1012
   53PRO    HG3  745   3.021   5.843   2.082  0.0567  0.2160  0.4839
   53PRO    HD2  746   3.050   5.714   2.357 -0.5575 -1.0326  0.4871
   53PRO    HD3  747   2.923   5.703   2.228  0.1433  0.2201 -1.5021
   54PHE      N  748   3.395   5.541   2.242  0.3594  0.1225  0.0448
   54PHE     CA  749   3.523   5.470   2.254 -0.0365 -0.3862 -0.3067
   54PHE      C  750   3.526   5.320   2.213  0.4033  0.5268 -0.2542
   54PHE      O  751   3.634   5.259   2.217 -0.0262  0.0324  0.1795
   54PHE     CB  752   3.592   5.497   2.391 -0.3378  1.1034  1.6374
   54PHE     CG  753   3.607   5.632   2.459 -0.1222  0.0135 -0.6803
   54PHE    CD1  754   3.595   5.752   2.391 -0.2575  0.1796  1.1426
   54PHE    CD2  755   3.644   5.626   2.602  0.1530 -0.1873  0.6592
   54PHE    CE1  756   3.610   5.874   2.451  0.7991  0.5069 -0.3069
   54PHE    CE2  757   3.652   5.758   2.658  0.5194  0.3329 -0.1021
   54PHE     CZ  758   3.629   5.873   2.591  0.6610 -0.1080 -0.0362
   54PHE      H  759   3.327   5.525   2.314 -0.9758  0.1173 -1.1241
   54PHE     HA  760   3.591   5.519   2.184  0.0777 -0.5796 -0.3323
   54PHE    HB2  761   3.538   5.444   2.470 -0.6542  0.7781  1.2197
   54PHE    HB3  762   3.695   5.461   2.390 -0.4474  0.6404 -0.2547
   54PHE    HD1  763   3.577   5.756   2.285  0.5543 -0.6113  0.9517
   54PHE    HD2  764   3.649   5.531   2.654 -1.2300 -1.4529 -1.2229
   54PHE    HE1  765   3.596   5.963   2.391 -2.6070 -0.1105 -0.8566
   54PHE    HE2  766   3.679   5.763   2.762 -1.2611  0.1941  0.4326
   54PHE     HZ  767   3.619   5.967   2.642  0.1367 -0.6315  0.8774
   55LEU      N  768   3.408   5.258   2.188 -0.4939  0.3971 -0.0222
   55LEU     CA  769   3.389   5.114   2.173  1.0458  0.0205 -0.6555
   55LEU      C  770   3.353   5.064   2.032  0.2490 -0.0653  0.5662
   55LEU      O  771   3.287   5.143   1.959 -0.0590  0.5200  0.3586
   55LEU     CB  772   3.271   5.070   2.274  0.2875 -0.3442  0.7625
   55LEU     CG  773   3.289   5.106   2.420 -0.2071  0.0329  0.0347
   55LEU    CD1  774   3.185   5.035   2.521 -0.6580 -1.3181  0.3436
   55LEU    CD2  775   3.429   5.068   2.468 -0.2650  0.6012 -0.1489
   55LEU      H  776   3.337   5.325   2.160 -0.5252  0.3052 -0.1617
   55LEU     HA  777   3.482   5.059   2.190  0.6739 -0.5004 -0.2235
   55LEU    HB2  778   3.172   5.095   2.234  0.3222 -1.2086  0.0716
   55LEU    HB3  779   3.270   4.961   2.277 -0.5033 -0.4408 -0.8684
   55LEU     HG  780   3.278   5.214   2.434  0.8084  0.0500  0.9762
   55LEU   HD11  781   3.083   5.048   2.485 -0.1558  0.0667 -0.7362
   55LEU   HD12  782   3.213   4.930   2.513 -1.3979 -1.4509 -1.2676
   55LEU   HD13  783   3.211   5.063   2.623  1.0414  0.7091 -0.5042
   55LEU   HD21  784   3.449   5.099   2.571  0.4082 -1.0712  0.2884
   55LEU   HD22  785   3.433   4.960   2.468 -1.6481  0.4980  0.5559
   55LEU   HD23  786   3.508   5.121   2.415  0.5218  0.3169  0.6965
   56HIS      N  787   3.405   4.948   2.006  0.2712  0.2503  0.5177
   56HIS     CA  788   3.390   4.882   1.868 -0.7677 -0.1266 -0.0697
   56HIS      C  789   3.301   4.763   1.882  0.2303  0.1450  0.7586
   56HIS      O  790   3.233   4.720   1.787  0.1197  0.5239 -0.3503
   56HIS     CB  791   3.531   4.839   1.826  0.2717  0.3817  1.1509
   56HIS     CG  792   3.621   4.951   1.811  0.1536  1.7707 -0.0976
   56HIS    ND1  793   3.713   4.981   1.904 -1.0840  0.2402  0.3219
   56HIS    CD2  794   3.650   5.027   1.703 -0.9783 -1.0667  0.1804
   56HIS    CE1  795   3.806   5.065   1.849 -0.0446 -0.3062  0.5912
   56HIS    NE2  796   3.769   5.102   1.723 -0.1488  0.4076  0.0313
   56HIS      H  797   3.456   4.911   2.085  0.2333  0.8797  0.8578
   56HIS     HA  798   3.348   4.942   1.787 -0.7620 -1.6530 -1.2898
   56HIS    HB2  799   3.558   4.751   1.884 -1.0502 -0.7222  0.2389
   56HIS    HB3  800   3.509   4.810   1.723 -0.4270  0.2933  1.3137
   56HIS    HD1  801   3.714   4.941   1.997 -0.8475 -1.0088 -0.1693
   56HIS    HD2  802   3.599   5.033   1.608 -0.0329  0.0493 -0.3020
   56HIS    HE1  803   3.891   5.117   1.889  0.0269  0.9699 -0.9854
   57ARG      N  804   3.288   4.711   2.006  0.2432  0.0114  0.4342
   57ARG     CA  805   3.190   4.605   2.045 -0.0009  0.1069 -0.4342
   57ARG      C  806   3.135   4.639   2.185  0.7178  0.2707 -0.0145
   57ARG      O  807   3.197   4.709   2.269  0.0363  0.1692  0.4763
   57ARG     CB  808   3.258   4.466   2.051 -0.0640  0.1761 -0.1974
   57ARG     CG  809   3.385   4.470   2.137  0.4898  0.3444 -0.0899
   57ARG     CD  810   3.468   4.346   2.103 -0.1805  0.3194 -0.0519
   57ARG     NE  811   3.596   4.355   2.175 -0.2862  0.1151 -0.5661
   57ARG     CZ  812   3.705   4.274   2.162 -0.1629  0.4239 -0.2057
   57ARG    NH1  813   3.712   4.164   2.086  0.3525  0.2066 -0.9785
   57ARG    NH2  814   3.808   4.294   2.240  0.1561  0.6272  0.1774
   57ARG      H  815   3.335   4.765   2.077 -0.1178  0.8753  0.0546
   57ARG     HA  816   3.114   4.600   1.967 -0.4883  0.1948  0.0180
   57ARG    HB2  817   3.189   4.395   2.096 -1.6411  0.5585 -1.8031
   57ARG    HB3  818   3.292   4.442   1.950  0.4167  0.7079 -0.1747
   57ARG    HG2  819   3.445   4.561   2.127  0.0042  0.8018  0.8960
   57ARG    HG3  820   3.363   4.456   2.243  2.6124 -0.2749  0.3538
   57ARG    HD2  821   3.410   4.254   2.118 -1.1609  0.6831 -1.3023
   57ARG    HD3  822   3.484   4.340   1.996 -0.1249 -1.3264 -0.0099
   57ARG     HE  823   3.598   4.415   2.256 -0.1369 -0.5102 -0.0937
   57ARG   HH11  824   3.780   4.094   2.112 -0.2858  0.4376  1.9139
   57ARG   HH12  825   3.645   4.152   2.012  0.4297 -0.8858 -0.9013
   57ARG   HH21  826   3.889   4.234   2.226  0.4360  0.6025  1.5812
   57ARG   HH22  827   3.828   4.387   2.274  1.3144  0.2895  0.5199
   58TYR      N  828   3.020   4.581   2.222 -0.8541  1.1430 -0.9995
   58TYR     CA  829   2.952   4.580   2.358  0.6696 -0.4255  0.3471
   58TYR      C  830   2.873   4.443   2.361  0.3602  0.3286 -0.5309
   58TYR      O  831   2.830   4.399   2.251 -0.1338  0.6847  0.0379
   58TYR     CB  832   2.852   4.700   2.366 -0.1656  0.5413 -0.5798
   58TYR     CG  833   2.758   4.723   2.237 -0.8719  0.4245  0.7799
   58TYR    CD1  834   2.619   4.690   2.254 -0.2184 -0.0759 -0.2019
   58TYR    CD2  835   2.801   4.784   2.113  0.0548  0.3842  0.6305
   58TYR    CE1  836   2.525   4.716   2.145 -0.2275  0.1806 -0.8741
   58TYR    CE2  837   2.704   4.806   2.010 -0.5338 -0.7016 -0.1611
   58TYR     CZ  838   2.571   4.774   2.028  0.6299  0.0063 -0.0830
   58TYR     OH  839   2.485   4.808   1.934  0.1817 -0.5654  0.0690
   58TYR      H  840   2.980   4.507   2.165  0.9955 -0.9238  0.0938
   58TYR     HA  841   3.016   4.583   2.446 -1.1899  0.0374  1.8334
   58TYR    HB2  842   2.784   4.666   2.444 -0.6498 -1.0333 -1.5876
   58TYR    HB3  843   2.910   4.783   2.406 -0.0736  0.1162  0.2102
   58TYR    HD1  844   2.591   4.655   2.352 -0.0304  0.6076  0.1046
   58TYR    HD2  845   2.905   4.813   2.100  0.0063  0.1328 -0.5259
   58TYR    HE1  846   2.420   4.695   2.161 -0.1153 -0.1380 -0.5443
   58TYR    HE2  847   2.740   4.856   1.922  0.9964  0.0204  0.7978
   58TYR     HH  848   2.532   4.822   1.852 -0.4159 -0.4044 -0.2552
   59TYR      N  849   2.851   4.386   2.486  0.0106 -0.4914 -0.5364
   59TYR     CA  850   2.772   4.270   2.490  0.9742  0.6860 -0.1526
   59TYR      C  851   2.620   4.297   2.470  0.2473  0.3087  0.0695
   59TYR      O  852   2.561   4.384   2.531  0.0308 -0.7548 -0.4538
   59TYR     CB  853   2.799   4.203   2.619  0.2331  0.3795 -0.4823
   59TYR     CG  854   2.710   4.099   2.676  0.4713  0.0178  0.2595
   59TYR    CD1  855   2.703   3.967   2.625  0.0504  0.2147  0.3683
   59TYR    CD2  856   2.620   4.131   2.784 -0.0616  0.6478 -0.4754
   59TYR    CE1  857   2.618   3.869   2.676 -0.7414 -0.5608 -0.1258
   59TYR    CE2  858   2.532   4.028   2.835 -0.2874  0.0278 -0.0778
   59TYR     CZ  859   2.539   3.898   2.788  0.1506  0.4068  0.2771
   59TYR     OH  860   2.454   3.804   2.845  0.1453 -0.3898  0.0069
   59TYR      H  861   2.859   4.448   2.565 -1.6751 -1.0351  0.1446
   59TYR     HA  862   2.802   4.206   2.407 -0.1124  0.0838 -0.1192
   59TYR    HB2  863   2.900   4.161   2.617  0.2948  0.4699  0.2377
   59TYR    HB3  864   2.792   4.288   2.687 -1.3659 -0.4482  0.5053
   59TYR    HD1  865   2.764   3.941   2.540 -1.4785  0.4113 -0.8690
   59TYR    HD2  866   2.613   4.230   2.825  1.1719  0.9345 -0.8645
   59TYR    HE1  867   2.612   3.773   2.626  1.2987 -1.1429  0.5471
   59TYR    HE2  868   2.466   4.047   2.918 -0.5313 -1.2527  0.0526
   59TYR     HH  869   2.448   3.720   2.798 -0.4403 -0.4063  0.0948
   60GLN      N  870   2.558   4.220   2.382  0.3834  0.4267 -0.7071
   60GLN     CA  871   2.415   4.239   2.334  0.6082  0.7214 -0.6230
   60GLN      C  872   2.318   4.126   2.388 -1.4096 -1.1917 -0.4495
   60GLN      O  873   2.301   4.028   2.321 -0.0691  0.7179 -0.3036
   60GLN     CB  874   2.410   4.245   2.174 -0.3085  0.9024  0.0571
   60GLN     CG  875   2.434   4.379   2.123 -0.1872 -0.7027 -0.5926
   60GLN     CD  876   2.399   4.402   1.979 -0.8213  0.4479  0.0829
   60GLN    OE1  877   2.480   4.363   1.898 -0.2129  0.7208 -0.0309
   60GLN    NE2  878   2.292   4.476   1.945 -0.3182 -0.1518  0.5666
   60GLN      H  879   2.610   4.137   2.355  0.1970  0.1723 -0.2956
   60GLN     HA  880   2.378   4.333   2.374 -0.9317  0.5678 -1.4981
   60GLN    HB2  881   2.484   4.181   2.128  0.4903  1.1288  0.9638
   60GLN    HB3  882   2.310   4.218   2.141 -0.4753  1.5788 -0.0215
   60GLN    HG2  883   2.380   4.453   2.182  0.9751 -0.0201 -0.3328
   60GLN    HG3  884   2.540   4.399   2.134 -0.0256 -0.6732 -1.8768
   60GLN   HE21  885   2.265   4.503   1.851 -0.9756  0.8005  1.0052
   60GLN   HE22  886   2.251   4.520   2.026  1.3820 -0.0930  1.4813
   61ARG      N  887   2.256   4.151   2.506  0.1616  0.7926  0.7189
   61ARG     CA  888   2.177   4.054   2.579 -0.3787  0.5218 -0.1281
   61ARG      C  889   2.056   4.005   2.505  0.1652 -0.8921  0.8913
   61ARG      O  890   2.018   3.892   2.526  0.6305 -0.2823  0.0216
   61ARG     CB  891   2.130   4.119   2.706 -0.1156  0.3663  0.3588
   61ARG     CG  892   2.045   4.252   2.707 -0.3227  0.5375  0.3695
   61ARG     CD  893   2.004   4.289   2.851  0.2649 -0.0468 -0.1085
   61ARG     NE  894   1.958   4.425   2.870  0.7293 -0.9630 -0.0560
   61ARG     CZ  895   1.872   4.468   2.956 -0.0547  0.0317 -0.4518
   61ARG    NH1  896   1.836   4.406   3.067 -0.1219  0.2871  0.7368
   61ARG    NH2  897   1.816   4.582   2.939  0.3609  0.7207 -0.2780
   61ARG      H  898   2.283   4.236   2.554  1.4084  0.2757  1.0112
   61ARG     HA  899   2.229   3.962   2.606  0.0685  1.2204  1.6779
   61ARG    HB2  900   2.084   4.035   2.757  0.5495  0.2294  0.7584
   61ARG    HB3  901   2.218   4.149   2.762 -0.2873  1.9749 -0.1035
   61ARG    HG2  902   2.091   4.329   2.646  0.9840  0.6057  1.3566
   61ARG    HG3  903   1.965   4.220   2.640 -0.5396  0.2373  0.7566
   61ARG    HD2  904   1.926   4.221   2.886  0.3187 -0.2465 -0.3711
   61ARG    HD3  905   2.085   4.276   2.922  0.3251  0.0839 -0.1537
   61ARG     HE  906   1.975   4.488   2.792  1.0994  0.2343  0.9287
   61ARG   HH11  907   1.759   4.456   3.109  0.2878  0.8567  0.8336
   61ARG   HH12  908   1.879   4.323   3.105  0.3669  0.1326 -0.0993
   61ARG   HH21  909   1.741   4.617   2.996  0.1315 -2.1396  1.5769
   61ARG   HH22  910   1.822   4.625   2.848  0.7502  0.6617 -0.2842
   62GLN      N  911   2.003   4.080   2.400 -0.2268  0.7241 -0.4023
   62GLN     CA  912   1.889   4.030   2.316 -0.0848 -0.4032  0.7262
   62GLN      C  913   1.921   3.919   2.225  0.1860  0.2504  0.5583
   62GLN      O  914   1.830   3.845   2.183  1.0487 -0.2275 -0.5989
   62GLN     CB  915   1.802   4.145   2.252 -0.0330  0.3836 -0.1528
   62GLN     CG  916   1.846   4.202   2.113 -0.0958 -0.0154 -0.8515
   62GLN     CD  917   1.959   4.302   2.119  0.0697  0.1387 -1.0126
   62GLN    OE1  918   2.028   4.300   2.227  0.0415 -0.3131  0.5077
   62GLN    NE2  919   1.976   4.394   2.025  0.0401 -0.0608 -0.4544
   62GLN      H  920   2.046   4.169   2.378  0.5421  0.5521  0.3108
   62GLN     HA  921   1.815   3.987   2.382 -1.5989  0.3352 -0.3605
   62GLN    HB2  922   1.698   4.113   2.245  0.0177  0.0833  0.3335
   62GLN    HB3  923   1.808   4.234   2.315  1.9482  0.1611  0.1163
   62GLN    HG2  924   1.863   4.117   2.046 -0.3818  0.0119 -0.9623
   62GLN    HG3  925   1.753   4.246   2.076 -0.4101  1.0088  0.9604
   62GLN   HE21  926   2.050   4.460   2.044  0.1040 -0.3448  0.3766
   62GLN   HE22  927   1.927   4.402   1.937 -1.4721  1.7316  0.3829
   63LEU      N  928   2.049   3.899   2.194 -0.0890  0.3103 -0.5895
   63LEU     CA  929   2.104   3.799   2.098 -0.6701 -0.5908 -0.5212
   63LEU      C  930   2.133   3.658   2.152 -0.2252 -0.1740 -0.0708
   63LEU      O  931   2.153   3.569   2.064  0.3908 -0.2355 -0.3050
   63LEU     CB  932   2.230   3.858   2.039 -0.8188 -0.3365  0.8265
   63LEU     CG  933   2.214   3.976   1.948  0.8772 -0.1950  0.2444
   63LEU    CD1  934   2.349   4.005   1.893 -0.4094 -0.1532 -0.2729
   63LEU    CD2  935   2.111   3.975   1.827  0.3119  0.0729  0.3243
   63LEU      H  936   2.115   3.961   2.238 -0.5077 -0.4576  1.2955
   63LEU     HA  937   2.019   3.784   2.031 -1.1024 -1.4245  0.1753
   63LEU    HB2  938   2.304   3.868   2.119 -0.2007  0.1519  0.2089
   63LEU    HB3  939   2.263   3.778   1.972 -0.1353  0.6292 -0.0451
   63LEU     HG  940   2.168   4.061   1.998 -1.4302 -0.6993 -0.7830
   63LEU   HD11  941   2.412   4.052   1.969  0.1530  0.3460 -1.0233
   63LEU   HD12  942   2.399   3.920   1.847 -0.0755  0.6108 -1.4133
   63LEU   HD13  943   2.339   4.083   1.818 -1.4995 -0.4264 -0.4440
   63LEU   HD21  944   2.009   3.959   1.863 -0.0226 -0.7171 -0.8514
   63LEU   HD22  945   2.115   4.077   1.790  0.9917  0.2434  0.8234
   63LEU   HD23  946   2.137   3.905   1.748  1.5519 -0.9435  1.5267
   64SER      N  947   2.130   3.642   2.285  0.7540  0.9082 -0.1305
   64SER     CA  948   2.183   3.520   2.358  0.0442  0.0994 -0.6581
   64SER      C  949   2.064   3.438   2.415 -0.1404 -0.6660 -0.3611
   64SER      O  950   1.979   3.496   2.476  0.4039  0.1741 -0.6579
   64SER     CB  951   2.273   3.563   2.475  1.4992  0.4195  0.3469
   64SER     OG  952   2.320   3.442   2.543 -0.3834  0.4780  0.0608
   64SER      H  953   2.109   3.723   2.341  0.4461  0.2404  0.7556
   64SER     HA  954   2.247   3.460   2.293 -0.5430  0.7307 -1.8784
   64SER    HB2  955   2.350   3.623   2.428  0.0593  2.0455 -0.1541
   64SER    HB3  956   2.214   3.622   2.546  0.2549  0.4878 -0.6705
   64SER     HG  957   2.335   3.480   2.630  0.2255  1.4549 -0.4280
   65SER      N  958   2.070   3.306   2.393 -0.5829 -0.5130 -1.0035
   65SER     CA  959   1.963   3.218   2.432 -0.1006 -0.0386 -0.2317
   65SER      C  960   1.972   3.171   2.576 -0.3559 -0.0152 -0.0750
   65SER      O  961   1.868   3.148   2.636 -0.1022 -0.3220  0.0735
   65SER     CB  962   1.954   3.094   2.340 -0.2308 -0.0708  0.1355
   65SER     OG  963   2.079   3.030   2.344  0.0952  0.4829  0.3176
   65SER      H  964   2.133   3.265   2.326 -0.5502 -1.1608 -0.5962
   65SER     HA  965   1.869   3.272   2.423 -0.4985 -0.6137  0.2975
   65SER    HB2  966   1.885   3.022   2.385  0.4330  0.1407  1.6237
   65SER    HB3  967   1.924   3.105   2.236  1.0051 -0.7434 -0.3324
   65SER     HG  968   2.131   3.069   2.273  0.4340  0.3234  0.4706
   66THR      N  969   2.090   3.167   2.639  0.1121  0.7808  0.7082
   66THR     CA  970   2.101   3.141   2.779 -0.0971 -0.1387 -0.2011
   66THR      C  971   2.083   3.261   2.871 -0.0015  0.3361 -0.1843
   66THR      O  972   2.081   3.247   2.993 -0.4066 -0.5124 -0.5023
   66THR     CB  973   2.231   3.064   2.806 -0.1658 -0.0125 -0.3297
   66THR    OG1  974   2.350   3.118   2.751  0.2830  0.4299 -0.0391
   66THR    CG2  975   2.225   2.917   2.763 -1.4525 -0.2036 -0.4847
   66THR      H  976   2.176   3.156   2.587  0.4030 -0.8569  1.4148
   66THR     HA  977   2.022   3.073   2.808 -0.5573 -0.1269 -1.3073
   66THR     HB  978   2.243   3.056   2.915 -0.5468 -1.8634 -0.3533
   66THR    HG1  979   2.359   3.205   2.792  0.9134  0.5150 -0.3224
   66THR   HG21  980   2.226   2.913   2.654  0.6048 -0.3144 -0.5535
   66THR   HG22  981   2.305   2.862   2.813  1.0748  1.6646 -1.9421
   66THR   HG23  982   2.128   2.889   2.803 -0.5916 -0.8269  1.4289
   67TYR      N  983   2.067   3.374   2.813  0.5118 -0.5011 -0.4171
   67TYR     CA  984   2.048   3.506   2.886 -0.7217  0.1548 -0.1485
   67TYR      C  985   1.921   3.502   2.961 -0.0041 -0.2972 -0.5038
   67TYR      O  986   1.817   3.484   2.906  0.0215  0.1799 -0.1647
   67TYR     CB  987   2.035   3.627   2.793  0.1849  0.6770  0.0167
   67TYR     CG  988   2.001   3.751   2.867 -0.0558 -0.0627 -0.1442
   67TYR    CD1  989   2.097   3.811   2.945 -0.1823 -0.0209 -0.1182
   67TYR    CD2  990   1.867   3.792   2.865  0.0702 -0.9126  0.0725
   67TYR    CE1  991   2.065   3.920   3.019 -0.4099 -0.0422 -0.2983
   67TYR    CE2  992   1.827   3.907   2.952 -0.2152  0.8009  0.9094
   67TYR     CZ  993   1.930   3.969   3.026 -0.3695  0.3526  0.3051
   67TYR     OH  994   1.894   4.064   3.117 -0.4783  0.2502  0.3103
   67TYR      H  995   2.064   3.371   2.712  0.1199 -0.5734 -0.4077
   67TYR     HA  996   2.137   3.516   2.949 -0.8314  0.6034 -0.0606
   67TYR    HB2  997   2.119   3.641   2.726 -0.9331  0.3293 -1.5926
   67TYR    HB3  998   1.955   3.607   2.721  0.2078 -0.3424  0.2424
   67TYR    HD1  999   2.197   3.771   2.941 -0.3221 -0.6374  1.4172
   67TYR    HD2 1000   1.788   3.747   2.805 -0.4719 -0.4700  0.4347
   67TYR    HE1 1001   2.144   3.970   3.075 -0.0749 -0.3026 -0.5266
   67TYR    HE2 1002   1.722   3.935   2.948 -0.6768 -0.7823 -0.7789
   67TYR     HH 1003   1.976   4.100   3.151 -0.5007  0.0541  0.5825
   68ARG      N 1004   1.932   3.531   3.094  0.2479  0.1129 -0.4367
   68ARG     CA 1005   1.814   3.557   3.174  0.3134  0.8784 -0.3487
   68ARG      C 1006   1.820   3.692   3.250 -0.3986 -0.1073  0.9935
   68ARG      O 1007   1.926   3.729   3.297 -0.1325 -0.2723 -0.1981
   68ARG     CB 1008   1.797   3.433   3.269  0.1413 -0.8428  0.1740
   68ARG     CG 1009   1.760   3.301   3.192  0.1879  0.3647 -0.2242
   68ARG     CD 1010   1.697   3.199   3.289  0.0678  0.4201  0.1600
   68ARG     NE 1011   1.796   3.146   3.381  0.1051 -0.0436  0.2621
   68ARG     CZ 1012   1.819   3.177   3.506 -0.2826 -0.4941 -0.0501
   68ARG    NH1 1013   1.758   3.277   3.561  0.0164 -0.3526 -0.3011
   68ARG    NH2 1014   1.898   3.111   3.580 -0.0995  0.2364  0.0716
   68ARG      H 1015   2.018   3.553   3.141 -0.1874 -0.7606  0.8624
   68ARG     HA 1016   1.719   3.558   3.119  0.0813  0.6022  0.0381
   68ARG    HB2 1017   1.886   3.425   3.332  0.7149 -1.1569 -0.6431
   68ARG    HB3 1018   1.707   3.460   3.325  0.0118 -0.7616 -0.0682
   68ARG    HG2 1019   1.689   3.329   3.114  1.3756  1.2028 -1.0793
   68ARG    HG3 1020   1.838   3.258   3.129 -0.8239  0.2707 -1.5039
   68ARG    HD2 1021   1.608   3.238   3.337  0.4475  1.6088 -0.0294
   68ARG    HD3 1022   1.667   3.119   3.220  0.2130  0.6419 -0.1677
   68ARG     HE 1023   1.839   3.062   3.345 -0.5965 -0.4748  0.3812
   68ARG   HH11 1024   1.773   3.290   3.660 -0.1716  1.4487 -0.4489
   68ARG   HH12 1025   1.670   3.312   3.525 -0.4359 -0.5124  0.6004
   68ARG   HH21 1026   1.928   3.140   3.672  0.0432 -0.5628  0.2945
   68ARG   HH22 1027   1.945   3.030   3.543 -0.0886  0.0592  0.4588
   69ASP      N 1028   1.713   3.769   3.230  0.1525  0.2307 -1.2743
   69ASP     CA 1029   1.678   3.892   3.305 -0.1570 -0.8306  0.1193
   69ASP      C 1030   1.668   3.871   3.455  0.6560  0.9670 -0.0323
   69ASP      O 1031   1.571   3.801   3.500  0.2596 -0.3629 -0.5375
   69ASP     CB 1032   1.543   3.941   3.254 -0.3457 -0.1927  0.4244
   69ASP     CG 1033   1.493   4.076   3.303  0.0286 -0.6213  0.9620
   69ASP    OD1 1034   1.569   4.143   3.374 -0.3296  0.2942  0.0579
   69ASP    OD2 1035   1.385   4.119   3.252  0.1462  0.4679  0.0416
   69ASP      H 1036   1.631   3.722   3.197 -1.1285  0.8455  0.6838
   69ASP     HA 1037   1.751   3.972   3.295 -1.5555  0.5808  0.3661
   69ASP    HB2 1038   1.554   3.949   3.146 -0.5341  0.5330  0.4468
   69ASP    HB3 1039   1.466   3.869   3.279 -1.0007  0.1905 -0.4132
   70LEU      N 1040   1.762   3.912   3.545 -0.0445  0.0481  1.5340
   70LEU     CA 1041   1.738   3.900   3.688 -1.0582 -0.2438 -0.8102
   70LEU      C 1042   1.633   3.998   3.745 -0.3041 -0.4280 -0.3552
   70LEU      O 1043   1.622   4.023   3.867  0.2894 -0.0257 -0.4340
   70LEU     CB 1044   1.875   3.913   3.761  0.9393 -1.0180  0.0310
   70LEU     CG 1045   1.965   3.790   3.765  0.4303  0.2759  0.2031
   70LEU    CD1 1046   2.104   3.825   3.824  0.9209 -0.0467  0.7487
   70LEU    CD2 1047   1.898   3.667   3.828 -0.7234  0.2922 -0.6561
   70LEU      H 1048   1.842   3.957   3.503 -0.5441 -0.1453  0.2566
   70LEU     HA 1049   1.704   3.801   3.715  1.5470 -0.8027  1.2986
   70LEU    HB2 1050   1.927   4.004   3.730  0.1995 -0.4855  0.3053
   70LEU    HB3 1051   1.841   3.924   3.864  0.2710  1.6854 -0.3209
   70LEU     HG 1052   1.987   3.768   3.661  0.3086  0.1369  0.2062
   70LEU   HD11 1053   2.097   3.853   3.929 -0.1982  0.3575  0.5974
   70LEU   HD12 1054   2.165   3.735   3.821  0.2540 -0.5016  0.2716
   70LEU   HD13 1055   2.143   3.911   3.769 -0.9663  1.1079  1.0297
   70LEU   HD21 1056   1.799   3.637   3.793 -1.6635  0.5037  1.4889
   70LEU   HD22 1057   1.957   3.579   3.805 -1.5158 -0.5951  0.4790
   70LEU   HD23 1058   1.891   3.689   3.935 -0.1634  1.0229 -0.7570
   71ARG      N 1059   1.558   4.072   3.661 -0.4501  0.1909  0.0813
   71ARG     CA 1060   1.466   4.180   3.694  0.8736 -0.5899 -0.6596
   71ARG      C 1061   1.499   4.278   3.810  0.4186  0.8775  0.3298
   71ARG      O 1062   1.407   4.312   3.885 -0.4139 -0.3742 -0.2660
   71ARG     CB 1063   1.321   4.125   3.721  0.2221  0.3657  0.9466
   71ARG     CG 1064   1.269   4.056   3.593 -0.1950 -0.1506  0.1550
   71ARG     CD 1065   1.117   4.035   3.608  0.4625  0.6184  0.5068
   71ARG     NE 1066   1.064   3.902   3.559 -0.2688  0.2177  0.2072
   71ARG     CZ 1067   0.941   3.860   3.572 -0.5959  0.2095  0.9140
   71ARG    NH1 1068   0.915   3.747   3.509  0.2564 -0.1096 -0.3357
   71ARG    NH2 1069   0.847   3.927   3.633 -0.1911  0.1978 -0.0933
   71ARG      H 1070   1.568   4.039   3.566 -0.1138  0.9138 -0.1483
   71ARG     HA 1071   1.458   4.243   3.605 -1.2915  0.7235  0.2828
   71ARG    HB2 1072   1.330   4.058   3.807  0.3376 -0.2378  0.4759
   71ARG    HB3 1073   1.248   4.205   3.737 -1.3485 -0.6824 -0.3065
   71ARG    HG2 1074   1.295   4.117   3.507  0.2799 -1.1756 -0.4616
   71ARG    HG3 1075   1.326   3.964   3.581  0.4711  0.2236  0.3190
   71ARG    HD2 1076   1.091   4.039   3.714 -0.8931  0.1665  0.2303
   71ARG    HD3 1077   1.070   4.124   3.567  0.1443 -0.1053 -0.7820
   71ARG     HE 1078   1.128   3.834   3.519 -0.1238  0.7803 -0.5592
   71ARG   HH11 1079   0.823   3.709   3.496  0.4675 -0.8444  0.1817
   71ARG   HH12 1080   0.987   3.686   3.473  1.5819  0.9432  0.3271
   71ARG   HH21 1081   0.757   3.882   3.635 -0.4241  0.6511 -0.1956
   71ARG   HH22 1082   0.867   4.022   3.658 -0.7163  0.4946 -0.7436
   72LYS      N 1083   1.622   4.333   3.816  0.3295  0.0361 -0.2168
   72LYS     CA 1084   1.670   4.428   3.919 -0.1162  0.8588 -0.1850
   72LYS      C 1085   1.772   4.524   3.855 -0.0970  0.5537  0.5875
   72LYS      O 1086   1.849   4.481   3.766  0.2460 -0.1841  0.3187
   72LYS     CB 1087   1.730   4.350   4.037 -0.7885  0.1552 -1.2010
   72LYS     CG 1088   1.775   4.451   4.149  0.1668  0.6639 -0.1643
   72LYS     CD 1089   1.817   4.376   4.271  0.0144 -0.1058 -0.8761
   72LYS     CE 1090   1.842   4.469   4.396 -0.0979  0.4546  1.0637
   72LYS     NZ 1091   1.862   4.389   4.517 -0.9416 -0.6480  0.4113
   72LYS      H 1092   1.689   4.303   3.746  0.4898  0.6541 -0.3439
   72LYS     HA 1093   1.583   4.488   3.947 -0.1618  0.8881 -0.3891
   72LYS    HB2 1094   1.649   4.288   4.077 -0.2946  0.2284 -0.0137
   72LYS    HB3 1095   1.815   4.287   4.010  0.5706  1.5330 -0.3930
   72LYS    HG2 1096   1.855   4.510   4.104 -0.4760  1.4194 -0.3712
   72LYS    HG3 1097   1.690   4.509   4.185 -0.7651  0.7357 -2.1960
   72LYS    HD2 1098   1.751   4.291   4.290  1.2204 -0.8137  0.5332
   72LYS    HD3 1099   1.916   4.333   4.260  0.9466  0.9206  1.8519
   72LYS    HE2 1100   1.926   4.534   4.374 -0.1647  0.2121 -0.0207
   72LYS    HE3 1101   1.757   4.534   4.418  0.2353  0.9153  1.0235
   72LYS    HZ1 1102   1.779   4.340   4.547 -1.7068  0.9134  1.0733
   72LYS    HZ2 1103   1.934   4.320   4.501  0.2652  0.7651 -0.9716
   72LYS    HZ3 1104   1.900   4.450   4.588  0.2541  1.6296 -1.8496
   73GLY      N 1105   1.776   4.650   3.894  0.0681 -0.0687 -0.0281
   73GLY     CA 1106   1.874   4.739   3.837  0.0089  0.2179  0.3017
   73GLY      C 1107   2.000   4.735   3.924  0.1136  0.5295 -0.1920
   73GLY      O 1108   1.996   4.684   4.038 -0.0029 -0.1108  0.2597
   73GLY      H 1109   1.711   4.692   3.959 -0.8525  0.8029 -1.4135
   73GLY    HA2 1110   1.908   4.703   3.739  0.1395 -0.6536  0.6443
   73GLY    HA3 1111   1.835   4.840   3.846 -0.7710  0.0438 -0.7001
   74VAL      N 1112   2.102   4.778   3.860 -0.1229 -0.8002  0.3356
   74VAL     CA 1113   2.231   4.810   3.926  0.4523  1.0719 -0.3892
   74VAL      C 1114   2.278   4.946   3.889  0.1488 -0.5495 -0.4108
   74VAL      O 1115   2.298   4.978   3.773  0.6413  0.1482  0.5494
   74VAL     CB 1116   2.333   4.690   3.909  0.9121 -1.2145  0.4226
   74VAL    CG1 1117   2.334   4.636   3.767  0.2204 -0.7704 -0.6763
   74VAL    CG2 1118   2.470   4.728   3.960  0.8314 -0.1017 -0.9202
   74VAL      H 1119   2.092   4.819   3.769 -0.0484  0.6897  0.9495
   74VAL     HA 1120   2.197   4.815   4.030 -1.4869 -0.6521 -0.8244
   74VAL     HB 1121   2.293   4.613   3.974  0.4404 -0.4560  1.0742
   74VAL   HG11 1122   2.358   4.717   3.698 -0.1077  0.7740  0.8908
   74VAL   HG12 1123   2.425   4.577   3.759  0.7102 -0.1665  0.1165
   74VAL   HG13 1124   2.242   4.584   3.744  0.1142 -1.1192  0.4255
   74VAL   HG21 1125   2.521   4.802   3.898 -0.0345  1.0252 -0.3586
   74VAL   HG22 1126   2.455   4.779   4.055  1.1586 -0.5928 -0.5964
   74VAL   HG23 1127   2.522   4.632   3.954 -0.1848 -0.6663 -1.4341
   75TYR      N 1128   2.314   5.033   3.991  0.2950  0.8137  0.7936
   75TYR     CA 1129   2.396   5.146   3.974  0.1820  0.0505 -0.7862
   75TYR      C 1130   2.516   5.153   4.066 -0.1163  0.9502 -0.4276
   75TYR      O 1131   2.523   5.107   4.182  0.3063  0.8932  0.3672
   75TYR     CB 1132   2.313   5.279   3.997  0.0790  1.0720  0.5727
   75TYR     CG 1133   2.375   5.416   4.013 -0.2699 -0.5574 -0.3378
   75TYR    CD1 1134   2.412   5.496   3.901  0.2839  0.4472  0.0464
   75TYR    CD2 1135   2.380   5.479   4.142 -0.1357  0.4041  0.3450
   75TYR    CE1 1136   2.450   5.631   3.916  1.1008  0.6464  0.8838
   75TYR    CE2 1137   2.419   5.614   4.152  0.2251  0.1803 -0.1134
   75TYR     CZ 1138   2.454   5.689   4.041  0.0733 -1.6520  0.7850
   75TYR     OH 1139   2.487   5.822   4.055  0.0673 -0.0309 -0.3768
   75TYR      H 1140   2.271   5.018   4.081 -0.6225 -0.7913  0.1829
   75TYR     HA 1141   2.446   5.153   3.877  1.6602 -1.1886 -0.1890
   75TYR    HB2 1142   2.246   5.277   3.911  0.3407 -1.4955  0.2752
   75TYR    HB3 1143   2.256   5.257   4.088  0.2500 -0.2996  0.3900
   75TYR    HD1 1144   2.391   5.456   3.803  0.2989  0.6126 -0.0258
   75TYR    HD2 1145   2.350   5.425   4.231 -0.8713 -0.2477 -0.2663
   75TYR    HE1 1146   2.469   5.694   3.830  0.3324  0.3661  0.4870
   75TYR    HE2 1147   2.424   5.651   4.253 -0.3444 -0.0930  0.0229
   75TYR     HH 1148   2.446   5.881   3.991 -0.5770 -0.5616 -0.4840
   76VAL      N 1149   2.616   5.223   4.015 -0.2292  0.5554 -0.1347
   76VAL     CA 1150   2.741   5.250   4.087 -0.5499 -0.0815 -0.2344
   76VAL      C 1151   2.799   5.393   4.050 -0.6308  0.5741  0.3401
   76VAL      O 1152   2.853   5.408   3.940  0.2467  0.2238 -0.1358
   76VAL     CB 1153   2.845   5.148   4.050 -0.7546  0.0494 -0.5760
   76VAL    CG1 1154   2.957   5.145   4.158 -0.5936 -0.6578  0.2083
   76VAL    CG2 1155   2.791   5.012   4.040  0.3104  1.4842 -0.0644
   76VAL      H 1156   2.614   5.258   3.921 -0.5913  1.2046  0.1014
   76VAL     HA 1157   2.722   5.246   4.194  0.2978 -0.5533 -0.0814
   76VAL     HB 1158   2.901   5.168   3.958  0.5324 -1.4930 -0.2260
   76VAL   HG11 1159   3.033   5.073   4.127  1.3474  0.6129  1.5227
   76VAL   HG12 1160   3.002   5.245   4.163  0.3336 -1.0844  1.5621
   76VAL   HG13 1161   2.920   5.116   4.256  1.6554  0.3931  1.5483
   76VAL   HG21 1162   2.728   5.000   3.952  0.9167 -0.5344 -0.3042
   76VAL   HG22 1163   2.871   4.939   4.030 -0.2570  0.7903  0.2625
   76VAL   HG23 1164   2.735   4.997   4.133  0.9604  0.2211  0.1558
   77PRO      N 1165   2.801   5.490   4.146 -0.4795  0.3287  0.0263
   77PRO     CA 1166   2.884   5.608   4.144 -0.4013 -0.0462  0.7438
   77PRO      C 1167   3.027   5.589   4.204  0.4615  0.5049 -0.1413
   77PRO      O 1168   3.040   5.538   4.313 -0.1992  0.6641 -0.4532
   77PRO     CB 1169   2.808   5.717   4.222 -0.2498  0.4853  0.3727
   77PRO     CG 1170   2.742   5.639   4.332 -0.4011 -0.9350 -0.9047
   77PRO     CD 1171   2.735   5.493   4.284 -1.4151  0.3688  0.7023
   77PRO     HA 1172   2.901   5.642   4.042  0.0966  0.2782  0.9273
   77PRO    HB2 1173   2.884   5.790   4.249  0.5971  0.1169 -0.8585
   77PRO    HB3 1174   2.727   5.757   4.160 -0.1089  0.4188  0.1438
   77PRO    HG2 1175   2.799   5.646   4.425  0.0803 -0.3578 -1.2328
   77PRO    HG3 1176   2.640   5.675   4.347  0.1584  0.1170  1.1619
   77PRO    HD2 1177   2.781   5.422   4.353  0.8191  0.8009 -0.1930
   77PRO    HD3 1178   2.631   5.467   4.265 -0.9398 -0.9078 -0.4701
   78TYR      N 1179   3.124   5.651   4.134  0.4847  0.5117  0.4394
   78TYR     CA 1180   3.262   5.658   4.180 -0.2001 -0.1696 -0.5864
   78TYR      C 1181   3.293   5.808   4.198 -0.2738 -0.0661  0.1535
   78TYR      O 1182   3.207   5.894   4.176 -0.7692 -0.1284 -0.7399
   78TYR     CB 1183   3.352   5.583   4.085  0.1281 -0.0652 -0.4206
   78TYR     CG 1184   3.337   5.431   4.096 -0.5759  0.5307  0.2012
   78TYR    CD1 1185   3.404   5.357   4.198  0.1744 -0.4194  0.4398
   78TYR    CD2 1186   3.275   5.357   3.996  0.3943  0.3486 -0.3218
   78TYR    CE1 1187   3.393   5.216   4.208  0.7084  0.0368 -0.3484
   78TYR    CE2 1188   3.264   5.217   4.001  0.2608 -0.2099  0.5390
   78TYR     CZ 1189   3.322   5.143   4.107  0.3642 -1.0759  0.8053
   78TYR     OH 1190   3.306   5.012   4.110 -0.0847  0.1994  0.1744
   78TYR      H 1191   3.096   5.693   4.046 -0.4604 -0.7217  0.0946
   78TYR     HA 1192   3.260   5.617   4.281 -2.0041  1.6785  0.2815
   78TYR    HB2 1193   3.334   5.619   3.984 -0.7955 -0.1551 -0.3122
   78TYR    HB3 1194   3.454   5.597   4.119 -0.3296  1.5293  0.5195
   78TYR    HD1 1195   3.457   5.408   4.277  0.9419 -0.1810 -0.2130
   78TYR    HD2 1196   3.217   5.417   3.927 -0.6220  1.0550  1.0558
   78TYR    HE1 1197   3.428   5.156   4.290 -0.2460 -0.9252 -0.6024
   78TYR    HE2 1198   3.194   5.168   3.934 -0.1380  0.4648  0.4424
   78TYR     HH 1199   3.334   4.976   4.195 -1.1943  0.7286  0.8150
   79THR      N 1200   3.418   5.840   4.230  0.3997 -0.0794 -0.2350
   79THR     CA 1201   3.459   5.974   4.260 -0.1128 -0.8649 -0.4587
   79THR      C 1202   3.464   6.073   4.148  0.1921  0.0539 -0.0931
   79THR      O 1203   3.462   6.197   4.173  0.0759  0.4515  0.3097
   79THR     CB 1204   3.590   5.969   4.337 -0.0160 -0.6534 -0.4865
   79THR    OG1 1205   3.612   6.092   4.407  0.0740  0.2274  0.4762
   79THR    CG2 1206   3.714   5.952   4.251  0.7073  0.1089  0.5317
   79THR      H 1207   3.485   5.764   4.231  0.4656 -0.0207 -0.1978
   79THR     HA 1208   3.387   6.012   4.333 -0.0705 -0.7495 -0.4753
   79THR     HB 1209   3.574   5.896   4.417  0.3416 -0.4608 -0.2333
   79THR    HG1 1210   3.534   6.124   4.454 -0.4644  0.0091 -0.2309
   79THR   HG21 1211   3.795   5.932   4.322 -0.4102  0.2334  1.9370
   79THR   HG22 1212   3.702   5.868   4.182 -0.6106 -0.6521  1.5906
   79THR   HG23 1213   3.722   6.039   4.187  0.4255  0.0269  0.3816
   80GLN      N 1214   3.463   6.028   4.020 -0.2152  0.5778 -0.9962
   80GLN     CA 1215   3.465   6.111   3.904 -1.1060  0.2912 -0.0700
   80GLN      C 1216   3.368   6.053   3.802 -1.9461 -0.3077 -0.5059
   80GLN      O 1217   3.333   6.130   3.716  0.1713  0.0893  0.1942
   80GLN     CB 1218   3.610   6.121   3.843 -0.5799  0.3556  0.0287
   80GLN     CG 1219   3.632   6.173   3.700  0.5084 -0.7055 -0.6521
   80GLN     CD 1220   3.624   6.329   3.683  0.2523  0.0272 -0.5815
   80GLN    OE1 1221   3.585   6.403   3.773  0.0587 -0.0835 -0.0463
   80GLN    NE2 1222   3.655   6.379   3.568 -0.0796 -0.0218 -0.1541
   80GLN      H 1223   3.481   5.930   4.008  0.1596  0.5726 -0.4483
   80GLN     HA 1224   3.429   6.214   3.915 -0.8830  0.5984 -1.7194
   80GLN    HB2 1225   3.667   6.179   3.915  1.0213 -0.1425 -0.7325
   80GLN    HB3 1226   3.658   6.023   3.850 -0.1698  0.4887 -0.7701
   80GLN    HG2 1227   3.731   6.150   3.661  0.5461 -0.8530 -0.4722
   80GLN    HG3 1228   3.552   6.132   3.640 -0.2772 -0.4987  0.2069
   80GLN   HE21 1229   3.632   6.475   3.548  0.0411 -0.0530 -0.4557
   80GLN   HE22 1230   3.693   6.325   3.491 -0.8138  0.4311 -0.8664
   81GLY      N 1231   3.357   5.922   3.796 -0.1133 -0.4124 -0.0021
   81GLY     CA 1232   3.276   5.845   3.704 -0.0582  0.5056 -0.0019
   81GLY      C 1233   3.154   5.788   3.769 -0.5823  0.8446  0.4469
   81GLY      O 1234   3.135   5.804   3.885  0.1245  0.6339 -0.0417
   81GLY      H 1235   3.406   5.868   3.865 -0.5925 -0.6413  0.1639
   81GLY    HA2 1236   3.232   5.914   3.632 -0.2553  0.0208 -0.3534
   81GLY    HA3 1237   3.330   5.766   3.651  0.0455  0.4254  0.2203
   82LYS      N 1238   3.071   5.723   3.680 -0.7381  0.2712 -0.0183
   82LYS     CA 1239   2.966   5.629   3.730 -0.9511 -0.9009  0.1933
   82LYS      C 1240   2.927   5.538   3.617  0.1576 -0.3646 -0.4703
   82LYS      O 1241   2.951   5.577   3.499  0.6286  0.6950 -0.1450
   82LYS     CB 1242   2.851   5.717   3.778 -0.5982 -0.6924 -0.4786
   82LYS     CG 1243   2.811   5.837   3.689 -0.4560 -0.6148  0.1347
   82LYS     CD 1244   2.708   5.915   3.759 -0.0302 -0.2892 -0.7909
   82LYS     CE 1245   2.679   6.054   3.698  0.0517  0.0257 -0.2858
   82LYS     NZ 1246   2.758   6.149   3.764 -0.1528 -0.4193 -0.3448
   82LYS      H 1247   3.097   5.705   3.585 -0.1918 -0.7556  0.2970
   82LYS     HA 1248   3.019   5.577   3.809  1.7556  0.1744 -0.6965
   82LYS    HB2 1249   2.768   5.649   3.795  0.2001 -1.5721  0.1164
   82LYS    HB3 1250   2.879   5.758   3.875 -0.8419  0.3944 -0.8381
   82LYS    HG2 1251   2.891   5.909   3.674 -1.3386  0.1932 -1.0457
   82LYS    HG3 1252   2.774   5.802   3.592 -0.7175  0.4389 -0.1664
   82LYS    HD2 1253   2.611   5.865   3.771 -0.9094  1.3746 -0.3578
   82LYS    HD3 1254   2.746   5.940   3.858 -0.3875  0.1471 -0.7588
   82LYS    HE2 1255   2.704   6.062   3.592 -0.4365 -0.0995 -0.4126
   82LYS    HE3 1256   2.573   6.079   3.702  0.1988  0.7799 -0.6937
   82LYS    HZ1 1257   2.785   6.222   3.700 -0.2090 -1.0373 -1.1009
   82LYS    HZ2 1258   2.713   6.195   3.842  0.8583  1.5597 -0.8060
   82LYS    HZ3 1259   2.848   6.119   3.798  0.1097  0.5662 -0.1142
   83TRP      N 1260   2.853   5.431   3.657 -0.5554 -0.0406  0.1386
   83TRP     CA 1261   2.770   5.349   3.573 -0.0730  0.5792  0.4740
   83TRP      C 1262   2.628   5.325   3.615  0.2436 -0.7335 -0.2571
   83TRP      O 1263   2.603   5.310   3.738  0.0880  0.3368 -0.2366
   83TRP     CB 1264   2.853   5.226   3.519  0.1714  0.8868 -0.1251
   83TRP     CG 1265   2.899   5.124   3.624  0.0800 -0.8415  0.1190
   83TRP    CD1 1266   3.010   5.142   3.694  0.2084 -0.7806  0.2636
   83TRP    CD2 1267   2.837   5.004   3.666  0.1168  0.1402 -0.0883
   83TRP    NE1 1268   3.039   5.029   3.756 -0.8021  0.2741 -0.3691
   83TRP    CE2 1269   2.935   4.936   3.747 -0.2789  0.3731 -0.0817
   83TRP    CE3 1270   2.714   4.940   3.648  0.4427  0.2322 -0.6301
   83TRP    CZ2 1271   2.919   4.806   3.795  0.7775  0.3167 -0.1708
   83TRP    CZ3 1272   2.695   4.805   3.692  0.2656 -0.7284 -0.1125
   83TRP    CH2 1273   2.795   4.746   3.768 -0.2640  0.2603 -0.4849
   83TRP      H 1274   2.850   5.426   3.758  1.7199  1.7577  0.4650
   83TRP     HA 1275   2.757   5.409   3.483  0.0433 -0.5213 -0.3084
   83TRP    HB2 1276   2.793   5.179   3.441 -0.8300  1.6284  0.1547
   83TRP    HB3 1277   2.946   5.265   3.480  1.1330 -0.1993  0.9137
   83TRP    HD1 1278   3.081   5.221   3.675 -0.9409 -0.0128 -1.2851
   83TRP    HE1 1279   3.123   5.000   3.804 -1.7328 -2.8971 -0.2034
   83TRP    HE3 1280   2.634   4.992   3.597  0.6974  0.3161 -0.9526
   83TRP    HZ2 1281   2.995   4.754   3.852  0.1448 -1.3385 -0.7138
   83TRP    HZ3 1282   2.606   4.749   3.666 -0.8362  0.9813 -0.3126
   83TRP    HH2 1283   2.794   4.642   3.800  2.7846  0.4732  1.0729
   84GLU      N 1284   2.530   5.308   3.521 -0.2089  0.2965  0.0148
   84GLU     CA 1285   2.399   5.244   3.554  1.0752  0.1535  0.7305
   84GLU      C 1286   2.361   5.135   3.448  0.6588  0.0398  0.1126
   84GLU      O 1287   2.358   5.160   3.327  0.2563 -0.2294 -0.8297
   84GLU     CB 1288   2.290   5.354   3.548  1.0089  0.0725  0.3540
   84GLU     CG 1289   2.152   5.309   3.601 -0.3092  1.4777 -0.2890
   84GLU     CD 1290   2.055   5.422   3.624  0.0038  0.1221 -0.3157
   84GLU    OE1 1291   2.016   5.493   3.532 -0.1986  0.2698 -0.2895
   84GLU    OE2 1292   2.003   5.450   3.740 -0.7396 -0.2992  0.1194
   84GLU      H 1293   2.546   5.324   3.423  0.0247 -0.4459 -0.0803
   84GLU     HA 1294   2.395   5.196   3.651 -0.0521  0.1117  0.6832
   84GLU    HB2 1295   2.315   5.440   3.611 -0.9839  0.6163  0.5422
   84GLU    HB3 1296   2.271   5.396   3.450  0.0145 -0.4213  0.3079
   84GLU    HG2 1297   2.101   5.243   3.531 -0.7484 -0.4173  1.6364
   84GLU    HG3 1298   2.161   5.258   3.697  0.3769  0.5330 -0.8260
   85GLY      N 1299   2.312   5.021   3.496  0.2284  0.2061  0.3128
   85GLY     CA 1300   2.286   4.897   3.417 -0.7567 -0.1156  0.5013
   85GLY      C 1301   2.172   4.813   3.473  0.1761  0.2488 -0.1379
   85GLY      O 1302   2.102   4.856   3.568  0.1117  1.0502  0.0740
   85GLY      H 1303   2.307   5.014   3.597 -0.4203  0.2316  0.2877
   85GLY    HA2 1304   2.275   4.927   3.313  0.1268  1.4152  0.7862
   85GLY    HA3 1305   2.377   4.837   3.429 -0.3640  0.1577 -0.8185
   86GLU      N 1306   2.154   4.696   3.415  0.6332 -0.0051  0.0552
   86GLU     CA 1307   2.046   4.594   3.451 -0.0983 -0.8491 -0.1538
   86GLU      C 1308   2.111   4.466   3.486 -0.4201  0.1408  0.6469
   86GLU      O 1309   2.202   4.418   3.415  0.4394  0.0164 -0.2873
   86GLU     CB 1310   1.943   4.590   3.344  0.5270  0.7871  0.2016
   86GLU     CG 1311   1.855   4.712   3.343 -0.4316  0.1175 -1.0005
   86GLU     CD 1312   1.740   4.720   3.242 -0.2617  0.1587 -0.6450
   86GLU    OE1 1313   1.719   4.615   3.182  0.1786 -0.8396  0.4874
   86GLU    OE2 1314   1.671   4.825   3.230  0.1515  0.1458 -0.0361
   86GLU      H 1315   2.216   4.674   3.338  0.0154 -0.3523 -0.3656
   86GLU     HA 1316   1.988   4.627   3.538  0.6164  0.2328 -0.0566
   86GLU    HB2 1317   1.991   4.580   3.247  0.1483 -0.7304  0.1176
   86GLU    HB3 1318   1.880   4.503   3.358 -0.3255  1.4233  0.4918
   86GLU    HG2 1319   1.811   4.733   3.440 -0.7811 -0.3910 -1.0418
   86GLU    HG3 1320   1.924   4.793   3.318 -0.4810  0.3351 -0.4595
   87LEU      N 1321   2.069   4.394   3.591 -0.1948  0.1859 -0.1019
   87LEU     CA 1322   2.133   4.268   3.628  0.6005  1.3843 -0.4540
   87LEU      C 1323   2.071   4.153   3.535 -0.4918  0.3478 -0.7761
   87LEU      O 1324   1.955   4.151   3.496 -0.3556 -0.1892 -0.1328
   87LEU     CB 1325   2.113   4.241   3.779 -0.3893  0.4987  0.1402
   87LEU     CG 1326   2.216   4.302   3.877  0.2618  0.0859  0.0544
   87LEU    CD1 1327   2.163   4.298   4.017 -0.3173 -0.7346 -0.4964
   87LEU    CD2 1328   2.350   4.227   3.865  0.1719 -0.2884 -0.4780
   87LEU      H 1329   1.989   4.429   3.641  0.1564  0.7111  0.1052
   87LEU     HA 1330   2.241   4.266   3.611  1.0234 -0.3799  1.5634
   87LEU    HB2 1331   2.009   4.266   3.798 -0.8371 -0.6053 -0.6306
   87LEU    HB3 1332   2.122   4.133   3.791  1.5895  0.4672 -0.7224
   87LEU     HG 1333   2.242   4.403   3.846  1.1233  0.0475  0.5883
   87LEU   HD11 1334   2.093   4.376   4.048  0.2853 -0.4623  0.2610
   87LEU   HD12 1335   2.122   4.197   4.020  0.7141 -1.1721 -0.1513
   87LEU   HD13 1336   2.243   4.287   4.090 -0.4324  0.1359 -0.2173
   87LEU   HD21 1337   2.397   4.235   3.767 -1.0460  0.2542 -1.0612
   87LEU   HD22 1338   2.423   4.270   3.934 -0.3893  0.7436 -0.4814
   87LEU   HD23 1339   2.333   4.121   3.885 -1.3038  0.0375  0.3765
   88GLY      N 1340   2.163   4.054   3.510  0.1000  0.7168  0.3629
   88GLY     CA 1341   2.120   3.929   3.441 -0.4180 -0.4206 -0.0861
   88GLY      C 1342   2.220   3.817   3.473  0.3322  0.1070  0.2393
   88GLY      O 1343   2.310   3.842   3.549 -0.1660 -0.5590 -0.9239
   88GLY      H 1344   2.259   4.066   3.539  0.5172 -0.2919 -0.4726
   88GLY    HA2 1345   2.021   3.904   3.480 -0.7095  0.7853  0.0365
   88GLY    HA3 1346   2.112   3.940   3.333  0.1173  1.3500 -0.0117
   89THR      N 1347   2.197   3.700   3.411 -0.4531 -0.6177 -0.0925
   89THR     CA 1348   2.291   3.582   3.418  0.3790 -0.6187  0.0625
   89THR      C 1349   2.289   3.503   3.291 -0.3432 -0.8080 -0.5951
   89THR      O 1350   2.188   3.491   3.225 -0.2270  0.3820  0.4650
   89THR     CB 1351   2.251   3.499   3.548  0.5228  0.2273 -0.2228
   89THR    OG1 1352   2.336   3.383   3.558 -0.0978 -0.7771  0.5700
   89THR    CG2 1353   2.108   3.435   3.538 -0.3036 -0.4010 -0.8184
   89THR      H 1354   2.118   3.691   3.348 -0.2708 -1.6296 -0.2087
   89THR     HA 1355   2.394   3.619   3.421  0.4319 -0.7958  0.3909
   89THR     HB 1356   2.263   3.562   3.637 -0.1983  0.6223 -0.3901
   89THR    HG1 1357   2.319   3.337   3.641 -0.9099  0.0374  0.8813
   89THR   HG21 1358   2.106   3.344   3.477  0.6653 -0.8966 -0.1614
   89THR   HG22 1359   2.069   3.408   3.636  1.5513  0.2434  0.1913
   89THR   HG23 1360   2.040   3.512   3.500  0.6083  1.1459  0.4580
   90ASP      N 1361   2.409   3.457   3.255  0.6967 -0.1709  0.2465
   90ASP     CA 1362   2.436   3.390   3.126 -0.3309  0.2465 -0.4312
   90ASP      C 1363   2.560   3.292   3.139  1.2477  0.3068 -0.4092
   90ASP      O 1364   2.624   3.287   3.246 -0.1470 -0.2740  0.5031
   90ASP     CB 1365   2.455   3.498   3.018 -0.3491 -1.4078 -0.6698
   90ASP     CG 1366   2.417   3.463   2.880  0.5568 -0.2010  0.6837
   90ASP    OD1 1367   2.384   3.343   2.852 -0.8775 -0.1713 -0.6224
   90ASP    OD2 1368   2.399   3.552   2.788 -0.3719 -0.0064 -0.3443
   90ASP      H 1369   2.492   3.456   3.311  0.6106  0.4540  0.4016
   90ASP     HA 1370   2.346   3.342   3.088 -0.1196 -1.2345  0.7154
   90ASP    HB2 1371   2.392   3.587   3.026  0.2275 -1.0720  0.5195
   90ASP    HB3 1372   2.558   3.535   3.015 -0.9761  0.7102  0.3274
   91LEU      N 1373   2.580   3.206   3.041 -0.0264  0.3400 -0.0720
   91LEU     CA 1374   2.706   3.124   3.029  0.2262  0.5002 -0.5195
   91LEU      C 1375   2.831   3.208   3.001  0.0591  1.1546 -0.9355
   91LEU      O 1376   2.825   3.280   2.905  0.3289  0.4666  0.3452
   91LEU     CB 1377   2.697   3.011   2.930 -0.2947  0.4867  0.3198
   91LEU     CG 1378   2.595   2.897   2.961 -0.4964 -0.1380  0.3630
   91LEU    CD1 1379   2.616   2.782   2.857 -0.0667 -0.5883 -0.5858
   91LEU    CD2 1380   2.597   2.836   3.101 -0.2189 -0.4738  0.2249
   91LEU      H 1381   2.523   3.213   2.957  1.0687 -1.1150 -1.0397
   91LEU     HA 1382   2.711   3.077   3.127  0.4860  0.7858 -0.3913
   91LEU    HB2 1383   2.661   3.042   2.832  0.7000 -0.7227 -0.4923
   91LEU    HB3 1384   2.798   2.970   2.926 -1.0575 -1.5652 -0.4102
   91LEU     HG 1385   2.496   2.941   2.949  0.0317  1.0335  0.0607
   91LEU   HD11 1386   2.644   2.694   2.915 -0.4071 -1.1663 -1.2636
   91LEU   HD12 1387   2.519   2.763   2.811 -1.3130  0.6193  1.2876
   91LEU   HD13 1388   2.691   2.802   2.781 -0.2011 -0.4564 -0.6835
   91LEU   HD21 1389   2.539   2.898   3.168 -0.4304 -0.0687 -0.3162
   91LEU   HD22 1390   2.536   2.746   3.095 -0.3452 -0.3641 -0.2597
   91LEU   HD23 1391   2.697   2.816   3.140  0.0530  0.5877  0.1303
   92VAL      N 1392   2.934   3.201   3.084 -0.7632 -0.6125 -0.1425
   92VAL     CA 1393   3.064   3.282   3.081 -0.0542 -0.1926  0.2534
   92VAL      C 1394   3.181   3.174   3.072 -0.4349  0.0302 -1.1708
   92VAL      O 1395   3.164   3.067   3.130 -0.0369 -0.2733  0.0817
   92VAL     CB 1396   3.075   3.365   3.215  0.3874  0.4756  0.2792
   92VAL    CG1 1397   3.207   3.444   3.221  0.3650  0.1631 -0.2247
   92VAL    CG2 1398   2.959   3.466   3.227 -0.2499  0.1509  0.1056
   92VAL      H 1399   2.928   3.140   3.164 -0.9250  0.3856  0.6528
   92VAL     HA 1400   3.054   3.342   2.991  0.3865  0.7791  0.8080
   92VAL     HB 1401   3.068   3.294   3.298 -0.0054  0.1975  0.0133
   92VAL   HG11 1402   3.198   3.511   3.306 -0.5167 -0.3768  0.1303
   92VAL   HG12 1403   3.295   3.379   3.226  0.3165 -0.1306 -1.9491
   92VAL   HG13 1404   3.222   3.508   3.134  0.6358  0.6189  0.1472
   92VAL   HG21 1405   2.957   3.511   3.327 -0.0909 -0.9521  0.6384
   92VAL   HG22 1406   2.971   3.533   3.142 -0.3130 -0.4062 -0.3577
   92VAL   HG23 1407   2.863   3.416   3.217 -0.2982  0.1641  0.4697
   93SER      N 1408   3.284   3.210   3.001 -0.1551 -0.4351 -0.1884
   93SER     CA 1409   3.411   3.136   2.987  0.4752  0.2948 -0.3909
   93SER      C 1410   3.528   3.230   2.955  0.2129  0.2956  0.2639
   93SER      O 1411   3.512   3.329   2.887 -0.2587 -0.0257 -0.3575
   93SER     CB 1412   3.390   3.040   2.869 -0.2624  0.4251 -0.3971
   93SER     OG 1413   3.498   2.956   2.859 -0.2510  0.0031 -0.5405
   93SER      H 1414   3.282   3.307   2.973 -0.8022 -0.1294  0.8128
   93SER     HA 1415   3.428   3.077   3.078  2.4827 -1.0274 -1.4778
   93SER    HB2 1416   3.302   2.984   2.899  0.3486 -0.4982 -0.2609
   93SER    HB3 1417   3.370   3.097   2.778  0.7068 -0.1173 -0.9839
   93SER     HG 1418   3.487   2.898   2.934 -0.9136 -0.2451 -0.8168
   94ILE      N 1419   3.641   3.198   3.015 -0.2163 -0.3335  0.4387
   94ILE     CA 1420   3.775   3.261   3.004  0.1122 -1.0791  1.0903
   94ILE      C 1421   3.852   3.186   2.894  0.1524 -0.5817  0.1621
   94ILE      O 1422   3.902   3.075   2.917 -0.0197 -0.3621 -0.3047
   94ILE     CB 1423   3.848   3.263   3.138 -0.3023  0.0293  0.3143
   94ILE    CG1 1424   3.767   3.342   3.240 -0.2283 -1.5953 -1.5918
   94ILE    CG2 1425   3.986   3.319   3.124  0.6440 -1.1766  0.0241
   94ILE    CD1 1426   3.822   3.361   3.390 -0.2062 -0.9168 -0.0920
   94ILE      H 1427   3.631   3.121   3.080 -1.0882 -0.0401  0.6801
   94ILE     HA 1428   3.765   3.367   2.981  0.7891 -1.3939 -1.1154
   94ILE     HB 1429   3.853   3.160   3.173 -0.4910 -0.7199 -1.6190
   94ILE   HG12 1430   3.763   3.443   3.198  0.7665 -0.3258  0.9491
   94ILE   HG13 1431   3.664   3.309   3.250 -1.6568  2.1576 -0.0565
   94ILE   HG21 1432   4.063   3.303   3.200  0.9909 -0.6520 -0.2083
   94ILE   HG22 1433   4.035   3.281   3.034  0.1619 -1.1541 -0.2564
   94ILE   HG23 1434   3.979   3.426   3.105 -0.2112 -1.1818  0.2486
   94ILE   HD11 1435   3.931   3.371   3.393 -0.2763  0.3706 -0.6062
   94ILE   HD12 1436   3.767   3.444   3.433  0.2752 -0.7448  0.2101
   94ILE   HD13 1437   3.801   3.271   3.448  0.0419 -0.1698  1.2232
   95PRO      N 1438   3.861   3.237   2.767 -0.2199 -0.0606 -1.3342
   95PRO     CA 1439   3.931   3.158   2.666  0.0461 -0.8570  1.5104
   95PRO      C 1440   4.072   3.104   2.684 -0.1447 -0.3724 -0.4659
   95PRO      O 1441   4.115   2.993   2.651  0.0600  0.3887  0.1252
   95PRO     CB 1442   3.920   3.242   2.539 -0.7284  0.1190 -0.5547
   95PRO     CG 1443   3.791   3.329   2.554 -0.5626 -0.1745  0.9049
   95PRO     CD 1444   3.795   3.357   2.701  0.0508 -0.3266 -0.7162
   95PRO     HA 1445   3.881   3.064   2.642  0.5160 -0.4974 -1.9495
   95PRO    HB2 1446   4.008   3.307   2.534 -0.1633 -0.4192  0.9907
   95PRO    HB3 1447   3.923   3.188   2.444  0.9528  0.2507 -0.6403
   95PRO    HG2 1448   3.804   3.418   2.494  0.6417 -0.7991  0.1419
   95PRO    HG3 1449   3.702   3.277   2.520 -0.3783  0.4636 -0.7126
   95PRO    HD2 1450   3.857   3.444   2.724 -1.5435  0.5778  0.6236
   95PRO    HD3 1451   3.699   3.372   2.749  0.5985 -0.2374  0.4312
   96HIS      N 1452   4.159   3.182   2.750  0.5550  0.4870  0.5258
   96HIS     CA 1453   4.296   3.166   2.783 -0.2039  0.9575 -2.0873
   96HIS      C 1454   4.298   3.137   2.937  0.0581  0.6992 -0.4420
   96HIS      O 1455   4.329   3.220   3.018  0.0438  0.1516 -0.7678
   96HIS     CB 1456   4.387   3.279   2.749 -0.0132 -0.5323  0.6626
   96HIS     CG 1457   4.374   3.299   2.601  0.8992 -0.0188  0.2626
   96HIS    ND1 1458   4.400   3.203   2.501  0.8005 -0.5344 -0.3633
   96HIS    CD2 1459   4.321   3.404   2.530 -0.7697  0.0193 -0.2253
   96HIS    CE1 1460   4.368   3.256   2.380 -0.7435  0.5907 -0.4358
   96HIS    NE2 1461   4.306   3.375   2.399 -0.2383  0.2992  0.3853
   96HIS      H 1462   4.113   3.267   2.781 -0.4163  0.4811 -0.7227
   96HIS     HA 1463   4.336   3.076   2.736  0.0621 -0.0490 -0.1317
   96HIS    HB2 1464   4.347   3.370   2.793 -0.7486 -0.0615 -0.8470
   96HIS    HB3 1465   4.489   3.254   2.777 -0.3831 -0.5612  2.1646
   96HIS    HD1 1466   4.463   3.125   2.513 -0.2771 -1.4322 -0.2181
   96HIS    HD2 1467   4.300   3.495   2.585  0.7763 -0.3923  1.2026
   96HIS    HE1 1468   4.386   3.207   2.285  0.1109 -0.9455  0.4416
   96HIS    HE2 1469   4.286   3.444   2.328  0.3008  0.2559  0.1828
   97GLY      N 1470   4.234   3.021   2.971 -0.2377 -0.0814  0.1917
   97GLY     CA 1471   4.186   2.980   3.103  0.5885  0.3131  0.4262
   97GLY      C 1472   4.180   2.829   3.134  0.4985 -0.2569  0.0291
   97GLY      O 1473   4.260   2.751   3.076  0.0992 -0.0847  0.1646
   97GLY      H 1474   4.192   2.970   2.895 -0.3483 -0.0787  0.2500
   97GLY    HA2 1475   4.248   3.025   3.181  0.9147  0.6574 -0.0205
   97GLY    HA3 1476   4.087   3.024   3.114  1.2415  1.6875  1.3018
   98PRO      N 1477   4.081   2.788   3.217  0.0459  0.3248 -0.0313
   98PRO     CA 1478   4.071   2.647   3.266  0.6046  0.2444  0.0968
   98PRO      C 1479   3.972   2.558   3.173 -0.4634 -0.3607 -0.6553
   98PRO      O 1480   3.923   2.452   3.217 -0.1818  0.4311  0.0022
   98PRO     CB 1481   4.030   2.650   3.417  0.5343  0.0520  1.3716
   98PRO     CG 1482   4.011   2.806   3.442  0.3263  1.0295  0.4665
   98PRO     CD 1483   4.007   2.874   3.307 -0.5620  0.1725  0.9744
   98PRO     HA 1484   4.172   2.605   3.263  0.2337 -0.6862 -0.2199
   98PRO    HB2 1485   3.941   2.591   3.436 -0.0220  0.1580 -0.5388
   98PRO    HB3 1486   4.121   2.619   3.469  1.8148  0.2079 -0.5868
   98PRO    HG2 1487   3.916   2.819   3.494 -0.4403 -0.6431 -0.3504
   98PRO    HG3 1488   4.096   2.836   3.502  1.3748 -0.7817  0.0439
   98PRO    HD2 1489   3.908   2.891   3.265 -0.0870 -0.1937 -0.3924
   98PRO    HD3 1490   4.050   2.974   3.304  1.0922 -0.4738 -0.7775
   99ASN      N 1491   3.955   2.594   3.043  0.1488  0.5512  0.1510
   99ASN     CA 1492   3.901   2.502   2.942 -0.1337 -0.0431  1.0235
   99ASN      C 1493   3.756   2.458   2.969  0.2378 -0.7598 -0.0426
   99ASN      O 1494   3.721   2.341   2.957  0.0620 -0.0368 -0.0761
   99ASN     CB 1495   3.992   2.385   2.911 -0.7750 -0.1853 -0.2109
   99ASN     CG 1496   4.128   2.438   2.877  0.2314  0.0370  0.2936
   99ASN    OD1 1497   4.143   2.500   2.775 -0.5417 -0.0537  0.8229
   99ASN    ND2 1498   4.230   2.407   2.950 -0.4847 -0.1075  0.8566
   99ASN      H 1499   3.990   2.683   3.010 -2.2414  1.4386 -0.4113
   99ASN     HA 1500   3.898   2.562   2.851 -0.9563 -0.6074  0.6570
   99ASN    HB2 1501   3.995   2.326   3.002 -2.5963  0.9033  0.6777
   99ASN    HB3 1502   3.944   2.323   2.835 -0.7820 -0.4886  0.0357
   99ASN   HD21 1503   4.317   2.457   2.937 -0.4027 -0.0597  1.4944
   99ASN   HD22 1504   4.218   2.342   3.026  0.3182 -0.9985  0.2563
  100VAL      N 1505   3.679   2.549   3.023 -0.1169 -0.2690 -0.0108
  100VAL     CA 1506   3.547   2.534   3.085  0.1803  0.4440  0.3422
  100VAL      C 1507   3.450   2.655   3.077 -0.4950  0.6010  0.3412
  100VAL      O 1508   3.496   2.769   3.066  0.0317  0.6018 -0.8740
  100VAL     CB 1509   3.567   2.500   3.235 -0.9681 -0.3587  0.4385
  100VAL    CG1 1510   3.624   2.609   3.311  0.1759  0.0076  0.4557
  100VAL    CG2 1511   3.450   2.423   3.298 -0.3211  0.9258  0.2299
  100VAL      H 1512   3.715   2.643   3.029  0.8752 -0.6936  1.5439
  100VAL     HA 1513   3.493   2.448   3.044  0.2727  0.2714  0.5729
  100VAL     HB 1514   3.656   2.437   3.241 -0.3293  0.5324  0.9151
  100VAL   HG11 1515   3.620   2.574   3.414 -0.7200 -0.1524  0.3890
  100VAL   HG12 1516   3.727   2.636   3.292 -0.1037  1.2626  0.5567
  100VAL   HG13 1517   3.561   2.699   3.310 -0.3997 -0.3205 -1.4410
  100VAL   HG21 1518   3.413   2.334   3.249  0.8157  0.5655 -0.0451
  100VAL   HG22 1519   3.488   2.377   3.389  0.4958 -0.6322 -0.8136
  100VAL   HG23 1520   3.380   2.505   3.316 -0.0836  0.7637  2.4131
  101THR      N 1521   3.322   2.625   3.066  0.1216  0.7465 -0.4320
  101THR     CA 1522   3.212   2.725   3.077  0.6556  0.2525 -0.1029
  101THR      C 1523   3.123   2.695   3.203  0.6633 -0.6596  0.2230
  101THR      O 1524   3.099   2.588   3.248  0.4684  1.0430 -0.2448
  101THR     CB 1525   3.123   2.714   2.937 -0.8760  0.6525 -1.0673
  101THR    OG1 1526   3.202   2.745   2.826 -1.0118  0.0290  0.1684
  101THR    CG2 1527   3.013   2.807   2.938  0.7700 -0.2121  0.2556
  101THR      H 1528   3.298   2.527   3.054 -0.6185  0.9699 -0.9598
  101THR     HA 1529   3.242   2.829   3.084 -0.4867  0.6026  0.0499
  101THR     HB 1530   3.093   2.610   2.929 -0.0379  0.3237 -0.3141
  101THR    HG1 1531   3.263   2.673   2.808 -0.9038 -0.1587  1.1710
  101THR   HG21 1532   2.963   2.833   2.844 -0.0372  0.1008  0.7514
  101THR   HG22 1533   2.933   2.757   2.992  0.5973  0.0811  0.2723
  101THR   HG23 1534   3.047   2.896   2.990  1.4062 -0.8922  1.0711
  102VAL      N 1535   3.068   2.809   3.251 -0.3264  0.1941  0.2951
  102VAL     CA 1536   2.986   2.815   3.369  0.7709 -0.7646  0.0771
  102VAL      C 1537   2.880   2.932   3.366 -0.1473 -0.4040  0.4076
  102VAL      O 1538   2.906   3.038   3.300 -0.2497  0.4610 -0.4248
  102VAL     CB 1539   3.071   2.816   3.492 -1.0211  0.3146 -0.7789
  102VAL    CG1 1540   3.163   2.698   3.526  0.1478  0.1812 -0.2871
  102VAL    CG2 1541   3.176   2.929   3.492 -0.2505 -0.3921  0.3556
  102VAL      H 1542   3.077   2.890   3.191 -1.2278 -0.4611 -0.8055
  102VAL     HA 1543   2.922   2.728   3.377  0.6158 -0.7467 -0.7874
  102VAL     HB 1544   3.000   2.839   3.572  0.0013  1.5787 -0.1424
  102VAL   HG11 1545   3.197   2.725   3.626 -0.5870 -0.1533  0.0686
  102VAL   HG12 1546   3.098   2.610   3.530  0.5891 -0.2064 -1.1509
  102VAL   HG13 1547   3.248   2.678   3.461  0.9597  1.1267  0.4137
  102VAL   HG21 1548   3.124   3.023   3.475 -0.3042  0.1023  2.6475
  102VAL   HG22 1549   3.215   2.935   3.593  0.4265  0.2715  0.0724
  102VAL   HG23 1550   3.258   2.912   3.422 -0.3094 -0.0121  0.1900
  103ARG      N 1551   2.773   2.906   3.434  0.6180 -0.7780  0.4196
  103ARG     CA 1552   2.675   3.012   3.453  0.0563  0.1748 -0.0230
  103ARG      C 1553   2.706   3.112   3.566  0.6779  0.2922  0.1284
  103ARG      O 1554   2.752   3.070   3.673 -0.4860 -0.1420  0.1095
  103ARG     CB 1555   2.528   2.959   3.469 -0.8868  0.2551 -0.9223
  103ARG     CG 1556   2.407   3.049   3.448 -0.9354  0.0308  0.3754
  103ARG     CD 1557   2.273   2.982   3.467 -0.6609  0.5710  0.2336
  103ARG     NE 1558   2.272   2.851   3.404  0.0778 -0.5029  0.7465
  103ARG     CZ 1559   2.237   2.814   3.279 -0.0189 -0.7973  0.0484
  103ARG    NH1 1560   2.207   2.897   3.176 -0.2927  0.5146 -0.3721
  103ARG    NH2 1561   2.238   2.685   3.254  0.3120  0.3792 -0.1074
  103ARG      H 1562   2.763   2.817   3.481  0.3020 -1.2269 -0.4534
  103ARG     HA 1563   2.673   3.069   3.360  0.9858 -1.0429 -0.8530
  103ARG    HB2 1564   2.521   2.868   3.409  0.3407 -0.7541  0.3446
  103ARG    HB3 1565   2.524   2.921   3.571  0.4519  0.5938 -0.6994
  103ARG    HG2 1566   2.417   3.125   3.526  0.2502 -0.2317  0.5190
  103ARG    HG3 1567   2.407   3.082   3.344  1.4904  0.1191  0.2967
  103ARG    HD2 1568   2.252   2.963   3.573  0.0918  0.1437  0.3213
  103ARG    HD3 1569   2.186   3.042   3.440 -1.2222 -0.9847 -1.9820
  103ARG     HE 1570   2.264   2.775   3.469  0.4219 -1.1147  0.1068
  103ARG   HH11 1571   2.175   2.856   3.090  0.4014  1.7457 -1.2811
  103ARG   HH12 1572   2.204   2.997   3.195 -1.5452  0.4646 -0.1220
  103ARG   HH21 1573   2.207   2.651   3.165 -0.9457 -0.0148  0.4389
  103ARG   HH22 1574   2.268   2.622   3.328 -2.1708  0.2950  1.0192
  104ALA      N 1575   2.680   3.240   3.533 -0.2313 -0.0990  0.3117
  104ALA     CA 1576   2.728   3.344   3.620 -0.0050 -0.4576 -0.3375
  104ALA      C 1577   2.648   3.475   3.590 -0.2134  0.5173  0.3378
  104ALA      O 1578   2.608   3.494   3.478  0.4493 -0.1085 -0.3208
  104ALA     CB 1579   2.883   3.364   3.598  1.0784  0.1280 -0.2454
  104ALA      H 1580   2.667   3.257   3.435  0.3306 -0.6910  0.1255
  104ALA     HA 1581   2.709   3.316   3.723 -0.0391  0.1880 -0.1633
  104ALA    HB1 1582   2.933   3.275   3.636  0.4738 -0.3571 -0.5571
  104ALA    HB2 1583   2.910   3.385   3.494  1.4096 -0.4739 -0.2947
  104ALA    HB3 1584   2.919   3.438   3.670  0.5910  0.8792 -0.7465
  105ASN      N 1585   2.640   3.562   3.688 -0.0902 -0.7172 -1.1059
  105ASN     CA 1586   2.574   3.686   3.688  0.8571 -1.3685 -0.3103
  105ASN      C 1587   2.657   3.798   3.622 -1.0084  0.7327 -0.4681
  105ASN      O 1588   2.775   3.813   3.650  0.1444 -0.5512 -0.4467
  105ASN     CB 1589   2.536   3.723   3.838 -0.3280  0.3471  0.4950
  105ASN     CG 1590   2.468   3.605   3.915  0.2090 -0.3865 -0.1063
  105ASN    OD1 1591   2.369   3.555   3.865 -0.2767 -0.6294 -0.1560
  105ASN    ND2 1592   2.508   3.571   4.034 -0.6517 -0.1187  0.0675
  105ASN      H 1593   2.681   3.528   3.774 -0.6844 -0.9702 -0.9095
  105ASN     HA 1594   2.482   3.685   3.630  0.2326 -0.6318  0.6041
  105ASN    HB2 1595   2.629   3.736   3.893 -0.2409  0.1486  0.3961
  105ASN    HB3 1596   2.476   3.814   3.841 -0.6816  0.1096  0.8264
  105ASN   HD21 1597   2.453   3.502   4.083 -1.1164  0.0215 -0.2377
  105ASN   HD22 1598   2.585   3.617   4.080  0.5220 -1.2158 -0.6578
  106ILE      N 1599   2.599   3.876   3.536  0.9192  0.1265  0.5955
  106ILE     CA 1600   2.654   3.985   3.454  0.2109 -0.3771 -1.1126
  106ILE      C 1601   2.583   4.124   3.490  0.0137 -0.1292  0.4380
  106ILE      O 1602   2.464   4.132   3.481 -0.3746  0.4096  0.6195
  106ILE     CB 1603   2.658   3.949   3.308  0.1540 -0.4864  0.4265
  106ILE    CG1 1604   2.752   3.828   3.297  0.5519  1.1805  0.5742
  106ILE    CG2 1605   2.700   4.068   3.213  0.3964 -0.1319  0.1002
  106ILE    CD1 1606   2.666   3.705   3.266  0.2828  0.1062 -0.5487
  106ILE      H 1607   2.499   3.872   3.525  0.8430  0.6686  0.9800
  106ILE     HA 1608   2.757   4.000   3.488 -0.3118  1.2794 -0.0309
  106ILE     HB 1609   2.553   3.922   3.293  0.3983 -1.4238  0.2937
  106ILE   HG12 1610   2.819   3.836   3.212 -0.5576  0.4506 -0.4169
  106ILE   HG13 1611   2.810   3.812   3.388  2.6630 -1.5548 -0.9578
  106ILE   HG21 1612   2.798   4.104   3.241  0.8923 -1.1447 -0.2102
  106ILE   HG22 1613   2.716   4.032   3.111  0.1970  0.3908 -0.1203
  106ILE   HG23 1614   2.636   4.156   3.207  0.4586 -0.0092  0.9810
  106ILE   HD11 1615   2.643   3.719   3.160 -1.0493  0.7467 -0.2303
  106ILE   HD12 1616   2.729   3.618   3.280  0.2811  0.2846  0.8465
  106ILE   HD13 1617   2.576   3.693   3.327 -0.2253 -0.5088 -1.3684
  107ALA      N 1618   2.653   4.233   3.516 -0.8624  0.0875  0.6202
  107ALA     CA 1619   2.601   4.366   3.518  0.3118  0.0704 -0.0929
  107ALA      C 1620   2.618   4.432   3.379 -0.0060  0.9645  0.2202
  107ALA      O 1621   2.725   4.471   3.343 -0.7909 -0.3532 -0.0941
  107ALA     CB 1622   2.672   4.447   3.628  0.3502 -0.1838 -0.5175
  107ALA      H 1623   2.748   4.228   3.551 -0.7316 -0.1996  0.2364
  107ALA     HA 1624   2.493   4.363   3.536  0.1976  0.5855 -0.6030
  107ALA    HB1 1625   2.647   4.402   3.724 -0.0009  0.6956 -0.1783
  107ALA    HB2 1626   2.778   4.462   3.612  0.2590  0.0358 -0.9634
  107ALA    HB3 1627   2.625   4.545   3.623  1.5150  0.5169  0.8772
  108ALA      N 1628   2.508   4.450   3.304 -0.5087  0.3830  0.3260
  108ALA     CA 1629   2.514   4.503   3.163  0.0998 -0.2169 -0.3983
  108ALA      C 1630   2.502   4.649   3.167 -0.0586  0.1626 -0.5068
  108ALA      O 1631   2.392   4.696   3.178 -0.2100 -0.1767 -0.2981
  108ALA     CB 1632   2.391   4.444   3.092 -0.0963  0.4885  0.1909
  108ALA      H 1633   2.417   4.427   3.340 -0.5674 -0.5707 -0.3513
  108ALA     HA 1634   2.607   4.479   3.112  0.5995  0.8423 -0.0369
  108ALA    HB1 1635   2.301   4.449   3.152 -1.7102 -1.1015 -1.7701
  108ALA    HB2 1636   2.376   4.495   2.996 -0.4365  1.1946  0.6075
  108ALA    HB3 1637   2.413   4.341   3.065  0.8706  0.9283 -0.9006
  109ILE      N 1638   2.608   4.733   3.155 -0.0207  0.0249  0.0069
  109ILE     CA 1639   2.600   4.887   3.162 -0.3208  0.9714 -0.4366
  109ILE      C 1640   2.524   4.940   3.040 -0.3649 -0.5835  0.0058
  109ILE      O 1641   2.576   4.925   2.930 -0.0316 -0.0422 -0.1455
  109ILE     CB 1642   2.739   4.955   3.168 -0.4053  1.0872  0.0119
  109ILE    CG1 1643   2.810   4.889   3.286  1.0494  0.4419 -0.5217
  109ILE    CG2 1644   2.722   5.110   3.195 -0.7706 -0.0912  0.7451
  109ILE    CD1 1645   2.956   4.934   3.283  0.3861  0.0976 -0.0649
  109ILE      H 1646   2.698   4.694   3.131  0.3607  0.9501 -0.1647
  109ILE     HA 1647   2.545   4.906   3.254  0.3597 -1.2218  0.5757
  109ILE     HB 1648   2.799   4.936   3.080 -1.3913  0.0008 -0.4834
  109ILE   HG12 1649   2.763   4.930   3.375  0.6015  0.4893 -0.7690
  109ILE   HG13 1650   2.815   4.780   3.278  0.2183  0.2898  0.5988
  109ILE   HG21 1651   2.819   5.155   3.218 -0.3748 -1.0826  1.0792
  109ILE   HG22 1652   2.681   5.164   3.109  1.0466  0.2354  0.0010
  109ILE   HG23 1653   2.660   5.138   3.280 -0.6622  1.6656  0.3400
  109ILE   HD11 1654   2.993   4.938   3.181 -1.3465  0.5513 -0.7609
  109ILE   HD12 1655   2.962   5.036   3.320 -0.5435  0.3774 -0.6063
  109ILE   HD13 1656   3.011   4.868   3.351 -0.2221  0.1894  0.5434
  110THR      N 1657   2.404   4.997   3.068  0.2393  0.2021  0.1091
  110THR     CA 1658   2.314   5.053   2.963  0.4284  0.5529  0.4680
  110THR      C 1659   2.329   5.208   2.961 -0.1620 -0.1213 -0.6687
  110THR      O 1660   2.276   5.269   2.867 -0.7750  0.1112  0.2596
  110THR     CB 1661   2.162   5.030   3.005 -0.6233  0.1006 -0.4374
  110THR    OG1 1662   2.124   5.064   3.140  0.6048 -0.1446  0.1842
  110THR    CG2 1663   2.129   4.882   2.989 -0.2499  0.7082 -0.1150
  110THR      H 1664   2.372   5.006   3.164  0.6291  0.6147  0.2079
  110THR     HA 1665   2.330   5.012   2.864 -0.1284 -0.4881  0.7794
  110THR     HB 1666   2.096   5.084   2.936 -0.2580 -0.1580 -1.0081
  110THR    HG1 1667   2.125   5.160   3.147 -1.3550  0.0367 -0.7314
  110THR   HG21 1668   2.191   4.811   3.044  0.1087  1.2248  0.1620
  110THR   HG22 1669   2.024   4.865   3.012 -0.4303 -0.1209 -1.3978
  110THR   HG23 1670   2.134   4.851   2.885 -0.8452 -0.6923  0.2279
  111GLU      N 1671   2.400   5.269   3.054 -0.3739 -0.1524  0.4631
  111GLU     CA 1672   2.416   5.415   3.072  0.3805  0.6432  0.5272
  111GLU      C 1673   2.538   5.449   3.158 -0.4368  0.9780 -0.0336
  111GLU      O 1674   2.566   5.369   3.245  0.0270  0.1531 -0.8839
  111GLU     CB 1675   2.282   5.461   3.129  0.1862 -0.1885 -0.2980
  111GLU     CG 1676   2.278   5.616   3.171 -0.2026  0.2698  0.0011
  111GLU     CD 1677   2.261   5.701   3.045  0.1613 -0.7674  0.4353
  111GLU    OE1 1678   2.339   5.803   3.025  0.4211  0.3459  0.4696
  111GLU    OE2 1679   2.159   5.686   2.968 -0.0086 -0.0068 -0.7229
  111GLU      H 1680   2.449   5.221   3.128  1.1391  0.6293  0.0564
  111GLU     HA 1681   2.426   5.458   2.972 -0.8080 -1.1665 -0.4933
  111GLU    HB2 1682   2.213   5.459   3.044  0.0962 -0.2480 -0.2232
  111GLU    HB3 1683   2.254   5.392   3.208  0.2734  1.4901  1.3476
  111GLU    HG2 1684   2.196   5.630   3.241  0.9548  0.6055  1.3911
  111GLU    HG3 1685   2.363   5.641   3.235 -0.1467 -0.2782  0.1554
  112SER      N 1686   2.626   5.551   3.122 -0.1280  1.3682 -0.1782
  112SER     CA 1687   2.743   5.581   3.206  1.2023  0.0447  0.4389
  112SER      C 1688   2.797   5.731   3.183  0.4192 -0.0441  0.1032
  112SER      O 1689   2.735   5.811   3.110 -0.2829  0.2001  0.3368
  112SER     CB 1690   2.852   5.481   3.185 -0.9605  0.6222 -0.8972
  112SER     OG 1691   2.905   5.479   3.055  0.5090  0.4805  0.3163
  112SER      H 1692   2.616   5.602   3.036  1.7098  1.1941 -0.5770
  112SER     HA 1693   2.704   5.570   3.307  0.2992  0.2671  0.1393
  112SER    HB2 1694   2.931   5.516   3.251 -1.5533  1.9789 -0.8375
  112SER    HB3 1695   2.813   5.382   3.209  0.6553 -0.0117 -0.6662
  112SER     HG 1696   2.840   5.451   2.991  0.4012  0.6233  0.3639
  113ASP      N 1697   2.902   5.764   3.253  0.2437  0.6845 -0.5267
  113ASP     CA 1698   2.973   5.891   3.235  0.7748  0.0456 -0.5742
  113ASP      C 1699   3.112   5.874   3.297  0.2840 -0.1983 -0.1915
  113ASP      O 1700   3.128   5.826   3.405 -0.6104  0.0956 -0.9639
  113ASP     CB 1701   2.902   6.011   3.299 -0.1540  1.3137  0.0567
  113ASP     CG 1702   2.975   6.146   3.296 -0.0680 -0.5421  0.5764
  113ASP    OD1 1703   3.035   6.181   3.189  0.8169  0.1455  0.1405
  113ASP    OD2 1704   2.966   6.221   3.393 -0.4780 -0.3195 -0.2727
  113ASP      H 1705   2.943   5.698   3.318 -0.9061 -0.1828 -0.6355
  113ASP     HA 1706   2.982   5.909   3.128  0.4895 -0.3784 -0.6763
  113ASP    HB2 1707   2.815   6.030   3.236 -0.4244  0.7733  0.2569
  113ASP    HB3 1708   2.869   5.978   3.397 -0.9011  1.1308 -0.2402
  114LYS      N 1709   3.211   5.916   3.220 -0.0417  0.0392 -0.4575
  114LYS     CA 1710   3.350   5.931   3.258 -0.0668  0.3652  0.8067
  114LYS      C 1711   3.415   5.802   3.308  0.3995 -0.4640  0.8528
  114LYS      O 1712   3.510   5.814   3.383 -0.1183  0.5221  0.6579
  114LYS     CB 1713   3.368   6.045   3.357 -0.0913 -0.5879  0.9846
  114LYS     CG 1714   3.379   6.178   3.278 -0.1026  0.6767  0.0062
  114LYS     CD 1715   3.340   6.289   3.377 -0.3692  0.0944  0.8209
  114LYS     CE 1716   3.303   6.407   3.289 -0.2892  0.0599  0.5366
  114LYS     NZ 1717   3.158   6.420   3.281  0.2864 -0.2323 -0.2631
  114LYS      H 1718   3.185   5.967   3.136  0.4498  0.1518 -0.5507
  114LYS     HA 1719   3.409   5.956   3.170  1.0861  0.8766  1.6756
  114LYS    HB2 1720   3.294   6.055   3.436 -0.4669  0.8229  0.5076
  114LYS    HB3 1721   3.458   6.038   3.418  0.5882  0.9923  0.2765
  114LYS    HG2 1722   3.485   6.186   3.253  0.1413 -1.3695  0.0226
  114LYS    HG3 1723   3.325   6.176   3.183  0.5758 -0.4174 -0.3919
  114LYS    HD2 1724   3.250   6.261   3.431 -0.7337  0.5397  0.4649
  114LYS    HD3 1725   3.428   6.310   3.438  1.4346 -0.6022 -1.2607
  114LYS    HE2 1726   3.359   6.491   3.333  0.7821 -0.4041  0.1296
  114LYS    HE3 1727   3.341   6.387   3.189 -0.8295 -0.7089  0.4699
  114LYS    HZ1 1728   3.125   6.515   3.267  1.6992  0.4714  0.7171
  114LYS    HZ2 1729   3.124   6.364   3.204 -0.3564  0.6181 -0.6363
  114LYS    HZ3 1730   3.107   6.398   3.365 -0.5287 -0.2187 -0.7337
  115PHE      N 1731   3.364   5.686   3.262 -0.0814 -0.3318 -0.9035
  115PHE     CA 1732   3.394   5.557   3.326 -0.8701  0.1390  0.3543
  115PHE      C 1733   3.479   5.469   3.229 -0.4337  0.4802  0.3817
  115PHE      O 1734   3.590   5.431   3.263 -0.4903  0.2723 -1.1198
  115PHE     CB 1735   3.271   5.482   3.371  0.5485  0.1867 -1.2079
  115PHE     CG 1736   3.307   5.346   3.419 -0.3677  0.7136 -0.2631
  115PHE    CD1 1737   3.350   5.328   3.554 -1.1818 -0.4245 -0.0833
  115PHE    CD2 1738   3.274   5.232   3.339 -0.6095  0.5953 -0.6462
  115PHE    CE1 1739   3.361   5.201   3.608 -1.0314  0.1016 -0.3739
  115PHE    CE2 1740   3.286   5.106   3.401  0.5728  0.0451  0.1925
  115PHE     CZ 1741   3.327   5.088   3.536 -0.3124  0.5617  0.0153
  115PHE      H 1742   3.288   5.704   3.199 -0.4239 -0.3458 -0.5046
  115PHE     HA 1743   3.462   5.567   3.410  0.2317 -0.2858 -0.4320
  115PHE    HB2 1744   3.223   5.537   3.453  1.5927 -0.2413 -0.2692
  115PHE    HB3 1745   3.192   5.468   3.298 -1.1820 -1.0633  0.6784
  115PHE    HD1 1746   3.367   5.415   3.615  0.3248 -0.5851 -0.2042
  115PHE    HD2 1747   3.235   5.233   3.239  0.6720 -1.3871 -1.2956
  115PHE    HE1 1748   3.385   5.191   3.712 -0.1584 -1.1938 -0.6592
  115PHE    HE2 1749   3.258   5.017   3.345  0.2487  0.4257 -0.2674
  115PHE     HZ 1750   3.322   4.991   3.583 -1.3326  0.5304 -0.1010
  116PHE      N 1751   3.433   5.451   3.101  0.5456  0.0435  0.6154
  116PHE     CA 1752   3.513   5.406   2.984 -0.6731 -0.4989  0.2168
  116PHE      C 1753   3.625   5.510   2.945  0.5090 -0.3424  0.0887
  116PHE      O 1754   3.587   5.621   2.911 -1.0641  0.3134  0.3676
  116PHE     CB 1755   3.419   5.387   2.865  0.5234 -0.6601  0.8079
  116PHE     CG 1756   3.318   5.277   2.891  0.1478  0.0084 -0.5818
  116PHE    CD1 1757   3.354   5.144   2.892 -0.1448 -0.2043 -1.2928
  116PHE    CD2 1758   3.182   5.308   2.914  0.3473 -0.8383  1.1100
  116PHE    CE1 1759   3.262   5.045   2.924  0.2598  1.1610  0.0710
  116PHE    CE2 1760   3.087   5.209   2.930  0.2302 -0.8229 -0.7053
  116PHE     CZ 1761   3.124   5.076   2.937  0.1629 -0.2078 -0.2820
  116PHE      H 1762   3.341   5.481   3.075  0.8581  1.3826  0.9071
  116PHE     HA 1763   3.565   5.313   3.002 -0.1115 -0.5946 -1.5017
  116PHE    HB2 1764   3.364   5.477   2.839  0.4726 -0.4977  1.4508
  116PHE    HB3 1765   3.482   5.345   2.786  0.9023  0.5549  0.4270
  116PHE    HD1 1766   3.454   5.106   2.878 -0.3422 -2.2238  1.2757
  116PHE    HD2 1767   3.143   5.408   2.903  0.0394 -1.0393  0.2145
  116PHE    HE1 1768   3.297   4.942   2.918 -1.3047  0.5051  1.1030
  116PHE    HE2 1769   2.982   5.230   2.943  0.1478 -1.4044 -0.3653
  116PHE     HZ 1770   3.044   5.006   2.959 -0.7794  0.9524  0.2266
  117ILE      N 1771   3.748   5.471   2.940  0.4426  0.0070 -0.2845
  117ILE     CA 1772   3.867   5.536   2.883  0.6634 -0.8397  0.3005
  117ILE      C 1773   3.896   5.493   2.741 -0.6299  0.1217  0.1111
  117ILE      O 1774   3.861   5.381   2.697  0.1304 -0.0179  0.1554
  117ILE     CB 1775   3.992   5.526   2.978  0.1650 -0.4098 -0.0009
  117ILE    CG1 1776   4.011   5.381   3.025  0.4947  0.2777  0.1738
  117ILE    CG2 1777   3.983   5.637   3.081 -0.5339  0.5758 -0.7624
  117ILE    CD1 1778   4.139   5.347   3.106 -0.2644 -0.0566 -0.6751
  117ILE      H 1779   3.769   5.377   2.971 -0.3187  0.2412  1.0969
  117ILE     HA 1780   3.841   5.641   2.870  0.8082 -0.9020 -0.6237
  117ILE     HB 1781   4.084   5.552   2.925 -0.3675 -0.6113 -1.0655
  117ILE   HG12 1782   3.922   5.350   3.080  1.3380 -2.0223  0.4556
  117ILE   HG13 1783   4.004   5.311   2.942 -0.4430 -0.0699  0.5194
  117ILE   HG21 1784   4.057   5.619   3.158 -0.8218 -0.6013 -0.7112
  117ILE   HG22 1785   3.989   5.730   3.024 -1.1724  0.6400 -0.7479
  117ILE   HG23 1786   3.891   5.625   3.138  0.4734 -0.4638  0.7883
  117ILE   HD11 1787   4.224   5.398   3.061 -0.4213  0.6070 -0.2588
  117ILE   HD12 1788   4.127   5.383   3.208  1.0942  1.0191 -0.8345
  117ILE   HD13 1789   4.150   5.239   3.118 -1.3741 -0.1047  0.2591
  118ASN      N 1790   3.953   5.577   2.658 -0.2230 -0.2162  0.3180
  118ASN     CA 1791   3.993   5.550   2.522  0.1428  0.0114  0.8113
  118ASN      C 1792   4.137   5.502   2.512 -0.4339  0.4619  0.4681
  118ASN      O 1793   4.230   5.533   2.591  0.1556  0.4958 -0.0740
  118ASN     CB 1794   3.959   5.671   2.430  0.1066  0.7813  0.2938
  118ASN     CG 1795   3.926   5.631   2.285 -0.5806  0.8194 -0.3755
  118ASN    OD1 1796   3.943   5.515   2.248  0.1957 -0.1386  0.1241
  118ASN    ND2 1797   3.872   5.720   2.215 -0.1851 -0.7599  0.5480
  118ASN      H 1798   3.991   5.665   2.688  0.3124 -0.7515  1.3403
  118ASN     HA 1799   3.929   5.475   2.476 -0.0205  0.8402 -0.4013
  118ASN    HB2 1800   3.871   5.719   2.473 -1.0623  0.1285 -1.1912
  118ASN    HB3 1801   4.037   5.746   2.418  1.4949 -0.6911 -0.6735
  118ASN   HD21 1802   3.820   5.687   2.135  0.1121 -1.0270  0.4565
  118ASN   HD22 1803   3.846   5.810   2.252 -1.8979 -1.1458  0.4415
  119GLY      N 1804   4.168   5.423   2.407  0.4075 -0.0117 -0.6878
  119GLY     CA 1805   4.302   5.367   2.383  0.7356  0.0979 -0.1419
  119GLY      C 1806   4.333   5.245   2.471 -0.5724  0.5248  0.5192
  119GLY      O 1807   4.427   5.172   2.448 -0.2739  0.3799  0.6329
  119GLY      H 1808   4.088   5.417   2.346 -0.3685  1.5741  0.0363
  119GLY    HA2 1809   4.291   5.340   2.278 -1.2737 -0.2610  0.0815
  119GLY    HA3 1810   4.376   5.446   2.390  0.1919  0.5701  0.4129
  120SER      N 1811   4.252   5.220   2.570  0.1405  0.1311 -0.3195
  120SER     CA 1812   4.272   5.113   2.673  0.3750 -0.8207  0.1822
  120SER      C 1813   4.251   4.968   2.626  0.1118 -0.2543  0.3403
  120SER      O 1814   4.308   4.884   2.694 -0.0456 -0.3244 -0.5764
  120SER     CB 1815   4.172   5.157   2.785  0.6599 -0.7696 -0.4023
  120SER     OG 1816   4.041   5.093   2.768 -0.2334 -0.2039  0.3480
  120SER      H 1817   4.180   5.288   2.587  0.2422  0.3419 -0.7186
  120SER     HA 1818   4.365   5.122   2.729  0.8520  1.5260 -0.7439
  120SER    HB2 1819   4.205   5.129   2.884  1.1731  0.9935  0.0074
  120SER    HB3 1820   4.162   5.266   2.792  0.2489 -0.8551  0.9181
  120SER     HG 1821   3.983   5.117   2.841 -0.9461 -0.2291 -0.1804
  121ASN      N 1822   4.176   4.945   2.514  0.7891  0.0452 -0.5285
  121ASN     CA 1823   4.137   4.817   2.455 -0.2120 -0.1428 -0.1744
  121ASN      C 1824   4.063   4.710   2.545 -0.3967 -0.0686  0.2085
  121ASN      O 1825   4.047   4.603   2.497  0.2939 -0.2791  0.6936
  121ASN     CB 1826   4.250   4.752   2.377  0.0699  0.2848  0.3376
  121ASN     CG 1827   4.306   4.843   2.268 -0.2096 -0.1198 -0.8113
  121ASN    OD1 1828   4.239   4.922   2.210  0.1016 -0.4498 -0.4289
  121ASN    ND2 1829   4.438   4.840   2.259  0.5109 -0.5389  0.0024
  121ASN      H 1830   4.155   5.030   2.463  0.0602 -0.0998 -0.4841
  121ASN     HA 1831   4.070   4.852   2.377  0.1686  1.6332  0.1986
  121ASN    HB2 1832   4.326   4.716   2.446 -0.0526 -0.1975  0.2274
  121ASN    HB3 1833   4.215   4.663   2.324  0.5671  0.1097  0.2953
  121ASN   HD21 1834   4.473   4.902   2.187  1.0498 -1.4438 -0.5501
  121ASN   HD22 1835   4.487   4.768   2.309 -0.5834 -1.0483  0.4062
  122TRP      N 1836   4.011   4.742   2.663  0.0946  0.1249 -0.0253
  122TRP     CA 1837   3.908   4.671   2.735 -0.3323 -0.3576 -0.3229
  122TRP      C 1838   3.770   4.744   2.741 -0.6493  0.7159  0.3225
  122TRP      O 1839   3.760   4.866   2.726 -0.4284 -0.4197 -0.1035
  122TRP     CB 1840   3.949   4.629   2.873  0.2000 -0.6645 -0.2153
  122TRP     CG 1841   4.003   4.747   2.952  0.0262 -0.0925 -0.3155
  122TRP    CD1 1842   4.132   4.789   2.947  0.2226  0.4160 -0.0926
  122TRP    CD2 1843   3.926   4.834   3.042 -1.0754  0.5006 -0.5135
  122TRP    NE1 1844   4.145   4.881   3.037 -0.1516  0.0650 -0.5602
  122TRP    CE2 1845   4.029   4.915   3.105  1.0784  0.6688 -0.2960
  122TRP    CE3 1846   3.799   4.843   3.092 -0.1493  0.5046 -0.5962
  122TRP    CZ2 1847   3.992   5.006   3.208 -0.2946  1.1167 -0.0193
  122TRP    CZ3 1848   3.761   4.929   3.197 -0.2238 -0.2192  0.2015
  122TRP    CH2 1849   3.864   5.011   3.251  0.1379 -0.1679 -0.2156
  122TRP      H 1850   4.052   4.823   2.706  1.2531 -1.1994  1.6075
  122TRP     HA 1851   3.887   4.577   2.685 -0.4464 -0.7215  0.3921
  122TRP    HB2 1852   3.873   4.578   2.932  1.1144  0.4818  2.2403
  122TRP    HB3 1853   4.029   4.556   2.861 -0.1718 -0.9634 -1.0262
  122TRP    HD1 1854   4.214   4.743   2.893  0.6168  0.1855  0.6820
  122TRP    HE1 1855   4.231   4.924   3.070 -1.3732  1.3972  1.2763
  122TRP    HE3 1856   3.723   4.779   3.050 -0.7451 -0.3852  1.5534
  122TRP    HZ2 1857   4.067   5.066   3.257  0.2137 -0.1808  0.8990
  122TRP    HZ3 1858   3.660   4.935   3.235  0.2535  0.1919  1.5025
  122TRP    HH2 1859   3.846   5.075   3.336  0.7966 -1.0352  0.6115
  123GLU      N 1860   3.675   4.657   2.747  0.5239  0.0116  0.1073
  123GLU     CA 1861   3.534   4.696   2.734 -0.2385  1.0057  1.0862
  123GLU      C 1862   3.450   4.666   2.861  0.0654 -0.4225  0.7764
  123GLU      O 1863   3.331   4.700   2.870  0.1092  0.1387 -0.0834
  123GLU     CB 1864   3.471   4.621   2.619  0.4024  0.3512  0.7129
  123GLU     CG 1865   3.528   4.663   2.475  0.0491  0.7004 -0.2552
  123GLU     CD 1866   3.647   4.580   2.422 -0.4861 -0.0957  0.4900
  123GLU    OE1 1867   3.660   4.460   2.441 -0.3996 -0.4810 -0.6533
  123GLU    OE2 1868   3.722   4.642   2.341  0.6389 -0.1473  0.4442
  123GLU      H 1869   3.701   4.560   2.758  1.1966  0.2505  0.8830
  123GLU     HA 1870   3.524   4.802   2.710 -0.2025  0.7287 -0.2920
  123GLU    HB2 1871   3.461   4.513   2.628 -0.2989  0.3303 -0.0789
  123GLU    HB3 1872   3.371   4.663   2.616  0.3579  0.2905  1.1637
  123GLU    HG2 1873   3.451   4.633   2.404  0.8552  0.1304 -0.9421
  123GLU    HG3 1874   3.548   4.770   2.475 -0.6649  0.8396 -0.1266
  124GLY      N 1875   3.509   4.603   2.961  0.9360  0.3630 -0.3863
  124GLY     CA 1876   3.443   4.581   3.096 -0.5697 -0.0056  0.5650
  124GLY      C 1877   3.551   4.535   3.203 -0.3794 -0.3322  0.1709
  124GLY      O 1878   3.675   4.538   3.179  0.2378 -0.0767 -0.1837
  124GLY      H 1879   3.606   4.575   2.953  1.4218  0.5282  2.5797
  124GLY    HA2 1880   3.408   4.675   3.138 -1.1842  0.3401 -0.6289
  124GLY    HA3 1881   3.363   4.508   3.084 -0.7050  0.1980  0.2162
  125ILE      N 1882   3.507   4.497   3.327  0.1671  0.4422  1.0248
  125ILE     CA 1883   3.584   4.478   3.454  0.4927  1.1549  0.6825
  125ILE      C 1884   3.548   4.337   3.514 -0.2366 -0.1027 -0.5494
  125ILE      O 1885   3.428   4.312   3.530  0.3952 -0.2679 -0.3342
  125ILE     CB 1886   3.553   4.594   3.549  0.5653  0.0689  0.8100
  125ILE    CG1 1887   3.577   4.733   3.474  0.3836 -0.0814 -0.6957
  125ILE    CG2 1888   3.627   4.573   3.679 -0.4301 -0.1628 -0.1448
  125ILE    CD1 1889   3.599   4.855   3.568  0.1612  0.4488  0.2646
  125ILE      H 1890   3.409   4.476   3.336  0.2958 -0.8752 -0.0436
  125ILE     HA 1891   3.687   4.485   3.417  0.0609 -0.2751 -1.1068
  125ILE     HB 1892   3.449   4.589   3.580  1.0501 -0.8043  2.5513
  125ILE   HG12 1893   3.669   4.720   3.417  0.4578 -0.0762 -0.5757
  125ILE   HG13 1894   3.495   4.755   3.405 -0.3491 -0.2716  0.0819
  125ILE   HG21 1895   3.735   4.567   3.665 -0.4595  0.4425 -0.7227
  125ILE   HG22 1896   3.591   4.655   3.740  0.1464 -0.2154  0.2753
  125ILE   HG23 1897   3.595   4.484   3.733  0.5363  0.7949  2.2859
  125ILE   HD11 1898   3.605   4.935   3.494 -0.9490  0.6004  0.3024
  125ILE   HD12 1899   3.513   4.888   3.627  0.6294  2.2409  0.0605
  125ILE   HD13 1900   3.692   4.850   3.624  0.5269  0.2101 -0.3529
  126LEU      N 1901   3.639   4.255   3.552 -0.2905  0.2726 -0.3216
  126LEU     CA 1902   3.621   4.137   3.635 -0.3680 -0.7693  0.5770
  126LEU      C 1903   3.679   4.169   3.775 -0.0385  0.5713  1.1763
  126LEU      O 1904   3.800   4.171   3.793  0.1301  0.4717  0.4245
  126LEU     CB 1905   3.693   4.021   3.572 -0.2152  1.3202  0.8412
  126LEU     CG 1906   3.715   3.890   3.651 -0.1411  0.2330  0.7573
  126LEU    CD1 1907   3.584   3.831   3.692  1.3747 -0.3075 -0.7719
  126LEU    CD2 1908   3.783   3.786   3.559 -0.0810  0.4249 -0.5890
  126LEU      H 1909   3.734   4.285   3.537 -0.5529  0.7400 -1.1153
  126LEU     HA 1910   3.515   4.116   3.640 -0.8856  1.3111  0.3525
  126LEU    HB2 1911   3.633   3.993   3.485  0.4436  0.4982  0.6258
  126LEU    HB3 1912   3.787   4.049   3.525  0.2908 -0.2361  0.8168
  126LEU     HG 1913   3.779   3.909   3.738  0.6948 -0.0834  0.2318
  126LEU   HD11 1914   3.596   3.740   3.752 -0.0792 -0.0426 -0.0059
  126LEU   HD12 1915   3.527   3.901   3.752  0.2614 -1.0177 -0.9417
  126LEU   HD13 1916   3.514   3.814   3.610 -0.5665  0.6188  0.5713
  126LEU   HD21 1917   3.731   3.787   3.463 -1.8147  0.1792  0.2778
  126LEU   HD22 1918   3.887   3.818   3.548 -0.1423  0.8487 -0.0278
  126LEU   HD23 1919   3.773   3.688   3.606  1.3638  1.4719  2.3914
  127GLY      N 1920   3.579   4.181   3.862 -0.0110 -0.0359  1.2444
  127GLY     CA 1921   3.593   4.195   4.003  0.0748  0.5187 -0.8063
  127GLY      C 1922   3.626   4.057   4.062  0.1563 -0.2891  0.0770
  127GLY      O 1923   3.547   3.960   4.047  0.0726  0.0189 -0.1630
  127GLY      H 1924   3.489   4.202   3.821  1.2004  1.5187 -1.0560
  127GLY    HA2 1925   3.667   4.272   4.024  1.6123 -1.1823  0.7341
  127GLY    HA3 1926   3.498   4.223   4.049 -0.6986 -1.3001 -1.1550
  128LEU      N 1927   3.743   4.050   4.134 -0.3229 -0.1063 -0.5531
  128LEU     CA 1928   3.796   3.925   4.196  0.4115 -0.9524  0.4553
  128LEU      C 1929   3.796   3.932   4.352  0.2203  0.4926 -0.4617
  128LEU      O 1930   3.846   3.831   4.412  0.3975  0.2165  0.0937
  128LEU     CB 1931   3.934   3.898   4.141 -0.1213 -0.3732  0.4375
  128LEU     CG 1932   3.954   3.871   3.990  0.8449  0.1926  0.0842
  128LEU    CD1 1933   4.108   3.868   3.957  0.2641 -0.1747 -0.2270
  128LEU    CD2 1934   3.885   3.743   3.941  0.4912 -0.9456  1.1265
  128LEU      H 1935   3.786   4.139   4.157 -0.9125  0.1385 -0.3290
  128LEU     HA 1936   3.729   3.847   4.158 -0.8920  0.7907 -1.2054
  128LEU    HB2 1937   3.997   3.986   4.156  0.2799 -0.4697 -0.5446
  128LEU    HB3 1938   3.986   3.820   4.196 -0.1734 -1.3676 -0.8238
  128LEU     HG 1939   3.924   3.956   3.930 -0.9268 -0.5798 -0.2388
  128LEU   HD11 1940   4.151   3.800   4.030 -0.9945 -0.9622 -0.1533
  128LEU   HD12 1941   4.119   3.822   3.859 -1.4772 -0.4451 -0.3653
  128LEU   HD13 1942   4.162   3.962   3.967  0.4241 -0.3203  0.3264
  128LEU   HD21 1943   3.777   3.753   3.945  0.4626 -1.2335  1.0885
  128LEU   HD22 1944   3.912   3.714   3.840  0.4855  0.0852  0.7990
  128LEU   HD23 1945   3.920   3.665   4.009 -0.5872 -0.8221  1.8830
  129ALA      N 1946   3.746   4.029   4.416  1.1550 -0.6869  0.9045
  129ALA     CA 1947   3.726   4.040   4.562 -0.0599  0.9114  0.4168
  129ALA      C 1948   3.589   3.991   4.608 -0.4354 -0.0341 -0.5825
  129ALA      O 1949   3.510   3.939   4.534 -0.4395  0.3106 -0.3313
  129ALA     CB 1950   3.755   4.185   4.606  0.1162 -0.4297 -0.3057
  129ALA      H 1951   3.721   4.114   4.367  0.8481 -1.0448  0.4260
  129ALA     HA 1952   3.807   3.974   4.594 -0.2491 -0.1416 -1.0438
  129ALA    HB1 1953   3.661   4.240   4.599  0.2247 -0.3375 -1.2739
  129ALA    HB2 1954   3.794   4.179   4.707 -1.4612  0.4405  0.4391
  129ALA    HB3 1955   3.817   4.232   4.530 -0.0922 -1.3540 -1.0813
  130TYR      N 1956   3.574   3.987   4.737  0.1384  0.3507 -0.1358
  130TYR     CA 1957   3.469   3.907   4.799  0.0304 -0.2160  0.5917
  130TYR      C 1958   3.334   3.984   4.790 -1.2061  0.7311 -0.2682
  130TYR      O 1959   3.330   4.107   4.779  0.4312 -0.0550  0.1162
  130TYR     CB 1960   3.502   3.866   4.937  0.2027 -0.1170 -0.9917
  130TYR     CG 1961   3.641   3.790   4.952  0.0939  0.4523  0.4509
  130TYR    CD1 1962   3.641   3.648   4.946  0.7625 -0.3848  0.1081
  130TYR    CD2 1963   3.758   3.856   4.983 -0.4210 -0.4515  0.7944
  130TYR    CE1 1964   3.756   3.578   4.964 -0.4431  0.2648  0.4871
  130TYR    CE2 1965   3.875   3.783   5.018  0.6957  0.2573 -0.4107
  130TYR     CZ 1966   3.874   3.640   5.003 -0.6883 -0.1991  0.3272
  130TYR     OH 1967   3.995   3.571   5.023 -0.3315 -0.3333  0.5900
  130TYR      H 1968   3.638   4.035   4.799  0.3767  0.1113 -0.1936
  130TYR     HA 1969   3.469   3.815   4.741 -0.4014  0.0174  0.2068
  130TYR    HB2 1970   3.512   3.959   4.995  0.0132 -0.3088 -0.6472
  130TYR    HB3 1971   3.428   3.806   4.989  1.0461  0.1754  0.7205
  130TYR    HD1 1972   3.552   3.592   4.922  0.8826 -0.4913 -0.0983
  130TYR    HD2 1973   3.767   3.963   4.982  1.8739 -0.5348  0.2498
  130TYR    HE1 1974   3.761   3.471   4.971 -1.1421  0.2064  0.2386
  130TYR    HE2 1975   3.970   3.826   5.043 -0.2441  1.6318  1.3080
  130TYR     HH 1976   3.984   3.497   5.083 -1.0129  0.3693  1.3863
  131ALA      N 1977   3.225   3.912   4.788  1.6449  0.7782 -0.2054
  131ALA     CA 1978   3.086   3.965   4.763 -0.9143  1.0952  0.5693
  131ALA      C 1979   3.045   4.081   4.858  0.1661  0.4630  0.7733
  131ALA      O 1980   2.962   4.167   4.821 -0.1148  0.0743  0.2115
  131ALA     CB 1981   2.990   3.847   4.762  0.3655  0.2425  0.3109
  131ALA      H 1982   3.239   3.813   4.804 -1.4597  0.3912  1.7785
  131ALA     HA 1983   3.081   3.995   4.658 -1.0979 -0.7179 -0.0130
  131ALA    HB1 1984   2.892   3.871   4.723  0.8693  0.4337 -0.9363
  131ALA    HB2 1985   3.035   3.773   4.696  1.5019  0.9065  0.2744
  131ALA    HB3 1986   2.983   3.801   4.861  1.2907  1.6901  1.1391
  132GLU      N 1987   3.104   4.085   4.979 -0.0455  0.0565  0.1249
  132GLU     CA 1988   3.071   4.180   5.079 -0.1753 -0.4490 -0.6861
  132GLU      C 1989   3.092   4.330   5.030 -0.6044 -0.0562 -0.1797
  132GLU      O 1990   3.011   4.413   5.075  0.3228 -0.0942  0.0303
  132GLU     CB 1991   3.171   4.171   5.198  0.0742  0.8951  0.1609
  132GLU     CG 1992   3.152   4.266   5.321  0.4737  0.6619  0.0656
  132GLU     CD 1993   3.016   4.241   5.385 -0.7171 -0.5101  0.4992
  132GLU    OE1 1994   2.943   4.140   5.359 -0.2795 -0.4344  0.4825
  132GLU    OE2 1995   2.984   4.311   5.479  1.1359 -0.1905  0.6329
  132GLU      H 1996   3.183   4.023   4.992 -1.1250 -1.1812  1.3284
  132GLU     HA 1997   2.968   4.165   5.110 -0.8472  0.8816 -2.0081
  132GLU    HB2 1998   3.151   4.076   5.248 -0.4812  1.2322  0.6114
  132GLU    HB3 1999   3.275   4.178   5.166  0.1324 -0.6660 -0.1305
  132GLU    HG2 2000   3.219   4.241   5.403 -0.5972 -1.9581  0.3508
  132GLU    HG3 2001   3.153   4.370   5.291  0.5079  0.3601 -1.0804
  133ILE      N 2002   3.174   4.360   4.931 -0.9746 -0.5467  0.5029
  133ILE     CA 2003   3.186   4.494   4.864  0.1442 -0.0674 -0.7336
  133ILE      C 2004   3.096   4.526   4.746 -0.2469  1.0498  0.4685
  133ILE      O 2005   3.111   4.628   4.686  0.2632 -0.5543 -0.2804
  133ILE     CB 2006   3.330   4.533   4.842 -0.0104 -0.8677 -0.4135
  133ILE    CG1 2007   3.393   4.454   4.728 -0.4727 -0.1800  0.7171
  133ILE    CG2 2008   3.407   4.516   4.968  0.5830  0.0752 -0.2748
  133ILE    CD1 2009   3.540   4.492   4.705  1.1611  1.0129 -0.0916
  133ILE      H 2010   3.234   4.290   4.891  1.1754  1.7206 -0.8239
  133ILE     HA 2011   3.145   4.561   4.940  0.5453  0.1189 -0.6790
  133ILE     HB 2012   3.340   4.639   4.818 -0.2107 -0.4113  1.2329
  133ILE   HG12 2013   3.398   4.346   4.737  1.9820 -0.1217  1.5473
  133ILE   HG13 2014   3.340   4.479   4.636 -0.6881 -1.3601  0.4927
  133ILE   HG21 2015   3.485   4.593   4.969  0.0522  0.6494 -0.8254
  133ILE   HG22 2016   3.337   4.527   5.051  0.7539 -0.3580 -0.0673
  133ILE   HG23 2017   3.441   4.413   4.973 -0.5522 -0.2936  1.0993
  133ILE   HD11 2018   3.539   4.601   4.707  0.1888  1.0475 -0.8192
  133ILE   HD12 2019   3.593   4.449   4.789 -0.2956 -0.2071  0.2922
  133ILE   HD13 2020   3.582   4.459   4.610 -0.1973  0.6356 -0.6071
  134ALA      N 2021   3.009   4.428   4.708 -0.5521  0.2089 -0.4491
  134ALA     CA 2022   2.945   4.425   4.571 -0.0397 -0.3046 -0.5888
  134ALA      C 2023   2.819   4.513   4.580 -0.4479  0.1538  1.3274
  134ALA      O 2024   2.770   4.556   4.678  0.4214 -0.1281 -0.2635
  134ALA     CB 2025   2.918   4.283   4.515 -0.3160 -0.2130  0.8870
  134ALA      H 2026   3.022   4.339   4.753 -0.0532  0.1290 -0.7319
  134ALA     HA 2027   3.021   4.463   4.504  0.5550 -2.1465 -1.0718
  134ALA    HB1 2028   2.881   4.291   4.413  1.1342  1.5800  0.3942
  134ALA    HB2 2029   3.006   4.220   4.511 -0.9200 -1.0904 -1.0859
  134ALA    HB3 2030   2.848   4.236   4.584 -0.7813 -1.1426 -0.1663
  135ARG      N 2031   2.775   4.545   4.453 -0.1783 -0.4834  0.9121
  135ARG     CA 2032   2.667   4.631   4.412  0.0260 -0.5664  0.0257
  135ARG      C 2033   2.557   4.553   4.333 -0.1601  0.0283  0.5870
  135ARG      O 2034   2.593   4.461   4.257 -0.1251 -0.1288  0.4200
  135ARG     CB 2035   2.719   4.757   4.341  0.6160  0.0011  0.3573
  135ARG     CG 2036   2.817   4.842   4.426  0.0325 -0.3633  0.1046
  135ARG     CD 2037   2.756   4.911   4.543  0.0762 -0.7361 -0.1067
  135ARG     NE 2038   2.664   5.018   4.505  0.2940  0.4953  0.8414
  135ARG     CZ 2039   2.667   5.147   4.525  0.4657 -0.8691  0.1523
  135ARG    NH1 2040   2.571   5.231   4.494  0.6254  0.0957 -0.0237
  135ARG    NH2 2041   2.771   5.201   4.580 -0.7999 -0.4289  0.3517
  135ARG      H 2042   2.822   4.497   4.378 -0.6870 -0.2228  0.4172
  135ARG     HA 2043   2.626   4.661   4.509 -0.0669 -0.1607 -0.1334
  135ARG    HB2 2044   2.769   4.734   4.247  0.9776  0.0168  0.5402
  135ARG    HB3 2045   2.630   4.816   4.320  0.2427 -0.3089  1.0034
  135ARG    HG2 2046   2.902   4.778   4.452  0.6930  1.0026  1.6890
  135ARG    HG3 2047   2.863   4.913   4.358  0.9932 -0.7443  0.3212
  135ARG    HD2 2048   2.707   4.835   4.605  0.5278 -1.3098 -0.4349
  135ARG    HD3 2049   2.836   4.951   4.607 -0.0742 -0.1778 -0.2569
  135ARG     HE 2050   2.577   4.987   4.464  0.0951  0.8630  0.9707
  135ARG   HH11 2051   2.576   5.326   4.528  0.6820 -0.1624  0.7268
  135ARG   HH12 2052   2.476   5.198   4.483  0.1575  1.0296  0.9617
  135ARG   HH21 2053   2.766   5.301   4.598 -0.8541 -0.3604 -0.0323
  135ARG   HH22 2054   2.837   5.141   4.628 -0.1813  0.2308  0.3630
  136PRO      N 2055   2.431   4.587   4.354  0.1287 -0.2023 -0.1289
  136PRO     CA 2056   2.376   4.689   4.449  0.7124 -0.5335 -0.4679
  136PRO      C 2057   2.376   4.654   4.598 -0.3329  0.6211  0.5572
  136PRO      O 2058   2.376   4.753   4.670  1.1570  0.2744  0.5436
  136PRO     CB 2059   2.219   4.711   4.408 -0.5289 -0.3706 -1.3189
  136PRO     CG 2060   2.190   4.572   4.351 -0.1839  0.3098 -0.5062
  136PRO     CD 2061   2.315   4.547   4.273 -1.3293  0.1235 -0.2574
  136PRO     HA 2062   2.422   4.785   4.425  0.0894 -0.1994 -0.3517
  136PRO    HB2 2063   2.154   4.714   4.495  1.2529 -0.8385  0.1536
  136PRO    HB3 2064   2.204   4.793   4.338 -0.7395  0.2421 -0.5779
  136PRO    HG2 2065   2.175   4.493   4.424 -0.3532  0.8243  0.0394
  136PRO    HG3 2066   2.109   4.561   4.278 -0.3704 -0.7677 -0.1645
  136PRO    HD2 2067   2.319   4.442   4.245 -1.2373 -0.0107  0.2353
  136PRO    HD3 2068   2.309   4.603   4.180 -0.8096  1.1365  0.2691
  137ASP      N 2069   2.398   4.523   4.629  0.0390  0.0841 -0.2003
  137ASP     CA 2070   2.413   4.469   4.761 -0.4199 -0.3386 -0.3837
  137ASP      C 2071   2.489   4.337   4.754  0.8974 -0.2205 -0.0326
  137ASP      O 2072   2.486   4.276   4.650 -0.3487  0.1730 -0.0632
  137ASP     CB 2073   2.283   4.456   4.833  0.2094  0.6972 -0.4741
  137ASP     CG 2074   2.195   4.339   4.788 -0.8716  0.8359  0.0749
  137ASP    OD1 2075   2.216   4.221   4.830  0.5062 -0.1947 -0.2876
  137ASP    OD2 2076   2.110   4.360   4.704  0.8577  0.4300 -0.7638
  137ASP      H 2077   2.377   4.454   4.557  0.0021 -0.4753  0.3337
  137ASP     HA 2078   2.464   4.538   4.828 -0.4012 -0.8292  0.1200
  137ASP    HB2 2079   2.302   4.450   4.940 -0.0732  1.4994 -0.3610
  137ASP    HB3 2080   2.232   4.552   4.827 -0.4050  0.3752 -0.5569
  138ASP      N 2081   2.553   4.293   4.862  0.0933  0.4612 -0.2896
  138ASP     CA 2082   2.650   4.176   4.880  0.5732  0.3489  0.6561
  138ASP      C 2083   2.591   4.032   4.859  0.3278  0.0873 -0.0570
  138ASP      O 2084   2.662   3.936   4.852 -0.3560  0.2557  0.0331
  138ASP     CB 2085   2.719   4.192   5.008  0.1063  0.6661 -1.6502
  138ASP     CG 2086   2.631   4.214   5.135  0.3092  0.9381 -0.0431
  138ASP    OD1 2087   2.531   4.140   5.143 -0.0259 -0.1884 -0.0551
  138ASP    OD2 2088   2.652   4.305   5.216 -0.3831 -0.0136 -0.5906
  138ASP      H 2089   2.534   4.343   4.948 -0.0119 -0.2041  0.0927
  138ASP     HA 2090   2.720   4.178   4.797 -1.3096 -0.5222 -1.1157
  138ASP    HB2 2091   2.784   4.106   5.026 -0.7958  0.1142 -0.8304
  138ASP    HB3 2092   2.787   4.277   5.004 -0.1740  1.0497  0.1816
  139SER      N 2093   2.457   4.024   4.842  0.0919  0.4923  0.2677
  139SER     CA 2094   2.396   3.889   4.818  0.0562 -0.1618 -0.1195
  139SER      C 2095   2.424   3.832   4.684  0.3114 -0.3352  0.2517
  139SER      O 2096   2.391   3.710   4.668 -0.1748 -0.3941  0.2361
  139SER     CB 2097   2.241   3.887   4.855  1.3280 -0.1845  0.7632
  139SER     OG 2098   2.163   3.972   4.772  0.0257  0.0617 -0.3109
  139SER      H 2099   2.397   4.105   4.844 -0.5017  0.1182  2.0677
  139SER     HA 2100   2.445   3.825   4.890  1.2525  1.2140  0.3871
  139SER    HB2 2101   2.207   3.783   4.854  0.7661 -0.0698 -1.2797
  139SER    HB3 2102   2.219   3.912   4.959 -1.8992  1.1902 -0.0097
  139SER     HG 2103   2.177   4.060   4.808 -1.6814  0.1258  0.3971
  140LEU      N 2104   2.472   3.911   4.587 -0.7669 -0.3678 -0.9610
  140LEU     CA 2105   2.513   3.870   4.447  0.6395  0.1828 -0.1756
  140LEU      C 2106   2.628   3.775   4.464 -0.6963 -0.7172  0.4386
  140LEU      O 2107   2.744   3.823   4.494  0.2345  0.1530 -1.1141
  140LEU     CB 2108   2.532   4.001   4.365 -0.1233  0.8402 -0.1658
  140LEU     CG 2109   2.576   3.981   4.222  0.0380 -0.2382  0.5960
  140LEU    CD1 2110   2.446   3.962   4.139 -0.1075  0.2154  0.0392
  140LEU    CD2 2111   2.652   4.100   4.164 -0.5342 -0.4518  0.5120
  140LEU      H 2112   2.496   4.004   4.615  2.1381 -1.1768 -0.1160
  140LEU     HA 2113   2.426   3.816   4.410 -0.1470  1.0771  0.2829
  140LEU    HB2 2114   2.448   4.070   4.365 -0.0375  1.0077 -1.4807
  140LEU    HB3 2115   2.602   4.069   4.413 -1.0886  0.9031  1.2639
  140LEU     HG 2116   2.639   3.893   4.211 -0.1057 -0.3038  0.2795
  140LEU   HD11 2117   2.393   3.876   4.179 -0.3644  1.0033  1.5344
  140LEU   HD12 2118   2.392   4.057   4.139  1.4269  1.1486 -0.0663
  140LEU   HD13 2119   2.490   3.943   4.041 -0.3292 -1.3364  0.1915
  140LEU   HD21 2120   2.585   4.185   4.149  0.6345  0.4216 -0.0834
  140LEU   HD22 2121   2.735   4.133   4.226  0.0527 -0.3008 -0.3222
  140LEU   HD23 2122   2.679   4.065   4.064 -1.1879 -0.7444  0.4269
  141GLU      N 2123   2.616   3.652   4.419  0.6779  0.0741  0.2869
  141GLU     CA 2124   2.730   3.562   4.386 -0.2487 -0.5829  0.1192
  141GLU      C 2125   2.825   3.621   4.274  0.8545 -0.0413  0.2532
  141GLU      O 2126   2.777   3.654   4.160 -0.1984 -0.1623 -0.5265
  141GLU     CB 2127   2.675   3.430   4.345 -0.1179 -0.3378 -0.1985
  141GLU     CG 2128   2.776   3.319   4.318  0.1291 -0.7946 -1.2329
  141GLU     CD 2129   2.689   3.193   4.295  0.0135  0.3487 -0.0887
  141GLU    OE1 2130   2.626   3.145   4.394  0.2680 -0.0385 -0.0353
  141GLU    OE2 2131   2.695   3.139   4.183  0.0390 -0.5810 -0.4688
  141GLU      H 2132   2.524   3.622   4.390  0.9226 -0.7750  0.3390
  141GLU     HA 2133   2.782   3.548   4.481 -0.4966  0.0185  0.3608
  141GLU    HB2 2134   2.615   3.405   4.433  1.6802  0.0957  1.2724
  141GLU    HB3 2135   2.616   3.447   4.255 -0.0534 -0.5496 -0.2804
  141GLU    HG2 2136   2.835   3.344   4.230  0.0194  1.6842 -0.7415
  141GLU    HG3 2137   2.838   3.306   4.406 -1.6428  0.3718  0.3317
  142PRO      N 2138   2.959   3.625   4.301  1.0246 -0.3871 -0.2203
  142PRO     CA 2139   3.066   3.666   4.206  0.6963  0.0797 -0.2236
  142PRO      C 2140   3.104   3.548   4.119 -0.0985  0.2233  0.1685
  142PRO      O 2141   3.085   3.433   4.156 -0.0883  0.5660  0.8837
  142PRO     CB 2142   3.189   3.708   4.296  0.5303  0.3832  0.9091
  142PRO     CG 2143   3.127   3.732   4.430  0.4986  0.0337 -0.1126
  142PRO     CD 2144   3.020   3.628   4.433 -0.2419  0.5564 -0.1822
  142PRO     HA 2145   3.033   3.747   4.141 -0.4137 -0.1077  0.0540
  142PRO    HB2 2146   3.258   3.625   4.308  1.1335  0.4143 -1.4503
  142PRO    HB3 2147   3.245   3.794   4.259  0.4445  0.3615  0.7291
  142PRO    HG2 2148   3.186   3.730   4.521 -1.0073 -0.3876  0.9321
  142PRO    HG3 2149   3.069   3.824   4.429  0.0131 -0.2475  0.5750
  142PRO    HD2 2150   2.943   3.643   4.509 -0.2559 -1.3671  0.2732
  142PRO    HD3 2151   3.068   3.532   4.453  0.2395  0.9918  0.9215
  143PHE      N 2152   3.165   3.581   4.002 -0.0649  0.0908  0.2883
  143PHE     CA 2153   3.217   3.482   3.911  0.0718  0.3780 -0.1939
  143PHE      C 2154   3.314   3.382   3.976  0.4036  0.0916  0.3733
  143PHE      O 2155   3.301   3.266   3.944 -0.2199  0.1289 -0.1332
  143PHE     CB 2156   3.280   3.545   3.789  0.3237 -0.2213  0.2005
  143PHE     CG 2157   3.350   3.452   3.692 -0.4775 -0.6447 -0.6399
  143PHE    CD1 2158   3.284   3.361   3.610  0.2213 -0.1666  0.8468
  143PHE    CD2 2159   3.486   3.458   3.690 -1.0288  0.9720 -0.2723
  143PHE    CE1 2160   3.358   3.264   3.536  0.7060 -0.6686  0.3947
  143PHE    CE2 2161   3.566   3.358   3.625  0.7787 -0.4074 -0.0397
  143PHE     CZ 2162   3.496   3.258   3.552  0.4125 -0.1190  0.8443
  143PHE      H 2163   3.182   3.677   3.977 -0.2769  0.2346  0.6844
  143PHE     HA 2164   3.130   3.426   3.878  0.4747 -0.2432 -0.2396
  143PHE    HB2 2165   3.199   3.602   3.743 -0.1071 -0.7321  0.3079
  143PHE    HB3 2166   3.356   3.616   3.823  0.2703 -0.6761  1.3422
  143PHE    HD1 2167   3.176   3.351   3.612  0.1897 -0.7677 -0.8477
  143PHE    HD2 2168   3.537   3.533   3.749 -0.7964  0.5165  0.1093
  143PHE    HE1 2169   3.302   3.209   3.461  0.2508  0.4618 -0.1568
  143PHE    HE2 2170   3.674   3.359   3.628  0.8116  1.3121  0.3892
  143PHE     HZ 2171   3.542   3.195   3.477 -1.8089 -0.5603 -0.3202
  144PHE      N 2172   3.408   3.424   4.053 -0.2148  0.3561 -0.1004
  144PHE     CA 2173   3.515   3.330   4.097 -0.2580 -0.6564  0.7989
  144PHE      C 2174   3.457   3.222   4.188  0.7950  0.4003 -0.0123
  144PHE      O 2175   3.505   3.106   4.188 -0.6574  0.1969  0.0568
  144PHE     CB 2176   3.634   3.394   4.158  1.0439  0.3584 -0.3011
  144PHE     CG 2177   3.757   3.315   4.171  0.7030 -0.3949  0.2863
  144PHE    CD1 2178   3.850   3.334   4.070 -1.4475  0.2236  0.2281
  144PHE    CD2 2179   3.773   3.233   4.279 -0.1858  0.4761 -0.2374
  144PHE    CE1 2180   3.972   3.251   4.071  1.0239  0.1409 -0.1099
  144PHE    CE2 2181   3.891   3.159   4.283  1.3504 -0.3192 -0.7186
  144PHE     CZ 2182   3.990   3.164   4.184 -0.2010 -0.3202  0.5062
  144PHE      H 2183   3.411   3.525   4.050 -1.2187  0.4004 -1.3293
  144PHE     HA 2184   3.548   3.273   4.010 -0.1107  0.2219  0.2616
  144PHE    HB2 2185   3.676   3.479   4.104 -0.2586  0.6239 -0.9687
  144PHE    HB3 2186   3.604   3.437   4.254 -1.0939 -1.0715 -0.2044
  144PHE    HD1 2187   3.835   3.397   3.984 -0.4886 -0.3935 -0.4249
  144PHE    HD2 2188   3.695   3.210   4.351 -0.1313  0.8203 -0.0627
  144PHE    HE1 2189   4.047   3.256   3.993 -0.8392  0.0859 -2.0990
  144PHE    HE2 2190   3.904   3.099   4.372 -0.2139 -0.1036 -0.2878
  144PHE     HZ 2191   4.076   3.099   4.180  0.9037  1.0022  1.2274
  145ASP      N 2192   3.343   3.246   4.254  0.4425  0.0107  0.9085
  145ASP     CA 2193   3.252   3.159   4.333 -0.0785 -0.0688 -0.4864
  145ASP      C 2194   3.166   3.079   4.241 -0.1237  0.5219 -0.5242
  145ASP      O 2195   3.170   2.953   4.261  0.4543 -0.5838  0.2603
  145ASP     CB 2196   3.160   3.226   4.430 -0.5578 -0.6138 -0.6794
  145ASP     CG 2197   3.224   3.297   4.549 -0.1845  0.2174  0.4539
  145ASP    OD1 2198   3.346   3.291   4.566 -0.7757  0.4732  0.0402
  145ASP    OD2 2199   3.152   3.361   4.628 -0.1014 -0.3317  0.2693
  145ASP      H 2200   3.305   3.336   4.227  0.8935  0.0411  0.3328
  145ASP     HA 2201   3.318   3.097   4.393 -0.8335  0.1614  0.6507
  145ASP    HB2 2202   3.096   3.296   4.376 -0.3590 -0.1008 -0.2798
  145ASP    HB3 2203   3.099   3.151   4.480 -1.2569  0.9981  1.1863
  146SER      N 2204   3.090   3.134   4.145  0.1311 -0.5012  0.3352
  146SER     CA 2205   3.015   3.053   4.048 -0.2419 -0.0340  0.0655
  146SER      C 2206   3.096   2.956   3.960  0.0390 -0.4769 -0.8275
  146SER      O 2207   3.044   2.861   3.915  0.8627  0.5575 -0.1377
  146SER     CB 2208   2.937   3.127   3.940  0.4185  0.0044  0.2791
  146SER     OG 2209   2.870   3.238   3.997  0.4061  0.4502 -0.4376
  146SER      H 2210   3.092   3.235   4.140 -0.5259 -0.4276  1.1451
  146SER     HA 2211   2.944   2.990   4.102 -1.1284  1.2931  0.5371
  146SER    HB2 2212   2.999   3.165   3.859  0.2159  1.3785  0.7166
  146SER    HB3 2213   2.870   3.053   3.896  1.2124  0.7182 -2.5194
  146SER     HG 2214   2.810   3.205   4.065  0.5280  0.1389 -0.4790
  147LEU      N 2215   3.228   2.981   3.947 -0.5372 -0.3717 -0.2865
  147LEU     CA 2216   3.324   2.889   3.883 -0.4480 -0.2565  0.4891
  147LEU      C 2217   3.352   2.771   3.978  0.2747 -0.4707 -0.6113
  147LEU      O 2218   3.328   2.657   3.953 -0.2628  0.3506 -0.0960
  147LEU     CB 2219   3.449   2.965   3.847 -0.3684 -0.9784  0.6062
  147LEU     CG 2220   3.554   2.878   3.763 -0.0231 -0.8540 -0.9396
  147LEU    CD1 2221   3.502   2.817   3.637  0.1306  0.5764  0.9613
  147LEU    CD2 2222   3.662   2.973   3.721  0.1159 -0.0791 -0.5527
  147LEU      H 2223   3.260   3.068   3.987  0.8853 -0.5899 -0.8583
  147LEU     HA 2224   3.280   2.844   3.794  1.1591 -2.0905  0.4736
  147LEU    HB2 2225   3.431   3.049   3.780  1.6377 -0.3048  0.7647
  147LEU    HB3 2226   3.504   3.014   3.928  0.3001 -0.2848 -0.2404
  147LEU     HG 2227   3.594   2.804   3.832  0.5162 -0.7409 -1.1202
  147LEU   HD11 2228   3.439   2.731   3.659  0.7590  0.0980  0.9610
  147LEU   HD12 2229   3.445   2.898   3.592 -0.3853 -0.3778 -0.1967
  147LEU   HD13 2230   3.583   2.788   3.571 -0.1969  1.4969  0.1151
  147LEU   HD21 2231   3.631   3.045   3.645  2.7764  2.4101  0.3394
  147LEU   HD22 2232   3.703   3.024   3.808  0.2730 -1.7293  0.4328
  147LEU   HD23 2233   3.743   2.915   3.675  0.2496 -0.1419 -0.2429
  148VAL      N 2234   3.400   2.807   4.101  1.1235  0.6745  0.2613
  148VAL     CA 2235   3.441   2.718   4.209  0.7688  0.0963 -0.0503
  148VAL      C 2236   3.327   2.626   4.264 -0.1813 -0.3576 -0.4306
  148VAL      O 2237   3.347   2.506   4.280  0.5896 -0.0154  0.1656
  148VAL     CB 2238   3.494   2.786   4.332 -0.2916 -0.3334 -0.5908
  148VAL    CG1 2239   3.511   2.702   4.457  0.0824  0.1103 -0.8398
  148VAL    CG2 2240   3.626   2.846   4.306 -0.3363  0.4855  0.1885
  148VAL      H 2241   3.398   2.905   4.126  0.0407  0.5059  0.9899
  148VAL     HA 2242   3.515   2.649   4.168 -0.1282 -0.4508 -0.8346
  148VAL     HB 2243   3.422   2.866   4.353 -0.9526 -1.1767  0.5696
  148VAL   HG11 2244   3.561   2.609   4.429  0.9410  0.3204 -0.0883
  148VAL   HG12 2245   3.575   2.749   4.532 -0.8120 -1.0137  0.7783
  148VAL   HG13 2246   3.414   2.680   4.504  0.7323 -0.3350  0.4008
  148VAL   HG21 2247   3.666   2.904   4.389  1.1481 -0.3396  0.1235
  148VAL   HG22 2248   3.699   2.767   4.285 -0.3757  0.5601 -0.2453
  148VAL   HG23 2249   3.626   2.904   4.213 -0.1191  0.0087 -0.1192
  149LYS      N 2250   3.198   2.679   4.269 -0.6649 -0.2564 -0.3544
  149LYS     CA 2251   3.070   2.615   4.301 -0.0071  0.4585  0.8273
  149LYS      C 2252   3.036   2.511   4.185 -0.5821 -0.4444  0.1411
  149LYS      O 2253   2.990   2.401   4.211  0.1621 -0.2491  0.2607
  149LYS     CB 2254   2.960   2.722   4.302 -0.3128 -0.3462 -0.7624
  149LYS     CG 2255   2.953   2.780   4.442  0.5701 -0.1473  0.1305
  149LYS     CD 2256   2.842   2.891   4.459 -0.0530 -0.0912  0.1298
  149LYS     CE 2257   2.824   2.922   4.602  0.1017 -0.7083 -0.8229
  149LYS     NZ 2258   2.732   3.040   4.618 -0.2911 -0.3505  0.4966
  149LYS      H 2259   3.206   2.779   4.267 -0.2499 -0.2742  0.0987
  149LYS     HA 2260   3.081   2.560   4.394  0.3839  0.7943  0.9867
  149LYS    HB2 2261   2.983   2.806   4.236 -0.4072 -0.4445 -0.9218
  149LYS    HB3 2262   2.866   2.677   4.269 -0.5992 -0.6784  0.4123
  149LYS    HG2 2263   2.918   2.698   4.506  1.2202 -0.0589  0.6146
  149LYS    HG3 2264   3.047   2.817   4.483 -0.0561 -0.0543  1.6026
  149LYS    HD2 2265   2.885   2.974   4.404  0.2636 -0.9319 -0.9674
  149LYS    HD3 2266   2.750   2.859   4.410  0.0004  1.3995 -1.0897
  149LYS    HE2 2267   2.778   2.832   4.644 -0.0429  0.0452  0.7607
  149LYS    HE3 2268   2.918   2.931   4.655 -0.2815  0.0840 -0.2255
  149LYS    HZ1 2269   2.662   3.048   4.545  0.2557  0.3770  0.0202
  149LYS    HZ2 2270   2.692   3.043   4.710  1.1020  0.7025  1.1375
  149LYS    HZ3 2271   2.787   3.123   4.606  1.9632 -1.7875 -0.4062
  150GLN      N 2272   3.056   2.548   4.057  0.1884  0.5115 -0.7520
  150GLN     CA 2273   3.016   2.465   3.943 -1.0221  0.3949  0.0578
  150GLN      C 2274   3.121   2.363   3.893 -0.0972  0.8130  0.2183
  150GLN      O 2275   3.083   2.255   3.844 -0.0001 -0.3984  0.0740
  150GLN     CB 2276   2.980   2.554   3.827  0.4353 -0.7927  0.1661
  150GLN     CG 2277   2.837   2.605   3.852  0.5169 -0.3685  0.1522
  150GLN     CD 2278   2.783   2.711   3.753 -0.3527  0.7964  1.1841
  150GLN    OE1 2279   2.791   2.693   3.633  0.1530 -0.2697  0.0928
  150GLN    NE2 2280   2.745   2.829   3.792 -0.2989  0.0456  0.1137
  150GLN      H 2281   3.087   2.642   4.041 -0.0538  0.8277  0.4619
  150GLN     HA 2282   2.928   2.405   3.971 -0.6603  0.0742  0.5383
  150GLN    HB2 2283   3.049   2.638   3.825 -0.9490  0.6335  2.6771
  150GLN    HB3 2284   2.993   2.512   3.727 -0.1831  1.9785 -1.2868
  150GLN    HG2 2285   2.764   2.524   3.851 -0.0241  0.1058  0.1064
  150GLN    HG3 2286   2.834   2.643   3.954  0.1827 -0.4698  0.1847
  150GLN   HE21 2287   2.741   2.905   3.726  1.5660  0.7538  0.6919
  150GLN   HE22 2288   2.750   2.851   3.890 -0.3830  1.5589 -0.1716
  151THR      N 2289   3.252   2.377   3.918  0.1576 -0.6982  0.5465
  151THR     CA 2290   3.363   2.290   3.870 -0.3227 -0.7560  0.6917
  151THR      C 2291   3.431   2.212   3.979  0.4217 -0.2515 -0.4559
  151THR      O 2292   3.368   2.194   4.087 -0.6419 -0.1292 -0.0243
  151THR     CB 2293   3.455   2.376   3.784  0.1179 -0.7385  0.4364
  151THR    OG1 2294   3.509   2.484   3.863  0.0200  0.1060  0.1291
  151THR    CG2 2295   3.381   2.443   3.665 -1.5436  0.3284 -0.5141
  151THR      H 2296   3.274   2.468   3.958 -0.1364  0.8578 -2.2802
  151THR     HA 2297   3.326   2.213   3.803  0.7005 -0.7160  0.0223
  151THR     HB 2298   3.539   2.314   3.755 -0.4616 -1.2382 -0.2530
  151THR    HG1 2299   3.440   2.530   3.912  0.4348  2.1465 -0.9989
  151THR   HG21 2300   3.461   2.489   3.607 -0.2056 -0.3751  0.6676
  151THR   HG22 2301   3.334   2.361   3.609 -1.0598 -0.3068 -0.0135
  151THR   HG23 2302   3.320   2.526   3.702  0.5006  2.4283 -1.3417
  152HIS      N 2303   3.549   2.159   3.947 -0.5409  0.3911  0.2319
  152HIS     CA 2304   3.658   2.111   4.043  0.5130  0.7445  0.4054
  152HIS      C 2305   3.769   2.213   4.086  0.3656 -0.5641  0.3112
  152HIS      O 2306   3.856   2.173   4.157 -0.4769 -0.2436 -0.5728
  152HIS     CB 2307   3.726   1.982   3.980  0.2302 -0.2110  0.0194
  152HIS     CG 2308   3.617   1.877   3.939 -1.0478 -0.5447 -0.4983
  152HIS    ND1 2309   3.529   1.819   4.028 -0.4323 -0.1253  0.4145
  152HIS    CD2 2310   3.581   1.847   3.814  0.3455  0.8839  0.3606
  152HIS    CE1 2311   3.444   1.748   3.948  0.0406 -0.2202  0.2344
  152HIS    NE2 2312   3.469   1.761   3.817  0.0844 -0.5104  0.3477
  152HIS      H 2313   3.576   2.164   3.850 -2.1834  0.6243 -0.2679
  152HIS     HA 2314   3.600   2.079   4.129 -0.2228  1.8257  0.3458
  152HIS    HB2 2315   3.792   2.018   3.901 -0.1361 -0.5826 -0.4689
  152HIS    HB3 2316   3.785   1.944   4.063 -0.2821 -0.3703  0.3212
  152HIS    HD1 2317   3.531   1.821   4.129 -0.7415  0.2346  0.4169
  152HIS    HD2 2318   3.631   1.875   3.722 -0.3869 -0.1815 -0.4091
  152HIS    HE1 2319   3.369   1.676   3.978 -0.3479 -0.1619 -0.5389
  153VAL      N 2320   3.744   2.343   4.048 -0.5370  1.0150 -1.4247
  153VAL     CA 2321   3.843   2.446   4.061 -0.2305  0.2263  0.4696
  153VAL      C 2322   3.867   2.476   4.208  0.7066  0.8445 -0.6867
  153VAL      O 2323   3.765   2.497   4.283  0.1896  0.3388 -0.2545
  153VAL     CB 2324   3.814   2.579   3.989  0.1350 -0.4844  0.4428
  153VAL    CG1 2325   3.904   2.692   4.032 -0.0394  0.6305  0.0189
  153VAL    CG2 2326   3.852   2.566   3.837  0.9281  0.0656 -0.0481
  153VAL      H 2327   3.656   2.362   4.003 -1.5778 -0.9457 -0.4698
  153VAL     HA 2328   3.935   2.406   4.019 -0.9820 -1.8501  0.5936
  153VAL     HB 2329   3.711   2.603   4.012  0.5121  1.2050  0.6467
  153VAL   HG11 2330   3.891   2.776   3.964  0.3907  0.9490  0.3207
  153VAL   HG12 2331   3.869   2.726   4.130  0.1635  0.7255  0.0595
  153VAL   HG13 2332   4.010   2.672   4.041 -0.0738 -0.2015 -1.1078
  153VAL   HG21 2333   3.843   2.661   3.783 -0.6722  0.7284  1.2163
  153VAL   HG22 2334   3.946   2.511   3.830  0.6064 -0.5828  0.5600
  153VAL   HG23 2335   3.776   2.503   3.790  1.3149 -0.2458 -0.2679
  154PRO      N 2336   3.990   2.462   4.271 -0.1000  0.3382  0.3149
  154PRO     CA 2337   4.023   2.499   4.408  0.1512 -0.0081  0.0252
  154PRO      C 2338   3.995   2.649   4.430  0.0823  0.6225  0.3645
  154PRO      O 2339   4.013   2.735   4.343 -0.1923  0.3459  0.1049
  154PRO     CB 2340   4.177   2.478   4.432 -0.1856 -0.3180  0.7151
  154PRO     CG 2341   4.218   2.388   4.316 -0.9774 -0.4881  0.0630
  154PRO     CD 2342   4.109   2.400   4.213  0.9559  0.2878 -0.4047
  154PRO     HA 2343   3.974   2.431   4.477  0.4324  0.1498  0.3877
  154PRO    HB2 2344   4.236   2.568   4.417 -0.5376 -0.2496 -0.4101
  154PRO    HB3 2345   4.200   2.435   4.530  2.3158 -1.6293 -0.2561
  154PRO    HG2 2346   4.318   2.421   4.291 -0.3970 -1.1969  1.2728
  154PRO    HG3 2347   4.226   2.284   4.345 -0.7167  0.0121  2.0402
  154PRO    HD2 2348   4.075   2.299   4.188  1.1775  0.1015  0.0187
  154PRO    HD3 2349   4.140   2.464   4.130  0.3583 -0.1277 -0.9643
  155ASN      N 2350   3.964   2.690   4.548  0.1596 -0.5822 -0.5705
  155ASN     CA 2351   3.935   2.828   4.584 -0.6900  0.3290  0.4522
  155ASN      C 2352   4.066   2.915   4.599  0.2910  0.4489  0.1604
  155ASN      O 2353   4.097   2.968   4.707  0.3016  0.3694 -0.4174
  155ASN     CB 2354   3.836   2.839   4.699  0.8142 -0.0717 -0.1762
  155ASN     CG 2355   3.766   2.977   4.711  0.3261  0.6640  0.1194
  155ASN    OD1 2356   3.787   3.073   4.640 -0.2666 -0.2104 -0.2928
  155ASN    ND2 2357   3.661   2.991   4.790 -0.4650  0.3180  0.2305
  155ASN      H 2358   3.932   2.620   4.614 -0.0040  0.0624  0.0633
  155ASN     HA 2359   3.890   2.870   4.494  0.0513  0.1358 -0.0202
  155ASN    HB2 2360   3.756   2.772   4.669 -0.9592  1.4551  0.6937
  155ASN    HB3 2361   3.871   2.807   4.797 -0.4780 -1.7546 -0.1732
  155ASN   HD21 2362   3.653   3.083   4.833  0.0594  0.6858 -0.4147
  155ASN   HD22 2363   3.613   2.909   4.821  0.6247 -0.1907  0.6874
  156LEU      N 2364   4.144   2.922   4.486 -0.9342 -1.0026 -0.3286
  156LEU     CA 2365   4.282   2.980   4.485  0.0907  0.2965 -0.7809
  156LEU      C 2366   4.308   3.039   4.350 -0.2695  0.0487 -0.9346
  156LEU      O 2367   4.265   2.983   4.250  0.5918  0.7804  0.6618
  156LEU     CB 2368   4.376   2.864   4.529  0.5778 -0.0125  0.0062
  156LEU     CG 2369   4.528   2.885   4.504  0.2446 -0.2158  0.0770
  156LEU    CD1 2370   4.603   2.992   4.581 -0.3487  0.1101  0.3609
  156LEU    CD2 2371   4.597   2.752   4.519  0.2021 -0.3656  0.2366
  156LEU      H 2372   4.103   2.897   4.397 -0.6629 -1.4623 -0.3322
  156LEU     HA 2373   4.294   3.065   4.553  2.1453  0.6761 -1.4738
  156LEU    HB2 2374   4.363   2.852   4.637  0.4694 -0.1575 -0.0215
  156LEU    HB3 2375   4.343   2.774   4.476 -1.1143  1.0416 -0.9116
  156LEU     HG 2376   4.538   2.912   4.399 -1.6748 -0.3009 -0.1931
  156LEU   HD11 2377   4.701   3.004   4.534 -0.7130  0.7045 -0.2890
  156LEU   HD12 2378   4.559   3.092   4.584  1.1078  0.8126  0.1398
  156LEU   HD13 2379   4.615   2.962   4.685 -0.1337 -1.2521 -0.0282
  156LEU   HD21 2380   4.694   2.759   4.469 -0.1363 -1.3386 -0.6228
  156LEU   HD22 2381   4.596   2.728   4.625 -0.3966  0.4255  0.4295
  156LEU   HD23 2382   4.548   2.674   4.461 -0.7612  0.3923 -0.0107
  157PHE      N 2383   4.383   3.151   4.333 -0.3850 -0.6177  0.7934
  157PHE     CA 2384   4.449   3.193   4.203 -0.4286  0.4502  0.3146
  157PHE      C 2385   4.584   3.260   4.223 -0.0046  0.6926 -0.1107
  157PHE      O 2386   4.610   3.309   4.330  0.3310 -0.0969 -0.0019
  157PHE     CB 2387   4.350   3.273   4.116 -0.5601  0.4689  0.3268
  157PHE     CG 2388   4.300   3.403   4.163  0.4670 -0.1204  0.4186
  157PHE    CD1 2389   4.204   3.417   4.263  0.3718  0.1485 -0.1051
  157PHE    CD2 2390   4.355   3.515   4.100  0.9473  0.9997  0.0092
  157PHE    CE1 2391   4.161   3.546   4.307 -0.4611  0.5127  0.1635
  157PHE    CE2 2392   4.315   3.641   4.143  0.2661 -0.9825  0.8375
  157PHE     CZ 2393   4.221   3.662   4.247 -0.4669 -1.3024  0.3686
  157PHE      H 2394   4.420   3.192   4.418  1.1413  0.3253 -0.2435
  157PHE     HA 2395   4.465   3.097   4.153 -0.3371 -0.1444  1.4325
  157PHE    HB2 2396   4.388   3.278   4.014 -0.3065 -1.6705  0.2285
  157PHE    HB3 2397   4.254   3.223   4.103 -0.0736 -0.5279  0.3800
  157PHE    HD1 2398   4.149   3.334   4.305 -0.2816  0.9074  0.5722
  157PHE    HD2 2399   4.422   3.500   4.017  0.7435  0.7172 -0.1077
  157PHE    HE1 2400   4.092   3.562   4.388  0.8457  1.7033  1.1338
  157PHE    HE2 2401   4.360   3.731   4.104 -0.9220 -0.2864  0.9758
  157PHE     HZ 2402   4.194   3.763   4.274  2.7882 -0.3598  0.8853
  158SER      N 2403   4.665   3.284   4.114  0.1077  0.2408 -0.5540
  158SER     CA 2404   4.794   3.351   4.118  0.0290  0.5619  0.1200
  158SER      C 2405   4.838   3.427   3.994  0.0210  0.7168 -0.1198
  158SER      O 2406   4.800   3.385   3.880  0.0272 -0.8569 -0.4245
  158SER     CB 2407   4.900   3.259   4.160 -0.1652  0.4271  0.0182
  158SER     OG 2408   4.930   3.151   4.069 -0.4094 -0.3123 -0.4842
  158SER      H 2409   4.638   3.253   4.022 -0.7745  1.4203 -0.7479
  158SER     HA 2410   4.778   3.438   4.182 -0.7568  0.7802 -0.3436
  158SER    HB2 2411   4.989   3.322   4.169  0.2118 -0.2115  1.0587
  158SER    HB3 2412   4.878   3.208   4.254 -0.3694  0.3766 -0.0545
  158SER     HG 2413   4.854   3.093   4.079 -0.2130 -0.7543 -1.3668
  159LEU      N 2414   4.895   3.546   4.014  0.0750  0.3023  0.5206
  159LEU     CA 2415   4.898   3.660   3.918 -0.3705 -0.6710  0.1593
  159LEU      C 2416   5.040   3.718   3.900 -0.0377 -0.1222  0.2800
  159LEU      O 2417   5.108   3.732   4.002 -0.8499 -0.5301  0.0335
  159LEU     CB 2418   4.801   3.772   3.986 -0.0202  0.5449 -1.2745
  159LEU     CG 2419   4.788   3.907   3.911  0.1731 -0.6576 -0.3839
  159LEU    CD1 2420   4.714   3.887   3.783  0.3552  0.5035  1.6799
  159LEU    CD2 2421   4.717   4.014   3.987 -0.5440  0.2471  0.8620
  159LEU      H 2422   4.924   3.561   4.110  0.4854 -0.1982  0.4885
  159LEU     HA 2423   4.860   3.640   3.817  0.9154 -0.7970 -0.3339
  159LEU    HB2 2424   4.703   3.727   3.999  0.0151  0.5105 -1.1216
  159LEU    HB3 2425   4.837   3.797   4.086 -0.8712 -0.1292 -0.7692
  159LEU     HG 2426   4.885   3.948   3.884 -0.3672 -0.0296 -1.5441
  159LEU   HD11 2427   4.703   3.980   3.727 -0.6576  0.0388  1.0515
  159LEU   HD12 2428   4.765   3.813   3.722  0.4425  1.8333 -0.0260
  159LEU   HD13 2429   4.607   3.867   3.790  0.4990 -1.7379 -0.3850
  159LEU   HD21 2430   4.765   4.020   4.084 -0.0059 -0.7781  0.6873
  159LEU   HD22 2431   4.722   4.103   3.924  1.5944 -0.4172 -0.0790
  159LEU   HD23 2432   4.612   3.987   3.999 -0.2370 -1.0490  0.8597
  160GLN      N 2433   5.068   3.764   3.783 -0.1523  0.3874 -0.0057
  160GLN     CA 2434   5.197   3.816   3.737 -0.7800  0.9140  0.0305
  160GLN      C 2435   5.176   3.926   3.628 -0.0922  0.9127 -0.9342
  160GLN      O 2436   5.159   3.893   3.512  0.1222 -0.4896  0.0201
  160GLN     CB 2437   5.292   3.700   3.682  0.3334 -0.2719 -0.3148
  160GLN     CG 2438   5.439   3.752   3.675 -0.4696 -0.3482 -0.4871
  160GLN     CD 2439   5.520   3.690   3.566  0.2244  0.1864  0.4735
  160GLN    OE1 2440   5.487   3.691   3.452 -0.3943  0.2840  0.5875
  160GLN    NE2 2441   5.633   3.628   3.596  0.3715 -0.4622  0.4788
  160GLN      H 2442   4.999   3.745   3.712 -0.3475  0.3326  0.1953
  160GLN     HA 2443   5.242   3.863   3.825 -1.2462  1.0713  0.1856
  160GLN    HB2 2444   5.284   3.618   3.754 -1.3200  0.4594  0.4363
  160GLN    HB3 2445   5.258   3.675   3.582  0.5564  0.5587 -0.6115
  160GLN    HG2 2446   5.422   3.857   3.651 -0.8129 -0.2089  0.2984
  160GLN    HG3 2447   5.496   3.741   3.767  0.0859 -0.6288 -0.8542
  160GLN   HE21 2448   5.662   3.583   3.510 -0.8333 -0.0815 -0.1746
  160GLN   HE22 2449   5.666   3.612   3.690  0.4369 -1.2017  0.3440
  161LEU      N 2450   5.175   4.052   3.670 -0.0154 -0.8372  0.6756
  161LEU     CA 2451   5.172   4.162   3.565 -0.1106  0.8324 -0.3217
  161LEU      C 2452   5.317   4.198   3.519  0.3343 -0.5077 -0.1104
  161LEU      O 2453   5.399   4.210   3.607 -0.2142  0.2956  0.4160
  161LEU     CB 2454   5.116   4.291   3.626  0.8096  0.0826 -0.0404
  161LEU     CG 2455   4.983   4.271   3.703  0.4972 -0.1061  0.1915
  161LEU    CD1 2456   4.929   4.403   3.769 -0.7415  0.1638  0.0432
  161LEU    CD2 2457   4.868   4.202   3.622 -0.6447  0.1869  0.4657
  161LEU      H 2458   5.189   4.078   3.766  0.0007  2.2456  0.0654
  161LEU     HA 2459   5.114   4.133   3.477  0.3077  1.3234 -0.7740
  161LEU    HB2 2460   5.184   4.318   3.707  0.2045  0.2368  0.4309
  161LEU    HB3 2461   5.114   4.373   3.554 -0.0905 -0.7912 -1.0923
  161LEU     HG 2462   5.000   4.216   3.796  0.1926 -0.5907 -0.0308
  161LEU   HD11 2463   5.009   4.457   3.819 -0.2381 -0.6207  0.1171
  161LEU   HD12 2464   4.884   4.455   3.685 -0.8908 -0.8773 -0.5456
  161LEU   HD13 2465   4.853   4.382   3.844 -1.5969  0.8440 -0.5952
  161LEU   HD21 2466   4.769   4.229   3.660 -1.2610 -0.0106 -0.8685
  161LEU   HD22 2467   4.872   4.237   3.519 -0.5777 -0.7472  0.1332
  161LEU   HD23 2468   4.872   4.093   3.621  0.0853  0.1945 -0.5600
  162CYS      N 2469   5.338   4.227   3.390 -0.7887  0.0297 -0.1125
  162CYS     CA 2470   5.473   4.253   3.336  0.0759 -0.8243  0.0289
  162CYS      C 2471   5.487   4.393   3.277  0.3617 -0.4242  0.0555
  162CYS      O 2472   5.437   4.418   3.167 -0.1850  0.0907 -0.5679
  162CYS     CB 2473   5.516   4.149   3.231  0.1404  0.1199 -0.2776
  162CYS     SG 2474   5.537   3.975   3.284  0.0601  0.1488  0.0039
  162CYS      H 2475   5.260   4.218   3.327 -1.1529 -0.2426  0.3693
  162CYS     HA 2476   5.549   4.249   3.414  0.1176  1.6030  0.2753
  162CYS    HB2 2477   5.445   4.154   3.148 -1.4556 -0.2037  0.9630
  162CYS    HB3 2478   5.617   4.179   3.203  0.5446 -0.2639  0.6760
  163GLY      N 2479   5.550   4.479   3.354 -0.6002  0.1273  0.5822
  163GLY     CA 2480   5.582   4.620   3.318  0.2056  0.5932 -0.2959
  163GLY      C 2481   5.675   4.650   3.202 -0.1330  0.0594  0.2243
  163GLY      O 2482   5.744   4.564   3.149 -0.2725 -0.6719 -0.1459
  163GLY      H 2483   5.599   4.449   3.437 -0.2178 -1.6601 -0.1925
  163GLY    HA2 2484   5.493   4.683   3.319 -0.6794 -0.5274  1.4033
  163GLY    HA3 2485   5.644   4.651   3.403 -0.7727  0.1602  0.6247
  164ALA      N 2486   5.668   4.776   3.159  0.1909  0.1707 -0.4199
  164ALA     CA 2487   5.747   4.823   3.049  0.3662  0.0736  0.7606
  164ALA      C 2488   5.895   4.862   3.083  0.2324 -0.1668 -0.2258
  164ALA      O 2489   5.913   4.920   3.191  0.2697  0.6478  0.4966
  164ALA     CB 2490   5.662   4.933   2.979 -1.4895  0.1112 -0.6585
  164ALA      H 2491   5.608   4.843   3.205  1.4412  1.2847 -0.3172
  164ALA     HA 2492   5.744   4.743   2.974  1.0621  0.0374  0.7563
  164ALA    HB1 2493   5.706   4.975   2.888 -2.2750  1.1914 -0.5772
  164ALA    HB2 2494   5.565   4.897   2.944 -0.5403 -1.3890 -2.0480
  164ALA    HB3 2495   5.653   5.019   3.044  1.6370  0.5287 -0.4471
  165GLY      N 2496   5.986   4.826   2.996  0.5994  0.0154 -0.1475
  165GLY     CA 2497   6.126   4.855   3.016  0.1495 -0.3553  0.1529
  165GLY      C 2498   6.187   4.913   2.896 -0.1996 -0.2157  0.7313
  165GLY      O 2499   6.175   4.863   2.778 -0.1636  0.3366  0.0565
  165GLY      H 2500   5.960   4.774   2.914  0.0239 -1.4985  0.9085
  165GLY    HA2 2501   6.152   4.903   3.111 -0.2419  0.8932 -0.3372
  165GLY    HA3 2502   6.169   4.755   3.022 -1.4495 -1.1123  0.0948
  166PHE      N 2503   6.262   5.022   2.917 -0.0257 -0.1099 -0.3779
  166PHE     CA 2504   6.339   5.091   2.812 -0.0416  0.7956 -0.2669
  166PHE      C 2505   6.461   5.011   2.755 -0.4659 -0.2964 -0.5477
  166PHE      O 2506   6.523   4.944   2.835 -0.1497  0.5371  0.2396
  166PHE     CB 2507   6.394   5.215   2.876 -1.4922 -0.5927  0.4460
  166PHE     CG 2508   6.299   5.326   2.924 -0.6233 -0.0958  0.3332
  166PHE    CD1 2509   6.226   5.398   2.816 -1.3580  0.6198 -0.2629
  166PHE    CD2 2510   6.273   5.358   3.063 -0.2295  0.4143  1.0567
  166PHE    CE1 2511   6.148   5.504   2.848 -0.1885  0.4973  0.7903
  166PHE    CE2 2512   6.187   5.466   3.078 -0.8616 -0.6960 -1.4633
  166PHE     CZ 2513   6.121   5.536   2.976 -0.0217  1.0876 -0.6221
  166PHE      H 2514   6.260   5.064   3.008 -0.8459 -0.8226 -0.0377
  166PHE     HA 2515   6.269   5.109   2.730 -0.3707 -0.6986 -0.3695
  166PHE    HB2 2516   6.450   5.189   2.965 -0.2627 -0.4147 -0.2328
  166PHE    HB3 2517   6.462   5.265   2.807 -2.0311 -0.7101 -0.2034
  166PHE    HD1 2518   6.256   5.379   2.715  1.5714 -0.9010  0.6615
  166PHE    HD2 2519   6.322   5.316   3.151 -0.4840 -1.3753  0.4380
  166PHE    HE1 2520   6.087   5.556   2.776  1.1774  0.5881 -0.3721
  166PHE    HE2 2521   6.162   5.491   3.180  0.3097  0.2371 -1.3678
  166PHE     HZ 2522   6.043   5.609   2.997 -1.7230 -0.9496  1.0271
  167PRO      N 2523   6.491   5.019   2.625 -0.2534  0.3535  0.2619
  167PRO     CA 2524   6.426   5.103   2.526 -0.8359 -0.3844  0.8651
  167PRO      C 2525   6.300   5.040   2.482  0.2802 -0.0103 -0.0487
  167PRO      O 2526   6.281   4.916   2.483  0.9009 -0.8726 -0.9040
  167PRO     CB 2527   6.534   5.097   2.404  1.0016 -0.0551 -0.3403
  167PRO     CG 2528   6.618   4.981   2.422 -0.1438 -0.1762  0.4328
  167PRO     CD 2529   6.611   4.952   2.574  0.3084  0.6104 -0.4562
  167PRO     HA 2530   6.402   5.198   2.574 -0.5638  0.1124  0.0599
  167PRO    HB2 2531   6.480   5.093   2.309 -0.0030  0.4696  0.1711
  167PRO    HB3 2532   6.594   5.188   2.408  2.4664 -0.9799  0.4003
  167PRO    HG2 2533   6.581   4.900   2.359  0.3423 -0.0921  0.0252
  167PRO    HG3 2534   6.720   5.005   2.392 -0.7729  0.5325 -1.4849
  167PRO    HD2 2535   6.702   4.984   2.626  0.6210 -0.2742 -0.4213
  167PRO    HD3 2536   6.610   4.844   2.589  1.2360  0.7460  0.9850
  168LEU      N 2537   6.207   5.128   2.443 -0.2655 -0.9225  0.0597
  168LEU     CA 2538   6.069   5.084   2.422  0.7145 -0.0685  1.1718
  168LEU      C 2539   6.050   5.039   2.276 -0.0618  0.4363 -0.0406
  168LEU      O 2540   6.110   5.102   2.187 -0.5121 -0.0449  0.4220
  168LEU     CB 2541   5.966   5.204   2.458 -0.6005  1.4504 -0.4719
  168LEU     CG 2542   5.966   5.244   2.610  0.0767 -0.5978  0.9035
  168LEU    CD1 2543   5.870   5.359   2.634  0.3519  0.3436 -1.0043
  168LEU    CD2 2544   5.930   5.129   2.705  0.2957  0.1206  0.3787
  168LEU      H 2545   6.239   5.224   2.437  0.8240 -1.2202  0.5922
  168LEU     HA 2546   6.035   4.999   2.481 -0.6999  0.0356  0.5935
  168LEU    HB2 2547   5.987   5.291   2.396  0.4317  0.4167 -1.6906
  168LEU    HB3 2548   5.864   5.167   2.444  0.4409 -1.9020 -1.1655
  168LEU     HG 2549   6.069   5.266   2.637  0.8762 -1.8075 -0.7503
  168LEU   HD11 2550   5.879   5.438   2.560 -0.9284  1.2820 -0.2478
  168LEU   HD12 2551   5.771   5.314   2.626  0.4678 -0.5094  1.1315
  168LEU   HD13 2552   5.890   5.395   2.735  1.0443  0.7066 -1.2586
  168LEU   HD21 2553   5.853   5.071   2.654  0.3690  0.0220  0.3812
  168LEU   HD22 2554   6.013   5.062   2.723  0.4496  0.2692  0.2399
  168LEU   HD23 2555   5.890   5.165   2.800 -0.5830 -0.1219  0.1200
  169ASN      N 2556   5.980   4.924   2.258  0.0744 -0.6209 -0.0059
  169ASN     CA 2557   5.937   4.879   2.132  0.4181 -0.7760  1.4765
  169ASN      C 2558   5.807   4.953   2.079  0.0874  0.3493 -0.7646
  169ASN      O 2559   5.752   4.919   1.977 -0.5032 -0.1755  0.4895
  169ASN     CB 2560   5.911   4.729   2.142 -0.0927  0.4138 -0.2542
  169ASN     CG 2561   5.895   4.661   2.007 -0.3875  0.6497 -0.5737
  169ASN    OD1 2562   5.970   4.691   1.918  0.2519  0.0266 -0.3789
  169ASN    ND2 2563   5.805   4.565   1.994  0.1547  0.5120 -0.1880
  169ASN      H 2564   5.931   4.884   2.336 -1.2048  0.4880 -0.1695
  169ASN     HA 2565   6.008   4.902   2.052 -1.4449  0.9377  0.1231
  169ASN    HB2 2566   5.996   4.679   2.188 -0.4633 -0.6652 -0.6698
  169ASN    HB3 2567   5.828   4.706   2.208 -0.1042  0.4715 -0.2483
  169ASN   HD21 2568   5.797   4.528   1.901  1.1669 -1.1873  0.3103
  169ASN   HD22 2569   5.743   4.543   2.071  1.2681  0.3641  0.7132
  170GLN      N 2570   5.755   5.055   2.153  0.7963  0.9981  0.3578
  170GLN     CA 2571   5.634   5.125   2.122 -0.0271  0.0293  1.1245
  170GLN      C 2572   5.651   5.278   2.119 -0.0390 -0.2366 -0.8292
  170GLN      O 2573   5.727   5.335   2.200 -0.2046 -0.0890  0.2739
  170GLN     CB 2574   5.501   5.092   2.196 -0.7915 -0.5133  1.3460
  170GLN     CG 2575   5.474   4.944   2.208  0.3538 -0.3450  0.6543
  170GLN     CD 2576   5.553   4.873   2.312  0.1421  0.1334  0.3310
  170GLN    OE1 2577   5.593   4.918   2.414 -0.3167 -0.4400  0.1883
  170GLN    NE2 2578   5.558   4.741   2.297 -0.2517 -0.0497 -0.0289
  170GLN      H 2579   5.804   5.088   2.235  0.8743  0.0085  0.7339
  170GLN     HA 2580   5.622   5.100   2.017  1.2209 -0.1897  0.9960
  170GLN    HB2 2581   5.510   5.138   2.294  1.0988  0.7800  0.6698
  170GLN    HB3 2582   5.424   5.135   2.132  1.1441  0.6930 -0.4300
  170GLN    HG2 2583   5.371   4.931   2.239  0.3736 -0.9122  0.4951
  170GLN    HG3 2584   5.498   4.897   2.113  1.5556  0.0040  0.7494
  170GLN   HE21 2585   5.583   4.671   2.365  1.2656 -0.9998 -1.4149
  170GLN   HE22 2586   5.505   4.698   2.222 -0.7827  0.3661  0.0883
  171SER      N 2587   5.577   5.348   2.030 -0.0112 -0.2186  0.6774
  171SER     CA 2588   5.550   5.495   2.028  0.2265  0.6696 -0.2696
  171SER      C 2589   5.411   5.544   1.982 -0.2808  0.1752 -0.0201
  171SER      O 2590   5.371   5.645   2.035  0.6182 -0.4504  0.2876
  171SER     CB 2591   5.655   5.580   1.959  0.3084  0.6721 -1.0514
  171SER     OG 2592   5.656   5.537   1.830  0.5079  0.3048  0.1367
  171SER      H 2593   5.521   5.288   1.972  0.2976  0.9604 -0.9868
  171SER     HA 2594   5.552   5.526   2.133  0.7645  0.0900 -0.0946
  171SER    HB2 2595   5.632   5.686   1.968  0.2495  0.5826  0.4346
  171SER    HB3 2596   5.754   5.558   2.001 -0.0139 -1.3453 -1.1616
  171SER     HG 2597   5.709   5.457   1.834 -0.4915 -0.3837  0.5098
  172GLU      N 2598   5.338   5.474   1.902  0.2485  0.6002 -0.0893
  172GLU     CA 2599   5.201   5.498   1.869  0.7928  0.0973 -0.6831
  172GLU      C 2600   5.104   5.491   1.991  1.0324 -0.0306  0.4572
  172GLU      O 2601   5.017   5.573   2.019  0.0475  0.3657 -0.1070
  172GLU     CB 2602   5.186   5.630   1.791  0.0812  1.0678  0.1297
  172GLU     CG 2603   5.257   5.625   1.654 -0.5015 -0.3411 -0.5344
  172GLU     CD 2604   5.248   5.490   1.570 -0.5034 -0.5720  0.5034
  172GLU    OE1 2605   5.141   5.427   1.557  0.2907 -0.8256 -0.0587
  172GLU    OE2 2606   5.360   5.442   1.527  0.6665 -0.0729  0.4648
  172GLU      H 2607   5.385   5.400   1.851  1.2266  1.2690 -0.2360
  172GLU     HA 2608   5.153   5.417   1.813  0.6543 -0.8546  0.7297
  172GLU    HB2 2609   5.079   5.625   1.771  0.0371 -1.2783  0.3963
  172GLU    HB3 2610   5.214   5.705   1.865 -0.7500 -0.0243  1.6527
  172GLU    HG2 2611   5.213   5.699   1.586  0.4556  0.6155 -0.1760
  172GLU    HG3 2612   5.361   5.647   1.676 -0.6425 -0.3441  0.1540
  173VAL      N 2613   5.123   5.392   2.073 -0.6304 -0.3581  0.3225
  173VAL     CA 2614   5.050   5.352   2.187  0.2906  0.5764 -1.0738
  173VAL      C 2615   5.139   5.366   2.313  0.6896 -0.0416  0.1770
  173VAL      O 2616   5.262   5.361   2.310 -0.0164  0.2014  0.0858
  173VAL     CB 2617   5.008   5.201   2.165 -0.0287 -0.2116 -0.5691
  173VAL    CG1 2618   4.895   5.198   2.064 -0.0421 -0.1329 -0.6525
  173VAL    CG2 2619   5.122   5.108   2.145 -0.4005  0.6993  1.3093
  173VAL      H 2620   5.201   5.333   2.047 -0.1239 -0.0052  0.9668
  173VAL     HA 2621   4.957   5.406   2.205 -0.1217 -0.7508  3.0005
  173VAL     HB 2622   4.971   5.169   2.262  1.4130  0.0553  0.1307
  173VAL   HG11 2623   4.814   5.267   2.090 -0.4071 -0.3297 -1.2221
  173VAL   HG12 2624   4.928   5.232   1.966  0.2089  1.6556 -0.0200
  173VAL   HG13 2625   4.848   5.100   2.059  0.4067 -0.3744 -0.2704
  173VAL   HG21 2626   5.074   5.013   2.121 -0.7104  0.8716  1.2350
  173VAL   HG22 2627   5.184   5.132   2.059 -1.1881 -0.5918  0.3210
  173VAL   HG23 2628   5.185   5.101   2.234  1.0310 -0.6479  0.2850
  174LEU      N 2629   5.068   5.370   2.425  0.6775 -0.5336  0.4773
  174LEU     CA 2630   5.128   5.367   2.554 -0.9188  0.3161 -0.6067
  174LEU      C 2631   5.208   5.233   2.576  0.3173 -0.0702  0.9678
  174LEU      O 2632   5.175   5.130   2.511  0.2405 -0.2648  0.4758
  174LEU     CB 2633   5.023   5.387   2.662 -0.3994  0.6098 -0.1415
  174LEU     CG 2634   4.938   5.509   2.650 -0.2101 -1.1632  0.5669
  174LEU    CD1 2635   4.829   5.522   2.755  0.1466  0.8797 -0.9720
  174LEU    CD2 2636   5.018   5.644   2.664  0.7248  1.1727  0.3014
  174LEU      H 2637   4.967   5.367   2.419  0.6889  0.0154 -0.2704
  174LEU     HA 2638   5.202   5.445   2.569 -0.5450 -0.0993 -0.2024
  174LEU    HB2 2639   4.959   5.299   2.655  1.5736 -0.9951  0.1196
  174LEU    HB3 2640   5.073   5.382   2.758  0.3784  1.2492 -0.4856
  174LEU     HG 2641   4.886   5.516   2.554  0.7899  1.6815  0.0404
  174LEU   HD11 2642   4.881   5.532   2.850 -1.4728 -0.1944  0.1335
  174LEU   HD12 2643   4.757   5.604   2.747 -1.5780 -0.3629  0.3434
  174LEU   HD13 2644   4.771   5.430   2.748 -0.2308  1.0712 -0.4947
  174LEU   HD21 2645   4.955   5.733   2.667 -0.1489  0.5645  1.1485
  174LEU   HD22 2646   5.084   5.640   2.751  1.6067  0.3818 -0.3540
  174LEU   HD23 2647   5.087   5.650   2.580  0.0258 -0.9131 -0.5728
  175ALA      N 2648   5.296   5.228   2.674 -0.1801 -0.3990  0.4905
  175ALA     CA 2649   5.389   5.115   2.700 -0.0868 -1.2590 -0.2079
  175ALA      C 2650   5.323   4.981   2.694 -0.4565 -0.2115 -0.0971
  175ALA      O 2651   5.243   4.946   2.778  0.6494 -0.3085  0.1999
  175ALA     CB 2652   5.505   5.147   2.606 -0.1677 -1.1292  0.0573
  175ALA      H 2653   5.311   5.312   2.729  0.8480 -0.0308 -0.2825
  175ALA     HA 2654   5.427   5.134   2.800 -0.8640  0.2131 -0.1483
  175ALA    HB1 2655   5.583   5.071   2.610  1.3222  0.3149  1.0942
  175ALA    HB2 2656   5.466   5.156   2.505 -1.6651  0.8011  0.6838
  175ALA    HB3 2657   5.550   5.241   2.636  0.8673 -1.5645 -0.0533
  176SER      N 2658   5.363   4.900   2.589  0.6181  0.0965 -0.3799
  176SER     CA 2659   5.292   4.773   2.562 -0.7637 -0.5132 -0.0501
  176SER      C 2660   5.313   4.674   2.677  0.2504  0.2186 -0.0918
  176SER      O 2661   5.422   4.622   2.700 -0.0491  0.4550  0.1255
  176SER     CB 2662   5.141   4.805   2.520 -1.4502  0.7046  0.0233
  176SER     OG 2663   5.148   4.887   2.403  0.0730 -0.3647  0.3066
  176SER      H 2664   5.440   4.928   2.530  1.7067 -1.0311  0.3938
  176SER     HA 2665   5.336   4.725   2.474  0.2234  1.5288 -0.8027
  176SER    HB2 2666   5.099   4.705   2.508  0.1199  0.0824 -0.9672
  176SER    HB3 2667   5.094   4.859   2.602  0.2823  0.7770  1.0966
  176SER     HG 2668   5.162   4.977   2.432 -0.0944 -0.5608  1.0451
  177VAL      N 2669   5.206   4.639   2.751 -0.1386 -0.2013  0.5964
  177VAL     CA 2670   5.228   4.552   2.870 -0.0332  0.3341  0.3949
  177VAL      C 2671   5.147   4.427   2.846 -0.0051  0.3827  0.6617
  177VAL      O 2672   5.068   4.410   2.752 -0.5891 -0.0996 -0.0669
  177VAL     CB 2673   5.209   4.626   2.998  0.4146  0.9700 -0.3765
  177VAL    CG1 2674   5.336   4.707   3.025 -0.1188 -0.1745 -0.4224
  177VAL    CG2 2675   5.092   4.724   3.020  0.4299 -0.0550  0.4183
  177VAL      H 2676   5.112   4.666   2.727  0.5152  1.7542 -0.2030
  177VAL     HA 2677   5.328   4.508   2.877 -0.9873 -2.2246  0.1027
  177VAL     HB 2678   5.206   4.555   3.081  0.6119  0.8241 -0.4950
  177VAL   HG11 2679   5.356   4.784   2.950  0.7846  0.4359  0.3915
  177VAL   HG12 2680   5.338   4.736   3.130 -1.4645 -0.5742 -0.2463
  177VAL   HG13 2681   5.421   4.639   3.026 -0.5241 -0.8158  1.9333
  177VAL   HG21 2682   5.095   4.788   2.932  1.7701 -1.1397 -0.3972
  177VAL   HG22 2683   5.002   4.664   3.023  1.2362 -1.3211  0.5763
  177VAL   HG23 2684   5.101   4.778   3.114 -0.5644 -0.9716  1.0807
  178GLY      N 2685   5.179   4.330   2.929  0.3678  0.3909 -0.0904
  178GLY     CA 2686   5.114   4.194   2.928  0.0308 -0.7744 -0.0154
  178GLY      C 2687   5.138   4.117   3.061  0.2874  0.5159  1.0297
  178GLY      O 2688   5.181   4.171   3.161  0.4218  0.2457  0.4673
  178GLY      H 2689   5.256   4.335   2.994  0.0711 -0.1528  0.3262
  178GLY    HA2 2690   5.007   4.198   2.909  0.1583  0.1747 -0.6664
  178GLY    HA3 2691   5.166   4.135   2.853  0.0583  0.3629 -0.9381
  179GLY      N 2692   5.100   3.986   3.063 -0.2269 -0.2125  0.4395
  179GLY     CA 2693   5.140   3.893   3.171 -0.4368 -0.4105 -0.4935
  179GLY      C 2694   5.053   3.767   3.188  0.3903  0.5793  0.2836
  179GLY      O 2695   4.998   3.722   3.083  0.1018  0.0371 -0.3711
  179GLY      H 2696   5.040   3.953   2.988  0.4847  0.0117 -0.2522
  179GLY    HA2 2697   5.243   3.859   3.164  0.2430  1.1479  0.8782
  179GLY    HA3 2698   5.132   3.946   3.265  1.2163 -1.5179  0.3746
  180SER      N 2699   5.042   3.722   3.311 -0.3225  0.0589  0.2635
  180SER     CA 2700   4.989   3.588   3.335  0.7977  0.1549 -0.6873
  180SER      C 2701   4.904   3.574   3.461 -0.3561 -0.3157  0.2644
  180SER      O 2702   4.941   3.631   3.561 -0.0511 -0.2290 -0.4622
  180SER     CB 2703   5.096   3.487   3.357  0.3418  0.4007 -0.7514
  180SER     OG 2704   5.175   3.463   3.247 -0.4115 -0.4770  1.2455
  180SER      H 2705   5.086   3.772   3.387 -1.9727 -0.3346  1.5923
  180SER     HA 2706   4.932   3.549   3.251 -0.8510 -1.1698  0.8800
  180SER    HB2 2707   5.164   3.524   3.433 -0.9496 -0.1068  0.7596
  180SER    HB3 2708   5.060   3.388   3.384 -0.3634  1.0648  1.1465
  180SER     HG 2709   5.249   3.524   3.242 -0.5544 -0.3252  0.9232
  181MET      N 2710   4.791   3.506   3.458  0.6048 -0.3426 -0.2923
  181MET     CA 2711   4.702   3.487   3.572  0.0409  0.0742 -0.5611
  181MET      C 2712   4.653   3.341   3.569  0.4777  0.4013 -0.7702
  181MET      O 2713   4.569   3.297   3.492  0.4768 -0.0334  0.5125
  181MET     CB 2714   4.587   3.581   3.586  0.6630 -1.4497 -0.1801
  181MET     CG 2715   4.493   3.551   3.706 -0.3221 -0.2661  0.8883
  181MET     SD 2716   4.377   3.677   3.759 -0.1721  0.3425  0.1086
  181MET     CE 2717   4.277   3.686   3.608  0.4338 -0.0610  0.3884
  181MET      H 2718   4.758   3.480   3.366 -0.3826  1.9706 -0.7236
  181MET     HA 2719   4.765   3.495   3.661  0.3443 -1.4894 -0.5726
  181MET    HB2 2720   4.621   3.681   3.611 -0.0712 -0.9409 -1.0633
  181MET    HB3 2721   4.535   3.576   3.490  0.1442 -0.1752  0.0047
  181MET    HG2 2722   4.442   3.459   3.678 -0.3222  0.1461 -0.6378
  181MET    HG3 2723   4.560   3.520   3.787  0.9384  0.6910  0.2931
  181MET    HE1 2724   4.212   3.599   3.609  0.4255 -0.1801 -1.8113
  181MET    HE2 2725   4.221   3.779   3.619 -0.0018 -0.4246  1.4647
  181MET    HE3 2726   4.346   3.693   3.524  0.2415  1.3449  0.2941
  182ILE      N 2727   4.706   3.261   3.661  0.2524  1.0536 -0.2198
  182ILE     CA 2728   4.662   3.123   3.685  0.4505  0.5060  0.1618
  182ILE      C 2729   4.539   3.116   3.770  0.4164 -0.5242 -0.4511
  182ILE      O 2730   4.548   3.157   3.888  0.4108  0.1332 -0.5263
  182ILE     CB 2731   4.779   3.048   3.758 -1.1925 -0.8957  0.1988
  182ILE    CG1 2732   4.917   3.079   3.703  0.4040  0.3447 -0.9126
  182ILE    CG2 2733   4.747   2.898   3.747  0.1926 -0.3063  0.1809
  182ILE    CD1 2734   4.947   3.065   3.559 -0.6566  1.5332  0.0043
  182ILE      H 2735   4.766   3.301   3.731 -0.1494 -0.8003  1.3586
  182ILE     HA 2736   4.646   3.074   3.589 -0.0243  1.4004 -0.2299
  182ILE     HB 2737   4.787   3.086   3.860  0.3987  2.2293 -0.8471
  182ILE   HG12 2738   4.932   3.186   3.714  0.9398  0.1810  0.2545
  182ILE   HG13 2739   4.993   3.028   3.761  0.3415 -0.1099 -1.2154
  182ILE   HG21 2740   4.768   2.858   3.648  0.0836 -1.6067  0.6537
  182ILE   HG22 2741   4.821   2.845   3.806  1.5173  0.7224 -0.4376
  182ILE   HG23 2742   4.647   2.864   3.773  0.2208 -0.0790  0.6086
  182ILE   HD11 2743   4.957   2.958   3.540 -0.8944  1.1754  1.6050
  182ILE   HD12 2744   4.862   3.112   3.511 -0.8842  1.2935  0.1665
  182ILE   HD13 2745   5.041   3.114   3.531  0.2348 -0.2239 -0.4187
  183ILE      N 2746   4.423   3.061   3.720 -0.5930 -0.6722 -0.1190
  183ILE     CA 2747   4.308   3.045   3.801  0.6251  1.2119 -0.9782
  183ILE      C 2748   4.316   2.895   3.842 -0.1092 -0.2065  0.6229
  183ILE      O 2749   4.330   2.807   3.758  0.1541  0.0977  0.1278
  183ILE     CB 2750   4.183   3.089   3.728  0.1143  0.2489 -0.2553
  183ILE    CG1 2751   4.164   3.244   3.727 -1.3521  1.5363 -0.9514
  183ILE    CG2 2752   4.060   3.015   3.792 -0.6563 -0.5861 -0.1005
  183ILE    CD1 2753   4.030   3.292   3.668 -0.1278  0.4967 -0.1430
  183ILE      H 2754   4.441   3.001   3.641  2.4983 -0.6829  0.3659
  183ILE     HA 2755   4.301   3.103   3.893 -0.0672  0.1092 -0.2842
  183ILE     HB 2756   4.195   3.053   3.626 -0.2708 -0.5634 -0.0321
  183ILE   HG12 2757   4.166   3.286   3.827 -0.5626  1.1316 -0.7750
  183ILE   HG13 2758   4.247   3.270   3.661 -0.0208 -0.1563 -0.1131
  183ILE   HG21 2759   3.959   3.034   3.755 -0.1013  0.5687 -1.1839
  183ILE   HG22 2760   4.067   2.909   3.766  1.2097 -0.3925 -0.6037
  183ILE   HG23 2761   4.060   3.016   3.901 -0.3769 -0.2608 -0.1005
  183ILE   HD11 2762   3.947   3.235   3.711  0.6748 -0.7980 -0.1931
  183ILE   HD12 2763   4.025   3.399   3.688  0.5573  0.6063 -0.4949
  183ILE   HD13 2764   4.038   3.263   3.563  1.6309  0.7434 -0.1244
  184GLY      N 2765   4.309   2.867   3.967  0.3187  0.7073  0.1692
  184GLY     CA 2766   4.300   2.731   4.033 -0.4337 -0.9112  0.2451
  184GLY      C 2767   4.442   2.673   4.058  0.5759  0.0967 -0.7999
  184GLY      O 2768   4.457   2.548   4.069  0.2804 -0.5564 -0.5563
  184GLY      H 2769   4.293   2.945   4.030  1.3821 -0.2218  1.7335
  184GLY    HA2 2770   4.243   2.735   4.126  0.3454 -0.6695  0.7374
  184GLY    HA3 2771   4.245   2.656   3.978  0.0941 -1.0391 -0.1268
  185GLY      N 2772   4.547   2.746   4.049 -0.0432  0.0871 -0.6311
  185GLY     CA 2773   4.683   2.697   4.085  1.4135  0.2866 -0.3552
  185GLY      C 2774   4.786   2.792   4.120  0.5084 -1.3873 -0.2256
  185GLY      O 2775   4.762   2.917   4.136  0.5731  0.2477 -0.3009
  185GLY      H 2776   4.537   2.844   4.029 -1.4223  0.2213  0.4043
  185GLY    HA2 2777   4.680   2.628   4.169  0.4474  0.7263  0.0062
  185GLY    HA3 2778   4.723   2.636   4.004  1.1303 -0.7595  0.2551
  186ILE      N 2779   4.907   2.743   4.138  0.1796  0.6105  0.5054
  186ILE     CA 2780   5.040   2.814   4.154  0.2969 -0.7597 -0.3705
  186ILE      C 2781   5.143   2.748   4.067 -0.8701  1.2532  0.4668
  186ILE      O 2782   5.145   2.625   4.056 -0.1003 -0.1706  0.5876
  186ILE     CB 2783   5.082   2.815   4.311 -0.1259 -0.0781  0.1384
  186ILE    CG1 2784   4.979   2.885   4.403 -0.2492  0.0866  1.4455
  186ILE    CG2 2785   5.218   2.881   4.329 -0.5742 -0.0535  0.3235
  186ILE    CD1 2786   4.994   2.840   4.548  0.0860 -0.5594  0.5904
  186ILE      H 2787   4.917   2.643   4.129 -0.3092  0.6497 -1.3920
  186ILE     HA 2788   5.023   2.921   4.139 -1.0764 -0.8340  0.2703
  186ILE     HB 2789   5.088   2.712   4.344  0.6633  0.0571  0.4533
  186ILE   HG12 2790   4.994   2.991   4.383 -1.1032 -0.0050  0.0439
  186ILE   HG13 2791   4.881   2.854   4.369  0.3606 -0.9879  0.5330
  186ILE   HG21 2792   5.217   2.990   4.321 -0.3112 -0.0020  0.8786
  186ILE   HG22 2793   5.247   2.867   4.433  0.2634  0.0899  0.1248
  186ILE   HG23 2794   5.297   2.836   4.270 -0.2600  0.7402  0.1121
  186ILE   HD11 2795   5.075   2.892   4.599 -0.2558  0.1013  0.4688
  186ILE   HD12 2796   4.901   2.866   4.598  0.4017  0.3815  0.7196
  186ILE   HD13 2797   5.012   2.732   4.555 -0.3137 -0.8280 -1.3390
  187ASP      N 2798   5.248   2.818   4.013 -0.0602  0.2031  0.5464
  187ASP     CA 2799   5.359   2.759   3.937 -0.7143  0.2174  1.1315
  187ASP      C 2800   5.488   2.834   3.979 -0.0058  0.4473  0.3277
  187ASP      O 2801   5.493   2.953   3.966  0.1695  0.7129  0.6697
  187ASP     CB 2802   5.337   2.729   3.783  0.2355 -0.6509 -0.8350
  187ASP     CG 2803   5.447   2.663   3.711  1.0790  1.0123  0.1673
  187ASP    OD1 2804   5.562   2.673   3.751  0.1396 -0.1668 -0.0409
  187ASP    OD2 2805   5.411   2.602   3.609  0.3508  0.2087  0.0662
  187ASP      H 2806   5.259   2.915   4.039 -0.9938  0.8049 -0.9976
  187ASP     HA 2807   5.381   2.661   3.979  1.3876 -0.2495 -0.6679
  187ASP    HB2 2808   5.246   2.669   3.775 -0.7006  0.4059  0.7529
  187ASP    HB3 2809   5.302   2.821   3.736 -0.3448 -0.2837  0.2468
  188HIS      N 2810   5.597   2.760   4.006 -0.7166  0.6914 -0.6241
  188HIS     CA 2811   5.726   2.825   4.031  0.7634  0.3600 -0.1502
  188HIS      C 2812   5.793   2.893   3.913  0.1371  0.0680 -0.1086
  188HIS      O 2813   5.884   2.971   3.945  0.1515  0.3613  1.1943
  188HIS     CB 2814   5.808   2.729   4.104 -0.6482  0.2061 -0.3881
  188HIS     CG 2815   5.877   2.617   4.030  0.6169 -0.4346 -0.5659
  188HIS    ND1 2816   5.825   2.493   4.012 -0.1208 -0.3942  0.6879
  188HIS    CD2 2817   6.002   2.613   3.982  0.6452 -0.7808  0.1146
  188HIS    CE1 2818   5.911   2.429   3.936  1.3801  0.3095  0.3250
  188HIS    NE2 2819   6.016   2.500   3.901 -0.5695  0.7707  0.2406
  188HIS      H 2820   5.601   2.660   4.000  0.2530  0.5555  0.9663
  188HIS     HA 2821   5.708   2.912   4.094 -0.5116  0.4207 -0.5259
  188HIS    HB2 2822   5.886   2.796   4.140  0.2098 -0.5578 -0.7347
  188HIS    HB3 2823   5.759   2.696   4.196 -0.7629  1.0715 -0.1202
  188HIS    HD1 2824   5.727   2.471   4.029 -1.1671  1.8874 -1.1996
  188HIS    HD2 2825   6.070   2.697   3.985 -0.3299  0.0741 -0.4828
  188HIS    HE1 2826   5.873   2.342   3.886 -0.2208  0.8920  0.4071
  189SER      N 2827   5.740   2.877   3.789 -0.0254 -0.3874  0.3812
  189SER     CA 2828   5.805   2.934   3.664  0.3805  0.9374 -0.0977
  189SER      C 2829   5.766   3.082   3.641  0.2167 -0.2397  0.1757
  189SER      O 2830   5.780   3.136   3.530  0.1022  0.2754 -0.2416
  189SER     CB 2831   5.777   2.832   3.556  1.5007  0.1069  0.5866
  189SER     OG 2832   5.636   2.815   3.534 -0.3212  0.2440  0.2340
  189SER      H 2833   5.652   2.829   3.786 -0.1331 -0.1725 -0.7133
  189SER     HA 2834   5.912   2.931   3.685  0.6148 -0.9633 -1.0744
  189SER    HB2 2835   5.824   2.866   3.464  1.5284 -0.0241  0.5527
  189SER    HB3 2836   5.820   2.736   3.584 -0.1853 -0.7950  0.3502
  189SER     HG 2837   5.613   2.741   3.590  0.6909 -0.2739  0.0197
  190LEU      N 2838   5.709   3.148   3.743 -0.3848  0.3243 -0.2613
  190LEU     CA 2839   5.678   3.286   3.743 -0.9255 -0.4535 -0.2893
  190LEU      C 2840   5.762   3.365   3.852  0.3230  0.3583  0.8464
  190LEU      O 2841   5.758   3.485   3.849 -0.6312  0.7840 -0.0599
  190LEU     CB 2842   5.532   3.310   3.757 -1.1913  0.2629  0.3602
  190LEU     CG 2843   5.453   3.228   3.654 -0.1209  0.0524  0.7854
  190LEU    CD1 2844   5.385   3.109   3.702  0.3641  0.0188  0.0826
  190LEU    CD2 2845   5.337   3.315   3.602 -0.6788 -0.5548  0.4899
  190LEU      H 2846   5.695   3.093   3.827 -1.0716 -0.9606 -1.1424
  190LEU     HA 2847   5.726   3.336   3.658  0.1993 -0.0614  0.5260
  190LEU    HB2 2848   5.497   3.296   3.859 -1.1352  0.3753  0.3950
  190LEU    HB3 2849   5.537   3.415   3.728 -0.0328  0.5371  1.4135
  190LEU     HG 2850   5.509   3.206   3.563 -0.1519  0.0555  0.7657
  190LEU   HD11 2851   5.313   3.132   3.782 -0.7554 -1.6477 -0.3382
  190LEU   HD12 2852   5.351   3.052   3.616  0.9401 -0.1597 -0.0294
  190LEU   HD13 2853   5.452   3.044   3.759 -0.9428 -0.2474  1.4694
  190LEU   HD21 2854   5.272   3.246   3.550  0.0439 -0.1638 -1.0310
  190LEU   HD22 2855   5.289   3.351   3.694 -0.5951 -0.9661  0.6983
  190LEU   HD23 2856   5.370   3.398   3.539 -0.2130 -1.0118  0.1233
  191TYR      N 2857   5.827   3.291   3.944 -0.0960 -0.2673 -0.3871
  191TYR     CA 2858   5.886   3.357   4.063 -0.7970  0.2424  0.4267
  191TYR      C 2859   6.022   3.291   4.104 -0.0350  0.1782  0.1287
  191TYR      O 2860   6.061   3.191   4.044  0.0106  0.1358  0.5588
  191TYR     CB 2861   5.779   3.372   4.166  0.0626  0.9413 -0.6644
  191TYR     CG 2862   5.745   3.238   4.231  0.4591  0.0594  0.1395
  191TYR    CD1 2863   5.624   3.172   4.193 -0.3541 -0.3144  0.1641
  191TYR    CD2 2864   5.831   3.174   4.321 -0.0146 -0.1434 -0.0131
  191TYR    CE1 2865   5.588   3.061   4.254  0.1737  1.6746 -0.5536
  191TYR    CE2 2866   5.798   3.053   4.377  0.7375  0.6056 -0.6238
  191TYR     CZ 2867   5.673   2.992   4.341  0.1219  0.2609  0.1724
  191TYR     OH 2868   5.643   2.869   4.387 -0.0852  1.1186  0.4103
  191TYR      H 2869   5.855   3.197   3.920 -1.8710 -0.6534 -1.3552
  191TYR     HA 2870   5.914   3.458   4.036 -1.7368  0.1416 -1.1661
  191TYR    HB2 2871   5.817   3.433   4.248  1.2345 -0.3673 -0.1494
  191TYR    HB3 2872   5.693   3.421   4.122 -0.0520  1.4725  0.1150
  191TYR    HD1 2873   5.572   3.206   4.104  0.1503 -0.2633 -0.1176
  191TYR    HD2 2874   5.933   3.207   4.338  0.1256 -0.6765  0.2190
  191TYR    HE1 2875   5.490   3.017   4.246  0.4038  1.1561 -0.6291
  191TYR    HE2 2876   5.864   2.993   4.437 -1.5741 -0.9201  0.6757
  191TYR     HH 2877   5.684   2.846   4.471 -0.5076  0.6513  0.4947
  192THR      N 2878   6.099   3.366   4.180 -0.2643  0.5412 -0.2552
  192THR     CA 2879   6.236   3.318   4.218  0.4419  0.4605  0.1138
  192THR      C 2880   6.267   3.332   4.366 -0.4141 -0.1621 -0.1496
  192THR      O 2881   6.202   3.416   4.432 -0.1882  0.4717  0.4834
  192THR     CB 2882   6.339   3.386   4.136 -0.0326 -0.0759 -0.3162
  192THR    OG1 2883   6.329   3.527   4.149  0.1299 -0.3018 -0.1655
  192THR    CG2 2884   6.366   3.346   3.994  0.3972 -0.4420  0.1930
  192THR      H 2885   6.048   3.435   4.232 -0.4860 -0.3002  0.7091
  192THR     HA 2886   6.240   3.214   4.187 -0.4559  0.2418  0.6814
  192THR     HB 2887   6.436   3.370   4.185 -1.1107  0.5164  2.3997
  192THR    HG1 2888   6.241   3.552   4.120  0.3036  0.2165 -0.2720
  192THR   HG21 2889   6.472   3.362   3.972  0.7467 -0.1466  1.8097
  192THR   HG22 2890   6.336   3.243   3.975 -0.4162 -0.2420  0.3158
  192THR   HG23 2891   6.305   3.412   3.933  0.2852  0.5741  1.3177
  193GLY      N 2892   6.355   3.253   4.426 -0.6012  0.6219 -0.0456
  193GLY     CA 2893   6.357   3.232   4.572  0.2769  0.2892 -0.1691
  193GLY      C 2894   6.235   3.177   4.642 -0.0835 -0.3116  0.0485
  193GLY      O 2895   6.135   3.140   4.583 -0.5921 -0.1331  0.1361
  193GLY      H 2896   6.402   3.184   4.369  1.2241  0.0732  1.8849
  193GLY    HA2 2897   6.428   3.150   4.583 -0.0696  0.0462  0.3664
  193GLY    HA3 2898   6.389   3.320   4.628  0.3534  0.1082  0.0775
  194SER      N 2899   6.242   3.173   4.774 -0.1910  0.0653  0.2136
  194SER     CA 2900   6.136   3.130   4.861  0.6869  0.3821 -0.5725
  194SER      C 2901   6.010   3.223   4.848 -0.1776  1.0151  0.2482
  194SER      O 2902   6.013   3.341   4.852 -0.4742 -0.9768 -0.4950
  194SER     CB 2903   6.182   3.140   5.017  0.2824  0.5458  0.8089
  194SER     OG 2904   6.298   3.070   5.043 -0.5980  0.1365  0.5551
  194SER      H 2905   6.324   3.208   4.822 -1.3458  1.9539  1.0406
  194SER     HA 2906   6.112   3.028   4.829 -0.1618 -0.8337  2.9891
  194SER    HB2 2907   6.200   3.243   5.049  0.2415  0.7297  0.2717
  194SER    HB3 2908   6.107   3.112   5.091 -0.8256 -1.9283 -0.9776
  194SER     HG 2909   6.333   3.101   5.127  0.5752  0.7497 -0.0925
  195LEU      N 2910   5.886   3.158   4.845 -0.7931  0.5516  0.4634
  195LEU     CA 2911   5.755   3.207   4.857  0.4107 -0.4666 -0.0122
  195LEU      C 2912   5.709   3.205   5.005  0.8069 -0.0711 -0.1532
  195LEU      O 2913   5.691   3.094   5.061  1.0508 -0.5863 -0.7899
  195LEU     CB 2914   5.664   3.135   4.746 -0.5522  0.2980 -0.2064
  195LEU     CG 2915   5.516   3.143   4.773  0.1379 -0.1997 -0.3829
  195LEU    CD1 2916   5.462   3.291   4.779 -0.6222  0.0868 -0.1703
  195LEU    CD2 2917   5.460   3.063   4.654  0.2153 -1.1424  0.9225
  195LEU      H 2918   5.888   3.057   4.839 -0.0529  0.5553  0.4883
  195LEU     HA 2919   5.767   3.309   4.821 -0.3719 -0.3732 -0.0405
  195LEU    HB2 2920   5.695   3.162   4.645  1.0818  1.1491  0.4500
  195LEU    HB3 2921   5.681   3.027   4.756 -1.3445  0.1600 -0.2083
  195LEU     HG 2922   5.494   3.090   4.865 -1.2442  0.8913  0.0005
  195LEU   HD11 2923   5.517   3.350   4.704 -0.3665  0.6658  0.4499
  195LEU   HD12 2924   5.356   3.285   4.756 -0.5059 -0.8357 -0.5369
  195LEU   HD13 2925   5.471   3.340   4.876 -0.3275 -0.7208  0.2199
  195LEU   HD21 2926   5.352   3.053   4.664  0.2868 -1.8958  1.0438
  195LEU   HD22 2927   5.496   3.118   4.567 -2.3019  0.4700  0.6865
  195LEU   HD23 2928   5.502   2.963   4.655 -1.2201 -1.8606 -0.7608
  196TRP      N 2929   5.673   3.324   5.048  0.2748 -0.0619  0.4009
  196TRP     CA 2930   5.620   3.356   5.183 -0.6820 -0.4204 -0.4529
  196TRP      C 2931   5.478   3.417   5.183  1.2410  0.5777  0.2821
  196TRP      O 2932   5.434   3.471   5.080  0.1669  0.3723 -0.0834
  196TRP     CB 2933   5.706   3.459   5.260  0.0100  0.0187 -0.2609
  196TRP     CG 2934   5.854   3.432   5.288  0.0549  1.1350 -0.0351
  196TRP    CD1 2935   5.957   3.427   5.200  0.1673  0.0250  0.5061
  196TRP    CD2 2936   5.910   3.396   5.413  0.2717 -0.5606 -0.3949
  196TRP    NE1 2937   6.069   3.403   5.265 -0.5303  0.5924 -0.2344
  196TRP    CE2 2938   6.047   3.359   5.393 -0.1512 -0.6138 -0.3415
  196TRP    CE3 2939   5.855   3.376   5.543 -0.0990 -0.2703 -0.0690
  196TRP    CZ2 2940   6.127   3.305   5.488  0.6515 -0.2385 -0.0311
  196TRP    CZ3 2941   5.940   3.323   5.644  0.1195  0.3527 -0.3194
  196TRP    CH2 2942   6.066   3.283   5.615 -1.1675  0.2428  1.1903
  196TRP      H 2943   5.681   3.404   4.986 -1.5611  0.0508  0.1997
  196TRP     HA 2944   5.614   3.258   5.231  0.5910 -1.6526 -2.5078
  196TRP    HB2 2945   5.706   3.546   5.195 -1.8296  0.2662 -0.0481
  196TRP    HB3 2946   5.657   3.476   5.356 -0.4635 -0.3983 -0.4168
  196TRP    HD1 2947   5.948   3.442   5.094  0.9027 -2.0276  0.0597
  196TRP    HE1 2948   6.161   3.404   5.224 -0.6405  0.3417 -0.4992
  196TRP    HE3 2949   5.749   3.389   5.557 -0.0768  0.1087 -0.2265
  196TRP    HZ2 2950   6.234   3.293   5.474  0.6265 -0.1076 -0.3577
  196TRP    HZ3 2951   5.907   3.311   5.746  0.1554  0.5074 -0.2892
  196TRP    HH2 2952   6.124   3.249   5.699 -0.1147 -0.1466  0.3479
  197TYR      N 2953   5.399   3.387   5.287  0.4108 -0.3875 -0.9311
  197TYR     CA 2954   5.253   3.422   5.296 -0.3622 -0.4940  0.6017
  197TYR      C 2955   5.210   3.525   5.408  0.1899  0.4929 -0.1618
  197TYR      O 2956   5.271   3.508   5.516 -0.1425  0.8359  0.3086
  197TYR     CB 2957   5.165   3.295   5.304  0.0477  0.9128  0.8270
  197TYR     CG 2958   5.158   3.207   5.175 -0.1659 -0.4497 -0.6493
  197TYR    CD1 2959   5.038   3.208   5.100 -0.0066 -0.3918  0.2598
  197TYR    CD2 2960   5.263   3.119   5.148 -0.4165  0.1838  1.0659
  197TYR    CE1 2961   5.038   3.128   4.990  0.6251  0.3405  1.1091
  197TYR    CE2 2962   5.260   3.041   5.033  0.0518 -0.5238 -0.4392
  197TYR     CZ 2963   5.148   3.047   4.948  0.3219 -0.5807 -0.9631
  197TYR     OH 2964   5.140   2.967   4.848 -0.9284  0.3478  0.1379
  197TYR      H 2965   5.437   3.330   5.362 -0.2699 -1.1615 -1.1420
  197TYR     HA 2966   5.230   3.460   5.196  0.2254 -0.2468  0.5528
  197TYR    HB2 2967   5.188   3.227   5.386 -0.2645 -0.2830 -0.0251
  197TYR    HB3 2968   5.059   3.311   5.323 -0.5692 -1.2405 -0.1863
  197TYR    HD1 2969   4.954   3.273   5.116  0.0721 -0.1288 -0.3293
  197TYR    HD2 2970   5.353   3.122   5.207  0.7688  2.0777 -0.5939
  197TYR    HE1 2971   4.947   3.124   4.932  0.9818  0.5401  0.5163
  197TYR    HE2 2972   5.344   2.975   5.020  0.9183 -0.2347  2.3310
  197TYR     HH 2973   5.213   2.905   4.854 -0.4514  0.9234  0.5906
  198THR      N 2974   5.104   3.602   5.393 -0.5927  0.1667 -0.2438
  198THR     CA 2975   5.040   3.690   5.491  0.3500 -0.3187 -0.8239
  198THR      C 2976   4.880   3.671   5.507 -0.2258 -0.4005  0.7830
  198THR      O 2977   4.810   3.667   5.407 -0.6204  0.6869 -0.4447
  198THR     CB 2978   5.068   3.840   5.455 -0.0894  0.4642  0.1529
  198THR    OG1 2979   5.035   3.929   5.554  0.7811 -0.0536  0.4264
  198THR    CG2 2980   4.993   3.893   5.334 -0.9807  0.4221 -0.8238
  198THR      H 2981   5.060   3.590   5.302  0.4768 -1.3046 -0.6339
  198THR     HA 2982   5.090   3.679   5.587 -1.3680  2.1225  0.5778
  198THR     HB 2983   5.173   3.867   5.442 -0.0166  0.0287 -0.2162
  198THR    HG1 2984   5.093   3.897   5.623  0.6971 -0.2601  0.4036
  198THR   HG21 2985   4.887   3.900   5.359 -0.9411 -0.1527 -0.4771
  198THR   HG22 2986   5.031   3.995   5.320 -0.7931  0.6012  0.6220
  198THR   HG23 2987   5.024   3.837   5.246  0.9149 -0.2272  0.1527
  199PRO      N 2988   4.833   3.662   5.631  0.1546 -0.3150 -0.5635
  199PRO     CA 2989   4.689   3.657   5.657 -0.0457  0.2097  0.4544
  199PRO      C 2990   4.605   3.786   5.610 -0.8394  0.9278  0.0819
  199PRO      O 2991   4.629   3.898   5.638 -0.5372 -0.6108  0.0967
  199PRO     CB 2992   4.666   3.648   5.813 -0.0366 -0.2085  0.4353
  199PRO     CG 2993   4.792   3.714   5.867  0.2802 -0.5808 -0.4104
  199PRO     CD 2994   4.898   3.701   5.761  0.0728 -0.0753  0.2875
  199PRO     HA 2995   4.650   3.570   5.606  1.0763  0.3239 -0.6978
  199PRO    HB2 2996   4.574   3.697   5.845 -0.2245  0.8119 -1.3703
  199PRO    HB3 2997   4.674   3.541   5.832  0.1720 -0.6879 -1.7525
  199PRO    HG2 2998   4.774   3.819   5.895  0.8633 -0.3004 -1.0422
  199PRO    HG3 2999   4.825   3.661   5.956 -0.0777  0.4650  0.3974
  199PRO    HD2 3000   4.966   3.620   5.789 -0.1680 -0.1636  0.6462
  199PRO    HD3 3001   4.957   3.791   5.743 -0.1928  0.1287  0.4318
  200ILE      N 3002   4.499   3.759   5.548 -0.4934 -0.2479  1.1461
  200ILE     CA 3003   4.400   3.858   5.506  0.8832 -0.9933  0.0767
  200ILE      C 3004   4.307   3.872   5.634  0.0208  0.2974  0.8074
  200ILE      O 3005   4.261   3.770   5.692  0.3287 -0.7765  0.8510
  200ILE     CB 3006   4.312   3.813   5.379 -0.2212 -0.7564 -0.8496
  200ILE    CG1 3007   4.384   3.794   5.248 -1.0682  0.3241  1.4398
  200ILE    CG2 3008   4.199   3.924   5.363  0.0097 -0.7440  0.5307
  200ILE    CD1 3009   4.297   3.712   5.150 -0.5362  0.3857 -1.0831
  200ILE      H 3010   4.483   3.664   5.518 -0.0602  0.1432 -0.5683
  200ILE     HA 3011   4.446   3.955   5.485 -1.4435  0.2414  0.0423
  200ILE     HB 3012   4.263   3.721   5.411  0.4296 -0.9695 -0.4245
  200ILE   HG12 3013   4.412   3.892   5.209 -0.6597 -0.1606  0.4396
  200ILE   HG13 3014   4.476   3.736   5.259 -0.1401  1.6092  0.9125
  200ILE   HG21 3015   4.123   3.900   5.289  0.1914  0.2343  0.0012
  200ILE   HG22 3016   4.134   3.927   5.450 -2.1224 -0.0971 -0.9295
  200ILE   HG23 3017   4.233   4.025   5.342 -0.5376 -0.8717 -1.3494
  200ILE   HD11 3018   4.352   3.697   5.057 -0.6782 -2.7092 -0.8887
  200ILE   HD12 3019   4.277   3.611   5.188 -0.0320  0.8311  0.5232
  200ILE   HD13 3020   4.203   3.760   5.122  0.0688  1.8078 -0.8176
  201ARG      N 3021   4.286   3.993   5.677  0.2666 -0.6999 -0.2196
  201ARG     CA 3022   4.210   4.045   5.796 -1.0445 -0.0606  0.7352
  201ARG      C 3023   4.061   4.014   5.782  0.3464 -0.6589 -0.1289
  201ARG      O 3024   3.993   3.975   5.880  0.3350 -0.0600  0.0117
  201ARG     CB 3025   4.239   4.202   5.807 -0.1343 -0.0298 -1.7822
  201ARG     CG 3026   4.186   4.268   5.935  1.0357  0.0585  0.0544
  201ARG     CD 3027   4.254   4.399   5.957 -0.1618 -0.8958  0.1000
  201ARG     NE 3028   4.191   4.458   6.079 -0.2109 -0.5768 -0.0832
  201ARG     CZ 3029   4.098   4.554   6.070 -0.1701  0.3575 -0.3776
  201ARG    NH1 3030   4.056   4.615   5.964 -0.1043  0.5082  0.5550
  201ARG    NH2 3031   4.043   4.590   6.184  0.2846 -0.3343 -0.1142
  201ARG      H 3032   4.333   4.064   5.623 -0.1292  0.4437  0.8403
  201ARG     HA 3033   4.244   3.987   5.882 -0.2217 -1.2548 -0.3294
  201ARG    HB2 3034   4.347   4.206   5.825 -0.4339 -1.0535  1.4721
  201ARG    HB3 3035   4.221   4.267   5.721 -0.4808  1.7599 -0.4642
  201ARG    HG2 3036   4.079   4.283   5.915  1.1017 -0.8726 -1.2808
  201ARG    HG3 3037   4.210   4.205   6.020  1.6725 -0.0210 -0.1786
  201ARG    HD2 3038   4.361   4.384   5.971 -0.2785 -1.3063  0.6104
  201ARG    HD3 3039   4.239   4.471   5.878 -1.4019  0.1075  1.1641
  201ARG     HE 3040   4.207   4.416   6.169 -1.5489 -0.3369  0.3160
  201ARG   HH11 3041   3.974   4.675   5.967 -0.1648  0.5395 -0.6777
  201ARG   HH12 3042   4.092   4.598   5.872 -0.8247  0.8755  0.1849
  201ARG   HH21 3043   3.981   4.669   6.187  0.1426 -0.4571  0.8081
  201ARG   HH22 3044   4.076   4.559   6.275  0.1157  0.5691  0.2790
  202ARG      N 3045   4.009   4.035   5.663  0.1333 -0.3906  0.0096
  202ARG     CA 3046   3.864   4.009   5.639 -0.1614 -0.1852 -0.8041
  202ARG      C 3047   3.834   3.973   5.494 -0.4687 -0.3751  0.5138
  202ARG      O 3048   3.889   4.032   5.395  0.4537  0.1681 -0.3847
  202ARG     CB 3049   3.784   4.133   5.692 -0.1401  0.4615  0.1776
  202ARG     CG 3050   3.638   4.084   5.689  0.8409 -0.1544  0.1902
  202ARG     CD 3051   3.558   4.174   5.788 -0.6093  0.5471  0.5344
  202ARG     NE 3052   3.533   4.311   5.733 -0.0439  0.3397 -0.3096
  202ARG     CZ 3053   3.421   4.362   5.684  0.0663  0.1081  0.2746
  202ARG    NH1 3054   3.426   4.488   5.650 -0.2373 -0.1164  0.0408
  202ARG    NH2 3055   3.312   4.302   5.672  0.4807 -0.2672 -0.0183
  202ARG      H 3056   4.076   4.057   5.591  0.1897  0.1497  0.2133
  202ARG     HA 3057   3.835   3.924   5.701  0.0536  0.2077 -0.1356
  202ARG    HB2 3058   3.819   4.169   5.788 -0.6298  1.9132 -0.1311
  202ARG    HB3 3059   3.791   4.212   5.617  0.3704 -0.1417 -0.4358
  202ARG    HG2 3060   3.594   4.098   5.590  0.2284 -0.1848  0.4501
  202ARG    HG3 3061   3.630   3.984   5.731 -0.3679  0.6198  2.0390
  202ARG    HD2 3062   3.466   4.124   5.817 -1.1665  1.3429  0.2279
  202ARG    HD3 3063   3.622   4.174   5.876  0.5690  1.5999 -0.2509
  202ARG     HE 3064   3.610   4.376   5.744  0.3305 -0.0525 -0.5235
  202ARG   HH11 3065   3.339   4.536   5.632 -0.3541 -0.5309 -0.5795
  202ARG   HH12 3066   3.508   4.543   5.670  0.4053 -1.1443  0.4254
  202ARG   HH21 3067   3.233   4.343   5.624  0.5873 -0.6283 -0.5283
  202ARG   HH22 3068   3.324   4.202   5.681  2.3607 -0.1021  0.2463
  203GLU      N 3069   3.744   3.882   5.473 -0.0916 -0.0585 -1.2007
  203GLU     CA 3070   3.685   3.864   5.342  0.0009 -0.5721 -0.2284
  203GLU      C 3071   3.591   3.987   5.299 -0.1468  1.3627 -0.6224
  203GLU      O 3072   3.466   3.985   5.320  0.0619 -0.2320  0.0591
  203GLU     CB 3073   3.611   3.732   5.343  0.5774  1.4482 -0.2469
  203GLU     CG 3074   3.720   3.616   5.331  0.8462 -0.1394 -1.0541
  203GLU     CD 3075   3.668   3.472   5.361 -0.0720  0.0746  0.5023
  203GLU    OE1 3076   3.753   3.380   5.369  0.3389  0.1562  0.4716
  203GLU    OE2 3077   3.550   3.448   5.377 -0.2928  0.4928 -0.0025
  203GLU      H 3078   3.718   3.821   5.549  0.6398  1.0708  0.0320
  203GLU     HA 3079   3.774   3.856   5.279  0.4256  0.3099  0.2259
  203GLU    HB2 3080   3.554   3.715   5.435 -0.3604  1.1579 -0.8583
  203GLU    HB3 3081   3.551   3.728   5.253  0.5689  0.0590 -0.2098
  203GLU    HG2 3082   3.753   3.622   5.227  1.2268 -0.7395 -0.9816
  203GLU    HG3 3083   3.809   3.640   5.390  0.2012  0.0698 -0.1292
  204TRP      N 3084   3.650   4.083   5.233 -0.0807 -1.3021 -0.7632
  204TRP     CA 3085   3.570   4.190   5.164 -0.8553  0.2493 -0.0543
  204TRP      C 3086   3.662   4.235   5.045 -0.0042 -0.9867  0.4732
  204TRP      O 3087   3.667   4.168   4.946 -0.0033 -0.0210  0.6571
  204TRP     CB 3088   3.523   4.299   5.261  0.6271  0.0956  0.2410
  204TRP     CG 3089   3.612   4.392   5.334 -0.3015 -0.7632 -0.7689
  204TRP    CD1 3090   3.732   4.358   5.376 -0.3149  0.6875  0.0046
  204TRP    CD2 3091   3.600   4.532   5.379  0.6206 -0.3872  0.1856
  204TRP    NE1 3092   3.792   4.457   5.449  0.4051 -0.3402  0.4459
  204TRP    CE2 3093   3.712   4.573   5.448 -1.3355  0.5799 -0.7181
  204TRP    CE3 3094   3.494   4.628   5.373  0.4299 -0.0794  0.1804
  204TRP    CZ2 3095   3.734   4.699   5.496  0.4685 -1.2253  0.3355
  204TRP    CZ3 3096   3.505   4.759   5.429 -0.7425  0.0669  0.9936
  204TRP    CH2 3097   3.624   4.798   5.486 -0.8223  0.0360 -0.0468
  204TRP      H 3098   3.750   4.085   5.217  0.0572 -0.3373  0.0125
  204TRP     HA 3099   3.484   4.141   5.118  0.0118 -0.5912 -0.8724
  204TRP    HB2 3100   3.461   4.363   5.198 -1.5388 -0.6110  1.4766
  204TRP    HB3 3101   3.454   4.262   5.336  0.7564 -0.3390  0.1503
  204TRP    HD1 3102   3.782   4.264   5.356 -0.5426  0.6480 -0.4024
  204TRP    HE1 3103   3.877   4.433   5.498  0.2853 -1.7178  0.0575
  204TRP    HE3 3104   3.400   4.594   5.332  1.1086 -1.8515 -0.1209
  204TRP    HZ2 3105   3.818   4.719   5.561  1.1430 -0.2001 -0.7589
  204TRP    HZ3 3106   3.424   4.824   5.403 -0.7671 -0.3960 -0.2341
  204TRP    HH2 3107   3.637   4.897   5.525  0.1643 -0.6176  1.4639
  205TYR      N 3108   3.741   4.346   5.068  0.0441  0.9225  0.1765
  205TYR     CA 3109   3.873   4.359   4.996 -0.4613  0.6290  0.6464
  205TYR      C 3110   3.982   4.253   5.033  0.9160  0.8525 -0.4871
  205TYR      O 3111   3.960   4.188   5.141  0.2106  0.0453  0.5381
  205TYR     CB 3112   3.934   4.498   5.011  1.1375 -0.5856  0.7400
  205TYR     CG 3113   3.849   4.620   4.974 -0.0239 -0.1030  1.0051
  205TYR    CD1 3114   3.848   4.681   4.848 -0.2386  0.0072  0.0001
  205TYR    CD2 3115   3.781   4.678   5.078 -0.2023 -1.3983  0.0575
  205TYR    CE1 3116   3.782   4.799   4.828  0.0354 -0.3785  0.0280
  205TYR    CE2 3117   3.700   4.797   5.056 -0.8327  1.1939 -0.2632
  205TYR     CZ 3118   3.700   4.858   4.933 -0.2387 -0.9614  0.1083
  205TYR     OH 3119   3.646   4.989   4.917 -0.5149  0.5421 -0.3033
  205TYR      H 3120   3.726   4.387   5.159 -0.1559 -1.2399  1.2473
  205TYR     HA 3121   3.850   4.343   4.891 -0.3087  2.0214  0.3583
  205TYR    HB2 3122   3.965   4.510   5.115 -1.1558 -0.5509  1.5150
  205TYR    HB3 3123   4.011   4.499   4.933 -0.3938 -2.1991 -0.9653
  205TYR    HD1 3124   3.908   4.633   4.772  2.3433  1.4395  0.8958
  205TYR    HD2 3125   3.789   4.652   5.182  0.0333  0.3665  0.5503
  205TYR    HE1 3126   3.799   4.854   4.736 -0.0821  2.0379  1.2786
  205TYR    HE2 3127   3.640   4.843   5.133 -0.3160  0.5303  0.5623
  205TYR     HH 3128   3.593   4.993   4.838 -1.0292 -0.3600 -0.0214
  206TYR      N 3129   4.083   4.246   4.956 -0.6526 -0.0519  0.2979
  206TYR     CA 3130   4.202   4.175   5.005  0.4977  0.5171  0.3786
  206TYR      C 3131   4.276   4.254   5.107 -1.1147 -0.3112  0.1320
  206TYR      O 3132   4.395   4.282   5.095 -0.5210  0.2134  0.1963
  206TYR     CB 3133   4.283   4.127   4.886 -0.2861  0.0262  0.0691
  206TYR     CG 3134   4.215   4.016   4.807  0.0540 -0.7796  0.1960
  206TYR    CD1 3135   4.216   3.887   4.855  0.9937  0.1230 -0.6166
  206TYR    CD2 3136   4.140   4.050   4.691 -1.2372  0.4330 -0.7525
  206TYR    CE1 3137   4.126   3.792   4.792 -0.8556  0.2253  0.6176
  206TYR    CE2 3138   4.054   3.956   4.633  0.3079  0.0020 -0.7571
  206TYR     CZ 3139   4.046   3.824   4.685  0.2750 -0.6246 -0.1866
  206TYR     OH 3140   3.973   3.729   4.623  0.6539  0.1121  0.1809
  206TYR      H 3141   4.098   4.308   4.877 -0.6018 -0.5489 -0.0916
  206TYR     HA 3142   4.169   4.084   5.055 -0.3124 -0.3622 -1.5561
  206TYR    HB2 3143   4.327   4.203   4.821  0.5891  0.2276  0.8410
  206TYR    HB3 3144   4.374   4.082   4.928 -0.4813  0.4541  1.0152
  206TYR    HD1 3145   4.266   3.872   4.950 -0.0834 -1.1293 -0.1866
  206TYR    HD2 3146   4.139   4.151   4.652 -0.3576  0.7284 -0.0684
  206TYR    HE1 3147   4.116   3.689   4.823 -0.3718 -0.5763 -1.5860
  206TYR    HE2 3148   4.004   3.997   4.546 -0.4554  0.3310 -0.1860
  206TYR     HH 3149   3.932   3.766   4.544  0.1636 -0.6730  0.0524
  207GLU      N 3150   4.219   4.275   5.223 -0.2448  0.2089  0.2391
  207GLU     CA 3151   4.287   4.358   5.329 -0.0969  1.3799  0.3357
  207GLU      C 3152   4.394   4.288   5.419 -0.3888 -0.5605  1.0661
  207GLU      O 3153   4.364   4.197   5.498 -0.1625 -0.2511 -0.0997
  207GLU     CB 3154   4.175   4.416   5.417  0.8254  0.2205 -0.0885
  207GLU     CG 3155   4.213   4.539   5.506 -0.4120 -0.0247 -0.2436
  207GLU     CD 3156   4.129   4.560   5.632 -0.0269 -1.0873  0.2753
  207GLU    OE1 3157   4.029   4.495   5.653  0.7364  0.5941 -0.9815
  207GLU    OE2 3158   4.168   4.655   5.709  0.6901 -0.4629 -0.2606
  207GLU      H 3159   4.128   4.236   5.238  0.2919 -1.1455  0.2434
  207GLU     HA 3160   4.341   4.434   5.273  0.3029  0.0174 -1.3107
  207GLU    HB2 3161   4.093   4.447   5.351  0.5279 -0.3851 -0.0154
  207GLU    HB3 3162   4.125   4.337   5.474  0.9350 -0.9202 -1.4506
  207GLU    HG2 3163   4.313   4.520   5.544 -0.7504  1.6086  1.8239
  207GLU    HG3 3164   4.222   4.629   5.445 -0.3824  0.3043  0.2312
  208VAL      N 3165   4.512   4.352   5.413  0.0934  0.5492 -0.1328
  208VAL     CA 3166   4.632   4.295   5.472  0.0057 -0.6526 -0.2848
  208VAL      C 3167   4.698   4.402   5.558 -0.7765 -0.1100 -0.8296
  208VAL      O 3168   4.711   4.517   5.517 -0.0766 -0.0006  0.6171
  208VAL     CB 3169   4.727   4.233   5.369  0.2924 -0.3481 -0.5166
  208VAL    CG1 3170   4.677   4.100   5.316 -0.4625 -0.3445 -0.3699
  208VAL    CG2 3171   4.750   4.321   5.247  0.0524 -0.5653 -0.3611
  208VAL      H 3172   4.516   4.439   5.360 -0.3382  0.2939 -0.6007
  208VAL     HA 3173   4.606   4.215   5.542  0.9334 -0.6548  0.0871
  208VAL     HB 3174   4.823   4.210   5.416 -0.5017 -1.3732  0.7456
  208VAL   HG11 3175   4.576   4.114   5.277 -0.5751 -0.9822 -0.3215
  208VAL   HG12 3176   4.742   4.069   5.234 -0.1482 -0.1801 -0.1909
  208VAL   HG13 3177   4.676   4.031   5.400  0.2772  1.7208  1.5377
  208VAL   HG21 3178   4.651   4.342   5.207 -0.6346 -1.7855  0.5622
  208VAL   HG22 3179   4.811   4.405   5.281 -1.1429  0.0502  0.3678
  208VAL   HG23 3180   4.807   4.266   5.172  0.5315 -0.4671 -0.0826
  209ILE      N 3181   4.752   4.368   5.678 -0.2748 -0.3822 -0.1182
  209ILE     CA 3182   4.828   4.461   5.760 -0.2242  0.4435  0.4479
  209ILE      C 3183   4.973   4.491   5.719  0.8760 -0.0918 -0.6608
  209ILE      O 3184   5.063   4.408   5.720 -0.5258  0.5851  0.0125
  209ILE     CB 3185   4.823   4.400   5.905 -0.6320 -0.6781  0.5242
  209ILE    CG1 3186   4.680   4.402   5.958  0.4391  1.2731 -0.6157
  209ILE    CG2 3187   4.905   4.498   5.997 -0.0068  1.0106 -0.8596
  209ILE    CD1 3188   4.653   4.352   6.104 -0.7347 -0.4136  0.1929
  209ILE      H 3189   4.757   4.269   5.698  2.3348 -0.2642  0.4291
  209ILE     HA 3190   4.780   4.558   5.771  0.3898  0.6923  1.0938
  209ILE     HB 3191   4.875   4.304   5.916  1.2853  0.1954  0.0330
  209ILE   HG12 3192   4.625   4.497   5.950  1.2914  1.7699 -0.7675
  209ILE   HG13 3193   4.617   4.332   5.904  1.4562 -0.4513  0.2906
  209ILE   HG21 3194   5.012   4.485   5.976  0.2567 -0.1831  0.8116
  209ILE   HG22 3195   4.878   4.603   5.995 -0.5030  0.9593  0.8171
  209ILE   HG23 3196   4.908   4.450   6.095  1.1096 -1.2663 -1.8345
  209ILE   HD11 3197   4.549   4.364   6.136 -1.0790 -1.7523 -0.2426
  209ILE   HD12 3198   4.681   4.249   6.125 -0.3024 -0.1753  0.8256
  209ILE   HD13 3199   4.702   4.415   6.177 -1.6781  0.3220  0.2263
  210ILE      N 3200   4.990   4.619   5.687 -0.2439  0.0111  1.1784
  210ILE     CA 3201   5.126   4.665   5.675  0.4120  0.8257 -0.4927
  210ILE      C 3202   5.181   4.695   5.820 -0.1213  0.1424 -0.5419
  210ILE      O 3203   5.128   4.785   5.878 -0.0442 -0.6268 -0.3542
  210ILE     CB 3204   5.142   4.781   5.583  0.1920 -0.7844  0.8331
  210ILE    CG1 3205   5.138   4.715   5.444  0.1244 -0.6010 -0.7638
  210ILE    CG2 3206   5.272   4.860   5.595 -0.6920 -0.1751  0.5215
  210ILE    CD1 3207   5.135   4.803   5.325 -0.1012  0.7512 -1.3550
  210ILE      H 3208   4.914   4.685   5.675  0.0292  0.1046 -0.5915
  210ILE     HA 3209   5.187   4.581   5.641  0.1583  0.5863 -0.3636
  210ILE     HB 3210   5.054   4.841   5.607  1.2851  0.8643  1.1004
  210ILE   HG12 3211   5.226   4.651   5.440  1.4969  1.1042 -0.3708
  210ILE   HG13 3212   5.054   4.646   5.435 -0.0978 -0.4480 -0.0626
  210ILE   HG21 3213   5.283   4.936   5.517  0.5261 -0.4060  0.4365
  210ILE   HG22 3214   5.266   4.917   5.688  0.2195 -1.4754  1.4478
  210ILE   HG23 3215   5.356   4.791   5.593  0.0568  0.6986 -0.2474
  210ILE   HD11 3216   5.053   4.874   5.335 -0.4000  0.2568  0.3087
  210ILE   HD12 3217   5.232   4.848   5.303  0.2909  0.5232 -0.2262
  210ILE   HD13 3218   5.113   4.736   5.242  2.2281 -0.0122 -1.4753
  211VAL      N 3219   5.279   4.615   5.885  0.5873  0.7597 -0.1606
  211VAL     CA 3220   5.322   4.635   6.024 -0.3157  0.1775 -0.6308
  211VAL      C 3221   5.435   4.749   6.035  0.7158 -0.1612 -0.0199
  211VAL      O 3222   5.448   4.803   6.140  0.5563  0.3330 -1.0689
  211VAL     CB 3223   5.369   4.509   6.096  0.5315  0.3851 -0.3955
  211VAL    CG1 3224   5.267   4.395   6.092  0.8462  1.4366  0.7622
  211VAL    CG2 3225   5.500   4.461   6.036  0.3254  0.0404  0.4207
  211VAL      H 3226   5.318   4.535   5.836 -0.7489 -0.1830  0.1840
  211VAL     HA 3227   5.236   4.676   6.078 -0.5457 -0.9448 -0.0921
  211VAL     HB 3228   5.383   4.525   6.203 -1.0778 -0.6563  0.0436
  211VAL   HG11 3229   5.302   4.301   6.133 -0.9929  0.2418 -0.1388
  211VAL   HG12 3230   5.179   4.424   6.150  0.9446  2.0641  0.6172
  211VAL   HG13 3231   5.245   4.363   5.990 -1.6006  1.5123  1.1449
  211VAL   HG21 3232   5.527   4.358   6.060  0.2233 -0.0594  0.1170
  211VAL   HG22 3233   5.485   4.461   5.928  0.4611 -1.0836  0.3757
  211VAL   HG23 3234   5.579   4.530   6.065  0.1601  0.5234 -0.2130
  212ARG      N 3235   5.516   4.773   5.933 -0.7389  0.7390  0.2477
  212ARG     CA 3236   5.634   4.865   5.940  0.1642  0.2984 -0.6935
  212ARG      C 3237   5.664   4.905   5.798 -0.0005  0.4328 -0.0983
  212ARG      O 3238   5.620   4.842   5.698 -0.1100  0.0001  0.3551
  212ARG     CB 3239   5.746   4.795   6.015 -0.5736 -0.0099  0.4310
  212ARG     CG 3240   5.885   4.867   6.006  0.0572 -0.0978 -0.5180
  212ARG     CD 3241   5.989   4.789   6.074  1.3104  0.4994  0.4052
  212ARG     NE 3242   6.117   4.853   6.082 -0.5375  0.1325 -0.2998
  212ARG     CZ 3243   6.146   4.951   6.166  0.3198  0.1263 -0.4062
  212ARG    NH1 3244   6.060   4.995   6.262 -0.3520 -0.4715  0.6527
  212ARG    NH2 3245   6.258   5.009   6.160 -0.5176 -0.9869 -0.0003
  212ARG      H 3246   5.505   4.724   5.845 -0.0732  1.5061 -0.2914
  212ARG     HA 3247   5.603   4.954   5.995  0.1273 -0.4640  0.5822
  212ARG    HB2 3248   5.718   4.785   6.120  0.8606 -0.3975  0.8220
  212ARG    HB3 3249   5.751   4.693   5.976  0.7401  0.3572 -0.4954
  212ARG    HG2 3250   5.912   4.876   5.900 -1.5357  1.0504 -0.9168
  212ARG    HG3 3251   5.870   4.968   6.044  2.1172  0.6345 -1.3847
  212ARG    HD2 3252   5.957   4.751   6.171  1.4314 -0.0237  0.2478
  212ARG    HD3 3253   6.003   4.697   6.017 -0.1552 -0.1390  0.9831
  212ARG     HE 3254   6.184   4.829   6.011 -0.9828 -0.3468 -0.5745
  212ARG   HH11 3255   6.087   5.085   6.299  0.1032 -0.1039 -0.4894
  212ARG   HH12 3256   5.963   4.966   6.257 -0.7016  0.6746 -0.9102
  212ARG   HH21 3257   6.283   5.095   6.207  0.2678 -0.3013 -1.5246
  212ARG   HH22 3258   6.333   4.969   6.105  0.4600  0.2630  0.3238
  213VAL      N 3259   5.748   5.004   5.780 -0.7614 -1.2541  0.4695
  213VAL     CA 3260   5.803   5.051   5.651 -0.2249  0.1161 -0.1654
  213VAL      C 3261   5.947   5.117   5.671 -0.1699  0.2095  0.8558
  213VAL      O 3262   5.985   5.182   5.772  0.3372  1.1906  0.3400
  213VAL     CB 3263   5.701   5.148   5.583  0.2794 -0.1496 -0.2071
  213VAL    CG1 3264   5.753   5.200   5.456  0.0736  0.6614  0.5048
  213VAL    CG2 3265   5.553   5.111   5.556  1.3531  1.0026 -1.0959
  213VAL      H 3266   5.776   5.061   5.859  0.7484  1.0712 -1.4215
  213VAL     HA 3267   5.804   4.968   5.581  0.5535  0.5135 -0.6478
  213VAL     HB 3268   5.684   5.236   5.646  0.0291 -0.2923 -0.0764
  213VAL   HG11 3269   5.799   5.120   5.399 -0.4007  0.3397  0.5628
  213VAL   HG12 3270   5.671   5.243   5.399  0.0007  1.2968  1.0600
  213VAL   HG13 3271   5.829   5.277   5.469  1.5517 -0.5357 -0.3093
  213VAL   HG21 3272   5.499   5.095   5.650 -0.4165 -0.9355 -2.2751
  213VAL   HG22 3273   5.500   5.192   5.506 -0.0625 -0.3035 -1.8944
  213VAL   HG23 3274   5.542   5.023   5.492 -0.3422  0.9699 -0.8391
  214GLU      N 3275   6.040   5.100   5.577  0.3541  0.0826 -0.2181
  214GLU     CA 3276   6.178   5.144   5.568 -0.0247  0.2542 -0.4864
  214GLU      C 3277   6.228   5.201   5.437 -0.4236  0.5721 -0.1177
  214GLU      O 3278   6.222   5.129   5.334  0.1903 -0.6578 -0.5571
  214GLU     CB 3279   6.275   5.040   5.618 -0.6969  0.3336  0.3114
  214GLU     CG 3280   6.264   4.998   5.764 -0.0578  0.6596 -0.0941
  214GLU     CD 3281   6.371   4.898   5.810  1.1595 -0.5096 -0.1753
  214GLU    OE1 3282   6.404   4.807   5.734 -0.2657 -0.0218  0.2734
  214GLU    OE2 3283   6.412   4.926   5.922 -0.6204  0.7813 -0.5165
  214GLU      H 3284   6.008   5.037   5.505  0.3505  0.2283 -0.3451
  214GLU     HA 3285   6.180   5.228   5.638  0.6044  0.6520 -0.9600
  214GLU    HB2 3286   6.284   4.958   5.546  0.3953  1.3181 -0.7627
  214GLU    HB3 3287   6.374   5.085   5.615 -0.1850 -0.6517  1.2636
  214GLU    HG2 3288   6.276   5.089   5.822  0.2184  0.9846 -0.6424
  214GLU    HG3 3289   6.168   4.950   5.780  1.0431 -1.7194  0.2577
  215ILE      N 3290   6.283   5.321   5.429 -0.2558 -0.3160 -0.4017
  215ILE     CA 3291   6.342   5.380   5.309 -0.3183 -0.1812 -0.7934
  215ILE      C 3292   6.493   5.352   5.299  0.5251  1.3188  0.1048
  215ILE      O 3293   6.577   5.406   5.370 -0.2239 -0.0874 -0.6514
  215ILE     CB 3294   6.317   5.533   5.304 -0.0724  1.5458  0.0709
  215ILE    CG1 3295   6.160   5.561   5.286 -1.2947 -0.3919 -0.9239
  215ILE    CG2 3296   6.393   5.603   5.189  0.0504 -0.0347 -0.6477
  215ILE    CD1 3297   6.078   5.496   5.178  0.6290 -0.7354  0.5962
  215ILE      H 3298   6.281   5.369   5.518 -2.0278 -1.2977  0.2180
  215ILE     HA 3299   6.293   5.331   5.225 -0.1869 -1.3140 -0.2462
  215ILE     HB 3300   6.338   5.575   5.402 -0.3941  1.4524  0.1814
  215ILE   HG12 3301   6.105   5.538   5.377  0.0570  1.1879  0.4146
  215ILE   HG13 3302   6.144   5.669   5.285  2.4941  0.4751  0.2889
  215ILE   HG21 3303   6.370   5.558   5.092  0.1359 -0.0607 -0.6561
  215ILE   HG22 3304   6.347   5.701   5.183 -0.0440 -0.0807 -0.6847
  215ILE   HG23 3305   6.500   5.593   5.204 -0.0064 -1.2353 -0.8206
  215ILE   HD11 3306   6.131   5.479   5.084 -0.2277 -0.2173 -0.0042
  215ILE   HD12 3307   6.065   5.391   5.206 -0.1050 -0.4743  1.2919
  215ILE   HD13 3308   5.979   5.538   5.161  1.1595 -0.0602 -1.3263
  216ASN      N 3309   6.535   5.246   5.229  0.8941 -0.1093  0.1350
  216ASN     CA 3310   6.664   5.178   5.233  0.3770 -0.2355 -0.4188
  216ASN      C 3311   6.723   5.148   5.373  0.0374 -0.2321 -0.3173
  216ASN      O 3312   6.834   5.193   5.402  0.0959  0.4395 -0.6527
  216ASN     CB 3313   6.756   5.247   5.136  0.5057  0.3065 -0.0207
  216ASN     CG 3314   6.889   5.186   5.116  0.4254  0.0989  0.2330
  216ASN    OD1 3315   6.911   5.072   5.087 -0.4760 -0.2167 -0.3156
  216ASN    ND2 3316   6.994   5.271   5.124  0.8229  0.4624  0.6749
  216ASN      H 3317   6.460   5.195   5.185 -0.0048  1.1265  0.1428
  216ASN     HA 3318   6.652   5.078   5.191  0.6313 -0.7153  0.5750
  216ASN    HB2 3319   6.717   5.265   5.036  0.2525  2.0974  0.3313
  216ASN    HB3 3320   6.757   5.350   5.173 -0.1184  0.3481 -0.0916
  216ASN   HD21 3321   7.077   5.251   5.070  0.3358  0.0935  0.0382
  216ASN   HD22 3322   6.962   5.365   5.140 -0.1936  0.0343  1.4005
  217GLY      N 3323   6.651   5.081   5.463 -0.0395 -0.0967  0.8356
  217GLY     CA 3324   6.678   5.063   5.605  0.0706 -0.5948 -0.4161
  217GLY      C 3325   6.652   5.185   5.695 -0.6268  1.1826  0.2086
  217GLY      O 3326   6.645   5.158   5.817 -0.1224  0.1509  0.5963
  217GLY      H 3327   6.561   5.056   5.425  0.5601 -0.0741 -0.7262
  217GLY    HA2 3328   6.615   4.980   5.638  0.5912 -1.2203 -0.9344
  217GLY    HA3 3329   6.784   5.047   5.624  0.0463  1.4961  3.0229
  218GLN      N 3330   6.622   5.307   5.650 -0.0115  0.9843  0.3063
  218GLN     CA 3331   6.591   5.409   5.743  0.2686 -0.0727 -0.0167
  218GLN      C 3332   6.438   5.397   5.767 -1.0128  0.4928 -0.4720
  218GLN      O 3333   6.354   5.395   5.679  0.0064  1.1470 -0.4261
  218GLN     CB 3334   6.633   5.547   5.689  0.2672  0.3798 -0.5463
  218GLN     CG 3335   6.572   5.662   5.774  0.0306  0.1758 -0.0205
  218GLN     CD 3336   6.633   5.657   5.911  0.0926  0.1126 -0.5346
  218GLN    OE1 3337   6.600   5.580   6.000 -0.1406  0.2079  0.1067
  218GLN    NE2 3338   6.732   5.731   5.941 -0.1440 -0.2543  0.2154
  218GLN      H 3339   6.632   5.331   5.553  0.9159  1.1129  0.4151
  218GLN     HA 3340   6.650   5.397   5.834  0.1874 -0.5023 -0.0155
  218GLN    HB2 3341   6.740   5.566   5.700 -0.0772  2.8228 -0.2152
  218GLN    HB3 3342   6.597   5.557   5.586 -1.1130 -0.1486 -0.1598
  218GLN    HG2 3343   6.587   5.758   5.727  0.4169 -0.1962 -0.6860
  218GLN    HG3 3344   6.466   5.636   5.778  0.2672 -0.8041  0.9374
  218GLN   HE21 3345   6.769   5.723   6.034  0.6316  0.6750  0.0073
  218GLN   HE22 3346   6.788   5.782   5.875  0.3354 -0.0363  0.7787
  219ASP      N 3347   6.407   5.397   5.894 -0.5306  0.1687  0.0713
  219ASP     CA 3348   6.275   5.380   5.951 -0.6956  0.3212  0.2186
  219ASP      C 3349   6.183   5.498   5.915  0.0882  0.8565  0.0578
  219ASP      O 3350   6.206   5.614   5.951 -0.0425  0.0351 -0.6300
  219ASP     CB 3351   6.290   5.364   6.107  0.4994  0.4481  0.7154
  219ASP     CG 3352   6.163   5.317   6.178  0.6995 -0.1928  0.5524
  219ASP    OD1 3353   6.061   5.301   6.109  0.5268 -0.1813 -0.0302
  219ASP    OD2 3354   6.172   5.265   6.289  0.2612 -0.7481  0.5889
  219ASP      H 3355   6.477   5.405   5.966  0.3062 -0.0716 -0.6803
  219ASP     HA 3356   6.227   5.287   5.921  0.2479 -0.1236  0.0080
  219ASP    HB2 3357   6.339   5.267   6.112 -0.3326 -0.1508 -0.9506
  219ASP    HB3 3358   6.339   5.450   6.152  1.0113  0.3587  0.3448
  220LEU      N 3359   6.073   5.468   5.852  0.7484  0.1248  0.0774
  220LEU     CA 3360   5.974   5.577   5.830  0.3473  0.0139 -0.5406
  220LEU      C 3361   5.905   5.629   5.959 -0.4214  0.4877  0.6885
  220LEU      O 3362   5.874   5.742   5.953  0.3641 -0.8308 -0.0571
  220LEU     CB 3363   5.872   5.523   5.727  0.9076  0.5482  0.4376
  220LEU     CG 3364   5.770   5.627   5.667 -0.8690 -0.5149 -0.3586
  220LEU    CD1 3365   5.838   5.746   5.606 -0.3127 -0.4926 -0.5260
  220LEU    CD2 3366   5.677   5.567   5.574  0.4792  1.0167  0.6189
  220LEU      H 3367   6.054   5.370   5.837  0.0372  0.2210  0.2538
  220LEU     HA 3368   6.031   5.663   5.795  0.1088  0.8529  1.0049
  220LEU    HB2 3369   5.923   5.469   5.647  0.6149 -0.3826  0.8496
  220LEU    HB3 3370   5.815   5.444   5.776  1.4245  0.2687  0.6128
  220LEU     HG 3371   5.711   5.658   5.753 -0.3933 -0.3602 -0.0791
  220LEU   HD11 3372   5.777   5.836   5.591  0.4412  0.3281  0.8744
  220LEU   HD12 3373   5.899   5.778   5.690 -0.9700 -0.5134 -0.0192
  220LEU   HD13 3374   5.897   5.722   5.519 -0.9175 -0.8209 -0.8604
  220LEU   HD21 3375   5.647   5.474   5.621  1.8701 -0.6793 -1.4894
  220LEU   HD22 3376   5.590   5.632   5.565 -0.9646 -0.7947  0.5207
  220LEU   HD23 3377   5.726   5.549   5.478 -0.2655 -0.9890  0.5241
  221LYS      N 3378   5.895   5.552   6.074 -0.6304 -0.5232  0.7299
  221LYS     CA 3379   5.869   5.589   6.212  0.8822 -0.6778 -0.2222
  221LYS      C 3380   5.734   5.666   6.217 -0.3135 -0.9095 -1.2827
  221LYS      O 3381   5.719   5.744   6.314 -0.7464  0.1785 -0.3797
  221LYS     CB 3382   5.989   5.660   6.279  0.9227  0.4410 -0.5773
  221LYS     CG 3383   5.982   5.651   6.429 -0.0993 -0.3971 -1.2924
  221LYS     CD 3384   6.126   5.645   6.488  0.0433  0.6695 -0.2893
  221LYS     CE 3385   6.133   5.641   6.641  0.5463 -0.0997 -0.1870
  221LYS     NZ 3386   6.245   5.572   6.696 -0.4025  0.2577 -0.0830
  221LYS      H 3387   5.940   5.463   6.059  1.2211  0.5733 -1.1330
  221LYS     HA 3388   5.850   5.489   6.250 -0.4642 -1.2929 -2.2028
  221LYS    HB2 3389   6.083   5.613   6.250  1.0077 -0.1268  0.5207
  221LYS    HB3 3390   5.984   5.765   6.249 -0.3725  0.1049 -1.7715
  221LYS    HG2 3391   5.929   5.731   6.481  0.5095 -0.1675 -0.9983
  221LYS    HG3 3392   5.926   5.564   6.464 -0.5581  0.2952 -0.1851
  221LYS    HD2 3393   6.169   5.552   6.450  0.2881  0.3591  0.6717
  221LYS    HD3 3394   6.185   5.731   6.460  0.9396  0.0604 -0.3503
  221LYS    HE2 3395   6.131   5.744   6.676  0.3544 -0.2061  0.1297
  221LYS    HE3 3396   6.043   5.595   6.682  0.0198  1.1572  0.1708
  221LYS    HZ1 3397   6.322   5.625   6.660 -0.6194 -0.0879 -1.1314
  221LYS    HZ2 3398   6.236   5.572   6.797 -1.2650 -0.8526 -0.1200
  221LYS    HZ3 3399   6.253   5.476   6.666 -0.1354 -0.2890  1.5109
  222MET      N 3400   5.635   5.638   6.133 -0.3996 -0.3082 -0.3384
  222MET     CA 3401   5.491   5.669   6.178 -0.3785 -0.0530  0.9078
  222MET      C 3402   5.433   5.550   6.255  0.8109  0.7630  0.6610
  222MET      O 3403   5.487   5.439   6.260  0.0480  0.4372  0.8129
  222MET     CB 3404   5.402   5.721   6.054 -0.4341 -0.4860 -0.1227
  222MET     CG 3405   5.476   5.824   5.964  0.3565 -0.2740  0.8940
  222MET     SD 3406   5.367   5.915   5.849  0.0409 -0.4346 -0.3213
  222MET     CE 3407   5.321   6.051   5.951  0.5645 -1.1409 -1.0490
  222MET      H 3408   5.650   5.571   6.059 -0.2626 -0.0250 -0.5710
  222MET     HA 3409   5.498   5.753   6.247 -0.9002  0.3961  0.4315
  222MET    HB2 3410   5.368   5.641   5.989 -1.2631  0.9660 -1.6370
  222MET    HB3 3411   5.321   5.778   6.099  0.2047  0.4337 -0.0647
  222MET    HG2 3412   5.521   5.899   6.028  0.5238  0.0054  0.4627
  222MET    HG3 3413   5.560   5.775   5.914  1.9202  2.1846  0.8040
  222MET    HE1 3414   5.223   6.035   5.994  0.0138  1.8152 -0.8221
  222MET    HE2 3415   5.403   6.073   6.019  0.9410  0.8084 -1.9941
  222MET    HE3 3416   5.303   6.135   5.885 -1.8711  0.2472  1.0265
  223ASP      N 3417   5.308   5.567   6.308 -0.2601 -0.1447 -0.1473
  223ASP     CA 3418   5.238   5.465   6.380 -0.6165  0.3011 -0.5069
  223ASP      C 3419   5.184   5.364   6.274  1.0550 -0.2512 -1.4345
  223ASP      O 3420   5.124   5.403   6.177 -0.1791 -0.0523  0.4250
  223ASP     CB 3421   5.130   5.543   6.447  0.5144 -0.1072 -0.6576
  223ASP     CG 3422   5.031   5.460   6.535  0.3417  0.3949 -0.0088
  223ASP    OD1 3423   5.010   5.336   6.504 -0.1583  0.0817  0.4560
  223ASP    OD2 3424   4.979   5.511   6.634  0.5263  0.3133 -0.1546
  223ASP      H 3425   5.267   5.659   6.300  0.1110 -0.0440 -1.7965
  223ASP     HA 3426   5.299   5.410   6.453 -0.3836 -0.2283 -1.0849
  223ASP    HB2 3427   5.174   5.600   6.530  0.2279 -0.3345 -0.3442
  223ASP    HB3 3428   5.065   5.616   6.398 -0.1284  0.8841  1.4337
  224CYS      N 3429   5.195   5.233   6.300  0.7927 -0.1026  0.1493
  224CYS     CA 3430   5.160   5.134   6.202  0.3828  0.1899 -0.1952
  224CYS      C 3431   5.007   5.135   6.187  0.4074 -0.1019 -0.3335
  224CYS      O 3432   4.952   5.083   6.093  0.7545  0.5494  0.3979
  224CYS     CB 3433   5.212   4.996   6.240  0.3461 -0.1318 -0.5551
  224CYS     SG 3434   5.145   4.940   6.395 -0.2647 -0.1337 -0.2337
  224CYS      H 3435   5.248   5.200   6.379  0.4341 -1.6550 -0.1838
  224CYS     HA 3436   5.202   5.163   6.106  0.7399 -0.0570 -0.1185
  224CYS    HB2 3437   5.173   4.932   6.161 -1.3975  1.2404 -0.9232
  224CYS    HB3 3438   5.321   4.990   6.237  0.4442 -0.9861  1.5613
  225LYS      N 3439   4.923   5.201   6.276 -0.1745  0.3693  0.5558
  225LYS     CA 3440   4.777   5.215   6.238 -0.2985 -0.2671  0.4967
  225LYS      C 3441   4.769   5.323   6.126 -0.7518 -0.1505  0.2665
  225LYS      O 3442   4.664   5.326   6.060 -0.3965 -0.2466  0.3920
  225LYS     CB 3443   4.705   5.265   6.364  0.3100  0.1811  0.2450
  225LYS     CG 3444   4.695   5.151   6.468 -0.4923  0.7530 -0.1413
  225LYS     CD 3445   4.623   5.184   6.601  0.2173  0.1488  0.9754
  225LYS     CE 3446   4.669   5.302   6.674  0.8058 -0.2099 -0.6355
  225LYS     NZ 3447   4.809   5.302   6.725 -0.4737  0.0301 -0.3322
  225LYS      H 3448   4.963   5.245   6.358 -1.7747  0.2956  1.4504
  225LYS     HA 3449   4.741   5.120   6.198  1.0432 -0.7515  0.3193
  225LYS    HB2 3450   4.757   5.352   6.404  1.2300 -0.3445  0.2461
  225LYS    HB3 3451   4.605   5.283   6.325  0.3849  0.7067  0.2687
  225LYS    HG2 3452   4.657   5.058   6.426  0.6842  0.0737  0.1848
  225LYS    HG3 3453   4.798   5.122   6.490 -0.0701  1.6047 -0.8817
  225LYS    HD2 3454   4.517   5.198   6.579  0.3623 -0.7320 -0.5933
  225LYS    HD3 3455   4.620   5.091   6.658 -0.4699  0.1143  0.9003
  225LYS    HE2 3456   4.672   5.391   6.611  0.2514  0.7355  0.5871
  225LYS    HE3 3457   4.602   5.333   6.754  0.6913  1.0193 -1.1689
  225LYS    HZ1 3458   4.867   5.323   6.645  0.2777  2.5777  0.6648
  225LYS    HZ2 3459   4.831   5.373   6.794 -1.1907  1.2720 -1.3111
  225LYS    HZ3 3460   4.823   5.211   6.767 -1.5034  0.2533  0.5968
  226GLU      N 3461   4.865   5.415   6.106  0.1354  0.0876 -0.2554
  226GLU     CA 3462   4.859   5.514   5.994 -0.3235  0.3242 -0.5980
  226GLU      C 3463   4.884   5.454   5.859 -0.0645  0.6845  0.0919
  226GLU      O 3464   4.828   5.496   5.762 -0.1058 -0.6639  0.3624
  226GLU     CB 3465   4.948   5.640   6.020  0.0513  0.6531 -0.2584
  226GLU     CG 3466   4.921   5.719   6.148  1.0206 -0.8021  0.2871
  226GLU     CD 3467   4.774   5.770   6.157 -0.2899  0.5293  0.0031
  226GLU    OE1 3468   4.736   5.830   6.259 -0.2577 -0.2165 -0.0992
  226GLU    OE2 3469   4.690   5.767   6.062  0.5187  0.2439 -0.4782
  226GLU      H 3470   4.952   5.412   6.158  0.1155 -0.1127 -0.2338
  226GLU     HA 3471   4.756   5.548   5.985 -0.8360 -0.9095  0.0409
  226GLU    HB2 3472   5.049   5.598   6.022 -0.0832  0.3344 -0.0074
  226GLU    HB3 3473   4.941   5.705   5.933 -0.9127  0.2926 -0.4676
  226GLU    HG2 3474   4.939   5.660   6.238  0.7761  0.1047  0.9672
  226GLU    HG3 3475   4.977   5.813   6.151 -0.9383  0.5741 -1.2940
  227TYR      N 3476   4.973   5.353   5.854 -0.2163 -0.5797 -0.3826
  227TYR     CA 3477   5.008   5.274   5.733 -0.6813 -0.3194 -0.1057
  227TYR      C 3478   4.895   5.182   5.690  0.4900  0.1232  0.0003
  227TYR      O 3479   4.898   5.127   5.576  0.6953  0.1035  0.3347
  227TYR     CB 3480   5.127   5.180   5.755 -0.1267  0.0594  0.1301
  227TYR     CG 3481   5.264   5.234   5.803  0.5990 -1.8192  0.5843
  227TYR    CD1 3482   5.305   5.360   5.755  0.3299  0.2066  0.1130
  227TYR    CD2 3483   5.346   5.167   5.899 -0.1928  0.1890  1.0305
  227TYR    CE1 3484   5.423   5.423   5.804 -0.0391  1.5586 -0.7787
  227TYR    CE2 3485   5.467   5.222   5.942 -0.4778 -0.1519  0.4657
  227TYR     CZ 3486   5.505   5.350   5.894  0.5177 -1.2173  0.8599
  227TYR     OH 3487   5.613   5.401   5.944  0.0704 -0.3811 -0.8572
  227TYR      H 3488   5.015   5.324   5.941  0.2748  0.0521 -0.3934
  227TYR     HA 3489   5.025   5.336   5.645 -0.6258 -0.7923 -0.4319
  227TYR    HB2 3490   5.100   5.102   5.826  0.5582  0.2471  0.6175
  227TYR    HB3 3491   5.147   5.131   5.660 -0.6131  0.2261 -0.0635
  227TYR    HD1 3492   5.250   5.419   5.684  0.3359 -0.3766 -0.3912
  227TYR    HD2 3493   5.312   5.066   5.921  1.1649 -0.7893 -0.8006
  227TYR    HE1 3494   5.457   5.518   5.766  0.4062  1.7820  0.1331
  227TYR    HE2 3495   5.531   5.176   6.015 -0.9511  0.6653  1.4441
  227TYR     HH 3496   5.673   5.338   5.984  0.4175 -0.5345 -1.5833
  228ASN      N 3497   4.789   5.180   5.772 -0.0169 -0.4416  0.0436
  228ASN     CA 3498   4.666   5.109   5.752  0.4446  0.6171 -0.1263
  228ASN      C 3499   4.539   5.195   5.758  0.0131 -0.5084  0.1782
  228ASN      O 3500   4.428   5.145   5.763  0.9877  0.0216  0.4045
  228ASN     CB 3501   4.664   4.983   5.850  0.6210 -0.1337  0.4698
  228ASN     CG 3502   4.770   4.887   5.813 -0.0674 -0.1105  0.1088
  228ASN    OD1 3503   4.749   4.793   5.739 -0.3800  0.4453  0.2823
  228ASN    ND2 3504   4.884   4.906   5.867 -0.4287  0.3139 -0.6318
  228ASN      H 3505   4.792   5.211   5.868 -0.0061  0.1533 -0.1365
  228ASN     HA 3506   4.662   5.073   5.649  0.7189  0.3067 -0.0324
  228ASN    HB2 3507   4.668   5.016   5.954 -0.7348 -0.6955  0.7468
  228ASN    HB3 3508   4.567   4.936   5.834  0.9462 -0.5016 -0.5166
  228ASN   HD21 3509   4.965   4.850   5.845 -0.0837  0.5283  0.0626
  228ASN   HD22 3510   4.900   4.969   5.944  1.0154 -0.8059  0.0673
  229TYR      N 3511   4.551   5.332   5.754  0.6819  0.4614 -0.5581
  229TYR     CA 3512   4.434   5.418   5.780  0.2779 -0.5896 -0.1630
  229TYR      C 3513   4.345   5.445   5.652 -0.7596  1.0269 -0.1787
  229TYR      O 3514   4.396   5.512   5.559 -0.0609  0.3248  0.2642
  229TYR     CB 3515   4.489   5.558   5.831  0.6331  1.0707  0.1631
  229TYR     CG 3516   4.392   5.667   5.866  0.8370  0.4185 -0.5306
  229TYR    CD1 3517   4.307   5.649   5.977 -0.9890  0.3531  0.7035
  229TYR    CD2 3518   4.369   5.774   5.780 -0.0406 -0.3166  0.6727
  229TYR    CE1 3519   4.218   5.752   6.011 -0.1192  1.6784 -0.7608
  229TYR    CE2 3520   4.281   5.878   5.811 -0.4265 -0.4475 -0.5309
  229TYR     CZ 3521   4.210   5.871   5.939 -0.6610  0.6120  0.1071
  229TYR     OH 3522   4.137   5.972   5.976 -0.2393 -0.8663  0.1219
  229TYR      H 3523   4.646   5.366   5.751  0.8781 -0.0287 -0.2009
  229TYR     HA 3524   4.367   5.379   5.857 -1.2568  0.9445 -0.5875
  229TYR    HB2 3525   4.535   5.537   5.928  0.4135 -0.1488  0.0300
  229TYR    HB3 3526   4.562   5.595   5.759  0.5364 -0.5946 -0.9033
  229TYR    HD1 3527   4.320   5.560   6.037 -0.1561 -0.3668 -0.4718
  229TYR    HD2 3528   4.422   5.773   5.686  0.6302 -0.1603  1.0387
  229TYR    HE1 3529   4.155   5.739   6.098  0.5468  0.7369 -0.3810
  229TYR    HE2 3530   4.270   5.955   5.736  0.9550 -0.4287 -0.7499
  229TYR     HH 3531   4.108   5.977   6.068 -1.3960 -1.5471 -0.1572
  230ASP      N 3532   4.218   5.397   5.637 -0.0390 -0.5368 -1.1517
  230ASP     CA 3533   4.130   5.312   5.720  0.1566 -0.4727  0.1817
  230ASP      C 3534   4.125   5.173   5.672 -0.3576  0.3655  0.2941
  230ASP      O 3535   4.050   5.097   5.728 -0.0668 -0.4328  0.2310
  230ASP     CB 3536   3.994   5.376   5.737  0.3115  0.7677 -0.5616
  230ASP     CG 3537   3.905   5.375   5.619  0.4548 -0.8514 -0.1048
  230ASP    OD1 3538   3.786   5.354   5.639  0.6357  0.3112 -0.4746
  230ASP    OD2 3539   3.948   5.404   5.509  0.1391  0.2302 -0.0431
  230ASP      H 3540   4.180   5.434   5.551 -0.3547  1.1529 -0.3602
  230ASP     HA 3541   4.172   5.306   5.820  0.7607  0.1923 -0.0119
  230ASP    HB2 3542   3.946   5.325   5.821  1.8744 -0.5166 -0.3461
  230ASP    HB3 3543   4.009   5.480   5.766  1.3091  0.3988  0.3782
  231LYS      N 3544   4.216   5.139   5.579 -0.5054  0.8523  0.0898
  231LYS     CA 3545   4.238   4.998   5.535 -1.3666  0.0899  0.5705
  231LYS      C 3546   4.377   4.989   5.454  0.1494  0.0154 -0.3102
  231LYS      O 3547   4.423   5.089   5.406 -0.6257  0.0620 -0.4721
  231LYS     CB 3548   4.124   4.932   5.455  0.4003 -0.3090  0.6119
  231LYS     CG 3549   4.095   5.002   5.320  0.1919  0.0163  0.8566
  231LYS     CD 3550   3.998   4.920   5.225 -0.7295 -0.6550 -0.9894
  231LYS     CE 3551   3.990   4.974   5.086  0.5931 -0.4319  0.6367
  231LYS     NZ 3552   3.903   5.091   5.065  0.5130 -0.2674  0.0634
  231LYS      H 3553   4.281   5.207   5.543  0.7291 -0.5245 -0.4858
  231LYS     HA 3554   4.238   4.949   5.632 -0.1233 -0.6623  0.2293
  231LYS    HB2 3555   4.146   4.827   5.439 -1.0733 -0.6357  0.4025
  231LYS    HB3 3556   4.029   4.936   5.509  0.4768  0.9548  0.7111
  231LYS    HG2 3557   4.055   5.103   5.327 -0.5171  0.0913 -1.9241
  231LYS    HG3 3558   4.191   5.018   5.271 -0.2456  0.1015 -0.0037
  231LYS    HD2 3559   4.025   4.814   5.227  0.0781 -0.4885  0.7067
  231LYS    HD3 3560   3.897   4.918   5.267 -1.0057  2.3689 -1.1280
  231LYS    HE2 3561   4.093   4.999   5.063  0.1161  1.0816 -0.1121
  231LYS    HE3 3562   3.951   4.895   5.023 -0.3890 -0.4317  1.1834
  231LYS    HZ1 3563   3.906   5.115   4.966 -0.3545 -1.0386 -0.1725
  231LYS    HZ2 3564   3.809   5.072   5.095  0.0510  0.6832 -0.6390
  231LYS    HZ3 3565   3.936   5.172   5.115  0.8962 -0.2597 -0.1879
  232SER      N 3566   4.429   4.871   5.436 -0.4345 -0.1923  0.8908
  232SER     CA 3567   4.547   4.846   5.342  0.3225  0.8962  0.0256
  232SER      C 3568   4.515   4.723   5.255  0.3903 -0.4181  1.0334
  232SER      O 3569   4.473   4.623   5.307 -0.1339 -0.0295 -0.0717
  232SER     CB 3570   4.674   4.829   5.426  0.0225  0.4652  0.7665
  232SER     OG 3571   4.783   4.777   5.356 -0.1502  0.2112 -0.2860
  232SER      H 3572   4.389   4.794   5.488 -1.3170  0.0519  0.6152
  232SER     HA 3573   4.553   4.928   5.270 -0.1701  0.1976 -0.8581
  232SER    HB2 3574   4.708   4.925   5.464  0.3981  1.2347 -1.2774
  232SER    HB3 3575   4.643   4.756   5.501 -1.2374 -0.9944 -0.9871
  232SER     HG 3576   4.795   4.687   5.387  0.8919  0.6187  0.6126
  233ILE      N 3577   4.506   4.740   5.122 -0.1361  0.6207  1.1191
  233ILE     CA 3578   4.457   4.642   5.022  0.1163 -0.0557  0.4556
  233ILE      C 3579   4.551   4.621   4.904  0.3736  0.2898  0.7760
  233ILE      O 3580   4.620   4.713   4.871 -0.0344 -0.1137  0.4882
  233ILE     CB 3581   4.316   4.671   4.980  0.8604 -0.2020  0.0848
  233ILE    CG1 3582   4.305   4.804   4.901  0.2962  0.0219  0.4469
  233ILE    CG2 3583   4.221   4.660   5.099 -0.6414 -0.0780  0.1074
  233ILE    CD1 3584   4.168   4.830   4.829 -0.3655  0.0581 -0.2132
  233ILE      H 3585   4.531   4.829   5.082 -0.1111  0.0325 -0.3011
  233ILE     HA 3586   4.445   4.544   5.070  0.3320 -0.1640  0.2946
  233ILE     HB 3587   4.281   4.585   4.922 -0.6205  0.8080 -0.6331
  233ILE   HG12 3588   4.334   4.886   4.967  0.7708 -0.0809  0.3696
  233ILE   HG13 3589   4.374   4.811   4.817 -1.2899 -0.9283 -1.0629
  233ILE   HG21 3590   4.243   4.728   5.181 -0.5922 -0.2175  0.2111
  233ILE   HG22 3591   4.115   4.680   5.080 -1.1300 -0.2447  2.1487
  233ILE   HG23 3592   4.230   4.562   5.146  0.9384 -0.0191  0.0333
  233ILE   HD11 3593   4.185   4.919   4.770  0.2572  0.4342  0.4927
  233ILE   HD12 3594   4.151   4.754   4.753  0.5781 -0.1283 -0.2678
  233ILE   HD13 3595   4.084   4.826   4.898 -0.4948 -3.0841 -0.2226
  234VAL      N 3596   4.562   4.505   4.841  0.7936 -0.1939 -1.1552
  234VAL     CA 3597   4.628   4.478   4.708  0.9624  0.3387 -0.1920
  234VAL      C 3598   4.525   4.491   4.596  0.9130 -0.5497 -0.1051
  234VAL      O 3599   4.424   4.417   4.593 -0.2586 -0.7422  0.3642
  234VAL     CB 3600   4.672   4.329   4.706 -0.4438  0.3676 -0.0387
  234VAL    CG1 3601   4.728   4.285   4.564  0.7657 -0.2947 -0.3434
  234VAL    CG2 3602   4.792   4.313   4.794  0.0065 -0.1978 -0.8424
  234VAL      H 3603   4.524   4.434   4.901  0.7485  0.4814 -0.3571
  234VAL     HA 3604   4.715   4.544   4.701  0.8404  0.5913  0.5265
  234VAL     HB 3605   4.591   4.268   4.747  0.0746 -0.2667  0.0683
  234VAL   HG11 3606   4.806   4.352   4.528  1.2297 -1.1129 -0.9254
  234VAL   HG12 3607   4.764   4.182   4.564 -0.6309 -0.8415  0.2062
  234VAL   HG13 3608   4.645   4.277   4.493  1.1151 -1.5337 -0.6713
  234VAL   HG21 3609   4.812   4.207   4.801 -1.2306 -0.4980 -1.3804
  234VAL   HG22 3610   4.876   4.368   4.752  0.4750 -0.5752 -0.4162
  234VAL   HG23 3611   4.767   4.354   4.892  0.3221  0.5856 -1.0719
  235ASP      N 3612   4.536   4.596   4.515  0.2604 -0.0728  0.8586
  235ASP     CA 3613   4.443   4.610   4.398 -0.2135 -0.6550 -0.0242
  235ASP      C 3614   4.510   4.605   4.262 -0.0370 -0.7469 -0.2685
  235ASP      O 3615   4.578   4.703   4.235 -0.7128 -0.9716  0.6196
  235ASP     CB 3616   4.375   4.744   4.438 -0.5614 -0.9346  0.7673
  235ASP     CG 3617   4.269   4.802   4.338 -0.1769 -0.3623 -0.0229
  235ASP    OD1 3618   4.210   4.909   4.371  0.3915  0.8434 -0.6980
  235ASP    OD2 3619   4.253   4.734   4.233 -0.0627 -0.2038  0.1915
  235ASP      H 3620   4.615   4.659   4.522  0.0435  0.3491 -0.2157
  235ASP     HA 3621   4.365   4.534   4.394  0.2477 -1.1201 -0.4949
  235ASP    HB2 3622   4.341   4.737   4.541  1.5084  1.9828  1.9387
  235ASP    HB3 3623   4.454   4.819   4.450 -1.0856 -0.4892  1.6413
  236SER      N 3624   4.482   4.503   4.183 -0.9661 -0.4375  0.3671
  236SER     CA 3625   4.530   4.499   4.048 -0.3733 -0.9330 -0.0001
  236SER      C 3626   4.475   4.614   3.957  0.1071  0.0198 -0.3751
  236SER      O 3627   4.532   4.646   3.856  0.1661 -0.0613 -0.0148
  236SER     CB 3628   4.495   4.367   3.962 -0.4580 -0.5424  0.1968
  236SER     OG 3629   4.353   4.355   3.959  0.0054 -0.2462  0.6601
  236SER      H 3630   4.431   4.424   4.220 -0.9008 -0.3336  0.6879
  236SER     HA 3631   4.638   4.508   4.057 -0.3446 -0.8618 -0.3565
  236SER    HB2 3632   4.544   4.371   3.865  0.0699 -1.2292  0.4212
  236SER    HB3 3633   4.538   4.282   4.015  0.6608 -0.2197 -0.1565
  236SER     HG 3634   4.315   4.404   3.886 -1.0639 -1.2546  0.4926
  237GLY      N 3635   4.350   4.659   3.989 -0.4761  0.2540  0.0472
  237GLY     CA 3636   4.283   4.758   3.924  0.3588 -0.7542  0.0463
  237GLY      C 3637   4.322   4.902   3.970  0.2503 -0.3544 -0.5761
  237GLY      O 3638   4.260   5.001   3.926 -0.0636 -0.4433  0.1314
  237GLY      H 3639   4.313   4.630   4.078 -1.2123  1.0726  0.0314
  237GLY    HA2 3640   4.305   4.761   3.817 -0.6488  1.5107 -0.2074
  237GLY    HA3 3641   4.175   4.746   3.930  0.1861 -0.0070 -0.9450
  238THR      N 3642   4.423   4.920   4.054 -0.2987 -0.0045 -0.1677
  238THR     CA 3643   4.491   5.050   4.078  0.1660  0.4149  0.1942
  238THR      C 3644   4.634   5.035   4.026  0.4952  0.0895 -0.8270
  238THR      O 3645   4.691   4.929   4.050 -0.3932  0.0186 -0.5136
  238THR     CB 3646   4.480   5.092   4.221  0.6146 -0.4189 -0.2557
  238THR    OG1 3647   4.340   5.121   4.254  0.1001 -0.2861 -0.1078
  238THR    CG2 3648   4.561   5.218   4.252 -0.7912 -0.8733  0.0963
  238THR      H 3649   4.454   4.840   4.108 -1.5543 -0.4914 -0.0969
  238THR     HA 3650   4.440   5.127   4.019 -0.6043  0.1283  0.4554
  238THR     HB 3651   4.509   5.010   4.286 -0.8224 -1.1308 -0.4204
  238THR    HG1 3652   4.295   5.044   4.287  0.0981 -0.1456  0.2247
  238THR   HG21 3653   4.669   5.214   4.235 -0.6090  0.0389  0.8808
  238THR   HG22 3654   4.526   5.307   4.200  0.4871 -0.2668  0.1960
  238THR   HG23 3655   4.548   5.246   4.357 -0.4771  2.4958 -0.5425
  239THR      N 3656   4.686   5.136   3.965 -0.9152  0.3696  0.4614
  239THR     CA 3657   4.824   5.129   3.902 -0.7554 -0.0945 -0.2134
  239THR      C 3658   4.930   5.164   4.009 -0.8287  1.0762  0.2007
  239THR      O 3659   5.042   5.108   4.004 -0.3520 -0.3188 -0.1220
  239THR     CB 3660   4.841   5.225   3.784 -0.5539  0.8998  0.3982
  239THR    OG1 3661   4.737   5.221   3.687 -0.2480  0.0988  0.6560
  239THR    CG2 3662   4.972   5.197   3.713 -0.1540 -0.0622  0.5002
  239THR      H 3663   4.628   5.217   3.956  0.6227  1.6825  1.3202
  239THR     HA 3664   4.833   5.028   3.861  0.7338  0.2569 -0.8660
  239THR     HB 3665   4.839   5.324   3.829 -0.8289  0.4998  1.3049
  239THR    HG1 3666   4.749   5.152   3.621 -0.2532  1.5631 -1.0063
  239THR   HG21 3667   5.055   5.231   3.774  0.6926  0.9421 -1.0739
  239THR   HG22 3668   4.973   5.091   3.685 -0.6269 -0.8301  2.9477
  239THR   HG23 3669   4.974   5.257   3.622  1.4738  0.1955  0.6411
  240ASN      N 3670   4.906   5.258   4.100  0.2330  0.5650 -0.2097
  240ASN     CA 3671   5.005   5.327   4.192  0.7079  0.9728  0.7617
  240ASN      C 3672   5.012   5.270   4.328  0.1915 -0.2125 -0.7553
  240ASN      O 3673   4.913   5.229   4.387 -0.2329  0.2394  0.1523
  240ASN     CB 3674   4.966   5.480   4.184 -0.4143  0.0298  0.5386
  240ASN     CG 3675   5.003   5.536   4.040  0.3736  0.0395 -0.1067
  240ASN    OD1 3676   5.122   5.554   4.011 -0.3472  0.3977 -0.1749
  240ASN    ND2 3677   4.903   5.573   3.954 -0.2384  0.9093  0.1877
  240ASN      H 3678   4.815   5.301   4.104 -0.0293  0.3884 -2.2263
  240ASN     HA 3679   5.103   5.310   4.147  0.5854 -0.2552  0.8818
  240ASN    HB2 3680   4.860   5.496   4.206 -0.7955 -1.2669 -0.1382
  240ASN    HB3 3681   5.029   5.531   4.257  0.1585 -0.6149  0.5181
  240ASN   HD21 3682   4.925   5.598   3.859 -0.1282 -0.8371 -0.3139
  240ASN   HD22 3683   4.808   5.550   3.980  0.0945  0.0149  0.7054
  241LEU      N 3684   5.130   5.289   4.394  0.1106 -0.0029 -0.7071
  241LEU     CA 3685   5.144   5.262   4.539 -0.1556 -0.6376 -0.0706
  241LEU      C 3686   5.068   5.377   4.622 -0.8958  0.2687 -1.2284
  241LEU      O 3687   5.138   5.468   4.670  0.4673  0.5760 -0.5606
  241LEU     CB 3688   5.295   5.238   4.571  0.0801  0.0832  0.2651
  241LEU     CG 3689   5.327   5.224   4.724  0.1823 -0.5355 -0.2289
  241LEU    CD1 3690   5.239   5.117   4.798  0.3867  0.0236 -0.8852
  241LEU    CD2 3691   5.471   5.182   4.729  0.4315 -0.3299 -1.0502
  241LEU      H 3692   5.200   5.345   4.347  0.3023  0.0525 -0.3613
  241LEU     HA 3693   5.079   5.181   4.574 -0.0391 -0.1923  1.3228
  241LEU    HB2 3694   5.319   5.146   4.518 -1.6621  0.2589 -1.0339
  241LEU    HB3 3695   5.352   5.321   4.528  1.0547 -0.7590 -0.1512
  241LEU     HG 3696   5.314   5.319   4.776  1.3179 -0.7359  0.4690
  241LEU   HD11 3697   5.293   5.087   4.888  1.0313  0.0007 -1.2602
  241LEU   HD12 3698   5.136   5.145   4.818  0.6465  1.1225 -0.9560
  241LEU   HD13 3699   5.233   5.031   4.730  0.6969 -1.4145  0.7770
  241LEU   HD21 3700   5.539   5.226   4.656  0.5815 -0.6553 -1.1084
  241LEU   HD22 3701   5.515   5.195   4.828 -0.6106  0.1981 -0.6276
  241LEU   HD23 3702   5.466   5.074   4.715  0.1268 -0.5982  0.6463
  242ARG      N 3703   4.935   5.393   4.615  0.3512  0.2539  0.0754
  242ARG     CA 3704   4.861   5.495   4.688  0.5451  0.1893 -0.3870
  242ARG      C 3705   4.867   5.477   4.839 -0.2648  0.7074 -0.2081
  242ARG      O 3706   4.838   5.374   4.898  0.1677  0.4627  0.2781
  242ARG     CB 3707   4.725   5.521   4.628  0.5573  0.3358  0.2597
  242ARG     CG 3708   4.721   5.524   4.474  0.7666 -0.1776  0.2782
  242ARG     CD 3709   4.575   5.564   4.435 -0.2788  0.3019 -0.1719
  242ARG     NE 3710   4.519   5.697   4.480 -0.3643  0.2656 -0.3999
  242ARG     CZ 3711   4.397   5.725   4.514  0.1615  0.2727  0.3253
  242ARG    NH1 3712   4.302   5.647   4.484 -0.1157 -0.1285  0.2067
  242ARG    NH2 3713   4.371   5.836   4.577 -0.4284  1.0339  0.8019
  242ARG      H 3714   4.877   5.327   4.566  1.3726 -0.1615 -0.6559
  242ARG     HA 3715   4.909   5.592   4.672  0.1999  0.2204 -1.3425
  242ARG    HB2 3716   4.646   5.457   4.667 -0.9896  2.2907  0.6537
  242ARG    HB3 3717   4.687   5.615   4.668 -0.8047 -0.1880  0.2936
  242ARG    HG2 3718   4.793   5.595   4.434  0.3014 -0.4127 -1.0778
  242ARG    HG3 3719   4.730   5.427   4.424 -0.6625 -0.1418 -0.1330
  242ARG    HD2 3720   4.570   5.556   4.326 -0.8302 -0.3247 -0.1129
  242ARG    HD3 3721   4.507   5.485   4.468 -0.8969  0.1653 -1.6021
  242ARG     HE 3722   4.582   5.775   4.492  0.0279 -0.1677  0.5600
  242ARG   HH11 3723   4.210   5.671   4.518 -0.1155  0.2445 -0.0368
  242ARG   HH12 3724   4.323   5.562   4.434  0.5522 -0.4355  0.9768
  242ARG   HH21 3725   4.278   5.874   4.588 -0.8013  0.0729  1.1588
  242ARG   HH22 3726   4.441   5.908   4.586  0.9218  0.4879 -2.5272
  243LEU      N 3727   4.916   5.575   4.906 -0.8273 -0.8599 -0.5794
  243LEU     CA 3728   4.933   5.582   5.053  0.2875 -0.8565  0.0670
  243LEU      C 3729   4.845   5.700   5.109  0.4026 -0.1841 -0.1601
  243LEU      O 3730   4.846   5.808   5.055  0.7253 -0.5804  0.3370
  243LEU     CB 3731   5.076   5.615   5.085 -1.5472  0.3771 -0.5224
  243LEU     CG 3732   5.176   5.508   5.051  0.3991 -0.9915 -0.1307
  243LEU    CD1 3733   5.320   5.547   5.072 -0.1270  0.1372  0.5489
  243LEU    CD2 3734   5.147   5.387   5.129 -0.3897  1.0566  0.5509
  243LEU      H 3735   4.936   5.659   4.853  1.3897 -0.4333  0.6575
  243LEU     HA 3736   4.904   5.488   5.099  0.5177 -0.5928  0.7731
  243LEU    HB2 3737   5.112   5.704   5.034 -0.2210  0.8188  1.0081
  243LEU    HB3 3738   5.088   5.639   5.191 -1.4665  0.9194 -0.6508
  243LEU     HG 3739   5.163   5.502   4.943 -0.6998 -0.0789 -0.0807
  243LEU   HD11 3740   5.388   5.469   5.036 -0.3298 -0.5986  1.6436
  243LEU   HD12 3741   5.337   5.647   5.033 -0.9865 -0.3118 -1.2029
  243LEU   HD13 3742   5.341   5.571   5.176  0.3154  0.8969  0.2973
  243LEU   HD21 3743   5.212   5.305   5.097 -0.6922  0.7606  0.6752
  243LEU   HD22 3744   5.168   5.399   5.236  0.1470 -0.4867  0.6798
  243LEU   HD23 3745   5.044   5.350   5.131  0.0708 -0.3924  0.3310
  244PRO      N 3746   4.789   5.681   5.230  0.4677 -0.7664  0.0110
  244PRO     CA 3747   4.716   5.785   5.294  0.4902 -0.6228  0.5327
  244PRO      C 3748   4.799   5.906   5.330 -0.7117  0.3651  0.0771
  244PRO      O 3749   4.924   5.890   5.351  0.6143  0.0110 -0.2429
  244PRO     CB 3750   4.655   5.727   5.416 -0.2510 -0.0309 -0.7281
  244PRO     CG 3751   4.751   5.615   5.456 -0.5509 -0.3801 -0.0901
  244PRO     CD 3752   4.798   5.568   5.312  0.7235 -0.6520  1.0567
  244PRO     HA 3753   4.638   5.821   5.226  0.6693 -0.4578  0.4131
  244PRO    HB2 3754   4.625   5.791   5.499  0.5611 -0.4161 -0.1093
  244PRO    HB3 3755   4.565   5.670   5.392 -0.5990  0.2399 -0.1047
  244PRO    HG2 3756   4.839   5.661   5.502 -0.4466  0.7853 -1.3307
  244PRO    HG3 3757   4.709   5.533   5.515 -0.0043 -0.1995  0.5830
  244PRO    HD2 3758   4.735   5.489   5.271  0.9002  0.0208 -0.6630
  244PRO    HD3 3759   4.899   5.532   5.330  1.0999  0.1398  0.6075
  245LYS      N 3760   4.740   6.018   5.310 -0.1423 -0.2524  0.5926
  245LYS     CA 3761   4.802   6.150   5.288  0.7615  0.3672  0.2636
  245LYS      C 3762   4.924   6.181   5.376 -1.2618  0.5480 -0.2874
  245LYS      O 3763   5.030   6.215   5.319  0.3176  0.1521  0.2587
  245LYS     CB 3764   4.698   6.258   5.327 -1.5547 -0.7586  0.0934
  245LYS     CG 3765   4.746   6.396   5.272  0.3326 -0.5857  0.3626
  245LYS     CD 3766   4.631   6.506   5.259 -0.5737  0.5815  0.2119
  245LYS     CE 3767   4.690   6.635   5.217 -0.9783 -1.1922 -0.0059
  245LYS     NZ 3768   4.576   6.732   5.191 -0.1586 -0.6218 -0.4455
  245LYS      H 3769   4.644   6.003   5.282  0.0783 -0.1304 -0.2930
  245LYS     HA 3770   4.833   6.153   5.184 -0.4206  0.2692 -0.1199
  245LYS    HB2 3771   4.604   6.238   5.276 -1.8063  0.8632 -0.1882
  245LYS    HB3 3772   4.693   6.253   5.435 -0.0468  0.1963  0.2767
  245LYS    HG2 3773   4.820   6.434   5.343  0.2175  0.5297 -0.0718
  245LYS    HG3 3774   4.799   6.381   5.178 -0.8006 -1.6812 -0.1557
  245LYS    HD2 3775   4.565   6.472   5.180  0.7387 -0.0758 -0.6768
  245LYS    HD3 3776   4.585   6.515   5.358  0.7715  2.3189  0.7881
  245LYS    HE2 3777   4.741   6.679   5.303 -0.5000  0.8654 -1.1954
  245LYS    HE3 3778   4.758   6.640   5.132 -1.6913  0.4102 -0.5582
  245LYS    HZ1 3779   4.522   6.747   5.275  1.2627 -0.1488  0.4742
  245LYS    HZ2 3780   4.615   6.825   5.176  0.7155 -0.8739  0.0955
  245LYS    HZ3 3781   4.518   6.709   5.112  0.5678 -0.5266 -1.0313
  246LYS      N 3782   4.921   6.158   5.508  0.2983  0.6490  0.8936
  246LYS     CA 3783   5.026   6.181   5.594 -0.8267  0.1288 -0.3881
  246LYS      C 3784   5.147   6.086   5.579  0.1372 -0.4923 -0.6933
  246LYS      O 3785   5.262   6.136   5.578  0.1671  0.2566 -0.0257
  246LYS     CB 3786   4.971   6.161   5.739 -1.1217  0.6410 -0.0476
  246LYS     CG 3787   4.887   6.277   5.782  0.4320  0.1313 -0.8676
  246LYS     CD 3788   4.846   6.277   5.931 -0.3090 -0.1613  0.3904
  246LYS     CE 3789   4.749   6.157   5.957  0.6638  0.8356  0.2957
  246LYS     NZ 3790   4.695   6.156   6.093  0.2036 -0.4261  0.0362
  246LYS      H 3791   4.831   6.128   5.542 -0.3264  0.1677 -0.9327
  246LYS     HA 3792   5.063   6.282   5.579  0.2509 -0.1855 -0.0643
  246LYS    HB2 3793   4.913   6.068   5.742 -0.2958  0.1223  0.5228
  246LYS    HB3 3794   5.059   6.153   5.802 -0.2157 -0.6318 -1.3465
  246LYS    HG2 3795   4.955   6.363   5.784 -0.6486  1.1170  1.4414
  246LYS    HG3 3796   4.801   6.293   5.718  0.3363 -0.7069 -0.9675
  246LYS    HD2 3797   4.933   6.261   5.995  0.6435  0.1605 -0.7609
  246LYS    HD3 3798   4.793   6.369   5.958  0.5220  0.5844 -0.3729
  246LYS    HE2 3799   4.664   6.163   5.890  0.2160 -0.3776  0.7049
  246LYS    HE3 3800   4.806   6.066   5.937 -0.3654  0.3068 -0.3767
  246LYS    HZ1 3801   4.772   6.171   6.156  0.0262  0.7135  0.0268
  246LYS    HZ2 3802   4.635   6.234   6.118 -0.3984 -0.1715 -1.8625
  246LYS    HZ3 3803   4.645   6.069   6.108  0.4949 -0.7431 -0.7107
  247VAL      N 3804   5.125   5.957   5.561 -0.2373  0.2113  0.0631
  247VAL     CA 3805   5.225   5.860   5.527 -0.3854 -0.0489 -0.1044
  247VAL      C 3806   5.276   5.878   5.388 -0.3167  0.5557 -0.1883
  247VAL      O 3807   5.395   5.864   5.367 -0.6788  0.0565  0.6344
  247VAL     CB 3808   5.165   5.715   5.532  0.5578  0.2078 -0.2730
  247VAL    CG1 3809   5.254   5.600   5.476  0.0741  0.1715  0.5433
  247VAL    CG2 3810   5.123   5.683   5.679 -0.2573  0.3503  0.9902
  247VAL      H 3811   5.028   5.931   5.573 -0.1988  0.3006  0.6393
  247VAL     HA 3812   5.313   5.863   5.591 -0.6797 -0.6056  0.3391
  247VAL     HB 3813   5.077   5.722   5.468  0.7464 -0.2835 -0.6035
  247VAL   HG11 3814   5.215   5.498   5.484  0.9668 -0.1893  0.4841
  247VAL   HG12 3815   5.278   5.610   5.371 -0.4807  0.9110  0.4746
  247VAL   HG13 3816   5.348   5.589   5.531  0.6672 -2.0602 -0.6578
  247VAL   HG21 3817   5.071   5.772   5.713  0.1204  1.1241 -0.3092
  247VAL   HG22 3818   5.043   5.609   5.675 -1.4018  1.5389 -0.1222
  247VAL   HG23 3819   5.214   5.668   5.736  0.1749 -0.1355  0.2179
  248PHE      N 3820   5.197   5.921   5.283 -0.6080 -0.6047 -0.5788
  248PHE     CA 3821   5.252   5.965   5.155 -0.6873 -0.0729  0.3130
  248PHE      C 3822   5.353   6.081   5.171  0.1739  0.1882  0.5724
  248PHE      O 3823   5.463   6.073   5.123  0.0088 -0.5353  0.1185
  248PHE     CB 3824   5.140   6.018   5.069  0.3296  0.4554  0.2889
  248PHE     CG 3825   5.186   6.096   4.944 -0.4683  0.8101 -0.5059
  248PHE    CD1 3826   5.274   6.034   4.845  0.9173 -0.5442  0.0028
  248PHE    CD2 3827   5.143   6.225   4.923  0.2620  0.6333  0.0938
  248PHE    CE1 3828   5.319   6.115   4.735 -0.2578 -0.3490 -0.5363
  248PHE    CE2 3829   5.161   6.288   4.798 -0.6074  0.7889 -0.1134
  248PHE     CZ 3830   5.256   6.233   4.707  0.1296 -0.0672  0.0362
  248PHE      H 3831   5.097   5.909   5.289 -0.6524 -0.0352  0.0573
  248PHE     HA 3832   5.305   5.883   5.107 -0.4162  0.9887 -1.3588
  248PHE    HB2 3833   5.088   5.928   5.036  1.2991  0.4031 -1.3289
  248PHE    HB3 3834   5.083   6.083   5.135 -0.3566 -0.7925  0.9961
  248PHE    HD1 3835   5.317   5.938   4.869 -0.1092 -0.8169  0.8682
  248PHE    HD2 3836   5.072   6.267   4.992 -0.1669 -0.4531  0.3497
  248PHE    HE1 3837   5.393   6.068   4.672  0.8422 -0.0170  0.4346
  248PHE    HE2 3838   5.111   6.383   4.780 -1.4341  0.5357  0.7126
  248PHE     HZ 3839   5.299   6.293   4.627  1.5588 -0.1589  0.6836
  249GLU      N 3840   5.311   6.190   5.243 -0.7334  0.7399 -0.5662
  249GLU     CA 3841   5.391   6.307   5.281  0.7814 -0.0479 -0.1682
  249GLU      C 3842   5.517   6.271   5.361  0.5207 -0.1190 -0.0776
  249GLU      O 3843   5.615   6.339   5.328  0.4096  0.3191 -0.4578
  249GLU     CB 3844   5.293   6.407   5.350 -0.2096  1.1999  0.0815
  249GLU     CG 3845   5.198   6.476   5.257  0.0061 -0.4020  0.9404
  249GLU     CD 3846   5.273   6.583   5.171 -0.2340 -0.2080  0.4422
  249GLU    OE1 3847   5.206   6.689   5.139 -0.1840 -0.4521 -0.0748
  249GLU    OE2 3848   5.389   6.559   5.128  0.1684  0.0903  0.7836
  249GLU      H 3849   5.213   6.190   5.268 -0.6203  0.7613 -0.1089
  249GLU     HA 3850   5.420   6.337   5.181 -0.2076 -1.6537 -1.0306
  249GLU    HB2 3851   5.231   6.346   5.415  0.3740 -0.6150 -0.9271
  249GLU    HB3 3852   5.352   6.485   5.397  0.1818  0.3018  1.1507
  249GLU    HG2 3853   5.148   6.402   5.195  0.6336 -0.0638 -0.0134
  249GLU    HG3 3854   5.129   6.532   5.321  0.0811  0.9241 -0.0477
  250ALA      N 3855   5.516   6.182   5.458  0.3639  0.2876  0.3509
  250ALA     CA 3856   5.635   6.135   5.533 -0.6324 -0.5393 -0.3255
  250ALA      C 3857   5.731   6.059   5.451 -0.3031  0.5915  0.6253
  250ALA      O 3858   5.850   6.061   5.480  0.0358 -0.2797  0.0956
  250ALA     CB 3859   5.587   6.059   5.659  0.7073 -0.0014 -0.0728
  250ALA      H 3860   5.429   6.145   5.494 -0.3687  0.4144 -1.1254
  250ALA     HA 3861   5.680   6.227   5.572  0.2383 -0.5525 -1.2035
  250ALA    HB1 3862   5.530   5.970   5.631 -0.0695  0.1791  0.8199
  250ALA    HB2 3863   5.671   6.014   5.712  0.6036 -0.8923 -0.6179
  250ALA    HB3 3864   5.534   6.120   5.731  0.3130 -0.6706  0.2207
  251ALA      N 3865   5.673   5.976   5.350 -0.5380 -0.7611 -0.6035
  251ALA     CA 3866   5.761   5.885   5.266  0.4803 -0.5659 -0.5076
  251ALA      C 3867   5.835   5.973   5.166 -0.0015 -0.3240  0.2990
  251ALA      O 3868   5.957   5.970   5.160 -0.3338 -0.1381 -0.3080
  251ALA     CB 3869   5.673   5.766   5.217  0.7628 -0.0194  1.3590
  251ALA      H 3870   5.573   5.966   5.347 -0.7511  0.5977  0.0926
  251ALA     HA 3871   5.834   5.845   5.337  0.4724 -0.9285 -0.6986
  251ALA    HB1 3872   5.727   5.712   5.139 -0.3019  0.1899  0.4212
  251ALA    HB2 3873   5.644   5.699   5.298  1.8121 -0.3945  1.4463
  251ALA    HB3 3874   5.582   5.799   5.167  1.5755  0.7691  0.3202
  252VAL      N 3875   5.765   6.061   5.091  0.1025 -0.4317  0.1267
  252VAL     CA 3876   5.837   6.148   4.997  0.5113 -0.0118  0.3114
  252VAL      C 3877   5.937   6.248   5.066 -0.5447  0.3503 -0.1994
  252VAL      O 3878   6.056   6.251   5.030  0.7324 -0.4735  0.7320
  252VAL     CB 3879   5.722   6.224   4.930  0.3595  0.5887  1.2973
  252VAL    CG1 3880   5.772   6.351   4.865 -0.0805 -0.0982  0.7542
  252VAL    CG2 3881   5.665   6.129   4.825 -1.2294  0.5564  0.3188
  252VAL      H 3882   5.666   6.064   5.108  0.1576 -0.3822  0.4734
  252VAL     HA 3883   5.879   6.080   4.922 -1.4753  0.1305 -1.0857
  252VAL     HB 3884   5.638   6.260   4.989 -1.2809 -0.8564  0.0664
  252VAL   HG11 3885   5.697   6.395   4.799  0.6063  1.4793  0.9409
  252VAL   HG12 3886   5.793   6.424   4.943 -1.7563  0.5440  0.6746
  252VAL   HG13 3887   5.857   6.322   4.803 -0.5066  0.5297 -0.1680
  252VAL   HG21 3888   5.577   6.182   4.787 -1.4337  1.2767  1.6534
  252VAL   HG22 3889   5.726   6.116   4.736 -1.2832 -0.7660  0.4398
  252VAL   HG23 3890   5.630   6.032   4.861 -0.1816 -0.2534 -0.7174
  253LYS      N 3891   5.904   6.308   5.182 -0.0992  0.1779 -0.6957
  253LYS     CA 3892   6.001   6.372   5.267  0.1916 -0.4654 -0.5985
  253LYS      C 3893   6.131   6.294   5.306  0.7691  0.9612  0.6134
  253LYS      O 3894   6.241   6.342   5.283 -0.3499  0.4512  0.3141
  253LYS     CB 3895   5.931   6.426   5.395 -0.4302 -1.4155  0.1197
  253LYS     CG 3896   6.018   6.513   5.497 -0.7583 -0.5140  0.9835
  253LYS     CD 3897   6.051   6.651   5.432  0.6325  1.1122 -0.3832
  253LYS     CE 3898   6.136   6.752   5.507 -0.0137 -0.9460 -0.8523
  253LYS     NZ 3899   6.279   6.726   5.491 -0.5775  0.6627 -0.1888
  253LYS      H 3900   5.805   6.318   5.201 -0.2727 -0.6479 -1.0728
  253LYS     HA 3901   6.042   6.462   5.220  0.7423  0.0858  0.8226
  253LYS    HB2 3902   5.839   6.482   5.376  1.1498  1.4043 -0.3157
  253LYS    HB3 3903   5.908   6.333   5.447 -1.5784 -1.6928 -0.7818
  253LYS    HG2 3904   5.952   6.529   5.582 -1.3575  0.0784  0.4312
  253LYS    HG3 3905   6.112   6.466   5.526 -0.3020 -0.0350  0.3297
  253LYS    HD2 3906   6.084   6.630   5.330  0.4437 -1.1248 -0.0869
  253LYS    HD3 3907   5.954   6.697   5.420 -0.2016 -0.2193  0.6871
  253LYS    HE2 3908   6.118   6.850   5.464  0.4826 -0.0491  0.8215
  253LYS    HE3 3909   6.107   6.762   5.611  1.3861  0.2541 -0.5300
  253LYS    HZ1 3910   6.310   6.652   5.552 -0.6433 -1.0164 -2.0192
  253LYS    HZ2 3911   6.299   6.694   5.398  0.4586 -1.0626  0.5266
  253LYS    HZ3 3912   6.328   6.808   5.526 -0.4305 -0.0609  1.5227
  254SER      N 3913   6.115   6.169   5.343  0.7787 -0.1729 -0.1104
  254SER     CA 3914   6.223   6.074   5.368  0.3688  0.7379  0.3275
  254SER      C 3915   6.298   6.048   5.236  0.7642  0.6438 -0.4375
  254SER      O 3916   6.415   6.041   5.228 -0.3139  0.3658 -0.7021
  254SER     CB 3917   6.163   5.940   5.423  0.1065 -0.0996  0.0978
  254SER     OG 3918   6.263   5.854   5.412 -0.1904  0.4134 -0.5729
  254SER      H 3919   6.019   6.137   5.351  0.8943 -0.3553  0.7395
  254SER     HA 3920   6.297   6.107   5.441 -0.5714  1.0618  1.1933
  254SER    HB2 3921   6.132   5.955   5.526 -0.9568  1.0003 -0.3323
  254SER    HB3 3922   6.077   5.903   5.368 -0.4128 -0.2807  0.9907
  254SER     HG 3923   6.261   5.774   5.465 -1.5757  0.0913 -1.0422
  255ILE      N 3924   6.232   6.026   5.121  0.5258  0.2798  0.4376
  255ILE     CA 3925   6.303   5.991   4.998 -0.0180 -0.6790  0.8103
  255ILE      C 3926   6.385   6.118   4.946 -0.1155 -0.1218  0.5919
  255ILE      O 3927   6.495   6.107   4.887 -0.3875  0.6409  0.1891
  255ILE     CB 3928   6.207   5.933   4.888  0.0689  0.7126  0.0296
  255ILE    CG1 3929   6.180   5.787   4.940  0.3165  0.1115  1.0820
  255ILE    CG2 3930   6.271   5.929   4.749  0.0887  0.3128  0.2471
  255ILE    CD1 3931   6.054   5.729   4.866 -0.6947 -0.0261 -0.4452
  255ILE      H 3932   6.132   6.031   5.119  0.5178  1.2405  1.2965
  255ILE     HA 3933   6.383   5.919   5.010  1.9859  1.0919 -0.5613
  255ILE     HB 3934   6.113   5.988   4.879 -0.6735 -0.5520 -0.6061
  255ILE   HG12 3935   6.268   5.729   4.909  0.0087  0.7674 -1.5326
  255ILE   HG13 3936   6.169   5.775   5.048  0.1901 -0.5422  1.0042
  255ILE   HG21 3937   6.204   5.878   4.679  1.4925 -1.3821  0.0058
  255ILE   HG22 3938   6.293   6.032   4.721  0.7799  0.1041 -0.0189
  255ILE   HG23 3939   6.355   5.861   4.755 -1.4485 -1.8104 -0.1544
  255ILE   HD11 3940   6.017   5.647   4.928  0.2103  1.3656  2.2483
  255ILE   HD12 3941   5.976   5.804   4.880 -1.1629 -0.5342 -0.2111
  255ILE   HD13 3942   6.076   5.705   4.762  0.4903 -0.2020 -0.1800
  256LYS      N 3943   6.331   6.237   4.967 -1.2507 -0.1496 -0.1088
  256LYS     CA 3944   6.394   6.368   4.945  0.2533 -0.3275 -0.5736
  256LYS      C 3945   6.514   6.400   5.036 -0.1515 -0.2050 -0.1875
  256LYS      O 3946   6.612   6.455   4.983  0.0392  0.1522  0.2370
  256LYS     CB 3947   6.290   6.482   4.959 -0.0600 -0.0502 -0.0331
  256LYS     CG 3948   6.331   6.609   4.879 -0.0156 -1.2011  1.2397
  256LYS     CD 3949   6.231   6.725   4.871  0.3770  0.4922 -0.0603
  256LYS     CE 3950   6.111   6.684   4.783 -0.1856  0.2553 -0.1578
  256LYS     NZ 3951   6.016   6.794   4.789 -0.8704 -0.0801  0.8072
  256LYS      H 3952   6.235   6.240   5.000 -0.8043  0.4760  1.2725
  256LYS     HA 3953   6.425   6.373   4.841  0.6045  0.3798 -0.4475
  256LYS    HB2 3954   6.193   6.445   4.926  0.2038 -0.0423 -0.8560
  256LYS    HB3 3955   6.276   6.505   5.065 -0.0672 -0.6278  0.0960
  256LYS    HG2 3956   6.408   6.651   4.943 -0.3100 -0.0825  0.8937
  256LYS    HG3 3957   6.377   6.594   4.781 -0.0867  1.1015  0.7506
  256LYS    HD2 3958   6.198   6.748   4.973  0.3749  0.4734 -0.0566
  256LYS    HD3 3959   6.274   6.812   4.822  0.1013  0.4503 -0.3841
  256LYS    HE2 3960   6.161   6.672   4.686 -0.4513  0.1278 -0.2801
  256LYS    HE3 3961   6.062   6.592   4.816 -0.0976  0.3580  0.2610
  256LYS    HZ1 3962   5.926   6.783   4.744 -1.2597  2.4628  0.6656
  256LYS    HZ2 3963   6.001   6.823   4.884 -0.0796  0.5126  0.7695
  256LYS    HZ3 3964   6.051   6.867   4.729  0.6265 -0.0681  1.6195
  257ALA      N 3965   6.508   6.350   5.155 -0.4638 -0.6885 -0.4401
  257ALA     CA 3966   6.631   6.350   5.241  1.1137  0.3493  0.2343
  257ALA      C 3967   6.736   6.242   5.199  0.1378  0.2752 -0.0290
  257ALA      O 3968   6.851   6.270   5.200 -0.3443 -0.2433  0.6900
  257ALA     CB 3969   6.577   6.323   5.384  0.5999 -0.8811  0.3962
  257ALA      H 3970   6.423   6.312   5.195 -0.1289 -0.3906  0.6160
  257ALA     HA 3971   6.679   6.448   5.249  0.4242  0.6300  1.5184
  257ALA    HB1 3972   6.517   6.411   5.408 -0.7553 -1.7414  0.3372
  257ALA    HB2 3973   6.504   6.243   5.379 -0.8090  0.3272 -1.3701
  257ALA    HB3 3974   6.659   6.311   5.455  0.0694  0.5994  1.3701
  258ALA      N 3975   6.691   6.123   5.144  0.7729  0.0721 -0.0402
  258ALA     CA 3976   6.784   6.015   5.104 -0.5200 -0.5569  0.5363
  258ALA      C 3977   6.842   6.039   4.960 -0.3611  0.4110 -0.3800
  258ALA      O 3978   6.952   5.987   4.939  0.4940 -0.0435  0.6725
  258ALA     CB 3979   6.703   5.884   5.112  0.6565  0.4503 -0.9992
  258ALA      H 3980   6.592   6.106   5.153  0.4922  0.8923 -1.0960
  258ALA     HA 3981   6.869   6.004   5.172  0.3594 -0.1995 -0.4609
  258ALA    HB1 3982   6.628   5.890   5.033 -0.4029  0.9249 -0.0051
  258ALA    HB2 3983   6.752   5.787   5.106 -2.4261 -1.3474 -1.3336
  258ALA    HB3 3984   6.651   5.883   5.207  0.4744  2.3896 -0.9953
  259SER      N 3985   6.778   6.104   4.867  0.1160  0.7805  0.0860
  259SER     CA 3986   6.824   6.129   4.729  0.3302 -0.1380 -0.2723
  259SER      C 3987   6.912   6.246   4.708  0.4408 -0.8289 -0.2777
  259SER      O 3988   6.981   6.265   4.607 -0.1194  0.6590  0.4012
  259SER     CB 3989   6.706   6.127   4.626 -0.7065  1.2055 -0.3505
  259SER     OG 3990   6.600   6.212   4.662 -0.2249  0.3351 -0.6659
  259SER      H 3991   6.684   6.130   4.890 -0.3381 -0.6279  0.0317
  259SER     HA 3992   6.882   6.041   4.700  0.9979  0.2986 -0.3018
  259SER    HB2 3993   6.743   6.169   4.533  1.0541  1.1147  0.2423
  259SER    HB3 3994   6.675   6.024   4.610  0.5543  0.6062  0.7172
  259SER     HG 3995   6.546   6.165   4.726  0.5478  0.0754 -0.1636
  260SER      N 3996   6.928   6.321   4.825 -0.4667  0.9147  0.8136
  260SER     CA 3997   7.008   6.445   4.841 -0.1191 -0.7246 -0.0283
  260SER      C 3998   7.150   6.461   4.778  0.0361 -0.1276  0.0535
  260SER      O 3999   7.194   6.576   4.766 -0.4065  0.0701 -0.5461
  260SER     CB 4000   7.013   6.473   4.988  0.3934  0.2628 -1.2154
  260SER     OG 4001   7.087   6.379   5.073  0.4409 -0.4313  0.4886
  260SER      H 4002   6.885   6.283   4.908  0.2091  0.2139  0.8608
  260SER     HA 4003   6.948   6.527   4.801  0.1092  0.3996  1.7134
  260SER    HB2 4004   7.063   6.570   4.999  0.9215  0.0549 -1.7253
  260SER    HB3 4005   6.914   6.487   5.031  0.6404 -0.5363 -0.3120
  260SER     HG 4006   7.027   6.335   5.134 -0.6558  0.2756 -0.0275
  261THR      N 4007   7.209   6.355   4.722  0.3742  0.1988 -0.2050
  261THR     CA 4008   7.317   6.356   4.629 -0.1162  0.9514  0.8438
  261THR      C 4009   7.282   6.441   4.502 -0.8078  0.6538  0.4225
  261THR      O 4010   7.372   6.505   4.445 -0.4520  0.4489 -0.2710
  261THR     CB 4011   7.348   6.210   4.592 -0.3825  0.0705 -1.1585
  261THR    OG1 4012   7.384   6.142   4.714 -0.4341 -0.0437  0.3684
  261THR    CG2 4013   7.465   6.194   4.497 -0.5414  0.1215  0.5105
  261THR      H 4014   7.167   6.264   4.734  1.4959 -0.2184  0.8946
  261THR     HA 4015   7.401   6.403   4.679  1.4236 -0.6531 -0.0277
  261THR     HB 4016   7.263   6.158   4.547 -0.6694  0.1074 -0.6763
  261THR    HG1 4017   7.315   6.076   4.726  1.3585 -2.2589 -0.0854
  261THR   HG21 4018   7.480   6.097   4.450  0.5825  0.3780  0.2920
  261THR   HG22 4019   7.464   6.271   4.420  0.8643 -0.0798  0.2351
  261THR   HG23 4020   7.556   6.212   4.554 -0.3401  0.0744  0.2124
  262GLU      N 4021   7.157   6.455   4.457 -0.0089  0.5764 -0.9826
  262GLU     CA 4022   7.100   6.530   4.351 -0.8961  0.1313 -0.0372
  262GLU      C 4023   6.966   6.576   4.392  0.2676 -0.1167 -0.9009
  262GLU      O 4024   6.899   6.517   4.480  0.2271 -0.9705  0.4070
  262GLU     CB 4025   7.094   6.442   4.220  0.4732 -0.7069  0.4489
  262GLU     CG 4026   7.059   6.532   4.104  0.2555  0.0835 -0.0009
  262GLU     CD 4027   7.178   6.625   4.074 -0.2426 -1.3905 -0.3496
  262GLU    OE1 4028   7.164   6.752   4.075  0.1189  0.2618  0.1201
  262GLU    OE2 4029   7.287   6.576   4.049 -0.3369 -0.1138  0.4692
  262GLU      H 4030   7.098   6.387   4.502  1.2895  0.8196  1.3977
  262GLU     HA 4031   7.163   6.617   4.337 -0.5612  0.0426  0.8294
  262GLU    HB2 4032   7.191   6.394   4.206  0.4482 -0.3685 -1.5333
  262GLU    HB3 4033   7.023   6.360   4.221 -0.1779 -0.1720 -0.0639
  262GLU    HG2 4034   7.039   6.460   4.024  0.3522  0.7557 -0.6567
  262GLU    HG3 4035   6.968   6.591   4.116 -0.8032 -1.2436 -0.9097
  263LYS      N 4036   6.920   6.692   4.343  0.6694 -0.3082 -0.1107
  263LYS     CA 4037   6.782   6.755   4.361 -0.1871  0.8111 -0.8326
  263LYS      C 4038   6.694   6.740   4.234 -0.0730  0.0178 -0.2603
  263LYS      O 4039   6.739   6.769   4.122 -0.6319  0.1325  0.3845
  263LYS     CB 4040   6.801   6.894   4.408 -0.4049  0.0434 -0.7531
  263LYS     CG 4041   6.876   6.906   4.547 -0.3345 -0.6147 -0.1421
  263LYS     CD 4042   6.912   7.051   4.580 -0.5331  0.0392 -0.6465
  263LYS     CE 4043   7.021   7.115   4.499 -0.5374  1.0001 -0.0752
  263LYS     NZ 4044   7.148   7.033   4.495  0.2380 -0.7758 -0.0539
  263LYS      H 4045   6.974   6.735   4.270  0.6283 -0.2636 -0.1151
  263LYS     HA 4046   6.743   6.701   4.448  1.4883  0.0936 -0.4314
  263LYS    HB2 4047   6.866   6.952   4.343 -1.2625  0.9711 -0.8440
  263LYS    HB3 4048   6.701   6.936   4.423 -0.7723 -1.1624  0.6836
  263LYS    HG2 4049   6.804   6.880   4.625  0.1000  1.4193  1.0681
  263LYS    HG3 4050   6.969   6.849   4.549  0.5001  0.6126 -0.8583
  263LYS    HD2 4051   6.818   7.107   4.586  0.4987  1.8867  1.2330
  263LYS    HD3 4052   6.947   7.059   4.683  0.6570 -0.1393 -1.0040
  263LYS    HE2 4053   6.998   7.122   4.393  1.0050  0.4377 -0.5066
  263LYS    HE3 4054   7.036   7.215   4.541  0.9591  0.0638  1.9841
  263LYS    HZ1 4055   7.172   7.010   4.591 -0.4151 -0.0841  0.3021
  263LYS    HZ2 4056   7.138   6.947   4.443 -0.3015 -1.0009  0.3943
  263LYS    HZ3 4057   7.228   7.088   4.468 -0.2048  0.5631  1.0692
  264PHE      N 4058   6.568   6.703   4.251  0.6224 -0.0533  1.0344
  264PHE     CA 4059   6.463   6.683   4.148  0.0348 -0.3163  0.0300
  264PHE      C 4060   6.339   6.766   4.196 -0.9987  0.4684 -0.3531
  264PHE      O 4061   6.327   6.800   4.313 -0.3012 -0.3637 -0.6742
  264PHE     CB 4062   6.426   6.533   4.139  0.1040 -0.7925 -0.3282
  264PHE     CG 4063   6.541   6.447   4.101 -0.3543 -0.0437 -0.3413
  264PHE    CD1 4064   6.596   6.447   3.975 -0.1424 -0.5345  0.2983
  264PHE    CD2 4065   6.603   6.373   4.212  0.9154 -0.0958  0.9320
  264PHE    CE1 4066   6.711   6.385   3.958  0.0256  0.7969  0.0581
  264PHE    CE2 4067   6.722   6.308   4.182 -0.4465  0.5537 -0.4410
  264PHE     CZ 4068   6.778   6.312   4.057 -0.8479 -0.9334 -0.2971
  264PHE      H 4069   6.532   6.686   4.344 -0.7647 -1.2039  0.3581
  264PHE     HA 4070   6.489   6.719   4.049 -1.0999  1.5254  0.3044
  264PHE    HB2 4071   6.382   6.511   4.236 -0.2627 -0.7608 -0.4853
  264PHE    HB3 4072   6.349   6.521   4.062  0.0652  1.0896 -0.6644
  264PHE    HD1 4073   6.550   6.513   3.904 -0.8394 -1.0545  0.2412
  264PHE    HD2 4074   6.560   6.368   4.311 -0.9628  0.2086  0.2154
  264PHE    HE1 4075   6.753   6.392   3.859  0.6685  1.7782  0.3692
  264PHE    HE2 4076   6.779   6.272   4.267 -1.5143  1.2177  0.6224
  264PHE     HZ 4077   6.881   6.281   4.050 -0.2484  0.6693  0.4266
  265PRO      N 4078   6.260   6.805   4.098  0.4631  0.1552  0.8645
  265PRO     CA 4079   6.143   6.891   4.130  0.0429  0.5912  0.2555
  265PRO      C 4080   6.037   6.846   4.234 -0.6526  0.5423  0.9823
  265PRO      O 4081   5.992   6.732   4.232 -0.1122  0.2413 -0.1373
  265PRO     CB 4082   6.064   6.913   3.999  0.1863  0.5843  0.5956
  265PRO     CG 4083   6.178   6.904   3.899 -0.0384 -0.5602 -0.0588
  265PRO     CD 4084   6.271   6.795   3.957 -0.2731 -0.1858  0.4234
  265PRO     HA 4085   6.178   6.985   4.171  1.6845 -0.7298  2.2938
  265PRO    HB2 4086   5.987   6.843   3.968 -0.2157  1.3851 -0.3279
  265PRO    HB3 4087   6.008   7.006   4.001  1.7234  1.6088 -0.0616
  265PRO    HG2 4088   6.133   6.877   3.803 -0.6960  0.9364 -0.2140
  265PRO    HG3 4089   6.230   6.999   3.883 -0.4302 -0.4191 -0.5383
  265PRO    HD2 4090   6.243   6.694   3.925 -0.4906  0.1133 -0.3928
  265PRO    HD3 4091   6.373   6.822   3.932 -0.3986 -1.1465 -1.5327
  266ASP      N 4092   5.992   6.931   4.320  0.5098  0.0332 -0.3683
  266ASP     CA 4093   5.882   6.903   4.412  0.6085 -0.7024 -1.2094
  266ASP      C 4094   5.755   6.856   4.350  0.7677 -0.3341 -0.9227
  266ASP      O 4095   5.703   6.749   4.396  0.2773 -0.3630  0.2004
  266ASP     CB 4096   5.854   7.038   4.484  0.1441  0.1877 -0.3969
  266ASP     CG 4097   5.968   7.086   4.575  0.3303 -0.1062 -0.0432
  266ASP    OD1 4098   5.944   7.193   4.637  0.1140 -0.1979 -0.1124
  266ASP    OD2 4099   6.063   7.005   4.608  0.3577 -0.1000 -0.9239
  266ASP      H 4100   6.012   7.029   4.313 -0.5542  0.2571 -0.6471
  266ASP     HA 4101   5.926   6.836   4.486  0.9263  0.9272  0.2024
  266ASP    HB2 4102   5.825   7.114   4.412 -1.1151 -0.0788 -0.2093
  266ASP    HB3 4103   5.763   7.031   4.543  0.5556  0.7106  0.3464
  267GLY      N 4104   5.705   6.922   4.243  0.3095 -0.1430  0.2637
  267GLY     CA 4105   5.589   6.865   4.162 -0.4558 -0.0113 -0.7345
  267GLY      C 4106   5.606   6.729   4.095  0.4390  0.3012 -0.5157
  267GLY      O 4107   5.508   6.675   4.049  0.0930  0.0970  0.4051
  267GLY      H 4108   5.756   7.001   4.208  0.1930 -0.5066 -0.8073
  267GLY    HA2 4109   5.494   6.870   4.214 -0.3543  0.7302 -0.5977
  267GLY    HA3 4110   5.588   6.940   4.083  0.0685  1.4208  0.5306
  268PHE      N 4111   5.728   6.679   4.070 -0.2284 -0.0106  0.0722
  268PHE     CA 4112   5.754   6.549   4.008 -0.1998  0.9848  0.3620
  268PHE      C 4113   5.719   6.440   4.111 -0.8659 -0.7052 -0.1882
  268PHE      O 4114   5.639   6.354   4.073 -0.7150  0.4185 -0.0537
  268PHE     CB 4115   5.903   6.545   3.967 -0.0904  0.3521  0.2382
  268PHE     CG 4116   5.975   6.413   3.985  0.6861 -0.4227  0.1226
  268PHE    CD1 4117   5.954   6.308   3.886 -0.4696 -0.7266 -0.5525
  268PHE    CD2 4118   6.076   6.403   4.082  0.6203  0.1673 -0.4260
  268PHE    CE1 4119   6.034   6.192   3.897  0.6992 -0.0614  0.9015
  268PHE    CE2 4120   6.143   6.283   4.091 -0.4429  0.4299  0.3605
  268PHE     CZ 4121   6.116   6.174   4.004 -0.8196  0.0549 -0.0994
  268PHE      H 4122   5.797   6.748   4.094 -0.1939  0.5141 -1.3594
  268PHE     HA 4123   5.705   6.547   3.911 -0.3324  0.2713  0.4295
  268PHE    HB2 4124   5.924   6.577   3.865  1.5947 -0.4060  0.2767
  268PHE    HB3 4125   5.956   6.611   4.036 -1.1792  0.4476  1.0327
  268PHE    HD1 4126   5.882   6.329   3.809  0.7578 -0.0653 -1.6093
  268PHE    HD2 4127   6.095   6.487   4.148 -0.1265  0.3313 -0.4024
  268PHE    HE1 4128   6.019   6.122   3.815 -0.6176 -0.0456  1.0840
  268PHE    HE2 4129   6.223   6.269   4.161  0.1722  0.2447 -0.3538
  268PHE     HZ 4130   6.187   6.093   4.004 -0.2857  0.4189  1.6958
  269TRP      N 4131   5.772   6.454   4.239 -0.0859  0.5508  0.8685
  269TRP     CA 4132   5.726   6.368   4.343  0.4176 -0.2386 -0.3043
  269TRP      C 4133   5.577   6.376   4.357 -0.5267  0.8417 -0.2253
  269TRP      O 4134   5.519   6.268   4.370 -0.3248 -0.3821 -0.1781
  269TRP     CB 4135   5.789   6.416   4.478 -0.1975 -0.1568  0.2311
  269TRP     CG 4136   5.931   6.414   4.463 -0.5666  0.0780 -0.0714
  269TRP    CD1 4137   6.004   6.532   4.459 -0.0573 -0.6871 -0.0223
  269TRP    CD2 4138   6.039   6.311   4.457 -0.5374  0.3689  0.0773
  269TRP    NE1 4139   6.140   6.515   4.456  0.3430  0.0839 -0.0231
  269TRP    CE2 4140   6.169   6.382   4.458  0.4584  0.2696 -0.7239
  269TRP    CE3 4141   6.045   6.170   4.451 -0.5473 -0.1440  0.0456
  269TRP    CZ2 4142   6.292   6.313   4.458  0.0604 -1.0391  0.6793
  269TRP    CZ3 4143   6.167   6.106   4.450 -0.7905 -0.2371  0.3691
  269TRP    CH2 4144   6.293   6.171   4.456  0.7573 -0.2789 -0.0713
  269TRP      H 4145   5.840   6.526   4.257  0.8998 -0.4459  1.3990
  269TRP     HA 4146   5.758   6.264   4.340 -0.8534 -0.7585  1.3729
  269TRP    HB2 4147   5.750   6.515   4.498  0.0483 -0.4056  2.4303
  269TRP    HB3 4148   5.765   6.340   4.552  0.4236 -1.6445 -0.9681
  269TRP    HD1 4149   5.950   6.626   4.462  0.0283 -0.6442  1.1201
  269TRP    HE1 4150   6.207   6.591   4.460 -0.1677  0.5176  1.2312
  269TRP    HE3 4151   5.952   6.115   4.450 -0.4850 -0.2475 -0.4660
  269TRP    HZ2 4152   6.387   6.363   4.460 -0.7773  0.8884 -0.9977
  269TRP    HZ3 4153   6.178   5.999   4.443  1.2620 -0.1197  0.6443
  269TRP    HH2 4154   6.383   6.111   4.452  0.3286 -0.9360 -0.0513
  270LEU      N 4155   5.505   6.486   4.354 -0.6006 -0.1123 -0.4430
  270LEU     CA 4156   5.360   6.499   4.363  0.9405 -0.9787 -0.4969
  270LEU      C 4157   5.277   6.438   4.247 -1.1616 -0.7322 -0.2420
  270LEU      O 4158   5.160   6.458   4.233 -0.5100  0.2942  0.0731
  270LEU     CB 4159   5.328   6.652   4.382 -0.0489 -0.1172  0.3903
  270LEU     CG 4160   5.372   6.698   4.526  0.5813 -0.7355  0.6982
  270LEU    CD1 4161   5.391   6.847   4.525  0.1011  0.5243 -0.1075
  270LEU    CD2 4162   5.255   6.669   4.622  0.2595  0.3433  0.2078
  270LEU      H 4163   5.556   6.573   4.346  0.7506 -0.9170 -1.5947
  270LEU     HA 4164   5.330   6.450   4.456  0.3214  0.5219  0.1542
  270LEU    HB2 4165   5.392   6.702   4.310  0.0984  0.7787  1.1155
  270LEU    HB3 4166   5.223   6.671   4.360  0.0424 -1.1803 -1.3331
  270LEU     HG 4167   5.450   6.635   4.569 -0.3232 -1.7029  1.0267
  270LEU   HD11 4168   5.480   6.878   4.470 -0.9362  1.9577 -1.1397
  270LEU   HD12 4169   5.307   6.896   4.476  0.2363  0.5723 -0.2942
  270LEU   HD13 4170   5.405   6.881   4.628  0.2542 -0.0380  0.0641
  270LEU   HD21 4171   5.270   6.696   4.727  0.1341  1.1952  0.0263
  270LEU   HD22 4172   5.165   6.716   4.581 -0.0094 -0.7645 -0.5575
  270LEU   HD23 4173   5.244   6.561   4.628  0.5207  0.2148 -1.0477
  271GLY      N 4174   5.348   6.377   4.152  0.0954 -0.1408  0.1292
  271GLY     CA 4175   5.286   6.318   4.030 -0.4989  0.4593  0.6062
  271GLY      C 4176   5.243   6.413   3.916 -0.7264 -0.3269  0.2414
  271GLY      O 4177   5.206   6.363   3.808 -0.1847  0.8028 -0.2892
  271GLY      H 4178   5.447   6.362   4.164  0.2348 -1.0684 -1.5531
  271GLY    HA2 4179   5.361   6.256   3.981 -0.5814  0.7479  0.0980
  271GLY    HA3 4180   5.200   6.255   4.052 -0.0192 -0.6372 -0.4290
  272GLU      N 4181   5.260   6.549   3.928 -0.5548  0.4879 -0.6826
  272GLU     CA 4182   5.225   6.652   3.830 -0.7501  0.2913  1.0005
  272GLU      C 4183   5.332   6.669   3.720  0.0528 -0.2370  0.4482
  272GLU      O 4184   5.290   6.706   3.608 -0.0832  0.5298  0.5498
  272GLU     CB 4185   5.213   6.788   3.900  0.2622  0.5996  0.0803
  272GLU     CG 4186   5.087   6.789   3.986 -0.0586 -0.1718  0.2268
  272GLU     CD 4187   4.962   6.806   3.903 -0.1165 -0.5828  0.6353
  272GLU    OE1 4188   4.904   6.708   3.853  0.0482  0.0073  0.1757
  272GLU    OE2 4189   4.911   6.915   3.887 -0.1552 -0.5666  0.0668
  272GLU      H 4190   5.317   6.567   4.009  0.6809 -1.5328 -0.9536
  272GLU     HA 4191   5.135   6.624   3.776 -0.4809 -0.0753  0.7296
  272GLU    HB2 4192   5.300   6.815   3.960 -0.4419 -0.8272  1.9365
  272GLU    HB3 4193   5.205   6.868   3.827  0.4395  0.3885 -0.1724
  272GLU    HG2 4194   5.078   6.697   4.043  1.1084 -0.8072 -0.5278
  272GLU    HG3 4195   5.089   6.872   4.057 -0.4360  0.2737 -0.2617
  273GLN      N 4196   5.458   6.651   3.751  0.2134 -0.3452  0.1317
  273GLN     CA 4197   5.579   6.670   3.664  0.0342  0.6798 -0.1829
  273GLN      C 4198   5.656   6.538   3.632 -0.1079 -0.2237  0.3980
  273GLN      O 4199   5.649   6.445   3.716  0.5119 -0.2962 -0.6138
  273GLN     CB 4200   5.672   6.782   3.715  0.3224 -0.0517 -0.3317
  273GLN     CG 4201   5.603   6.915   3.737 -0.0220  0.3363 -0.6788
  273GLN     CD 4202   5.681   7.023   3.807 -0.3353 -0.2016  0.2069
  273GLN    OE1 4203   5.749   7.005   3.911  0.3816  0.2470  0.2340
  273GLN    NE2 4204   5.675   7.149   3.774  0.1194 -0.2943  0.3820
  273GLN      H 4205   5.483   6.617   3.843  0.2593 -0.8610 -0.0621
  273GLN     HA 4206   5.545   6.709   3.569 -0.4550  0.6001 -0.0472
  273GLN    HB2 4207   5.714   6.747   3.810  1.2651 -0.9593 -1.0310
  273GLN    HB3 4208   5.762   6.795   3.655  0.1161 -0.1312 -0.6600
  273GLN    HG2 4209   5.566   6.954   3.642  0.7111  1.4475 -0.5417
  273GLN    HG3 4210   5.515   6.897   3.798  0.5189 -0.2126 -0.0238
  273GLN   HE21 4211   5.709   7.216   3.842 -1.2317  0.8514  0.0193
  273GLN   HE22 4212   5.618   7.189   3.701  0.2607  0.1128  0.4893
  274LEU      N 4213   5.730   6.534   3.517 -0.0497 -0.2708 -0.8285
  274LEU     CA 4214   5.826   6.437   3.477  0.7762  0.8938 -0.0395
  274LEU      C 4215   5.971   6.470   3.528  0.3298  0.7210 -0.0987
  274LEU      O 4216   6.006   6.584   3.548 -0.2059 -0.0508 -0.2362
  274LEU     CB 4217   5.831   6.426   3.326 -0.5112  0.4560  0.0084
  274LEU     CG 4218   5.696   6.396   3.257  0.0191  0.0392 -0.3366
  274LEU    CD1 4219   5.710   6.401   3.107  1.4021  0.1971 -0.6757
  274LEU    CD2 4220   5.647   6.253   3.299 -0.1122 -0.4124  0.2103
  274LEU      H 4221   5.720   6.616   3.459 -0.7948 -0.1126 -0.4933
  274LEU     HA 4222   5.804   6.337   3.516  0.8328  0.6697 -0.5751
  274LEU    HB2 4223   5.860   6.522   3.283  1.3531  0.0904  0.3158
  274LEU    HB3 4224   5.912   6.358   3.300  1.3744  2.2113  0.7642
  274LEU     HG 4225   5.619   6.471   3.275 -0.5939 -0.3713 -1.1101
  274LEU   HD11 4226   5.795   6.348   3.064  2.1048 -0.0132  0.8297
  274LEU   HD12 4227   5.617   6.355   3.075  0.6962  1.5778 -0.7596
  274LEU   HD13 4228   5.702   6.509   3.090  1.1087  0.2448 -0.2682
  274LEU   HD21 4229   5.556   6.218   3.251 -2.0334  0.4919  2.7501
  274LEU   HD22 4230   5.733   6.186   3.287 -0.1119 -0.4093  0.1958
  274LEU   HD23 4231   5.628   6.255   3.406  0.7787 -0.0609  0.3779
  275VAL      N 4232   6.053   6.368   3.547 -0.7487 -0.8028 -0.4571
  275VAL     CA 4233   6.202   6.366   3.534 -0.2112 -0.6511  0.4022
  275VAL      C 4234   6.248   6.275   3.408  0.4719 -0.4199  0.5978
  275VAL      O 4235   6.183   6.174   3.388  0.0797  0.7026  0.6187
  275VAL     CB 4236   6.265   6.312   3.669 -0.0836 -0.4363  0.2792
  275VAL    CG1 4237   6.413   6.266   3.660  0.7060 -0.0524 -0.9802
  275VAL    CG2 4238   6.265   6.418   3.788  0.1753  0.6285  0.2160
  275VAL      H 4239   6.006   6.280   3.559  0.4313 -1.4813 -0.5450
  275VAL     HA 4240   6.233   6.470   3.520 -0.0461 -0.5834  1.1679
  275VAL     HB 4241   6.199   6.229   3.697 -0.9705 -0.0370 -0.5022
  275VAL   HG11 4242   6.410   6.175   3.600 -1.1192 -1.1642  0.5595
  275VAL   HG12 4243   6.474   6.347   3.621 -0.0933  1.1075  0.0532
  275VAL   HG13 4244   6.439   6.240   3.762 -0.1325 -0.1274 -0.7722
  275VAL   HG21 4245   6.162   6.453   3.793 -0.4083 -0.8556 -0.2373
  275VAL   HG22 4246   6.284   6.378   3.887 -0.3049  0.0466  0.0861
  275VAL   HG23 4247   6.325   6.506   3.765  0.6569  0.4465  0.7157
  276CYS      N 4248   6.351   6.324   3.335  0.1992  0.3849 -0.5988
  276CYS     CA 4249   6.409   6.250   3.222  0.2888 -0.6321  0.5647
  276CYS      C 4250   6.560   6.240   3.228  0.2030  0.6445  0.2124
  276CYS      O 4251   6.616   6.340   3.272  0.1386 -0.1021  0.1453
  276CYS     CB 4252   6.355   6.306   3.091  0.5376 -0.0495 -0.5428
  276CYS     SG 4253   6.179   6.332   3.056 -0.1458 -0.1125 -0.4330
  276CYS      H 4254   6.380   6.417   3.362 -1.5541  0.5331  1.2662
  276CYS     HA 4255   6.379   6.145   3.230 -0.5536 -0.3903  0.8813
  276CYS    HB2 4256   6.384   6.412   3.089 -1.6834  0.6805  0.0477
  276CYS    HB3 4257   6.399   6.247   3.010 -0.3096 -0.7425 -0.5291
  277TRP      N 4258   6.622   6.125   3.193  0.1709  0.4561  0.5324
  277TRP     CA 4259   6.767   6.118   3.162  0.4001 -0.3888 -0.2789
  277TRP      C 4260   6.797   6.073   3.022 -0.2223  0.9132 -0.7030
  277TRP      O 4261   6.721   5.992   2.961 -0.4426  0.3878  0.6076
  277TRP     CB 4262   6.845   6.019   3.250  0.2739 -0.8113 -0.4367
  277TRP     CG 4263   6.843   6.062   3.394  0.3318 -0.7367  0.7740
  277TRP    CD1 4264   6.939   6.134   3.457 -0.3133 -0.0839  0.0506
  277TRP    CD2 4265   6.742   6.032   3.495  0.6063 -0.0677 -0.1336
  277TRP    NE1 4266   6.901   6.158   3.590 -0.0461 -0.5211 -0.2137
  277TRP    CE2 4267   6.779   6.102   3.622  0.5250 -0.8678  0.5020
  277TRP    CE3 4268   6.618   5.960   3.504 -0.3733 -0.6461  0.6169
  277TRP    CZ2 4269   6.706   6.093   3.734  0.8254 -0.4193 -0.3903
  277TRP    CZ3 4270   6.551   5.939   3.618 -0.0352 -0.7347 -0.8967
  277TRP    CH2 4271   6.594   6.006   3.740 -0.2856 -0.1457 -0.0262
  277TRP      H 4272   6.570   6.045   3.159 -1.3807  1.1338  1.0840
  277TRP     HA 4273   6.814   6.216   3.162 -0.2199 -0.0618  0.6679
  277TRP    HB2 4274   6.787   5.926   3.256 -1.6653  0.3315  1.6117
  277TRP    HB3 4275   6.950   6.016   3.219  0.7303  1.3066  0.5961
  277TRP    HD1 4276   7.029   6.172   3.412  0.4041 -1.0342  0.5917
  277TRP    HE1 4277   6.954   6.219   3.651 -0.2597 -1.3047  0.7982
  277TRP    HE3 4278   6.590   5.910   3.412  0.1378  0.2637 -0.0700
  277TRP    HZ2 4279   6.729   6.141   3.828 -1.0381  0.2346 -0.1796
  277TRP    HZ3 4280   6.475   5.862   3.622  0.4629 -1.1970  0.1470
  277TRP    HH2 4281   6.542   5.997   3.834 -0.0756 -0.5001  0.0608
  278GLN      N 4282   6.920   6.092   2.968  0.3583  0.1262 -0.3254
  278GLN     CA 4283   6.954   6.047   2.837  0.1759  0.4681 -0.0858
  278GLN      C 4284   6.957   5.894   2.814 -0.1582  0.2546  0.4844
  278GLN      O 4285   7.020   5.825   2.898  0.3242 -0.2764  0.1188
  278GLN     CB 4286   7.082   6.115   2.783 -1.3504 -0.1280  0.3052
  278GLN     CG 4287   7.060   6.245   2.706  0.3166 -0.0542  0.3606
  278GLN     CD 4288   7.030   6.358   2.807  0.4067  0.2835 -0.6252
  278GLN    OE1 4289   7.114   6.413   2.870 -0.0383 -0.0628 -0.5071
  278GLN    NE2 4290   6.903   6.374   2.834  0.2031 -0.2876  0.0015
  278GLN      H 4291   6.982   6.153   3.018  0.2480  1.3363 -1.5639
  278GLN     HA 4292   6.869   6.082   2.779  0.3761 -0.1679 -0.7871
  278GLN    HB2 4293   7.147   6.141   2.866 -0.9864  0.0679 -0.0319
  278GLN    HB3 4294   7.141   6.045   2.724  1.5487  0.6645  1.8884
  278GLN    HG2 4295   7.155   6.263   2.656  0.9650 -0.3535  1.4074
  278GLN    HG3 4296   6.983   6.234   2.630 -0.2832 -0.3304  0.9815
  278GLN   HE21 4297   6.877   6.447   2.899  0.4661 -0.2949  0.1188
  278GLN   HE22 4298   6.841   6.321   2.775  0.9075 -0.8609 -0.2574
  279ALA      N 4299   6.895   5.844   2.707  0.4274 -0.2024 -0.5463
  279ALA     CA 4300   6.845   5.703   2.697 -1.0683 -0.3360  0.4581
  279ALA      C 4301   6.960   5.599   2.702  0.3077  0.4948  0.1697
  279ALA      O 4302   7.066   5.610   2.640 -0.6421  0.4235  0.0797
  279ALA     CB 4303   6.776   5.685   2.556  0.2715 -0.0404  0.7398
  279ALA      H 4304   6.854   5.909   2.642 -0.0721 -0.5761 -0.6180
  279ALA     HA 4305   6.776   5.681   2.778 -0.8525 -1.7210  0.3192
  279ALA    HB1 4306   6.856   5.696   2.483 -0.4614 -0.2974 -0.1311
  279ALA    HB2 4307   6.729   5.586   2.554 -1.4924  0.7277 -0.0066
  279ALA    HB3 4308   6.693   5.755   2.550 -0.6313 -1.1033  0.0082
  280GLY      N 4309   6.936   5.503   2.791 -0.5990 -0.3243  0.2635
  280GLY     CA 4310   7.032   5.400   2.825 -0.2863 -0.1234  0.4783
  280GLY      C 4311   7.133   5.445   2.928 -1.2998  0.4189  0.2859
  280GLY      O 4312   7.252   5.403   2.917  0.4072 -0.1210  0.1440
  280GLY      H 4313   6.845   5.494   2.835 -0.8828  1.5806  0.1986
  280GLY    HA2 4314   6.990   5.307   2.864 -0.1324 -0.1384  0.6107
  280GLY    HA3 4315   7.079   5.359   2.736  0.6537 -0.3586  1.0516
  281THR      N 4316   7.104   5.535   3.023  0.3450 -0.8989  0.0454
  281THR     CA 4317   7.205   5.609   3.108  0.0499 -0.2348 -0.4336
  281THR      C 4318   7.151   5.661   3.249  0.5290  0.1769  0.3843
  281THR      O 4319   7.221   5.727   3.327 -0.3785 -0.8168 -0.1709
  281THR     CB 4320   7.272   5.732   3.040  0.1279  0.6356 -0.2618
  281THR    OG1 4321   7.256   5.732   2.906  0.6895  0.4099  0.2779
  281THR    CG2 4322   7.427   5.727   3.055 -0.0955 -0.4247  0.3344
  281THR      H 4323   7.011   5.576   3.023  0.6263 -0.1407 -1.3531
  281THR     HA 4324   7.283   5.534   3.126  1.1053  0.6903 -0.8602
  281THR     HB 4325   7.232   5.817   3.096  0.0050  0.0478  0.5792
  281THR    HG1 4326   7.162   5.750   2.895  0.7224 -0.1280 -1.7131
  281THR   HG21 4327   7.461   5.737   3.158  0.7912  0.1534  0.0106
  281THR   HG22 4328   7.466   5.637   3.007  0.2296  0.6163 -1.5595
  281THR   HG23 4329   7.472   5.811   3.001  0.2625 -0.8118  0.0210
  282THR      N 4330   7.029   5.623   3.287  0.0682 -0.4701 -0.0778
  282THR     CA 4331   6.971   5.664   3.421  0.3764  0.2275 -0.6681
  282THR      C 4332   7.052   5.631   3.552 -0.2676  0.2541  0.0273
  282THR      O 4333   7.090   5.515   3.575 -0.6436 -0.4316 -1.0512
  282THR     CB 4334   6.829   5.597   3.431 -0.2630 -0.5689 -0.5056
  282THR    OG1 4335   6.754   5.619   3.318  0.3280  0.5246  0.1300
  282THR    CG2 4336   6.752   5.640   3.564 -0.8120  0.1351  1.1295
  282THR      H 4337   6.968   5.576   3.221  0.3464 -0.6093 -0.2353
  282THR     HA 4338   6.945   5.770   3.424 -0.3140  0.0769  0.9567
  282THR     HB 4339   6.837   5.489   3.436 -0.3235 -0.5512  0.4683
  282THR    HG1 4340   6.816   5.627   3.245  0.4332  0.5783  0.2229
  282THR   HG21 4341   6.780   5.574   3.646 -0.4173 -0.5656  0.4551
  282THR   HG22 4342   6.782   5.740   3.596 -0.0151 -0.2066  1.4918
  282THR   HG23 4343   6.646   5.630   3.540 -0.7228  1.4288 -0.1065
  283PRO      N 4344   7.091   5.728   3.639 -0.4254  0.5456 -0.8929
  283PRO     CA 4345   7.173   5.698   3.758 -0.3073  0.1820  0.0218
  283PRO      C 4346   7.101   5.640   3.876 -0.2634 -0.2593  0.7124
  283PRO      O 4347   7.078   5.711   3.973 -0.0246  0.0089 -0.3066
  283PRO     CB 4348   7.248   5.826   3.790  0.5137 -0.5253 -0.8098
  283PRO     CG 4349   7.145   5.924   3.742 -0.1462 -0.4903 -0.7861
  283PRO     CD 4350   7.070   5.867   3.627 -0.0780 -0.1865 -0.6454
  283PRO     HA 4351   7.244   5.627   3.716 -0.4677 -0.2341  0.4432
  283PRO    HB2 4352   7.278   5.826   3.895  0.5964 -0.3161 -0.8334
  283PRO    HB3 4353   7.339   5.826   3.731  0.6999  1.2680 -0.6235
  283PRO    HG2 4354   7.072   5.946   3.821  1.3332 -0.5885  0.7213
  283PRO    HG3 4355   7.201   6.015   3.721  0.2170 -0.3336  0.6137
  283PRO    HD2 4356   6.966   5.901   3.629  0.3322  1.1749 -0.8424
  283PRO    HD3 4357   7.101   5.914   3.533 -0.9197  0.9969 -0.3785
  284TRP      N 4358   7.059   5.514   3.872  0.8483 -0.1128 -0.0756
  284TRP     CA 4359   6.960   5.457   3.966 -0.5795 -0.1617  0.7311
  284TRP      C 4360   7.012   5.453   4.110 -0.1181  0.4452 -0.1845
  284TRP      O 4361   6.930   5.438   4.200  0.1085 -0.2382 -0.0228
  284TRP     CB 4362   6.925   5.317   3.916  0.7038 -0.6080  0.7874
  284TRP     CG 4363   6.854   5.300   3.789 -0.3810  0.2009  0.3218
  284TRP    CD1 4364   6.900   5.232   3.679 -0.6004 -0.3325  0.5869
  284TRP    CD2 4365   6.718   5.346   3.756 -0.3063  0.5466  0.0041
  284TRP    NE1 4366   6.801   5.229   3.585  0.3303 -0.2133  0.5828
  284TRP    CE2 4367   6.684   5.291   3.633 -0.3987  0.3101 -0.0889
  284TRP    CE3 4368   6.627   5.418   3.826  0.2232 -0.8022 -0.0302
  284TRP    CZ2 4369   6.558   5.305   3.576 -0.0026  0.0509 -0.2063
  284TRP    CZ3 4370   6.494   5.438   3.769 -0.0290  0.0221  0.1924
  284TRP    CH2 4371   6.459   5.375   3.641  0.1273 -0.2415 -0.7360
  284TRP      H 4372   7.077   5.457   3.790  0.1912  0.3794 -0.5858
  284TRP     HA 4373   6.874   5.525   3.970 -0.2970  0.2061  2.6734
  284TRP    HB2 4374   7.016   5.258   3.901 -0.0577 -1.7009  0.2343
  284TRP    HB3 4375   6.862   5.281   3.997 -0.9085  0.7936  0.2569
  284TRP    HD1 4376   6.997   5.185   3.669 -0.4842  0.1037 -0.7390
  284TRP    HE1 4377   6.806   5.171   3.503 -0.2038 -0.4272  0.6930
  284TRP    HE3 4378   6.646   5.459   3.924 -0.2111  1.0915 -0.6537
  284TRP    HZ2 4379   6.543   5.244   3.488  0.9466 -0.0046 -0.3539
  284TRP    HZ3 4380   6.419   5.484   3.831 -0.4347  0.5359 -0.6404
  284TRP    HH2 4381   6.357   5.364   3.608 -0.1468 -1.3745  0.3548
  285ASN      N 4382   7.139   5.461   4.143  0.5167 -0.2006  0.4099
  285ASN     CA 4383   7.192   5.465   4.283 -0.1601  0.4568  0.4814
  285ASN      C 4384   7.148   5.586   4.367  1.4548  0.2052 -0.0890
  285ASN      O 4385   7.145   5.576   4.488 -0.2499  0.0117 -0.8180
  285ASN     CB 4386   7.349   5.463   4.283 -0.7637  0.5429 -0.6779
  285ASN     CG 4387   7.411   5.554   4.172  0.2271 -0.6331  0.2981
  285ASN    OD1 4388   7.441   5.512   4.058 -0.1898  0.8325 -0.1635
  285ASN    ND2 4389   7.418   5.686   4.207 -0.4345  0.0347 -0.4945
  285ASN      H 4390   7.214   5.465   4.075  0.1613  0.9789  0.0354
  285ASN     HA 4391   7.163   5.372   4.334  0.7515 -0.9775 -1.3698
  285ASN    HB2 4392   7.390   5.482   4.382 -1.2223 -0.7615 -0.1884
  285ASN    HB3 4393   7.377   5.361   4.253  1.0287  0.4026  1.0332
  285ASN   HD21 4394   7.471   5.738   4.139  0.1874 -1.0113 -0.8587
  285ASN   HD22 4395   7.404   5.724   4.299  1.9400  1.8225 -0.6833
  286ILE      N 4396   7.100   5.694   4.306  0.1974 -0.0848  0.3270
  286ILE     CA 4397   7.047   5.802   4.376  0.4474 -0.3709  0.2706
  286ILE      C 4398   6.906   5.772   4.452 -0.1725 -0.2581  0.1816
  286ILE      O 4399   6.885   5.837   4.551  0.7346  0.0986 -0.2204
  286ILE     CB 4400   7.032   5.925   4.282  0.0232  0.5471 -0.6258
  286ILE    CG1 4401   7.161   6.003   4.279 -0.8700 -0.3622 -0.2178
  286ILE    CG2 4402   6.917   6.025   4.310  0.7083  0.2565  0.6820
  286ILE    CD1 4403   7.179   6.091   4.153 -0.4445 -0.0597 -0.3797
  286ILE      H 4404   7.099   5.698   4.205  0.7203  2.4998  0.2999
  286ILE     HA 4405   7.122   5.826   4.451  0.0705  0.7414  0.3267
  286ILE     HB 4406   7.018   5.889   4.180 -0.6983 -1.9204  0.1952
  286ILE   HG12 4407   7.190   6.062   4.366  2.3497 -0.5666 -0.9013
  286ILE   HG13 4408   7.245   5.934   4.275 -0.3215  0.0247  1.9819
  286ILE   HG21 4409   6.822   5.975   4.324  0.4741  0.2448 -0.6873
  286ILE   HG22 4410   6.931   6.083   4.401 -0.2020  1.1049  0.3151
  286ILE   HG23 4411   6.895   6.097   4.231 -0.1736 -0.6441  0.0586
  286ILE   HD11 4412   7.096   6.162   4.152 -0.1835  0.3122  0.7846
  286ILE   HD12 4413   7.278   6.135   4.155 -0.3349 -0.3093 -0.1999
  286ILE   HD13 4414   7.171   6.029   4.063 -0.3934 -0.5187 -0.0765
  287PHE      N 4415   6.835   5.680   4.401  0.6196 -0.3861  0.3874
  287PHE     CA 4416   6.699   5.655   4.452  0.8028 -0.4229  0.1829
  287PHE      C 4417   6.698   5.531   4.544 -0.3670  0.6049 -0.1824
  287PHE      O 4418   6.760   5.427   4.499  0.2428  0.3072 -0.4782
  287PHE     CB 4419   6.623   5.630   4.321  0.3853  0.9571 -0.5587
  287PHE     CG 4420   6.605   5.752   4.224  0.8507  0.8076 -0.7926
  287PHE    CD1 4421   6.526   5.854   4.264  0.5381 -0.7577 -0.5623
  287PHE    CD2 4422   6.694   5.775   4.117  0.6980  0.0507  0.9147
  287PHE    CE1 4423   6.514   5.974   4.192  0.0813 -0.3400  0.6279
  287PHE    CE2 4424   6.690   5.887   4.038  0.2293 -0.1413  0.7811
  287PHE     CZ 4425   6.597   5.986   4.073  0.7308  0.0288 -0.2248
  287PHE      H 4426   6.880   5.622   4.332 -0.2752  0.0501 -0.6011
  287PHE     HA 4427   6.663   5.745   4.501 -0.8974 -0.1852 -1.2915
  287PHE    HB2 4428   6.665   5.541   4.272 -0.4910  0.3565 -0.2587
  287PHE    HB3 4429   6.525   5.600   4.357  1.0100 -0.4708  0.1176
  287PHE    HD1 4430   6.476   5.846   4.359  0.0467 -0.6328 -0.8028
  287PHE    HD2 4431   6.772   5.702   4.102  0.0853 -0.7580  1.4709
  287PHE    HE1 4432   6.442   6.051   4.216  0.1566  0.0709 -0.3608
  287PHE    HE2 4433   6.758   5.904   3.957  1.0773  0.1816  1.5280
  287PHE     HZ 4434   6.584   6.070   4.007 -0.0781 -0.5662 -0.8653
  288PRO      N 4435   6.637   5.528   4.661  0.5843  0.1661  0.6566
  288PRO     CA 4436   6.640   5.410   4.740  0.1392 -0.4828  1.0463
  288PRO      C 4437   6.543   5.298   4.707  0.4485  0.3021 -0.1575
  288PRO      O 4438   6.438   5.316   4.637  0.0764 -0.6810 -0.2288
  288PRO     CB 4439   6.607   5.464   4.877  0.2395  0.3721 -0.6431
  288PRO     CG 4440   6.516   5.583   4.850 -0.3361  1.3183  0.1671
  288PRO     CD 4441   6.581   5.641   4.730  0.7045 -0.7062  0.3854
  288PRO     HA 4442   6.742   5.372   4.746  0.0659 -0.6380  1.3565
  288PRO    HB2 4443   6.556   5.392   4.940 -0.0291  0.3521 -0.8803
  288PRO    HB3 4444   6.699   5.504   4.921 -0.3386  1.6672 -0.5262
  288PRO    HG2 4445   6.421   5.539   4.821 -0.0954  1.6060 -1.1948
  288PRO    HG3 4446   6.532   5.647   4.937  0.7989  0.0762  0.9585
  288PRO    HD2 4447   6.660   5.708   4.765 -0.9454  1.4627  0.3145
  288PRO    HD3 4448   6.508   5.689   4.666  0.8751 -0.2039  0.5575
  289VAL      N 4449   6.566   5.184   4.772  0.0910  0.0940 -0.4060
  289VAL     CA 4450   6.463   5.073   4.785 -1.2011 -0.5628  0.5082
  289VAL      C 4451   6.360   5.110   4.893  0.1274  1.2798 -0.0013
  289VAL      O 4452   6.392   5.145   5.000 -0.0436  0.3226  0.1642
  289VAL     CB 4453   6.531   4.930   4.813  0.8410 -1.0196 -0.1396
  289VAL    CG1 4454   6.595   4.885   4.689 -1.5551 -0.6365  0.4866
  289VAL    CG2 4455   6.631   4.933   4.928  0.0056  0.2880  0.7447
  289VAL      H 4456   6.654   5.167   4.818 -0.1272 -0.3230 -0.1237
  289VAL     HA 4457   6.405   5.078   4.693  0.7911 -1.1519 -0.9406
  289VAL     HB 4458   6.444   4.867   4.832 -0.2929  0.4614 -0.0222
  289VAL   HG11 4459   6.525   4.886   4.605  0.1868 -0.3697 -1.0779
  289VAL   HG12 4460   6.669   4.964   4.674 -0.4257 -1.4240  1.5607
  289VAL   HG13 4461   6.648   4.790   4.690 -0.8389 -0.2527  0.3089
  289VAL   HG21 4462   6.649   4.829   4.954 -0.4357 -0.1028 -0.3738
  289VAL   HG22 4463   6.720   4.988   4.896  0.8696 -0.6009  1.5005
  289VAL   HG23 4464   6.588   4.991   5.009 -0.1953  1.4351 -0.1241
  290ILE      N 4465   6.236   5.073   4.869  0.1291 -0.5341  0.7217
  290ILE     CA 4466   6.124   5.070   4.963 -0.2697 -0.8421  0.1877
  290ILE      C 4467   6.092   4.931   5.008  0.7182 -0.4093  0.7704
  290ILE      O 4468   6.030   4.860   4.930 -0.6819  0.1411 -0.1513
  290ILE     CB 4469   6.003   5.158   4.906  0.5741  0.7563 -0.3806
  290ILE    CG1 4470   6.042   5.293   4.858  0.0417 -0.5114 -0.3783
  290ILE    CG2 4471   5.900   5.150   5.020  0.2827  0.3523 -0.4076
  290ILE    CD1 4472   5.926   5.389   4.846 -0.2492  0.6540  0.1268
  290ILE      H 4473   6.220   5.048   4.772  0.7261  0.5709  0.2898
  290ILE     HA 4474   6.159   5.115   5.056  0.1299  0.4992 -0.5518
  290ILE     HB 4475   5.966   5.107   4.818  1.3372 -0.9691  0.2122
  290ILE   HG12 4476   6.105   5.338   4.935 -0.0743 -0.4489 -0.3193
  290ILE   HG13 4477   6.100   5.290   4.766 -0.0702 -1.8532 -0.4462
  290ILE   HG21 4478   5.806   5.185   4.976  0.8629  0.7139 -1.4095
  290ILE   HG22 4479   5.881   5.045   5.045  1.3979  0.2370  0.0223
  290ILE   HG23 4480   5.912   5.214   5.107 -0.7395  0.2642 -0.1695
  290ILE   HD11 4481   5.895   5.437   4.939 -1.6870 -1.1545  0.6873
  290ILE   HD12 4482   5.943   5.468   4.772  0.9043  0.4107  0.0963
  290ILE   HD13 4483   5.839   5.329   4.821  0.6487 -0.9626  0.6326
  291SER      N 4484   6.108   4.908   5.136  0.1547  0.6038 -0.5005
  291SER     CA 4485   6.064   4.783   5.205 -0.3521  0.4181 -0.4178
  291SER      C 4486   5.936   4.789   5.285  0.5552  0.7323  0.7574
  291SER      O 4487   5.922   4.873   5.372  0.1381 -0.1310  0.0624
  291SER     CB 4488   6.179   4.716   5.277 -0.3649  0.5334 -0.8168
  291SER     OG 4489   6.299   4.731   5.206  0.4562  0.3827 -0.1146
  291SER      H 4490   6.157   4.976   5.192  1.0770  0.6546 -1.3195
  291SER     HA 4491   6.040   4.714   5.124  1.0270 -0.1524 -0.4095
  291SER    HB2 4492   6.197   4.761   5.375 -0.2554 -0.1996 -0.4794
  291SER    HB3 4493   6.150   4.611   5.285  0.3122  0.4139  0.9797
  291SER     HG 4494   6.313   4.653   5.152  0.1717 -0.1272  0.5173
  292LEU      N 4495   5.840   4.703   5.251 -0.0882  0.5318  0.0330
  292LEU     CA 4496   5.702   4.701   5.296  0.0337  0.1884 -0.1097
  292LEU      C 4497   5.676   4.569   5.385 -0.4438  0.0473 -0.0970
  292LEU      O 4498   5.683   4.457   5.326  0.3733  0.7314 -0.3765
  292LEU     CB 4499   5.608   4.720   5.178 -0.9257  0.2056 -0.2861
  292LEU     CG 4500   5.622   4.859   5.107 -0.0980 -0.7268  0.4216
  292LEU    CD1 4501   5.514   4.871   5.001  0.3268  0.0575  0.4773
  292LEU    CD2 4502   5.596   4.973   5.205 -0.6516 -0.5183  0.3336
  292LEU      H 4503   5.877   4.635   5.186  1.0798 -0.2042  1.3552
  292LEU     HA 4504   5.684   4.785   5.363 -0.4418 -0.3416  0.4587
  292LEU    HB2 4505   5.629   4.637   5.110  0.5705 -0.3432  0.7354
  292LEU    HB3 4506   5.507   4.704   5.216 -0.4721  0.2881  1.0851
  292LEU     HG 4507   5.720   4.866   5.062  0.0865 -0.1234  0.8904
  292LEU   HD11 4508   5.413   4.866   5.040 -0.2552  0.7840 -0.8427
  292LEU   HD12 4509   5.525   4.960   4.939 -0.3520 -0.1354  0.0680
  292LEU   HD13 4510   5.526   4.789   4.930 -0.5360  0.0869  0.2852
  292LEU   HD21 4511   5.674   4.996   5.278 -0.3606  0.3014 -0.1983
  292LEU   HD22 4512   5.595   5.066   5.147 -1.2659 -0.5189  0.3328
  292LEU   HD23 4513   5.498   4.976   5.252 -0.2913  0.9373  1.1394
  293TYR      N 4514   5.670   4.587   5.520 -0.0626 -0.9225  0.2194
  293TYR     CA 4515   5.665   4.482   5.617  0.3863  0.6011  0.9811
  293TYR      C 4516   5.525   4.433   5.636  0.2719 -0.5237 -0.2797
  293TYR      O 4517   5.435   4.513   5.672 -0.6705 -0.1074  0.1260
  293TYR     CB 4518   5.726   4.526   5.746 -0.3705  0.6375 -0.1638
  293TYR     CG 4519   5.873   4.543   5.751 -0.6366  0.1166  0.0077
  293TYR    CD1 4520   5.945   4.642   5.685 -0.1556 -0.3634 -0.1363
  293TYR    CD2 4521   5.940   4.460   5.845 -0.6082  0.3206 -0.0695
  293TYR    CE1 4522   6.077   4.667   5.723 -0.0752 -0.6637 -0.7144
  293TYR    CE2 4523   6.076   4.480   5.864 -0.9784  0.8951 -0.0712
  293TYR     CZ 4524   6.149   4.585   5.807  0.0470 -0.1547  0.2107
  293TYR     OH 4525   6.281   4.612   5.829 -0.2790 -0.0609 -0.6361
  293TYR      H 4526   5.666   4.682   5.552  1.2117 -0.8324  0.2131
  293TYR     HA 4527   5.725   4.402   5.573  0.4123  1.2051 -0.1472
  293TYR    HB2 4528   5.676   4.617   5.781 -0.7241  0.0216  1.0491
  293TYR    HB3 4529   5.703   4.451   5.821 -0.7745  0.7191 -0.1992
  293TYR    HD1 4530   5.892   4.721   5.634 -1.4365 -0.7487  0.5158
  293TYR    HD2 4531   5.897   4.374   5.894 -0.2649  0.0840 -0.1759
  293TYR    HE1 4532   6.126   4.747   5.669  0.3382  0.4625  1.1322
  293TYR    HE2 4533   6.121   4.417   5.939  0.9072  0.5118 -1.3780
  293TYR     HH 4534   6.316   4.689   5.783  1.3354 -0.7626 -0.6770
  294LEU      N 4535   5.498   4.305   5.631 -0.0247  0.3187 -0.0380
  294LEU     CA 4536   5.366   4.243   5.631  0.9337  0.7641  0.5645
  294LEU      C 4537   5.352   4.138   5.743 -0.1182 -0.9776  0.0884
  294LEU      O 4538   5.442   4.065   5.767 -0.7646  0.2328 -0.6450
  294LEU     CB 4539   5.339   4.173   5.492  0.0891  0.8085  0.4182
  294LEU     CG 4540   5.332   4.268   5.379 -0.7094 -0.3980 -0.1003
  294LEU    CD1 4541   5.342   4.191   5.249 -0.6288 -0.3470 -0.2484
  294LEU    CD2 4542   5.212   4.362   5.375 -0.5647  0.1332 -0.3654
  294LEU      H 4543   5.577   4.241   5.630 -0.6639 -0.6455  1.7414
  294LEU     HA 4544   5.283   4.311   5.647  0.5669  0.4721 -0.0533
  294LEU    HB2 4545   5.411   4.094   5.470 -1.4868 -0.5747 -0.2100
  294LEU    HB3 4546   5.246   4.117   5.496  0.6961 -0.2141  1.0967
  294LEU     HG 4547   5.420   4.332   5.378  0.3124 -1.6826  0.5824
  294LEU   HD11 4548   5.440   4.144   5.255  0.1321  1.1349  0.0940
  294LEU   HD12 4549   5.263   4.118   5.258 -0.0695 -0.9531 -0.1209
  294LEU   HD13 4550   5.326   4.266   5.171  0.0605  0.1369  0.0479
  294LEU   HD21 4551   5.209   4.424   5.285  0.1188  0.7713  0.0354
  294LEU   HD22 4552   5.121   4.311   5.409 -0.4011  0.3785  0.4991
  294LEU   HD23 4553   5.226   4.433   5.456 -0.7348 -0.0759 -0.1472
  295MET      N 4554   5.238   4.131   5.805  0.6049  0.2085 -0.0424
  295MET     CA 4555   5.215   4.027   5.903  0.2939 -0.2738  0.1581
  295MET      C 4556   5.224   3.880   5.853 -0.6408 -0.4262 -0.3999
  295MET      O 4557   5.175   3.841   5.750  0.2828  0.4236  0.2771
  295MET     CB 4558   5.074   4.051   5.962  0.1751 -0.7313  0.0551
  295MET     CG 4559   5.022   3.946   6.053  0.0293  0.9739 -0.0605
  295MET     SD 4560   4.860   3.988   6.121  0.3498  0.1761  0.2241
  295MET     CE 4561   4.845   3.846   6.235 -0.0023  1.1748 -0.0175
  295MET      H 4562   5.163   4.189   5.769  0.7137 -0.0491 -0.7232
  295MET     HA 4563   5.282   4.042   5.988 -0.2025 -0.1523  0.5375
  295MET    HB2 4564   5.079   4.139   6.027 -0.5643 -1.2252  0.8290
  295MET    HB3 4565   5.001   4.076   5.885  0.3296 -0.5351 -0.0312
  295MET    HG2 4566   5.026   3.856   5.992 -0.4186  0.3703  0.7625
  295MET    HG3 4567   5.089   3.918   6.134  0.2012  0.7723 -0.2717
  295MET    HE1 4568   4.744   3.826   6.270 -0.9812 -0.7653 -3.1036
  295MET    HE2 4569   4.877   3.754   6.186 -1.1925  1.1018 -0.7581
  295MET    HE3 4570   4.902   3.857   6.327 -0.0860  0.2170  0.1746
  296GLY      N 4571   5.302   3.794   5.925 -0.2316 -0.3795  0.4517
  296GLY     CA 4572   5.324   3.649   5.899  1.0385  0.6024 -0.2279
  296GLY      C 4573   5.203   3.570   5.949  0.4439  0.0631  0.1197
  296GLY      O 4574   5.113   3.617   6.012  0.5745 -0.0825 -0.3052
  296GLY      H 4575   5.357   3.831   6.001  0.6225  1.5056 -0.8967
  296GLY    HA2 4576   5.341   3.630   5.793 -0.5888 -1.1656 -0.2986
  296GLY    HA3 4577   5.415   3.617   5.950  0.2649 -1.7025 -0.0095
  297GLU      N 4578   5.205   3.441   5.916 -0.0455 -0.1012 -0.4274
  297GLU     CA 4579   5.113   3.339   5.977  0.2763  0.5345 -0.0386
  297GLU      C 4580   5.162   3.291   6.111 -0.0980 -0.2214  0.0985
  297GLU      O 4581   5.079   3.249   6.194  0.6422  0.1306 -0.5809
  297GLU     CB 4582   5.084   3.222   5.880 -0.1403 -1.2517 -0.7395
  297GLU     CG 4583   4.982   3.270   5.768 -1.3926  1.3115 -0.4745
  297GLU     CD 4584   4.947   3.140   5.699 -0.2347 -0.1240  0.5759
  297GLU    OE1 4585   4.828   3.108   5.708 -0.2516  0.8143  0.0543
  297GLU    OE2 4586   5.034   3.089   5.630  0.2016 -0.1248  0.0397
  297GLU      H 4587   5.272   3.412   5.846 -0.1727  0.1664 -0.6652
  297GLU     HA 4588   5.015   3.381   6.002  0.1665 -0.1553  0.7691
  297GLU    HB2 4589   5.178   3.192   5.834  0.6874 -0.1411  0.1018
  297GLU    HB3 4590   5.039   3.137   5.931 -0.1058 -0.8415 -0.0024
  297GLU    HG2 4591   4.888   3.316   5.799 -2.1511 -0.2969 -0.1854
  297GLU    HG3 4592   5.043   3.334   5.703  1.2691 -0.4483 -0.0383
  298VAL      N 4593   5.290   3.296   6.139  0.4116 -0.4902 -0.4864
  298VAL     CA 4594   5.343   3.245   6.266  0.3766 -0.2891 -0.6985
  298VAL      C 4595   5.310   3.346   6.382  0.7947  0.1577  0.6980
  298VAL      O 4596   5.297   3.461   6.352  0.1332 -0.4505  0.1777
  298VAL     CB 4597   5.491   3.207   6.250  0.2623  0.2444  0.2953
  298VAL    CG1 4598   5.581   3.213   6.370  1.0950 -0.6969 -1.7016
  298VAL    CG2 4599   5.509   3.071   6.174  0.1685 -0.6693 -1.0152
  298VAL      H 4600   5.354   3.323   6.065 -0.6519  0.4110 -1.1507
  298VAL     HA 4601   5.285   3.158   6.295 -0.7540  0.6340  0.0202
  298VAL     HB 4602   5.535   3.286   6.190 -0.1018  0.3577  0.1745
  298VAL   HG11 4603   5.581   3.315   6.409 -1.0382 -1.6802  1.7948
  298VAL   HG12 4604   5.540   3.155   6.453 -0.6565  0.4919 -1.6203
  298VAL   HG13 4605   5.685   3.189   6.352  1.2614 -0.3522 -1.2361
  298VAL   HG21 4606   5.495   3.100   6.070  0.7255  0.7486 -0.7385
  298VAL   HG22 4607   5.610   3.041   6.201  0.3251  0.1247 -0.6405
  298VAL   HG23 4608   5.439   2.995   6.208  0.0040 -0.0202  0.2247
  299THR      N 4609   5.303   3.304   6.504  0.0949 -0.2476 -0.3835
  299THR     CA 4610   5.289   3.398   6.618  0.7436 -0.4819  0.0345
  299THR      C 4611   5.406   3.498   6.632  0.2653  0.1265  0.6018
  299THR      O 4612   5.523   3.463   6.614 -0.0319 -0.3270  0.7155
  299THR     CB 4613   5.268   3.322   6.750  0.1809 -0.2281  0.1076
  299THR    OG1 4614   5.146   3.257   6.745 -0.4257 -0.1321  0.0817
  299THR    CG2 4615   5.250   3.412   6.876  0.1894  0.2711 -0.8261
  299THR      H 4616   5.323   3.208   6.528 -0.9692 -0.1297  1.2623
  299THR     HA 4617   5.198   3.455   6.602  0.2709 -1.3358 -0.5166
  299THR     HB 4618   5.355   3.256   6.750  0.1487 -0.2818 -0.7165
  299THR    HG1 4619   5.128   3.237   6.653 -0.2726 -0.0744  0.0385
  299THR   HG21 4620   5.165   3.479   6.867 -0.0783 -0.1294 -1.3419
  299THR   HG22 4621   5.233   3.350   6.965  0.0515  0.9297 -0.3750
  299THR   HG23 4622   5.338   3.468   6.908  0.6407 -1.2801  1.0399
  300ASN      N 4623   5.368   3.627   6.666 -0.1267  0.4004 -0.5170
  300ASN     CA 4624   5.456   3.742   6.689  0.2597  0.8649  1.7362
  300ASN      C 4625   5.567   3.764   6.576  0.0450  0.2233  0.4373
  300ASN      O 4626   5.684   3.785   6.615  0.6719  0.5123 -0.1066
  300ASN     CB 4627   5.499   3.737   6.835 -0.3193 -0.0997  0.0033
  300ASN     CG 4628   5.375   3.749   6.923  0.0541 -0.3477 -0.9790
  300ASN    OD1 4629   5.264   3.799   6.895 -0.5367 -0.3284 -0.0429
  300ASN    ND2 4630   5.392   3.702   7.048  0.6826 -0.1856  0.9323
  300ASN      H 4631   5.268   3.642   6.674 -0.2192 -0.3360 -0.1525
  300ASN     HA 4632   5.389   3.827   6.674  0.1778  0.4824 -0.9873
  300ASN    HB2 4633   5.537   3.637   6.856 -0.1579 -0.1748 -0.5962
  300ASN    HB3 4634   5.564   3.822   6.854 -0.1614 -0.2265  0.0337
  300ASN   HD21 4635   5.320   3.727   7.115  0.3481 -0.2783  0.6088
  300ASN   HD22 4636   5.483   3.662   7.065  1.0178 -0.6461 -1.3831
  301GLN      N 4637   5.532   3.747   6.444 -0.3327  0.4935  0.6413
  301GLN     CA 4638   5.628   3.764   6.337 -0.8738  0.5878 -0.0584
  301GLN      C 4639   5.576   3.835   6.213 -0.6068 -0.7095 -0.6553
  301GLN      O 4640   5.467   3.809   6.170  0.4770 -0.2579  0.5241
  301GLN     CB 4641   5.708   3.635   6.297  0.9005 -0.7744 -0.2069
  301GLN     CG 4642   5.659   3.560   6.172 -0.3245 -0.3827 -0.5400
  301GLN     CD 4643   5.747   3.440   6.147 -0.0404  0.7753 -0.0782
  301GLN    OE1 4644   5.836   3.400   6.221 -0.3537  0.0703  0.0680
  301GLN    NE2 4645   5.732   3.382   6.024 -0.7224 -0.4735 -0.0832
  301GLN      H 4646   5.444   3.704   6.424  0.2952 -1.1771  1.1229
  301GLN     HA 4647   5.695   3.837   6.384 -1.0864  0.6758  0.1099
  301GLN    HB2 4648   5.815   3.655   6.292  0.7945  0.0607  0.3047
  301GLN    HB3 4649   5.695   3.562   6.377  0.2447 -0.9080 -0.4223
  301GLN    HG2 4650   5.557   3.524   6.178  0.0372 -1.4422 -0.3704
  301GLN    HG3 4651   5.676   3.629   6.089  1.0537 -0.5788 -0.4688
  301GLN   HE21 4652   5.782   3.297   6.006 -0.4144 -0.1919 -0.5969
  301GLN   HE22 4653   5.666   3.423   5.959 -0.0087  1.7608  0.4042
  302SER      N 4654   5.653   3.927   6.151 -0.4026  0.0699  0.0358
  302SER     CA 4655   5.644   3.976   6.017 -0.0550  0.2798  0.2028
  302SER      C 4656   5.744   3.907   5.922  0.2115 -0.2647  0.2460
  302SER      O 4657   5.825   3.815   5.952  0.2918 -0.0499 -0.0311
  302SER     CB 4658   5.662   4.129   6.020  1.1957 -0.0602 -0.7741
  302SER     OG 4659   5.790   4.168   6.051  0.4342 -0.9007 -0.1066
  302SER      H 4660   5.742   3.943   6.196  0.1874 -1.6724 -0.3519
  302SER     HA 4661   5.544   3.965   5.975  0.1007  0.8219 -0.3360
  302SER    HB2 4662   5.622   4.185   5.936  0.0020  0.2151 -0.0684
  302SER    HB3 4663   5.597   4.153   6.104  2.2462 -0.2809  0.1595
  302SER     HG 4664   5.816   4.150   6.141 -0.9296 -0.7056  0.3627
  303PHE      N 4665   5.742   3.959   5.803  0.2925  0.1628 -0.5569
  303PHE     CA 4666   5.840   3.954   5.697 -0.2617 -0.3233 -0.0782
  303PHE      C 4667   5.839   4.081   5.615  0.0721 -0.1867 -0.2258
  303PHE      O 4668   5.764   4.170   5.657 -0.5918 -0.3550  0.2829
  303PHE     CB 4669   5.798   3.824   5.620 -0.6586 -0.1936  0.2581
  303PHE     CG 4670   5.676   3.842   5.532  0.4237  0.4498  0.1633
  303PHE    CD1 4671   5.549   3.819   5.593  0.5678  0.4340  0.1569
  303PHE    CD2 4672   5.682   3.870   5.392  0.0014 -0.0845  0.5933
  303PHE    CE1 4673   5.436   3.827   5.509  0.3100  0.0062 -1.0487
  303PHE    CE2 4674   5.567   3.867   5.314  0.4366  0.1626 -0.0436
  303PHE     CZ 4675   5.445   3.842   5.371 -0.0257 -0.8980  0.3546
  303PHE      H 4676   5.660   4.016   5.786  0.3700  0.4967  0.1261
  303PHE     HA 4677   5.943   3.935   5.725 -0.3369 -0.6634 -0.0161
  303PHE    HB2 4678   5.885   3.819   5.555 -0.0365  0.9118  0.9370
  303PHE    HB3 4679   5.796   3.732   5.678  0.0889 -0.3584  0.0433
  303PHE    HD1 4680   5.527   3.785   5.694 -0.6926  0.7972  0.0446
  303PHE    HD2 4681   5.781   3.898   5.360  0.8663 -1.0477  2.1491
  303PHE    HE1 4682   5.342   3.807   5.559  0.3856 -0.2230 -0.9954
  303PHE    HE2 4683   5.571   3.881   5.207  0.7148  0.5922  0.0171
  303PHE     HZ 4684   5.350   3.844   5.319 -0.4832 -0.0632  1.1670
  304ARG      N 4685   5.903   4.098   5.503  0.4361 -0.0368 -0.5058
  304ARG     CA 4686   5.901   4.219   5.431 -1.2375 -0.6680  0.6485
  304ARG      C 4687   5.925   4.187   5.278 -0.3436  0.2394 -0.0269
  304ARG      O 4688   5.995   4.094   5.245 -0.7511 -0.4007  0.1423
  304ARG     CB 4689   6.007   4.311   5.499  1.2393  0.2201 -0.4224
  304ARG     CG 4690   6.152   4.254   5.501  0.2029 -0.5251 -0.1704
  304ARG     CD 4691   6.251   4.334   5.591  0.0624  0.9394  0.5265
  304ARG     NE 4692   6.392   4.293   5.569  0.2685 -0.7806  0.7885
  304ARG     CZ 4693   6.496   4.340   5.630  0.0483  0.0422  0.3462
  304ARG    NH1 4694   6.489   4.417   5.739 -0.0849  1.0110 -0.1163
  304ARG    NH2 4695   6.611   4.311   5.584 -0.3236  1.0267 -1.0607
  304ARG      H 4696   5.945   4.012   5.469 -1.4458 -0.8564 -1.0672
  304ARG     HA 4697   5.804   4.270   5.431 -0.7781  0.2907 -0.5096
  304ARG    HB2 4698   5.997   4.411   5.458 -0.2124  0.8229  1.1471
  304ARG    HB3 4699   5.979   4.320   5.604 -0.2514  0.0605 -0.7677
  304ARG    HG2 4700   6.150   4.147   5.523  0.3756 -0.8638 -1.6411
  304ARG    HG3 4701   6.188   4.269   5.400 -0.4829  0.1513 -0.3340
  304ARG    HD2 4702   6.246   4.438   5.559 -1.4162  0.8612  0.3818
  304ARG    HD3 4703   6.228   4.331   5.698 -1.3287  1.0254  0.2728
  304ARG     HE 4704   6.419   4.258   5.478  0.9124 -1.4456  1.2208
  304ARG   HH11 4705   6.576   4.441   5.785 -0.7603  0.8364  1.3772
  304ARG   HH12 4706   6.398   4.441   5.775 -0.1140  0.0997  0.4822
  304ARG   HH21 4707   6.695   4.352   5.622 -0.2340  0.3597 -0.5025
  304ARG   HH22 4708   6.614   4.263   5.495 -0.9434  0.5476 -0.8383
  305ILE      N 4709   5.873   4.275   5.191 -0.4991 -0.1912  0.7440
  305ILE     CA 4710   5.904   4.296   5.044  0.9375  0.1605 -0.5887
  305ILE      C 4711   5.979   4.420   5.017 -0.2496 -1.0339 -0.1851
  305ILE      O 4712   5.940   4.529   5.053  0.2044 -0.6187 -0.0670
  305ILE     CB 4713   5.775   4.283   4.952  0.1734 -0.3811  0.7079
  305ILE    CG1 4714   5.672   4.395   4.957  0.5532 -0.3316 -0.0479
  305ILE    CG2 4715   5.723   4.139   4.949 -0.0683 -1.0428 -0.9286
  305ILE    CD1 4716   5.561   4.384   4.849 -0.5044 -0.4963 -0.1729
  305ILE      H 4717   5.823   4.355   5.227 -0.4396  0.4705 -0.5354
  305ILE     HA 4718   5.969   4.212   5.020  0.6798 -0.3218  0.3119
  305ILE     HB 4719   5.806   4.300   4.849 -0.6751  1.6242  0.6904
  305ILE   HG12 4720   5.625   4.394   5.055 -1.1107 -0.3367 -0.7893
  305ILE   HG13 4721   5.720   4.493   4.957 -1.1001  0.5684  0.7471
  305ILE   HG21 4722   5.803   4.066   4.938 -0.1203 -1.3691  0.5467
  305ILE   HG22 4723   5.679   4.115   5.046  1.6579 -0.9870 -0.0613
  305ILE   HG23 4724   5.637   4.125   4.883 -0.0172 -1.2035 -0.9621
  305ILE   HD11 4725   5.616   4.395   4.755 -0.9214  1.3526 -0.2780
  305ILE   HD12 4726   5.508   4.290   4.865 -2.2507  0.4272 -0.0610
  305ILE   HD13 4727   5.486   4.459   4.872  0.2329 -0.0242  0.8079
  306THR      N 4728   6.091   4.411   4.949  0.3882  0.5394 -0.1135
  306THR     CA 4729   6.176   4.509   4.899 -0.2011 -0.7052 -0.3727
  306THR      C 4730   6.163   4.546   4.751  0.1490  0.6354  1.3442
  306THR      O 4731   6.196   4.468   4.660  0.4285  0.4464 -0.5853
  306THR     CB 4732   6.321   4.481   4.946  0.1255 -0.2365  0.6343
  306THR    OG1 4733   6.320   4.462   5.093 -0.0823  0.2117  0.4647
  306THR    CG2 4734   6.421   4.599   4.911  0.6858  0.2972 -0.6082
  306THR      H 4735   6.120   4.316   4.928  0.0499  0.2839  0.4963
  306THR     HA 4736   6.145   4.597   4.955 -0.8398 -1.3413  0.3187
  306THR     HB 4737   6.355   4.395   4.888 -0.1001  0.5896 -0.8334
  306THR    HG1 4738   6.265   4.384   5.103  0.5991 -0.6057 -1.3389
  306THR   HG21 4739   6.514   4.583   4.965  0.3184  0.3659  0.0719
  306THR   HG22 4740   6.436   4.619   4.805 -0.5003  0.2068 -0.8228
  306THR   HG23 4741   6.377   4.683   4.966 -0.6243  0.2401 -1.4958
  307ILE      N 4742   6.106   4.663   4.716 -0.6120  0.3119  0.1589
  307ILE     CA 4743   6.074   4.720   4.584  0.2976  0.0419 -0.3901
  307ILE      C 4744   6.179   4.814   4.531 -0.8483 -0.0150 -0.1929
  307ILE      O 4745   6.230   4.895   4.604 -0.6356  0.3691 -0.0776
  307ILE     CB 4746   5.939   4.793   4.596 -0.3779 -0.9552  0.0525
  307ILE    CG1 4747   5.831   4.708   4.659  1.6276 -0.8138 -0.0302
  307ILE    CG2 4748   5.907   4.854   4.460  0.5756 -0.6253  0.6363
  307ILE    CD1 4749   5.720   4.793   4.710  0.6848  0.7651 -0.6267
  307ILE      H 4750   6.090   4.721   4.797 -0.4869  0.8620 -0.2004
  307ILE     HA 4751   6.064   4.645   4.506 -1.0277  0.0915 -0.2996
  307ILE     HB 4752   5.954   4.870   4.672  0.1017 -0.9328 -0.0587
  307ILE   HG12 4753   5.786   4.631   4.596  0.7623  0.9156 -1.7569
  307ILE   HG13 4754   5.869   4.648   4.742 -0.4196  0.1367  1.7954
  307ILE   HG21 4755   5.886   4.775   4.388 -1.4036  0.7218 -0.4540
  307ILE   HG22 4756   5.812   4.907   4.471  1.0636  0.1956  1.0874
  307ILE   HG23 4757   5.980   4.927   4.426  0.3006 -0.5065  0.2833
  307ILE   HD11 4758   5.681   4.859   4.633 -0.1104  0.6442 -0.3410
  307ILE   HD12 4759   5.656   4.730   4.771  1.8070 -0.1186 -0.2886
  307ILE   HD13 4760   5.764   4.865   4.779  0.0164 -0.1563  0.8580
  308LEU      N 4761   6.224   4.792   4.413  0.5014  0.2802 -0.4943
  308LEU     CA 4762   6.320   4.868   4.346 -0.0869 -1.0410  0.1313
  308LEU      C 4763   6.265   5.001   4.287 -0.2144  0.0255 -0.4842
  308LEU      O 4764   6.146   5.008   4.255  0.4402 -0.2165  0.1046
  308LEU     CB 4765   6.379   4.803   4.225 -0.5406  0.2218 -0.5702
  308LEU     CG 4766   6.429   4.662   4.262  0.3423  0.0327  0.0295
  308LEU    CD1 4767   6.494   4.598   4.142  0.4178 -0.1961 -0.5715
  308LEU    CD2 4768   6.541   4.672   4.365  0.3311 -0.0035 -0.7292
  308LEU      H 4769   6.175   4.717   4.366 -0.1966 -0.5535  1.3676
  308LEU     HA 4770   6.399   4.896   4.415  0.8549  0.4684 -1.4196
  308LEU    HB2 4771   6.323   4.810   4.132  0.1949  0.3495 -1.0206
  308LEU    HB3 4772   6.468   4.857   4.192 -0.3124  0.2080 -0.0021
  308LEU     HG 4773   6.351   4.603   4.310  0.2654  0.4070  0.3724
  308LEU   HD11 4774   6.585   4.653   4.117 -0.0596  0.9291 -0.0140
  308LEU   HD12 4775   6.511   4.500   4.185 -0.7183 -0.1034  0.1745
  308LEU   HD13 4776   6.437   4.589   4.049  1.3514 -0.7493 -1.1207
  308LEU   HD21 4777   6.585   4.573   4.381  1.1158  0.6040  1.8813
  308LEU   HD22 4778   6.623   4.732   4.326  1.3340 -0.0100  1.1609
  308LEU   HD23 4779   6.515   4.702   4.466 -0.5812 -1.1875 -0.5672
  309PRO      N 4780   6.355   5.101   4.269 -0.0549 -0.4941 -0.1440
  309PRO     CA 4781   6.307   5.225   4.197 -0.3526  0.0613 -0.0243
  309PRO      C 4782   6.236   5.193   4.067 -0.2355  0.3383 -0.2856
  309PRO      O 4783   6.142   5.266   4.028  0.5255 -1.0151  0.1372
  309PRO     CB 4784   6.433   5.314   4.187 -0.7243 -0.1762  0.0525
  309PRO     CG 4785   6.511   5.272   4.310  0.8305 -0.1880  0.1195
  309PRO     CD 4786   6.482   5.128   4.337 -0.5707 -0.2704 -0.0506
  309PRO     HA 4787   6.232   5.278   4.256 -0.9637 -0.7186 -0.0778
  309PRO    HB2 4788   6.490   5.276   4.102 -0.0555 -1.6384  1.0734
  309PRO    HB3 4789   6.418   5.421   4.177  0.0973  0.1087  1.3488
  309PRO    HG2 4790   6.618   5.291   4.301  0.9518 -0.8884 -0.1026
  309PRO    HG3 4791   6.477   5.323   4.400  0.4239  0.4883 -0.4017
  309PRO    HD2 4792   6.476   5.104   4.444  0.1471  1.6075  0.4955
  309PRO    HD3 4793   6.554   5.068   4.281 -0.6477  0.8233 -1.4252
  310GLN      N 4794   6.271   5.079   3.998  0.5324 -0.5120  0.4001
  310GLN     CA 4795   6.217   5.047   3.872 -0.4679  1.1008  0.0683
  310GLN      C 4796   6.065   4.999   3.865 -0.5687  0.0335 -0.6281
  310GLN      O 4797   6.009   4.977   3.761  0.7809 -0.3810  0.0301
  310GLN     CB 4798   6.311   4.947   3.800 -0.6168  0.7720  0.3794
  310GLN     CG 4799   6.454   4.989   3.771 -0.1615 -0.1524 -0.1795
  310GLN     CD 4800   6.558   4.977   3.882  0.2841  0.4072  0.1166
  310GLN    OE1 4801   6.576   4.872   3.955 -0.9866 -0.5254  0.1008
  310GLN    NE2 4802   6.637   5.073   3.897 -0.1866  0.2806  0.0412
  310GLN      H 4803   6.329   5.014   4.049  0.3465 -1.0370 -0.0327
  310GLN     HA 4804   6.231   5.135   3.809  1.1719  0.9846  0.1914
  310GLN    HB2 4805   6.319   4.856   3.861 -1.1412 -0.2010 -0.9093
  310GLN    HB3 4806   6.266   4.907   3.709  0.6131 -2.0213  0.7695
  310GLN    HG2 4807   6.488   4.928   3.688 -0.8742 -0.4984 -0.2312
  310GLN    HG3 4808   6.449   5.093   3.736  0.9483  0.8012  2.0527
  310GLN   HE21 4809   6.718   5.060   3.956 -0.3072  1.0031  0.3861
  310GLN   HE22 4810   6.637   5.149   3.831 -0.3325  0.0964 -0.1750
  311GLN      N 4811   6.001   4.975   3.983 -0.4433  0.1345 -0.3340
  311GLN     CA 4812   5.857   4.971   3.990  0.7083  0.0461 -0.6591
  311GLN      C 4813   5.792   5.104   4.019 -0.2015 -0.7780 -0.4155
  311GLN      O 4814   5.678   5.119   3.979  0.1965  0.6149  0.2054
  311GLN     CB 4815   5.820   4.859   4.086  0.5947  0.5180  0.2038
  311GLN     CG 4816   5.847   4.713   4.048  0.2743 -0.7233 -0.0628
  311GLN     CD 4817   5.997   4.676   4.055 -0.4630 -0.3753  0.3289
  311GLN    OE1 4818   6.047   4.664   4.165 -0.7643  0.5468 -0.1047
  311GLN    NE2 4819   6.059   4.654   3.939 -0.4584  0.0901  1.2479
  311GLN      H 4820   6.045   4.977   4.073 -0.7983  0.0804 -0.1534
  311GLN     HA 4821   5.822   4.929   3.896  1.1109 -0.8689 -0.4139
  311GLN    HB2 4822   5.845   4.879   4.190  0.5593  1.2879  0.0763
  311GLN    HB3 4823   5.711   4.861   4.089  0.5238 -1.1161  0.6284
  311GLN    HG2 4824   5.804   4.652   4.128  0.2027  1.2987  1.5950
  311GLN    HG3 4825   5.802   4.695   3.951  0.8799 -0.1516 -0.4640
  311GLN   HE21 4826   6.157   4.631   3.941 -0.3620  0.4025  0.4352
  311GLN   HE22 4827   6.011   4.646   3.851  0.7591  0.4353  0.5105
  312TYR      N 4828   5.851   5.201   4.101  0.3147  0.5630  0.5014
  312TYR     CA 4829   5.792   5.330   4.135  0.3441 -0.1048  0.0115
  312TYR      C 4830   5.822   5.450   4.055  0.1790 -0.7479  0.0487
  312TYR      O 4831   5.738   5.536   4.036 -0.2753 -0.4730 -0.5471
  312TYR     CB 4832   5.803   5.341   4.291  0.9058  0.4823  1.1774
  312TYR     CG 4833   5.934   5.382   4.336 -1.0278  0.7701 -0.9432
  312TYR    CD1 4834   5.984   5.511   4.312 -0.4516 -0.8466 -0.0446
  312TYR    CD2 4835   6.015   5.291   4.409 -0.9625  0.0396 -0.2502
  312TYR    CE1 4836   6.111   5.555   4.365  0.4918  0.2317 -0.9878
  312TYR    CE2 4837   6.139   5.328   4.468  0.6765 -0.2978  0.3417
  312TYR     CZ 4838   6.178   5.459   4.444 -1.1313 -0.4319 -0.3197
  312TYR     OH 4839   6.300   5.500   4.497 -0.0399 -0.0107  0.3730
  312TYR      H 4840   5.944   5.176   4.130  0.4203 -0.9888 -0.8705
  312TYR     HA 4841   5.685   5.313   4.121  0.4169  0.0129 -0.7644
  312TYR    HB2 4842   5.730   5.417   4.317  0.2093  0.7222 -1.0171
  312TYR    HB3 4843   5.771   5.250   4.343 -1.4439  0.5411  0.0977
  312TYR    HD1 4844   5.935   5.589   4.257  0.0782 -0.2332  0.3283
  312TYR    HD2 4845   5.976   5.194   4.436 -2.5223  0.0991 -1.8540
  312TYR    HE1 4846   6.146   5.656   4.355 -0.4014  0.6587 -0.1190
  312TYR    HE2 4847   6.194   5.260   4.531  1.1755 -0.0106  0.2274
  312TYR     HH 4848   6.350   5.422   4.521  0.2492  0.4413  1.3606
  313LEU      N 4849   5.934   5.452   3.984  0.2875 -0.2072 -0.2271
  313LEU     CA 4850   5.971   5.523   3.863  0.6824 -0.3137 -0.3025
  313LEU      C 4851   5.929   5.454   3.737 -0.3574  0.5012  0.4688
  313LEU      O 4852   6.006   5.377   3.669  0.8509 -0.6316 -0.4441
  313LEU     CB 4853   6.119   5.572   3.873  0.1608  0.5040  0.3554
  313LEU     CG 4854   6.124   5.690   3.969 -0.1587  0.1857  0.1592
  313LEU    CD1 4855   6.276   5.706   3.999  0.6211 -0.0749  0.1947
  313LEU    CD2 4856   6.072   5.812   3.905 -0.4236 -0.7300 -0.0805
  313LEU      H 4857   5.993   5.374   4.008 -0.2712 -0.5767 -0.0374
  313LEU     HA 4858   5.906   5.610   3.856 -0.1586 -0.8964 -0.0039
  313LEU    HB2 4859   6.182   5.487   3.897  1.1411  0.5465 -1.6177
  313LEU    HB3 4860   6.149   5.605   3.773 -0.6265 -0.5506 -0.2802
  313LEU     HG 4861   6.077   5.661   4.063  0.9609 -0.7229  0.4830
  313LEU   HD11 4862   6.319   5.623   4.056  1.5106 -0.6715 -1.2500
  313LEU   HD12 4863   6.337   5.720   3.910  1.3093  0.0717  0.6719
  313LEU   HD13 4864   6.281   5.799   4.056 -1.0510  0.6124 -0.6398
  313LEU   HD21 4865   6.121   5.828   3.809  0.2296  0.6320  0.4361
  313LEU   HD22 4866   5.963   5.808   3.909 -0.6686  0.4493 -2.3343
  313LEU   HD23 4867   6.101   5.893   3.971  0.8759 -0.5066 -0.8579
  314ARG      N 4868   5.803   5.473   3.698 -0.3017 -0.7254  0.2760
  314ARG     CA 4869   5.730   5.409   3.597  0.2233  0.0913  1.5264
  314ARG      C 4870   5.754   5.489   3.460  0.9051  0.9525  0.3070
  314ARG      O 4871   5.757   5.608   3.461  0.6318 -0.5073  0.1062
  314ARG     CB 4872   5.578   5.389   3.635  0.2843 -0.9381  0.6693
  314ARG     CG 4873   5.554   5.313   3.761  0.1636 -0.1964 -1.2020
  314ARG     CD 4874   5.408   5.301   3.798 -0.0156  0.0307  0.8869
  314ARG     NE 4875   5.333   5.215   3.711  0.6185  0.0207 -0.3007
  314ARG     CZ 4876   5.327   5.079   3.706  0.0758 -0.9105  0.1138
  314ARG    NH1 4877   5.244   5.018   3.626 -0.1774  0.6179  0.7151
  314ARG    NH2 4878   5.392   5.001   3.782 -0.6224 -0.1556 -0.1301
  314ARG      H 4879   5.746   5.535   3.755 -0.3570 -1.4763  1.0807
  314ARG     HA 4880   5.768   5.308   3.581  1.2544  0.6725 -0.3119
  314ARG    HB2 4881   5.535   5.489   3.635  0.7828 -0.7029  1.6545
  314ARG    HB3 4882   5.535   5.329   3.555 -0.0086  0.1273 -0.0055
  314ARG    HG2 4883   5.598   5.213   3.766  0.0679 -0.2727  1.8020
  314ARG    HG3 4884   5.605   5.372   3.837 -0.2500  0.8693 -1.7150
  314ARG    HD2 4885   5.399   5.266   3.901  0.5409 -1.0519  0.5972
  314ARG    HD3 4886   5.359   5.398   3.795  0.1742  0.1457 -1.2063
  314ARG     HE 4887   5.275   5.264   3.644  0.3946 -0.3450 -0.3801
  314ARG   HH11 4888   5.247   4.917   3.614 -0.2167  0.7510 -0.8330
  314ARG   HH12 4889   5.197   5.073   3.556  1.2462  0.2165 -0.6539
  314ARG   HH21 4890   5.405   4.903   3.761  0.0399  0.0530 -0.7592
  314ARG   HH22 4891   5.468   5.047   3.830 -0.4139 -1.5624  1.0194
  315PRO      N 4892   5.775   5.421   3.348 -0.4035  0.8768  0.3965
  315PRO     CA 4893   5.814   5.484   3.222 -0.2642 -0.2188  0.0281
  315PRO      C 4894   5.698   5.565   3.155  0.0663  0.2350 -0.1851
  315PRO      O 4895   5.581   5.548   3.189 -0.5767 -0.4943  0.1571
  315PRO     CB 4896   5.864   5.378   3.125 -0.0474  0.2887  0.0365
  315PRO     CG 4897   5.798   5.249   3.178  0.2139 -0.3746 -0.1663
  315PRO     CD 4898   5.762   5.281   3.331 -0.0412  1.4155  0.8189
  315PRO     HA 4899   5.895   5.552   3.248  0.1107 -0.4641 -0.4626
  315PRO    HB2 4900   5.840   5.398   3.020 -0.4388 -0.0034  0.0672
  315PRO    HB3 4901   5.972   5.378   3.143 -0.1509  0.9017  0.7590
  315PRO    HG2 4902   5.710   5.220   3.120  0.0037 -0.1735  0.0445
  315PRO    HG3 4903   5.856   5.160   3.157 -0.7245 -0.9082 -0.6579
  315PRO    HD2 4904   5.657   5.257   3.348 -0.2217  0.3140 -1.2386
  315PRO    HD3 4905   5.831   5.221   3.391 -0.1562  0.2250 -0.1584
  316VAL      N 4906   5.742   5.657   3.072 -0.2593 -1.1083  0.9595
  316VAL     CA 4907   5.659   5.761   3.005  0.1896  1.0505 -0.3135
  316VAL      C 4908   5.702   5.785   2.864 -0.4685  0.8588 -0.5453
  316VAL      O 4909   5.825   5.785   2.839  0.1627  0.0287 -0.4993
  316VAL     CB 4910   5.662   5.894   3.083  0.8275 -0.4177  0.7031
  316VAL    CG1 4911   5.628   5.878   3.228  0.2267  0.6840 -1.0114
  316VAL    CG2 4912   5.550   5.989   3.034 -1.1501 -0.0780  1.0225
  316VAL      H 4913   5.842   5.667   3.064 -0.4069 -0.0191  0.0885
  316VAL     HA 4914   5.554   5.731   3.005  0.2579  0.6701  0.9758
  316VAL     HB 4915   5.759   5.943   3.071  0.6690 -0.2531 -0.0708
  316VAL   HG11 4916   5.699   5.813   3.278  0.1767  1.8817  0.7995
  316VAL   HG12 4917   5.631   5.966   3.291 -1.6902 -0.7780  1.5552
  316VAL   HG13 4918   5.527   5.841   3.247  0.4786  0.6988  0.6253
  316VAL   HG21 4919   5.565   6.014   2.929 -1.6280 -1.3683  0.6119
  316VAL   HG22 4920   5.452   5.942   3.041 -1.2659  0.1308  0.8196
  316VAL   HG23 4921   5.558   6.083   3.088 -0.2583  0.0646  0.6796
  317GLU      N 4922   5.607   5.775   2.772  0.2239 -0.0277  0.0672
  317GLU     CA 4923   5.618   5.781   2.628 -0.1256 -0.6974  0.0692
  317GLU      C 4924   5.623   5.934   2.583 -0.2911  0.2000  0.0233
  317GLU      O 4925   5.548   5.987   2.496 -1.1158  0.4349 -0.1518
  317GLU     CB 4926   5.505   5.709   2.552  0.3439  0.7960 -0.6036
  317GLU     CG 4927   5.484   5.566   2.606  0.9553 -0.0643  0.1521
  317GLU     CD 4928   5.409   5.566   2.738  0.5899  0.1584  0.1197
  317GLU    OE1 4929   5.352   5.667   2.789  0.3661 -0.0422  0.1445
  317GLU    OE2 4930   5.415   5.457   2.809  0.3657  0.0926  0.4350
  317GLU      H 4931   5.514   5.754   2.807 -0.1728  0.6885 -0.5204
  317GLU     HA 4932   5.716   5.745   2.597  0.5992  0.1560  1.2033
  317GLU    HB2 4933   5.412   5.763   2.565 -0.5471 -0.7652  0.1428
  317GLU    HB3 4934   5.520   5.692   2.445  0.2565  1.0429 -0.6554
  317GLU    HG2 4935   5.425   5.510   2.535 -0.0796  1.1231  0.0188
  317GLU    HG3 4936   5.580   5.517   2.623  0.2351 -1.5100  0.2899
  318ASP      N 4937   5.710   6.016   2.648  0.6268 -0.6588  0.1754
  318ASP     CA 4938   5.712   6.164   2.635 -0.7960 -0.1256 -0.2889
  318ASP      C 4939   5.766   6.202   2.499  0.1832 -0.1892 -0.7115
  318ASP      O 4940   5.840   6.118   2.455 -0.1826 -0.2961 -0.0201
  318ASP     CB 4941   5.788   6.229   2.751 -0.5848  0.9743  0.5993
  318ASP     CG 4942   5.776   6.379   2.740 -0.2192 -0.4378 -0.7830
  318ASP    OD1 4943   5.881   6.447   2.772  0.6525  0.1377 -0.0958
  318ASP    OD2 4944   5.668   6.433   2.700  0.0751  0.4362 -0.0675
  318ASP      H 4945   5.780   5.978   2.711  0.1109 -2.9827 -0.4650
  318ASP     HA 4946   5.610   6.199   2.651 -0.7896 -0.4257  0.4738
  318ASP    HB2 4947   5.729   6.203   2.839 -0.6663  0.8317  0.5049
  318ASP    HB3 4948   5.889   6.187   2.751 -1.0936 -0.3484  0.1503
  319VAL      N 4949   5.748   6.325   2.446  0.0517  0.2599 -0.9281
  319VAL     CA 4950   5.828   6.375   2.329 -0.0056  0.4106  0.3126
  319VAL      C 4951   5.985   6.376   2.348  0.6708  0.2181  0.4898
  319VAL      O 4952   6.058   6.347   2.251  0.1295  0.0145 -0.2892
  319VAL     CB 4953   5.765   6.502   2.275 -0.2377  0.2451  0.1117
  319VAL    CG1 4954   5.779   6.622   2.372 -0.0263  0.7400 -0.1877
  319VAL    CG2 4955   5.825   6.548   2.151 -0.3219  1.0470  0.4560
  319VAL      H 4956   5.698   6.391   2.504  0.9916  0.2042  0.0175
  319VAL     HA 4957   5.814   6.302   2.249 -0.0682  1.2963 -0.5259
  319VAL     HB 4958   5.661   6.480   2.255 -0.3506  0.9600 -0.1271
  319VAL   HG11 4959   5.746   6.594   2.472  0.3886  0.5569 -0.0958
  319VAL   HG12 4960   5.886   6.639   2.384  0.0060  0.1265  0.6072
  319VAL   HG13 4961   5.718   6.698   2.324  0.4764  1.2033 -0.1253
  319VAL   HG21 4962   5.770   6.634   2.115 -0.2457  0.3059 -1.7268
  319VAL   HG22 4963   5.931   6.572   2.146 -0.2885  0.7670 -0.6851
  319VAL   HG23 4964   5.809   6.470   2.076  0.5554  0.4689  0.8350
  320ALA      N 4965   6.031   6.377   2.468 -0.3892 -0.3721 -1.1116
  320ALA     CA 4966   6.173   6.367   2.504  0.7888  0.0194 -0.5416
  320ALA      C 4967   6.221   6.231   2.476 -1.2793  0.4084  0.3573
  320ALA      O 4968   6.344   6.211   2.482  0.4938  0.0503 -0.0194
  320ALA     CB 4969   6.181   6.405   2.650  0.2184  0.5181  0.5001
  320ALA      H 4970   5.969   6.389   2.547 -0.4981 -0.6320 -1.1549
  320ALA     HA 4971   6.229   6.442   2.447 -0.8430  0.4925 -1.6610
  320ALA    HB1 4972   6.282   6.387   2.687  0.2804  0.4605  0.3042
  320ALA    HB2 4973   6.169   6.514   2.651 -0.7211  0.5087 -1.4356
  320ALA    HB3 4974   6.114   6.348   2.714  0.5909  0.6206  0.9890
  321THR      N 4975   6.142   6.131   2.458  0.7153  0.8864 -0.5349
  321THR     CA 4976   6.186   5.989   2.439 -0.2560 -0.6271  0.2163
  321THR      C 4977   6.258   5.967   2.309 -0.3625  0.1855 -0.0501
  321THR      O 4978   6.307   5.858   2.295 -0.9372 -0.3840 -0.5969
  321THR     CB 4979   6.082   5.881   2.463 -0.2276 -0.2317 -0.5675
  321THR    OG1 4980   5.968   5.895   2.383 -0.0886  0.8387  0.4759
  321THR    CG2 4981   6.040   5.886   2.607 -0.0747  0.1173 -0.9883
  321THR      H 4982   6.042   6.147   2.464  0.7466  0.8397  0.3820
  321THR     HA 4983   6.265   5.973   2.512 -0.6592 -0.4490  0.7046
  321THR     HB 4984   6.133   5.787   2.442  0.1456 -0.4918  1.1482
  321THR    HG1 4985   5.901   5.954   2.419 -1.1228 -0.1166  0.2221
  321THR   HG21 4986   6.119   5.905   2.680 -1.4447  0.4863  0.5055
  321THR   HG22 4987   5.959   5.957   2.621 -0.0170 -0.0444  0.6085
  321THR   HG23 4988   5.999   5.786   2.619  0.1120  0.1414  0.0686
  322SER      N 4989   6.275   6.063   2.218  0.5611  0.0513 -0.3455
  322SER     CA 4990   6.355   6.054   2.099 -0.0777 -0.2096  0.3988
  322SER      C 4991   6.504   6.052   2.138  0.3841 -0.5877  0.3589
  322SER      O 4992   6.579   6.011   2.059 -0.7202  0.5635 -0.9129
  322SER     CB 4993   6.342   6.165   1.995  0.7736  0.2807 -0.5291
  322SER     OG 4994   6.380   6.287   2.056  0.4919  0.0639 -0.0715
  322SER      H 4995   6.230   6.154   2.226  1.3804  0.5749 -1.2981
  322SER     HA 4996   6.329   5.964   2.043 -1.1206  1.0417 -1.3504
  322SER    HB2 4997   6.395   6.142   1.903 -0.0653 -0.7666 -0.7921
  322SER    HB3 4998   6.234   6.163   1.979  0.7160 -1.6782 -0.3261
  322SER     HG 4999   6.314   6.357   2.054 -0.6054 -0.9158 -0.1613
  323GLN      N 5000   6.546   6.089   2.263 -0.0349  0.2921  1.2675
  323GLN     CA 5001   6.682   6.095   2.311  0.4425 -0.2183 -0.3194
  323GLN      C 5002   6.690   6.045   2.464 -0.6569 -0.7892  0.1647
  323GLN      O 5003   6.804   6.009   2.504  0.3977 -0.0155  0.1254
  323GLN     CB 5004   6.739   6.238   2.299  0.4424  0.9781 -0.7815
  323GLN     CG 5005   6.756   6.309   2.168 -0.3507  0.6074 -0.0084
  323GLN     CD 5006   6.734   6.457   2.175  0.5231  0.0244  0.2793
  323GLN    OE1 5007   6.803   6.529   2.239  0.0107 -0.2403 -0.4983
  323GLN    NE2 5008   6.637   6.511   2.114  0.6517 -0.2659 -0.0712
  323GLN      H 5009   6.476   6.107   2.334  0.4573 -0.9480  2.1239
  323GLN     HA 5010   6.739   6.029   2.245 -0.1165  1.0867 -2.2946
  323GLN    HB2 5011   6.675   6.302   2.360  0.3822  0.3392 -0.1560
  323GLN    HB3 5012   6.833   6.247   2.352  0.2214 -0.3404 -0.1141
  323GLN    HG2 5013   6.850   6.296   2.115 -0.2811  0.4695  0.1465
  323GLN    HG3 5014   6.691   6.260   2.096  0.0689  0.3180 -0.1940
  323GLN   HE21 5015   6.620   6.609   2.130  1.3697 -0.0957 -0.3143
  323GLN   HE22 5016   6.577   6.444   2.068  1.2393 -1.5446  0.9010
  324ASP      N 5017   6.579   6.045   2.534  0.3799 -0.1007 -0.8769
  324ASP     CA 5018   6.574   6.014   2.681 -0.4058 -1.0622  0.4707
  324ASP      C 5019   6.478   5.898   2.727 -0.7699 -0.3257  0.1022
  324ASP      O 5020   6.383   5.864   2.655 -0.4419  0.0710  0.0546
  324ASP     CB 5021   6.523   6.135   2.760 -0.4062  0.6372 -0.0708
  324ASP     CG 5022   6.620   6.257   2.753 -0.2766  0.3789  0.1098
  324ASP    OD1 5023   6.694   6.286   2.655  0.1986 -0.6264  0.1364
  324ASP    OD2 5024   6.621   6.334   2.853 -0.0967 -0.2839 -0.1162
  324ASP      H 5025   6.497   6.087   2.493 -1.4497 -0.6419  1.7191
  324ASP     HA 5026   6.672   5.988   2.722 -0.2292 -0.7078  0.2845
  324ASP    HB2 5027   6.433   6.171   2.708  0.5503  0.9240 -1.6745
  324ASP    HB3 5028   6.491   6.106   2.860  2.4136 -1.0455  0.5547
  325ASP      N 5029   6.515   5.845   2.848 -0.4225 -0.2293 -0.3130
  325ASP     CA 5030   6.427   5.763   2.933 -0.4759 -0.2051  0.1440
  325ASP      C 5031   6.354   5.862   3.030  0.4010  1.0470 -0.1611
  325ASP      O 5032   6.426   5.912   3.117 -0.5295  0.1644  0.2314
  325ASP     CB 5033   6.499   5.645   2.995  0.7426 -0.9660 -0.2255
  325ASP     CG 5034   6.582   5.555   2.908  0.3343 -0.2416  0.4357
  325ASP    OD1 5035   6.544   5.531   2.786  0.3570  0.2182 -0.5865
  325ASP    OD2 5036   6.689   5.509   2.943 -0.7379  0.3280 -0.6249
  325ASP      H 5037   6.586   5.887   2.906 -0.8804 -0.0268  0.1074
  325ASP     HA 5038   6.356   5.713   2.866  0.0834 -0.5365 -0.2195
  325ASP    HB2 5039   6.567   5.680   3.073 -0.1802 -1.0956  0.6784
  325ASP    HB3 5040   6.423   5.579   3.036 -0.2986  0.3829  0.1477
  326CYS      N 5041   6.223   5.883   3.017  0.0898  0.0314  0.5677
  326CYS     CA 5042   6.149   5.970   3.100 -0.1015  0.0205 -0.4003
  326CYS      C 5043   6.060   5.891   3.206 -0.3523 -0.1163  0.5250
  326CYS      O 5044   6.012   5.783   3.170 -0.7338  0.5823  0.2972
  326CYS     CB 5045   6.052   6.049   3.007 -0.1796 -0.5135  0.0283
  326CYS     SG 5046   6.146   6.181   2.920 -0.0525  0.2072 -0.2705
  326CYS      H 5047   6.174   5.827   2.949  1.0875 -0.4969  0.2524
  326CYS     HA 5048   6.221   6.033   3.152  0.9189 -2.0319  0.9215
  326CYS    HB2 5049   6.004   5.980   2.937 -0.7176 -0.1860  0.0676
  326CYS    HB3 5050   5.978   6.110   3.059  0.7460  0.8303 -0.1317
  327TYR      N 5051   6.035   5.933   3.329 -0.1198  0.6792  1.0471
  327TYR     CA 5052   5.978   5.853   3.444  0.3393 -0.1183 -1.0419
  327TYR      C 5053   5.873   5.930   3.524  0.0188 -0.6137 -0.7226
  327TYR      O 5054   5.894   6.044   3.567 -0.2139  0.5520  0.4091
  327TYR     CB 5055   6.085   5.794   3.538  0.5179  0.4200  0.7144
  327TYR     CG 5056   6.189   5.709   3.465  0.7259  0.6580  0.2133
  327TYR    CD1 5057   6.303   5.772   3.429 -0.3339 -0.4218  1.0922
  327TYR    CD2 5058   6.163   5.563   3.448  0.4463 -0.8399  0.3954
  327TYR    CE1 5059   6.405   5.692   3.372 -0.1836  0.2345 -0.2097
  327TYR    CE2 5060   6.274   5.490   3.399 -0.2426 -0.2993 -0.3897
  327TYR     CZ 5061   6.392   5.556   3.352 -0.2287  0.6095 -0.9932
  327TYR     OH 5062   6.509   5.493   3.314 -0.1349  0.4656  0.6852
  327TYR      H 5063   6.080   6.023   3.340  0.8086  0.7990 -1.9475
  327TYR     HA 5064   5.929   5.764   3.406  1.2490 -0.7640 -0.7532
  327TYR    HB2 5065   6.135   5.877   3.589  0.5911  0.6756  0.2367
  327TYR    HB3 5066   6.041   5.734   3.617 -0.1512 -0.6953 -0.4433
  327TYR    HD1 5067   6.322   5.878   3.441 -0.0340 -0.3030 -0.1635
  327TYR    HD2 5068   6.079   5.503   3.480 -0.0459 -1.1010 -1.2071
  327TYR    HE1 5069   6.491   5.747   3.335 -0.0585  0.2533  0.0995
  327TYR    HE2 5070   6.279   5.383   3.406  2.0618 -0.2290  0.6492
  327TYR     HH 5071   6.581   5.557   3.314  0.4327 -0.1280 -0.1268
  328LYS      N 5072   5.764   5.859   3.559  0.9804 -0.0576 -0.2174
  328LYS     CA 5073   5.656   5.902   3.652 -0.5001  0.0298 -0.6785
  328LYS      C 5074   5.668   5.845   3.794 -0.3336  0.2489  0.5919
  328LYS      O 5075   5.667   5.726   3.812 -0.7492  0.2933  0.5078
  328LYS     CB 5076   5.522   5.885   3.589  0.3572 -0.1291 -0.1852
  328LYS     CG 5077   5.417   5.951   3.678 -0.0097  0.2771 -0.5142
  328LYS     CD 5078   5.280   5.956   3.612 -0.3038  0.3824 -0.3486
  328LYS     CE 5079   5.171   6.029   3.698  0.9547  0.0307 -0.7557
  328LYS     NZ 5080   5.046   6.028   3.623  0.5073  0.6982  0.2288
  328LYS      H 5081   5.762   5.763   3.529 -1.2169 -0.2812  0.2985
  328LYS     HA 5082   5.679   6.008   3.668 -0.1467 -0.2561  1.1688
  328LYS    HB2 5083   5.513   5.951   3.503 -1.0792 -0.0868 -0.0412
  328LYS    HB3 5084   5.505   5.779   3.570  0.2347 -0.1301 -0.0700
  328LYS    HG2 5085   5.401   5.893   3.769 -0.6690  0.4962 -0.4812
  328LYS    HG3 5086   5.461   6.048   3.704  0.8774 -0.0734 -0.6171
  328LYS    HD2 5087   5.288   6.001   3.512 -1.3913  0.2314 -0.5233
  328LYS    HD3 5088   5.248   5.854   3.590  1.2874 -0.1556 -0.4317
  328LYS    HE2 5089   5.156   5.968   3.787 -1.4815  0.3949 -0.7948
  328LYS    HE3 5090   5.194   6.132   3.726 -0.5624  0.3238 -0.3996
  328LYS    HZ1 5091   4.975   6.088   3.663 -1.7835 -1.0959 -0.6426
  328LYS    HZ2 5092   5.069   6.048   3.527 -0.3092  0.1992 -0.0919
  328LYS    HZ3 5093   4.996   5.940   3.625  0.1491  0.8995  0.4468
  329PHE      N 5094   5.666   5.921   3.897 -0.1339 -0.6339  0.0213
  329PHE     CA 5095   5.674   5.875   4.032  0.4736  0.3334 -0.4541
  329PHE      C 5096   5.533   5.826   4.087 -0.7166 -0.4076 -0.0098
  329PHE      O 5097   5.432   5.901   4.090  0.1376  0.3022 -0.2509
  329PHE     CB 5098   5.726   5.989   4.119  0.5154 -0.1084 -0.4165
  329PHE     CG 5099   5.757   5.950   4.260  0.2585  0.8380 -0.3248
  329PHE    CD1 5100   5.880   5.887   4.290  0.0963 -0.0179 -0.3184
  329PHE    CD2 5101   5.668   5.982   4.365 -0.0800 -0.5614  0.3599
  329PHE    CE1 5102   5.916   5.851   4.425 -0.4908  0.3345 -0.1706
  329PHE    CE2 5103   5.699   5.946   4.497  0.0080 -0.3124  0.1003
  329PHE     CZ 5104   5.821   5.872   4.524 -0.3719 -0.3326 -0.5081
  329PHE      H 5105   5.661   6.022   3.889 -1.1502 -0.6301  0.4638
  329PHE     HA 5106   5.746   5.794   4.039  0.7587  0.6565  0.6996
  329PHE    HB2 5107   5.821   6.020   4.076  0.9028  1.1551  1.1272
  329PHE    HB3 5108   5.669   6.082   4.119 -0.9008 -0.8997  0.4997
  329PHE    HD1 5109   5.951   5.872   4.210  2.0070 -0.0361  1.2233
  329PHE    HD2 5110   5.572   6.028   4.347 -0.4655 -1.4937 -0.1233
  329PHE    HE1 5111   6.015   5.814   4.447 -0.2404  0.4694 -1.0100
  329PHE    HE2 5112   5.633   5.986   4.572  0.4029  0.4019  0.0805
  329PHE     HZ 5113   5.846   5.852   4.627 -1.0124 -0.0075 -0.2782
  330ALA      N 5114   5.526   5.705   4.134  0.2828  0.3555  0.9737
  330ALA     CA 5115   5.408   5.617   4.146 -1.0208  0.2543 -0.5175
  330ALA      C 5116   5.383   5.581   4.296 -0.2198 -0.0028 -0.2912
  330ALA      O 5117   5.286   5.508   4.318 -0.9853 -0.4723 -0.3114
  330ALA     CB 5118   5.430   5.489   4.077  0.0421 -0.1411  0.5621
  330ALA      H 5119   5.617   5.661   4.138  0.1218 -0.5810 -1.8314
  330ALA     HA 5120   5.323   5.671   4.106 -0.5734  0.2333 -1.5683
  330ALA    HB1 5121   5.336   5.434   4.073 -0.4976  0.7577  0.1380
  330ALA    HB2 5122   5.467   5.509   3.976 -0.2291 -1.1782  0.2368
  330ALA    HB3 5123   5.498   5.428   4.135  0.4298 -0.2022  0.0579
  331ILE      N 5124   5.461   5.638   4.394 -0.3047  0.2795  0.3636
  331ILE     CA 5125   5.406   5.652   4.524  0.4036  0.2951 -0.5715
  331ILE      C 5126   5.321   5.777   4.524 -1.0285 -0.0336  0.3898
  331ILE      O 5127   5.367   5.888   4.486  0.2949  0.2850 -0.0464
  331ILE     CB 5128   5.511   5.647   4.639 -0.5914  0.2114 -0.0286
  331ILE    CG1 5129   5.596   5.521   4.625  0.0870  0.5304 -0.4029
  331ILE    CG2 5130   5.448   5.664   4.774  0.0935 -1.4100  0.6869
  331ILE    CD1 5131   5.739   5.555   4.577  0.9654 -0.2510  0.1249
  331ILE      H 5132   5.538   5.699   4.371  0.0456  0.0339  0.8395
  331ILE     HA 5133   5.340   5.568   4.547 -0.0833  0.9159  0.4848
  331ILE     HB 5134   5.570   5.735   4.617 -0.2454 -0.1493 -0.6000
  331ILE   HG12 5135   5.603   5.464   4.718  0.5745 -0.0216 -0.7678
  331ILE   HG13 5136   5.551   5.443   4.564  1.1681 -1.6644  1.3333
  331ILE   HG21 5137   5.522   5.663   4.854  0.9100 -1.1071 -0.0384
  331ILE   HG22 5138   5.392   5.758   4.775 -1.0099 -2.0372  0.6689
  331ILE   HG23 5139   5.366   5.595   4.793 -1.0661 -0.3732 -0.1731
  331ILE   HD11 5140   5.735   5.588   4.473 -0.8472 -0.0795  0.1796
  331ILE   HD12 5141   5.788   5.626   4.643 -0.3350  0.0756  0.8216
  331ILE   HD13 5142   5.792   5.461   4.581 -0.3163 -1.0679 -0.5031
  332SER      N 5143   5.195   5.757   4.566  0.4711 -0.2520  0.4746
  332SER     CA 5144   5.089   5.860   4.550 -0.4527  0.0113  1.3625
  332SER      C 5145   5.007   5.876   4.671 -0.0754  0.0317 -1.2084
  332SER      O 5146   5.009   5.800   4.766 -0.2823  0.1465  0.0768
  332SER     CB 5147   5.011   5.826   4.425  0.4439  0.6858  0.1713
  332SER     OG 5148   4.905   5.910   4.391 -0.0885  0.0587  0.2771
  332SER      H 5149   5.160   5.666   4.592 -0.5407 -0.1356 -0.3309
  332SER     HA 5150   5.135   5.958   4.534 -0.7028 -0.0731 -0.1146
  332SER    HB2 5151   5.072   5.834   4.335 -0.8264  0.3116 -0.7926
  332SER    HB3 5152   4.974   5.724   4.430  0.7650  0.5842  2.1228
  332SER     HG 5153   4.950   5.982   4.346  0.6573 -1.0614 -0.9088
  333GLN      N 5154   4.929   5.982   4.673 -0.3084 -0.2116  0.7905
  333GLN     CA 5155   4.820   6.020   4.769 -0.3219  0.2877  0.2618
  333GLN      C 5156   4.703   5.925   4.772 -1.3191 -0.2846  0.3059
  333GLN      O 5157   4.662   5.872   4.669 -0.2073 -0.3074  0.6557
  333GLN     CB 5158   4.770   6.159   4.738  0.5444 -0.9208  0.3356
  333GLN     CG 5159   4.684   6.233   4.839  0.6576 -0.2299  0.2232
  333GLN     CD 5160   4.652   6.369   4.786  0.3363 -0.0752 -0.1343
  333GLN    OE1 5161   4.710   6.424   4.695 -0.5759  0.3988  0.4768
  333GLN    NE2 5162   4.551   6.432   4.835  0.7144  0.2012 -0.1197
  333GLN      H 5163   4.928   6.026   4.582  0.0371  0.0574  0.9128
  333GLN     HA 5164   4.864   6.028   4.869 -0.8361 -0.0123  0.5148
  333GLN    HB2 5165   4.862   6.217   4.734  0.6431 -1.1158 -0.9706
  333GLN    HB3 5166   4.732   6.155   4.636  0.1366 -0.2495  0.4489
  333GLN    HG2 5167   4.592   6.175   4.834 -0.1375  1.0207 -0.4528
  333GLN    HG3 5168   4.723   6.240   4.941 -0.4053  0.8840  0.5929
  333GLN   HE21 5169   4.521   6.525   4.809 -1.0180 -0.0103  0.8036
  333GLN   HE22 5170   4.499   6.398   4.915  0.1526  1.4572  0.1029
  334SER      N 5171   4.643   5.916   4.887 -0.1189  0.4667 -0.2143
  334SER     CA 5172   4.526   5.846   4.920  1.1711  0.3362  0.1532
  334SER      C 5173   4.440   5.918   5.030 -0.6809  0.6020  0.1996
  334SER      O 5174   4.485   6.001   5.108  0.3530 -0.2120  0.0014
  334SER     CB 5175   4.545   5.697   4.966 -0.0351 -0.8690  0.6312
  334SER     OG 5176   4.425   5.628   4.947  0.9312  0.1805 -0.5388
  334SER      H 5177   4.688   5.960   4.966 -0.1092 -0.5534  0.3809
  334SER     HA 5178   4.467   5.835   4.829  0.8917 -0.0261  0.3716
  334SER    HB2 5179   4.610   5.653   4.890 -0.6947 -0.8448  0.0278
  334SER    HB3 5180   4.579   5.690   5.069  0.4271  0.7997  0.6436
  334SER     HG 5181   4.445   5.534   4.957 -0.1736 -0.0618 -0.2966
  335SER      N 5182   4.319   5.876   5.018  0.4136  0.3731  0.8532
  335SER     CA 5183   4.216   5.910   5.108 -0.5152  0.4653 -0.2480
  335SER      C 5184   4.113   5.786   5.129 -0.1030 -0.7603  0.3407
  335SER      O 5185   4.001   5.805   5.179 -0.7745  0.4756  0.2387
  335SER     CB 5186   4.133   6.026   5.050  0.4030  0.2997 -0.8470
  335SER     OG 5187   4.086   5.988   4.915  0.5978  0.3322 -0.0034
  335SER      H 5188   4.299   5.818   4.938 -0.4316  0.5297  0.9222
  335SER     HA 5189   4.253   5.943   5.204  0.9675  0.1433 -0.6623
  335SER    HB2 5190   4.050   6.054   5.115  1.7192 -0.0433  1.1422
  335SER    HB3 5191   4.182   6.123   5.044  0.2418  0.3433 -1.9652
  335SER     HG 5192   4.131   6.045   4.853 -0.6947  1.0251 -0.3866
  336THR      N 5193   4.149   5.662   5.099  0.5041  0.9197 -0.2700
  336THR     CA 5194   4.056   5.541   5.110 -0.5462 -0.6661 -0.5015
  336THR      C 5195   4.123   5.417   5.172 -0.4888 -0.3138 -0.6322
  336THR      O 5196   4.104   5.303   5.135 -0.1764 -0.1593 -0.0819
  336THR     CB 5197   3.990   5.509   4.975 -0.3366 -0.0898  0.2069
  336THR    OG1 5198   4.080   5.452   4.878 -0.3702 -0.5996  0.0700
  336THR    CG2 5199   3.904   5.623   4.911 -0.0050 -1.2634 -0.1274
  336THR      H 5200   4.239   5.648   5.055 -0.1785 -0.8714 -1.2983
  336THR     HA 5201   3.967   5.570   5.164  0.2053  1.2133 -0.1051
  336THR     HB 5202   3.920   5.429   4.996 -0.0385 -0.0815  1.4187
  336THR    HG1 5203   4.129   5.391   4.933  1.0605  1.0331  0.8137
  336THR   HG21 5204   3.856   5.594   4.818 -0.8748 -0.0716 -0.0969
  336THR   HG22 5205   3.829   5.652   4.983  0.4463 -0.3905  0.0175
  336THR   HG23 5206   3.962   5.715   4.898 -0.3654 -1.0283 -0.1007
  337GLY      N 5207   4.228   5.451   5.250 -0.3059  0.2542  1.1082
  337GLY     CA 5208   4.327   5.350   5.283  0.2688 -0.6377 -0.9316
  337GLY      C 5209   4.457   5.345   5.191  0.7200  0.9009 -0.2998
  337GLY      O 5210   4.465   5.409   5.090  0.8927 -0.1443  0.3255
  337GLY      H 5211   4.222   5.547   5.281 -0.1162  1.0971 -1.1399
  337GLY    HA2 5212   4.357   5.365   5.387 -0.8682 -1.2064 -0.4880
  337GLY    HA3 5213   4.276   5.254   5.280  1.4189 -1.4572  1.1217
  338THR      N 5214   4.558   5.267   5.236  0.2552 -0.4467  0.8419
  338THR     CA 5215   4.674   5.216   5.155 -0.3619 -0.9488 -0.7438
  338THR      C 5216   4.632   5.117   5.044 -0.4821  0.0119  0.0890
  338THR      O 5217   4.552   5.028   5.066 -0.0581 -0.3688 -0.1310
  338THR     CB 5218   4.788   5.172   5.245 -0.3196  0.7162 -0.8329
  338THR    OG1 5219   4.857   5.277   5.311 -0.6991 -0.5828  0.0223
  338THR    CG2 5220   4.908   5.095   5.181 -0.0451 -0.0445 -1.0954
  338THR      H 5221   4.541   5.223   5.325  0.9999  0.0432  1.2487
  338THR     HA 5222   4.710   5.304   5.102 -0.7794 -0.2538  0.0676
  338THR     HB 5223   4.744   5.107   5.320 -0.2401  1.2352 -0.3240
  338THR    HG1 5224   4.923   5.237   5.367  0.3333  0.5486 -0.3042
  338THR   HG21 5225   4.943   5.157   5.099  0.8038 -0.3571 -0.9818
  338THR   HG22 5226   4.986   5.079   5.255  0.1077  0.3873 -1.1544
  338THR   HG23 5227   4.883   5.002   5.129  0.6751 -0.2366 -1.1183
  339VAL      N 5228   4.681   5.135   4.917 -0.7938  0.5242 -1.1758
  339VAL     CA 5229   4.644   5.057   4.804 -0.1910  0.0016  0.6928
  339VAL      C 5230   4.774   5.011   4.739  0.2615 -0.0431  0.1477
  339VAL      O 5231   4.839   5.080   4.663  0.3026 -0.9493 -0.0086
  339VAL     CB 5232   4.550   5.140   4.721  0.6221 -0.5687  0.8605
  339VAL    CG1 5233   4.497   5.060   4.608  0.9382  0.1745  0.6213
  339VAL    CG2 5234   4.422   5.197   4.796  0.0605 -0.0766  0.3182
  339VAL      H 5235   4.754   5.204   4.908  0.1756 -0.3821 -0.7009
  339VAL     HA 5236   4.592   4.966   4.835  1.3216 -1.2692 -0.1868
  339VAL     HB 5237   4.608   5.225   4.684  1.0836 -1.1860  0.0920
  339VAL   HG11 5238   4.445   4.973   4.649  0.3780  0.0937 -0.2007
  339VAL   HG12 5239   4.423   5.116   4.550 -0.7982 -0.2698  2.1939
  339VAL   HG13 5240   4.579   5.025   4.545 -0.0829 -1.1268 -0.1025
  339VAL   HG21 5241   4.450   5.258   4.882 -0.3265 -0.8528  1.0211
  339VAL   HG22 5242   4.357   5.251   4.727 -0.2096  0.0790  0.6869
  339VAL   HG23 5243   4.365   5.114   4.837  0.6128 -0.9788 -0.6445
  340MET      N 5244   4.816   4.889   4.767  0.7022  1.0566 -0.0181
  340MET     CA 5245   4.931   4.820   4.699  1.1620 -0.3073  0.5910
  340MET      C 5246   4.880   4.797   4.548  0.4150 -0.2145 -0.6160
  340MET      O 5247   4.800   4.703   4.526 -0.3130  0.1167  0.1671
  340MET     CB 5248   4.969   4.697   4.770 -1.1874  1.4166 -0.3102
  340MET     CG 5249   5.046   4.746   4.903  0.3539  0.1563  0.9968
  340MET     SD 5250   5.098   4.609   4.999 -0.5338 -0.6419  0.1308
  340MET     CE 5251   4.945   4.556   5.082 -0.5592 -0.5632  0.8751
  340MET      H 5252   4.755   4.839   4.831  0.5040 -0.1071 -1.0450
  340MET     HA 5253   5.024   4.877   4.688  0.5081  0.6942 -0.1682
  340MET    HB2 5254   4.880   4.639   4.795  0.2232 -0.6138  0.5522
  340MET    HB3 5255   5.032   4.624   4.719 -0.9794  1.2838  0.1193
  340MET    HG2 5256   5.123   4.818   4.877 -0.3886  0.8434  0.6029
  340MET    HG3 5257   4.971   4.805   4.955  0.3194  1.1571 -0.0948
  340MET    HE1 5258   4.862   4.531   5.016 -0.3830  0.4424  0.2243
  340MET    HE2 5259   4.965   4.463   5.134  0.9407 -1.5860 -1.2129
  340MET    HE3 5260   4.908   4.645   5.134 -0.7504 -0.2172  0.1727
  341GLY      N 5261   4.916   4.888   4.454 -0.1231  0.4144 -0.3139
  341GLY     CA 5262   4.883   4.878   4.316  0.2233 -0.5143  0.6871
  341GLY      C 5263   4.978   4.799   4.229  0.5115  0.1749  0.4713
  341GLY      O 5264   5.066   4.730   4.276 -0.1718  0.6117  0.4077
  341GLY      H 5265   4.961   4.973   4.484 -0.7466  0.9603 -0.8557
  341GLY    HA2 5266   4.784   4.834   4.318  0.5650 -1.3218  1.9665
  341GLY    HA3 5267   4.877   4.976   4.268  1.3805 -1.1475 -0.9378
  342ALA      N 5268   4.974   4.822   4.096 -0.7216 -0.2878  0.6300
  342ALA     CA 5269   5.061   4.755   3.999  0.6098  0.7280 -0.4572
  342ALA      C 5270   5.211   4.781   4.026 -0.2431 -0.0838 -0.2228
  342ALA      O 5271   5.292   4.701   3.981 -0.3163 -0.2109 -0.4687
  342ALA     CB 5272   5.024   4.785   3.849 -0.3548  0.8944 -0.4149
  342ALA      H 5273   4.902   4.876   4.050  0.7527  0.3817 -1.1784
  342ALA     HA 5274   5.049   4.647   4.006  0.3796  0.7264 -0.8559
  342ALA    HB1 5275   4.916   4.784   3.832 -0.2585  0.6922 -1.0589
  342ALA    HB2 5276   5.077   4.868   3.804 -1.3629  0.5349 -2.4886
  342ALA    HB3 5277   5.068   4.699   3.798 -0.7047  0.7893 -0.5473
  343VAL      N 5278   5.250   4.876   4.118  0.3382  0.2258  0.7361
  343VAL     CA 5279   5.386   4.895   4.173 -0.4348  0.5101 -0.2817
  343VAL      C 5280   5.436   4.768   4.252 -0.2403 -0.4329  0.2070
  343VAL      O 5281   5.556   4.739   4.248  0.1164 -0.3421  0.5139
  343VAL     CB 5282   5.399   5.017   4.264  0.0561 -0.6922  0.1555
  343VAL    CG1 5283   5.535   5.043   4.341  1.1544  0.6206  0.5528
  343VAL    CG2 5284   5.384   5.148   4.179  0.1958  0.6138 -0.4586
  343VAL      H 5285   5.177   4.938   4.151  0.5380  0.4652  0.7387
  343VAL     HA 5286   5.459   4.907   4.093 -1.1293  0.5806 -0.9323
  343VAL     HB 5287   5.315   5.012   4.333 -0.1832 -0.4602 -0.1093
  343VAL   HG11 5288   5.562   4.951   4.392  1.5856  0.4106 -0.0255
  343VAL   HG12 5289   5.616   5.060   4.270  1.3176  0.3259  0.6650
  343VAL   HG13 5290   5.511   5.113   4.420 -0.2728 -0.6803  1.3795
  343VAL   HG21 5291   5.296   5.153   4.115  0.1880  0.7741 -0.4364
  343VAL   HG22 5292   5.369   5.228   4.252  0.0311 -0.2985  0.5565
  343VAL   HG23 5293   5.469   5.173   4.116  0.0514 -0.2478 -1.0261
  344ILE      N 5294   5.353   4.692   4.322 -1.1261  0.0855 -0.1109
  344ILE     CA 5295   5.392   4.568   4.399  0.2704 -0.1572 -0.8007
  344ILE      C 5296   5.385   4.453   4.300  0.0808 -0.4383 -0.4995
  344ILE      O 5297   5.488   4.388   4.280  0.3360 -0.0892  0.0975
  344ILE     CB 5298   5.313   4.549   4.528  0.6256  0.7475 -0.3254
  344ILE    CG1 5299   5.344   4.638   4.653  0.0374 -0.3724 -0.3347
  344ILE    CG2 5300   5.328   4.406   4.584  0.1305  0.8436 -0.5493
  344ILE    CD1 5301   5.325   4.790   4.633  0.1553  0.2691  0.8587
  344ILE      H 5302   5.259   4.728   4.333 -1.3044  0.0106 -1.2131
  344ILE     HA 5303   5.497   4.579   4.428 -0.0994  0.7518  0.3801
  344ILE     HB 5304   5.209   4.555   4.497  0.5303 -0.0693 -0.1929
  344ILE   HG12 5305   5.274   4.619   4.734 -0.0532  0.9797 -0.0383
  344ILE   HG13 5306   5.444   4.621   4.692  0.1725  0.2876 -0.3714
  344ILE   HG21 5307   5.269   4.388   4.674  1.1858  0.2629  0.0718
  344ILE   HG22 5308   5.306   4.337   4.502 -1.0372  1.3064 -0.6608
  344ILE   HG23 5309   5.431   4.377   4.608 -0.3964 -0.6072  0.2386
  344ILE   HD11 5310   5.334   4.841   4.729 -0.8748 -0.3681  1.3369
  344ILE   HD12 5311   5.392   4.824   4.554  0.3782 -0.4367  0.7286
  344ILE   HD13 5312   5.220   4.810   4.611  0.2017 -0.1168  0.2284
  345MET      N 5313   5.269   4.431   4.234  0.3385  0.6029 -0.7523
  345MET     CA 5314   5.245   4.319   4.142 -0.0328  0.2961  0.1733
  345MET      C 5315   5.341   4.311   4.021  0.6851 -0.4690  0.9598
  345MET      O 5316   5.368   4.206   3.968 -0.4336  0.3917  0.6937
  345MET     CB 5317   5.106   4.315   4.091  0.1599  0.5111 -0.4372
  345MET     CG 5318   5.007   4.277   4.204  0.4752 -0.0923  0.4567
  345MET     SD 5319   4.976   4.398   4.331 -0.3013 -0.7702 -0.0694
  345MET     CE 5320   4.844   4.497   4.254  0.4808 -0.4385  0.5440
  345MET      H 5321   5.189   4.492   4.247 -1.6130 -1.6479 -0.9351
  345MET     HA 5322   5.261   4.232   4.206 -0.1656 -0.3098 -0.5981
  345MET    HB2 5323   5.077   4.413   4.051 -1.7468  0.5109  0.6832
  345MET    HB3 5324   5.095   4.232   4.021  1.4468  0.5728 -0.7598
  345MET    HG2 5325   4.907   4.257   4.165  0.6933  1.1088 -0.9067
  345MET    HG3 5326   5.047   4.190   4.254 -0.6904 -0.7420  0.3290
  345MET    HE1 5327   4.824   4.581   4.320 -0.1705 -0.3310  0.2287
  345MET    HE2 5328   4.876   4.539   4.159 -1.0913 -0.4088 -0.0245
  345MET    HE3 5329   4.755   4.441   4.225  0.0827  0.6078 -0.3843
  346GLU      N 5330   5.403   4.419   3.976  0.8956  0.6001  0.5140
  346GLU     CA 5331   5.510   4.418   3.866  0.7583 -0.6506  0.4519
  346GLU      C 5332   5.648   4.392   3.921 -0.0453  0.0960 -0.5810
  346GLU      O 5333   5.744   4.380   3.844  0.7959 -0.3222 -0.4116
  346GLU     CB 5334   5.499   4.546   3.784  0.6207  0.1545 -0.0863
  346GLU     CG 5335   5.370   4.564   3.707 -0.5791  0.4556  0.1845
  346GLU     CD 5336   5.364   4.700   3.639 -0.2860  0.5846  0.9094
  346GLU    OE1 5337   5.470   4.767   3.628 -0.2999 -0.1728 -0.6163
  346GLU    OE2 5338   5.258   4.744   3.591 -0.6569 -0.0086 -0.3342
  346GLU      H 5339   5.389   4.506   4.026 -0.5920  0.4906  0.3763
  346GLU     HA 5340   5.500   4.334   3.798  1.2750 -0.5357  0.2182
  346GLU    HB2 5341   5.536   4.629   3.844  1.1626 -0.4278  0.4107
  346GLU    HB3 5342   5.578   4.536   3.710 -0.3318 -0.6665 -1.0558
  346GLU    HG2 5343   5.367   4.488   3.628 -0.5449 -0.5058  1.0651
  346GLU    HG3 5344   5.284   4.557   3.774 -0.7397  0.4245 -0.0229
  347GLY      N 5345   5.667   4.393   4.054  0.0331 -0.3836  0.2952
  347GLY     CA 5346   5.794   4.350   4.117 -0.4244 -0.0302 -0.0926
  347GLY      C 5347   5.782   4.208   4.169 -0.7264  0.5162  0.9988
  347GLY      O 5348   5.884   4.128   4.167 -0.0630 -0.5733 -0.1273
  347GLY      H 5349   5.593   4.424   4.116  0.2543  1.0740 -0.0932
  347GLY    HA2 5350   5.879   4.359   4.050  0.1426 -0.5410  0.5323
  347GLY    HA3 5351   5.830   4.412   4.198  1.2632 -0.1456 -0.6735
  348PHE      N 5352   5.668   4.170   4.224 -0.0547 -0.4173 -0.0321
  348PHE     CA 5353   5.653   4.040   4.296 -0.3520 -0.3603  0.1226
  348PHE      C 5354   5.537   3.964   4.231  0.9826 -0.5007 -0.4879
  348PHE      O 5355   5.423   4.017   4.221 -0.3775  0.0682  0.5026
  348PHE     CB 5356   5.632   4.058   4.443 -0.2956  0.4438  0.0659
  348PHE     CG 5357   5.751   4.117   4.509 -0.4564  0.1796 -0.1688
  348PHE    CD1 5358   5.849   4.030   4.566  0.3271 -0.5964  0.2878
  348PHE    CD2 5359   5.767   4.254   4.523  0.5288  0.4437 -0.0940
  348PHE    CE1 5360   5.967   4.088   4.624 -0.1900 -0.3086 -0.2792
  348PHE    CE2 5361   5.880   4.312   4.583  0.4698 -0.0449  0.2787
  348PHE     CZ 5362   5.979   4.224   4.635 -0.2174  0.7468  0.4547
  348PHE      H 5363   5.604   4.246   4.240  0.5148  0.5417 -1.8465
  348PHE     HA 5364   5.748   3.987   4.288  0.0927  0.5042 -0.7469
  348PHE    HB2 5365   5.541   4.118   4.456 -0.8780 -0.3666 -0.1191
  348PHE    HB3 5366   5.613   3.961   4.488  1.6184 -0.4857 -0.8886
  348PHE    HD1 5367   5.830   3.925   4.557  0.4565 -0.6713  0.8189
  348PHE    HD2 5368   5.682   4.312   4.492  0.8624  0.9673 -0.0481
  348PHE    HE1 5369   6.053   4.034   4.662  0.3636  0.8544  0.2097
  348PHE    HE2 5370   5.890   4.419   4.595 -0.3976  0.1167 -0.2806
  348PHE     HZ 5371   6.055   4.268   4.698 -0.0684  0.3497  0.5557
  349TYR      N 5372   5.557   3.835   4.207 -0.2085  0.1527 -0.1715
  349TYR     CA 5373   5.445   3.739   4.201  0.2841 -0.3606  0.2837
  349TYR      C 5374   5.353   3.749   4.327 -0.6987  0.3230  0.6128
  349TYR      O 5375   5.408   3.760   4.437  0.0566  0.3296 -0.4141
  349TYR     CB 5376   5.504   3.600   4.165 -0.2179  0.8064 -0.0243
  349TYR     CG 5377   5.403   3.482   4.150 -0.1516  0.2256 -0.6577
  349TYR    CD1 5378   5.349   3.457   4.025 -0.5916  0.0305  0.0919
  349TYR    CD2 5379   5.387   3.389   4.260 -0.3891 -0.1372 -0.1211
  349TYR    CE1 5380   5.272   3.341   4.006 -0.0189  0.2627  0.1668
  349TYR    CE2 5381   5.326   3.269   4.237  0.7339  0.3038  0.0015
  349TYR     CZ 5382   5.259   3.243   4.115 -0.0852 -0.1508 -0.1132
  349TYR     OH 5383   5.201   3.122   4.086  0.0860 -0.3656 -0.4088
  349TYR      H 5384   5.646   3.798   4.240 -0.8213 -1.5096 -0.1975
  349TYR     HA 5385   5.384   3.773   4.117 -1.0138 -1.6175  0.6243
  349TYR    HB2 5386   5.564   3.604   4.074 -0.2127 -0.9846 -0.1819
  349TYR    HB3 5387   5.572   3.577   4.247 -0.3128  2.8735  0.7439
  349TYR    HD1 5388   5.362   3.528   3.944 -0.7653 -1.1582 -1.0357
  349TYR    HD2 5389   5.435   3.406   4.355 -0.6013 -0.3525  0.0266
  349TYR    HE1 5390   5.228   3.316   3.910 -0.2219  0.7003  0.1422
  349TYR    HE2 5391   5.315   3.192   4.312 -0.3016 -0.4084 -0.8247
  349TYR     HH 5392   5.111   3.142   4.061  0.1536  1.0582  0.2918
  350VAL      N 5393   5.225   3.738   4.309  0.6229 -0.4707 -0.5598
  350VAL     CA 5394   5.127   3.739   4.422  0.3583 -0.4099 -0.0531
  350VAL      C 5395   5.030   3.629   4.409  0.3626  0.1211 -0.9188
  350VAL      O 5396   4.999   3.587   4.301  0.8075 -0.2779  0.2083
  350VAL     CB 5397   5.066   3.883   4.436  0.4342 -0.1753 -1.2705
  350VAL    CG1 5398   4.981   3.932   4.318  0.4515 -0.4829 -0.1250
  350VAL    CG2 5399   4.998   3.910   4.572 -0.6606 -0.0814 -0.1665
  350VAL      H 5400   5.180   3.722   4.220 -0.2392  0.1318 -0.2685
  350VAL     HA 5401   5.184   3.716   4.512 -0.5556 -0.3677  0.5625
  350VAL     HB 5402   5.151   3.951   4.432 -0.4949  1.2564  0.3373
  350VAL   HG11 5403   4.947   4.034   4.339  0.8259 -0.6439  1.5206
  350VAL   HG12 5404   5.032   3.917   4.223  2.1961 -1.6021  0.8801
  350VAL   HG13 5405   4.893   3.868   4.318  0.9333 -1.1745  0.4291
  350VAL   HG21 5406   4.927   3.828   4.582 -1.0102  0.0583 -1.2923
  350VAL   HG22 5407   5.069   3.901   4.654 -0.6424  0.2793 -0.1407
  350VAL   HG23 5408   4.956   4.010   4.573  0.2428  0.3234 -0.7038
  351VAL      N 5409   4.986   3.581   4.525 -0.0753 -0.4432  0.7630
  351VAL     CA 5410   4.895   3.466   4.534  0.4466  0.1040 -0.7618
  351VAL      C 5411   4.768   3.481   4.618 -0.0945  0.1771 -0.5575
  351VAL      O 5412   4.777   3.488   4.741 -0.0020 -0.0620  0.0113
  351VAL     CB 5413   4.970   3.345   4.584 -0.4854  0.7406 -0.8803
  351VAL    CG1 5414   4.886   3.216   4.608 -1.2061  0.0158 -0.9809
  351VAL    CG2 5415   5.088   3.300   4.496 -2.2760 -0.2610  1.1646
  351VAL      H 5416   5.040   3.618   4.602  0.6868 -0.1338  0.1059
  351VAL     HA 5417   4.859   3.438   4.435 -0.2835 -0.8813 -0.2456
  351VAL     HB 5418   5.017   3.360   4.680  1.5092 -1.5334 -1.3043
  351VAL   HG11 5419   4.852   3.183   4.511  0.7674 -2.3031 -1.0496
  351VAL   HG12 5420   4.943   3.138   4.658 -1.5185  0.6707  0.5413
  351VAL   HG13 5421   4.800   3.231   4.673  0.3965 -0.4224  1.5212
  351VAL   HG21 5422   5.051   3.259   4.402 -1.8664  1.2403  0.2883
  351VAL   HG22 5423   5.147   3.387   4.465  0.1189 -2.3483 -1.1162
  351VAL   HG23 5424   5.158   3.230   4.542  0.3229  1.2681  0.0046
  352PHE      N 5425   4.649   3.484   4.559 -0.0409  0.5236 -0.1483
  352PHE     CA 5426   4.518   3.498   4.627 -0.5119 -0.5340  0.2557
  352PHE      C 5427   4.470   3.359   4.678 -0.5075 -1.0392 -0.2312
  352PHE      O 5428   4.386   3.301   4.613 -0.3902 -0.2278 -0.3719
  352PHE     CB 5429   4.413   3.566   4.539 -0.4651 -0.8821 -0.2412
  352PHE     CG 5430   4.467   3.705   4.494  0.1522 -0.2084  0.4143
  352PHE    CD1 5431   4.534   3.714   4.373 -0.2319  0.0564 -0.7533
  352PHE    CD2 5432   4.448   3.814   4.577 -0.0524 -0.0860  0.1628
  352PHE    CE1 5433   4.596   3.838   4.341  0.0778 -0.7471  0.2910
  352PHE    CE2 5434   4.500   3.942   4.545 -0.4606  0.7146  0.0445
  352PHE     CZ 5435   4.584   3.943   4.435  0.0406  0.0891  0.3254
  352PHE      H 5436   4.653   3.470   4.459  0.5716 -0.1067 -0.0538
  352PHE     HA 5437   4.536   3.566   4.711  0.9069  0.3264 -0.6500
  352PHE    HB2 5438   4.399   3.496   4.457 -1.5083 -0.0634 -0.8064
  352PHE    HB3 5439   4.328   3.577   4.607 -0.7006 -1.5119 -0.4271
  352PHE    HD1 5440   4.538   3.626   4.311  1.0823 -1.1602  0.8768
  352PHE    HD2 5441   4.385   3.805   4.664 -0.1615 -0.5401  0.0391
  352PHE    HE1 5442   4.634   3.850   4.240 -1.4642 -0.9716 -0.3623
  352PHE    HE2 5443   4.477   4.028   4.605 -0.9309  0.5165  0.1560
  352PHE     HZ 5444   4.625   4.037   4.400  0.6306 -0.1129  0.4512
  353ASP      N 5445   4.522   3.311   4.790  0.0077 -0.9613  0.1684
  353ASP     CA 5446   4.489   3.180   4.848  0.1642 -0.3324  0.1875
  353ASP      C 5447   4.364   3.197   4.943  0.0308  0.4339 -0.0738
  353ASP      O 5448   4.373   3.170   5.065  0.1099  0.1721 -0.5631
  353ASP     CB 5449   4.619   3.126   4.909  0.6362  1.3550 -0.4154
  353ASP     CG 5450   4.612   2.981   4.966  0.0985 -0.2650 -0.5464
  353ASP    OD1 5451   4.506   2.922   4.966 -0.0281 -0.0040  0.1340
  353ASP    OD2 5452   4.713   2.933   5.016 -0.5220 -0.6414 -0.5156
  353ASP      H 5453   4.589   3.364   4.843 -1.2631  0.1541  0.7641
  353ASP     HA 5454   4.457   3.108   4.772  1.1259 -0.5036 -0.0849
  353ASP    HB2 5455   4.699   3.120   4.835  0.8949 -0.2298 -0.0812
  353ASP    HB3 5456   4.647   3.194   4.989  0.2802 -0.4399  1.3851
  354ARG      N 5457   4.253   3.229   4.880 -0.1545 -0.0275  0.0109
  354ARG     CA 5458   4.125   3.242   4.944  1.1278 -0.5126  0.6976
  354ARG      C 5459   4.081   3.127   5.031  0.1706 -0.0960 -0.0999
  354ARG      O 5460   4.041   3.146   5.148  0.8278 -0.2432  1.1222
  354ARG     CB 5461   4.014   3.261   4.837  0.2995  0.7874  0.2680
  354ARG     CG 5462   4.048   3.362   4.728  0.0155 -0.9689  0.6632
  354ARG     CD 5463   3.929   3.439   4.675  0.8373  0.2706 -0.4093
  354ARG     NE 5464   3.816   3.349   4.635 -0.0092 -0.4451  0.2998
  354ARG     CZ 5465   3.692   3.380   4.613 -0.0915  0.8069  0.6614
  354ARG    NH1 5466   3.648   3.497   4.617 -0.2495 -0.4498 -0.0909
  354ARG    NH2 5467   3.609   3.277   4.588  0.3968  0.7661  0.3762
  354ARG      H 5468   4.278   3.253   4.785  0.5778  1.6348  0.5561
  354ARG     HA 5469   4.125   3.329   5.010 -0.9108 -0.3897  0.6473
  354ARG    HB2 5470   3.980   3.164   4.800 -0.5572  1.2444 -0.1883
  354ARG    HB3 5471   3.929   3.307   4.887  0.5168  1.1276  0.3316
  354ARG    HG2 5472   4.127   3.432   4.756 -0.2571 -0.6534  0.6500
  354ARG    HG3 5473   4.101   3.307   4.650  0.3053  1.7975 -1.4293
  354ARG    HD2 5474   3.891   3.511   4.747  1.0576  0.1489 -0.1708
  354ARG    HD3 5475   3.958   3.492   4.584  0.4719  0.4842 -0.4053
  354ARG     HE 5476   3.843   3.255   4.608 -0.3585 -0.5106  0.1743
  354ARG   HH11 5477   3.551   3.515   4.597 -0.1494 -0.5501 -0.7118
  354ARG   HH12 5478   3.698   3.576   4.656  0.0078 -1.4793  1.9731
  354ARG   HH21 5479   3.513   3.305   4.599 -0.2579 -0.8350 -0.6728
  354ARG   HH22 5480   3.645   3.185   4.606 -0.5544  0.3515  0.2360
  355ALA      N 5481   4.108   3.001   4.990 -0.3014  0.6224 -0.1488
  355ALA     CA 5482   4.090   2.878   5.071  0.3587 -0.4550  0.0210
  355ALA      C 5483   4.154   2.892   5.211  0.8743 -0.2328  0.0277
  355ALA      O 5484   4.104   2.825   5.300 -0.3596  0.3086 -0.1044
  355ALA     CB 5485   4.151   2.762   4.991 -0.0100 -0.4830  0.2596
  355ALA      H 5486   4.140   2.980   4.896 -0.2366  0.5613 -0.1134
  355ALA     HA 5487   3.986   2.848   5.082  0.4167 -0.8235 -0.3703
  355ALA    HB1 5488   4.100   2.759   4.894  0.0160  0.1743  0.2168
  355ALA    HB2 5489   4.257   2.783   4.977 -0.2790  0.3151 -0.8731
  355ALA    HB3 5490   4.134   2.672   5.049 -0.5603 -0.6897 -0.2018
  356ARG      N 5491   4.261   2.968   5.228 -0.2205  0.3738  0.0207
  356ARG     CA 5492   4.347   2.974   5.351 -0.5175 -0.1187  0.0498
  356ARG      C 5493   4.358   3.112   5.413 -0.0018 -0.1465  0.3821
  356ARG      O 5494   4.418   3.143   5.514 -0.9368  0.0107  0.4832
  356ARG     CB 5495   4.486   2.907   5.316 -0.1977 -0.5379 -0.0815
  356ARG     CG 5496   4.472   2.764   5.280 -0.5318  0.8784  0.5807
  356ARG     CD 5497   4.607   2.695   5.232  0.0706 -0.6061 -0.2282
  356ARG     NE 5498   4.711   2.698   5.336  0.2263  0.5269 -0.4831
  356ARG     CZ 5499   4.810   2.611   5.358 -0.0136 -0.1780  0.7507
  356ARG    NH1 5500   4.834   2.523   5.262 -0.0736 -0.2631  0.2183
  356ARG    NH2 5501   4.888   2.615   5.461  0.1136 -0.5353  0.0571
  356ARG      H 5502   4.315   3.001   5.149  1.0820 -0.9767  0.2701
  356ARG     HA 5503   4.303   2.922   5.436  0.8826  0.0810  0.9480
  356ARG    HB2 5504   4.518   2.964   5.229 -0.5455 -0.2686 -0.0393
  356ARG    HB3 5505   4.555   2.916   5.400 -1.0045 -1.6094  0.7586
  356ARG    HG2 5506   4.443   2.701   5.364  1.5109 -2.0150 -0.5594
  356ARG    HG3 5507   4.411   2.762   5.190  1.7298 -0.3097 -1.1334
  356ARG    HD2 5508   4.584   2.592   5.208  0.3668 -0.7648  0.1527
  356ARG    HD3 5509   4.647   2.744   5.143 -0.2441 -0.5633 -0.3498
  356ARG     HE 5510   4.689   2.752   5.419  0.4775 -0.5564  0.3315
  356ARG   HH11 5511   4.915   2.465   5.280  1.0851  1.0538 -0.3200
  356ARG   HH12 5512   4.799   2.530   5.167  1.9047 -0.6754 -0.6606
  356ARG   HH21 5513   4.961   2.547   5.476  0.4620 -0.2216 -0.1773
  356ARG   HH22 5514   4.853   2.677   5.532 -1.4187 -1.0384 -0.2011
  357LYS      N 5515   4.279   3.210   5.356 -0.8280  0.6625 -1.0021
  357LYS     CA 5516   4.258   3.349   5.389 -0.9790 -1.0007  1.1344
  357LYS      C 5517   4.393   3.428   5.384  1.4350 -0.0265 -0.8331
  357LYS      O 5518   4.419   3.500   5.480  0.1202  0.4808 -0.3510
  357LYS     CB 5519   4.164   3.369   5.504  0.2911  0.5649  0.4031
  357LYS     CG 5520   4.117   3.512   5.512 -0.0234  0.7948 -0.4232
  357LYS     CD 5521   3.996   3.523   5.613 -0.7579 -0.0819  1.0855
  357LYS     CE 5522   4.024   3.463   5.752 -0.9592 -0.0881 -0.5885
  357LYS     NZ 5523   4.151   3.510   5.812 -0.0875  0.0418 -0.6173
  357LYS      H 5524   4.219   3.176   5.282 -0.4125  1.3161 -1.6701
  357LYS     HA 5525   4.208   3.393   5.303  0.9703 -0.0835  0.3466
  357LYS    HB2 5526   4.085   3.302   5.470  0.4339  1.0653 -1.0801
  357LYS    HB3 5527   4.215   3.326   5.590  1.4650 -0.8927 -0.9081
  357LYS    HG2 5528   4.201   3.572   5.546  0.6590 -0.2118 -0.2207
  357LYS    HG3 5529   4.079   3.541   5.414 -0.6655 -0.2438 -0.5207
  357LYS    HD2 5530   3.975   3.630   5.618  0.0553  0.2860 -1.2135
  357LYS    HD3 5531   3.913   3.469   5.569  0.2643 -0.2022 -0.9144
  357LYS    HE2 5532   3.942   3.484   5.821 -1.1719  0.5162 -1.0160
  357LYS    HE3 5533   4.021   3.354   5.741  0.5654 -0.2293 -0.1189
  357LYS    HZ1 5534   4.154   3.611   5.811  0.4690  0.1576  1.6794
  357LYS    HZ2 5535   4.152   3.480   5.909 -0.1218 -0.9015 -0.8875
  357LYS    HZ3 5536   4.230   3.473   5.761 -0.1403 -0.5467 -0.2868
  358ARG      N 5537   4.472   3.408   5.285 -0.7334  0.4030  0.0246
  358ARG     CA 5538   4.610   3.460   5.279 -0.0365  0.2241  0.3335
  358ARG      C 5539   4.648   3.504   5.136  0.0999  0.7275  0.1382
  358ARG      O 5540   4.600   3.452   5.035  0.2902  0.1406  0.1599
  358ARG     CB 5541   4.710   3.362   5.346  0.1257 -0.5242  0.1504
  358ARG     CG 5542   4.716   3.227   5.281  0.1141  0.7881  0.8388
  358ARG     CD 5543   4.814   3.125   5.354  0.5362 -0.1397  0.3643
  358ARG     NE 5544   4.850   3.014   5.267 -0.6085  0.3453 -0.2058
  358ARG     CZ 5545   4.955   2.932   5.283 -0.9610 -0.1419  0.3777
  358ARG    NH1 5546   5.028   2.933   5.392  0.5421 -0.1616 -0.5448
  358ARG    NH2 5547   4.987   2.844   5.190 -0.7563 -0.5276 -0.7603
  358ARG      H 5548   4.439   3.357   5.204  1.2246 -0.2343 -0.4818
  358ARG     HA 5549   4.616   3.550   5.342  1.5076  0.5732 -0.2361
  358ARG    HB2 5550   4.808   3.406   5.328 -0.2371  0.5244  0.5673
  358ARG    HB3 5551   4.681   3.357   5.451  1.4138  1.5239  0.7359
  358ARG    HG2 5552   4.619   3.179   5.297  0.9590 -0.9785  1.2590
  358ARG    HG3 5553   4.742   3.225   5.176 -1.5331 -1.1548  0.3508
  358ARG    HD2 5554   4.901   3.183   5.385  1.1391 -0.7727 -0.0881
  358ARG    HD3 5555   4.758   3.082   5.437  0.0690  1.0039  0.6901
  358ARG     HE 5556   4.798   2.996   5.183 -0.5033  0.0784 -0.2151
  358ARG   HH11 5557   5.116   2.883   5.396 -0.1902 -1.5076 -0.0790
  358ARG   HH12 5558   4.982   2.981   5.468 -1.0517 -1.5947 -0.4817
  358ARG   HH21 5559   5.051   2.770   5.215 -0.3762  0.1324  0.3636
  358ARG   HH22 5560   4.938   2.843   5.102 -1.1581  0.3407 -0.5688
  359ILE      N 5561   4.726   3.604   5.132 -0.2957 -0.1811 -0.2444
  359ILE     CA 5562   4.816   3.643   5.023  0.6865 -0.0862 -0.3208
  359ILE      C 5563   4.951   3.571   5.037 -0.4943 -0.1028 -0.7230
  359ILE      O 5564   5.007   3.548   5.147  0.3606  0.5986  0.4757
  359ILE     CB 5565   4.814   3.801   4.996  0.0751  0.5348  0.3960
  359ILE    CG1 5566   4.679   3.865   5.017  0.1803  0.4396  0.7463
  359ILE    CG2 5567   4.886   3.825   4.868 -0.0770  0.6458 -0.3186
  359ILE    CD1 5568   4.576   3.834   4.915  0.5124 -0.0998  0.9028
  359ILE      H 5569   4.747   3.641   5.224  0.4063 -0.4323 -0.2885
  359ILE     HA 5570   4.775   3.599   4.932  1.3102 -1.6899  0.1074
  359ILE     HB 5571   4.877   3.841   5.075  1.1834 -0.7717  0.2469
  359ILE   HG12 5572   4.657   3.844   5.122 -0.3993  1.9097  0.9720
  359ILE   HG13 5573   4.694   3.973   5.013  1.2946  0.2940 -0.0874
  359ILE   HG21 5574   4.906   3.932   4.866  0.9194  0.4699 -0.7081
  359ILE   HG22 5575   4.986   3.784   4.883 -0.0745  0.4695 -0.7931
  359ILE   HG23 5576   4.842   3.780   4.779  0.6500 -0.1334 -0.3104
  359ILE   HD11 5577   4.567   3.726   4.907 -1.2932  0.0564 -0.4280
  359ILE   HD12 5578   4.484   3.882   4.950  0.3904 -0.4265  1.0393
  359ILE   HD13 5579   4.602   3.872   4.817 -0.1060 -1.4188  0.1698
  360GLY      N 5580   5.003   3.523   4.924 -0.1169 -0.0852  0.2665
  360GLY     CA 5581   5.143   3.480   4.897  0.2644  0.0629  0.1421
  360GLY      C 5582   5.218   3.581   4.811 -0.2465  0.0632 -0.2894
  360GLY      O 5583   5.158   3.648   4.724  0.5181  0.0174 -0.2223
  360GLY      H 5584   4.953   3.538   4.838  0.4047  0.3197  0.0240
  360GLY    HA2 5585   5.193   3.445   4.987  0.4805 -0.4670 -0.1747
  360GLY    HA3 5586   5.137   3.391   4.834  0.7842 -0.0097  0.1868
  361PHE      N 5587   5.351   3.587   4.836 -0.2651  0.2147 -0.2940
  361PHE     CA 5588   5.448   3.679   4.773 -0.1665  0.3266  0.6978
  361PHE      C 5589   5.581   3.610   4.741 -0.4231 -0.0855  0.2282
  361PHE      O 5590   5.646   3.550   4.826  0.1315  0.0383 -0.3891
  361PHE     CB 5591   5.480   3.797   4.860 -0.2646  0.3495  0.4831
  361PHE     CG 5592   5.369   3.895   4.893 -0.2661  0.3999  0.3280
  361PHE    CD1 5593   5.284   3.863   5.003 -0.1742 -0.0922  0.0472
  361PHE    CD2 5594   5.347   4.009   4.811 -0.5968 -0.4668  0.0315
  361PHE    CE1 5595   5.170   3.943   5.016  0.7186  0.2902  0.0707
  361PHE    CE2 5596   5.241   4.090   4.840  0.0795 -0.4100  0.5324
  361PHE     CZ 5597   5.152   4.055   4.936  0.2005  0.7532 -0.0706
  361PHE      H 5598   5.384   3.522   4.906 -0.1588  0.1648 -0.3890
  361PHE     HA 5599   5.416   3.712   4.674  0.2625  0.2840  0.5383
  361PHE    HB2 5600   5.517   3.757   4.954  0.9899 -0.5216 -0.3324
  361PHE    HB3 5601   5.551   3.864   4.811 -0.6838  0.6333  0.2455
  361PHE    HD1 5602   5.303   3.773   5.060  0.1597 -0.3180 -0.4132
  361PHE    HD2 5603   5.419   4.035   4.735  1.0909  0.2941  1.7224
  361PHE    HE1 5604   5.090   3.930   5.087  1.8377  0.6556  1.4935
  361PHE    HE2 5605   5.227   4.178   4.779  1.7887 -0.8304 -0.6080
  361PHE     HZ 5606   5.070   4.120   4.962 -0.0560  0.3701  0.0840
  362ALA      N 5607   5.637   3.629   4.617  0.7936  0.7788 -0.3165
  362ALA     CA 5608   5.770   3.585   4.576 -0.8306 -0.5912 -0.2884
  362ALA      C 5609   5.829   3.679   4.464  0.1269 -0.4864 -0.5873
  362ALA      O 5610   5.756   3.722   4.378  0.3756  0.8670  0.1884
  362ALA     CB 5611   5.768   3.437   4.532 -0.6429 -0.2683  0.3595
  362ALA      H 5612   5.582   3.680   4.549  0.4360  1.4441  0.4426
  362ALA     HA 5613   5.833   3.598   4.664  0.1306  1.3224 -1.1150
  362ALA    HB1 5614   5.859   3.427   4.474 -1.1177  0.1682 -0.4983
  362ALA    HB2 5615   5.784   3.362   4.609  0.8511 -0.5269 -0.1339
  362ALA    HB3 5616   5.678   3.429   4.471 -0.6960  0.2075  0.3684
  363VAL      N 5617   5.959   3.707   4.440  0.8032  0.7385 -0.5759
  363VAL     CA 5618   6.019   3.796   4.332  0.6083  0.7442 -0.1483
  363VAL      C 5619   5.978   3.754   4.193 -0.3018  0.1730  0.4926
  363VAL      O 5620   6.015   3.648   4.148 -0.5155  0.4443 -0.2478
  363VAL     CB 5621   6.171   3.805   4.347  0.2138  0.2107  0.3702
  363VAL    CG1 5622   6.240   3.859   4.218  0.0959 -1.0363  0.8174
  363VAL    CG2 5623   6.200   3.896   4.471  0.3836 -0.3597 -0.0070
  363VAL      H 5624   6.018   3.681   4.518 -1.1721  1.2346  1.2836
  363VAL     HA 5625   5.974   3.894   4.349 -0.8287  0.1445 -0.1713
  363VAL     HB 5626   6.209   3.703   4.353 -0.6337 -0.1045  0.6005
  363VAL   HG11 5627   6.222   3.782   4.143  0.3352  0.8356 -1.4090
  363VAL   HG12 5628   6.200   3.951   4.175  0.6198 -1.3080 -0.3122
  363VAL   HG13 5629   6.347   3.861   4.235  0.2866  1.3858  0.0714
  363VAL   HG21 5630   6.170   3.846   4.563 -0.9683 -0.8786 -0.6762
  363VAL   HG22 5631   6.304   3.930   4.470  0.5042 -0.6757  0.6426
  363VAL   HG23 5632   6.145   3.988   4.451  0.7162 -0.4122 -1.3953
  364SER      N 5633   5.918   3.839   4.110  0.3698 -0.4400  1.0876
  364SER     CA 5634   5.866   3.808   3.972 -0.3634  0.1188 -0.4334
  364SER      C 5635   5.968   3.787   3.863 -0.5243 -0.6324 -0.2327
  364SER      O 5636   6.055   3.873   3.847  0.2553 -0.2853 -0.2276
  364SER     CB 5637   5.765   3.911   3.926  0.2729 -0.2264  0.0929
  364SER     OG 5638   5.733   3.896   3.789  0.3306  0.1975 -0.1710
  364SER      H 5639   5.902   3.933   4.144  0.0587 -0.1288  0.1415
  364SER     HA 5640   5.822   3.708   3.977  0.6844 -0.3306  0.9953
  364SER    HB2 5641   5.678   3.880   3.983 -0.0624  0.7752  0.1484
  364SER    HB3 5642   5.796   4.014   3.944 -0.0203 -0.0345 -0.4470
  364SER     HG 5643   5.670   3.966   3.770 -0.0462  0.0135  0.3641
  365ALA      N 5644   5.962   3.680   3.787 -0.0094 -0.6607 -0.9704
  365ALA     CA 5645   6.040   3.652   3.664 -0.3428  0.8644 -0.6799
  365ALA      C 5646   6.022   3.750   3.553 -0.5590 -0.1643 -0.1741
  365ALA      O 5647   6.094   3.735   3.455  0.7620  0.5048 -0.3211
  365ALA     CB 5648   6.023   3.499   3.628  0.2729  1.0632  0.8400
  365ALA      H 5649   5.888   3.615   3.813 -1.0590  1.0002  0.7008
  365ALA     HA 5650   6.145   3.669   3.691 -0.1145 -0.4317 -0.6315
  365ALA    HB1 5651   6.014   3.433   3.714 -0.8502 -0.6287 -0.4410
  365ALA    HB2 5652   5.932   3.486   3.569  0.6201 -0.3308  0.5337
  365ALA    HB3 5653   6.105   3.461   3.567 -0.1826  0.8053  0.3716
  366CYS      N 5654   5.943   3.855   3.559 -0.3783  0.4308  0.0539
  366CYS     CA 5655   5.942   3.967   3.462  0.6158 -0.9322  0.3734
  366CYS      C 5656   5.957   4.111   3.518 -0.4374  0.3974  0.3622
  366CYS      O 5657   5.923   4.204   3.447 -0.2419  0.0499 -0.4859
  366CYS     CB 5658   5.820   3.969   3.363 -0.5943  0.0617  0.1920
  366CYS     SG 5659   5.658   4.008   3.442  0.3277  0.3999  0.0443
  366CYS      H 5660   5.890   3.864   3.644 -1.2020 -0.6415 -0.3057
  366CYS     HA 5661   6.027   3.960   3.395  1.1852  0.3622  0.8997
  366CYS    HB2 5662   5.842   4.035   3.279 -0.0074 -0.2677  0.0728
  366CYS    HB3 5663   5.817   3.873   3.311  0.7034 -0.1058  0.3662
  367HIS      N 5664   6.007   4.127   3.648  0.1292 -0.0191 -0.8809
  367HIS     CA 5665   6.043   4.260   3.715  0.5413 -0.3945 -1.0265
  367HIS      C 5666   6.158   4.328   3.647 -0.6185 -0.2429 -0.3728
  367HIS      O 5667   6.258   4.256   3.613  0.4607 -0.0988 -0.4867
  367HIS     CB 5668   6.054   4.250   3.873 -0.0948  0.1692 -0.3602
  367HIS     CG 5669   6.192   4.212   3.924  0.1607 -0.4232  0.1724
  367HIS    ND1 5670   6.258   4.094   3.907  0.1157  0.0527  0.0093
  367HIS    CD2 5671   6.272   4.295   4.008  1.1053 -0.4568  1.1283
  367HIS    CE1 5672   6.375   4.101   3.974 -0.2642 -0.8480 -0.5857
  367HIS    NE2 5673   6.389   4.225   4.029 -0.1410  0.4106 -0.9019
  367HIS      H 5674   6.024   4.049   3.710 -0.4544  0.8027  0.3789
  367HIS     HA 5675   5.956   4.319   3.687  0.2098  0.2289  0.9924
  367HIS    HB2 5676   6.027   4.347   3.914 -0.5291 -0.4738  0.9824
  367HIS    HB3 5677   5.978   4.178   3.901  1.3285 -1.1404  0.4517
  367HIS    HD1 5678   6.224   4.011   3.860 -0.2321  0.3860 -0.3416
  367HIS    HD2 5679   6.254   4.398   4.036  1.1693  0.2381 -0.9985
  367HIS    HE1 5680   6.457   4.031   3.972  0.6470  0.0954  0.6719
  368VAL      N 5681   6.146   4.455   3.619  0.1970  0.0079  0.2176
  368VAL     CA 5682   6.252   4.547   3.577  0.2938  0.3638  0.7781
  368VAL      C 5683   6.353   4.578   3.691  0.8780 -0.0488 -0.5888
  368VAL      O 5684   6.306   4.585   3.805 -0.3084 -0.1515  0.2906
  368VAL     CB 5685   6.183   4.673   3.506 -0.0033  0.2593  0.1706
  368VAL    CG1 5686   6.293   4.750   3.438 -0.4034  0.3977 -0.0169
  368VAL    CG2 5687   6.099   4.630   3.384 -0.6890 -0.0997 -0.8778
  368VAL      H 5688   6.061   4.501   3.646  0.2075  0.0491  0.1797
  368VAL     HA 5689   6.309   4.492   3.502 -0.4110  0.7954 -0.1046
  368VAL     HB 5690   6.136   4.735   3.581  0.8474  1.3565 -0.1446
  368VAL   HG11 5691   6.349   4.804   3.514  0.4964  1.2132 -1.1694
  368VAL   HG12 5692   6.359   4.684   3.381 -0.2318 -0.0953  0.7396
  368VAL   HG13 5693   6.253   4.833   3.379 -0.0456  0.3913 -0.2790
  368VAL   HG21 5694   6.068   4.721   3.333 -1.4870 -0.1011 -0.4311
  368VAL   HG22 5695   6.165   4.562   3.330  0.5177 -0.3396  0.7451
  368VAL   HG23 5696   6.005   4.590   3.423 -0.3733 -0.9891 -0.9738
  369HIS      N 5697   6.481   4.597   3.659  0.7653 -0.0601 -0.1218
  369HIS     CA 5698   6.592   4.613   3.753  0.1909  0.1371 -0.7525
  369HIS      C 5699   6.714   4.682   3.695  0.1851 -0.5024 -0.2471
  369HIS      O 5700   6.722   4.706   3.574  0.4661  0.0793 -0.1572
  369HIS     CB 5701   6.633   4.469   3.802 -0.6756 -0.6752 -0.2642
  369HIS     CG 5702   6.640   4.370   3.696 -0.6089 -0.3919  0.2282
  369HIS    ND1 5703   6.544   4.277   3.670 -0.8900  0.2724  0.1698
  369HIS    CD2 5704   6.745   4.357   3.607  0.0520  0.6792 -0.2606
  369HIS    CE1 5705   6.583   4.215   3.553  0.3842  0.0962 -1.1305
  369HIS    NE2 5706   6.706   4.255   3.520  0.0232 -0.4285 -0.1551
  369HIS      H 5707   6.505   4.590   3.561 -0.1015  0.8862 -0.4427
  369HIS     HA 5708   6.564   4.670   3.842 -0.6531  1.0177 -1.5284
  369HIS    HB2 5709   6.730   4.470   3.852 -0.7832  1.6756  0.1032
  369HIS    HB3 5710   6.559   4.440   3.877 -1.2389  0.0644 -0.5186
  369HIS    HD1 5711   6.454   4.271   3.715 -0.8829 -0.4220  0.1142
  369HIS    HD2 5712   6.833   4.418   3.594 -0.1015  0.7740 -0.9275
  369HIS    HE1 5713   6.532   4.139   3.495  0.3566 -0.8861  0.0778
  370ASP      N 5714   6.814   4.729   3.778  0.3609  0.0156  0.3875
  370ASP     CA 5715   6.934   4.799   3.734  0.0570 -0.6778  0.0914
  370ASP      C 5716   7.057   4.710   3.740 -0.3386 -0.0938  0.4388
  370ASP      O 5717   7.045   4.588   3.748 -0.0102 -0.4267  0.3603
  370ASP     CB 5718   6.947   4.928   3.822 -0.0793  0.1341 -0.1478
  370ASP     CG 5719   6.957   4.901   3.975 -0.1011 -1.1893  0.1821
  370ASP    OD1 5720   6.915   4.989   4.050  0.1469  0.0687  0.2980
  370ASP    OD2 5721   7.032   4.805   4.015  0.0305 -0.0969 -0.2552
  370ASP      H 5722   6.808   4.700   3.875  1.1763 -1.0467  0.1580
  370ASP     HA 5723   6.922   4.837   3.632  1.4478 -0.5949 -0.0804
  370ASP    HB2 5724   7.040   4.982   3.805  0.2738 -0.4731 -0.2199
  370ASP    HB3 5725   6.864   4.991   3.792  0.3280  1.3229  1.0139
  371GLU      N 5726   7.176   4.761   3.713  0.2386  0.1650  0.1176
  371GLU     CA 5727   7.306   4.695   3.718  0.1278  0.4204 -0.0213
  371GLU      C 5728   7.351   4.631   3.853 -0.9669  0.2930  0.7965
  371GLU      O 5729   7.429   4.535   3.860  0.2582  0.0540 -0.4422
  371GLU     CB 5730   7.416   4.795   3.666 -0.0656 -0.2401  0.1239
  371GLU     CG 5731   7.553   4.726   3.627  0.0865  0.0353 -0.2353
  371GLU     CD 5732   7.548   4.650   3.494 -0.0290 -0.3965  0.1251
  371GLU    OE1 5733   7.582   4.530   3.484  0.8220 -1.0292 -0.5980
  371GLU    OE2 5734   7.517   4.714   3.391  0.1090  0.6052  0.1998
  371GLU      H 5735   7.176   4.858   3.685 -1.1535  0.3125  0.4948
  371GLU     HA 5736   7.301   4.607   3.654  0.5559  0.6732 -0.4137
  371GLU    HB2 5737   7.380   4.851   3.580  0.0916 -0.1946  0.0886
  371GLU    HB3 5738   7.437   4.874   3.739 -0.2595 -0.0334 -0.0427
  371GLU    HG2 5739   7.630   4.803   3.617  0.8837 -0.6029  0.5917
  371GLU    HG3 5740   7.595   4.676   3.715 -0.6561 -0.6483 -0.2510
  372PHE      N 5741   7.288   4.668   3.964 -0.1312  0.1667 -0.2088
  372PHE     CA 5742   7.330   4.647   4.104 -0.7806  0.6957  1.0057
  372PHE      C 5743   7.228   4.581   4.203  0.2069 -0.3926 -1.1582
  372PHE      O 5744   7.263   4.533   4.311  0.0311 -0.4501  0.3542
  372PHE     CB 5745   7.393   4.775   4.162  0.0426  0.2720 -0.3762
  372PHE     CG 5746   7.523   4.817   4.094  0.2951  0.3788  0.2222
  372PHE    CD1 5747   7.646   4.769   4.152 -0.2434  0.6689  0.4601
  372PHE    CD2 5748   7.523   4.897   3.984  0.6381 -0.9417  0.2625
  372PHE    CE1 5749   7.765   4.818   4.100 -0.6860  0.1162  0.4084
  372PHE    CE2 5750   7.634   4.933   3.919  0.4758  1.2067 -0.0388
  372PHE     CZ 5751   7.760   4.888   3.980  1.5845 -0.3518  1.0892
  372PHE      H 5752   7.200   4.717   3.952 -0.0263  0.4349  0.1091
  372PHE     HA 5753   7.418   4.582   4.104 -0.5008  1.0445  1.8320
  372PHE    HB2 5754   7.328   4.856   4.129 -1.0048 -0.1412  0.5314
  372PHE    HB3 5755   7.408   4.764   4.270 -0.7545 -0.7327 -0.3391
  372PHE    HD1 5756   7.635   4.714   4.244 -0.5933  0.7085  0.4441
  372PHE    HD2 5757   7.437   4.947   3.943  1.0657 -0.2868  0.1301
  372PHE    HE1 5758   7.865   4.797   4.137 -0.3823  0.0508 -0.4133
  372PHE    HE2 5759   7.627   4.997   3.833  0.1558  0.0190 -0.9424
  372PHE     HZ 5760   7.849   4.927   3.932  1.2331  0.3709  1.0100
  373ARG      N 5761   7.100   4.584   4.165  0.1683 -0.3001  0.2448
  373ARG     CA 5762   7.001   4.548   4.268  0.3455  0.3264  0.1895
  373ARG      C 5763   6.885   4.468   4.200 -0.7106 -0.3719 -0.2394
  373ARG      O 5764   6.829   4.510   4.102  0.0026  0.3433  0.5243
  373ARG     CB 5765   6.947   4.671   4.341  0.2328 -0.1078  0.0121
  373ARG     CG 5766   7.040   4.768   4.420 -0.5662 -0.0605  0.3596
  373ARG     CD 5767   6.986   4.900   4.470 -0.4382 -0.4115 -0.2657
  373ARG     NE 5768   6.933   4.986   4.359 -0.0792  0.1007  0.3801
  373ARG     CZ 5769   6.911   5.115   4.362 -0.0781  0.1052 -0.0241
  373ARG    NH1 5770   6.904   5.186   4.474 -0.1621 -0.1157  0.4355
  373ARG    NH2 5771   6.873   5.165   4.255 -0.1181 -0.0179 -0.6493
  373ARG      H 5772   7.071   4.631   4.080  0.8273 -0.9711 -0.3862
  373ARG     HA 5773   7.041   4.478   4.341 -0.4728 -1.5014 -0.9692
  373ARG    HB2 5774   6.901   4.736   4.267  0.3008  0.0009  0.0642
  373ARG    HB3 5775   6.870   4.645   4.414  0.8923  1.0931  1.2428
  373ARG    HG2 5776   7.071   4.711   4.507 -0.4705 -0.7735 -0.1233
  373ARG    HG3 5777   7.125   4.791   4.356 -0.4984  0.3573  0.5964
  373ARG    HD2 5778   6.915   4.888   4.552  0.4866  0.3043  0.6939
  373ARG    HD3 5779   7.068   4.953   4.518 -0.5965 -0.5363  0.1549
  373ARG     HE 5780   6.912   4.936   4.274 -1.5284  2.2613 -0.7168
  373ARG   HH11 5781   6.878   5.283   4.465 -1.3517 -0.4427 -0.1574
  373ARG   HH12 5782   6.903   5.139   4.563 -0.6761 -0.7662  0.1133
  373ARG   HH21 5783   6.839   5.260   4.251 -0.9571 -0.2436  0.2063
  373ARG   HH22 5784   6.910   5.119   4.173  1.1416 -0.4748  0.1264
  374THR      N 5785   6.850   4.352   4.263  0.4653  1.0058  0.3254
  374THR     CA 5786   6.722   4.280   4.225 -0.6823 -1.1712 -0.8931
  374THR      C 5787   6.634   4.294   4.344  0.3766 -0.3804  0.0857
  374THR      O 5788   6.679   4.326   4.451  0.4380 -0.9585  0.0734
  374THR     CB 5789   6.748   4.143   4.180  0.0611 -0.1765  0.3789
  374THR    OG1 5790   6.836   4.068   4.255 -0.2113  0.1363 -0.4442
  374THR    CG2 5791   6.817   4.152   4.037  1.0356  0.3430 -0.8453
  374THR      H 5792   6.902   4.303   4.334 -1.0167 -1.9983 -0.3694
  374THR     HA 5793   6.688   4.335   4.137 -0.4985  0.9581  0.2457
  374THR     HB 5794   6.652   4.093   4.166 -0.1030 -0.1809  1.4131
  374THR    HG1 5795   6.794   4.066   4.341 -1.2587 -1.0936 -0.9216
  374THR   HG21 5796   6.828   4.053   3.993 -0.0240  0.0379 -0.4988
[truncated: 3,975,329 more chars]
