# Supplementary material for: Broadening the Scope of Binding Free Energy Calculations Using a Separated Topologies Approach
Source: J Chem Theory Comput. 2023 Jul 24;19(15):5058–76. doi: 10.1021/acs.jctc.3c00282 (PMC10413862; doi:10.1021/acs.jctc.3c00282)
Supplement: Supplementary file 2 — ct3c00282_si_002.zip [file ct3c00282_si_002.zip › SI_paper/BACE1/input/biphenyl/lig_06/solvent.gro]

GROningen MAchine for Chemical Simulation
 5213
    1Cl-     CL    1   0.306   2.724   1.169  0.1324 -0.2043 -0.4749
    2Na+     NA    2   0.551   3.360   1.296  0.1373 -0.1183  0.2074
    3Na+     NA    3   0.171   0.509   3.179 -0.1669 -0.5485 -0.0905
    4Na+     NA    4   3.492   1.413   2.807 -0.2813  0.0008 -0.0711
    5Na+     NA    5   2.102   1.764   2.564  0.3581 -0.1689  0.0150
    6Na+     NA    6   0.150   3.653   2.809 -0.3377  0.8700 -0.0787
    7Cl-     CL    7   0.960   1.249   3.365  0.4512 -0.0260 -0.2655
    8Cl-     CL    8   2.163   3.408   1.725 -0.7179  0.3889  0.1426
    9Cl-     CL    9   1.497   1.342   3.150 -0.2870  0.2873 -0.0816
   10Cl-     CL   10   3.565   0.397   2.458  0.1364 -0.3583  0.1260
   11Cl-     CL   11   3.165   3.631   2.152  0.2238  0.0524 -0.0520
   12UNL     C1   12   1.955   2.635   2.526  0.2692 -0.1950  0.5431
   12UNL     C2   13   1.899   2.585   2.404 -0.6953 -0.2644  0.0506
   12UNL     C3   14   1.996   2.769   2.530 -0.2471  0.4947  0.2838
   12UNL     C4   15   2.204   3.063   2.601  0.6142 -0.7337  0.1270
   12UNL     C5   16   1.930   2.799   2.298 -0.0071 -0.5294 -0.6339
   12UNL     C6   17   1.705   2.628   2.137 -0.3233  0.1334 -0.1285
   12UNL     C7   18   1.926   2.535   2.087  0.0563  0.7147 -0.0999
   12UNL     C8   19   1.745   2.524   1.923  0.1294 -0.6908 -0.9734
   12UNL     C9   20   2.198   3.115   2.739 -0.3407  0.1960  0.1675
   12UNL    C10   21   1.887   2.663   2.291 -0.6639 -0.2869  0.0616
   12UNL    C11   22   1.840   2.606   2.173  0.2831  0.2649 -0.5263
   12UNL    C12   23   1.985   2.851   2.416  0.4425 -0.8775  0.0604
   12UNL    C13   24   1.660   2.592   2.013 -0.0103  0.0526 -0.1898
   12UNL    C14   25   1.875   2.489   1.966 -0.3388 -0.6066 -0.0414
   12UNL    C15   26   2.085   3.042   2.558 -0.2855  0.1718 -0.8869
   12UNL    C16   27   1.834   3.116   2.490  0.4487 -0.4555 -0.8890
   12UNL    C17   28   1.863   3.074   2.641  0.5009 -0.2641  0.6348
   12UNL    C18   29   2.040   2.999   2.425  0.0218 -0.2024  0.9596
   12UNL    C19   30   2.138   3.035   2.311  1.0829  0.2007  0.2914
   12UNL     N1   31   2.069   3.109   2.774 -0.6751 -0.8158 -0.1034
   12UNL     N2   32   2.000   3.071   2.668  0.0067  0.1578  0.3785
   12UNL     N3   33   1.922   3.087   2.395 -0.3921 -0.1513  0.1150
   12UNL     N4   34   1.714   3.187   2.465  0.2921 -0.1778 -0.2339
   12UNL    Cl1   35   1.494   2.635   1.970 -0.3515  0.5609  0.2092
   12UNL    Cl2   36   1.986   2.411   1.860 -0.4933  0.1214 -0.0170
   12UNL     H1   37   1.946   2.581   2.619 -0.8859  2.4956  2.2349
   12UNL     H2   38   1.873   2.480   2.402 -0.1783 -0.3907 -0.4637
   12UNL     H3   39   2.029   2.817   2.622  0.4968  0.2809  0.1400
   12UNL     H4   40   2.292   3.069   2.538 -0.1891 -0.0624 -1.0050
   12UNL     H5   41   1.915   2.859   2.209 -1.8781 -0.3527 -0.2904
   12UNL     H6   42   1.639   2.658   2.217 -0.0045 -0.9046  0.5659
   12UNL     H7   43   2.031   2.516   2.108 -0.1177 -1.0046 -0.4383
   12UNL     H8   44   1.718   2.483   1.826  0.2819 -0.8554 -0.9472
   12UNL     H9   45   2.283   3.152   2.796 -0.6438  0.5258  0.4153
   12UNL    H10   46   1.820   3.153   2.703  0.2639  0.4410 -0.3865
   12UNL    H11   47   1.816   2.977   2.662 -0.8954  0.0532 -0.6574
   12UNL    H12   48   2.104   3.012   2.210  0.3881 -1.2725  0.8049
   12UNL    H13   49   2.230   2.976   2.315  0.4411 -0.9327 -0.3853
   12UNL    H14   50   2.153   3.143   2.318 -0.0611  0.4013  0.0314
   12UNL    H15   51   1.902   3.109   2.297 -0.8022  0.2613  0.2828
   12UNL    H16   52   1.670   3.217   2.552  0.1717 -1.1399  0.0642
   12UNL    H17   53   1.711   3.248   2.383  0.0302 -0.0641 -0.1425
   13HOH      O   54   2.178   3.692   0.722 -0.7340  0.0672  0.3092
   13HOH     H1   55   2.139   3.612   0.757 -0.1896  0.0180  0.8349
   13HOH     H2   56   2.269   3.690   0.753 -0.2604  0.1165 -0.9833
   14HOH      O   57   2.027   1.548   2.467  0.0191  0.2162 -0.2960
   14HOH     H1   58   2.080   1.514   2.395 -0.8767 -0.6151 -0.6152
   14HOH     H2   59   1.999   1.470   2.514 -0.0859  0.7003  0.4682
   15HOH      O   60   1.280   1.997   3.106  0.4019  0.2116  0.3518
   15HOH     H1   61   1.296   2.047   3.026 -0.4085  0.5516  0.3867
   15HOH     H2   62   1.275   1.906   3.077 -0.6438  0.3949 -0.1283
   16HOH      O   63   1.731   1.337   3.336 -0.7074  0.1838  0.5627
   16HOH     H1   64   1.723   1.420   3.384 -0.4853  0.2213  0.5411
   16HOH     H2   65   1.653   1.333   3.281 -1.0502  0.0592  1.0476
   17HOH      O   66   0.348   2.065   1.036  0.3405 -0.2724  0.0068
   17HOH     H1   67   0.359   2.127   0.965 -0.8636  0.5800  0.5004
   17HOH     H2   68   0.352   1.979   0.994 -0.3182  0.1972 -1.0905
   18HOH      O   69   3.030   3.396   2.654  0.2470 -0.3087  0.4227
   18HOH     H1   70   2.942   3.381   2.620  0.1495  0.1567  0.4679
   18HOH     H2   71   3.075   3.442   2.583  0.9151 -1.7726 -0.2032
   19HOH      O   72   0.946   1.691   2.865 -0.2315  0.2126 -0.5935
   19HOH     H1   73   0.977   1.662   2.779 -1.1856 -0.4131 -0.7486
   19HOH     H2   74   0.869   1.638   2.883 -0.2913  0.6042  0.4857
   20HOH      O   75   1.963   0.879   2.014 -0.4354  0.4735 -0.4667
   20HOH     H1   76   2.005   0.820   1.951  0.7041  0.9576 -0.2064
   20HOH     H2   77   1.975   0.837   2.099 -1.2048  0.2458 -0.4507
   21HOH      O   78   2.818   3.317   1.187  0.6059  0.1820 -0.1044
   21HOH     H1   79   2.731   3.310   1.226  0.4880 -0.5476 -0.4542
   21HOH     H2   80   2.825   3.409   1.160 -0.4763  0.0492 -0.9919
   22HOH      O   81   1.593   2.857   1.125  0.2067 -0.0762  0.2777
   22HOH     H1   82   1.569   2.822   1.039  1.3130  0.0131 -0.0996
   22HOH     H2   83   1.523   2.918   1.147  0.0828  0.1679 -0.7288
   23HOH      O   84   0.502   0.477   0.399  0.5360 -0.2570  0.3773
   23HOH     H1   85   0.564   0.474   0.327  1.8580 -0.4457  1.4571
   23HOH     H2   86   0.525   0.555   0.449 -0.1482 -0.2840  0.7716
   24HOH      O   87   1.338   1.731   2.072 -0.1101  0.0216  0.0658
   24HOH     H1   88   1.349   1.676   1.995 -0.1198  0.9116 -0.6022
   24HOH     H2   89   1.400   1.695   2.136  0.4683 -0.2662 -0.6330
   25HOH      O   90   0.031   1.199   3.487  0.0888  0.2514  0.6982
   25HOH     H1   91  -0.056   1.237   3.501 -0.3311  0.0687 -1.0283
   25HOH     H2   92   0.035   1.127   3.550 -1.1567  0.0621  0.6202
   26HOH      O   93   3.480   2.856   0.140 -0.5641 -0.0025 -0.4564
   26HOH     H1   94   3.514   2.838   0.227 -0.5247 -0.0512 -0.4812
   26HOH     H2   95   3.463   2.769   0.103  0.9286 -0.0779 -1.0955
   27HOH      O   96   3.053   2.343   1.659 -0.1960 -0.6387 -0.9418
   27HOH     H1   97   3.089   2.277   1.600  0.2973  0.0022 -1.3869
   27HOH     H2   98   3.130   2.380   1.703 -0.5491 -1.0811  0.1005
   28HOH      O   99   0.374   1.976   0.606  0.7047  1.0326  0.3914
   28HOH     H1  100   0.334   1.965   0.520 -0.0729 -0.1719  0.8436
   28HOH     H2  101   0.454   1.923   0.603  0.0541 -0.0536  0.7202
   29HOH      O  102   1.553   2.019   3.227  0.4918 -0.3358 -0.7586
   29HOH     H1  103   1.467   2.015   3.187  0.1346  0.0547 -0.0757
   29HOH     H2  104   1.553   1.949   3.293 -0.0143  0.7508  0.4932
   30HOH      O  105   3.145   0.544   2.592 -0.2927  0.5368 -0.6875
   30HOH     H1  106   3.165   0.631   2.624 -0.6308  0.3848 -0.0194
   30HOH     H2  107   3.064   0.555   2.542  0.0766  0.7240 -1.2656
   31HOH      O  108   1.476   0.355   1.373 -0.1624 -0.4217  0.1759
   31HOH     H1  109   1.401   0.306   1.340 -0.0098 -0.2297 -0.5010
   31HOH     H2  110   1.465   0.443   1.336  0.1102 -0.2367  0.5178
   32HOH      O  111   2.192   3.709   3.096 -0.0380  0.0734  0.0358
   32HOH     H1  112   2.216   3.626   3.054  0.6043 -0.3165  1.0967
   32HOH     H2  113   2.188   3.689   3.189  0.3530  1.2773  0.3550
   33HOH      O  114   3.396   3.751   2.008 -0.3587 -0.2204 -0.7025
   33HOH     H1  115   3.349   3.787   1.933 -0.5790  0.7501 -0.1359
   33HOH     H2  116   3.330   3.700   2.055 -0.3969 -0.2741 -0.8138
   34HOH      O  117   2.754   2.704   0.172  0.4980  0.0154  0.0942
   34HOH     H1  118   2.754   2.611   0.147  2.1405  0.1925 -0.8376
   34HOH     H2  119   2.710   2.705   0.257  0.0911 -1.5562 -0.0241
   35HOH      O  120   1.368   1.415   0.935  0.2770 -0.0100  0.1742
   35HOH     H1  121   1.297   1.413   0.999  0.0854  0.1375 -0.0273
   35HOH     H2  122   1.446   1.392   0.984  0.0961 -0.1232  0.4120
   36HOH      O  123   1.051   3.646   0.464 -0.0210 -0.5511  0.0983
   36HOH     H1  124   1.032   3.556   0.492 -1.0472 -0.3731  0.0526
   36HOH     H2  125   0.997   3.701   0.522 -0.6488 -0.0725 -0.8850
   37HOH      O  126   3.741   0.586   2.271 -0.3019 -0.1158  0.0084
   37HOH     H1  127   3.789   0.515   2.227 -0.1084 -0.2032  0.3498
   37HOH     H2  128   3.677   0.540   2.326 -0.2055 -0.0267  0.1968
   38HOH      O  129   0.613   1.970   2.482  0.0742  0.0352  0.5396
   38HOH     H1  130   0.544   1.987   2.419  0.0555 -0.4957  0.4151
   38HOH     H2  131   0.590   2.025   2.558  0.5823  1.4053 -0.2151
   39HOH      O  132   2.702   1.148   0.821  0.0922 -0.0577  0.2600
   39HOH     H1  133   2.645   1.218   0.787  0.3320  1.1119  1.9753
   39HOH     H2  134   2.766   1.133   0.752 -0.9895  0.1556 -0.8573
   40HOH      O  135   1.788   1.051   0.120  0.4127 -0.2023 -0.4745
   40HOH     H1  136   1.793   1.123   0.183 -1.4762 -0.2931 -0.1044
   40HOH     H2  137   1.695   1.029   0.116  0.5975 -1.0669 -2.3568
   41HOH      O  138   3.069   1.800   2.140  0.1800 -0.0647 -0.7196
   41HOH     H1  139   3.015   1.742   2.086 -0.7047  0.5022 -0.4842
   41HOH     H2  140   3.055   1.771   2.229 -0.1115  0.3671 -0.6165
   42HOH      O  141   1.537   3.141   0.438 -0.3175 -0.4107 -0.3909
   42HOH     H1  142   1.508   3.051   0.456 -0.8942 -0.1707 -0.0582
   42HOH     H2  143   1.473   3.196   0.484 -0.2014  0.1793 -0.9130
   43HOH      O  144   0.977   0.964   3.036 -0.4250  0.4801 -0.1771
   43HOH     H1  145   0.920   1.040   3.024  0.3540  1.0292 -0.5583
   43HOH     H2  146   0.985   0.926   2.948 -0.3597  0.2929 -0.0912
   44HOH      O  147   0.755   1.912   1.423  0.0801 -0.0467  0.0024
   44HOH     H1  148   0.764   1.941   1.332  1.6405 -0.2049  0.0502
   44HOH     H2  149   0.746   1.817   1.416  0.9195 -0.1439 -0.0035
   45HOH      O  150   0.847   3.141   2.504  0.3204  0.8456 -0.0002
   45HOH     H1  151   0.789   3.091   2.561  0.8609  0.9539  0.6746
   45HOH     H2  152   0.834   3.104   2.417  0.4319 -0.2237  0.4152
   46HOH      O  153   0.038   0.152   1.535 -0.4827 -0.7142 -0.1494
   46HOH     H1  154   0.016   0.138   1.442 -0.5422  1.0976 -0.4824
   46HOH     H2  155  -0.047   0.160   1.579 -0.4964  0.1659 -0.2985
   47HOH      O  156   2.468   0.388   2.755  0.6456 -0.1078 -1.1143
   47HOH     H1  157   2.383   0.429   2.771  0.1887 -0.5848 -2.1455
   47HOH     H2  158   2.473   0.318   2.821  0.8901  0.7622 -0.1510
   48HOH      O  159   1.286   0.597   3.006  0.0901 -0.7175  0.4565
   48HOH     H1  160   1.218   0.530   3.006  0.3856 -1.0328 -0.0746
   48HOH     H2  161   1.368   0.548   3.001  0.3109 -0.3243  0.0249
   49HOH      O  162   0.967   3.556   3.641  0.1780  0.0165  0.1570
   49HOH     H1  163   0.902   3.575   3.574  0.3606  0.6833  0.1524
   49HOH     H2  164   0.921   3.566   3.724  0.4535  1.4240  0.1926
   50HOH      O  165   1.008   1.340   1.742 -0.2578 -0.2936  0.1088
   50HOH     H1  166   0.976   1.381   1.823  0.0748  0.0393  0.0770
   50HOH     H2  167   0.933   1.342   1.683 -0.3893 -0.1777  0.2780
   51HOH      O  168   0.483   3.600   1.262 -0.5339  0.1339  0.2657
   51HOH     H1  169   0.405   3.622   1.210 -0.2030  0.2851 -0.1765
   51HOH     H2  170   0.546   3.669   1.242 -0.3059  0.0471  0.6703
   52HOH      O  171   1.028   2.592   0.021 -0.5277 -0.5630 -0.2599
   52HOH     H1  172   1.069   2.546   0.094  0.2552 -0.0317 -0.3387
   52HOH     H2  173   0.972   2.527  -0.021 -0.8853 -0.9174  0.7122
   53HOH      O  174   3.330   0.062   0.325  0.0864  0.5756 -0.1499
   53HOH     H1  175   3.236   0.048   0.313  0.1275  0.0485  0.0513
   53HOH     H2  176   3.371  -0.006   0.271  0.3483  0.7501 -0.1731
   54HOH      O  177   2.436   1.684   3.045  0.6854  0.1434 -0.1289
   54HOH     H1  178   2.442   1.608   2.986  0.3173  0.2433 -0.3000
   54HOH     H2  179   2.415   1.757   2.987 -0.5455  0.0956  0.2094
   55HOH      O  180   0.464   1.986   3.691 -0.2415 -0.3302  0.0264
   55HOH     H1  181   0.480   1.897   3.660 -0.0473 -0.3801  0.2716
   55HOH     H2  182   0.385   1.980   3.743 -0.0092 -0.4353  0.3713
   56HOH      O  183   1.628   3.402   3.759 -0.4864 -0.4337 -0.0219
   56HOH     H1  184   1.559   3.442   3.706  0.2001  0.8343 -0.0287
   56HOH     H2  185   1.691   3.369   3.695  0.0323  0.5334 -0.0514
   57HOH      O  186   2.477   1.077   1.459 -0.6010 -0.3632 -0.1339
   57HOH     H1  187   2.513   1.165   1.444 -0.4859 -0.4277 -0.2357
   57HOH     H2  188   2.468   1.071   1.555 -0.9001 -0.1263 -0.1408
   58HOH      O  189   2.687   2.765   2.911  0.4638 -0.3395 -0.5875
   58HOH     H1  190   2.770   2.788   2.868  0.3043  1.6758 -0.0640
   58HOH     H2  191   2.713   2.734   2.998  0.6746 -1.4772 -1.0217
   59HOH      O  192   2.118   3.443   3.650  0.3913 -0.3792  0.1152
   59HOH     H1  193   2.109   3.380   3.579  0.3346 -0.5485  0.2702
   59HOH     H2  194   2.212   3.446   3.667  0.5291  0.4112 -0.6291
   60HOH      O  195   2.120   1.294   1.671  0.1815  0.5043  0.2499
   60HOH     H1  196   2.207   1.308   1.711 -0.6735  0.3195  2.4746
   60HOH     H2  197   2.085   1.217   1.716 -1.4280  1.0399  0.0399
   61HOH      O  198   0.608   1.499   2.244  0.0797  0.1066  0.0617
   61HOH     H1  199   0.535   1.440   2.230 -0.2508  0.5698 -0.2314
   61HOH     H2  200   0.593   1.572   2.183  0.8756  0.1339 -0.1288
   62HOH      O  201   2.887   0.579   1.543  0.1960 -0.2469  0.0439
   62HOH     H1  202   2.828   0.599   1.470 -0.0421 -0.3532  0.2017
   62HOH     H2  203   2.830   0.538   1.608  0.4267 -0.2505  0.2453
   63HOH      O  204   1.521   1.536   2.905  0.0742  0.1519  0.2679
   63HOH     H1  205   1.518   1.487   2.987  0.7550  0.2691  0.3779
   63HOH     H2  206   1.433   1.527   2.868  0.0869 -0.9227  0.4207
   64HOH      O  207   0.227   3.690   1.633  0.8818  0.3461 -0.2888
   64HOH     H1  208   0.201   3.668   1.722  0.6219 -0.3447 -0.5203
   64HOH     H2  209   0.166   3.759   1.607  0.7466  0.3236 -0.0413
   65HOH      O  210   2.560   2.828   2.353  0.1468 -0.3202 -0.4045
   65HOH     H1  211   2.575   2.901   2.413 -0.2984  0.2231 -0.9225
   65HOH     H2  212   2.647   2.793   2.334  0.2997 -0.4396  0.4592
   66HOH      O  213   3.364   1.348   0.527 -0.5283  0.2683 -0.2477
   66HOH     H1  214   3.286   1.378   0.480 -0.9263 -0.8023 -0.3214
   66HOH     H2  215   3.437   1.382   0.476 -0.9499  0.5074 -0.7069
   67HOH      O  216   1.473   3.746   0.201  0.3589  0.4974 -0.3000
   67HOH     H1  217   1.393   3.746   0.253  0.2176  0.0060 -0.5106
   67HOH     H2  218   1.455   3.687   0.127  0.8535  0.5100 -0.4431
   68HOH      O  219   3.676   1.179   2.127 -0.0901 -0.0343  0.3843
   68HOH     H1  220   3.596   1.231   2.135 -0.8023 -0.6168 -1.6468
   68HOH     H2  221   3.649   1.090   2.149  0.0037 -0.2072 -0.1580
   69HOH      O  222   0.190   3.277   1.598  0.6230 -0.3986  0.2970
   69HOH     H1  223   0.205   3.332   1.521  1.7870 -1.4200 -0.2759
   69HOH     H2  224   0.168   3.191   1.563 -0.2907 -0.5492  1.1511
   70HOH      O  225   0.798   3.744   1.963 -0.9420 -0.4149 -0.5430
   70HOH     H1  226   0.778   3.694   2.043  0.4985  1.6162  1.3511
   70HOH     H2  227   0.891   3.729   1.949 -0.7342  0.7585 -0.5986
   71HOH      O  228   0.512   3.239   2.275  0.0011 -0.8415  0.1738
   71HOH     H1  229   0.425   3.256   2.239  0.7684  1.1952 -1.0692
   71HOH     H2  230   0.547   3.168   2.222  0.0377  0.1913 -1.3098
   72HOH      O  231   1.923   1.385   0.028  0.5426 -0.2267  0.0814
   72HOH     H1  232   1.909   1.479   0.024  0.7324 -0.2194 -0.9227
   72HOH     H2  233   1.836   1.347   0.018  0.4798 -0.1637  0.3717
   73HOH      O  234   3.366   3.082   1.506  0.2179  0.2619  0.2499
   73HOH     H1  235   3.371   3.004   1.450 -1.0313  0.4468 -0.1804
   73HOH     H2  236   3.417   3.148   1.459 -1.4228  0.6473 -1.1994
   74HOH      O  237   2.761   3.187   2.696 -0.8908 -0.6847 -0.3847
   74HOH     H1  238   2.809   3.109   2.667 -0.1761 -0.2038 -0.5417
   74HOH     H2  239   2.766   3.248   2.623 -0.8129 -0.2188 -0.0053
   75HOH      O  240   0.837   2.421   3.665 -0.0341 -0.2657  0.7292
   75HOH     H1  241   0.782   2.346   3.688  1.0509 -1.0842  0.8640
   75HOH     H2  242   0.897   2.387   3.599  0.1249  0.6634  0.3703
   76HOH      O  243   2.364   1.638   0.064 -0.8078  0.3249 -0.6022
   76HOH     H1  244   2.401   1.575   0.002 -0.2500  0.4068 -0.3594
   76HOH     H2  245   2.297   1.589   0.112 -0.8141  0.0952 -0.8420
   77HOH      O  246   3.388   0.386   2.195  0.6440 -0.5491  0.1983
   77HOH     H1  247   3.425   0.439   2.267 -0.2869 -0.6736  0.8059
   77HOH     H2  248   3.458   0.324   2.173  1.0793 -0.2856  0.7695
   78HOH      O  249   1.050   3.513   0.951 -0.6808  0.2348 -0.1224
   78HOH     H1  250   1.030   3.445   1.015  0.9785 -0.2552 -0.0499
   78HOH     H2  251   1.091   3.583   1.003 -1.5519  0.9373 -0.3316
   79HOH      O  252   2.611   1.018   3.316  0.3507  0.1862  0.0722
   79HOH     H1  253   2.546   0.956   3.349  0.8398 -0.1029  0.5130
   79HOH     H2  254   2.630   1.075   3.390  1.5472 -0.5399  0.3738
   80HOH      O  255   1.734   1.968   2.757  0.1070 -0.1315 -0.4965
   80HOH     H1  256   1.743   1.977   2.852  0.2990  0.1682 -0.5419
   80HOH     H2  257   1.641   1.950   2.743 -0.1296  0.8919 -0.3302
   81HOH      O  258   3.610   0.967   2.846 -0.2126 -0.6079 -0.1432
   81HOH     H1  259   3.647   1.055   2.854 -0.6476 -0.4764  0.5361
   81HOH     H2  260   3.569   0.966   2.759  0.0039 -0.2280 -0.2527
   82HOH      O  261   2.034   2.212   0.441 -0.7599 -0.2604 -0.1384
   82HOH     H1  262   2.127   2.223   0.458 -0.8938  0.3533  0.2583
   82HOH     H2  263   2.029   2.139   0.379  0.0216  0.0724 -0.6259
   83HOH      O  264   3.118   1.104   2.863 -0.0873 -0.1466  0.3889
   83HOH     H1  265   3.182   1.040   2.894  0.3346 -0.5410 -1.1333
   83HOH     H2  266   3.123   1.099   2.768 -1.1323  1.0956  0.2115
   84HOH      O  267   2.469   2.714   1.652 -0.1051  0.2838 -0.3090
   84HOH     H1  268   2.479   2.808   1.668 -0.1512  0.1551  0.5816
   84HOH     H2  269   2.394   2.707   1.593 -0.3411  0.7924 -0.0774
   85HOH      O  270   2.148   2.076   0.005  0.2121  0.1435  0.2418
   85HOH     H1  271   2.123   2.162  -0.027 -1.1499 -0.3209 -0.0495
   85HOH     H2  272   2.094   2.061   0.082  0.4705 -0.4372  0.3244
   86HOH      O  273   3.252   0.414   1.336  0.3865  0.2691  0.5481
   86HOH     H1  274   3.336   0.407   1.382 -0.3133  0.8349  2.0235
   86HOH     H2  275   3.222   0.323   1.327  0.1219  0.1513  2.1492
   87HOH      O  276   1.924   1.072   1.711  0.3543  0.3530  0.1960
   87HOH     H1  277   1.926   0.993   1.657 -1.5551  0.1891  0.2278
   87HOH     H2  278   1.981   1.052   1.786  0.9173 -0.4508 -0.4154
   88HOH      O  279   1.571   3.671   1.221 -0.3178  0.0528  0.0457
   88HOH     H1  280   1.537   3.718   1.144  1.3412  0.0809 -0.7597
   88HOH     H2  281   1.540   3.722   1.295 -1.5099  0.3590 -0.5990
   89HOH      O  282   0.166   0.637   1.036  0.6421 -0.4544 -0.1750
   89HOH     H1  283   0.113   0.558   1.045  0.2440 -0.1577  0.1795
   89HOH     H2  284   0.217   0.641   1.117  0.5394 -0.2685 -0.1168
   90HOH      O  285   1.896   1.639   3.641  0.2553  0.0925 -0.5564
   90HOH     H1  286   1.991   1.635   3.631  0.4875 -0.2973  1.1236
   90HOH     H2  287   1.880   1.724   3.682 -0.0559 -0.0185 -0.4400
   91HOH      O  288   1.789   1.892   3.729 -0.2618 -0.1818 -0.0624
   91HOH     H1  289   1.707   1.908   3.683 -0.0535  0.3631 -0.2582
   91HOH     H2  290   1.807   1.974   3.776 -0.4035 -0.6693  0.8993
   92HOH      O  291   2.371   0.891   1.051 -0.0034 -0.9781 -0.2322
   92HOH     H1  292   2.360   0.926   1.140  0.8758 -0.8356 -0.1591
   92HOH     H2  293   2.288   0.908   1.008 -0.4162 -0.9521  0.5285
   93HOH      O  294   0.661   3.183   1.655 -0.1728  0.0336  0.0024
   93HOH     H1  295   0.606   3.145   1.724 -0.1736 -0.3261 -0.1909
   93HOH     H2  296   0.750   3.176   1.689 -0.2161  0.3288  0.1824
   94HOH      O  297   1.248   3.267   1.347 -0.4475  0.0712 -0.0021
   94HOH     H1  298   1.287   3.353   1.333 -0.2829  0.0293  0.1955
   94HOH     H2  299   1.315   3.217   1.394 -0.8456  0.0845  0.5957
   95HOH      O  300   2.818   2.813   1.751 -0.4909 -0.4394  0.0912
   95HOH     H1  301   2.910   2.830   1.734 -0.7138  0.7662 -0.0898
   95HOH     H2  302   2.798   2.733   1.701  0.1753 -0.0615 -0.8341
   96HOH      O  303   2.221   2.501   2.354 -0.5972  0.3624  0.0890
   96HOH     H1  304   2.245   2.525   2.443 -0.2008 -0.9664  0.3879
   96HOH     H2  305   2.260   2.570   2.299  1.5264 -0.1257  0.7687
   97HOH      O  306   1.658   0.165   0.135 -0.0912 -0.1504  1.0594
   97HOH     H1  307   1.601   0.092   0.159 -0.8416  0.1883  0.4170
   97HOH     H2  308   1.695   0.140   0.050  0.4723 -0.2199  1.3172
   98HOH      O  309   1.173   2.731   3.374 -0.5619 -0.0051  0.0677
   98HOH     H1  310   1.096   2.720   3.430 -0.8109  0.2895 -0.2104
   98HOH     H2  311   1.240   2.676   3.415 -0.8482 -0.0832  0.4445
   99HOH      O  312   0.686   1.961   0.315  0.0752 -0.1916  0.2175
   99HOH     H1  313   0.709   2.048   0.284  0.9278 -0.5163 -0.1282
   99HOH     H2  314   0.770   1.919   0.332 -0.3287 -0.8332  0.6998
  100HOH      O  315   3.334   2.629   2.014 -0.0311  0.3594  0.2164
  100HOH     H1  316   3.303   2.543   1.987 -0.2113  0.5817 -0.2925
  100HOH     H2  317   3.271   2.691   1.978  0.6379  0.7788 -0.2913
  101HOH      O  318   1.513   0.782   3.340 -0.3050  0.3077 -0.2622
  101HOH     H1  319   1.554   0.866   3.321  0.5795 -0.1443 -0.4290
  101HOH     H2  320   1.433   0.781   3.287 -0.4672  1.1361 -0.0589
  102HOH      O  321   2.714   1.911   2.246 -0.4308 -0.1197  0.4395
  102HOH     H1  322   2.741   1.944   2.161 -0.2018  0.8474  0.8550
  102HOH     H2  323   2.795   1.905   2.296 -0.5023 -1.1079  0.4723
  103HOH      O  324   1.171   3.697   0.107 -0.5172 -0.1267 -0.4933
  103HOH     H1  325   1.148   3.627   0.046 -0.3410 -0.8118  0.1906
  103HOH     H2  326   1.183   3.652   0.191  0.3521  0.6126 -0.1917
  104HOH      O  327   0.456   0.987   2.223 -0.3759 -0.2757  0.3899
  104HOH     H1  328   0.494   1.061   2.271  0.3755  0.2285 -0.8922
  104HOH     H2  329   0.424   1.025   2.141 -0.2267 -1.3258 -0.1945
  105HOH      O  330   3.272   1.770   2.806 -0.4393 -0.2221  0.0154
  105HOH     H1  331   3.281   1.708   2.734  0.1661 -0.6929  0.4746
  105HOH     H2  332   3.323   1.732   2.877 -0.9250  0.2850  0.6625
  106HOH      O  333   3.078   1.167   2.325  0.4546 -0.3368  0.7965
  106HOH     H1  334   2.985   1.170   2.302  0.5890  0.7854  0.2520
  106HOH     H2  335   3.122   1.134   2.247  0.5823 -0.0148  0.7276
  107HOH      O  336   0.495   0.789   1.729 -0.4007  0.2406 -0.2334
  107HOH     H1  337   0.457   0.867   1.690 -0.3815  0.5051  0.2653
  107HOH     H2  338   0.531   0.819   1.813 -0.9803 -0.4260  0.2790
  108HOH      O  339   1.082   1.774   2.214 -0.2494 -0.2984  0.5146
  108HOH     H1  340   1.040   1.854   2.184 -0.1076 -0.2762  0.3744
  108HOH     H2  341   1.141   1.750   2.144 -0.7120 -0.8464  0.2968
  109HOH      O  342   2.892   2.161   3.146 -1.1077 -0.2946 -0.3065
  109HOH     H1  343   2.888   2.166   3.050  0.9904 -0.7598 -0.5111
  109HOH     H2  344   2.895   2.067   3.165 -0.9782 -0.1956  0.1790
  110HOH      O  345   2.428   3.640   2.167 -0.0256 -0.0250  0.2955
  110HOH     H1  346   2.414   3.546   2.159 -0.5314  0.0402  0.3376
  110HOH     H2  347   2.522   3.652   2.151 -0.0505 -0.4741 -0.2495
  111HOH      O  348   1.179   0.210   3.738 -0.1028  0.7689  0.2752
  111HOH     H1  349   1.270   0.238   3.733  0.0824  0.0889 -0.4704
  111HOH     H2  350   1.182   0.115   3.750 -0.6757  0.5437 -1.0119
  112HOH      O  351   2.851   0.357   2.189 -0.0853  0.5986 -0.2716
  112HOH     H1  352   2.875   0.394   2.275  0.1119  0.7101 -0.3728
  112HOH     H2  353   2.917   0.290   2.173 -1.1565 -0.7496  0.4962
  113HOH      O  354   0.030   3.242   1.240  0.2296 -0.1015  0.1621
  113HOH     H1  355   0.104   3.286   1.283  0.5207 -0.1212 -0.2980
  113HOH     H2  356   0.064   3.155   1.218 -0.5293 -0.8493  1.6286
  114HOH      O  357   3.724   1.552   2.173 -0.3664 -0.5017  0.1224
  114HOH     H1  358   3.778   1.581   2.100  0.1865 -1.2309  0.2116
  114HOH     H2  359   3.654   1.616   2.179 -0.4769 -0.4654 -1.1027
  115HOH      O  360   1.433   2.139   0.315  0.0447  0.3201 -0.1608
  115HOH     H1  361   1.402   2.169   0.400  1.1522 -0.5940  0.6179
  115HOH     H2  362   1.362   2.085   0.281 -0.2133  0.2822  0.4221
  116HOH      O  363   1.286   2.862   0.174  0.0891 -0.2008  0.0521
  116HOH     H1  364   1.230   2.841   0.100  0.7039 -1.2429 -0.1620
  116HOH     H2  365   1.226   2.882   0.246 -0.5278 -0.2408 -0.4395
  117HOH      O  366   2.813   1.235   2.635  0.0968  0.8915 -0.3338
  117HOH     H1  367   2.734   1.242   2.689  0.3378  0.0740  0.1464
  117HOH     H2  368   2.883   1.269   2.691  0.1151  1.5490 -0.7329
  118HOH      O  369   2.649   0.728   1.408 -1.0751 -0.1847 -0.1005
  118HOH     H1  370   2.561   0.766   1.405 -0.7409  0.6166 -0.5035
  118HOH     H2  371   2.668   0.703   1.318 -0.2171  1.4013 -0.4504
  119HOH      O  372   0.140   3.631   1.908 -0.8165  0.6804 -0.2644
  119HOH     H1  373   0.063   3.575   1.919 -0.0513 -0.3807 -0.0070
  119HOH     H2  374   0.124   3.705   1.966 -1.0484 -0.2064  0.8757
  120HOH      O  375   1.253   3.151   1.987  0.0007 -0.5517  0.7209
  120HOH     H1  376   1.231   3.140   2.079 -0.2297  0.9325  0.8913
  120HOH     H2  377   1.226   3.240   1.966  0.6199 -0.6258 -0.6228
  121HOH      O  378   1.124   2.745   2.131  0.0780  0.1474  0.3730
  121HOH     H1  379   1.211   2.716   2.158 -0.2158 -1.3371 -0.0797
  121HOH     H2  380   1.076   2.759   2.212  0.6298  0.6688  0.6207
  122HOH      O  381   3.138   3.602   3.538  0.2491 -0.2552 -0.4037
  122HOH     H1  382   3.203   3.663   3.573  0.5506 -0.9307  0.3024
  122HOH     H2  383   3.190   3.526   3.512 -0.2229 -0.7452  0.0229
  123HOH      O  384   1.975   2.660   0.773 -0.5557 -0.0732 -0.6635
  123HOH     H1  385   1.897   2.670   0.718 -1.4729  1.2189  0.7368
  123HOH     H2  386   2.033   2.730   0.744 -1.3162  1.0413  0.3416
  124HOH      O  387   3.435   2.144   1.122  0.1410 -0.0589  0.1473
  124HOH     H1  388   3.456   2.053   1.145  0.5780  0.0659  0.2606
  124HOH     H2  389   3.396   2.180   1.201  0.7409  0.0888  0.3822
  125HOH      O  390   2.191   3.578   2.434  0.1506  0.1070  0.2610
  125HOH     H1  391   2.180   3.613   2.345 -0.2507  0.3789  0.4110
  125HOH     H2  392   2.276   3.536   2.432  0.1632  0.1356 -0.2470
  126HOH      O  393   3.372   0.658   0.343 -0.1422 -0.2837 -0.3242
  126HOH     H1  394   3.454   0.684   0.383 -1.0726  1.5466  0.6357
  126HOH     H2  395   3.397   0.620   0.259  1.6718  1.2997 -0.6395
  127HOH      O  396   0.613   3.403   0.465 -0.2309 -0.1844 -0.2711
  127HOH     H1  397   0.690   3.348   0.453 -0.3738 -0.7107  0.9400
  127HOH     H2  398   0.645   3.479   0.514 -0.4860 -0.4987  0.4112
  128HOH      O  399   3.392   3.238   1.127  0.5423  0.1526 -0.1575
  128HOH     H1  400   3.321   3.174   1.122 -0.5214  1.2864 -0.3460
  128HOH     H2  401   3.444   3.210   1.202 -0.2825 -0.5301  0.1978
  129HOH      O  402   2.531   1.343   0.701 -0.0073  0.1692 -0.6709
  129HOH     H1  403   2.491   1.321   0.617 -0.5322  1.6625 -0.8693
  129HOH     H2  404   2.486   1.422   0.730 -0.5951 -0.8198  1.5720
  130HOH      O  405   2.567   1.089   1.720 -0.3170 -0.6135  0.2280
  130HOH     H1  406   2.597   1.107   1.809 -0.1741  0.1159  0.0502
  130HOH     H2  407   2.648   1.076   1.670 -0.3575 -0.2936  0.0714
  131HOH      O  408   0.519   1.851   3.140  0.0474  1.1193 -0.0252
  131HOH     H1  409   0.501   1.853   3.234 -0.4345  0.4494 -0.0864
  131HOH     H2  410   0.604   1.892   3.131  1.0636 -0.5397  0.9633
  132HOH      O  411   2.880   2.156   3.538 -0.0164  0.7193 -0.4437
  132HOH     H1  412   2.858   2.176   3.629 -1.3134 -0.7467 -0.3664
  132HOH     H2  413   2.815   2.205   3.487 -2.3614 -1.7652 -0.2933
  133HOH      O  414   2.984   0.599   0.497 -0.5840  0.3910  0.4886
  133HOH     H1  415   2.891   0.576   0.502 -0.6379  0.5499  0.2417
  133HOH     H2  416   2.993   0.643   0.412 -0.2197  0.0815  0.3618
  134HOH      O  417   1.262   1.976   0.534 -0.3354 -0.1290 -0.3181
  134HOH     H1  418   1.176   2.015   0.551 -0.1295 -0.0944  0.7876
  134HOH     H2  419   1.324   2.045   0.559  0.0248 -0.2172 -0.9403
  135HOH      O  420   1.068   3.731   1.897  0.5049  0.1831  0.0787
  135HOH     H1  421   1.076   3.637   1.883  0.1547  0.3141 -1.2677
  135HOH     H2  422   1.141   3.769   1.848  0.7311  0.6163  0.7285
  136HOH      O  423   0.405   1.391   0.440  0.4016 -0.5848 -0.1653
  136HOH     H1  424   0.468   1.351   0.499  0.4098 -0.1865  0.1041
  136HOH     H2  425   0.432   1.483   0.434  0.4738 -0.6454 -0.8921
  137HOH      O  426   0.443   1.853   1.876  0.4004  0.3369 -0.0137
  137HOH     H1  427   0.414   1.929   1.925 -0.8181  0.2571 -0.5341
  137HOH     H2  428   0.516   1.885   1.823  0.5493  0.8738  0.4945
  138HOH      O  429   0.240   2.416   3.406 -0.1140  0.1985 -0.1032
  138HOH     H1  430   0.173   2.353   3.376  0.2350 -0.0083 -0.4720
  138HOH     H2  431   0.255   2.473   3.330  0.4625 -0.0540 -0.1925
  139HOH      O  432   1.779   0.492   2.302  0.4591 -0.1046  0.5786
  139HOH     H1  433   1.741   0.492   2.214 -0.1429 -1.4235  0.7871
  139HOH     H2  434   1.835   0.414   2.303  1.5780  0.6543  0.9570
  140HOH      O  435   0.688   0.930   2.043  0.7596 -0.8010 -0.2547
  140HOH     H1  436   0.703   0.903   2.133 -0.6088 -1.0764 -0.0620
  140HOH     H2  437   0.617   0.995   2.049  1.3272 -0.0568 -1.0573
  141HOH      O  438   2.378   1.210   0.158  0.6229 -0.3862  0.2479
  141HOH     H1  439   2.373   1.298   0.195  0.7704 -0.2129 -0.1306
  141HOH     H2  440   2.287   1.181   0.152  0.6012 -0.4505  0.8061
  142HOH      O  441   0.783   2.313   2.474  0.6746 -0.7049 -0.4695
  142HOH     H1  442   0.801   2.233   2.523 -0.5032 -0.6374  0.1378
  142HOH     H2  443   0.868   2.338   2.438  1.3384 -1.5007  0.4307
  143HOH      O  444   1.382   2.074   2.860 -0.1060 -0.0690 -0.1494
  143HOH     H1  445   1.350   2.114   2.779 -0.1292  0.4065  0.0880
  143HOH     H2  446   1.428   1.996   2.831 -0.5531 -0.1841 -0.5845
  144HOH      O  447   1.211   0.488   1.113  0.4705 -0.3514 -0.0279
  144HOH     H1  448   1.259   0.556   1.160 -0.7110  0.8303 -0.3932
  144HOH     H2  449   1.221   0.511   1.021 -0.6214 -0.1175 -0.1216
  145HOH      O  450   0.092   0.527   1.504  0.2161 -0.5994 -0.2191
  145HOH     H1  451   0.099   0.436   1.533 -1.0642 -0.7715 -0.3303
  145HOH     H2  452   0.002   0.535   1.473  0.2732  0.7319 -0.1414
  146HOH      O  453   1.295   3.263   0.542  0.4926 -0.0284 -0.1122
  146HOH     H1  454   1.341   3.347   0.537  0.2573  0.0868 -0.4152
  146HOH     H2  455   1.243   3.270   0.622  0.5876  0.0556 -0.0569
  147HOH      O  456   2.339   0.651   1.651 -0.2404  0.0595  0.0455
  147HOH     H1  457   2.267   0.588   1.647 -1.6792  1.5162  0.9022
  147HOH     H2  458   2.328   0.705   1.573  0.1818  0.0858 -0.0034
  148HOH      O  459   1.885   1.652   2.152  0.4571  0.0729  0.0101
  148HOH     H1  460   1.936   1.595   2.094 -0.1398 -0.5375  0.0649
  148HOH     H2  461   1.861   1.596   2.226  0.5681  0.6358  0.4904
  149HOH      O  462   1.558   1.764   3.379  0.2375 -0.6568 -0.8243
  149HOH     H1  463   1.625   1.712   3.425 -0.0178 -0.7510 -0.5479
  149HOH     H2  464   1.490   1.700   3.357 -0.1596 -0.4191 -0.3262
  150HOH      O  465   3.049   3.242   1.335 -0.5268 -0.3895 -0.2185
  150HOH     H1  466   2.970   3.271   1.290  0.3413  0.0951 -1.5896
  150HOH     H2  467   3.094   3.186   1.271  0.7258  0.2227  0.0474
  151HOH      O  468   0.868   0.812   1.626 -0.1229  0.0651 -0.3104
  151HOH     H1  469   0.829   0.891   1.590 -0.5465 -0.0979 -0.2248
  151HOH     H2  470   0.895   0.836   1.715 -0.7053 -0.0125 -0.1020
  152HOH      O  471   3.492   0.681   1.890 -0.8388  0.0119  0.1109
  152HOH     H1  472   3.553   0.636   1.832 -0.9781  0.3936 -0.3460
  152HOH     H2  473   3.536   0.684   1.974 -0.3036  0.1200 -0.1656
  153HOH      O  474   3.010   0.697   2.236 -0.0183 -0.4476 -0.1654
  153HOH     H1  475   2.988   0.638   2.163 -1.1106 -0.1241 -0.1290
  153HOH     H2  476   2.981   0.650   2.314 -0.3073 -0.1345 -0.0818
  154HOH      O  477   1.215   2.351   2.078  0.0876 -0.5317  0.4612
  154HOH     H1  478   1.122   2.338   2.098 -0.0881 -0.4782 -0.2646
  154HOH     H2  479   1.239   2.430   2.127 -0.6582  0.3373 -0.4650
  155HOH      O  480   3.361   3.471   0.017  0.2444 -0.1566 -0.2631
  155HOH     H1  481   3.434   3.497  -0.040  0.0590 -0.2832 -0.5628
  155HOH     H2  482   3.382   3.510   0.102 -0.1449  1.2066 -0.7419
  156HOH      O  483   0.262   2.121   1.618  0.3251 -0.1843  0.4487
  156HOH     H1  484   0.355   2.105   1.602  0.4060  0.8101 -0.2469
  156HOH     H2  485   0.260   2.170   1.700  0.6133  1.2342 -0.3223
  157HOH      O  486   1.682   0.094   3.640 -0.3224  0.4559  0.3112
  157HOH     H1  487   1.589   0.100   3.616 -0.1939  0.9949 -0.0739
  157HOH     H2  488   1.723   0.169   3.598  0.4880 -0.3592 -0.4404
  158HOH      O  489   3.710   2.634   3.176  0.0150 -0.1444  0.4515
  158HOH     H1  490   3.731   2.572   3.106  0.2469  0.6023 -0.1819
  158HOH     H2  491   3.715   2.583   3.256  1.2991 -0.7092  0.0748
  159HOH      O  492   3.622   0.745   3.396 -0.6788 -0.4397 -0.0751
  159HOH     H1  493   3.707   0.722   3.434 -0.2454 -0.0316 -0.7653
  159HOH     H2  494   3.597   0.826   3.440 -0.3385 -0.1487 -0.4078
  160HOH      O  495   0.277   1.982   0.302 -0.7842 -0.4387  0.6612
  160HOH     H1  496   0.293   2.074   0.282 -1.6930  0.0354  1.8443
  160HOH     H2  497   0.248   1.943   0.220 -0.9534  0.4824  0.2653
  161HOH      O  498   1.080   1.696   1.866 -0.5679 -0.6336  0.1249
  161HOH     H1  499   1.037   1.730   1.788 -0.7506  0.1970  0.5597
  161HOH     H2  500   1.145   1.633   1.832  0.0033  0.3647 -0.7843
  162HOH      O  501   0.659   0.257   1.999 -0.3668  1.1427  0.2976
  162HOH     H1  502   0.654   0.172   1.956  0.2057  1.0019  0.4832
  162HOH     H2  503   0.674   0.319   1.927  1.5179  0.8081  0.2891
  163HOH      O  504   1.206   1.381   3.452 -0.2703 -0.3920 -0.1341
  163HOH     H1  505   1.126   1.342   3.417 -0.4616  0.3181 -0.5154
  163HOH     H2  506   1.264   1.306   3.469 -0.7831 -0.8674 -0.4341
  164HOH      O  507   2.193   2.874   1.961  0.3374  0.8486  0.1807
  164HOH     H1  508   2.217   2.965   1.978  0.9979  0.7001  0.1023
  164HOH     H2  509   2.266   2.823   1.996 -0.1649  0.3286  0.4905
  165HOH      O  510   2.236   3.239   3.029 -0.1845 -0.3454 -0.5112
  165HOH     H1  511   2.247   3.193   3.112  0.1307  0.1063 -0.2951
  165HOH     H2  512   2.160   3.295   3.041  0.0536 -0.0388 -0.4108
  166HOH      O  513   0.921   1.530   2.037  0.4497  0.0283 -0.0749
  166HOH     H1  514   0.893   1.591   2.105  1.5549  1.4189 -0.7836
  166HOH     H2  515   0.986   1.578   1.986  0.4320 -1.3087 -1.5013
  167HOH      O  516   1.670   0.649   1.484 -0.3400  0.0206 -0.4788
  167HOH     H1  517   1.600   0.714   1.482 -0.3401  0.0284 -0.2755
  167HOH     H2  518   1.731   0.677   1.417  0.2686  0.9138  0.3950
  168HOH      O  519   1.387   3.293   2.361  0.1166  0.5213  0.3789
  168HOH     H1  520   1.467   3.333   2.326 -0.2433  1.2877  0.3771
  168HOH     H2  521   1.379   3.330   2.449  0.7194 -0.9664  1.1378
  169HOH      O  522   1.376   1.899   0.896 -0.2581  0.6448  0.3911
  169HOH     H1  523   1.297   1.854   0.928  0.1993 -0.0331  0.6122
  169HOH     H2  524   1.446   1.868   0.954  0.3335  0.5134 -0.3722
  170HOH      O  525   1.959   1.300   1.134  0.2080 -0.6895 -0.0857
  170HOH     H1  526   1.995   1.299   1.045 -0.4753 -1.8569 -0.3867
  170HOH     H2  527   2.033   1.280   1.190  0.8905  1.0650 -0.2213
  171HOH      O  528   0.810   2.384   3.054  0.0813 -1.0096 -0.0470
  171HOH     H1  529   0.768   2.353   3.135  0.6052 -0.6795  0.3573
  171HOH     H2  530   0.807   2.479   3.060  1.3013 -0.9587  0.2293
  172HOH      O  531   2.012   0.130   0.683 -0.0017 -0.5215 -0.5149
  172HOH     H1  532   1.950   0.118   0.756 -0.0827  0.7703 -0.3231
  172HOH     H2  533   2.081   0.066   0.700 -0.4209 -0.8017  0.2515
  173HOH      O  534   2.819   2.865   2.334  0.2854  0.0932 -0.6575
  173HOH     H1  535   2.800   2.955   2.361 -0.4080 -0.0047 -0.7726
  173HOH     H2  536   2.867   2.875   2.252  0.7910  0.3608 -0.3383
  174HOH      O  537   3.236   1.700   0.801  0.4861  0.3168  0.2081
  174HOH     H1  538   3.184   1.629   0.764 -0.3775  0.8029  0.4222
  174HOH     H2  539   3.326   1.676   0.783  0.1770  0.6067 -2.4054
  175HOH      O  540   2.666   2.326   3.209  0.2464  0.4462 -0.2395
  175HOH     H1  541   2.755   2.296   3.190  0.5116  0.7506  0.4636
  175HOH     H2  542   2.647   2.290   3.296 -0.3534  0.3212 -0.4130
  176HOH      O  543   1.236   3.599   2.764  0.4148 -0.0610  0.9202
  176HOH     H1  544   1.197   3.678   2.803  0.2424  0.2306  0.1861
  176HOH     H2  545   1.200   3.527   2.815 -0.5763  0.2411  0.6904
  177HOH      O  546   1.901   1.744   2.706 -0.0552 -0.2132  0.0712
  177HOH     H1  547   1.881   1.689   2.782  0.2304  0.8310  0.9554
  177HOH     H2  548   1.841   1.817   2.713  0.3110  0.1514 -0.4284
  178HOH      O  549   0.695   2.118   0.977 -0.2372  0.6140 -0.3984
  178HOH     H1  550   0.649   2.194   1.012 -0.3756  0.6641 -0.6829
  178HOH     H2  551   0.660   2.107   0.889  0.3452  0.6964 -0.6533
  179HOH      O  552   2.709   0.112   0.587  0.8279 -0.4819 -0.2469
  179HOH     H1  553   2.686   0.184   0.529  0.6089 -1.3294 -1.2904
  179HOH     H2  554   2.712   0.150   0.674 -1.5152  0.3500 -0.3969
  180HOH      O  555   1.920   3.105   3.007  0.8438 -0.4948 -0.1608
  180HOH     H1  556   1.983   3.097   2.936  1.0827  0.5057 -0.0902
  180HOH     H2  557   1.841   3.140   2.966  0.4522 -1.3375 -0.1731
  181HOH      O  558   0.728   3.662   2.233 -0.3837 -0.2166 -0.2748
  181HOH     H1  559   0.714   3.569   2.218 -0.2234 -0.2129 -0.4682
  181HOH     H2  560   0.768   3.667   2.320  0.5465 -0.4244 -0.6642
  182HOH      O  561   1.632   0.890   1.726 -0.6784  0.8449 -1.1286
  182HOH     H1  562   1.589   0.819   1.679  0.5372 -0.0845 -0.9461
  182HOH     H2  563   1.722   0.889   1.693 -0.2938  1.4569 -0.1850
  183HOH      O  564   2.462   1.835   0.444 -0.0638  0.2379  0.0839
  183HOH     H1  565   2.474   1.892   0.519  0.3061  0.3695 -0.0695
  183HOH     H2  566   2.397   1.771   0.472  0.3393  0.0619  0.6456
  184HOH      O  567   0.239   1.121   1.314 -0.0864 -0.0361 -0.4042
  184HOH     H1  568   0.278   1.166   1.389  0.3986 -0.8922 -0.1264
  184HOH     H2  569   0.147   1.147   1.317  0.0880  0.5998 -0.0124
  185HOH      O  570   0.032   3.622   3.355 -0.8963  0.3067  0.2549
  185HOH     H1  571   0.046   3.530   3.334 -0.9075  0.3996 -0.1829
  185HOH     H2  572  -0.050   3.645   3.312 -0.1851  0.8839 -0.9292
  186HOH      O  573   1.851   1.595   0.986  0.3903  0.3075 -0.4269
  186HOH     H1  574   1.936   1.552   0.995 -0.2455 -0.8283  1.0087
  186HOH     H2  575   1.849   1.658   1.058  0.1709  0.6388 -0.7182
  187HOH      O  576   2.000   1.459   2.002 -0.3433  0.0649  0.0213
  187HOH     H1  577   1.975   1.419   2.085 -0.8753  0.5317  0.0958
  187HOH     H2  578   2.063   1.398   1.964 -1.3730 -1.0145 -0.0390
  188HOH      O  579   2.393   3.600   1.529 -0.7325 -0.4781  0.2770
  188HOH     H1  580   2.445   3.680   1.542 -1.0494 -0.1567 -0.3350
  188HOH     H2  581   2.317   3.611   1.587 -0.5254 -0.5782  0.5726
  189HOH      O  582   2.943   1.554   0.065 -0.3691  0.3593 -0.0336
  189HOH     H1  583   2.859   1.572   0.108 -0.1124 -0.0907  0.6942
  189HOH     H2  584   2.922   1.489  -0.002 -0.8411  1.3370 -0.8980
  190HOH      O  585   1.543   0.750   0.421 -0.2583  0.0502  0.1819
  190HOH     H1  586   1.466   0.740   0.366 -0.3430 -0.9509  0.4331
  190HOH     H2  587   1.614   0.769   0.360 -0.5934  0.3750 -0.1162
  191HOH      O  588   1.012   0.781   1.343  0.9138 -0.3478  0.8560
  191HOH     H1  589   1.079   0.780   1.275  0.3610  0.2885  0.2761
  191HOH     H2  590   1.060   0.798   1.424  1.4212  0.4765  0.4085
  192HOH      O  591   0.609   3.647   0.095  0.5009  0.2954  0.2086
  192HOH     H1  592   0.562   3.693   0.026  0.5076  0.7656  0.5058
  192HOH     H2  593   0.548   3.643   0.168  0.2874 -0.7066  0.0063
  193HOH      O  594   2.824   1.232   2.195 -0.6362 -0.3971 -0.8489
  193HOH     H1  595   2.790   1.301   2.251 -0.2325 -0.7306 -0.1641
  193HOH     H2  596   2.765   1.230   2.120 -1.5683 -0.3506 -0.1434
  194HOH      O  597   2.332   0.480   0.309 -0.4607 -0.5957 -0.3949
  194HOH     H1  598   2.383   0.536   0.250  0.2956 -0.9459 -0.1017
  194HOH     H2  599   2.356   0.391   0.285 -0.2712 -0.7497  0.3087
  195HOH      O  600   0.286   3.339   2.171 -0.0100 -0.1378 -0.0949
  195HOH     H1  601   0.243   3.258   2.144 -0.8071  0.3397 -0.3317
  195HOH     H2  602   0.297   3.388   2.089  0.1990  0.1153  0.0816
  196HOH      O  603   0.019   0.862   0.629 -0.3908  0.0867  0.1971
  196HOH     H1  604  -0.032   0.825   0.700 -0.9832  0.4540 -0.0236
  196HOH     H2  605   0.076   0.790   0.600 -0.1511 -0.0702  1.0149
  197HOH      O  606   2.337   1.957   1.474  0.5544  0.7359  0.7210
  197HOH     H1  607   2.431   1.952   1.459  0.4822  0.9822  0.1179
  197HOH     H2  608   2.308   2.032   1.422 -0.2761 -0.5047 -0.8099
  198HOH      O  609   3.164   1.660   3.136  0.1241 -0.5152  0.0014
  198HOH     H1  610   3.103   1.651   3.063  0.1038  0.9657 -0.2316
  198HOH     H2  611   3.251   1.656   3.096  0.1145  0.1366 -0.1096
  199HOH      O  612   3.613   2.576   3.570 -0.2031 -0.4426  0.7023
  199HOH     H1  613   3.609   2.494   3.519 -0.1792 -0.0615  0.0617
  199HOH     H2  614   3.546   2.632   3.530 -0.1084 -0.0918  1.0281
  200HOH      O  615   0.713   3.038   2.936  0.4594  0.5615  1.2031
  200HOH     H1  616   0.662   2.957   2.941 -0.6467  1.1465  0.3387
  200HOH     H2  617   0.804   3.010   2.937  0.1967 -0.9566 -1.3260
  201HOH      O  618   0.528   2.199   1.602  0.0416  0.3177  0.4082
  201HOH     H1  619   0.536   2.254   1.680 -0.0547  0.4054  0.3562
  201HOH     H2  620   0.535   2.259   1.528  0.0863  0.2406  0.3490
  202HOH      O  621   2.632   1.577   3.242 -0.2071 -0.0654 -0.1642
  202HOH     H1  622   2.581   1.513   3.291 -0.2065 -0.4399 -0.6458
  202HOH     H2  623   2.567   1.629   3.196 -0.1949  0.1272  0.0303
  203HOH      O  624   2.439   2.747   2.693  0.5258  0.1934 -0.1561
  203HOH     H1  625   2.466   2.837   2.679 -0.4758  0.6349  0.4658
  203HOH     H2  626   2.398   2.747   2.780 -0.7295 -0.5295 -0.6803
  204HOH      O  627   3.441   3.031   2.356 -0.1585 -0.0933 -0.3434
  204HOH     H1  628   3.492   2.964   2.402  0.0863  0.1292 -0.2800
  204HOH     H2  629   3.504   3.072   2.297 -0.3283  0.0180 -0.4482
  205HOH      O  630   3.332   0.827   1.710 -0.7066  0.8603  0.0240
  205HOH     H1  631   3.326   0.861   1.620 -1.1389 -0.2651 -0.4055
  205HOH     H2  632   3.420   0.790   1.715 -1.0303 -0.0170 -0.3272
  206HOH      O  633   1.542   1.952   3.581  0.1664  0.6242 -0.3447
  206HOH     H1  634   1.452   1.947   3.613  0.0083  1.0611 -0.6922
  206HOH     H2  635   1.542   1.901   3.500  0.1381  0.9134 -0.5304
  207HOH      O  636   2.325   2.189   1.321 -0.0368  0.0734 -0.9723
  207HOH     H1  637   2.399   2.221   1.270  0.9628  0.6334  0.6517
  207HOH     H2  638   2.293   2.266   1.367 -0.5507 -0.4640 -0.3942
  208HOH      O  639   0.553   2.298   1.316  0.6171 -0.6223 -0.2953
  208HOH     H1  640   0.613   2.319   1.244  1.1060 -0.0571  0.2515
  208HOH     H2  641   0.472   2.342   1.293  1.3371  1.2781  0.3668
  209HOH      O  642   0.557   1.330   3.353  0.2212  0.1889 -0.0642
  209HOH     H1  643   0.572   1.338   3.448  0.5517 -0.0322 -0.0943
  209HOH     H2  644   0.527   1.240   3.341  0.5221  0.1062 -0.2099
  210HOH      O  645   0.725   0.291   0.931  0.2590 -0.3630 -0.8123
  210HOH     H1  646   0.723   0.323   0.840  1.1513  0.2739 -0.6369
  210HOH     H2  647   0.800   0.232   0.934  0.5984  0.0746 -0.3692
  211HOH      O  648   2.735   2.967   0.986  0.1089  0.7945  0.1171
  211HOH     H1  649   2.688   2.887   1.011 -0.7488  1.3571  0.3887
  211HOH     H2  650   2.755   3.010   1.069 -0.6320  1.5054 -0.0505
  212HOH      O  651   1.410   1.086   0.404  0.2756 -0.0004  0.4636
  212HOH     H1  652   1.399   1.071   0.498  1.4592 -0.6795  0.5425
  212HOH     H2  653   1.380   1.004   0.364  0.9307 -0.2114  0.3756
  213HOH      O  654   0.970   2.100   0.868 -0.6437  0.3988 -0.7759
  213HOH     H1  655   1.012   2.168   0.919 -0.4915 -0.2650  0.0325
  213HOH     H2  656   0.878   2.101   0.897 -0.5130 -0.1136 -0.3222
  214HOH      O  657   3.735   1.183   0.052  0.0556 -0.1267  0.1135
  214HOH     H1  658   3.641   1.165   0.048  0.0558 -0.0195 -0.8932
  214HOH     H2  659   3.775   1.110   0.005  0.5196 -0.3694  0.8645
  215HOH      O  660   0.629   2.855   1.969 -0.0923 -0.2746 -0.3328
  215HOH     H1  661   0.686   2.851   1.892  0.0054 -0.3569 -0.2556
  215HOH     H2  662   0.573   2.777   1.961  0.3344 -0.6288  0.0055
  216HOH      O  663   2.310   3.010   1.222 -0.2339 -1.0840 -0.0529
  216HOH     H1  664   2.274   3.029   1.309 -0.2366 -1.8648  0.1258
  216HOH     H2  665   2.350   2.924   1.231 -0.5121 -1.3183 -0.9072
  217HOH      O  666   2.648   1.460   2.458 -0.3915 -0.0151 -0.3267
  217HOH     H1  667   2.712   1.394   2.482  0.3866  0.7308 -0.2742
  217HOH     H2  668   2.570   1.437   2.509  0.1791 -0.3216  0.4518
  218HOH      O  669   3.161   0.508   1.612 -0.1487 -0.1340  0.6185
  218HOH     H1  670   3.208   0.504   1.529 -0.2285  0.0905  0.5585
  218HOH     H2  671   3.068   0.509   1.586 -0.2079 -0.9424  0.7478
  219HOH      O  672   3.367   0.953   1.457  0.8238 -0.4009 -0.5381
  219HOH     H1  673   3.327   0.897   1.391  1.4126 -0.5055 -0.8170
  219HOH     H2  674   3.454   0.975   1.422  0.6280  0.6695 -0.4363
  220HOH      O  675   1.483   3.501   0.845  0.5483 -0.5610  0.3236
  220HOH     H1  676   1.572   3.530   0.865  0.3666 -0.4085  0.9840
  220HOH     H2  677   1.434   3.582   0.833  0.2741 -0.5970  1.0747
  221HOH      O  678   0.052   2.295   0.696 -0.3948  0.4759 -0.0889
  221HOH     H1  679   0.020   2.205   0.689 -0.7919  0.5348  0.7289
  221HOH     H2  680  -0.019   2.342   0.739 -0.1293  1.1546 -0.3684
  222HOH      O  681   3.489   0.265   2.978 -0.3629 -0.0296  0.2355
  222HOH     H1  682   3.540   0.297   2.904 -0.2673 -0.3559  0.1562
  222HOH     H2  683   3.423   0.208   2.938  0.3817 -1.1060  0.4759
  223HOH      O  684   1.474   3.142   1.486 -0.4868 -0.7470 -0.1983
  223HOH     H1  685   1.440   3.147   1.576 -1.0729 -0.7224 -0.4136
  223HOH     H2  686   1.528   3.063   1.486  0.1312 -0.3487  0.3662
  224HOH      O  687   0.974   0.108   0.966  0.4640  0.6651  0.5673
  224HOH     H1  688   0.986   0.059   1.048  0.7469  0.1992  0.2537
  224HOH     H2  689   1.052   0.164   0.960  0.7593  0.2369  0.3081
  225HOH      O  690   3.479   1.479   1.250 -0.2725  0.3660 -0.2160
  225HOH     H1  691   3.459   1.541   1.179 -1.1149 -0.2223 -0.5189
  225HOH     H2  692   3.573   1.463   1.242 -0.0446  1.4972 -0.2014
  226HOH      O  693   0.859   1.356   3.624 -0.0291  0.3133  0.3710
  226HOH     H1  694   0.812   1.275   3.646  1.3635 -0.4912  0.6611
  226HOH     H2  695   0.913   1.332   3.548  0.9180  0.7426  0.8740
  227HOH      O  696   2.916   0.003   3.749 -0.1614  0.3210 -0.5922
  227HOH     H1  697   2.966  -0.076   3.728  0.6614  0.4622  0.6329
  227HOH     H2  698   2.973   0.075   3.723  0.0899  0.4888  0.3705
  228HOH      O  699   1.378   1.423   1.359 -0.1686  0.0126 -0.2978
  228HOH     H1  700   1.462   1.456   1.326 -0.5289  0.7194 -0.5403
  228HOH     H2  701   1.392   1.412   1.453  0.2021  0.0891 -0.3400
  229HOH      O  702   2.755   2.473   0.402 -0.1695 -0.2215  0.0520
  229HOH     H1  703   2.696   2.510   0.468 -1.0272 -0.7223 -0.4053
  229HOH     H2  704   2.815   2.417   0.452 -0.2381  0.0902  0.4969
  230HOH      O  705   0.204   0.305   2.818 -0.5533 -1.5885  0.0474
  230HOH     H1  706   0.110   0.293   2.829 -0.5574 -2.2481 -0.5297
  230HOH     H2  707   0.243   0.274   2.900 -0.8385 -1.3234  0.2828
  231HOH      O  708   0.521   0.123   0.793  0.1797  0.1441 -0.0230
  231HOH     H1  709   0.532   0.178   0.715  0.4603  0.9836  0.5763
  231HOH     H2  710   0.563   0.172   0.863 -0.3779 -0.4113  0.7416
  232HOH      O  711   0.533   0.705   0.562 -0.3834 -0.6244  0.0160
  232HOH     H1  712   0.535   0.801   0.561 -0.1411 -0.6040 -1.3744
  232HOH     H2  713   0.508   0.682   0.652  0.7484  0.6989  0.7447
  233HOH      O  714   0.794   0.959   0.948  0.5536 -0.2384 -0.3604
  233HOH     H1  715   0.845   0.895   0.899  0.8846 -1.1266  1.0135
  233HOH     H2  716   0.787   0.921   1.036 -0.3194  1.0532  0.1866
  234HOH      O  717   1.927   0.612   1.795 -0.8547 -0.0320 -0.0882
  234HOH     H1  718   2.020   0.591   1.784 -0.1522  1.4487  1.8475
  234HOH     H2  719   1.885   0.527   1.808  0.6458 -0.7071  1.0024
  235HOH      O  720   2.499   3.127   0.633  0.0820 -0.1914  0.0202
  235HOH     H1  721   2.525   3.216   0.607 -0.6503 -0.3086 -1.3263
  235HOH     H2  722   2.443   3.140   0.709  0.0581  0.5054 -0.0988
  236HOH      O  723   2.372   3.350   2.127  0.0945  0.1155  0.4515
  236HOH     H1  724   2.334   3.385   2.046 -1.8603  0.8185  1.5371
  236HOH     H2  725   2.356   3.256   2.122  0.3433  0.0953 -0.1213
  237HOH      O  726   0.704   0.788   2.898  0.0104 -0.0028  0.8027
  237HOH     H1  727   0.715   0.754   2.810 -0.1909 -0.1674  0.8386
  237HOH     H2  728   0.705   0.883   2.888 -0.3999 -0.0171  0.5655
  238HOH      O  729   3.530   0.447   0.237 -0.2079  0.4219 -0.3622
  238HOH     H1  730   3.578   0.508   0.294  0.1788  0.1452 -0.3809
  238HOH     H2  731   3.557   0.361   0.267 -1.1359  0.2332 -0.0087
  239HOH      O  732   3.415   2.702   0.789 -0.1115 -0.2004 -0.2588
  239HOH     H1  733   3.341   2.645   0.767 -1.0658  0.5943  0.6389
  239HOH     H2  734   3.470   2.649   0.846 -0.5365 -0.4933 -0.1107
  240HOH      O  735   1.706   3.296   2.888  0.0442 -0.1620  0.0527
  240HOH     H1  736   1.671   3.385   2.888 -0.3247 -0.2990 -0.4277
  240HOH     H2  737   1.656   3.251   2.820  0.9275 -0.4614 -0.4246
  241HOH      O  738   0.918   2.712   1.370 -0.1515 -0.2535  0.0135
  241HOH     H1  739   0.924   2.806   1.352 -0.9805 -0.1648  0.1285
  241HOH     H2  740   0.965   2.700   1.452 -0.8155  0.2269  0.4758
  242HOH      O  741   3.671   0.530   1.298  0.2397  0.3568  0.2268
  242HOH     H1  742   3.719   0.480   1.232 -0.1514  0.5610 -0.2296
  242HOH     H2  743   3.618   0.591   1.247 -0.5680  0.0810  0.7030
  243HOH      O  744   3.497   1.114   0.549  0.0625  0.0042 -0.4170
  243HOH     H1  745   3.453   1.199   0.546  0.7001  0.3430 -0.4467
  243HOH     H2  746   3.443   1.062   0.608 -0.3704  0.4073 -0.4416
  244HOH      O  747   3.433   0.682   2.549  0.5248 -0.0947  0.2136
  244HOH     H1  748   3.381   0.660   2.627 -0.5636 -0.6457 -0.6104
  244HOH     H2  749   3.494   0.610   2.540 -0.3274 -0.8056 -0.2166
  245HOH      O  750   1.130   2.594   0.548 -0.2621 -0.0818 -0.2175
  245HOH     H1  751   1.225   2.609   0.543 -0.1008 -0.0737  1.4485
  245HOH     H2  752   1.121   2.499   0.557 -0.5215 -0.1833 -1.3047
  246HOH      O  753   3.099   2.057   0.964  0.4227  0.2690 -0.8374
  246HOH     H1  754   3.008   2.043   0.991  0.1671  1.9106 -0.5975
  246HOH     H2  755   3.105   2.018   0.877 -0.2230 -0.6785 -0.4886
  247HOH      O  756   2.225   2.691   1.546  0.6603 -0.0796 -0.3698
  247HOH     H1  757   2.172   2.639   1.606  1.9548  0.1790  1.1648
  247HOH     H2  758   2.188   2.779   1.551  0.2439 -0.2366 -0.6416
  248HOH      O  759   3.543   3.256   1.361 -0.1132  0.1143  0.1587
  248HOH     H1  760   3.550   3.321   1.430 -0.8885 -0.1119  0.4739
  248HOH     H2  761   3.633   3.243   1.331  0.2907  0.0260  1.3053
  249HOH      O  762   0.647   2.007   2.779 -0.6264  0.0715  0.5086
  249HOH     H1  763   0.665   1.913   2.777 -0.2440  0.0939  1.5598
  249HOH     H2  764   0.732   2.047   2.796 -0.8766  0.5664  0.6201
  250HOH      O  765   1.134   2.983   2.508  0.4000  0.2090  0.4198
  250HOH     H1  766   1.164   3.052   2.567 -0.3476  0.3389  0.6771
  250HOH     H2  767   1.039   2.982   2.519  0.3645 -0.6531  0.1853
  251HOH      O  768   2.488   3.392   0.559 -0.0573  0.4046  0.2642
  251HOH     H1  769   2.430   3.403   0.484 -0.1882 -1.0017  0.1205
  251HOH     H2  770   2.560   3.453   0.543 -0.4717  0.6944 -0.5991
  252HOH      O  771   0.642   0.918   1.221 -0.7748  0.4439 -0.2129
  252HOH     H1  772   0.665   1.011   1.226  0.8884  0.0902  0.1853
  252HOH     H2  773   0.568   0.914   1.161 -0.1467  1.9266 -1.1966
  253HOH      O  774   2.659   3.042   1.598  0.2073 -0.4220 -0.1633
  253HOH     H1  775   2.592   3.102   1.632  0.4296 -0.7032  0.8259
  253HOH     H2  776   2.677   2.983   1.671  2.3780  0.3491  0.0743
  254HOH      O  777   1.730   1.695   2.417 -0.4961 -0.0012  0.4177
  254HOH     H1  778   1.705   1.655   2.501  0.4501  0.4473  0.9455
  254HOH     H2  779   1.825   1.703   2.422 -0.5078  0.9023 -0.3118
  255HOH      O  780   2.679   3.602   0.564  0.1774 -1.0309  0.4461
  255HOH     H1  781   2.742   3.581   0.495  0.3409  1.0033 -0.1440
  255HOH     H2  782   2.699   3.692   0.587 -1.9584 -0.5828  0.8787
  256HOH      O  783   1.034   2.098   0.593  0.7737 -0.2521  0.7730
  256HOH     H1  784   1.015   2.188   0.567  0.8236 -0.1506  1.0749
  256HOH     H2  785   0.988   2.088   0.676 -0.2163 -0.8877  0.1896
  257HOH      O  786   1.373   2.011   2.011 -0.6431 -0.1291  0.4155
  257HOH     H1  787   1.420   1.937   2.048 -0.9495 -0.1692  0.7291
  257HOH     H2  788   1.285   1.979   1.995 -0.3970 -0.2865 -0.8923
  258HOH      O  789   1.237   0.299   2.077  0.0292  0.1090  0.2620
  258HOH     H1  790   1.270   0.357   2.145  0.0768  0.7786 -0.3080
  258HOH     H2  791   1.208   0.358   2.007 -0.4612 -0.5370 -0.1017
  259HOH      O  792   3.064   2.278   0.012 -0.3066 -0.0790  0.3139
  259HOH     H1  793   2.971   2.275   0.035 -0.4883  0.8207 -0.2031
  259HOH     H2  794   3.078   2.367  -0.019  0.6307 -0.3303 -0.0459
  260HOH      O  795   0.176   0.416   2.551  0.0874 -0.2938 -0.3851
  260HOH     H1  796   0.194   0.359   2.625 -0.0785 -0.8502 -0.7653
  260HOH     H2  797   0.081   0.417   2.542  0.0889  0.0052 -0.4151
  261HOH      O  798   1.765   2.872   3.568  0.2128 -0.1807  0.2578
  261HOH     H1  799   1.787   2.930   3.642  2.0128 -0.3634 -0.0356
  261HOH     H2  800   1.829   2.801   3.574 -0.4625 -0.9188 -0.7177
  262HOH      O  801   0.531   3.241   2.548  0.1900  0.3148 -0.1279
  262HOH     H1  802   0.456   3.182   2.541  0.0234  0.6081 -0.9860
  262HOH     H2  803   0.558   3.256   2.458  0.0666  1.7438  0.0380
  263HOH      O  804   1.729   1.006   2.438 -0.0449  0.2922  0.4112
  263HOH     H1  805   1.761   1.049   2.517  0.1569 -0.3366  0.6855
  263HOH     H2  806   1.709   0.917   2.466 -0.3206  0.1619 -0.1707
  264HOH      O  807   3.152   0.378   2.854  0.0025  0.1484  0.0699
  264HOH     H1  808   3.109   0.406   2.774 -0.4565 -0.1297  0.2131
  264HOH     H2  809   3.231   0.332   2.824 -0.6381 -0.7763 -0.2798
  265HOH      O  810   3.700   0.314   2.791 -0.0232  0.1195  0.6239
  265HOH     H1  811   3.684   0.408   2.785  0.5935  0.2353  0.6824
  265HOH     H2  812   3.676   0.280   2.705 -0.0761  0.3563  0.5442
  266HOH      O  813   2.819   3.411   2.478  0.2418 -0.1516 -0.0853
  266HOH     H1  814   2.746   3.456   2.521  0.9018  0.8210  0.0841
  266HOH     H2  815   2.835   3.463   2.399  0.6715 -0.4233 -0.1797
  267HOH      O  816   3.277   1.814   1.509 -0.3611  0.1595  0.1247
  267HOH     H1  817   3.182   1.817   1.512 -0.3584  0.5621 -0.0032
  267HOH     H2  818   3.299   1.721   1.505 -0.7302  0.0369  0.6671
  268HOH      O  819   2.446   1.638   1.279  0.0923  0.3030  0.0349
  268HOH     H1  820   2.379   1.623   1.345 -0.2430  1.6848  0.0645
  268HOH     H2  821   2.482   1.551   1.260 -1.0254 -0.3430  0.7236
  269HOH      O  822   1.172   1.167   2.344 -0.3010 -0.2998 -0.1602
  269HOH     H1  823   1.134   1.117   2.271  0.7878 -1.5821  0.0661
  269HOH     H2  824   1.255   1.201   2.309 -0.5519  0.5235  0.0055
  270HOH      O  825   2.366   1.170   0.831 -0.1225 -0.0815  0.0734
  270HOH     H1  826   2.432   1.202   0.770 -0.8819  1.1240 -0.1671
  270HOH     H2  827   2.349   1.080   0.803  0.3550  0.0698 -0.7667
  271HOH      O  828   2.436   0.033   2.554 -0.1081  0.1050  0.9736
  271HOH     H1  829   2.447   0.059   2.462  0.2018 -0.0122  0.9759
  271HOH     H2  830   2.354   0.074   2.581 -0.7819 -0.7254  0.3283
  272HOH      O  831   3.210   1.463   3.513 -0.2522 -0.0019 -0.2468
  272HOH     H1  832   3.223   1.371   3.493  0.9848  0.2139 -0.6148
  272HOH     H2  833   3.127   1.486   3.469 -0.6508 -0.9446 -0.0257
  273HOH      O  834   2.087   3.634   3.357 -0.1093  0.2909 -0.0424
  273HOH     H1  835   2.044   3.581   3.424  0.3568  0.1375  0.1437
  273HOH     H2  836   2.159   3.677   3.403  0.4665 -0.1283 -0.5247
  274HOH      O  837   2.290   1.614   0.535 -0.3982  0.5774  0.5206
  274HOH     H1  838   2.248   1.534   0.567  0.3810 -0.1991 -0.3023
  274HOH     H2  839   2.236   1.685   0.572 -1.2737 -0.3075  1.0604
  275HOH      O  840   2.512   3.345   1.703 -0.2938  0.7299  0.5325
  275HOH     H1  841   2.428   3.365   1.662 -0.7866 -0.2641  0.9839
  275HOH     H2  842   2.507   3.384   1.790 -0.9108 -0.4951  1.0957
  276HOH      O  843   0.316   2.264   1.836  1.1126 -0.1755 -0.2698
  276HOH     H1  844   0.369   2.257   1.915  1.1228  0.0289 -0.2592
  276HOH     H2  845   0.235   2.305   1.865  1.0510 -0.2483 -0.3365
  277HOH      O  846   1.292   1.466   2.803 -0.5560  0.3561 -0.5296
  277HOH     H1  847   1.203   1.499   2.794 -0.4250  1.0128  0.2892
  277HOH     H2  848   1.283   1.384   2.851 -0.7231  0.4659 -0.3704
  278HOH      O  849   0.570   0.671   2.193 -0.4509 -0.2122 -0.0211
  278HOH     H1  850   0.522   0.753   2.210  0.3695  0.2240  0.3290
  278HOH     H2  851   0.661   0.699   2.181 -0.3726 -0.9241 -1.4438
  279HOH      O  852   0.340   3.169   0.935  0.1493  0.3320 -0.4422
  279HOH     H1  853   0.361   3.076   0.928  0.3485  0.2748  0.5887
  279HOH     H2  854   0.253   3.177   0.894 -0.2660 -0.4811  0.2175
  280HOH      O  855   3.148   0.828   0.201 -0.1767 -0.4447  0.2808
  280HOH     H1  856   3.210   0.822   0.274 -0.9605  0.7480  1.1253
  280HOH     H2  857   3.132   0.738   0.176  1.5786 -0.8207  0.2670
  281HOH      O  858   3.383   3.724   0.848 -0.0815  0.0531  0.0567
  281HOH     H1  859   3.441   3.651   0.827 -0.3072 -0.2212  0.3690
  281HOH     H2  860   3.300   3.683   0.872 -0.1290  0.4011  0.5105
  282HOH      O  861   2.728   3.003   0.709  0.0967  0.3736 -0.9144
  282HOH     H1  862   2.642   3.043   0.693  0.3605  1.0853 -0.6164
  282HOH     H2  863   2.726   2.977   0.801  0.0440 -0.0308 -1.0243
  283HOH      O  864   1.740   1.629   0.192  0.3654  0.0584  0.5351
  283HOH     H1  865   1.744   1.702   0.130  0.0651  1.1431  1.7081
  283HOH     H2  866   1.827   1.625   0.231  0.3236 -0.0991  0.6158
  284HOH      O  867   0.285   2.452   0.613  0.1758  0.2261 -0.0810
  284HOH     H1  868   0.355   2.408   0.661  0.3102  0.9494  0.4130
  284HOH     H2  869   0.205   2.409   0.643  0.3588 -0.2855 -0.2934
  285HOH      O  870   0.037   2.779   1.643  0.1716  0.8420 -0.0432
  285HOH     H1  871   0.049   2.697   1.690 -0.7668  0.0913 -0.9872
  285HOH     H2  872   0.053   2.757   1.551 -1.5177  1.2827 -0.5329
  286HOH      O  873   3.012   1.674   2.910  0.1923 -0.1157 -0.5721
  286HOH     H1  874   2.979   1.637   2.828  0.4395  0.2781 -0.8603
  286HOH     H2  875   3.073   1.743   2.882  0.1975  0.0983 -0.0564
  287HOH      O  876   3.023   0.143   2.590  0.1667  0.1323  0.6095
  287HOH     H1  877   3.003   0.150   2.497  2.0710 -1.3078 -0.0358
  287HOH     H2  878   3.104   0.194   2.600  0.9512 -1.1183  1.0265
  288HOH      O  879   1.515   2.364   1.270 -0.6899  0.1386 -0.4976
  288HOH     H1  880   1.449   2.413   1.319  0.7789  0.1178  1.8247
  288HOH     H2  881   1.590   2.424   1.265  0.1852 -0.8363 -0.0824
  289HOH      O  882   2.137   0.548   2.400  0.2009 -0.2445  0.1418
  289HOH     H1  883   2.229   0.564   2.378  0.1051  0.2808  0.1154
  289HOH     H2  884   2.134   0.455   2.422  0.8142 -0.1805  0.5374
  290HOH      O  885   1.054   2.870   3.764  0.6066  0.6611 -0.5926
  290HOH     H1  886   1.062   2.911   3.678 -0.3943  1.5562 -0.2915
  290HOH     H2  887   1.019   2.783   3.746  0.2284  0.9090 -1.0839
  291HOH      O  888   2.279   0.933   0.683  0.2290 -0.3247 -0.3862
  291HOH     H1  889   2.258   0.942   0.590 -1.3749  0.4400 -0.0211
  291HOH     H2  890   2.301   0.841   0.694 -0.0492 -0.5396 -1.4469
  292HOH      O  891   3.690   1.364   0.248  0.1221  0.2317  0.0183
  292HOH     H1  892   3.712   1.445   0.202  1.2781 -0.1146 -0.1002
  292HOH     H2  893   3.703   1.295   0.182  0.9223 -0.1935  0.5941
  293HOH      O  894   1.596   2.219   3.644 -0.0993  0.0726 -0.4619
  293HOH     H1  895   1.606   2.125   3.629  1.4028  0.0696  0.1640
  293HOH     H2  896   1.613   2.259   3.558  0.6422 -0.1987 -0.4550
  294HOH      O  897   1.600   1.389   0.168 -0.2016 -0.0761 -0.4993
  294HOH     H1  898   1.645   1.473   0.179 -0.2750 -0.0172 -0.6360
  294HOH     H2  899   1.531   1.408   0.104  0.1363 -0.3742 -0.9627
  295HOH      O  900   2.438   0.125   1.424  0.7634 -0.3250 -0.0429
  295HOH     H1  901   2.466   0.092   1.339 -1.0246 -0.2121 -0.7695
  295HOH     H2  902   2.491   0.204   1.437  0.8555 -0.1482 -1.2303
  296HOH      O  903   3.032   3.385   3.067  0.8313  0.6270 -0.2629
  296HOH     H1  904   3.025   3.479   3.050  1.4771  1.0639  1.4350
  296HOH     H2  905   3.114   3.376   3.116  0.6456 -0.7972 -0.1399
  297HOH      O  906   3.181   2.327   0.954  0.4375  0.4184 -0.3062
  297HOH     H1  907   3.193   2.232   0.956  0.0801  0.3444 -1.0393
  297HOH     H2  908   3.250   2.361   1.011  0.6271 -0.2719 -0.1015
  298HOH      O  909   0.054   1.120   0.724 -0.5431 -0.2724  0.0118
  298HOH     H1  910   0.050   1.170   0.642  0.4108  0.5144  0.4003
  298HOH     H2  911   0.049   1.029   0.697  1.1530 -0.1257 -1.1197
  299HOH      O  912  -0.001   0.734   2.550 -0.5839 -0.3694 -0.3576
  299HOH     H1  913   0.075   0.791   2.559 -0.7456 -0.3062  1.1717
  299HOH     H2  914   0.006   0.698   2.462  1.3838 -0.5989 -0.1952
  300HOH      O  915   2.456   2.058   0.734  0.4430 -0.0180 -0.1055
  300HOH     H1  916   2.547   2.085   0.723  0.3785  0.3253  0.1689
  300HOH     H2  917   2.411   2.136   0.768 -0.2100  0.2016 -1.3565
  301HOH      O  918   0.435   3.097   0.227  0.2877  0.1997  0.2283
  301HOH     H1  919   0.495   3.025   0.209 -0.4685 -0.6321  0.8632
  301HOH     H2  920   0.436   3.149   0.147  0.3268 -0.9167 -0.5474
  302HOH      O  921   1.672   2.574   1.580 -0.0943  0.3514  0.0304
  302HOH     H1  922   1.619   2.626   1.519  0.1130 -0.2004 -0.6526
  302HOH     H2  923   1.616   2.500   1.604 -0.3673  0.8381  0.9505
  303HOH      O  924   0.861   3.349   0.805  0.7917 -0.0424  0.5484
  303HOH     H1  925   0.903   3.406   0.870  0.2147 -0.0726  0.9629
  303HOH     H2  926   0.783   3.316   0.850  0.9371 -0.8982  0.1988
  304HOH      O  927   1.018   3.466   2.305 -0.2800  0.0714 -0.5761
  304HOH     H1  928   1.105   3.494   2.334 -0.2536 -0.9522  0.5243
  304HOH     H2  929   0.966   3.464   2.386 -1.3343  0.6057 -1.1988
  305HOH      O  930   0.498   1.786   0.188  0.6817 -0.0250  0.0861
  305HOH     H1  931   0.542   1.862   0.227 -0.0049  0.7826 -0.6084
  305HOH     H2  932   0.425   1.767   0.247 -0.8499  1.7053 -1.0260
  306HOH      O  933   3.545   0.736   2.945  0.2335  0.4477 -0.1342
  306HOH     H1  934   3.499   0.749   3.028  0.4452  0.1466  0.0342
  306HOH     H2  935   3.565   0.825   2.915  0.9889  0.5633  0.6153
  307HOH      O  936   3.470   0.249   1.669 -0.1997  0.1351 -0.6168
  307HOH     H1  937   3.519   0.274   1.748 -0.1445  0.1937 -0.6698
  307HOH     H2  938   3.490   0.317   1.606 -1.7683  1.2134 -0.0837
  308HOH      O  939   1.254   1.266   2.973  0.2605  0.4095  0.1257
  308HOH     H1  940   1.326   1.252   3.035  0.0555 -0.7351  0.1591
  308HOH     H2  941   1.189   1.316   3.023  0.7804  0.9460  0.2834
  309HOH      O  942   0.101   3.666   2.303 -0.7615 -1.2174 -0.4767
  309HOH     H1  943   0.113   3.733   2.236  0.9942  0.0663  0.9242
  309HOH     H2  944   0.006   3.656   2.310 -1.1092  0.8094 -1.1072
  310HOH      O  945   2.196   2.058   3.474 -0.2379  0.4355  0.1660
  310HOH     H1  946   2.151   2.009   3.405  0.6273 -0.4700  0.1909
  310HOH     H2  947   2.126   2.100   3.524 -0.9251  0.5112 -0.8106
  311HOH      O  948   2.324   1.692   3.470  0.0529  0.5149  0.0110
  311HOH     H1  949   2.252   1.706   3.532 -0.3217 -0.3765 -0.1951
  311HOH     H2  950   2.352   1.780   3.445 -0.8201  0.8826  0.2707
  312HOH      O  951   2.294   2.535   2.594 -0.6598  0.7635  0.1382
  312HOH     H1  952   2.271   2.477   2.666  0.9611  0.7317  0.7085
  312HOH     H2  953   2.340   2.608   2.635  0.2483  0.7886 -0.8223
  313HOH      O  954   2.635  -0.025   1.802 -0.7495 -0.8308 -0.4687
  313HOH     H1  955   2.554   0.024   1.814  0.0619  0.4392  0.2939
  313HOH     H2  956   2.686   0.026   1.739 -0.3312 -1.3225 -0.5454
  314HOH      O  957   1.822   3.295   3.556  0.2012 -0.0118  0.0788
  314HOH     H1  958   1.783   3.218   3.515 -0.2779  0.6458 -0.7819
  314HOH     H2  959   1.877   3.333   3.487  0.3318  0.4787  0.4401
  315HOH      O  960   0.009   1.654   3.031 -0.7147  0.5592 -0.4628
  315HOH     H1  961   0.058   1.602   3.094 -0.8087  0.6976 -0.2722
  315HOH     H2  962  -0.039   1.717   3.084 -1.0748  0.4481 -0.6513
  316HOH      O  963   2.734   3.160   0.119 -0.0210 -0.1795 -0.5441
  316HOH     H1  964   2.661   3.170   0.180  0.9301 -0.8012  0.8143
  316HOH     H2  965   2.757   3.249   0.092 -0.9672  0.0486 -0.6490
  317HOH      O  966   1.193   2.052   1.706  0.1947 -0.2942  0.7842
  317HOH     H1  967   1.155   2.140   1.697 -0.7378 -0.6990  0.6588
  317HOH     H2  968   1.120   1.992   1.694  0.9353 -1.1257  0.1724
  318HOH      O  969   3.003   0.672   0.755  0.8343  0.6185 -0.0375
  318HOH     H1  970   2.920   0.719   0.748  0.2150 -0.1938  1.1489
  318HOH     H2  971   3.033   0.663   0.664  0.7238  2.7134 -0.3777
  319HOH      O  972   3.161   3.530   2.446  0.4209  0.8418  0.0150
  319HOH     H1  973   3.156   3.562   2.356  0.6372  0.5300 -0.1125
  319HOH     H2  974   3.234   3.469   2.445 -0.2610 -0.0111  0.1377
  320HOH      O  975   2.862   1.185   3.424  0.1302  0.0144 -0.5139
  320HOH     H1  976   2.919   1.111   3.444 -0.0630 -0.0387 -0.1464
  320HOH     H2  977   2.886   1.251   3.489 -0.8140 -0.3205  0.2093
  321HOH      O  978   1.603   0.491   3.330  0.6057 -0.3518  0.5880
  321HOH     H1  979   1.568   0.579   3.341  0.4419 -0.2668 -0.4492
  321HOH     H2  980   1.659   0.478   3.407 -0.5059  0.0774  1.5196
  322HOH      O  981   1.721   3.341   1.481  0.1529 -0.0231  0.2533
  322HOH     H1  982   1.673   3.341   1.398  0.8627 -0.4515 -0.1741
  322HOH     H2  983   1.652   3.338   1.548 -0.4243 -0.3947 -0.3282
  323HOH      O  984   0.185   0.482   2.109 -0.2350  0.4610 -0.7170
  323HOH     H1  985   0.231   0.540   2.049  0.4200 -0.7309 -1.4386
  323HOH     H2  986   0.239   0.403   2.113 -0.9734 -0.0418  0.3755
  324HOH      O  987   0.905   0.109   0.280 -0.6822  0.2912 -0.3547
  324HOH     H1  988   0.926   0.079   0.368 -0.2968  1.3104 -0.0714
  324HOH     H2  989   0.980   0.082   0.227 -0.4357  0.5745 -0.1516
  325HOH      O  990   3.063   2.432   2.792  0.2547 -0.2925 -0.0934
  325HOH     H1  991   3.074   2.512   2.740 -0.4206  1.0848  1.6737
  325HOH     H2  992   3.126   2.441   2.863 -0.4337 -0.9014  0.6257
  326HOH      O  993   1.418   2.634   0.540  0.3443  0.2693 -0.0898
  326HOH     H1  994   1.448   2.613   0.629 -0.0338 -0.8385 -0.2014
  326HOH     H2  995   1.462   2.571   0.484  0.1378  0.5872 -0.6220
  327HOH      O  996   3.405   2.244   2.788  0.1594 -0.0594 -0.5169
  327HOH     H1  997   3.497   2.221   2.795  0.3160  0.6435 -0.1305
  327HOH     H2  998   3.360   2.160   2.777  0.8102 -0.4334 -0.3933
  328HOH      O  999   3.240   1.840   1.823  0.3426 -0.0147 -0.0506
  328HOH     H1 1000   3.256   1.825   1.730  1.9764 -1.1247  0.3142
  328HOH     H2 1001   3.196   1.761   1.854 -0.0820  0.2937  0.1492
  329HOH      O 1002   2.409   2.102   1.734  0.3307 -0.5281 -0.5485
  329HOH     H1 1003   2.358   2.049   1.673  1.3036 -0.4155 -1.5259
  329HOH     H2 1004   2.419   2.047   1.811 -0.1291 -1.0739 -0.8617
  330HOH      O 1005   2.530   0.871   2.140  0.1282 -0.7148  0.0333
  330HOH     H1 1006   2.581   0.800   2.101  0.6110 -0.1623 -0.3788
  330HOH     H2 1007   2.574   0.892   2.222  0.1028 -0.7540  0.0571
  331HOH      O 1008   0.902   1.444   1.348 -0.2289 -0.7538  0.0087
  331HOH     H1 1009   0.905   1.534   1.314 -0.8415 -0.0760  1.5310
  331HOH     H2 1010   0.863   1.393   1.277 -0.7358  0.3785 -0.5876
  332HOH      O 1011   1.163   2.479   1.259  0.1870 -0.8396  0.1015
  332HOH     H1 1012   1.154   2.487   1.354 -0.7202 -0.3626 -0.0029
  332HOH     H2 1013   1.084   2.519   1.224  1.1053  0.2467 -0.9112
  333HOH      O 1014   1.367   3.569   3.116  0.4891  0.1516  0.3454
  333HOH     H1 1015   1.431   3.499   3.126 -0.0641 -0.5302 -0.5739
  333HOH     H2 1016   1.418   3.645   3.086  0.7794 -0.7344 -1.7145
  334HOH      O 1017   0.387   3.493   1.927 -0.7653  0.4305  0.1437
  334HOH     H1 1018   0.313   3.549   1.906 -0.7885  0.2483 -0.2746
  334HOH     H2 1019   0.362   3.407   1.893 -0.8043  0.1143  0.9130
  335HOH      O 1020   0.617   3.248   3.534  0.4832  0.1586 -0.2229
  335HOH     H1 1021   0.628   3.306   3.458  0.3919  0.7811  0.2221
  335HOH     H2 1022   0.706   3.238   3.568  0.4269  0.5224  0.0402
  336HOH      O 1023   3.410   0.460   0.812  0.3903 -0.5334 -0.6243
  336HOH     H1 1024   3.405   0.366   0.828 -0.6589 -0.4217 -0.1126
  336HOH     H2 1025   3.365   0.472   0.728 -0.1195 -0.4272 -0.3428
  337HOH      O 1026   1.335   1.207   0.037  1.0060  0.7897 -0.0475
  337HOH     H1 1027   1.338   1.157  -0.045  0.3046 -0.1867  0.4814
  337HOH     H2 1028   1.390   1.157   0.097 -0.4886  0.0396  0.7771
  338HOH      O 1029   2.739   0.129   2.541 -0.4499 -0.1947  0.2731
  338HOH     H1 1030   2.710   0.093   2.457 -0.1945 -0.2465  0.2059
  338HOH     H2 1031   2.833   0.113   2.543 -0.4639 -0.2475  0.5972
  339HOH      O 1032   3.615   0.170   1.018 -0.3190  0.5479 -0.2567
  339HOH     H1 1033   3.648   0.237   0.958 -0.1132  1.0334  0.3668
  339HOH     H2 1034   3.521   0.168   1.003 -0.1102 -0.8706 -2.0844
  340HOH      O 1035   0.064   0.865   0.930  0.4412 -0.5527  0.6814
  340HOH     H1 1036  -0.031   0.862   0.931  0.4342 -0.5562  0.3240
  340HOH     H2 1037   0.091   0.778   0.960  0.3179 -0.8925 -0.1468
  341HOH      O 1038   0.775   2.183   0.134  0.2698 -0.1582  0.4714
  341HOH     H1 1039   0.731   2.262   0.166  0.5275  0.1370  0.1101
  341HOH     H2 1040   0.738   2.168   0.047  1.1823  0.3561 -0.0316
  342HOH      O 1041   3.025   3.261   0.944 -0.1608 -0.8587 -0.0569
  342HOH     H1 1042   2.943   3.226   0.978 -0.0742 -0.8045  0.2131
  342HOH     H2 1043   3.070   3.185   0.906 -0.2779 -0.9112 -0.0904
  343HOH      O 1044   1.821   0.043   2.693  0.0313 -0.1460  0.6949
  343HOH     H1 1045   1.824  -0.048   2.663  0.2321 -0.0622  0.4482
  343HOH     H2 1046   1.728   0.063   2.698 -0.0224 -0.0360 -0.3034
  344HOH      O 1047   0.895   1.052   2.441  0.0290 -0.2254 -0.3115
  344HOH     H1 1048   0.940   1.108   2.504 -0.0494  0.0334 -0.4815
  344HOH     H2 1049   0.958   1.042   2.369  0.1698 -0.6281 -0.1368
  345HOH      O 1050   3.124   1.758   1.042 -0.1480  0.3831 -0.1285
  345HOH     H1 1051   3.090   1.840   1.008  0.1049  0.1651 -0.9553
  345HOH     H2 1052   3.155   1.711   0.965  0.2387 -0.2465  0.3883
  346HOH      O 1053   1.397   2.240   1.869 -0.4664 -0.1066  0.3784
  346HOH     H1 1054   1.340   2.290   1.928 -0.1992 -0.0391  0.5837
  346HOH     H2 1055   1.411   2.157   1.915 -0.8056 -0.3258  0.0962
  347HOH      O 1056   0.346   2.916   1.401 -0.4052  0.0804 -0.2725
  347HOH     H1 1057   0.353   2.844   1.338  0.6994 -0.3859  0.3190
  347HOH     H2 1058   0.336   2.872   1.485 -0.5758  0.6555  0.0098
  348HOH      O 1059   0.082   0.906   0.266 -0.1106 -0.0183 -0.1116
  348HOH     H1 1060   0.126   0.931   0.347 -0.1223  1.0043 -0.3837
  348HOH     H2 1061   0.143   0.844   0.224 -0.3206 -0.9283  0.8588
  349HOH      O 1062   0.624   0.744   0.148  0.2370  0.2622 -0.0393
  349HOH     H1 1063   0.564   0.751   0.222 -0.0392 -0.4013 -0.1816
  349HOH     H2 1064   0.684   0.817   0.159 -0.3754  0.7389  0.3098
  350HOH      O 1065   2.428   0.022   0.593 -0.1003 -0.0486 -0.3117
  350HOH     H1 1066   2.521   0.042   0.608 -0.3196 -0.0753  1.5309
  350HOH     H2 1067   2.430  -0.053   0.534  1.1392 -0.7539  0.5241
  351HOH      O 1068   1.733   1.954   3.023 -0.0641  0.0013  0.2209
  351HOH     H1 1069   1.666   1.976   3.088  0.0986  0.1788  0.3302
  351HOH     H2 1070   1.727   1.859   3.014  0.8156 -0.2248  1.5143
  352HOH      O 1071   0.786   2.288   3.309  0.5342  0.3826  0.9477
  352HOH     H1 1072   0.705   2.330   3.338  0.0148  0.0453  0.0610
  352HOH     H2 1073   0.776   2.196   3.332 -0.0296  0.0386 -0.4375
  353HOH      O 1074   3.626   3.214   2.683  0.0031  0.3080  0.1937
  353HOH     H1 1075   3.715   3.246   2.700 -0.1752  0.9964 -0.0708
  353HOH     H2 1076   3.619   3.133   2.734  0.7899  0.2205  0.1885
  354HOH      O 1077   1.584   1.592   2.639  0.1493 -0.5232  0.4697
  354HOH     H1 1078   1.568   1.583   2.734  0.5098 -0.0866  0.5763
  354HOH     H2 1079   1.556   1.508   2.603  0.4804 -0.8926  1.0266
  355HOH      O 1080   3.189   2.966   3.566 -0.3139 -0.2986 -0.7004
  355HOH     H1 1081   3.212   2.873   3.565  0.3491 -0.1543 -0.2419
  355HOH     H2 1082   3.144   2.980   3.483 -0.5636 -1.0575 -0.7157
  356HOH      O 1083   0.902   2.467   0.813 -0.3858  0.3676 -0.0954
  356HOH     H1 1084   0.905   2.477   0.908  1.2356  0.5926 -0.1227
  356HOH     H2 1085   0.848   2.540   0.783 -0.8379  0.3529  0.6315
  357HOH      O 1086   2.102   0.859   0.952 -0.2384  0.4171  0.2498
  357HOH     H1 1087   2.032   0.816   0.903 -0.7314  0.5368  0.8142
  357HOH     H2 1088   2.071   0.859   1.043  0.9958 -0.5257  0.7226
  358HOH      O 1089   2.097   0.440   1.395 -0.3895  0.1898 -0.2804
  358HOH     H1 1090   2.143   0.478   1.320  0.4085  0.2002  0.1888
  358HOH     H2 1091   2.060   0.359   1.362  0.4900 -0.1269 -0.5538
  359HOH      O 1092   1.823   1.877   2.043  0.2980 -0.6364 -0.0908
  359HOH     H1 1093   1.858   1.791   2.063  0.5872 -0.6401 -0.5854
  359HOH     H2 1094   1.897   1.937   2.054  0.3026 -0.5584 -0.4918
  360HOH      O 1095   2.299   0.565   3.572  0.0843 -0.2647  0.1617
  360HOH     H1 1096   2.291   0.607   3.486  0.5460 -0.5484 -0.0297
  360HOH     H2 1097   2.209   0.544   3.597 -0.0588 -0.1446 -0.2394
  361HOH      O 1098   0.774   0.662   2.623  0.1726  0.3586  0.3435
  361HOH     H1 1099   0.744   0.581   2.665  0.5578  0.6338  1.1907
  361HOH     H2 1100   0.696   0.698   2.582  0.2073 -1.0149 -1.1037
  362HOH      O 1101   0.645   2.430   1.750 -0.3190 -0.4067  0.7385
  362HOH     H1 1102   0.702   2.471   1.685 -0.9531  0.0573  0.4578
  362HOH     H2 1103   0.701   2.420   1.827  0.1515  0.0153  0.4638
  363HOH      O 1104   1.396   2.181   1.449  0.4615  0.4140 -0.1803
  363HOH     H1 1105   1.427   2.116   1.512  1.5793  1.3310  0.2981
  363HOH     H2 1106   1.466   2.187   1.384 -0.0870  0.4208 -0.7899
  364HOH      O 1107   2.243   2.430   2.847  0.4519 -0.2581  0.8960
  364HOH     H1 1108   2.152   2.404   2.862  0.2410  0.6516  1.3822
  364HOH     H2 1109   2.282   2.434   2.935  0.7804 -0.0496  0.7475
  365HOH      O 1110   0.098   3.349   2.570 -0.1666 -0.0604  0.2854
  365HOH     H1 1111   0.086   3.443   2.588  0.9703 -0.0676  1.3955
  365HOH     H2 1112   0.182   3.344   2.525 -0.5118 -0.5252 -0.3401
  366HOH      O 1113   3.052   0.138   0.340  0.4187  0.4633 -0.8737
  366HOH     H1 1114   3.057   0.202   0.269 -0.4823  0.5712 -0.8558
  366HOH     H2 1115   3.061   0.190   0.419  0.9536  0.3985 -0.8827
  367HOH      O 1116   0.287   0.125   2.434 -0.2390  0.2463  0.6644
  367HOH     H1 1117   0.303   0.199   2.376  0.8914 -0.5260 -0.0884
  367HOH     H2 1118   0.233   0.065   2.382  0.0225 -0.0623  0.7407
  368HOH      O 1119   2.939   0.315   1.425 -0.3294 -0.1075  0.1229
  368HOH     H1 1120   2.927   0.306   1.330  0.9221  0.3493 -0.1182
  368HOH     H2 1121   2.913   0.405   1.444  0.6336  0.2318 -0.0497
  369HOH      O 1122   2.325   3.742   3.736  0.3069 -0.5796  0.2761
  369HOH     H1 1123   2.309   3.796   3.659 -1.1043 -0.6004  0.5112
  369HOH     H2 1124   2.367   3.663   3.701 -0.0503 -0.4704 -0.4341
  370HOH      O 1125   3.051   3.687   0.527 -0.2808  0.4870 -0.5631
  370HOH     H1 1126   3.146   3.692   0.514 -0.3457  0.3071 -1.1366
  370HOH     H2 1127   3.016   3.763   0.482 -0.3634  0.9899  0.3016
  371HOH      O 1128   0.680   2.931   1.412  0.0855  0.3578 -0.4330
  371HOH     H1 1129   0.642   2.851   1.376 -0.8548  0.8140 -0.5244
  371HOH     H2 1130   0.663   2.925   1.506  0.1705  0.3654 -0.4175
  372HOH      O 1131   3.202   3.031   1.161  0.5822  0.0759 -0.3066
  372HOH     H1 1132   3.279   2.983   1.192  0.3985  0.1778  0.3327
  372HOH     H2 1133   3.171   2.980   1.086  0.7150 -0.4954  0.0145
  373HOH      O 1134   0.460   0.884   3.050 -0.4761  0.6763 -0.2122
  373HOH     H1 1135   0.541   0.848   3.013 -0.7671 -0.8105  0.4632
  373HOH     H2 1136   0.484   0.974   3.075  0.6092  0.6805 -1.0785
  374HOH      O 1137   2.644   3.437   0.194 -0.3021  0.2279  0.8587
  374HOH     H1 1138   2.699   3.418   0.118 -0.8878 -0.0858  0.4935
  374HOH     H2 1139   2.695   3.499   0.246 -0.0219  0.7291  0.0377
  375HOH      O 1140   2.918   1.575   0.533 -0.3614  0.2288  0.0864
  375HOH     H1 1141   2.925   1.655   0.481 -0.5073  0.4833  0.4504
  375HOH     H2 1142   2.861   1.599   0.606 -0.1183 -0.1058  0.3919
  376HOH      O 1143   3.711   1.800   0.851  0.6213 -0.4240  0.0162
  376HOH     H1 1144   3.704   1.786   0.946  0.0172 -0.6139 -0.0470
  376HOH     H2 1145   3.773   1.733   0.821  0.3781 -0.7372  0.2009
  377HOH      O 1146   0.050   3.346   0.980  0.2031  0.0178  0.3003
  377HOH     H1 1147   0.018   3.432   0.953 -1.1022 -0.6520 -0.4453
  377HOH     H2 1148   0.015   3.333   1.068 -0.1842 -0.0337  0.1386
  378HOH      O 1149   3.008   1.869   3.247 -0.5733  0.4212  0.2859
  378HOH     H1 1150   2.953   1.800   3.284 -0.0519 -0.3571 -0.3319
  378HOH     H2 1151   3.075   1.823   3.198  0.5962  1.3269  0.9297
  379HOH      O 1152   1.307   1.008   2.807  0.2429  0.4967  0.0819
  379HOH     H1 1153   1.298   1.036   2.716 -1.1952 -0.4906 -0.1396
  379HOH     H2 1154   1.259   1.074   2.857 -0.2592  0.2427 -0.0578
  380HOH      O 1155   1.930   2.143   2.647 -0.6676  0.4250 -0.7622
  380HOH     H1 1156   1.870   2.080   2.688 -0.6063  0.0320 -1.2445
  380HOH     H2 1157   1.877   2.184   2.579 -0.3739 -0.0074 -1.2677
  381HOH      O 1158   2.933   3.513   1.814 -0.3291 -0.1482  1.0185
  381HOH     H1 1159   2.968   3.575   1.750  0.0055 -0.9201  0.4191
  381HOH     H2 1160   3.010   3.484   1.864 -0.0934 -1.4889  0.0125
  382HOH      O 1161   3.699   1.751   3.393 -0.1929 -0.1491 -0.4034
  382HOH     H1 1162   3.618   1.771   3.348 -0.2214  0.2126 -0.2034
  382HOH     H2 1163   3.768   1.771   3.329 -0.2290  0.4474 -0.2684
  383HOH      O 1164   0.789   1.702   0.806  0.2951 -0.3113 -0.4170
  383HOH     H1 1165   0.873   1.736   0.836 -0.2069 -0.4330  1.3918
  383HOH     H2 1166   0.793   1.609   0.826  0.2298 -0.6139 -1.6874
  384HOH      O 1167   2.380   0.455   0.592 -0.7064 -0.5702  0.0115
  384HOH     H1 1168   2.353   0.453   0.500 -0.3693  0.0109 -0.1150
  384HOH     H2 1169   2.342   0.376   0.630 -1.5292 -0.4101 -0.4323
  385HOH      O 1170   3.655   3.428   0.309 -0.2984  0.5057 -0.4876
  385HOH     H1 1171   3.749   3.444   0.313 -0.2123 -0.0351 -0.2780
  385HOH     H2 1172   3.646   3.343   0.266 -0.6368  0.0473  0.4446
  386HOH      O 1173   0.971   0.893   2.762 -0.5332 -0.6080  0.1379
  386HOH     H1 1174   0.890   0.940   2.782  0.2853  0.7087  0.6298
  386HOH     H2 1175   1.000   0.928   2.678  0.6239  0.7061  0.9844
  387HOH      O 1176   1.435   0.584   3.606  0.1391  0.0873  0.4453
  387HOH     H1 1177   1.369   0.534   3.557 -0.0482  1.2352 -0.5481
  387HOH     H2 1178   1.519   0.548   3.577 -0.0041 -0.0144  0.1541
  388HOH      O 1179   1.974   3.548   1.224 -0.1983  0.8739 -0.3351
  388HOH     H1 1180   1.986   3.571   1.316 -0.1987  0.8627 -0.3322
  388HOH     H2 1181   1.958   3.453   1.224 -0.0955  0.8562 -0.3562
  389HOH      O 1182   3.431   1.521   0.076  0.6210 -0.8035 -1.1869
  389HOH     H1 1183   3.518   1.531   0.038  0.9216 -0.2300 -0.3887
  389HOH     H2 1184   3.374   1.572   0.017  1.1388  0.4032 -0.7114
  390HOH      O 1185   1.791   0.590   1.200 -0.7440  0.6393 -0.2157
  390HOH     H1 1186   1.818   0.671   1.156  0.6094 -0.0712 -0.8013
  390HOH     H2 1187   1.763   0.532   1.130  2.0081 -0.7260 -0.4560
  391HOH      O 1188   0.697   2.178   2.030 -0.0868  0.4854 -0.2752
  391HOH     H1 1189   0.607   2.157   2.007 -0.3639 -0.0558  1.1102
  391HOH     H2 1190   0.694   2.265   2.068 -0.1555  0.2378  0.3132
  392HOH      O 1191   1.144   1.176   1.286 -0.1097 -0.1398 -0.2126
  392HOH     H1 1192   1.154   1.214   1.374 -0.0590 -0.3044 -0.1471
  392HOH     H2 1193   1.055   1.140   1.286 -0.8573  1.4922 -0.8587
  393HOH      O 1194   2.467   0.204   2.356  0.2443  0.3425 -0.0088
  393HOH     H1 1195   2.557   0.173   2.343  0.3013  0.4793  0.0516
  393HOH     H2 1196   2.472   0.298   2.338  0.0394  0.2871 -0.3611
  394HOH      O 1197   3.526   2.479   0.566  0.4051 -0.2316  0.3710
  394HOH     H1 1198   3.498   2.414   0.629  0.4887 -0.5239  0.1114
  394HOH     H2 1199   3.446   2.501   0.517  0.3558 -0.0615  0.5271
  395HOH      O 1200   3.139   2.162   1.475  0.0045  0.0942  0.0003
  395HOH     H1 1201   3.105   2.176   1.386  0.2289  1.3360  0.0845
  395HOH     H2 1202   3.233   2.150   1.462 -0.1382 -1.3273 -0.0410
  396HOH      O 1203   2.309   3.448   1.302 -0.0993  0.5506 -0.0881
  396HOH     H1 1204   2.236   3.396   1.336  0.1474  0.5002  0.3853
  396HOH     H2 1205   2.350   3.484   1.380  0.6639  0.1972 -0.3094
  397HOH      O 1206   2.535   2.853   0.053 -0.3802  0.6013 -0.6048
  397HOH     H1 1207   2.468   2.810   0.106 -0.4891  0.8768 -0.5178
  397HOH     H2 1208   2.614   2.800   0.067 -0.5324  0.3837 -0.5637
  398HOH      O 1209   0.532   3.746   1.880  0.3456 -0.1500 -0.6815
  398HOH     H1 1210   0.507   3.663   1.921  0.3667  0.3107  0.2961
  398HOH     H2 1211   0.627   3.750   1.891  0.3429  0.0150 -0.7120
  399HOH      O 1212   0.318   0.654   1.953 -0.6459  0.0257  0.0396
  399HOH     H1 1213   0.291   0.718   1.886 -0.1296  0.0197 -0.1821
  399HOH     H2 1214   0.398   0.691   1.990 -0.2925 -0.5326 -0.1549
  400HOH      O 1215   0.234   2.618   3.176 -0.4572 -0.3786  0.1324
  400HOH     H1 1216   0.288   2.630   3.098  0.6635  0.7923  0.9947
  400HOH     H2 1217   0.155   2.669   3.158 -0.0058  0.2711 -0.0817
  401HOH      O 1218   3.009   0.147   3.426  0.5089 -0.4208  0.8397
  401HOH     H1 1219   3.042   0.198   3.500  0.4025  0.4631  0.3032
  401HOH     H2 1220   3.040   0.058   3.443  1.5052 -0.0120  1.3441
  402HOH      O 1221   2.933   3.632   0.774 -0.4755  0.3040  0.3707
  402HOH     H1 1222   2.958   3.651   0.684 -0.6678  0.6189  0.3782
  402HOH     H2 1223   2.902   3.542   0.772  0.4184 -0.0202  0.3206
  403HOH      O 1224   1.260   0.534   2.363 -0.2656 -0.2143 -0.1455
  403HOH     H1 1225   1.235   0.623   2.389 -0.7630 -0.4674  0.2859
  403HOH     H2 1226   1.177   0.485   2.363 -0.0738 -0.5649 -0.8684
  404HOH      O 1227   2.443   2.868   2.980  0.0754 -0.0626  0.3634
  404HOH     H1 1228   2.524   2.840   2.936 -0.3840  1.0413 -1.4064
  404HOH     H2 1229   2.452   2.963   2.988 -1.4327  0.2764 -0.9632
  405HOH      O 1230   3.470   1.179   3.731  0.0776  0.1568  0.3805
  405HOH     H1 1231   3.436   1.264   3.758 -1.0217 -0.4098  0.8927
  405HOH     H2 1232   3.417   1.115   3.778  0.7081 -0.8327 -0.1685
  406HOH      O 1233   0.801   1.451   0.935  0.3363 -0.2014  0.0893
  406HOH     H1 1234   0.708   1.436   0.946  0.1299  0.6724 -0.3126
  406HOH     H2 1235   0.842   1.408   1.010 -0.4140 -0.2476  0.4833
  407HOH      O 1236   2.418   3.116   1.955 -0.4590  0.0581  0.3926
  407HOH     H1 1237   2.439   3.183   1.889  0.6158  0.0405  0.6871
  407HOH     H2 1238   2.503   3.083   1.983 -0.9512 -1.0115  0.7001
  408HOH      O 1239   3.702   2.237   2.754 -0.0294  0.3997  0.2857
  408HOH     H1 1240   3.761   2.312   2.765  0.1479  0.1817  0.9597
  408HOH     H2 1241   3.761   2.162   2.745 -0.2037  0.2460  0.4113
  409HOH      O 1242   3.499   2.335   0.300 -0.5092 -0.0139  0.3308
  409HOH     H1 1243   3.480   2.304   0.389  0.8834 -1.0875  0.3245
  409HOH     H2 1244   3.569   2.399   0.312  0.4711 -0.9558  0.0029
  410HOH      O 1245   3.699   2.443   0.055  0.2252  0.4633  0.6064
  410HOH     H1 1246   3.680   2.512   0.119  0.1302  0.7639  0.2639
  410HOH     H2 1247   3.670   2.480  -0.028  0.9850  0.3643  0.2805
  411HOH      O 1248   3.198   3.427   1.069  0.5306  0.8195 -0.0943
  411HOH     H1 1249   3.264   3.359   1.067  0.1462  0.4329  0.0149
  411HOH     H2 1250   3.122   3.389   1.026  0.1851  1.0394  0.3001
  412HOH      O 1251   0.330   2.025   3.030  0.5053  0.2469  0.1494
  412HOH     H1 1252   0.382   1.948   3.049  0.2267 -0.1478 -0.5900
  412HOH     H2 1253   0.380   2.072   2.963  0.3366  0.3304  0.0799
  413HOH      O 1254   3.403   3.530   0.304  0.1879  0.5723  0.2043
  413HOH     H1 1255   3.487   3.485   0.296  0.2801  0.7719  0.0353
  413HOH     H2 1256   3.345   3.466   0.344 -0.0163 -0.1331 -1.1068
  414HOH      O 1257   3.682   0.085   3.120 -0.1978  0.2006  0.2101
  414HOH     H1 1258   3.625   0.009   3.132  0.0196  0.0269  0.1723
  414HOH     H2 1259   3.645   0.132   3.045 -1.1473  0.8996  1.0669
  415HOH      O 1260   0.338   0.626   2.706  0.4684  0.0853 -0.0781
  415HOH     H1 1261   0.394   0.552   2.682 -0.1379 -0.6098  0.5243
  415HOH     H2 1262   0.266   0.624   2.643  0.3929  0.0853  0.0069
  416HOH      O 1263   3.604   3.144   3.656  0.1398  0.4249  0.5271
  416HOH     H1 1264   3.685   3.133   3.706  0.6610  0.9646 -0.1516
  416HOH     H2 1265   3.534   3.133   3.720  0.7142 -0.7593  1.0124
  417HOH      O 1266   3.305   3.459   1.672 -0.0745 -0.9857 -0.0645
  417HOH     H1 1267   3.246   3.462   1.596  0.3437 -0.9165 -0.3904
  417HOH     H2 1268   3.387   3.495   1.640  0.0340 -0.7141  0.4941
  418HOH      O 1269   0.049   3.618   2.575 -0.1451 -0.9090  0.0893
  418HOH     H1 1270   0.089   3.640   2.491 -0.1547 -0.1687  0.2627
  418HOH     H2 1271  -0.033   3.668   2.576  0.2403 -0.2535  0.8634
  419HOH      O 1272   2.123   1.719   1.077 -0.5531  0.1746 -0.0258
  419HOH     H1 1273   2.120   1.670   0.995 -1.0400  0.7904 -0.3962
  419HOH     H2 1274   2.117   1.653   1.145  0.5824 -0.4205 -0.4465
  420HOH      O 1275   0.293   3.575   0.778 -0.0494  0.8538 -0.1963
  420HOH     H1 1276   0.284   3.511   0.707 -0.3347  1.7064 -0.9734
  420HOH     H2 1277   0.221   3.636   0.764 -0.9535  0.3346  1.6670
  421HOH      O 1278   2.541   3.008   2.725  0.2918  0.1139  0.2465
  421HOH     H1 1279   2.620   3.051   2.694  0.4300  0.1751  0.6735
  421HOH     H2 1280   2.529   3.040   2.815  0.7874 -1.2321  0.8475
  422HOH      O 1281   2.870   1.940   1.061 -0.1462 -0.4895  0.4665
  422HOH     H1 1282   2.880   1.960   1.154 -1.5423  0.7373  0.4349
  422HOH     H2 1283   2.809   1.866   1.058  0.2148 -0.7925  0.5201
  423HOH      O 1284   2.443   1.544   1.673  0.8084  0.3170  0.0646
  423HOH     H1 1285   2.407   1.577   1.755  0.9231 -0.0456  0.2655
  423HOH     H2 1286   2.414   1.607   1.607  0.4830  0.4621  0.3408
  424HOH      O 1287   0.729   2.937   0.768  0.5545 -0.2277  0.2211
  424HOH     H1 1288   0.701   2.980   0.687  1.9569  0.3719 -0.0118
  424HOH     H2 1289   0.648   2.915   0.814 -0.2653  1.1085 -0.4761
  425HOH      O 1290   2.109   2.125   1.802  0.3983  0.1312  0.0827
  425HOH     H1 1291   2.169   2.149   1.731 -0.6936  0.4249 -0.8132
  425HOH     H2 1292   2.137   2.177   1.877  0.9813  0.5771 -0.4277
  426HOH      O 1293   1.011   3.445   1.424  0.3226  0.7886 -0.1706
  426HOH     H1 1294   0.969   3.365   1.455  0.7264  0.6727  0.0879
  426HOH     H2 1295   0.945   3.513   1.435  0.2198  0.6201  0.2777
  427HOH      O 1296   1.629   3.480   0.326 -0.2132 -0.0343 -0.8663
  427HOH     H1 1297   1.567   3.552   0.313 -0.7922 -0.5879 -1.3023
  427HOH     H2 1298   1.651   3.451   0.238 -0.1141 -0.5037 -0.6911
  428HOH      O 1299   2.195   0.687   2.120 -0.3530  0.0281 -0.5847
  428HOH     H1 1300   2.214   0.701   2.027 -1.1186  0.4330 -0.6990
  428HOH     H2 1301   2.251   0.614   2.146  0.5427  0.4962 -1.1263
  429HOH      O 1302   0.195   2.890   0.518 -0.4526  0.6041  0.0855
  429HOH     H1 1303   0.197   2.796   0.498  0.7330  0.2514  1.4804
  429HOH     H2 1304   0.136   2.927   0.453  1.1775 -0.6302 -2.4638
  430HOH      O 1305   0.614   2.399   1.059  0.0358  0.0295 -0.0078
  430HOH     H1 1306   0.685   2.461   1.070  0.2180 -0.1834  0.0251
  430HOH     H2 1307   0.577   2.420   0.974  0.6907 -0.4123 -0.4176
  431HOH      O 1308   0.452   0.388   2.161 -0.4238  0.9753 -0.2889
  431HOH     H1 1309   0.497   0.466   2.194 -0.2090  0.4803  0.6680
  431HOH     H2 1310   0.519   0.341   2.112 -0.1534  0.7232  0.3047
  432HOH      O 1311   2.058   3.400   2.595 -0.2367  0.3568  0.1167
  432HOH     H1 1312   2.099   3.479   2.560 -0.7897 -0.0352 -1.6574
  432HOH     H2 1313   2.125   3.332   2.586 -0.7356 -0.0124 -1.5795
  433HOH      O 1314   2.398   1.565   0.918 -0.0276 -0.0042 -0.1063
  433HOH     H1 1315   2.311   1.536   0.891  0.4555 -1.1178 -0.5897
  433HOH     H2 1316   2.407   1.652   0.879 -0.8322  0.0418 -0.2249
  434HOH      O 1317   3.705   2.082   3.547  0.1347  0.3711 -0.4786
  434HOH     H1 1318   3.722   2.164   3.594  0.9396  0.2164 -0.4580
  434HOH     H2 1319   3.615   2.090   3.515 -0.4317  0.5253  0.9949
  435HOH      O 1320   1.669   1.461   1.347 -0.2656 -0.0978 -0.0750
  435HOH     H1 1321   1.740   1.523   1.361 -0.4220  0.1837 -0.5112
  435HOH     H2 1322   1.683   1.394   1.414  0.7196 -0.3308 -0.4806
  436HOH      O 1323   3.028   0.819   1.505  0.2627 -0.6166  0.1119
  436HOH     H1 1324   2.996   0.732   1.530  0.7085 -0.5779  0.8571
  436HOH     H2 1325   3.091   0.801   1.435 -0.1554 -0.8246 -0.2250
  437HOH      O 1326   3.215   2.068   2.390  0.1160  0.6784  0.2340
  437HOH     H1 1327   3.187   2.153   2.423  0.1361  0.8290 -0.1293
  437HOH     H2 1328   3.161   2.054   2.312  0.4455  0.5790  0.0201
  438HOH      O 1329   2.859   3.576   2.270  0.8306 -0.5565  0.3902
  438HOH     H1 1330   2.828   3.569   2.180  0.8040  0.3883  0.3016
  438HOH     H2 1331   2.954   3.570   2.262  0.8730  0.1700  0.2015
  439HOH      O 1332   3.136   2.836   1.429 -0.3520  0.2158 -0.1376
  439HOH     H1 1333   3.214   2.782   1.417 -0.5134 -0.0836  0.1259
  439HOH     H2 1334   3.130   2.887   1.349  1.0079  1.4278  0.4376
  440HOH      O 1335   1.266   1.514   1.788 -0.3156  0.1516 -0.0381
  440HOH     H1 1336   1.342   1.541   1.737 -0.0025  0.0916  0.3892
  440HOH     H2 1337   1.293   1.432   1.830 -0.4812  0.3262  0.4181
  441HOH      O 1338   1.587   2.276   2.410 -0.2763 -0.9117 -0.5140
  441HOH     H1 1339   1.517   2.320   2.457  0.2126 -0.5497 -0.0932
  441HOH     H2 1340   1.547   2.246   2.328 -0.8697 -0.5757 -0.3562
  442HOH      O 1341   2.384   0.133   2.893 -0.6055 -0.0545  0.2872
  442HOH     H1 1342   2.471   0.099   2.873 -0.7044 -0.0621 -0.1577
  442HOH     H2 1343   2.378   0.128   2.988 -0.2298 -0.3192  0.3047
  443HOH      O 1344   3.379   1.835   3.492 -0.1848  0.6058 -0.3768
  443HOH     H1 1345   3.314   1.785   3.543 -0.0992 -0.4325 -1.2173
  443HOH     H2 1346   3.361   1.926   3.514 -0.9253  0.2656  0.5813
  444HOH      O 1347   0.875   1.828   3.260 -0.7335 -0.1531 -0.2421
  444HOH     H1 1348   0.875   1.739   3.294 -1.2636 -0.2752 -0.5415
  444HOH     H2 1349   0.928   1.823   3.180 -0.8543 -0.2266 -0.3185
  445HOH      O 1350   2.138   2.256   2.300 -1.0564  0.1790 -0.4965
  445HOH     H1 1351   2.073   2.219   2.360 -1.2203  0.4526 -0.5015
  445HOH     H2 1352   2.150   2.346   2.330 -0.9048  0.2215 -0.6816
  446HOH      O 1353   3.237   1.022   3.386  0.5853  0.2494  0.0292
  446HOH     H1 1354   3.200   0.941   3.352  0.4316  0.2810  0.1194
  446HOH     H2 1355   3.183   1.043   3.462 -0.2524  1.1529 -0.7609
  447HOH      O 1356   1.270   3.641   1.142  0.1197 -0.1407  0.2966
  447HOH     H1 1357   1.331   3.569   1.131 -0.3348 -0.6813  1.0802
  447HOH     H2 1358   1.218   3.617   1.219 -0.6578  0.5862  0.0370
  448HOH      O 1359   2.986   3.201   1.860 -0.2720 -0.2674 -0.0987
  448HOH     H1 1360   2.993   3.297   1.856 -1.2297 -0.1885 -0.6360
  448HOH     H2 1361   2.978   3.174   1.768 -1.0689 -0.7491  0.0959
  449HOH      O 1362   0.334   3.655   3.240  0.2597  0.6914 -0.8927
  449HOH     H1 1363   0.244   3.642   3.270  0.7345  0.0388  0.4237
  449HOH     H2 1364   0.373   3.568   3.240  0.9799  0.9913 -1.1533
  450HOH      O 1365   0.513   1.265   2.112  0.0207  0.6161  0.0338
  450HOH     H1 1366   0.496   1.291   2.021 -0.5107  0.0897 -0.0374
  450HOH     H2 1367   0.429   1.279   2.156  0.0510  0.1482  0.2532
  451HOH      O 1368   0.401   3.350   1.127 -0.9319  0.4916 -0.1783
  451HOH     H1 1369   0.404   3.429   1.074  0.4732  0.2533 -0.5316
  451HOH     H2 1370   0.373   3.281   1.066  0.9669  0.1602 -0.8021
  452HOH      O 1371   2.820   3.411   3.738 -0.1878 -0.3113  0.0123
  452HOH     H1 1372   2.915   3.420   3.742 -0.2456  3.0321 -0.2910
  452HOH     H2 1373   2.800   3.408   3.645 -0.3140  0.8606 -0.0345
  453HOH      O 1374   3.180   0.755   3.321 -0.1253 -0.0238  0.0537
  453HOH     H1 1375   3.102   0.777   3.270 -0.6710  0.8596  1.1746
  453HOH     H2 1376   3.152   0.685   3.379 -0.6012  1.2021  1.4342
  454HOH      O 1377   3.367   2.910   2.673  0.6582 -0.2022 -0.5832
  454HOH     H1 1378   3.460   2.925   2.687  0.7116 -0.3316 -0.7886
  454HOH     H2 1379   3.326   2.936   2.755  0.7932  0.5749 -0.7458
  455HOH      O 1380   2.282   0.079   3.471 -0.5427  0.2059  0.5015
  455HOH     H1 1381   2.227   0.136   3.417 -0.1149 -0.2981 -0.5190
  455HOH     H2 1382   2.366   0.123   3.476 -0.0348 -0.5216 -0.7548
  456HOH      O 1383   2.159   0.127   1.410 -0.2144  0.1595 -0.1169
  456HOH     H1 1384   2.135   0.043   1.447 -0.6896  0.4572  0.2773
  456HOH     H2 1385   2.254   0.122   1.397 -0.3245 -0.6779 -0.7473
  457HOH      O 1386   1.883   3.584   0.063 -0.2630 -0.3777 -0.1122
  457HOH     H1 1387   1.809   3.526   0.078 -0.2357 -0.2822  0.4657
  457HOH     H2 1388   1.952   3.528   0.030 -1.0225 -0.2429 -2.2392
  458HOH      O 1389   2.324   2.330   3.389  0.0943 -0.3005 -0.4041
  458HOH     H1 1390   2.259   2.397   3.414  0.2412 -0.2189 -0.2352
  458HOH     H2 1391   2.290   2.249   3.426  0.3716 -0.1594  0.1765
  459HOH      O 1392   0.120   2.027   2.768  0.0807 -0.4770 -0.4193
  459HOH     H1 1393   0.138   1.939   2.798 -0.0478 -0.4193 -0.1726
  459HOH     H2 1394   0.202   2.075   2.783  0.2795 -0.6448 -0.9125
  460HOH      O 1395   0.999   1.994   2.819  0.7427 -0.5861 -0.1623
  460HOH     H1 1396   1.007   2.052   2.894  0.7415 -0.9736  0.1415
  460HOH     H2 1397   1.009   1.906   2.855  0.9443 -0.7677 -0.6440
  461HOH      O 1398   1.902   1.554   3.207  0.0470  0.0797 -0.1025
  461HOH     H1 1399   1.850   1.477   3.228 -0.3274 -0.0626 -1.3600
  461HOH     H2 1400   1.972   1.556   3.272 -0.2318 -1.0269  0.2580
  462HOH      O 1401   1.942   3.248   2.147  0.3433 -0.0451  0.0405
  462HOH     H1 1402   2.017   3.233   2.089  0.5498 -0.8802  0.4829
  462HOH     H2 1403   1.955   3.336   2.181  0.3038  0.4024 -1.0334
  463HOH      O 1404   3.660   0.249   3.493 -0.0107 -0.4498 -0.1610
  463HOH     H1 1405   3.614   0.182   3.443  0.9950 -2.2332  1.1118
  463HOH     H2 1406   3.592   0.294   3.543 -0.6426 -1.0403 -0.4724
  464HOH      O 1407   1.658   3.218   2.171  0.2470  0.5747  0.1193
  464HOH     H1 1408   1.629   3.307   2.152 -0.8091  0.2649  0.1972
  464HOH     H2 1409   1.754   3.222   2.161  0.1331  1.3800 -1.2753
  465HOH      O 1410   2.970   2.823   2.912 -0.3459 -0.1134 -0.3589
  465HOH     H1 1411   3.029   2.887   2.952 -1.1677  0.6288 -0.2621
  465HOH     H2 1412   3.026   2.770   2.856  0.3323  0.9700 -0.7709
  466HOH      O 1413   2.607   3.682   3.420 -0.0397 -0.3360 -0.1199
  466HOH     H1 1414   2.674   3.657   3.484  0.4145 -0.6891 -0.7116
  466HOH     H2 1415   2.583   3.772   3.444  0.4062 -0.3231  0.3023
  467HOH      O 1416   2.615   1.490   1.093 -0.5320  0.2207  0.2160
  467HOH     H1 1417   2.658   1.409   1.067  0.0253  0.1848  1.1581
  467HOH     H2 1418   2.537   1.495   1.037  0.1319 -0.2535 -0.8037
  468HOH      O 1419   3.171   3.007   0.310 -0.2436 -0.4079 -0.0848
  468HOH     H1 1420   3.093   2.967   0.271  0.0358  0.5217 -1.8106
  468HOH     H2 1421   3.243   2.947   0.286 -0.0431  0.2590 -1.3252
  469HOH      O 1422   1.028   2.173   0.106 -0.1397  0.0073 -0.3151
  469HOH     H1 1423   0.946   2.184   0.154  0.1571  0.8179  0.0353
  469HOH     H2 1424   1.001   2.168   0.014 -0.6436 -0.7085 -0.1438
  470HOH      O 1425   2.582   2.405   1.408  0.5223  0.5361  0.2360
  470HOH     H1 1426   2.652   2.446   1.459  0.6524  0.6697 -0.0430
  470HOH     H2 1427   2.520   2.373   1.473  1.0281  0.0808  0.5154
  471HOH      O 1428   3.169   3.417   1.911  0.5968  0.5203  0.1041
  471HOH     H1 1429   3.215   3.427   1.828 -1.0346  0.3892 -0.8961
  471HOH     H2 1430   3.182   3.501   1.956  0.4863  1.0759 -0.8509
  472HOH      O 1431   1.649   1.918   1.415 -0.2276 -0.1056 -0.2071
  472HOH     H1 1432   1.580   1.935   1.479 -0.2279 -0.3253 -0.1469
  472HOH     H2 1433   1.704   1.996   1.417 -0.5309  0.1119 -0.3268
  473HOH      O 1434   0.452   0.430   0.048  0.4378 -0.2285  0.8018
  473HOH     H1 1435   0.541   0.424   0.081  1.0903 -1.8404 -0.9109
  473HOH     H2 1436   0.409   0.351   0.081  0.2556 -0.4387  0.0840
  474HOH      O 1437   1.704   2.182   1.628 -0.1363  0.3403 -0.4990
  474HOH     H1 1438   1.640   2.249   1.653  0.2697  0.1363  1.3958
  474HOH     H2 1439   1.738   2.211   1.544 -1.5555  1.3018 -0.8120
  475HOH      O 1440   1.063   2.920   2.768 -0.0742 -0.5312  0.4946
  475HOH     H1 1441   1.097   2.925   2.857 -0.9412  0.6193  0.8035
  475HOH     H2 1442   1.085   3.005   2.729 -1.2335 -0.3326  0.2202
  476HOH      O 1443   0.761   1.077   0.314 -0.3250  0.1771 -0.5291
  476HOH     H1 1444   0.773   1.010   0.381  0.9469  0.4614 -0.4239
  476HOH     H2 1445   0.666   1.085   0.305 -0.5931  0.4560  1.5625
  477HOH      O 1446   0.890   2.240   1.389  0.3638  0.3330  0.1840
  477HOH     H1 1447   0.823   2.180   1.422 -0.1445  0.2363 -0.9486
  477HOH     H2 1448   0.970   2.188   1.385 -0.0687 -0.3125 -0.7813
  478HOH      O 1449   0.910   3.636   2.769  0.2025  0.4369 -0.2673
  478HOH     H1 1450   0.997   3.603   2.791  0.4718  0.7446 -0.8394
  478HOH     H2 1451   0.851   3.585   2.824  0.6211 -0.7753 -0.8638
  479HOH      O 1452   0.998   0.818   0.664  0.0494 -0.1558  0.1919
  479HOH     H1 1453   0.982   0.799   0.572 -1.1454 -1.0912  0.5320
  479HOH     H2 1454   1.093   0.814   0.674  0.1465 -2.2184 -0.6180
  480HOH      O 1455   3.017   2.688   1.151 -0.2484  0.1374  0.1354
  480HOH     H1 1456   2.961   2.717   1.223  0.9057 -0.0425  1.1926
  480HOH     H2 1457   2.993   2.596   1.137  0.8537 -0.5334  1.8438
  481HOH      O 1458   3.382   2.708   3.484  0.6540 -0.2915  0.1805
  481HOH     H1 1459   3.375   2.683   3.392 -0.2063  0.5450 -0.0126
  481HOH     H2 1460   3.412   2.798   3.482  0.7014 -0.2892  0.7242
  482HOH      O 1461   2.866   2.660   2.522  0.0280 -0.6653  0.1139
  482HOH     H1 1462   2.822   2.736   2.484  1.0107 -0.1432 -0.0420
  482HOH     H2 1463   2.795   2.602   2.549 -0.7500 -0.5371 -1.4345
  483HOH      O 1464   3.450   2.961   0.670 -0.1433 -0.4897  0.3473
  483HOH     H1 1465   3.441   3.011   0.751 -1.7584  0.1381 -0.1493
  483HOH     H2 1466   3.404   2.879   0.688 -0.2415 -0.4742  0.1650
  484HOH      O 1467   1.036   1.311   2.530 -1.1800  0.4874  0.1256
  484HOH     H1 1468   1.091   1.267   2.464 -0.3617  1.2571  0.2659
  484HOH     H2 1469   0.959   1.340   2.481 -0.9405  0.3734 -0.3307
  485HOH      O 1470   1.631   1.221   0.685 -0.5212 -0.0787 -0.2529
  485HOH     H1 1471   1.617   1.243   0.593  1.0050 -0.1073 -0.5472
  485HOH     H2 1472   1.671   1.300   0.723 -0.7721 -0.1999  0.2886
  486HOH      O 1473   0.682   2.866   2.308 -0.0273 -0.1920  0.1945
  486HOH     H1 1474   0.669   2.911   2.224  1.0429 -0.2850 -0.0467
  486HOH     H2 1475   0.653   2.929   2.374  0.6610  0.5496 -0.1791
  487HOH      O 1476   1.770   2.139   1.345  0.0895  1.1190  0.0578
  487HOH     H1 1477   1.863   2.154   1.330  0.4806 -0.6188  0.3358
  487HOH     H2 1478   1.730   2.154   1.259  1.1780 -1.2802 -1.0547
  488HOH      O 1479   0.716   2.038   3.361 -0.5276 -0.2457 -0.3820
  488HOH     H1 1480   0.690   2.007   3.448  0.1945 -0.2557 -0.1560
  488HOH     H2 1481   0.770   1.967   3.326  0.5685  0.4243 -0.1445
  489HOH      O 1482   1.231   0.172   0.560 -0.2840  0.2577  0.3601
  489HOH     H1 1483   1.290   0.173   0.485 -0.6508  0.1199  0.0694
  489HOH     H2 1484   1.243   0.257   0.602 -0.1390  0.3637  0.1030
  490HOH      O 1485   1.295   0.122   2.600  0.4913  1.7023  0.4406
  490HOH     H1 1486   1.235   0.140   2.672 -0.6318  0.7236 -0.1733
  490HOH     H2 1487   1.238   0.107   2.524  1.4177 -0.1347 -0.0077
  491HOH      O 1488   2.239   3.092   1.468  0.3373 -0.5728  0.6517
  491HOH     H1 1489   2.202   3.176   1.495  0.7409 -0.3967  0.6631
  491HOH     H2 1490   2.194   3.027   1.523 -1.3638 -0.5977 -0.5843
  492HOH      O 1491   1.990   1.494   0.585  0.1824 -0.0054 -0.3287
  492HOH     H1 1492   1.915   1.528   0.634  0.2033  0.0935 -0.3653
  492HOH     H2 1493   1.976   1.399   0.583  0.1746 -0.0099 -0.1408
  493HOH      O 1494   3.053   0.533   0.079  0.3174 -0.1330 -0.1361
  493HOH     H1 1495   3.129   0.486   0.114  0.4234  0.2758  0.1980
  493HOH     H2 1496   3.091   0.608   0.032  0.1118  0.7879  1.0787
  494HOH      O 1497   2.731   2.536   3.632  0.5306  0.1705  0.3133
  494HOH     H1 1498   2.804   2.598   3.633 -0.6469  1.6572  0.0270
  494HOH     H2 1499   2.730   2.499   3.721  0.5900  1.4672  0.9012
  495HOH      O 1500   2.948   2.911   0.217  0.2665  0.0190 -0.0406
  495HOH     H1 1501   2.878   2.957   0.262  0.2516 -0.9622  1.0109
  495HOH     H2 1502   2.904   2.855   0.154  0.1453 -0.2011  0.2415
  496HOH      O 1503   2.313   2.773   3.462  0.7510 -0.0028 -0.2184
  496HOH     H1 1504   2.305   2.776   3.366  1.2583 -0.7153 -0.3050
  496HOH     H2 1505   2.341   2.861   3.487 -1.3541  0.8546 -0.4732
  497HOH      O 1506   1.661   2.670   0.762  0.3557 -0.3390  0.1686
  497HOH     H1 1507   1.642   2.652   0.854  1.0012  0.4128  0.4711
  497HOH     H2 1508   1.697   2.759   0.761  0.5732 -0.4116 -0.7777
  498HOH      O 1509   1.378   2.810   0.938 -0.1131  0.3158  0.0896
  498HOH     H1 1510   1.368   2.719   0.966  0.4245  0.3201  0.3075
  498HOH     H2 1511   1.300   2.827   0.884 -0.7477  0.0423  0.8747
  499HOH      O 1512   3.421   1.641   3.042  0.0795 -0.7722 -0.5002
  499HOH     H1 1513   3.495   1.582   3.055  1.0195  0.1610 -1.2189
  499HOH     H2 1514   3.432   1.709   3.109  0.2526 -0.2980 -0.9957
  500HOH      O 1515   0.779   3.492   2.951 -0.2300  0.3793  0.1693
  500HOH     H1 1516   0.727   3.552   3.004 -0.6165  0.6184 -0.4589
  500HOH     H2 1517   0.719   3.421   2.929 -0.4501  0.8604 -0.9056
  501HOH      O 1518   0.174   1.742   2.557 -0.5734  0.4817  0.0805
  501HOH     H1 1519   0.141   1.721   2.644  1.0388  0.6867  0.8219
  501HOH     H2 1520   0.238   1.812   2.572  1.0021 -0.6010 -0.9756
  502HOH      O 1521   1.210   1.384   0.299 -0.1582  0.2262  0.4932
  502HOH     H1 1522   1.127   1.407   0.257  0.2790 -1.4498 -1.6545
  502HOH     H2 1523   1.276   1.434   0.251  0.2485 -0.7415 -0.0302
  503HOH      O 1524   0.235   2.030   3.478 -0.0125  0.0042  0.0347
  503HOH     H1 1525   0.150   2.029   3.521  0.0943  0.2889  0.2628
  503HOH     H2 1526   0.266   2.120   3.489  0.0249  0.0844 -0.6318
  504HOH      O 1527   3.348   3.343   2.227 -0.1611 -0.8015 -0.3707
  504HOH     H1 1528   3.301   3.386   2.156 -0.0005 -1.0337 -0.6214
  504HOH     H2 1529   3.411   3.286   2.184 -0.2295 -1.1376 -0.0490
  505HOH      O 1530   2.127   0.878   0.080 -0.1383 -0.0345 -0.4799
  505HOH     H1 1531   2.057   0.913   0.134 -1.0769 -0.4911 -1.3278
  505HOH     H2 1532   2.170   0.812   0.134 -0.9516 -0.3778 -0.2307
  506HOH      O 1533   1.735   1.202   2.640 -0.2592 -0.3206  0.8564
  506HOH     H1 1534   1.754   1.228   2.730 -0.3224  0.7833  0.5774
  506HOH     H2 1535   1.647   1.238   2.623 -0.2903 -0.6049  0.3872
  507HOH      O 1536   1.987   1.644   0.335  0.1152  0.1089  0.2127
  507HOH     H1 1537   2.010   1.614   0.423  0.5312 -1.0721 -0.2682
  507HOH     H2 1538   1.992   1.740   0.341  0.2061  0.0638  1.4400
  508HOH      O 1539   2.138   1.535   0.867 -0.0754  0.3765  0.1678
  508HOH     H1 1540   2.137   1.440   0.874  0.2835  0.3651  0.1158
  508HOH     H2 1541   2.121   1.553   0.774 -0.8980  0.3929  0.3121
  509HOH      O 1542   2.316   2.873   3.200  0.5032 -0.2133 -0.2020
  509HOH     H1 1543   2.227   2.899   3.176  0.2000 -1.5487 -0.6950
  509HOH     H2 1544   2.361   2.864   3.116  0.4070 -1.7285 -0.1434
  510HOH      O 1545   1.357   0.734   2.730  0.6662  0.1592  0.7677
  510HOH     H1 1546   1.312   0.681   2.797  0.0213  0.1941  0.3841
  510HOH     H2 1547   1.336   0.824   2.754 -0.3700  0.1580  0.0291
  511HOH      O 1548   0.456   1.178   1.019  0.5370  0.2891 -1.1420
  511HOH     H1 1549   0.381   1.213   1.066  1.6487  0.7207  0.4970
  511HOH     H2 1550   0.419   1.116   0.956 -1.1446 -1.1412  0.9616
  512HOH      O 1551   3.262   1.278   2.475  0.0160 -0.0936 -0.7898
  512HOH     H1 1552   3.304   1.342   2.418 -0.1593 -0.3793 -1.2479
  512HOH     H2 1553   3.203   1.229   2.418  0.3246 -0.8254 -0.5063
  513HOH      O 1554   0.580   0.486   1.322 -0.0161  0.6942  0.0574
  513HOH     H1 1555   0.636   0.502   1.246 -0.0411 -0.4088 -0.2349
  513HOH     H2 1556   0.622   0.532   1.394  0.8496  0.5293 -0.3149
  514HOH      O 1557   1.947   0.866   1.175  0.0108  0.1453 -0.7100
  514HOH     H1 1558   1.947   0.830   1.264 -1.6121 -1.3538 -1.2161
  514HOH     H2 1559   1.905   0.952   1.184  0.2533  0.2017  0.0040
  515HOH      O 1560   1.804   0.564   0.908 -0.2344 -0.6840  0.3369
  515HOH     H1 1561   1.734   0.517   0.862 -0.0349 -0.5033 -0.1683
  515HOH     H2 1562   1.869   0.496   0.927 -0.0385 -0.6654 -0.2124
  516HOH      O 1563   2.684   2.604   1.983  0.1194  0.0039 -0.0512
  516HOH     H1 1564   2.766   2.601   2.032 -0.3937 -0.2452  0.8477
  516HOH     H2 1565   2.703   2.558   1.901  0.6230 -0.9710  0.5689
  517HOH      O 1566   2.310   0.226   0.745 -0.2071  0.4561  0.5178
  517HOH     H1 1567   2.247   0.192   0.809 -0.8845  1.0583  0.2080
  517HOH     H2 1568   2.337   0.149   0.695 -0.3371  0.1107  0.9706
  518HOH      O 1569   0.998   0.433   2.372 -0.3077 -0.3091  0.3826
  518HOH     H1 1570   0.944   0.393   2.304  0.0707  0.5454 -0.4705
  518HOH     H2 1571   0.990   0.374   2.447  0.5920 -2.2616 -0.8847
  519HOH      O 1572   1.065   0.461   2.870 -0.6624 -0.1145  0.8440
  519HOH     H1 1573   1.015   0.519   2.927 -0.2226  1.0219  0.1345
  519HOH     H2 1574   1.084   0.513   2.792 -0.4472 -1.3030  0.0414
  520HOH      O 1575   2.638   3.359   2.966 -0.2028 -0.0157 -0.4622
  520HOH     H1 1576   2.699   3.404   2.907 -0.3196 -0.2388 -0.7578
  520HOH     H2 1577   2.682   3.358   3.051  0.5031 -0.7591 -0.8139
  521HOH      O 1578   2.414   2.553   3.579 -0.2277 -0.0207 -0.1005
  521HOH     H1 1579   2.509   2.548   3.568 -0.0587  0.3711  0.9553
  521HOH     H2 1580   2.389   2.633   3.532  0.2269  0.7721  0.9382
  522HOH      O 1581   2.692   1.576   1.747  0.0327  0.0002  0.3680
  522HOH     H1 1582   2.599   1.576   1.725  0.2111 -0.3147 -0.4416
  522HOH     H2 1583   2.736   1.555   1.665  0.8548  0.6770  0.6116
  523HOH      O 1584   1.214   1.014   3.164  0.3383  0.4405  0.3806
  523HOH     H1 1585   1.205   1.079   3.234  0.3131 -0.5502  1.3533
  523HOH     H2 1586   1.129   1.012   3.122  0.4117  1.1938  0.1694
  524HOH      O 1587   1.133   2.988   1.152  0.3044  0.1685 -0.4873
  524HOH     H1 1588   1.052   2.981   1.203  0.2089 -0.2724 -0.6914
  524HOH     H2 1589   1.115   2.938   1.072  1.1732 -0.9591 -0.0350
  525HOH      O 1590   3.475   2.477   1.450 -0.2375 -0.1285  0.0031
  525HOH     H1 1591   3.387   2.496   1.419 -0.0767  0.4772 -0.1012
  525HOH     H2 1592   3.533   2.526   1.392  0.1754 -0.5209  0.0674
  526HOH      O 1593   2.372   3.740   0.280  0.0573 -0.4587 -0.0585
  526HOH     H1 1594   2.308   3.693   0.334 -0.8233  0.7495  0.0517
  526HOH     H2 1595   2.347   3.720   0.190  0.1483 -0.7657 -0.0163
  527HOH      O 1596   2.667   0.667   2.013 -0.5282 -0.5036  0.2506
  527HOH     H1 1597   2.757   0.663   1.980 -0.5035 -1.0325  0.3658
  527HOH     H2 1598   2.614   0.689   1.936 -0.3728 -0.8465  0.0436
  528HOH      O 1599   0.966   2.830   0.938 -0.4185 -0.1076 -0.4645
  528HOH     H1 1600   0.887   2.837   0.885 -0.2085  0.1971 -0.7435
  528HOH     H2 1601   1.036   2.812   0.875 -0.1724  0.2258 -0.2946
  529HOH      O 1602   2.153   0.811   3.145 -0.3537 -0.5334 -0.5801
  529HOH     H1 1603   2.097   0.888   3.133  0.1470 -0.2032 -0.8653
  529HOH     H2 1604   2.171   0.780   3.056 -0.3899 -0.8663 -0.4745
  530HOH      O 1605   0.008   2.489   2.938 -0.1831  0.2182  0.4936
  530HOH     H1 1606  -0.058   2.426   2.910  0.2845 -0.3368  0.5980
  530HOH     H2 1607   0.085   2.436   2.958  0.6454  0.9172 -0.6189
  531HOH      O 1608   2.581   2.475   0.725 -0.7754  0.2125 -0.5771
  531HOH     H1 1609   2.503   2.530   0.725 -0.9211  0.0145 -0.0439
  531HOH     H2 1610   2.633   2.507   0.799 -0.7389 -0.1925 -0.4219
  532HOH      O 1611   1.156   1.825   1.289  0.1772 -0.5951  0.5971
  532HOH     H1 1612   1.170   1.788   1.202 -1.0215 -0.5861  0.3676
  532HOH     H2 1613   1.215   1.776   1.346 -0.2508 -1.8040  0.0597
  533HOH      O 1614   0.210   0.013   0.360  0.3752  0.2216  0.0114
  533HOH     H1 1615   0.202   0.016   0.456  0.2922  0.8777 -0.0069
  533HOH     H2 1616   0.291   0.060   0.342  0.1601  0.4880 -0.2654
  534HOH      O 1617   0.065   0.277   2.333  0.4976 -0.4203  0.0029
  534HOH     H1 1618   0.122   0.333   2.386  0.7610 -0.9680  0.3082
  534HOH     H2 1619  -0.023   0.302   2.358  0.6111 -0.1643  0.1587
  535HOH      O 1620   3.255   2.032   2.868 -0.2572 -0.5524 -0.0408
  535HOH     H1 1621   3.192   2.077   2.812  0.6055 -0.5008 -1.0108
  535HOH     H2 1622   3.253   1.941   2.839  0.8549 -0.3583 -0.8456
  536HOH      O 1623   1.785   2.989   1.577 -0.6025 -0.1419  0.5325
  536HOH     H1 1624   1.696   2.978   1.611 -0.7418  0.8936  0.5675
  536HOH     H2 1625   1.778   2.972   1.483 -1.0207  0.7347  0.3933
  537HOH      O 1626   0.112   2.607   0.461 -0.3914  0.5158 -0.0249
  537HOH     H1 1627   0.168   2.531   0.474  0.5513  1.1598 -0.0842
  537HOH     H2 1628   0.058   2.611   0.540 -0.8741 -0.5176 -0.2698
  538HOH      O 1629   2.802   0.768   2.553 -0.7115 -0.3159  0.6720
  538HOH     H1 1630   2.842   0.840   2.505 -0.8253 -0.8189 -0.2125
  538HOH     H2 1631   2.817   0.789   2.645 -0.6263  0.7605  0.4320
  539HOH      O 1632   0.633   1.158   0.841 -0.2303  0.0252  0.0926
  539HOH     H1 1633   0.709   1.112   0.875  0.0690  0.5843  0.2011
  539HOH     H2 1634   0.581   1.179   0.918  0.2406  0.9244  0.1894
  540HOH      O 1635   0.868   3.298   2.720 -0.2379  0.4027  0.2074
  540HOH     H1 1636   0.859   3.261   2.633  1.4341  1.0501 -0.3222
  540HOH     H2 1637   0.779   3.297   2.756 -1.0509  0.3641 -1.5837
  541HOH      O 1638   1.535   0.714   0.712  0.0922  0.1351  0.0142
  541HOH     H1 1639   1.605   0.771   0.744  1.0143 -0.1186 -1.3725
  541HOH     H2 1640   1.544   0.716   0.617 -1.1992 -0.6743 -0.1711
  542HOH      O 1641   0.932   1.843   0.303 -0.0929  0.0770 -0.0062
  542HOH     H1 1642   0.982   1.782   0.249 -0.2636 -0.6545  0.6384
  542HOH     H2 1643   0.917   1.797   0.385  0.4609  1.2909  0.8307
  543HOH      O 1644   1.289   2.885   1.891 -0.2368 -0.5692 -0.4534
  543HOH     H1 1645   1.247   2.965   1.921  0.1732 -0.5831  0.1896
  543HOH     H2 1646   1.327   2.846   1.970 -0.5552 -1.4790 -0.7245
  544HOH      O 1647   2.818   0.555   3.021 -0.4555  0.7072  0.6036
  544HOH     H1 1648   2.808   0.462   3.041 -0.3662  0.6131  0.2216
  544HOH     H2 1649   2.749   0.598   3.073 -0.0703  0.5073  1.3079
  545HOH      O 1650   3.521   3.307   3.277 -0.2818 -0.2332 -1.3602
  545HOH     H1 1651   3.454   3.255   3.321  0.2253  0.1072 -0.0916
  545HOH     H2 1652   3.601   3.291   3.328 -0.0167  1.4880 -1.1211
  546HOH      O 1653   0.123   1.519   3.237 -0.0988 -0.5124  0.2969
  546HOH     H1 1654   0.104   1.541   3.328 -0.4995  0.7450 -0.0518
  546HOH     H2 1655   0.214   1.545   3.223 -0.5616  1.1049 -0.1055
  547HOH      O 1656   3.345   3.727   3.070  0.6024  0.4181 -0.0424
  547HOH     H1 1657   3.339   3.648   3.018  1.0837  0.1915  0.2331
  547HOH     H2 1658   3.265   3.775   3.050  0.0197 -0.4051  0.2279
  548HOH      O 1659   2.505   1.960   2.399  0.8199  0.9483  0.3643
  548HOH     H1 1660   2.537   2.018   2.469  1.4825  0.7267  0.2554
  548HOH     H2 1661   2.583   1.936   2.350  0.3496  1.2295 -0.5716
  549HOH      O 1662   0.362   1.158   2.543  0.0929  0.3990  0.1239
  549HOH     H1 1663   0.326   1.106   2.614  0.2694 -0.3188 -0.2919
  549HOH     H2 1664   0.452   1.126   2.532  0.0105  0.3595 -0.5429
  550HOH      O 1665   1.276   2.144   3.464 -0.5361  0.8448  0.2697
  550HOH     H1 1666   1.279   2.109   3.553 -0.2145  0.9965  0.3233
  550HOH     H2 1667   1.224   2.082   3.415  1.3893 -0.7109 -0.0677
  551HOH      O 1668   0.757   1.371   2.422 -0.0464 -0.7706  0.0790
  551HOH     H1 1669   0.720   1.410   2.343 -0.3945  0.1493  0.6647
  551HOH     H2 1670   0.728   1.280   2.420 -1.0251 -0.4748 -0.2748
  552HOH      O 1671   1.945   3.645   0.355 -0.1076  0.8822 -0.2899
  552HOH     H1 1672   1.864   3.693   0.369 -0.8728 -0.0639 -1.1658
  552HOH     H2 1673   1.934   3.603   0.270  1.1057  0.3338 -0.2148
  553HOH      O 1674   1.804   3.071   1.030  0.1031 -0.5019  0.2761
  553HOH     H1 1675   1.872   3.014   0.993 -0.2803 -0.5944 -0.3002
  553HOH     H2 1676   1.722   3.026   1.011 -0.2047  0.2151 -0.1552
  554HOH      O 1677   2.355   0.402   2.020  0.4706  0.2836 -0.3968
  554HOH     H1 1678   2.359   0.341   1.946 -0.5663 -0.0687 -0.2067
  554HOH     H2 1679   2.445   0.432   2.033  0.9597 -0.9701 -0.6959
  555HOH      O 1680   1.036   1.024   2.176 -0.1544  0.4300  0.4330
  555HOH     H1 1681   0.965   1.062   2.124 -0.1058  0.5643  0.4633
  555HOH     H2 1682   1.026   0.929   2.165  0.3658  0.4599 -0.5318
  556HOH      O 1683   0.404   1.718   2.930  0.6142  0.8753 -0.1454
  556HOH     H1 1684   0.453   1.661   2.871 -0.5094  0.1218 -0.4089
  556HOH     H2 1685   0.452   1.714   3.013  0.2062 -1.1069  0.0870
  557HOH      O 1686   2.657   0.895   1.029 -0.1892  0.1005  0.4190
  557HOH     H1 1687   2.651   0.978   0.980  0.0515 -0.0345  0.1526
  557HOH     H2 1688   2.568   0.862   1.033 -0.1822  0.0065 -0.1242
  558HOH      O 1689   0.888   1.063   1.289  0.6632  0.8813  0.3969
  558HOH     H1 1690   0.926   0.976   1.302  0.3435  0.6208 -0.3118
  558HOH     H2 1691   0.844   1.082   1.371  0.4278  0.2067  0.4387
  559HOH      O 1692   1.164   0.077   2.893 -0.0347 -0.5499 -0.0922
  559HOH     H1 1693   1.246   0.125   2.899 -0.6755  0.7956 -1.0530
  559HOH     H2 1694   1.102   0.128   2.945 -0.6738 -0.4728 -0.8886
  560HOH      O 1695   0.774   0.781   3.646 -0.3268 -0.0167 -0.1884
  560HOH     H1 1696   0.847   0.720   3.631  0.2274  0.6004 -0.1063
  560HOH     H2 1697   0.712   0.732   3.699  0.3783 -0.3299  0.3806
  561HOH      O 1698   2.080   2.974   0.220 -0.0205 -0.1417 -0.4256
  561HOH     H1 1699   2.112   2.936   0.138  1.2660  0.3596 -0.2020
  561HOH     H2 1700   2.123   3.059   0.225  0.7171 -0.5313  1.2012
  562HOH      O 1701   2.784   0.133   1.596 -0.3808 -0.2095  0.4329
  562HOH     H1 1702   2.797   0.050   1.551 -0.9344 -0.2957  0.4157
  562HOH     H2 1703   2.867   0.179   1.585  0.0760 -0.9162  0.7868
  563HOH      O 1704   3.046   2.047   2.173 -0.8360  0.0302  0.4251
  563HOH     H1 1705   3.049   1.952   2.160 -0.2000 -0.0465  1.0109
  563HOH     H2 1706   2.989   2.079   2.103  0.6352 -0.5523 -1.1905
  564HOH      O 1707   0.658   0.587   1.565  0.7721  0.1174  0.1276
  564HOH     H1 1708   0.707   0.623   1.491 -1.0148  0.5963 -0.9358
  564HOH     H2 1709   0.625   0.664   1.611 -0.7795 -0.0673 -0.5440
  565HOH      O 1710   3.447   1.072   2.292 -0.2913 -0.1318  0.1731
  565HOH     H1 1711   3.431   1.158   2.253 -0.1494  0.6378  1.6850
  565HOH     H2 1712   3.369   1.021   2.268 -0.5285  0.4959 -0.4953
  566HOH      O 1713   0.057   2.162   1.154 -0.0887 -0.3868  0.2062
  566HOH     H1 1714   0.151   2.176   1.138 -0.1777  0.4891  0.3750
  566HOH     H2 1715   0.049   2.067   1.167  0.9234 -0.3904  1.0992
  567HOH      O 1716   3.277   3.634   2.683 -1.1034 -0.3963 -0.0704
  567HOH     H1 1717   3.367   3.629   2.651 -1.1435 -0.3522 -0.1929
  567HOH     H2 1718   3.223   3.618   2.605 -1.2096  0.1279 -0.1098
  568HOH      O 1719   3.732   2.326   2.470  0.6165  0.0474 -0.2299
  568HOH     H1 1720   3.660   2.307   2.529  0.1821  0.3527 -0.6494
  568HOH     H2 1721   3.798   2.368   2.525  0.2781  0.1915  0.0713
  569HOH      O 1722   3.460   3.040   1.761  1.2578  0.7353  0.3632
  569HOH     H1 1723   3.420   3.056   1.675 -1.8477 -2.2856  0.8044
  569HOH     H2 1724   3.422   3.107   1.817 -1.1578 -0.1990  0.1130
  570HOH      O 1725   0.173   0.822   1.538 -0.2273 -0.3478 -0.3379
  570HOH     H1 1726   0.249   0.842   1.483  0.1787 -0.3709  0.1920
  570HOH     H2 1727   0.156   0.730   1.523  0.5524 -0.6317  0.3367
  571HOH      O 1728   2.555   3.117   1.149  0.0978 -0.3227 -0.2699
  571HOH     H1 1729   2.474   3.072   1.173  0.0524  0.1393  0.5365
  571HOH     H2 1730   2.617   3.091   1.217 -0.1509  1.3796  0.7316
  572HOH      O 1731   1.216   2.007   0.208  0.7833 -0.1237 -0.6361
  572HOH     H1 1732   1.174   1.960   0.280  0.8046 -0.4220 -0.8119
  572HOH     H2 1733   1.143   2.052   0.164  0.8359  0.4489 -0.1505
  573HOH      O 1734   0.484   1.767   1.262  0.2206  0.0970  0.4739
  573HOH     H1 1735   0.455   1.858   1.268 -0.0675  0.0272  0.2068
  573HOH     H2 1736   0.542   1.765   1.186 -1.0182 -0.2378 -0.5428
  574HOH      O 1737   2.756   0.329   3.306  0.3406 -0.0766  0.3554
  574HOH     H1 1738   2.800   0.261   3.359  0.5692 -0.4645 -0.3032
  574HOH     H2 1739   2.762   0.296   3.216  0.2819  0.7349  0.0421
  575HOH      O 1740   0.388   1.906   2.722  0.4825 -0.8452 -0.0426
  575HOH     H1 1741   0.473   1.949   2.729 -0.0584  0.1560  1.3772
  575HOH     H2 1742   0.377   1.861   2.806 -0.2541 -1.2598 -0.3406
  576HOH      O 1743   1.803   0.295   3.481 -0.4239 -0.4285 -0.5542
  576HOH     H1 1744   1.877   0.275   3.538 -0.1302  0.1169 -0.7238
  576HOH     H2 1745   1.841   0.301   3.394 -0.6398 -0.0327 -0.6277
  577HOH      O 1746   3.198   2.564   1.332 -0.0697  0.2280  0.1675
  577HOH     H1 1747   3.152   2.604   1.258  0.0081  0.9305  0.4783
  577HOH     H2 1748   3.136   2.499   1.367 -0.7121  0.9185  0.3737
  578HOH      O 1749   1.170   0.428   0.185 -0.6926  0.3382  0.5332
  578HOH     H1 1750   1.247   0.470   0.146 -0.5391  0.5768  1.0730
  578HOH     H2 1751   1.139   0.368   0.117 -0.3271  0.6010  0.1200
  579HOH      O 1752   0.306   0.400   0.569 -0.6938 -0.5587 -0.4502
  579HOH     H1 1753   0.366   0.449   0.512 -0.9116  0.4970  0.1719
  579HOH     H2 1754   0.360   0.374   0.644 -0.8439 -0.2417 -0.2309
  580HOH      O 1755   2.520   2.626   0.466  0.1349 -0.0639  0.5809
  580HOH     H1 1756   2.472   2.700   0.429 -0.2181 -0.7235 -0.3471
  580HOH     H2 1757   2.467   2.597   0.540  0.3980  0.7255  1.1112
  581HOH      O 1758   3.608   1.789   1.643 -0.3835  0.0993 -0.2225
  581HOH     H1 1759   3.676   1.817   1.582 -0.5918  0.4457 -0.2998
  581HOH     H2 1760   3.572   1.709   1.603 -0.1849  0.0454 -0.2976
  582HOH      O 1761   1.246   3.215   3.125 -0.1048  0.2006  0.5436
  582HOH     H1 1762   1.157   3.230   3.159 -0.1028  0.9927  0.2596
  582HOH     H2 1763   1.303   3.255   3.191 -0.0582  1.0409  0.0207
  583HOH      O 1764   2.963   1.844   0.123 -0.1153 -0.1667  0.4665
  583HOH     H1 1765   2.982   1.759   0.084  0.5718 -0.0896  0.6044
  583HOH     H2 1766   2.883   1.874   0.079 -0.0543 -0.6322  0.0233
  584HOH      O 1767   3.069   1.580   1.471  0.1504 -0.4983 -0.5189
  584HOH     H1 1768   3.099   1.572   1.562  0.1215 -0.0278 -0.4653
  584HOH     H2 1769   3.133   1.530   1.421  0.7201  0.0305 -0.3424
  585HOH      O 1770   3.244   0.341   0.150 -0.5659 -0.1019 -0.0596
  585HOH     H1 1771   3.313   0.396   0.114 -0.5170  0.0550  0.2602
  585HOH     H2 1772   3.286   0.294   0.222 -0.6589 -0.4059 -0.2011
  586HOH      O 1773   3.204   0.542   1.076 -0.2416 -0.9150 -0.7175
  586HOH     H1 1774   3.188   0.470   1.015 -1.1438 -1.4238  0.0717
  586HOH     H2 1775   3.214   0.499   1.161  1.2250 -0.2476 -0.4963
  587HOH      O 1776   3.203   1.337   0.063  0.5859 -0.4655 -0.4682
  587HOH     H1 1777   3.266   1.393   0.109  0.3511 -0.1422 -0.5335
  587HOH     H2 1778   3.117   1.369   0.092  0.4185 -0.0494 -1.3504
  588HOH      O 1779   1.249   2.325   3.132 -0.1550 -0.3188  0.3817
  588HOH     H1 1780   1.293   2.345   3.215  0.1426  0.1546  0.1199
  588HOH     H2 1781   1.319   2.326   3.067 -0.3996 -0.6049  0.1095
  589HOH      O 1782   1.197   1.698   1.062  0.5702 -0.0465 -0.4946
  589HOH     H1 1783   1.147   1.716   0.981  1.3692  0.1760 -0.9603
  589HOH     H2 1784   1.182   1.605   1.079 -0.9507  0.2464  0.0678
  590HOH      O 1785   1.588   1.433   1.072  0.3532  0.2949  0.0137
  590HOH     H1 1786   1.638   1.498   1.022  0.1927  1.3463  1.1271
  590HOH     H2 1787   1.641   1.418   1.150  0.3824 -0.9739 -0.2074
  591HOH      O 1788   2.125   1.351   3.572  0.7006 -0.0681 -1.2752
  591HOH     H1 1789   2.059   1.353   3.640  1.4494  1.6124 -0.4761
  591HOH     H2 1790   2.174   1.270   3.588  0.5866  0.0674 -0.0593
  592HOH      O 1791   1.718   1.163   1.473  0.1206 -0.0466 -0.1419
  592HOH     H1 1792   1.640   1.213   1.500  0.8278  1.4227 -0.5946
  592HOH     H2 1793   1.750   1.124   1.555 -0.2888  0.5506  0.3279
  593HOH      O 1794   0.900   1.725   0.540  0.6492  0.5545 -0.3778
  593HOH     H1 1795   0.991   1.716   0.567  0.2835 -1.0675  0.6378
  593HOH     H2 1796   0.858   1.772   0.612  0.4722  0.1936 -0.2414
  594HOH      O 1797   2.610   2.202   0.385 -0.0071 -0.2093 -0.2680
  594HOH     H1 1798   2.669   2.127   0.379  0.7899  0.3607  0.0756
  594HOH     H2 1799   2.643   2.252   0.460 -1.2403 -0.1126  0.2574
  595HOH      O 1800   3.433   3.142   0.889  0.3301  0.2905  1.1420
  595HOH     H1 1801   3.339   3.132   0.874  0.3826  0.5907  0.5146
  595HOH     H2 1802   3.440   3.192   0.971 -0.0352 -0.1974  1.4767
  596HOH      O 1803   3.654   1.720   1.898 -0.7227 -0.0720 -0.4715
  596HOH     H1 1804   3.692   1.800   1.936 -0.4443  0.1367 -1.1667
  596HOH     H2 1805   3.636   1.742   1.807 -0.5537 -0.8323 -0.7068
  597HOH      O 1806   0.382   1.804   3.399 -0.2209  0.2474 -0.5204
  597HOH     H1 1807   0.373   1.754   3.480  1.9230  0.0833 -0.2704
  597HOH     H2 1808   0.347   1.890   3.420  1.1509  0.5330  1.0199
  598HOH      O 1809   3.309   0.647   2.800  0.4209  0.4957 -1.0266
  598HOH     H1 1810   3.240   0.683   2.855 -0.7571 -1.8001 -0.7903
  598HOH     H2 1811   3.383   0.634   2.859 -0.9713 -2.4079  0.4845
  599HOH      O 1812   2.817   2.005   2.003  0.9822  0.3170 -1.1167
  599HOH     H1 1813   2.806   2.090   1.962 -1.5951  0.0266 -1.3361
  599HOH     H2 1814   2.763   1.946   1.950  0.0153 -0.7340  0.8374
  600HOH      O 1815   2.463   1.208   2.629 -0.8843  0.4347 -0.1192
  600HOH     H1 1816   2.489   1.116   2.625 -0.3293  0.5692  0.1154
  600HOH     H2 1817   2.492   1.237   2.716 -0.3417  1.0190 -0.4745
  601HOH      O 1818   3.496   1.624   0.720 -0.0462 -0.1564 -0.5784
  601HOH     H1 1819   3.562   1.688   0.746 -0.4290  0.1004 -0.1908
  601HOH     H2 1820   3.521   1.597   0.632  0.3355  0.2482 -0.6026
  602HOH      O 1821   1.714   2.458   2.939  0.5004 -0.3218 -0.4243
  602HOH     H1 1822   1.733   2.489   3.028 -0.8102  1.1757 -0.5685
  602HOH     H2 1823   1.721   2.537   2.885  0.2516 -0.9862 -1.4745
  603HOH      O 1824   0.385   0.264   3.468 -0.3005 -0.6258 -0.6854
  603HOH     H1 1825   0.377   0.322   3.544  1.9657 -0.9132 -0.0601
  603HOH     H2 1826   0.295   0.246   3.441 -1.1682  1.2291  0.5551
  604HOH      O 1827   3.247   0.393   1.849  0.2102  0.0441 -0.2428
  604HOH     H1 1828   3.326   0.434   1.884  0.3242 -0.5240  0.1959
  604HOH     H2 1829   3.203   0.463   1.801  0.2883  0.7488  0.6515
  605HOH      O 1830   0.640   1.977   1.674  0.0369 -0.1451  0.1165
  605HOH     H1 1831   0.585   2.054   1.659  1.5318  1.2498  1.1010
  605HOH     H2 1832   0.675   1.956   1.587 -1.1981 -0.4276 -0.3456
  606HOH      O 1833   3.634   0.353   1.895  0.2008  0.0866 -0.2645
  606HOH     H1 1834   3.598   0.298   1.965  0.5638 -0.7880 -0.7265
  606HOH     H2 1835   3.680   0.423   1.941 -0.9354  0.5019  0.3454
  607HOH      O 1836   0.279   1.575   1.025 -0.3691 -0.0280 -0.7544
  607HOH     H1 1837   0.265   1.589   0.932 -0.9110 -0.6318 -0.7772
  607HOH     H2 1838   0.271   1.480   1.037  0.0045  0.0032 -0.1428
  608HOH      O 1839   3.493   2.022   1.560 -0.3381 -0.3970  0.6484
  608HOH     H1 1840   3.526   1.942   1.602  0.1032 -0.1320  0.8149
  608HOH     H2 1841   3.434   1.990   1.491  0.5082 -0.9014  0.1328
  609HOH      O 1842   1.144   3.200   0.310  0.3429  0.0628 -0.3903
  609HOH     H1 1843   1.100   3.115   0.299  0.9196 -0.3668  0.4104
  609HOH     H2 1844   1.188   3.193   0.395  0.8426  0.9726 -0.5531
  610HOH      O 1845   1.307   1.550   3.272 -0.3527  0.0198  0.2667
  610HOH     H1 1846   1.260   1.507   3.343  0.1225  0.0822  0.6344
  610HOH     H2 1847   1.366   1.482   3.238 -0.4160  0.0556  0.0803
  611HOH      O 1848   3.754   3.041   2.476 -0.0523 -0.5023  0.3537
  611HOH     H1 1849   3.697   3.115   2.496 -1.0539 -0.7892 -1.0747
  611HOH     H2 1850   3.801   3.023   2.557 -0.2675  1.2427  0.9429
  612HOH      O 1851   3.116   1.489   0.685  0.0781  0.1428  0.3129
  612HOH     H1 1852   3.096   1.411   0.736 -0.3028  0.0722  0.0625
  612HOH     H2 1853   3.043   1.497   0.623  0.0239  0.7881  0.4419
  613HOH      O 1854   0.177   2.025   2.112  0.5438 -0.2104  0.0871
  613HOH     H1 1855   0.123   2.004   2.036  0.3482  0.5938 -0.0200
  613HOH     H2 1856   0.135   2.102   2.150  0.6278 -0.6081  1.0281
  614HOH      O 1857   1.968   0.580   2.842 -0.0644  0.3073  0.6212
  614HOH     H1 1858   1.935   0.669   2.856 -0.5856  0.2046  0.1352
  614HOH     H2 1859   1.918   0.548   2.767 -0.0037 -0.4566  0.8906
  615HOH      O 1860   1.848   2.184   2.400 -0.0952  0.0149  0.1854
  615HOH     H1 1861   1.863   2.183   2.306  0.4157  0.0879  0.2586
  615HOH     H2 1862   1.753   2.194   2.409 -0.2971 -1.1474 -0.3180
  616HOH      O 1863   2.122   1.570   1.315 -0.3467 -0.2527  0.5261
  616HOH     H1 1864   2.142   1.476   1.314  0.1248 -0.1564  0.5219
  616HOH     H2 1865   2.139   1.598   1.405  0.4617  0.0181  0.3020
  617HOH      O 1866   0.971   0.569   3.100 -0.0849 -0.1050  0.4838
  617HOH     H1 1867   0.885   0.610   3.116  0.0662  0.0641  0.9007
  617HOH     H2 1868   1.029   0.611   3.164 -0.0369 -1.3581  1.3259
  618HOH      O 1869   1.533   1.309   1.588 -0.5693  0.2769 -0.0295
  618HOH     H1 1870   1.539   1.398   1.624  0.0873  0.1404  0.2252
  618HOH     H2 1871   1.495   1.257   1.660  1.3382 -0.1306  0.8163
  619HOH      O 1872   0.536   0.773   2.554  0.3811 -0.1293  0.0781
  619HOH     H1 1873   0.461   0.727   2.591 -0.0571  0.0192 -0.6004
  619HOH     H2 1874   0.545   0.738   2.465  1.1992 -0.2357  0.1821
  620HOH      O 1875   1.832   3.726   3.262  0.5027 -0.5403  0.2387
  620HOH     H1 1876   1.925   3.716   3.281  0.3343 -0.8487  0.9999
  620HOH     H2 1877   1.798   3.636   3.259  0.3138 -0.4520 -0.5340
  621HOH      O 1878   0.593   1.819   0.681 -0.3945  0.7707  0.3787
  621HOH     H1 1879   0.649   1.787   0.752 -1.5558  0.1847  1.0979
  621HOH     H2 1880   0.650   1.877   0.630  0.7872  0.3769  1.1580
  622HOH      O 1881   3.649   2.302   0.994  0.0310 -0.1509 -0.1037
  622HOH     H1 1882   3.562   2.268   1.016 -0.0766  0.4383  0.4440
  622HOH     H2 1883   3.709   2.257   1.054 -0.1096  0.5717  0.6112
  623HOH      O 1884   0.224   3.424   1.377 -0.6269 -0.3311  0.1030
  623HOH     H1 1885   0.288   3.438   1.307  0.0105 -1.2037  0.4846
  623HOH     H2 1886   0.217   3.510   1.419 -0.5798  0.0627 -0.6538
  624HOH      O 1887  -0.003   1.403   2.686  0.4021 -0.0881  0.8862
  624HOH     H1 1888  -0.025   1.426   2.596 -0.1951  0.7608  1.2227
  624HOH     H2 1889   0.090   1.384   2.684  0.5023  0.4158  0.1799
  625HOH      O 1890   2.395   3.513   1.886 -0.1045 -0.3210  0.4312
  625HOH     H1 1891   2.321   3.492   1.829  0.6122 -0.4015 -0.5123
  625HOH     H2 1892   2.383   3.606   1.908  0.3403  0.1329 -1.0522
  626HOH      O 1893   2.115   2.399   1.515 -0.6938  0.0884  0.2295
  626HOH     H1 1894   2.200   2.400   1.560 -0.9306  0.1829  0.6887
  626HOH     H2 1895   2.056   2.443   1.576 -0.9058  0.7588 -0.4324
  627HOH      O 1896   3.268   2.379   3.000  0.1123  0.0492  0.5201
  627HOH     H1 1897   3.253   2.314   3.069 -0.2125 -0.6385 -0.1630
  627HOH     H2 1898   3.315   2.330   2.931 -0.3647  0.4584 -0.1196
  628HOH      O 1899   1.833   2.939   3.295 -0.2682 -0.3450 -0.1612
  628HOH     H1 1900   1.824   2.948   3.390  0.0315 -0.7006 -0.0934
  628HOH     H2 1901   1.760   2.989   3.259 -0.5406 -0.4246  0.2653
  629HOH      O 1902   3.268   3.525   3.233 -0.2558  0.9092 -0.0177
  629HOH     H1 1903   3.291   3.602   3.181 -0.6892  0.9149 -0.2053
  629HOH     H2 1904   3.331   3.526   3.306  0.2905  0.9557 -0.4773
  630HOH      O 1905   1.888   3.074   1.833 -0.0017 -0.4702 -0.2057
  630HOH     H1 1906   1.902   2.990   1.876 -0.8806 -0.3237  0.4074
  630HOH     H2 1907   1.836   3.053   1.756 -0.0013 -0.5143 -0.1941
  631HOH      O 1908   1.937   0.775   0.731 -0.3207 -0.4780 -0.2474
  631HOH     H1 1909   1.891   0.703   0.774 -0.8762  0.4179  0.7357
  631HOH     H2 1910   2.013   0.733   0.689 -0.7467 -1.6536  0.0736
  632HOH      O 1911   1.965   2.600   1.601  0.2418  0.5127  0.4106
  632HOH     H1 1912   1.957   2.676   1.660 -0.1364  1.0014 -0.2436
  632HOH     H2 1913   1.879   2.590   1.563  0.8190  1.2653 -1.2815
  633HOH      O 1914   2.289   0.477   0.918 -0.7286  0.2739  0.1286
  633HOH     H1 1915   2.298   0.420   0.842 -0.8043 -0.5898  0.7315
  633HOH     H2 1916   2.195   0.479   0.936 -0.6278 -0.7256  1.0119
  634HOH      O 1917   0.477   2.041   1.278 -0.1218 -0.0211  0.0510
  634HOH     H1 1918   0.522   2.126   1.277 -0.0446 -0.0234  0.9705
  634HOH     H2 1919   0.417   2.044   1.204  0.3972  0.5426 -0.3686
  635HOH      O 1920   3.660   1.193   1.714  0.6357  0.0291  0.3999
  635HOH     H1 1921   3.683   1.120   1.771  0.3132 -0.0638  0.4164
  635HOH     H2 1922   3.666   1.157   1.626  1.2645  0.2101  0.3656
  636HOH      O 1923   2.265   3.378   0.717  0.4291  0.1530  0.2760
  636HOH     H1 1924   2.225   3.320   0.651  0.3590  0.4494  0.0520
  636HOH     H2 1925   2.347   3.407   0.677 -0.1408  1.2351 -0.1846
  637HOH      O 1926   3.473   1.251   2.640  0.3989 -0.4952  0.0041
  637HOH     H1 1927   3.520   1.172   2.613  0.1541 -0.3985 -0.7540
  637HOH     H2 1928   3.406   1.263   2.573 -0.2107 -0.1940  0.6465
  638HOH      O 1929   3.160   1.019   2.112 -0.3442  0.0197  0.1676
  638HOH     H1 1930   3.178   0.933   2.148  1.2001  0.1361 -0.1804
  638HOH     H2 1931   3.197   1.017   2.024 -0.6241  0.8999  0.0054
  639HOH      O 1932   2.824   3.031   3.036  0.8486 -0.4753  0.5129
  639HOH     H1 1933   2.810   3.107   2.980 -1.0909 -0.9182  0.2285
  639HOH     H2 1934   2.834   2.958   2.976 -0.2446 -0.8117  0.6917
  640HOH      O 1935   1.902   2.149   2.114 -0.0118 -0.1860  0.0929
  640HOH     H1 1936   1.970   2.177   2.052  0.1454 -1.0615 -0.1651
  640HOH     H2 1937   1.822   2.149   2.062  0.0597 -0.5855 -0.0234
  641HOH      O 1938   2.158   3.231   1.110  0.0412  0.1161 -0.7213
  641HOH     H1 1939   2.170   3.153   1.164 -0.1035 -0.0086 -0.8710
  641HOH     H2 1940   2.230   3.289   1.137 -0.7724  0.6152  0.5769
  642HOH      O 1941   3.634   1.906   2.358  0.0400 -0.2734  0.1466
  642HOH     H1 1942   3.591   1.988   2.332 -0.0439 -0.6852 -1.1345
  642HOH     H2 1943   3.726   1.929   2.368 -0.1026  0.1323  0.6027
  643HOH      O 1944   0.598   1.356   1.541 -0.1694 -0.0461  0.2114
  643HOH     H1 1945   0.615   1.326   1.452 -0.5022  0.5037 -0.0496
  643HOH     H2 1946   0.669   1.319   1.593  1.0093  0.9896 -0.5705
  644HOH      O 1947   0.862   2.461   1.944 -0.1709 -0.3971 -0.2112
  644HOH     H1 1948   0.877   2.477   2.037  0.4234  0.5747 -0.4523
  644HOH     H2 1949   0.918   2.524   1.899 -0.5312 -0.7675 -1.2365
  645HOH      O 1950   0.329   0.867   1.327  0.0726 -0.1920 -0.0183
  645HOH     H1 1951   0.277   0.946   1.312 -0.2361 -0.2218  0.7830
  645HOH     H2 1952   0.341   0.829   1.240 -0.8535  0.0735 -0.2881
  646HOH      O 1953   0.341   3.064   2.477  0.2844  0.6321 -0.1443
  646HOH     H1 1954   0.294   3.059   2.394  2.3020  0.8741 -1.4173
  646HOH     H2 1955   0.293   3.004   2.534 -0.8662 -0.0072 -1.6380
  647HOH      O 1956   0.390   2.000   2.316 -0.0716  0.4046  0.6171
  647HOH     H1 1957   0.375   2.092   2.337 -0.0703  0.6065 -0.1928
  647HOH     H2 1958   0.308   1.971   2.274  0.3967  0.4455 -0.3890
  648HOH      O 1959   2.893   0.242   1.153  0.0162 -0.3905 -0.0526
  648HOH     H1 1960   2.935   0.208   1.074 -1.0047 -0.1550 -0.7375
  648HOH     H2 1961   2.807   0.200   1.155 -0.4816  0.5729  0.2098
  649HOH      O 1962   3.186   2.837   2.443 -0.1859  0.5534 -0.1749
  649HOH     H1 1963   3.210   2.890   2.367 -0.3400  0.5551 -0.2234
  649HOH     H2 1964   3.197   2.896   2.517  0.7690  0.3082 -0.1034
  650HOH      O 1965   2.438   2.339   2.303  0.1490 -0.4756  0.4368
  650HOH     H1 1966   2.488   2.353   2.384 -0.0922  0.1045  0.5027
  650HOH     H2 1967   2.352   2.376   2.323 -0.0722 -0.7896  0.0783
  651HOH      O 1968   3.207   0.708   1.938  0.1641 -0.0159  0.5906
  651HOH     H1 1969   3.266   0.700   1.862  0.0419 -0.1099  0.5047
  651HOH     H2 1970   3.158   0.788   1.922 -0.3011 -0.3519  0.2547
  652HOH      O 1971   2.126   1.053   1.884 -0.6610 -0.4897 -0.8573
  652HOH     H1 1972   2.196   0.988   1.878 -0.4350 -0.5549  1.1759
  652HOH     H2 1973   2.058   1.011   1.936 -0.3068  0.9598  0.9644
  653HOH      O 1974   2.250   2.009   0.278  0.2688 -0.6189 -0.1473
  653HOH     H1 1975   2.303   2.085   0.304  0.4239 -1.0848  0.9907
  653HOH     H2 1976   2.311   1.954   0.227  0.2727 -0.1948 -0.6165
  654HOH      O 1977   1.963   2.439   1.010  0.0968  0.2545  0.1844
  654HOH     H1 1978   1.948   2.511   0.949 -0.0636 -0.4137 -0.6017
  654HOH     H2 1979   2.007   2.480   1.084  0.5040  1.0742 -0.4650
  655HOH      O 1980   2.306   3.112   0.864  0.6873  0.5270  0.1782
  655HOH     H1 1981   2.275   3.104   0.954 -0.1948  0.2535 -0.1232
  655HOH     H2 1982   2.243   3.171   0.822  0.7561  0.2258 -0.3777
  656HOH      O 1983   1.683   2.102   0.597 -1.1910 -0.4121  0.7148
  656HOH     H1 1984   1.733   2.041   0.650 -1.4986 -0.9096  0.4412
  656HOH     H2 1985   1.686   2.066   0.509 -0.1950  0.7048  0.2476
  657HOH      O 1986   1.321   0.717   1.674 -0.4363  0.6876  0.7503
  657HOH     H1 1987   1.338   0.637   1.724 -0.0007 -0.1702 -0.6511
  657HOH     H2 1988   1.295   0.782   1.739  1.0263 -0.0477  2.2117
  658HOH      O 1989   0.799   2.695   0.668  0.4040  0.2111 -0.2444
  658HOH     H1 1990   0.714   2.679   0.628  0.7689 -0.2729 -0.8585
  658HOH     H2 1991   0.786   2.772   0.723 -0.6890 -0.4254  0.4743
  659HOH      O 1992   1.956   0.420   3.107  0.1079 -0.0594 -0.5848
  659HOH     H1 1993   1.957   0.467   3.024  1.0269 -0.2563 -0.7097
  659HOH     H2 1994   2.002   0.338   3.089 -0.1182 -0.3302  0.0018
  660HOH      O 1995   1.983   2.501   0.415  0.1987 -0.0107 -0.4314
  660HOH     H1 1996   1.955   2.493   0.506  0.1695 -0.2083 -0.4551
  660HOH     H2 1997   2.002   2.411   0.389  0.1813  0.0427 -0.6291
  661HOH      O 1998   0.663   0.036   1.191  0.5611 -0.6646  0.1076
  661HOH     H1 1999   0.712   0.080   1.260 -0.4638  0.6705  0.0685
  661HOH     H2 2000   0.713   0.054   1.111 -0.0814  1.0269  0.0053
  662HOH      O 2001   3.129   2.054   3.433  0.2025 -0.4671 -0.0324
  662HOH     H1 2002   3.047   2.084   3.474 -0.0795  0.8175 -1.3462
  662HOH     H2 2003   3.102   1.984   3.375  0.2034 -0.6722  0.2106
  663HOH      O 2004   3.125   3.049   3.308  0.4017  0.0142  0.7608
  663HOH     H1 2005   3.096   3.140   3.318 -0.6137 -0.3728  2.0384
  663HOH     H2 2006   3.043   2.998   3.305  0.9401 -0.8693  0.1219
  664HOH      O 2007   3.108   3.464   1.474 -0.0496  0.3064 -0.3668
  664HOH     H1 2008   3.126   3.377   1.438  0.3712 -0.5184  1.6024
  664HOH     H2 2009   3.023   3.456   1.517  0.3285  0.6136  0.4802
  665HOH      O 2010   0.905   3.169   1.790  0.7666 -0.6437 -0.1644
  665HOH     H1 2011   0.950   3.246   1.754  0.1424 -0.4496 -0.5513
  665HOH     H2 2012   0.929   3.168   1.883 -0.0236  0.6215  0.0939
  666HOH      O 2013   2.256   2.479   0.040 -0.3188 -0.4270  0.6171
  666HOH     H1 2014   2.308   2.481  -0.040 -0.3749 -0.1294  0.5872
  666HOH     H2 2015   2.196   2.405   0.028 -0.4486 -0.2708  0.3111
  667HOH      O 2016   0.289   2.825   1.696 -0.3473 -0.5667 -0.1655
  667HOH     H1 2017   0.310   2.742   1.739 -1.2677 -0.6072  0.2570
  667HOH     H2 2018   0.196   2.839   1.714 -0.2258  0.5606 -0.2131
  668HOH      O 2019   0.937   0.604   0.148 -0.3477  0.1242  0.7667
  668HOH     H1 2020   1.020   0.572   0.183 -0.2920  0.5245  1.0125
  668HOH     H2 2021   0.946   0.596   0.053 -0.3874 -0.7026  0.8138
  669HOH      O 2022   1.024   2.284   2.752 -0.6400  0.1352 -0.0888
  669HOH     H1 2023   0.982   2.211   2.705  0.6920  0.0935 -1.3497
  669HOH     H2 2024   1.103   2.246   2.790 -0.2831  0.7637 -0.1811
  670HOH      O 2025   3.144   3.174   2.359  0.9199 -0.4678 -0.1857
  670HOH     H1 2026   3.142   3.257   2.312 -0.1404 -0.2167  0.2444
  670HOH     H2 2027   3.237   3.150   2.362  1.3428  1.0145  0.2143
  671HOH      O 2028   2.687   1.483   0.152  0.7265 -0.1725  0.1001
  671HOH     H1 2029   2.624   1.511   0.219  0.4652  1.7333 -0.8060
  671HOH     H2 2030   2.635   1.474   0.072  1.2479 -1.0764 -0.1681
  672HOH      O 2031   0.234   2.773   3.697 -0.3160  0.3740  0.3981
  672HOH     H1 2032   0.317   2.821   3.701 -0.6216  0.9439  0.0927
  672HOH     H2 2033   0.222   2.740   3.786  0.1110  0.4925  0.5063
  673HOH      O 2034   0.436   2.140   2.052 -0.4357  0.1206  0.0869
  673HOH     H1 2035   0.419   2.218   2.105 -0.7484 -1.0124  1.7981
  673HOH     H2 2036   0.363   2.082   2.070  0.2243 -0.9272 -0.4124
  674HOH      O 2037   3.737   1.237   0.481 -0.0779 -0.7226 -0.2601
  674HOH     H1 2038   3.667   1.185   0.521 -0.8552  0.4160 -0.0156
  674HOH     H2 2039   3.705   1.256   0.392 -0.0790 -0.2331 -0.1627
  675HOH      O 2040   1.941   3.426   0.699 -0.2290 -0.3391  0.0494
  675HOH     H1 2041   2.013   3.385   0.650  0.1629 -0.1103  0.4121
  675HOH     H2 2042   1.898   3.484   0.635 -0.0241 -0.4022 -0.1484
  676HOH      O 2043   1.554   1.773   0.717 -0.1868 -0.1201  0.0565
  676HOH     H1 2044   1.500   1.697   0.698 -1.2191  0.5775  0.0489
  676HOH     H2 2045   1.498   1.830   0.770  0.3423  0.8708 -0.3895
  677HOH      O 2046   2.710   1.145   0.028  0.3580 -0.6690  0.3631
  677HOH     H1 2047   2.766   1.156   0.105  0.5600  0.4891  0.1011
  677HOH     H2 2048   2.724   1.055  -0.000  1.2136 -0.7518  0.9832
  678HOH      O 2049   1.634   1.764   0.401  0.7895  0.4676  0.5185
  678HOH     H1 2050   1.658   1.699   0.335  0.1592  0.0063  0.7321
  678HOH     H2 2051   1.702   1.757   0.467  0.8266  0.1637  0.4478
  679HOH      O 2052   3.418   3.080   3.135  0.3603  0.0211  0.5006
  679HOH     H1 2053   3.475   3.012   3.173 -0.0888 -0.6197  0.0774
  679HOH     H2 2054   3.344   3.085   3.195  0.4189  0.1848  0.5604
  680HOH      O 2055   2.581   2.316   2.965 -0.4521  1.0807 -0.3546
  680HOH     H1 2056   2.609   2.332   3.055 -0.4544 -0.3009 -0.0594
  680HOH     H2 2057   2.654   2.345   2.911  1.0928 -1.0426  0.3074
  681HOH      O 2058   1.443   3.529   3.592 -0.2717 -0.2939 -0.0292
  681HOH     H1 2059   1.356   3.497   3.568 -0.6364  0.4655  0.2443
  681HOH     H2 2060   1.456   3.607   3.538 -0.0827  0.0283  0.4631
  682HOH      O 2061   0.167   3.021   2.276  0.3271  0.1757 -0.1135
  682HOH     H1 2062   0.088   3.038   2.328  0.5749 -0.8924  0.6786
  682HOH     H2 2063   0.146   3.055   2.189 -1.1799 -0.4355 -0.0429
  683HOH      O 2064   0.829   3.651   1.488  0.5838 -0.7668 -0.5284
  683HOH     H1 2065   0.815   3.689   1.574 -0.5020 -0.1046 -0.9593
  683HOH     H2 2066   0.779   3.569   1.489  0.5133 -0.7241 -0.5521
  684HOH      O 2067   1.289   0.854   0.703 -0.2668 -0.2517 -0.3973
  684HOH     H1 2068   1.323   0.942   0.692 -1.0714  0.0367 -0.7713
  684HOH     H2 2069   1.366   0.798   0.709  0.2633  0.3775 -1.0527
  685HOH      O 2070   2.968   0.864   3.160 -1.1033 -0.1158  0.0538
  685HOH     H1 2071   2.946   0.935   3.099  0.3799  0.3432 -0.0310
  685HOH     H2 2072   2.907   0.794   3.138 -1.1924  0.3394 -1.3760
  686HOH      O 2073   2.663   2.942   1.918 -0.6002 -0.3409  0.0376
  686HOH     H1 2074   2.725   2.890   1.867 -1.3488 -0.3701 -0.9034
  686HOH     H2 2075   2.712   2.968   1.996  0.7023 -0.0649 -0.8141
  687HOH      O 2076   1.717   2.534   1.200 -0.5411  0.1816  0.0219
  687HOH     H1 2077   1.704   2.625   1.227  0.5359  0.5440 -0.5771
  687HOH     H2 2078   1.811   2.519   1.209 -0.5955 -0.6587 -0.5395
  688HOH      O 2079   3.078   0.146   2.982  0.0714  0.5590  0.8411
  688HOH     H1 2080   2.994   0.193   2.986 -0.2931 -0.0801  0.9829
  688HOH     H2 2081   3.135   0.204   2.932 -0.9828  0.2762 -0.8957
  689HOH      O 2082   3.751   1.224   1.424 -0.3483  0.0161  0.1430
  689HOH     H1 2083   3.659   1.206   1.407 -0.4545  0.2512  0.4293
  689HOH     H2 2084   3.752   1.316   1.452  0.2944  0.9069 -2.3467
  690HOH      O 2085   1.506   2.908   1.636  0.4488 -0.3383  0.3112
  690HOH     H1 2086   1.431   2.897   1.577  1.7555  0.1970 -1.6401
  690HOH     H2 2087   1.469   2.894   1.723 -1.7850 -0.6554 -0.5323
  691HOH      O 2088   3.497   1.968   2.658 -0.2955 -0.3917  0.0300
  691HOH     H1 2089   3.522   1.939   2.746 -0.7801 -0.6980  0.0691
  691HOH     H2 2090   3.564   1.930   2.601 -0.4392 -0.8770  0.1776
  692HOH      O 2091   1.609   1.010   2.883  0.5951 -0.2822  0.2938
  692HOH     H1 2092   1.518   1.035   2.869  0.1794 -1.1442  1.2583
  692HOH     H2 2093   1.651   1.090   2.916 -0.3158 -0.3225  1.7425
  693HOH      O 2094   2.849   3.596   2.813 -0.2426  0.0866 -0.4077
  693HOH     H1 2095   2.899   3.532   2.762 -0.6217 -0.9722  0.4513
  693HOH     H2 2096   2.908   3.623   2.883  0.0660  1.0667 -1.0060
  694HOH      O 2097   3.325   0.200   0.742 -0.5022 -0.5726  0.1556
  694HOH     H1 2098   3.362   0.194   0.655  0.3568  0.5830  0.3906
  694HOH     H2 2099   3.365   0.128   0.791  0.5517 -0.0834  0.0738
  695HOH      O 2100   3.133   2.519   3.530  0.2621  0.8914  0.4316
  695HOH     H1 2101   3.209   2.577   3.537 -0.2601  1.5212  1.4543
  695HOH     H2 2102   3.058   2.575   3.551 -0.4491  0.1866 -0.1067
  696HOH      O 2103   3.124   0.340   0.902  0.4078  0.4577  0.6745
  696HOH     H1 2104   3.205   0.335   0.851 -0.2623  0.7485 -0.4963
  696HOH     H2 2105   3.087   0.252   0.897  0.6204  0.3358  1.1717
  697HOH      O 2106   0.822   1.335   0.358  0.1493 -0.2102  0.4931
  697HOH     H1 2107   0.867   1.341   0.442  0.9111 -0.1353  0.0998
  697HOH     H2 2108   0.814   1.241   0.341  0.9276 -0.2348  0.1890
  698HOH      O 2109   0.217   2.909   0.791  0.3145 -0.0810  0.1749
  698HOH     H1 2110   0.166   2.990   0.802 -0.6227 -0.6259  0.0442
  698HOH     H2 2111   0.219   2.895   0.696 -0.0739 -0.5312  0.2260
  699HOH      O 2112   2.999   1.308   0.869 -0.0070 -0.0425  0.2014
  699HOH     H1 2113   3.030   1.282   0.956 -0.7824  0.1154  0.5431
  699HOH     H2 2114   2.948   1.387   0.885  0.0112  0.1047 -0.4345
  700HOH      O 2115   0.888   2.707   3.080  0.2206 -0.7483  0.4397
  700HOH     H1 2116   0.974   2.687   3.042  0.0735 -0.0347 -0.3415
  700HOH     H2 2117   0.907   2.747   3.164  0.6624 -0.6057  0.2785
  701HOH      O 2118   2.320   1.751   2.487  0.4437  0.8642 -0.0505
  701HOH     H1 2119   2.355   1.665   2.466 -0.0298  0.7297 -0.3387
  701HOH     H2 2120   2.385   1.813   2.455  0.3565  0.6267 -0.7182
  702HOH      O 2121   0.204   3.503   0.356 -0.2627 -0.4989  0.5798
  702HOH     H1 2122   0.221   3.597   0.352  0.0176 -0.5447  0.6107
  702HOH     H2 2123   0.240   3.476   0.441 -0.0979 -0.6796  0.4555
  703HOH      O 2124   0.196   2.997   3.377  0.0065  0.1097  0.5236
  703HOH     H1 2125   0.275   2.988   3.429  0.6645 -1.5237 -0.5976
  703HOH     H2 2126   0.139   2.926   3.405  0.0749 -0.3553 -0.4217
  704HOH      O 2127   0.126   3.671   3.655  0.5003  0.1784 -0.0608
  704HOH     H1 2128   0.196   3.722   3.695  0.2692  0.7609 -0.3751
  704HOH     H2 2129   0.129   3.694   3.562 -0.1353  0.2568 -0.0727
  705HOH      O 2130   2.666   1.905   2.954 -0.3954  0.0038 -0.0941
  705HOH     H1 2131   2.678   1.835   3.018  0.3622  0.1814 -0.0205
  705HOH     H2 2132   2.637   1.980   3.006 -1.5882 -0.3328 -0.2234
  706HOH      O 2133   1.046   1.165   0.096 -0.3006  0.5686 -0.4657
  706HOH     H1 2134   1.131   1.203   0.074  0.2193  0.0629  0.5234
  706HOH     H2 2135   1.010   1.138   0.012  0.3448  1.1161 -0.9495
  707HOH      O 2136   2.137   1.446   2.989 -0.5996 -0.0100  0.2005
  707HOH     H1 2137   2.224   1.456   2.950 -0.9846 -0.3739 -0.8107
  707HOH     H2 2138   2.153   1.448   3.083  0.6133 -0.9640  0.0595
  708HOH      O 2139   0.280   0.066   2.689  0.0772  0.1834 -0.1461
  708HOH     H1 2140   0.292   0.155   2.721 -0.4513  0.2207 -0.0331
  708HOH     H2 2141   0.293   0.072   2.595  0.2129  0.3443 -0.1190
  709HOH      O 2142   1.061   2.289   1.041 -0.6439  0.1935 -0.4109
  709HOH     H1 2143   1.137   2.291   0.983 -0.4153  0.9827 -0.1097
  709HOH     H2 2144   1.098   2.295   1.129 -1.0362  0.1354 -0.2361
  710HOH      O 2145   3.354   3.187   3.466  0.1354 -0.5234 -0.4482
  710HOH     H1 2146   3.280   3.137   3.502  0.3465 -0.7672 -0.3491
  710HOH     H2 2147   3.429   3.159   3.518  0.3525 -0.5010 -0.7478
  711HOH      O 2148   2.631   3.611   0.989  0.4509 -0.0347 -0.3332
  711HOH     H1 2149   2.572   3.562   1.047  0.5811  0.2419  0.0393
  711HOH     H2 2150   2.611   3.578   0.902  0.9657 -1.2116 -0.0518
  712HOH      O 2151   1.954   2.648   3.629 -0.4009  0.7972 -0.1179
  712HOH     H1 2152   1.955   2.611   3.717  1.0856 -0.2202 -0.5024
  712HOH     H2 2153   1.867   2.627   3.595 -0.7026  0.4743  0.8060
  713HOH      O 2154   1.456   2.901   0.510  0.9147 -0.0973 -0.2627
  713HOH     H1 2155   1.425   2.934   0.595 -0.0169  0.0392 -0.6278
  713HOH     H2 2156   1.449   2.806   0.517 -1.0011 -0.0757 -0.7621
  714HOH      O 2157   0.667   3.071   2.134  0.1995 -0.0288 -0.0587
  714HOH     H1 2158   0.748   3.116   2.108 -0.2174  0.4846 -0.4989
  714HOH     H2 2159   0.647   3.015   2.059 -0.0055  0.0603 -0.0699
  715HOH      O 2160   0.996   1.392   3.062  0.2599  1.1392 -0.3893
  715HOH     H1 2161   0.999   1.347   3.146  0.3345  0.6336 -0.6536
  715HOH     H2 2162   0.981   1.483   3.084 -0.8677  0.8568  0.1244
  716HOH      O 2163   1.113   0.058   2.150  0.1133  0.1172 -0.3629
  716HOH     H1 2164   1.171   0.129   2.126 -0.2268  0.5664  0.0986
  716HOH     H2 2165   1.081   0.022   2.067  0.0688  0.6906 -0.5997
  717HOH      O 2166   0.921   2.747   2.330 -0.2171  0.2083 -0.6275
  717HOH     H1 2167   0.933   2.762   2.424  0.4537 -0.7683 -0.5283
  717HOH     H2 2168   0.834   2.784   2.311 -0.3173  0.5330  0.3388
  718HOH      O 2169   3.483   2.876   1.046 -0.7565  0.0397 -0.0907
  718HOH     H1 2170   3.567   2.845   1.011  0.2408  0.2276  1.8238
  718HOH     H2 2171   3.469   2.960   1.002  0.9957  0.8198  0.6068
  719HOH      O 2172   2.890   1.025   2.444  0.4194  0.4569  0.2275
  719HOH     H1 2173   2.973   1.018   2.397 -0.0992  0.5697 -0.7495
  719HOH     H2 2174   2.908   1.085   2.516  1.3268  0.0093  0.4040
  720HOH      O 2175   0.387   2.444   3.627  0.3806  0.6826 -0.1338
  720HOH     H1 2176   0.341   2.424   3.545 -0.5838  0.5962  0.3945
  720HOH     H2 2177   0.422   2.532   3.614 -0.0396  0.7975 -0.5250
  721HOH      O 2178   1.042   0.390   0.434 -0.7088  0.1607  0.5683
  721HOH     H1 2179   1.021   0.297   0.430 -1.2900  0.1995  1.7895
  721HOH     H2 2180   1.058   0.415   0.343  1.2748 -1.4970  0.3127
  722HOH      O 2181   2.859   3.156   2.351 -0.1766 -0.1539 -0.1068
  722HOH     H1 2182   2.825   3.233   2.395  0.5184  0.6703 -0.9349
  722HOH     H2 2183   2.953   3.157   2.370 -0.1066 -0.6051 -0.3964
  723HOH      O 2184   1.683   0.962   2.025 -0.2369 -0.1269  0.2193
  723HOH     H1 2185   1.668   0.942   1.932  0.0682  0.1543  0.1043
  723HOH     H2 2186   1.772   0.930   2.042 -0.1728  0.1005  0.3284
  724HOH      O 2187   2.351   1.659   1.906  0.9787  0.3890  0.0963
  724HOH     H1 2188   2.344   1.753   1.923 -0.0532  0.2435  0.5992
  724HOH     H2 2189   2.310   1.618   1.982  1.0479 -0.4674 -0.3076
  725HOH      O 2190   0.704   0.600   1.079  0.1796  0.4640  0.0616
  725HOH     H1 2191   0.757   0.624   1.003 -0.4005  0.9246 -0.2078
  725HOH     H2 2192   0.759   0.623   1.154  0.8017 -0.0986 -0.2042
  726HOH      O 2193   2.738   0.785   0.761 -0.2539  0.2906  0.3171
  726HOH     H1 2194   2.648   0.752   0.754  0.2387 -1.4948  1.1013
  726HOH     H2 2195   2.744   0.818   0.851 -0.0635  0.1832  0.3442
  727HOH      O 2196   2.821   0.819   2.832 -0.6147  0.0597 -0.0741
  727HOH     H1 2197   2.835   0.896   2.887  1.3165 -0.2253 -0.0333
  727HOH     H2 2198   2.843   0.745   2.889  0.4151 -0.3036 -0.8919
  728HOH      O 2199   0.277   0.611   2.987  0.3497  0.6053 -0.1530
  728HOH     H1 2200   0.337   0.684   3.002  0.4312  0.6132 -0.5034
  728HOH     H2 2201   0.271   0.604   2.892 -0.6757  0.9959 -0.1413
  729HOH      O 2202   0.973   0.531   2.036 -0.1014 -0.1783 -0.3404
  729HOH     H1 2203   0.941   0.449   2.072 -0.1038  0.0187  0.1226
  729HOH     H2 2204   0.935   0.535   1.948 -0.0215 -0.7118 -0.4076
  730HOH      O 2205   1.019   2.674   1.874 -0.3737 -0.2047 -0.0626
  730HOH     H1 2206   1.070   2.693   1.953  0.2937 -0.5578 -0.3933
  730HOH     H2 2207   0.961   2.749   1.864 -0.3273 -0.0637  0.6513
  731HOH      O 2208   2.969   3.151   1.593  0.5059  0.5138 -0.0111
  731HOH     H1 2209   2.879   3.154   1.560  0.3837 -0.1780  0.2234
  731HOH     H2 2210   3.023   3.161   1.515  0.2159 -0.1564 -0.3236
  732HOH      O 2211   0.081   3.142   0.051  0.4877  0.2067  0.2225
  732HOH     H1 2212   0.095   3.160   0.144  1.7544 -0.6680  0.2602
  732HOH     H2 2213   0.166   3.162   0.010  0.4683 -0.9197 -0.4633
  733HOH      O 2214   2.804   2.986   3.668 -0.0760  0.2508 -0.0018
  733HOH     H1 2215   2.749   3.045   3.719  0.2188  0.6201 -0.1059
  733HOH     H2 2216   2.864   3.043   3.621 -0.0029 -0.1145 -0.3630
  734HOH      O 2217   1.974   0.261   2.671  0.1932 -0.1234 -0.4368
  734HOH     H1 2218   1.926   0.344   2.665 -0.5239 -0.5318 -0.5429
  734HOH     H2 2219   1.906   0.194   2.675  0.7607 -0.7090 -0.2676
  735HOH      O 2220   0.687   0.481   0.201  0.3083 -0.1871  0.3247
  735HOH     H1 2221   0.649   0.569   0.200 -0.4314 -0.5000 -0.0358
  735HOH     H2 2222   0.781   0.496   0.190  0.2226  0.5648  0.4808
  736HOH      O 2223   0.553   2.786   1.636  0.0991 -0.3368 -0.4370
  736HOH     H1 2224   0.524   2.695   1.636 -0.8645 -0.1003  1.1703
  736HOH     H2 2225   0.473   2.838   1.635  0.5890  0.4705 -0.0589
  737HOH      O 2226   1.123   0.813   3.681  0.2036 -0.2441  0.2404
  737HOH     H1 2227   1.071   0.893   3.669  0.4205  0.0860  1.2674
  737HOH     H2 2228   1.067   0.743   3.647  0.0922  0.3419 -0.8838
  738HOH      O 2229   0.050   2.243   2.229 -0.1707 -0.5308 -0.1874
  738HOH     H1 2230  -0.037   2.249   2.190 -0.2832 -0.0753  0.1191
  738HOH     H2 2231   0.039   2.276   2.318  0.2263 -0.8900  0.0050
  739HOH      O 2232   0.376   1.562   3.280 -0.2501 -0.1421 -0.2987
  739HOH     H1 2233   0.403   1.650   3.304 -0.1014  0.1052 -1.2758
  739HOH     H2 2234   0.432   1.504   3.331 -0.2939  0.3228  0.2939
  740HOH      O 2235   2.368   0.738   1.390  0.5840  0.0118 -0.0408
  740HOH     H1 2236   2.349   0.678   1.318  0.4024  0.1414 -0.1028
  740HOH     H2 2237   2.318   0.817   1.369  0.4809  0.0282  0.2592
  741HOH      O 2238   3.737   3.277   3.456 -0.4523 -0.2827  0.3176
  741HOH     H1 2239   3.781   3.319   3.530 -0.8267  0.1657  0.2931
  741HOH     H2 2240   3.707   3.193   3.491  0.5867 -0.7030  0.2788
  742HOH      O 2241   1.895   3.372   1.838 -0.5116  0.0850  0.0098
  742HOH     H1 2242   1.979   3.391   1.796 -0.4963 -0.0852 -0.0386
  742HOH     H2 2243   1.905   3.284   1.872 -0.6698  0.0671  0.0098
  743HOH      O 2244   0.963   2.996   0.314 -0.1348 -0.2081  0.3844
  743HOH     H1 2245   0.935   2.906   0.328 -0.1088 -0.3026 -0.1402
  743HOH     H2 2246   0.943   3.013   0.222  0.8697 -0.0409  0.1809
  744HOH      O 2247   0.843   1.721   1.217  0.1672 -0.5820  0.0688
  744HOH     H1 2248   0.911   1.786   1.203 -0.8388  0.6418  0.5100
  744HOH     H2 2249   0.773   1.746   1.157 -1.1747  0.2196  1.7975
  745HOH      O 2250   0.292   0.097   0.007  0.0667  0.1581 -0.2015
  745HOH     H1 2251   0.216   0.153  -0.009 -0.1405  0.0814  0.4590
  745HOH     H2 2252   0.308   0.105   0.101 -0.1684 -1.1421 -0.0131
  746HOH      O 2253   0.663   1.741   2.752  0.1474 -0.2593  0.3218
  746HOH     H1 2254   0.678   1.652   2.783  0.0272 -0.1858  0.5930
  746HOH     H2 2255   0.695   1.741   2.661  0.2204 -0.5550  0.3480
  747HOH      O 2256   0.171   0.920   2.381 -0.2131 -0.0588 -0.0502
  747HOH     H1 2257   0.174   0.870   2.299  0.8147  0.4065 -0.3326
  747HOH     H2 2258   0.252   0.972   2.380  0.2595 -0.6410  1.6621
  748HOH      O 2259   0.153   3.318   3.069  0.4687 -0.6619  0.2057
  748HOH     H1 2260   0.194   3.291   3.151 -0.1676 -2.2676  0.0750
  748HOH     H2 2261   0.094   3.245   3.046 -0.3813  0.3062 -0.9975
  749HOH      O 2262   2.521   2.949   3.535  0.1700  0.1183 -0.1933
  749HOH     H1 2263   2.531   2.913   3.623  1.7033  0.1644 -0.3010
  749HOH     H2 2264   2.580   3.024   3.533 -0.6244  0.7615 -0.9551
  750HOH      O 2265   0.917   1.281   2.796  0.7346 -0.1518 -0.1522
  750HOH     H1 2266   0.922   1.328   2.879 -0.8724 -0.3933  0.1501
  750HOH     H2 2267   0.988   1.317   2.743  1.4327  0.4315  1.1040
  751HOH      O 2268   1.727   0.257   1.345 -0.0129 -0.0163 -0.0186
  751HOH     H1 2269   1.638   0.291   1.339 -0.3701 -0.8509  0.2739
  751HOH     H2 2270   1.781   0.321   1.298 -0.8718  0.1077 -0.8939
  752HOH      O 2271   1.009   0.712   2.411 -0.6869 -0.2833 -0.1557
  752HOH     H1 2272   0.994   0.618   2.406  1.6695 -0.8456  0.6875
  752HOH     H2 2273   1.007   0.732   2.505 -0.7557  0.4283 -0.2941
  753HOH      O 2274   1.392   2.866   2.196 -0.4033  0.4443  0.2885
  753HOH     H1 2275   1.330   2.938   2.182 -0.5844  0.0649 -1.1605
  753HOH     H2 2276   1.466   2.887   2.139 -0.3110 -0.3304  0.1051
  754HOH      O 2277   1.412   3.205   1.746  1.0053 -0.3481 -0.8260
  754HOH     H1 2278   1.492   3.244   1.780  0.9519  0.7060 -1.8049
  754HOH     H2 2279   1.359   3.188   1.824  1.6189  0.2339 -0.2560
  755HOH      O 2280   1.645   0.092   1.539  0.0691 -0.4378  0.0054
  755HOH     H1 2281   1.555   0.063   1.529  0.1302 -0.7619  0.3740
  755HOH     H2 2282   1.663   0.142   1.459 -0.1406 -1.1543 -0.5134
  756HOH      O 2283   2.504   1.357   1.442 -0.0048 -0.3184 -0.1505
  756HOH     H1 2284   2.517   1.437   1.491  1.0251 -1.2202  1.2043
  756HOH     H2 2285   2.588   1.342   1.398 -0.3872 -0.3702 -0.9058
  757HOH      O 2286   1.413   2.437   0.746 -0.1487  0.1794  0.2219
  757HOH     H1 2287   1.450   2.445   0.834 -0.5247 -0.5795  0.4740
  757HOH     H2 2288   1.319   2.434   0.760 -0.2225  0.2742 -0.2333
  758HOH      O 2289   1.285   1.785   1.520 -0.6182  0.4891 -0.1435
  758HOH     H1 2290   1.200   1.805   1.561 -0.2653 -0.4468  1.1970
  758HOH     H2 2291   1.337   1.864   1.535 -0.6136  0.3057  1.0014
  759HOH      O 2292   1.739   1.680   3.014 -0.7778  0.0190  0.4147
  759HOH     H1 2293   1.800   1.644   3.077  0.5549 -0.8609 -1.2174
  759HOH     H2 2294   1.687   1.605   2.984 -0.0978 -0.0279 -0.7980
  760HOH      O 2295   3.716   2.708   0.678  0.2924 -0.8952 -0.3524
  760HOH     H1 2296   3.629   2.668   0.676 -0.0064 -0.3300  0.3928
  760HOH     H2 2297   3.700   2.797   0.709  1.1798 -0.8982  0.1700
  761HOH      O 2298   2.853   1.357   0.377 -0.1073 -0.0007 -0.2259
  761HOH     H1 2299   2.812   1.409   0.307 -0.0746  0.4918  0.1063
  761HOH     H2 2300   2.867   1.420   0.448  0.7600 -0.2701 -0.1379
  762HOH      O 2301   2.485   1.223   1.107 -0.1937  0.2287  0.0198
  762HOH     H1 2302   2.449   1.237   1.020 -0.0383  0.4411 -0.0119
  762HOH     H2 2303   2.412   1.243   1.167 -0.6186 -0.8820 -0.0697
  763HOH      O 2304   2.075   3.672   1.546 -0.1912 -0.3967 -1.0450
  763HOH     H1 2305   1.981   3.673   1.527 -0.4516  0.4127  0.0803
  763HOH     H2 2306   2.091   3.586   1.585 -0.7205 -0.1534 -0.2436
  764HOH      O 2307   0.407   0.552   3.242 -0.0314 -0.0474 -0.0318
  764HOH     H1 2308   0.457   0.618   3.193 -0.2076  0.0962 -0.0205
  764HOH     H2 2309   0.437   0.560   3.332 -0.3337  0.2889  0.0419
  765HOH      O 2310   0.974   0.365   3.688  0.2014 -0.4978  0.2178
  765HOH     H1 2311   0.896   0.315   3.709  0.2876 -1.1137 -0.7933
  765HOH     H2 2312   1.045   0.301   3.686  0.5667 -0.1097  0.2033
  766HOH      O 2313   1.480   2.324   0.109  0.2758 -0.6874 -0.5266
  766HOH     H1 2314   1.505   2.281   0.027  1.9510 -0.2571 -0.3132
  766HOH     H2 2315   1.508   2.263   0.178 -0.1423 -0.5834 -0.2586
  767HOH      O 2316   0.569   1.786   2.183  0.3184 -0.1195 -0.8700
  767HOH     H1 2317   0.507   1.855   2.208  0.0280 -0.1042 -1.6048
  767HOH     H2 2318   0.655   1.822   2.207  0.0786 -0.0452 -0.0617
  768HOH      O 2319   0.107   1.921   1.857 -0.5323  0.5239  0.0915
  768HOH     H1 2320   0.056   1.965   1.789 -0.5139 -0.3633 -0.5269
  768HOH     H2 2321   0.178   1.878   1.810 -0.0450  0.5450  0.7780
  769HOH      O 2322   1.459   3.311   3.267 -0.4190  0.2173  0.1696
  769HOH     H1 2323   1.411   3.312   3.350  0.3721  0.1103  0.6519
  769HOH     H2 2324   1.539   3.359   3.285  0.1313 -0.4753 -0.2995
  770HOH      O 2325   1.804   0.126   0.877 -0.0071  0.1855 -0.1545
  770HOH     H1 2326   1.832   0.065   0.946 -0.8811 -0.4711 -0.3470
  770HOH     H2 2327   1.726   0.169   0.914 -0.9989 -0.7877 -1.0114
  771HOH      O 2328   1.106   1.275   0.511 -0.0353  0.5789  0.3046
  771HOH     H1 2329   1.160   1.318   0.445  0.1082 -0.0725 -0.0125
  771HOH     H2 2330   1.120   1.328   0.590  0.2945  0.9912 -0.0165
  772HOH      O 2331   3.152   2.707   0.135 -0.4577  0.2415  0.7709
  772HOH     H1 2332   3.134   2.622   0.174  0.2541  0.0394  0.6934
  772HOH     H2 2333   3.247   2.709   0.126 -0.4961  0.8861  0.4059
  773HOH      O 2334   3.591   1.626   2.804  0.2916 -1.3088  0.6791
  773HOH     H1 2335   3.607   1.662   2.717 -0.1684 -0.8491  0.7709
  773HOH     H2 2336   3.672   1.639   2.851  0.2066 -0.5614  0.6425
  774HOH      O 2337   1.714   0.508   0.493 -0.0796  0.3320  0.4232
  774HOH     H1 2338   1.703   0.601   0.473  0.0944  0.3033  0.1945
  774HOH     H2 2339   1.728   0.466   0.408 -0.0985  0.1043  0.5304
  775HOH      O 2340   1.469   2.211   2.179 -0.6996  0.2891  0.2303
  775HOH     H1 2341   1.379   2.235   2.156 -0.5547  0.3174 -0.3368
  775HOH     H2 2342   1.513   2.197   2.095 -0.2588 -0.0535  0.5065
  776HOH      O 2343   0.695   0.529   3.369  0.7322 -0.0481  0.4715
  776HOH     H1 2344   0.721   0.592   3.302  0.8811 -0.2848  0.3037
  776HOH     H2 2345   0.753   0.454   3.355 -0.0304 -0.5963  0.0958
  777HOH      O 2346   1.934   0.679   1.402  0.5358 -0.4513 -0.1673
  777HOH     H1 2347   1.904   0.626   1.328 -0.3627 -0.1573 -0.0345
  777HOH     H2 2348   1.989   0.619   1.453 -0.0492 -1.1209 -0.2852
  778HOH      O 2349   3.624   3.133   0.281  0.4563 -0.0943 -0.1464
  778HOH     H1 2350   3.687   3.091   0.223 -0.2722 -1.3657 -0.0851
  778HOH     H2 2351   3.542   3.131   0.232  0.2047  0.4673  0.2321
  779HOH      O 2352   0.870   2.097   2.608 -0.1561 -0.3199  0.2752
  779HOH     H1 2353   0.924   2.047   2.670  0.9049  0.4047  0.0043
  779HOH     H2 2354   0.795   2.041   2.590 -0.0847 -0.9007  1.5681
  780HOH      O 2355   2.392   3.331   2.525  0.6917  0.0987 -0.5776
  780HOH     H1 2356   2.452   3.376   2.465  0.4909  0.6708 -0.3585
  780HOH     H2 2357   2.417   3.361   2.612 -0.6316  1.2905 -0.5364
  781HOH      O 2358   2.105   2.870   0.658  0.0560 -0.1431 -0.0934
  781HOH     H1 2359   2.197   2.869   0.629  0.1799  0.1602  0.2835
  781HOH     H2 2360   2.057   2.905   0.583  0.3315  0.3123 -0.0612
  782HOH      O 2361   1.070   0.353   1.756 -0.0355  0.9046  0.5365
  782HOH     H1 2362   1.017   0.427   1.726  0.3979  0.9135 -0.2439
  782HOH     H2 2363   1.160   0.380   1.742  0.1479  0.4287  0.7432
  783HOH      O 2364   0.762   1.877   3.610  0.1544 -0.1890 -0.0080
  783HOH     H1 2365   0.723   1.882   3.697  0.5978  0.6222  0.1696
  783HOH     H2 2366   0.782   1.784   3.597 -0.0453 -0.3378  0.6940
  784HOH      O 2367   1.410   1.549   0.669 -0.2211  0.4958  0.1662
  784HOH     H1 2368   1.455   1.490   0.609 -1.0044  0.2593 -0.2003
  784HOH     H2 2369   1.413   1.504   0.753 -0.1324  0.2971  0.0581
  785HOH      O 2370   1.068   3.310   1.130 -0.5263 -0.0957 -0.1291
  785HOH     H1 2371   1.096   3.301   1.221 -0.4778  0.1514 -0.1172
  785HOH     H2 2372   1.092   3.227   1.089 -1.3059 -0.5432  0.2732
  786HOH      O 2373   1.559   0.115   2.660 -0.2103  0.5210  0.0276
  786HOH     H1 2374   1.550   0.172   2.737 -0.8663 -0.8887  1.0817
  786HOH     H2 2375   1.469   0.093   2.637  0.0244 -0.3230 -0.1309
  787HOH      O 2376   0.649   2.757   2.946 -0.4414 -0.9752  0.2560
  787HOH     H1 2377   0.598   2.710   3.012  0.8935 -0.1569  2.0366
  787HOH     H2 2378   0.739   2.752   2.977  0.1142  0.4567 -0.8890
  788HOH      O 2379   1.066   0.603   1.582 -0.7205  0.3693  0.1090
  788HOH     H1 2380   0.993   0.665   1.589 -0.4767  0.6363  0.3437
  788HOH     H2 2381   1.145   0.657   1.592 -0.4314  0.2441 -1.2118
  789HOH      O 2382   2.643   0.328   1.354  0.0515  0.3006  0.2690
  789HOH     H1 2383   2.650   0.266   1.282  0.0206  0.2080  0.3453
  789HOH     H2 2384   2.655   0.414   1.314  1.9983  0.1742  0.4142
  790HOH      O 2385   3.588   2.916   3.486  0.0470 -0.7407  0.2583
  790HOH     H1 2386   3.589   2.974   3.562  1.1259 -0.2314 -0.1033
  790HOH     H2 2387   3.671   2.868   3.491  0.8357  0.2704 -1.2399
  791HOH      O 2388   0.832   3.502   0.132 -0.0282  0.0699  0.5331
  791HOH     H1 2389   0.746   3.531   0.101 -0.4688 -1.1228  0.5118
  791HOH     H2 2390   0.853   3.561   0.204 -0.6800  0.6272  0.2904
  792HOH      O 2391   3.283   0.998   1.886 -0.2047 -0.1982  0.1395
  792HOH     H1 2392   3.299   0.941   1.812  2.0318 -0.5054  0.7263
  792HOH     H2 2393   3.299   1.086   1.853  1.0367 -0.3524  0.2428
  793HOH      O 2394   1.479   0.044   3.075 -0.1084  0.0547  0.3059
  793HOH     H1 2395   1.574   0.049   3.071 -0.1406  0.3763 -1.0604
  793HOH     H2 2396   1.449   0.124   3.032 -0.9702 -0.6575 -0.5038
  794HOH      O 2397   0.103   0.345   1.740  0.0673 -0.5222 -0.2963
  794HOH     H1 2398   0.021   0.335   1.787 -0.1148 -0.8135 -0.6615
  794HOH     H2 2399   0.111   0.265   1.688  1.0099 -0.9111  0.3745
  795HOH      O 2400   1.399   0.879   3.627 -0.8014  0.0061  0.0255
  795HOH     H1 2401   1.305   0.884   3.612 -0.8554 -0.4686  0.1670
  795HOH     H2 2402   1.423   0.790   3.599 -0.6029 -0.2895  1.0515
  796HOH      O 2403   0.281   2.360   0.129  0.0274  0.3220 -0.4565
  796HOH     H1 2404   0.331   2.403   0.060  0.0428 -0.5787 -1.0356
  796HOH     H2 2405   0.205   2.323   0.084 -0.0006 -0.2157  0.0122
  797HOH      O 2406   1.083   0.048   2.416 -0.4141 -0.5875  0.0985
  797HOH     H1 2407   1.006   0.103   2.431 -0.0752 -0.1004  0.1043
  797HOH     H2 2408   1.093   0.046   2.321  0.1905  0.2742  0.1148
  798HOH      O 2409   1.521   0.149   2.047  0.1737  0.0681 -0.6587
  798HOH     H1 2410   1.454   0.214   2.028 -0.3981 -0.6543 -1.2798
  798HOH     H2 2411   1.566   0.135   1.963  0.1081 -0.5137 -0.6081
  799HOH      O 2412   3.410   2.891   1.308 -0.0180  1.0279  0.4457
  799HOH     H1 2413   3.463   2.854   1.379 -1.4559 -0.3642  0.9146
  799HOH     H2 2414   3.445   2.851   1.228  0.3788  1.0677  0.5973
  800HOH      O 2415   0.461   1.667   0.450  0.1433 -0.0275 -0.1319
  800HOH     H1 2416   0.495   1.697   0.535  0.1729 -0.2590 -0.0606
  800HOH     H2 2417   0.538   1.667   0.393  0.1339  0.0776 -0.1455
  801HOH      O 2418   0.986   0.019   1.280  0.4615 -0.0708  0.9679
  801HOH     H1 2419   0.947  -0.020   1.358 -1.0414  1.0601  0.8649
  801HOH     H2 2420   0.950   0.108   1.276  0.4787 -0.0501 -0.9854
  802HOH      O 2421   3.196   2.340   3.328  0.6083  0.0426 -0.0491
  802HOH     H1 2422   3.150   2.377   3.404  0.6497  0.1565 -0.0785
  802HOH     H2 2423   3.186   2.246   3.337  0.5837  0.0575  0.0795
  803HOH      O 2424   0.185   2.284   2.957  0.0809  0.2077  0.4062
  803HOH     H1 2425   0.258   2.343   2.975 -0.0198  0.0141  1.6080
  803HOH     H2 2426   0.213   2.199   2.991 -0.0756 -0.2823 -0.6123
  804HOH      O 2427   2.974   2.218   0.719  0.2809  0.1128  0.0051
  804HOH     H1 2428   3.000   2.127   0.735  0.8584  0.2764  0.0329
  804HOH     H2 2429   3.035   2.270   0.771 -0.8403  0.4933  1.0424
  805HOH      O 2430   2.220   1.019   3.466  0.2567 -0.5358 -0.1934
  805HOH     H1 2431   2.254   1.008   3.555 -0.8740 -0.6691  0.2444
  805HOH     H2 2432   2.178   0.936   3.446 -0.4697 -0.1274 -0.4138
  806HOH      O 2433   0.882   0.929   3.289 -0.0171  0.0479 -0.9229
  806HOH     H1 2434   0.876   1.008   3.341 -1.2657  0.0864 -1.0456
  806HOH     H2 2435   0.931   0.954   3.211 -0.5508  0.7593 -1.0420
  807HOH      O 2436   3.357   2.116   3.591 -0.1148 -0.5150  0.0004
  807HOH     H1 2437   3.355   2.158   3.676  0.0158  0.9869 -0.6823
  807HOH     H2 2438   3.271   2.133   3.553  0.2839  0.1051 -0.6937
  808HOH      O 2439   3.585   2.229   2.026  0.2279 -0.0380  0.3158
  808HOH     H1 2440   3.528   2.215   1.951 -0.1482 -0.4190  0.6604
  808HOH     H2 2441   3.554   2.167   2.092  2.2541 -1.7603 -0.1195
  809HOH      O 2442   3.584   1.408   3.170 -0.0686  0.2717 -0.3842
  809HOH     H1 2443   3.673   1.396   3.202 -0.1583 -0.9408 -0.5263
  809HOH     H2 2444   3.540   1.458   3.240  0.3413 -0.3709  0.3606
  810HOH      O 2445   2.727   0.860   3.734  0.1897  0.2963  0.2043
  810HOH     H1 2446   2.715   0.815   3.817  1.5644 -1.0037 -0.2115
  810HOH     H2 2447   2.684   0.803   3.669  1.2622 -0.0730 -0.2324
  811HOH      O 2448   1.480   1.859   2.736  0.2924  0.3773 -0.2273
  811HOH     H1 2449   1.502   1.767   2.722  0.7988  0.3905  0.3896
  811HOH     H2 2450   1.389   1.867   2.706  0.4642 -0.1561 -0.9373
  812HOH      O 2451   2.284   1.711   2.177 -0.1886  0.3726 -0.2176
  812HOH     H1 2452   2.274   1.795   2.220 -0.5548  0.8465 -1.1765
  812HOH     H2 2453   2.378   1.693   2.181 -0.0083  1.1516 -0.5568
  813HOH      O 2454   1.326   3.459   1.649 -0.4968 -0.1930 -0.5333
  813HOH     H1 2455   1.336   3.368   1.676 -0.6602  0.0340  0.3507
  813HOH     H2 2456   1.386   3.508   1.705 -0.7269  0.2917 -0.6966
  814HOH      O 2457   3.548   3.569   2.323  0.0901 -0.3306  0.4603
  814HOH     H1 2458   3.502   3.505   2.269 -0.1487  0.0809  0.1570
  814HOH     H2 2459   3.538   3.652   2.276  1.3435 -0.2520  0.2617
  815HOH      O 2460   2.717   0.049   2.268  0.0213  0.1043  0.0300
  815HOH     H1 2461   2.721   0.053   2.172  0.1994  0.5595  0.0533
  815HOH     H2 2462   2.782  -0.017   2.292 -0.2581 -0.2560 -0.1738
  816HOH      O 2463   3.309   3.147   1.990 -0.7948  0.0784 -0.1896
  816HOH     H1 2464   3.255   3.069   1.979  0.1250 -0.4042 -2.2575
  816HOH     H2 2465   3.256   3.218   1.955 -0.8745  0.0204 -0.1870
  817HOH      O 2466   2.453   0.716   3.055  0.2502 -0.0265 -0.4389
  817HOH     H1 2467   2.420   0.635   3.093  1.1235 -0.2315 -0.0765
  817HOH     H2 2468   2.389   0.738   2.987 -0.5351 -0.4636  0.1281
  818HOH      O 2469   2.152   1.784   3.648 -0.0191 -0.0013 -0.1731
  818HOH     H1 2470   2.154   1.744   3.735 -1.8052 -0.4741 -0.2843
  818HOH     H2 2471   2.167   1.877   3.665  1.1149 -0.2523  0.4324
  819HOH      O 2472   0.773   0.699   1.347 -0.1873 -0.5273 -0.0092
  819HOH     H1 2473   0.727   0.779   1.324  0.6479 -0.2896 -1.0258
  819HOH     H2 2474   0.865   0.724   1.350  0.1114 -1.4587 -0.5180
  820HOH      O 2475   3.433   2.578   2.918 -0.0369  0.4372  0.5982
  820HOH     H1 2476   3.453   2.651   2.976  0.5482  0.9087 -0.1596
  820HOH     H2 2477   3.364   2.530   2.963  0.1318  0.9872  1.5006
  821HOH      O 2478   1.868   1.795   1.183 -1.0229 -0.5564 -0.4347
  821HOH     H1 2479   1.854   1.778   1.276 -1.1818  1.3307 -0.0374
  821HOH     H2 2480   1.963   1.794   1.172 -0.9014  0.7836  0.1613
  822HOH      O 2481   2.798   2.398   2.810 -0.4689  0.2760 -0.6074
  822HOH     H1 2482   2.883   2.441   2.815 -0.1676 -0.2042 -1.3754
  822HOH     H2 2483   2.741   2.462   2.767  0.0510 -0.1366 -2.0185
  823HOH      O 2484   0.807   2.496   0.298 -0.1126 -0.3597 -0.1152
  823HOH     H1 2485   0.717   2.527   0.288 -0.0773 -0.3920 -0.5604
  823HOH     H2 2486   0.856   2.574   0.323 -0.2320 -0.3046 -0.0488
  824HOH      O 2487   1.601   1.093   1.055 -0.0622  0.2888 -0.2638
  824HOH     H1 2488   1.630   1.174   1.014  0.8579  0.2838  0.3391
  824HOH     H2 2489   1.666   1.074   1.122  0.1993 -1.3469 -0.8747
  825HOH      O 2490   0.464   0.604   3.537  0.0753  0.2270 -0.2398
  825HOH     H1 2491   0.548   0.585   3.494 -0.2880 -1.4158 -0.3363
  825HOH     H2 2492   0.468   0.554   3.619 -1.0375 -0.4329 -0.5466
  826HOH      O 2493   2.317   2.513   1.827 -0.2286 -0.5509 -0.1567
  826HOH     H1 2494   2.326   2.607   1.838  0.3181 -0.5741 -0.3171
  826HOH     H2 2495   2.367   2.475   1.900 -0.6805 -0.7210  0.0706
  827HOH      O 2496   1.984   0.174   1.645  0.2469 -0.3740  0.3329
  827HOH     H1 2497   2.035   0.096   1.666 -0.3056 -0.6140  0.8222
  827HOH     H2 2498   1.911   0.142   1.591 -0.2326 -0.2802  0.9044
  828HOH      O 2499   1.848   1.384   2.235 -0.4088  0.3172  0.0821
  828HOH     H1 2500   1.780   1.321   2.211 -0.7191  0.2618  1.0284
  828HOH     H2 2501   1.890   1.346   2.313 -0.2285  1.0090  0.3383
  829HOH      O 2502   0.088   0.431   3.390 -0.6375  0.2160  0.0182
  829HOH     H1 2503   0.018   0.375   3.421  0.3360 -0.7629  0.5793
  829HOH     H2 2504   0.119   0.477   3.468 -0.4851  0.4484 -0.1732
  830HOH      O 2505   2.035   2.224   1.326  0.4146 -1.1181 -0.0908
  830HOH     H1 2506   2.122   2.222   1.286  0.1420 -0.9968 -0.7199
  830HOH     H2 2507   2.045   2.279   1.403  0.6430 -0.0749 -0.8159
  831HOH      O 2508   1.280   0.766   3.208 -0.3091 -0.5513 -0.4614
  831HOH     H1 2509   1.292   0.723   3.123  1.1001 -0.4340 -0.3745
  831HOH     H2 2510   1.239   0.850   3.187 -2.1234 -1.4149 -0.7393
  832HOH      O 2511   3.632   1.713   2.548 -0.9527 -0.4081 -0.0793
  832HOH     H1 2512   3.627   1.773   2.474 -0.2989  0.3949  0.4879
  832HOH     H2 2513   3.708   1.658   2.528 -0.6379 -0.0434  0.0781
  833HOH      O 2514   3.385   2.206   1.398  0.6172  0.1362 -0.0058
  833HOH     H1 2515   3.452   2.162   1.451  1.2361 -0.4665 -1.2002
  833HOH     H2 2516   3.412   2.298   1.398  0.9371  0.0474  0.2411
  834HOH      O 2517   0.630   0.405   1.777  0.0044 -0.2466  0.0050
  834HOH     H1 2518   0.635   0.434   1.686  0.3457 -0.9680 -0.2217
  834HOH     H2 2519   0.549   0.443   1.810 -0.1465 -0.0077 -0.6140
  835HOH      O 2520   2.660   1.807   1.885 -0.0563  0.2821 -0.8565
  835HOH     H1 2521   2.570   1.776   1.880  0.0455 -0.0411 -0.7040
  835HOH     H2 2522   2.705   1.764   1.812  0.4043 -1.0332  0.1162
  836HOH      O 2523   0.414   1.135   3.636 -0.1064  0.2916  0.4140
  836HOH     H1 2524   0.374   1.154   3.721 -1.0843  0.6772 -0.0887
  836HOH     H2 2525   0.379   1.204   3.578  0.0718 -0.2894 -0.4198
  837HOH      O 2526   1.532   2.695   3.275 -0.1135  0.0836 -0.2427
  837HOH     H1 2527   1.520   2.621   3.334 -0.9378  0.8439  0.6179
  837HOH     H2 2528   1.583   2.660   3.202  0.4587 -1.0431  0.6405
  838HOH      O 2529   1.432   0.880   2.362  0.5976 -0.0035 -0.1587
  838HOH     H1 2530   1.526   0.881   2.376  0.4132  0.0376  1.4619
  838HOH     H2 2531   1.416   0.802   2.309  1.5264 -0.0120 -0.4584
  839HOH      O 2532   0.635   3.080   1.130 -0.3068 -0.3359  0.1962
  839HOH     H1 2533   0.564   3.086   1.194 -0.6917 -0.7454 -0.1840
  839HOH     H2 2534   0.661   2.988   1.132 -0.6831 -0.4754 -0.6084
  840HOH      O 2535   2.757   3.391   3.476  0.3510 -0.2499  1.0201
  840HOH     H1 2536   2.693   3.320   3.479  0.0046 -0.0521 -0.3551
  840HOH     H2 2537   2.807   3.374   3.395  0.4229  0.9186  0.7886
  841HOH      O 2538   0.905   3.178   3.526 -0.3802  0.3651  0.8296
  841HOH     H1 2539   0.980   3.176   3.585  0.7649  0.6880 -0.5278
  841HOH     H2 2540   0.875   3.087   3.523 -0.4322  0.3269  1.8091
  842HOH      O 2541   2.160   0.660   0.573  0.4550 -0.1222 -0.4307
  842HOH     H1 2542   2.176   0.572   0.607  0.2471 -0.2280 -0.6043
  842HOH     H2 2543   2.196   0.659   0.485  0.2182 -0.1130 -0.5276
  843HOH      O 2544   0.279   1.074   0.443 -0.0828  0.4363 -0.2762
  843HOH     H1 2545   0.324   1.131   0.382  1.2566  0.2746  0.4869
  843HOH     H2 2546   0.227   1.133   0.497  0.0736  0.7609 -0.4763
  844HOH      O 2547   1.039   2.686   1.609  0.2120 -0.6803 -0.7173
  844HOH     H1 2548   1.042   2.694   1.704  1.2115  1.0915 -0.8124
  844HOH     H2 2549   1.067   2.595   1.592  0.7145 -0.8350  0.6645
  845HOH      O 2550   1.524   0.985   0.104  0.4302 -0.2307  0.1462
  845HOH     H1 2551   1.454   0.970   0.168  0.0078  1.5678  0.2088
  845HOH     H2 2552   1.491   0.946   0.023 -0.3328 -0.0351  0.3444
  846HOH      O 2553   2.636   0.333   0.405  1.0900  0.3931 -0.0057
  846HOH     H1 2554   2.713   0.333   0.349  0.5991  0.9747 -0.7096
  846HOH     H2 2555   2.638   0.419   0.449  0.4854  0.7099 -0.5668
  847HOH      O 2556   3.623   2.630   1.277 -0.7779 -0.1644  0.1602
  847HOH     H1 2557   3.654   2.659   1.191 -1.2980  1.1586  0.3610
  847HOH     H2 2558   3.700   2.634   1.333 -0.6073 -0.2064 -0.0671
  848HOH      O 2559   3.370   0.231   3.282  0.0094 -0.6250 -0.6206
  848HOH     H1 2560   3.426   0.248   3.207  0.3392  1.1593 -0.0617
  848HOH     H2 2561   3.316   0.309   3.290 -0.6334 -1.1303  0.4878
  849HOH      O 2562   1.147   0.726   2.128 -0.1874  0.1014 -0.3377
  849HOH     H1 2563   1.090   0.694   2.198  1.4628 -0.5520  0.8493
  849HOH     H2 2564   1.163   0.649   2.073 -0.4041  0.2732 -0.6477
  850HOH      O 2565   0.229   3.263   3.358 -0.1554 -0.6046 -0.4301
  850HOH     H1 2566   0.140   3.281   3.386  0.1057  0.3509 -0.1342
  850HOH     H2 2567   0.239   3.168   3.367 -1.1028 -0.7157 -0.3925
  851HOH      O 2568   1.434   0.308  -0.002 -0.1910 -0.1088 -0.4994
  851HOH     H1 2569   1.464   0.396  -0.025 -0.5087  0.3822  0.7935
  851HOH     H2 2570   1.510   0.267   0.040 -0.4274  0.0704  0.1307
  852HOH      O 2571   1.907   3.280   1.136 -0.0559  0.0021 -0.3936
  852HOH     H1 2572   1.874   3.203   1.089 -0.8295 -0.5697  0.9646
  852HOH     H2 2573   2.001   3.280   1.119 -0.1095 -0.9374 -0.8567
  853HOH      O 2574   2.743   3.547   2.001 -0.0499 -0.3702 -0.5866
  853HOH     H1 2575   2.678   3.597   1.953 -0.4560 -0.7996 -0.4934
  853HOH     H2 2576   2.809   3.524   1.936  0.2758  0.4712 -0.5875
  854HOH      O 2577   2.674   0.763   3.181  0.0202 -0.5962  0.2926
  854HOH     H1 2578   2.606   0.772   3.114  0.8276 -0.5234 -0.5517
  854HOH     H2 2579   2.665   0.841   3.236  0.2276  0.0868 -0.5936
  855HOH      O 2580   1.498   1.572   1.644  0.1090 -0.2108 -0.0556
  855HOH     H1 2581   1.451   1.595   1.563 -0.0001  0.6775  0.2417
  855HOH     H2 2582   1.549   1.650   1.665  0.2623 -0.4886  0.6510
  856HOH      O 2583   0.958   3.144   2.079 -0.2388 -0.2604  0.4457
  856HOH     H1 2584   1.034   3.115   2.128  0.5764  0.3615 -0.3939
  856HOH     H2 2585   0.952   3.238   2.097 -0.5284 -0.2137  0.1308
  857HOH      O 2586   3.156   1.061   2.603 -0.3436  0.2316  0.0314
  857HOH     H1 2587   3.180   0.977   2.564  0.4998  0.5693 -0.2323
  857HOH     H2 2588   3.199   1.126   2.548  1.4482  0.7207  1.7797
  858HOH      O 2589   3.222   1.694   3.677 -0.6493 -0.4841 -0.1179
  858HOH     H1 2590   3.156   1.748   3.720 -0.1035 -0.2814  0.4923
  858HOH     H2 2591   3.179   1.609   3.667 -1.3760 -0.0733 -0.7283
  859HOH      O 2592   2.435   1.946   3.401  0.1516  0.0506  0.8822
  859HOH     H1 2593   2.450   1.988   3.317 -0.0526 -0.5851  0.5215
  859HOH     H2 2594   2.354   1.986   3.433  0.1685  0.2100  0.7293
  860HOH      O 2595   2.677   0.743   0.240 -0.2206  0.0507  0.8043
  860HOH     H1 2596   2.727   0.662   0.233  0.3681  0.4789 -1.0302
  860HOH     H2 2597   2.710   0.785   0.319  1.0768 -0.4859  0.5898
  861HOH      O 2598   0.589   1.376   2.650 -0.6854 -0.3734  0.1548
  861HOH     H1 2599   0.642   1.398   2.573 -0.9664  0.1796  0.1067
  861HOH     H2 2600   0.500   1.400   2.625 -0.8669 -0.7135  0.4564
  862HOH      O 2601   3.055   3.707   1.661 -0.0385 -0.3509  0.4796
  862HOH     H1 2602   3.133   3.754   1.688  0.2740 -1.2822  1.3146
  862HOH     H2 2603   3.056   3.711   1.565  1.1956 -0.5757  0.4537
  863HOH      O 2604   3.458   1.536   0.330  0.2373 -0.0359 -0.1636
  863HOH     H1 2605   3.451   1.537   0.235  0.9576 -0.2442 -0.2244
  863HOH     H2 2606   3.551   1.547   0.348  0.2733 -1.1413  0.4902
  864HOH      O 2607   3.263   2.822   3.230  0.0834 -0.4004 -0.0294
  864HOH     H1 2608   3.183   2.772   3.218 -0.3266  0.1788  0.1764
  864HOH     H2 2609   3.233   2.910   3.253  0.7449  0.1832 -1.2063
  865HOH      O 2610   3.008   0.094   0.957  0.4782  0.3875 -0.5686
  865HOH     H1 2611   2.967   0.027   0.903  0.7696 -0.5037  0.2506
  865HOH     H2 2612   3.078   0.048   1.004  0.2432  1.0943  0.5544
  866HOH      O 2613   0.400   1.790   0.882 -0.0512 -0.0551 -0.7028
  866HOH     H1 2614   0.452   1.812   0.804  0.7447 -0.7750 -0.4096
  866HOH     H2 2615   0.332   1.731   0.849  0.6835 -0.9055 -0.7991
  867HOH      O 2616   1.720   2.726   2.873 -0.1528 -0.1251  0.1905
  867HOH     H1 2617   1.812   2.752   2.871  0.0438 -0.7702 -0.4959
  867HOH     H2 2618   1.673   2.804   2.901  0.5683  0.3280  0.1957
  868HOH      O 2619   3.024   1.354   3.120  0.1802  0.0667  0.2337
  868HOH     H1 2620   3.078   1.275   3.127 -0.4831 -0.4415 -0.1096
  868HOH     H2 2621   3.025   1.393   3.207 -0.0659 -0.7295  0.6099
  869HOH      O 2622   2.398   2.981   1.722 -0.2975 -0.1354  0.5164
  869HOH     H1 2623   2.384   3.004   1.814 -1.1625  0.0082  0.3624
  869HOH     H2 2624   2.364   3.055   1.672 -0.3566 -0.4560  0.0664
  870HOH      O 2625   2.648   1.635   0.642 -0.0782  0.0075 -0.1733
  870HOH     H1 2626   2.589   1.644   0.568  0.1449 -0.3716 -0.4045
  870HOH     H2 2627   2.665   1.725   0.671 -0.8456  0.1166 -0.0303
  871HOH      O 2628   0.890   0.273   2.172  0.3384  0.0209  0.8004
  871HOH     H1 2629   0.929   0.186   2.168  0.3790  0.0495 -0.7334
  871HOH     H2 2630   0.806   0.263   2.128  0.2362  0.6953  0.8275
  872HOH      O 2631   3.560   2.864   1.950  0.3643  0.0091 -0.1688
  872HOH     H1 2632   3.504   2.899   1.880  0.6613  0.1649 -0.3310
  872HOH     H2 2633   3.499   2.820   2.009  0.0900  0.0171 -0.4396
  873HOH      O 2634   2.361   0.151   3.203  0.4106 -0.0555  0.2862
  873HOH     H1 2635   2.427   0.147   3.272  0.2668 -1.1269  0.3980
  873HOH     H2 2636   2.348   0.060   3.177 -1.1570  0.0845  0.3859
  874HOH      O 2637   2.860   0.548   2.440 -0.6931 -0.1538 -0.5242
  874HOH     H1 2638   2.807   0.477   2.474  0.0176 -0.4396  0.0409
  874HOH     H2 2639   2.818   0.628   2.473  0.0034 -0.4068  1.1993
  875HOH      O 2640   1.444   1.301   1.867  0.1002 -0.4289  0.1004
  875HOH     H1 2641   1.532   1.337   1.869 -0.0386 -0.0914  0.4008
  875HOH     H2 2642   1.450   1.220   1.919  0.6020 -1.3347 -1.2558
  876HOH      O 2643   2.466   0.947   2.557  0.1176 -0.4004  0.1172
  876HOH     H1 2644   2.476   0.852   2.558 -0.0530 -0.4247 -0.2714
  876HOH     H2 2645   2.381   0.962   2.516  0.5682 -0.0490 -0.7393
  877HOH      O 2646   0.562   0.286   2.379  0.0264 -0.0271  0.2066
  877HOH     H1 2647   0.521   0.330   2.305 -0.9514 -0.1073  0.6727
  877HOH     H2 2648   0.561   0.193   2.354  1.0829  0.0683 -0.3006
  878HOH      O 2649   0.400   0.820   0.332 -0.1713 -0.2098  0.5873
  878HOH     H1 2650   0.420   0.914   0.327  0.1353 -0.2985 -0.1218
  878HOH     H2 2651   0.410   0.799   0.425  1.0290  0.2076  0.5950
  879HOH      O 2652   3.021   1.248   1.634 -0.2972 -0.6111 -0.3611
  879HOH     H1 2653   2.975   1.167   1.656 -0.1155 -1.0100 -1.3265
  879HOH     H2 2654   2.955   1.316   1.645 -0.1694 -0.7043  1.4983
  880HOH      O 2655   1.021   2.547   2.730  0.1634 -0.0426  0.2202
  880HOH     H1 2656   1.037   2.453   2.739  1.1317  0.0203 -0.5214
  880HOH     H2 2657   1.101   2.589   2.761 -0.4091  0.5807  0.9394
  881HOH      O 2658   3.087   0.194   3.688 -0.4153 -0.0656 -0.0939
  881HOH     H1 2659   3.108   0.283   3.716  0.1044 -0.4318  0.7316
  881HOH     H2 2660   3.172   0.153   3.673 -0.6317 -0.5749  0.0390
  882HOH      O 2661   2.415   1.849   1.105 -0.1949 -0.7043 -0.0609
  882HOH     H1 2662   2.433   1.780   1.169 -0.1389 -0.9708 -0.3632
  882HOH     H2 2663   2.320   1.856   1.102 -0.1960 -0.1156  0.6582
  883HOH      O 2664   2.963   2.407   1.413  0.2321 -0.3488  0.2764
  883HOH     H1 2665   2.978   2.396   1.507  0.4087  0.1443  0.3133
  883HOH     H2 2666   3.000   2.328   1.374  0.3376 -0.4677  0.6064
  884HOH      O 2667   3.027   1.516   3.326  0.6586 -0.5383 -0.1701
  884HOH     H1 2668   2.949   1.570   3.341  0.3630 -0.9890 -0.0248
  884HOH     H2 2669   3.088   1.574   3.281  0.9399  0.3818  1.2742
  885HOH      O 2670   1.510   3.241   2.657 -0.0638  0.5105  0.1671
  885HOH     H1 2671   1.455   3.196   2.721 -0.4434 -0.1723 -0.5985
  885HOH     H2 2672   1.468   3.326   2.645 -0.2800  0.4478  0.4534
  886HOH      O 2673   2.039   3.339   1.421 -0.1654  0.0836 -0.4477
  886HOH     H1 2674   2.074   3.374   1.503  1.6246  0.1844 -1.1586
  886HOH     H2 2675   1.947   3.322   1.439 -0.1040  1.1077  1.2385
  887HOH      O 2676   1.998   0.901   0.350 -0.1981  0.0137  0.3597
  887HOH     H1 2677   1.976   0.905   0.443 -1.7054 -0.5193  0.0906
  887HOH     H2 2678   1.939   0.834   0.315 -0.9636  1.3940 -1.2848
  888HOH      O 2679   3.476   2.098   2.229 -0.0674  0.2020  0.6635
  888HOH     H1 2680   3.418   2.030   2.195  0.8525 -0.3729  0.1532
  888HOH     H2 2681   3.438   2.123   2.313 -0.5448 -0.7983  0.7694
  889HOH      O 2682   0.882   3.412   2.068 -0.0425 -0.5391  0.0710
  889HOH     H1 2683   0.903   3.465   2.144  0.7740  0.5444 -0.8459
  889HOH     H2 2684   0.786   3.414   2.063 -0.0565  0.6241  0.2506
  890HOH      O 2685   1.873   3.480   2.394  0.0017  0.3278 -0.1439
  890HOH     H1 2686   1.809   3.512   2.457  0.6450 -0.0067  0.7152
  890HOH     H2 2687   1.945   3.448   2.447  0.8716  0.6399 -1.0667
  891HOH      O 2688   0.196   1.656   0.729 -0.7180  0.5430 -0.2336
  891HOH     H1 2689   0.229   1.698   0.649  0.3720  0.0681 -0.0767
  891HOH     H2 2690   0.176   1.566   0.703  0.3487  0.1581  0.1249
  892HOH      O 2691   0.528   0.444   2.652  0.0940 -0.1728 -0.5580
  892HOH     H1 2692   0.530   0.379   2.583 -0.2182 -0.5908 -0.1882
  892HOH     H2 2693   0.573   0.403   2.726  0.6311  0.3527 -0.5742
  893HOH      O 2694   2.347   2.377   3.106  0.3288 -0.3462  0.0442
  893HOH     H1 2695   2.368   2.382   3.199  1.0351  0.9735 -0.1313
  893HOH     H2 2696   2.423   2.333   3.067  0.1013 -0.7617  0.0555
  894HOH      O 2697   1.490   1.053   3.229 -0.1997 -0.0505  0.6688
  894HOH     H1 2698   1.413   1.007   3.195  0.3661 -1.1579  0.7985
  894HOH     H2 2699   1.473   1.145   3.209 -1.3063 -0.3135  0.2140
  895HOH      O 2700   1.455   1.344   0.486 -0.1337  0.1790  0.0653
  895HOH     H1 2701   1.404   1.263   0.483  0.5224 -0.2311 -0.6483
  895HOH     H2 2702   1.450   1.380   0.398 -1.1518  1.4296  0.5687
  896HOH      O 2703   0.505   1.203   0.232  0.1502  0.0061  0.3178
  896HOH     H1 2704   0.427   1.219   0.178  0.0958  0.5234  0.5315
  896HOH     H2 2705   0.498   1.268   0.302  1.2616  0.7018 -0.1724
  897HOH      O 2706   1.491   2.890   3.454 -0.3295 -0.3061 -1.1583
  897HOH     H1 2707   1.486   2.818   3.392 -0.2556 -0.4834 -0.9611
  897HOH     H2 2708   1.578   2.882   3.493 -0.2023  0.0731 -1.3524
  898HOH      O 2709   0.481   3.148   1.360 -0.1812 -0.0358  0.3766
  898HOH     H1 2710   0.411   3.083   1.352 -0.6237  0.5198 -0.8139
  898HOH     H2 2711   0.547   3.105   1.415 -0.9920 -0.9840  0.6861
  899HOH      O 2712   0.092   1.947   1.505  0.0468 -0.0328  0.2049
  899HOH     H1 2713   0.155   1.892   1.552  0.8260  0.4697 -0.2055
  899HOH     H2 2714   0.134   2.033   1.501  0.4789 -0.2243 -2.1719
  900HOH      O 2715   0.970   0.061   3.346  0.1889 -0.2297  0.2746
  900HOH     H1 2716   1.038   0.032   3.286 -0.9698  0.2926 -1.4574
  900HOH     H2 2717   0.938  -0.019   3.388  0.9595 -0.6413  0.1040
  901HOH      O 2718   2.932   1.054   1.828  0.3838  0.3090 -0.3121
  901HOH     H1 2719   2.955   1.043   1.920  0.4681  0.8987 -0.2542
  901HOH     H2 2720   2.881   0.976   1.806  2.2574 -0.9936 -0.4107
  902HOH      O 2721   0.424   2.718   0.339  0.2711 -0.1455 -0.1791
  902HOH     H1 2722   0.335   2.704   0.308  0.2548  0.5537 -0.4882
  902HOH     H2 2723   0.460   2.783   0.280  1.4442 -1.3358 -0.8887
  903HOH      O 2724   1.002   2.460   3.309 -0.1580 -0.3933  0.3708
  903HOH     H1 2725   1.070   2.448   3.243 -1.1600 -0.0401 -0.8115
  903HOH     H2 2726   0.935   2.395   3.287 -1.2535  0.7934 -0.0493
  904HOH      O 2727   2.374   2.621   0.707  0.8725 -0.2047 -0.1524
  904HOH     H1 2728   2.360   2.710   0.737  0.1680 -0.3137 -0.1233
  904HOH     H2 2729   2.323   2.567   0.768  0.3522 -0.5221 -0.8389
  905HOH      O 2730   2.000   2.005   0.795 -0.6947 -0.3772  0.0202
  905HOH     H1 2731   1.908   1.998   0.822 -0.8625  0.8483 -0.1303
  905HOH     H2 2732   2.048   2.021   0.876 -0.6008 -0.9894  0.0952
  906HOH      O 2733   0.438   1.670   3.666 -0.2342  0.1675  0.3677
  906HOH     H1 2734   0.465   1.700   3.753  1.2711  0.4786 -0.1455
  906HOH     H2 2735   0.500   1.600   3.644 -1.0417 -0.4107 -0.1788
  907HOH      O 2736   0.582   2.841   0.134  0.3495  0.0905 -0.1295
  907HOH     H1 2737   0.591   2.770   0.071  1.2351  0.2628 -0.2235
  907HOH     H2 2738   0.655   2.900   0.114  0.3545  0.4021  0.7362
  908HOH      O 2739   0.481   2.277   2.476  0.5641  0.5554 -0.4158
  908HOH     H1 2740   0.435   2.347   2.429  0.0208  0.8055  0.4365
  908HOH     H2 2741   0.572   2.307   2.480  0.3572  1.1967 -0.1346
  909HOH      O 2742   0.450   2.855   0.927  0.0430 -0.3327 -0.3941
  909HOH     H1 2743   0.386   2.880   0.860 -0.0771  0.1942 -0.0900
  909HOH     H2 2744   0.399   2.840   1.006  0.3219  0.5363 -0.0266
  910HOH      O 2745   1.469   2.326   2.952  0.2406 -0.0611  0.5470
  910HOH     H1 2746   1.559   2.354   2.936 -0.1244  1.2238  0.4481
  910HOH     H2 2747   1.472   2.231   2.951  1.4325 -0.0533 -0.3393
  911HOH      O 2748   3.450   2.138   3.320  0.1999  0.5380 -0.6907
  911HOH     H1 2749   3.384   2.107   3.259 -0.2239  0.5791 -0.2640
  911HOH     H2 2750   3.411   2.127   3.406  0.9476  0.0782 -0.3884
  912HOH      O 2751   1.955   2.746   1.197 -0.3837 -0.1776 -0.7714
  912HOH     H1 2752   1.953   2.788   1.111 -1.4619 -0.6254 -0.9979
  912HOH     H2 2753   1.903   2.804   1.253 -0.2943 -0.2589 -0.6019
  913HOH      O 2754   1.417   3.068   0.740  0.8409 -0.4100 -0.7944
  913HOH     H1 2755   1.389   3.092   0.829  1.3364 -0.1776 -0.6968
  913HOH     H2 2756   1.358   3.117   0.683  0.1101 -1.0354 -0.6056
  914HOH      O 2757   2.930   0.597   1.925  0.6601  0.6025 -0.0607
  914HOH     H1 2758   3.026   0.594   1.929  0.6368 -0.3235  0.6921
  914HOH     H2 2759   2.905   0.508   1.900 -0.0053  1.1219 -1.4115
  915HOH      O 2760   0.292   3.606   1.048  0.3015 -0.3342  0.6520
  915HOH     H1 2761   0.207   3.564   1.057 -0.5776  0.9622 -0.6547
  915HOH     H2 2762   0.303   3.620   0.954  0.9722  1.3415  0.8968
  916HOH      O 2763   1.210   3.417   0.135  0.8627  0.3599  0.4847
  916HOH     H1 2764   1.275   3.358   0.096  0.6453  0.3254  0.1667
  916HOH     H2 2765   1.202   3.386   0.225  1.6301  0.6580  0.6728
  917HOH      O 2766   1.320   1.059   2.549  0.1088 -0.0510  0.3514
  917HOH     H1 2767   1.373   0.994   2.502  1.1437  0.8709  0.1604
  917HOH     H2 2768   1.272   1.105   2.481 -0.7516 -0.6793  0.5004
  918HOH      O 2769   2.482   2.912   0.446 -0.2484  0.2823  0.5215
  918HOH     H1 2770   2.459   2.963   0.369  0.6991  0.2785  0.2033
  918HOH     H2 2771   2.478   2.974   0.519 -0.7566  0.3833  0.4142
  919HOH      O 2772   3.491   2.789   0.421  0.2234  0.1565  0.6344
  919HOH     H1 2773   3.413   2.745   0.454 -1.0208  0.9920 -0.9242
  919HOH     H2 2774   3.505   2.862   0.482  0.3471 -0.4991  1.4127
  920HOH      O 2775   0.712   1.721   2.465  0.1155  0.3460  0.3592
  920HOH     H1 2776   0.686   1.664   2.393 -0.5255 -0.4489  1.1844
  920HOH     H2 2777   0.677   1.807   2.441 -0.9466 -0.1169  0.1591
  921HOH      O 2778   1.634   0.080   0.678 -0.2654  0.3760 -0.1315
  921HOH     H1 2779   1.705   0.023   0.709 -0.9092 -0.0598  0.6238
  921HOH     H2 2780   1.633   0.153   0.740 -0.6958  0.1989  0.0767
  922HOH      O 2781   1.943   2.990   0.465 -0.3486  0.1661  0.3168
  922HOH     H1 2782   1.851   2.970   0.448 -0.2197 -0.5852  0.4244
  922HOH     H2 2783   1.988   2.970   0.384 -0.1297 -0.6293  0.6162
  923HOH      O 2784   3.402   1.289   2.164  0.6276 -0.3433 -0.5587
  923HOH     H1 2785   3.410   1.327   2.077  0.9214 -0.7798 -0.7294
  923HOH     H2 2786   3.404   1.364   2.224 -0.0184 -0.0080 -0.9434
  924HOH      O 2787   2.776   2.418   1.740 -0.5033  0.2194  0.0682
  924HOH     H1 2788   2.857   2.373   1.715 -0.4142  0.4934 -0.1490
  924HOH     H2 2789   2.728   2.354   1.792  0.1568  0.2888  0.7897
  925HOH      O 2790   0.253   1.065   2.035  0.4181  0.0948 -0.2694
  925HOH     H1 2791   0.207   1.149   2.025 -0.6499 -0.3931  0.2419
  925HOH     H2 2792   0.186   1.005   2.067  1.5437 -0.5545  1.0445
  926HOH      O 2793   0.790   3.227   3.191  0.3547 -0.0820 -0.2982
  926HOH     H1 2794   0.829   3.159   3.246 -0.0845 -0.2152 -0.1411
  926HOH     H2 2795   0.718   3.182   3.147 -0.0843  0.3374 -0.0207
  927HOH      O 2796   3.406   2.417   2.299  0.6209 -0.8160  0.4850
  927HOH     H1 2797   3.435   2.466   2.222 -0.0586 -0.8810  0.1728
  927HOH     H2 2798   3.487   2.397   2.347  1.4264 -2.6930 -1.3142
  928HOH      O 2799   2.012   2.297   2.884  0.9774 -0.6769  0.5334
  928HOH     H1 2800   1.934   2.352   2.877  0.8136 -0.6098  2.1660
  928HOH     H2 2801   2.003   2.234   2.812 -0.3936 -0.4569  0.4570
  929HOH      O 2802   1.058   3.411   1.738 -0.0782 -0.1032  0.5738
  929HOH     H1 2803   1.121   3.453   1.680  0.1917 -0.6131  0.4868
  929HOH     H2 2804   1.095   3.423   1.826 -0.5306  0.7451  0.6723
  930HOH      O 2805   3.720   3.095   1.784 -0.5061  0.5809 -0.1867
  930HOH     H1 2806   3.773   3.065   1.709 -0.2035 -1.8272  0.7819
  930HOH     H2 2807   3.648   3.032   1.789 -1.3034  1.4898  0.7782
  931HOH      O 2808   0.008   0.619   1.957  0.1878 -0.0855 -0.3977
  931HOH     H1 2809   0.035   0.711   1.959  0.2307 -0.1011  0.3729
  931HOH     H2 2810   0.062   0.577   2.023  0.0096 -0.6270 -0.5869
  932HOH      O 2811   2.392   0.594   1.136 -0.5164 -0.1644 -0.1212
  932HOH     H1 2812   2.406   0.683   1.104  0.6415 -0.1842  0.2162
  932HOH     H2 2813   2.377   0.542   1.057 -0.2311  0.1871 -0.4127
  933HOH      O 2814   0.919   0.713   0.904 -0.3873  0.2273 -0.4477
  933HOH     H1 2815   1.005   0.720   0.945 -0.6222 -0.4708  0.2221
  933HOH     H2 2816   0.935   0.721   0.810  0.6720 -1.6487 -0.5179
  934HOH      O 2817   2.873   2.745   1.378  0.0566 -0.3296 -0.6925
  934HOH     H1 2818   2.832   2.664   1.409 -0.3781  0.1183 -0.0742
  934HOH     H2 2819   2.953   2.752   1.430 -0.3626  0.0998 -0.0868
  935HOH      O 2820   1.914   0.795   2.596 -0.2141  0.7186 -0.4264
  935HOH     H1 2821   1.828   0.754   2.597  0.4935 -1.0053  1.0441
  935HOH     H2 2822   1.900   0.881   2.636 -1.1730  0.1522  0.5407
  936HOH      O 2823   0.663   2.560   2.538 -0.1818  0.0171 -0.9797
  936HOH     H1 2824   0.702   2.477   2.510 -0.3840 -0.8923  1.0331
  936HOH     H2 2825   0.737   2.610   2.573 -0.3877 -0.7943  0.8324
  937HOH      O 2826   0.065   1.842   0.454  0.2945 -0.3030  0.5859
  937HOH     H1 2827   0.132   1.844   0.386 -0.5607 -0.5500 -0.3013
  937HOH     H2 2828   0.057   1.932   0.483 -0.3590  0.1111 -0.7293
  938HOH      O 2829   2.863   1.818   1.349  0.1790 -0.4566  0.1026
  938HOH     H1 2830   2.894   1.751   1.288 -0.9705  0.0640 -1.1705
  938HOH     H2 2831   2.931   1.823   1.416  1.2120 -1.5476 -0.7689
  939HOH      O 2832   0.111   1.862   3.221 -1.0900 -0.0117  0.0684
  939HOH     H1 2833   0.200   1.878   3.188 -1.0169 -1.0456 -0.3053
  939HOH     H2 2834   0.068   1.947   3.217 -0.1700  0.4783  0.0964
  940HOH      O 2835   0.231   1.286   2.916  0.9631 -0.2235  0.0183
  940HOH     H1 2836   0.246   1.303   3.009  0.5760 -0.5947  0.1535
  940HOH     H2 2837   0.319   1.288   2.877  1.1841 -0.5631  0.4766
  941HOH      O 2838   1.462   1.303   2.649  0.3637  0.1839 -0.4988
  941HOH     H1 2839   1.407   1.234   2.612  1.1567 -0.1891 -1.0509
  941HOH     H2 2840   1.403   1.356   2.702 -0.3605 -0.6442 -0.4423
  942HOH      O 2841   2.267   0.773   2.882 -0.0141 -0.6034 -0.7002
  942HOH     H1 2842   2.243   0.740   2.796 -0.9014 -0.1039 -0.6665
  942HOH     H2 2843   2.262   0.868   2.874  0.1623 -0.5414 -0.1692
  943HOH      O 2844   2.566   1.656   2.247  0.1744 -0.2312 -0.6738
  943HOH     H1 2845   2.618   1.720   2.296 -0.6567  0.3267 -0.4870
  943HOH     H2 2846   2.597   1.571   2.279  0.2984  0.1021  0.1428
  944HOH      O 2847   3.395   2.229   0.525  0.4297 -0.4743 -0.7194
  944HOH     H1 2848   3.310   2.189   0.506  0.3476 -0.6959  0.0276
  944HOH     H2 2849   3.449   2.156   0.557  0.5755 -0.1646 -0.2321
  945HOH      O 2850   1.435   0.644   0.949  0.6939  0.3176 -0.0135
  945HOH     H1 2851   1.504   0.671   0.889 -0.1172  0.8910 -0.7412
  945HOH     H2 2852   1.364   0.616   0.892  0.1120  0.3027  0.6922
  946HOH      O 2853   0.101   2.035   2.484  0.3773  0.1178 -0.6929
  946HOH     H1 2854   0.097   2.032   2.580 -0.7629 -0.2409 -0.7248
  946HOH     H2 2855   0.067   2.122   2.462  0.6893  0.2202 -0.7782
  947HOH      O 2856   1.989   0.375   0.888  0.0648 -0.3938  0.3319
  947HOH     H1 2857   1.953   0.286   0.883 -1.1274 -0.0093  1.2351
  947HOH     H2 2858   1.991   0.406   0.798 -0.6766 -0.9095  0.1229
  948HOH      O 2859   1.822   0.354   1.785 -0.4293 -0.3369 -0.3609
  948HOH     H1 2860   1.741   0.304   1.775 -0.8714  0.4513 -0.9298
  948HOH     H2 2861   1.883   0.315   1.722 -1.1664  0.5694 -1.7153
  949HOH      O 2862   1.441   3.494   2.595 -0.2283  0.4597 -0.2706
  949HOH     H1 2863   1.414   3.542   2.516 -0.6421 -1.1722 -1.2286
  949HOH     H2 2864   1.390   3.532   2.666 -0.7126  1.2444 -1.0069
  950HOH      O 2865   2.234   0.489   2.857 -0.9137  0.3146  0.1636
  950HOH     H1 2866   2.217   0.446   2.941 -0.4093 -1.8187 -0.6722
  950HOH     H2 2867   2.160   0.548   2.845 -1.6750 -0.2396  1.5432
  951HOH      O 2868   1.945   0.425   0.636  0.7608 -0.2907 -0.3541
  951HOH     H1 2869   1.863   0.463   0.606  0.1896 -0.5913  0.7208
  951HOH     H2 2870   1.964   0.356   0.573 -0.1017 -0.5607 -0.3402
  952HOH      O 2871   1.817   1.678   1.453  0.3411  0.0462  0.1927
  952HOH     H1 2872   1.848   1.689   1.543 -1.3928  0.7296  0.7851
  952HOH     H2 2873   1.742   1.736   1.446 -0.1044 -0.6090 -1.4543
  953HOH      O 2874   2.716   2.986   1.336 -0.1814 -0.7630 -0.3151
  953HOH     H1 2875   2.774   2.914   1.360 -0.5677 -0.7958  0.6127
  953HOH     H2 2876   2.682   3.018   1.419 -1.3387 -0.6257 -0.7960
  954HOH      O 2877   3.545   3.324   2.991 -0.2137  0.1109 -0.0875
  954HOH     H1 2878   3.527   3.334   3.084  1.2353  2.1206  0.1191
  954HOH     H2 2879   3.469   3.362   2.947  0.0321  1.2429  0.4066
  955HOH      O 2880   3.435   1.583   1.548  0.0298 -0.4834  0.1842
  955HOH     H1 2881   3.453   1.502   1.596 -0.1295 -0.4735  0.2637
  955HOH     H2 2882   3.428   1.555   1.457 -1.4459 -0.8105  0.3526
  956HOH      O 2883   0.408   2.540   1.673 -0.3978 -0.6040  0.3646
  956HOH     H1 2884   0.480   2.479   1.690 -0.1075 -0.3961 -0.0826
  956HOH     H2 2885   0.362   2.503   1.598  0.2149  0.0723 -0.3843
  957HOH      O 2886   3.429   0.760   3.200  0.0883  0.4521  0.8328
  957HOH     H1 2887   3.497   0.759   3.267  0.2774 -1.4950  0.7246
  957HOH     H2 2888   3.348   0.739   3.247  0.2367 -1.0211  0.5013
  958HOH      O 2889   3.334   1.875   2.082 -0.1982  0.3550  0.8233
  958HOH     H1 2890   3.340   1.895   1.989  1.0563 -1.1195  0.5132
  958HOH     H2 2891   3.248   1.834   2.092  0.0641 -0.4361  0.0594
  959HOH      O 2892   3.186   3.110   0.033 -0.3618  0.1953  0.1005
  959HOH     H1 2893   3.190   3.037  -0.028 -0.9102  0.3431 -0.1224
  959HOH     H2 2894   3.129   3.080   0.103 -0.6583  0.4337 -0.0340
  960HOH      O 2895   1.021   2.294   1.774 -0.1471  0.3616 -0.2514
  960HOH     H1 2896   0.978   2.339   1.847  0.0130  0.0309  0.0519
  960HOH     H2 2897   0.970   2.213   1.763 -0.0340  0.3048 -0.3605
  961HOH      O 2898   3.270   3.318   0.440  0.0591  0.3538  0.0052
  961HOH     H1 2899   3.236   3.323   0.529  0.5403 -0.3692  0.2450
  961HOH     H2 2900   3.253   3.228   0.412  0.5424  0.3664 -0.3663
  962HOH      O 2901   3.000   3.028   2.623  0.6116 -0.4940 -0.3601
  962HOH     H1 2902   3.064   3.066   2.683  0.1470  0.5641 -0.4829
  962HOH     H2 2903   3.036   3.045   2.536  0.6003 -0.7197 -0.4092
  963HOH      O 2904   1.949   2.241   0.683  0.0450 -0.0648 -0.3132
  963HOH     H1 2905   1.982   2.160   0.721  0.4600  0.4716  0.5413
  963HOH     H2 2906   1.955   2.228   0.588  1.0349 -0.6764 -0.1960
  964HOH      O 2907   2.590   0.646   3.612 -0.3374  0.5561 -0.0509
  964HOH     H1 2908   2.648   0.624   3.540 -0.3782  1.3170 -0.3391
  964HOH     H2 2909   2.506   0.605   3.590 -0.1396  0.1383 -0.0400
  965HOH      O 2910   2.349   2.744   1.288  0.2331 -0.1482  0.2031
  965HOH     H1 2911   2.334   2.655   1.258  0.8461 -0.4543  0.7555
  965HOH     H2 2912   2.314   2.745   1.377 -0.3640  0.3619 -0.0213
  966HOH      O 2913   2.103   0.083   0.112 -0.1102 -0.3432  0.1307
  966HOH     H1 2914   2.101   0.032   0.193  2.0164  1.4454  1.5383
  966HOH     H2 2915   2.164   0.035   0.056 -1.2644 -1.3660 -0.3271
  967HOH      O 2916   2.418   0.846   3.314 -0.3123 -0.7199 -0.0293
  967HOH     H1 2917   2.421   0.805   3.227 -1.0647 -1.1374  0.1314
  967HOH     H2 2918   2.326   0.843   3.339 -0.4878  1.2545 -0.0864
  968HOH      O 2919   1.614   3.074   3.170  0.0957 -0.5382 -0.1405
  968HOH     H1 2920   1.567   3.023   3.105 -0.6569 -0.3335  0.2163
  968HOH     H2 2921   1.562   3.154   3.179  0.9818  0.0873 -0.3409
  969HOH      O 2922   0.281   1.165   3.169  0.3182 -0.0544  0.6555
  969HOH     H1 2923   0.201   1.131   3.210  0.4914 -0.1380  0.9268
  969HOH     H2 2924   0.352   1.114   3.208  0.4578 -0.4282 -0.0544
  970HOH      O 2925   1.968   0.218   0.446 -0.1788 -0.0485  0.4169
  970HOH     H1 2926   1.900   0.155   0.423  0.7434 -1.3881  1.1093
  970HOH     H2 2927   2.008   0.183   0.526  1.1611  0.8026  0.1932
  971HOH      O 2928   2.698   2.593   1.558 -0.6110 -0.2834  0.0681
  971HOH     H1 2929   2.615   2.622   1.596 -0.9702 -1.8900  0.6539
  971HOH     H2 2930   2.733   2.530   1.621  1.0915  0.3378 -0.1662
  972HOH      O 2931   3.022   1.298   1.142 -0.4958  0.0200 -0.3772
  972HOH     H1 2932   3.057   1.218   1.183  0.3481  0.0098 -1.0522
  972HOH     H2 2933   2.928   1.284   1.138 -0.5202 -0.3431  0.7506
  973HOH      O 2934   0.398   3.029   3.559  0.8496  0.4605  0.0485
  973HOH     H1 2935   0.463   3.090   3.524  0.7635  0.8013  0.4786
  973HOH     H2 2936   0.448   2.950   3.578  1.0702  0.5976  0.0424
  974HOH      O 2937   2.559   1.406   2.094  0.0347  0.3600  0.0188
  974HOH     H1 2938   2.546   1.495   2.127 -1.5576  0.0670  0.3776
  974HOH     H2 2939   2.544   1.349   2.170 -0.4014 -0.2388 -0.4900
  975HOH      O 2940   0.325   2.783   2.928 -0.4839 -0.3947 -0.3933
  975HOH     H1 2941   0.380   2.764   2.852  0.3023  0.6557 -0.1272
  975HOH     H2 2942   0.238   2.751   2.903 -0.2117 -0.2644 -1.6475
  976HOH      O 2943   0.868   1.279   1.106 -0.0213 -0.1287  0.0699
  976HOH     H1 2944   0.901   1.212   1.045  0.4754 -0.2945  0.4989
  976HOH     H2 2945   0.854   1.231   1.188 -0.5571  0.1162  0.1317
  977HOH      O 2946   0.417   0.190   0.355  0.2670  0.1185 -0.0713
  977HOH     H1 2947   0.422   0.284   0.374 -0.6102  0.2416 -0.3844
  977HOH     H2 2948   0.509   0.161   0.356  0.5658  0.9978 -0.0994
  978HOH      O 2949   1.779   2.987   1.291  0.8411  0.1183  0.1537
  978HOH     H1 2950   1.786   3.076   1.258  1.4884 -0.1312 -0.4348
  978HOH     H2 2951   1.722   2.943   1.229  0.5426  0.1049  0.4297
  979HOH      O 2952   2.722   0.536   0.553  0.1462 -0.1077  0.5354
  979HOH     H1 2953   2.682   0.618   0.581 -1.1491 -0.6637  0.4695
  979HOH     H2 2954   2.722   0.482   0.632 -0.2907 -0.5009  0.2742
  980HOH      O 2955   0.714   2.933   2.618  0.3334  0.3546 -0.0751
  980HOH     H1 2956   0.623   2.908   2.633  0.0614  1.6638  0.8102
  980HOH     H2 2957   0.761   2.850   2.609 -0.7280 -0.4057  0.8243
  981HOH      O 2958   3.522   2.815   1.547  0.0416  0.5188 -0.4394
  981HOH     H1 2959   3.615   2.796   1.559 -0.2736 -0.7030  0.5609
  981HOH     H2 2960   3.496   2.858   1.629 -0.4417 -0.0818 -0.2548
  982HOH      O 2961   3.685   2.131   3.033 -0.2699 -0.8298 -0.1592
  982HOH     H1 2962   3.663   2.187   2.958 -0.0484 -0.0803  0.3193
  982HOH     H2 2963   3.736   2.059   2.995  0.3398 -0.1574 -0.6667
  983HOH      O 2964   0.240   0.283   3.167  0.2589 -0.6431  0.0173
  983HOH     H1 2965   0.213   0.253   3.254 -0.6168 -0.7548 -0.2726
  983HOH     H2 2966   0.330   0.249   3.157  0.2799 -0.8447  0.7696
  984HOH      O 2967   2.369   1.824   0.822  0.2604  0.3166  0.4108
  984HOH     H1 2968   2.369   1.853   0.913 -0.3457  0.7619  0.2750
  984HOH     H2 2969   2.393   1.902   0.772 -0.2337  0.2992  0.1322
  985HOH      O 2970   1.995   1.229   1.430 -0.2510 -1.0314  0.2704
  985HOH     H1 2971   2.028   1.279   1.505  0.2198  0.1095 -0.6311
  985HOH     H2 2972   1.900   1.225   1.443 -0.3118  0.1580  0.3736
  986HOH      O 2973   2.676   2.759   3.420 -0.5194 -0.3627 -0.3835
  986HOH     H1 2974   2.720   2.720   3.496  0.5537 -0.9129 -1.2276
  986HOH     H2 2975   2.620   2.827   3.457  1.0818  0.4345  0.8169
  987HOH      O 2976   0.652   2.622  -0.012  0.1168  0.1691  0.2690
  987HOH     H1 2977   0.744   2.598  -0.007  0.1027  0.0314 -0.0977
  987HOH     H2 2978   0.609   2.569   0.055  0.1779 -0.3882 -0.1256
  988HOH      O 2979   3.025   1.020   0.400  0.0605  0.5945 -0.1604
  988HOH     H1 2980   3.092   0.964   0.360  0.3443  0.7726  0.0535
  988HOH     H2 2981   2.969   1.047   0.327 -0.4676 -0.4743 -0.1825
  989HOH      O 2982   0.733   1.640   0.095  0.0289 -0.0805 -0.0289
  989HOH     H1 2983   0.776   1.611   0.175 -1.5491 -1.6785  0.3790
  989HOH     H2 2984   0.653   1.684   0.126 -0.2080  0.0057 -0.7278
  990HOH      O 2985   1.058   1.955   1.981  0.0977  0.8381 -0.4325
  990HOH     H1 2986   0.985   1.986   1.926 -0.2231  1.3490  0.2439
  990HOH     H2 2987   1.080   1.870   1.945 -0.5397  0.8671 -0.9437
  991HOH      O 2988   3.093   0.321   0.548  0.0824 -0.1635  0.1202
  991HOH     H1 2989   3.076   0.415   0.540 -0.2292 -0.2302 -0.0141
  991HOH     H2 2990   3.161   0.315   0.616  0.7028  0.2139 -0.4359
  992HOH      O 2991   0.448   2.628   1.979 -0.6242 -0.0429  0.0080
  992HOH     H1 2992   0.464   2.580   1.897 -0.6630  0.8440 -0.5506
  992HOH     H2 2993   0.355   2.618   1.995 -0.6171 -0.2237 -0.0565
  993HOH      O 2994   3.668   0.219   0.316  0.5275  0.6463  0.0526
  993HOH     H1 2995   3.721   0.199   0.239  0.2041 -0.4943  0.1037
  993HOH     H2 2996   3.723   0.192   0.390 -0.0707 -0.5475  0.1055
  994HOH      O 2997   1.204   0.926   1.805  0.6307 -0.2749 -0.6760
  994HOH     H1 2998   1.119   0.907   1.846  0.7165  0.9076  0.1456
  994HOH     H2 2999   1.266   0.924   1.878  0.8909  1.2940 -0.7899
  995HOH      O 3000   2.993   0.962  -0.019 -0.0768 -0.2186 -0.5707
  995HOH     H1 3001   2.907   0.921  -0.008 -0.1654  0.0648 -0.1693
  995HOH     H2 3002   3.053   0.908   0.032  0.0591 -0.6156 -1.1227
  996HOH      O 3003   0.376   3.109   0.523  0.2509  0.2148  0.0220
  996HOH     H1 3004   0.315   3.037   0.540  0.1406  0.3912  0.4087
  996HOH     H2 3005   0.419   3.085   0.441 -0.1455 -0.0442 -0.1200
  997HOH      O 3006   1.942   2.182   3.481  0.6387 -0.3760 -0.8586
  997HOH     H1 3007   1.882   2.112   3.456  1.2842 -1.2858 -0.0010
  997HOH     H2 3008   1.958   2.231   3.400 -0.9633 -0.2887 -1.1835
  998HOH      O 3009   3.678   1.277   0.890  0.1734  0.1680 -0.3239
  998HOH     H1 3010   3.728   1.229   0.824 -0.1450  0.0113 -0.4611
  998HOH     H2 3011   3.591   1.288   0.850 -0.1431 -0.2611  0.2117
  999HOH      O 3012   2.383   2.656   2.230  0.4997  0.1382  0.4229
  999HOH     H1 3013   2.401   2.698   2.146  0.9466 -0.1405  0.3757
  999HOH     H2 3014   2.439   2.703   2.292  0.4772  0.0700  0.4946
 1000HOH      O 3015   2.583   3.565   2.545 -0.5363  0.0683 -0.3042
 1000HOH     H1 3016   2.538   3.518   2.615  0.0109  0.3734  0.2712
 1000HOH     H2 3017   2.561   3.657   2.561  1.1595  0.3813  0.7138
 1001HOH      O 3018   2.637   0.057   2.806 -0.0935  0.4948 -0.1942
 1001HOH     H1 3019   2.699  -0.015   2.816 -0.6580  0.1572  1.7351
 1001HOH     H2 3020   2.642   0.081   2.713  1.3917 -0.8443 -0.5392
 1002HOH      O 3021   0.143   0.860   1.801 -0.4177  0.3504 -0.4070
 1002HOH     H1 3022   0.175   0.943   1.836 -1.0998  0.7237 -0.6186
 1002HOH     H2 3023   0.166   0.862   1.708 -0.1174  0.1360 -0.3388
 1003HOH      O 3024   1.115   2.094   1.385 -0.0220  0.4886  0.0974
 1003HOH     H1 3025   1.189   2.147   1.414  0.9529 -0.0015 -1.2981
 1003HOH     H2 3026   1.154   2.014   1.351 -1.4049 -1.0480  1.7242
 1004HOH      O 3027   0.593   1.363   3.090 -0.4602 -0.0435  0.1320
 1004HOH     H1 3028   0.528   1.321   3.034 -0.2574 -0.8992  0.5113
 1004HOH     H2 3029   0.552   1.366   3.177 -0.0749 -0.4388  0.3385
 1005HOH      O 3030   0.583   1.249   1.265 -0.0225  0.3523 -0.1036
 1005HOH     H1 3031   0.580   1.329   1.212 -1.2916  0.9223  0.7155
 1005HOH     H2 3032   0.525   1.189   1.218  0.4310  0.1334 -0.3887
 1006HOH      O 3033   2.803   1.123   0.276 -0.2139  0.1652  0.1423
 1006HOH     H1 3034   2.825   1.209   0.312 -0.0811  0.1186  0.1764
 1006HOH     H2 3035   2.720   1.100   0.317 -0.2717  0.2974  0.0992
 1007HOH      O 3036   0.558   3.660   3.029  0.4800  0.1215  0.5381
 1007HOH     H1 3037   0.560   3.755   3.041 -0.5629  0.4637 -1.2936
 1007HOH     H2 3038   0.482   3.631   3.081  0.1286  0.4869  0.2444
 1008HOH      O 3039   3.442   1.347   1.672  0.3048 -0.1039 -0.2011
 1008HOH     H1 3040   3.377   1.306   1.729  0.5496  0.7934  0.7701
 1008HOH     H2 3041   3.511   1.281   1.662 -0.0138 -0.4810  0.0579
 1009HOH      O 3042   1.638   0.762   2.722  0.1978  0.0277 -0.8040
 1009HOH     H1 3043   1.636   0.844   2.771 -0.5307 -0.5516  0.1934
 1009HOH     H2 3044   1.547   0.744   2.700  0.2441 -0.8629 -0.3600
 1010HOH      O 3045   0.194   0.675   0.604  0.4318  0.3199  0.4764
 1010HOH     H1 3046   0.237   0.695   0.687  1.1244  0.5364  0.0859
 1010HOH     H2 3047   0.226   0.587   0.582  0.3127  0.2967  0.3957
 1011HOH      O 3048   0.034   2.721   0.981  0.1065  0.2733  0.0553
 1011HOH     H1 3049   0.067   2.781   0.914 -0.1815  0.8796  0.4314
 1011HOH     H2 3050   0.110   2.700   1.035  0.1511  0.5640  0.1084
 1012HOH      O 3051   3.157   2.074   0.162  0.4601  0.3483  0.1425
 1012HOH     H1 3052   3.137   2.148   0.106 -0.0491  0.5506  0.5798
 1012HOH     H2 3053   3.095   2.006   0.137  0.5957  0.2428  0.0866
 1013HOH      O 3054   0.177   2.960   2.688 -0.4004  0.4457  0.4073
 1013HOH     H1 3055   0.169   2.890   2.752 -1.5841  0.3269  0.1751
 1013HOH     H2 3056   0.189   3.039   2.740  1.8674  0.0674  0.6610
 1014HOH      O 3057   0.603   3.428   1.523  0.3267  0.4354  0.4553
 1014HOH     H1 3058   0.620   3.357   1.585  0.9460  1.0565  1.0383
 1014HOH     H2 3059   0.558   3.495   1.574 -1.0804  0.1320 -0.3087
 1015HOH      O 3060   2.423   2.189   2.788 -0.2371  0.0778  0.0228
 1015HOH     H1 3061   2.473   2.228   2.859  0.2085  1.0021 -0.7491
 1015HOH     H2 3062   2.380   2.263   2.745  0.1686 -0.3202 -1.1507
 1016HOH      O 3063   1.954   1.254   2.482  0.2556  0.4653  0.4436
 1016HOH     H1 3064   1.889   1.243   2.552 -0.4312  1.3943 -0.0052
 1016HOH     H2 3065   2.006   1.174   2.484 -0.2797  0.1173  1.4679
 1017HOH      O 3066   2.941   2.292   2.012  1.2403 -0.0196  0.4929
 1017HOH     H1 3067   2.936   2.369   1.955 -0.2127  0.0448  0.6292
 1017HOH     H2 3068   3.010   2.313   2.075  0.9637  1.1362  0.4493
 1018HOH      O 3069   3.505   1.453   1.980 -0.1528  0.0717 -0.8976
 1018HOH     H1 3070   3.546   1.539   1.967 -0.9413  0.5308 -0.4956
 1018HOH     H2 3071   3.467   1.432   1.895  0.4618 -0.1219 -1.1338
 1019HOH      O 3072   1.989   2.809   2.899 -0.3301 -0.0115 -0.5433
 1019HOH     H1 3073   2.028   2.767   2.976 -0.2430  0.7156 -0.1794
 1019HOH     H2 3074   2.049   2.881   2.878 -1.2218  0.8495 -0.2498
 1020HOH      O 3075   2.238   0.792   1.869  0.1455  0.0158  0.0164
 1020HOH     H1 3076   2.317   0.830   1.909 -0.1867  0.3980  0.3264
 1020HOH     H2 3077   2.271   0.740   1.796  0.7488 -0.4840  0.6187
 1021HOH      O 3078   2.053   3.629   2.026 -0.5417  0.2647  0.1052
 1021HOH     H1 3079   2.104   3.585   1.958 -0.5889 -1.0717  0.8638
 1021HOH     H2 3080   2.117   3.664   2.087 -0.5198  0.2464  0.0925
 1022HOH      O 3081   3.516   0.791   1.080  0.4727 -0.3427  0.1729
 1022HOH     H1 3082   3.522   0.697   1.064  0.6370 -0.4009  0.5545
 1022HOH     H2 3083   3.437   0.818   1.033  0.4474 -0.6630  0.0244
 1023HOH      O 3084   0.681   2.312   2.827 -0.5133  0.0222 -0.9237
 1023HOH     H1 3085   0.724   2.326   2.911 -0.4983 -0.9458 -0.7481
 1023HOH     H2 3086   0.748   2.331   2.762 -0.3079  0.0876 -0.6936
 1024HOH      O 3087   3.090   1.084   0.766  0.1677  0.2070  0.7041
 1024HOH     H1 3088   3.065   1.173   0.790  0.0154  0.7857 -1.2609
 1024HOH     H2 3089   3.011   1.046   0.727  0.4619 -0.5095  0.7659
 1025HOH      O 3090   0.018   3.481   2.898 -0.1725  0.2486  0.7383
 1025HOH     H1 3091  -0.068   3.440   2.909 -0.2054 -0.0070 -0.2940
 1025HOH     H2 3092   0.079   3.423   2.944 -0.2661 -0.8547 -0.4058
 1026HOH      O 3093   0.464   3.041   1.822  0.6348 -0.2445 -0.5191
 1026HOH     H1 3094   0.509   2.979   1.879 -0.4722  0.6485  1.5085
 1026HOH     H2 3095   0.386   2.994   1.792  0.0771 -0.0639  0.5738
 1027HOH      O 3096   1.827   2.613   3.148 -0.1677 -0.5383 -0.2350
 1027HOH     H1 3097   1.826   2.705   3.174 -1.0749  0.3110 -2.7367
 1027HOH     H2 3098   1.920   2.594   3.131  0.1099 -0.3725  0.8745
 1028HOH      O 3099   0.390   3.548   2.817  0.6067 -0.6056 -0.1325
 1028HOH     H1 3100   0.457   3.540   2.750  0.4133 -0.7287 -0.3132
 1028HOH     H2 3101   0.430   3.603   2.885  0.4321  0.4018 -0.8125
 1029HOH      O 3102   2.310   1.951   1.955 -1.1198 -0.1712 -0.3581
 1029HOH     H1 3103   2.239   2.011   1.932 -1.1751  0.3348  0.9737
 1029HOH     H2 3104   2.317   1.957   2.050  0.7274 -0.1867 -0.4216
 1030HOH      O 3105   0.457   0.703   1.118  0.0416 -0.1416  0.6353
 1030HOH     H1 3106   0.425   0.635   1.178  0.1302 -1.4946 -0.7209
 1030HOH     H2 3107   0.546   0.675   1.097  0.2476  0.6709  0.3684
 1031HOH      O 3108   2.141   2.545   3.436  0.1035 -0.1241 -0.0062
 1031HOH     H1 3109   2.133   2.529   3.530 -0.1788  1.3481  0.2605
 1031HOH     H2 3110   2.174   2.634   3.429  0.8727 -0.4514 -1.3202
 1032HOH      O 3111   3.634   2.966   2.785 -0.2629  0.0309  0.2507
 1032HOH     H1 3112   3.669   2.995   2.869  0.5830  1.4734 -0.5193
 1032HOH     H2 3113   3.709   2.926   2.740 -0.3917  0.3135 -0.2342
 1033HOH      O 3114   0.813   1.968   2.192 -0.1095  0.2614  0.0733
 1033HOH     H1 3115   0.881   2.031   2.214 -1.3882  2.1621 -0.8126
 1033HOH     H2 3116   0.752   2.018   2.137 -0.2982 -2.2876 -2.4583
 1034HOH      O 3117   2.439   0.245   0.244  0.6760 -0.3944  0.0839
 1034HOH     H1 3118   2.497   0.280   0.312 -0.0341  0.4319  0.3099
 1034HOH     H2 3119   2.412   0.159   0.277  0.0520  0.1294  1.0856
 1035HOH      O 3120   0.147   1.772   2.831  0.3428  0.4500  0.4646
 1035HOH     H1 3121   0.236   1.749   2.857  0.4213  0.8309  0.5435
 1035HOH     H2 3122   0.092   1.732   2.898  0.3827 -0.5353 -0.0546
 1036HOH      O 3123   1.159   3.436   2.002  0.0135 -0.0082  0.3701
 1036HOH     H1 3124   1.073   3.444   2.043 -0.6513  0.7786 -1.0567
 1036HOH     H2 3125   1.213   3.502   2.045 -0.2884 -0.0233  0.7822
 1037HOH      O 3126   2.267   1.700   1.538 -0.0390  0.0037 -0.1935
 1037HOH     H1 3127   2.179   1.700   1.577 -0.0856 -0.9899 -0.2639
 1037HOH     H2 3128   2.287   1.793   1.525 -0.4092  0.3460  1.3122
 1038HOH      O 3129   2.658   0.117   1.153 -0.1795  0.0501  0.1471
 1038HOH     H1 3130   2.629   0.169   1.078  1.0587  0.3266 -0.1939
 1038HOH     H2 3131   2.648   0.026   1.125 -0.8627  0.1220  0.1320
 1039HOH      O 3132   0.783   1.077   1.559  0.1012  0.1124 -0.4416
 1039HOH     H1 3133   0.689   1.077   1.541 -0.1350  0.7154  0.6338
 1039HOH     H2 3134   0.792   1.121   1.643  1.3530  0.0159 -0.4792
 1040HOH      O 3135   3.212   1.420   1.289 -0.3484 -0.1821 -0.3262
 1040HOH     H1 3136   3.304   1.419   1.264 -0.0395 -0.6907  0.7147
 1040HOH     H2 3137   3.169   1.362   1.226 -0.1200  0.5947 -1.2537
 1041HOH      O 3138   1.956   3.772   2.372 -0.8725  0.2193  0.0601
 1041HOH     H1 3139   1.902   3.694   2.388 -0.5529 -0.0753 -0.2517
 1041HOH     H2 3140   2.036   3.737   2.332 -0.2740  0.5971  0.8761
 1042HOH      O 3141   2.682   0.119   0.014  0.4832  0.1556  0.1377
 1042HOH     H1 3142   2.761   0.066   0.001  0.4794  0.2002 -0.0693
 1042HOH     H2 3143   2.620   0.059   0.057  0.3988 -0.0808 -0.2999
 1043HOH      O 3144   3.517   0.029   3.396 -0.2899 -0.7163  0.6063
 1043HOH     H1 3145   3.537  -0.047   3.341  1.3883  0.8215 -1.2311
 1043HOH     H2 3146   3.447   0.075   3.350  0.6985  0.2570 -0.0598
 1044HOH      O 3147   3.689   1.603   0.452 -0.1180 -0.2783 -0.4679
 1044HOH     H1 3148   3.768   1.557   0.479  0.1407  0.0152 -0.7104
 1044HOH     H2 3149   3.713   1.696   0.454 -0.4776 -0.1794 -0.4782
 1045HOH      O 3150   0.526   0.088   3.657 -0.6231  0.0878  0.0026
 1045HOH     H1 3151   0.432   0.085   3.674 -0.9964  0.5939 -1.5939
 1045HOH     H2 3152   0.533   0.084   3.561  0.9878  0.0768  0.0663
 1046HOH      O 3153   2.567   2.166   2.131  0.0544  0.5454 -0.0079
 1046HOH     H1 3154   2.499   2.213   2.179 -0.1904 -0.1073  0.2980
 1046HOH     H2 3155   2.555   2.074   2.154  0.7867  0.3669 -0.2686
 1047HOH      O 3156   2.127   0.006   2.648  0.2737 -0.4820 -0.2231
 1047HOH     H1 3157   2.136   0.001   2.553  1.6575 -0.3081 -0.1476
 1047HOH     H2 3158   2.061   0.074   2.663  0.7989  0.2581 -1.0739
 1048HOH      O 3159   1.858   0.499   2.589 -1.1919  0.5684 -0.2907
 1048HOH     H1 3160   1.769   0.484   2.620 -1.4330 -0.0503 -1.2053
 1048HOH     H2 3161   1.851   0.498   2.494 -0.0532 -0.8002 -0.4364
 1049HOH      O 3162   3.581   1.878   2.904  0.1851 -0.4322 -0.0957
 1049HOH     H1 3163   3.521   1.925   2.963  0.4300  0.4037 -0.4746
 1049HOH     H2 3164   3.548   1.788   2.902  0.1519 -0.4804  1.2660
 1050HOH      O 3165   2.710   1.889   0.764  0.4020  0.1416 -0.6732
 1050HOH     H1 3166   2.743   1.976   0.788  0.1367  0.1663 -0.3754
 1050HOH     H2 3167   2.677   1.853   0.847 -1.1662  0.4914 -1.0951
 1051HOH      O 3168   0.450   2.444   2.945 -0.1012  0.7296 -0.0406
 1051HOH     H1 3169   0.397   2.497   2.884 -0.0380  0.2441 -0.5338
 1051HOH     H2 3170   0.502   2.387   2.888 -0.3339 -0.0275  0.4762
 1052HOH      O 3171   3.279   1.835   2.490  0.0881 -0.0626  0.8386
 1052HOH     H1 3172   3.342   1.863   2.557  0.6627  1.1932 -0.1422
 1052HOH     H2 3173   3.240   1.916   2.459 -0.9251 -0.6987  0.3454
 1053HOH      O 3174   0.960   2.492   2.201  0.1883  0.1993 -0.0830
 1053HOH     H1 3175   0.977   2.583   2.226  0.3445  0.0028  0.5684
 1053HOH     H2 3176   0.995   2.441   2.274 -0.8735 -0.3328  0.0906
 1054HOH      O 3177   1.219   0.228   1.027  0.3177  0.2367  0.2687
 1054HOH     H1 3178   1.201   0.320   1.045  0.3785  0.4252 -0.5558
 1054HOH     H2 3179   1.239   0.190   1.113  0.0830  0.9373  0.6486
 1055HOH      O 3180   3.308   0.125   2.807  0.2469 -0.0689 -0.5930
 1055HOH     H1 3181   3.321   0.177   2.727  0.9399  0.1104 -0.3811
 1055HOH     H2 3182   3.277   0.040   2.776  0.5293 -0.0083 -1.0575
 1056HOH      O 3183   1.983   3.118   3.671 -0.1462 -0.1420 -0.4292
 1056HOH     H1 3184   1.899   3.112   3.716  0.2332 -0.9540  0.2215
 1056HOH     H2 3185   1.986   3.207   3.636 -0.5541  0.4871  0.9911
 1057HOH      O 3186   2.384   0.507   3.225  0.2639 -0.2962  0.2853
 1057HOH     H1 3187   2.376   0.412   3.235 -0.0274 -0.1829  1.4221
 1057HOH     H2 3188   2.433   0.534   3.303 -0.6979  0.6129  0.6052
 1058HOH      O 3189   2.476   3.421   2.770  0.0393  0.1702  0.2254
 1058HOH     H1 3190   2.525   3.394   2.848  1.7956  0.7457 -0.5991
 1058HOH     H2 3191   2.423   3.495   2.800  1.3201  0.9348  0.7374
 1059HOH      O 3192   0.649   0.031   0.382  0.3212  0.3578  0.1450
 1059HOH     H1 3193   0.717   0.063   0.322  0.8220  0.7262  0.8657
 1059HOH     H2 3194   0.693  -0.035   0.435 -0.4328 -0.8400 -0.6351
 1060HOH      O 3195   1.948   1.088   3.638 -0.0267 -0.4557  0.5389
 1060HOH     H1 3196   1.904   1.038   3.706 -1.6401  0.9829  0.7005
 1060HOH     H2 3197   1.887   1.159   3.618  0.8841 -0.1237 -1.5854
 1061HOH      O 3198   3.573   2.550   0.967  0.2458  0.0365  0.5595
 1061HOH     H1 3199   3.586   2.458   0.990  0.3936 -0.1972 -0.3921
 1061HOH     H2 3200   3.661   2.588   0.970  0.5224 -0.3478 -0.9377
 1062HOH      O 3201   0.783   2.492   1.496 -0.2285  0.4715 -0.2337
 1062HOH     H1 3202   0.799   2.573   1.447 -0.3338  1.0061  0.5711
 1062HOH     H2 3203   0.809   2.422   1.436  1.5217  1.1407 -0.3725
 1063HOH      O 3204   0.939   2.721   0.415  0.3291  0.2369 -0.3400
 1063HOH     H1 3205   1.014   2.678   0.457 -0.0399  1.5076  1.8980
 1063HOH     H2 3206   0.873   2.728   0.484 -0.8707  1.4465 -1.4997
 1064HOH      O 3207   2.874   3.476   0.440 -0.1151 -0.4468 -0.3390
 1064HOH     H1 3208   2.963   3.502   0.467 -0.1327 -0.3592 -0.3648
 1064HOH     H2 3209   2.837   3.434   0.517 -0.4791  0.5713  0.0725
 1065HOH      O 3210   1.741   0.797   0.230 -0.2989 -0.3760 -0.3053
 1065HOH     H1 3211   1.748   0.721   0.172 -1.1973 -0.9783  0.3259
 1065HOH     H2 3212   1.733   0.872   0.171  1.9337 -0.5249 -0.9862
 1066HOH      O 3213   0.949   0.231   2.959  0.2469 -0.0561 -0.4091
 1066HOH     H1 3214   0.980   0.321   2.960 -0.1047  0.0711  0.2105
 1066HOH     H2 3215   0.864   0.235   2.915 -0.7069  0.2821  1.3070
 1067HOH      O 3216   1.163   2.468   0.822 -0.2877  0.2220 -0.0956
 1067HOH     H1 3217   1.179   2.504   0.909 -0.6900 -1.0557  0.5412
 1067HOH     H2 3218   1.071   2.487   0.804 -0.1450  0.7035 -0.3839
 1068HOH      O 3219   3.375   3.462   3.474 -0.1069  0.2206  0.5359
 1068HOH     H1 3220   3.455   3.474   3.527  0.6037 -0.2791 -0.3643
 1068HOH     H2 3221   3.370   3.367   3.460 -0.2456  0.3376 -0.3117
 1069HOH      O 3222   0.397   1.631   1.478  0.2836 -0.2775  0.3867
 1069HOH     H1 3223   0.399   1.539   1.452  0.3554 -0.4000  0.8215
 1069HOH     H2 3224   0.421   1.679   1.398 -0.8129 -0.5627 -0.1500
 1070HOH      O 3225   0.107   0.576   3.629 -0.3870  0.1767  0.0604
 1070HOH     H1 3226   0.184   0.632   3.624  0.0036 -0.2162  1.0712
 1070HOH     H2 3227   0.047   0.624   3.686 -0.4862  0.0402  0.0708
 1071HOH      O 3228   2.746   2.672   3.164  0.3421  0.5125  0.5154
 1071HOH     H1 3229   2.730   2.706   3.252 -0.9475  0.2901  0.4075
 1071HOH     H2 3230   2.706   2.584   3.165  0.5316  0.4048 -0.2175
 1072HOH      O 3231   0.374   2.995   3.125  0.4378 -0.5662  0.4669
 1072HOH     H1 3232   0.357   2.930   3.057 -0.1254 -0.0240  0.0728
 1072HOH     H2 3233   0.309   2.978   3.193 -0.1860 -0.0003  0.0435
 1073HOH      O 3234   1.292   0.129   3.310  0.1855 -0.6170  0.1259
 1073HOH     H1 3235   1.281   0.052   3.255  0.7137 -0.9290  0.4405
 1073HOH     H2 3236   1.205   0.169   3.313  0.1443 -0.5685 -0.9481
 1074HOH      O 3237   2.291   0.032   1.928 -0.9433 -0.1833 -0.1368
 1074HOH     H1 3238   2.210   0.078   1.950 -0.4477  0.1345  1.2360
 1074HOH     H2 3239   2.330   0.085   1.858 -1.0460  0.7294  0.4663
 1075HOH      O 3240   0.775   0.576   0.532 -0.2963  0.5445 -0.2150
 1075HOH     H1 3241   0.846   0.637   0.514 -0.5414  0.5448 -1.3413
 1075HOH     H2 3242   0.698   0.632   0.545 -0.4635  0.5151 -0.9667
 1076HOH      O 3243   2.408   2.128   3.650  0.4053  0.5044 -0.0509
 1076HOH     H1 3244   2.325   2.115   3.603  0.8629 -0.0059 -0.7578
 1076HOH     H2 3245   2.382   2.132   3.743 -0.4636  0.9596 -0.2850
 1077HOH      O 3246   2.088   2.988   3.164  0.9245  0.0089  0.4347
 1077HOH     H1 3247   2.025   3.036   3.110  0.3955 -0.4256  0.6578
 1077HOH     H2 3248   2.035   2.945   3.231  1.4894 -0.1258  0.8086
 1078HOH      O 3249   3.337   0.935   0.741 -0.3265  0.2639  0.2623
 1078HOH     H1 3250   3.261   0.990   0.761 -0.6314 -0.0050 -0.1369
 1078HOH     H2 3251   3.319   0.852   0.785  0.1344  0.4678  0.8649
 1079HOH      O 3252   0.835   0.569   1.806 -0.1742  0.2412 -0.6158
 1079HOH     H1 3253   0.793   0.631   1.747 -0.0722  0.4082 -0.5152
 1079HOH     H2 3254   0.772   0.497   1.814 -0.2528  0.2854 -0.8073
 1080HOH      O 3255   1.520   0.007   3.409 -0.4297 -0.1961 -0.2240
 1080HOH     H1 3256   1.439   0.042   3.371 -0.2786  0.5125  0.0630
 1080HOH     H2 3257   1.590   0.060   3.370 -0.2264  0.1531  0.5762
 1081HOH      O 3258   3.675   1.558   3.758  0.5176  0.3389  0.0137
 1081HOH     H1 3259   3.667   1.646   3.720  0.0316  0.1603 -0.3178
 1081HOH     H2 3260   3.758   1.525   3.725 -0.3214 -0.2065 -1.7992
 1082HOH      O 3261   1.724   1.233   3.646 -0.2052 -0.4393 -0.1613
 1082HOH     H1 3262   1.701   1.228   3.739  1.0437  0.0197  0.2190
 1082HOH     H2 3263   1.650   1.277   3.605  0.0639  1.3409  1.0244
 1083HOH      O 3264   1.033   1.760   2.482  0.5797  0.9071  0.0265
 1083HOH     H1 3265   1.057   1.765   2.390  1.4624 -1.3617 -0.0005
 1083HOH     H2 3266   0.949   1.806   2.488  0.7486  1.6077 -1.7547
 1084HOH      O 3267   0.519   0.166   3.117 -0.1348  0.6089 -0.2697
 1084HOH     H1 3268   0.577   0.242   3.114  1.0997 -0.2791 -0.3806
 1084HOH     H2 3269   0.518   0.140   3.209 -0.0294  0.3825 -0.3315
 1085HOH      O 3270   0.079   2.789   3.495 -0.0485 -0.2023  0.2591
 1085HOH     H1 3271   0.137   2.779   3.570 -0.7306 -0.1333  0.8149
 1085HOH     H2 3272   0.049   2.700   3.476  0.5088 -0.2921 -0.2704
 1086HOH      O 3273   3.285   0.699   2.209  0.2945 -0.1504  0.1369
 1086HOH     H1 3274   3.191   0.680   2.201  0.1447  0.6947 -0.3711
 1086HOH     H2 3275   3.321   0.680   2.122  0.4127  0.3658  0.0628
 1087HOH      O 3276   1.616   1.796   1.793  0.5105 -0.1173 -0.1826
 1087HOH     H1 3277   1.621   1.761   1.882 -0.7050  0.3791  0.1180
 1087HOH     H2 3278   1.704   1.828   1.775  0.5355  0.8281  1.3137
 1088HOH      O 3279   0.499   1.241   2.852 -0.2694  0.2476  0.1240
 1088HOH     H1 3280   0.521   1.291   2.773 -0.1924  0.4642  0.2811
 1088HOH     H2 3281   0.446   1.168   2.820 -0.1630  0.2828 -0.1394
 1089HOH      O 3282   3.236   0.715   0.865  0.2682  0.3259  0.4086
 1089HOH     H1 3283   3.160   0.687   0.812  0.4472  0.8193 -0.1334
 1089HOH     H2 3284   3.229   0.663   0.945 -0.4048  0.0501  0.1932
 1090HOH      O 3285   1.418   3.055   1.221  0.5395  0.2905 -0.5531
 1090HOH     H1 3286   1.427   3.096   1.307  1.5097 -0.0085 -0.4851
 1090HOH     H2 3287   1.329   3.020   1.220 -0.0407  1.6395 -0.2944
 1091HOH      O 3288   1.312   0.664   0.067  0.1838 -0.5617  0.0639
 1091HOH     H1 3289   1.376   0.656  -0.003 -1.1434 -1.6148 -1.1468
 1091HOH     H2 3290   1.248   0.728   0.034  0.6160  0.6047  1.3127
 1092HOH      O 3291   2.614   0.349   1.909 -0.4173  0.6878  0.5588
 1092HOH     H1 3292   2.698   0.340   1.953 -0.3441 -0.1037  0.2987
 1092HOH     H2 3293   2.633   0.399   1.830 -0.0913  0.1755  0.2973
 1093HOH      O 3294   2.053   0.181   3.020 -0.1959  0.2055  0.0348
 1093HOH     H1 3295   2.096   0.185   2.935  0.5693 -0.1963  0.3868
 1093HOH     H2 3296   2.106   0.120   3.071 -1.3285 -0.5108  0.4196
 1094HOH      O 3297   1.311   1.613   0.161  0.4089 -0.6220  0.9825
 1094HOH     H1 3298   1.219   1.620   0.137  0.6989  0.8377  0.0113
 1094HOH     H2 3299   1.324   1.679   0.229  0.9672  0.2885  0.0621
 1095HOH      O 3300   3.558   3.585   3.205 -0.4572  0.6317  0.2895
 1095HOH     H1 3301   3.533   3.497   3.232 -1.0115  0.7074  0.0507
 1095HOH     H2 3302   3.496   3.607   3.135 -0.0516  1.0455  0.0519
 1096HOH      O 3303   0.546   2.802   3.561 -0.2052 -0.1191  0.3252
 1096HOH     H1 3304   0.593   2.746   3.622 -0.1638  0.1620  0.5576
 1096HOH     H2 3305   0.537   2.750   3.482  1.6529  0.2404 -0.2251
 1097HOH      O 3306   2.627   3.254   0.865  0.3238  0.2247  0.4175
 1097HOH     H1 3307   2.578   3.297   0.934 -2.0819 -0.5100 -0.6300
 1097HOH     H2 3308   2.638   3.163   0.895 -0.4738 -0.0230  0.0150
 1098HOH      O 3309   1.082   2.086   2.205 -0.2312 -0.2186 -0.2449
 1098HOH     H1 3310   1.085   2.037   2.122 -0.8726 -0.2343 -0.2695
 1098HOH     H2 3311   1.166   2.068   2.246 -0.0141 -0.4418 -0.7649
 1099HOH      O 3312   1.614   2.943   2.095 -0.1601 -0.0136 -0.2447
 1099HOH     H1 3313   1.672   2.943   2.019 -1.0685 -0.0286 -0.9750
 1099HOH     H2 3314   1.606   3.035   2.120 -0.7444  0.1286 -0.9025
 1100HOH      O 3315   1.084   1.778   3.080  0.1229 -0.1640 -0.5748
 1100HOH     H1 3316   1.164   1.726   3.080  0.3025  0.0584 -1.7335
 1100HOH     H2 3317   1.033   1.743   3.006 -1.1270 -0.6738  0.4530
 1101HOH      O 3318   0.606   2.217   3.686 -0.4342  0.3617  0.7455
 1101HOH     H1 3319   0.559   2.290   3.646 -0.6088 -0.0210  0.2411
 1101HOH     H2 3320   0.542   2.147   3.692 -0.3601  0.3385  1.5336
 1102HOH      O 3321   1.077   0.420   1.353  0.2358 -0.3970 -0.0088
 1102HOH     H1 3322   1.061   0.481   1.425 -0.0511 -0.4321 -0.0425
 1102HOH     H2 3323   1.107   0.475   1.281 -0.8766 -0.1741 -0.3286
 1103HOH      O 3324   3.058   3.320   3.364  0.0860  0.0966  0.1458
 1103HOH     H1 3325   3.053   3.328   3.459  0.0510 -0.5572  0.2098
 1103HOH     H2 3326   3.072   3.409   3.332  1.1535  0.2036  0.8363
 1104HOH      O 3327   1.215   0.193   1.340 -0.2330  0.0631  0.2127
 1104HOH     H1 3328   1.140   0.137   1.359 -0.1616  0.0225  0.3797
 1104HOH     H2 3329   1.188   0.280   1.370 -0.4167  0.1593 -0.2236
 1105HOH      O 3330   1.060   1.550   2.651 -0.3742 -0.5158  0.2382
 1105HOH     H1 3331   1.056   1.463   2.612 -0.9847 -0.1266 -0.6226
 1105HOH     H2 3332   1.051   1.611   2.577  2.1616  0.3878  0.4670
 1106HOH      O 3333   1.451   3.476   0.567 -0.2056  0.6566  0.4279
 1106HOH     H1 3334   1.534   3.473   0.521 -0.4572 -1.4373 -0.1190
 1106HOH     H2 3335   1.473   3.503   0.656  0.9414  0.8044  0.1258
 1107HOH      O 3336   1.348   0.381   1.794 -0.0449  0.1912  0.1762
 1107HOH     H1 3337   1.378   0.428   1.871  0.2807  0.0871  0.1135
 1107HOH     H2 3338   1.409   0.406   1.725  0.7870 -1.1122  0.3782
 1108HOH      O 3339   3.787   2.288   3.261 -0.0782  0.5383  0.2225
 1108HOH     H1 3340   3.771   2.228   3.188  0.5351  0.1564  0.3843
 1108HOH     H2 3341   3.702   2.298   3.303 -0.2552  0.0187  0.0083
 1109HOH      O 3342   1.467   0.041   1.017  0.2994  1.2056 -0.0434
 1109HOH     H1 3343   1.457   0.035   0.922  1.5538 -1.4407 -0.1827
 1109HOH     H2 3344   1.386   0.004   1.051  0.6996  0.0451 -0.2541
 1110HOH      O 3345   2.859   0.302   2.776  0.2873 -0.4182 -0.1687
 1110HOH     H1 3346   2.806   0.359   2.721  0.6822  0.2140  0.0844
 1110HOH     H2 3347   2.887   0.231   2.718  0.2791 -0.0381 -0.6473
 1111HOH      O 3348   2.830   1.627   2.036 -0.4545 -0.0981 -0.2292
 1111HOH     H1 3349   2.783   1.546   2.017 -0.7316 -0.2657  1.0284
 1111HOH     H2 3350   2.773   1.696   2.000 -1.1216 -0.3673  0.2680
 1112HOH      O 3351   2.826   1.719   3.400 -0.4173  0.1564 -0.4273
 1112HOH     H1 3352   2.778   1.784   3.451  0.0715 -0.0501  0.3387
 1112HOH     H2 3353   2.759   1.657   3.370 -0.6472 -0.2431  0.7920
 1113HOH      O 3354   3.275   0.117   1.765  0.6390 -0.2058  0.6919
 1113HOH     H1 3355   3.347   0.162   1.722  0.4347  0.0348  0.6013
 1113HOH     H2 3356   3.220   0.187   1.802 -0.2296 -0.3051 -0.3119
 1114HOH      O 3357   2.200   0.007   2.221 -0.2210 -0.2853 -0.0698
 1114HOH     H1 3358   2.209   0.102   2.226 -0.9147 -0.0254 -2.1186
 1114HOH     H2 3359   2.284  -0.024   2.188 -0.8754  0.0747 -2.3731
 1115HOH      O 3360   1.416   1.083   1.337  0.8785  0.0754 -0.1432
 1115HOH     H1 3361   1.386   1.174   1.341  1.3155  0.2295 -0.2775
 1115HOH     H2 3362   1.512   1.089   1.337  0.9282 -0.3244 -1.2458
 1116HOH      O 3363   0.095   0.390   1.154  0.0588 -0.1555  0.0543
 1116HOH     H1 3364   0.169   0.436   1.196 -0.4081 -0.1591  0.9270
 1116HOH     H2 3365   0.115   0.298   1.167  0.6288 -0.2184 -1.0504
 1117HOH      O 3366   2.279   3.113   3.349 -0.4664 -0.6509  0.4147
 1117HOH     H1 3367   2.255   3.064   3.428 -0.4159 -1.1173  0.1478
 1117HOH     H2 3368   2.312   3.047   3.289 -0.1572 -0.2516  0.1319
 1118HOH      O 3369   1.151   3.009   3.464 -0.1266 -0.1670 -0.1574
 1118HOH     H1 3370   1.201   2.933   3.435 -1.1991 -0.9743 -0.0438
 1118HOH     H2 3371   1.209   3.084   3.449  0.9468 -0.9903 -0.3458
 1119HOH      O 3372   1.284   0.073   1.748 -0.1716 -0.3128 -0.0746
 1119HOH     H1 3373   1.279   0.168   1.756 -0.2750 -0.2924 -0.3603
 1119HOH     H2 3374   1.315   0.058   1.659  0.5827 -0.5370  0.2054
 1120HOH      O 3375   0.614   3.254   2.815  0.5711  0.0388  0.1799
 1120HOH     H1 3376   0.646   3.167   2.839  0.7123  0.1424  0.3723
 1120HOH     H2 3377   0.580   3.243   2.726 -0.2107 -0.4180  0.5165
 1121HOH      O 3378   0.215   0.778   3.292  0.3374 -0.1661 -0.1392
 1121HOH     H1 3379   0.261   0.790   3.375 -0.3877  0.4789  0.1919
 1121HOH     H2 3380   0.193   0.866   3.264  0.6420 -0.3660 -1.0767
 1122HOH      O 3381   0.442   1.341   1.861 -0.5289 -0.1762 -0.4612
 1122HOH     H1 3382   0.482   1.428   1.859 -0.9832  0.0335 -0.5336
 1122HOH     H2 3383   0.354   1.354   1.827 -0.8735 -0.5244  0.2624
 1123HOH      O 3384   3.092   2.176   2.706 -0.1511 -0.1232 -0.0291
 1123HOH     H1 3385   3.120   2.200   2.618  1.3254  0.2869  0.4787
 1123HOH     H2 3386   3.080   2.260   2.751  0.1579 -0.3125  0.4273
 1124HOH      O 3387   3.032   0.699   3.576 -0.5145 -0.3623 -0.2258
 1124HOH     H1 3388   2.995   0.612   3.559 -0.4800 -0.5269  0.4942
 1124HOH     H2 3389   2.986   0.757   3.515 -0.0553 -0.9748 -1.2124
 1125HOH      O 3390   2.524   1.527   0.367 -0.1217  0.1428  0.5216
 1125HOH     H1 3391   2.443   1.554   0.410 -0.1949  0.3545  0.2557
 1125HOH     H2 3392   2.514   1.432   0.356 -1.2514  0.3744 -1.3130
 1126HOH      O 3393   1.107   1.843   3.552  0.9032 -0.0128 -0.1601
 1126HOH     H1 3394   1.114   1.880   3.464  0.1489 -0.3499 -0.3698
 1126HOH     H2 3395   1.038   1.778   3.546  0.2190  0.5595  0.8810
 1127HOH      O 3396   0.868   1.280   0.662  0.6080 -0.4374 -0.0168
 1127HOH     H1 3397   0.958   1.249   0.663  0.4479 -0.9135  0.2004
 1127HOH     H2 3398   0.865   1.349   0.728  0.8358 -0.3527 -0.0948
 1128HOH      O 3399   2.139   2.450   0.752 -0.5394 -0.5585 -0.5900
 1128HOH     H1 3400   2.091   2.532   0.762  0.4570  0.1697 -1.3295
 1128HOH     H2 3401   2.072   2.384   0.735 -1.3677  0.1044 -0.0343
 1129HOH      O 3402   1.892   2.108   0.160 -0.2227  0.2987  0.1311
 1129HOH     H1 3403   1.812   2.087   0.206 -0.4681 -0.4484 -0.5912
 1129HOH     H2 3404   1.881   2.200   0.133 -0.4251  0.4833  0.8059
 1130HOH      O 3405   3.413   1.483   2.381  0.3158  0.1074  0.3828
 1130HOH     H1 3406   3.397   1.562   2.330  0.0466 -0.4530 -0.4348
 1130HOH     H2 3407   3.509   1.477   2.387  0.3620  0.0732 -0.2560
 1131HOH      O 3408   0.536   1.064   3.274 -0.2784  0.2753  0.5640
 1131HOH     H1 3409   0.560   0.982   3.317  0.4363  0.2651  0.1783
 1131HOH     H2 3410   0.617   1.093   3.231 -0.7403  0.7425 -0.0204
 1132HOH      O 3411   0.095   2.334   1.993  0.0771 -0.2692  0.2765
 1132HOH     H1 3412   0.001   2.329   1.980 -0.0590  0.7064  0.6863
 1132HOH     H2 3413   0.109   2.302   2.082  0.3110 -1.5820 -0.1941
 1133HOH      O 3414   2.141   0.430   1.736  0.3942  0.0250 -0.6769
 1133HOH     H1 3415   2.122   0.363   1.670 -1.2030  0.4046 -0.6707
 1133HOH     H2 3416   2.104   0.394   1.817  0.6326  0.3924 -0.3978
 1134HOH      O 3417   3.229   2.071   3.136  0.3579  0.9220 -0.1391
 1134HOH     H1 3418   3.215   2.039   3.047 -0.0007 -0.9479  0.5007
 1134HOH     H2 3419   3.142   2.096   3.167  0.0691 -0.5203  0.3451
 1135HOH      O 3420   3.706   1.425   2.417 -0.3365 -0.6339 -0.9079
 1135HOH     H1 3421   3.714   1.466   2.331  0.7938 -1.3922 -1.2152
 1135HOH     H2 3422   3.735   1.335   2.402  0.8817 -0.5286  0.4513
 1136HOH      O 3423   1.952   2.803   1.885 -0.1366  0.5499  0.3118
 1136HOH     H1 3424   1.905   2.749   1.948  0.7172 -1.0516 -0.3036
 1136HOH     H2 3425   2.041   2.808   1.919  0.0658  0.5881 -0.2024
 1137HOH      O 3426   0.924   2.980   1.334 -0.5768  0.0817  0.5774
 1137HOH     H1 3427   0.947   3.051   1.395 -0.9190  0.4281  0.3127
 1137HOH     H2 3428   0.828   2.981   1.331 -0.6138 -0.6844  0.8985
 1138HOH      O 3429   0.123   2.738   2.356 -0.1923  0.0448 -0.1349
 1138HOH     H1 3430   0.057   2.739   2.287 -0.1420 -0.9577 -0.2335
 1138HOH     H2 3431   0.184   2.808   2.333 -0.3237 -0.0929 -0.9585
 1139HOH      O 3432   3.529   2.389   3.360 -1.0848 -0.0142  0.2026
 1139HOH     H1 3433   3.460   2.444   3.324 -0.5939  0.0711 -0.6668
 1139HOH     H2 3434   3.495   2.299   3.353 -0.7700 -0.0764 -1.1556
 1140HOH      O 3435   2.431   3.598   3.211  0.5056  0.0352  0.2032
 1140HOH     H1 3436   2.486   3.638   3.279 -0.4612  0.0920  0.9901
 1140HOH     H2 3437   2.493   3.551   3.155  1.4512  0.8765  0.4799
 1141HOH      O 3438   0.417   0.282   1.341  0.0198 -0.1543 -0.1958
 1141HOH     H1 3439   0.407   0.227   1.419 -1.6997  0.3090 -0.0052
 1141HOH     H2 3440   0.504   0.319   1.349  0.7009 -1.7073  0.4017
 1142HOH      O 3441   3.693   0.585   2.757  0.4841  0.1864 -0.2975
 1142HOH     H1 3442   3.636   0.645   2.806  0.3476  0.3486 -0.6434
 1142HOH     H2 3443   3.722   0.636   2.682  1.0812  0.0959 -0.1322
 1143HOH      O 3444   2.366   2.307   0.761 -0.5451  0.1301 -0.2115
 1143HOH     H1 3445   2.427   2.358   0.708 -0.7133 -0.6419 -1.2235
 1143HOH     H2 3446   2.282   2.354   0.751 -0.4787  0.2465 -0.2333
 1144HOH      O 3447   0.937   3.690   0.771 -0.2145  0.1856  0.2139
 1144HOH     H1 3448   0.997   3.622   0.801  1.0715  0.9522 -0.4664
 1144HOH     H2 3449   0.938   3.756   0.840 -0.1059  0.3021  0.1001
 1145HOH      O 3450   1.690   0.460   3.670 -0.3929 -1.0538  0.6785
 1145HOH     H1 3451   1.731   0.396   3.612 -0.7120 -0.5331 -0.1565
 1145HOH     H2 3452   1.762   0.500   3.717  0.0974 -0.2960 -0.6090
 1146HOH      O 3453   2.451   2.448   2.042 -0.0879  0.4960 -0.8001
 1146HOH     H1 3454   2.440   2.427   2.135  0.7504  0.5465 -0.6744
 1146HOH     H2 3455   2.541   2.481   2.035 -0.3224  1.0227 -1.5397
 1147HOH      O 3456   0.186   1.302   1.040  0.0055 -0.2104  0.1936
 1147HOH     H1 3457   0.109   1.293   0.984  0.3606 -0.8709 -0.2114
 1147HOH     H2 3458   0.158   1.266   1.124 -0.3132  0.1350  0.2430
 1148HOH      O 3459   3.084   0.486   3.106 -0.2080 -0.3613  0.4264
 1148HOH     H1 3460   2.997   0.508   3.071  0.1129  0.1757 -0.0528
 1148HOH     H2 3461   3.125   0.434   3.037  0.1339  0.0267  0.3369
 1149HOH      O 3462   1.024   3.325   3.314 -0.0365  0.2325 -0.1486
 1149HOH     H1 3463   0.942   3.327   3.264 -0.7193 -0.7547  0.8263
 1149HOH     H2 3464   0.996   3.324   3.406  1.0843  0.1143  0.2264
 1150HOH      O 3465   3.029   0.131   2.322  0.6589  0.3243  0.6152
 1150HOH     H1 3466   3.042   0.042   2.290  0.1087  0.3482  0.2816
 1150HOH     H2 3467   3.065   0.187   2.252 -0.0897  0.3692  0.2428
 1151HOH      O 3468   2.226   2.254   2.024 -0.0989 -0.2588  0.2483
 1151HOH     H1 3469   2.194   2.276   2.112 -0.6752  0.1963 -0.0569
 1151HOH     H2 3470   2.306   2.305   2.013  1.0263 -1.6708  1.1559
 1152HOH      O 3471   0.362   0.627   0.826  0.5185  0.4125 -0.1504
 1152HOH     H1 3472   0.311   0.645   0.905  0.1807  0.7118 -0.4283
 1152HOH     H2 3473   0.449   0.664   0.844  0.3472  0.7728 -0.0388
 1153HOH      O 3474   3.401   2.475   2.665 -0.5793  0.5755 -1.2103
 1153HOH     H1 3475   3.394   2.382   2.690  0.5930  0.4274 -1.3187
 1153HOH     H2 3476   3.402   2.522   2.749  1.5004  0.2276 -0.9329
 1154HOH      O 3477   1.721   1.474   0.771  0.2816 -0.1393  0.5254
 1154HOH     H1 3478   1.799   1.504   0.817  0.1684  0.6239  0.2495
 1154HOH     H2 3479   1.686   1.553   0.729 -0.2625 -0.5950  0.0902
 1155HOH      O 3480   2.773   2.743   0.612  0.6254  0.1114 -1.1220
 1155HOH     H1 3481   2.678   2.736   0.603  0.5221  0.4727 -0.4473
 1155HOH     H2 3482   2.787   2.832   0.645  0.9835 -0.5935  0.9542
 1156HOH      O 3483   2.767   0.256   3.021 -0.3608 -0.4201  0.5240
 1156HOH     H1 3484   2.710   0.180   3.006 -0.3582 -0.2331 -0.6522
 1156HOH     H2 3485   2.804   0.275   2.934 -0.7238  1.1980  0.6714
 1157HOH      O 3486   1.326   2.769   3.133 -0.1839 -0.2604 -0.1224
 1157HOH     H1 3487   1.249   2.768   3.189  0.3260 -0.7511  0.6135
 1157HOH     H2 3488   1.398   2.746   3.192  0.5783  0.5172 -0.7145
 1158HOH      O 3489   0.119   2.966   1.157  0.3536  0.0228 -0.2899
 1158HOH     H1 3490   0.089   2.967   1.066 -0.4662 -0.6720 -0.0540
 1158HOH     H2 3491   0.175   2.889   1.163 -0.0314 -0.2532 -0.0986
 1159HOH      O 3492   2.570   1.270   2.856  0.4593 -0.8710  0.1462
 1159HOH     H1 3493   2.628   1.316   2.916 -0.1683 -0.4966  0.4896
 1159HOH     H2 3494   2.537   1.195   2.906 -0.4971 -0.2518  0.5015
 1160HOH      O 3495   2.032   0.585   3.303 -0.1994 -0.9636 -0.1119
 1160HOH     H1 3496   2.050   0.665   3.253 -1.0528 -0.4701  0.3083
 1160HOH     H2 3497   2.012   0.519   3.237 -0.5664 -0.5259 -0.4518
 1161HOH      O 3498   1.766   3.288   0.455 -0.2025 -0.1350  0.1315
 1161HOH     H1 3499   1.740   3.379   0.442 -0.7522 -0.3385 -0.2401
 1161HOH     H2 3500   1.690   3.236   0.429  0.3918 -0.7413 -0.5183
 1162HOH      O 3501   3.563   0.183   2.111 -0.1191 -0.2709 -0.4783
 1162HOH     H1 3502   3.504   0.110   2.094 -0.3143 -0.4897  0.9153
 1162HOH     H2 3503   3.641   0.142   2.150 -0.1521  0.2193  0.1454
 1163HOH      O 3504   1.958   0.988   3.019  0.1172 -0.4432 -0.7422
 1163HOH     H1 3505   1.942   1.081   3.037 -0.5025 -0.4229 -1.3053
 1163HOH     H2 3506   2.027   0.987   2.953  0.2218 -0.3877 -0.6330
 1164HOH      O 3507   2.483   3.132   2.965 -0.9348 -0.4035  0.2549
 1164HOH     H1 3508   2.404   3.175   2.996 -1.2030 -0.4074 -0.3976
 1164HOH     H2 3509   2.544   3.204   2.949 -1.4933 -0.1860 -1.1533
 1165HOH      O 3510   2.110   1.018   2.512  0.1565 -0.2595  0.4795
 1165HOH     H1 3511   2.118   0.953   2.582 -1.0022 -0.7266  0.2265
 1165HOH     H2 3512   2.138   0.972   2.433 -0.2556 -0.3143  0.3641
 1166HOH      O 3513   2.191   0.296   2.489  0.0516 -0.0127 -0.2637
 1166HOH     H1 3514   2.124   0.289   2.557 -0.4631  0.4688 -0.7002
 1166HOH     H2 3515   2.268   0.329   2.534 -0.4370  0.7983  0.0108
 1167HOH      O 3516   0.833   0.139   1.726  0.0584  0.3336  0.8949
 1167HOH     H1 3517   0.841   0.085   1.805  1.6177  0.3926  0.8437
 1167HOH     H2 3518   0.912   0.193   1.726 -0.1953  0.7697 -0.3946
 1168HOH      O 3519   2.883   0.562   0.968  0.5222  0.6841  1.4913
 1168HOH     H1 3520   2.932   0.497   1.018  0.0275 -0.4982  0.5382
 1168HOH     H2 3521   2.947   0.601   0.908  0.3236 -1.5702 -0.4806
 1169HOH      O 3522   3.255   0.669   3.704 -0.1657  0.1806 -0.0749
 1169HOH     H1 3523   3.184   0.702   3.648  0.4444  1.2173 -0.2952
 1169HOH     H2 3524   3.327   0.653   3.643 -0.0342 -0.3367  0.2094
 1170HOH      O 3525   0.535   0.838   0.837 -0.1586 -0.1495  0.1550
 1170HOH     H1 3526   0.455   0.891   0.848 -0.0871  0.0399 -0.2035
 1170HOH     H2 3527   0.599   0.899   0.801 -0.4155 -0.7219 -1.4466
 1171HOH      O 3528   2.425   0.700   0.124 -0.3520  0.1005 -0.4277
 1171HOH     H1 3529   2.514   0.702   0.160 -0.4310  1.0319 -0.2344
 1171HOH     H2 3530   2.438   0.695   0.029 -0.1170 -0.5193 -0.3727
 1172HOH      O 3531   2.385   2.466   1.007  0.3705 -0.0649  0.4206
 1172HOH     H1 3532   2.463   2.463   1.061  0.9066 -1.1840 -0.3415
 1172HOH     H2 3533   2.384   2.382   0.961 -0.7830  0.2859 -0.2836
 1173HOH      O 3534   0.624   3.241   0.917 -0.1068 -0.2061 -0.3628
 1173HOH     H1 3535   0.633   3.186   0.995  1.5705  1.0197  0.4512
 1173HOH     H2 3536   0.537   3.220   0.883 -0.8097 -1.0814  1.6230
 1174HOH      O 3537   0.302   0.156   1.929 -0.5196  0.2938 -0.4118
 1174HOH     H1 3538   0.369   0.098   1.894 -0.4430  0.2883 -0.2592
 1174HOH     H2 3539   0.322   0.242   1.891  0.5167  0.6452  0.8069
 1175HOH      O 3540   2.070   0.382   0.197 -0.2833 -0.1568  0.8196
 1175HOH     H1 3541   2.064   0.286   0.206 -0.0404 -0.1617  0.9416
 1175HOH     H2 3542   2.150   0.405   0.243  0.9325 -0.1515 -1.0941
 1176HOH      O 3543   0.328   1.261   1.520 -0.0828 -0.0226  0.1513
 1176HOH     H1 3544   0.256   1.315   1.551 -0.8264 -0.4012 -0.7976
 1176HOH     H2 3545   0.406   1.312   1.539 -0.6155  0.5624  0.9049
 1177HOH      O 3546   0.675   3.088   0.553 -0.1775  0.6481  1.2237
 1177HOH     H1 3547   0.744   3.139   0.509 -0.1505 -0.2475  0.1548
 1177HOH     H2 3548   0.601   3.149   0.559 -0.2394  0.7783 -0.2613
 1178HOH      O 3549   1.413   2.339   3.356 -0.1807  0.5616  0.2806
 1178HOH     H1 3550   1.372   2.258   3.388 -0.6303  0.7868  0.2997
 1178HOH     H2 3551   1.507   2.321   3.357 -0.2724  0.0506  0.3135
 1179HOH      O 3552   2.595   2.103   2.597 -0.5215 -0.9391  0.1600
 1179HOH     H1 3553   2.530   2.125   2.663 -0.6598 -0.7937 -0.0223
 1179HOH     H2 3554   2.652   2.039   2.640  1.2335  1.2489  1.5033
 1180HOH      O 3555   3.462   1.355   0.764 -0.2257 -0.0995  1.2303
 1180HOH     H1 3556   3.476   1.450   0.755  1.9729 -0.4213 -0.4407
 1180HOH     H2 3557   3.428   1.327   0.679  0.4411 -0.9166  1.2019
 1181HOH      O 3558   3.652   3.427   1.527  0.5404 -0.3250 -0.3189
 1181HOH     H1 3559   3.643   3.473   1.443  1.4768  0.3288 -0.1018
 1181HOH     H2 3560   3.744   3.400   1.529  0.5743 -0.1965  0.5592
 1182HOH      O 3561   3.107   3.363   3.670 -0.0571 -0.7458 -0.4839
 1182HOH     H1 3562   3.163   3.424   3.717  0.1012 -0.5897 -0.8687
 1182HOH     H2 3563   3.133   3.277   3.702  0.4349 -0.6799 -0.6844
 1183HOH      O 3564   0.928   2.949   3.252 -0.3729  0.5621 -0.1166
 1183HOH     H1 3565   0.966   2.942   3.164 -2.4034 -0.3126 -1.0630
 1183HOH     H2 3566   1.003   2.959   3.310  1.1418  0.3391 -1.8564
 1184HOH      O 3567   1.766   0.084   3.031 -0.6944 -0.0855  0.1537
 1184HOH     H1 3568   1.772   0.053   3.121 -0.9012  0.6093  0.4201
 1184HOH     H2 3569   1.853   0.120   3.012 -0.9078  0.6126  0.4172
 1185HOH      O 3570   2.808   1.520   1.521  1.1426 -0.9870  0.2734
 1185HOH     H1 3571   2.794   1.443   1.465 -0.2065 -0.8650  0.3730
 1185HOH     H2 3572   2.892   1.556   1.492  1.8228 -2.4494  0.1982
 1186HOH      O 3573   1.739   2.693   0.448 -0.4305  0.5197  0.2627
 1186HOH     H1 3574   1.751   2.599   0.464  0.3874  0.4709 -0.4927
 1186HOH     H2 3575   1.721   2.730   0.535 -1.3320 -0.3880  0.5078
 1187HOH      O 3576   1.169   0.924   1.506  0.1147 -0.2098 -0.1670
 1187HOH     H1 3577   1.184   0.937   1.600 -0.4299  1.4248 -0.2532
 1187HOH     H2 3578   1.213   0.997   1.464 -1.7018  0.5318 -0.9577
 1188HOH      O 3579   2.236   0.917   2.301 -0.3131 -0.2318  0.3006
 1188HOH     H1 3580   2.282   0.948   2.223 -0.1975  1.1743  0.8552
 1188HOH     H2 3581   2.189   0.839   2.273  1.8417 -1.3936 -0.4780
 1189HOH      O 3582   1.675   2.029   0.315 -0.1980  0.0301 -0.0837
 1189HOH     H1 3583   1.590   2.072   0.320 -0.0092  0.4595 -0.5196
 1189HOH     H2 3584   1.655   1.936   0.323 -0.7478  0.0976 -0.5921
 1190HOH      O 3585   0.916   2.654   3.497 -0.9916  0.0328 -0.8290
 1190HOH     H1 3586   0.945   2.588   3.434 -0.5661  0.9420 -1.6182
 1190HOH     H2 3587   0.856   2.606   3.555 -0.8517 -0.9968 -1.4816
 1191HOH      O 3588   1.905   3.316   0.228 -0.8711  0.6652 -0.0351
 1191HOH     H1 3589   1.893   3.236   0.177 -1.0576  0.3644  0.4706
 1191HOH     H2 3590   1.848   3.306   0.304  0.5422  0.3885  1.0682
 1192HOH      O 3591   0.727   1.488   2.904  0.4556 -0.6065 -0.1009
 1192HOH     H1 3592   0.686   1.445   2.829  0.8194  0.7942 -1.1748
 1192HOH     H2 3593   0.679   1.453   2.980  0.2318 -2.2582 -0.9093
 1193HOH      O 3594   2.167   1.452   2.235  0.1708 -0.2343 -0.2994
 1193HOH     H1 3595   2.206   1.397   2.167  0.1974  0.6460 -1.0451
 1193HOH     H2 3596   2.202   1.540   2.217  0.1580  0.0391  0.8558
 1194HOH      O 3597   1.441   1.969   1.640  0.0868 -0.4649  0.4848
 1194HOH     H1 3598   1.500   1.915   1.692  0.6420 -0.4455 -0.1037
 1194HOH     H2 3599   1.361   1.975   1.693  0.7103 -0.2222  1.4548
 1195HOH      O 3600   2.109   2.530   1.278  0.0900 -0.5676 -0.3581
 1195HOH     H1 3601   2.057   2.607   1.303 -1.4173 -1.3673 -0.7610
 1195HOH     H2 3602   2.113   2.478   1.358  0.1883 -0.5478 -0.3505
 1196HOH      O 3603   3.434   3.199   0.090 -0.5245 -0.3462 -0.8340
 1196HOH     H1 3604   3.350   3.151   0.088 -1.5976  1.3320 -0.2523
 1196HOH     H2 3605   3.412   3.286   0.057  0.7021  0.5310  0.4586
 1197HOH      O 3606   2.645   1.127   1.990  0.3966  0.0893 -0.1748
 1197HOH     H1 3607   2.713   1.061   2.006  0.0494 -0.2806 -0.1621
 1197HOH     H2 3608   2.585   1.117   2.064  0.5514  0.7113  0.0436
 1198HOH      O 3609   1.565   2.425   0.423  0.0130 -0.2435  0.8297
 1198HOH     H1 3610   1.628   2.395   0.488  0.5507 -1.4370 -0.1763
 1198HOH     H2 3611   1.545   2.348   0.370  0.7756  0.9123 -1.3675
 1199HOH      O 3612   1.087   2.978   3.054 -0.8916  0.4194  0.1211
 1199HOH     H1 3613   1.039   3.056   3.024 -0.4558  0.6906  0.1239
 1199HOH     H2 3614   1.165   3.012   3.097 -0.4740 -0.0333 -0.2597
 1200HOH      O 3615   3.007   0.109   1.902  0.0711 -0.3896 -0.9797
 1200HOH     H1 3616   2.992   0.032   1.849  0.6668 -0.9646 -0.3536
 1200HOH     H2 3617   3.029   0.075   1.989 -0.8212  0.5008 -0.3435
 1201HOH      O 3618   3.348   0.117   1.395  0.2767  0.8729 -0.0947
 1201HOH     H1 3619   3.259   0.081   1.404 -0.0107  1.5726  0.0376
 1201HOH     H2 3620   3.370   0.148   1.483  0.7950  0.4179 -0.0526
 1202HOH      O 3621   1.300   3.610   2.130  0.0908  0.2416 -0.0391
 1202HOH     H1 3622   1.260   3.688   2.170 -0.1860  0.2578 -0.3404
 1202HOH     H2 3623   1.366   3.583   2.193  0.5376  1.0080 -0.1537
 1203HOH      O 3624   0.327   3.264   3.745  0.1240 -0.4067 -0.2010
 1203HOH     H1 3625   0.386   3.208   3.696  0.5812  0.0720 -0.2124
 1203HOH     H2 3626   0.384   3.325   3.792 -0.2168 -1.3512  1.6357
 1204HOH      O 3627   3.188   2.808   0.951  0.5250 -0.4776 -0.3881
 1204HOH     H1 3628   3.124   2.752   0.995 -0.3825 -0.9978 -2.1727
 1204HOH     H2 3629   3.270   2.758   0.954  0.3284 -0.7781  0.1352
 1205HOH      O 3630   3.346   0.498   0.558 -0.2427  0.4086 -0.1997
 1205HOH     H1 3631   3.345   0.557   0.483  0.8874  0.6923 -0.0248
 1205HOH     H2 3632   3.366   0.412   0.520  0.7333  0.6202 -0.2150
 1206HOH      O 3633   1.008   2.167   3.111 -0.2175  0.6201 -0.1230
 1206HOH     H1 3634   1.099   2.195   3.107 -0.0655  0.2452  0.3685
 1206HOH     H2 3635   0.957   2.247   3.106  0.1616  0.8776  0.0586
 1207HOH      O 3636   2.622   0.485   2.218  0.0521 -0.2577 -0.1423
 1207HOH     H1 3637   2.623   0.554   2.152  0.0676 -0.1551 -0.0343
 1207HOH     H2 3638   2.709   0.446   2.212  0.1893  0.0100  0.0899
 1208HOH      O 3639   2.183   1.507   3.309 -0.2244 -0.4065  0.4193
 1208HOH     H1 3640   2.205   1.595   3.338 -1.2542 -0.0306  0.1457
 1208HOH     H2 3641   2.190   1.453   3.387 -0.6820  0.1418  0.8549
 1209HOH      O 3642   1.447   0.601   1.248  0.4762  0.0853  0.7856
 1209HOH     H1 3643   1.438   0.693   1.273  0.0590  0.4432 -0.5114
 1209HOH     H2 3644   1.483   0.604   1.159 -0.0193 -0.9784  0.5236
 1210HOH      O 3645   0.839   0.315   3.329 -0.1363  0.2253  0.4588
 1210HOH     H1 3646   0.835   0.221   3.309  1.3415  0.2165  0.0312
 1210HOH     H2 3647   0.916   0.325   3.384 -0.4357  1.1712  0.7489
 1211HOH      O 3648   2.625   2.369   1.150 -0.6721  0.4924 -0.3319
 1211HOH     H1 3649   2.620   2.375   1.246 -0.5348 -0.2055 -0.2706
 1211HOH     H2 3650   2.630   2.275   1.132 -0.2178  0.6277 -0.9993
 1212HOH      O 3651   0.021   2.535   1.711 -0.6143  0.5533  0.2516
 1212HOH     H1 3652   0.063   2.454   1.683  0.3222  1.4749 -1.2628
 1212HOH     H2 3653  -0.071   2.511   1.724 -0.3675 -0.7340 -0.1368
 1213HOH      O 3654   1.132   0.581   3.361  0.2968 -0.1436 -0.2907
 1213HOH     H1 3655   1.187   0.503   3.372  0.3453 -0.0732 -0.0153
 1213HOH     H2 3656   1.191   0.646   3.324  0.2682 -0.2213 -0.4765
 1214HOH      O 3657   1.633   3.337   1.791  0.3922 -0.6269 -0.3000
 1214HOH     H1 3658   1.727   3.337   1.810  0.5306 -1.3798 -0.9036
 1214HOH     H2 3659   1.606   3.428   1.805  1.3081 -0.2912 -0.5912
 1215HOH      O 3660   2.957   2.185   2.436 -0.0979 -0.3603 -0.5903
 1215HOH     H1 3661   2.896   2.238   2.384 -1.7559  0.0291  1.4780
 1215HOH     H2 3662   3.020   2.247   2.470  0.7615 -0.5583 -1.7079
 1216HOH      O 3663   2.645   2.216   1.873  1.0199 -0.7946  0.3148
 1216HOH     H1 3664   2.618   2.204   1.964  1.2082 -0.3048  0.4450
 1216HOH     H2 3665   2.571   2.185   1.822  0.3705  0.0959  0.6566
 1217HOH      O 3666   1.493   2.679   0.208  0.7165 -0.0531  0.3333
 1217HOH     H1 3667   1.425   2.746   0.213  0.5471 -0.1981  0.0356
 1217HOH     H2 3668   1.490   2.635   0.293  0.3073 -0.1821  0.2545
 1218HOH      O 3669   3.128   1.134   3.600 -0.5866  0.4305 -0.2079
 1218HOH     H1 3670   3.068   1.081   3.653 -1.1762  1.2158 -0.0569
 1218HOH     H2 3671   3.160   1.201   3.661  2.0249 -1.0229  0.3181
 1219HOH      O 3672   0.515   2.393   3.231 -0.0617 -1.2053  0.5308
 1219HOH     H1 3673   0.471   2.308   3.234 -0.3929 -1.0435  0.3780
 1219HOH     H2 3674   0.508   2.420   3.139 -0.4900 -0.7441  0.6894
 1220HOH      O 3675   2.206   0.159   0.998 -0.4100 -0.1416  0.0846
 1220HOH     H1 3676   2.195   0.075   1.042 -1.6505 -0.4176 -0.6647
 1220HOH     H2 3677   2.162   0.222   1.055 -1.0145 -0.3043 -0.1971
 1221HOH      O 3678   1.869   1.926   3.347 -0.1697 -0.1902  0.2975
 1221HOH     H1 3679   1.833   1.866   3.282 -0.8976 -0.2010  0.6969
 1221HOH     H2 3680   1.960   1.897   3.358  0.2359  0.2786 -1.2477
 1222HOH      O 3681   0.652   0.296   2.827 -0.5707 -0.7089  0.1044
 1222HOH     H1 3682   0.642   0.316   2.920  0.3087 -1.3714  0.3652
 1222HOH     H2 3683   0.647   0.201   2.823 -0.2443 -0.7079 -0.4751
 1223HOH      O 3684   2.872   1.149   0.587  0.2724  0.6599  0.1202
 1223HOH     H1 3685   2.941   1.104   0.538  0.3398 -0.0594  0.8226
 1223HOH     H2 3686   2.879   1.240   0.561 -0.6207  0.1876 -2.2944
 1224HOH      O 3687   1.316   2.620   1.707 -0.9216 -0.0057  0.1528
 1224HOH     H1 3688   1.306   2.606   1.801 -2.1910 -0.8474 -0.0526
 1224HOH     H2 3689   1.368   2.545   1.677 -1.2190 -0.1879  0.0839
 1225HOH      O 3690   0.125   2.661   1.403 -0.0647 -0.1542 -0.4139
 1225HOH     H1 3691   0.165   2.584   1.443 -1.0654 -0.4169  0.1429
 1225HOH     H2 3692   0.189   2.690   1.338  0.5762 -1.1266 -0.2585
 1226HOH      O 3693   2.177   1.259   2.681  0.1336  0.3038 -0.0193
 1226HOH     H1 3694   2.090   1.287   2.710  0.0405  0.2420 -0.2383
 1226HOH     H2 3695   2.162   1.175   2.638  0.3870 -0.0029  0.4747
 1227HOH      O 3696   0.959   3.199   2.989  0.0973 -0.0216  0.0887
 1227HOH     H1 3697   0.932   3.261   2.922  1.2199 -0.9192 -1.3212
 1227HOH     H2 3698   0.886   3.196   3.050 -0.6967  1.3811 -0.7003
 1228HOH      O 3699   3.417   1.283   2.994  0.4055  0.2015  0.1381
 1228HOH     H1 3700   3.465   1.296   3.075  1.1220 -0.9896 -0.0482
 1228HOH     H2 3701   3.330   1.253   3.022  0.5059  0.2089  0.4633
 1229HOH      O 3702   3.430   0.578   3.517 -0.1424 -0.0561  0.3063
 1229HOH     H1 3703   3.353   0.580   3.460 -0.2811 -1.1984  0.4144
 1229HOH     H2 3704   3.500   0.616   3.463 -0.7066  0.8026  0.1365
 1230HOH      O 3705   1.412   2.547  -0.015  0.4407  0.1283 -0.2078
 1230HOH     H1 3706   1.396   2.463   0.029  0.8453  0.0158 -0.2667
 1230HOH     H2 3707   1.449   2.603   0.054  0.2489  0.2314 -0.1890
 1231HOH      O 3708   1.830   3.622   1.883 -0.1444  0.1298 -0.0727
 1231HOH     H1 3709   1.904   3.645   1.939  0.4310  0.6015 -0.9713
 1231HOH     H2 3710   1.846   3.531   1.858  0.5546  0.4244 -0.8116
 1232HOH      O 3711   3.608   0.959   1.276  0.1205  0.1489  0.0717
 1232HOH     H1 3712   3.574   0.888   1.222  0.2319 -0.2922  0.5632
 1232HOH     H2 3713   3.675   1.001   1.222 -0.8171  0.7096 -0.7146
 1233HOH      O 3714   0.509   3.221   3.077 -0.0026  0.1546 -0.6058
 1233HOH     H1 3715   0.506   3.244   2.984  0.3208 -0.5877 -0.8099
 1233HOH     H2 3716   0.475   3.131   3.081 -0.3739  0.3087  0.0480
 1234HOH      O 3717   2.708   2.205   0.709 -0.4935  0.2909 -0.1283
 1234HOH     H1 3718   2.677   2.288   0.745 -0.4466  0.0172  0.5862
 1234HOH     H2 3719   2.804   2.212   0.712 -0.4699 -0.1243  0.8221
 1235HOH      O 3720   1.476   2.927   2.938  0.6596 -1.0696  0.0260
 1235HOH     H1 3721   1.462   2.878   2.857  0.7286 -1.1805  0.0803
 1235HOH     H2 3722   1.427   2.879   3.005  0.5373 -0.9340  0.0357
 1236HOH      O 3723   1.951   1.242   3.153  0.6808 -0.1286 -0.1819
 1236HOH     H1 3724   2.028   1.293   3.176 -0.5963  1.9472 -0.0353
 1236HOH     H2 3725   1.923   1.201   3.235  0.4746  0.8667  0.2703
 1237HOH      O 3726   3.584   0.739   0.773  0.7794  0.1694  0.1087
 1237HOH     H1 3727   3.507   0.784   0.736  1.2239  0.5051 -0.4416
 1237HOH     H2 3728   3.557   0.648   0.778  0.4918  0.2065 -0.5216
 1238HOH      O 3729   2.854   0.965   2.106  0.1797  0.1776 -0.2249
 1238HOH     H1 3730   2.820   0.998   2.190 -0.8797 -0.3002 -0.4303
 1238HOH     H2 3731   2.896   0.882   2.128 -1.3747 -0.7036 -0.2924
 1239HOH      O 3732   2.532   3.392   1.144  0.8438  0.0522  0.0751
 1239HOH     H1 3733   2.455   3.411   1.197  1.1021 -0.0213  0.4867
 1239HOH     H2 3734   2.536   3.296   1.141  0.4396  0.0446 -0.6669
 1240HOH      O 3735   2.435   0.184   1.761  0.8943 -0.3874  0.1998
 1240HOH     H1 3736   2.503   0.239   1.799  0.4393  0.2692  0.0872
 1240HOH     H2 3737   2.444   0.198   1.667  0.1207  0.3173  0.2138
 1241HOH      O 3738   0.082   1.659   1.183  0.5434 -0.1429 -0.1681
 1241HOH     H1 3739   0.164   1.656   1.133  0.5197 -1.0533 -0.1898
 1241HOH     H2 3740   0.027   1.592   1.142 -0.0700  0.1946  0.0882
 1242HOH      O 3741   3.026   1.942   1.598 -0.7326 -0.0380  0.5331
 1242HOH     H1 3742   3.018   1.954   1.693  0.3622  0.2396  0.6142
 1242HOH     H2 3743   3.056   2.026   1.565  0.7018 -0.6173  0.2115
 1243HOH      O 3744   1.184   1.428   1.133 -0.5011  0.2761 -0.2503
 1243HOH     H1 3745   1.135   1.356   1.171 -0.7602  0.9091  0.6613
 1243HOH     H2 3746   1.263   1.435   1.186  0.2759 -0.2596 -1.2520
 1244HOH      O 3747   1.054   1.694   0.124 -0.0436 -0.0628 -0.5723
 1244HOH     H1 3748   1.025   1.699   0.033 -1.1564 -0.7338 -0.2968
 1244HOH     H2 3749   1.014   1.614   0.158 -0.2091  0.4988  0.6877
 1245HOH      O 3750   3.193   3.224   2.747 -0.0719 -0.3004 -0.4568
 1245HOH     H1 3751   3.262   3.258   2.690  0.6148  2.1889  1.4651
 1245HOH     H2 3752   3.120   3.284   2.734 -0.0235  0.1148  0.8689
 1246HOH      O 3753   1.405   3.220   0.009 -0.1424  0.1123  0.0592
 1246HOH     H1 3754   1.411   3.124   0.010  0.2686  0.0937 -1.1173
 1246HOH     H2 3755   1.489   3.249   0.044  0.0069  0.0260 -0.2186
 1247HOH      O 3756   3.436   1.570   3.350 -0.3201  0.5447  0.1862
 1247HOH     H1 3757   3.380   1.503   3.388  0.0397 -0.2201 -0.5641
 1247HOH     H2 3758   3.410   1.651   3.393 -1.9633  0.2221 -0.0844
 1248HOH      O 3759   2.758   1.304   3.096 -0.6719 -0.7407  0.7048
 1248HOH     H1 3760   2.721   1.298   3.184 -0.3441 -0.0813  0.8954
 1248HOH     H2 3761   2.848   1.332   3.109 -0.9596  0.5985  0.1175
 1249HOH      O 3762   0.185   2.589   2.030  0.8655  0.3682 -0.1628
 1249HOH     H1 3763   0.118   2.647   2.068  0.5728 -0.1172  0.0897
 1249HOH     H2 3764   0.141   2.504   2.021  1.5082 -0.0295  0.2271
 1250HOH      O 3765   1.696   0.747   2.377 -0.4808  1.1092 -0.2713
 1250HOH     H1 3766   1.694   0.654   2.354  0.7156  0.6121  1.2842
 1250HOH     H2 3767   1.784   0.776   2.350 -0.3795  1.4333  0.3707
 1251HOH      O 3768   1.861   0.847   3.240  0.3201 -0.4577 -0.1412
 1251HOH     H1 3769   1.878   0.881   3.153 -0.2291  0.4210  0.0693
 1251HOH     H2 3770   1.889   0.917   3.299 -2.2739  0.4380  0.2745
 1252HOH      O 3771   0.842   0.246   1.347 -0.2354 -0.5722  0.2646
 1252HOH     H1 3772   0.903   0.319   1.360 -0.0634 -0.7020  0.2039
 1252HOH     H2 3773   0.783   0.250   1.422  0.6776 -1.2565  1.0800
 1253HOH      O 3774   3.606   0.942   1.835  0.4011  0.1080 -0.0896
 1253HOH     H1 3775   3.533   0.894   1.873  0.0624  0.4618 -0.2818
 1253HOH     H2 3776   3.610   0.911   1.744  0.5106  0.0677 -0.0715
 1254HOH      O 3777   2.624   2.457   0.153  0.0020 -0.4088  0.3780
 1254HOH     H1 3778   2.653   2.480   0.241 -0.3504  0.6522  0.2516
 1254HOH     H2 3779   2.539   2.501   0.144  0.1297 -0.3161 -0.5602
 1255HOH      O 3780   2.580   1.530   3.585 -0.0104  0.5135  0.3280
 1255HOH     H1 3781   2.548   1.615   3.557 -0.5069  0.1390 -0.2871
 1255HOH     H2 3782   2.582   1.477   3.505  1.2727  0.2278  0.5011
 1256HOH      O 3783   1.776   0.736   3.487 -0.1364 -0.7862 -0.0809
 1256HOH     H1 3784   1.685   0.751   3.464 -0.1191 -0.9460 -0.2596
 1256HOH     H2 3785   1.824   0.746   3.404 -0.0241 -0.9657 -0.0395
 1257HOH      O 3786   3.746   1.108   1.101 -0.7129 -0.6112  0.1014
 1257HOH     H1 3787   3.695   1.162   1.040 -0.3505  0.4412  0.6709
 1257HOH     H2 3788   3.812   1.066   1.046  0.2066  1.0363 -0.2094
 1258HOH      O 3789   1.751   1.900   0.832  0.3960 -1.3595 -0.1537
 1258HOH     H1 3790   1.726   1.909   0.924  0.3303 -1.4763 -0.1588
 1258HOH     H2 3791   1.679   1.849   0.793 -0.6689  0.4192 -0.7556
 1259HOH      O 3792   2.781   1.365   1.876 -0.2414 -0.3382 -0.2892
 1259HOH     H1 3793   2.744   1.444   1.837  0.4590  0.6868  0.9734
 1259HOH     H2 3794   2.708   1.324   1.922 -0.6376 -0.5421 -1.0542
 1260HOH      O 3795   1.208   2.607   2.938 -0.0900 -0.0899 -0.3795
 1260HOH     H1 3796   1.255   2.642   3.014 -0.2657 -0.6292 -0.0068
 1260HOH     H2 3797   1.234   2.515   2.935 -1.4642 -0.5452  0.1435
 1261HOH      O 3798   3.683   0.764   0.030  0.0759 -0.5616  0.0836
 1261HOH     H1 3799   3.697   0.777   0.124 -0.6576 -0.9004  0.2519
 1261HOH     H2 3800   3.593   0.795   0.015 -0.1723 -1.4230 -0.3072
 1262HOH      O 3801   1.385   0.024   1.473 -0.2502  0.1415 -0.2604
 1262HOH     H1 3802   1.340  -0.055   1.442  0.3157 -0.0510 -0.6142
 1262HOH     H2 3803   1.340   0.096   1.429 -0.7915  0.0332  0.0885
 1263HOH      O 3804   2.949   2.724   3.663  0.9075 -0.3264  0.5271
 1263HOH     H1 3805   2.893   2.802   3.664  0.7594 -0.3696 -0.7628
 1263HOH     H2 3806   3.012   2.738   3.734  0.1323  0.3780  1.1125
 1264HOH      O 3807   1.262   0.515   0.804  0.5757 -0.4469  1.2194
 1264HOH     H1 3808   1.320   0.485   0.734 -0.4662  1.3358 -0.6262
 1264HOH     H2 3809   1.183   0.462   0.795 -0.1958  0.7956 -0.2029
 1265HOH      O 3810   2.233   2.111   3.095 -0.6191 -0.0754 -0.3048
 1265HOH     H1 3811   2.250   2.205   3.090 -0.1944 -0.1799 -0.9904
 1265HOH     H2 3812   2.147   2.100   3.054 -0.6562  0.0064 -0.2504
 1266HOH      O 3813   2.536   0.216   3.457 -0.0323 -0.5663 -0.2140
 1266HOH     H1 3814   2.519   0.242   3.547  1.0102 -1.2854  0.2361
 1266HOH     H2 3815   2.581   0.291   3.418 -0.8183 -0.1067 -0.2837
 1267HOH      O 3816   2.858   0.878   3.444 -0.7973 -1.0950 -0.1660
 1267HOH     H1 3817   2.838   0.909   3.356 -0.2625 -0.4530 -0.0797
 1267HOH     H2 3818   2.803   0.931   3.502  0.8290  0.5481  0.0573
 1268HOH      O 3819   1.638   3.306   1.215  0.0305 -0.3849  0.3738
 1268HOH     H1 3820   1.731   3.320   1.230  0.0366 -0.3417  0.2995
 1268HOH     H2 3821   1.634   3.224   1.166  0.0235 -0.4306  0.4510
 1269HOH      O 3822   2.974   1.598   1.179 -0.6761  0.2589 -0.0757
 1269HOH     H1 3823   3.026   1.646   1.115 -0.2138  0.5301  0.4861
 1269HOH     H2 3824   3.032   1.528   1.210 -0.6927  0.4627  0.4376
 1270HOH      O 3825   1.312   3.655   0.410  0.1449  0.6944  0.6526
 1270HOH     H1 3826   1.342   3.594   0.478  0.3851 -0.6860 -0.5852
 1270HOH     H2 3827   1.218   3.641   0.405  0.3730 -0.9713 -0.7493
 1271HOH      O 3828   2.557   1.355   3.368  0.1963 -0.0089  0.2598
 1271HOH     H1 3829   2.491   1.312   3.314 -0.6576  0.2232  1.0618
 1271HOH     H2 3830   2.566   1.298   3.445  0.2514  0.4087  0.5710
 1272HOH      O 3831   0.211   3.222   2.806 -0.1228 -0.5227  0.6565
 1272HOH     H1 3832   0.187   3.297   2.751  0.9513 -0.5471  0.1089
 1272HOH     H2 3833   0.229   3.260   2.892  0.6027 -0.0916  0.3351
 1273HOH      O 3834   3.595   3.564   1.988 -0.0881 -0.5902 -0.2006
 1273HOH     H1 3835   3.522   3.625   1.992  0.1205 -0.3353 -0.1735
 1273HOH     H2 3836   3.565   3.494   1.930  0.0703  0.1041 -1.1792
 1274HOH      O 3837   1.371   3.181   0.992  0.0650 -0.4643  0.3499
 1274HOH     H1 3838   1.390   3.268   1.027  1.9153 -0.8121  0.4039
 1274HOH     H2 3839   1.361   3.126   1.069  1.3677 -0.7073  0.3920
 1275HOH      O 3840   3.175   1.588   1.708 -0.3065  0.3814 -0.2353
 1275HOH     H1 3841   3.123   1.568   1.786 -0.2150 -1.8050 -0.6024
 1275HOH     H2 3842   3.265   1.567   1.732 -0.3262 -0.7163 -0.9848
 1276HOH      O 3843   0.494   3.377   0.148  0.5205  0.6176 -0.3008
 1276HOH     H1 3844   0.577   3.416   0.119  1.8109 -0.7847  1.0679
 1276HOH     H2 3845   0.506   3.362   0.242 -0.9241 -0.4908 -0.2137
 1277HOH      O 3846   1.310   2.564   1.047 -0.1951 -0.1863 -0.3638
 1277HOH     H1 3847   1.399   2.564   1.080 -0.2091  0.9645 -0.2360
 1277HOH     H2 3848   1.256   2.541   1.122 -0.0943  0.6189 -0.0220
 1278HOH      O 3849   3.326   0.981   3.008  0.0391  0.0262 -0.1231
 1278HOH     H1 3850   3.411   1.015   2.981  0.6983 -1.1666  0.3288
 1278HOH     H2 3851   3.343   0.892   3.039 -1.4124 -0.3662 -0.2576
 1279HOH      O 3852   1.373   1.740   3.082 -0.6829 -0.3610 -0.4836
 1279HOH     H1 3853   1.466   1.725   3.063 -0.6527 -0.4456 -0.2771
 1279HOH     H2 3854   1.354   1.681   3.155 -0.6922  0.2554  0.0303
 1280HOH      O 3855   0.920   2.113   3.590  1.1905 -0.0033 -0.4364
 1280HOH     H1 3856   0.969   2.124   3.508 -0.2469 -0.7827 -1.5021
 1280HOH     H2 3857   0.888   2.022   3.586 -0.2067  0.4133  0.2041
 1281HOH      O 3858   0.153   2.442   0.944  0.1918  0.1744  0.0089
 1281HOH     H1 3859   0.108   2.483   0.871 -0.3549 -1.1336 -0.4419
 1281HOH     H2 3860   0.140   2.348   0.932  0.6838 -0.1336  1.4064
 1282HOH      O 3861   0.188   2.633   0.213 -1.0554  0.2913 -0.0443
 1282HOH     H1 3862   0.193   2.546   0.174  1.1193 -0.3470  1.3480
 1282HOH     H2 3863   0.137   2.621   0.293 -0.8169  0.3086  0.1109
 1283HOH      O 3864   2.686   1.932   3.499 -0.4212 -0.1368 -0.6685
 1283HOH     H1 3865   2.725   2.018   3.512 -0.7807 -0.0980  0.3746
 1283HOH     H2 3866   2.593   1.949   3.483 -0.5945 -0.3241  0.0538
 1284HOH      O 3867   3.620   0.671   1.631 -0.2605 -0.6247  0.5422
 1284HOH     H1 3868   3.692   0.657   1.692 -0.0690  0.8366  0.7312
 1284HOH     H2 3869   3.656   0.729   1.564 -1.0944 -0.2982  0.3449
 1285HOH      O 3870   1.595   0.743   3.045  0.8133 -0.0303 -1.1602
 1285HOH     H1 3871   1.537   0.792   2.987  0.4728  0.3966 -0.4804
 1285HOH     H2 3872   1.658   0.808   3.078 -0.4185  0.3427  0.7641
 1286HOH      O 3873   3.745   0.115   1.256 -0.5511 -0.1182  0.3253
 1286HOH     H1 3874   3.833   0.113   1.219 -0.3748 -0.0385  0.7317
 1286HOH     H2 3875   3.689   0.143   1.183 -0.1965  0.1440  0.1471
 1287HOH      O 3876   3.089   2.682   2.687 -0.4244 -0.7255 -0.0870
 1287HOH     H1 3877   3.020   2.693   2.621 -0.0600 -0.3941 -0.4239
 1287HOH     H2 3878   3.168   2.718   2.646 -0.1601 -0.6226  0.4878
 1288HOH      O 3879   2.510   2.059   3.140 -0.6632  0.0990  0.1341
 1288HOH     H1 3880   2.531   2.152   3.150 -0.2758  0.0508 -0.1656
 1288HOH     H2 3881   2.426   2.059   3.092 -0.4260  0.3007 -0.2986
 1289HOH      O 3882   3.404   3.297   2.577  0.0275  0.1313 -0.1993
 1289HOH     H1 3883   3.417   3.266   2.488 -0.5402 -1.0735  0.1000
 1289HOH     H2 3884   3.483   3.271   2.624  0.7353  1.5455 -0.4826
 1290HOH      O 3885   1.618   3.509   3.330  0.1119 -0.6978 -0.7663
 1290HOH     H1 3886   1.676   3.493   3.405 -0.3217 -0.7847 -0.4390
 1290HOH     H2 3887   1.575   3.592   3.350 -0.0529 -0.7540 -0.8822
 1291HOH      O 3888   0.484   3.640   1.636 -0.2604 -0.3645  0.1421
 1291HOH     H1 3889   0.391   3.634   1.613  0.0229 -0.6534 -1.0789
 1291HOH     H2 3890   0.485   3.674   1.726 -1.5283  0.0076  0.0503
 1292HOH      O 3891   2.282   0.990   1.290  0.1605 -1.0374  0.0863
 1292HOH     H1 3892   2.201   1.040   1.293 -0.3574 -1.8298 -0.0204
 1292HOH     H2 3893   2.346   1.044   1.337 -0.4822 -0.4965  0.3672
 1293HOH      O 3894   1.826   3.652   3.543  0.3342  0.3056  0.0543
 1293HOH     H1 3895   1.866   3.631   3.628  0.6080  0.5811 -0.0050
 1293HOH     H2 3896   1.762   3.721   3.564  0.1317  0.1103  0.0928
 1294HOH      O 3897   2.098   1.739   3.035  0.4459  0.2679  0.1537
 1294HOH     H1 3898   2.083   1.650   3.067 -0.2008  0.5654  0.7329
 1294HOH     H2 3899   2.112   1.728   2.941 -0.9447 -0.3565 -0.0413
 1295HOH      O 3900   1.036   1.805   0.866 -0.3722  0.5720  0.1207
 1295HOH     H1 3901   0.998   1.892   0.877  0.5634  1.1872 -1.0334
 1295HOH     H2 3902   1.098   1.815   0.794  0.7213 -0.7627  0.7826
 1296HOH      O 3903   3.520   2.702   2.258 -0.2874 -0.3177 -0.0660
 1296HOH     H1 3904   3.447   2.713   2.197 -0.4856 -0.1737  0.1950
 1296HOH     H2 3905   3.479   2.676   2.341 -0.0564 -0.0859  0.1248
 1297HOH      O 3906   0.022   1.909   1.229 -0.3505 -0.3304  0.1052
 1297HOH     H1 3907   0.042   1.918   1.322 -1.0978 -1.2648  0.3891
 1297HOH     H2 3908   0.060   1.824   1.205  0.8870  0.4159 -0.7774
 1298HOH      O 3909   3.212   2.523   0.758  0.3874  0.5464 -0.5925
 1298HOH     H1 3910   3.117   2.529   0.748  0.3800  0.6541 -0.4618
 1298HOH     H2 3911   3.224   2.459   0.829  0.4040  0.7125 -0.4430
 1299HOH      O 3912   2.195   3.660   1.103  0.0026  0.3902  0.0123
 1299HOH     H1 3913   2.126   3.595   1.089  0.5695 -0.3798  0.6198
 1299HOH     H2 3914   2.251   3.622   1.170  0.7815  1.1939 -0.1386
 1300HOH      O 3915   3.151   3.397   0.706  0.0960  0.4179  0.0210
 1300HOH     H1 3916   3.089   3.373   0.775 -0.0111  0.6016 -0.0079
 1300HOH     H2 3917   3.127   3.487   0.683  0.3112  0.4558 -0.0611
 1301HOH      O 3918   2.065   2.310   3.679 -0.3898 -0.0325  0.0770
 1301HOH     H1 3919   2.019   2.280   3.601 -1.3058  0.7738  0.2737
 1301HOH     H2 3920   1.996   2.325   3.744  0.3656 -0.9246  1.1507
 1302HOH      O 3921   0.897   0.150   0.588 -0.5696  0.4434 -0.0073
 1302HOH     H1 3922   0.890   0.067   0.634  0.8247  0.3492  0.0981
 1302HOH     H2 3923   0.972   0.194   0.628 -0.3065  1.0597 -1.1058
 1303HOH      O 3924   0.117   0.222   0.524 -0.3192 -0.1462 -0.5067
 1303HOH     H1 3925   0.161   0.180   0.597 -0.1200 -0.6619 -0.9120
 1303HOH     H2 3926   0.173   0.298   0.504  0.3131 -0.6904 -0.8989
 1304HOH      O 3927   1.765   2.438   0.605  0.2374  0.0868  0.3218
 1304HOH     H1 3928   1.795   2.352   0.636 -0.0118  0.0667  0.5064
 1304HOH     H2 3929   1.710   2.471   0.676 -1.5243 -0.5610 -0.6320
 1305HOH      O 3930   0.811   3.505   2.499  0.6634 -0.1734 -0.4008
 1305HOH     H1 3931   0.722   3.514   2.532  0.4768 -0.0329 -0.9284
 1305HOH     H2 3932   0.867   3.529   2.573  0.2450  0.9093 -0.3988
 1306HOH      O 3933   1.823   0.694   3.746  0.2195  0.5919  0.0265
 1306HOH     H1 3934   1.798   0.704   3.654 -0.4804 -0.5593  0.0514
 1306HOH     H2 3935   1.892   0.628   3.744  1.2001  1.5469  0.2474
 1307HOH      O 3936   3.236   2.030   0.456 -0.5173 -0.7777 -0.3479
 1307HOH     H1 3937   3.299   1.958   0.446  1.0499  0.4846 -0.4003
 1307HOH     H2 3938   3.198   2.039   0.368 -0.8298 -1.5732 -0.3159
 1308HOH      O 3939   1.401   2.567   3.485 -0.4261  0.3886 -0.3169
 1308HOH     H1 3940   1.373   2.480   3.457  0.3711  0.0565 -0.1661
 1308HOH     H2 3941   1.398   2.563   3.581  0.3758  0.2255 -0.2798
 1309HOH      O 3942   2.652   0.983   2.357  0.2183 -0.1908  0.5393
 1309HOH     H1 3943   2.738   0.988   2.398  0.4062  0.5177  0.0978
 1309HOH     H2 3944   2.591   0.980   2.430  0.5824  0.0519  0.8650
 1310HOH      O 3945   0.573   2.672   1.331  0.0760 -0.2228  0.1939
 1310HOH     H1 3946   0.560   2.589   1.378  0.7506 -0.6410 -0.3078
 1310HOH     H2 3947   0.497   2.680   1.274 -0.6064  0.1438  1.1119
 1311HOH      O 3948   0.070   3.133   0.819 -0.9058 -0.2352  0.1799
 1311HOH     H1 3949   0.016   3.142   0.740 -1.2828 -1.5782  0.2415
 1311HOH     H2 3950   0.042   3.205   0.875 -0.9574  0.4811 -0.7087
 1312HOH      O 3951   3.721   0.541   3.070 -0.4677 -0.4467  0.2448
 1312HOH     H1 3952   3.638   0.497   3.053 -0.6724 -0.3063  0.8300
 1312HOH     H2 3953   3.716   0.623   3.021 -0.6776 -0.4377  0.2808
 1313HOH      O 3954   3.539   3.470   1.060 -0.1458 -0.0321 -0.2429
 1313HOH     H1 3955   3.511   3.401   1.120  0.3806 -1.0726 -1.1456
 1313HOH     H2 3956   3.474   3.470   0.990  0.2678 -0.1479 -0.6354
 1314HOH      O 3957   0.507   1.019   1.516  0.5680 -0.2175  0.9115
 1314HOH     H1 3958   0.464   0.962   1.453  1.0279  0.3054  0.0899
 1314HOH     H2 3959   0.448   1.093   1.526  0.6410 -0.1492  0.8428
 1315HOH      O 3960   1.654   3.724   2.398 -0.3898  0.4532  0.0582
 1315HOH     H1 3961   1.665   3.780   2.475  0.3149 -0.3085  0.5401
 1315HOH     H2 3962   1.720   3.756   2.336  0.3046 -0.0579  0.4928
 1316HOH      O 3963   1.458   1.488   3.702 -0.9377  0.1094 -0.4689
 1316HOH     H1 3964   1.400   1.418   3.675 -2.0774  0.6025  0.5301
 1316HOH     H2 3965   1.404   1.546   3.755 -0.0090  1.6602 -1.0558
 1317HOH      O 3966   2.300   2.015   2.214 -0.5100 -0.4828  0.0156
 1317HOH     H1 3967   2.252   2.094   2.241 -0.7735 -0.0990 -1.4156
 1317HOH     H2 3968   2.355   1.994   2.289 -0.6111  0.9223  0.5502
 1318HOH      O 3969   1.632   1.897   1.074 -0.5456  0.7042 -0.3101
 1318HOH     H1 3970   1.613   1.985   1.106 -1.2831  0.2766  0.5146
 1318HOH     H2 3971   1.676   1.854   1.147 -1.2067  0.0558 -0.2679
 1319HOH      O 3972   0.615   0.853   3.403  0.2574 -0.4177  0.2494
 1319HOH     H1 3973   0.688   0.835   3.462  0.1688 -0.2157  0.4243
 1319HOH     H2 3974   0.619   0.784   3.337  0.4334 -0.5730  0.4223
 1320HOH      O 3975   1.245   3.572   1.419  0.0258 -0.4931 -0.0856
 1320HOH     H1 3976   1.173   3.518   1.387  0.3580 -0.9999  0.0085
 1320HOH     H2 3977   1.263   3.539   1.507 -0.7427  0.7458  0.5912
 1321HOH      O 3978   0.283   1.250   0.113  0.1725 -0.0832  0.0509
 1321HOH     H1 3979   0.198   1.208   0.127  0.2522 -0.9595 -1.5873
 1321HOH     H2 3980   0.263   1.330   0.064  0.2491  0.3023  0.6197
 1322HOH      O 3981   0.800   2.821   1.762 -0.6853 -0.3039 -0.2185
 1322HOH     H1 3982   0.825   2.889   1.700 -0.6461 -0.0785  0.0384
 1322HOH     H2 3983   0.736   2.768   1.715 -0.7171 -0.0887 -0.4245
 1323HOH      O 3984   3.426   2.061   0.244  0.7760  0.2921  0.3495
 1323HOH     H1 3985   3.449   2.153   0.246  0.4660  0.5228 -1.8805
 1323HOH     H2 3986   3.338   2.058   0.207  1.1077 -0.8983 -0.4749
 1324HOH      O 3987   0.524   0.046   3.394  0.1499  0.2475 -0.0047
 1324HOH     H1 3988   0.485   0.133   3.406 -0.7834 -0.1535 -0.0419
 1324HOH     H2 3989   0.462  -0.002   3.340  0.3480 -0.6462  0.5216
 1325HOH      O 3990   3.445   0.892   0.109  0.0075  1.0153 -0.1102
 1325HOH     H1 3991   3.352   0.885   0.088  0.0703 -0.4170 -0.1392
 1325HOH     H2 3992   3.447   0.920   0.200 -0.6015 -0.9364  0.6121
 1326HOH      O 3993   0.100   0.314   3.753 -0.4118  0.1498  0.8126
 1326HOH     H1 3994   0.112   0.409   3.744 -0.0802  0.0629  0.1731
 1326HOH     H2 3995   0.016   0.296   3.711  0.4176 -0.0557 -0.9331
 1327HOH      O 3996   3.289   2.369   1.895 -0.2341 -0.9592 -0.4746
 1327HOH     H1 3997   3.262   2.317   1.970  1.3717  0.0482  0.9395
 1327HOH     H2 3998   3.337   2.308   1.839 -0.7597 -1.5507 -0.2978
 1328HOH      O 3999   0.563   3.618   0.759 -0.2918  0.1849 -0.4332
 1328HOH     H1 4000   0.573   3.704   0.799 -0.6270 -0.2072  0.5287
 1328HOH     H2 4001   0.478   3.586   0.790 -0.3076 -0.3818 -1.0096
 1329HOH      O 4002   1.951   1.045   0.770  0.3920  0.6531 -0.4604
 1329HOH     H1 4003   2.010   1.011   0.838  0.9148  1.3582 -0.5332
 1329HOH     H2 4004   1.925   0.968   0.720  0.2580  0.1575  0.3236
 1330HOH      O 4005   1.858   1.963   1.718  0.1018 -0.0593  0.0349
 1330HOH     H1 4006   1.932   2.023   1.732  0.6655 -0.1084 -2.0420
 1330HOH     H2 4007   1.792   2.017   1.675  0.1614 -0.6484 -0.8271
 1331HOH      O 4008   0.952   1.451   0.173  0.3367 -0.3748  0.3521
 1331HOH     H1 4009   0.896   1.405   0.236  0.0339 -0.4458  0.0395
 1331HOH     H2 4010   0.970   1.385   0.106 -1.3971  0.3184 -0.9434
 1332HOH      O 4011   3.680   3.419   0.594  0.5040 -0.5820  0.1051
 1332HOH     H1 4012   3.706   3.327   0.586  1.4345 -0.3604  0.3177
 1332HOH     H2 4013   3.668   3.449   0.505 -0.1850 -0.9916  0.0414
 1333HOH      O 4014   0.433   2.644   2.722 -0.3565 -0.1054 -0.1033
 1333HOH     H1 4015   0.514   2.634   2.671  0.1917 -1.0441  0.8686
 1333HOH     H2 4016   0.363   2.623   2.660  0.0468  1.2301 -1.1143
 1334HOH      O 4017   2.527   3.224   3.461 -0.3814 -0.0423 -0.2884
 1334HOH     H1 4018   2.453   3.187   3.412 -1.1802  0.9013  0.1502
 1334HOH     H2 4019   2.499   3.221   3.552  0.4583 -0.3760 -0.0322
 1335HOH      O 4020   1.150   3.167   2.696  0.4013  0.1905  0.0392
 1335HOH     H1 4021   1.077   3.228   2.708  0.4368  0.0896  0.9078
 1335HOH     H2 4022   1.213   3.191   2.764  0.5991 -0.5458  0.1364
 1336HOH      O 4023   0.305   0.982   0.810  0.3382  0.0928 -0.7636
 1336HOH     H1 4024   0.260   1.030   0.740 -0.5644 -1.2011 -1.1541
 1336HOH     H2 4025   0.234   0.944   0.861  0.9520  1.1818  1.0926
 1337HOH      O 4026   0.959   0.604   3.572 -0.0464 -0.2417 -0.1159
 1337HOH     H1 4027   0.961   0.512   3.596  0.5879 -0.0367  0.7184
 1337HOH     H2 4028   1.008   0.609   3.489 -0.6356 -0.7196 -0.5103
 1338HOH      O 4029   1.040   0.393   0.698  0.7263  0.2301 -0.2557
 1338HOH     H1 4030   0.948   0.419   0.707  0.6539 -0.0919 -0.0054
 1338HOH     H2 4031   1.061   0.410   0.606  0.7218  1.2393 -0.0907
 1339HOH      O 4032   1.589   0.491   3.053 -0.0962  0.2006 -0.0557
 1339HOH     H1 4033   1.592   0.479   3.148  1.8099  0.7723  0.0424
 1339HOH     H2 4034   1.612   0.583   3.040  1.1452 -0.1967 -1.0731
 1340HOH      O 4035   3.182   2.281   2.149  0.1237  0.1620 -0.6753
 1340HOH     H1 4036   3.263   2.301   2.194 -1.3265  1.6569  1.7424
 1340HOH     H2 4037   3.156   2.195   2.182  0.5594 -0.1884 -1.2284
 1341HOH      O 4038   1.217   3.572   2.476  0.5901 -0.6163 -0.1221
 1341HOH     H1 4039   1.170   3.652   2.452  1.9951  0.1760 -0.4679
 1341HOH     H2 4040   1.204   3.563   2.570 -1.0727 -1.0629 -0.3312
 1342HOH      O 4041   3.417   2.124   1.819 -0.8652  0.7343 -0.6961
 1342HOH     H1 4042   3.372   2.041   1.831  1.0241 -0.2639  0.2557
 1342HOH     H2 4043   3.450   2.120   1.729  0.3854 -0.2649 -0.2475
 1343HOH      O 4044   1.706   3.514   2.639  0.4756  0.2911  0.2040
 1343HOH     H1 4045   1.617   3.532   2.608  0.3815 -0.3642  0.0584
 1343HOH     H2 4046   1.699   3.513   2.734  0.4129  0.6448  0.2035
 1344HOH      O 4047   1.036   1.855   1.582  0.4438 -0.3055 -0.2713
 1344HOH     H1 4048   0.981   1.899   1.517 -1.2899 -0.2548  1.0722
 1344HOH     H2 4049   1.012   1.763   1.575 -0.2466 -0.2215  0.6500
 1345HOH      O 4050   2.682   0.401   2.582 -0.5073  0.3805 -0.0140
 1345HOH     H1 4051   2.696   0.315   2.543 -0.4281  0.3817  0.0109
 1345HOH     H2 4052   2.605   0.390   2.638 -0.4901  0.3227 -0.0014
 1346HOH      O 4053   1.760   1.286   1.839  0.0303  0.2314 -0.4665
 1346HOH     H1 4054   1.829   1.352   1.832  0.4756 -0.0451  0.7360
 1346HOH     H2 4055   1.792   1.213   1.786  0.1672  0.4850 -0.7387
 1347HOH      O 4056   1.909   1.113   3.379  0.0104  0.1914  0.2510
 1347HOH     H1 4057   1.957   1.106   3.461  0.0783  0.1501  0.2076
 1347HOH     H2 4058   1.823   1.149   3.405 -0.1355 -0.2510  0.4001
 1348HOH      O 4059   1.372   0.430   2.689 -0.5083 -0.2146 -0.4996
 1348HOH     H1 4060   1.351   0.500   2.628  0.1202 -0.4420 -1.0036
 1348HOH     H2 4061   1.427   0.370   2.638  0.1810 -0.3283  0.3330
 1349HOH      O 4062   2.214   1.041   2.886  0.2156  0.2624 -0.8352
 1349HOH     H1 4063   2.298   1.057   2.929  0.1187 -0.2648 -0.4273
 1349HOH     H2 4064   2.194   1.123   2.842  1.0288  0.3390 -1.0943
 1350HOH      O 4065   1.338   0.406   3.381  0.1760  0.4529  0.1512
 1350HOH     H1 4066   1.415   0.419   3.326 -1.1968  0.9913 -1.8842
 1350HOH     H2 4067   1.318   0.313   3.374  0.2253  0.4509  0.0332
 1351HOH      O 4068   2.826   1.355   3.656  0.2591 -0.6776 -0.9249
 1351HOH     H1 4069   2.768   1.423   3.623  0.8249  0.1640 -0.2527
 1351HOH     H2 4070   2.766   1.288   3.691 -0.4330  0.8310  1.1370
 1352HOH      O 4071   2.480   1.895   0.179 -0.2825  0.4136  0.3172
 1352HOH     H1 4072   2.455   1.813   0.137  1.9178 -0.0151 -0.4384
 1352HOH     H2 4073   2.495   1.871   0.270 -0.1836  0.0923  0.2203
 1353HOH      O 4074   0.778   1.165   3.116 -0.6525 -0.0305  0.3615
 1353HOH     H1 4075   0.734   1.249   3.101 -0.0485  0.2553  0.0855
 1353HOH     H2 4076   0.849   1.186   3.177  0.0163 -0.1545 -0.3475
 1354HOH      O 4077   1.388   0.297   2.954 -0.5514 -0.4161 -0.4295
 1354HOH     H1 4078   1.361   0.342   2.874 -0.8609 -0.0894 -0.1499
 1354HOH     H2 4079   1.477   0.330   2.971 -0.2138 -0.9822 -0.9811
 1355HOH      O 4080   1.843   3.754   1.125  0.5366 -0.0759  0.3302
 1355HOH     H1 4081   1.905   3.680   1.131  0.3009 -0.3437 -0.3231
 1355HOH     H2 4082   1.759   3.717   1.153 -0.0111 -0.6412 -1.6814
 1356HOH      O 4083   0.799   0.831   2.278  0.5277 -0.4494 -0.1954
 1356HOH     H1 4084   0.773   0.891   2.348 -0.5325 -0.4457 -0.5584
 1356HOH     H2 4085   0.888   0.806   2.300  0.1634 -0.6123  1.2727
 1357HOH      O 4086   2.611   0.551   3.360  0.1131 -0.2443  0.3938
 1357HOH     H1 4087   2.665   0.473   3.350  1.0309  0.2346  1.2439
 1357HOH     H2 4088   2.649   0.615   3.299 -0.3880 -0.3216 -0.0143
 1358HOH      O 4089   2.493   0.272   0.984  0.0399  0.5889 -0.4608
 1358HOH     H1 4090   2.437   0.311   1.052 -0.8213  0.3990 -1.0392
 1358HOH     H2 4091   2.438   0.270   0.906  1.1294  1.1476 -1.2900
 1359HOH      O 4092   3.434   1.815   3.235 -0.1486 -0.2672 -0.0937
 1359HOH     H1 4093   3.385   1.889   3.201  0.9726  0.1262 -0.9978
 1359HOH     H2 4094   3.410   1.810   3.328 -0.5707  0.9668 -0.1067
 1360HOH      O 4095   2.254   3.618   2.840 -0.1879 -0.1052  0.0126
 1360HOH     H1 4096   2.222   3.641   2.753 -0.5082 -0.7132 -0.0459
 1360HOH     H2 4097   2.275   3.702   2.881  0.6880  0.1545 -0.9063
 1361HOH      O 4098   0.281   1.039   2.826 -0.0695  0.3882  0.2023
 1361HOH     H1 4099   0.218   1.106   2.853 -0.8458 -0.3934  0.4445
 1361HOH     H2 4100   0.279   0.975   2.898 -0.3917 -0.5592 -0.6064
 1362HOH      O 4101   2.988   2.701   0.406  0.3359 -0.0095 -0.1079
 1362HOH     H1 4102   2.992   2.744   0.321 -0.0512 -1.5570 -0.9819
 1362HOH     H2 4103   2.901   2.722   0.440  0.7749  1.2790  0.3529
 1363HOH      O 4104   1.983   0.200   3.645  0.3184  0.1336 -0.0423
 1363HOH     H1 4105   2.014   0.173   3.731  0.1979 -0.0961 -0.0692
 1363HOH     H2 4106   2.003   0.125   3.588  1.0103  0.5379 -0.3606
 1364HOH      O 4107   0.957   1.048   3.608 -0.1710  0.3574 -0.6060
 1364HOH     H1 4108   0.868   1.011   3.616 -0.5020  1.1833 -0.3004
 1364HOH     H2 4109   0.953   1.103   3.530  0.4069 -0.4420 -1.2323
 1365HOH      O 4110   2.719   0.377   0.822 -0.3278  0.5828  0.1673
 1365HOH     H1 4111   2.777   0.437   0.870 -0.8317  0.7589  0.5815
 1365HOH     H2 4112   2.672   0.330   0.890 -0.2442  0.0063 -0.1611
 1366HOH      O 4113   2.945   0.441   3.484  0.5252  0.7301  0.2680
 1366HOH     H1 4114   2.918   0.387   3.410  1.1625  0.4607  0.2194
 1366HOH     H2 4115   2.886   0.417   3.555  1.0518 -0.3563  0.3737
 1367HOH      O 4116   3.014   2.606   3.190 -0.0885 -0.2793 -0.0607
 1367HOH     H1 4117   2.934   2.658   3.185  1.0237  1.5530 -0.5576
 1367HOH     H2 4118   2.985   2.522   3.228 -2.3821 -0.1447 -1.1610
 1368HOH      O 4119   2.227   3.593   0.450  0.4097 -0.7042  0.5745
 1368HOH     H1 4120   2.220   3.646   0.530 -1.4305 -0.1126  0.1073
 1368HOH     H2 4121   2.142   3.551   0.441  0.8012 -1.3067 -0.7219
 1369HOH      O 4122   1.372   0.883   2.015  0.5122 -0.1681  0.1408
 1369HOH     H1 4123   1.300   0.870   2.076  0.2515  0.2610 -0.0681
 1369HOH     H2 4124   1.410   0.967   2.040  0.3764  0.0350 -0.3035
 1370HOH      O 4125   2.730   1.881   2.700  0.5957 -0.5273  0.0690
 1370HOH     H1 4126   2.716   1.906   2.792 -0.6384 -1.1376  0.0892
 1370HOH     H2 4127   2.694   1.793   2.694  0.0826 -0.2766 -1.1381
 1371HOH      O 4128   2.941   2.579   2.059 -0.3453  0.5596 -0.1825
 1371HOH     H1 4129   2.951   2.573   2.154 -0.8501 -0.2375 -0.1617
 1371HOH     H2 4130   2.991   2.657   2.034 -0.0660  0.6835  0.7108
 1372HOH      O 4131   3.355   2.502   1.099  0.3004  0.0808 -0.2128
 1372HOH     H1 4132   3.377   2.517   1.191  0.9266 -0.2566 -0.2966
 1372HOH     H2 4133   3.435   2.522   1.052  0.8772 -2.2698 -0.4426
 1373HOH      O 4134   3.664   0.009   2.822 -0.9922  0.0132  0.2546
 1373HOH     H1 4135   3.658   0.086   2.765 -0.4188  0.3391  0.6117
 1373HOH     H2 4136   3.592  -0.047   2.794 -0.7765  0.1907 -0.7412
 1374HOH      O 4137   2.908   3.027   2.076  0.6922  0.7947 -0.0954
 1374HOH     H1 4138   2.907   3.084   1.998 -1.6020  1.0251 -0.0542
 1374HOH     H2 4139   2.940   3.083   2.146  0.3299  1.4407 -0.4236
 1375HOH      O 4140   2.923   1.917   2.470 -0.4564 -0.3739 -0.0731
 1375HOH     H1 4141   2.870   1.915   2.550 -0.7639  0.3513 -0.2351
 1375HOH     H2 4142   2.946   2.010   2.460  0.0505 -0.5405 -0.5255
 1376HOH      O 4143   3.364   2.580   3.209 -0.0515 -0.1024  0.1378
 1376HOH     H1 4144   3.288   2.534   3.173  0.5487 -0.1109 -1.2325
 1376HOH     H2 4145   3.342   2.673   3.200 -0.5406 -0.0721  1.2884
 1377HOH      O 4146   2.001   0.279   2.291  0.1096 -0.0963 -0.1966
 1377HOH     H1 4147   1.972   0.194   2.323 -0.5504  0.3677  0.5195
 1377HOH     H2 4148   2.076   0.301   2.347  0.6898 -0.4717 -0.8054
 1378HOH      O 4149   1.695   2.950   0.806 -0.5411  0.3442  0.4551
 1378HOH     H1 4150   1.753   3.021   0.778  0.6598 -0.9091 -0.4371
 1378HOH     H2 4151   1.607   2.988   0.799  0.0543  1.8842  0.5033
 1379HOH      O 4152   1.070   2.304   2.377 -0.3319 -0.5022  0.9149
 1379HOH     H1 4153   1.064   2.229   2.318 -0.5649 -0.5806  1.0375
 1379HOH     H2 4154   1.129   2.275   2.447  1.6031  0.2367 -0.2401
 1380HOH      O 4155   0.078   0.971   3.670 -0.2705  0.4032  0.7554
 1380HOH     H1 4156   0.164   0.936   3.647 -0.3786  0.5923 -0.0101
 1380HOH     H2 4157   0.027   0.896   3.700  0.2415  0.3384  1.5094
 1381HOH      O 4158   2.440   1.243   0.475 -0.0381 -0.0570  0.0957
 1381HOH     H1 4159   2.348   1.219   0.468 -0.0568  0.1183 -0.3117
 1381HOH     H2 4160   2.487   1.164   0.449 -0.0954  0.2138 -0.9168
 1382HOH      O 4161   1.612   3.647   2.071  0.4236  0.5068  0.3367
 1382HOH     H1 4162   1.683   3.639   2.008  1.3088  0.4403  1.2755
 1382HOH     H2 4163   1.593   3.741   2.075  1.3042  0.6880  0.9004
 1383HOH      O 4164   0.446   0.319   1.058 -0.4227  0.2308 -0.0858
 1383HOH     H1 4165   0.534   0.300   1.026 -0.5044 -0.0076 -0.1736
 1383HOH     H2 4166   0.458   0.334   1.152 -0.3206 -0.0446 -0.0521
 1384HOH      O 4167   0.680   3.438   3.337 -0.1476 -0.1069 -0.2275
 1384HOH     H1 4168   0.730   3.366   3.298 -0.4272 -0.3947 -0.0625
 1384HOH     H2 4169   0.599   3.441   3.286 -0.7488 -0.8227  0.6224
 1385HOH      O 4170   0.247   0.117   0.745 -0.2616 -0.8317 -0.0594
 1385HOH     H1 4171   0.215   0.201   0.779 -1.6009 -1.5026  0.5103
 1385HOH     H2 4172   0.335   0.108   0.781 -0.1682  0.2153  0.0378
 1386HOH      O 4173   0.315   2.161   0.770 -0.4206 -0.1903 -0.2347
 1386HOH     H1 4174   0.322   2.088   0.709  0.1834  0.1543 -0.5909
 1386HOH     H2 4175   0.232   2.203   0.748 -0.4154 -0.3301 -0.5192
 1387HOH      O 4176   0.582   1.295   0.607 -0.2649 -0.4029  0.3116
 1387HOH     H1 4177   0.662   1.341   0.630 -0.2792  0.0317 -0.4306
 1387HOH     H2 4178   0.570   1.230   0.676  0.7153 -0.4648  0.4449
 1388HOH      O 4179   2.116   1.184   0.097  0.5153 -0.6020  0.1793
 1388HOH     H1 4180   2.129   1.095   0.063  0.5896 -0.1313 -1.1457
 1388HOH     H2 4181   2.043   1.218   0.046  0.1593 -0.0518  1.0183
 1389HOH      O 4182   2.575   3.108   2.418 -0.3613  0.6704 -0.4531
 1389HOH     H1 4183   2.581   3.165   2.341 -1.1887  0.8194 -0.4321
 1389HOH     H2 4184   2.497   3.140   2.464 -0.4234 -0.0219 -0.0597
 1390HOH      O 4185   0.307   2.418   1.228  0.1932 -0.4271 -0.3430
 1390HOH     H1 4186   0.335   2.495   1.179  0.0645 -0.0263  0.2036
 1390HOH     H2 4187   0.229   2.387   1.183 -0.3855  0.4043  0.0547
 1391HOH      O 4188   0.941   0.866   1.912  0.0259  0.2056  0.1461
 1391HOH     H1 4189   0.864   0.910   1.946  0.0381  0.7166 -0.4593
 1391HOH     H2 4190   0.933   0.776   1.943 -0.1649  0.5439  1.1351
 1392HOH      O 4191   0.730   1.579   0.393  0.2054  0.1000 -0.6021
 1392HOH     H1 4192   0.790   1.604   0.463 -0.2465  0.7190 -0.4186
 1392HOH     H2 4193   0.752   1.488   0.374  1.1139  0.2690 -0.4649
 1393HOH      O 4194   0.424   3.405   3.248 -0.0506 -0.2112  0.3336
 1393HOH     H1 4195   0.354   3.359   3.294 -0.0672 -0.2688  0.2506
 1393HOH     H2 4196   0.456   3.342   3.184 -0.2936  0.0040 -0.0062
 1394HOH      O 4197   2.773   0.842   0.469  0.2824  0.2887  0.5256
 1394HOH     H1 4198   2.768   0.835   0.564  1.5181  0.4495  0.6253
 1394HOH     H2 4199   2.841   0.907   0.453 -0.1304  0.5044 -0.4741
 1395HOH      O 4200   3.525   0.388   3.708  0.2876 -0.5023  0.1100
 1395HOH     H1 4201   3.512   0.470   3.659  0.9921 -0.4605 -0.0371
 1395HOH     H2 4202   3.511   0.413   3.799  0.0315 -0.3296  0.0272
 1396HOH      O 4203   0.626   1.489   3.567  0.5617  0.8189  0.1119
 1396HOH     H1 4204   0.693   1.482   3.635  0.7438  0.8412 -0.0618
 1396HOH     H2 4205   0.676   1.501   3.486  0.4954 -1.3610 -0.3699
 1397HOH      O 4206   0.151   1.475   1.527  0.1481 -0.2948  0.3606
 1397HOH     H1 4207   0.207   1.536   1.478  0.6196 -0.8656  0.1683
 1397HOH     H2 4208   0.139   1.518   1.612  0.2395  0.1929  0.1369
 1398HOH      O 4209   0.307   3.464   2.409  0.8628  0.3560 -0.0125
 1398HOH     H1 4210   0.301   3.399   2.339  0.1137  0.4214 -0.0226
 1398HOH     H2 4211   0.247   3.534   2.382  1.3122  0.8489  0.2215
 1399HOH      O 4212   1.776   0.377   0.263 -0.2315 -0.8408  0.6649
 1399HOH     H1 4213   1.733   0.307   0.214  0.0388 -0.4350 -0.1943
 1399HOH     H2 4214   1.869   0.363   0.246 -0.1625 -0.4145  0.6842
 1400HOH      O 4215   1.312   0.868   0.247  0.3023 -0.1954 -0.3009
 1400HOH     H1 4216   1.226   0.884   0.284  0.5197 -0.3672  0.3054
 1400HOH     H2 4217   1.301   0.792   0.190  0.1078 -0.3775 -0.0211
 1401HOH      O 4218   2.388   3.443   0.284  0.1015  0.7300  0.6319
 1401HOH     H1 4219   2.368   3.530   0.319 -0.7813  0.6840  0.2867
 1401HOH     H2 4220   2.470   3.456   0.236 -0.1975  1.4745  0.2781
 1402HOH      O 4221   0.078   1.022   3.269 -0.3236  0.2636 -0.1880
 1402HOH     H1 4222   0.060   1.064   3.353 -0.7474  1.4381 -0.8125
 1402HOH     H2 4223  -0.007   1.014   3.227 -0.0753  0.0778 -0.6738
 1403HOH      O 4224   1.194   2.346   0.173 -0.5638  0.1455  0.3234
 1403HOH     H1 4225   1.135   2.274   0.152 -0.2189  0.1890 -0.9711
 1403HOH     H2 4226   1.281   2.313   0.151 -0.4437  1.0920 -0.7927
 1404HOH      O 4227   2.531   1.215   2.301 -0.1709 -0.0249  0.1831
 1404HOH     H1 4228   2.486   1.241   2.381 -1.4037 -0.8453 -0.1890
 1404HOH     H2 4229   2.563   1.127   2.318 -0.1548 -0.0790 -0.1125
 1405HOH      O 4230   0.110   3.406   3.650  0.8750  0.3389 -0.4135
 1405HOH     H1 4231   0.133   3.499   3.658  1.4263  0.1556  0.5745
 1405HOH     H2 4232   0.169   3.362   3.713 -1.0742 -0.3756  1.1152
 1406HOH      O 4233   1.581   0.310   0.908  0.4481  0.3100 -0.4201
 1406HOH     H1 4234   1.531   0.280   0.984  0.4268  0.2372 -0.4627
 1406HOH     H2 4235   1.528   0.380   0.870  0.7631  0.7957  0.0078
 1407HOH      O 4236   2.994   2.305   0.459  0.8596  0.2534  0.8719
 1407HOH     H1 4237   2.997   2.301   0.555  1.0746 -1.1542  0.8451
 1407HOH     H2 4238   2.924   2.245   0.434  1.6377 -0.4048  0.1349
 1408HOH      O 4239   2.535   2.107   1.157 -0.9914  0.8828 -0.1217
 1408HOH     H1 4240   2.553   2.082   1.248 -0.9716  1.2687 -0.0187
 1408HOH     H2 4241   2.488   2.031   1.121  0.7405 -0.1690 -0.3945
 1409HOH      O 4242   3.142   0.305   2.110  0.7113 -0.5114 -0.3402
 1409HOH     H1 4243   3.219   0.327   2.162  0.1382  0.0522  0.2978
 1409HOH     H2 4244   3.166   0.331   2.021  1.3634 -0.6388 -0.2172
 1410HOH      O 4245   3.741   1.810   3.653  0.1079 -0.4718 -0.1480
 1410HOH     H1 4246   3.697   1.894   3.639 -1.5540 -0.8974  1.5944
 1410HOH     H2 4247   3.760   1.778   3.565 -0.2485  1.1899 -0.9072
 1411HOH      O 4248   1.229   1.787   2.648  0.0236  0.0989 -0.2308
 1411HOH     H1 4249   1.208   1.696   2.670  0.6614 -0.0738 -0.2910
 1411HOH     H2 4250   1.182   1.803   2.566 -1.2431  0.2972  0.4855
 1412HOH      O 4251   2.098   0.341   1.998 -0.7058  0.0436 -0.1090
 1412HOH     H1 4252   2.184   0.380   2.009 -0.7025  0.2752 -0.8521
 1412HOH     H2 4253   2.066   0.328   2.087  0.2431 -0.3956  0.1893
 1413HOH      O 4254   1.438   1.069   1.712 -0.2739 -0.2033 -0.1723
 1413HOH     H1 4255   1.390   1.050   1.792  0.6026 -0.4707  0.3210
 1413HOH     H2 4256   1.516   1.014   1.717  0.9525  1.3843 -0.0960
 1414HOH      O 4257   1.470   1.144   3.532  0.3729 -0.5915 -0.4384
 1414HOH     H1 4258   1.502   1.145   3.442 -0.7329 -1.0957 -0.8799
 1414HOH     H2 4259   1.489   1.055   3.564 -0.6285 -0.9525 -0.7620
 1415HOH      O 4260   3.189   2.338   2.463 -0.4275  0.3726  0.0602
 1415HOH     H1 4261   3.157   2.395   2.394  0.4361  0.4266 -0.3201
 1415HOH     H2 4262   3.268   2.382   2.495 -0.0638 -0.3208  0.1486
 1416HOH      O 4263   2.380   1.505   2.823 -0.5052 -0.3311  0.1680
 1416HOH     H1 4264   2.469   1.524   2.794 -0.3937 -0.3920  0.4614
 1416HOH     H2 4265   2.350   1.434   2.766 -0.0573 -0.8871  0.6040
 1417HOH      O 4266   2.900   2.541   0.752 -0.5309 -0.3654  0.4681
 1417HOH     H1 4267   2.866   2.614   0.700  0.1333 -0.0054  0.5124
 1417HOH     H2 4268   2.824   2.509   0.801 -0.8476  0.2639  0.4139
 1418HOH      O 4269   1.883   0.828   1.635  0.6002 -0.0280  0.1415
 1418HOH     H1 4270   1.887   0.752   1.694 -0.5768 -0.0041  0.3072
 1418HOH     H2 4271   1.895   0.790   1.548 -0.4412 -0.5196  0.1769
 1419HOH      O 4272   2.809   2.212   0.111 -0.1197 -0.6003  0.1237
 1419HOH     H1 4273   2.780   2.121   0.118 -0.0192 -0.6143  0.3978
 1419HOH     H2 4274   2.729   2.264   0.125 -0.1894 -0.6467 -0.1023
 1420HOH      O 4275   2.873   1.081   1.331 -0.1565 -0.1905 -0.5126
 1420HOH     H1 4276   2.853   1.046   1.418 -1.4071  0.1884 -0.6150
 1420HOH     H2 4277   2.969   1.077   1.326 -0.1028 -1.2413  0.4410
 1421HOH      O 4278   1.280   1.122   1.020  0.1408  0.1589 -0.2520
 1421HOH     H1 4279   1.369   1.086   1.029 -0.0303 -0.1000  0.5670
 1421HOH     H2 4280   1.257   1.152   1.107 -0.8254 -0.3781 -0.2923
 1422HOH      O 4281   0.673   0.049   2.725  0.0627 -0.6285  0.2302
 1422HOH     H1 4282   0.639  -0.018   2.665  0.4718 -0.8009  0.1830
 1422HOH     H2 4283   0.759   0.015   2.752  0.7896  0.3675 -0.6408
 1423HOH      O 4284   0.274   0.356   0.863  0.0402 -0.2837  0.3191
 1423HOH     H1 4285   0.304   0.446   0.853  0.7581 -0.5563 -0.1613
 1423HOH     H2 4286   0.320   0.324   0.941 -0.4827 -0.1430  0.6968
 1424HOH      O 4287   3.108   3.093   0.574  0.0135 -0.3007  0.0492
 1424HOH     H1 4288   3.013   3.102   0.567 -0.0803 -1.3686 -0.4800
 1424HOH     H2 4289   3.134   3.050   0.493  0.8756 -0.5140  0.4160
 1425HOH      O 4290   3.633   0.663   0.446 -1.0195  0.5242  0.2328
 1425HOH     H1 4291   3.656   0.591   0.505 -0.4029  0.0376 -0.5525
 1425HOH     H2 4292   3.674   0.740   0.485 -0.3817  0.1606  0.3147
 1426HOH      O 4293   0.933   3.243   0.104  0.2793 -0.4804  0.4844
 1426HOH     H1 4294   1.028   3.245   0.119  0.3661 -0.0074 -0.0471
 1426HOH     H2 4295   0.910   3.333   0.083 -0.1676 -0.7124 -0.0719
 1427HOH      O 4296   2.813   3.654   1.464 -0.4369 -0.2094 -0.1156
 1427HOH     H1 4297   2.804   3.589   1.533  1.2520  0.2292  0.5903
 1427HOH     H2 4298   2.805   3.604   1.383 -0.6751 -1.0262  0.3939
 1428HOH      O 4299   1.369   2.773   2.716 -0.4601  0.8223 -0.5494
 1428HOH     H1 4300   1.327   2.689   2.737  1.7047 -0.4603 -0.6919
 1428HOH     H2 4301   1.348   2.788   2.624 -0.5477  0.1737 -0.6490
 1429HOH      O 4302   3.300   1.759   0.422  0.5520  0.5199  0.3776
 1429HOH     H1 4303   3.294   1.726   0.512 -0.5101 -0.5588 -0.0303
 1429HOH     H2 4304   3.338   1.686   0.372  0.3318  0.7775 -0.1858
 1430HOH      O 4305   0.600   1.048   2.517  0.0464 -0.2818  0.7878
 1430HOH     H1 4306   0.686   1.064   2.558  0.5491 -1.0872  0.1234
 1430HOH     H2 4307   0.589   0.953   2.523  0.2575 -0.5047 -1.0507
 1431HOH      O 4308   0.495   2.527   0.866  0.3877  0.0580  0.4649
 1431HOH     H1 4309   0.477   2.562   0.779  1.2309  0.4294  0.4279
 1431HOH     H2 4310   0.484   2.601   0.925  0.0531 -0.1383  0.6613
 1432HOH      O 4311   2.215   2.810   3.729 -1.2678  0.3948 -0.6070
 1432HOH     H1 4312   2.235   2.783   3.639 -1.7052 -0.2426 -0.5283
 1432HOH     H2 4313   2.158   2.741   3.763  0.4876 -0.5034  0.8638
 1433HOH      O 4314   0.340   2.558   2.450 -0.5769 -0.2995  0.3331
 1433HOH     H1 4315   0.422   2.581   2.407  0.2005  0.0003  1.8355
 1433HOH     H2 4316   0.276   2.620   2.414  0.2972  0.7372  0.4549
 1434HOH      O 4317   1.811   2.367   0.072 -0.0235  0.1678  0.2597
 1434HOH     H1 4318   1.738   2.358   0.011  0.2707 -1.1793  0.0416
 1434HOH     H2 4319   1.803   2.456   0.106 -1.8680  0.0389  0.3752
 1435HOH      O 4320   3.059   1.697   2.407 -1.1312 -0.0570 -0.3615
 1435HOH     H1 4321   3.150   1.726   2.418 -1.2302  0.1898 -0.1678
 1435HOH     H2 4322   3.007   1.773   2.432 -1.3962  0.1597 -1.4650
 1436HOH      O 4323   2.796   2.018   0.505 -0.6513 -0.1829  0.2805
 1436HOH     H1 4324   2.853   1.958   0.457 -1.0217  0.0355 -0.4628
 1436HOH     H2 4325   2.762   1.966   0.577 -0.2596 -0.5918  0.1835
 1437HOH      O 4326   2.303   1.265   3.224  0.9426  0.3295 -0.2160
 1437HOH     H1 4327   2.261   1.203   3.284 -0.2196  0.5775 -0.7132
 1437HOH     H2 4328   2.262   1.349   3.244  0.4143  0.4003 -1.3951
 1438HOH      O 4329   1.383   0.614   1.938  0.3344  0.6787  0.4318
 1438HOH     H1 4330   1.359   0.703   1.964  0.9555  1.1150 -0.3856
 1438HOH     H2 4331   1.475   0.606   1.965  0.6330  0.7245 -0.5207
 1439HOH      O 4332   0.025   3.634   0.729  0.1088 -0.1679  0.4658
 1439HOH     H1 4333  -0.018   3.552   0.706 -1.0708  0.3250  0.7787
 1439HOH     H2 4334   0.003   3.648   0.821  0.5922  0.3354  0.5180
 1440HOH      O 4335   2.622   2.718   1.123  0.4693 -0.6840 -0.4982
 1440HOH     H1 4336   2.675   2.669   1.186  1.4950  0.9124  0.0112
 1440HOH     H2 4337   2.549   2.753   1.175  0.8876 -0.0108 -0.3377
 1441HOH      O 4338   1.630   3.134   3.468 -0.0929 -0.3926  0.0340
 1441HOH     H1 4339   1.562   3.066   3.464 -1.2449  0.7084 -0.6108
 1441HOH     H2 4340   1.622   3.181   3.385  1.1984  0.0536  0.1288
 1442HOH      O 4341   3.376   2.310   0.059  0.5239 -0.0882 -0.5696
 1442HOH     H1 4342   3.298   2.360   0.083 -0.4772 -1.9747  0.5835
 1442HOH     H2 4343   3.439   2.329   0.128 -0.0645 -0.7563  0.1961
 1443HOH      O 4344   0.790   1.979   0.594  0.2052  0.6066 -0.0880
 1443HOH     H1 4345   0.746   2.064   0.599  0.7471  0.8649  0.9568
 1443HOH     H2 4346   0.873   1.998   0.550  0.0860  0.4901 -0.3705
 1444HOH      O 4347   3.657   2.580   0.288 -0.5947  0.4014  0.5079
 1444HOH     H1 4348   3.590   2.647   0.302 -0.8874 -0.0702  1.5184
 1444HOH     H2 4349   3.714   2.588   0.364  1.3285  1.6361 -0.8703
 1445HOH      O 4350   1.289   2.560   2.279 -0.1142 -0.1650 -0.2540
 1445HOH     H1 4351   1.285   2.480   2.332 -1.1034 -0.3199 -0.5226
 1445HOH     H2 4352   1.312   2.629   2.342 -0.3001 -0.4951  0.1866
 1446HOH      O 4353   3.658   3.131   0.600  0.5585  0.3180 -0.0673
 1446HOH     H1 4354   3.668   3.116   0.506  0.1972  0.2750 -0.1013
 1446HOH     H2 4355   3.579   3.082   0.624  0.7936  0.1112  0.3112
 1447HOH      O 4356   1.652   2.230   3.363  0.6400  0.4543 -0.3338
 1447HOH     H1 4357   1.740   2.230   3.326  0.8528 -0.1009  0.1481
 1447HOH     H2 4358   1.612   2.150   3.330  0.7605  0.0600  0.4562
 1448HOH      O 4359   0.281   1.394   2.611  0.3840  0.2249  0.4158
 1448HOH     H1 4360   0.286   1.456   2.538  0.7272 -0.0278  0.2170
 1448HOH     H2 4361   0.290   1.308   2.570 -0.5630  0.0056  0.6392
 1449HOH      O 4362   0.176   0.008   3.011 -0.1171  0.3443 -0.1865
 1449HOH     H1 4363   0.099   0.036   3.061 -0.6552  0.1885 -0.8975
 1449HOH     H2 4364   0.243  -0.010   3.077 -0.4805  1.0999  0.4177
 1450HOH      O 4365   1.027   1.587   1.554 -0.2750  0.4770  0.0887
 1450HOH     H1 4366   1.030   1.513   1.615  0.8371  0.3884 -0.0211
 1450HOH     H2 4367   0.993   1.550   1.473  0.2556  0.0589  0.0381
 1451HOH      O 4368   2.756   1.327   1.346 -0.1032  0.2404 -0.0952
 1451HOH     H1 4369   2.793   1.373   1.271 -0.6180 -0.0734 -0.5575
 1451HOH     H2 4370   2.793   1.239   1.340  0.9737  0.5876  0.8527
 1452HOH      O 4371   1.388   1.109   0.675  0.6949 -0.1695  0.4469
 1452HOH     H1 4372   1.474   1.147   0.695  0.5583  0.8135 -0.6268
 1452HOH     H2 4373   1.328   1.157   0.732  0.6735  0.4007 -0.0359
 1453HOH      O 4374   0.547   3.528   2.584  0.0830  0.0009 -0.3505
 1453HOH     H1 4375   0.465   3.540   2.537 -0.2164 -0.9714 -0.1165
 1453HOH     H2 4376   0.567   3.435   2.575  0.5443 -0.0169  0.5829
 1454HOH      O 4377   1.808   3.628   1.483 -0.3006  0.2048 -0.3970
 1454HOH     H1 4378   1.736   3.691   1.489 -0.0708  0.4515 -0.1582
 1454HOH     H2 4379   1.766   3.543   1.488 -0.4802  0.2935  1.9655
 1455HOH      O 4380   3.668   3.569   1.312 -0.2564 -0.2903  0.8490
 1455HOH     H1 4381   3.635   3.557   1.224  1.1367 -0.2367  0.2576
 1455HOH     H2 4382   3.674   3.663   1.324  1.9783 -0.1793 -0.1182
 1456HOH      O 4383   1.385  -0.031   0.701 -0.4423 -0.3458 -0.7756
 1456HOH     H1 4384   1.464   0.021   0.685 -0.8905  0.5894 -0.1518
 1456HOH     H2 4385   1.317   0.012   0.649 -0.6575 -0.8190 -0.8953
 1457HOH      O 4386   0.770   3.298   1.221 -0.6672 -0.0429 -0.6821
 1457HOH     H1 4387   0.759   3.210   1.184  0.1873 -0.3265 -0.3119
 1457HOH     H2 4388   0.851   3.331   1.180 -0.6430  0.3172 -0.3554
 1458HOH      O 4389   1.976   3.374   3.131 -0.2414 -0.3579  0.5158
 1458HOH     H1 4390   1.927   3.294   3.116 -1.2912  0.1567  1.0210
 1458HOH     H2 4391   1.955   3.430   3.056  0.9064 -0.7037 -0.1141
 1459HOH      O 4392   2.548   1.059   0.303  0.0438  0.7902  0.4219
 1459HOH     H1 4393   2.558   0.969   0.273  0.4044  0.3637  1.6747
 1459HOH     H2 4394   2.491   1.100   0.238 -0.6395 -0.5154  0.1322
 1460HOH      O 4395   1.018   3.170   1.479 -0.4469 -0.7504 -0.0523
 1460HOH     H1 4396   1.023   3.183   1.574 -0.9530 -1.0321  0.0168
 1460HOH     H2 4397   1.106   3.192   1.448 -0.3000 -0.5589  0.4678
 1461HOH      O 4398   1.020   2.338   0.402 -0.0944  0.2678  0.7850
 1461HOH     H1 4399   1.087   2.332   0.334 -0.0447  0.8480  0.7653
 1461HOH     H2 4400   0.946   2.380   0.358  0.2700  1.5408  1.2901
 1462HOH      O 4401   3.664   1.519   1.046 -0.1195  0.5000  0.4399
 1462HOH     H1 4402   3.579   1.557   1.025  0.0366  0.3274 -0.6372
 1462HOH     H2 4403   3.661   1.432   1.008  1.2866  1.2408 -1.7523
 1463HOH      O 4404   0.589   0.181   1.572  0.0542  0.1250 -0.4912
 1463HOH     H1 4405   0.630   0.223   1.648 -1.7680  0.4335  0.4391
 1463HOH     H2 4406   0.588   0.088   1.594 -0.7554  0.2446  0.0822
 1464HOH      O 4407   2.689   1.966   0.031 -0.1267  0.1932  0.5626
 1464HOH     H1 4408   2.677   1.939  -0.060  0.4535 -0.7546  0.7475
 1464HOH     H2 4409   2.600   1.965   0.068 -0.2390 -0.5369  0.3027
 1465HOH      O 4410   0.486   1.614   1.989 -0.6441 -0.2715  0.0759
 1465HOH     H1 4411   0.488   1.687   2.050  0.0716  1.0250 -1.3708
 1465HOH     H2 4412   0.536   1.644   1.914 -0.3887 -2.2429 -0.6600
 1466HOH      O 4413   2.603   1.930   1.370  0.0877  0.3846  0.4124
 1466HOH     H1 4414   2.575   1.854   1.318 -0.7519  1.0642 -0.1835
 1466HOH     H2 4415   2.699   1.923   1.373  0.0697 -0.3445 -0.1789
 1467HOH      O 4416   1.233   2.082   2.612  0.0654 -0.4495  0.6185
 1467HOH     H1 4417   1.287   2.069   2.535 -0.4778 -0.3161  0.2027
 1467HOH     H2 4418   1.190   1.998   2.626 -0.1206 -0.3688  0.5456
 1468HOH      O 4419   0.232   0.142   1.150 -0.5887  0.5079 -0.4686
 1468HOH     H1 4420   0.295   0.195   1.199  0.3196  0.2489 -1.2974
 1468HOH     H2 4421   0.283   0.101   1.081 -1.4489 -0.7035 -0.4529
 1469HOH      O 4422   3.023   1.365   2.837 -0.3132 -0.2379  0.6398
 1469HOH     H1 4423   3.020   1.270   2.849 -0.3099 -0.2317  0.6897
 1469HOH     H2 4424   3.032   1.400   2.926  0.9156 -0.2387  0.5558
 1470HOH      O 4425   1.010   3.401   0.590  0.6481  0.1694 -0.1077
 1470HOH     H1 4426   0.941   3.376   0.650  0.1424 -1.5676 -1.2680
 1470HOH     H2 4427   1.091   3.371   0.632  0.4730  0.2358  0.2850
 1471HOH      O 4428   0.748   0.222  -0.016 -0.7071 -0.5039 -0.4520
 1471HOH     H1 4429   0.681   0.170  -0.060  0.4856 -2.3569 -0.2627
 1471HOH     H2 4430   0.729   0.209   0.078 -0.7429 -0.0623 -0.3931
 1472HOH      O 4431   3.726   2.149   0.093  0.3397 -0.5507  0.2287
 1472HOH     H1 4432   3.635   2.125   0.108 -0.1395  0.3986 -0.8901
 1472HOH     H2 4433   3.727   2.245   0.096  1.3523 -0.5390  0.4041
 1473HOH      O 4434   0.768   3.614   0.562 -0.2304 -0.4478  0.1857
 1473HOH     H1 4435   0.834   3.625   0.630 -0.6359  1.4533  0.3688
 1473HOH     H2 4436   0.686   3.606   0.609 -0.3431 -0.9287 -0.0763
 1474HOH      O 4437   2.016   0.472   3.717 -0.3291 -0.1146  0.0246
 1474HOH     H1 4438   2.029   0.392   3.666  1.2556  0.3772 -0.4536
 1474HOH     H2 4439   2.030   0.445   3.808  1.1828 -0.2746 -0.2035
 1475HOH      O 4440   1.436   1.285   2.298 -0.7684  0.5006  0.3838
 1475HOH     H1 4441   1.410   1.369   2.335 -0.2285  0.4398  0.9468
 1475HOH     H2 4442   1.524   1.269   2.334 -0.3616  0.2486 -0.6437
 1476HOH      O 4443   1.428   2.198   0.588 -0.0094 -0.1310 -0.3635
 1476HOH     H1 4444   1.514   2.159   0.602 -0.1232 -0.2830 -0.0512
 1476HOH     H2 4445   1.432   2.284   0.630 -0.1218 -0.2898 -0.0173
 1477HOH      O 4446   2.512   3.169   0.308 -0.3147 -0.4267 -0.1064
 1477HOH     H1 4447   2.453   3.244   0.296  0.3057 -0.1197 -1.7364
 1477HOH     H2 4448   2.579   3.201   0.369 -0.3099  0.1925 -0.4226
 1478HOH      O 4449   3.463   0.492   1.483 -0.0541  0.7012  0.9452
 1478HOH     H1 4450   3.495   0.546   1.555 -0.2000  1.0019  0.7885
 1478HOH     H2 4451   3.537   0.486   1.423 -0.2963  1.4527  0.5509
 1479HOH      O 4452   1.352   1.746   0.418 -0.3238 -0.0736 -0.6237
 1479HOH     H1 4453   1.343   1.838   0.443 -0.4440  0.1085 -1.2780
 1479HOH     H2 4454   1.446   1.729   0.420 -0.3558 -0.3999  0.9695
 1480HOH      O 4455   1.619   1.901   2.198  0.0898 -0.2746 -0.2774
 1480HOH     H1 4456   1.695   1.889   2.141 -0.1938 -0.1639 -0.6888
 1480HOH     H2 4457   1.648   1.869   2.284  0.5844 -0.2713 -0.4356
 1481HOH      O 4458   3.203   1.156   3.159 -0.9019 -0.1467  0.4156
 1481HOH     H1 4459   3.193   1.104   3.239  0.2932 -0.5720  0.3304
 1481HOH     H2 4460   3.255   1.101   3.101  0.3137  1.0431  0.2671
 1482HOH      O 4461   2.012   1.911   0.329 -0.4195 -0.2007  0.3849
 1482HOH     H1 4462   1.962   1.978   0.281 -0.0244 -0.2972 -0.1790
 1482HOH     H2 4463   2.103   1.935   0.314 -0.2857 -0.4824  0.7471
 1483HOH      O 4464   0.293   3.252   1.845  0.3917 -0.1023 -0.0599
 1483HOH     H1 4465   0.249   3.263   1.761 -0.2752 -0.2208  0.2572
 1483HOH     H2 4466   0.380   3.220   1.824  0.6014  0.8364 -0.7556
 1484HOH      O 4467   3.134   1.093   1.277 -0.6726  0.1860  0.7118
 1484HOH     H1 4468   3.161   1.032   1.208  0.1063  1.1993  0.0548
 1484HOH     H2 4469   3.171   1.057   1.357 -1.1496 -0.7486  0.5323
 1485HOH      O 4470   0.047   0.894   2.107  0.4338 -0.2096  0.1900
 1485HOH     H1 4471   0.009   0.923   2.024  0.3469 -0.1717  0.2422
 1485HOH     H2 4472  -0.016   0.830   2.141 -0.2585  0.7861  0.8988
 1486HOH      O 4473   1.384   0.250   0.346  0.3095  0.1967  0.0072
 1486HOH     H1 4474   1.454   0.279   0.286 -0.5045  0.7052 -0.7498
 1486HOH     H2 4475   1.316   0.317   0.337 -0.8079 -0.9180 -0.2615
 1487HOH      O 4476   0.790   1.297   2.043 -0.4632 -0.2520 -0.2001
 1487HOH     H1 4477   0.820   1.387   2.051 -0.8948 -0.1032 -0.1932
 1487HOH     H2 4478   0.707   1.295   2.092 -0.6296 -0.5644 -0.4846
 1488HOH      O 4479   1.229   1.238   1.551  1.1374 -0.0564 -0.2112
 1488HOH     H1 4480   1.181   1.294   1.613  0.4224 -0.5781 -0.2681
 1488HOH     H2 4481   1.289   1.187   1.606  1.2392  0.2080 -0.0728
 1489HOH      O 4482   3.511   2.410   1.725  0.1063 -0.6130  0.1898
 1489HOH     H1 4483   3.486   2.441   1.638  1.1065 -0.6873 -0.1488
 1489HOH     H2 4484   3.469   2.471   1.786 -0.0613 -0.1525 -0.3727
 1490HOH      O 4485   1.162   0.858   0.986  0.5283 -0.3078  0.2110
 1490HOH     H1 4486   1.193   0.947   1.002 -0.1017  0.1022 -0.6726
 1490HOH     H2 4487   1.183   0.841   0.895 -1.5669 -0.0479 -0.4288
 1491HOH      O 4488   2.759   3.113   0.475  0.0802 -0.4430  0.4033
 1491HOH     H1 4489   2.722   3.070   0.552 -0.5617 -0.8955 -0.1358
 1491HOH     H2 4490   2.701   3.088   0.403  0.9077 -0.4105 -0.3115
 1492HOH      O 4491   0.581   2.139   0.731  0.2757 -0.0014 -0.3559
 1492HOH     H1 4492   0.621   2.215   0.689  0.1236  0.4988  0.3783
 1492HOH     H2 4493   0.488   2.148   0.715  0.1644  0.4437  0.4476
 1493HOH      O 4494   0.797   2.306   0.616  0.4579  0.2912 -0.5811
 1493HOH     H1 4495   0.803   2.371   0.547  0.4852  0.3721 -0.5039
 1493HOH     H2 4496   0.821   2.354   0.696  0.6366  0.1478 -0.5475
 1494HOH      O 4497   2.114   3.195   0.588  0.2681 -0.2991 -0.0309
 1494HOH     H1 4498   2.100   3.173   0.495 -0.0519 -0.0615 -0.0442
 1494HOH     H2 4499   2.042   3.152   0.633  0.7756 -0.9411  0.1940
 1495HOH      O 4500   1.498   2.924   3.746 -0.0805  0.3512 -0.3254
 1495HOH     H1 4501   1.474   2.884   3.663  0.8554 -0.4214 -0.2500
 1495HOH     H2 4502   1.438   2.884   3.810 -0.6699  0.8022 -0.5773
 1496HOH      O 4503   0.318   0.589   2.383  0.0578  0.2279 -0.6941
 1496HOH     H1 4504   0.265   0.522   2.427  0.1948  0.2453 -0.5005
 1496HOH     H2 4505   0.325   0.558   2.293 -0.6857  0.4684 -0.8461
 1497HOH      O 4506   0.532   1.515   1.178  0.0103  0.2237 -0.1968
 1497HOH     H1 4507   0.564   1.575   1.245 -0.3166  0.5039 -0.2824
 1497HOH     H2 4508   0.463   1.564   1.133 -0.1120 -0.1374 -0.4150
 1498HOH      O 4509   2.033   2.156   1.026 -0.9647 -0.3681 -0.1629
 1498HOH     H1 4510   2.007   2.156   1.118  0.6951  0.0876  0.3772
 1498HOH     H2 4511   2.010   2.243   0.994 -0.3303 -0.0404  0.2421
 1499HOH      O 4512   3.255   2.633   0.508 -0.0714 -0.1372 -1.1855
 1499HOH     H1 4513   3.166   2.666   0.498  0.4063  1.8640  0.1293
 1499HOH     H2 4514   3.250   2.573   0.582 -0.2380  0.6550 -0.5235
 1500HOH      O 4515   1.350   2.033   2.360 -0.5902 -0.4523  0.4273
 1500HOH     H1 4516   1.390   1.949   2.383 -0.0498 -0.1025  0.8115
 1500HOH     H2 4517   1.407   2.068   2.291  0.3371  0.4363  1.5539
 1501HOH      O 4518   3.276   1.473   2.735  0.5066 -0.5529  1.0371
 1501HOH     H1 4519   3.282   1.441   2.645  0.0353  1.1167  0.3195
 1501HOH     H2 4520   3.192   1.439   2.767 -0.1160  0.1167  0.2120
 1502HOH      O 4521   1.315   3.244   3.504 -0.0647 -0.1053 -0.4010
 1502HOH     H1 4522   1.359   3.213   3.583 -0.4530  0.2866 -0.0207
 1502HOH     H2 4523   1.275   3.327   3.530  0.0181  0.1624 -1.0820
 1503HOH      O 4524   0.139   0.141   3.411 -0.7695 -0.4049 -0.0341
 1503HOH     H1 4525   0.092   0.077   3.359 -1.6683  0.0867  0.1330
 1503HOH     H2 4526   0.072   0.184   3.464  0.0045 -0.4027  1.0298
 1504HOH      O 4527   1.294   1.977   3.700 -0.3731  0.3444  0.0163
 1504HOH     H1 4528   1.224   1.918   3.670 -0.2745  0.4446 -0.4319
 1504HOH     H2 4529   1.287   1.976   3.795 -0.4438 -0.3124  0.0161
 1505HOH      O 4530   0.696   0.313   0.647 -0.4537  0.3837 -0.4735
 1505HOH     H1 4531   0.770   0.265   0.610 -1.1618 -0.5873 -0.6974
 1505HOH     H2 4532   0.718   0.405   0.631  0.5041  0.1131 -0.8982
 1506HOH      O 4533   2.800   3.292   3.173  0.3979 -0.5751 -0.1541
 1506HOH     H1 4534   2.888   3.316   3.145  0.6832 -0.9402  0.3913
 1506HOH     H2 4535   2.802   3.196   3.176  0.1212 -0.5732  0.2721
 1507HOH      O 4536   0.548   0.989   0.561  0.3044  0.3833 -0.4211
 1507HOH     H1 4537   0.632   1.034   0.570  0.1083  0.6558  0.0915
 1507HOH     H2 4538   0.485   1.047   0.603  0.1089 -0.5831  0.7294
 1508HOH      O 4539   2.425   2.867   0.869  0.2396  0.8898 -0.3550
 1508HOH     H1 4540   2.376   2.818   0.935  0.0657 -0.6027 -1.4856
 1508HOH     H2 4541   2.386   2.954   0.870 -0.7476  0.4796  0.4993
 1509HOH      O 4542   1.661   1.556   3.515 -0.1223  0.3398  0.1792
 1509HOH     H1 4543   1.739   1.573   3.567  0.1983 -0.4650 -0.0103
 1509HOH     H2 4544   1.594   1.532   3.579  0.1094 -0.0842  0.2641
 1510HOH      O 4545   1.335   2.355   2.522  0.8271 -0.7350  0.0040
 1510HOH     H1 4546   1.340   2.404   2.605  1.2516 -1.2195  0.2734
 1510HOH     H2 4547   1.315   2.265   2.548  0.9109 -0.8827 -0.4232
 1511HOH      O 4548   2.282   1.297   2.018  0.1352  0.1957  0.0136
 1511HOH     H1 4549   2.341   1.316   1.945  1.6675 -0.3580  0.9941
 1511HOH     H2 4550   2.241   1.214   1.996 -0.1615  0.4963 -0.6118
 1512HOH      O 4551   0.100   2.707   2.832  0.7986 -0.4167 -0.4182
 1512HOH     H1 4552   0.055   2.710   2.748 -0.5315  1.9093  0.2122
 1512HOH     H2 4553   0.058   2.635   2.879  0.8632 -1.0998 -1.3519
 1513HOH      O 4554   0.731   1.060   2.830  0.0150 -0.2239 -0.5523
 1513HOH     H1 4555   0.784   1.139   2.830  0.3719 -0.4509  0.0112
 1513HOH     H2 4556   0.641   1.092   2.844  0.3344  0.0313  1.6742
 1514HOH      O 4557   1.997   0.220   1.231 -0.0947 -0.2029  0.3554
 1514HOH     H1 4558   1.939   0.158   1.186  0.0504 -0.2518  0.2327
 1514HOH     H2 4559   2.029   0.172   1.307  0.4346 -0.4723 -0.0246
 1515HOH      O 4560   3.417   1.671   1.060 -0.0646 -0.1031 -0.5115
 1515HOH     H1 4561   3.323   1.672   1.045  0.0866 -0.5200 -1.6984
 1515HOH     H2 4562   3.440   1.761   1.082 -0.6272  0.1645 -0.9915
 1516HOH      O 4563   2.148   1.992   2.605  0.2343 -0.1231  0.1561
 1516HOH     H1 4564   2.069   2.042   2.627  0.8402  0.7828  0.3546
 1516HOH     H2 4565   2.221   2.047   2.633  0.9889 -0.3221 -1.2335
 1517HOH      O 4566   2.005   2.003   2.991  0.1629 -0.5349  0.2959
 1517HOH     H1 4567   1.912   2.001   3.011  0.2148  0.1395  0.6652
 1517HOH     H2 4568   2.034   1.912   3.002 -0.2868 -0.6108  0.9929
 1518HOH      O 4569   1.081   0.993   0.317  0.1066  0.7779  0.7219
 1518HOH     H1 4570   1.027   1.038   0.252  0.1041 -0.0029  0.1563
 1518HOH     H2 4571   1.079   1.051   0.393 -1.7098  0.7074  0.8254
 1519HOH      O 4572   2.389   1.926   2.843  0.1488  0.5658 -0.1351
 1519HOH     H1 4573   2.379   2.022   2.843 -0.3992  0.5139 -0.6760
 1519HOH     H2 4574   2.484   1.913   2.839  0.2327  1.0831 -0.0819
 1520HOH      O 4575   1.336   2.801   2.450 -0.6208 -0.0748 -0.4451
 1520HOH     H1 4576   1.372   2.812   2.362  0.0061 -0.1451 -0.2117
 1520HOH     H2 4577   1.269   2.868   2.457 -0.6414 -0.0341 -0.9598
 1521HOH      O 4578   3.367   0.036   2.375  0.1681 -0.6525 -0.5472
 1521HOH     H1 4579   3.311   0.113   2.373  0.8504 -0.0978  0.3833
 1521HOH     H2 4580   3.310  -0.036   2.349 -0.9940 -0.1283  0.3754
 1522HOH      O 4581   2.990   3.660   3.057  0.1506  0.1260 -0.3552
 1522HOH     H1 4582   3.005   3.753   3.042  0.3879 -0.0381 -1.2215
 1522HOH     H2 4583   2.985   3.652   3.152 -0.2238  1.0720 -0.2735
 1523HOH      O 4584   0.779   3.655   3.474  0.2143 -0.1209  0.3081
 1523HOH     H1 4585   0.724   3.732   3.471  0.8013  0.2998 -0.3012
 1523HOH     H2 4586   0.736   3.591   3.417 -0.0876 -0.1207  0.5335
 1524HOH      O 4587   1.371   3.176   2.873 -0.5356  0.1067 -0.1598
 1524HOH     H1 4588   1.327   3.197   2.955  0.1018  0.6918  0.0468
 1524HOH     H2 4589   1.430   3.104   2.895  0.6016  1.0970  0.2555
 1525HOH      O 4590   1.964   3.514   2.869 -0.0384 -0.1169 -0.5772
 1525HOH     H1 4591   1.998   3.483   2.785  1.2338 -0.0868 -0.1210
 1525HOH     H2 4592   2.035   3.568   2.904 -0.8876  0.5920  0.1331
 1526HOH      O 4593   2.147   1.809   0.671 -0.1397  0.5030  0.4601
 1526HOH     H1 4594   2.222   1.800   0.729  0.4511  1.0806 -0.1764
 1526HOH     H2 4595   2.102   1.888   0.702  0.1546  0.7895  0.1812
 1527HOH      O 4596   2.845   2.955   3.282  0.4458  0.2326 -0.3552
 1527HOH     H1 4597   2.772   2.905   3.320  0.2150  1.1592  0.5035
 1527HOH     H2 4598   2.817   2.971   3.192 -0.0074 -0.1876 -0.3015
 1528HOH      O 4599   1.137   3.721   3.163  0.5605 -0.0029 -0.5883
 1528HOH     H1 4600   1.062   3.730   3.104 -0.4426 -1.4137  0.3355
 1528HOH     H2 4601   1.190   3.651   3.125 -0.0031 -0.8028  0.0399
 1529HOH      O 4602   1.140   2.810   0.730 -0.1563 -0.2498  0.1121
 1529HOH     H1 4603   1.148   2.737   0.669 -0.7651  0.1577 -0.4764
 1529HOH     H2 4604   1.113   2.884   0.676 -1.7448 -0.1093  0.9737
 1530HOH      O 4605   1.441   1.120   2.073 -0.3200 -0.2141  0.7248
 1530HOH     H1 4606   1.530   1.089   2.083 -0.4708 -0.6854  0.6533
 1530HOH     H2 4607   1.427   1.179   2.147  0.0250 -0.1895  0.7712
 1531HOH      O 4608   1.458   0.425   0.627  0.6852 -0.2848  0.3352
 1531HOH     H1 4609   1.525   0.487   0.656  0.4702  0.7496 -1.1489
 1531HOH     H2 4610   1.501   0.371   0.561  0.3770 -0.4935  0.2956
 1532HOH      O 4611   2.794   2.293   2.248 -0.0845  0.5631 -0.2406
 1532HOH     H1 4612   2.718   2.243   2.218 -1.0729  2.0486 -0.3737
 1532HOH     H2 4613   2.856   2.290   2.175 -0.0346 -0.5289 -0.1881
 1533HOH      O 4614   2.028   2.913   0.968 -0.5357  0.1506  0.0538
 1533HOH     H1 4615   2.120   2.896   0.987 -0.6836  0.1230  0.8097
 1533HOH     H2 4616   2.028   2.953   0.881  0.2016  0.3185  0.1191
 1534HOH      O 4617   3.075   2.477   0.239 -0.8906  0.1573 -0.6675
 1534HOH     H1 4618   3.021   2.537   0.291  0.1136  0.9712 -0.5027
 1534HOH     H2 4619   3.087   2.400   0.295  0.5183  1.1842  0.5792
 1535HOH      O 4620   3.563   0.978   2.574  0.5416 -0.1200 -0.0119
 1535HOH     H1 4621   3.596   0.890   2.557 -1.0261 -0.6798 -0.5454
 1535HOH     H2 4622   3.541   1.012   2.487 -1.0823 -0.2026  0.3048
 1536HOH      O 4623   0.612   1.567   1.726  0.0558 -0.2352 -0.1769
 1536HOH     H1 4624   0.644   1.498   1.668  0.7303  0.7299 -1.0208
 1536HOH     H2 4625   0.546   1.614   1.675  1.1955  1.1092 -0.5606
 1537HOH      O 4626   0.179   3.199   0.294  0.5219 -0.2873  0.0948
 1537HOH     H1 4627   0.259   3.146   0.287  0.7991  0.1634 -0.2383
 1537HOH     H2 4628   0.208   3.282   0.332  0.3513  0.1540 -0.6923
 1538HOH      O 4629   2.368   2.373   1.614  0.6074  0.1276  0.2718
 1538HOH     H1 4630   2.361   2.428   1.692  0.9023  0.3809  0.1196
 1538HOH     H2 4631   2.391   2.286   1.648  0.4786  0.1761  0.4841
 1539HOH      O 4632   2.918   0.850   1.179  0.8275  0.5360 -0.0138
 1539HOH     H1 4633   2.908   0.938   1.216  0.5971  0.4352  0.1676
 1539HOH     H2 4634   2.837   0.836   1.129  0.0996 -0.2054  1.2844
 1540HOH      O 4635   1.552   3.488   2.269 -0.4373 -0.2329  0.2621
 1540HOH     H1 4636   1.573   3.550   2.339  0.4924 -0.0556 -0.1419
 1540HOH     H2 4637   1.578   3.533   2.188  1.0140 -1.3936 -0.0044
 1541HOH      O 4638   3.166   3.078   0.836 -0.5828  0.2479 -0.1312
 1541HOH     H1 4639   3.158   2.984   0.850  0.5621  0.0661 -0.5076
 1541HOH     H2 4640   3.144   3.090   0.743 -0.5865  0.3316 -0.1198
 1542HOH      O 4641   2.758   1.220   1.092 -0.3569 -0.0920  0.4525
 1542HOH     H1 4642   2.762   1.197   0.999  1.4887  0.0148  0.4358
 1542HOH     H2 4643   2.664   1.219   1.112 -0.7811 -1.2249 -1.1108
 1543HOH      O 4644   2.431   0.353   3.679 -0.0857 -0.3195 -0.0976
 1543HOH     H1 4645   2.411   0.330   3.770  0.0537 -0.0221  0.0101
 1543HOH     H2 4646   2.346   0.376   3.641 -0.1857 -0.7226 -0.1263
 1544HOH      O 4647   2.609   2.348   2.518  0.1912 -0.5032 -0.2366
 1544HOH     H1 4648   2.667   2.322   2.446 -0.8033 -0.7562 -0.9901
 1544HOH     H2 4649   2.605   2.272   2.575 -0.7400 -1.1685 -1.1188
 1545HOH      O 4650   0.864   2.060   1.795 -0.1553 -0.1715  0.2497
 1545HOH     H1 4651   0.794   2.009   1.754 -0.3097  0.4547 -0.3120
 1545HOH     H2 4652   0.831   2.080   1.883  0.2036 -1.5899  0.7505
 1546HOH      O 4653   1.954   0.715   2.247 -0.0768  0.1425  0.0011
 1546HOH     H1 4654   1.949   0.643   2.310 -0.2125 -0.4565 -0.6639
 1546HOH     H2 4655   2.042   0.708   2.210 -0.3561 -0.1875 -0.6259
 1547HOH      O 4656   1.829   3.135   0.670 -0.5348  0.4669 -0.1616
 1547HOH     H1 4657   1.838   3.084   0.590  0.5075  0.4694 -0.0697
 1547HOH     H2 4658   1.806   3.223   0.640  1.2951  0.8678 -0.6326
 1548HOH      O 4659   3.426   3.465   0.782  0.0523 -0.6107  0.8264
 1548HOH     H1 4660   3.502   3.408   0.768  0.3344 -0.1658  0.5246
 1548HOH     H2 4661   3.352   3.416   0.746  0.3680 -0.5856  0.1180
 1549HOH      O 4662   0.323   2.386   2.189  0.0694 -0.1185  0.2474
 1549HOH     H1 4663   0.265   2.448   2.144  0.5203  0.2174  0.1173
 1549HOH     H2 4664   0.396   2.440   2.220  0.0827 -0.4547  0.8250
 1550HOH      O 4665   1.666   2.116   1.971  0.0613 -1.0170  0.2072
 1550HOH     H1 4666   1.601   2.053   1.940 -0.8827  0.0695 -0.2080
 1550HOH     H2 4667   1.735   2.113   1.904  0.3127 -1.9632  0.4830
 1551HOH      O 4668   0.250   1.546   2.370  0.0979 -0.7003  0.0871
 1551HOH     H1 4669   0.160   1.544   2.336  0.1616 -0.4808 -0.1017
 1551HOH     H2 4670   0.259   1.633   2.408  0.8225  0.0397 -1.5806
 1552HOH      O 4671   0.795   2.936   3.555 -0.2857 -0.0013 -0.0770
 1552HOH     H1 4672   0.710   2.896   3.538 -0.3120  0.2484 -0.5890
 1552HOH     H2 4673   0.858   2.869   3.528 -0.3114 -0.2136  0.3692
 1553HOH      O 4674   3.057   2.888   1.681  0.0830 -0.4746 -0.4872
 1553HOH     H1 4675   3.080   2.869   1.590  0.4125 -0.2031 -0.4645
 1553HOH     H2 4676   3.015   2.974   1.677 -0.6617 -0.8211 -0.4857
 1554HOH      O 4677   1.589   2.461   0.982  0.1830  0.6946  0.2145
 1554HOH     H1 4678   1.631   2.468   1.067  0.0900 -0.8107  0.4388
 1554HOH     H2 4679   1.602   2.369   0.957  0.0712  1.0459 -1.3279
 1555HOH      O 4680   1.735   3.499   0.921 -0.1349  0.3386  0.0191
 1555HOH     H1 4681   1.763   3.476   1.010  0.2291 -0.7751 -0.3543
 1555HOH     H2 4682   1.817   3.507   0.871 -0.3259 -1.7374 -0.8028
 1556HOH      O 4683   2.097   3.325   3.394 -0.4779  0.3023  0.0996
 1556HOH     H1 4684   2.076   3.350   3.304 -1.0631  0.2871  0.2230
 1556HOH     H2 4685   2.154   3.248   3.385 -1.6833 -0.6041 -0.2633
 1557HOH      O 4686   2.190   3.246   0.247  0.0113  0.5022 -0.4810
 1557HOH     H1 4687   2.108   3.294   0.236  0.1061  0.8342  0.1370
 1557HOH     H2 4688   2.257   3.314   0.251  0.0785  0.4217  1.0887
 1558HOH      O 4689   2.182   1.484   0.196 -0.0881 -0.1546 -0.7417
 1558HOH     H1 4690   2.128   1.406   0.182 -0.2851 -0.4364  1.0367
 1558HOH     H2 4691   2.123   1.546   0.239  0.5735  0.1504 -0.2292
 1559HOH      O 4692   1.653   0.087   1.819 -0.3934 -0.5674  0.2760
 1559HOH     H1 4693   1.644   0.081   1.724  0.4398  0.0636  0.1348
 1559HOH     H2 4694   1.698   0.006   1.843 -0.2732 -0.5614  0.0774
 1560HOH      O 4695   0.499   2.614   0.583  0.1699  0.6715 -0.3656
 1560HOH     H1 4696   0.408   2.585   0.578 -0.2259  1.5762  0.8670
 1560HOH     H2 4697   0.513   2.662   0.501 -0.6849  1.1001 -0.2802
 1561HOH      O 4698   3.740   2.759   2.134  0.4580  1.0250  0.0412
 1561HOH     H1 4699   3.665   2.744   2.193  0.8886  0.0286  0.3936
 1561HOH     H2 4700   3.700   2.782   2.050 -0.2141  1.2763  0.4104
 1562HOH      O 4701   2.955   2.436   1.055  1.0190 -0.1378 -0.2980
 1562HOH     H1 4702   2.881   2.471   1.006 -0.5808 -1.8826  0.6134
 1562HOH     H2 4703   3.016   2.406   0.988  0.6547  0.7898 -1.0987
 1563HOH      O 4704   2.595   2.242   3.454  0.8130  0.4308 -0.3477
 1563HOH     H1 4705   2.556   2.195   3.528  1.5344  0.4885  0.0914
 1563HOH     H2 4706   2.530   2.309   3.431  0.0336 -0.3683 -0.5870
 1564HOH      O 4707   3.277   0.860   2.435  0.0720 -0.3626  0.5292
 1564HOH     H1 4708   3.250   0.801   2.364  0.9384  0.2687 -0.3879
 1564HOH     H2 4709   3.340   0.809   2.486  1.1426 -0.1476 -0.5084
 1565HOH      O 4710   2.772   0.939   1.559 -0.2499  0.1272 -0.3936
 1565HOH     H1 4711   2.712   0.883   1.511  0.4892 -1.1499  0.0626
 1565HOH     H2 4712   2.858   0.898   1.547  0.3424  1.1622  0.0116
 1566HOH      O 4713   1.203   3.092   2.238  0.1793 -0.5581 -0.5157
 1566HOH     H1 4714   1.188   3.039   2.316 -0.2632 -0.5501 -0.5916
 1566HOH     H2 4715   1.264   3.160   2.267 -0.4872 -0.1593  0.0042
 1567HOH      O 4716   2.060   0.782   3.572 -0.8435 -0.4666 -0.0253
 1567HOH     H1 4717   1.967   0.760   3.564 -1.0250  0.4563 -0.7149
 1567HOH     H2 4718   2.068   0.818   3.661 -1.1103 -0.6666  0.0850
 1568HOH      O 4719   1.099   1.991   3.319  0.4558  0.4895  0.5910
 1568HOH     H1 4720   1.007   1.980   3.295  0.4125 -0.0879  0.9963
 1568HOH     H2 4721   1.147   1.960   3.242  0.3126 -0.7587  0.9664
 1569HOH      O 4722   3.614   0.130   2.582  0.1824  0.4838 -0.1903
 1569HOH     H1 4723   3.535   0.081   2.561  0.5408 -0.5723  0.6620
 1569HOH     H2 4724   3.610   0.209   2.529 -1.2724  0.3107 -0.4031
 1570HOH      O 4725   1.302   2.152   0.907  0.2461  0.0212 -0.3802
 1570HOH     H1 4726   1.284   2.198   0.825  0.2933  0.3749 -0.1939
 1570HOH     H2 4727   1.326   2.063   0.880  0.0003  0.0587 -0.7334
 1571HOH      O 4728   2.389   0.955   3.679  0.2386  0.3560 -0.1337
 1571HOH     H1 4729   2.343   0.939   3.761 -0.5299  0.6283 -0.5009
 1571HOH     H2 4730   2.402   0.868   3.641 -1.0851  0.3310 -0.6058
 1572HOH      O 4731   2.876   0.323   1.840 -0.4026 -0.3199 -0.3005
 1572HOH     H1 4732   2.922   0.252   1.886 -1.4024 -0.7191  0.1414
 1572HOH     H2 4733   2.828   0.279   1.770 -0.0290  0.1047 -0.8366
 1573HOH      O 4734   3.563   0.539   1.031 -0.0249 -0.4269  0.5832
 1573HOH     H1 4735   3.492   0.510   0.973  0.1954 -0.1247  0.1515
 1573HOH     H2 4736   3.637   0.483   1.008  0.4507  0.5307 -0.3668
 1574HOH      O 4737   1.416   3.422   1.096  0.3373  0.6394 -0.2361
 1574HOH     H1 4738   1.443   3.438   1.005 -0.7417  1.0764 -0.5214
 1574HOH     H2 4739   1.496   3.396   1.141  1.1148  1.3922 -1.0862
 1575HOH      O 4740   2.994   1.804   0.420 -0.4028  0.7227  0.4810
 1575HOH     H1 4741   2.987   1.826   0.327  0.0526 -0.1506  0.2140
 1575HOH     H2 4742   3.086   1.783   0.434 -0.4202  1.0421  1.1930
 1576HOH      O 4743   2.312   2.278   0.446 -0.3723  1.0400 -0.3541
 1576HOH     H1 4744   2.400   2.249   0.424 -0.7712 -1.0793  0.3539
 1576HOH     H2 4745   2.308   2.369   0.415  1.5953  0.8332 -1.5855
 1577HOH      O 4746   2.232   2.697   0.968 -0.9022  0.2105 -0.0872
 1577HOH     H1 4747   2.280   2.615   0.979 -1.1959  0.1435  0.8247
 1577HOH     H2 4748   2.141   2.675   0.985 -1.0493  0.6471 -0.2630
 1578HOH      O 4749   2.126   3.175   1.937 -0.3684  0.2872  0.2531
 1578HOH     H1 4750   2.161   3.240   1.876  0.3279 -0.2164  0.0851
 1578HOH     H2 4751   2.055   3.133   1.889  0.3788 -0.3253 -0.3658
 1579HOH      O 4752   1.086   0.643   2.679 -0.0005  0.3350  0.0077
 1579HOH     H1 4753   1.155   0.708   2.689 -0.3723  0.7446 -0.0384
 1579HOH     H2 4754   1.008   0.683   2.718 -0.3384  0.0903 -0.3864
 1580HOH      O 4755   3.088   1.578   1.947  0.8945  0.4785 -0.1973
 1580HOH     H1 4756   2.996   1.559   1.962  0.8447  1.2564  0.7558
 1580HOH     H2 4757   3.135   1.523   2.010  1.0469  0.3990 -0.3778
 1581HOH      O 4758   0.469   2.625   3.383  0.0879  0.4557 -0.0651
 1581HOH     H1 4759   0.388   2.645   3.337 -0.0978 -0.6951 -0.3132
 1581HOH     H2 4760   0.510   2.556   3.330  1.2908  1.0738  0.0005
 1582HOH      O 4761   1.683   2.955   0.297 -0.0546 -0.2829  0.0985
 1582HOH     H1 4762   1.603   3.006   0.309  0.3737  0.1988  1.1369
 1582HOH     H2 4763   1.660   2.867   0.325 -0.3554 -0.2840 -0.1379
 1583HOH      O 4764   1.685   1.164   2.232  0.6156  0.0903 -0.4491
 1583HOH     H1 4765   1.709   1.129   2.318  1.7102  0.4163 -0.5823
 1583HOH     H2 4766   1.703   1.093   2.171  0.0503 -0.0663 -0.4424
 1584HOH      O 4767   1.533   2.146   1.097 -0.0967 -0.5813 -0.6116
 1584HOH     H1 4768   1.491   2.218   1.143 -0.0633 -0.3319 -0.9612
 1584HOH     H2 4769   1.467   2.115   1.036 -0.1874 -0.9975 -0.3074
 1585HOH      O 4770   2.448   2.779   1.986  0.3882 -0.0137 -0.0838
 1585HOH     H1 4771   2.505   2.853   1.964  0.2082 -0.0355 -0.6471
 1585HOH     H2 4772   2.503   2.702   1.978  0.5087  0.0322  0.2553
 1586HOH      O 4773   1.395   2.463   2.743 -0.1176 -0.0522 -0.4275
 1586HOH     H1 4774   1.460   2.533   2.749 -0.2136  0.0732 -0.8003
 1586HOH     H2 4775   1.394   2.424   2.830  0.1554  0.2146 -0.3007
 1587HOH      O 4776   3.513   0.953   3.550  0.8359 -0.0039 -0.2475
 1587HOH     H1 4777   3.500   0.991   3.637 -0.5217 -0.9472  0.0292
 1587HOH     H2 4778   3.509   1.028   3.491 -0.6165  0.4819  0.3594
 1588HOH      O 4779   3.003   2.579   2.313  0.0783  0.1570  0.3334
 1588HOH     H1 4780   2.936   2.573   2.381 -0.2169  0.1475  0.0473
 1588HOH     H2 4781   3.059   2.651   2.342  0.3239 -0.2443  0.8977
 1589HOH      O 4782   3.017   1.309   2.029  0.2565 -0.1836 -0.3849
 1589HOH     H1 4783   2.957   1.328   1.957 -0.9273  1.1523  0.8226
 1589HOH     H2 4784   2.960   1.282   2.101  1.1142  0.7227  0.7114
 1590HOH      O 4785   0.330   3.377   0.571  0.8158 -0.1916  0.5380
 1590HOH     H1 4786   0.343   3.282   0.567  1.2660 -0.1944  1.4856
 1590HOH     H2 4787   0.416   3.414   0.548  0.7319 -0.0216  0.4908
 1591HOH      O 4788   1.537   1.604   2.243  0.1098 -0.4313 -0.3164
 1591HOH     H1 4789   1.607   1.564   2.191  0.2997  0.0157 -0.4162
 1591HOH     H2 4790   1.583   1.659   2.306 -0.1539  0.1133 -0.5859
 1592HOH      O 4791   1.537   0.459   1.620 -0.0074 -0.1808 -0.4681
 1592HOH     H1 4792   1.501   0.418   1.541  0.4325  0.4617 -1.0289
 1592HOH     H2 4793   1.614   0.507   1.588  0.3941 -0.2075  0.4214
 1593HOH      O 4794   0.197   1.483   3.721  0.3507 -0.5293  0.5571
 1593HOH     H1 4795   0.200   1.436   3.638  0.6840 -0.4875  0.5430
 1593HOH     H2 4796   0.267   1.547   3.715  0.1919 -0.3339  0.7584
 1594HOH      O 4797   3.558   0.753   2.144 -0.3200 -0.2774 -0.3394
 1594HOH     H1 4798   3.606   0.688   2.195 -0.5960 -0.3751 -0.1971
 1594HOH     H2 4799   3.486   0.780   2.202 -0.3394 -0.0136 -0.4846
 1595HOH      O 4800   2.553   1.160   3.567 -0.6620 -0.0326 -0.0538
 1595HOH     H1 4801   2.481   1.107   3.600 -0.3297 -0.2299  0.3686
 1595HOH     H2 4802   2.621   1.153   3.634  0.1549 -0.6837 -0.9051
 1596HOH      O 4803   0.867   1.567   3.286 -0.2020  0.0668 -0.2752
 1596HOH     H1 4804   0.940   1.528   3.335 -0.5937  0.0884  0.3372
 1596HOH     H2 4805   0.802   1.497   3.281  0.0893 -0.1688 -1.3818
 1597HOH      O 4806   1.160   3.296   0.787 -0.4004  0.2655 -0.2459
 1597HOH     H1 4807   1.134   3.371   0.840 -0.7769  0.2378 -0.3863
 1597HOH     H2 4808   1.196   3.233   0.850 -0.6408  0.3198 -0.0514
 1598HOH      O 4809   2.336   2.626   0.232  0.3534 -0.6205  0.7114
 1598HOH     H1 4810   2.266   2.612   0.296 -0.5582  1.1215  0.2510
 1598HOH     H2 4811   2.297   2.602   0.148  0.0160  0.8385  0.3828
 1599HOH      O 4812   3.459   1.186   3.417 -0.1486  0.1013  0.1098
 1599HOH     H1 4813   3.401   1.138   3.358 -0.2805  0.0532  0.2769
 1599HOH     H2 4814   3.407   1.199   3.496  0.1537 -0.1624  0.3554
 1600HOH      O 4815   1.971   1.855   2.384  0.2385 -0.3191  0.1378
 1600HOH     H1 4816   1.931   1.819   2.306 -1.1669 -0.1257  0.7114
 1600HOH     H2 4817   1.955   1.949   2.379  0.1671 -0.2966  0.6311
 1601HOH      O 4818   1.276   2.827   1.532  0.0504 -0.5189 -0.2162
 1601HOH     H1 4819   1.186   2.836   1.502  0.1751  0.1022 -0.4409
 1601HOH     H2 4820   1.271   2.768   1.607 -0.5221 -0.5806 -0.2938
 1602HOH      O 4821   1.675   3.595   2.889 -0.0917 -0.2661  0.0271
 1602HOH     H1 4822   1.661   3.689   2.886  0.0047 -0.2418  0.2751
 1602HOH     H2 4823   1.771   3.585   2.891 -0.0546 -0.4096 -1.0941
 1603HOH      O 4824   3.508   1.700   2.211 -0.1369  0.4531 -0.2664
 1603HOH     H1 4825   3.547   1.773   2.258  1.4585  0.4780 -1.4390
 1603HOH     H2 4826   3.437   1.738   2.160 -0.0629  0.9612  0.0005
 1604HOH      O 4827   0.832   0.176   2.446  0.1160  0.5894 -0.3697
 1604HOH     H1 4828   0.747   0.211   2.423 -0.0484  0.6067  0.2202
 1604HOH     H2 4829   0.821   0.143   2.535  0.4925 -0.1911 -0.5891
 1605HOH      O 4830   3.320   0.314   2.628 -0.3829 -0.4609 -0.3850
 1605HOH     H1 4831   3.396   0.333   2.573 -0.0050 -0.7062  0.0426
 1605HOH     H2 4832   3.267   0.393   2.624  0.6400  0.3242  0.5192
 1606HOH      O 4833   0.449   1.040   1.871  0.3542  0.3915 -0.2463
 1606HOH     H1 4834   0.428   1.116   1.816 -0.5543  0.3006 -0.0535
 1606HOH     H2 4835   0.380   1.039   1.938  1.0896  0.1513  0.5487
 1607HOH      O 4836   3.706   3.104   3.006 -0.5774 -0.5162  0.5002
 1607HOH     H1 4837   3.646   3.177   2.991  0.1207 -0.2033 -1.1832
 1607HOH     H2 4838   3.674   3.063   3.086 -1.3115  1.2997  1.2321
 1608HOH      O 4839   2.787   3.419   1.590  0.2488  0.4404 -0.3591
 1608HOH     H1 4840   2.821   3.439   1.677 -0.5523  0.2318  0.0281
 1608HOH     H2 4841   2.705   3.371   1.608  0.1719  0.2254 -1.2286
 1609HOH      O 4842   3.613   2.891   3.212 -0.3599 -0.4245 -0.0965
 1609HOH     H1 4843   3.616   2.896   3.308  0.9808 -0.8679 -0.0742
 1609HOH     H2 4844   3.642   2.802   3.193 -1.4314 -0.6307 -0.9197
 1610HOH      O 4845   1.743   1.257   2.982  0.5275  0.1229  0.2466
 1610HOH     H1 4846   1.660   1.256   3.031  0.6026 -1.2370  0.4433
 1610HOH     H2 4847   1.810   1.249   3.050  0.7694  0.4262  0.0440
 1611HOH      O 4848   0.820   1.027   0.586 -0.4807 -0.3665 -0.3399
 1611HOH     H1 4849   0.817   1.114   0.624 -1.8502 -0.9758  1.1867
 1611HOH     H2 4850   0.885   0.980   0.638 -0.4417 -0.5115 -0.5149
 1612HOH      O 4851   2.941   3.613   3.353 -0.1780 -0.4709  0.2744
 1612HOH     H1 4852   3.022   3.614   3.404  0.6178  0.9852 -0.8739
 1612HOH     H2 4853   2.875   3.581   3.415  0.9847 -0.2987  1.7228
 1613HOH      O 4854   2.752   1.613   2.980  0.4827 -0.5980 -0.1856
 1613HOH     H1 4855   2.835   1.653   3.004  0.3612 -0.2186 -0.3819
 1613HOH     H2 4856   2.732   1.553   3.051  0.1495  0.4514  0.6523
 1614HOH      O 4857   2.459   3.503   3.644 -0.8937 -0.4885 -0.4357
 1614HOH     H1 4858   2.500   3.491   3.558  1.7463  0.0984  0.5645
 1614HOH     H2 4859   2.462   3.416   3.684  0.3935 -0.2886 -0.0330
 1615HOH      O 4860   2.933   1.571   2.649 -0.1221  0.9469  0.2370
 1615HOH     H1 4861   2.975   1.485   2.641 -0.4060  0.7225  0.9540
 1615HOH     H2 4862   2.961   1.618   2.571  1.0678  0.6463  0.4303
 1616HOH      O 4863   3.740   3.664   0.997 -0.0309 -0.2216  0.1401
 1616HOH     H1 4864   3.666   3.611   1.026 -0.9838  0.3332 -1.0808
 1616HOH     H2 4865   3.721   3.752   1.028  0.3376 -0.1480  0.1727
 1617HOH      O 4866   0.538   2.579   2.249 -1.0231  0.1180  0.7678
 1617HOH     H1 4867   0.563   2.602   2.159 -0.4374 -1.1182  0.5786
 1617HOH     H2 4868   0.594   2.635   2.303 -0.8073  0.3121  0.3567
 1618HOH      O 4869   0.878   2.016   1.188 -0.1303  0.3834 -0.0009
 1618HOH     H1 4870   0.877   2.083   1.120  1.8858  0.0142 -0.5390
 1618HOH     H2 4871   0.959   2.034   1.237 -0.2401 -0.8371  0.6992
 1619HOH      O 4872   3.391   2.584   3.743 -0.3605  0.0479 -0.7019
 1619HOH     H1 4873   3.396   2.488   3.745 -0.8968  0.0183 -0.5404
 1619HOH     H2 4874   3.408   2.607   3.651  0.3802 -0.1565 -0.6269
 1620HOH      O 4875   0.410   2.231   2.767 -0.2593 -0.2790 -0.2784
 1620HOH     H1 4876   0.396   2.272   2.682  0.9211  0.7869 -0.0368
 1620HOH     H2 4877   0.504   2.213   2.770 -0.2870 -0.4054  0.7393
 1621HOH      O 4878   2.225   1.049   0.416  0.4973  0.2952 -1.2037
 1621HOH     H1 4879   2.175   1.113   0.365 -0.2943  0.0341 -0.7982
 1621HOH     H2 4880   2.179   0.966   0.402 -0.3049  0.3465  0.5408
 1622HOH      O 4881   2.518   0.786   1.810 -1.1526  0.6330  0.3741
 1622HOH     H1 4882   2.562   0.851   1.755  0.5287  0.0826  0.9529
 1622HOH     H2 4883   2.471   0.730   1.748  0.5649  0.1041 -0.5774
 1623HOH      O 4884   3.622   0.108   0.654  0.0421  0.5762 -0.3130
 1623HOH     H1 4885   3.717   0.115   0.640  0.2630 -0.2761  0.5203
 1623HOH     H2 4886   3.610   0.022   0.694 -1.0675  0.7636 -0.1797
 1624HOH      O 4887   1.685   2.574   3.622  0.0557  0.4655 -0.2858
 1624HOH     H1 4888   1.621   2.555   3.553  0.4088  0.5365 -0.6371
 1624HOH     H2 4889   1.636   2.628   3.685 -0.3717  0.0972 -0.2949
 1625HOH      O 4890   3.271   2.997   2.925  0.9439 -0.1626 -0.0509
 1625HOH     H1 4891   3.330   3.026   2.995  1.2965 -1.0069  0.0222
 1625HOH     H2 4892   3.250   3.078   2.877  0.7701  0.4250  0.9494
 1626HOH      O 4893   2.528   0.676   2.568  0.0665  0.0852 -0.4501
 1626HOH     H1 4894   2.470   0.609   2.604  0.7356 -0.8519 -1.0028
 1626HOH     H2 4895   2.603   0.677   2.628  0.0601  0.3546 -0.4434
 1627HOH      O 4896   0.361   0.417   1.835  0.4988  0.6070 -0.4073
 1627HOH     H1 4897   0.280   0.402   1.787  0.9217  0.2903 -1.0535
 1627HOH     H2 4898   0.341   0.489   1.894 -0.8583 -0.6922  0.9028
 1628HOH      O 4899   3.738   2.693   2.590 -0.2320 -0.1355  0.0466
 1628HOH     H1 4900   3.780   2.707   2.505  0.6242 -1.1074  0.2779
 1628HOH     H2 4901   3.648   2.669   2.568 -0.1175 -0.0389 -0.5627
 1629HOH      O 4902   3.297   1.882   1.217 -0.5682  0.1467 -0.7481
 1629HOH     H1 4903   3.295   1.846   1.306  0.0222 -0.4399 -0.9611
 1629HOH     H2 4904   3.212   1.858   1.180 -0.3846 -0.5945 -0.7106
 1630HOH      O 4905   3.129   2.819   1.971 -0.0180 -0.6948 -0.2625
 1630HOH     H1 4906   3.068   2.878   2.016  0.8374  0.6318 -0.7267
 1630HOH     H2 4907   3.109   2.832   1.878  0.7517 -0.4701 -0.4061
 1631HOH      O 4908   3.530   1.970   0.472 -0.1937 -0.0109 -0.2536
 1631HOH     H1 4909   3.527   1.874   0.464 -0.4753 -0.1288  0.9070
 1631HOH     H2 4910   3.500   2.002   0.387 -0.0772 -0.9476 -0.6775
 1632HOH      O 4911   2.615   0.440   1.612  0.3433 -0.3656  0.3895
 1632HOH     H1 4912   2.652   0.416   1.527  0.1234 -0.7802  0.4016
 1632HOH     H2 4913   2.540   0.495   1.590  0.6930  0.1062  0.3486
 1633HOH      O 4914   0.199   1.915   0.042  0.4521  0.0052 -0.8017
 1633HOH     H1 4915   0.124   1.965   0.073  0.6315  0.4386 -1.0603
 1633HOH     H2 4916   0.163   1.859  -0.027  0.3805  0.2691 -0.9802
 1634HOH      O 4917   1.823   1.084   1.232 -0.2074 -0.1288 -0.8633
 1634HOH     H1 4918   1.840   1.171   1.195 -0.6375  0.0623 -0.6346
 1634HOH     H2 4919   1.773   1.102   1.312 -0.0675 -0.5752 -0.6693
 1635HOH      O 4920   3.699   2.048   0.678  0.6778  0.2296  0.0836
 1635HOH     H1 4921   3.637   2.013   0.614 -0.2873  0.4994  0.8171
 1635HOH     H2 4922   3.697   1.986   0.750  0.9120  0.4842  0.3162
 1636HOH      O 4923   3.186   0.463   3.352 -0.3946  0.0666  0.1267
 1636HOH     H1 4924   3.105   0.433   3.392 -0.6313 -0.6612 -0.8131
 1636HOH     H2 4925   3.165   0.473   3.259  0.5759 -0.1207 -0.1422
 1637HOH      O 4926   1.938   1.335   2.815  0.6232  0.5644  0.1497
 1637HOH     H1 4927   1.874   1.300   2.877  0.4577  0.1796 -0.2243
 1637HOH     H2 4928   1.982   1.405   2.863  1.1913 -0.3567  1.0453
 1638HOH      O 4929   0.644   1.761   1.044  0.1538 -0.3011  0.1082
 1638HOH     H1 4930   0.704   1.741   0.972 -0.9371 -0.8989 -0.6789
 1638HOH     H2 4931   0.561   1.781   1.002 -0.3898 -0.1073  1.1914
 1639HOH      O 4932   0.933   0.790   0.401  0.2487 -0.1799 -0.1095
 1639HOH     H1 4933   0.906   0.717   0.345  0.3022 -0.2567 -0.0349
 1639HOH     H2 4934   0.982   0.848   0.343  0.1428 -0.1659 -0.1861
 1640HOH      O 4935   2.833   1.539   0.829  0.2559  0.1157  0.4812
 1640HOH     H1 4936   2.809   1.593   0.905 -0.2829  0.9016 -0.2186
 1640HOH     H2 4937   2.758   1.546   0.770  0.5426 -0.7190 -0.0158
 1641HOH      O 4938   3.040   0.048   1.383 -0.1250  0.1335 -0.5914
 1641HOH     H1 4939   3.017   0.139   1.402 -0.5739 -0.0168 -0.3978
 1641HOH     H2 4940   2.956   0.002   1.379  0.1198 -0.6263  1.1208
 1642HOH      O 4941   3.519   3.584   2.603  0.3386  0.5965  0.1648
 1642HOH     H1 4942   3.564   3.504   2.629 -0.6160 -0.1045 -0.2306
 1642HOH     H2 4943   3.500   3.572   2.510 -0.2103  1.0765  0.2011
 1643HOH      O 4944   1.886   2.236   3.201  0.2092 -1.0006 -0.5445
 1643HOH     H1 4945   1.869   2.325   3.170  0.5274 -0.7158  0.0717
 1643HOH     H2 4946   1.913   2.188   3.123  0.0708 -0.5488 -0.8786
 1644HOH      O 4947   1.803   2.664   0.178 -1.1425  0.1406 -0.4438
 1644HOH     H1 4948   1.824   2.631   0.265 -0.8296  0.0297 -0.5580
 1644HOH     H2 4949   1.748   2.740   0.194 -0.1571  0.8251 -0.0921
 1645HOH      O 4950   1.674   0.898   0.869 -0.4886  0.6359  0.1839
 1645HOH     H1 4951   1.636   0.960   0.931 -0.5004  1.3311 -0.4920
 1645HOH     H2 4952   1.759   0.935   0.847 -0.1436 -0.0130  0.3637
 1646HOH      O 4953   3.184   3.684   1.064 -0.1041 -0.3588  0.3192
 1646HOH     H1 4954   3.186   3.707   1.157 -1.5512 -0.8109  0.5128
 1646HOH     H2 4955   3.195   3.589   1.063 -1.2254 -0.5181  0.1706
 1647HOH      O 4956   2.664   2.577   2.659  0.2146 -0.0423  0.1371
 1647HOH     H1 4957   2.593   2.638   2.674  0.1253 -0.2855  0.7436
 1647HOH     H2 4958   2.626   2.509   2.603  0.0805  0.0182  0.1548
 1648HOH      O 4959   0.897   2.738   2.616 -0.1567  1.1553  0.0975
 1648HOH     H1 4960   0.966   2.792   2.655  0.4188  0.1170  0.5826
 1648HOH     H2 4961   0.915   2.650   2.647 -0.5316  0.5087 -1.3788
 1649HOH      O 4962   3.433   0.210   0.504 -0.0494  0.1814 -0.0336
 1649HOH     H1 4963   3.511   0.173   0.546 -0.8825 -0.8339  0.7398
 1649HOH     H2 4964   3.402   0.141   0.445 -1.1762 -0.0884  0.8070
 1650HOH      O 4965   1.720   0.040   0.430 -0.3356  0.6061  0.0896
 1650HOH     H1 4966   1.663   0.090   0.372 -0.3728  0.2942 -0.1458
 1650HOH     H2 4967   1.683   0.055   0.518 -0.9956  0.1403 -0.0910
 1651HOH      O 4968   0.266   1.303   2.251 -0.7755 -0.4703 -0.4193
 1651HOH     H1 4969   0.255   1.386   2.297 -1.1153  0.0665 -1.3996
 1651HOH     H2 4970   0.191   1.250   2.279 -0.9338 -0.1859 -0.2926
 1652HOH      O 4971   0.298   0.682   0.099  0.0016 -0.7663 -0.0540
 1652HOH     H1 4972   0.354   0.610   0.071 -0.2227 -0.9269 -0.0962
 1652HOH     H2 4973   0.349   0.729   0.165  0.7486 -0.0943 -1.0538
 1653HOH      O 4974   2.404   0.533   2.383  0.4957  1.3311  0.6749
 1653HOH     H1 4975   2.446   0.576   2.457  2.0666  1.1812 -0.0465
 1653HOH     H2 4976   2.471   0.531   2.315 -0.4579  0.3422 -0.3277
 1654HOH      O 4977   0.314   0.841   3.582  0.3565 -0.2178 -0.2225
 1654HOH     H1 4978   0.390   0.783   3.592  0.9012  0.4629 -0.2552
 1654HOH     H2 4979   0.350   0.929   3.592 -0.6628  0.0941  1.1854
 1655HOH      O 4980   3.403   0.963   0.357  0.2556  0.8208  0.2033
 1655HOH     H1 4981   3.441   1.014   0.428 -0.4900  0.6472  0.7595
 1655HOH     H2 4982   3.418   0.872   0.382 -0.3098  0.7544  0.3165
 1656HOH      O 4983   2.139   0.243   3.317 -0.8338 -1.0874  0.5136
 1656HOH     H1 4984   2.221   0.251   3.270  0.1811 -1.4902  2.0514
 1656HOH     H2 4985   2.090   0.322   3.294  0.5972 -0.0965  0.6062
 1657HOH      O 4986   3.305   3.474   2.918  0.6652  0.4956  0.6308
 1657HOH     H1 4987   3.287   3.524   2.838  1.5508 -0.8227 -0.4935
 1657HOH     H2 4988   3.221   3.434   2.941  0.5954  0.0814 -0.2748
 1658HOH      O 4989   0.040   1.160   2.368 -0.3347  0.1296  0.5923
 1658HOH     H1 4990  -0.022   1.151   2.296 -1.2958 -0.8700  1.4515
 1658HOH     H2 4991   0.070   1.071   2.384  0.1879  0.3942  1.1486
 1659HOH      O 4992   0.728   1.232   1.771 -0.5046 -0.5943  0.1164
 1659HOH     H1 4993   0.640   1.224   1.806  0.0928 -1.5809  1.5879
 1659HOH     H2 4994   0.785   1.231   1.848  0.8092  0.1120 -0.7653
 1660HOH      O 4995   2.673   1.765   1.050  0.2286 -0.7996 -0.2243
 1660HOH     H1 4996   2.584   1.802   1.050  0.2691 -0.4252  1.8444
 1660HOH     H2 4997   2.664   1.683   1.100  1.0175 -0.7778 -0.0191
 1661HOH      O 4998   0.177   1.647   1.991 -0.1748 -0.5555 -0.7739
 1661HOH     H1 4999   0.273   1.651   1.994 -0.1999  0.7535 -0.1615
 1661HOH     H2 5000   0.154   1.693   1.910 -0.2956 -0.9455 -0.9644
 1662HOH      O 5001   1.464   0.824   1.457 -0.0493  0.1992 -0.3126
 1662HOH     H1 5002   1.429   0.913   1.444  0.0138  0.3325  0.3285
 1662HOH     H2 5003   1.413   0.790   1.531  0.2167 -0.1403 -0.2839
 1663HOH      O 5004   2.688   0.538   1.164 -0.7801 -0.0739 -0.1687
 1663HOH     H1 5005   2.598   0.560   1.140 -0.7322 -0.6199 -0.8979
 1663HOH     H2 5006   2.742   0.571   1.092 -0.3253  0.6108  0.4421
 1664HOH      O 5007   0.755   3.062   0.055  0.1208  0.0742  0.1294
 1664HOH     H1 5008   0.810   3.138   0.073 -0.5436  0.5533  0.2409
 1664HOH     H2 5009   0.777   3.036  -0.034 -0.0216  0.7469 -0.1135
 1665HOH      O 5010   2.850   3.607   1.188  0.2558 -0.4047  0.1213
 1665HOH     H1 5011   2.894   3.692   1.182 -0.4978  0.0063  0.2081
 1665HOH     H2 5012   2.783   3.609   1.120 -0.9978 -0.1538  1.2710
 1666HOH      O 5013   2.859   2.157   2.876 -0.7256  0.0801 -0.3924
 1666HOH     H1 5014   2.834   2.243   2.844 -0.8009  0.3964  0.4546
 1666HOH     H2 5015   2.884   2.108   2.798  0.0856  1.1153 -0.8255
 1667HOH      O 5016   2.240   3.070   3.647 -0.1393  0.3040 -0.5318
 1667HOH     H1 5017   2.146   3.080   3.661 -0.0847  0.7256 -0.4295
 1667HOH     H2 5018   2.260   2.982   3.679 -0.4137  0.3966 -0.0847
 1668HOH      O 5019   3.185   0.818   1.211  1.0101 -0.1538  0.3706
 1668HOH     H1 5020   3.204   0.737   1.164  0.7079  0.4100 -0.7856
 1668HOH     H2 5021   3.089   0.823   1.213  1.0264  0.3128  0.1748
 1669HOH      O 5022   0.905   1.637   3.638  1.0623  0.7943  0.4578
 1669HOH     H1 5023   0.910   1.542   3.631 -1.7955  0.5548 -0.6531
 1669HOH     H2 5024   0.844   1.652   3.710  0.2543  1.6640 -0.3609
 1670HOH      O 5025   0.114   3.143   2.036  0.2874  0.5072  0.1959
 1670HOH     H1 5026   0.188   3.153   1.976  0.8826 -1.0847  0.5664
 1670HOH     H2 5027   0.042   3.113   1.980  0.3096  0.7492  0.0329
 1671HOH      O 5028   2.865   1.062   2.970 -0.5190  0.0951 -0.6326
 1671HOH     H1 5029   2.949   1.090   2.935  0.1728 -0.1731  0.6729
 1671HOH     H2 5030   2.827   1.142   3.007  0.1717 -0.0929  0.6126
 1672HOH      O 5031   3.689   0.957   1.543  0.0934  0.2378  0.5056
 1672HOH     H1 5032   3.776   0.918   1.552  0.2510  0.6989  1.0383
 1672HOH     H2 5033   3.677   0.967   1.448  1.3021  1.6496  0.4436
 1673HOH      O 5034   2.108   2.635   3.161 -0.5286  0.0883 -0.0791
 1673HOH     H1 5035   2.193   2.628   3.119  0.0864  1.3413  0.8336
 1673HOH     H2 5036   2.122   2.603   3.250 -1.0717  0.0663  0.0061
 1674HOH      O 5037   2.008   1.733   1.671 -0.5576  0.0479 -0.7548
 1674HOH     H1 5038   1.959   1.690   1.741  1.1878 -0.6732  0.1511
 1674HOH     H2 5039   2.002   1.827   1.691 -0.3838 -0.1269  0.1910
 1675HOH      O 5040   3.439   2.684   2.515 -0.3988  0.2644 -0.1410
 1675HOH     H1 5041   3.398   2.614   2.567  1.1020  0.7422  1.9486
 1675HOH     H2 5042   3.406   2.765   2.553 -0.3027  0.6988 -0.9287
 1676HOH      O 5043   3.605   3.352   1.806 -0.1484 -0.2198 -0.2360
 1676HOH     H1 5044   3.632   3.382   1.720 -1.3386  0.1213 -0.5267
 1676HOH     H2 5045   3.655   3.272   1.821  0.4448 -0.0108 -1.0127
 1677HOH      O 5046   3.330   0.105   3.594  0.1140 -0.3581 -0.9678
 1677HOH     H1 5047   3.362   0.134   3.508  1.2688  0.2309 -0.3869
 1677HOH     H2 5048   3.409   0.083   3.643 -0.4921 -0.4325  0.0348
 1678HOH      O 5049   2.439   1.110   3.041 -0.0545  0.3264  0.4448
 1678HOH     H1 5050   2.478   1.049   3.104 -0.2982  0.1134  0.3937
 1678HOH     H2 5051   2.396   1.176   3.094 -0.3334  0.0990  0.5035
 1679HOH      O 5052   2.454   0.685   0.725  0.0620 -0.6578  0.4056
 1679HOH     H1 5053   2.410   0.635   0.794 -0.6021 -0.6633 -0.0059
 1679HOH     H2 5054   2.437   0.636   0.645 -0.4424  0.1173  0.0213
 1680HOH      O 5055   2.803   0.507   0.180 -0.4011 -0.4085  0.5688
 1680HOH     H1 5056   2.785   0.424   0.135 -0.0592 -0.4551  0.5102
 1680HOH     H2 5057   2.889   0.533   0.148 -0.2813 -0.2890  0.9760
 1681HOH      O 5058   1.929   1.226   0.540 -0.2049 -0.2839 -0.1948
 1681HOH     H1 5059   1.913   1.164   0.611 -0.9970 -0.4694 -0.5204
 1681HOH     H2 5060   1.850   1.223   0.487 -0.3471  1.1410 -0.1248
 1682HOH      O 5061   1.718   0.456   2.038 -0.7131 -0.3750  0.2462
 1682HOH     H1 5062   1.746   0.371   2.004 -0.0505 -0.2126  0.3542
 1682HOH     H2 5063   1.755   0.520   1.976 -0.9204 -0.1534  0.3477
 1683HOH      O 5064   3.247   1.272   1.818  0.5187 -0.3502 -0.1103
 1683HOH     H1 5065   3.210   1.262   1.906  1.2422  1.0947  0.4125
 1683HOH     H2 5066   3.174   1.251   1.759  0.1370 -1.8090  0.7745
 1684HOH      O 5067   0.868   3.264   0.399 -0.5214 -0.2292 -0.0648
 1684HOH     H1 5068   0.935   3.312   0.448 -0.3731  0.9231 -1.2771
 1684HOH     H2 5069   0.917   3.212   0.335 -0.7361  0.3162 -0.6968
 1685HOH      O 5070   2.367   1.265   1.750  0.2903  0.7126 -0.2266
 1685HOH     H1 5071   2.417   1.185   1.736 -0.4724  0.1079  0.3233
 1685HOH     H2 5072   2.429   1.336   1.734  0.9397  0.0207 -0.8997
 1686HOH      O 5073   3.073   1.936   0.734  0.0431 -0.2302  0.4069
 1686HOH     H1 5074   3.098   1.844   0.746  0.6039 -0.0518  0.6356
 1686HOH     H2 5075   3.100   1.956   0.644  0.4991 -0.1132  0.5661
 1687HOH      O 5076   1.705   1.201   0.372  0.4456 -0.3256 -0.7432
 1687HOH     H1 5077   1.620   1.158   0.387  0.1923  0.2461 -0.4483
 1687HOH     H2 5078   1.682   1.285   0.334  0.8870 -0.1764 -0.6857
 1688HOH      O 5079   1.147   1.271   0.821  0.6360  0.6310  0.5007
 1688HOH     H1 5080   1.188   1.230   0.897  0.3739  1.6113  1.2043
 1688HOH     H2 5081   1.159   1.365   0.834  2.1408  0.8660 -1.5550
 1689HOH      O 5082   1.093   3.470   2.971  0.4778 -0.1714 -0.0708
 1689HOH     H1 5083   1.011   3.491   3.016 -0.3855 -0.7309 -1.2919
 1689HOH     H2 5084   1.148   3.430   3.039 -0.3227  0.0411  0.7382
 1690HOH      O 5085   2.825   3.324   0.667 -0.1016 -0.3524 -0.2080
 1690HOH     H1 5086   2.841   3.244   0.617 -0.3675 -0.5549  0.0279
 1690HOH     H2 5087   2.756   3.301   0.729  0.1154 -0.0617  0.1516
 1691HOH      O 5088   3.678   0.410   0.589 -0.4286  0.6645 -0.3507
 1691HOH     H1 5089   3.732   0.359   0.529  1.3119  0.7682  0.9915
 1691HOH     H2 5090   3.601   0.356   0.604  0.3309 -0.5648 -0.6592
 1692HOH      O 5091   1.743   3.057   0.046  0.3601  0.6404 -0.0910
 1692HOH     H1 5092   1.666   3.034  -0.007  0.6092 -0.2083 -0.1119
 1692HOH     H2 5093   1.724   3.021   0.132  0.7125  0.4735 -0.0823
 1693HOH      O 5094   2.207   1.739   2.766  0.1190 -0.1785 -0.5365
 1693HOH     H1 5095   2.276   1.801   2.786  0.6541  0.0773 -2.6905
 1693HOH     H2 5096   2.251   1.654   2.762 -0.1249 -0.3413  0.0134
 1694HOH      O 5097   2.444   3.223  -0.004 -0.4073  0.2136  0.5894
 1694HOH     H1 5098   2.480   3.168   0.066 -0.8134 -1.8252 -0.6313
 1694HOH     H2 5099   2.356   3.189  -0.019 -0.0976  0.0353 -1.3304
 1695HOH      O 5100   0.144   2.463   2.621  0.0349 -0.0655  0.0094
 1695HOH     H1 5101   0.215   2.471   2.557  0.3897 -0.6732  0.3167
 1695HOH     H2 5102   0.098   2.547   2.615  0.7403  0.3283 -0.2372
 1696HOH      O 5103   2.068   2.916   1.593 -0.4208 -0.2947  0.2170
 1696HOH     H1 5104   2.054   2.909   1.687 -0.6530  0.0827  0.2142
 1696HOH     H2 5105   1.981   2.930   1.556 -0.2891 -0.0764 -0.0184
 1697HOH      O 5106   0.622   3.445   2.113  0.1421  0.0325  0.4788
 1697HOH     H1 5107   0.575   3.386   2.173 -0.2459  0.2050  0.3508
 1697HOH     H2 5108   0.553   3.483   2.058  0.3704  0.7117  0.6486
 1698HOH      O 5109   2.250   1.311   1.343 -0.1788 -0.0874  0.1925
 1698HOH     H1 5110   2.324   1.310   1.402 -0.3448  0.0535  0.4047
 1698HOH     H2 5111   2.177   1.276   1.394 -0.4382  0.4754  0.2320
 1699HOH      O 5112  -0.018   0.380   0.857 -0.0876  0.0043  0.3036
 1699HOH     H1 5113   0.074   0.391   0.883  0.1268 -0.0019 -0.4056
 1699HOH     H2 5114  -0.018   0.397   0.763 -0.9670  0.8255  0.4267
 1700HOH      O 5115   0.679   1.147   3.706 -0.0205 -0.3223  0.6349
 1700HOH     H1 5116   0.639   1.175   3.789 -0.8796  0.9076 -0.1350
 1700HOH     H2 5117   0.605   1.120   3.652  0.3287  0.4556 -0.2795
 1701HOH      O 5118   1.478   2.665   1.379  0.1089 -0.1078  0.0911
 1701HOH     H1 5119   1.404   2.671   1.440 -0.9339 -0.3332 -1.0558
 1701HOH     H2 5120   1.467   2.740   1.321  0.9226 -0.0366  0.0117
 1702HOH      O 5121   2.347   1.443   2.500 -0.0459  0.5583  0.2391
 1702HOH     H1 5122   2.359   1.355   2.536  0.7220  0.4870 -0.1610
 1702HOH     H2 5123   2.266   1.437   2.448  0.5338 -0.2251 -0.6442
 1703HOH      O 5124   2.162   0.747   2.625 -0.2604 -0.2987  0.2064
 1703HOH     H1 5125   2.067   0.750   2.616 -0.2668  0.2718  0.3581
 1703HOH     H2 5126   2.189   0.671   2.574 -0.7974 -0.4625  0.1565
 1704HOH      O 5127   1.175   1.710   0.632  0.0463 -0.2216  0.3652
 1704HOH     H1 5128   1.222   1.753   0.560 -0.1739  0.1027  0.4132
 1704HOH     H2 5129   1.234   1.639   0.660  0.4159  0.0517  0.2924
 1705HOH      O 5130   1.674   0.308   2.862  0.7420  0.4944 -0.5776
 1705HOH     H1 5131   1.643   0.376   2.922 -0.1214 -0.1297 -0.2813
 1705HOH     H2 5132   1.738   0.258   2.914  0.3166  0.2194 -0.3094
 1706HOH      O 5133   0.675   0.407   3.073 -0.3952 -0.0059 -0.2145
 1706HOH     H1 5134   0.668   0.501   3.087  0.3817  0.0831 -0.3615
 1706HOH     H2 5135   0.744   0.379   3.133 -1.3145 -0.6707  0.5993
 1707HOH      O 5136   0.750   0.694   3.161  0.5331 -0.0469  0.1390
 1707HOH     H1 5137   0.741   0.716   3.068  0.5852  0.3520  0.2212
 1707HOH     H2 5138   0.750   0.779   3.205 -0.8896 -0.2581  0.6458
 1708HOH      O 5139   3.048   2.220   1.228  0.1403 -0.0301 -0.9950
 1708HOH     H1 5140   3.097   2.161   1.170  0.2005  0.1150 -1.0941
 1708HOH     H2 5141   3.029   2.296   1.173 -0.5616 -0.2544 -1.0863
 1709HOH      O 5142   0.236   1.366   3.474  0.0329  0.5104 -0.4168
 1709HOH     H1 5143   0.239   1.408   3.388 -0.4036  0.0972 -0.6408
 1709HOH     H2 5144   0.174   1.294   3.464 -1.3056  1.4109  0.6603
 1710HOH      O 5145   0.080   1.446   1.803 -0.0390  0.0775  0.1307
 1710HOH     H1 5146   0.107   1.489   1.884  0.8480 -0.0053 -0.0946
 1710HOH     H2 5147  -0.004   1.406   1.824  0.0197  0.3203  0.9133
 1711HOH      O 5148   0.528   2.513   0.205 -0.6743  0.1908 -0.3664
 1711HOH     H1 5149   0.460   2.446   0.202 -0.8605  0.2712  0.8759
 1711HOH     H2 5150   0.493   2.581   0.263  0.3503  0.3479  0.1244
 1712HOH      O 5151   3.596   3.154   2.171  0.3220 -0.0235 -0.8812
 1712HOH     H1 5152   3.562   3.147   2.082  0.2927 -0.4519 -0.8393
 1712HOH     H2 5153   3.684   3.191   2.160 -0.1146  1.0795 -0.9913
 1713HOH      O 5154   2.126   1.905   3.255 -0.3891 -0.2276 -0.1986
 1713HOH     H1 5155   2.125   1.845   3.180  0.3691 -0.9767  0.3500
 1713HOH     H2 5156   2.190   1.973   3.231  0.0441 -0.6058 -0.1447
 1714HOH      O 5157   2.108   1.273   0.846 -0.1613  0.2684  0.2659
 1714HOH     H1 5158   2.192   1.228   0.842 -0.2360  0.1626 -0.2080
 1714HOH     H2 5159   2.044   1.208   0.817 -0.4259  0.3139  0.7252
 1715HOH      O 5160   1.103   2.431   1.539  0.1118  0.8346  0.0505
 1715HOH     H1 5161   1.026   2.381   1.510 -0.1633  1.5407 -0.4965
 1715HOH     H2 5162   1.110   2.412   1.632  0.1450 -0.3749 -0.1591
 1716HOH      O 5163   0.092   3.057   1.463 -0.0729 -0.2588 -0.2887
 1716HOH     H1 5164   0.160   2.999   1.430 -0.1330 -0.6583  0.2496
 1716HOH     H2 5165   0.011   3.007   1.455 -0.1708 -0.1363 -0.0927
 1717HOH      O 5166   0.243   1.767   1.661 -0.0507 -0.7884 -0.1992
 1717HOH     H1 5167   0.310   1.802   1.719 -0.0398  0.0579 -0.6894
 1717HOH     H2 5168   0.292   1.723   1.591  0.0036 -0.2701 -0.4961
 1718HOH      O 5169   0.109   0.093   2.106 -0.1924  0.4523 -0.1799
 1718HOH     H1 5170   0.105   0.162   2.172  0.3518 -0.2169  0.5835
 1718HOH     H2 5171   0.178   0.122   2.046  0.1570  0.4993  0.2330
 1719HOH      O 5172   0.149   1.433   0.551 -0.2423 -0.0073 -0.3043
 1719HOH     H1 5173   0.095   1.358   0.528 -0.7477 -0.1057  1.0321
 1719HOH     H2 5174   0.237   1.410   0.522 -0.1480 -1.6477  1.0322
 1720HOH      O 5175   1.458   3.588   1.864 -1.0405  0.0003  0.0270
 1720HOH     H1 5176   1.421   3.676   1.856  1.0769  0.9526 -0.6688
 1720HOH     H2 5177   1.482   3.580   1.956 -0.3401  0.6137 -0.0853
 1721HOH      O 5178   1.482   2.385   1.627 -0.2473  0.5298  0.0137
 1721HOH     H1 5179   1.453   2.345   1.709  0.4399  0.0013  0.0165
 1721HOH     H2 5180   1.446   2.330   1.558  0.3147  0.1565  0.0063
 1722HOH      O 5181   1.857   1.776   0.621  0.2363  0.0372 -0.4400
 1722HOH     H1 5182   1.948   1.802   0.606  0.1484  0.4855 -0.2376
 1722HOH     H2 5183   1.830   1.828   0.697  0.2338 -1.0889  0.3959
 1723HOH      O 5184   3.694   1.228   2.880  0.8569  0.0825 -0.2188
 1723HOH     H1 5185   3.723   1.275   2.802  0.6786  0.0318 -0.3180
 1723HOH     H2 5186   3.764   1.242   2.944  0.4358  1.1735  0.0421
 1724HOH      O 5187   2.754   0.347   3.654 -0.3490 -1.0563 -0.5519
 1724HOH     H1 5188   2.755   0.265   3.703 -0.2562  0.4477  2.4043
 1724HOH     H2 5189   2.667   0.384   3.672  0.3353  0.3788  0.1480
 1725HOH      O 5190   0.262   2.373   1.514 -0.1303 -0.4975 -0.1040
 1725HOH     H1 5191   0.318   2.357   1.438  0.6488  0.0079  0.3382
 1725HOH     H2 5192   0.242   2.286   1.547  0.6071 -0.6978 -0.1403
 1726HOH      O 5193   1.198   3.479   3.506  0.1961 -0.6933  0.9519
 1726HOH     H1 5194   1.138   3.519   3.569  0.0362  1.0949 -0.1942
 1726HOH     H2 5195   1.144   3.463   3.429  1.0788  1.2205 -0.2181
 1727HOH      O 5196   2.723   2.528   0.952  0.0735 -0.5358 -0.4114
 1727HOH     H1 5197   2.709   2.612   0.995 -0.0908 -0.5261 -0.4839
 1727HOH     H2 5198   2.685   2.463   1.012 -0.1116 -0.5267 -0.5198
 1728HOH      O 5199   0.869   2.608   1.076 -0.0799  0.4125 -0.1551
 1728HOH     H1 5200   0.851   2.633   1.166 -0.5664 -0.4623  0.0155
 1728HOH     H2 5201   0.927   2.677   1.042 -0.2216  0.9674  0.6874
 1729HOH      O 5202   1.054   3.005   0.581 -0.1163 -0.3752  0.0417
 1729HOH     H1 5203   0.975   3.054   0.605 -0.0069 -0.4066  0.4772
 1729HOH     H2 5204   1.044   2.988   0.487 -1.3360 -1.6203  0.3183
 1730HOH      O 5205   3.602   3.530   3.618  0.6093 -0.5729  0.1397
 1730HOH     H1 5206   3.612   3.625   3.628 -0.2176 -0.3953 -0.5404
 1730HOH     H2 5207   3.690   3.495   3.632  0.7389  0.1708  1.5371
 1731HOH      O 5208   2.658   1.626   2.731  0.5836 -0.6146  0.2684
 1731HOH     H1 5209   2.733   1.584   2.690  0.8922 -0.8078  0.9922
 1731HOH     H2 5210   2.685   1.640   2.822 -0.1874 -0.5206  0.5027
 1732HOH      O 5211   0.298   0.538   1.294  0.3700  0.1418  0.0382
 1732HOH     H1 5212   0.369   0.489   1.335 -0.2023 -0.3646  0.4493
 1732HOH     H2 5213   0.245   0.570   1.367  0.3150  0.7539 -0.2503
   3.75598   3.75598   3.75598
