# Supplementary material for: Broadening the Scope of Binding Free Energy Calculations Using a Separated Topologies Approach
Source: J Chem Theory Comput. 2023 Jul 24;19(15):5058–76. doi: 10.1021/acs.jctc.3c00282 (PMC10413862; doi:10.1021/acs.jctc.3c00282)
Supplement: Supplementary file 2 — ct3c00282_si_002.zip [file ct3c00282_si_002.zip › SI_paper/BACE1/input/biphenyl/lig_06/complex.pdb]

CRYST1   85.992   85.992   85.992  90.00  90.00  90.00 P 1            
HETATM    1  C   ACE 1   1      50.611  23.579  51.643  0.00  0.00           C  
HETATM    2  O   ACE 1   1      51.524  24.210  52.235  0.00  0.00           O  
HETATM    3  CH3 ACE 1   1      49.179  24.131  51.658  0.00  0.00           C  
HETATM    4 HH31 ACE 1   1      48.776  23.416  52.376  0.00  0.00           H  
HETATM    5 HH32 ACE 1   1      49.077  25.094  52.158  0.00  0.00           H  
HETATM    6 HH33 ACE 1   1      48.677  24.227  50.695  0.00  0.00           H  
ATOM      7  N   THR 1   2      50.820  22.534  50.982  0.00  0.00           N  
ATOM      8  CA  THR 1   2      52.055  21.776  50.723  0.00  0.00           C  
ATOM      9  C   THR 1   2      52.667  22.290  49.441  0.00  0.00           C  
ATOM     10  O   THR 1   2      51.948  22.589  48.487  0.00  0.00           O  
ATOM     11  CB  THR 1   2      51.790  20.286  50.880  0.00  0.00           C  
ATOM     12  OG1 THR 1   2      50.853  19.929  49.981  0.00  0.00           O  
ATOM     13  CG2 THR 1   2      51.149  19.958  52.311  0.00  0.00           C  
ATOM     14  H   THR 1   2      49.996  22.008  50.727  0.00  0.00           H  
ATOM     15  HA  THR 1   2      52.713  22.025  51.556  0.00  0.00           H  
ATOM     16  HB  THR 1   2      52.725  19.773  50.654  0.00  0.00           H  
ATOM     17  HG1 THR 1   2      51.358  19.684  49.202  0.00  0.00           H  
ATOM     18 HG21 THR 1   2      51.240  18.916  52.618  0.00  0.00           H  
ATOM     19 HG22 THR 1   2      51.698  20.554  53.039  0.00  0.00           H  
ATOM     20 HG23 THR 1   2      50.091  20.212  52.245  0.00  0.00           H  
ATOM     21  N   THR 1   3      53.970  22.288  49.283  0.00  0.00           N  
ATOM     22  CA  THR 1   3      54.755  22.617  48.076  0.00  0.00           C  
ATOM     23  C   THR 1   3      54.604  21.485  47.004  0.00  0.00           C  
ATOM     24  O   THR 1   3      54.688  20.368  47.430  0.00  0.00           O  
ATOM     25  CB  THR 1   3      56.269  22.850  48.255  0.00  0.00           C  
ATOM     26  OG1 THR 1   3      56.776  21.697  48.868  0.00  0.00           O  
ATOM     27  CG2 THR 1   3      56.536  24.072  49.095  0.00  0.00           C  
ATOM     28  H   THR 1   3      54.511  21.848  50.013  0.00  0.00           H  
ATOM     29  HA  THR 1   3      54.333  23.547  47.696  0.00  0.00           H  
ATOM     30  HB  THR 1   3      56.732  23.005  47.281  0.00  0.00           H  
ATOM     31  HG1 THR 1   3      56.671  21.041  48.176  0.00  0.00           H  
ATOM     32 HG21 THR 1   3      57.595  24.325  49.149  0.00  0.00           H  
ATOM     33 HG22 THR 1   3      56.027  24.969  48.744  0.00  0.00           H  
ATOM     34 HG23 THR 1   3      56.286  23.908  50.143  0.00  0.00           H  
ATOM     35  N   GLY 1   4      54.535  21.763  45.671  0.00  0.00           N  
ATOM     36  CA  GLY 1   4      54.611  20.677  44.587  0.00  0.00           C  
ATOM     37  C   GLY 1   4      54.906  21.196  43.150  0.00  0.00           C  
ATOM     38  O   GLY 1   4      55.416  22.299  42.925  0.00  0.00           O  
ATOM     39  H   GLY 1   4      54.508  22.734  45.395  0.00  0.00           H  
ATOM     40  HA2 GLY 1   4      55.364  19.968  44.934  0.00  0.00           H  
ATOM     41  HA3 GLY 1   4      53.602  20.265  44.556  0.00  0.00           H  
ATOM     42  N   SER 1   5      54.401  20.399  42.079  0.00  0.00           N  
ATOM     43  CA  SER 1   5      54.317  20.912  40.698  0.00  0.00           C  
ATOM     44  C   SER 1   5      52.920  21.078  40.223  0.00  0.00           C  
ATOM     45  O   SER 1   5      52.092  20.135  40.354  0.00  0.00           O  
ATOM     46  CB  SER 1   5      55.010  19.907  39.730  0.00  0.00           C  
ATOM     47  OG  SER 1   5      55.136  20.371  38.329  0.00  0.00           O  
ATOM     48  H   SER 1   5      54.154  19.425  42.175  0.00  0.00           H  
ATOM     49  HA  SER 1   5      54.873  21.850  40.692  0.00  0.00           H  
ATOM     50  HB2 SER 1   5      55.994  19.687  40.144  0.00  0.00           H  
ATOM     51  HB3 SER 1   5      54.417  18.993  39.683  0.00  0.00           H  
ATOM     52  HG  SER 1   5      55.633  19.746  37.796  0.00  0.00           H  
ATOM     53  N   PHE 1   6      52.656  22.191  39.520  0.00  0.00           N  
ATOM     54  CA  PHE 1   6      51.401  22.638  38.891  0.00  0.00           C  
ATOM     55  C   PHE 1   6      51.438  23.169  37.450  0.00  0.00           C  
ATOM     56  O   PHE 1   6      50.873  24.190  37.119  0.00  0.00           O  
ATOM     57  CB  PHE 1   6      50.727  23.648  39.863  0.00  0.00           C  
ATOM     58  CG  PHE 1   6      50.430  23.142  41.231  0.00  0.00           C  
ATOM     59  CD1 PHE 1   6      51.391  22.891  42.271  0.00  0.00           C  
ATOM     60  CD2 PHE 1   6      49.096  22.876  41.602  0.00  0.00           C  
ATOM     61  CE1 PHE 1   6      51.037  22.336  43.505  0.00  0.00           C  
ATOM     62  CE2 PHE 1   6      48.737  22.422  42.897  0.00  0.00           C  
ATOM     63  CZ  PHE 1   6      49.744  22.050  43.820  0.00  0.00           C  
ATOM     64  H   PHE 1   6      53.291  22.975  39.554  0.00  0.00           H  
ATOM     65  HA  PHE 1   6      50.694  21.809  38.857  0.00  0.00           H  
ATOM     66  HB2 PHE 1   6      51.401  24.490  40.019  0.00  0.00           H  
ATOM     67  HB3 PHE 1   6      49.749  23.959  39.496  0.00  0.00           H  
ATOM     68  HD1 PHE 1   6      52.435  23.015  42.025  0.00  0.00           H  
ATOM     69  HD2 PHE 1   6      48.364  23.092  40.838  0.00  0.00           H  
ATOM     70  HE1 PHE 1   6      51.739  22.436  44.319  0.00  0.00           H  
ATOM     71  HE2 PHE 1   6      47.701  22.136  43.009  0.00  0.00           H  
ATOM     72  HZ  PHE 1   6      49.406  21.668  44.771  0.00  0.00           H  
ATOM     73  N   VAL 1   7      52.196  22.486  36.522  0.00  0.00           N  
ATOM     74  CA  VAL 1   7      52.669  23.184  35.300  0.00  0.00           C  
ATOM     75  C   VAL 1   7      51.485  23.423  34.381  0.00  0.00           C  
ATOM     76  O   VAL 1   7      51.618  24.319  33.539  0.00  0.00           O  
ATOM     77  CB  VAL 1   7      53.878  22.345  34.685  0.00  0.00           C  
ATOM     78  CG1 VAL 1   7      53.326  21.246  33.736  0.00  0.00           C  
ATOM     79  CG2 VAL 1   7      54.899  23.377  34.004  0.00  0.00           C  
ATOM     80  H   VAL 1   7      52.480  21.566  36.826  0.00  0.00           H  
ATOM     81  HA  VAL 1   7      52.994  24.198  35.531  0.00  0.00           H  
ATOM     82  HB  VAL 1   7      54.405  21.871  35.513  0.00  0.00           H  
ATOM     83 HG11 VAL 1   7      52.922  21.738  32.851  0.00  0.00           H  
ATOM     84 HG12 VAL 1   7      54.158  20.579  33.512  0.00  0.00           H  
ATOM     85 HG13 VAL 1   7      52.561  20.715  34.304  0.00  0.00           H  
ATOM     86 HG21 VAL 1   7      55.218  24.009  34.834  0.00  0.00           H  
ATOM     87 HG22 VAL 1   7      55.801  22.852  33.690  0.00  0.00           H  
ATOM     88 HG23 VAL 1   7      54.347  23.903  33.225  0.00  0.00           H  
ATOM     89  N   GLU 1   8      50.303  22.856  34.656  0.00  0.00           N  
ATOM     90  CA  GLU 1   8      49.078  23.161  33.995  0.00  0.00           C  
ATOM     91  C   GLU 1   8      48.726  24.627  34.162  0.00  0.00           C  
ATOM     92  O   GLU 1   8      48.221  25.264  33.217  0.00  0.00           O  
ATOM     93  CB  GLU 1   8      47.897  22.183  34.434  0.00  0.00           C  
ATOM     94  CG  GLU 1   8      48.003  20.837  33.705  0.00  0.00           C  
ATOM     95  CD  GLU 1   8      48.204  21.029  32.235  0.00  0.00           C  
ATOM     96  OE1 GLU 1   8      47.249  21.404  31.575  0.00  0.00           O  
ATOM     97  OE2 GLU 1   8      49.284  20.769  31.686  0.00  0.00           O  
ATOM     98  H   GLU 1   8      50.202  22.114  35.334  0.00  0.00           H  
ATOM     99  HA  GLU 1   8      49.346  23.099  32.940  0.00  0.00           H  
ATOM    100  HB2 GLU 1   8      47.936  22.054  35.515  0.00  0.00           H  
ATOM    101  HB3 GLU 1   8      46.971  22.723  34.235  0.00  0.00           H  
ATOM    102  HG2 GLU 1   8      48.823  20.220  34.074  0.00  0.00           H  
ATOM    103  HG3 GLU 1   8      47.090  20.266  33.874  0.00  0.00           H  
ATOM    104  N   MET 1   9      48.823  25.178  35.355  0.00  0.00           N  
ATOM    105  CA  MET 1   9      48.655  26.596  35.685  0.00  0.00           C  
ATOM    106  C   MET 1   9      49.977  27.403  35.545  0.00  0.00           C  
ATOM    107  O   MET 1   9      49.830  28.640  35.665  0.00  0.00           O  
ATOM    108  CB  MET 1   9      48.282  26.648  37.212  0.00  0.00           C  
ATOM    109  CG  MET 1   9      46.706  26.381  37.426  0.00  0.00           C  
ATOM    110  SD  MET 1   9      46.294  25.825  39.101  0.00  0.00           S  
ATOM    111  CE  MET 1   9      46.412  24.073  38.896  0.00  0.00           C  
ATOM    112  H   MET 1   9      49.145  24.518  36.048  0.00  0.00           H  
ATOM    113  HA  MET 1   9      47.896  27.060  35.056  0.00  0.00           H  
ATOM    114  HB2 MET 1   9      48.834  25.835  37.682  0.00  0.00           H  
ATOM    115  HB3 MET 1   9      48.500  27.609  37.678  0.00  0.00           H  
ATOM    116  HG2 MET 1   9      46.184  27.305  37.177  0.00  0.00           H  
ATOM    117  HG3 MET 1   9      46.374  25.622  36.718  0.00  0.00           H  
ATOM    118  HE1 MET 1   9      45.546  23.662  38.376  0.00  0.00           H  
ATOM    119  HE2 MET 1   9      47.410  23.836  38.527  0.00  0.00           H  
ATOM    120  HE3 MET 1   9      46.379  23.708  39.922  0.00  0.00           H  
ATOM    121  N   VAL 1  10      51.195  26.859  35.463  0.00  0.00           N  
ATOM    122  CA  VAL 1  10      52.370  27.734  35.300  0.00  0.00           C  
ATOM    123  C   VAL 1  10      52.423  28.508  33.965  0.00  0.00           C  
ATOM    124  O   VAL 1  10      51.956  27.993  32.898  0.00  0.00           O  
ATOM    125  CB  VAL 1  10      53.675  26.887  35.436  0.00  0.00           C  
ATOM    126  CG1 VAL 1  10      54.989  27.540  35.084  0.00  0.00           C  
ATOM    127  CG2 VAL 1  10      53.900  26.437  36.885  0.00  0.00           C  
ATOM    128  H   VAL 1  10      51.374  25.870  35.564  0.00  0.00           H  
ATOM    129  HA  VAL 1  10      52.401  28.404  36.159  0.00  0.00           H  
ATOM    130  HB  VAL 1  10      53.530  26.043  34.761  0.00  0.00           H  
ATOM    131 HG11 VAL 1  10      55.032  28.554  35.481  0.00  0.00           H  
ATOM    132 HG12 VAL 1  10      55.828  26.959  35.467  0.00  0.00           H  
ATOM    133 HG13 VAL 1  10      55.084  27.517  33.998  0.00  0.00           H  
ATOM    134 HG21 VAL 1  10      54.633  25.630  36.889  0.00  0.00           H  
ATOM    135 HG22 VAL 1  10      54.140  27.195  37.630  0.00  0.00           H  
ATOM    136 HG23 VAL 1  10      52.993  25.988  37.291  0.00  0.00           H  
ATOM    137  N   ASP 1  11      52.853  29.743  33.957  0.00  0.00           N  
ATOM    138  CA  ASP 1  11      52.854  30.681  32.826  0.00  0.00           C  
ATOM    139  C   ASP 1  11      51.455  31.032  32.211  0.00  0.00           C  
ATOM    140  O   ASP 1  11      51.452  31.508  31.050  0.00  0.00           O  
ATOM    141  CB  ASP 1  11      53.901  30.229  31.828  0.00  0.00           C  
ATOM    142  CG  ASP 1  11      54.077  31.128  30.576  0.00  0.00           C  
ATOM    143  OD1 ASP 1  11      54.188  32.399  30.778  0.00  0.00           O  
ATOM    144  OD2 ASP 1  11      54.123  30.631  29.417  0.00  0.00           O  
ATOM    145  H   ASP 1  11      53.184  30.090  34.846  0.00  0.00           H  
ATOM    146  HA  ASP 1  11      53.227  31.576  33.323  0.00  0.00           H  
ATOM    147  HB2 ASP 1  11      54.876  30.118  32.303  0.00  0.00           H  
ATOM    148  HB3 ASP 1  11      53.555  29.271  31.439  0.00  0.00           H  
ATOM    149  N   ASN 1  12      50.299  30.823  32.816  0.00  0.00           N  
ATOM    150  CA  ASN 1  12      48.961  31.085  32.274  0.00  0.00           C  
ATOM    151  C   ASN 1  12      48.439  32.583  32.189  0.00  0.00           C  
ATOM    152  O   ASN 1  12      47.355  32.857  31.629  0.00  0.00           O  
ATOM    153  CB  ASN 1  12      47.957  30.239  33.075  0.00  0.00           C  
ATOM    154  CG  ASN 1  12      47.826  30.532  34.518  0.00  0.00           C  
ATOM    155  OD1 ASN 1  12      48.396  31.478  35.087  0.00  0.00           O  
ATOM    156  ND2 ASN 1  12      47.151  29.803  35.293  0.00  0.00           N  
ATOM    157  H   ASN 1  12      50.376  30.693  33.814  0.00  0.00           H  
ATOM    158  HA  ASN 1  12      49.083  30.826  31.222  0.00  0.00           H  
ATOM    159  HB2 ASN 1  12      47.023  30.127  32.525  0.00  0.00           H  
ATOM    160  HB3 ASN 1  12      48.301  29.205  33.091  0.00  0.00           H  
ATOM    161 HD21 ASN 1  12      47.096  30.091  36.260  0.00  0.00           H  
ATOM    162 HD22 ASN 1  12      46.688  28.998  34.894  0.00  0.00           H  
ATOM    163  N   LEU 1  13      49.143  33.582  32.790  0.00  0.00           N  
ATOM    164  CA  LEU 1  13      48.951  34.967  32.742  0.00  0.00           C  
ATOM    165  C   LEU 1  13      49.645  35.569  31.572  0.00  0.00           C  
ATOM    166  O   LEU 1  13      50.795  35.279  31.204  0.00  0.00           O  
ATOM    167  CB  LEU 1  13      49.350  35.575  34.081  0.00  0.00           C  
ATOM    168  CG  LEU 1  13      48.705  34.999  35.323  0.00  0.00           C  
ATOM    169  CD1 LEU 1  13      49.158  35.834  36.560  0.00  0.00           C  
ATOM    170  CD2 LEU 1  13      47.253  34.585  35.243  0.00  0.00           C  
ATOM    171  H   LEU 1  13      49.877  33.226  33.386  0.00  0.00           H  
ATOM    172  HA  LEU 1  13      47.892  35.191  32.614  0.00  0.00           H  
ATOM    173  HB2 LEU 1  13      50.437  35.549  34.157  0.00  0.00           H  
ATOM    174  HB3 LEU 1  13      49.048  36.622  34.068  0.00  0.00           H  
ATOM    175  HG  LEU 1  13      49.218  34.043  35.429  0.00  0.00           H  
ATOM    176 HD11 LEU 1  13      48.813  36.861  36.446  0.00  0.00           H  
ATOM    177 HD12 LEU 1  13      48.787  35.412  37.494  0.00  0.00           H  
ATOM    178 HD13 LEU 1  13      50.247  35.802  36.543  0.00  0.00           H  
ATOM    179 HD21 LEU 1  13      47.048  34.219  34.237  0.00  0.00           H  
ATOM    180 HD22 LEU 1  13      47.029  33.866  36.031  0.00  0.00           H  
ATOM    181 HD23 LEU 1  13      46.649  35.477  35.409  0.00  0.00           H  
ATOM    182  N   ARG 1  14      48.919  36.493  30.864  0.00  0.00           N  
ATOM    183  CA  ARG 1  14      49.153  37.243  29.626  0.00  0.00           C  
ATOM    184  C   ARG 1  14      48.556  38.641  29.876  0.00  0.00           C  
ATOM    185  O   ARG 1  14      47.803  38.918  30.797  0.00  0.00           O  
ATOM    186  CB  ARG 1  14      48.527  36.500  28.415  0.00  0.00           C  
ATOM    187  CG  ARG 1  14      49.217  35.239  27.825  0.00  0.00           C  
ATOM    188  CD  ARG 1  14      50.699  35.324  27.598  0.00  0.00           C  
ATOM    189  NE  ARG 1  14      51.396  34.076  27.226  0.00  0.00           N  
ATOM    190  CZ  ARG 1  14      52.241  33.401  28.037  0.00  0.00           C  
ATOM    191  NH1 ARG 1  14      52.809  32.307  27.594  0.00  0.00           N  
ATOM    192  NH2 ARG 1  14      52.400  33.657  29.281  0.00  0.00           N  
ATOM    193  H   ARG 1  14      47.961  36.657  31.139  0.00  0.00           H  
ATOM    194  HA  ARG 1  14      50.200  37.485  29.445  0.00  0.00           H  
ATOM    195  HB2 ARG 1  14      47.461  36.336  28.578  0.00  0.00           H  
ATOM    196  HB3 ARG 1  14      48.514  37.194  27.574  0.00  0.00           H  
ATOM    197  HG2 ARG 1  14      49.013  34.473  28.573  0.00  0.00           H  
ATOM    198  HG3 ARG 1  14      48.780  34.963  26.866  0.00  0.00           H  
ATOM    199  HD2 ARG 1  14      50.888  35.892  26.687  0.00  0.00           H  
ATOM    200  HD3 ARG 1  14      51.098  35.794  28.497  0.00  0.00           H  
ATOM    201  HE  ARG 1  14      51.409  33.844  26.243  0.00  0.00           H  
ATOM    202 HH11 ARG 1  14      53.459  31.788  28.167  0.00  0.00           H  
ATOM    203 HH12 ARG 1  14      52.696  32.060  26.621  0.00  0.00           H  
ATOM    204 HH21 ARG 1  14      52.950  33.027  29.847  0.00  0.00           H  
ATOM    205 HH22 ARG 1  14      51.863  34.357  29.772  0.00  0.00           H  
ATOM    206  N   GLY 1  15      48.956  39.620  29.062  0.00  0.00           N  
ATOM    207  CA  GLY 1  15      48.620  41.042  29.252  0.00  0.00           C  
ATOM    208  C   GLY 1  15      49.673  41.933  28.663  0.00  0.00           C  
ATOM    209  O   GLY 1  15      50.727  41.458  28.211  0.00  0.00           O  
ATOM    210  H   GLY 1  15      49.478  39.345  28.242  0.00  0.00           H  
ATOM    211  HA2 GLY 1  15      47.654  41.278  28.805  0.00  0.00           H  
ATOM    212  HA3 GLY 1  15      48.651  41.284  30.315  0.00  0.00           H  
ATOM    213  N   LYS 1  16      49.427  43.309  28.724  0.00  0.00           N  
ATOM    214  CA  LYS 1  16      50.462  44.291  28.219  0.00  0.00           C  
ATOM    215  C   LYS 1  16      50.836  45.229  29.415  0.00  0.00           C  
ATOM    216  O   LYS 1  16      50.172  45.323  30.467  0.00  0.00           O  
ATOM    217  CB  LYS 1  16      49.714  45.215  27.134  0.00  0.00           C  
ATOM    218  CG  LYS 1  16      49.467  44.414  25.848  0.00  0.00           C  
ATOM    219  CD  LYS 1  16      48.814  45.434  24.828  0.00  0.00           C  
ATOM    220  CE  LYS 1  16      48.204  44.742  23.590  0.00  0.00           C  
ATOM    221  NZ  LYS 1  16      47.779  45.916  22.705  0.00  0.00           N  
ATOM    222  H   LYS 1  16      48.562  43.662  29.108  0.00  0.00           H  
ATOM    223  HA  LYS 1  16      51.362  43.836  27.806  0.00  0.00           H  
ATOM    224  HB2 LYS 1  16      48.845  45.593  27.672  0.00  0.00           H  
ATOM    225  HB3 LYS 1  16      50.389  46.045  26.925  0.00  0.00           H  
ATOM    226  HG2 LYS 1  16      50.372  43.964  25.440  0.00  0.00           H  
ATOM    227  HG3 LYS 1  16      48.691  43.673  26.042  0.00  0.00           H  
ATOM    228  HD2 LYS 1  16      48.117  46.036  25.412  0.00  0.00           H  
ATOM    229  HD3 LYS 1  16      49.616  46.103  24.516  0.00  0.00           H  
ATOM    230  HE2 LYS 1  16      48.963  44.171  23.056  0.00  0.00           H  
ATOM    231  HE3 LYS 1  16      47.309  44.228  23.943  0.00  0.00           H  
ATOM    232  HZ1 LYS 1  16      48.557  46.427  22.313  0.00  0.00           H  
ATOM    233  HZ2 LYS 1  16      47.179  45.644  21.939  0.00  0.00           H  
ATOM    234  HZ3 LYS 1  16      47.191  46.537  23.243  0.00  0.00           H  
ATOM    235  N   SER 1  17      52.028  45.915  29.315  0.00  0.00           N  
ATOM    236  CA  SER 1  17      52.467  46.824  30.420  0.00  0.00           C  
ATOM    237  C   SER 1  17      51.545  47.958  30.761  0.00  0.00           C  
ATOM    238  O   SER 1  17      51.018  48.728  29.944  0.00  0.00           O  
ATOM    239  CB  SER 1  17      53.889  47.350  30.177  0.00  0.00           C  
ATOM    240  OG  SER 1  17      54.840  46.290  30.451  0.00  0.00           O  
ATOM    241  H   SER 1  17      52.674  45.624  28.595  0.00  0.00           H  
ATOM    242  HA  SER 1  17      52.535  46.150  31.274  0.00  0.00           H  
ATOM    243  HB2 SER 1  17      53.977  47.679  29.141  0.00  0.00           H  
ATOM    244  HB3 SER 1  17      54.088  48.163  30.876  0.00  0.00           H  
ATOM    245  HG  SER 1  17      54.632  45.905  31.306  0.00  0.00           H  
ATOM    246  N   GLY 1  18      51.380  48.152  32.078  0.00  0.00           N  
ATOM    247  CA  GLY 1  18      50.447  49.135  32.638  0.00  0.00           C  
ATOM    248  C   GLY 1  18      48.962  48.900  32.360  0.00  0.00           C  
ATOM    249  O   GLY 1  18      48.087  49.480  33.039  0.00  0.00           O  
ATOM    250  H   GLY 1  18      51.889  47.447  32.593  0.00  0.00           H  
ATOM    251  HA2 GLY 1  18      50.554  49.049  33.719  0.00  0.00           H  
ATOM    252  HA3 GLY 1  18      50.668  50.138  32.271  0.00  0.00           H  
ATOM    253  N   GLN 1  19      48.503  48.019  31.490  0.00  0.00           N  
ATOM    254  CA  GLN 1  19      47.127  47.675  31.204  0.00  0.00           C  
ATOM    255  C   GLN 1  19      46.639  46.433  31.926  0.00  0.00           C  
ATOM    256  O   GLN 1  19      45.455  46.047  31.826  0.00  0.00           O  
ATOM    257  CB  GLN 1  19      47.013  47.596  29.621  0.00  0.00           C  
ATOM    258  CG  GLN 1  19      47.302  48.904  28.928  0.00  0.00           C  
ATOM    259  CD  GLN 1  19      46.860  48.912  27.532  0.00  0.00           C  
ATOM    260  OE1 GLN 1  19      46.886  47.937  26.767  0.00  0.00           O  
ATOM    261  NE2 GLN 1  19      46.407  50.002  26.942  0.00  0.00           N  
ATOM    262  H   GLN 1  19      49.200  47.686  30.839  0.00  0.00           H  
ATOM    263  HA  GLN 1  19      46.527  48.543  31.479  0.00  0.00           H  
ATOM    264  HB2 GLN 1  19      47.492  46.671  29.301  0.00  0.00           H  
ATOM    265  HB3 GLN 1  19      45.962  47.378  29.427  0.00  0.00           H  
ATOM    266  HG2 GLN 1  19      46.801  49.775  29.350  0.00  0.00           H  
ATOM    267  HG3 GLN 1  19      48.380  49.061  28.959  0.00  0.00           H  
ATOM    268 HE21 GLN 1  19      46.002  49.958  26.017  0.00  0.00           H  
ATOM    269 HE22 GLN 1  19      46.322  50.890  27.417  0.00  0.00           H  
ATOM    270  N   GLY 1  20      47.530  45.844  32.694  0.00  0.00           N  
ATOM    271  CA  GLY 1  20      47.239  44.702  33.567  0.00  0.00           C  
ATOM    272  C   GLY 1  20      46.846  43.366  32.928  0.00  0.00           C  
ATOM    273  O   GLY 1  20      46.492  43.263  31.745  0.00  0.00           O  
ATOM    274  H   GLY 1  20      48.473  46.207  32.675  0.00  0.00           H  
ATOM    275  HA2 GLY 1  20      48.184  44.674  34.110  0.00  0.00           H  
ATOM    276  HA3 GLY 1  20      46.388  44.989  34.184  0.00  0.00           H  
ATOM    277  N   TYR 1  21      47.094  42.339  33.759  0.00  0.00           N  
ATOM    278  CA  TYR 1  21      47.174  40.919  33.399  0.00  0.00           C  
ATOM    279  C   TYR 1  21      45.687  40.321  33.401  0.00  0.00           C  
ATOM    280  O   TYR 1  21      44.778  40.667  34.087  0.00  0.00           O  
ATOM    281  CB  TYR 1  21      48.046  40.086  34.409  0.00  0.00           C  
ATOM    282  CG  TYR 1  21      49.510  40.449  34.538  0.00  0.00           C  
ATOM    283  CD1 TYR 1  21      49.827  41.397  35.479  0.00  0.00           C  
ATOM    284  CD2 TYR 1  21      50.530  39.665  33.917  0.00  0.00           C  
ATOM    285  CE1 TYR 1  21      51.186  41.664  35.775  0.00  0.00           C  
ATOM    286  CE2 TYR 1  21      51.886  39.957  34.158  0.00  0.00           C  
ATOM    287  CZ  TYR 1  21      52.221  40.973  35.084  0.00  0.00           C  
ATOM    288  OH  TYR 1  21      53.431  41.225  35.344  0.00  0.00           O  
ATOM    289  H   TYR 1  21      47.041  42.514  34.752  0.00  0.00           H  
ATOM    290  HA  TYR 1  21      47.525  40.834  32.371  0.00  0.00           H  
ATOM    291  HB2 TYR 1  21      47.550  40.083  35.379  0.00  0.00           H  
ATOM    292  HB3 TYR 1  21      48.093  39.061  34.041  0.00  0.00           H  
ATOM    293  HD1 TYR 1  21      49.026  41.992  35.893  0.00  0.00           H  
ATOM    294  HD2 TYR 1  21      50.266  39.020  33.092  0.00  0.00           H  
ATOM    295  HE1 TYR 1  21      51.488  42.415  36.491  0.00  0.00           H  
ATOM    296  HE2 TYR 1  21      52.728  39.565  33.606  0.00  0.00           H  
ATOM    297  HH  TYR 1  21      53.535  42.048  35.827  0.00  0.00           H  
ATOM    298  N   TYR 1  22      45.513  39.315  32.535  0.00  0.00           N  
ATOM    299  CA  TYR 1  22      44.326  38.513  32.220  0.00  0.00           C  
ATOM    300  C   TYR 1  22      44.635  37.013  32.251  0.00  0.00           C  
ATOM    301  O   TYR 1  22      45.767  36.585  32.082  0.00  0.00           O  
ATOM    302  CB  TYR 1  22      43.740  39.063  30.937  0.00  0.00           C  
ATOM    303  CG  TYR 1  22      44.521  39.055  29.683  0.00  0.00           C  
ATOM    304  CD1 TYR 1  22      44.762  37.832  28.967  0.00  0.00           C  
ATOM    305  CD2 TYR 1  22      45.081  40.230  29.170  0.00  0.00           C  
ATOM    306  CE1 TYR 1  22      45.319  37.839  27.681  0.00  0.00           C  
ATOM    307  CE2 TYR 1  22      45.699  40.209  27.905  0.00  0.00           C  
ATOM    308  CZ  TYR 1  22      45.825  38.991  27.158  0.00  0.00           C  
ATOM    309  OH  TYR 1  22      46.479  39.064  25.953  0.00  0.00           O  
ATOM    310  H   TYR 1  22      46.349  39.132  31.998  0.00  0.00           H  
ATOM    311  HA  TYR 1  22      43.599  38.595  33.029  0.00  0.00           H  
ATOM    312  HB2 TYR 1  22      42.789  38.559  30.765  0.00  0.00           H  
ATOM    313  HB3 TYR 1  22      43.414  40.084  31.135  0.00  0.00           H  
ATOM    314  HD1 TYR 1  22      44.441  36.873  29.346  0.00  0.00           H  
ATOM    315  HD2 TYR 1  22      45.072  41.176  29.690  0.00  0.00           H  
ATOM    316  HE1 TYR 1  22      45.343  36.900  27.148  0.00  0.00           H  
ATOM    317  HE2 TYR 1  22      46.246  41.031  27.468  0.00  0.00           H  
ATOM    318  HH  TYR 1  22      46.774  38.174  25.749  0.00  0.00           H  
ATOM    319  N   VAL 1  23      43.646  36.244  32.734  0.00  0.00           N  
ATOM    320  CA  VAL 1  23      43.533  34.745  32.733  0.00  0.00           C  
ATOM    321  C   VAL 1  23      42.478  34.287  31.818  0.00  0.00           C  
ATOM    322  O   VAL 1  23      41.441  34.947  31.813  0.00  0.00           O  
ATOM    323  CB  VAL 1  23      43.447  34.265  34.196  0.00  0.00           C  
ATOM    324  CG1 VAL 1  23      42.020  34.281  34.874  0.00  0.00           C  
ATOM    325  CG2 VAL 1  23      43.874  32.797  34.226  0.00  0.00           C  
ATOM    326  H   VAL 1  23      42.765  36.737  32.751  0.00  0.00           H  
ATOM    327  HA  VAL 1  23      44.478  34.391  32.320  0.00  0.00           H  
ATOM    328  HB  VAL 1  23      44.190  34.823  34.765  0.00  0.00           H  
ATOM    329 HG11 VAL 1  23      41.354  33.670  34.265  0.00  0.00           H  
ATOM    330 HG12 VAL 1  23      42.018  34.023  35.933  0.00  0.00           H  
ATOM    331 HG13 VAL 1  23      41.716  35.327  34.827  0.00  0.00           H  
ATOM    332 HG21 VAL 1  23      44.859  32.619  33.794  0.00  0.00           H  
ATOM    333 HG22 VAL 1  23      43.985  32.560  35.284  0.00  0.00           H  
ATOM    334 HG23 VAL 1  23      43.241  32.075  33.709  0.00  0.00           H  
ATOM    335  N   GLU 1  24      42.750  33.287  30.948  0.00  0.00           N  
ATOM    336  CA  GLU 1  24      41.718  32.706  29.988  0.00  0.00           C  
ATOM    337  C   GLU 1  24      40.649  31.813  30.723  0.00  0.00           C  
ATOM    338  O   GLU 1  24      40.988  30.990  31.547  0.00  0.00           O  
ATOM    339  CB  GLU 1  24      42.457  32.004  28.819  0.00  0.00           C  
ATOM    340  CG  GLU 1  24      41.440  31.196  27.933  0.00  0.00           C  
ATOM    341  CD  GLU 1  24      42.101  30.663  26.704  0.00  0.00           C  
ATOM    342  OE1 GLU 1  24      42.029  31.368  25.687  0.00  0.00           O  
ATOM    343  OE2 GLU 1  24      42.740  29.603  26.761  0.00  0.00           O  
ATOM    344  H   GLU 1  24      43.608  32.756  30.958  0.00  0.00           H  
ATOM    345  HA  GLU 1  24      41.225  33.538  29.485  0.00  0.00           H  
ATOM    346  HB2 GLU 1  24      43.018  32.750  28.256  0.00  0.00           H  
ATOM    347  HB3 GLU 1  24      43.179  31.332  29.282  0.00  0.00           H  
ATOM    348  HG2 GLU 1  24      40.947  30.353  28.418  0.00  0.00           H  
ATOM    349  HG3 GLU 1  24      40.612  31.782  27.533  0.00  0.00           H  
ATOM    350  N   MET 1  25      39.341  32.101  30.422  0.00  0.00           N  
ATOM    351  CA  MET 1  25      38.165  31.525  31.108  0.00  0.00           C  
ATOM    352  C   MET 1  25      37.050  31.008  30.093  0.00  0.00           C  
ATOM    353  O   MET 1  25      36.922  31.505  28.959  0.00  0.00           O  
ATOM    354  CB  MET 1  25      37.555  32.591  32.020  0.00  0.00           C  
ATOM    355  CG  MET 1  25      38.615  33.162  32.939  0.00  0.00           C  
ATOM    356  SD  MET 1  25      38.121  33.993  34.470  0.00  0.00           S  
ATOM    357  CE  MET 1  25      37.497  32.525  35.330  0.00  0.00           C  
ATOM    358  H   MET 1  25      39.189  32.751  29.663  0.00  0.00           H  
ATOM    359  HA  MET 1  25      38.410  30.618  31.661  0.00  0.00           H  
ATOM    360  HB2 MET 1  25      37.246  33.416  31.379  0.00  0.00           H  
ATOM    361  HB3 MET 1  25      36.651  32.219  32.502  0.00  0.00           H  
ATOM    362  HG2 MET 1  25      39.408  32.460  33.194  0.00  0.00           H  
ATOM    363  HG3 MET 1  25      39.128  33.954  32.393  0.00  0.00           H  
ATOM    364  HE1 MET 1  25      38.332  31.835  35.452  0.00  0.00           H  
ATOM    365  HE2 MET 1  25      37.176  32.884  36.308  0.00  0.00           H  
ATOM    366  HE3 MET 1  25      36.643  31.987  34.918  0.00  0.00           H  
ATOM    367  N   THR 1  26      36.354  29.996  30.609  0.00  0.00           N  
ATOM    368  CA  THR 1  26      35.101  29.613  29.976  0.00  0.00           C  
ATOM    369  C   THR 1  26      33.810  30.304  30.585  0.00  0.00           C  
ATOM    370  O   THR 1  26      33.670  30.480  31.794  0.00  0.00           O  
ATOM    371  CB  THR 1  26      34.894  28.067  29.965  0.00  0.00           C  
ATOM    372  OG1 THR 1  26      34.628  27.498  31.184  0.00  0.00           O  
ATOM    373  CG2 THR 1  26      36.085  27.243  29.429  0.00  0.00           C  
ATOM    374  H   THR 1  26      36.667  29.601  31.485  0.00  0.00           H  
ATOM    375  HA  THR 1  26      35.026  29.834  28.911  0.00  0.00           H  
ATOM    376  HB  THR 1  26      34.072  27.803  29.300  0.00  0.00           H  
ATOM    377  HG1 THR 1  26      33.674  27.444  31.280  0.00  0.00           H  
ATOM    378 HG21 THR 1  26      36.921  27.286  30.128  0.00  0.00           H  
ATOM    379 HG22 THR 1  26      35.715  26.242  29.208  0.00  0.00           H  
ATOM    380 HG23 THR 1  26      36.275  27.858  28.550  0.00  0.00           H  
ATOM    381  N   VAL 1  27      32.760  30.466  29.741  0.00  0.00           N  
ATOM    382  CA  VAL 1  27      31.368  30.838  30.142  0.00  0.00           C  
ATOM    383  C   VAL 1  27      30.281  30.242  29.266  0.00  0.00           C  
ATOM    384  O   VAL 1  27      30.351  30.263  28.002  0.00  0.00           O  
ATOM    385  CB  VAL 1  27      31.240  32.369  30.249  0.00  0.00           C  
ATOM    386  CG1 VAL 1  27      29.981  32.790  31.051  0.00  0.00           C  
ATOM    387  CG2 VAL 1  27      32.429  33.129  30.776  0.00  0.00           C  
ATOM    388  H   VAL 1  27      32.897  30.379  28.744  0.00  0.00           H  
ATOM    389  HA  VAL 1  27      31.206  30.388  31.121  0.00  0.00           H  
ATOM    390  HB  VAL 1  27      31.022  32.743  29.249  0.00  0.00           H  
ATOM    391 HG11 VAL 1  27      29.175  32.087  30.841  0.00  0.00           H  
ATOM    392 HG12 VAL 1  27      30.263  32.883  32.100  0.00  0.00           H  
ATOM    393 HG13 VAL 1  27      29.838  33.832  30.763  0.00  0.00           H  
ATOM    394 HG21 VAL 1  27      32.377  34.218  30.773  0.00  0.00           H  
ATOM    395 HG22 VAL 1  27      32.690  32.770  31.771  0.00  0.00           H  
ATOM    396 HG23 VAL 1  27      33.249  32.936  30.085  0.00  0.00           H  
ATOM    397  N   GLY 1  28      29.299  29.551  29.824  0.00  0.00           N  
ATOM    398  CA  GLY 1  28      28.214  28.916  29.028  0.00  0.00           C  
ATOM    399  C   GLY 1  28      28.452  27.452  28.529  0.00  0.00           C  
ATOM    400  O   GLY 1  28      29.490  26.879  28.819  0.00  0.00           O  
ATOM    401  H   GLY 1  28      29.155  29.516  30.823  0.00  0.00           H  
ATOM    402  HA2 GLY 1  28      27.287  28.877  29.599  0.00  0.00           H  
ATOM    403  HA3 GLY 1  28      28.040  29.502  28.126  0.00  0.00           H  
ATOM    404  N   SER 1  29      27.401  26.896  27.928  0.00  0.00           N  
ATOM    405  CA  SER 1  29      27.244  25.550  27.335  0.00  0.00           C  
ATOM    406  C   SER 1  29      26.650  25.736  25.979  0.00  0.00           C  
ATOM    407  O   SER 1  29      25.451  26.095  26.039  0.00  0.00           O  
ATOM    408  CB  SER 1  29      26.268  24.816  28.329  0.00  0.00           C  
ATOM    409  OG  SER 1  29      26.876  24.455  29.594  0.00  0.00           O  
ATOM    410  H   SER 1  29      26.560  27.455  27.948  0.00  0.00           H  
ATOM    411  HA  SER 1  29      28.207  25.041  27.337  0.00  0.00           H  
ATOM    412  HB2 SER 1  29      25.399  25.399  28.632  0.00  0.00           H  
ATOM    413  HB3 SER 1  29      26.061  23.903  27.770  0.00  0.00           H  
ATOM    414  HG  SER 1  29      26.451  25.005  30.257  0.00  0.00           H  
ATOM    415  N   PRO 1  30      27.217  25.482  24.782  0.00  0.00           N  
ATOM    416  CA  PRO 1  30      28.657  25.234  24.504  0.00  0.00           C  
ATOM    417  C   PRO 1  30      29.540  26.411  25.091  0.00  0.00           C  
ATOM    418  O   PRO 1  30      29.021  27.501  24.936  0.00  0.00           O  
ATOM    419  CB  PRO 1  30      28.809  24.988  23.042  0.00  0.00           C  
ATOM    420  CG  PRO 1  30      27.437  24.567  22.595  0.00  0.00           C  
ATOM    421  CD  PRO 1  30      26.563  25.420  23.500  0.00  0.00           C  
ATOM    422  HA  PRO 1  30      28.937  24.377  25.116  0.00  0.00           H  
ATOM    423  HB2 PRO 1  30      29.058  25.957  22.609  0.00  0.00           H  
ATOM    424  HB3 PRO 1  30      29.642  24.359  22.731  0.00  0.00           H  
ATOM    425  HG2 PRO 1  30      27.278  24.782  21.539  0.00  0.00           H  
ATOM    426  HG3 PRO 1  30      27.258  23.518  22.832  0.00  0.00           H  
ATOM    427  HD2 PRO 1  30      25.630  24.864  23.582  0.00  0.00           H  
ATOM    428  HD3 PRO 1  30      26.313  26.383  23.055  0.00  0.00           H  
ATOM    429  N   PRO 1  31      30.693  26.164  25.634  0.00  0.00           N  
ATOM    430  CA  PRO 1  31      31.584  27.156  26.320  0.00  0.00           C  
ATOM    431  C   PRO 1  31      32.075  28.167  25.281  0.00  0.00           C  
ATOM    432  O   PRO 1  31      32.725  27.818  24.352  0.00  0.00           O  
ATOM    433  CB  PRO 1  31      32.768  26.349  26.875  0.00  0.00           C  
ATOM    434  CG  PRO 1  31      32.763  25.029  26.008  0.00  0.00           C  
ATOM    435  CD  PRO 1  31      31.341  24.796  25.594  0.00  0.00           C  
ATOM    436  HA  PRO 1  31      30.989  27.697  27.055  0.00  0.00           H  
ATOM    437  HB2 PRO 1  31      33.709  26.890  26.776  0.00  0.00           H  
ATOM    438  HB3 PRO 1  31      32.622  26.054  27.914  0.00  0.00           H  
ATOM    439  HG2 PRO 1  31      33.394  25.193  25.135  0.00  0.00           H  
ATOM    440  HG3 PRO 1  31      33.292  24.227  26.522  0.00  0.00           H  
ATOM    441  HD2 PRO 1  31      31.408  24.617  24.521  0.00  0.00           H  
ATOM    442  HD3 PRO 1  31      30.689  24.112  26.138  0.00  0.00           H  
ATOM    443  N   GLN 1  32      31.832  29.476  25.636  0.00  0.00           N  
ATOM    444  CA  GLN 1  32      32.378  30.520  24.851  0.00  0.00           C  
ATOM    445  C   GLN 1  32      33.734  30.986  25.545  0.00  0.00           C  
ATOM    446  O   GLN 1  32      33.782  31.042  26.750  0.00  0.00           O  
ATOM    447  CB  GLN 1  32      31.321  31.739  24.912  0.00  0.00           C  
ATOM    448  CG  GLN 1  32      29.863  31.289  24.698  0.00  0.00           C  
ATOM    449  CD  GLN 1  32      28.767  32.369  25.030  0.00  0.00           C  
ATOM    450  OE1 GLN 1  32      28.948  33.594  24.859  0.00  0.00           O  
ATOM    451  NE2 GLN 1  32      27.586  31.862  25.307  0.00  0.00           N  
ATOM    452  H   GLN 1  32      31.241  29.620  26.442  0.00  0.00           H  
ATOM    453  HA  GLN 1  32      32.513  30.194  23.820  0.00  0.00           H  
ATOM    454  HB2 GLN 1  32      31.422  32.129  25.925  0.00  0.00           H  
ATOM    455  HB3 GLN 1  32      31.573  32.504  24.178  0.00  0.00           H  
ATOM    456  HG2 GLN 1  32      29.659  30.798  23.746  0.00  0.00           H  
ATOM    457  HG3 GLN 1  32      29.659  30.540  25.463  0.00  0.00           H  
ATOM    458 HE21 GLN 1  32      26.856  32.479  25.632  0.00  0.00           H  
ATOM    459 HE22 GLN 1  32      27.391  30.881  25.444  0.00  0.00           H  
ATOM    460  N   THR 1  33      34.840  31.289  24.822  0.00  0.00           N  
ATOM    461  CA  THR 1  33      36.119  31.710  25.503  0.00  0.00           C  
ATOM    462  C   THR 1  33      36.254  33.211  25.717  0.00  0.00           C  
ATOM    463  O   THR 1  33      35.811  33.945  24.905  0.00  0.00           O  
ATOM    464  CB  THR 1  33      37.240  31.208  24.648  0.00  0.00           C  
ATOM    465  OG1 THR 1  33      36.999  29.785  24.451  0.00  0.00           O  
ATOM    466  CG2 THR 1  33      38.510  31.407  25.350  0.00  0.00           C  
ATOM    467  H   THR 1  33      34.735  31.200  23.821  0.00  0.00           H  
ATOM    468  HA  THR 1  33      36.157  31.211  26.471  0.00  0.00           H  
ATOM    469  HB  THR 1  33      37.215  31.709  23.679  0.00  0.00           H  
ATOM    470  HG1 THR 1  33      36.190  29.691  23.943  0.00  0.00           H  
ATOM    471 HG21 THR 1  33      38.524  31.022  26.370  0.00  0.00           H  
ATOM    472 HG22 THR 1  33      39.279  30.840  24.826  0.00  0.00           H  
ATOM    473 HG23 THR 1  33      38.713  32.476  25.420  0.00  0.00           H  
ATOM    474  N   LEU 1  34      36.861  33.646  26.849  0.00  0.00           N  
ATOM    475  CA  LEU 1  34      37.196  35.023  27.270  0.00  0.00           C  
ATOM    476  C   LEU 1  34      38.588  35.117  27.974  0.00  0.00           C  
ATOM    477  O   LEU 1  34      39.015  34.206  28.572  0.00  0.00           O  
ATOM    478  CB  LEU 1  34      36.095  35.591  28.180  0.00  0.00           C  
ATOM    479  CG  LEU 1  34      34.641  35.642  27.652  0.00  0.00           C  
ATOM    480  CD1 LEU 1  34      33.731  36.237  28.756  0.00  0.00           C  
ATOM    481  CD2 LEU 1  34      34.500  36.462  26.382  0.00  0.00           C  
ATOM    482  H   LEU 1  34      37.130  32.947  27.526  0.00  0.00           H  
ATOM    483  HA  LEU 1  34      37.248  35.654  26.383  0.00  0.00           H  
ATOM    484  HB2 LEU 1  34      36.100  35.234  29.210  0.00  0.00           H  
ATOM    485  HB3 LEU 1  34      36.329  36.654  28.233  0.00  0.00           H  
ATOM    486  HG  LEU 1  34      34.412  34.643  27.280  0.00  0.00           H  
ATOM    487 HD11 LEU 1  34      32.691  36.173  28.437  0.00  0.00           H  
ATOM    488 HD12 LEU 1  34      33.926  35.756  29.714  0.00  0.00           H  
ATOM    489 HD13 LEU 1  34      34.024  37.286  28.789  0.00  0.00           H  
ATOM    490 HD21 LEU 1  34      33.440  36.610  26.176  0.00  0.00           H  
ATOM    491 HD22 LEU 1  34      34.879  37.473  26.531  0.00  0.00           H  
ATOM    492 HD23 LEU 1  34      34.972  35.975  25.529  0.00  0.00           H  
ATOM    493  N   ASN 1  35      39.269  36.292  27.947  0.00  0.00           N  
ATOM    494  CA  ASN 1  35      40.426  36.761  28.837  0.00  0.00           C  
ATOM    495  C   ASN 1  35      39.939  37.660  29.887  0.00  0.00           C  
ATOM    496  O   ASN 1  35      39.306  38.710  29.621  0.00  0.00           O  
ATOM    497  CB  ASN 1  35      41.495  37.544  27.959  0.00  0.00           C  
ATOM    498  CG  ASN 1  35      42.335  36.592  27.059  0.00  0.00           C  
ATOM    499  OD1 ASN 1  35      42.602  35.408  27.390  0.00  0.00           O  
ATOM    500  ND2 ASN 1  35      42.905  37.098  25.968  0.00  0.00           N  
ATOM    501  H   ASN 1  35      38.783  37.011  27.432  0.00  0.00           H  
ATOM    502  HA  ASN 1  35      40.856  35.857  29.269  0.00  0.00           H  
ATOM    503  HB2 ASN 1  35      40.896  38.259  27.397  0.00  0.00           H  
ATOM    504  HB3 ASN 1  35      42.130  38.088  28.659  0.00  0.00           H  
ATOM    505 HD21 ASN 1  35      43.288  36.433  25.311  0.00  0.00           H  
ATOM    506 HD22 ASN 1  35      42.857  38.063  25.672  0.00  0.00           H  
ATOM    507  N   ILE 1  36      39.935  37.245  31.134  0.00  0.00           N  
ATOM    508  CA  ILE 1  36      39.409  38.037  32.263  0.00  0.00           C  
ATOM    509  C   ILE 1  36      40.500  38.486  33.237  0.00  0.00           C  
ATOM    510  O   ILE 1  36      41.409  37.742  33.542  0.00  0.00           O  
ATOM    511  CB  ILE 1  36      38.295  37.201  33.057  0.00  0.00           C  
ATOM    512  CG1 ILE 1  36      37.055  36.736  32.200  0.00  0.00           C  
ATOM    513  CG2 ILE 1  36      37.793  37.943  34.268  0.00  0.00           C  
ATOM    514  CD1 ILE 1  36      36.341  37.901  31.538  0.00  0.00           C  
ATOM    515  H   ILE 1  36      40.458  36.415  31.375  0.00  0.00           H  
ATOM    516  HA  ILE 1  36      39.005  38.969  31.867  0.00  0.00           H  
ATOM    517  HB  ILE 1  36      38.869  36.346  33.414  0.00  0.00           H  
ATOM    518 HG12 ILE 1  36      37.420  36.105  31.390  0.00  0.00           H  
ATOM    519 HG13 ILE 1  36      36.394  36.072  32.758  0.00  0.00           H  
ATOM    520 HG21 ILE 1  36      36.956  37.387  34.690  0.00  0.00           H  
ATOM    521 HG22 ILE 1  36      38.568  38.214  34.985  0.00  0.00           H  
ATOM    522 HG23 ILE 1  36      37.255  38.863  34.039  0.00  0.00           H  
ATOM    523 HD11 ILE 1  36      35.526  37.644  30.861  0.00  0.00           H  
ATOM    524 HD12 ILE 1  36      35.911  38.616  32.240  0.00  0.00           H  
ATOM    525 HD13 ILE 1  36      37.021  38.483  30.916  0.00  0.00           H  
ATOM    526  N   LEU 1  37      40.469  39.832  33.580  0.00  0.00           N  
ATOM    527  CA  LEU 1  37      41.588  40.441  34.320  0.00  0.00           C  
ATOM    528  C   LEU 1  37      41.613  39.936  35.815  0.00  0.00           C  
ATOM    529  O   LEU 1  37      40.597  40.006  36.487  0.00  0.00           O  
ATOM    530  CB  LEU 1  37      41.633  41.998  34.198  0.00  0.00           C  
ATOM    531  CG  LEU 1  37      42.641  42.802  34.986  0.00  0.00           C  
ATOM    532  CD1 LEU 1  37      43.250  44.004  34.208  0.00  0.00           C  
ATOM    533  CD2 LEU 1  37      42.233  43.364  36.305  0.00  0.00           C  
ATOM    534  H   LEU 1  37      39.661  40.352  33.268  0.00  0.00           H  
ATOM    535  HA  LEU 1  37      42.524  40.072  33.901  0.00  0.00           H  
ATOM    536  HB2 LEU 1  37      41.750  42.232  33.140  0.00  0.00           H  
ATOM    537  HB3 LEU 1  37      40.656  42.435  34.407  0.00  0.00           H  
ATOM    538  HG  LEU 1  37      43.417  42.109  35.309  0.00  0.00           H  
ATOM    539 HD11 LEU 1  37      44.096  44.547  34.631  0.00  0.00           H  
ATOM    540 HD12 LEU 1  37      43.620  43.693  33.231  0.00  0.00           H  
ATOM    541 HD13 LEU 1  37      42.373  44.611  33.982  0.00  0.00           H  
ATOM    542 HD21 LEU 1  37      42.046  42.541  36.995  0.00  0.00           H  
ATOM    543 HD22 LEU 1  37      43.061  43.908  36.761  0.00  0.00           H  
ATOM    544 HD23 LEU 1  37      41.333  43.974  36.226  0.00  0.00           H  
ATOM    545  N   VAL 1  38      42.820  39.584  36.262  0.00  0.00           N  
ATOM    546  CA  VAL 1  38      42.967  39.072  37.633  0.00  0.00           C  
ATOM    547  C   VAL 1  38      42.985  40.306  38.608  0.00  0.00           C  
ATOM    548  O   VAL 1  38      43.824  41.250  38.536  0.00  0.00           O  
ATOM    549  CB  VAL 1  38      44.377  38.246  37.622  0.00  0.00           C  
ATOM    550  CG1 VAL 1  38      44.690  37.704  39.021  0.00  0.00           C  
ATOM    551  CG2 VAL 1  38      44.265  37.067  36.638  0.00  0.00           C  
ATOM    552  H   VAL 1  38      43.576  39.806  35.631  0.00  0.00           H  
ATOM    553  HA  VAL 1  38      42.104  38.446  37.858  0.00  0.00           H  
ATOM    554  HB  VAL 1  38      45.063  38.964  37.172  0.00  0.00           H  
ATOM    555 HG11 VAL 1  38      43.947  36.966  39.325  0.00  0.00           H  
ATOM    556 HG12 VAL 1  38      45.662  37.215  38.961  0.00  0.00           H  
ATOM    557 HG13 VAL 1  38      44.842  38.549  39.692  0.00  0.00           H  
ATOM    558 HG21 VAL 1  38      44.101  37.506  35.654  0.00  0.00           H  
ATOM    559 HG22 VAL 1  38      45.224  36.569  36.781  0.00  0.00           H  
ATOM    560 HG23 VAL 1  38      43.493  36.380  36.986  0.00  0.00           H  
ATOM    561  N   ASP 1  39      42.065  40.262  39.565  0.00  0.00           N  
ATOM    562  CA  ASP 1  39      41.759  41.268  40.540  0.00  0.00           C  
ATOM    563  C   ASP 1  39      41.493  40.968  42.046  0.00  0.00           C  
ATOM    564  O   ASP 1  39      40.326  40.843  42.530  0.00  0.00           O  
ATOM    565  CB  ASP 1  39      40.537  42.235  40.057  0.00  0.00           C  
ATOM    566  CG  ASP 1  39      40.429  43.352  41.028  0.00  0.00           C  
ATOM    567  OD1 ASP 1  39      39.385  44.043  40.909  0.00  0.00           O  
ATOM    568  OD2 ASP 1  39      41.348  43.729  41.776  0.00  0.00           O  
ATOM    569  H   ASP 1  39      41.340  39.558  39.540  0.00  0.00           H  
ATOM    570  HA  ASP 1  39      42.615  41.937  40.446  0.00  0.00           H  
ATOM    571  HB2 ASP 1  39      40.699  42.663  39.068  0.00  0.00           H  
ATOM    572  HB3 ASP 1  39      39.726  41.508  40.032  0.00  0.00           H  
ATOM    573  N   THR 1  40      42.568  40.756  42.832  0.00  0.00           N  
ATOM    574  CA  THR 1  40      42.526  40.519  44.315  0.00  0.00           C  
ATOM    575  C   THR 1  40      42.007  41.736  45.045  0.00  0.00           C  
ATOM    576  O   THR 1  40      41.863  41.679  46.275  0.00  0.00           O  
ATOM    577  CB  THR 1  40      43.900  40.149  44.849  0.00  0.00           C  
ATOM    578  OG1 THR 1  40      44.864  41.165  44.780  0.00  0.00           O  
ATOM    579  CG2 THR 1  40      44.595  39.015  44.106  0.00  0.00           C  
ATOM    580  H   THR 1  40      43.485  40.965  42.465  0.00  0.00           H  
ATOM    581  HA  THR 1  40      41.812  39.710  44.462  0.00  0.00           H  
ATOM    582  HB  THR 1  40      43.787  39.974  45.919  0.00  0.00           H  
ATOM    583  HG1 THR 1  40      44.763  41.627  45.615  0.00  0.00           H  
ATOM    584 HG21 THR 1  40      45.678  39.139  44.113  0.00  0.00           H  
ATOM    585 HG22 THR 1  40      44.264  38.129  44.647  0.00  0.00           H  
ATOM    586 HG23 THR 1  40      44.236  38.860  43.089  0.00  0.00           H  
ATOM    587  N   GLY 1  41      41.650  42.854  44.443  0.00  0.00           N  
ATOM    588  CA  GLY 1  41      41.215  44.031  45.054  0.00  0.00           C  
ATOM    589  C   GLY 1  41      39.661  44.216  45.155  0.00  0.00           C  
ATOM    590  O   GLY 1  41      39.175  45.146  45.670  0.00  0.00           O  
ATOM    591  H   GLY 1  41      41.815  42.849  43.447  0.00  0.00           H  
ATOM    592  HA2 GLY 1  41      41.576  43.971  46.080  0.00  0.00           H  
ATOM    593  HA3 GLY 1  41      41.583  44.959  44.617  0.00  0.00           H  
ATOM    594  N   SER 1  42      38.923  43.350  44.524  0.00  0.00           N  
ATOM    595  CA  SER 1  42      37.455  43.368  44.465  0.00  0.00           C  
ATOM    596  C   SER 1  42      36.980  41.933  44.483  0.00  0.00           C  
ATOM    597  O   SER 1  42      37.670  40.951  44.338  0.00  0.00           O  
ATOM    598  CB  SER 1  42      37.038  44.274  43.321  0.00  0.00           C  
ATOM    599  OG  SER 1  42      37.079  43.748  42.038  0.00  0.00           O  
ATOM    600  H   SER 1  42      39.325  42.575  44.017  0.00  0.00           H  
ATOM    601  HA  SER 1  42      37.102  43.916  45.338  0.00  0.00           H  
ATOM    602  HB2 SER 1  42      36.051  44.700  43.499  0.00  0.00           H  
ATOM    603  HB3 SER 1  42      37.718  45.125  43.361  0.00  0.00           H  
ATOM    604  HG  SER 1  42      37.956  43.912  41.683  0.00  0.00           H  
ATOM    605  N   SER 1  43      35.610  41.791  44.610  0.00  0.00           N  
ATOM    606  CA  SER 1  43      34.893  40.562  44.922  0.00  0.00           C  
ATOM    607  C   SER 1  43      33.692  40.192  44.091  0.00  0.00           C  
ATOM    608  O   SER 1  43      33.150  39.150  44.261  0.00  0.00           O  
ATOM    609  CB  SER 1  43      34.760  40.453  46.492  0.00  0.00           C  
ATOM    610  OG  SER 1  43      33.642  41.242  46.970  0.00  0.00           O  
ATOM    611  H   SER 1  43      35.123  42.674  44.666  0.00  0.00           H  
ATOM    612  HA  SER 1  43      35.620  39.769  44.743  0.00  0.00           H  
ATOM    613  HB2 SER 1  43      34.581  39.395  46.680  0.00  0.00           H  
ATOM    614  HB3 SER 1  43      35.722  40.671  46.956  0.00  0.00           H  
ATOM    615  HG  SER 1  43      33.757  41.147  47.918  0.00  0.00           H  
ATOM    616  N   ASN 1  44      33.531  40.944  43.027  0.00  0.00           N  
ATOM    617  CA  ASN 1  44      32.598  40.662  41.923  0.00  0.00           C  
ATOM    618  C   ASN 1  44      33.401  40.024  40.696  0.00  0.00           C  
ATOM    619  O   ASN 1  44      34.440  40.554  40.347  0.00  0.00           O  
ATOM    620  CB  ASN 1  44      31.749  41.855  41.528  0.00  0.00           C  
ATOM    621  CG  ASN 1  44      30.646  42.151  42.383  0.00  0.00           C  
ATOM    622  OD1 ASN 1  44      30.713  43.064  43.182  0.00  0.00           O  
ATOM    623  ND2 ASN 1  44      29.598  41.322  42.282  0.00  0.00           N  
ATOM    624  H   ASN 1  44      34.179  41.716  42.966  0.00  0.00           H  
ATOM    625  HA  ASN 1  44      31.970  39.816  42.206  0.00  0.00           H  
ATOM    626  HB2 ASN 1  44      32.375  42.740  41.411  0.00  0.00           H  
ATOM    627  HB3 ASN 1  44      31.375  41.657  40.523  0.00  0.00           H  
ATOM    628 HD21 ASN 1  44      28.700  41.541  42.688  0.00  0.00           H  
ATOM    629 HD22 ASN 1  44      29.700  40.547  41.643  0.00  0.00           H  
ATOM    630  N   PHE 1  45      32.748  39.088  40.152  0.00  0.00           N  
ATOM    631  CA  PHE 1  45      33.145  38.532  38.816  0.00  0.00           C  
ATOM    632  C   PHE 1  45      32.289  39.198  37.773  0.00  0.00           C  
ATOM    633  O   PHE 1  45      31.102  38.902  37.761  0.00  0.00           O  
ATOM    634  CB  PHE 1  45      33.091  37.058  38.974  0.00  0.00           C  
ATOM    635  CG  PHE 1  45      33.317  36.386  37.600  0.00  0.00           C  
ATOM    636  CD1 PHE 1  45      32.213  36.022  36.833  0.00  0.00           C  
ATOM    637  CD2 PHE 1  45      34.622  36.140  37.051  0.00  0.00           C  
ATOM    638  CE1 PHE 1  45      32.384  35.533  35.553  0.00  0.00           C  
ATOM    639  CE2 PHE 1  45      34.753  35.651  35.716  0.00  0.00           C  
ATOM    640  CZ  PHE 1  45      33.630  35.388  34.973  0.00  0.00           C  
ATOM    641  H   PHE 1  45      31.873  38.797  40.564  0.00  0.00           H  
ATOM    642  HA  PHE 1  45      34.201  38.736  38.640  0.00  0.00           H  
ATOM    643  HB2 PHE 1  45      33.938  36.839  39.625  0.00  0.00           H  
ATOM    644  HB3 PHE 1  45      32.138  36.728  39.387  0.00  0.00           H  
ATOM    645  HD1 PHE 1  45      31.268  36.275  37.290  0.00  0.00           H  
ATOM    646  HD2 PHE 1  45      35.497  36.359  37.644  0.00  0.00           H  
ATOM    647  HE1 PHE 1  45      31.556  35.324  34.891  0.00  0.00           H  
ATOM    648  HE2 PHE 1  45      35.760  35.425  35.399  0.00  0.00           H  
ATOM    649  HZ  PHE 1  45      33.692  34.996  33.969  0.00  0.00           H  
ATOM    650  N   ALA 1  46      32.850  40.131  37.010  0.00  0.00           N  
ATOM    651  CA  ALA 1  46      32.161  40.956  35.975  0.00  0.00           C  
ATOM    652  C   ALA 1  46      32.673  40.750  34.514  0.00  0.00           C  
ATOM    653  O   ALA 1  46      33.903  40.776  34.237  0.00  0.00           O  
ATOM    654  CB  ALA 1  46      32.283  42.396  36.383  0.00  0.00           C  
ATOM    655  H   ALA 1  46      33.859  40.099  37.006  0.00  0.00           H  
ATOM    656  HA  ALA 1  46      31.092  40.749  35.922  0.00  0.00           H  
ATOM    657  HB1 ALA 1  46      31.605  43.031  35.811  0.00  0.00           H  
ATOM    658  HB2 ALA 1  46      31.936  42.586  37.398  0.00  0.00           H  
ATOM    659  HB3 ALA 1  46      33.287  42.780  36.202  0.00  0.00           H  
ATOM    660  N   VAL 1  47      31.773  40.519  33.589  0.00  0.00           N  
ATOM    661  CA  VAL 1  47      32.045  40.329  32.147  0.00  0.00           C  
ATOM    662  C   VAL 1  47      31.325  41.325  31.233  0.00  0.00           C  
ATOM    663  O   VAL 1  47      30.150  41.517  31.404  0.00  0.00           O  
ATOM    664  CB  VAL 1  47      31.939  38.866  31.702  0.00  0.00           C  
ATOM    665  CG1 VAL 1  47      32.792  37.833  32.528  0.00  0.00           C  
ATOM    666  CG2 VAL 1  47      30.518  38.342  31.818  0.00  0.00           C  
ATOM    667  H   VAL 1  47      30.850  40.336  33.956  0.00  0.00           H  
ATOM    668  HA  VAL 1  47      33.106  40.524  31.988  0.00  0.00           H  
ATOM    669  HB  VAL 1  47      32.153  38.856  30.634  0.00  0.00           H  
ATOM    670 HG11 VAL 1  47      32.688  36.864  32.041  0.00  0.00           H  
ATOM    671 HG12 VAL 1  47      33.819  38.199  32.519  0.00  0.00           H  
ATOM    672 HG13 VAL 1  47      32.426  37.657  33.540  0.00  0.00           H  
ATOM    673 HG21 VAL 1  47      30.461  37.292  31.530  0.00  0.00           H  
ATOM    674 HG22 VAL 1  47      30.053  38.518  32.788  0.00  0.00           H  
ATOM    675 HG23 VAL 1  47      29.851  38.790  31.082  0.00  0.00           H  
ATOM    676  N   GLY 1  48      32.009  41.774  30.130  0.00  0.00           N  
ATOM    677  CA  GLY 1  48      31.467  42.335  28.930  0.00  0.00           C  
ATOM    678  C   GLY 1  48      30.526  41.372  28.316  0.00  0.00           C  
ATOM    679  O   GLY 1  48      30.944  40.285  28.000  0.00  0.00           O  
ATOM    680  H   GLY 1  48      32.964  41.453  30.197  0.00  0.00           H  
ATOM    681  HA2 GLY 1  48      30.968  43.296  29.057  0.00  0.00           H  
ATOM    682  HA3 GLY 1  48      32.243  42.621  28.220  0.00  0.00           H  
ATOM    683  N   ALA 1  49      29.284  41.815  28.140  0.00  0.00           N  
ATOM    684  CA  ALA 1  49      28.189  41.007  27.485  0.00  0.00           C  
ATOM    685  C   ALA 1  49      27.294  41.883  26.585  0.00  0.00           C  
ATOM    686  O   ALA 1  49      26.159  41.520  26.362  0.00  0.00           O  
ATOM    687  CB  ALA 1  49      27.447  40.289  28.657  0.00  0.00           C  
ATOM    688  H   ALA 1  49      28.930  42.735  28.362  0.00  0.00           H  
ATOM    689  HA  ALA 1  49      28.681  40.280  26.839  0.00  0.00           H  
ATOM    690  HB1 ALA 1  49      26.753  39.505  28.354  0.00  0.00           H  
ATOM    691  HB2 ALA 1  49      28.238  39.804  29.228  0.00  0.00           H  
ATOM    692  HB3 ALA 1  49      27.031  41.072  29.291  0.00  0.00           H  
ATOM    693  N   ALA 1  50      27.899  43.001  26.008  0.00  0.00           N  
ATOM    694  CA  ALA 1  50      27.437  43.729  24.827  0.00  0.00           C  
ATOM    695  C   ALA 1  50      28.534  44.234  23.886  0.00  0.00           C  
ATOM    696  O   ALA 1  50      29.660  44.403  24.294  0.00  0.00           O  
ATOM    697  CB  ALA 1  50      26.683  44.955  25.424  0.00  0.00           C  
ATOM    698  H   ALA 1  50      28.868  43.141  26.254  0.00  0.00           H  
ATOM    699  HA  ALA 1  50      26.779  43.062  24.271  0.00  0.00           H  
ATOM    700  HB1 ALA 1  50      26.523  45.603  24.562  0.00  0.00           H  
ATOM    701  HB2 ALA 1  50      25.704  44.569  25.707  0.00  0.00           H  
ATOM    702  HB3 ALA 1  50      27.216  45.332  26.297  0.00  0.00           H  
ATOM    703  N   PRO 1  51      28.314  44.569  22.609  0.00  0.00           N  
ATOM    704  CA  PRO 1  51      29.400  45.001  21.660  0.00  0.00           C  
ATOM    705  C   PRO 1  51      30.167  46.247  21.945  0.00  0.00           C  
ATOM    706  O   PRO 1  51      29.508  47.190  22.460  0.00  0.00           O  
ATOM    707  CB  PRO 1  51      28.605  45.140  20.303  0.00  0.00           C  
ATOM    708  CG  PRO 1  51      27.244  45.503  20.718  0.00  0.00           C  
ATOM    709  CD  PRO 1  51      27.028  44.564  21.902  0.00  0.00           C  
ATOM    710  HA  PRO 1  51      30.114  44.183  21.561  0.00  0.00           H  
ATOM    711  HB2 PRO 1  51      28.987  45.933  19.660  0.00  0.00           H  
ATOM    712  HB3 PRO 1  51      28.617  44.181  19.785  0.00  0.00           H  
ATOM    713  HG2 PRO 1  51      27.017  46.503  21.088  0.00  0.00           H  
ATOM    714  HG3 PRO 1  51      26.602  45.210  19.887  0.00  0.00           H  
ATOM    715  HD2 PRO 1  51      26.260  45.001  22.539  0.00  0.00           H  
ATOM    716  HD3 PRO 1  51      26.651  43.591  21.585  0.00  0.00           H  
ATOM    717  N   HIS 1  52      31.485  46.333  21.726  0.00  0.00           N  
ATOM    718  CA  HIS 1  52      32.350  47.458  22.099  0.00  0.00           C  
ATOM    719  C   HIS 1  52      33.567  47.647  21.230  0.00  0.00           C  
ATOM    720  O   HIS 1  52      34.200  46.654  20.919  0.00  0.00           O  
ATOM    721  CB  HIS 1  52      32.790  47.235  23.592  0.00  0.00           C  
ATOM    722  CG  HIS 1  52      33.483  48.404  24.203  0.00  0.00           C  
ATOM    723  ND1 HIS 1  52      34.719  48.877  23.796  0.00  0.00           N  
ATOM    724  CD2 HIS 1  52      32.878  49.204  25.140  0.00  0.00           C  
ATOM    725  CE1 HIS 1  52      34.811  50.097  24.409  0.00  0.00           C  
ATOM    726  NE2 HIS 1  52      33.726  50.270  25.176  0.00  0.00           N  
ATOM    727  H   HIS 1  52      31.926  45.551  21.265  0.00  0.00           H  
ATOM    728  HA  HIS 1  52      31.723  48.341  21.971  0.00  0.00           H  
ATOM    729  HB2 HIS 1  52      31.808  47.078  24.041  0.00  0.00           H  
ATOM    730  HB3 HIS 1  52      33.419  46.368  23.793  0.00  0.00           H  
ATOM    731  HD2 HIS 1  52      31.865  49.243  25.513  0.00  0.00           H  
ATOM    732  HE1 HIS 1  52      35.697  50.708  24.321  0.00  0.00           H  
ATOM    733  HE2 HIS 1  52      33.550  51.166  25.607  0.00  0.00           H  
ATOM    734  N   PRO 1  53      33.934  48.862  20.826  0.00  0.00           N  
ATOM    735  CA  PRO 1  53      35.045  49.073  19.890  0.00  0.00           C  
ATOM    736  C   PRO 1  53      36.424  48.605  20.344  0.00  0.00           C  
ATOM    737  O   PRO 1  53      37.256  48.246  19.534  0.00  0.00           O  
ATOM    738  CB  PRO 1  53      35.108  50.654  19.793  0.00  0.00           C  
ATOM    739  CG  PRO 1  53      33.734  51.146  20.126  0.00  0.00           C  
ATOM    740  CD  PRO 1  53      33.073  50.042  21.038  0.00  0.00           C  
ATOM    741  HA  PRO 1  53      34.792  48.668  18.910  0.00  0.00           H  
ATOM    742  HB2 PRO 1  53      35.725  50.999  20.623  0.00  0.00           H  
ATOM    743  HB3 PRO 1  53      35.481  50.992  18.826  0.00  0.00           H  
ATOM    744  HG2 PRO 1  53      33.575  52.182  20.423  0.00  0.00           H  
ATOM    745  HG3 PRO 1  53      33.088  51.061  19.253  0.00  0.00           H  
ATOM    746  HD2 PRO 1  53      33.187  50.518  22.012  0.00  0.00           H  
ATOM    747  HD3 PRO 1  53      32.034  49.864  20.761  0.00  0.00           H  
ATOM    748  N   PHE 1  54      36.651  48.289  21.646  0.00  0.00           N  
ATOM    749  CA  PHE 1  54      37.952  47.590  22.047  0.00  0.00           C  
ATOM    750  C   PHE 1  54      37.981  46.021  22.166  0.00  0.00           C  
ATOM    751  O   PHE 1  54      39.069  45.426  22.068  0.00  0.00           O  
ATOM    752  CB  PHE 1  54      38.515  48.237  23.344  0.00  0.00           C  
ATOM    753  CG  PHE 1  54      38.508  49.768  23.586  0.00  0.00           C  
ATOM    754  CD1 PHE 1  54      38.815  50.639  22.511  0.00  0.00           C  
ATOM    755  CD2 PHE 1  54      38.252  50.332  24.842  0.00  0.00           C  
ATOM    756  CE1 PHE 1  54      38.772  52.065  22.687  0.00  0.00           C  
ATOM    757  CE2 PHE 1  54      38.146  51.727  25.036  0.00  0.00           C  
ATOM    758  CZ  PHE 1  54      38.411  52.561  23.967  0.00  0.00           C  
ATOM    759  H   PHE 1  54      35.951  48.431  22.360  0.00  0.00           H  
ATOM    760  HA  PHE 1  54      38.638  47.868  21.247  0.00  0.00           H  
ATOM    761  HB2 PHE 1  54      38.226  47.660  24.223  0.00  0.00           H  
ATOM    762  HB3 PHE 1  54      39.531  47.844  23.305  0.00  0.00           H  
ATOM    763  HD1 PHE 1  54      39.175  50.187  21.599  0.00  0.00           H  
ATOM    764  HD2 PHE 1  54      38.225  49.616  25.649  0.00  0.00           H  
ATOM    765  HE1 PHE 1  54      38.967  52.773  21.895  0.00  0.00           H  
ATOM    766  HE2 PHE 1  54      37.877  52.114  26.007  0.00  0.00           H  
ATOM    767  HZ  PHE 1  54      38.264  53.627  24.065  0.00  0.00           H  
ATOM    768  N   LEU 1  55      36.774  45.419  22.296  0.00  0.00           N  
ATOM    769  CA  LEU 1  55      36.569  43.991  22.344  0.00  0.00           C  
ATOM    770  C   LEU 1  55      36.325  43.271  20.910  0.00  0.00           C  
ATOM    771  O   LEU 1  55      35.456  43.767  20.167  0.00  0.00           O  
ATOM    772  CB  LEU 1  55      35.328  43.726  23.187  0.00  0.00           C  
ATOM    773  CG  LEU 1  55      35.243  44.393  24.602  0.00  0.00           C  
ATOM    774  CD1 LEU 1  55      34.001  43.962  25.380  0.00  0.00           C  
ATOM    775  CD2 LEU 1  55      36.480  43.981  25.324  0.00  0.00           C  
ATOM    776  H   LEU 1  55      35.941  45.990  22.258  0.00  0.00           H  
ATOM    777  HA  LEU 1  55      37.403  43.573  22.907  0.00  0.00           H  
ATOM    778  HB2 LEU 1  55      34.564  44.173  22.551  0.00  0.00           H  
ATOM    779  HB3 LEU 1  55      35.286  42.645  23.315  0.00  0.00           H  
ATOM    780  HG  LEU 1  55      35.185  45.481  24.577  0.00  0.00           H  
ATOM    781 HD11 LEU 1  55      33.783  44.727  26.126  0.00  0.00           H  
ATOM    782 HD12 LEU 1  55      33.137  43.765  24.746  0.00  0.00           H  
ATOM    783 HD13 LEU 1  55      34.046  43.029  25.942  0.00  0.00           H  
ATOM    784 HD21 LEU 1  55      37.266  44.679  25.036  0.00  0.00           H  
ATOM    785 HD22 LEU 1  55      36.288  44.077  26.393  0.00  0.00           H  
ATOM    786 HD23 LEU 1  55      36.690  42.942  25.071  0.00  0.00           H  
ATOM    787  N   HIS 1  56      37.065  42.210  20.618  0.00  0.00           N  
ATOM    788  CA  HIS 1  56      36.846  41.386  19.475  0.00  0.00           C  
ATOM    789  C   HIS 1  56      35.684  40.344  19.768  0.00  0.00           C  
ATOM    790  O   HIS 1  56      35.217  39.634  18.923  0.00  0.00           O  
ATOM    791  CB  HIS 1  56      38.143  40.757  18.866  0.00  0.00           C  
ATOM    792  CG  HIS 1  56      39.207  41.642  18.345  0.00  0.00           C  
ATOM    793  ND1 HIS 1  56      39.171  42.302  17.173  0.00  0.00           N  
ATOM    794  CD2 HIS 1  56      40.221  42.160  19.055  0.00  0.00           C  
ATOM    795  CE1 HIS 1  56      40.232  43.146  17.093  0.00  0.00           C  
ATOM    796  NE2 HIS 1  56      40.869  43.129  18.274  0.00  0.00           N  
ATOM    797  H   HIS 1  56      37.765  41.904  21.279  0.00  0.00           H  
ATOM    798  HA  HIS 1  56      36.530  42.062  18.681  0.00  0.00           H  
ATOM    799  HB2 HIS 1  56      38.558  40.143  19.665  0.00  0.00           H  
ATOM    800  HB3 HIS 1  56      37.859  39.986  18.150  0.00  0.00           H  
ATOM    801  HD1 HIS 1  56      38.403  42.272  16.517  0.00  0.00           H  
ATOM    802  HD2 HIS 1  56      40.381  41.986  20.109  0.00  0.00           H  
ATOM    803  HE1 HIS 1  56      40.339  43.974  16.408  0.00  0.00           H  
ATOM    804  N   ARG 1  57      35.182  40.330  21.071  0.00  0.00           N  
ATOM    805  CA  ARG 1  57      34.295  39.355  21.653  0.00  0.00           C  
ATOM    806  C   ARG 1  57      33.656  39.830  22.956  0.00  0.00           C  
ATOM    807  O   ARG 1  57      34.189  40.676  23.650  0.00  0.00           O  
ATOM    808  CB  ARG 1  57      35.095  38.005  21.727  0.00  0.00           C  
ATOM    809  CG  ARG 1  57      36.292  38.006  22.723  0.00  0.00           C  
ATOM    810  CD  ARG 1  57      36.996  36.686  22.906  0.00  0.00           C  
ATOM    811  NE  ARG 1  57      37.971  36.872  23.941  0.00  0.00           N  
ATOM    812  CZ  ARG 1  57      39.006  36.099  24.231  0.00  0.00           C  
ATOM    813  NH1 ARG 1  57      39.061  34.932  23.820  0.00  0.00           N  
ATOM    814  NH2 ARG 1  57      40.029  36.622  24.926  0.00  0.00           N  
ATOM    815  H   ARG 1  57      35.673  40.952  21.698  0.00  0.00           H  
ATOM    816  HA  ARG 1  57      33.551  39.195  20.873  0.00  0.00           H  
ATOM    817  HB2 ARG 1  57      34.400  37.192  21.934  0.00  0.00           H  
ATOM    818  HB3 ARG 1  57      35.556  37.845  20.752  0.00  0.00           H  
ATOM    819  HG2 ARG 1  57      36.959  38.802  22.394  0.00  0.00           H  
ATOM    820  HG3 ARG 1  57      35.864  38.230  23.700  0.00  0.00           H  
ATOM    821  HD2 ARG 1  57      36.199  35.973  23.118  0.00  0.00           H  
ATOM    822  HD3 ARG 1  57      37.484  36.386  21.980  0.00  0.00           H  
ATOM    823  HE  ARG 1  57      37.790  37.671  24.532  0.00  0.00           H  
ATOM    824 HH11 ARG 1  57      39.830  34.425  24.234  0.00  0.00           H  
ATOM    825 HH12 ARG 1  57      38.427  34.342  23.301  0.00  0.00           H  
ATOM    826 HH21 ARG 1  57      40.727  35.913  25.100  0.00  0.00           H  
ATOM    827 HH22 ARG 1  57      39.916  37.471  25.461  0.00  0.00           H  
ATOM    828  N   TYR 1  58      32.658  39.154  23.378  0.00  0.00           N  
ATOM    829  CA  TYR 1  58      31.881  39.395  24.640  0.00  0.00           C  
ATOM    830  C   TYR 1  58      30.903  38.210  24.870  0.00  0.00           C  
ATOM    831  O   TYR 1  58      30.553  37.508  23.979  0.00  0.00           O  
ATOM    832  CB  TYR 1  58      31.211  40.732  24.601  0.00  0.00           C  
ATOM    833  CG  TYR 1  58      30.214  40.920  23.475  0.00  0.00           C  
ATOM    834  CD1 TYR 1  58      28.912  40.494  23.682  0.00  0.00           C  
ATOM    835  CD2 TYR 1  58      30.536  41.505  22.271  0.00  0.00           C  
ATOM    836  CE1 TYR 1  58      27.923  40.577  22.613  0.00  0.00           C  
ATOM    837  CE2 TYR 1  58      29.643  41.780  21.254  0.00  0.00           C  
ATOM    838  CZ  TYR 1  58      28.282  41.329  21.431  0.00  0.00           C  
ATOM    839  OH  TYR 1  58      27.276  41.428  20.422  0.00  0.00           O  
ATOM    840  H   TYR 1  58      32.572  38.347  22.777  0.00  0.00           H  
ATOM    841  HA  TYR 1  58      32.488  39.408  25.545  0.00  0.00           H  
ATOM    842  HB2 TYR 1  58      30.701  40.859  25.556  0.00  0.00           H  
ATOM    843  HB3 TYR 1  58      31.905  41.556  24.435  0.00  0.00           H  
ATOM    844  HD1 TYR 1  58      28.597  40.041  24.611  0.00  0.00           H  
ATOM    845  HD2 TYR 1  58      31.541  41.874  22.131  0.00  0.00           H  
ATOM    846  HE1 TYR 1  58      26.947  40.123  22.708  0.00  0.00           H  
ATOM    847  HE2 TYR 1  58      29.980  42.205  20.320  0.00  0.00           H  
ATOM    848  HH  TYR 1  58      26.441  41.452  20.896  0.00  0.00           H  
ATOM    849  N   TYR 1  59      30.371  37.906  26.084  0.00  0.00           N  
ATOM    850  CA  TYR 1  59      29.533  36.799  26.412  0.00  0.00           C  
ATOM    851  C   TYR 1  59      28.073  36.948  25.916  0.00  0.00           C  
ATOM    852  O   TYR 1  59      27.466  37.986  26.039  0.00  0.00           O  
ATOM    853  CB  TYR 1  59      29.661  36.594  27.876  0.00  0.00           C  
ATOM    854  CG  TYR 1  59      28.572  35.720  28.489  0.00  0.00           C  
ATOM    855  CD1 TYR 1  59      28.471  34.373  28.087  0.00  0.00           C  
ATOM    856  CD2 TYR 1  59      27.852  36.137  29.627  0.00  0.00           C  
ATOM    857  CE1 TYR 1  59      27.554  33.493  28.752  0.00  0.00           C  
ATOM    858  CE2 TYR 1  59      26.891  35.310  30.208  0.00  0.00           C  
ATOM    859  CZ  TYR 1  59      26.771  33.973  29.835  0.00  0.00           C  
ATOM    860  OH  TYR 1  59      25.949  33.134  30.500  0.00  0.00           O  
ATOM    861  H   TYR 1  59      30.408  38.635  26.783  0.00  0.00           H  
ATOM    862  HA  TYR 1  59      30.001  35.939  25.933  0.00  0.00           H  
ATOM    863  HB2 TYR 1  59      30.581  36.032  28.037  0.00  0.00           H  
ATOM    864  HB3 TYR 1  59      29.754  37.551  28.390  0.00  0.00           H  
ATOM    865  HD1 TYR 1  59      29.149  33.911  27.385  0.00  0.00           H  
ATOM    866  HD2 TYR 1  59      27.948  37.134  30.031  0.00  0.00           H  
ATOM    867  HE1 TYR 1  59      27.466  32.441  28.528  0.00  0.00           H  
ATOM    868  HE2 TYR 1  59      26.260  35.649  31.016  0.00  0.00           H  
ATOM    869  HH  TYR 1  59      26.115  32.232  30.215  0.00  0.00           H  
ATOM    870  N   GLN 1  60      27.600  35.831  25.287  0.00  0.00           N  
ATOM    871  CA  GLN 1  60      26.236  35.746  24.689  0.00  0.00           C  
ATOM    872  C   GLN 1  60      25.230  34.899  25.519  0.00  0.00           C  
ATOM    873  O   GLN 1  60      25.171  33.634  25.426  0.00  0.00           O  
ATOM    874  CB  GLN 1  60      26.299  35.372  23.198  0.00  0.00           C  
ATOM    875  CG  GLN 1  60      26.998  36.402  22.284  0.00  0.00           C  
ATOM    876  CD  GLN 1  60      27.016  35.929  20.800  0.00  0.00           C  
ATOM    877  OE1 GLN 1  60      26.284  35.120  20.269  0.00  0.00           O  
ATOM    878  NE2 GLN 1  60      27.738  36.689  19.974  0.00  0.00           N  
ATOM    879  H   GLN 1  60      28.280  35.095  25.164  0.00  0.00           H  
ATOM    880  HA  GLN 1  60      25.773  36.731  24.642  0.00  0.00           H  
ATOM    881  HB2 GLN 1  60      26.843  34.435  23.081  0.00  0.00           H  
ATOM    882  HB3 GLN 1  60      25.273  35.226  22.859  0.00  0.00           H  
ATOM    883  HG2 GLN 1  60      26.469  37.353  22.341  0.00  0.00           H  
ATOM    884  HG3 GLN 1  60      28.003  36.481  22.697  0.00  0.00           H  
ATOM    885 HE21 GLN 1  60      27.592  36.588  18.980  0.00  0.00           H  
ATOM    886 HE22 GLN 1  60      28.449  37.310  20.332  0.00  0.00           H  
ATOM    887  N   ARG 1  61      24.384  35.472  26.322  0.00  0.00           N  
ATOM    888  CA  ARG 1  61      23.496  34.770  27.275  0.00  0.00           C  
ATOM    889  C   ARG 1  61      22.523  33.750  26.633  0.00  0.00           C  
ATOM    890  O   ARG 1  61      22.171  32.757  27.236  0.00  0.00           O  
ATOM    891  CB  ARG 1  61      22.792  35.797  28.149  0.00  0.00           C  
ATOM    892  CG  ARG 1  61      23.702  36.284  29.345  0.00  0.00           C  
ATOM    893  CD  ARG 1  61      22.942  37.409  30.086  0.00  0.00           C  
ATOM    894  NE  ARG 1  61      22.770  38.664  29.318  0.00  0.00           N  
ATOM    895  CZ  ARG 1  61      22.097  39.736  29.579  0.00  0.00           C  
ATOM    896  NH1 ARG 1  61      21.516  39.943  30.753  0.00  0.00           N  
ATOM    897  NH2 ARG 1  61      22.052  40.781  28.746  0.00  0.00           N  
ATOM    898  H   ARG 1  61      24.308  36.477  26.254  0.00  0.00           H  
ATOM    899  HA  ARG 1  61      24.131  34.153  27.911  0.00  0.00           H  
ATOM    900  HB2 ARG 1  61      22.469  36.627  27.521  0.00  0.00           H  
ATOM    901  HB3 ARG 1  61      21.887  35.298  28.495  0.00  0.00           H  
ATOM    902  HG2 ARG 1  61      23.837  35.412  29.985  0.00  0.00           H  
ATOM    903  HG3 ARG 1  61      24.600  36.693  28.882  0.00  0.00           H  
ATOM    904  HD2 ARG 1  61      21.960  37.004  30.329  0.00  0.00           H  
ATOM    905  HD3 ARG 1  61      23.482  37.680  30.993  0.00  0.00           H  
ATOM    906  HE  ARG 1  61      23.174  38.693  28.393  0.00  0.00           H  
ATOM    907 HH11 ARG 1  61      21.094  40.835  30.969  0.00  0.00           H  
ATOM    908 HH12 ARG 1  61      21.757  39.264  31.460  0.00  0.00           H  
ATOM    909 HH21 ARG 1  61      21.576  41.610  29.070  0.00  0.00           H  
ATOM    910 HH22 ARG 1  61      22.554  40.769  27.870  0.00  0.00           H  
ATOM    911  N   GLN 1  62      21.891  34.062  25.512  0.00  0.00           N  
ATOM    912  CA  GLN 1  62      20.980  33.189  24.726  0.00  0.00           C  
ATOM    913  C   GLN 1  62      21.712  31.971  24.115  0.00  0.00           C  
ATOM    914  O   GLN 1  62      21.074  30.975  24.004  0.00  0.00           O  
ATOM    915  CB  GLN 1  62      20.231  33.969  23.644  0.00  0.00           C  
ATOM    916  CG  GLN 1  62      20.819  34.001  22.232  0.00  0.00           C  
ATOM    917  CD  GLN 1  62      22.100  34.862  21.987  0.00  0.00           C  
ATOM    918  OE1 GLN 1  62      22.637  35.347  22.983  0.00  0.00           O  
ATOM    919  NE2 GLN 1  62      22.528  34.941  20.784  0.00  0.00           N  
ATOM    920  H   GLN 1  62      22.158  34.912  25.036  0.00  0.00           H  
ATOM    921  HA  GLN 1  62      20.212  32.818  25.405  0.00  0.00           H  
ATOM    922  HB2 GLN 1  62      19.234  33.566  23.468  0.00  0.00           H  
ATOM    923  HB3 GLN 1  62      20.141  34.991  24.011  0.00  0.00           H  
ATOM    924  HG2 GLN 1  62      21.124  32.997  21.935  0.00  0.00           H  
ATOM    925  HG3 GLN 1  62      19.991  34.288  21.583  0.00  0.00           H  
ATOM    926 HE21 GLN 1  62      23.373  35.473  20.627  0.00  0.00           H  
ATOM    927 HE22 GLN 1  62      22.173  34.387  20.018  0.00  0.00           H  
ATOM    928  N   LEU 1  63      23.077  32.091  23.810  0.00  0.00           N  
ATOM    929  CA  LEU 1  63      23.834  31.029  23.243  0.00  0.00           C  
ATOM    930  C   LEU 1  63      23.966  29.880  24.249  0.00  0.00           C  
ATOM    931  O   LEU 1  63      24.406  28.825  23.939  0.00  0.00           O  
ATOM    932  CB  LEU 1  63      25.182  31.599  22.770  0.00  0.00           C  
ATOM    933  CG  LEU 1  63      26.070  30.694  22.023  0.00  0.00           C  
ATOM    934  CD1 LEU 1  63      25.405  30.187  20.721  0.00  0.00           C  
ATOM    935  CD2 LEU 1  63      27.398  31.408  21.574  0.00  0.00           C  
ATOM    936  H   LEU 1  63      23.495  33.005  23.912  0.00  0.00           H  
ATOM    937  HA  LEU 1  63      23.334  30.667  22.345  0.00  0.00           H  
ATOM    938  HB2 LEU 1  63      24.950  32.471  22.158  0.00  0.00           H  
ATOM    939  HB3 LEU 1  63      25.673  32.090  23.610  0.00  0.00           H  
ATOM    940  HG  LEU 1  63      26.405  29.811  22.566  0.00  0.00           H  
ATOM    941 HD11 LEU 1  63      26.093  29.767  19.988  0.00  0.00           H  
ATOM    942 HD12 LEU 1  63      24.706  29.376  20.928  0.00  0.00           H  
ATOM    943 HD13 LEU 1  63      24.973  31.058  20.228  0.00  0.00           H  
ATOM    944 HD21 LEU 1  63      28.078  30.675  21.139  0.00  0.00           H  
ATOM    945 HD22 LEU 1  63      27.114  32.240  20.931  0.00  0.00           H  
ATOM    946 HD23 LEU 1  63      27.824  31.834  22.482  0.00  0.00           H  
ATOM    947  N   SER 1  64      23.600  30.116  25.485  0.00  0.00           N  
ATOM    948  CA  SER 1  64      23.805  29.160  26.653  0.00  0.00           C  
ATOM    949  C   SER 1  64      22.555  28.332  26.891  0.00  0.00           C  
ATOM    950  O   SER 1  64      21.581  28.850  27.357  0.00  0.00           O  
ATOM    951  CB  SER 1  64      24.301  29.926  27.883  0.00  0.00           C  
ATOM    952  OG  SER 1  64      24.826  28.991  28.781  0.00  0.00           O  
ATOM    953  H   SER 1  64      23.204  30.988  25.807  0.00  0.00           H  
ATOM    954  HA  SER 1  64      24.519  28.490  26.173  0.00  0.00           H  
ATOM    955  HB2 SER 1  64      25.086  30.637  27.624  0.00  0.00           H  
ATOM    956  HB3 SER 1  64      23.420  30.453  28.251  0.00  0.00           H  
ATOM    957  HG  SER 1  64      25.364  29.492  29.397  0.00  0.00           H  
ATOM    958  N   SER 1  65      22.772  27.016  26.910  0.00  0.00           N  
ATOM    959  CA  SER 1  65      21.875  26.057  27.512  0.00  0.00           C  
ATOM    960  C   SER 1  65      21.727  25.994  29.014  0.00  0.00           C  
ATOM    961  O   SER 1  65      20.993  25.223  29.572  0.00  0.00           O  
ATOM    962  CB  SER 1  65      22.330  24.665  26.993  0.00  0.00           C  
ATOM    963  OG  SER 1  65      22.306  24.479  25.607  0.00  0.00           O  
ATOM    964  H   SER 1  65      23.577  26.585  26.478  0.00  0.00           H  
ATOM    965  HA  SER 1  65      20.882  26.231  27.096  0.00  0.00           H  
ATOM    966  HB2 SER 1  65      23.314  24.346  27.335  0.00  0.00           H  
ATOM    967  HB3 SER 1  65      21.546  23.963  27.277  0.00  0.00           H  
ATOM    968  HG  SER 1  65      21.412  24.278  25.319  0.00  0.00           H  
ATOM    969  N   THR 1  66      22.534  26.876  29.755  0.00  0.00           N  
ATOM    970  CA  THR 1  66      22.710  26.766  31.213  0.00  0.00           C  
ATOM    971  C   THR 1  66      22.640  28.074  31.938  0.00  0.00           C  
ATOM    972  O   THR 1  66      22.705  28.123  33.147  0.00  0.00           O  
ATOM    973  CB  THR 1  66      24.046  26.014  31.616  0.00  0.00           C  
ATOM    974  OG1 THR 1  66      25.152  26.379  30.975  0.00  0.00           O  
ATOM    975  CG2 THR 1  66      23.921  24.581  31.147  0.00  0.00           C  
ATOM    976  H   THR 1  66      23.289  27.308  29.241  0.00  0.00           H  
ATOM    977  HA  THR 1  66      21.847  26.244  31.625  0.00  0.00           H  
ATOM    978  HB  THR 1  66      24.119  25.996  32.703  0.00  0.00           H  
ATOM    979  HG1 THR 1  66      25.534  27.106  31.473  0.00  0.00           H  
ATOM    980 HG21 THR 1  66      24.831  23.990  31.244  0.00  0.00           H  
ATOM    981 HG22 THR 1  66      23.134  24.124  31.747  0.00  0.00           H  
ATOM    982 HG23 THR 1  66      23.711  24.478  30.083  0.00  0.00           H  
ATOM    983  N   TYR 1  67      22.531  29.167  31.252  0.00  0.00           N  
ATOM    984  CA  TYR 1  67      22.216  30.576  31.677  0.00  0.00           C  
ATOM    985  C   TYR 1  67      20.953  30.789  32.474  0.00  0.00           C  
ATOM    986  O   TYR 1  67      19.947  30.416  31.931  0.00  0.00           O  
ATOM    987  CB  TYR 1  67      22.425  31.655  30.584  0.00  0.00           C  
ATOM    988  CG  TYR 1  67      21.693  32.961  30.803  0.00  0.00           C  
ATOM    989  CD1 TYR 1  67      22.301  33.826  31.822  0.00  0.00           C  
ATOM    990  CD2 TYR 1  67      20.497  33.312  30.236  0.00  0.00           C  
ATOM    991  CE1 TYR 1  67      21.599  35.047  32.145  0.00  0.00           C  
ATOM    992  CE2 TYR 1  67      19.774  34.382  30.625  0.00  0.00           C  
ATOM    993  CZ  TYR 1  67      20.372  35.243  31.613  0.00  0.00           C  
ATOM    994  OH  TYR 1  67      19.745  36.433  31.743  0.00  0.00           O  
ATOM    995  H   TYR 1  67      22.610  29.080  30.249  0.00  0.00           H  
ATOM    996  HA  TYR 1  67      22.941  30.660  32.487  0.00  0.00           H  
ATOM    997  HB2 TYR 1  67      23.487  31.892  30.637  0.00  0.00           H  
ATOM    998  HB3 TYR 1  67      22.226  31.202  29.613  0.00  0.00           H  
ATOM    999  HD1 TYR 1  67      23.223  33.582  32.330  0.00  0.00           H  
ATOM   1000  HD2 TYR 1  67      20.166  32.522  29.578  0.00  0.00           H  
ATOM   1001  HE1 TYR 1  67      22.068  35.779  32.786  0.00  0.00           H  
ATOM   1002  HE2 TYR 1  67      18.948  34.767  30.046  0.00  0.00           H  
ATOM   1003  HH  TYR 1  67      18.904  36.270  31.310  0.00  0.00           H  
ATOM   1004  N   ARG 1  68      21.000  31.433  33.572  0.00  0.00           N  
ATOM   1005  CA  ARG 1  68      19.825  31.741  34.394  0.00  0.00           C  
ATOM   1006  C   ARG 1  68      19.855  33.124  35.014  0.00  0.00           C  
ATOM   1007  O   ARG 1  68      20.932  33.722  35.200  0.00  0.00           O  
ATOM   1008  CB  ARG 1  68      19.495  30.701  35.442  0.00  0.00           C  
ATOM   1009  CG  ARG 1  68      19.504  29.215  35.033  0.00  0.00           C  
ATOM   1010  CD  ARG 1  68      19.087  28.158  36.164  0.00  0.00           C  
ATOM   1011  NE  ARG 1  68      19.053  26.799  35.603  0.00  0.00           N  
ATOM   1012  CZ  ARG 1  68      19.098  25.688  36.367  0.00  0.00           C  
ATOM   1013  NH1 ARG 1  68      19.179  25.723  37.675  0.00  0.00           N  
ATOM   1014  NH2 ARG 1  68      19.049  24.477  35.905  0.00  0.00           N  
ATOM   1015  H   ARG 1  68      21.847  31.765  34.012  0.00  0.00           H  
ATOM   1016  HA  ARG 1  68      18.986  31.742  33.698  0.00  0.00           H  
ATOM   1017  HB2 ARG 1  68      20.279  30.809  36.191  0.00  0.00           H  
ATOM   1018  HB3 ARG 1  68      18.480  30.904  35.787  0.00  0.00           H  
ATOM   1019  HG2 ARG 1  68      18.805  29.055  34.212  0.00  0.00           H  
ATOM   1020  HG3 ARG 1  68      20.462  28.896  34.624  0.00  0.00           H  
ATOM   1021  HD2 ARG 1  68      19.785  28.291  36.991  0.00  0.00           H  
ATOM   1022  HD3 ARG 1  68      18.127  28.493  36.558  0.00  0.00           H  
ATOM   1023  HE  ARG 1  68      18.832  26.661  34.628  0.00  0.00           H  
ATOM   1024 HH11 ARG 1  68      19.163  24.810  38.107  0.00  0.00           H  
ATOM   1025 HH12 ARG 1  68      19.256  26.608  38.156  0.00  0.00           H  
ATOM   1026 HH21 ARG 1  68      19.166  23.705  36.545  0.00  0.00           H  
ATOM   1027 HH22 ARG 1  68      19.285  24.277  34.944  0.00  0.00           H  
ATOM   1028  N   ASP 1  69      18.728  33.763  35.180  0.00  0.00           N  
ATOM   1029  CA  ASP 1  69      18.723  35.176  35.551  0.00  0.00           C  
ATOM   1030  C   ASP 1  69      18.414  35.470  36.991  0.00  0.00           C  
ATOM   1031  O   ASP 1  69      17.476  34.904  37.583  0.00  0.00           O  
ATOM   1032  CB  ASP 1  69      17.690  35.752  34.626  0.00  0.00           C  
ATOM   1033  CG  ASP 1  69      17.534  37.265  34.571  0.00  0.00           C  
ATOM   1034  OD1 ASP 1  69      18.365  38.042  35.105  0.00  0.00           O  
ATOM   1035  OD2 ASP 1  69      16.488  37.735  34.064  0.00  0.00           O  
ATOM   1036  H   ASP 1  69      17.941  33.195  34.900  0.00  0.00           H  
ATOM   1037  HA  ASP 1  69      19.682  35.582  35.229  0.00  0.00           H  
ATOM   1038  HB2 ASP 1  69      17.810  35.387  33.606  0.00  0.00           H  
ATOM   1039  HB3 ASP 1  69      16.769  35.280  34.967  0.00  0.00           H  
ATOM   1040  N   LEU 1  70      19.092  36.368  37.682  0.00  0.00           N  
ATOM   1041  CA  LEU 1  70      18.832  36.887  38.984  0.00  0.00           C  
ATOM   1042  C   LEU 1  70      18.045  38.244  38.892  0.00  0.00           C  
ATOM   1043  O   LEU 1  70      17.819  38.911  39.905  0.00  0.00           O  
ATOM   1044  CB  LEU 1  70      20.110  37.199  39.843  0.00  0.00           C  
ATOM   1045  CG  LEU 1  70      20.773  35.880  40.332  0.00  0.00           C  
ATOM   1046  CD1 LEU 1  70      22.184  36.031  40.754  0.00  0.00           C  
ATOM   1047  CD2 LEU 1  70      20.045  35.182  41.470  0.00  0.00           C  
ATOM   1048  H   LEU 1  70      19.947  36.748  37.304  0.00  0.00           H  
ATOM   1049  HA  LEU 1  70      18.139  36.238  39.521  0.00  0.00           H  
ATOM   1050  HB2 LEU 1  70      20.794  37.767  39.213  0.00  0.00           H  
ATOM   1051  HB3 LEU 1  70      19.873  37.747  40.754  0.00  0.00           H  
ATOM   1052  HG  LEU 1  70      20.848  35.219  39.469  0.00  0.00           H  
ATOM   1053 HD11 LEU 1  70      22.601  35.027  40.672  0.00  0.00           H  
ATOM   1054 HD12 LEU 1  70      22.658  36.750  40.086  0.00  0.00           H  
ATOM   1055 HD13 LEU 1  70      22.233  36.401  41.779  0.00  0.00           H  
ATOM   1056 HD21 LEU 1  70      20.623  34.360  41.892  0.00  0.00           H  
ATOM   1057 HD22 LEU 1  70      19.698  35.907  42.206  0.00  0.00           H  
ATOM   1058 HD23 LEU 1  70      19.107  34.740  41.134  0.00  0.00           H  
ATOM   1059  N   ARG 1  71      17.637  38.612  37.643  0.00  0.00           N  
ATOM   1060  CA  ARG 1  71      16.673  39.678  37.353  0.00  0.00           C  
ATOM   1061  C   ARG 1  71      16.955  40.913  38.149  0.00  0.00           C  
ATOM   1062  O   ARG 1  71      16.036  41.341  38.851  0.00  0.00           O  
ATOM   1063  CB  ARG 1  71      15.203  39.171  37.418  0.00  0.00           C  
ATOM   1064  CG  ARG 1  71      14.092  39.953  36.731  0.00  0.00           C  
ATOM   1065  CD  ARG 1  71      14.403  40.305  35.260  0.00  0.00           C  
ATOM   1066  NE  ARG 1  71      15.258  41.482  35.149  0.00  0.00           N  
ATOM   1067  CZ  ARG 1  71      16.367  41.623  34.459  0.00  0.00           C  
ATOM   1068  NH1 ARG 1  71      17.028  42.720  34.396  0.00  0.00           N  
ATOM   1069  NH2 ARG 1  71      16.919  40.668  33.792  0.00  0.00           N  
ATOM   1070  H   ARG 1  71      17.908  37.987  36.897  0.00  0.00           H  
ATOM   1071  HA  ARG 1  71      16.817  39.947  36.306  0.00  0.00           H  
ATOM   1072  HB2 ARG 1  71      15.198  38.219  36.887  0.00  0.00           H  
ATOM   1073  HB3 ARG 1  71      14.933  38.990  38.459  0.00  0.00           H  
ATOM   1074  HG2 ARG 1  71      13.189  39.343  36.775  0.00  0.00           H  
ATOM   1075  HG3 ARG 1  71      13.874  40.871  37.277  0.00  0.00           H  
ATOM   1076  HD2 ARG 1  71      14.830  39.432  34.768  0.00  0.00           H  
ATOM   1077  HD3 ARG 1  71      13.505  40.433  34.656  0.00  0.00           H  
ATOM   1078  HE  ARG 1  71      14.906  42.334  35.560  0.00  0.00           H  
ATOM   1079 HH11 ARG 1  71      17.810  42.806  33.763  0.00  0.00           H  
ATOM   1080 HH12 ARG 1  71      16.660  43.573  34.794  0.00  0.00           H  
ATOM   1081 HH21 ARG 1  71      17.592  40.896  33.074  0.00  0.00           H  
ATOM   1082 HH22 ARG 1  71      16.394  39.806  33.826  0.00  0.00           H  
ATOM   1083  N   LYS 1  72      18.155  41.485  38.154  0.00  0.00           N  
ATOM   1084  CA  LYS 1  72      18.636  42.715  38.963  0.00  0.00           C  
ATOM   1085  C   LYS 1  72      19.667  43.495  38.103  0.00  0.00           C  
ATOM   1086  O   LYS 1  72      20.756  43.045  37.934  0.00  0.00           O  
ATOM   1087  CB  LYS 1  72      19.301  42.327  40.233  0.00  0.00           C  
ATOM   1088  CG  LYS 1  72      19.429  43.537  41.136  0.00  0.00           C  
ATOM   1089  CD  LYS 1  72      20.089  43.130  42.488  0.00  0.00           C  
ATOM   1090  CE  LYS 1  72      19.066  42.381  43.390  0.00  0.00           C  
ATOM   1091  NZ  LYS 1  72      19.057  42.945  44.756  0.00  0.00           N  
ATOM   1092  H   LYS 1  72      18.681  41.155  37.358  0.00  0.00           H  
ATOM   1093  HA  LYS 1  72      17.687  43.208  39.175  0.00  0.00           H  
ATOM   1094  HB2 LYS 1  72      18.634  41.600  40.696  0.00  0.00           H  
ATOM   1095  HB3 LYS 1  72      20.248  41.822  40.043  0.00  0.00           H  
ATOM   1096  HG2 LYS 1  72      20.001  44.296  40.603  0.00  0.00           H  
ATOM   1097  HG3 LYS 1  72      18.407  43.907  41.211  0.00  0.00           H  
ATOM   1098  HD2 LYS 1  72      20.870  42.399  42.282  0.00  0.00           H  
ATOM   1099  HD3 LYS 1  72      20.641  43.929  42.983  0.00  0.00           H  
ATOM   1100  HE2 LYS 1  72      18.135  42.483  42.833  0.00  0.00           H  
ATOM   1101  HE3 LYS 1  72      19.362  41.332  43.430  0.00  0.00           H  
ATOM   1102  HZ1 LYS 1  72      19.899  42.827  45.302  0.00  0.00           H  
ATOM   1103  HZ2 LYS 1  72      18.796  43.921  44.737  0.00  0.00           H  
ATOM   1104  HZ3 LYS 1  72      18.308  42.581  45.328  0.00  0.00           H  
ATOM   1105  N   GLY 1  73      19.293  44.811  37.958  0.00  0.00           N  
ATOM   1106  CA  GLY 1  73      20.223  45.687  37.291  0.00  0.00           C  
ATOM   1107  C   GLY 1  73      21.163  46.256  38.333  0.00  0.00           C  
ATOM   1108  O   GLY 1  73      20.848  46.480  39.520  0.00  0.00           O  
ATOM   1109  H   GLY 1  73      18.451  45.161  38.393  0.00  0.00           H  
ATOM   1110  HA2 GLY 1  73      20.742  45.123  36.515  0.00  0.00           H  
ATOM   1111  HA3 GLY 1  73      19.732  46.607  36.974  0.00  0.00           H  
ATOM   1112  N   VAL 1  74      22.352  46.705  37.836  0.00  0.00           N  
ATOM   1113  CA  VAL 1  74      23.381  47.067  38.765  0.00  0.00           C  
ATOM   1114  C   VAL 1  74      24.449  47.974  38.164  0.00  0.00           C  
ATOM   1115  O   VAL 1  74      25.113  47.633  37.132  0.00  0.00           O  
ATOM   1116  CB  VAL 1  74      23.983  45.833  39.389  0.00  0.00           C  
ATOM   1117  CG1 VAL 1  74      24.478  44.749  38.366  0.00  0.00           C  
ATOM   1118  CG2 VAL 1  74      25.203  46.160  40.246  0.00  0.00           C  
ATOM   1119  H   VAL 1  74      22.646  46.501  36.891  0.00  0.00           H  
ATOM   1120  HA  VAL 1  74      22.968  47.661  39.580  0.00  0.00           H  
ATOM   1121  HB  VAL 1  74      23.296  45.287  40.035  0.00  0.00           H  
ATOM   1122 HG11 VAL 1  74      24.997  45.159  37.499  0.00  0.00           H  
ATOM   1123 HG12 VAL 1  74      25.170  44.042  38.823  0.00  0.00           H  
ATOM   1124 HG13 VAL 1  74      23.565  44.244  38.052  0.00  0.00           H  
ATOM   1125 HG21 VAL 1  74      25.508  45.359  40.920  0.00  0.00           H  
ATOM   1126 HG22 VAL 1  74      26.060  46.463  39.645  0.00  0.00           H  
ATOM   1127 HG23 VAL 1  74      24.989  46.943  40.973  0.00  0.00           H  
ATOM   1128  N   TYR 1  75      24.530  49.233  38.701  0.00  0.00           N  
ATOM   1129  CA  TYR 1  75      25.519  50.237  38.420  0.00  0.00           C  
ATOM   1130  C   TYR 1  75      26.680  50.229  39.404  0.00  0.00           C  
ATOM   1131  O   TYR 1  75      26.450  50.298  40.617  0.00  0.00           O  
ATOM   1132  CB  TYR 1  75      24.890  51.606  38.399  0.00  0.00           C  
ATOM   1133  CG  TYR 1  75      25.731  52.786  38.046  0.00  0.00           C  
ATOM   1134  CD1 TYR 1  75      26.328  53.013  36.845  0.00  0.00           C  
ATOM   1135  CD2 TYR 1  75      25.950  53.743  39.061  0.00  0.00           C  
ATOM   1136  CE1 TYR 1  75      27.129  54.137  36.612  0.00  0.00           C  
ATOM   1137  CE2 TYR 1  75      26.675  54.885  38.912  0.00  0.00           C  
ATOM   1138  CZ  TYR 1  75      27.306  55.116  37.650  0.00  0.00           C  
ATOM   1139  OH  TYR 1  75      28.201  56.180  37.463  0.00  0.00           O  
ATOM   1140  H   TYR 1  75      24.066  49.448  39.571  0.00  0.00           H  
ATOM   1141  HA  TYR 1  75      25.961  50.037  37.444  0.00  0.00           H  
ATOM   1142  HB2 TYR 1  75      24.083  51.523  37.671  0.00  0.00           H  
ATOM   1143  HB3 TYR 1  75      24.494  51.806  39.395  0.00  0.00           H  
ATOM   1144  HD1 TYR 1  75      26.132  52.371  35.998  0.00  0.00           H  
ATOM   1145  HD2 TYR 1  75      25.541  53.475  40.025  0.00  0.00           H  
ATOM   1146  HE1 TYR 1  75      27.611  54.185  35.647  0.00  0.00           H  
ATOM   1147  HE2 TYR 1  75      26.998  55.476  39.756  0.00  0.00           H  
ATOM   1148  HH  TYR 1  75      28.420  56.642  38.276  0.00  0.00           H  
ATOM   1149  N   VAL 1  76      27.857  50.191  38.898  0.00  0.00           N  
ATOM   1150  CA  VAL 1  76      29.081  50.319  39.723  0.00  0.00           C  
ATOM   1151  C   VAL 1  76      29.978  51.393  39.062  0.00  0.00           C  
ATOM   1152  O   VAL 1  76      30.487  51.178  37.961  0.00  0.00           O  
ATOM   1153  CB  VAL 1  76      29.846  48.974  39.856  0.00  0.00           C  
ATOM   1154  CG1 VAL 1  76      31.042  48.926  40.782  0.00  0.00           C  
ATOM   1155  CG2 VAL 1  76      28.815  47.947  40.432  0.00  0.00           C  
ATOM   1156  H   VAL 1  76      28.004  50.047  37.909  0.00  0.00           H  
ATOM   1157  HA  VAL 1  76      28.794  50.655  40.719  0.00  0.00           H  
ATOM   1158  HB  VAL 1  76      30.211  48.659  38.878  0.00  0.00           H  
ATOM   1159 HG11 VAL 1  76      31.774  49.552  40.271  0.00  0.00           H  
ATOM   1160 HG12 VAL 1  76      30.771  49.512  41.660  0.00  0.00           H  
ATOM   1161 HG13 VAL 1  76      31.424  47.912  40.908  0.00  0.00           H  
ATOM   1162 HG21 VAL 1  76      29.285  46.982  40.625  0.00  0.00           H  
ATOM   1163 HG22 VAL 1  76      28.395  48.376  41.342  0.00  0.00           H  
ATOM   1164 HG23 VAL 1  76      28.002  47.775  39.727  0.00  0.00           H  
ATOM   1165  N   PRO 1  77      30.269  52.470  39.802  0.00  0.00           N  
ATOM   1166  CA  PRO 1  77      31.233  53.518  39.428  0.00  0.00           C  
ATOM   1167  C   PRO 1  77      32.605  53.392  40.227  0.00  0.00           C  
ATOM   1168  O   PRO 1  77      32.761  52.656  41.215  0.00  0.00           O  
ATOM   1169  CB  PRO 1  77      30.548  54.787  39.870  0.00  0.00           C  
ATOM   1170  CG  PRO 1  77      30.003  54.369  41.275  0.00  0.00           C  
ATOM   1171  CD  PRO 1  77      29.440  53.052  40.882  0.00  0.00           C  
ATOM   1172  HA  PRO 1  77      31.435  53.589  38.360  0.00  0.00           H  
ATOM   1173  HB2 PRO 1  77      31.318  55.558  39.844  0.00  0.00           H  
ATOM   1174  HB3 PRO 1  77      29.841  55.120  39.110  0.00  0.00           H  
ATOM   1175  HG2 PRO 1  77      30.848  54.346  41.964  0.00  0.00           H  
ATOM   1176  HG3 PRO 1  77      29.269  55.085  41.644  0.00  0.00           H  
ATOM   1177  HD2 PRO 1  77      29.359  52.309  41.675  0.00  0.00           H  
ATOM   1178  HD3 PRO 1  77      28.434  53.155  40.475  0.00  0.00           H  
ATOM   1179  N   TYR 1  78      33.640  54.043  39.615  0.00  0.00           N  
ATOM   1180  CA  TYR 1  78      34.934  54.300  40.155  0.00  0.00           C  
ATOM   1181  C   TYR 1  78      35.340  55.709  39.716  0.00  0.00           C  
ATOM   1182  O   TYR 1  78      34.591  56.366  38.979  0.00  0.00           O  
ATOM   1183  CB  TYR 1  78      36.048  53.155  39.887  0.00  0.00           C  
ATOM   1184  CG  TYR 1  78      35.657  51.754  39.686  0.00  0.00           C  
ATOM   1185  CD1 TYR 1  78      35.437  50.817  40.712  0.00  0.00           C  
ATOM   1186  CD2 TYR 1  78      35.186  51.378  38.379  0.00  0.00           C  
ATOM   1187  CE1 TYR 1  78      34.813  49.592  40.498  0.00  0.00           C  
ATOM   1188  CE2 TYR 1  78      34.472  50.102  38.212  0.00  0.00           C  
ATOM   1189  CZ  TYR 1  78      34.371  49.194  39.210  0.00  0.00           C  
ATOM   1190  OH  TYR 1  78      33.749  48.078  38.969  0.00  0.00           O  
ATOM   1191  H   TYR 1  78      33.459  54.506  38.736  0.00  0.00           H  
ATOM   1192  HA  TYR 1  78      34.788  54.272  41.235  0.00  0.00           H  
ATOM   1193  HB2 TYR 1  78      36.742  53.487  39.115  0.00  0.00           H  
ATOM   1194  HB3 TYR 1  78      36.639  53.218  40.801  0.00  0.00           H  
ATOM   1195  HD1 TYR 1  78      35.755  51.006  41.726  0.00  0.00           H  
ATOM   1196  HD2 TYR 1  78      35.448  51.979  37.521  0.00  0.00           H  
ATOM   1197  HE1 TYR 1  78      34.565  48.944  41.325  0.00  0.00           H  
ATOM   1198  HE2 TYR 1  78      34.057  49.861  37.244  0.00  0.00           H  
ATOM   1199  HH  TYR 1  78      33.621  47.665  39.827  0.00  0.00           H  
ATOM   1200  N   THR 1  79      36.482  56.217  40.166  0.00  0.00           N  
ATOM   1201  CA  THR 1  79      37.056  57.580  39.935  0.00  0.00           C  
ATOM   1202  C   THR 1  79      37.393  57.669  38.407  0.00  0.00           C  
ATOM   1203  O   THR 1  79      37.239  58.783  37.782  0.00  0.00           O  
ATOM   1204  CB  THR 1  79      38.228  57.839  40.881  0.00  0.00           C  
ATOM   1205  OG1 THR 1  79      37.724  57.806  42.261  0.00  0.00           O  
ATOM   1206  CG2 THR 1  79      39.036  59.066  40.487  0.00  0.00           C  
ATOM   1207  H   THR 1  79      37.104  55.502  40.517  0.00  0.00           H  
ATOM   1208  HA  THR 1  79      36.336  58.337  40.245  0.00  0.00           H  
ATOM   1209  HB  THR 1  79      39.044  57.135  40.718  0.00  0.00           H  
ATOM   1210  HG1 THR 1  79      37.696  58.713  42.573  0.00  0.00           H  
ATOM   1211 HG21 THR 1  79      39.180  59.234  39.420  0.00  0.00           H  
ATOM   1212 HG22 THR 1  79      38.490  59.925  40.879  0.00  0.00           H  
ATOM   1213 HG23 THR 1  79      40.001  58.933  40.975  0.00  0.00           H  
ATOM   1214  N   GLN 1  80      37.777  56.598  37.794  0.00  0.00           N  
ATOM   1215  CA  GLN 1  80      38.263  56.592  36.387  0.00  0.00           C  
ATOM   1216  C   GLN 1  80      37.290  55.985  35.401  0.00  0.00           C  
ATOM   1217  O   GLN 1  80      37.590  55.928  34.197  0.00  0.00           O  
ATOM   1218  CB  GLN 1  80      39.697  56.095  36.317  0.00  0.00           C  
ATOM   1219  CG  GLN 1  80      40.607  56.429  37.493  0.00  0.00           C  
ATOM   1220  CD  GLN 1  80      40.584  55.417  38.599  0.00  0.00           C  
ATOM   1221  OE1 GLN 1  80      39.648  54.745  38.915  0.00  0.00           O  
ATOM   1222  NE2 GLN 1  80      41.572  55.285  39.441  0.00  0.00           N  
ATOM   1223  H   GLN 1  80      37.956  55.752  38.316  0.00  0.00           H  
ATOM   1224  HA  GLN 1  80      38.439  57.567  35.933  0.00  0.00           H  
ATOM   1225  HB2 GLN 1  80      39.852  55.032  36.129  0.00  0.00           H  
ATOM   1226  HB3 GLN 1  80      40.177  56.570  35.461  0.00  0.00           H  
ATOM   1227  HG2 GLN 1  80      41.677  56.461  37.284  0.00  0.00           H  
ATOM   1228  HG3 GLN 1  80      40.460  57.423  37.916  0.00  0.00           H  
ATOM   1229 HE21 GLN 1  80      41.536  54.496  40.070  0.00  0.00           H  
ATOM   1230 HE22 GLN 1  80      42.451  55.773  39.342  0.00  0.00           H  
ATOM   1231  N   GLY 1  81      36.148  55.371  35.760  0.00  0.00           N  
ATOM   1232  CA  GLY 1  81      35.291  54.555  34.920  0.00  0.00           C  
ATOM   1233  C   GLY 1  81      34.011  54.290  35.696  0.00  0.00           C  
ATOM   1234  O   GLY 1  81      33.922  54.456  36.898  0.00  0.00           O  
ATOM   1235  H   GLY 1  81      35.835  55.533  36.706  0.00  0.00           H  
ATOM   1236  HA2 GLY 1  81      35.037  54.989  33.953  0.00  0.00           H  
ATOM   1237  HA3 GLY 1  81      35.733  53.592  34.661  0.00  0.00           H  
ATOM   1238  N   LYS 1  82      33.004  53.886  34.950  0.00  0.00           N  
ATOM   1239  CA  LYS 1  82      31.703  53.367  35.503  0.00  0.00           C  
ATOM   1240  C   LYS 1  82      31.243  52.283  34.501  0.00  0.00           C  
ATOM   1241  O   LYS 1  82      31.763  52.134  33.426  0.00  0.00           O  
ATOM   1242  CB  LYS 1  82      30.759  54.492  35.795  0.00  0.00           C  
ATOM   1243  CG  LYS 1  82      30.132  54.929  34.465  0.00  0.00           C  
ATOM   1244  CD  LYS 1  82      29.812  56.388  34.325  0.00  0.00           C  
ATOM   1245  CE  LYS 1  82      31.005  57.422  34.426  0.00  0.00           C  
ATOM   1246  NZ  LYS 1  82      31.789  57.430  33.155  0.00  0.00           N  
ATOM   1247  H   LYS 1  82      33.241  53.817  33.971  0.00  0.00           H  
ATOM   1248  HA  LYS 1  82      31.834  52.829  36.443  0.00  0.00           H  
ATOM   1249  HB2 LYS 1  82      29.881  54.235  36.386  0.00  0.00           H  
ATOM   1250  HB3 LYS 1  82      31.245  55.346  36.266  0.00  0.00           H  
ATOM   1251  HG2 LYS 1  82      30.842  54.640  33.691  0.00  0.00           H  
ATOM   1252  HG3 LYS 1  82      29.288  54.278  34.235  0.00  0.00           H  
ATOM   1253  HD2 LYS 1  82      29.306  56.598  33.383  0.00  0.00           H  
ATOM   1254  HD3 LYS 1  82      29.089  56.694  35.080  0.00  0.00           H  
ATOM   1255  HE2 LYS 1  82      30.547  58.401  34.572  0.00  0.00           H  
ATOM   1256  HE3 LYS 1  82      31.700  57.214  35.240  0.00  0.00           H  
ATOM   1257  HZ1 LYS 1  82      31.271  57.857  32.401  0.00  0.00           H  
ATOM   1258  HZ2 LYS 1  82      32.571  58.058  33.273  0.00  0.00           H  
ATOM   1259  HZ3 LYS 1  82      32.090  56.499  32.904  0.00  0.00           H  
ATOM   1260  N   TRP 1  83      30.250  51.422  34.849  0.00  0.00           N  
ATOM   1261  CA  TRP 1  83      29.546  50.441  33.945  0.00  0.00           C  
ATOM   1262  C   TRP 1  83      28.195  50.112  34.566  0.00  0.00           C  
ATOM   1263  O   TRP 1  83      28.027  50.347  35.770  0.00  0.00           O  
ATOM   1264  CB  TRP 1  83      30.452  49.257  33.710  0.00  0.00           C  
ATOM   1265  CG  TRP 1  83      30.850  48.488  34.920  0.00  0.00           C  
ATOM   1266  CD1 TRP 1  83      32.081  48.669  35.513  0.00  0.00           C  
ATOM   1267  CD2 TRP 1  83      30.155  47.485  35.682  0.00  0.00           C  
ATOM   1268  NE1 TRP 1  83      32.195  47.906  36.598  0.00  0.00           N  
ATOM   1269  CE2 TRP 1  83      30.986  47.231  36.841  0.00  0.00           C  
ATOM   1270  CE3 TRP 1  83      28.954  46.765  35.551  0.00  0.00           C  
ATOM   1271  CZ2 TRP 1  83      30.595  46.157  37.735  0.00  0.00           C  
ATOM   1272  CZ3 TRP 1  83      28.629  45.724  36.441  0.00  0.00           C  
ATOM   1273  CH2 TRP 1  83      29.395  45.440  37.557  0.00  0.00           C  
ATOM   1274  H   TRP 1  83      29.977  51.452  35.821  0.00  0.00           H  
ATOM   1275  HA  TRP 1  83      29.363  50.859  32.955  0.00  0.00           H  
ATOM   1276  HB2 TRP 1  83      29.960  48.590  33.002  0.00  0.00           H  
ATOM   1277  HB3 TRP 1  83      31.342  49.677  33.241  0.00  0.00           H  
ATOM   1278  HD1 TRP 1  83      32.844  49.341  35.148  0.00  0.00           H  
ATOM   1279  HE1 TRP 1  83      33.061  47.831  37.112  0.00  0.00           H  
ATOM   1280  HE3 TRP 1  83      28.309  46.861  34.690  0.00  0.00           H  
ATOM   1281  HZ2 TRP 1  83      31.372  45.771  38.379  0.00  0.00           H  
ATOM   1282  HZ3 TRP 1  83      27.680  45.249  36.237  0.00  0.00           H  
ATOM   1283  HH2 TRP 1  83      29.263  44.568  38.180  0.00  0.00           H  
ATOM   1284  N   GLU 1  84      27.343  49.521  33.785  0.00  0.00           N  
ATOM   1285  CA  GLU 1  84      25.959  49.000  34.192  0.00  0.00           C  
ATOM   1286  C   GLU 1  84      25.684  47.585  33.498  0.00  0.00           C  
ATOM   1287  O   GLU 1  84      26.056  47.278  32.355  0.00  0.00           O  
ATOM   1288  CB  GLU 1  84      24.891  50.053  33.891  0.00  0.00           C  
ATOM   1289  CG  GLU 1  84      23.463  49.511  34.210  0.00  0.00           C  
ATOM   1290  CD  GLU 1  84      22.403  50.609  33.997  0.00  0.00           C  
ATOM   1291  OE1 GLU 1  84      22.088  50.885  32.837  0.00  0.00           O  
ATOM   1292  OE2 GLU 1  84      21.762  51.109  34.907  0.00  0.00           O  
ATOM   1293  H   GLU 1  84      27.654  49.309  32.848  0.00  0.00           H  
ATOM   1294  HA  GLU 1  84      25.982  48.803  35.263  0.00  0.00           H  
ATOM   1295  HB2 GLU 1  84      25.110  50.875  34.573  0.00  0.00           H  
ATOM   1296  HB3 GLU 1  84      24.864  50.469  32.884  0.00  0.00           H  
ATOM   1297  HG2 GLU 1  84      23.241  48.679  33.542  0.00  0.00           H  
ATOM   1298  HG3 GLU 1  84      23.433  49.089  35.214  0.00  0.00           H  
ATOM   1299  N   GLY 1  85      24.961  46.809  34.300  0.00  0.00           N  
ATOM   1300  CA  GLY 1  85      24.733  45.415  33.980  0.00  0.00           C  
ATOM   1301  C   GLY 1  85      23.606  44.761  34.746  0.00  0.00           C  
ATOM   1302  O   GLY 1  85      22.766  45.414  35.357  0.00  0.00           O  
ATOM   1303  H   GLY 1  85      24.508  47.239  35.094  0.00  0.00           H  
ATOM   1304  HA2 GLY 1  85      24.434  45.261  32.943  0.00  0.00           H  
ATOM   1305  HA3 GLY 1  85      25.674  44.874  34.075  0.00  0.00           H  
ATOM   1306  N   GLU 1  86      23.680  43.468  34.691  0.00  0.00           N  
ATOM   1307  CA  GLU 1  86      22.584  42.573  35.003  0.00  0.00           C  
ATOM   1308  C   GLU 1  86      23.056  41.266  35.652  0.00  0.00           C  
ATOM   1309  O   GLU 1  86      24.015  40.661  35.166  0.00  0.00           O  
ATOM   1310  CB  GLU 1  86      21.811  42.207  33.700  0.00  0.00           C  
ATOM   1311  CG  GLU 1  86      20.942  43.264  33.141  0.00  0.00           C  
ATOM   1312  CD  GLU 1  86      20.006  42.746  32.031  0.00  0.00           C  
ATOM   1313  OE1 GLU 1  86      18.798  42.652  32.251  0.00  0.00           O  
ATOM   1314  OE2 GLU 1  86      20.508  42.445  30.963  0.00  0.00           O  
ATOM   1315  H   GLU 1  86      24.476  43.107  34.186  0.00  0.00           H  
ATOM   1316  HA  GLU 1  86      21.889  43.014  35.718  0.00  0.00           H  
ATOM   1317  HB2 GLU 1  86      22.650  42.005  33.034  0.00  0.00           H  
ATOM   1318  HB3 GLU 1  86      21.229  41.289  33.769  0.00  0.00           H  
ATOM   1319  HG2 GLU 1  86      20.159  43.522  33.854  0.00  0.00           H  
ATOM   1320  HG3 GLU 1  86      21.437  44.210  32.921  0.00  0.00           H  
ATOM   1321  N   LEU 1  87      22.532  40.980  36.847  0.00  0.00           N  
ATOM   1322  CA  LEU 1  87      22.868  39.762  37.582  0.00  0.00           C  
ATOM   1323  C   LEU 1  87      22.379  38.489  36.877  0.00  0.00           C  
ATOM   1324  O   LEU 1  87      21.142  38.277  36.764  0.00  0.00           O  
ATOM   1325  CB  LEU 1  87      22.512  39.782  39.012  0.00  0.00           C  
ATOM   1326  CG  LEU 1  87      23.163  40.893  39.852  0.00  0.00           C  
ATOM   1327  CD1 LEU 1  87      22.787  40.633  41.330  0.00  0.00           C  
ATOM   1328  CD2 LEU 1  87      24.636  40.975  39.774  0.00  0.00           C  
ATOM   1329  H   LEU 1  87      21.877  41.645  37.234  0.00  0.00           H  
ATOM   1330  HA  LEU 1  87      23.958  39.747  37.559  0.00  0.00           H  
ATOM   1331  HB2 LEU 1  87      21.428  39.792  39.132  0.00  0.00           H  
ATOM   1332  HB3 LEU 1  87      22.861  38.827  39.403  0.00  0.00           H  
ATOM   1333  HG  LEU 1  87      22.726  41.847  39.560  0.00  0.00           H  
ATOM   1334 HD11 LEU 1  87      21.719  40.448  41.442  0.00  0.00           H  
ATOM   1335 HD12 LEU 1  87      23.269  39.699  41.621  0.00  0.00           H  
ATOM   1336 HD13 LEU 1  87      22.926  41.434  42.056  0.00  0.00           H  
ATOM   1337 HD21 LEU 1  87      24.864  41.063  38.712  0.00  0.00           H  
ATOM   1338 HD22 LEU 1  87      24.986  41.850  40.322  0.00  0.00           H  
ATOM   1339 HD23 LEU 1  87      25.095  40.086  40.206  0.00  0.00           H  
ATOM   1340  N   GLY 1  88      23.234  37.471  36.676  0.00  0.00           N  
ATOM   1341  CA  GLY 1  88      22.900  36.059  36.270  0.00  0.00           C  
ATOM   1342  C   GLY 1  88      23.839  35.018  36.888  0.00  0.00           C  
ATOM   1343  O   GLY 1  88      24.606  35.283  37.857  0.00  0.00           O  
ATOM   1344  H   GLY 1  88      24.186  37.574  37.000  0.00  0.00           H  
ATOM   1345  HA2 GLY 1  88      21.860  35.737  36.305  0.00  0.00           H  
ATOM   1346  HA3 GLY 1  88      22.966  35.909  35.193  0.00  0.00           H  
ATOM   1347  N   THR 1  89      23.830  33.844  36.275  0.00  0.00           N  
ATOM   1348  CA  THR 1  89      24.516  32.609  36.755  0.00  0.00           C  
ATOM   1349  C   THR 1  89      24.601  31.652  35.565  0.00  0.00           C  
ATOM   1350  O   THR 1  89      23.710  31.506  34.725  0.00  0.00           O  
ATOM   1351  CB  THR 1  89      23.889  32.075  38.027  0.00  0.00           C  
ATOM   1352  OG1 THR 1  89      24.470  30.929  38.447  0.00  0.00           O  
ATOM   1353  CG2 THR 1  89      22.382  31.665  38.009  0.00  0.00           C  
ATOM   1354  H   THR 1  89      23.082  33.669  35.619  0.00  0.00           H  
ATOM   1355  HA  THR 1  89      25.511  32.937  37.054  0.00  0.00           H  
ATOM   1356  HB  THR 1  89      23.974  32.804  38.833  0.00  0.00           H  
ATOM   1357  HG1 THR 1  89      25.365  31.166  38.702  0.00  0.00           H  
ATOM   1358 HG21 THR 1  89      21.914  32.636  38.168  0.00  0.00           H  
ATOM   1359 HG22 THR 1  89      22.157  31.365  36.985  0.00  0.00           H  
ATOM   1360 HG23 THR 1  89      21.987  30.851  38.616  0.00  0.00           H  
ATOM   1361  N   ASP 1  90      25.723  30.988  35.443  0.00  0.00           N  
ATOM   1362  CA  ASP 1  90      26.085  30.072  34.324  0.00  0.00           C  
ATOM   1363  C   ASP 1  90      27.278  29.173  34.639  0.00  0.00           C  
ATOM   1364  O   ASP 1  90      27.938  29.468  35.635  0.00  0.00           O  
ATOM   1365  CB  ASP 1  90      26.303  30.858  32.940  0.00  0.00           C  
ATOM   1366  CG  ASP 1  90      26.128  29.976  31.748  0.00  0.00           C  
ATOM   1367  OD1 ASP 1  90      26.160  28.713  31.809  0.00  0.00           O  
ATOM   1368  OD2 ASP 1  90      26.001  30.526  30.651  0.00  0.00           O  
ATOM   1369  H   ASP 1  90      26.399  31.016  36.193  0.00  0.00           H  
ATOM   1370  HA  ASP 1  90      25.203  29.460  34.141  0.00  0.00           H  
ATOM   1371  HB2 ASP 1  90      25.578  31.669  32.872  0.00  0.00           H  
ATOM   1372  HB3 ASP 1  90      27.287  31.327  32.931  0.00  0.00           H  
ATOM   1373  N   LEU 1  91      27.610  28.123  33.881  0.00  0.00           N  
ATOM   1374  CA  LEU 1  91      28.891  27.354  34.030  0.00  0.00           C  
ATOM   1375  C   LEU 1  91      30.168  28.073  33.615  0.00  0.00           C  
ATOM   1376  O   LEU 1  91      30.196  28.565  32.533  0.00  0.00           O  
ATOM   1377  CB  LEU 1  91      28.749  25.958  33.342  0.00  0.00           C  
ATOM   1378  CG  LEU 1  91      27.537  25.091  33.541  0.00  0.00           C  
ATOM   1379  CD1 LEU 1  91      27.741  23.663  32.928  0.00  0.00           C  
ATOM   1380  CD2 LEU 1  91      27.416  24.892  35.063  0.00  0.00           C  
ATOM   1381  H   LEU 1  91      27.126  27.970  33.008  0.00  0.00           H  
ATOM   1382  HA  LEU 1  91      28.998  27.159  35.097  0.00  0.00           H  
ATOM   1383  HB2 LEU 1  91      28.871  26.091  32.267  0.00  0.00           H  
ATOM   1384  HB3 LEU 1  91      29.667  25.438  33.615  0.00  0.00           H  
ATOM   1385  HG  LEU 1  91      26.633  25.530  33.118  0.00  0.00           H  
ATOM   1386 HD11 LEU 1  91      27.654  23.761  31.846  0.00  0.00           H  
ATOM   1387 HD12 LEU 1  91      28.771  23.351  33.101  0.00  0.00           H  
ATOM   1388 HD13 LEU 1  91      27.077  22.886  33.307  0.00  0.00           H  
ATOM   1389 HD21 LEU 1  91      26.994  25.826  35.432  0.00  0.00           H  
ATOM   1390 HD22 LEU 1  91      26.803  24.023  35.304  0.00  0.00           H  
ATOM   1391 HD23 LEU 1  91      28.412  24.827  35.499  0.00  0.00           H  
ATOM   1392  N   VAL 1  92      31.248  28.112  34.435  0.00  0.00           N  
ATOM   1393  CA  VAL 1  92      32.600  28.611  34.250  0.00  0.00           C  
ATOM   1394  C   VAL 1  92      33.815  27.635  34.669  0.00  0.00           C  
ATOM   1395  O   VAL 1  92      33.576  26.755  35.501  0.00  0.00           O  
ATOM   1396  CB  VAL 1  92      32.675  30.020  34.932  0.00  0.00           C  
ATOM   1397  CG1 VAL 1  92      34.108  30.630  35.041  0.00  0.00           C  
ATOM   1398  CG2 VAL 1  92      31.718  31.168  34.478  0.00  0.00           C  
ATOM   1399  H   VAL 1  92      31.115  27.600  35.295  0.00  0.00           H  
ATOM   1400  HA  VAL 1  92      32.833  28.695  33.189  0.00  0.00           H  
ATOM   1401  HB  VAL 1  92      32.389  29.903  35.977  0.00  0.00           H  
ATOM   1402 HG11 VAL 1  92      34.785  29.842  35.370  0.00  0.00           H  
ATOM   1403 HG12 VAL 1  92      34.422  31.055  34.087  0.00  0.00           H  
ATOM   1404 HG13 VAL 1  92      33.973  31.460  35.734  0.00  0.00           H  
ATOM   1405 HG21 VAL 1  92      31.922  31.346  33.422  0.00  0.00           H  
ATOM   1406 HG22 VAL 1  92      30.736  30.705  34.574  0.00  0.00           H  
ATOM   1407 HG23 VAL 1  92      31.748  32.051  35.116  0.00  0.00           H  
ATOM   1408  N   SER 1  93      35.026  27.741  34.107  0.00  0.00           N  
ATOM   1409  CA  SER 1  93      36.280  27.102  34.437  0.00  0.00           C  
ATOM   1410  C   SER 1  93      37.401  27.926  33.966  0.00  0.00           C  
ATOM   1411  O   SER 1  93      37.214  28.775  33.054  0.00  0.00           O  
ATOM   1412  CB  SER 1  93      36.281  25.719  33.840  0.00  0.00           C  
ATOM   1413  OG  SER 1  93      36.453  25.722  32.439  0.00  0.00           O  
ATOM   1414  H   SER 1  93      35.104  28.384  33.332  0.00  0.00           H  
ATOM   1415  HA  SER 1  93      36.401  26.964  35.512  0.00  0.00           H  
ATOM   1416  HB2 SER 1  93      37.078  25.082  34.224  0.00  0.00           H  
ATOM   1417  HB3 SER 1  93      35.331  25.211  34.011  0.00  0.00           H  
ATOM   1418  HG  SER 1  93      35.813  26.338  32.072  0.00  0.00           H  
ATOM   1419  N   ILE 1  94      38.595  27.623  34.374  0.00  0.00           N  
ATOM   1420  CA  ILE 1  94      39.917  28.092  33.795  0.00  0.00           C  
ATOM   1421  C   ILE 1  94      40.592  26.983  33.011  0.00  0.00           C  
ATOM   1422  O   ILE 1  94      40.937  25.971  33.602  0.00  0.00           O  
ATOM   1423  CB  ILE 1  94      40.792  28.650  34.901  0.00  0.00           C  
ATOM   1424  CG1 ILE 1  94      40.107  29.889  35.474  0.00  0.00           C  
ATOM   1425  CG2 ILE 1  94      42.198  29.030  34.308  0.00  0.00           C  
ATOM   1426  CD1 ILE 1  94      40.839  30.545  36.566  0.00  0.00           C  
ATOM   1427  H   ILE 1  94      38.685  26.805  34.961  0.00  0.00           H  
ATOM   1428  HA  ILE 1  94      39.639  28.884  33.101  0.00  0.00           H  
ATOM   1429  HB  ILE 1  94      40.969  27.895  35.667  0.00  0.00           H  
ATOM   1430 HG12 ILE 1  94      40.028  30.601  34.653  0.00  0.00           H  
ATOM   1431 HG13 ILE 1  94      39.108  29.697  35.868  0.00  0.00           H  
ATOM   1432 HG21 ILE 1  94      42.815  29.477  35.087  0.00  0.00           H  
ATOM   1433 HG22 ILE 1  94      42.755  28.154  33.975  0.00  0.00           H  
ATOM   1434 HG23 ILE 1  94      42.069  29.763  33.511  0.00  0.00           H  
ATOM   1435 HD11 ILE 1  94      40.909  29.889  37.434  0.00  0.00           H  
ATOM   1436 HD12 ILE 1  94      41.759  30.954  36.150  0.00  0.00           H  
ATOM   1437 HD13 ILE 1  94      40.254  31.360  36.994  0.00  0.00           H  
ATOM   1438  N   PRO 1  95      40.692  27.018  31.656  0.00  0.00           N  
ATOM   1439  CA  PRO 1  95      41.454  26.065  30.875  0.00  0.00           C  
ATOM   1440  C   PRO 1  95      42.845  25.569  31.329  0.00  0.00           C  
ATOM   1441  O   PRO 1  95      43.059  24.330  31.588  0.00  0.00           O  
ATOM   1442  CB  PRO 1  95      41.414  26.622  29.369  0.00  0.00           C  
ATOM   1443  CG  PRO 1  95      40.139  27.391  29.395  0.00  0.00           C  
ATOM   1444  CD  PRO 1  95      40.078  28.001  30.786  0.00  0.00           C  
ATOM   1445  HA  PRO 1  95      40.850  25.160  30.805  0.00  0.00           H  
ATOM   1446  HB2 PRO 1  95      42.269  27.254  29.128  0.00  0.00           H  
ATOM   1447  HB3 PRO 1  95      41.453  25.860  28.591  0.00  0.00           H  
ATOM   1448  HG2 PRO 1  95      40.084  28.122  28.589  0.00  0.00           H  
ATOM   1449  HG3 PRO 1  95      39.411  26.580  29.390  0.00  0.00           H  
ATOM   1450  HD2 PRO 1  95      40.572  28.948  31.005  0.00  0.00           H  
ATOM   1451  HD3 PRO 1  95      39.025  28.168  31.011  0.00  0.00           H  
ATOM   1452  N   HIS 1  96      43.846  26.427  31.503  0.00  0.00           N  
ATOM   1453  CA  HIS 1  96      45.187  26.322  32.045  0.00  0.00           C  
ATOM   1454  C   HIS 1  96      45.177  26.471  33.609  0.00  0.00           C  
ATOM   1455  O   HIS 1  96      45.732  27.372  34.230  0.00  0.00           O  
ATOM   1456  CB  HIS 1  96      46.213  27.349  31.418  0.00  0.00           C  
ATOM   1457  CG  HIS 1  96      46.125  27.078  29.933  0.00  0.00           C  
ATOM   1458  ND1 HIS 1  96      46.598  25.965  29.241  0.00  0.00           N  
ATOM   1459  CD2 HIS 1  96      45.666  27.994  29.009  0.00  0.00           C  
ATOM   1460  CE1 HIS 1  96      46.460  26.241  27.901  0.00  0.00           C  
ATOM   1461  NE2 HIS 1  96      45.937  27.483  27.789  0.00  0.00           N  
ATOM   1462  H   HIS 1  96      43.638  27.374  31.222  0.00  0.00           H  
ATOM   1463  HA  HIS 1  96      45.708  25.381  31.872  0.00  0.00           H  
ATOM   1464  HB2 HIS 1  96      45.850  28.357  31.618  0.00  0.00           H  
ATOM   1465  HB3 HIS 1  96      47.260  27.182  31.670  0.00  0.00           H  
ATOM   1466  HD1 HIS 1  96      46.886  25.080  29.632  0.00  0.00           H  
ATOM   1467  HD2 HIS 1  96      45.238  28.974  29.161  0.00  0.00           H  
ATOM   1468  HE1 HIS 1  96      46.772  25.632  27.066  0.00  0.00           H  
ATOM   1469  HE2 HIS 1  96      45.683  27.988  26.952  0.00  0.00           H  
ATOM   1470  N   GLY 1  97      44.563  25.494  34.145  0.00  0.00           N  
ATOM   1471  CA  GLY 1  97      43.870  25.590  35.418  0.00  0.00           C  
ATOM   1472  C   GLY 1  97      42.957  24.388  35.706  0.00  0.00           C  
ATOM   1473  O   GLY 1  97      43.005  23.419  34.935  0.00  0.00           O  
ATOM   1474  H   GLY 1  97      44.265  24.750  33.531  0.00  0.00           H  
ATOM   1475  HA2 GLY 1  97      44.593  25.735  36.221  0.00  0.00           H  
ATOM   1476  HA3 GLY 1  97      43.265  26.496  35.395  0.00  0.00           H  
ATOM   1477  N   PRO 1  98      42.335  24.324  36.942  0.00  0.00           N  
ATOM   1478  CA  PRO 1  98      41.730  23.088  37.398  0.00  0.00           C  
ATOM   1479  C   PRO 1  98      40.582  22.517  36.519  0.00  0.00           C  
ATOM   1480  O   PRO 1  98      40.343  21.323  36.759  0.00  0.00           O  
ATOM   1481  CB  PRO 1  98      41.381  23.275  38.886  0.00  0.00           C  
ATOM   1482  CG  PRO 1  98      42.416  24.315  39.324  0.00  0.00           C  
ATOM   1483  CD  PRO 1  98      42.641  25.182  38.058  0.00  0.00           C  
ATOM   1484  HA  PRO 1  98      42.535  22.355  37.461  0.00  0.00           H  
ATOM   1485  HB2 PRO 1  98      40.379  23.657  39.084  0.00  0.00           H  
ATOM   1486  HB3 PRO 1  98      41.506  22.376  39.488  0.00  0.00           H  
ATOM   1487  HG2 PRO 1  98      42.037  24.907  40.157  0.00  0.00           H  
ATOM   1488  HG3 PRO 1  98      43.354  23.833  39.602  0.00  0.00           H  
ATOM   1489  HD2 PRO 1  98      41.891  25.973  38.088  0.00  0.00           H  
ATOM   1490  HD3 PRO 1  98      43.614  25.673  38.051  0.00  0.00           H  
ATOM   1491  N   ASN 1  99      40.076  23.231  35.551  0.00  0.00           N  
ATOM   1492  CA  ASN 1  99      39.229  22.744  34.464  0.00  0.00           C  
ATOM   1493  C   ASN 1  99      37.824  22.020  34.628  0.00  0.00           C  
ATOM   1494  O   ASN 1  99      37.043  21.680  33.734  0.00  0.00           O  
ATOM   1495  CB  ASN 1  99      40.053  22.077  33.376  0.00  0.00           C  
ATOM   1496  CG  ASN 1  99      40.444  20.589  33.475  0.00  0.00           C  
ATOM   1497  OD1 ASN 1  99      39.769  19.803  34.057  0.00  0.00           O  
ATOM   1498  ND2 ASN 1  99      41.654  20.303  33.039  0.00  0.00           N  
ATOM   1499  H   ASN 1  99      40.328  24.207  35.492  0.00  0.00           H  
ATOM   1500  HA  ASN 1  99      38.899  23.669  33.991  0.00  0.00           H  
ATOM   1501  HB2 ASN 1  99      39.492  22.227  32.454  0.00  0.00           H  
ATOM   1502  HB3 ASN 1  99      40.954  22.576  33.020  0.00  0.00           H  
ATOM   1503 HD21 ASN 1  99      41.971  19.355  33.181  0.00  0.00           H  
ATOM   1504 HD22 ASN 1  99      42.381  20.996  32.935  0.00  0.00           H  
ATOM   1505  N   VAL 1 100      37.569  21.568  35.874  0.00  0.00           N  
ATOM   1506  CA  VAL 1 100      36.222  21.284  36.382  0.00  0.00           C  
ATOM   1507  C   VAL 1 100      35.235  22.469  36.218  0.00  0.00           C  
ATOM   1508  O   VAL 1 100      35.695  23.591  36.452  0.00  0.00           O  
ATOM   1509  CB  VAL 1 100      36.271  20.688  37.866  0.00  0.00           C  
ATOM   1510  CG1 VAL 1 100      34.856  20.335  38.329  0.00  0.00           C  
ATOM   1511  CG2 VAL 1 100      37.181  19.512  38.017  0.00  0.00           C  
ATOM   1512  H   VAL 1 100      38.220  21.716  36.632  0.00  0.00           H  
ATOM   1513  HA  VAL 1 100      35.880  20.453  35.767  0.00  0.00           H  
ATOM   1514  HB  VAL 1 100      36.682  21.420  38.562  0.00  0.00           H  
ATOM   1515 HG11 VAL 1 100      35.012  19.746  39.232  0.00  0.00           H  
ATOM   1516 HG12 VAL 1 100      34.231  21.132  38.733  0.00  0.00           H  
ATOM   1517 HG13 VAL 1 100      34.300  19.744  37.601  0.00  0.00           H  
ATOM   1518 HG21 VAL 1 100      36.855  18.784  37.274  0.00  0.00           H  
ATOM   1519 HG22 VAL 1 100      38.255  19.689  37.956  0.00  0.00           H  
ATOM   1520 HG23 VAL 1 100      37.035  19.082  39.008  0.00  0.00           H  
ATOM   1521  N   THR 1 101      33.939  22.213  35.936  0.00  0.00           N  
ATOM   1522  CA  THR 1 101      32.964  23.347  35.748  0.00  0.00           C  
ATOM   1523  C   THR 1 101      32.153  23.735  36.984  0.00  0.00           C  
ATOM   1524  O   THR 1 101      31.650  22.865  37.724  0.00  0.00           O  
ATOM   1525  CB  THR 1 101      31.915  23.019  34.631  0.00  0.00           C  
ATOM   1526  OG1 THR 1 101      31.300  21.721  34.740  0.00  0.00           O  
ATOM   1527  CG2 THR 1 101      32.659  22.936  33.280  0.00  0.00           C  
ATOM   1528  H   THR 1 101      33.676  21.269  35.690  0.00  0.00           H  
ATOM   1529  HA  THR 1 101      33.521  24.262  35.544  0.00  0.00           H  
ATOM   1530  HB  THR 1 101      31.113  23.757  34.613  0.00  0.00           H  
ATOM   1531  HG1 THR 1 101      30.674  21.506  34.044  0.00  0.00           H  
ATOM   1532 HG21 THR 1 101      32.911  23.975  33.068  0.00  0.00           H  
ATOM   1533 HG22 THR 1 101      33.473  22.213  33.328  0.00  0.00           H  
ATOM   1534 HG23 THR 1 101      32.032  22.663  32.431  0.00  0.00           H  
ATOM   1535  N   VAL 1 102      31.850  25.035  37.149  0.00  0.00           N  
ATOM   1536  CA  VAL 1 102      31.178  25.590  38.305  0.00  0.00           C  
ATOM   1537  C   VAL 1 102      30.029  26.527  37.917  0.00  0.00           C  
ATOM   1538  O   VAL 1 102      30.265  27.371  37.054  0.00  0.00           O  
ATOM   1539  CB  VAL 1 102      32.153  26.192  39.348  0.00  0.00           C  
ATOM   1540  CG1 VAL 1 102      33.060  25.043  39.791  0.00  0.00           C  
ATOM   1541  CG2 VAL 1 102      33.056  27.291  38.902  0.00  0.00           C  
ATOM   1542  H   VAL 1 102      32.346  25.660  36.531  0.00  0.00           H  
ATOM   1543  HA  VAL 1 102      30.760  24.731  38.831  0.00  0.00           H  
ATOM   1544  HB  VAL 1 102      31.577  26.563  40.196  0.00  0.00           H  
ATOM   1545 HG11 VAL 1 102      33.827  25.326  40.511  0.00  0.00           H  
ATOM   1546 HG12 VAL 1 102      32.490  24.192  40.164  0.00  0.00           H  
ATOM   1547 HG13 VAL 1 102      33.648  24.681  38.948  0.00  0.00           H  
ATOM   1548 HG21 VAL 1 102      33.743  27.019  38.100  0.00  0.00           H  
ATOM   1549 HG22 VAL 1 102      32.476  28.069  38.407  0.00  0.00           H  
ATOM   1550 HG23 VAL 1 102      33.617  27.711  39.736  0.00  0.00           H  
ATOM   1551  N   ARG 1 103      28.871  26.449  38.579  0.00  0.00           N  
ATOM   1552  CA  ARG 1 103      27.806  27.452  38.338  0.00  0.00           C  
ATOM   1553  C   ARG 1 103      28.081  28.746  39.105  0.00  0.00           C  
ATOM   1554  O   ARG 1 103      27.800  28.842  40.317  0.00  0.00           O  
ATOM   1555  CB  ARG 1 103      26.461  26.726  38.685  0.00  0.00           C  
ATOM   1556  CG  ARG 1 103      25.261  27.740  38.238  0.00  0.00           C  
ATOM   1557  CD  ARG 1 103      23.871  27.338  38.581  0.00  0.00           C  
ATOM   1558  NE  ARG 1 103      23.430  26.006  38.108  0.00  0.00           N  
ATOM   1559  CZ  ARG 1 103      23.047  25.574  36.906  0.00  0.00           C  
ATOM   1560  NH1 ARG 1 103      23.032  26.288  35.839  0.00  0.00           N  
ATOM   1561  NH2 ARG 1 103      22.639  24.366  36.767  0.00  0.00           N  
ATOM   1562  H   ARG 1 103      28.718  25.752  39.294  0.00  0.00           H  
ATOM   1563  HA  ARG 1 103      27.845  27.720  37.282  0.00  0.00           H  
ATOM   1564  HB2 ARG 1 103      26.226  25.823  38.122  0.00  0.00           H  
ATOM   1565  HB3 ARG 1 103      26.558  26.529  39.753  0.00  0.00           H  
ATOM   1566  HG2 ARG 1 103      25.539  28.643  38.781  0.00  0.00           H  
ATOM   1567  HG3 ARG 1 103      25.384  27.953  37.176  0.00  0.00           H  
ATOM   1568  HD2 ARG 1 103      23.837  27.347  39.670  0.00  0.00           H  
ATOM   1569  HD3 ARG 1 103      23.205  28.117  38.210  0.00  0.00           H  
ATOM   1570  HE  ARG 1 103      23.274  25.309  38.822  0.00  0.00           H  
ATOM   1571 HH11 ARG 1 103      22.723  26.023  34.915  0.00  0.00           H  
ATOM   1572 HH12 ARG 1 103      23.143  27.289  35.911  0.00  0.00           H  
ATOM   1573 HH21 ARG 1 103      22.497  24.045  35.820  0.00  0.00           H  
ATOM   1574 HH22 ARG 1 103      22.927  23.676  37.446  0.00  0.00           H  
ATOM   1575  N   ALA 1 104      28.766  29.675  38.398  0.00  0.00           N  
ATOM   1576  CA  ALA 1 104      29.346  30.914  38.918  0.00  0.00           C  
ATOM   1577  C   ALA 1 104      28.166  31.864  39.080  0.00  0.00           C  
ATOM   1578  O   ALA 1 104      27.037  31.623  38.674  0.00  0.00           O  
ATOM   1579  CB  ALA 1 104      30.408  31.440  37.911  0.00  0.00           C  
ATOM   1580  H   ALA 1 104      28.933  29.592  37.405  0.00  0.00           H  
ATOM   1581  HA  ALA 1 104      29.835  30.773  39.882  0.00  0.00           H  
ATOM   1582  HB1 ALA 1 104      30.785  32.415  38.221  0.00  0.00           H  
ATOM   1583  HB2 ALA 1 104      31.198  30.721  37.694  0.00  0.00           H  
ATOM   1584  HB3 ALA 1 104      29.807  31.643  37.025  0.00  0.00           H  
ATOM   1585  N   ASN 1 105      28.435  33.010  39.695  0.00  0.00           N  
ATOM   1586  CA  ASN 1 105      27.605  34.150  39.784  0.00  0.00           C  
ATOM   1587  C   ASN 1 105      28.247  35.318  39.012  0.00  0.00           C  
ATOM   1588  O   ASN 1 105      29.422  35.593  39.176  0.00  0.00           O  
ATOM   1589  CB  ASN 1 105      27.590  34.586  41.359  0.00  0.00           C  
ATOM   1590  CG  ASN 1 105      26.985  33.621  42.342  0.00  0.00           C  
ATOM   1591  OD1 ASN 1 105      26.671  34.025  43.464  0.00  0.00           O  
ATOM   1592  ND2 ASN 1 105      26.702  32.426  41.962  0.00  0.00           N  
ATOM   1593  H   ASN 1 105      29.348  33.129  40.109  0.00  0.00           H  
ATOM   1594  HA  ASN 1 105      26.569  33.991  39.485  0.00  0.00           H  
ATOM   1595  HB2 ASN 1 105      28.609  34.863  41.632  0.00  0.00           H  
ATOM   1596  HB3 ASN 1 105      27.091  35.547  41.484  0.00  0.00           H  
ATOM   1597 HD21 ASN 1 105      26.334  31.672  42.523  0.00  0.00           H  
ATOM   1598 HD22 ASN 1 105      27.029  32.082  41.071  0.00  0.00           H  
ATOM   1599  N   ILE 1 106      27.480  35.924  38.135  0.00  0.00           N  
ATOM   1600  CA  ILE 1 106      27.939  36.635  36.996  0.00  0.00           C  
ATOM   1601  C   ILE 1 106      27.255  37.946  36.999  0.00  0.00           C  
ATOM   1602  O   ILE 1 106      26.041  37.976  37.042  0.00  0.00           O  
ATOM   1603  CB  ILE 1 106      27.778  35.874  35.681  0.00  0.00           C  
ATOM   1604  CG1 ILE 1 106      28.487  34.554  35.644  0.00  0.00           C  
ATOM   1605  CG2 ILE 1 106      28.102  36.757  34.409  0.00  0.00           C  
ATOM   1606  CD1 ILE 1 106      28.141  33.619  34.530  0.00  0.00           C  
ATOM   1607  H   ILE 1 106      26.542  35.550  38.141  0.00  0.00           H  
ATOM   1608  HA  ILE 1 106      29.008  36.785  37.150  0.00  0.00           H  
ATOM   1609  HB  ILE 1 106      26.731  35.573  35.673  0.00  0.00           H  
ATOM   1610 HG12 ILE 1 106      29.569  34.685  35.649  0.00  0.00           H  
ATOM   1611 HG13 ILE 1 106      28.372  33.986  36.567  0.00  0.00           H  
ATOM   1612 HG21 ILE 1 106      27.516  37.676  34.389  0.00  0.00           H  
ATOM   1613 HG22 ILE 1 106      29.132  36.979  34.690  0.00  0.00           H  
ATOM   1614 HG23 ILE 1 106      27.886  36.192  33.502  0.00  0.00           H  
ATOM   1615 HD11 ILE 1 106      28.796  33.997  33.745  0.00  0.00           H  
ATOM   1616 HD12 ILE 1 106      28.325  32.574  34.779  0.00  0.00           H  
ATOM   1617 HD13 ILE 1 106      27.060  33.527  34.429  0.00  0.00           H  
ATOM   1618  N   ALA 1 107      28.087  39.021  36.868  0.00  0.00           N  
ATOM   1619  CA  ALA 1 107      27.597  40.324  36.432  0.00  0.00           C  
ATOM   1620  C   ALA 1 107      27.853  40.447  34.955  0.00  0.00           C  
ATOM   1621  O   ALA 1 107      28.980  40.658  34.484  0.00  0.00           O  
ATOM   1622  CB  ALA 1 107      28.343  41.396  37.166  0.00  0.00           C  
ATOM   1623  H   ALA 1 107      29.080  38.847  36.935  0.00  0.00           H  
ATOM   1624  HA  ALA 1 107      26.545  40.499  36.659  0.00  0.00           H  
ATOM   1625  HB1 ALA 1 107      29.430  41.357  37.236  0.00  0.00           H  
ATOM   1626  HB2 ALA 1 107      28.034  42.396  36.859  0.00  0.00           H  
ATOM   1627  HB3 ALA 1 107      27.939  41.464  38.177  0.00  0.00           H  
ATOM   1628  N   ALA 1 108      26.781  40.229  34.067  0.00  0.00           N  
ATOM   1629  CA  ALA 1 108      26.784  40.684  32.683  0.00  0.00           C  
ATOM   1630  C   ALA 1 108      26.751  42.203  32.486  0.00  0.00           C  
ATOM   1631  O   ALA 1 108      25.662  42.884  32.547  0.00  0.00           O  
ATOM   1632  CB  ALA 1 108      25.701  39.951  31.913  0.00  0.00           C  
ATOM   1633  H   ALA 1 108      25.853  40.154  34.460  0.00  0.00           H  
ATOM   1634  HA  ALA 1 108      27.738  40.348  32.278  0.00  0.00           H  
ATOM   1635  HB1 ALA 1 108      25.634  40.316  30.888  0.00  0.00           H  
ATOM   1636  HB2 ALA 1 108      25.723  38.861  31.910  0.00  0.00           H  
ATOM   1637  HB3 ALA 1 108      24.739  40.205  32.358  0.00  0.00           H  
ATOM   1638  N   ILE 1 109      27.885  42.843  32.227  0.00  0.00           N  
ATOM   1639  CA  ILE 1 109      27.990  44.257  31.809  0.00  0.00           C  
ATOM   1640  C   ILE 1 109      27.322  44.512  30.442  0.00  0.00           C  
ATOM   1641  O   ILE 1 109      27.969  44.268  29.436  0.00  0.00           O  
ATOM   1642  CB  ILE 1 109      29.403  44.715  31.879  0.00  0.00           C  
ATOM   1643  CG1 ILE 1 109      30.198  44.270  33.105  0.00  0.00           C  
ATOM   1644  CG2 ILE 1 109      29.262  46.240  31.791  0.00  0.00           C  
ATOM   1645  CD1 ILE 1 109      31.669  44.841  33.058  0.00  0.00           C  
ATOM   1646  H   ILE 1 109      28.757  42.355  32.078  0.00  0.00           H  
ATOM   1647  HA  ILE 1 109      27.340  44.737  32.540  0.00  0.00           H  
ATOM   1648  HB  ILE 1 109      29.863  44.406  30.940  0.00  0.00           H  
ATOM   1649 HG12 ILE 1 109      29.656  44.636  33.977  0.00  0.00           H  
ATOM   1650 HG13 ILE 1 109      30.288  43.185  33.163  0.00  0.00           H  
ATOM   1651 HG21 ILE 1 109      30.198  46.776  31.946  0.00  0.00           H  
ATOM   1652 HG22 ILE 1 109      28.781  46.558  30.867  0.00  0.00           H  
ATOM   1653 HG23 ILE 1 109      28.541  46.529  32.556  0.00  0.00           H  
ATOM   1654 HD11 ILE 1 109      32.117  44.678  32.078  0.00  0.00           H  
ATOM   1655 HD12 ILE 1 109      31.620  45.902  33.304  0.00  0.00           H  
ATOM   1656 HD13 ILE 1 109      32.287  44.268  33.750  0.00  0.00           H  
ATOM   1657  N   THR 1 110      26.171  45.102  30.401  0.00  0.00           N  
ATOM   1658  CA  THR 1 110      25.348  45.556  29.195  0.00  0.00           C  
ATOM   1659  C   THR 1 110      25.629  46.930  28.679  0.00  0.00           C  
ATOM   1660  O   THR 1 110      25.558  47.172  27.434  0.00  0.00           O  
ATOM   1661  CB  THR 1 110      23.824  45.511  29.482  0.00  0.00           C  
ATOM   1662  OG1 THR 1 110      23.593  46.211  30.746  0.00  0.00           O  
ATOM   1663  CG2 THR 1 110      23.359  44.036  29.677  0.00  0.00           C  
ATOM   1664  H   THR 1 110      25.817  45.296  31.327  0.00  0.00           H  
ATOM   1665  HA  THR 1 110      25.477  44.831  28.391  0.00  0.00           H  
ATOM   1666  HB  THR 1 110      23.278  46.015  28.684  0.00  0.00           H  
ATOM   1667  HG1 THR 1 110      23.472  47.094  30.391  0.00  0.00           H  
ATOM   1668 HG21 THR 1 110      23.897  43.521  30.472  0.00  0.00           H  
ATOM   1669 HG22 THR 1 110      22.344  44.271  29.998  0.00  0.00           H  
ATOM   1670 HG23 THR 1 110      23.294  43.527  28.716  0.00  0.00           H  
ATOM   1671  N   GLU 1 111      26.261  47.824  29.511  0.00  0.00           N  
ATOM   1672  CA  GLU 1 111      26.919  48.982  28.957  0.00  0.00           C  
ATOM   1673  C   GLU 1 111      27.986  49.649  29.824  0.00  0.00           C  
ATOM   1674  O   GLU 1 111      28.121  49.264  30.979  0.00  0.00           O  
ATOM   1675  CB  GLU 1 111      25.716  50.004  28.619  0.00  0.00           C  
ATOM   1676  CG  GLU 1 111      26.193  51.048  27.573  0.00  0.00           C  
ATOM   1677  CD  GLU 1 111      24.922  51.552  26.754  0.00  0.00           C  
ATOM   1678  OE1 GLU 1 111      24.912  51.578  25.536  0.00  0.00           O  
ATOM   1679  OE2 GLU 1 111      24.062  52.192  27.376  0.00  0.00           O  
ATOM   1680  H   GLU 1 111      26.255  47.631  30.502  0.00  0.00           H  
ATOM   1681  HA  GLU 1 111      27.396  48.670  28.028  0.00  0.00           H  
ATOM   1682  HB2 GLU 1 111      24.887  49.456  28.172  0.00  0.00           H  
ATOM   1683  HB3 GLU 1 111      25.412  50.440  29.570  0.00  0.00           H  
ATOM   1684  HG2 GLU 1 111      26.560  51.886  28.166  0.00  0.00           H  
ATOM   1685  HG3 GLU 1 111      27.096  50.775  27.026  0.00  0.00           H  
ATOM   1686  N   SER 1 112      28.794  50.634  29.342  0.00  0.00           N  
ATOM   1687  CA  SER 1 112      29.975  51.125  30.100  0.00  0.00           C  
ATOM   1688  C   SER 1 112      30.290  52.562  29.780  0.00  0.00           C  
ATOM   1689  O   SER 1 112      29.899  53.000  28.743  0.00  0.00           O  
ATOM   1690  CB  SER 1 112      31.175  50.139  29.946  0.00  0.00           C  
ATOM   1691  OG  SER 1 112      31.730  50.142  28.692  0.00  0.00           O  
ATOM   1692  H   SER 1 112      28.753  50.806  28.348  0.00  0.00           H  
ATOM   1693  HA  SER 1 112      29.672  51.066  31.145  0.00  0.00           H  
ATOM   1694  HB2 SER 1 112      31.945  50.500  30.627  0.00  0.00           H  
ATOM   1695  HB3 SER 1 112      30.953  49.126  30.283  0.00  0.00           H  
ATOM   1696  HG  SER 1 112      31.112  49.746  28.074  0.00  0.00           H  
ATOM   1697  N   ASP 1 113      31.199  53.147  30.521  0.00  0.00           N  
ATOM   1698  CA  ASP 1 113      31.762  54.403  30.106  0.00  0.00           C  
ATOM   1699  C   ASP 1 113      33.066  54.646  30.828  0.00  0.00           C  
ATOM   1700  O   ASP 1 113      33.120  54.817  32.049  0.00  0.00           O  
ATOM   1701  CB  ASP 1 113      30.741  55.576  30.275  0.00  0.00           C  
ATOM   1702  CG  ASP 1 113      31.451  56.824  29.758  0.00  0.00           C  
ATOM   1703  OD1 ASP 1 113      31.769  56.875  28.527  0.00  0.00           O  
ATOM   1704  OD2 ASP 1 113      31.585  57.764  30.586  0.00  0.00           O  
ATOM   1705  H   ASP 1 113      31.538  52.738  31.381  0.00  0.00           H  
ATOM   1706  HA  ASP 1 113      31.966  54.298  29.041  0.00  0.00           H  
ATOM   1707  HB2 ASP 1 113      29.807  55.396  29.743  0.00  0.00           H  
ATOM   1708  HB3 ASP 1 113      30.635  55.737  31.348  0.00  0.00           H  
ATOM   1709  N   LYS 1 114      34.203  54.538  30.076  0.00  0.00           N  
ATOM   1710  CA  LYS 1 114      35.631  54.437  30.601  0.00  0.00           C  
ATOM   1711  C   LYS 1 114      35.857  53.188  31.511  0.00  0.00           C  
ATOM   1712  O   LYS 1 114      36.720  53.357  32.362  0.00  0.00           O  
ATOM   1713  CB  LYS 1 114      36.131  55.795  31.193  0.00  0.00           C  
ATOM   1714  CG  LYS 1 114      35.739  57.116  30.432  0.00  0.00           C  
ATOM   1715  CD  LYS 1 114      36.364  58.348  30.943  0.00  0.00           C  
ATOM   1716  CE  LYS 1 114      36.104  58.667  32.428  0.00  0.00           C  
ATOM   1717  NZ  LYS 1 114      36.906  59.800  32.777  0.00  0.00           N  
ATOM   1718  H   LYS 1 114      34.009  54.259  29.125  0.00  0.00           H  
ATOM   1719  HA  LYS 1 114      36.145  54.398  29.640  0.00  0.00           H  
ATOM   1720  HB2 LYS 1 114      35.705  55.909  32.190  0.00  0.00           H  
ATOM   1721  HB3 LYS 1 114      37.185  55.672  31.439  0.00  0.00           H  
ATOM   1722  HG2 LYS 1 114      36.147  57.004  29.427  0.00  0.00           H  
ATOM   1723  HG3 LYS 1 114      34.651  57.141  30.386  0.00  0.00           H  
ATOM   1724  HD2 LYS 1 114      37.442  58.295  30.790  0.00  0.00           H  
ATOM   1725  HD3 LYS 1 114      36.137  59.270  30.407  0.00  0.00           H  
ATOM   1726  HE2 LYS 1 114      35.043  58.866  32.581  0.00  0.00           H  
ATOM   1727  HE3 LYS 1 114      36.243  57.775  33.040  0.00  0.00           H  
ATOM   1728  HZ1 LYS 1 114      37.898  59.608  32.794  0.00  0.00           H  
ATOM   1729  HZ2 LYS 1 114      36.696  60.686  32.338  0.00  0.00           H  
ATOM   1730  HZ3 LYS 1 114      36.732  60.071  33.734  0.00  0.00           H  
ATOM   1731  N   PHE 1 115      35.146  52.071  31.339  0.00  0.00           N  
ATOM   1732  CA  PHE 1 115      35.515  50.857  32.097  0.00  0.00           C  
ATOM   1733  C   PHE 1 115      36.678  50.086  31.334  0.00  0.00           C  
ATOM   1734  O   PHE 1 115      37.786  49.969  31.891  0.00  0.00           O  
ATOM   1735  CB  PHE 1 115      34.303  49.907  32.257  0.00  0.00           C  
ATOM   1736  CG  PHE 1 115      34.636  48.615  33.054  0.00  0.00           C  
ATOM   1737  CD1 PHE 1 115      35.052  48.808  34.428  0.00  0.00           C  
ATOM   1738  CD2 PHE 1 115      34.485  47.341  32.482  0.00  0.00           C  
ATOM   1739  CE1 PHE 1 115      35.329  47.654  35.181  0.00  0.00           C  
ATOM   1740  CE2 PHE 1 115      34.618  46.217  33.375  0.00  0.00           C  
ATOM   1741  CZ  PHE 1 115      34.895  46.362  34.736  0.00  0.00           C  
ATOM   1742  H   PHE 1 115      34.364  52.165  30.707  0.00  0.00           H  
ATOM   1743  HA  PHE 1 115      35.950  51.176  33.044  0.00  0.00           H  
ATOM   1744  HB2 PHE 1 115      33.518  50.448  32.784  0.00  0.00           H  
ATOM   1745  HB3 PHE 1 115      34.021  49.517  31.280  0.00  0.00           H  
ATOM   1746  HD1 PHE 1 115      35.148  49.759  34.930  0.00  0.00           H  
ATOM   1747  HD2 PHE 1 115      34.015  47.196  31.521  0.00  0.00           H  
ATOM   1748  HE1 PHE 1 115      35.696  47.800  36.186  0.00  0.00           H  
ATOM   1749  HE2 PHE 1 115      34.498  45.213  32.996  0.00  0.00           H  
ATOM   1750  HZ  PHE 1 115      34.919  45.533  35.429  0.00  0.00           H  
ATOM   1751  N   PHE 1 116      36.455  49.666  30.118  0.00  0.00           N  
ATOM   1752  CA  PHE 1 116      37.547  49.105  29.171  0.00  0.00           C  
ATOM   1753  C   PHE 1 116      38.582  50.157  28.746  0.00  0.00           C  
ATOM   1754  O   PHE 1 116      38.274  51.320  28.536  0.00  0.00           O  
ATOM   1755  CB  PHE 1 116      36.949  48.393  27.987  0.00  0.00           C  
ATOM   1756  CG  PHE 1 116      35.965  47.260  28.418  0.00  0.00           C  
ATOM   1757  CD1 PHE 1 116      36.430  46.198  29.237  0.00  0.00           C  
ATOM   1758  CD2 PHE 1 116      34.578  47.373  28.049  0.00  0.00           C  
ATOM   1759  CE1 PHE 1 116      35.504  45.272  29.728  0.00  0.00           C  
ATOM   1760  CE2 PHE 1 116      33.733  46.346  28.431  0.00  0.00           C  
ATOM   1761  CZ  PHE 1 116      34.136  45.267  29.256  0.00  0.00           C  
ATOM   1762  H   PHE 1 116      35.522  49.761  29.744  0.00  0.00           H  
ATOM   1763  HA  PHE 1 116      38.181  48.426  29.741  0.00  0.00           H  
ATOM   1764  HB2 PHE 1 116      36.386  49.159  27.453  0.00  0.00           H  
ATOM   1765  HB3 PHE 1 116      37.702  47.939  27.344  0.00  0.00           H  
ATOM   1766  HD1 PHE 1 116      37.467  46.133  29.534  0.00  0.00           H  
ATOM   1767  HD2 PHE 1 116      34.228  48.204  27.455  0.00  0.00           H  
ATOM   1768  HE1 PHE 1 116      35.787  44.518  30.448  0.00  0.00           H  
ATOM   1769  HE2 PHE 1 116      32.691  46.411  28.152  0.00  0.00           H  
ATOM   1770  HZ  PHE 1 116      33.496  44.460  29.582  0.00  0.00           H  
ATOM   1771  N   ILE 1 117      39.828  49.712  28.580  0.00  0.00           N  
ATOM   1772  CA  ILE 1 117      40.941  50.507  28.030  0.00  0.00           C  
ATOM   1773  C   ILE 1 117      41.345  50.085  26.577  0.00  0.00           C  
ATOM   1774  O   ILE 1 117      41.367  48.908  26.251  0.00  0.00           O  
ATOM   1775  CB  ILE 1 117      42.049  50.479  29.030  0.00  0.00           C  
ATOM   1776  CG1 ILE 1 117      41.585  51.460  30.206  0.00  0.00           C  
ATOM   1777  CG2 ILE 1 117      43.426  50.830  28.493  0.00  0.00           C  
ATOM   1778  CD1 ILE 1 117      41.528  52.963  29.873  0.00  0.00           C  
ATOM   1779  H   ILE 1 117      40.014  48.724  28.678  0.00  0.00           H  
ATOM   1780  HA  ILE 1 117      40.550  51.523  27.998  0.00  0.00           H  
ATOM   1781  HB  ILE 1 117      42.184  49.494  29.476  0.00  0.00           H  
ATOM   1782 HG12 ILE 1 117      40.605  51.152  30.571  0.00  0.00           H  
ATOM   1783 HG13 ILE 1 117      42.289  51.349  31.031  0.00  0.00           H  
ATOM   1784 HG21 ILE 1 117      44.217  50.811  29.242  0.00  0.00           H  
ATOM   1785 HG22 ILE 1 117      43.671  50.106  27.716  0.00  0.00           H  
ATOM   1786 HG23 ILE 1 117      43.413  51.798  27.992  0.00  0.00           H  
ATOM   1787 HD11 ILE 1 117      41.266  53.464  30.804  0.00  0.00           H  
ATOM   1788 HD12 ILE 1 117      42.552  53.238  29.620  0.00  0.00           H  
ATOM   1789 HD13 ILE 1 117      40.793  53.170  29.095  0.00  0.00           H  
ATOM   1790  N   ASN 1 118      41.663  51.055  25.736  0.00  0.00           N  
ATOM   1791  CA  ASN 1 118      42.007  50.779  24.289  0.00  0.00           C  
ATOM   1792  C   ASN 1 118      43.116  49.755  24.190  0.00  0.00           C  
ATOM   1793  O   ASN 1 118      44.177  49.892  24.751  0.00  0.00           O  
ATOM   1794  CB  ASN 1 118      42.222  52.154  23.557  0.00  0.00           C  
ATOM   1795  CG  ASN 1 118      42.319  52.034  22.067  0.00  0.00           C  
ATOM   1796  OD1 ASN 1 118      42.476  50.964  21.484  0.00  0.00           O  
ATOM   1797  ND2 ASN 1 118      42.251  53.163  21.323  0.00  0.00           N  
ATOM   1798  H   ASN 1 118      41.784  52.023  25.998  0.00  0.00           H  
ATOM   1799  HA  ASN 1 118      41.085  50.331  23.920  0.00  0.00           H  
ATOM   1800  HB2 ASN 1 118      41.243  52.609  23.707  0.00  0.00           H  
ATOM   1801  HB3 ASN 1 118      43.112  52.674  23.912  0.00  0.00           H  
ATOM   1802 HD21 ASN 1 118      42.383  53.074  20.325  0.00  0.00           H  
ATOM   1803 HD22 ASN 1 118      41.802  53.951  21.766  0.00  0.00           H  
ATOM   1804  N   GLY 1 119      42.871  48.691  23.357  0.00  0.00           N  
ATOM   1805  CA  GLY 1 119      43.887  47.672  23.062  0.00  0.00           C  
ATOM   1806  C   GLY 1 119      44.509  46.787  24.174  0.00  0.00           C  
ATOM   1807  O   GLY 1 119      45.428  46.000  24.067  0.00  0.00           O  
ATOM   1808  H   GLY 1 119      41.910  48.612  23.054  0.00  0.00           H  
ATOM   1809  HA2 GLY 1 119      43.440  47.043  22.293  0.00  0.00           H  
ATOM   1810  HA3 GLY 1 119      44.722  48.127  22.529  0.00  0.00           H  
ATOM   1811  N   SER 1 120      43.859  46.861  25.379  0.00  0.00           N  
ATOM   1812  CA  SER 1 120      44.362  46.130  26.617  0.00  0.00           C  
ATOM   1813  C   SER 1 120      43.795  44.722  26.788  0.00  0.00           C  
ATOM   1814  O   SER 1 120      44.222  44.045  27.743  0.00  0.00           O  
ATOM   1815  CB  SER 1 120      43.971  46.975  27.817  0.00  0.00           C  
ATOM   1816  OG  SER 1 120      42.525  47.109  27.864  0.00  0.00           O  
ATOM   1817  H   SER 1 120      43.042  47.444  25.490  0.00  0.00           H  
ATOM   1818  HA  SER 1 120      45.447  46.059  26.534  0.00  0.00           H  
ATOM   1819  HB2 SER 1 120      44.278  46.486  28.742  0.00  0.00           H  
ATOM   1820  HB3 SER 1 120      44.483  47.904  27.569  0.00  0.00           H  
ATOM   1821  HG  SER 1 120      42.333  47.769  27.193  0.00  0.00           H  
ATOM   1822  N   ASN 1 121      43.012  44.121  25.862  0.00  0.00           N  
ATOM   1823  CA  ASN 1 121      42.941  42.630  25.743  0.00  0.00           C  
ATOM   1824  C   ASN 1 121      42.248  41.844  26.932  0.00  0.00           C  
ATOM   1825  O   ASN 1 121      42.471  40.627  27.006  0.00  0.00           O  
ATOM   1826  CB  ASN 1 121      44.190  42.067  25.092  0.00  0.00           C  
ATOM   1827  CG  ASN 1 121      44.477  42.505  23.709  0.00  0.00           C  
ATOM   1828  OD1 ASN 1 121      43.527  42.768  22.904  0.00  0.00           O  
ATOM   1829  ND2 ASN 1 121      45.705  42.491  23.260  0.00  0.00           N  
ATOM   1830  H   ASN 1 121      42.667  44.649  25.073  0.00  0.00           H  
ATOM   1831  HA  ASN 1 121      42.234  42.442  24.935  0.00  0.00           H  
ATOM   1832  HB2 ASN 1 121      44.980  42.385  25.773  0.00  0.00           H  
ATOM   1833  HB3 ASN 1 121      44.264  40.980  25.119  0.00  0.00           H  
ATOM   1834 HD21 ASN 1 121      45.840  42.744  22.292  0.00  0.00           H  
ATOM   1835 HD22 ASN 1 121      46.455  42.245  23.891  0.00  0.00           H  
ATOM   1836  N   TRP 1 122      41.277  42.394  27.624  0.00  0.00           N  
ATOM   1837  CA  TRP 1 122      40.454  41.698  28.604  0.00  0.00           C  
ATOM   1838  C   TRP 1 122      39.040  42.130  28.402  0.00  0.00           C  
ATOM   1839  O   TRP 1 122      38.686  43.274  28.158  0.00  0.00           O  
ATOM   1840  CB  TRP 1 122      41.007  41.846  30.006  0.00  0.00           C  
ATOM   1841  CG  TRP 1 122      41.582  43.188  30.402  0.00  0.00           C  
ATOM   1842  CD1 TRP 1 122      42.806  43.674  30.313  0.00  0.00           C  
ATOM   1843  CD2 TRP 1 122      40.806  44.284  30.970  0.00  0.00           C  
ATOM   1844  NE1 TRP 1 122      42.875  44.962  30.917  0.00  0.00           N  
ATOM   1845  CE2 TRP 1 122      41.655  45.458  31.172  0.00  0.00           C  
ATOM   1846  CE3 TRP 1 122      39.439  44.575  31.099  0.00  0.00           C  
ATOM   1847  CZ2 TRP 1 122      41.213  46.742  31.615  0.00  0.00           C  
ATOM   1848  CZ3 TRP 1 122      38.995  45.739  31.778  0.00  0.00           C  
ATOM   1849  CH2 TRP 1 122      39.803  46.844  31.899  0.00  0.00           C  
ATOM   1850  H   TRP 1 122      41.328  43.402  27.641  0.00  0.00           H  
ATOM   1851  HA  TRP 1 122      40.460  40.618  28.456  0.00  0.00           H  
ATOM   1852  HB2 TRP 1 122      40.313  41.475  30.760  0.00  0.00           H  
ATOM   1853  HB3 TRP 1 122      41.869  41.179  29.995  0.00  0.00           H  
ATOM   1854  HD1 TRP 1 122      43.653  43.139  29.909  0.00  0.00           H  
ATOM   1855  HE1 TRP 1 122      43.734  45.489  30.982  0.00  0.00           H  
ATOM   1856  HE3 TRP 1 122      38.635  43.880  30.905  0.00  0.00           H  
ATOM   1857  HZ2 TRP 1 122      41.848  47.583  31.853  0.00  0.00           H  
ATOM   1858  HZ3 TRP 1 122      37.942  45.854  31.987  0.00  0.00           H  
ATOM   1859  HH2 TRP 1 122      39.388  47.791  32.209  0.00  0.00           H  
ATOM   1860  N   GLU 1 123      38.141  41.143  28.388  0.00  0.00           N  
ATOM   1861  CA  GLU 1 123      36.728  41.270  28.329  0.00  0.00           C  
ATOM   1862  C   GLU 1 123      35.979  41.641  29.611  0.00  0.00           C  
ATOM   1863  O   GLU 1 123      34.797  41.981  29.489  0.00  0.00           O  
ATOM   1864  CB  GLU 1 123      36.107  39.964  27.649  0.00  0.00           C  
ATOM   1865  CG  GLU 1 123      36.357  39.930  26.089  0.00  0.00           C  
ATOM   1866  CD  GLU 1 123      37.880  39.597  25.873  0.00  0.00           C  
ATOM   1867  OE1 GLU 1 123      38.318  38.486  26.431  0.00  0.00           O  
ATOM   1868  OE2 GLU 1 123      38.658  40.291  25.162  0.00  0.00           O  
ATOM   1869  H   GLU 1 123      38.498  40.212  28.553  0.00  0.00           H  
ATOM   1870  HA  GLU 1 123      36.541  42.096  27.642  0.00  0.00           H  
ATOM   1871  HB2 GLU 1 123      36.552  39.152  28.224  0.00  0.00           H  
ATOM   1872  HB3 GLU 1 123      35.027  39.906  27.785  0.00  0.00           H  
ATOM   1873  HG2 GLU 1 123      35.686  39.173  25.684  0.00  0.00           H  
ATOM   1874  HG3 GLU 1 123      36.089  40.848  25.566  0.00  0.00           H  
ATOM   1875  N   GLY 1 124      36.564  41.520  30.787  0.00  0.00           N  
ATOM   1876  CA  GLY 1 124      35.888  41.603  32.135  0.00  0.00           C  
ATOM   1877  C   GLY 1 124      36.881  41.321  33.229  0.00  0.00           C  
ATOM   1878  O   GLY 1 124      38.025  41.251  32.933  0.00  0.00           O  
ATOM   1879  H   GLY 1 124      37.483  41.101  30.815  0.00  0.00           H  
ATOM   1880  HA2 GLY 1 124      35.398  42.577  32.158  0.00  0.00           H  
ATOM   1881  HA3 GLY 1 124      35.123  40.827  32.143  0.00  0.00           H  
ATOM   1882  N   ILE 1 125      36.479  41.322  34.514  0.00  0.00           N  
ATOM   1883  CA  ILE 1 125      37.261  41.260  35.809  0.00  0.00           C  
ATOM   1884  C   ILE 1 125      36.850  40.049  36.550  0.00  0.00           C  
ATOM   1885  O   ILE 1 125      35.594  39.831  36.787  0.00  0.00           O  
ATOM   1886  CB  ILE 1 125      37.184  42.582  36.651  0.00  0.00           C  
ATOM   1887  CG1 ILE 1 125      38.248  43.563  36.242  0.00  0.00           C  
ATOM   1888  CG2 ILE 1 125      37.405  42.261  38.129  0.00  0.00           C  
ATOM   1889  CD1 ILE 1 125      37.776  44.437  35.078  0.00  0.00           C  
ATOM   1890  H   ILE 1 125      35.478  41.387  34.628  0.00  0.00           H  
ATOM   1891  HA  ILE 1 125      38.290  41.181  35.457  0.00  0.00           H  
ATOM   1892  HB  ILE 1 125      36.190  43.023  36.587  0.00  0.00           H  
ATOM   1893 HG12 ILE 1 125      38.468  44.182  37.112  0.00  0.00           H  
ATOM   1894 HG13 ILE 1 125      39.226  43.125  36.041  0.00  0.00           H  
ATOM   1895 HG21 ILE 1 125      36.648  41.621  38.583  0.00  0.00           H  
ATOM   1896 HG22 ILE 1 125      38.286  41.627  38.226  0.00  0.00           H  
ATOM   1897 HG23 ILE 1 125      37.500  43.110  38.805  0.00  0.00           H  
ATOM   1898 HD11 ILE 1 125      36.960  45.099  35.364  0.00  0.00           H  
ATOM   1899 HD12 ILE 1 125      38.650  45.070  34.925  0.00  0.00           H  
ATOM   1900 HD13 ILE 1 125      37.478  43.864  34.200  0.00  0.00           H  
ATOM   1901  N   LEU 1 126      37.850  39.345  37.153  0.00  0.00           N  
ATOM   1902  CA  LEU 1 126      37.767  38.302  38.137  0.00  0.00           C  
ATOM   1903  C   LEU 1 126      38.200  38.922  39.535  0.00  0.00           C  
ATOM   1904  O   LEU 1 126      39.418  38.926  39.900  0.00  0.00           O  
ATOM   1905  CB  LEU 1 126      38.582  37.081  37.661  0.00  0.00           C  
ATOM   1906  CG  LEU 1 126      38.802  35.914  38.600  0.00  0.00           C  
ATOM   1907  CD1 LEU 1 126      37.454  35.152  38.747  0.00  0.00           C  
ATOM   1908  CD2 LEU 1 126      39.931  35.061  38.074  0.00  0.00           C  
ATOM   1909  H   LEU 1 126      38.791  39.578  36.870  0.00  0.00           H  
ATOM   1910  HA  LEU 1 126      36.716  38.011  38.143  0.00  0.00           H  
ATOM   1911  HB2 LEU 1 126      38.180  36.742  36.706  0.00  0.00           H  
ATOM   1912  HB3 LEU 1 126      39.570  37.505  37.483  0.00  0.00           H  
ATOM   1913  HG  LEU 1 126      39.152  36.320  39.549  0.00  0.00           H  
ATOM   1914 HD11 LEU 1 126      37.104  34.857  37.757  0.00  0.00           H  
ATOM   1915 HD12 LEU 1 126      37.626  34.258  39.347  0.00  0.00           H  
ATOM   1916 HD13 LEU 1 126      36.722  35.764  39.273  0.00  0.00           H  
ATOM   1917 HD21 LEU 1 126      39.893  34.110  38.604  0.00  0.00           H  
ATOM   1918 HD22 LEU 1 126      39.867  34.873  37.002  0.00  0.00           H  
ATOM   1919 HD23 LEU 1 126      40.870  35.537  38.357  0.00  0.00           H  
ATOM   1920  N   GLY 1 127      37.297  39.596  40.234  0.00  0.00           N  
ATOM   1921  CA  GLY 1 127      37.386  39.851  41.716  0.00  0.00           C  
ATOM   1922  C   GLY 1 127      37.646  38.590  42.555  0.00  0.00           C  
ATOM   1923  O   GLY 1 127      36.758  37.718  42.504  0.00  0.00           O  
ATOM   1924  H   GLY 1 127      36.350  39.626  39.885  0.00  0.00           H  
ATOM   1925  HA2 GLY 1 127      38.178  40.553  41.979  0.00  0.00           H  
ATOM   1926  HA3 GLY 1 127      36.421  40.287  41.974  0.00  0.00           H  
ATOM   1927  N   LEU 1 128      38.757  38.536  43.279  0.00  0.00           N  
ATOM   1928  CA  LEU 1 128      39.215  37.508  44.172  0.00  0.00           C  
ATOM   1929  C   LEU 1 128      39.298  37.855  45.634  0.00  0.00           C  
ATOM   1930  O   LEU 1 128      39.954  37.126  46.443  0.00  0.00           O  
ATOM   1931  CB  LEU 1 128      40.576  36.927  43.662  0.00  0.00           C  
ATOM   1932  CG  LEU 1 128      40.671  36.327  42.252  0.00  0.00           C  
ATOM   1933  CD1 LEU 1 128      42.164  36.098  41.968  0.00  0.00           C  
ATOM   1934  CD2 LEU 1 128      40.001  35.022  42.331  0.00  0.00           C  
ATOM   1935  H   LEU 1 128      39.400  39.295  43.107  0.00  0.00           H  
ATOM   1936  HA  LEU 1 128      38.457  36.734  44.052  0.00  0.00           H  
ATOM   1937  HB2 LEU 1 128      41.220  37.783  43.861  0.00  0.00           H  
ATOM   1938  HB3 LEU 1 128      40.858  36.192  44.416  0.00  0.00           H  
ATOM   1939  HG  LEU 1 128      40.250  37.046  41.549  0.00  0.00           H  
ATOM   1940 HD11 LEU 1 128      42.726  37.014  41.789  0.00  0.00           H  
ATOM   1941 HD12 LEU 1 128      42.587  35.529  42.796  0.00  0.00           H  
ATOM   1942 HD13 LEU 1 128      42.207  35.520  41.045  0.00  0.00           H  
ATOM   1943 HD21 LEU 1 128      38.917  35.133  42.323  0.00  0.00           H  
ATOM   1944 HD22 LEU 1 128      40.204  34.322  41.520  0.00  0.00           H  
ATOM   1945 HD23 LEU 1 128      40.339  34.448  43.193  0.00  0.00           H  
ATOM   1946  N   ALA 1 129      38.654  38.950  46.066  0.00  0.00           N  
ATOM   1947  CA  ALA 1 129      38.537  39.318  47.460  0.00  0.00           C  
ATOM   1948  C   ALA 1 129      37.310  38.829  48.208  0.00  0.00           C  
ATOM   1949  O   ALA 1 129      36.405  38.198  47.610  0.00  0.00           O  
ATOM   1950  CB  ALA 1 129      38.632  40.809  47.592  0.00  0.00           C  
ATOM   1951  H   ALA 1 129      38.187  39.515  45.372  0.00  0.00           H  
ATOM   1952  HA  ALA 1 129      39.448  39.043  47.991  0.00  0.00           H  
ATOM   1953  HB1 ALA 1 129      39.566  41.182  47.171  0.00  0.00           H  
ATOM   1954  HB2 ALA 1 129      37.808  41.243  47.026  0.00  0.00           H  
ATOM   1955  HB3 ALA 1 129      38.480  41.236  48.584  0.00  0.00           H  
ATOM   1956  N   TYR 1 130      37.152  39.035  49.488  0.00  0.00           N  
ATOM   1957  CA  TYR 1 130      36.050  38.601  50.302  0.00  0.00           C  
ATOM   1958  C   TYR 1 130      34.675  39.248  49.877  0.00  0.00           C  
ATOM   1959  O   TYR 1 130      34.506  40.444  49.715  0.00  0.00           O  
ATOM   1960  CB  TYR 1 130      36.389  38.821  51.763  0.00  0.00           C  
ATOM   1961  CG  TYR 1 130      37.608  37.945  52.218  0.00  0.00           C  
ATOM   1962  CD1 TYR 1 130      37.332  36.673  52.726  0.00  0.00           C  
ATOM   1963  CD2 TYR 1 130      38.905  38.492  52.262  0.00  0.00           C  
ATOM   1964  CE1 TYR 1 130      38.509  35.938  53.253  0.00  0.00           C  
ATOM   1965  CE2 TYR 1 130      39.990  37.722  52.730  0.00  0.00           C  
ATOM   1966  CZ  TYR 1 130      39.823  36.401  53.306  0.00  0.00           C  
ATOM   1967  OH  TYR 1 130      40.739  35.850  54.069  0.00  0.00           O  
ATOM   1968  H   TYR 1 130      37.881  39.439  50.059  0.00  0.00           H  
ATOM   1969  HA  TYR 1 130      36.014  37.514  50.234  0.00  0.00           H  
ATOM   1970  HB2 TYR 1 130      36.664  39.870  51.866  0.00  0.00           H  
ATOM   1971  HB3 TYR 1 130      35.589  38.611  52.473  0.00  0.00           H  
ATOM   1972  HD1 TYR 1 130      36.294  36.386  52.817  0.00  0.00           H  
ATOM   1973  HD2 TYR 1 130      39.097  39.504  51.937  0.00  0.00           H  
ATOM   1974  HE1 TYR 1 130      38.303  34.980  53.707  0.00  0.00           H  
ATOM   1975  HE2 TYR 1 130      40.957  38.200  52.774  0.00  0.00           H  
ATOM   1976  HH  TYR 1 130      40.560  34.952  54.357  0.00  0.00           H  
ATOM   1977  N   ALA 1 131      33.680  38.277  49.799  0.00  0.00           N  
ATOM   1978  CA  ALA 1 131      32.285  38.652  49.659  0.00  0.00           C  
ATOM   1979  C   ALA 1 131      31.677  39.775  50.571  0.00  0.00           C  
ATOM   1980  O   ALA 1 131      30.763  40.467  50.144  0.00  0.00           O  
ATOM   1981  CB  ALA 1 131      31.551  37.364  49.895  0.00  0.00           C  
ATOM   1982  H   ALA 1 131      33.941  37.308  49.911  0.00  0.00           H  
ATOM   1983  HA  ALA 1 131      32.249  39.062  48.650  0.00  0.00           H  
ATOM   1984  HB1 ALA 1 131      31.943  36.580  49.248  0.00  0.00           H  
ATOM   1985  HB2 ALA 1 131      31.723  37.150  50.950  0.00  0.00           H  
ATOM   1986  HB3 ALA 1 131      30.476  37.480  49.758  0.00  0.00           H  
ATOM   1987  N   GLU 1 132      32.361  40.246  51.633  0.00  0.00           N  
ATOM   1988  CA  GLU 1 132      32.090  41.471  52.363  0.00  0.00           C  
ATOM   1989  C   GLU 1 132      32.015  42.764  51.521  0.00  0.00           C  
ATOM   1990  O   GLU 1 132      31.423  43.763  51.935  0.00  0.00           O  
ATOM   1991  CB  GLU 1 132      33.172  41.609  53.443  0.00  0.00           C  
ATOM   1992  CG  GLU 1 132      33.150  42.852  54.270  0.00  0.00           C  
ATOM   1993  CD  GLU 1 132      31.984  43.001  55.170  0.00  0.00           C  
ATOM   1994  OE1 GLU 1 132      30.936  42.270  55.133  0.00  0.00           O  
ATOM   1995  OE2 GLU 1 132      31.984  43.973  55.943  0.00  0.00           O  
ATOM   1996  H   GLU 1 132      33.273  39.854  51.818  0.00  0.00           H  
ATOM   1997  HA  GLU 1 132      31.129  41.309  52.851  0.00  0.00           H  
ATOM   1998  HB2 GLU 1 132      33.108  40.674  54.000  0.00  0.00           H  
ATOM   1999  HB3 GLU 1 132      34.095  41.424  52.895  0.00  0.00           H  
ATOM   2000  HG2 GLU 1 132      34.025  42.874  54.920  0.00  0.00           H  
ATOM   2001  HG3 GLU 1 132      33.233  43.659  53.543  0.00  0.00           H  
ATOM   2002  N   ILE 1 133      32.794  42.833  50.458  0.00  0.00           N  
ATOM   2003  CA  ILE 1 133      32.872  43.941  49.611  0.00  0.00           C  
ATOM   2004  C   ILE 1 133      32.094  43.786  48.283  0.00  0.00           C  
ATOM   2005  O   ILE 1 133      32.371  44.463  47.318  0.00  0.00           O  
ATOM   2006  CB  ILE 1 133      34.309  44.576  49.637  0.00  0.00           C  
ATOM   2007  CG1 ILE 1 133      35.317  43.536  49.105  0.00  0.00           C  
ATOM   2008  CG2 ILE 1 133      34.550  45.020  51.083  0.00  0.00           C  
ATOM   2009  CD1 ILE 1 133      36.625  44.197  48.830  0.00  0.00           C  
ATOM   2010  H   ILE 1 133      33.281  41.991  50.186  0.00  0.00           H  
ATOM   2011  HA  ILE 1 133      32.348  44.762  50.100  0.00  0.00           H  
ATOM   2012  HB  ILE 1 133      34.118  45.406  48.957  0.00  0.00           H  
ATOM   2013 HG12 ILE 1 133      35.486  42.672  49.746  0.00  0.00           H  
ATOM   2014 HG13 ILE 1 133      34.902  43.129  48.183  0.00  0.00           H  
ATOM   2015 HG21 ILE 1 133      33.696  45.573  51.476  0.00  0.00           H  
ATOM   2016 HG22 ILE 1 133      34.661  44.153  51.734  0.00  0.00           H  
ATOM   2017 HG23 ILE 1 133      35.428  45.662  51.160  0.00  0.00           H  
ATOM   2018 HD11 ILE 1 133      37.330  43.374  48.708  0.00  0.00           H  
ATOM   2019 HD12 ILE 1 133      36.627  44.888  47.987  0.00  0.00           H  
ATOM   2020 HD13 ILE 1 133      36.851  44.783  49.721  0.00  0.00           H  
ATOM   2021  N   ALA 1 134      31.218  42.834  48.150  0.00  0.00           N  
ATOM   2022  CA  ALA 1 134      30.415  42.626  46.942  0.00  0.00           C  
ATOM   2023  C   ALA 1 134      29.268  43.614  46.742  0.00  0.00           C  
ATOM   2024  O   ALA 1 134      28.747  44.144  47.694  0.00  0.00           O  
ATOM   2025  CB  ALA 1 134      29.837  41.164  47.082  0.00  0.00           C  
ATOM   2026  H   ALA 1 134      30.896  42.226  48.890  0.00  0.00           H  
ATOM   2027  HA  ALA 1 134      31.117  42.548  46.112  0.00  0.00           H  
ATOM   2028  HB1 ALA 1 134      30.657  40.454  47.186  0.00  0.00           H  
ATOM   2029  HB2 ALA 1 134      29.100  41.065  47.879  0.00  0.00           H  
ATOM   2030  HB3 ALA 1 134      29.281  41.070  46.149  0.00  0.00           H  
ATOM   2031  N   ARG 1 135      28.924  43.817  45.484  0.00  0.00           N  
ATOM   2032  CA  ARG 1 135      27.878  44.624  45.049  0.00  0.00           C  
ATOM   2033  C   ARG 1 135      26.960  43.850  44.107  0.00  0.00           C  
ATOM   2034  O   ARG 1 135      27.366  42.939  43.392  0.00  0.00           O  
ATOM   2035  CB  ARG 1 135      28.472  45.917  44.385  0.00  0.00           C  
ATOM   2036  CG  ARG 1 135      29.442  46.697  45.301  0.00  0.00           C  
ATOM   2037  CD  ARG 1 135      28.754  47.220  46.583  0.00  0.00           C  
ATOM   2038  NE  ARG 1 135      27.746  48.257  46.328  0.00  0.00           N  
ATOM   2039  CZ  ARG 1 135      26.870  48.627  47.253  0.00  0.00           C  
ATOM   2040  NH1 ARG 1 135      26.120  49.614  46.909  0.00  0.00           N  
ATOM   2041  NH2 ARG 1 135      26.740  48.023  48.441  0.00  0.00           N  
ATOM   2042  H   ARG 1 135      29.402  43.236  44.810  0.00  0.00           H  
ATOM   2043  HA  ARG 1 135      27.215  44.897  45.870  0.00  0.00           H  
ATOM   2044  HB2 ARG 1 135      29.011  45.546  43.513  0.00  0.00           H  
ATOM   2045  HB3 ARG 1 135      27.665  46.530  43.983  0.00  0.00           H  
ATOM   2046  HG2 ARG 1 135      30.276  46.097  45.662  0.00  0.00           H  
ATOM   2047  HG3 ARG 1 135      29.873  47.494  44.695  0.00  0.00           H  
ATOM   2048  HD2 ARG 1 135      28.218  46.439  47.123  0.00  0.00           H  
ATOM   2049  HD3 ARG 1 135      29.577  47.697  47.117  0.00  0.00           H  
ATOM   2050  HE  ARG 1 135      27.865  48.804  45.488  0.00  0.00           H  
ATOM   2051 HH11 ARG 1 135      25.423  50.006  47.526  0.00  0.00           H  
ATOM   2052 HH12 ARG 1 135      26.384  50.137  46.086  0.00  0.00           H  
ATOM   2053 HH21 ARG 1 135      26.085  48.267  49.170  0.00  0.00           H  
ATOM   2054 HH22 ARG 1 135      27.496  47.433  48.759  0.00  0.00           H  
ATOM   2055  N   PRO 1 136      25.659  44.193  43.898  0.00  0.00           N  
ATOM   2056  CA  PRO 1 136      24.982  45.364  44.491  0.00  0.00           C  
ATOM   2057  C   PRO 1 136      24.548  45.245  46.024  0.00  0.00           C  
ATOM   2058  O   PRO 1 136      24.440  46.229  46.734  0.00  0.00           O  
ATOM   2059  CB  PRO 1 136      23.682  45.530  43.605  0.00  0.00           C  
ATOM   2060  CG  PRO 1 136      23.389  44.084  43.075  0.00  0.00           C  
ATOM   2061  CD  PRO 1 136      24.844  43.446  42.951  0.00  0.00           C  
ATOM   2062  HA  PRO 1 136      25.680  46.195  44.392  0.00  0.00           H  
ATOM   2063  HB2 PRO 1 136      22.786  45.943  44.069  0.00  0.00           H  
ATOM   2064  HB3 PRO 1 136      23.892  46.122  42.714  0.00  0.00           H  
ATOM   2065  HG2 PRO 1 136      22.854  43.471  43.801  0.00  0.00           H  
ATOM   2066  HG3 PRO 1 136      22.855  44.055  42.125  0.00  0.00           H  
ATOM   2067  HD2 PRO 1 136      24.732  42.378  43.137  0.00  0.00           H  
ATOM   2068  HD3 PRO 1 136      25.289  43.496  41.958  0.00  0.00           H  
ATOM   2069  N   ASP 1 137      24.418  44.002  46.482  0.00  0.00           N  
ATOM   2070  CA  ASP 1 137      24.334  43.662  47.934  0.00  0.00           C  
ATOM   2071  C   ASP 1 137      25.235  42.523  48.256  0.00  0.00           C  
ATOM   2072  O   ASP 1 137      25.645  41.845  47.272  0.00  0.00           O  
ATOM   2073  CB  ASP 1 137      22.963  43.514  48.517  0.00  0.00           C  
ATOM   2074  CG  ASP 1 137      22.173  42.328  48.013  0.00  0.00           C  
ATOM   2075  OD1 ASP 1 137      21.195  42.495  47.212  0.00  0.00           O  
ATOM   2076  OD2 ASP 1 137      22.624  41.205  48.343  0.00  0.00           O  
ATOM   2077  H   ASP 1 137      24.239  43.216  45.875  0.00  0.00           H  
ATOM   2078  HA  ASP 1 137      24.748  44.527  48.452  0.00  0.00           H  
ATOM   2079  HB2 ASP 1 137      23.084  43.292  49.577  0.00  0.00           H  
ATOM   2080  HB3 ASP 1 137      22.415  44.449  48.396  0.00  0.00           H  
ATOM   2081  N   ASP 1 138      25.579  42.222  49.514  0.00  0.00           N  
ATOM   2082  CA  ASP 1 138      26.528  41.142  49.844  0.00  0.00           C  
ATOM   2083  C   ASP 1 138      25.907  39.747  50.034  0.00  0.00           C  
ATOM   2084  O   ASP 1 138      26.366  38.960  50.825  0.00  0.00           O  
ATOM   2085  CB  ASP 1 138      27.374  41.619  51.023  0.00  0.00           C  
ATOM   2086  CG  ASP 1 138      26.597  41.973  52.362  0.00  0.00           C  
ATOM   2087  OD1 ASP 1 138      27.355  42.193  53.321  0.00  0.00           O  
ATOM   2088  OD2 ASP 1 138      25.345  42.025  52.366  0.00  0.00           O  
ATOM   2089  H   ASP 1 138      25.030  42.520  50.308  0.00  0.00           H  
ATOM   2090  HA  ASP 1 138      27.202  41.076  48.990  0.00  0.00           H  
ATOM   2091  HB2 ASP 1 138      28.156  40.890  51.236  0.00  0.00           H  
ATOM   2092  HB3 ASP 1 138      27.989  42.476  50.744  0.00  0.00           H  
ATOM   2093  N   SER 1 139      24.836  39.474  49.320  0.00  0.00           N  
ATOM   2094  CA  SER 1 139      24.235  38.080  49.257  0.00  0.00           C  
ATOM   2095  C   SER 1 139      24.863  37.257  48.158  0.00  0.00           C  
ATOM   2096  O   SER 1 139      24.843  35.990  48.226  0.00  0.00           O  
ATOM   2097  CB  SER 1 139      22.687  38.097  48.994  0.00  0.00           C  
ATOM   2098  OG  SER 1 139      22.299  38.693  47.786  0.00  0.00           O  
ATOM   2099  H   SER 1 139      24.412  40.212  48.776  0.00  0.00           H  
ATOM   2100  HA  SER 1 139      24.369  37.552  50.201  0.00  0.00           H  
ATOM   2101  HB2 SER 1 139      22.453  37.054  48.778  0.00  0.00           H  
ATOM   2102  HB3 SER 1 139      22.127  38.300  49.907  0.00  0.00           H  
ATOM   2103  HG  SER 1 139      22.286  39.637  47.962  0.00  0.00           H  
ATOM   2104  N   LEU 1 140      25.310  37.876  47.123  0.00  0.00           N  
ATOM   2105  CA  LEU 1 140      26.063  37.308  46.017  0.00  0.00           C  
ATOM   2106  C   LEU 1 140      27.272  36.492  46.573  0.00  0.00           C  
ATOM   2107  O   LEU 1 140      27.999  37.008  47.440  0.00  0.00           O  
ATOM   2108  CB  LEU 1 140      26.499  38.480  45.101  0.00  0.00           C  
ATOM   2109  CG  LEU 1 140      27.327  37.918  43.911  0.00  0.00           C  
ATOM   2110  CD1 LEU 1 140      26.964  38.773  42.646  0.00  0.00           C  
ATOM   2111  CD2 LEU 1 140      28.839  38.085  44.073  0.00  0.00           C  
ATOM   2112  H   LEU 1 140      24.972  38.824  47.049  0.00  0.00           H  
ATOM   2113  HA  LEU 1 140      25.465  36.622  45.418  0.00  0.00           H  
ATOM   2114  HB2 LEU 1 140      25.593  38.997  44.786  0.00  0.00           H  
ATOM   2115  HB3 LEU 1 140      26.827  39.329  45.701  0.00  0.00           H  
ATOM   2116  HG  LEU 1 140      27.101  36.920  43.537  0.00  0.00           H  
ATOM   2117 HD11 LEU 1 140      27.554  38.531  41.762  0.00  0.00           H  
ATOM   2118 HD12 LEU 1 140      25.899  38.626  42.471  0.00  0.00           H  
ATOM   2119 HD13 LEU 1 140      27.216  39.811  42.859  0.00  0.00           H  
ATOM   2120 HD21 LEU 1 140      29.308  37.988  43.093  0.00  0.00           H  
ATOM   2121 HD22 LEU 1 140      29.046  38.986  44.650  0.00  0.00           H  
ATOM   2122 HD23 LEU 1 140      29.225  37.192  44.564  0.00  0.00           H  
ATOM   2123  N   GLU 1 141      27.620  35.382  45.928  0.00  0.00           N  
ATOM   2124  CA  GLU 1 141      28.797  34.496  46.241  0.00  0.00           C  
ATOM   2125  C   GLU 1 141      29.905  34.667  45.117  0.00  0.00           C  
ATOM   2126  O   GLU 1 141      29.664  34.204  43.983  0.00  0.00           O  
ATOM   2127  CB  GLU 1 141      28.338  33.057  46.531  0.00  0.00           C  
ATOM   2128  CG  GLU 1 141      29.304  31.985  47.005  0.00  0.00           C  
ATOM   2129  CD  GLU 1 141      28.508  30.836  47.527  0.00  0.00           C  
ATOM   2130  OE1 GLU 1 141      28.795  30.352  48.630  0.00  0.00           O  
ATOM   2131  OE2 GLU 1 141      27.744  30.183  46.803  0.00  0.00           O  
ATOM   2132  H   GLU 1 141      27.099  35.106  45.108  0.00  0.00           H  
ATOM   2133  HA  GLU 1 141      29.301  34.815  47.153  0.00  0.00           H  
ATOM   2134  HB2 GLU 1 141      27.557  33.155  47.284  0.00  0.00           H  
ATOM   2135  HB3 GLU 1 141      27.815  32.685  45.650  0.00  0.00           H  
ATOM   2136  HG2 GLU 1 141      29.979  31.791  46.172  0.00  0.00           H  
ATOM   2137  HG3 GLU 1 141      30.050  32.419  47.671  0.00  0.00           H  
ATOM   2138  N   PRO 1 142      31.176  34.948  45.371  0.00  0.00           N  
ATOM   2139  CA  PRO 1 142      32.311  35.105  44.405  0.00  0.00           C  
ATOM   2140  C   PRO 1 142      32.593  33.839  43.647  0.00  0.00           C  
ATOM   2141  O   PRO 1 142      32.298  32.723  44.147  0.00  0.00           O  
ATOM   2142  CB  PRO 1 142      33.539  35.629  45.169  0.00  0.00           C  
ATOM   2143  CG  PRO 1 142      32.932  36.416  46.309  0.00  0.00           C  
ATOM   2144  CD  PRO 1 142      31.599  35.678  46.579  0.00  0.00           C  
ATOM   2145  HA  PRO 1 142      31.883  35.848  43.732  0.00  0.00           H  
ATOM   2146  HB2 PRO 1 142      34.111  34.817  45.618  0.00  0.00           H  
ATOM   2147  HB3 PRO 1 142      34.151  36.235  44.501  0.00  0.00           H  
ATOM   2148  HG2 PRO 1 142      33.549  36.440  47.207  0.00  0.00           H  
ATOM   2149  HG3 PRO 1 142      32.798  37.480  46.114  0.00  0.00           H  
ATOM   2150  HD2 PRO 1 142      30.825  36.418  46.781  0.00  0.00           H  
ATOM   2151  HD3 PRO 1 142      31.588  35.015  47.445  0.00  0.00           H  
ATOM   2152  N   PHE 1 143      33.275  34.049  42.506  0.00  0.00           N  
ATOM   2153  CA  PHE 1 143      33.821  32.922  41.777  0.00  0.00           C  
ATOM   2154  C   PHE 1 143      34.620  31.982  42.586  0.00  0.00           C  
ATOM   2155  O   PHE 1 143      34.240  30.801  42.636  0.00  0.00           O  
ATOM   2156  CB  PHE 1 143      34.707  33.490  40.577  0.00  0.00           C  
ATOM   2157  CG  PHE 1 143      35.349  32.386  39.767  0.00  0.00           C  
ATOM   2158  CD1 PHE 1 143      34.540  31.556  39.035  0.00  0.00           C  
ATOM   2159  CD2 PHE 1 143      36.690  32.097  39.909  0.00  0.00           C  
ATOM   2160  CE1 PHE 1 143      35.066  30.443  38.271  0.00  0.00           C  
ATOM   2161  CE2 PHE 1 143      37.277  31.011  39.154  0.00  0.00           C  
ATOM   2162  CZ  PHE 1 143      36.454  30.260  38.326  0.00  0.00           C  
ATOM   2163  H   PHE 1 143      33.526  35.000  42.277  0.00  0.00           H  
ATOM   2164  HA  PHE 1 143      32.960  32.454  41.299  0.00  0.00           H  
ATOM   2165  HB2 PHE 1 143      34.153  34.035  39.813  0.00  0.00           H  
ATOM   2166  HB3 PHE 1 143      35.454  34.163  40.997  0.00  0.00           H  
ATOM   2167  HD1 PHE 1 143      33.476  31.727  38.959  0.00  0.00           H  
ATOM   2168  HD2 PHE 1 143      37.222  32.674  40.651  0.00  0.00           H  
ATOM   2169  HE1 PHE 1 143      34.355  29.811  37.759  0.00  0.00           H  
ATOM   2170  HE2 PHE 1 143      38.321  30.825  39.359  0.00  0.00           H  
ATOM   2171  HZ  PHE 1 143      36.793  29.440  37.711  0.00  0.00           H  
ATOM   2172  N   PHE 1 144      35.734  32.363  43.278  0.00  0.00           N  
ATOM   2173  CA  PHE 1 144      36.605  31.469  44.024  0.00  0.00           C  
ATOM   2174  C   PHE 1 144      35.694  30.764  45.127  0.00  0.00           C  
ATOM   2175  O   PHE 1 144      35.599  29.476  45.182  0.00  0.00           O  
ATOM   2176  CB  PHE 1 144      37.871  32.089  44.529  0.00  0.00           C  
ATOM   2177  CG  PHE 1 144      38.800  31.110  45.103  0.00  0.00           C  
ATOM   2178  CD1 PHE 1 144      39.455  30.131  44.289  0.00  0.00           C  
ATOM   2179  CD2 PHE 1 144      38.924  30.987  46.493  0.00  0.00           C  
ATOM   2180  CE1 PHE 1 144      40.222  29.116  44.841  0.00  0.00           C  
ATOM   2181  CE2 PHE 1 144      39.776  30.039  47.146  0.00  0.00           C  
ATOM   2182  CZ  PHE 1 144      40.411  29.070  46.238  0.00  0.00           C  
ATOM   2183  H   PHE 1 144      36.009  33.334  43.235  0.00  0.00           H  
ATOM   2184  HA  PHE 1 144      36.980  30.744  43.302  0.00  0.00           H  
ATOM   2185  HB2 PHE 1 144      38.301  32.511  43.621  0.00  0.00           H  
ATOM   2186  HB3 PHE 1 144      37.668  32.916  45.209  0.00  0.00           H  
ATOM   2187  HD1 PHE 1 144      39.304  30.152  43.220  0.00  0.00           H  
ATOM   2188  HD2 PHE 1 144      38.388  31.690  47.113  0.00  0.00           H  
ATOM   2189  HE1 PHE 1 144      40.614  28.276  44.288  0.00  0.00           H  
ATOM   2190  HE2 PHE 1 144      40.029  30.060  48.196  0.00  0.00           H  
ATOM   2191  HZ  PHE 1 144      41.012  28.271  46.645  0.00  0.00           H  
ATOM   2192  N   ASP 1 145      34.982  31.527  46.031  0.00  0.00           N  
ATOM   2193  CA  ASP 1 145      34.056  31.004  47.092  0.00  0.00           C  
ATOM   2194  C   ASP 1 145      33.016  29.996  46.677  0.00  0.00           C  
ATOM   2195  O   ASP 1 145      32.782  28.878  47.321  0.00  0.00           O  
ATOM   2196  CB  ASP 1 145      33.373  32.226  47.825  0.00  0.00           C  
ATOM   2197  CG  ASP 1 145      34.309  33.293  48.441  0.00  0.00           C  
ATOM   2198  OD1 ASP 1 145      35.029  34.128  47.770  0.00  0.00           O  
ATOM   2199  OD2 ASP 1 145      34.310  33.232  49.653  0.00  0.00           O  
ATOM   2200  H   ASP 1 145      35.082  32.531  46.002  0.00  0.00           H  
ATOM   2201  HA  ASP 1 145      34.706  30.483  47.795  0.00  0.00           H  
ATOM   2202  HB2 ASP 1 145      32.669  32.651  47.109  0.00  0.00           H  
ATOM   2203  HB3 ASP 1 145      32.788  31.938  48.699  0.00  0.00           H  
ATOM   2204  N   SER 1 146      32.407  30.136  45.476  0.00  0.00           N  
ATOM   2205  CA  SER 1 146      31.605  29.131  44.837  0.00  0.00           C  
ATOM   2206  C   SER 1 146      32.365  27.955  44.292  0.00  0.00           C  
ATOM   2207  O   SER 1 146      31.962  26.755  44.491  0.00  0.00           O  
ATOM   2208  CB  SER 1 146      30.866  29.776  43.673  0.00  0.00           C  
ATOM   2209  OG  SER 1 146      30.029  28.991  42.887  0.00  0.00           O  
ATOM   2210  H   SER 1 146      32.804  30.854  44.887  0.00  0.00           H  
ATOM   2211  HA  SER 1 146      30.787  28.866  45.507  0.00  0.00           H  
ATOM   2212  HB2 SER 1 146      30.224  30.540  44.111  0.00  0.00           H  
ATOM   2213  HB3 SER 1 146      31.645  30.299  43.118  0.00  0.00           H  
ATOM   2214  HG  SER 1 146      29.221  28.975  43.405  0.00  0.00           H  
ATOM   2215  N   LEU 1 147      33.613  28.125  43.799  0.00  0.00           N  
ATOM   2216  CA  LEU 1 147      34.447  27.070  43.212  0.00  0.00           C  
ATOM   2217  C   LEU 1 147      34.974  26.210  44.376  0.00  0.00           C  
ATOM   2218  O   LEU 1 147      35.140  25.039  44.130  0.00  0.00           O  
ATOM   2219  CB  LEU 1 147      35.599  27.798  42.428  0.00  0.00           C  
ATOM   2220  CG  LEU 1 147      36.746  26.868  41.983  0.00  0.00           C  
ATOM   2221  CD1 LEU 1 147      37.261  27.137  40.471  0.00  0.00           C  
ATOM   2222  CD2 LEU 1 147      38.054  27.127  42.719  0.00  0.00           C  
ATOM   2223  H   LEU 1 147      33.988  29.035  44.024  0.00  0.00           H  
ATOM   2224  HA  LEU 1 147      33.813  26.499  42.534  0.00  0.00           H  
ATOM   2225  HB2 LEU 1 147      35.089  28.025  41.492  0.00  0.00           H  
ATOM   2226  HB3 LEU 1 147      35.940  28.738  42.860  0.00  0.00           H  
ATOM   2227  HG  LEU 1 147      36.437  25.823  41.994  0.00  0.00           H  
ATOM   2228 HD11 LEU 1 147      36.524  27.038  39.674  0.00  0.00           H  
ATOM   2229 HD12 LEU 1 147      37.501  28.189  40.317  0.00  0.00           H  
ATOM   2230 HD13 LEU 1 147      38.043  26.434  40.182  0.00  0.00           H  
ATOM   2231 HD21 LEU 1 147      38.390  28.164  42.710  0.00  0.00           H  
ATOM   2232 HD22 LEU 1 147      37.896  26.931  43.780  0.00  0.00           H  
ATOM   2233 HD23 LEU 1 147      38.887  26.484  42.435  0.00  0.00           H  
ATOM   2234  N   VAL 1 148      35.237  26.695  45.548  0.00  0.00           N  
ATOM   2235  CA  VAL 1 148      35.792  25.839  46.635  0.00  0.00           C  
ATOM   2236  C   VAL 1 148      34.673  24.900  47.192  0.00  0.00           C  
ATOM   2237  O   VAL 1 148      34.921  23.775  47.679  0.00  0.00           O  
ATOM   2238  CB  VAL 1 148      36.396  26.774  47.772  0.00  0.00           C  
ATOM   2239  CG1 VAL 1 148      36.683  26.077  49.088  0.00  0.00           C  
ATOM   2240  CG2 VAL 1 148      37.600  27.547  47.265  0.00  0.00           C  
ATOM   2241  H   VAL 1 148      35.246  27.701  45.639  0.00  0.00           H  
ATOM   2242  HA  VAL 1 148      36.582  25.176  46.284  0.00  0.00           H  
ATOM   2243  HB  VAL 1 148      35.641  27.526  48.000  0.00  0.00           H  
ATOM   2244 HG11 VAL 1 148      37.154  26.660  49.879  0.00  0.00           H  
ATOM   2245 HG12 VAL 1 148      35.754  25.714  49.527  0.00  0.00           H  
ATOM   2246 HG13 VAL 1 148      37.272  25.173  48.927  0.00  0.00           H  
ATOM   2247 HG21 VAL 1 148      38.003  28.242  48.002  0.00  0.00           H  
ATOM   2248 HG22 VAL 1 148      38.479  26.988  46.943  0.00  0.00           H  
ATOM   2249 HG23 VAL 1 148      37.437  28.204  46.411  0.00  0.00           H  
ATOM   2250  N   LYS 1 149      33.421  25.441  47.330  0.00  0.00           N  
ATOM   2251  CA  LYS 1 149      32.205  24.599  47.495  0.00  0.00           C  
ATOM   2252  C   LYS 1 149      31.979  23.550  46.423  0.00  0.00           C  
ATOM   2253  O   LYS 1 149      32.086  22.389  46.836  0.00  0.00           O  
ATOM   2254  CB  LYS 1 149      30.984  25.437  47.656  0.00  0.00           C  
ATOM   2255  CG  LYS 1 149      31.012  26.369  48.918  0.00  0.00           C  
ATOM   2256  CD  LYS 1 149      29.678  26.986  49.197  0.00  0.00           C  
ATOM   2257  CE  LYS 1 149      29.656  27.918  50.455  0.00  0.00           C  
ATOM   2258  NZ  LYS 1 149      30.580  29.022  50.319  0.00  0.00           N  
ATOM   2259  H   LYS 1 149      33.334  26.444  47.245  0.00  0.00           H  
ATOM   2260  HA  LYS 1 149      32.283  23.964  48.377  0.00  0.00           H  
ATOM   2261  HB2 LYS 1 149      30.757  26.091  46.815  0.00  0.00           H  
ATOM   2262  HB3 LYS 1 149      30.154  24.759  47.851  0.00  0.00           H  
ATOM   2263  HG2 LYS 1 149      31.394  25.813  49.775  0.00  0.00           H  
ATOM   2264  HG3 LYS 1 149      31.806  27.102  48.772  0.00  0.00           H  
ATOM   2265  HD2 LYS 1 149      29.500  27.570  48.293  0.00  0.00           H  
ATOM   2266  HD3 LYS 1 149      28.864  26.263  49.255  0.00  0.00           H  
ATOM   2267  HE2 LYS 1 149      28.640  28.288  50.587  0.00  0.00           H  
ATOM   2268  HE3 LYS 1 149      29.841  27.324  51.349  0.00  0.00           H  
ATOM   2269  HZ1 LYS 1 149      30.657  29.653  51.104  0.00  0.00           H  
ATOM   2270  HZ2 LYS 1 149      31.489  28.590  50.228  0.00  0.00           H  
ATOM   2271  HZ3 LYS 1 149      30.303  29.531  49.492  0.00  0.00           H  
ATOM   2272  N   GLN 1 150      31.970  23.888  45.120  0.00  0.00           N  
ATOM   2273  CA  GLN 1 150      31.636  22.920  44.012  0.00  0.00           C  
ATOM   2274  C   GLN 1 150      32.790  22.062  43.471  0.00  0.00           C  
ATOM   2275  O   GLN 1 150      32.632  21.185  42.576  0.00  0.00           O  
ATOM   2276  CB  GLN 1 150      31.033  23.782  42.856  0.00  0.00           C  
ATOM   2277  CG  GLN 1 150      29.810  24.560  43.261  0.00  0.00           C  
ATOM   2278  CD  GLN 1 150      29.098  25.391  42.052  0.00  0.00           C  
ATOM   2279  OE1 GLN 1 150      28.867  24.925  40.922  0.00  0.00           O  
ATOM   2280  NE2 GLN 1 150      28.735  26.613  42.297  0.00  0.00           N  
ATOM   2281  H   GLN 1 150      32.123  24.868  44.931  0.00  0.00           H  
ATOM   2282  HA  GLN 1 150      30.820  22.255  44.294  0.00  0.00           H  
ATOM   2283  HB2 GLN 1 150      31.651  24.655  42.643  0.00  0.00           H  
ATOM   2284  HB3 GLN 1 150      30.833  23.185  41.966  0.00  0.00           H  
ATOM   2285  HG2 GLN 1 150      28.966  23.937  43.554  0.00  0.00           H  
ATOM   2286  HG3 GLN 1 150      29.964  25.298  44.048  0.00  0.00           H  
ATOM   2287 HE21 GLN 1 150      28.248  27.031  41.517  0.00  0.00           H  
ATOM   2288 HE22 GLN 1 150      29.150  27.078  43.092  0.00  0.00           H  
ATOM   2289  N   THR 1 151      34.031  22.137  44.050  0.00  0.00           N  
ATOM   2290  CA  THR 1 151      35.264  21.438  43.562  0.00  0.00           C  
ATOM   2291  C   THR 1 151      36.108  21.038  44.792  0.00  0.00           C  
ATOM   2292  O   THR 1 151      35.831  21.403  45.938  0.00  0.00           O  
ATOM   2293  CB  THR 1 151      36.105  22.258  42.638  0.00  0.00           C  
ATOM   2294  OG1 THR 1 151      36.919  23.214  43.258  0.00  0.00           O  
ATOM   2295  CG2 THR 1 151      35.318  22.863  41.534  0.00  0.00           C  
ATOM   2296  H   THR 1 151      34.113  22.845  44.766  0.00  0.00           H  
ATOM   2297  HA  THR 1 151      34.997  20.507  43.063  0.00  0.00           H  
ATOM   2298  HB  THR 1 151      36.696  21.541  42.069  0.00  0.00           H  
ATOM   2299  HG1 THR 1 151      36.436  23.996  43.534  0.00  0.00           H  
ATOM   2300 HG21 THR 1 151      35.965  23.295  40.771  0.00  0.00           H  
ATOM   2301 HG22 THR 1 151      34.859  22.016  41.025  0.00  0.00           H  
ATOM   2302 HG23 THR 1 151      34.656  23.643  41.911  0.00  0.00           H  
ATOM   2303  N   HIS 1 152      37.093  20.191  44.553  0.00  0.00           N  
ATOM   2304  CA  HIS 1 152      37.977  19.653  45.638  0.00  0.00           C  
ATOM   2305  C   HIS 1 152      39.087  20.620  45.985  0.00  0.00           C  
ATOM   2306  O   HIS 1 152      39.997  20.435  46.778  0.00  0.00           O  
ATOM   2307  CB  HIS 1 152      38.463  18.254  45.218  0.00  0.00           C  
ATOM   2308  CG  HIS 1 152      37.421  17.205  44.988  0.00  0.00           C  
ATOM   2309  ND1 HIS 1 152      36.759  16.909  43.864  0.00  0.00           N  
ATOM   2310  CD2 HIS 1 152      36.821  16.485  46.026  0.00  0.00           C  
ATOM   2311  CE1 HIS 1 152      35.729  16.117  44.135  0.00  0.00           C  
ATOM   2312  NE2 HIS 1 152      35.737  15.830  45.483  0.00  0.00           N  
ATOM   2313  H   HIS 1 152      37.285  19.899  43.605  0.00  0.00           H  
ATOM   2314  HA  HIS 1 152      37.342  19.547  46.518  0.00  0.00           H  
ATOM   2315  HB2 HIS 1 152      39.216  18.263  44.429  0.00  0.00           H  
ATOM   2316  HB3 HIS 1 152      39.043  17.884  46.063  0.00  0.00           H  
ATOM   2317  HD1 HIS 1 152      36.987  17.405  43.014  0.00  0.00           H  
ATOM   2318  HD2 HIS 1 152      37.027  16.574  47.083  0.00  0.00           H  
ATOM   2319  HE1 HIS 1 152      35.056  15.714  43.392  0.00  0.00           H  
ATOM   2320  N   VAL 1 153      39.066  21.831  45.357  0.00  0.00           N  
ATOM   2321  CA  VAL 1 153      40.187  22.796  45.603  0.00  0.00           C  
ATOM   2322  C   VAL 1 153      40.178  23.280  47.105  0.00  0.00           C  
ATOM   2323  O   VAL 1 153      39.094  23.660  47.548  0.00  0.00           O  
ATOM   2324  CB  VAL 1 153      40.053  23.929  44.624  0.00  0.00           C  
ATOM   2325  CG1 VAL 1 153      40.717  25.265  44.826  0.00  0.00           C  
ATOM   2326  CG2 VAL 1 153      40.528  23.347  43.227  0.00  0.00           C  
ATOM   2327  H   VAL 1 153      38.298  22.093  44.756  0.00  0.00           H  
ATOM   2328  HA  VAL 1 153      41.116  22.293  45.335  0.00  0.00           H  
ATOM   2329  HB  VAL 1 153      38.991  24.168  44.560  0.00  0.00           H  
ATOM   2330 HG11 VAL 1 153      40.242  25.773  45.665  0.00  0.00           H  
ATOM   2331 HG12 VAL 1 153      41.773  25.116  45.050  0.00  0.00           H  
ATOM   2332 HG13 VAL 1 153      40.533  25.971  44.016  0.00  0.00           H  
ATOM   2333 HG21 VAL 1 153      40.391  24.098  42.449  0.00  0.00           H  
ATOM   2334 HG22 VAL 1 153      41.605  23.177  43.239  0.00  0.00           H  
ATOM   2335 HG23 VAL 1 153      40.068  22.382  43.019  0.00  0.00           H  
ATOM   2336  N   PRO 1 154      41.310  23.420  47.759  0.00  0.00           N  
ATOM   2337  CA  PRO 1 154      41.296  24.074  48.979  0.00  0.00           C  
ATOM   2338  C   PRO 1 154      41.290  25.670  48.938  0.00  0.00           C  
ATOM   2339  O   PRO 1 154      41.834  26.222  48.002  0.00  0.00           O  
ATOM   2340  CB  PRO 1 154      42.434  23.417  49.790  0.00  0.00           C  
ATOM   2341  CG  PRO 1 154      43.419  23.319  48.639  0.00  0.00           C  
ATOM   2342  CD  PRO 1 154      42.574  22.770  47.486  0.00  0.00           C  
ATOM   2343  HA  PRO 1 154      40.416  23.787  49.554  0.00  0.00           H  
ATOM   2344  HB2 PRO 1 154      42.808  24.037  50.605  0.00  0.00           H  
ATOM   2345  HB3 PRO 1 154      41.998  22.483  50.144  0.00  0.00           H  
ATOM   2346  HG2 PRO 1 154      43.744  24.323  48.367  0.00  0.00           H  
ATOM   2347  HG3 PRO 1 154      44.223  22.646  48.936  0.00  0.00           H  
ATOM   2348  HD2 PRO 1 154      42.449  21.690  47.561  0.00  0.00           H  
ATOM   2349  HD3 PRO 1 154      42.907  23.096  46.500  0.00  0.00           H  
ATOM   2350  N   ASN 1 155      40.590  26.336  49.900  0.00  0.00           N  
ATOM   2351  CA  ASN 1 155      40.411  27.793  50.133  0.00  0.00           C  
ATOM   2352  C   ASN 1 155      41.798  28.502  50.197  0.00  0.00           C  
ATOM   2353  O   ASN 1 155      42.227  29.056  51.210  0.00  0.00           O  
ATOM   2354  CB  ASN 1 155      39.635  27.969  51.384  0.00  0.00           C  
ATOM   2355  CG  ASN 1 155      39.054  29.394  51.515  0.00  0.00           C  
ATOM   2356  OD1 ASN 1 155      38.896  30.123  50.561  0.00  0.00           O  
ATOM   2357  ND2 ASN 1 155      38.615  29.753  52.729  0.00  0.00           N  
ATOM   2358  H   ASN 1 155      40.291  25.758  50.672  0.00  0.00           H  
ATOM   2359  HA  ASN 1 155      39.915  28.283  49.296  0.00  0.00           H  
ATOM   2360  HB2 ASN 1 155      38.798  27.278  51.481  0.00  0.00           H  
ATOM   2361  HB3 ASN 1 155      40.342  27.764  52.188  0.00  0.00           H  
ATOM   2362 HD21 ASN 1 155      38.178  30.656  52.845  0.00  0.00           H  
ATOM   2363 HD22 ASN 1 155      38.700  29.224  53.585  0.00  0.00           H  
ATOM   2364  N   LEU 1 156      42.586  28.429  49.127  0.00  0.00           N  
ATOM   2365  CA  LEU 1 156      43.972  28.854  48.911  0.00  0.00           C  
ATOM   2366  C   LEU 1 156      44.121  29.260  47.320  0.00  0.00           C  
ATOM   2367  O   LEU 1 156      43.655  28.490  46.442  0.00  0.00           O  
ATOM   2368  CB  LEU 1 156      44.954  27.803  49.545  0.00  0.00           C  
ATOM   2369  CG  LEU 1 156      46.332  27.754  48.801  0.00  0.00           C  
ATOM   2370  CD1 LEU 1 156      47.278  28.869  49.268  0.00  0.00           C  
ATOM   2371  CD2 LEU 1 156      46.977  26.451  49.278  0.00  0.00           C  
ATOM   2372  H   LEU 1 156      42.232  27.886  48.353  0.00  0.00           H  
ATOM   2373  HA  LEU 1 156      44.048  29.785  49.473  0.00  0.00           H  
ATOM   2374  HB2 LEU 1 156      45.080  28.055  50.598  0.00  0.00           H  
ATOM   2375  HB3 LEU 1 156      44.516  26.810  49.440  0.00  0.00           H  
ATOM   2376  HG  LEU 1 156      46.157  27.811  47.727  0.00  0.00           H  
ATOM   2377 HD11 LEU 1 156      48.146  28.911  48.610  0.00  0.00           H  
ATOM   2378 HD12 LEU 1 156      46.856  29.854  49.068  0.00  0.00           H  
ATOM   2379 HD13 LEU 1 156      47.706  28.723  50.260  0.00  0.00           H  
ATOM   2380 HD21 LEU 1 156      47.021  26.283  50.354  0.00  0.00           H  
ATOM   2381 HD22 LEU 1 156      46.338  25.661  48.883  0.00  0.00           H  
ATOM   2382 HD23 LEU 1 156      47.894  26.156  48.767  0.00  0.00           H  
ATOM   2383  N   PHE 1 157      44.859  30.317  47.061  0.00  0.00           N  
ATOM   2384  CA  PHE 1 157      45.407  30.593  45.766  0.00  0.00           C  
ATOM   2385  C   PHE 1 157      46.780  31.268  45.862  0.00  0.00           C  
ATOM   2386  O   PHE 1 157      47.220  31.628  46.993  0.00  0.00           O  
ATOM   2387  CB  PHE 1 157      44.333  31.340  44.948  0.00  0.00           C  
ATOM   2388  CG  PHE 1 157      43.926  32.752  45.357  0.00  0.00           C  
ATOM   2389  CD1 PHE 1 157      42.953  32.874  46.315  0.00  0.00           C  
ATOM   2390  CD2 PHE 1 157      44.667  33.810  44.810  0.00  0.00           C  
ATOM   2391  CE1 PHE 1 157      42.692  34.173  46.751  0.00  0.00           C  
ATOM   2392  CE2 PHE 1 157      44.307  35.097  45.166  0.00  0.00           C  
ATOM   2393  CZ  PHE 1 157      43.385  35.267  46.173  0.00  0.00           C  
ATOM   2394  H   PHE 1 157      45.191  30.923  47.797  0.00  0.00           H  
ATOM   2395  HA  PHE 1 157      45.619  29.670  45.226  0.00  0.00           H  
ATOM   2396  HB2 PHE 1 157      44.532  31.481  43.885  0.00  0.00           H  
ATOM   2397  HB3 PHE 1 157      43.406  30.776  45.053  0.00  0.00           H  
ATOM   2398  HD1 PHE 1 157      42.463  32.040  46.796  0.00  0.00           H  
ATOM   2399  HD2 PHE 1 157      45.432  33.694  44.057  0.00  0.00           H  
ATOM   2400  HE1 PHE 1 157      41.909  34.433  47.448  0.00  0.00           H  
ATOM   2401  HE2 PHE 1 157      44.826  35.913  44.685  0.00  0.00           H  
ATOM   2402  HZ  PHE 1 157      43.065  36.267  46.428  0.00  0.00           H  
ATOM   2403  N   SER 1 158      47.534  31.387  44.683  0.00  0.00           N  
ATOM   2404  CA  SER 1 158      48.880  31.993  44.734  0.00  0.00           C  
ATOM   2405  C   SER 1 158      49.370  32.438  43.350  0.00  0.00           C  
ATOM   2406  O   SER 1 158      48.748  32.090  42.346  0.00  0.00           O  
ATOM   2407  CB  SER 1 158      49.858  30.963  45.269  0.00  0.00           C  
ATOM   2408  OG  SER 1 158      50.220  29.948  44.372  0.00  0.00           O  
ATOM   2409  H   SER 1 158      47.096  31.113  43.815  0.00  0.00           H  
ATOM   2410  HA  SER 1 158      48.828  32.872  45.376  0.00  0.00           H  
ATOM   2411  HB2 SER 1 158      50.723  31.611  45.405  0.00  0.00           H  
ATOM   2412  HB3 SER 1 158      49.329  30.543  46.125  0.00  0.00           H  
ATOM   2413  HG  SER 1 158      49.675  29.164  44.469  0.00  0.00           H  
ATOM   2414  N   LEU 1 159      50.313  33.403  43.367  0.00  0.00           N  
ATOM   2415  CA  LEU 1 159      50.442  34.493  42.367  0.00  0.00           C  
ATOM   2416  C   LEU 1 159      51.915  34.867  42.089  0.00  0.00           C  
ATOM   2417  O   LEU 1 159      52.680  35.097  43.000  0.00  0.00           O  
ATOM   2418  CB  LEU 1 159      49.661  35.769  42.847  0.00  0.00           C  
ATOM   2419  CG  LEU 1 159      49.594  36.870  41.761  0.00  0.00           C  
ATOM   2420  CD1 LEU 1 159      48.852  36.228  40.586  0.00  0.00           C  
ATOM   2421  CD2 LEU 1 159      48.718  37.946  42.396  0.00  0.00           C  
ATOM   2422  H   LEU 1 159      50.678  33.705  44.260  0.00  0.00           H  
ATOM   2423  HA  LEU 1 159      50.035  34.077  41.446  0.00  0.00           H  
ATOM   2424  HB2 LEU 1 159      48.667  35.422  43.128  0.00  0.00           H  
ATOM   2425  HB3 LEU 1 159      50.141  36.281  43.680  0.00  0.00           H  
ATOM   2426  HG  LEU 1 159      50.573  37.208  41.422  0.00  0.00           H  
ATOM   2427 HD11 LEU 1 159      48.704  36.922  39.759  0.00  0.00           H  
ATOM   2428 HD12 LEU 1 159      49.394  35.344  40.250  0.00  0.00           H  
ATOM   2429 HD13 LEU 1 159      47.829  35.917  40.794  0.00  0.00           H  
ATOM   2430 HD21 LEU 1 159      47.729  37.601  42.698  0.00  0.00           H  
ATOM   2431 HD22 LEU 1 159      49.221  38.467  43.211  0.00  0.00           H  
ATOM   2432 HD23 LEU 1 159      48.516  38.728  41.664  0.00  0.00           H  
ATOM   2433  N   GLN 1 160      52.355  34.949  40.829  0.00  0.00           N  
ATOM   2434  CA  GLN 1 160      53.717  35.199  40.348  0.00  0.00           C  
ATOM   2435  C   GLN 1 160      53.624  36.065  39.072  0.00  0.00           C  
ATOM   2436  O   GLN 1 160      53.217  35.670  37.967  0.00  0.00           O  
ATOM   2437  CB  GLN 1 160      54.326  33.859  40.044  0.00  0.00           C  
ATOM   2438  CG  GLN 1 160      55.833  33.960  39.770  0.00  0.00           C  
ATOM   2439  CD  GLN 1 160      56.346  33.104  38.571  0.00  0.00           C  
ATOM   2440  OE1 GLN 1 160      55.638  32.853  37.625  0.00  0.00           O  
ATOM   2441  NE2 GLN 1 160      57.577  32.657  38.686  0.00  0.00           N  
ATOM   2442  H   GLN 1 160      51.697  34.845  40.070  0.00  0.00           H  
ATOM   2443  HA  GLN 1 160      54.333  35.711  41.087  0.00  0.00           H  
ATOM   2444  HB2 GLN 1 160      54.213  33.185  40.893  0.00  0.00           H  
ATOM   2445  HB3 GLN 1 160      53.853  33.489  39.135  0.00  0.00           H  
ATOM   2446  HG2 GLN 1 160      56.188  34.922  39.400  0.00  0.00           H  
ATOM   2447  HG3 GLN 1 160      56.396  33.605  40.634  0.00  0.00           H  
ATOM   2448 HE21 GLN 1 160      58.001  32.159  37.917  0.00  0.00           H  
ATOM   2449 HE22 GLN 1 160      58.138  32.952  39.473  0.00  0.00           H  
ATOM   2450  N   LEU 1 161      53.901  37.368  39.180  0.00  0.00           N  
ATOM   2451  CA  LEU 1 161      53.742  38.311  38.051  0.00  0.00           C  
ATOM   2452  C   LEU 1 161      55.212  38.556  37.550  0.00  0.00           C  
ATOM   2453  O   LEU 1 161      56.041  38.810  38.447  0.00  0.00           O  
ATOM   2454  CB  LEU 1 161      52.950  39.498  38.535  0.00  0.00           C  
ATOM   2455  CG  LEU 1 161      51.546  39.376  38.975  0.00  0.00           C  
ATOM   2456  CD1 LEU 1 161      50.879  40.757  39.238  0.00  0.00           C  
ATOM   2457  CD2 LEU 1 161      50.677  38.566  38.050  0.00  0.00           C  
ATOM   2458  H   LEU 1 161      54.400  37.654  40.010  0.00  0.00           H  
ATOM   2459  HA  LEU 1 161      53.243  37.891  37.177  0.00  0.00           H  
ATOM   2460  HB2 LEU 1 161      53.440  39.977  39.383  0.00  0.00           H  
ATOM   2461  HB3 LEU 1 161      52.889  40.159  37.671  0.00  0.00           H  
ATOM   2462  HG  LEU 1 161      51.586  38.719  39.844  0.00  0.00           H  
ATOM   2463 HD11 LEU 1 161      49.989  40.611  39.850  0.00  0.00           H  
ATOM   2464 HD12 LEU 1 161      51.566  41.451  39.722  0.00  0.00           H  
ATOM   2465 HD13 LEU 1 161      50.646  41.331  38.341  0.00  0.00           H  
ATOM   2466 HD21 LEU 1 161      50.883  38.904  37.034  0.00  0.00           H  
ATOM   2467 HD22 LEU 1 161      50.928  37.511  37.937  0.00  0.00           H  
ATOM   2468 HD23 LEU 1 161      49.654  38.692  38.404  0.00  0.00           H  
ATOM   2469  N   CYS 1 162      55.608  38.287  36.324  0.00  0.00           N  
ATOM   2470  CA  CYS 1 162      57.055  38.405  35.954  0.00  0.00           C  
ATOM   2471  C   CYS 1 162      57.473  39.684  35.198  0.00  0.00           C  
ATOM   2472  O   CYS 1 162      58.660  39.763  34.851  0.00  0.00           O  
ATOM   2473  CB  CYS 1 162      57.375  37.118  35.183  0.00  0.00           C  
ATOM   2474  SG  CYS 1 162      56.984  35.598  35.958  0.00  0.00           S  
ATOM   2475  H   CYS 1 162      54.971  37.889  35.649  0.00  0.00           H  
ATOM   2476  HA  CYS 1 162      57.747  38.466  36.794  0.00  0.00           H  
ATOM   2477  HB2 CYS 1 162      56.931  37.142  34.187  0.00  0.00           H  
ATOM   2478  HB3 CYS 1 162      58.463  37.141  35.128  0.00  0.00           H  
ATOM   2479  N   GLY 1 163      56.589  40.733  34.982  0.00  0.00           N  
ATOM   2480  CA  GLY 1 163      57.036  41.915  34.247  0.00  0.00           C  
ATOM   2481  C   GLY 1 163      57.159  41.596  32.727  0.00  0.00           C  
ATOM   2482  O   GLY 1 163      57.163  40.499  32.231  0.00  0.00           O  
ATOM   2483  H   GLY 1 163      55.681  40.785  35.421  0.00  0.00           H  
ATOM   2484  HA2 GLY 1 163      56.269  42.684  34.336  0.00  0.00           H  
ATOM   2485  HA3 GLY 1 163      58.021  42.253  34.569  0.00  0.00           H  
ATOM   2486  N   ALA 1 164      57.649  42.673  31.966  0.00  0.00           N  
ATOM   2487  CA  ALA 1 164      57.968  42.451  30.557  0.00  0.00           C  
ATOM   2488  C   ALA 1 164      59.442  41.977  30.287  0.00  0.00           C  
ATOM   2489  O   ALA 1 164      59.875  41.847  29.188  0.00  0.00           O  
ATOM   2490  CB  ALA 1 164      57.713  43.775  29.839  0.00  0.00           C  
ATOM   2491  H   ALA 1 164      57.841  43.607  32.300  0.00  0.00           H  
ATOM   2492  HA  ALA 1 164      57.336  41.637  30.201  0.00  0.00           H  
ATOM   2493  HB1 ALA 1 164      58.349  44.548  30.269  0.00  0.00           H  
ATOM   2494  HB2 ALA 1 164      57.891  43.650  28.771  0.00  0.00           H  
ATOM   2495  HB3 ALA 1 164      56.691  44.155  29.854  0.00  0.00           H  
ATOM   2496  N   GLY 1 165      60.226  41.809  31.260  0.00  0.00           N  
ATOM   2497  CA  GLY 1 165      61.660  41.424  31.182  0.00  0.00           C  
ATOM   2498  C   GLY 1 165      62.698  42.479  30.840  0.00  0.00           C  
ATOM   2499  O   GLY 1 165      62.338  43.575  30.350  0.00  0.00           O  
ATOM   2500  H   GLY 1 165      59.860  41.963  32.188  0.00  0.00           H  
ATOM   2501  HA2 GLY 1 165      62.004  40.790  31.999  0.00  0.00           H  
ATOM   2502  HA3 GLY 1 165      61.779  40.780  30.311  0.00  0.00           H  
ATOM   2503  N   PHE 1 166      63.957  42.177  30.932  0.00  0.00           N  
ATOM   2504  CA  PHE 1 166      65.053  43.099  30.341  0.00  0.00           C  
ATOM   2505  C   PHE 1 166      65.940  42.241  29.445  0.00  0.00           C  
ATOM   2506  O   PHE 1 166      66.307  41.182  29.958  0.00  0.00           O  
ATOM   2507  CB  PHE 1 166      65.803  43.783  31.506  0.00  0.00           C  
ATOM   2508  CG  PHE 1 166      65.015  44.772  32.168  0.00  0.00           C  
ATOM   2509  CD1 PHE 1 166      64.478  44.535  33.463  0.00  0.00           C  
ATOM   2510  CD2 PHE 1 166      64.777  45.929  31.448  0.00  0.00           C  
ATOM   2511  CE1 PHE 1 166      63.893  45.611  34.190  0.00  0.00           C  
ATOM   2512  CE2 PHE 1 166      64.141  47.016  32.113  0.00  0.00           C  
ATOM   2513  CZ  PHE 1 166      63.819  46.866  33.507  0.00  0.00           C  
ATOM   2514  H   PHE 1 166      64.162  41.249  31.276  0.00  0.00           H  
ATOM   2515  HA  PHE 1 166      64.598  43.896  29.751  0.00  0.00           H  
ATOM   2516  HB2 PHE 1 166      66.045  42.958  32.176  0.00  0.00           H  
ATOM   2517  HB3 PHE 1 166      66.809  44.123  31.257  0.00  0.00           H  
ATOM   2518  HD1 PHE 1 166      64.726  43.636  34.009  0.00  0.00           H  
ATOM   2519  HD2 PHE 1 166      65.148  46.049  30.441  0.00  0.00           H  
ATOM   2520  HE1 PHE 1 166      63.498  45.514  35.190  0.00  0.00           H  
ATOM   2521  HE2 PHE 1 166      63.965  47.952  31.605  0.00  0.00           H  
ATOM   2522  HZ  PHE 1 166      63.332  47.634  34.089  0.00  0.00           H  
ATOM   2523  N   PRO 1 167      66.303  42.683  28.180  0.00  0.00           N  
ATOM   2524  CA  PRO 1 167      65.561  43.738  27.421  0.00  0.00           C  
ATOM   2525  C   PRO 1 167      64.115  43.396  27.247  0.00  0.00           C  
ATOM   2526  O   PRO 1 167      63.718  42.191  27.372  0.00  0.00           O  
ATOM   2527  CB  PRO 1 167      66.220  43.864  26.143  0.00  0.00           C  
ATOM   2528  CG  PRO 1 167      66.934  42.535  25.845  0.00  0.00           C  
ATOM   2529  CD  PRO 1 167      67.351  42.150  27.251  0.00  0.00           C  
ATOM   2530  HA  PRO 1 167      65.725  44.702  27.904  0.00  0.00           H  
ATOM   2531  HB2 PRO 1 167      65.520  44.162  25.362  0.00  0.00           H  
ATOM   2532  HB3 PRO 1 167      66.859  44.746  26.168  0.00  0.00           H  
ATOM   2533  HG2 PRO 1 167      66.314  41.745  25.422  0.00  0.00           H  
ATOM   2534  HG3 PRO 1 167      67.801  42.858  25.270  0.00  0.00           H  
ATOM   2535  HD2 PRO 1 167      68.232  42.665  27.636  0.00  0.00           H  
ATOM   2536  HD3 PRO 1 167      67.465  41.069  27.326  0.00  0.00           H  
ATOM   2537  N   LEU 1 168      63.293  44.398  26.918  0.00  0.00           N  
ATOM   2538  CA  LEU 1 168      61.967  44.163  26.346  0.00  0.00           C  
ATOM   2539  C   LEU 1 168      62.063  43.642  24.868  0.00  0.00           C  
ATOM   2540  O   LEU 1 168      62.845  44.053  24.077  0.00  0.00           O  
ATOM   2541  CB  LEU 1 168      61.224  45.501  26.440  0.00  0.00           C  
ATOM   2542  CG  LEU 1 168      60.844  45.848  27.913  0.00  0.00           C  
ATOM   2543  CD1 LEU 1 168      61.870  46.845  28.527  0.00  0.00           C  
ATOM   2544  CD2 LEU 1 168      59.498  46.489  27.922  0.00  0.00           C  
ATOM   2545  H   LEU 1 168      63.660  45.339  26.906  0.00  0.00           H  
ATOM   2546  HA  LEU 1 168      61.474  43.377  26.918  0.00  0.00           H  
ATOM   2547  HB2 LEU 1 168      61.674  46.203  25.738  0.00  0.00           H  
ATOM   2548  HB3 LEU 1 168      60.290  45.285  25.921  0.00  0.00           H  
ATOM   2549  HG  LEU 1 168      60.899  44.936  28.508  0.00  0.00           H  
ATOM   2550 HD11 LEU 1 168      61.731  47.790  28.002  0.00  0.00           H  
ATOM   2551 HD12 LEU 1 168      61.562  47.076  29.547  0.00  0.00           H  
ATOM   2552 HD13 LEU 1 168      62.880  46.444  28.602  0.00  0.00           H  
ATOM   2553 HD21 LEU 1 168      59.404  47.263  27.161  0.00  0.00           H  
ATOM   2554 HD22 LEU 1 168      58.738  45.707  27.933  0.00  0.00           H  
ATOM   2555 HD23 LEU 1 168      59.283  47.062  28.824  0.00  0.00           H  
ATOM   2556  N   ASN 1 169      61.154  42.704  24.469  0.00  0.00           N  
ATOM   2557  CA  ASN 1 169      61.084  42.174  23.167  0.00  0.00           C  
ATOM   2558  C   ASN 1 169      60.051  42.764  22.243  0.00  0.00           C  
ATOM   2559  O   ASN 1 169      59.973  42.299  21.128  0.00  0.00           O  
ATOM   2560  CB  ASN 1 169      60.804  40.621  23.232  0.00  0.00           C  
ATOM   2561  CG  ASN 1 169      61.804  39.854  24.008  0.00  0.00           C  
ATOM   2562  OD1 ASN 1 169      61.566  39.409  25.164  0.00  0.00           O  
ATOM   2563  ND2 ASN 1 169      62.972  39.665  23.424  0.00  0.00           N  
ATOM   2564  H   ASN 1 169      60.454  42.438  25.146  0.00  0.00           H  
ATOM   2565  HA  ASN 1 169      62.054  42.267  22.679  0.00  0.00           H  
ATOM   2566  HB2 ASN 1 169      59.779  40.312  23.437  0.00  0.00           H  
ATOM   2567  HB3 ASN 1 169      60.912  40.209  22.228  0.00  0.00           H  
ATOM   2568 HD21 ASN 1 169      63.622  39.019  23.849  0.00  0.00           H  
ATOM   2569 HD22 ASN 1 169      63.073  39.929  22.454  0.00  0.00           H  
ATOM   2570  N   GLN 1 170      59.235  43.707  22.675  0.00  0.00           N  
ATOM   2571  CA  GLN 1 170      58.198  44.288  21.868  0.00  0.00           C  
ATOM   2572  C   GLN 1 170      58.265  45.811  22.008  0.00  0.00           C  
ATOM   2573  O   GLN 1 170      58.688  46.287  23.070  0.00  0.00           O  
ATOM   2574  CB  GLN 1 170      56.837  43.785  22.232  0.00  0.00           C  
ATOM   2575  CG  GLN 1 170      56.566  42.256  22.029  0.00  0.00           C  
ATOM   2576  CD  GLN 1 170      56.035  42.083  20.583  0.00  0.00           C  
ATOM   2577  OE1 GLN 1 170      56.539  42.591  19.632  0.00  0.00           O  
ATOM   2578  NE2 GLN 1 170      55.023  41.241  20.431  0.00  0.00           N  
ATOM   2579  H   GLN 1 170      59.259  44.060  23.621  0.00  0.00           H  
ATOM   2580  HA  GLN 1 170      58.367  44.124  20.804  0.00  0.00           H  
ATOM   2581  HB2 GLN 1 170      56.583  43.936  23.281  0.00  0.00           H  
ATOM   2582  HB3 GLN 1 170      56.088  44.353  21.681  0.00  0.00           H  
ATOM   2583  HG2 GLN 1 170      57.429  41.643  22.287  0.00  0.00           H  
ATOM   2584  HG3 GLN 1 170      55.754  41.969  22.697  0.00  0.00           H  
ATOM   2585 HE21 GLN 1 170      54.684  41.091  19.492  0.00  0.00           H  
ATOM   2586 HE22 GLN 1 170      54.690  40.692  21.210  0.00  0.00           H  
ATOM   2587  N   SER 1 171      57.746  46.554  21.050  0.00  0.00           N  
ATOM   2588  CA  SER 1 171      57.608  48.097  21.114  0.00  0.00           C  
ATOM   2589  C   SER 1 171      56.490  48.603  20.275  0.00  0.00           C  
ATOM   2590  O   SER 1 171      55.782  49.537  20.648  0.00  0.00           O  
ATOM   2591  CB  SER 1 171      58.967  48.775  20.705  0.00  0.00           C  
ATOM   2592  OG  SER 1 171      59.331  48.351  19.425  0.00  0.00           O  
ATOM   2593  H   SER 1 171      57.637  46.108  20.150  0.00  0.00           H  
ATOM   2594  HA  SER 1 171      57.448  48.433  22.139  0.00  0.00           H  
ATOM   2595  HB2 SER 1 171      58.947  49.854  20.864  0.00  0.00           H  
ATOM   2596  HB3 SER 1 171      59.757  48.518  21.411  0.00  0.00           H  
ATOM   2597  HG  SER 1 171      59.667  49.124  18.965  0.00  0.00           H  
ATOM   2598  N   GLU 1 172      56.252  47.953  19.091  0.00  0.00           N  
ATOM   2599  CA  GLU 1 172      54.970  47.852  18.457  0.00  0.00           C  
ATOM   2600  C   GLU 1 172      53.778  47.344  19.299  0.00  0.00           C  
ATOM   2601  O   GLU 1 172      52.603  47.480  18.964  0.00  0.00           O  
ATOM   2602  CB  GLU 1 172      54.631  49.209  17.801  0.00  0.00           C  
ATOM   2603  CG  GLU 1 172      55.689  49.964  16.963  0.00  0.00           C  
ATOM   2604  CD  GLU 1 172      56.605  49.108  16.082  0.00  0.00           C  
ATOM   2605  OE1 GLU 1 172      56.098  48.207  15.388  0.00  0.00           O  
ATOM   2606  OE2 GLU 1 172      57.831  49.304  16.172  0.00  0.00           O  
ATOM   2607  H   GLU 1 172      56.968  47.283  18.851  0.00  0.00           H  
ATOM   2608  HA  GLU 1 172      55.180  47.224  17.592  0.00  0.00           H  
ATOM   2609  HB2 GLU 1 172      53.885  48.869  17.083  0.00  0.00           H  
ATOM   2610  HB3 GLU 1 172      54.096  49.884  18.469  0.00  0.00           H  
ATOM   2611  HG2 GLU 1 172      55.321  50.785  16.347  0.00  0.00           H  
ATOM   2612  HG3 GLU 1 172      56.336  50.457  17.687  0.00  0.00           H  
ATOM   2613  N   VAL 1 173      54.158  46.719  20.404  0.00  0.00           N  
ATOM   2614  CA  VAL 1 173      53.169  46.368  21.473  0.00  0.00           C  
ATOM   2615  C   VAL 1 173      53.751  46.914  22.753  0.00  0.00           C  
ATOM   2616  O   VAL 1 173      54.957  46.627  22.981  0.00  0.00           O  
ATOM   2617  CB  VAL 1 173      52.935  44.813  21.596  0.00  0.00           C  
ATOM   2618  CG1 VAL 1 173      51.669  44.478  22.426  0.00  0.00           C  
ATOM   2619  CG2 VAL 1 173      52.688  44.101  20.260  0.00  0.00           C  
ATOM   2620  H   VAL 1 173      55.144  46.736  20.621  0.00  0.00           H  
ATOM   2621  HA  VAL 1 173      52.221  46.829  21.195  0.00  0.00           H  
ATOM   2622  HB  VAL 1 173      53.798  44.443  22.151  0.00  0.00           H  
ATOM   2623 HG11 VAL 1 173      50.776  44.882  21.949  0.00  0.00           H  
ATOM   2624 HG12 VAL 1 173      51.598  43.421  22.682  0.00  0.00           H  
ATOM   2625 HG13 VAL 1 173      51.606  44.866  23.443  0.00  0.00           H  
ATOM   2626 HG21 VAL 1 173      52.472  43.062  20.504  0.00  0.00           H  
ATOM   2627 HG22 VAL 1 173      51.850  44.533  19.714  0.00  0.00           H  
ATOM   2628 HG23 VAL 1 173      53.622  44.220  19.710  0.00  0.00           H  
ATOM   2629  N   LEU 1 174      52.919  47.548  23.560  0.00  0.00           N  
ATOM   2630  CA  LEU 1 174      53.425  47.887  24.931  0.00  0.00           C  
ATOM   2631  C   LEU 1 174      53.869  46.587  25.739  0.00  0.00           C  
ATOM   2632  O   LEU 1 174      53.436  45.489  25.321  0.00  0.00           O  
ATOM   2633  CB  LEU 1 174      52.282  48.529  25.763  0.00  0.00           C  
ATOM   2634  CG  LEU 1 174      51.845  49.923  25.205  0.00  0.00           C  
ATOM   2635  CD1 LEU 1 174      50.488  50.222  25.724  0.00  0.00           C  
ATOM   2636  CD2 LEU 1 174      52.868  50.989  25.584  0.00  0.00           C  
ATOM   2637  H   LEU 1 174      51.942  47.731  23.381  0.00  0.00           H  
ATOM   2638  HA  LEU 1 174      54.287  48.554  24.929  0.00  0.00           H  
ATOM   2639  HB2 LEU 1 174      51.414  47.873  25.826  0.00  0.00           H  
ATOM   2640  HB3 LEU 1 174      52.529  48.719  26.808  0.00  0.00           H  
ATOM   2641  HG  LEU 1 174      51.726  49.793  24.129  0.00  0.00           H  
ATOM   2642 HD11 LEU 1 174      49.836  49.464  25.289  0.00  0.00           H  
ATOM   2643 HD12 LEU 1 174      50.430  50.109  26.806  0.00  0.00           H  
ATOM   2644 HD13 LEU 1 174      50.221  51.223  25.385  0.00  0.00           H  
ATOM   2645 HD21 LEU 1 174      52.592  51.968  25.192  0.00  0.00           H  
ATOM   2646 HD22 LEU 1 174      52.988  51.090  26.663  0.00  0.00           H  
ATOM   2647 HD23 LEU 1 174      53.816  50.738  25.109  0.00  0.00           H  
ATOM   2648  N   ALA 1 175      54.802  46.740  26.726  0.00  0.00           N  
ATOM   2649  CA  ALA 1 175      55.686  45.540  27.022  0.00  0.00           C  
ATOM   2650  C   ALA 1 175      54.954  44.215  27.269  0.00  0.00           C  
ATOM   2651  O   ALA 1 175      53.970  44.135  27.946  0.00  0.00           O  
ATOM   2652  CB  ALA 1 175      56.796  45.509  25.974  0.00  0.00           C  
ATOM   2653  H   ALA 1 175      55.111  47.675  26.947  0.00  0.00           H  
ATOM   2654  HA  ALA 1 175      56.252  45.782  27.921  0.00  0.00           H  
ATOM   2655  HB1 ALA 1 175      57.427  46.398  25.970  0.00  0.00           H  
ATOM   2656  HB2 ALA 1 175      57.429  44.646  26.178  0.00  0.00           H  
ATOM   2657  HB3 ALA 1 175      56.257  45.440  25.029  0.00  0.00           H  
ATOM   2658  N   SER 1 176      55.331  43.163  26.566  0.00  0.00           N  
ATOM   2659  CA  SER 1 176      54.751  41.787  26.634  0.00  0.00           C  
ATOM   2660  C   SER 1 176      54.777  41.074  28.069  0.00  0.00           C  
ATOM   2661  O   SER 1 176      55.677  40.262  28.252  0.00  0.00           O  
ATOM   2662  CB  SER 1 176      53.286  41.920  26.071  0.00  0.00           C  
ATOM   2663  OG  SER 1 176      53.221  42.814  24.958  0.00  0.00           O  
ATOM   2664  H   SER 1 176      56.045  43.291  25.863  0.00  0.00           H  
ATOM   2665  HA  SER 1 176      55.398  41.131  26.051  0.00  0.00           H  
ATOM   2666  HB2 SER 1 176      52.818  40.977  25.789  0.00  0.00           H  
ATOM   2667  HB3 SER 1 176      52.720  42.522  26.782  0.00  0.00           H  
ATOM   2668  HG  SER 1 176      53.339  43.704  25.299  0.00  0.00           H  
ATOM   2669  N   VAL 1 177      53.893  41.435  29.012  0.00  0.00           N  
ATOM   2670  CA  VAL 1 177      53.908  40.908  30.361  0.00  0.00           C  
ATOM   2671  C   VAL 1 177      53.286  39.489  30.455  0.00  0.00           C  
ATOM   2672  O   VAL 1 177      52.473  39.059  29.685  0.00  0.00           O  
ATOM   2673  CB  VAL 1 177      53.319  41.845  31.381  0.00  0.00           C  
ATOM   2674  CG1 VAL 1 177      54.195  43.038  31.485  0.00  0.00           C  
ATOM   2675  CG2 VAL 1 177      51.813  42.250  31.248  0.00  0.00           C  
ATOM   2676  H   VAL 1 177      53.203  42.091  28.674  0.00  0.00           H  
ATOM   2677  HA  VAL 1 177      54.980  40.839  30.548  0.00  0.00           H  
ATOM   2678  HB  VAL 1 177      53.465  41.444  32.384  0.00  0.00           H  
ATOM   2679 HG11 VAL 1 177      55.262  42.880  31.325  0.00  0.00           H  
ATOM   2680 HG12 VAL 1 177      53.905  43.794  30.755  0.00  0.00           H  
ATOM   2681 HG13 VAL 1 177      54.014  43.532  32.439  0.00  0.00           H  
ATOM   2682 HG21 VAL 1 177      51.505  42.678  32.201  0.00  0.00           H  
ATOM   2683 HG22 VAL 1 177      51.649  42.966  30.442  0.00  0.00           H  
ATOM   2684 HG23 VAL 1 177      51.281  41.311  31.093  0.00  0.00           H  
ATOM   2685  N   GLY 1 178      53.783  38.725  31.422  0.00  0.00           N  
ATOM   2686  CA  GLY 1 178      53.218  37.424  31.727  0.00  0.00           C  
ATOM   2687  C   GLY 1 178      53.591  36.899  33.153  0.00  0.00           C  
ATOM   2688  O   GLY 1 178      54.337  37.595  33.852  0.00  0.00           O  
ATOM   2689  H   GLY 1 178      54.516  39.102  32.006  0.00  0.00           H  
ATOM   2690  HA2 GLY 1 178      52.133  37.512  31.675  0.00  0.00           H  
ATOM   2691  HA3 GLY 1 178      53.422  36.692  30.945  0.00  0.00           H  
ATOM   2692  N   GLY 1 179      53.115  35.717  33.499  0.00  0.00           N  
ATOM   2693  CA  GLY 1 179      53.238  35.267  34.888  0.00  0.00           C  
ATOM   2694  C   GLY 1 179      52.435  33.990  35.163  0.00  0.00           C  
ATOM   2695  O   GLY 1 179      51.836  33.380  34.214  0.00  0.00           O  
ATOM   2696  H   GLY 1 179      52.507  35.167  32.908  0.00  0.00           H  
ATOM   2697  HA2 GLY 1 179      54.283  35.132  35.166  0.00  0.00           H  
ATOM   2698  HA3 GLY 1 179      52.896  36.063  35.550  0.00  0.00           H  
ATOM   2699  N   SER 1 180      52.219  33.607  36.451  0.00  0.00           N  
ATOM   2700  CA  SER 1 180      51.354  32.493  36.873  0.00  0.00           C  
ATOM   2701  C   SER 1 180      50.410  32.819  37.990  0.00  0.00           C  
ATOM   2702  O   SER 1 180      50.767  33.553  38.921  0.00  0.00           O  
ATOM   2703  CB  SER 1 180      52.181  31.279  37.358  0.00  0.00           C  
ATOM   2704  OG  SER 1 180      53.310  30.956  36.608  0.00  0.00           O  
ATOM   2705  H   SER 1 180      52.838  34.142  37.043  0.00  0.00           H  
ATOM   2706  HA  SER 1 180      50.755  32.168  36.022  0.00  0.00           H  
ATOM   2707  HB2 SER 1 180      52.514  31.455  38.382  0.00  0.00           H  
ATOM   2708  HB3 SER 1 180      51.448  30.473  37.334  0.00  0.00           H  
ATOM   2709  HG  SER 1 180      54.026  31.548  36.852  0.00  0.00           H  
ATOM   2710  N   MET 1 181      49.190  32.228  37.971  0.00  0.00           N  
ATOM   2711  CA  MET 1 181      48.315  32.078  39.097  0.00  0.00           C  
ATOM   2712  C   MET 1 181      47.989  30.598  39.210  0.00  0.00           C  
ATOM   2713  O   MET 1 181      47.415  29.975  38.287  0.00  0.00           O  
ATOM   2714  CB  MET 1 181      47.026  32.883  38.900  0.00  0.00           C  
ATOM   2715  CG  MET 1 181      46.277  32.929  40.194  0.00  0.00           C  
ATOM   2716  SD  MET 1 181      44.712  34.064  40.085  0.00  0.00           S  
ATOM   2717  CE  MET 1 181      43.693  33.216  38.746  0.00  0.00           C  
ATOM   2718  H   MET 1 181      48.954  31.738  37.120  0.00  0.00           H  
ATOM   2719  HA  MET 1 181      48.754  32.408  40.039  0.00  0.00           H  
ATOM   2720  HB2 MET 1 181      47.217  33.907  38.579  0.00  0.00           H  
ATOM   2721  HB3 MET 1 181      46.367  32.421  38.166  0.00  0.00           H  
ATOM   2722  HG2 MET 1 181      46.043  31.882  40.389  0.00  0.00           H  
ATOM   2723  HG3 MET 1 181      46.876  33.319  41.017  0.00  0.00           H  
ATOM   2724  HE1 MET 1 181      42.762  33.761  38.593  0.00  0.00           H  
ATOM   2725  HE2 MET 1 181      44.261  33.304  37.819  0.00  0.00           H  
ATOM   2726  HE3 MET 1 181      43.591  32.196  39.116  0.00  0.00           H  
ATOM   2727  N   ILE 1 182      48.410  30.013  40.333  0.00  0.00           N  
ATOM   2728  CA  ILE 1 182      47.863  28.668  40.795  0.00  0.00           C  
ATOM   2729  C   ILE 1 182      46.562  28.889  41.594  0.00  0.00           C  
ATOM   2730  O   ILE 1 182      46.425  29.801  42.398  0.00  0.00           O  
ATOM   2731  CB  ILE 1 182      48.835  28.051  41.787  0.00  0.00           C  
ATOM   2732  CG1 ILE 1 182      50.334  28.188  41.373  0.00  0.00           C  
ATOM   2733  CG2 ILE 1 182      48.563  26.553  42.139  0.00  0.00           C  
ATOM   2734  CD1 ILE 1 182      50.703  27.434  40.019  0.00  0.00           C  
ATOM   2735  H   ILE 1 182      48.824  30.607  41.036  0.00  0.00           H  
ATOM   2736  HA  ILE 1 182      47.647  28.013  39.951  0.00  0.00           H  
ATOM   2737  HB  ILE 1 182      48.735  28.544  42.754  0.00  0.00           H  
ATOM   2738 HG12 ILE 1 182      50.528  29.260  41.388  0.00  0.00           H  
ATOM   2739 HG13 ILE 1 182      50.945  27.636  42.087  0.00  0.00           H  
ATOM   2740 HG21 ILE 1 182      49.272  26.002  42.757  0.00  0.00           H  
ATOM   2741 HG22 ILE 1 182      47.657  26.591  42.743  0.00  0.00           H  
ATOM   2742 HG23 ILE 1 182      48.362  25.960  41.247  0.00  0.00           H  
ATOM   2743 HD11 ILE 1 182      51.760  27.175  40.077  0.00  0.00           H  
ATOM   2744 HD12 ILE 1 182      50.129  26.513  40.118  0.00  0.00           H  
ATOM   2745 HD13 ILE 1 182      50.301  28.240  39.405  0.00  0.00           H  
ATOM   2746  N   ILE 1 183      45.714  27.912  41.492  0.00  0.00           N  
ATOM   2747  CA  ILE 1 183      44.536  27.688  42.294  0.00  0.00           C  
ATOM   2748  C   ILE 1 183      44.819  26.401  43.182  0.00  0.00           C  
ATOM   2749  O   ILE 1 183      45.278  25.397  42.598  0.00  0.00           O  
ATOM   2750  CB  ILE 1 183      43.375  27.529  41.307  0.00  0.00           C  
ATOM   2751  CG1 ILE 1 183      43.013  28.769  40.458  0.00  0.00           C  
ATOM   2752  CG2 ILE 1 183      42.201  27.096  42.231  0.00  0.00           C  
ATOM   2753  CD1 ILE 1 183      42.374  30.028  41.171  0.00  0.00           C  
ATOM   2754  H   ILE 1 183      45.998  27.217  40.817  0.00  0.00           H  
ATOM   2755  HA  ILE 1 183      44.372  28.487  43.018  0.00  0.00           H  
ATOM   2756  HB  ILE 1 183      43.493  26.682  40.632  0.00  0.00           H  
ATOM   2757 HG12 ILE 1 183      43.850  28.948  39.783  0.00  0.00           H  
ATOM   2758 HG13 ILE 1 183      42.175  28.407  39.863  0.00  0.00           H  
ATOM   2759 HG21 ILE 1 183      42.127  27.769  43.084  0.00  0.00           H  
ATOM   2760 HG22 ILE 1 183      41.207  27.226  41.803  0.00  0.00           H  
ATOM   2761 HG23 ILE 1 183      42.276  26.056  42.549  0.00  0.00           H  
ATOM   2762 HD11 ILE 1 183      42.233  30.840  40.457  0.00  0.00           H  
ATOM   2763 HD12 ILE 1 183      41.459  29.779  41.708  0.00  0.00           H  
ATOM   2764 HD13 ILE 1 183      43.106  30.397  41.889  0.00  0.00           H  
ATOM   2765  N   GLY 1 184      44.453  26.486  44.462  0.00  0.00           N  
ATOM   2766  CA  GLY 1 184      44.322  25.412  45.501  0.00  0.00           C  
ATOM   2767  C   GLY 1 184      45.801  25.046  46.111  0.00  0.00           C  
ATOM   2768  O   GLY 1 184      45.850  24.152  46.936  0.00  0.00           O  
ATOM   2769  H   GLY 1 184      44.180  27.387  44.829  0.00  0.00           H  
ATOM   2770  HA2 GLY 1 184      43.707  25.617  46.377  0.00  0.00           H  
ATOM   2771  HA3 GLY 1 184      43.998  24.521  44.963  0.00  0.00           H  
ATOM   2772  N   GLY 1 185      46.893  25.515  45.505  0.00  0.00           N  
ATOM   2773  CA  GLY 1 185      48.233  24.990  45.737  0.00  0.00           C  
ATOM   2774  C   GLY 1 185      49.387  25.987  45.565  0.00  0.00           C  
ATOM   2775  O   GLY 1 185      49.173  27.175  45.320  0.00  0.00           O  
ATOM   2776  H   GLY 1 185      46.751  26.045  44.657  0.00  0.00           H  
ATOM   2777  HA2 GLY 1 185      48.311  24.579  46.744  0.00  0.00           H  
ATOM   2778  HA3 GLY 1 185      48.503  24.154  45.091  0.00  0.00           H  
ATOM   2779  N   ILE 1 186      50.602  25.492  45.742  0.00  0.00           N  
ATOM   2780  CA  ILE 1 186      51.936  26.167  45.763  0.00  0.00           C  
ATOM   2781  C   ILE 1 186      52.839  25.351  44.797  0.00  0.00           C  
ATOM   2782  O   ILE 1 186      53.284  24.316  45.186  0.00  0.00           O  
ATOM   2783  CB  ILE 1 186      52.549  26.315  47.259  0.00  0.00           C  
ATOM   2784  CG1 ILE 1 186      51.597  27.068  48.303  0.00  0.00           C  
ATOM   2785  CG2 ILE 1 186      53.932  26.911  47.220  0.00  0.00           C  
ATOM   2786  CD1 ILE 1 186      50.720  26.101  49.015  0.00  0.00           C  
ATOM   2787  H   ILE 1 186      50.577  24.496  45.910  0.00  0.00           H  
ATOM   2788  HA  ILE 1 186      51.897  27.186  45.378  0.00  0.00           H  
ATOM   2789  HB  ILE 1 186      52.626  25.307  47.665  0.00  0.00           H  
ATOM   2790 HG12 ILE 1 186      52.228  27.600  49.015  0.00  0.00           H  
ATOM   2791 HG13 ILE 1 186      50.926  27.710  47.732  0.00  0.00           H  
ATOM   2792 HG21 ILE 1 186      54.592  26.236  46.675  0.00  0.00           H  
ATOM   2793 HG22 ILE 1 186      54.033  27.894  46.762  0.00  0.00           H  
ATOM   2794 HG23 ILE 1 186      54.376  27.101  48.197  0.00  0.00           H  
ATOM   2795 HD11 ILE 1 186      49.890  26.628  49.487  0.00  0.00           H  
ATOM   2796 HD12 ILE 1 186      50.185  25.451  48.323  0.00  0.00           H  
ATOM   2797 HD13 ILE 1 186      51.247  25.590  49.820  0.00  0.00           H  
ATOM   2798  N   ASP 1 187      53.252  25.897  43.686  0.00  0.00           N  
ATOM   2799  CA  ASP 1 187      54.366  25.420  42.917  0.00  0.00           C  
ATOM   2800  C   ASP 1 187      55.730  25.808  43.457  0.00  0.00           C  
ATOM   2801  O   ASP 1 187      56.041  27.009  43.454  0.00  0.00           O  
ATOM   2802  CB  ASP 1 187      54.120  25.621  41.415  0.00  0.00           C  
ATOM   2803  CG  ASP 1 187      55.069  24.781  40.494  0.00  0.00           C  
ATOM   2804  OD1 ASP 1 187      54.594  24.254  39.513  0.00  0.00           O  
ATOM   2805  OD2 ASP 1 187      56.194  24.462  41.023  0.00  0.00           O  
ATOM   2806  H   ASP 1 187      52.836  26.799  43.504  0.00  0.00           H  
ATOM   2807  HA  ASP 1 187      54.303  24.332  42.953  0.00  0.00           H  
ATOM   2808  HB2 ASP 1 187      53.123  25.234  41.206  0.00  0.00           H  
ATOM   2809  HB3 ASP 1 187      54.011  26.653  41.079  0.00  0.00           H  
ATOM   2810  N   HIS 1 188      56.542  24.840  43.879  0.00  0.00           N  
ATOM   2811  CA  HIS 1 188      57.959  24.954  44.390  0.00  0.00           C  
ATOM   2812  C   HIS 1 188      58.987  25.584  43.330  0.00  0.00           C  
ATOM   2813  O   HIS 1 188      59.923  26.224  43.765  0.00  0.00           O  
ATOM   2814  CB  HIS 1 188      58.450  23.509  44.714  0.00  0.00           C  
ATOM   2815  CG  HIS 1 188      59.808  23.522  45.387  0.00  0.00           C  
ATOM   2816  ND1 HIS 1 188      61.008  23.421  44.707  0.00  0.00           N  
ATOM   2817  CD2 HIS 1 188      60.061  23.433  46.689  0.00  0.00           C  
ATOM   2818  CE1 HIS 1 188      61.978  23.365  45.627  0.00  0.00           C  
ATOM   2819  NE2 HIS 1 188      61.433  23.406  46.884  0.00  0.00           N  
ATOM   2820  H   HIS 1 188      56.242  23.910  43.626  0.00  0.00           H  
ATOM   2821  HA  HIS 1 188      58.001  25.541  45.307  0.00  0.00           H  
ATOM   2822  HB2 HIS 1 188      57.738  23.041  45.394  0.00  0.00           H  
ATOM   2823  HB3 HIS 1 188      58.502  22.834  43.860  0.00  0.00           H  
ATOM   2824  HD1 HIS 1 188      61.059  23.563  43.708  0.00  0.00           H  
ATOM   2825  HD2 HIS 1 188      59.335  23.490  47.487  0.00  0.00           H  
ATOM   2826  HE1 HIS 1 188      63.030  23.322  45.389  0.00  0.00           H  
ATOM   2827  N   SER 1 189      58.631  25.612  42.045  0.00  0.00           N  
ATOM   2828  CA  SER 1 189      59.384  26.287  40.920  0.00  0.00           C  
ATOM   2829  C   SER 1 189      59.310  27.855  40.905  0.00  0.00           C  
ATOM   2830  O   SER 1 189      60.080  28.539  40.201  0.00  0.00           O  
ATOM   2831  CB  SER 1 189      58.879  25.767  39.615  0.00  0.00           C  
ATOM   2832  OG  SER 1 189      57.501  26.218  39.474  0.00  0.00           O  
ATOM   2833  H   SER 1 189      57.704  25.241  41.893  0.00  0.00           H  
ATOM   2834  HA  SER 1 189      60.437  26.008  40.957  0.00  0.00           H  
ATOM   2835  HB2 SER 1 189      59.350  26.050  38.673  0.00  0.00           H  
ATOM   2836  HB3 SER 1 189      58.928  24.684  39.495  0.00  0.00           H  
ATOM   2837  HG  SER 1 189      56.903  25.523  39.761  0.00  0.00           H  
ATOM   2838  N   LEU 1 190      58.338  28.476  41.458  0.00  0.00           N  
ATOM   2839  CA  LEU 1 190      58.021  29.963  41.297  0.00  0.00           C  
ATOM   2840  C   LEU 1 190      58.913  31.029  42.083  0.00  0.00           C  
ATOM   2841  O   LEU 1 190      58.905  32.243  41.843  0.00  0.00           O  
ATOM   2842  CB  LEU 1 190      56.460  30.307  41.646  0.00  0.00           C  
ATOM   2843  CG  LEU 1 190      55.451  29.284  41.150  0.00  0.00           C  
ATOM   2844  CD1 LEU 1 190      54.012  29.630  41.571  0.00  0.00           C  
ATOM   2845  CD2 LEU 1 190      55.557  29.238  39.602  0.00  0.00           C  
ATOM   2846  H   LEU 1 190      57.675  27.937  41.995  0.00  0.00           H  
ATOM   2847  HA  LEU 1 190      58.139  30.171  40.234  0.00  0.00           H  
ATOM   2848  HB2 LEU 1 190      56.294  30.439  42.715  0.00  0.00           H  
ATOM   2849  HB3 LEU 1 190      56.236  31.306  41.272  0.00  0.00           H  
ATOM   2850  HG  LEU 1 190      55.728  28.300  41.528  0.00  0.00           H  
ATOM   2851 HD11 LEU 1 190      54.020  29.365  42.628  0.00  0.00           H  
ATOM   2852 HD12 LEU 1 190      53.745  30.652  41.299  0.00  0.00           H  
ATOM   2853 HD13 LEU 1 190      53.362  28.965  41.003  0.00  0.00           H  
ATOM   2854 HD21 LEU 1 190      56.512  28.934  39.173  0.00  0.00           H  
ATOM   2855 HD22 LEU 1 190      54.800  28.579  39.177  0.00  0.00           H  
ATOM   2856 HD23 LEU 1 190      55.329  30.250  39.266  0.00  0.00           H  
ATOM   2857  N   TYR 1 191      59.744  30.596  43.100  0.00  0.00           N  
ATOM   2858  CA  TYR 1 191      60.353  31.382  44.062  0.00  0.00           C  
ATOM   2859  C   TYR 1 191      61.761  30.857  44.357  0.00  0.00           C  
ATOM   2860  O   TYR 1 191      62.010  29.657  44.238  0.00  0.00           O  
ATOM   2861  CB  TYR 1 191      59.538  31.340  45.273  0.00  0.00           C  
ATOM   2862  CG  TYR 1 191      59.221  30.020  45.946  0.00  0.00           C  
ATOM   2863  CD1 TYR 1 191      58.253  29.186  45.331  0.00  0.00           C  
ATOM   2864  CD2 TYR 1 191      59.811  29.637  47.233  0.00  0.00           C  
ATOM   2865  CE1 TYR 1 191      57.709  28.046  46.034  0.00  0.00           C  
ATOM   2866  CE2 TYR 1 191      59.203  28.514  47.896  0.00  0.00           C  
ATOM   2867  CZ  TYR 1 191      58.162  27.785  47.312  0.00  0.00           C  
ATOM   2868  OH  TYR 1 191      57.592  26.858  48.119  0.00  0.00           O  
ATOM   2869  H   TYR 1 191      60.029  29.628  43.056  0.00  0.00           H  
ATOM   2870  HA  TYR 1 191      60.361  32.441  43.805  0.00  0.00           H  
ATOM   2871  HB2 TYR 1 191      60.063  31.874  46.065  0.00  0.00           H  
ATOM   2872  HB3 TYR 1 191      58.591  31.838  45.061  0.00  0.00           H  
ATOM   2873  HD1 TYR 1 191      57.922  29.535  44.365  0.00  0.00           H  
ATOM   2874  HD2 TYR 1 191      60.416  30.336  47.791  0.00  0.00           H  
ATOM   2875  HE1 TYR 1 191      56.862  27.473  45.685  0.00  0.00           H  
ATOM   2876  HE2 TYR 1 191      59.612  28.215  48.850  0.00  0.00           H  
ATOM   2877  HH  TYR 1 191      58.169  26.371  48.713  0.00  0.00           H  
ATOM   2878  N   THR 1 192      62.700  31.736  44.675  0.00  0.00           N  
ATOM   2879  CA  THR 1 192      64.085  31.293  44.858  0.00  0.00           C  
ATOM   2880  C   THR 1 192      64.350  31.269  46.337  0.00  0.00           C  
ATOM   2881  O   THR 1 192      65.008  30.330  46.821  0.00  0.00           O  
ATOM   2882  CB  THR 1 192      65.133  32.178  44.125  0.00  0.00           C  
ATOM   2883  OG1 THR 1 192      65.039  33.509  44.546  0.00  0.00           O  
ATOM   2884  CG2 THR 1 192      65.036  32.159  42.646  0.00  0.00           C  
ATOM   2885  H   THR 1 192      62.584  32.688  44.991  0.00  0.00           H  
ATOM   2886  HA  THR 1 192      64.242  30.256  44.560  0.00  0.00           H  
ATOM   2887  HB  THR 1 192      66.078  31.828  44.540  0.00  0.00           H  
ATOM   2888  HG1 THR 1 192      65.464  33.638  45.397  0.00  0.00           H  
ATOM   2889 HG21 THR 1 192      64.059  32.480  42.283  0.00  0.00           H  
ATOM   2890 HG22 THR 1 192      65.782  32.782  42.152  0.00  0.00           H  
ATOM   2891 HG23 THR 1 192      65.244  31.118  42.401  0.00  0.00           H  
ATOM   2892  N   GLY 1 193      64.063  32.345  47.108  0.00  0.00           N  
ATOM   2893  CA  GLY 1 193      64.095  32.359  48.565  0.00  0.00           C  
ATOM   2894  C   GLY 1 193      63.096  31.546  49.333  0.00  0.00           C  
ATOM   2895  O   GLY 1 193      62.324  30.792  48.723  0.00  0.00           O  
ATOM   2896  H   GLY 1 193      63.652  33.121  46.609  0.00  0.00           H  
ATOM   2897  HA2 GLY 1 193      65.088  32.053  48.894  0.00  0.00           H  
ATOM   2898  HA3 GLY 1 193      64.036  33.414  48.835  0.00  0.00           H  
ATOM   2899  N   SER 1 194      63.079  31.686  50.621  0.00  0.00           N  
ATOM   2900  CA  SER 1 194      62.002  31.041  51.418  0.00  0.00           C  
ATOM   2901  C   SER 1 194      60.803  31.971  51.535  0.00  0.00           C  
ATOM   2902  O   SER 1 194      60.937  33.167  51.369  0.00  0.00           O  
ATOM   2903  CB  SER 1 194      62.600  30.657  52.794  0.00  0.00           C  
ATOM   2904  OG  SER 1 194      63.002  31.774  53.616  0.00  0.00           O  
ATOM   2905  H   SER 1 194      63.705  32.383  50.997  0.00  0.00           H  
ATOM   2906  HA  SER 1 194      61.669  30.103  50.975  0.00  0.00           H  
ATOM   2907  HB2 SER 1 194      61.812  30.043  53.229  0.00  0.00           H  
ATOM   2908  HB3 SER 1 194      63.482  30.026  52.686  0.00  0.00           H  
ATOM   2909  HG  SER 1 194      63.960  31.794  53.680  0.00  0.00           H  
ATOM   2910  N   LEU 1 195      59.653  31.457  51.652  0.00  0.00           N  
ATOM   2911  CA  LEU 1 195      58.381  32.190  51.940  0.00  0.00           C  
ATOM   2912  C   LEU 1 195      58.370  32.759  53.356  0.00  0.00           C  
ATOM   2913  O   LEU 1 195      58.463  32.020  54.330  0.00  0.00           O  
ATOM   2914  CB  LEU 1 195      57.137  31.255  51.742  0.00  0.00           C  
ATOM   2915  CG  LEU 1 195      56.781  30.861  50.266  0.00  0.00           C  
ATOM   2916  CD1 LEU 1 195      56.193  29.418  50.043  0.00  0.00           C  
ATOM   2917  CD2 LEU 1 195      55.906  31.988  49.715  0.00  0.00           C  
ATOM   2918  H   LEU 1 195      59.592  30.506  51.985  0.00  0.00           H  
ATOM   2919  HA  LEU 1 195      58.266  33.009  51.231  0.00  0.00           H  
ATOM   2920  HB2 LEU 1 195      57.297  30.272  52.184  0.00  0.00           H  
ATOM   2921  HB3 LEU 1 195      56.201  31.675  52.112  0.00  0.00           H  
ATOM   2922  HG  LEU 1 195      57.688  30.834  49.662  0.00  0.00           H  
ATOM   2923 HD11 LEU 1 195      55.314  29.450  50.687  0.00  0.00           H  
ATOM   2924 HD12 LEU 1 195      55.950  29.206  49.002  0.00  0.00           H  
ATOM   2925 HD13 LEU 1 195      56.911  28.634  50.287  0.00  0.00           H  
ATOM   2926 HD21 LEU 1 195      56.203  32.970  50.083  0.00  0.00           H  
ATOM   2927 HD22 LEU 1 195      56.050  31.874  48.641  0.00  0.00           H  
ATOM   2928 HD23 LEU 1 195      54.858  31.900  50.001  0.00  0.00           H  
ATOM   2929  N   TRP 1 196      58.218  34.068  53.479  0.00  0.00           N  
ATOM   2930  CA  TRP 1 196      57.916  34.780  54.794  0.00  0.00           C  
ATOM   2931  C   TRP 1 196      56.414  35.148  54.866  0.00  0.00           C  
ATOM   2932  O   TRP 1 196      55.876  35.534  53.844  0.00  0.00           O  
ATOM   2933  CB  TRP 1 196      58.868  35.974  55.002  0.00  0.00           C  
ATOM   2934  CG  TRP 1 196      60.282  35.541  55.410  0.00  0.00           C  
ATOM   2935  CD1 TRP 1 196      61.264  35.217  54.575  0.00  0.00           C  
ATOM   2936  CD2 TRP 1 196      60.780  35.397  56.744  0.00  0.00           C  
ATOM   2937  NE1 TRP 1 196      62.418  34.845  55.337  0.00  0.00           N  
ATOM   2938  CE2 TRP 1 196      62.130  35.062  56.689  0.00  0.00           C  
ATOM   2939  CE3 TRP 1 196      60.140  35.517  57.975  0.00  0.00           C  
ATOM   2940  CZ2 TRP 1 196      62.822  34.750  57.925  0.00  0.00           C  
ATOM   2941  CZ3 TRP 1 196      60.845  35.320  59.188  0.00  0.00           C  
ATOM   2942  CH2 TRP 1 196      62.185  34.923  59.132  0.00  0.00           C  
ATOM   2943  H   TRP 1 196      58.087  34.619  52.643  0.00  0.00           H  
ATOM   2944  HA  TRP 1 196      58.105  34.020  55.552  0.00  0.00           H  
ATOM   2945  HB2 TRP 1 196      58.860  36.569  54.089  0.00  0.00           H  
ATOM   2946  HB3 TRP 1 196      58.392  36.525  55.814  0.00  0.00           H  
ATOM   2947  HD1 TRP 1 196      61.207  35.188  53.497  0.00  0.00           H  
ATOM   2948  HE1 TRP 1 196      63.271  34.456  54.962  0.00  0.00           H  
ATOM   2949  HE3 TRP 1 196      59.086  35.748  58.011  0.00  0.00           H  
ATOM   2950  HZ2 TRP 1 196      63.804  34.319  57.789  0.00  0.00           H  
ATOM   2951  HZ3 TRP 1 196      60.296  35.299  60.118  0.00  0.00           H  
ATOM   2952  HH2 TRP 1 196      62.669  34.466  59.983  0.00  0.00           H  
ATOM   2953  N   TYR 1 197      55.630  34.893  56.009  0.00  0.00           N  
ATOM   2954  CA  TYR 1 197      54.188  35.121  56.072  0.00  0.00           C  
ATOM   2955  C   TYR 1 197      53.755  36.185  57.050  0.00  0.00           C  
ATOM   2956  O   TYR 1 197      54.375  36.400  58.056  0.00  0.00           O  
ATOM   2957  CB  TYR 1 197      53.408  33.816  56.489  0.00  0.00           C  
ATOM   2958  CG  TYR 1 197      53.594  32.687  55.569  0.00  0.00           C  
ATOM   2959  CD1 TYR 1 197      52.713  32.443  54.449  0.00  0.00           C  
ATOM   2960  CD2 TYR 1 197      54.800  31.869  55.654  0.00  0.00           C  
ATOM   2961  CE1 TYR 1 197      52.892  31.403  53.616  0.00  0.00           C  
ATOM   2962  CE2 TYR 1 197      54.874  30.708  54.821  0.00  0.00           C  
ATOM   2963  CZ  TYR 1 197      53.882  30.387  53.855  0.00  0.00           C  
ATOM   2964  OH  TYR 1 197      54.176  29.307  53.129  0.00  0.00           O  
ATOM   2965  H   TYR 1 197      56.077  34.599  56.866  0.00  0.00           H  
ATOM   2966  HA  TYR 1 197      53.778  35.428  55.110  0.00  0.00           H  
ATOM   2967  HB2 TYR 1 197      53.808  33.633  57.486  0.00  0.00           H  
ATOM   2968  HB3 TYR 1 197      52.336  34.007  56.522  0.00  0.00           H  
ATOM   2969  HD1 TYR 1 197      51.910  33.164  54.398  0.00  0.00           H  
ATOM   2970  HD2 TYR 1 197      55.514  32.035  56.448  0.00  0.00           H  
ATOM   2971  HE1 TYR 1 197      52.219  31.210  52.794  0.00  0.00           H  
ATOM   2972  HE2 TYR 1 197      55.708  30.034  54.949  0.00  0.00           H  
ATOM   2973  HH  TYR 1 197      54.652  28.544  53.464  0.00  0.00           H  
ATOM   2974  N   THR 1 198      52.584  36.833  56.748  0.00  0.00           N  
ATOM   2975  CA  THR 1 198      51.934  37.991  57.410  0.00  0.00           C  
ATOM   2976  C   THR 1 198      50.396  37.583  57.567  0.00  0.00           C  
ATOM   2977  O   THR 1 198      49.825  37.039  56.608  0.00  0.00           O  
ATOM   2978  CB  THR 1 198      52.175  39.254  56.572  0.00  0.00           C  
ATOM   2979  OG1 THR 1 198      51.629  40.314  57.376  0.00  0.00           O  
ATOM   2980  CG2 THR 1 198      51.499  39.299  55.179  0.00  0.00           C  
ATOM   2981  H   THR 1 198      52.158  36.332  55.981  0.00  0.00           H  
ATOM   2982  HA  THR 1 198      52.370  38.094  58.403  0.00  0.00           H  
ATOM   2983  HB  THR 1 198      53.242  39.420  56.428  0.00  0.00           H  
ATOM   2984  HG1 THR 1 198      52.147  40.192  58.176  0.00  0.00           H  
ATOM   2985 HG21 THR 1 198      51.739  40.221  54.650  0.00  0.00           H  
ATOM   2986 HG22 THR 1 198      51.808  38.412  54.625  0.00  0.00           H  
ATOM   2987 HG23 THR 1 198      50.410  39.278  55.207  0.00  0.00           H  
ATOM   2988  N   PRO 1 199      49.744  37.801  58.718  0.00  0.00           N  
ATOM   2989  CA  PRO 1 199      48.289  37.561  58.962  0.00  0.00           C  
ATOM   2990  C   PRO 1 199      47.486  38.604  58.113  0.00  0.00           C  
ATOM   2991  O   PRO 1 199      47.624  39.844  58.243  0.00  0.00           O  
ATOM   2992  CB  PRO 1 199      48.068  37.883  60.476  0.00  0.00           C  
ATOM   2993  CG  PRO 1 199      49.444  37.836  61.071  0.00  0.00           C  
ATOM   2994  CD  PRO 1 199      50.361  38.365  59.929  0.00  0.00           C  
ATOM   2995  HA  PRO 1 199      48.084  36.502  58.806  0.00  0.00           H  
ATOM   2996  HB2 PRO 1 199      47.685  38.886  60.667  0.00  0.00           H  
ATOM   2997  HB3 PRO 1 199      47.414  37.146  60.943  0.00  0.00           H  
ATOM   2998  HG2 PRO 1 199      49.640  38.378  61.996  0.00  0.00           H  
ATOM   2999  HG3 PRO 1 199      49.659  36.783  61.253  0.00  0.00           H  
ATOM   3000  HD2 PRO 1 199      51.379  38.033  60.133  0.00  0.00           H  
ATOM   3001  HD3 PRO 1 199      50.424  39.454  59.930  0.00  0.00           H  
ATOM   3002  N   ILE 1 200      46.490  38.112  57.302  0.00  0.00           N  
ATOM   3003  CA  ILE 1 200      45.456  39.015  56.757  0.00  0.00           C  
ATOM   3004  C   ILE 1 200      44.546  39.537  57.914  0.00  0.00           C  
ATOM   3005  O   ILE 1 200      43.873  38.717  58.581  0.00  0.00           O  
ATOM   3006  CB  ILE 1 200      44.609  38.279  55.661  0.00  0.00           C  
ATOM   3007  CG1 ILE 1 200      45.365  37.739  54.437  0.00  0.00           C  
ATOM   3008  CG2 ILE 1 200      43.493  39.215  55.119  0.00  0.00           C  
ATOM   3009  CD1 ILE 1 200      44.670  36.621  53.779  0.00  0.00           C  
ATOM   3010  H   ILE 1 200      46.234  37.135  57.317  0.00  0.00           H  
ATOM   3011  HA  ILE 1 200      45.947  39.833  56.229  0.00  0.00           H  
ATOM   3012  HB  ILE 1 200      44.103  37.470  56.187  0.00  0.00           H  
ATOM   3013 HG12 ILE 1 200      45.405  38.631  53.812  0.00  0.00           H  
ATOM   3014 HG13 ILE 1 200      46.377  37.464  54.737  0.00  0.00           H  
ATOM   3015 HG21 ILE 1 200      42.859  38.739  54.370  0.00  0.00           H  
ATOM   3016 HG22 ILE 1 200      42.802  39.552  55.892  0.00  0.00           H  
ATOM   3017 HG23 ILE 1 200      43.815  40.171  54.705  0.00  0.00           H  
ATOM   3018 HD11 ILE 1 200      45.196  36.204  52.921  0.00  0.00           H  
ATOM   3019 HD12 ILE 1 200      44.641  35.818  54.515  0.00  0.00           H  
ATOM   3020 HD13 ILE 1 200      43.643  36.886  53.524  0.00  0.00           H  
ATOM   3021  N   ARG 1 201      44.710  40.837  58.218  0.00  0.00           N  
ATOM   3022  CA  ARG 1 201      44.235  41.541  59.433  0.00  0.00           C  
ATOM   3023  C   ARG 1 201      42.736  41.518  59.532  0.00  0.00           C  
ATOM   3024  O   ARG 1 201      42.189  41.417  60.663  0.00  0.00           O  
ATOM   3025  CB  ARG 1 201      44.868  42.927  59.513  0.00  0.00           C  
ATOM   3026  CG  ARG 1 201      44.334  43.665  60.774  0.00  0.00           C  
ATOM   3027  CD  ARG 1 201      44.739  45.055  60.655  0.00  0.00           C  
ATOM   3028  NE  ARG 1 201      44.339  45.812  61.896  0.00  0.00           N  
ATOM   3029  CZ  ARG 1 201      44.162  47.102  62.032  0.00  0.00           C  
ATOM   3030  NH1 ARG 1 201      44.087  47.947  61.015  0.00  0.00           N  
ATOM   3031  NH2 ARG 1 201      43.993  47.501  63.193  0.00  0.00           N  
ATOM   3032  H   ARG 1 201      45.233  41.347  57.520  0.00  0.00           H  
ATOM   3033  HA  ARG 1 201      44.600  40.968  60.285  0.00  0.00           H  
ATOM   3034  HB2 ARG 1 201      45.949  42.785  59.482  0.00  0.00           H  
ATOM   3035  HB3 ARG 1 201      44.573  43.484  58.624  0.00  0.00           H  
ATOM   3036  HG2 ARG 1 201      43.245  43.619  60.786  0.00  0.00           H  
ATOM   3037  HG3 ARG 1 201      44.700  43.227  61.703  0.00  0.00           H  
ATOM   3038  HD2 ARG 1 201      45.822  45.109  60.542  0.00  0.00           H  
ATOM   3039  HD3 ARG 1 201      44.382  45.518  59.735  0.00  0.00           H  
ATOM   3040  HE  ARG 1 201      44.152  45.335  62.766  0.00  0.00           H  
ATOM   3041 HH11 ARG 1 201      43.647  48.811  61.299  0.00  0.00           H  
ATOM   3042 HH12 ARG 1 201      44.160  47.664  60.048  0.00  0.00           H  
ATOM   3043 HH21 ARG 1 201      43.598  48.420  63.334  0.00  0.00           H  
ATOM   3044 HH22 ARG 1 201      43.975  46.760  63.879  0.00  0.00           H  
ATOM   3045  N   ARG 1 202      41.928  41.701  58.449  0.00  0.00           N  
ATOM   3046  CA  ARG 1 202      40.471  41.593  58.321  0.00  0.00           C  
ATOM   3047  C   ARG 1 202      40.035  41.045  56.975  0.00  0.00           C  
ATOM   3048  O   ARG 1 202      40.655  41.504  56.027  0.00  0.00           O  
ATOM   3049  CB  ARG 1 202      39.818  42.945  58.685  0.00  0.00           C  
ATOM   3050  CG  ARG 1 202      38.312  42.762  59.042  0.00  0.00           C  
ATOM   3051  CD  ARG 1 202      37.663  44.068  59.718  0.00  0.00           C  
ATOM   3052  NE  ARG 1 202      37.538  45.093  58.721  0.00  0.00           N  
ATOM   3053  CZ  ARG 1 202      36.484  45.382  57.978  0.00  0.00           C  
ATOM   3054  NH1 ARG 1 202      36.491  46.479  57.289  0.00  0.00           N  
ATOM   3055  NH2 ARG 1 202      35.481  44.629  57.758  0.00  0.00           N  
ATOM   3056  H   ARG 1 202      42.449  41.796  57.588  0.00  0.00           H  
ATOM   3057  HA  ARG 1 202      40.143  40.799  58.992  0.00  0.00           H  
ATOM   3058  HB2 ARG 1 202      40.296  43.254  59.614  0.00  0.00           H  
ATOM   3059  HB3 ARG 1 202      39.933  43.720  57.927  0.00  0.00           H  
ATOM   3060  HG2 ARG 1 202      37.874  42.468  58.088  0.00  0.00           H  
ATOM   3061  HG3 ARG 1 202      38.174  41.908  59.704  0.00  0.00           H  
ATOM   3062  HD2 ARG 1 202      36.637  43.870  60.027  0.00  0.00           H  
ATOM   3063  HD3 ARG 1 202      38.354  44.364  60.508  0.00  0.00           H  
ATOM   3064  HE  ARG 1 202      38.195  45.853  58.831  0.00  0.00           H  
ATOM   3065 HH11 ARG 1 202      35.691  46.710  56.717  0.00  0.00           H  
ATOM   3066 HH12 ARG 1 202      37.196  47.187  57.440  0.00  0.00           H  
ATOM   3067 HH21 ARG 1 202      34.982  44.865  56.912  0.00  0.00           H  
ATOM   3068 HH22 ARG 1 202      35.416  43.672  58.076  0.00  0.00           H  
ATOM   3069  N   GLU 1 203      39.084  40.192  56.925  0.00  0.00           N  
ATOM   3070  CA  GLU 1 203      38.507  39.604  55.778  0.00  0.00           C  
ATOM   3071  C   GLU 1 203      37.580  40.632  54.994  0.00  0.00           C  
ATOM   3072  O   GLU 1 203      36.369  40.477  55.177  0.00  0.00           O  
ATOM   3073  CB  GLU 1 203      37.814  38.287  55.994  0.00  0.00           C  
ATOM   3074  CG  GLU 1 203      38.620  37.217  56.774  0.00  0.00           C  
ATOM   3075  CD  GLU 1 203      37.851  36.749  57.972  0.00  0.00           C  
ATOM   3076  OE1 GLU 1 203      36.695  36.362  57.749  0.00  0.00           O  
ATOM   3077  OE2 GLU 1 203      38.308  36.721  59.099  0.00  0.00           O  
ATOM   3078  H   GLU 1 203      38.704  39.952  57.829  0.00  0.00           H  
ATOM   3079  HA  GLU 1 203      39.271  39.344  55.046  0.00  0.00           H  
ATOM   3080  HB2 GLU 1 203      36.874  38.431  56.527  0.00  0.00           H  
ATOM   3081  HB3 GLU 1 203      37.650  37.904  54.986  0.00  0.00           H  
ATOM   3082  HG2 GLU 1 203      38.924  36.319  56.235  0.00  0.00           H  
ATOM   3083  HG3 GLU 1 203      39.546  37.622  57.181  0.00  0.00           H  
ATOM   3084  N   TRP 1 204      38.113  41.462  54.134  0.00  0.00           N  
ATOM   3085  CA  TRP 1 204      37.394  42.368  53.247  0.00  0.00           C  
ATOM   3086  C   TRP 1 204      38.140  42.637  51.915  0.00  0.00           C  
ATOM   3087  O   TRP 1 204      38.017  41.885  51.008  0.00  0.00           O  
ATOM   3088  CB  TRP 1 204      36.900  43.681  53.999  0.00  0.00           C  
ATOM   3089  CG  TRP 1 204      37.981  44.600  54.488  0.00  0.00           C  
ATOM   3090  CD1 TRP 1 204      39.052  44.285  55.195  0.00  0.00           C  
ATOM   3091  CD2 TRP 1 204      37.956  46.071  54.509  0.00  0.00           C  
ATOM   3092  NE1 TRP 1 204      39.807  45.372  55.589  0.00  0.00           N  
ATOM   3093  CE2 TRP 1 204      39.134  46.544  55.213  0.00  0.00           C  
ATOM   3094  CE3 TRP 1 204      37.015  47.067  54.122  0.00  0.00           C  
ATOM   3095  CZ2 TRP 1 204      39.430  47.898  55.379  0.00  0.00           C  
ATOM   3096  CZ3 TRP 1 204      37.389  48.392  54.283  0.00  0.00           C  
ATOM   3097  CH2 TRP 1 204      38.577  48.845  54.955  0.00  0.00           C  
ATOM   3098  H   TRP 1 204      39.104  41.657  54.106  0.00  0.00           H  
ATOM   3099  HA  TRP 1 204      36.501  41.816  52.953  0.00  0.00           H  
ATOM   3100  HB2 TRP 1 204      36.362  44.310  53.290  0.00  0.00           H  
ATOM   3101  HB3 TRP 1 204      36.298  43.372  54.854  0.00  0.00           H  
ATOM   3102  HD1 TRP 1 204      39.349  43.259  55.356  0.00  0.00           H  
ATOM   3103  HE1 TRP 1 204      40.505  45.365  56.319  0.00  0.00           H  
ATOM   3104  HE3 TRP 1 204      36.116  46.709  53.642  0.00  0.00           H  
ATOM   3105  HZ2 TRP 1 204      40.341  48.213  55.867  0.00  0.00           H  
ATOM   3106  HZ3 TRP 1 204      36.809  49.154  53.784  0.00  0.00           H  
ATOM   3107  HH2 TRP 1 204      38.789  49.902  55.027  0.00  0.00           H  
ATOM   3108  N   TYR 1 205      39.126  43.539  51.875  0.00  0.00           N  
ATOM   3109  CA  TYR 1 205      40.328  43.544  51.052  0.00  0.00           C  
ATOM   3110  C   TYR 1 205      41.253  42.521  51.758  0.00  0.00           C  
ATOM   3111  O   TYR 1 205      41.035  42.072  52.898  0.00  0.00           O  
ATOM   3112  CB  TYR 1 205      40.919  44.946  51.021  0.00  0.00           C  
ATOM   3113  CG  TYR 1 205      40.094  46.059  50.387  0.00  0.00           C  
ATOM   3114  CD1 TYR 1 205      39.673  46.165  49.056  0.00  0.00           C  
ATOM   3115  CD2 TYR 1 205      39.462  46.930  51.231  0.00  0.00           C  
ATOM   3116  CE1 TYR 1 205      38.667  47.101  48.562  0.00  0.00           C  
ATOM   3117  CE2 TYR 1 205      38.603  47.967  50.839  0.00  0.00           C  
ATOM   3118  CZ  TYR 1 205      38.237  48.022  49.489  0.00  0.00           C  
ATOM   3119  OH  TYR 1 205      37.723  49.178  48.969  0.00  0.00           O  
ATOM   3120  H   TYR 1 205      39.153  44.272  52.569  0.00  0.00           H  
ATOM   3121  HA  TYR 1 205      40.051  43.173  50.066  0.00  0.00           H  
ATOM   3122  HB2 TYR 1 205      41.223  45.241  52.026  0.00  0.00           H  
ATOM   3123  HB3 TYR 1 205      41.812  44.970  50.398  0.00  0.00           H  
ATOM   3124  HD1 TYR 1 205      40.087  45.433  48.378  0.00  0.00           H  
ATOM   3125  HD2 TYR 1 205      39.741  46.891  52.274  0.00  0.00           H  
ATOM   3126  HE1 TYR 1 205      38.459  47.060  47.503  0.00  0.00           H  
ATOM   3127  HE2 TYR 1 205      38.349  48.682  51.608  0.00  0.00           H  
ATOM   3128  HH  TYR 1 205      37.178  48.975  48.206  0.00  0.00           H  
ATOM   3129  N   TYR 1 206      42.366  42.173  51.085  0.00  0.00           N  
ATOM   3130  CA  TYR 1 206      43.496  41.576  51.775  0.00  0.00           C  
ATOM   3131  C   TYR 1 206      44.245  42.710  52.436  0.00  0.00           C  
ATOM   3132  O   TYR 1 206      45.191  43.243  51.829  0.00  0.00           O  
ATOM   3133  CB  TYR 1 206      44.280  40.796  50.743  0.00  0.00           C  
ATOM   3134  CG  TYR 1 206      43.567  39.539  50.091  0.00  0.00           C  
ATOM   3135  CD1 TYR 1 206      43.470  38.290  50.818  0.00  0.00           C  
ATOM   3136  CD2 TYR 1 206      43.129  39.602  48.757  0.00  0.00           C  
ATOM   3137  CE1 TYR 1 206      42.639  37.302  50.299  0.00  0.00           C  
ATOM   3138  CE2 TYR 1 206      42.200  38.623  48.261  0.00  0.00           C  
ATOM   3139  CZ  TYR 1 206      41.999  37.506  49.048  0.00  0.00           C  
ATOM   3140  OH  TYR 1 206      41.141  36.418  48.752  0.00  0.00           O  
ATOM   3141  H   TYR 1 206      42.572  42.619  50.203  0.00  0.00           H  
ATOM   3142  HA  TYR 1 206      43.104  40.798  52.429  0.00  0.00           H  
ATOM   3143  HB2 TYR 1 206      44.610  41.488  49.968  0.00  0.00           H  
ATOM   3144  HB3 TYR 1 206      45.249  40.547  51.175  0.00  0.00           H  
ATOM   3145  HD1 TYR 1 206      44.064  38.251  51.719  0.00  0.00           H  
ATOM   3146  HD2 TYR 1 206      43.232  40.507  48.177  0.00  0.00           H  
ATOM   3147  HE1 TYR 1 206      42.518  36.345  50.786  0.00  0.00           H  
ATOM   3148  HE2 TYR 1 206      41.709  38.724  47.304  0.00  0.00           H  
ATOM   3149  HH  TYR 1 206      40.741  36.576  47.895  0.00  0.00           H  
ATOM   3150  N   GLU 1 207      43.781  43.195  53.675  0.00  0.00           N  
ATOM   3151  CA  GLU 1 207      44.641  44.114  54.553  0.00  0.00           C  
ATOM   3152  C   GLU 1 207      45.777  43.310  55.198  0.00  0.00           C  
ATOM   3153  O   GLU 1 207      45.510  42.272  55.830  0.00  0.00           O  
ATOM   3154  CB  GLU 1 207      43.755  44.854  55.587  0.00  0.00           C  
ATOM   3155  CG  GLU 1 207      44.342  45.961  56.524  0.00  0.00           C  
ATOM   3156  CD  GLU 1 207      43.431  46.748  57.474  0.00  0.00           C  
ATOM   3157  OE1 GLU 1 207      42.210  46.496  57.704  0.00  0.00           O  
ATOM   3158  OE2 GLU 1 207      43.996  47.662  58.103  0.00  0.00           O  
ATOM   3159  H   GLU 1 207      42.920  42.823  54.051  0.00  0.00           H  
ATOM   3160  HA  GLU 1 207      44.978  44.890  53.866  0.00  0.00           H  
ATOM   3161  HB2 GLU 1 207      42.986  45.447  55.092  0.00  0.00           H  
ATOM   3162  HB3 GLU 1 207      43.082  44.209  56.153  0.00  0.00           H  
ATOM   3163  HG2 GLU 1 207      45.068  45.345  57.055  0.00  0.00           H  
ATOM   3164  HG3 GLU 1 207      44.903  46.710  55.965  0.00  0.00           H  
ATOM   3165  N   VAL 1 208      46.979  43.922  55.009  0.00  0.00           N  
ATOM   3166  CA  VAL 1 208      48.242  43.499  55.613  0.00  0.00           C  
ATOM   3167  C   VAL 1 208      49.042  44.728  55.967  0.00  0.00           C  
ATOM   3168  O   VAL 1 208      49.144  45.735  55.303  0.00  0.00           O  
ATOM   3169  CB  VAL 1 208      48.920  42.474  54.707  0.00  0.00           C  
ATOM   3170  CG1 VAL 1 208      48.223  41.140  54.661  0.00  0.00           C  
ATOM   3171  CG2 VAL 1 208      49.120  43.083  53.299  0.00  0.00           C  
ATOM   3172  H   VAL 1 208      47.033  44.695  54.361  0.00  0.00           H  
ATOM   3173  HA  VAL 1 208      47.900  42.943  56.485  0.00  0.00           H  
ATOM   3174  HB  VAL 1 208      49.904  42.237  55.112  0.00  0.00           H  
ATOM   3175 HG11 VAL 1 208      48.915  40.472  54.146  0.00  0.00           H  
ATOM   3176 HG12 VAL 1 208      48.047  40.747  55.662  0.00  0.00           H  
ATOM   3177 HG13 VAL 1 208      47.300  41.270  54.096  0.00  0.00           H  
ATOM   3178 HG21 VAL 1 208      49.934  42.572  52.785  0.00  0.00           H  
ATOM   3179 HG22 VAL 1 208      48.225  42.936  52.693  0.00  0.00           H  
ATOM   3180 HG23 VAL 1 208      49.355  44.145  53.363  0.00  0.00           H  
ATOM   3181  N   ILE 1 209      49.716  44.620  57.129  0.00  0.00           N  
ATOM   3182  CA  ILE 1 209      50.238  45.782  57.938  0.00  0.00           C  
ATOM   3183  C   ILE 1 209      51.799  45.915  57.832  0.00  0.00           C  
ATOM   3184  O   ILE 1 209      52.551  45.007  58.062  0.00  0.00           O  
ATOM   3185  CB  ILE 1 209      49.771  45.604  59.401  0.00  0.00           C  
ATOM   3186  CG1 ILE 1 209      48.265  45.713  59.627  0.00  0.00           C  
ATOM   3187  CG2 ILE 1 209      50.541  46.533  60.385  0.00  0.00           C  
ATOM   3188  CD1 ILE 1 209      47.516  46.977  59.043  0.00  0.00           C  
ATOM   3189  H   ILE 1 209      49.804  43.703  57.543  0.00  0.00           H  
ATOM   3190  HA  ILE 1 209      49.709  46.645  57.533  0.00  0.00           H  
ATOM   3191  HB  ILE 1 209      50.058  44.608  59.738  0.00  0.00           H  
ATOM   3192 HG12 ILE 1 209      47.785  44.881  59.113  0.00  0.00           H  
ATOM   3193 HG13 ILE 1 209      48.064  45.770  60.696  0.00  0.00           H  
ATOM   3194 HG21 ILE 1 209      50.349  47.552  60.049  0.00  0.00           H  
ATOM   3195 HG22 ILE 1 209      50.050  46.293  61.328  0.00  0.00           H  
ATOM   3196 HG23 ILE 1 209      51.586  46.226  60.336  0.00  0.00           H  
ATOM   3197 HD11 ILE 1 209      47.936  47.922  59.388  0.00  0.00           H  
ATOM   3198 HD12 ILE 1 209      47.571  47.040  57.957  0.00  0.00           H  
ATOM   3199 HD13 ILE 1 209      46.481  46.988  59.385  0.00  0.00           H  
ATOM   3200  N   ILE 1 210      52.128  47.187  57.554  0.00  0.00           N  
ATOM   3201  CA  ILE 1 210      53.519  47.597  57.486  0.00  0.00           C  
ATOM   3202  C   ILE 1 210      53.905  48.218  58.767  0.00  0.00           C  
ATOM   3203  O   ILE 1 210      53.275  49.128  59.244  0.00  0.00           O  
ATOM   3204  CB  ILE 1 210      53.666  48.645  56.281  0.00  0.00           C  
ATOM   3205  CG1 ILE 1 210      53.635  48.020  54.927  0.00  0.00           C  
ATOM   3206  CG2 ILE 1 210      54.990  49.401  56.570  0.00  0.00           C  
ATOM   3207  CD1 ILE 1 210      52.947  48.899  53.891  0.00  0.00           C  
ATOM   3208  H   ILE 1 210      51.408  47.884  57.427  0.00  0.00           H  
ATOM   3209  HA  ILE 1 210      54.078  46.698  57.229  0.00  0.00           H  
ATOM   3210  HB  ILE 1 210      52.922  49.437  56.364  0.00  0.00           H  
ATOM   3211 HG12 ILE 1 210      54.627  47.728  54.584  0.00  0.00           H  
ATOM   3212 HG13 ILE 1 210      53.019  47.123  55.000  0.00  0.00           H  
ATOM   3213 HG21 ILE 1 210      54.889  50.155  57.350  0.00  0.00           H  
ATOM   3214 HG22 ILE 1 210      55.831  48.787  56.892  0.00  0.00           H  
ATOM   3215 HG23 ILE 1 210      55.331  49.928  55.678  0.00  0.00           H  
ATOM   3216 HD11 ILE 1 210      51.927  48.979  54.267  0.00  0.00           H  
ATOM   3217 HD12 ILE 1 210      53.330  49.919  53.879  0.00  0.00           H  
ATOM   3218 HD13 ILE 1 210      52.954  48.375  52.936  0.00  0.00           H  
ATOM   3219  N   VAL 1 211      55.053  47.868  59.231  0.00  0.00           N  
ATOM   3220  CA  VAL 1 211      55.522  48.165  60.657  0.00  0.00           C  
ATOM   3221  C   VAL 1 211      56.795  49.055  60.686  0.00  0.00           C  
ATOM   3222  O   VAL 1 211      56.996  49.677  61.730  0.00  0.00           O  
ATOM   3223  CB  VAL 1 211      55.723  46.871  61.513  0.00  0.00           C  
ATOM   3224  CG1 VAL 1 211      54.466  46.082  61.760  0.00  0.00           C  
ATOM   3225  CG2 VAL 1 211      56.897  45.972  61.111  0.00  0.00           C  
ATOM   3226  H   VAL 1 211      55.529  47.145  58.711  0.00  0.00           H  
ATOM   3227  HA  VAL 1 211      54.776  48.779  61.162  0.00  0.00           H  
ATOM   3228  HB  VAL 1 211      55.931  47.343  62.473  0.00  0.00           H  
ATOM   3229 HG11 VAL 1 211      54.136  45.609  60.835  0.00  0.00           H  
ATOM   3230 HG12 VAL 1 211      54.591  45.412  62.611  0.00  0.00           H  
ATOM   3231 HG13 VAL 1 211      53.760  46.865  62.038  0.00  0.00           H  
ATOM   3232 HG21 VAL 1 211      56.621  45.283  60.313  0.00  0.00           H  
ATOM   3233 HG22 VAL 1 211      57.658  46.610  60.661  0.00  0.00           H  
ATOM   3234 HG23 VAL 1 211      57.353  45.473  61.966  0.00  0.00           H  
ATOM   3235  N   ARG 1 212      57.600  49.167  59.585  0.00  0.00           N  
ATOM   3236  CA  ARG 1 212      58.759  50.009  59.382  0.00  0.00           C  
ATOM   3237  C   ARG 1 212      58.929  50.168  57.911  0.00  0.00           C  
ATOM   3238  O   ARG 1 212      58.615  49.200  57.115  0.00  0.00           O  
ATOM   3239  CB  ARG 1 212      59.956  49.439  60.124  0.00  0.00           C  
ATOM   3240  CG  ARG 1 212      61.373  49.837  59.931  0.00  0.00           C  
ATOM   3241  CD  ARG 1 212      62.371  48.921  60.622  0.00  0.00           C  
ATOM   3242  NE  ARG 1 212      63.797  49.124  60.280  0.00  0.00           N  
ATOM   3243  CZ  ARG 1 212      64.801  48.701  60.969  0.00  0.00           C  
ATOM   3244  NH1 ARG 1 212      64.679  47.930  62.045  0.00  0.00           N  
ATOM   3245  NH2 ARG 1 212      65.986  49.051  60.700  0.00  0.00           N  
ATOM   3246  H   ARG 1 212      57.345  48.550  58.827  0.00  0.00           H  
ATOM   3247  HA  ARG 1 212      58.528  50.993  59.789  0.00  0.00           H  
ATOM   3248  HB2 ARG 1 212      59.676  49.697  61.145  0.00  0.00           H  
ATOM   3249  HB3 ARG 1 212      59.860  48.354  60.100  0.00  0.00           H  
ATOM   3250  HG2 ARG 1 212      61.605  49.666  58.880  0.00  0.00           H  
ATOM   3251  HG3 ARG 1 212      61.482  50.906  60.113  0.00  0.00           H  
ATOM   3252  HD2 ARG 1 212      62.203  49.097  61.684  0.00  0.00           H  
ATOM   3253  HD3 ARG 1 212      62.035  47.935  60.301  0.00  0.00           H  
ATOM   3254  HE  ARG 1 212      64.060  49.818  59.595  0.00  0.00           H  
ATOM   3255 HH11 ARG 1 212      65.529  47.669  62.524  0.00  0.00           H  
ATOM   3256 HH12 ARG 1 212      63.777  47.624  62.381  0.00  0.00           H  
ATOM   3257 HH21 ARG 1 212      66.828  48.743  61.166  0.00  0.00           H  
ATOM   3258 HH22 ARG 1 212      66.119  49.445  59.780  0.00  0.00           H  
ATOM   3259  N   VAL 1 213      59.387  51.334  57.385  0.00  0.00           N  
ATOM   3260  CA  VAL 1 213      59.676  51.676  56.020  0.00  0.00           C  
ATOM   3261  C   VAL 1 213      61.118  52.254  55.897  0.00  0.00           C  
ATOM   3262  O   VAL 1 213      61.526  53.019  56.786  0.00  0.00           O  
ATOM   3263  CB  VAL 1 213      58.643  52.473  55.239  0.00  0.00           C  
ATOM   3264  CG1 VAL 1 213      59.117  52.896  53.861  0.00  0.00           C  
ATOM   3265  CG2 VAL 1 213      57.386  51.603  55.001  0.00  0.00           C  
ATOM   3266  H   VAL 1 213      59.490  51.952  58.176  0.00  0.00           H  
ATOM   3267  HA  VAL 1 213      59.797  50.731  55.492  0.00  0.00           H  
ATOM   3268  HB  VAL 1 213      58.415  53.333  55.869  0.00  0.00           H  
ATOM   3269 HG11 VAL 1 213      60.018  53.506  53.916  0.00  0.00           H  
ATOM   3270 HG12 VAL 1 213      59.286  52.042  53.205  0.00  0.00           H  
ATOM   3271 HG13 VAL 1 213      58.351  53.459  53.329  0.00  0.00           H  
ATOM   3272 HG21 VAL 1 213      57.601  50.612  54.602  0.00  0.00           H  
ATOM   3273 HG22 VAL 1 213      56.936  51.492  55.987  0.00  0.00           H  
ATOM   3274 HG23 VAL 1 213      56.627  52.014  54.335  0.00  0.00           H  
ATOM   3275  N   GLU 1 214      61.831  51.749  54.860  0.00  0.00           N  
ATOM   3276  CA  GLU 1 214      63.296  51.863  54.760  0.00  0.00           C  
ATOM   3277  C   GLU 1 214      63.758  51.939  53.311  0.00  0.00           C  
ATOM   3278  O   GLU 1 214      63.332  51.107  52.453  0.00  0.00           O  
ATOM   3279  CB  GLU 1 214      63.898  50.646  55.592  0.00  0.00           C  
ATOM   3280  CG  GLU 1 214      65.360  50.742  55.772  0.00  0.00           C  
ATOM   3281  CD  GLU 1 214      65.838  49.682  56.834  0.00  0.00           C  
ATOM   3282  OE1 GLU 1 214      65.708  49.974  57.999  0.00  0.00           O  
ATOM   3283  OE2 GLU 1 214      66.415  48.546  56.452  0.00  0.00           O  
ATOM   3284  H   GLU 1 214      61.414  51.139  54.172  0.00  0.00           H  
ATOM   3285  HA  GLU 1 214      63.603  52.821  55.179  0.00  0.00           H  
ATOM   3286  HB2 GLU 1 214      63.470  50.742  56.590  0.00  0.00           H  
ATOM   3287  HB3 GLU 1 214      63.724  49.679  55.120  0.00  0.00           H  
ATOM   3288  HG2 GLU 1 214      65.884  50.609  54.826  0.00  0.00           H  
ATOM   3289  HG3 GLU 1 214      65.604  51.720  56.188  0.00  0.00           H  
ATOM   3290  N   ILE 1 215      64.601  52.897  52.938  0.00  0.00           N  
ATOM   3291  CA  ILE 1 215      64.958  53.186  51.520  0.00  0.00           C  
ATOM   3292  C   ILE 1 215      66.535  53.313  51.450  0.00  0.00           C  
ATOM   3293  O   ILE 1 215      67.145  54.114  52.208  0.00  0.00           O  
ATOM   3294  CB  ILE 1 215      64.367  54.510  51.130  0.00  0.00           C  
ATOM   3295  CG1 ILE 1 215      62.893  54.433  51.249  0.00  0.00           C  
ATOM   3296  CG2 ILE 1 215      64.871  54.929  49.842  0.00  0.00           C  
ATOM   3297  CD1 ILE 1 215      62.136  55.706  50.832  0.00  0.00           C  
ATOM   3298  H   ILE 1 215      65.028  53.429  53.683  0.00  0.00           H  
ATOM   3299  HA  ILE 1 215      64.588  52.365  50.905  0.00  0.00           H  
ATOM   3300  HB  ILE 1 215      64.711  55.277  51.824  0.00  0.00           H  
ATOM   3301 HG12 ILE 1 215      62.518  53.685  50.550  0.00  0.00           H  
ATOM   3302 HG13 ILE 1 215      62.564  54.214  52.265  0.00  0.00           H  
ATOM   3303 HG21 ILE 1 215      64.394  55.876  49.589  0.00  0.00           H  
ATOM   3304 HG22 ILE 1 215      65.926  55.203  49.829  0.00  0.00           H  
ATOM   3305 HG23 ILE 1 215      64.616  54.321  48.974  0.00  0.00           H  
ATOM   3306 HD11 ILE 1 215      62.522  56.571  51.370  0.00  0.00           H  
ATOM   3307 HD12 ILE 1 215      62.334  55.859  49.771  0.00  0.00           H  
ATOM   3308 HD13 ILE 1 215      61.060  55.569  50.936  0.00  0.00           H  
ATOM   3309  N   ASN 1 216      67.215  52.738  50.497  0.00  0.00           N  
ATOM   3310  CA  ASN 1 216      68.650  52.773  50.426  0.00  0.00           C  
ATOM   3311  C   ASN 1 216      69.384  52.275  51.686  0.00  0.00           C  
ATOM   3312  O   ASN 1 216      70.406  52.791  52.043  0.00  0.00           O  
ATOM   3313  CB  ASN 1 216      69.160  54.195  50.061  0.00  0.00           C  
ATOM   3314  CG  ASN 1 216      70.589  54.185  49.708  0.00  0.00           C  
ATOM   3315  OD1 ASN 1 216      71.177  53.191  49.256  0.00  0.00           O  
ATOM   3316  ND2 ASN 1 216      71.237  55.215  50.073  0.00  0.00           N  
ATOM   3317  H   ASN 1 216      66.644  52.192  49.868  0.00  0.00           H  
ATOM   3318  HA  ASN 1 216      68.924  52.143  49.579  0.00  0.00           H  
ATOM   3319  HB2 ASN 1 216      68.515  54.648  49.308  0.00  0.00           H  
ATOM   3320  HB3 ASN 1 216      69.007  54.944  50.838  0.00  0.00           H  
ATOM   3321 HD21 ASN 1 216      72.245  55.230  50.008  0.00  0.00           H  
ATOM   3322 HD22 ASN 1 216      70.793  55.850  50.720  0.00  0.00           H  
ATOM   3323  N   GLY 1 217      68.797  51.425  52.373  0.00  0.00           N  
ATOM   3324  CA  GLY 1 217      69.242  50.926  53.691  0.00  0.00           C  
ATOM   3325  C   GLY 1 217      69.044  51.924  54.824  0.00  0.00           C  
ATOM   3326  O   GLY 1 217      69.494  51.655  55.929  0.00  0.00           O  
ATOM   3327  H   GLY 1 217      68.003  51.036  51.885  0.00  0.00           H  
ATOM   3328  HA2 GLY 1 217      68.607  50.095  54.000  0.00  0.00           H  
ATOM   3329  HA3 GLY 1 217      70.300  50.667  53.707  0.00  0.00           H  
ATOM   3330  N   GLN 1 218      68.300  53.074  54.654  0.00  0.00           N  
ATOM   3331  CA  GLN 1 218      68.036  54.037  55.790  0.00  0.00           C  
ATOM   3332  C   GLN 1 218      66.540  54.040  56.130  0.00  0.00           C  
ATOM   3333  O   GLN 1 218      65.675  53.856  55.238  0.00  0.00           O  
ATOM   3334  CB  GLN 1 218      68.574  55.437  55.334  0.00  0.00           C  
ATOM   3335  CG  GLN 1 218      70.073  55.559  55.261  0.00  0.00           C  
ATOM   3336  CD  GLN 1 218      70.627  56.663  54.323  0.00  0.00           C  
ATOM   3337  OE1 GLN 1 218      69.849  57.539  53.951  0.00  0.00           O  
ATOM   3338  NE2 GLN 1 218      71.889  56.721  54.023  0.00  0.00           N  
ATOM   3339  H   GLN 1 218      67.985  53.312  53.724  0.00  0.00           H  
ATOM   3340  HA  GLN 1 218      68.495  53.749  56.736  0.00  0.00           H  
ATOM   3341  HB2 GLN 1 218      68.192  55.643  54.334  0.00  0.00           H  
ATOM   3342  HB3 GLN 1 218      68.136  56.205  55.970  0.00  0.00           H  
ATOM   3343  HG2 GLN 1 218      70.511  55.808  56.228  0.00  0.00           H  
ATOM   3344  HG3 GLN 1 218      70.558  54.678  54.842  0.00  0.00           H  
ATOM   3345 HE21 GLN 1 218      72.214  57.527  53.509  0.00  0.00           H  
ATOM   3346 HE22 GLN 1 218      72.431  55.928  54.334  0.00  0.00           H  
ATOM   3347  N   ASP 1 219      66.189  54.096  57.443  0.00  0.00           N  
ATOM   3348  CA  ASP 1 219      64.771  54.042  57.818  0.00  0.00           C  
ATOM   3349  C   ASP 1 219      64.148  55.427  57.765  0.00  0.00           C  
ATOM   3350  O   ASP 1 219      64.764  56.466  58.104  0.00  0.00           O  
ATOM   3351  CB  ASP 1 219      64.622  53.327  59.184  0.00  0.00           C  
ATOM   3352  CG  ASP 1 219      65.408  53.937  60.372  0.00  0.00           C  
ATOM   3353  OD1 ASP 1 219      64.742  54.600  61.152  0.00  0.00           O  
ATOM   3354  OD2 ASP 1 219      66.633  53.638  60.558  0.00  0.00           O  
ATOM   3355  H   ASP 1 219      66.876  54.250  58.167  0.00  0.00           H  
ATOM   3356  HA  ASP 1 219      64.284  53.392  57.091  0.00  0.00           H  
ATOM   3357  HB2 ASP 1 219      63.595  53.024  59.393  0.00  0.00           H  
ATOM   3358  HB3 ASP 1 219      65.045  52.371  58.877  0.00  0.00           H  
ATOM   3359  N   LEU 1 220      62.902  55.527  57.283  0.00  0.00           N  
ATOM   3360  CA  LEU 1 220      62.145  56.770  56.923  0.00  0.00           C  
ATOM   3361  C   LEU 1 220      61.589  57.632  58.142  0.00  0.00           C  
ATOM   3362  O   LEU 1 220      60.823  58.523  57.945  0.00  0.00           O  
ATOM   3363  CB  LEU 1 220      61.001  56.357  56.028  0.00  0.00           C  
ATOM   3364  CG  LEU 1 220      60.593  57.506  55.041  0.00  0.00           C  
ATOM   3365  CD1 LEU 1 220      61.720  57.658  53.975  0.00  0.00           C  
ATOM   3366  CD2 LEU 1 220      59.238  57.086  54.294  0.00  0.00           C  
ATOM   3367  H   LEU 1 220      62.391  54.672  57.115  0.00  0.00           H  
ATOM   3368  HA  LEU 1 220      62.799  57.440  56.365  0.00  0.00           H  
ATOM   3369  HB2 LEU 1 220      61.238  55.425  55.514  0.00  0.00           H  
ATOM   3370  HB3 LEU 1 220      60.014  56.134  56.433  0.00  0.00           H  
ATOM   3371  HG  LEU 1 220      60.475  58.494  55.486  0.00  0.00           H  
ATOM   3372 HD11 LEU 1 220      62.471  58.435  54.119  0.00  0.00           H  
ATOM   3373 HD12 LEU 1 220      62.210  56.685  53.933  0.00  0.00           H  
ATOM   3374 HD13 LEU 1 220      61.299  57.854  52.989  0.00  0.00           H  
ATOM   3375 HD21 LEU 1 220      59.295  56.142  53.752  0.00  0.00           H  
ATOM   3376 HD22 LEU 1 220      58.383  57.155  54.966  0.00  0.00           H  
ATOM   3377 HD23 LEU 1 220      59.131  57.787  53.466  0.00  0.00           H  
ATOM   3378  N   LYS 1 221      61.922  57.171  59.371  0.00  0.00           N  
ATOM   3379  CA  LYS 1 221      61.571  57.900  60.666  0.00  0.00           C  
ATOM   3380  C   LYS 1 221      60.171  58.485  60.627  0.00  0.00           C  
ATOM   3381  O   LYS 1 221      60.077  59.691  60.641  0.00  0.00           O  
ATOM   3382  CB  LYS 1 221      62.694  58.851  61.019  0.00  0.00           C  
ATOM   3383  CG  LYS 1 221      63.946  58.142  61.484  0.00  0.00           C  
ATOM   3384  CD  LYS 1 221      63.879  57.577  62.865  0.00  0.00           C  
ATOM   3385  CE  LYS 1 221      65.283  57.276  63.461  0.00  0.00           C  
ATOM   3386  NZ  LYS 1 221      66.105  56.510  62.469  0.00  0.00           N  
ATOM   3387  H   LYS 1 221      62.502  56.352  59.489  0.00  0.00           H  
ATOM   3388  HA  LYS 1 221      61.439  57.169  61.463  0.00  0.00           H  
ATOM   3389  HB2 LYS 1 221      62.862  59.465  60.134  0.00  0.00           H  
ATOM   3390  HB3 LYS 1 221      62.353  59.500  61.825  0.00  0.00           H  
ATOM   3391  HG2 LYS 1 221      64.263  57.424  60.727  0.00  0.00           H  
ATOM   3392  HG3 LYS 1 221      64.657  58.965  61.563  0.00  0.00           H  
ATOM   3393  HD2 LYS 1 221      63.269  58.270  63.444  0.00  0.00           H  
ATOM   3394  HD3 LYS 1 221      63.327  56.638  62.827  0.00  0.00           H  
ATOM   3395  HE2 LYS 1 221      65.730  58.257  63.623  0.00  0.00           H  
ATOM   3396  HE3 LYS 1 221      65.091  56.753  64.398  0.00  0.00           H  
ATOM   3397  HZ1 LYS 1 221      66.384  57.177  61.764  0.00  0.00           H  
ATOM   3398  HZ2 LYS 1 221      66.892  56.034  62.886  0.00  0.00           H  
ATOM   3399  HZ3 LYS 1 221      65.561  55.812  61.983  0.00  0.00           H  
ATOM   3400  N   MET 1 222      59.049  57.749  60.605  0.00  0.00           N  
ATOM   3401  CA  MET 1 222      57.719  58.216  60.964  0.00  0.00           C  
ATOM   3402  C   MET 1 222      56.955  57.060  61.690  0.00  0.00           C  
ATOM   3403  O   MET 1 222      57.260  55.901  61.594  0.00  0.00           O  
ATOM   3404  CB  MET 1 222      57.014  58.812  59.715  0.00  0.00           C  
ATOM   3405  CG  MET 1 222      56.836  57.892  58.558  0.00  0.00           C  
ATOM   3406  SD  MET 1 222      55.784  58.652  57.222  0.00  0.00           S  
ATOM   3407  CE  MET 1 222      56.887  59.924  56.655  0.00  0.00           C  
ATOM   3408  H   MET 1 222      59.199  56.755  60.704  0.00  0.00           H  
ATOM   3409  HA  MET 1 222      57.808  59.058  61.650  0.00  0.00           H  
ATOM   3410  HB2 MET 1 222      55.983  59.105  59.912  0.00  0.00           H  
ATOM   3411  HB3 MET 1 222      57.523  59.748  59.483  0.00  0.00           H  
ATOM   3412  HG2 MET 1 222      57.768  57.548  58.109  0.00  0.00           H  
ATOM   3413  HG3 MET 1 222      56.397  56.954  58.900  0.00  0.00           H  
ATOM   3414  HE1 MET 1 222      56.432  60.264  55.725  0.00  0.00           H  
ATOM   3415  HE2 MET 1 222      56.866  60.742  57.376  0.00  0.00           H  
ATOM   3416  HE3 MET 1 222      57.867  59.538  56.378  0.00  0.00           H  
ATOM   3417  N   ASP 1 223      55.881  57.411  62.398  0.00  0.00           N  
ATOM   3418  CA  ASP 1 223      55.217  56.298  63.208  0.00  0.00           C  
ATOM   3419  C   ASP 1 223      54.502  55.339  62.340  0.00  0.00           C  
ATOM   3420  O   ASP 1 223      53.950  55.691  61.313  0.00  0.00           O  
ATOM   3421  CB  ASP 1 223      54.121  57.037  64.057  0.00  0.00           C  
ATOM   3422  CG  ASP 1 223      53.315  56.164  65.037  0.00  0.00           C  
ATOM   3423  OD1 ASP 1 223      53.234  56.637  66.210  0.00  0.00           O  
ATOM   3424  OD2 ASP 1 223      52.855  54.997  64.744  0.00  0.00           O  
ATOM   3425  H   ASP 1 223      55.627  58.389  62.381  0.00  0.00           H  
ATOM   3426  HA  ASP 1 223      55.958  55.803  63.836  0.00  0.00           H  
ATOM   3427  HB2 ASP 1 223      54.458  57.988  64.469  0.00  0.00           H  
ATOM   3428  HB3 ASP 1 223      53.462  57.444  63.291  0.00  0.00           H  
ATOM   3429  N   CYS 1 224      54.550  54.013  62.561  0.00  0.00           N  
ATOM   3430  CA  CYS 1 224      53.945  52.897  61.792  0.00  0.00           C  
ATOM   3431  C   CYS 1 224      52.332  52.984  61.683  0.00  0.00           C  
ATOM   3432  O   CYS 1 224      51.852  52.376  60.774  0.00  0.00           O  
ATOM   3433  CB  CYS 1 224      54.477  51.514  62.250  0.00  0.00           C  
ATOM   3434  SG  CYS 1 224      53.884  51.217  64.019  0.00  0.00           S  
ATOM   3435  H   CYS 1 224      54.999  53.671  63.399  0.00  0.00           H  
ATOM   3436  HA  CYS 1 224      54.338  53.194  60.819  0.00  0.00           H  
ATOM   3437  HB2 CYS 1 224      54.121  50.668  61.662  0.00  0.00           H  
ATOM   3438  HB3 CYS 1 224      55.564  51.449  62.307  0.00  0.00           H  
ATOM   3439  N   LYS 1 225      51.694  53.783  62.525  0.00  0.00           N  
ATOM   3440  CA  LYS 1 225      50.297  54.342  62.287  0.00  0.00           C  
ATOM   3441  C   LYS 1 225      50.190  55.187  61.001  0.00  0.00           C  
ATOM   3442  O   LYS 1 225      49.067  55.229  60.464  0.00  0.00           O  
ATOM   3443  CB  LYS 1 225      49.835  55.278  63.469  0.00  0.00           C  
ATOM   3444  CG  LYS 1 225      49.594  54.540  64.755  0.00  0.00           C  
ATOM   3445  CD  LYS 1 225      48.300  53.685  64.721  0.00  0.00           C  
ATOM   3446  CE  LYS 1 225      47.951  53.278  66.108  0.00  0.00           C  
ATOM   3447  NZ  LYS 1 225      46.678  52.504  66.065  0.00  0.00           N  
ATOM   3448  H   LYS 1 225      52.197  54.344  63.198  0.00  0.00           H  
ATOM   3449  HA  LYS 1 225      49.613  53.507  62.132  0.00  0.00           H  
ATOM   3450  HB2 LYS 1 225      50.614  56.036  63.548  0.00  0.00           H  
ATOM   3451  HB3 LYS 1 225      48.864  55.689  63.195  0.00  0.00           H  
ATOM   3452  HG2 LYS 1 225      50.447  53.896  64.973  0.00  0.00           H  
ATOM   3453  HG3 LYS 1 225      49.445  55.357  65.461  0.00  0.00           H  
ATOM   3454  HD2 LYS 1 225      47.519  54.299  64.273  0.00  0.00           H  
ATOM   3455  HD3 LYS 1 225      48.474  52.778  64.141  0.00  0.00           H  
ATOM   3456  HE2 LYS 1 225      48.690  52.595  66.526  0.00  0.00           H  
ATOM   3457  HE3 LYS 1 225      47.762  54.051  66.853  0.00  0.00           H  
ATOM   3458  HZ1 LYS 1 225      46.414  51.941  66.861  0.00  0.00           H  
ATOM   3459  HZ2 LYS 1 225      45.947  53.162  65.834  0.00  0.00           H  
ATOM   3460  HZ3 LYS 1 225      46.669  51.872  65.278  0.00  0.00           H  
ATOM   3461  N   GLU 1 226      51.266  55.723  60.377  0.00  0.00           N  
ATOM   3462  CA  GLU 1 226      51.116  56.539  59.145  0.00  0.00           C  
ATOM   3463  C   GLU 1 226      51.029  55.631  57.892  0.00  0.00           C  
ATOM   3464  O   GLU 1 226      50.262  56.010  56.946  0.00  0.00           O  
ATOM   3465  CB  GLU 1 226      52.182  57.643  59.037  0.00  0.00           C  
ATOM   3466  CG  GLU 1 226      52.345  58.519  60.263  0.00  0.00           C  
ATOM   3467  CD  GLU 1 226      51.025  59.302  60.493  0.00  0.00           C  
ATOM   3468  OE1 GLU 1 226      50.207  59.311  59.529  0.00  0.00           O  
ATOM   3469  OE2 GLU 1 226      51.067  60.189  61.393  0.00  0.00           O  
ATOM   3470  H   GLU 1 226      52.221  55.602  60.681  0.00  0.00           H  
ATOM   3471  HA  GLU 1 226      50.134  57.010  59.134  0.00  0.00           H  
ATOM   3472  HB2 GLU 1 226      53.133  57.175  58.781  0.00  0.00           H  
ATOM   3473  HB3 GLU 1 226      52.000  58.293  58.181  0.00  0.00           H  
ATOM   3474  HG2 GLU 1 226      52.581  57.977  61.178  0.00  0.00           H  
ATOM   3475  HG3 GLU 1 226      53.076  59.291  60.022  0.00  0.00           H  
ATOM   3476  N   TYR 1 227      51.742  54.537  57.816  0.00  0.00           N  
ATOM   3477  CA  TYR 1 227      51.766  53.737  56.610  0.00  0.00           C  
ATOM   3478  C   TYR 1 227      50.476  53.021  56.330  0.00  0.00           C  
ATOM   3479  O   TYR 1 227      50.108  52.801  55.226  0.00  0.00           O  
ATOM   3480  CB  TYR 1 227      52.863  52.698  56.839  0.00  0.00           C  
ATOM   3481  CG  TYR 1 227      54.303  53.170  57.270  0.00  0.00           C  
ATOM   3482  CD1 TYR 1 227      54.864  54.196  56.483  0.00  0.00           C  
ATOM   3483  CD2 TYR 1 227      54.975  52.589  58.346  0.00  0.00           C  
ATOM   3484  CE1 TYR 1 227      56.104  54.680  56.919  0.00  0.00           C  
ATOM   3485  CE2 TYR 1 227      56.238  52.975  58.749  0.00  0.00           C  
ATOM   3486  CZ  TYR 1 227      56.775  54.067  58.023  0.00  0.00           C  
ATOM   3487  OH  TYR 1 227      57.933  54.607  58.499  0.00  0.00           O  
ATOM   3488  H   TYR 1 227      52.476  54.488  58.508  0.00  0.00           H  
ATOM   3489  HA  TYR 1 227      52.083  54.344  55.762  0.00  0.00           H  
ATOM   3490  HB2 TYR 1 227      52.594  51.987  57.620  0.00  0.00           H  
ATOM   3491  HB3 TYR 1 227      52.969  52.106  55.930  0.00  0.00           H  
ATOM   3492  HD1 TYR 1 227      54.265  54.674  55.723  0.00  0.00           H  
ATOM   3493  HD2 TYR 1 227      54.473  51.719  58.742  0.00  0.00           H  
ATOM   3494  HE1 TYR 1 227      56.501  55.583  56.481  0.00  0.00           H  
ATOM   3495  HE2 TYR 1 227      56.822  52.494  59.519  0.00  0.00           H  
ATOM   3496  HH  TYR 1 227      58.406  54.083  59.150  0.00  0.00           H  
ATOM   3497  N   ASN 1 228      49.789  52.702  57.388  0.00  0.00           N  
ATOM   3498  CA  ASN 1 228      48.531  51.929  57.465  0.00  0.00           C  
ATOM   3499  C   ASN 1 228      47.274  52.822  57.573  0.00  0.00           C  
ATOM   3500  O   ASN 1 228      46.165  52.334  58.025  0.00  0.00           O  
ATOM   3501  CB  ASN 1 228      48.594  50.861  58.618  0.00  0.00           C  
ATOM   3502  CG  ASN 1 228      49.808  49.927  58.427  0.00  0.00           C  
ATOM   3503  OD1 ASN 1 228      50.078  49.219  57.519  0.00  0.00           O  
ATOM   3504  ND2 ASN 1 228      50.743  50.128  59.348  0.00  0.00           N  
ATOM   3505  H   ASN 1 228      50.126  52.988  58.296  0.00  0.00           H  
ATOM   3506  HA  ASN 1 228      48.405  51.427  56.506  0.00  0.00           H  
ATOM   3507  HB2 ASN 1 228      48.646  51.347  59.592  0.00  0.00           H  
ATOM   3508  HB3 ASN 1 228      47.695  50.245  58.578  0.00  0.00           H  
ATOM   3509 HD21 ASN 1 228      51.636  49.691  59.169  0.00  0.00           H  
ATOM   3510 HD22 ASN 1 228      50.581  50.811  60.074  0.00  0.00           H  
ATOM   3511  N   TYR 1 229      47.302  54.118  57.243  0.00  0.00           N  
ATOM   3512  CA  TYR 1 229      46.214  55.059  57.403  0.00  0.00           C  
ATOM   3513  C   TYR 1 229      45.347  55.236  56.072  0.00  0.00           C  
ATOM   3514  O   TYR 1 229      45.875  55.867  55.183  0.00  0.00           O  
ATOM   3515  CB  TYR 1 229      46.624  56.487  57.892  0.00  0.00           C  
ATOM   3516  CG  TYR 1 229      45.450  57.402  58.267  0.00  0.00           C  
ATOM   3517  CD1 TYR 1 229      45.212  57.576  59.667  0.00  0.00           C  
ATOM   3518  CD2 TYR 1 229      44.571  58.080  57.361  0.00  0.00           C  
ATOM   3519  CE1 TYR 1 229      44.140  58.438  60.155  0.00  0.00           C  
ATOM   3520  CE2 TYR 1 229      43.373  58.737  57.845  0.00  0.00           C  
ATOM   3521  CZ  TYR 1 229      43.235  58.903  59.233  0.00  0.00           C  
ATOM   3522  OH  TYR 1 229      42.144  59.613  59.649  0.00  0.00           O  
ATOM   3523  H   TYR 1 229      48.239  54.445  57.055  0.00  0.00           H  
ATOM   3524  HA  TYR 1 229      45.577  54.665  58.195  0.00  0.00           H  
ATOM   3525  HB2 TYR 1 229      47.226  56.409  58.797  0.00  0.00           H  
ATOM   3526  HB3 TYR 1 229      47.188  56.971  57.095  0.00  0.00           H  
ATOM   3527  HD1 TYR 1 229      45.773  57.000  60.388  0.00  0.00           H  
ATOM   3528  HD2 TYR 1 229      44.598  57.895  56.298  0.00  0.00           H  
ATOM   3529  HE1 TYR 1 229      44.034  58.592  61.219  0.00  0.00           H  
ATOM   3530  HE2 TYR 1 229      42.619  59.139  57.184  0.00  0.00           H  
ATOM   3531  HH  TYR 1 229      42.270  60.037  60.501  0.00  0.00           H  
ATOM   3532  N   ASP 1 230      44.050  54.860  55.967  0.00  0.00           N  
ATOM   3533  CA  ASP 1 230      43.263  54.086  56.977  0.00  0.00           C  
ATOM   3534  C   ASP 1 230      43.426  52.570  56.871  0.00  0.00           C  
ATOM   3535  O   ASP 1 230      42.945  51.906  57.778  0.00  0.00           O  
ATOM   3536  CB  ASP 1 230      41.776  54.598  56.822  0.00  0.00           C  
ATOM   3537  CG  ASP 1 230      41.088  54.375  55.513  0.00  0.00           C  
ATOM   3538  OD1 ASP 1 230      39.798  54.390  55.472  0.00  0.00           O  
ATOM   3539  OD2 ASP 1 230      41.758  54.186  54.444  0.00  0.00           O  
ATOM   3540  H   ASP 1 230      43.632  54.991  55.057  0.00  0.00           H  
ATOM   3541  HA  ASP 1 230      43.534  54.360  57.997  0.00  0.00           H  
ATOM   3542  HB2 ASP 1 230      41.241  54.128  57.648  0.00  0.00           H  
ATOM   3543  HB3 ASP 1 230      41.883  55.649  57.092  0.00  0.00           H  
ATOM   3544  N   LYS 1 231      43.978  52.158  55.736  0.00  0.00           N  
ATOM   3545  CA  LYS 1 231      44.350  50.789  55.488  0.00  0.00           C  
ATOM   3546  C   LYS 1 231      45.627  50.530  54.760  0.00  0.00           C  
ATOM   3547  O   LYS 1 231      46.227  51.457  54.290  0.00  0.00           O  
ATOM   3548  CB  LYS 1 231      43.138  50.104  54.784  0.00  0.00           C  
ATOM   3549  CG  LYS 1 231      42.784  50.539  53.314  0.00  0.00           C  
ATOM   3550  CD  LYS 1 231      41.467  49.815  52.886  0.00  0.00           C  
ATOM   3551  CE  LYS 1 231      41.217  49.921  51.393  0.00  0.00           C  
ATOM   3552  NZ  LYS 1 231      41.196  51.249  50.762  0.00  0.00           N  
ATOM   3553  H   LYS 1 231      43.977  52.855  55.006  0.00  0.00           H  
ATOM   3554  HA  LYS 1 231      44.554  50.191  56.376  0.00  0.00           H  
ATOM   3555  HB2 LYS 1 231      43.378  49.041  54.806  0.00  0.00           H  
ATOM   3556  HB3 LYS 1 231      42.202  50.289  55.310  0.00  0.00           H  
ATOM   3557  HG2 LYS 1 231      42.819  51.628  53.292  0.00  0.00           H  
ATOM   3558  HG3 LYS 1 231      43.682  50.198  52.799  0.00  0.00           H  
ATOM   3559  HD2 LYS 1 231      41.453  48.786  53.245  0.00  0.00           H  
ATOM   3560  HD3 LYS 1 231      40.640  50.374  53.323  0.00  0.00           H  
ATOM   3561  HE2 LYS 1 231      42.092  49.452  50.944  0.00  0.00           H  
ATOM   3562  HE3 LYS 1 231      40.371  49.312  51.072  0.00  0.00           H  
ATOM   3563  HZ1 LYS 1 231      40.767  51.158  49.852  0.00  0.00           H  
ATOM   3564  HZ2 LYS 1 231      40.584  51.869  51.273  0.00  0.00           H  
ATOM   3565  HZ3 LYS 1 231      42.123  51.648  50.779  0.00  0.00           H  
ATOM   3566  N   SER 1 232      46.171  49.244  54.742  0.00  0.00           N  
ATOM   3567  CA  SER 1 232      47.256  48.798  53.880  0.00  0.00           C  
ATOM   3568  C   SER 1 232      46.877  47.501  53.262  0.00  0.00           C  
ATOM   3569  O   SER 1 232      46.529  46.520  54.007  0.00  0.00           O  
ATOM   3570  CB  SER 1 232      48.606  48.705  54.671  0.00  0.00           C  
ATOM   3571  OG  SER 1 232      49.549  48.007  53.853  0.00  0.00           O  
ATOM   3572  H   SER 1 232      45.651  48.551  55.261  0.00  0.00           H  
ATOM   3573  HA  SER 1 232      47.368  49.555  53.104  0.00  0.00           H  
ATOM   3574  HB2 SER 1 232      48.924  49.734  54.836  0.00  0.00           H  
ATOM   3575  HB3 SER 1 232      48.430  48.191  55.616  0.00  0.00           H  
ATOM   3576  HG  SER 1 232      49.428  47.086  54.096  0.00  0.00           H  
ATOM   3577  N   ILE 1 233      46.848  47.397  51.910  0.00  0.00           N  
ATOM   3578  CA  ILE 1 233      46.214  46.272  51.198  0.00  0.00           C  
ATOM   3579  C   ILE 1 233      47.043  45.820  50.006  0.00  0.00           C  
ATOM   3580  O   ILE 1 233      47.825  46.539  49.370  0.00  0.00           O  
ATOM   3581  CB  ILE 1 233      44.772  46.561  50.751  0.00  0.00           C  
ATOM   3582  CG1 ILE 1 233      44.586  47.387  49.469  0.00  0.00           C  
ATOM   3583  CG2 ILE 1 233      43.967  46.994  52.000  0.00  0.00           C  
ATOM   3584  CD1 ILE 1 233      43.151  47.432  48.885  0.00  0.00           C  
ATOM   3585  H   ILE 1 233      47.217  48.112  51.299  0.00  0.00           H  
ATOM   3586  HA  ILE 1 233      46.227  45.452  51.916  0.00  0.00           H  
ATOM   3587  HB  ILE 1 233      44.308  45.596  50.545  0.00  0.00           H  
ATOM   3588 HG12 ILE 1 233      44.956  48.362  49.787  0.00  0.00           H  
ATOM   3589 HG13 ILE 1 233      45.201  47.052  48.633  0.00  0.00           H  
ATOM   3590 HG21 ILE 1 233      42.925  47.071  51.690  0.00  0.00           H  
ATOM   3591 HG22 ILE 1 233      43.928  46.192  52.737  0.00  0.00           H  
ATOM   3592 HG23 ILE 1 233      44.262  47.987  52.338  0.00  0.00           H  
ATOM   3593 HD11 ILE 1 233      42.341  47.591  49.597  0.00  0.00           H  
ATOM   3594 HD12 ILE 1 233      43.036  48.209  48.129  0.00  0.00           H  
ATOM   3595 HD13 ILE 1 233      42.839  46.510  48.395  0.00  0.00           H  
ATOM   3596  N   VAL 1 234      46.826  44.558  49.631  0.00  0.00           N  
ATOM   3597  CA  VAL 1 234      47.517  43.892  48.357  0.00  0.00           C  
ATOM   3598  C   VAL 1 234      46.520  43.582  47.231  0.00  0.00           C  
ATOM   3599  O   VAL 1 234      45.600  42.840  47.322  0.00  0.00           O  
ATOM   3600  CB  VAL 1 234      48.427  42.697  48.835  0.00  0.00           C  
ATOM   3601  CG1 VAL 1 234      47.736  41.462  49.437  0.00  0.00           C  
ATOM   3602  CG2 VAL 1 234      49.265  42.316  47.634  0.00  0.00           C  
ATOM   3603  H   VAL 1 234      46.200  43.982  50.175  0.00  0.00           H  
ATOM   3604  HA  VAL 1 234      48.219  44.621  47.953  0.00  0.00           H  
ATOM   3605  HB  VAL 1 234      49.030  43.119  49.639  0.00  0.00           H  
ATOM   3606 HG11 VAL 1 234      48.466  40.691  49.683  0.00  0.00           H  
ATOM   3607 HG12 VAL 1 234      47.247  41.606  50.401  0.00  0.00           H  
ATOM   3608 HG13 VAL 1 234      47.065  40.966  48.736  0.00  0.00           H  
ATOM   3609 HG21 VAL 1 234      49.706  43.157  47.099  0.00  0.00           H  
ATOM   3610 HG22 VAL 1 234      50.062  41.737  48.101  0.00  0.00           H  
ATOM   3611 HG23 VAL 1 234      48.701  41.821  46.843  0.00  0.00           H  
ATOM   3612  N   ASP 1 235      46.750  44.299  46.097  0.00  0.00           N  
ATOM   3613  CA  ASP 1 235      45.723  44.525  45.054  0.00  0.00           C  
ATOM   3614  C   ASP 1 235      46.366  44.274  43.628  0.00  0.00           C  
ATOM   3615  O   ASP 1 235      46.900  45.216  43.071  0.00  0.00           O  
ATOM   3616  CB  ASP 1 235      45.170  45.912  45.299  0.00  0.00           C  
ATOM   3617  CG  ASP 1 235      44.217  46.379  44.210  0.00  0.00           C  
ATOM   3618  OD1 ASP 1 235      43.795  47.518  44.064  0.00  0.00           O  
ATOM   3619  OD2 ASP 1 235      43.901  45.507  43.326  0.00  0.00           O  
ATOM   3620  H   ASP 1 235      47.673  44.668  45.918  0.00  0.00           H  
ATOM   3621  HA  ASP 1 235      44.907  43.802  45.046  0.00  0.00           H  
ATOM   3622  HB2 ASP 1 235      44.721  46.022  46.286  0.00  0.00           H  
ATOM   3623  HB3 ASP 1 235      45.898  46.708  45.141  0.00  0.00           H  
ATOM   3624  N   SER 1 236      46.174  43.152  43.000  0.00  0.00           N  
ATOM   3625  CA  SER 1 236      46.578  42.915  41.575  0.00  0.00           C  
ATOM   3626  C   SER 1 236      45.768  43.674  40.515  0.00  0.00           C  
ATOM   3627  O   SER 1 236      46.247  43.907  39.412  0.00  0.00           O  
ATOM   3628  CB  SER 1 236      46.580  41.385  41.255  0.00  0.00           C  
ATOM   3629  OG  SER 1 236      45.239  40.944  41.256  0.00  0.00           O  
ATOM   3630  H   SER 1 236      45.744  42.348  43.434  0.00  0.00           H  
ATOM   3631  HA  SER 1 236      47.631  43.190  41.517  0.00  0.00           H  
ATOM   3632  HB2 SER 1 236      46.990  41.234  40.256  0.00  0.00           H  
ATOM   3633  HB3 SER 1 236      47.192  40.769  41.913  0.00  0.00           H  
ATOM   3634  HG  SER 1 236      44.779  41.252  40.471  0.00  0.00           H  
ATOM   3635  N   GLY 1 237      44.615  44.168  40.938  0.00  0.00           N  
ATOM   3636  CA  GLY 1 237      43.864  45.158  40.207  0.00  0.00           C  
ATOM   3637  C   GLY 1 237      44.587  46.551  40.127  0.00  0.00           C  
ATOM   3638  O   GLY 1 237      43.892  47.469  39.749  0.00  0.00           O  
ATOM   3639  H   GLY 1 237      44.427  44.130  41.930  0.00  0.00           H  
ATOM   3640  HA2 GLY 1 237      43.550  44.774  39.236  0.00  0.00           H  
ATOM   3641  HA3 GLY 1 237      42.940  45.420  40.722  0.00  0.00           H  
ATOM   3642  N   THR 1 238      45.847  46.730  40.581  0.00  0.00           N  
ATOM   3643  CA  THR 1 238      46.618  47.978  40.585  0.00  0.00           C  
ATOM   3644  C   THR 1 238      48.049  47.640  40.110  0.00  0.00           C  
ATOM   3645  O   THR 1 238      48.737  46.721  40.592  0.00  0.00           O  
ATOM   3646  CB  THR 1 238      46.432  48.699  41.941  0.00  0.00           C  
ATOM   3647  OG1 THR 1 238      45.073  49.074  42.038  0.00  0.00           O  
ATOM   3648  CG2 THR 1 238      47.269  49.929  42.095  0.00  0.00           C  
ATOM   3649  H   THR 1 238      46.225  45.912  41.037  0.00  0.00           H  
ATOM   3650  HA  THR 1 238      46.136  48.628  39.855  0.00  0.00           H  
ATOM   3651  HB  THR 1 238      46.634  48.028  42.775  0.00  0.00           H  
ATOM   3652  HG1 THR 1 238      44.684  48.324  42.495  0.00  0.00           H  
ATOM   3653 HG21 THR 1 238      47.145  50.362  43.087  0.00  0.00           H  
ATOM   3654 HG22 THR 1 238      48.317  49.629  42.134  0.00  0.00           H  
ATOM   3655 HG23 THR 1 238      47.067  50.709  41.361  0.00  0.00           H  
ATOM   3656  N   THR 1 239      48.523  48.485  39.163  0.00  0.00           N  
ATOM   3657  CA  THR 1 239      49.883  48.451  38.622  0.00  0.00           C  
ATOM   3658  C   THR 1 239      50.903  49.215  39.572  0.00  0.00           C  
ATOM   3659  O   THR 1 239      52.003  48.650  39.822  0.00  0.00           O  
ATOM   3660  CB  THR 1 239      49.912  49.093  37.233  0.00  0.00           C  
ATOM   3661  OG1 THR 1 239      49.522  50.403  37.391  0.00  0.00           O  
ATOM   3662  CG2 THR 1 239      49.091  48.419  36.246  0.00  0.00           C  
ATOM   3663  H   THR 1 239      47.936  49.237  38.833  0.00  0.00           H  
ATOM   3664  HA  THR 1 239      50.294  47.449  38.499  0.00  0.00           H  
ATOM   3665  HB  THR 1 239      50.880  49.123  36.733  0.00  0.00           H  
ATOM   3666  HG1 THR 1 239      49.990  51.052  36.860  0.00  0.00           H  
ATOM   3667 HG21 THR 1 239      49.399  47.395  36.033  0.00  0.00           H  
ATOM   3668 HG22 THR 1 239      48.042  48.458  36.540  0.00  0.00           H  
ATOM   3669 HG23 THR 1 239      49.175  48.856  35.251  0.00  0.00           H  
ATOM   3670  N   ASN 1 240      50.491  50.305  40.168  0.00  0.00           N  
ATOM   3671  CA  ASN 1 240      51.385  51.217  40.886  0.00  0.00           C  
ATOM   3672  C   ASN 1 240      51.491  50.945  42.375  0.00  0.00           C  
ATOM   3673  O   ASN 1 240      50.497  50.580  43.038  0.00  0.00           O  
ATOM   3674  CB  ASN 1 240      50.918  52.679  40.638  0.00  0.00           C  
ATOM   3675  CG  ASN 1 240      50.919  53.013  39.169  0.00  0.00           C  
ATOM   3676  OD1 ASN 1 240      51.955  53.070  38.625  0.00  0.00           O  
ATOM   3677  ND2 ASN 1 240      49.777  53.215  38.538  0.00  0.00           N  
ATOM   3678  H   ASN 1 240      49.547  50.582  39.940  0.00  0.00           H  
ATOM   3679  HA  ASN 1 240      52.389  51.046  40.498  0.00  0.00           H  
ATOM   3680  HB2 ASN 1 240      49.960  52.820  41.140  0.00  0.00           H  
ATOM   3681  HB3 ASN 1 240      51.668  53.314  41.110  0.00  0.00           H  
ATOM   3682 HD21 ASN 1 240      49.925  53.680  37.654  0.00  0.00           H  
ATOM   3683 HD22 ASN 1 240      48.853  53.113  38.932  0.00  0.00           H  
ATOM   3684  N   LEU 1 241      52.627  51.148  43.096  0.00  0.00           N  
ATOM   3685  CA  LEU 1 241      52.726  51.209  44.517  0.00  0.00           C  
ATOM   3686  C   LEU 1 241      52.121  52.569  44.900  0.00  0.00           C  
ATOM   3687  O   LEU 1 241      52.658  53.629  44.577  0.00  0.00           O  
ATOM   3688  CB  LEU 1 241      54.167  50.970  45.059  0.00  0.00           C  
ATOM   3689  CG  LEU 1 241      54.408  51.224  46.522  0.00  0.00           C  
ATOM   3690  CD1 LEU 1 241      53.642  50.032  47.157  0.00  0.00           C  
ATOM   3691  CD2 LEU 1 241      55.876  51.227  47.068  0.00  0.00           C  
ATOM   3692  H   LEU 1 241      53.403  51.585  42.620  0.00  0.00           H  
ATOM   3693  HA  LEU 1 241      52.076  50.426  44.907  0.00  0.00           H  
ATOM   3694  HB2 LEU 1 241      54.422  49.955  44.755  0.00  0.00           H  
ATOM   3695  HB3 LEU 1 241      54.757  51.686  44.488  0.00  0.00           H  
ATOM   3696  HG  LEU 1 241      53.917  52.159  46.792  0.00  0.00           H  
ATOM   3697 HD11 LEU 1 241      52.567  50.218  47.166  0.00  0.00           H  
ATOM   3698 HD12 LEU 1 241      53.966  49.047  46.823  0.00  0.00           H  
ATOM   3699 HD13 LEU 1 241      53.971  49.905  48.188  0.00  0.00           H  
ATOM   3700 HD21 LEU 1 241      56.212  50.212  46.860  0.00  0.00           H  
ATOM   3701 HD22 LEU 1 241      56.462  51.988  46.552  0.00  0.00           H  
ATOM   3702 HD23 LEU 1 241      55.945  51.429  48.137  0.00  0.00           H  
ATOM   3703  N   ARG 1 242      51.064  52.572  45.724  0.00  0.00           N  
ATOM   3704  CA  ARG 1 242      50.367  53.761  46.155  0.00  0.00           C  
ATOM   3705  C   ARG 1 242      50.381  54.002  47.716  0.00  0.00           C  
ATOM   3706  O   ARG 1 242      50.214  53.029  48.465  0.00  0.00           O  
ATOM   3707  CB  ARG 1 242      48.870  53.743  45.568  0.00  0.00           C  
ATOM   3708  CG  ARG 1 242      48.766  53.344  44.053  0.00  0.00           C  
ATOM   3709  CD  ARG 1 242      47.240  53.437  43.687  0.00  0.00           C  
ATOM   3710  NE  ARG 1 242      46.550  54.790  43.594  0.00  0.00           N  
ATOM   3711  CZ  ARG 1 242      45.374  55.071  43.150  0.00  0.00           C  
ATOM   3712  NH1 ARG 1 242      44.300  54.305  43.102  0.00  0.00           N  
ATOM   3713  NH2 ARG 1 242      45.081  56.300  42.731  0.00  0.00           N  
ATOM   3714  H   ARG 1 242      50.724  51.681  46.056  0.00  0.00           H  
ATOM   3715  HA  ARG 1 242      50.897  54.594  45.694  0.00  0.00           H  
ATOM   3716  HB2 ARG 1 242      48.285  53.070  46.196  0.00  0.00           H  
ATOM   3717  HB3 ARG 1 242      48.438  54.743  45.613  0.00  0.00           H  
ATOM   3718  HG2 ARG 1 242      49.286  54.030  43.384  0.00  0.00           H  
ATOM   3719  HG3 ARG 1 242      49.023  52.285  44.070  0.00  0.00           H  
ATOM   3720  HD2 ARG 1 242      47.248  52.904  42.736  0.00  0.00           H  
ATOM   3721  HD3 ARG 1 242      46.632  52.839  44.365  0.00  0.00           H  
ATOM   3722  HE  ARG 1 242      47.097  55.631  43.710  0.00  0.00           H  
ATOM   3723 HH11 ARG 1 242      43.408  54.695  42.834  0.00  0.00           H  
ATOM   3724 HH12 ARG 1 242      44.280  53.434  43.612  0.00  0.00           H  
ATOM   3725 HH21 ARG 1 242      44.085  56.439  42.637  0.00  0.00           H  
ATOM   3726 HH22 ARG 1 242      45.820  56.925  42.442  0.00  0.00           H  
ATOM   3727  N   LEU 1 243      50.693  55.208  48.161  0.00  0.00           N  
ATOM   3728  CA  LEU 1 243      51.039  55.512  49.507  0.00  0.00           C  
ATOM   3729  C   LEU 1 243      50.233  56.684  50.019  0.00  0.00           C  
ATOM   3730  O   LEU 1 243      49.848  57.561  49.196  0.00  0.00           O  
ATOM   3731  CB  LEU 1 243      52.533  55.914  49.619  0.00  0.00           C  
ATOM   3732  CG  LEU 1 243      53.625  54.799  49.420  0.00  0.00           C  
ATOM   3733  CD1 LEU 1 243      55.053  55.186  49.622  0.00  0.00           C  
ATOM   3734  CD2 LEU 1 243      53.321  53.668  50.443  0.00  0.00           C  
ATOM   3735  H   LEU 1 243      50.789  55.973  47.508  0.00  0.00           H  
ATOM   3736  HA  LEU 1 243      50.874  54.668  50.177  0.00  0.00           H  
ATOM   3737  HB2 LEU 1 243      52.725  56.767  48.967  0.00  0.00           H  
ATOM   3738  HB3 LEU 1 243      52.585  56.337  50.622  0.00  0.00           H  
ATOM   3739  HG  LEU 1 243      53.473  54.403  48.417  0.00  0.00           H  
ATOM   3740 HD11 LEU 1 243      55.243  56.089  49.041  0.00  0.00           H  
ATOM   3741 HD12 LEU 1 243      55.242  55.471  50.657  0.00  0.00           H  
ATOM   3742 HD13 LEU 1 243      55.738  54.444  49.211  0.00  0.00           H  
ATOM   3743 HD21 LEU 1 243      54.096  52.959  50.733  0.00  0.00           H  
ATOM   3744 HD22 LEU 1 243      52.882  54.052  51.364  0.00  0.00           H  
ATOM   3745 HD23 LEU 1 243      52.578  53.018  49.982  0.00  0.00           H  
ATOM   3746  N   PRO 1 244      49.875  56.815  51.303  0.00  0.00           N  
ATOM   3747  CA  PRO 1 244      49.193  58.038  51.803  0.00  0.00           C  
ATOM   3748  C   PRO 1 244      49.928  59.299  51.336  0.00  0.00           C  
ATOM   3749  O   PRO 1 244      51.158  59.298  51.281  0.00  0.00           O  
ATOM   3750  CB  PRO 1 244      49.136  57.817  53.355  0.00  0.00           C  
ATOM   3751  CG  PRO 1 244      49.207  56.334  53.567  0.00  0.00           C  
ATOM   3752  CD  PRO 1 244      49.999  55.853  52.409  0.00  0.00           C  
ATOM   3753  HA  PRO 1 244      48.167  58.042  51.435  0.00  0.00           H  
ATOM   3754  HB2 PRO 1 244      50.088  58.136  53.778  0.00  0.00           H  
ATOM   3755  HB3 PRO 1 244      48.239  58.216  53.828  0.00  0.00           H  
ATOM   3756  HG2 PRO 1 244      49.655  56.104  54.534  0.00  0.00           H  
ATOM   3757  HG3 PRO 1 244      48.189  55.945  53.562  0.00  0.00           H  
ATOM   3758  HD2 PRO 1 244      49.505  54.930  52.104  0.00  0.00           H  
ATOM   3759  HD3 PRO 1 244      51.037  55.607  52.632  0.00  0.00           H  
ATOM   3760  N   LYS 1 245      49.210  60.417  51.194  0.00  0.00           N  
ATOM   3761  CA  LYS 1 245      49.817  61.622  50.744  0.00  0.00           C  
ATOM   3762  C   LYS 1 245      50.912  62.278  51.631  0.00  0.00           C  
ATOM   3763  O   LYS 1 245      51.818  62.856  51.053  0.00  0.00           O  
ATOM   3764  CB  LYS 1 245      48.577  62.717  50.678  0.00  0.00           C  
ATOM   3765  CG  LYS 1 245      47.472  62.245  49.691  0.00  0.00           C  
ATOM   3766  CD  LYS 1 245      46.276  63.243  49.591  0.00  0.00           C  
ATOM   3767  CE  LYS 1 245      45.323  63.048  48.509  0.00  0.00           C  
ATOM   3768  NZ  LYS 1 245      44.538  61.779  48.631  0.00  0.00           N  
ATOM   3769  H   LYS 1 245      48.211  60.437  51.341  0.00  0.00           H  
ATOM   3770  HA  LYS 1 245      50.157  61.477  49.718  0.00  0.00           H  
ATOM   3771  HB2 LYS 1 245      48.139  62.798  51.673  0.00  0.00           H  
ATOM   3772  HB3 LYS 1 245      49.073  63.641  50.382  0.00  0.00           H  
ATOM   3773  HG2 LYS 1 245      47.873  62.118  48.686  0.00  0.00           H  
ATOM   3774  HG3 LYS 1 245      47.087  61.276  50.008  0.00  0.00           H  
ATOM   3775  HD2 LYS 1 245      45.830  63.158  50.582  0.00  0.00           H  
ATOM   3776  HD3 LYS 1 245      46.657  64.262  49.659  0.00  0.00           H  
ATOM   3777  HE2 LYS 1 245      44.604  63.866  48.461  0.00  0.00           H  
ATOM   3778  HE3 LYS 1 245      45.893  63.060  47.580  0.00  0.00           H  
ATOM   3779  HZ1 LYS 1 245      45.021  60.897  48.536  0.00  0.00           H  
ATOM   3780  HZ2 LYS 1 245      44.081  61.711  49.529  0.00  0.00           H  
ATOM   3781  HZ3 LYS 1 245      43.773  61.786  47.971  0.00  0.00           H  
ATOM   3782  N   LYS 1 246      50.806  62.013  52.903  0.00  0.00           N  
ATOM   3783  CA  LYS 1 246      51.867  62.304  53.881  0.00  0.00           C  
ATOM   3784  C   LYS 1 246      53.180  61.540  53.572  0.00  0.00           C  
ATOM   3785  O   LYS 1 246      54.327  62.035  53.501  0.00  0.00           O  
ATOM   3786  CB  LYS 1 246      51.329  61.905  55.283  0.00  0.00           C  
ATOM   3787  CG  LYS 1 246      52.281  61.973  56.414  0.00  0.00           C  
ATOM   3788  CD  LYS 1 246      51.549  61.432  57.678  0.00  0.00           C  
ATOM   3789  CE  LYS 1 246      50.853  62.632  58.411  0.00  0.00           C  
ATOM   3790  NZ  LYS 1 246      50.116  62.123  59.597  0.00  0.00           N  
ATOM   3791  H   LYS 1 246      49.990  61.484  53.175  0.00  0.00           H  
ATOM   3792  HA  LYS 1 246      52.135  63.341  54.084  0.00  0.00           H  
ATOM   3793  HB2 LYS 1 246      50.547  62.598  55.593  0.00  0.00           H  
ATOM   3794  HB3 LYS 1 246      50.768  60.971  55.302  0.00  0.00           H  
ATOM   3795  HG2 LYS 1 246      53.090  61.293  56.149  0.00  0.00           H  
ATOM   3796  HG3 LYS 1 246      52.786  62.901  56.686  0.00  0.00           H  
ATOM   3797  HD2 LYS 1 246      50.910  60.569  57.490  0.00  0.00           H  
ATOM   3798  HD3 LYS 1 246      52.290  61.134  58.419  0.00  0.00           H  
ATOM   3799  HE2 LYS 1 246      51.517  63.471  58.624  0.00  0.00           H  
ATOM   3800  HE3 LYS 1 246      50.143  63.070  57.709  0.00  0.00           H  
ATOM   3801  HZ1 LYS 1 246      49.156  62.436  59.549  0.00  0.00           H  
ATOM   3802  HZ2 LYS 1 246      50.209  61.119  59.653  0.00  0.00           H  
ATOM   3803  HZ3 LYS 1 246      50.510  62.614  60.387  0.00  0.00           H  
ATOM   3804  N   VAL 1 247      53.040  60.258  53.518  0.00  0.00           N  
ATOM   3805  CA  VAL 1 247      54.024  59.185  53.435  0.00  0.00           C  
ATOM   3806  C   VAL 1 247      54.739  59.339  52.077  0.00  0.00           C  
ATOM   3807  O   VAL 1 247      55.964  59.270  52.027  0.00  0.00           O  
ATOM   3808  CB  VAL 1 247      53.410  57.814  53.661  0.00  0.00           C  
ATOM   3809  CG1 VAL 1 247      54.340  56.619  53.489  0.00  0.00           C  
ATOM   3810  CG2 VAL 1 247      52.852  57.651  55.070  0.00  0.00           C  
ATOM   3811  H   VAL 1 247      52.072  59.971  53.488  0.00  0.00           H  
ATOM   3812  HA  VAL 1 247      54.709  59.369  54.263  0.00  0.00           H  
ATOM   3813  HB  VAL 1 247      52.621  57.731  52.913  0.00  0.00           H  
ATOM   3814 HG11 VAL 1 247      54.854  56.620  52.528  0.00  0.00           H  
ATOM   3815 HG12 VAL 1 247      55.216  56.737  54.126  0.00  0.00           H  
ATOM   3816 HG13 VAL 1 247      53.753  55.716  53.660  0.00  0.00           H  
ATOM   3817 HG21 VAL 1 247      53.710  57.696  55.741  0.00  0.00           H  
ATOM   3818 HG22 VAL 1 247      52.096  58.413  55.256  0.00  0.00           H  
ATOM   3819 HG23 VAL 1 247      52.355  56.696  55.242  0.00  0.00           H  
ATOM   3820  N   PHE 1 248      54.023  59.591  50.991  0.00  0.00           N  
ATOM   3821  CA  PHE 1 248      54.643  59.879  49.718  0.00  0.00           C  
ATOM   3822  C   PHE 1 248      55.685  61.006  49.714  0.00  0.00           C  
ATOM   3823  O   PHE 1 248      56.666  60.909  48.998  0.00  0.00           O  
ATOM   3824  CB  PHE 1 248      53.485  60.216  48.784  0.00  0.00           C  
ATOM   3825  CG  PHE 1 248      53.836  60.602  47.320  0.00  0.00           C  
ATOM   3826  CD1 PHE 1 248      54.084  59.504  46.354  0.00  0.00           C  
ATOM   3827  CD2 PHE 1 248      53.996  61.956  46.912  0.00  0.00           C  
ATOM   3828  CE1 PHE 1 248      54.603  59.799  45.126  0.00  0.00           C  
ATOM   3829  CE2 PHE 1 248      54.465  62.267  45.652  0.00  0.00           C  
ATOM   3830  CZ  PHE 1 248      54.696  61.153  44.767  0.00  0.00           C  
ATOM   3831  H   PHE 1 248      53.017  59.668  51.034  0.00  0.00           H  
ATOM   3832  HA  PHE 1 248      55.097  58.970  49.321  0.00  0.00           H  
ATOM   3833  HB2 PHE 1 248      52.729  59.432  48.832  0.00  0.00           H  
ATOM   3834  HB3 PHE 1 248      52.933  61.034  49.247  0.00  0.00           H  
ATOM   3835  HD1 PHE 1 248      53.841  58.491  46.639  0.00  0.00           H  
ATOM   3836  HD2 PHE 1 248      53.797  62.769  47.594  0.00  0.00           H  
ATOM   3837  HE1 PHE 1 248      54.882  59.007  44.447  0.00  0.00           H  
ATOM   3838  HE2 PHE 1 248      54.496  63.306  45.361  0.00  0.00           H  
ATOM   3839  HZ  PHE 1 248      54.909  61.377  43.732  0.00  0.00           H  
ATOM   3840  N   GLU 1 249      55.541  62.087  50.630  0.00  0.00           N  
ATOM   3841  CA  GLU 1 249      56.389  63.269  50.541  0.00  0.00           C  
ATOM   3842  C   GLU 1 249      57.825  62.896  51.097  0.00  0.00           C  
ATOM   3843  O   GLU 1 249      58.799  63.354  50.532  0.00  0.00           O  
ATOM   3844  CB  GLU 1 249      55.857  64.304  51.476  0.00  0.00           C  
ATOM   3845  CG  GLU 1 249      54.476  64.860  50.939  0.00  0.00           C  
ATOM   3846  CD  GLU 1 249      54.577  65.881  49.803  0.00  0.00           C  
ATOM   3847  OE1 GLU 1 249      55.641  66.003  49.139  0.00  0.00           O  
ATOM   3848  OE2 GLU 1 249      53.534  66.434  49.531  0.00  0.00           O  
ATOM   3849  H   GLU 1 249      54.840  62.088  51.357  0.00  0.00           H  
ATOM   3850  HA  GLU 1 249      56.487  63.543  49.491  0.00  0.00           H  
ATOM   3851  HB2 GLU 1 249      55.682  63.852  52.452  0.00  0.00           H  
ATOM   3852  HB3 GLU 1 249      56.456  65.213  51.532  0.00  0.00           H  
ATOM   3853  HG2 GLU 1 249      53.943  63.936  50.713  0.00  0.00           H  
ATOM   3854  HG3 GLU 1 249      54.085  65.468  51.756  0.00  0.00           H  
ATOM   3855  N   ALA 1 250      57.974  62.072  52.153  0.00  0.00           N  
ATOM   3856  CA  ALA 1 250      59.267  61.648  52.857  0.00  0.00           C  
ATOM   3857  C   ALA 1 250      60.043  60.661  51.914  0.00  0.00           C  
ATOM   3858  O   ALA 1 250      61.254  60.510  51.893  0.00  0.00           O  
ATOM   3859  CB  ALA 1 250      59.016  61.113  54.277  0.00  0.00           C  
ATOM   3860  H   ALA 1 250      57.144  61.711  52.602  0.00  0.00           H  
ATOM   3861  HA  ALA 1 250      59.872  62.547  52.977  0.00  0.00           H  
ATOM   3862  HB1 ALA 1 250      58.225  60.363  54.277  0.00  0.00           H  
ATOM   3863  HB2 ALA 1 250      59.877  60.484  54.501  0.00  0.00           H  
ATOM   3864  HB3 ALA 1 250      58.892  61.956  54.956  0.00  0.00           H  
ATOM   3865  N   ALA 1 251      59.178  59.837  51.203  0.00  0.00           N  
ATOM   3866  CA  ALA 1 251      59.637  58.881  50.232  0.00  0.00           C  
ATOM   3867  C   ALA 1 251      60.251  59.397  48.958  0.00  0.00           C  
ATOM   3868  O   ALA 1 251      61.415  59.105  48.691  0.00  0.00           O  
ATOM   3869  CB  ALA 1 251      58.486  57.929  49.928  0.00  0.00           C  
ATOM   3870  H   ALA 1 251      58.194  60.062  51.247  0.00  0.00           H  
ATOM   3871  HA  ALA 1 251      60.447  58.339  50.721  0.00  0.00           H  
ATOM   3872  HB1 ALA 1 251      58.797  56.994  49.462  0.00  0.00           H  
ATOM   3873  HB2 ALA 1 251      57.930  57.612  50.810  0.00  0.00           H  
ATOM   3874  HB3 ALA 1 251      57.802  58.427  49.240  0.00  0.00           H  
ATOM   3875  N   VAL 1 252      59.558  60.300  48.264  0.00  0.00           N  
ATOM   3876  CA  VAL 1 252      60.084  61.156  47.201  0.00  0.00           C  
ATOM   3877  C   VAL 1 252      61.324  61.973  47.622  0.00  0.00           C  
ATOM   3878  O   VAL 1 252      62.325  61.931  46.978  0.00  0.00           O  
ATOM   3879  CB  VAL 1 252      58.921  61.920  46.562  0.00  0.00           C  
ATOM   3880  CG1 VAL 1 252      59.472  62.777  45.533  0.00  0.00           C  
ATOM   3881  CG2 VAL 1 252      57.948  60.935  45.903  0.00  0.00           C  
ATOM   3882  H   VAL 1 252      58.615  60.410  48.609  0.00  0.00           H  
ATOM   3883  HA  VAL 1 252      60.391  60.476  46.407  0.00  0.00           H  
ATOM   3884  HB  VAL 1 252      58.355  62.469  47.315  0.00  0.00           H  
ATOM   3885 HG11 VAL 1 252      59.750  63.781  45.852  0.00  0.00           H  
ATOM   3886 HG12 VAL 1 252      60.332  62.339  45.025  0.00  0.00           H  
ATOM   3887 HG13 VAL 1 252      58.694  63.021  44.811  0.00  0.00           H  
ATOM   3888 HG21 VAL 1 252      58.265  60.420  44.996  0.00  0.00           H  
ATOM   3889 HG22 VAL 1 252      57.409  60.318  46.622  0.00  0.00           H  
ATOM   3890 HG23 VAL 1 252      57.183  61.533  45.408  0.00  0.00           H  
ATOM   3891  N   LYS 1 253      61.241  62.619  48.803  0.00  0.00           N  
ATOM   3892  CA  LYS 1 253      62.440  63.289  49.441  0.00  0.00           C  
ATOM   3893  C   LYS 1 253      63.707  62.419  49.571  0.00  0.00           C  
ATOM   3894  O   LYS 1 253      64.778  62.751  49.127  0.00  0.00           O  
ATOM   3895  CB  LYS 1 253      62.097  63.817  50.785  0.00  0.00           C  
ATOM   3896  CG  LYS 1 253      63.143  64.821  51.415  0.00  0.00           C  
ATOM   3897  CD  LYS 1 253      62.840  65.235  52.872  0.00  0.00           C  
ATOM   3898  CE  LYS 1 253      64.134  65.790  53.466  0.00  0.00           C  
ATOM   3899  NZ  LYS 1 253      64.254  65.604  54.895  0.00  0.00           N  
ATOM   3900  H   LYS 1 253      60.395  62.508  49.342  0.00  0.00           H  
ATOM   3901  HA  LYS 1 253      62.731  64.057  48.724  0.00  0.00           H  
ATOM   3902  HB2 LYS 1 253      61.245  64.448  50.529  0.00  0.00           H  
ATOM   3903  HB3 LYS 1 253      61.821  62.977  51.422  0.00  0.00           H  
ATOM   3904  HG2 LYS 1 253      64.108  64.317  51.463  0.00  0.00           H  
ATOM   3905  HG3 LYS 1 253      63.281  65.761  50.879  0.00  0.00           H  
ATOM   3906  HD2 LYS 1 253      62.045  65.981  52.866  0.00  0.00           H  
ATOM   3907  HD3 LYS 1 253      62.541  64.392  53.495  0.00  0.00           H  
ATOM   3908  HE2 LYS 1 253      65.010  65.407  52.943  0.00  0.00           H  
ATOM   3909  HE3 LYS 1 253      64.133  66.862  53.273  0.00  0.00           H  
ATOM   3910  HZ1 LYS 1 253      65.126  66.003  55.215  0.00  0.00           H  
ATOM   3911  HZ2 LYS 1 253      63.529  66.003  55.474  0.00  0.00           H  
ATOM   3912  HZ3 LYS 1 253      64.387  64.622  55.090  0.00  0.00           H  
ATOM   3913  N   SER 1 254      63.560  61.347  50.271  0.00  0.00           N  
ATOM   3914  CA  SER 1 254      64.675  60.408  50.505  0.00  0.00           C  
ATOM   3915  C   SER 1 254      65.247  59.688  49.235  0.00  0.00           C  
ATOM   3916  O   SER 1 254      66.428  59.528  49.066  0.00  0.00           O  
ATOM   3917  CB  SER 1 254      64.240  59.432  51.590  0.00  0.00           C  
ATOM   3918  OG  SER 1 254      65.091  58.260  51.645  0.00  0.00           O  
ATOM   3919  H   SER 1 254      62.625  61.209  50.629  0.00  0.00           H  
ATOM   3920  HA  SER 1 254      65.507  60.925  50.983  0.00  0.00           H  
ATOM   3921  HB2 SER 1 254      64.295  59.935  52.556  0.00  0.00           H  
ATOM   3922  HB3 SER 1 254      63.269  59.027  51.306  0.00  0.00           H  
ATOM   3923  HG  SER 1 254      65.871  58.572  52.110  0.00  0.00           H  
ATOM   3924  N   ILE 1 255      64.341  59.409  48.269  0.00  0.00           N  
ATOM   3925  CA  ILE 1 255      64.660  58.894  46.908  0.00  0.00           C  
ATOM   3926  C   ILE 1 255      65.421  60.038  46.133  0.00  0.00           C  
ATOM   3927  O   ILE 1 255      66.477  59.798  45.509  0.00  0.00           O  
ATOM   3928  CB  ILE 1 255      63.521  58.236  46.112  0.00  0.00           C  
ATOM   3929  CG1 ILE 1 255      62.992  56.948  46.789  0.00  0.00           C  
ATOM   3930  CG2 ILE 1 255      63.962  57.777  44.683  0.00  0.00           C  
ATOM   3931  CD1 ILE 1 255      61.595  56.423  46.347  0.00  0.00           C  
ATOM   3932  H   ILE 1 255      63.370  59.562  48.502  0.00  0.00           H  
ATOM   3933  HA  ILE 1 255      65.473  58.175  47.008  0.00  0.00           H  
ATOM   3934  HB  ILE 1 255      62.775  59.025  46.016  0.00  0.00           H  
ATOM   3935 HG12 ILE 1 255      63.673  56.097  46.788  0.00  0.00           H  
ATOM   3936 HG13 ILE 1 255      62.915  57.266  47.829  0.00  0.00           H  
ATOM   3937 HG21 ILE 1 255      63.190  57.242  44.130  0.00  0.00           H  
ATOM   3938 HG22 ILE 1 255      64.308  58.658  44.143  0.00  0.00           H  
ATOM   3939 HG23 ILE 1 255      64.762  57.050  44.827  0.00  0.00           H  
ATOM   3940 HD11 ILE 1 255      61.494  56.045  45.330  0.00  0.00           H  
ATOM   3941 HD12 ILE 1 255      61.210  55.653  47.017  0.00  0.00           H  
ATOM   3942 HD13 ILE 1 255      60.880  57.236  46.474  0.00  0.00           H  
ATOM   3943  N   LYS 1 256      64.931  61.301  46.092  0.00  0.00           N  
ATOM   3944  CA  LYS 1 256      65.563  62.511  45.577  0.00  0.00           C  
ATOM   3945  C   LYS 1 256      66.990  62.826  46.161  0.00  0.00           C  
ATOM   3946  O   LYS 1 256      67.893  63.188  45.377  0.00  0.00           O  
ATOM   3947  CB  LYS 1 256      64.666  63.733  45.744  0.00  0.00           C  
ATOM   3948  CG  LYS 1 256      63.514  63.693  44.654  0.00  0.00           C  
ATOM   3949  CD  LYS 1 256      62.459  64.681  44.912  0.00  0.00           C  
ATOM   3950  CE  LYS 1 256      62.931  66.032  44.386  0.00  0.00           C  
ATOM   3951  NZ  LYS 1 256      61.834  67.034  44.394  0.00  0.00           N  
ATOM   3952  H   LYS 1 256      64.064  61.500  46.571  0.00  0.00           H  
ATOM   3953  HA  LYS 1 256      65.850  62.436  44.528  0.00  0.00           H  
ATOM   3954  HB2 LYS 1 256      64.258  63.748  46.754  0.00  0.00           H  
ATOM   3955  HB3 LYS 1 256      65.139  64.711  45.652  0.00  0.00           H  
ATOM   3956  HG2 LYS 1 256      64.079  63.771  43.724  0.00  0.00           H  
ATOM   3957  HG3 LYS 1 256      63.132  62.672  44.642  0.00  0.00           H  
ATOM   3958  HD2 LYS 1 256      61.671  64.346  44.238  0.00  0.00           H  
ATOM   3959  HD3 LYS 1 256      62.206  64.886  45.952  0.00  0.00           H  
ATOM   3960  HE2 LYS 1 256      63.757  66.475  44.943  0.00  0.00           H  
ATOM   3961  HE3 LYS 1 256      63.280  66.027  43.353  0.00  0.00           H  
ATOM   3962  HZ1 LYS 1 256      61.220  66.854  43.612  0.00  0.00           H  
ATOM   3963  HZ2 LYS 1 256      61.452  67.065  45.328  0.00  0.00           H  
ATOM   3964  HZ3 LYS 1 256      62.236  67.928  44.150  0.00  0.00           H  
ATOM   3965  N   ALA 1 257      67.236  62.706  47.438  0.00  0.00           N  
ATOM   3966  CA  ALA 1 257      68.597  62.811  48.076  0.00  0.00           C  
ATOM   3967  C   ALA 1 257      69.508  61.784  47.482  0.00  0.00           C  
ATOM   3968  O   ALA 1 257      70.658  62.020  47.170  0.00  0.00           O  
ATOM   3969  CB  ALA 1 257      68.398  62.842  49.533  0.00  0.00           C  
ATOM   3970  H   ALA 1 257      66.463  62.571  48.073  0.00  0.00           H  
ATOM   3971  HA  ALA 1 257      69.055  63.733  47.716  0.00  0.00           H  
ATOM   3972  HB1 ALA 1 257      67.820  63.702  49.871  0.00  0.00           H  
ATOM   3973  HB2 ALA 1 257      67.935  61.973  49.999  0.00  0.00           H  
ATOM   3974  HB3 ALA 1 257      69.408  62.984  49.918  0.00  0.00           H  
ATOM   3975  N   ALA 1 258      69.072  60.527  47.397  0.00  0.00           N  
ATOM   3976  CA  ALA 1 258      69.796  59.323  47.078  0.00  0.00           C  
ATOM   3977  C   ALA 1 258      70.256  59.229  45.618  0.00  0.00           C  
ATOM   3978  O   ALA 1 258      71.318  58.664  45.337  0.00  0.00           O  
ATOM   3979  CB  ALA 1 258      68.887  58.084  47.505  0.00  0.00           C  
ATOM   3980  H   ALA 1 258      68.174  60.365  47.830  0.00  0.00           H  
ATOM   3981  HA  ALA 1 258      70.693  59.271  47.695  0.00  0.00           H  
ATOM   3982  HB1 ALA 1 258      69.328  57.193  47.057  0.00  0.00           H  
ATOM   3983  HB2 ALA 1 258      68.878  58.088  48.595  0.00  0.00           H  
ATOM   3984  HB3 ALA 1 258      67.876  58.228  47.125  0.00  0.00           H  
ATOM   3985  N   SER 1 259      69.405  59.739  44.750  0.00  0.00           N  
ATOM   3986  CA  SER 1 259      69.602  59.826  43.304  0.00  0.00           C  
ATOM   3987  C   SER 1 259      70.151  61.100  42.784  0.00  0.00           C  
ATOM   3988  O   SER 1 259      70.229  61.391  41.552  0.00  0.00           O  
ATOM   3989  CB  SER 1 259      68.315  59.514  42.634  0.00  0.00           C  
ATOM   3990  OG  SER 1 259      67.218  60.371  43.017  0.00  0.00           O  
ATOM   3991  H   SER 1 259      68.567  60.144  45.142  0.00  0.00           H  
ATOM   3992  HA  SER 1 259      70.368  59.098  43.036  0.00  0.00           H  
ATOM   3993  HB2 SER 1 259      68.446  59.545  41.552  0.00  0.00           H  
ATOM   3994  HB3 SER 1 259      67.845  58.570  42.911  0.00  0.00           H  
ATOM   3995  HG  SER 1 259      67.032  60.166  43.936  0.00  0.00           H  
ATOM   3996  N   SER 1 260      70.629  61.967  43.623  0.00  0.00           N  
ATOM   3997  CA  SER 1 260      70.967  63.360  43.282  0.00  0.00           C  
ATOM   3998  C   SER 1 260      72.265  63.557  42.458  0.00  0.00           C  
ATOM   3999  O   SER 1 260      72.831  64.676  42.356  0.00  0.00           O  
ATOM   4000  CB  SER 1 260      71.070  64.061  44.660  0.00  0.00           C  
ATOM   4001  OG  SER 1 260      72.178  63.519  45.423  0.00  0.00           O  
ATOM   4002  H   SER 1 260      70.506  61.848  44.618  0.00  0.00           H  
ATOM   4003  HA  SER 1 260      70.162  63.798  42.692  0.00  0.00           H  
ATOM   4004  HB2 SER 1 260      71.126  65.140  44.521  0.00  0.00           H  
ATOM   4005  HB3 SER 1 260      70.157  64.149  45.248  0.00  0.00           H  
ATOM   4006  HG  SER 1 260      71.919  63.414  46.341  0.00  0.00           H  
ATOM   4007  N   THR 1 261      72.842  62.435  41.884  0.00  0.00           N  
ATOM   4008  CA  THR 1 261      73.760  62.525  40.748  0.00  0.00           C  
ATOM   4009  C   THR 1 261      73.139  63.478  39.701  0.00  0.00           C  
ATOM   4010  O   THR 1 261      73.803  64.323  39.091  0.00  0.00           O  
ATOM   4011  CB  THR 1 261      73.869  61.109  40.135  0.00  0.00           C  
ATOM   4012  OG1 THR 1 261      74.558  60.309  41.054  0.00  0.00           O  
ATOM   4013  CG2 THR 1 261      74.843  61.011  38.946  0.00  0.00           C  
ATOM   4014  H   THR 1 261      72.449  61.550  42.168  0.00  0.00           H  
ATOM   4015  HA  THR 1 261      74.703  62.944  41.098  0.00  0.00           H  
ATOM   4016  HB  THR 1 261      72.868  60.747  39.900  0.00  0.00           H  
ATOM   4017  HG1 THR 1 261      73.912  60.036  41.710  0.00  0.00           H  
ATOM   4018 HG21 THR 1 261      75.851  61.388  39.117  0.00  0.00           H  
ATOM   4019 HG22 THR 1 261      74.929  59.981  38.599  0.00  0.00           H  
ATOM   4020 HG23 THR 1 261      74.585  61.561  38.041  0.00  0.00           H  
ATOM   4021  N   GLU 1 262      71.805  63.457  39.528  0.00  0.00           N  
ATOM   4022  CA  GLU 1 262      70.970  64.230  38.611  0.00  0.00           C  
ATOM   4023  C   GLU 1 262      69.651  64.814  39.198  0.00  0.00           C  
ATOM   4024  O   GLU 1 262      69.261  64.462  40.266  0.00  0.00           O  
ATOM   4025  CB  GLU 1 262      70.598  63.550  37.275  0.00  0.00           C  
ATOM   4026  CG  GLU 1 262      71.753  63.044  36.426  0.00  0.00           C  
ATOM   4027  CD  GLU 1 262      72.338  64.210  35.586  0.00  0.00           C  
ATOM   4028  OE1 GLU 1 262      73.130  63.975  34.631  0.00  0.00           O  
ATOM   4029  OE2 GLU 1 262      72.038  65.399  35.827  0.00  0.00           O  
ATOM   4030  H   GLU 1 262      71.292  62.786  40.082  0.00  0.00           H  
ATOM   4031  HA  GLU 1 262      71.568  65.126  38.443  0.00  0.00           H  
ATOM   4032  HB2 GLU 1 262      69.913  62.728  37.481  0.00  0.00           H  
ATOM   4033  HB3 GLU 1 262      70.006  64.233  36.666  0.00  0.00           H  
ATOM   4034  HG2 GLU 1 262      72.508  62.599  37.074  0.00  0.00           H  
ATOM   4035  HG3 GLU 1 262      71.404  62.278  35.734  0.00  0.00           H  
ATOM   4036  N   LYS 1 263      68.935  65.733  38.470  0.00  0.00           N  
ATOM   4037  CA  LYS 1 263      67.710  66.383  38.906  0.00  0.00           C  
ATOM   4038  C   LYS 1 263      66.555  66.191  37.937  0.00  0.00           C  
ATOM   4039  O   LYS 1 263      66.523  66.805  36.867  0.00  0.00           O  
ATOM   4040  CB  LYS 1 263      68.051  67.920  39.107  0.00  0.00           C  
ATOM   4041  CG  LYS 1 263      66.883  68.856  39.518  0.00  0.00           C  
ATOM   4042  CD  LYS 1 263      66.385  68.683  40.960  0.00  0.00           C  
ATOM   4043  CE  LYS 1 263      65.584  69.818  41.518  0.00  0.00           C  
ATOM   4044  NZ  LYS 1 263      64.252  69.865  40.875  0.00  0.00           N  
ATOM   4045  H   LYS 1 263      69.371  66.022  37.606  0.00  0.00           H  
ATOM   4046  HA  LYS 1 263      67.417  65.996  39.882  0.00  0.00           H  
ATOM   4047  HB2 LYS 1 263      68.996  68.096  39.621  0.00  0.00           H  
ATOM   4048  HB3 LYS 1 263      68.325  68.283  38.116  0.00  0.00           H  
ATOM   4049  HG2 LYS 1 263      67.190  69.886  39.339  0.00  0.00           H  
ATOM   4050  HG3 LYS 1 263      66.032  68.809  38.839  0.00  0.00           H  
ATOM   4051  HD2 LYS 1 263      65.812  67.760  41.051  0.00  0.00           H  
ATOM   4052  HD3 LYS 1 263      67.260  68.601  41.605  0.00  0.00           H  
ATOM   4053  HE2 LYS 1 263      65.537  69.689  42.599  0.00  0.00           H  
ATOM   4054  HE3 LYS 1 263      66.146  70.720  41.275  0.00  0.00           H  
ATOM   4055  HZ1 LYS 1 263      64.385  70.135  39.911  0.00  0.00           H  
ATOM   4056  HZ2 LYS 1 263      63.776  69.008  41.118  0.00  0.00           H  
ATOM   4057  HZ3 LYS 1 263      63.706  70.613  41.279  0.00  0.00           H  
ATOM   4058  N   PHE 1 264      65.554  65.453  38.394  0.00  0.00           N  
ATOM   4059  CA  PHE 1 264      64.358  65.103  37.540  0.00  0.00           C  
ATOM   4060  C   PHE 1 264      63.152  66.034  37.775  0.00  0.00           C  
ATOM   4061  O   PHE 1 264      62.915  66.319  38.957  0.00  0.00           O  
ATOM   4062  CB  PHE 1 264      64.008  63.607  37.707  0.00  0.00           C  
ATOM   4063  CG  PHE 1 264      65.221  62.737  37.560  0.00  0.00           C  
ATOM   4064  CD1 PHE 1 264      65.709  62.449  36.227  0.00  0.00           C  
ATOM   4065  CD2 PHE 1 264      65.869  62.203  38.688  0.00  0.00           C  
ATOM   4066  CE1 PHE 1 264      66.852  61.790  36.021  0.00  0.00           C  
ATOM   4067  CE2 PHE 1 264      67.082  61.547  38.402  0.00  0.00           C  
ATOM   4068  CZ  PHE 1 264      67.593  61.327  37.133  0.00  0.00           C  
ATOM   4069  H   PHE 1 264      65.593  65.185  39.367  0.00  0.00           H  
ATOM   4070  HA  PHE 1 264      64.712  65.203  36.515  0.00  0.00           H  
ATOM   4071  HB2 PHE 1 264      63.702  63.503  38.748  0.00  0.00           H  
ATOM   4072  HB3 PHE 1 264      63.240  63.291  37.000  0.00  0.00           H  
ATOM   4073  HD1 PHE 1 264      65.142  62.825  35.389  0.00  0.00           H  
ATOM   4074  HD2 PHE 1 264      65.462  62.312  39.682  0.00  0.00           H  
ATOM   4075  HE1 PHE 1 264      67.196  61.697  35.002  0.00  0.00           H  
ATOM   4076  HE2 PHE 1 264      67.729  61.231  39.207  0.00  0.00           H  
ATOM   4077  HZ  PHE 1 264      68.541  60.830  36.991  0.00  0.00           H  
ATOM   4078  N   PRO 1 265      62.406  66.483  36.716  0.00  0.00           N  
ATOM   4079  CA  PRO 1 265      61.305  67.461  36.805  0.00  0.00           C  
ATOM   4080  C   PRO 1 265      60.188  67.073  37.736  0.00  0.00           C  
ATOM   4081  O   PRO 1 265      59.960  65.873  37.900  0.00  0.00           O  
ATOM   4082  CB  PRO 1 265      60.876  67.748  35.350  0.00  0.00           C  
ATOM   4083  CG  PRO 1 265      61.360  66.535  34.569  0.00  0.00           C  
ATOM   4084  CD  PRO 1 265      62.492  65.913  35.372  0.00  0.00           C  
ATOM   4085  HA  PRO 1 265      61.797  68.362  37.171  0.00  0.00           H  
ATOM   4086  HB2 PRO 1 265      59.806  67.908  35.214  0.00  0.00           H  
ATOM   4087  HB3 PRO 1 265      61.464  68.551  34.905  0.00  0.00           H  
ATOM   4088  HG2 PRO 1 265      60.497  65.881  34.449  0.00  0.00           H  
ATOM   4089  HG3 PRO 1 265      61.717  66.897  33.604  0.00  0.00           H  
ATOM   4090  HD2 PRO 1 265      62.451  64.828  35.474  0.00  0.00           H  
ATOM   4091  HD3 PRO 1 265      63.453  66.173  34.930  0.00  0.00           H  
ATOM   4092  N   ASP 1 266      59.495  68.099  38.374  0.00  0.00           N  
ATOM   4093  CA  ASP 1 266      58.503  67.770  39.346  0.00  0.00           C  
ATOM   4094  C   ASP 1 266      57.410  66.859  38.712  0.00  0.00           C  
ATOM   4095  O   ASP 1 266      56.826  66.023  39.419  0.00  0.00           O  
ATOM   4096  CB  ASP 1 266      57.900  69.037  39.903  0.00  0.00           C  
ATOM   4097  CG  ASP 1 266      58.869  70.018  40.531  0.00  0.00           C  
ATOM   4098  OD1 ASP 1 266      59.980  69.553  40.913  0.00  0.00           O  
ATOM   4099  OD2 ASP 1 266      58.542  71.242  40.598  0.00  0.00           O  
ATOM   4100  H   ASP 1 266      59.511  69.012  37.940  0.00  0.00           H  
ATOM   4101  HA  ASP 1 266      58.819  67.214  40.229  0.00  0.00           H  
ATOM   4102  HB2 ASP 1 266      57.399  69.447  39.026  0.00  0.00           H  
ATOM   4103  HB3 ASP 1 266      57.105  68.747  40.591  0.00  0.00           H  
ATOM   4104  N   GLY 1 267      57.050  67.122  37.475  0.00  0.00           N  
ATOM   4105  CA  GLY 1 267      56.063  66.302  36.716  0.00  0.00           C  
ATOM   4106  C   GLY 1 267      56.371  64.784  36.612  0.00  0.00           C  
ATOM   4107  O   GLY 1 267      55.507  63.883  36.701  0.00  0.00           O  
ATOM   4108  H   GLY 1 267      57.424  67.909  36.963  0.00  0.00           H  
ATOM   4109  HA2 GLY 1 267      55.118  66.274  37.259  0.00  0.00           H  
ATOM   4110  HA3 GLY 1 267      55.838  66.817  35.782  0.00  0.00           H  
ATOM   4111  N   PHE 1 268      57.638  64.425  36.563  0.00  0.00           N  
ATOM   4112  CA  PHE 1 268      58.127  62.987  36.581  0.00  0.00           C  
ATOM   4113  C   PHE 1 268      57.807  62.291  37.895  0.00  0.00           C  
ATOM   4114  O   PHE 1 268      57.147  61.252  37.900  0.00  0.00           O  
ATOM   4115  CB  PHE 1 268      59.646  62.893  36.192  0.00  0.00           C  
ATOM   4116  CG  PHE 1 268      60.266  61.642  36.615  0.00  0.00           C  
ATOM   4117  CD1 PHE 1 268      60.008  60.459  35.876  0.00  0.00           C  
ATOM   4118  CD2 PHE 1 268      61.118  61.570  37.739  0.00  0.00           C  
ATOM   4119  CE1 PHE 1 268      60.517  59.251  36.337  0.00  0.00           C  
ATOM   4120  CE2 PHE 1 268      61.620  60.306  38.243  0.00  0.00           C  
ATOM   4121  CZ  PHE 1 268      61.332  59.144  37.494  0.00  0.00           C  
ATOM   4122  H   PHE 1 268      58.338  65.152  36.517  0.00  0.00           H  
ATOM   4123  HA  PHE 1 268      57.575  62.523  35.764  0.00  0.00           H  
ATOM   4124  HB2 PHE 1 268      59.776  62.828  35.112  0.00  0.00           H  
ATOM   4125  HB3 PHE 1 268      60.200  63.700  36.673  0.00  0.00           H  
ATOM   4126  HD1 PHE 1 268      59.336  60.553  35.036  0.00  0.00           H  
ATOM   4127  HD2 PHE 1 268      61.382  62.437  38.326  0.00  0.00           H  
ATOM   4128  HE1 PHE 1 268      60.341  58.399  35.696  0.00  0.00           H  
ATOM   4129  HE2 PHE 1 268      62.262  60.326  39.111  0.00  0.00           H  
ATOM   4130  HZ  PHE 1 268      61.898  58.253  37.722  0.00  0.00           H  
ATOM   4131  N   TRP 1 269      58.254  62.831  38.989  0.00  0.00           N  
ATOM   4132  CA  TRP 1 269      58.038  62.408  40.338  0.00  0.00           C  
ATOM   4133  C   TRP 1 269      56.555  62.282  40.684  0.00  0.00           C  
ATOM   4134  O   TRP 1 269      56.214  61.518  41.618  0.00  0.00           O  
ATOM   4135  CB  TRP 1 269      58.743  63.376  41.291  0.00  0.00           C  
ATOM   4136  CG  TRP 1 269      60.256  63.328  41.197  0.00  0.00           C  
ATOM   4137  CD1 TRP 1 269      61.040  64.385  41.058  0.00  0.00           C  
ATOM   4138  CD2 TRP 1 269      61.168  62.205  41.535  0.00  0.00           C  
ATOM   4139  NE1 TRP 1 269      62.342  64.026  41.061  0.00  0.00           N  
ATOM   4140  CE2 TRP 1 269      62.442  62.680  41.440  0.00  0.00           C  
ATOM   4141  CE3 TRP 1 269      61.006  60.811  41.787  0.00  0.00           C  
ATOM   4142  CZ2 TRP 1 269      63.586  61.918  41.726  0.00  0.00           C  
ATOM   4143  CZ3 TRP 1 269      62.131  60.011  42.082  0.00  0.00           C  
ATOM   4144  CH2 TRP 1 269      63.427  60.583  42.195  0.00  0.00           C  
ATOM   4145  H   TRP 1 269      58.741  63.715  38.949  0.00  0.00           H  
ATOM   4146  HA  TRP 1 269      58.474  61.417  40.468  0.00  0.00           H  
ATOM   4147  HB2 TRP 1 269      58.365  64.363  41.025  0.00  0.00           H  
ATOM   4148  HB3 TRP 1 269      58.461  63.085  42.303  0.00  0.00           H  
ATOM   4149  HD1 TRP 1 269      60.679  65.294  40.599  0.00  0.00           H  
ATOM   4150  HE1 TRP 1 269      63.155  64.618  40.969  0.00  0.00           H  
ATOM   4151  HE3 TRP 1 269      60.018  60.377  41.779  0.00  0.00           H  
ATOM   4152  HZ2 TRP 1 269      64.567  62.365  41.782  0.00  0.00           H  
ATOM   4153  HZ3 TRP 1 269      61.954  58.977  42.340  0.00  0.00           H  
ATOM   4154  HH2 TRP 1 269      64.286  60.002  42.495  0.00  0.00           H  
ATOM   4155  N   LEU 1 270      55.664  62.872  39.906  0.00  0.00           N  
ATOM   4156  CA  LEU 1 270      54.207  62.764  40.095  0.00  0.00           C  
ATOM   4157  C   LEU 1 270      53.556  61.638  39.318  0.00  0.00           C  
ATOM   4158  O   LEU 1 270      52.320  61.450  39.485  0.00  0.00           O  
ATOM   4159  CB  LEU 1 270      53.462  64.054  39.656  0.00  0.00           C  
ATOM   4160  CG  LEU 1 270      53.704  65.179  40.684  0.00  0.00           C  
ATOM   4161  CD1 LEU 1 270      53.152  66.487  40.111  0.00  0.00           C  
ATOM   4162  CD2 LEU 1 270      53.126  64.975  42.024  0.00  0.00           C  
ATOM   4163  H   LEU 1 270      55.919  63.415  39.093  0.00  0.00           H  
ATOM   4164  HA  LEU 1 270      54.025  62.638  41.162  0.00  0.00           H  
ATOM   4165  HB2 LEU 1 270      53.793  64.381  38.670  0.00  0.00           H  
ATOM   4166  HB3 LEU 1 270      52.397  63.855  39.536  0.00  0.00           H  
ATOM   4167  HG  LEU 1 270      54.767  65.325  40.879  0.00  0.00           H  
ATOM   4168 HD11 LEU 1 270      52.064  66.422  40.112  0.00  0.00           H  
ATOM   4169 HD12 LEU 1 270      53.530  67.285  40.750  0.00  0.00           H  
ATOM   4170 HD13 LEU 1 270      53.433  66.649  39.070  0.00  0.00           H  
ATOM   4171 HD21 LEU 1 270      52.071  64.711  41.958  0.00  0.00           H  
ATOM   4172 HD22 LEU 1 270      53.652  64.245  42.639  0.00  0.00           H  
ATOM   4173 HD23 LEU 1 270      53.131  65.874  42.641  0.00  0.00           H  
ATOM   4174  N   GLY 1 271      54.327  60.764  38.642  0.00  0.00           N  
ATOM   4175  CA  GLY 1 271      53.867  59.838  37.594  0.00  0.00           C  
ATOM   4176  C   GLY 1 271      53.215  60.473  36.386  0.00  0.00           C  
ATOM   4177  O   GLY 1 271      52.684  59.858  35.543  0.00  0.00           O  
ATOM   4178  H   GLY 1 271      55.328  60.870  38.557  0.00  0.00           H  
ATOM   4179  HA2 GLY 1 271      54.728  59.274  37.234  0.00  0.00           H  
ATOM   4180  HA3 GLY 1 271      53.102  59.203  38.041  0.00  0.00           H  
ATOM   4181  N   GLU 1 272      53.319  61.801  36.310  0.00  0.00           N  
ATOM   4182  CA  GLU 1 272      52.643  62.570  35.242  0.00  0.00           C  
ATOM   4183  C   GLU 1 272      53.412  62.757  33.883  0.00  0.00           C  
ATOM   4184  O   GLU 1 272      52.773  63.037  32.960  0.00  0.00           O  
ATOM   4185  CB  GLU 1 272      52.172  63.941  35.759  0.00  0.00           C  
ATOM   4186  CG  GLU 1 272      50.928  64.109  36.563  0.00  0.00           C  
ATOM   4187  CD  GLU 1 272      49.598  63.785  35.795  0.00  0.00           C  
ATOM   4188  OE1 GLU 1 272      49.632  63.795  34.555  0.00  0.00           O  
ATOM   4189  OE2 GLU 1 272      48.534  63.642  36.399  0.00  0.00           O  
ATOM   4190  H   GLU 1 272      53.727  62.394  37.017  0.00  0.00           H  
ATOM   4191  HA  GLU 1 272      51.762  61.977  34.997  0.00  0.00           H  
ATOM   4192  HB2 GLU 1 272      52.827  64.354  36.526  0.00  0.00           H  
ATOM   4193  HB3 GLU 1 272      52.109  64.614  34.903  0.00  0.00           H  
ATOM   4194  HG2 GLU 1 272      50.997  63.279  37.266  0.00  0.00           H  
ATOM   4195  HG3 GLU 1 272      51.011  65.078  37.055  0.00  0.00           H  
ATOM   4196  N   GLN 1 273      54.716  62.572  33.912  0.00  0.00           N  
ATOM   4197  CA  GLN 1 273      55.633  62.776  32.755  0.00  0.00           C  
ATOM   4198  C   GLN 1 273      56.666  61.638  32.761  0.00  0.00           C  
ATOM   4199  O   GLN 1 273      57.013  60.988  33.774  0.00  0.00           O  
ATOM   4200  CB  GLN 1 273      56.252  64.180  32.809  0.00  0.00           C  
ATOM   4201  CG  GLN 1 273      57.322  64.559  31.793  0.00  0.00           C  
ATOM   4202  CD  GLN 1 273      58.062  65.870  32.182  0.00  0.00           C  
ATOM   4203  OE1 GLN 1 273      58.189  66.402  33.284  0.00  0.00           O  
ATOM   4204  NE2 GLN 1 273      58.270  66.742  31.247  0.00  0.00           N  
ATOM   4205  H   GLN 1 273      55.116  62.691  34.831  0.00  0.00           H  
ATOM   4206  HA  GLN 1 273      55.041  62.663  31.847  0.00  0.00           H  
ATOM   4207  HB2 GLN 1 273      55.565  65.026  32.821  0.00  0.00           H  
ATOM   4208  HB3 GLN 1 273      56.777  64.263  33.761  0.00  0.00           H  
ATOM   4209  HG2 GLN 1 273      58.080  63.778  31.748  0.00  0.00           H  
ATOM   4210  HG3 GLN 1 273      56.867  64.681  30.810  0.00  0.00           H  
ATOM   4211 HE21 GLN 1 273      58.362  67.667  31.642  0.00  0.00           H  
ATOM   4212 HE22 GLN 1 273      58.021  66.513  30.296  0.00  0.00           H  
ATOM   4213  N   LEU 1 274      57.262  61.349  31.530  0.00  0.00           N  
ATOM   4214  CA  LEU 1 274      58.268  60.372  31.382  0.00  0.00           C  
ATOM   4215  C   LEU 1 274      59.791  60.805  31.557  0.00  0.00           C  
ATOM   4216  O   LEU 1 274      60.121  61.823  31.032  0.00  0.00           O  
ATOM   4217  CB  LEU 1 274      58.090  59.727  29.989  0.00  0.00           C  
ATOM   4218  CG  LEU 1 274      56.724  59.006  29.772  0.00  0.00           C  
ATOM   4219  CD1 LEU 1 274      56.671  58.493  28.326  0.00  0.00           C  
ATOM   4220  CD2 LEU 1 274      56.638  57.768  30.610  0.00  0.00           C  
ATOM   4221  H   LEU 1 274      57.104  61.976  30.754  0.00  0.00           H  
ATOM   4222  HA  LEU 1 274      58.137  59.613  32.154  0.00  0.00           H  
ATOM   4223  HB2 LEU 1 274      58.271  60.412  29.160  0.00  0.00           H  
ATOM   4224  HB3 LEU 1 274      58.814  58.919  29.886  0.00  0.00           H  
ATOM   4225  HG  LEU 1 274      55.879  59.687  29.872  0.00  0.00           H  
ATOM   4226 HD11 LEU 1 274      57.435  57.727  28.197  0.00  0.00           H  
ATOM   4227 HD12 LEU 1 274      55.779  57.900  28.127  0.00  0.00           H  
ATOM   4228 HD13 LEU 1 274      56.614  59.266  27.559  0.00  0.00           H  
ATOM   4229 HD21 LEU 1 274      57.474  57.076  30.514  0.00  0.00           H  
ATOM   4230 HD22 LEU 1 274      56.435  58.010  31.653  0.00  0.00           H  
ATOM   4231 HD23 LEU 1 274      55.716  57.305  30.260  0.00  0.00           H  
ATOM   4232  N   VAL 1 275      60.574  59.915  32.149  0.00  0.00           N  
ATOM   4233  CA  VAL 1 275      62.089  59.993  31.977  0.00  0.00           C  
ATOM   4234  C   VAL 1 275      62.677  58.943  31.035  0.00  0.00           C  
ATOM   4235  O   VAL 1 275      62.118  57.885  30.915  0.00  0.00           O  
ATOM   4236  CB  VAL 1 275      62.758  59.905  33.365  0.00  0.00           C  
ATOM   4237  CG1 VAL 1 275      62.751  58.584  34.087  0.00  0.00           C  
ATOM   4238  CG2 VAL 1 275      64.236  60.343  33.227  0.00  0.00           C  
ATOM   4239  H   VAL 1 275      60.168  59.043  32.456  0.00  0.00           H  
ATOM   4240  HA  VAL 1 275      62.325  60.982  31.584  0.00  0.00           H  
ATOM   4241  HB  VAL 1 275      62.255  60.645  33.989  0.00  0.00           H  
ATOM   4242 HG11 VAL 1 275      62.941  58.686  35.155  0.00  0.00           H  
ATOM   4243 HG12 VAL 1 275      61.791  58.087  33.946  0.00  0.00           H  
ATOM   4244 HG13 VAL 1 275      63.651  58.004  33.881  0.00  0.00           H  
ATOM   4245 HG21 VAL 1 275      64.614  60.305  34.249  0.00  0.00           H  
ATOM   4246 HG22 VAL 1 275      64.838  59.673  32.613  0.00  0.00           H  
ATOM   4247 HG23 VAL 1 275      64.293  61.342  32.794  0.00  0.00           H  
ATOM   4248  N   CYS 1 276      63.795  59.279  30.267  0.00  0.00           N  
ATOM   4249  CA  CYS 1 276      64.273  58.567  29.106  0.00  0.00           C  
ATOM   4250  C   CYS 1 276      65.773  58.588  28.870  0.00  0.00           C  
ATOM   4251  O   CYS 1 276      66.458  59.653  28.944  0.00  0.00           O  
ATOM   4252  CB  CYS 1 276      63.491  59.240  27.919  0.00  0.00           C  
ATOM   4253  SG  CYS 1 276      61.684  59.339  27.914  0.00  0.00           S  
ATOM   4254  H   CYS 1 276      64.112  60.238  30.248  0.00  0.00           H  
ATOM   4255  HA  CYS 1 276      63.945  57.528  29.120  0.00  0.00           H  
ATOM   4256  HB2 CYS 1 276      63.749  60.288  27.766  0.00  0.00           H  
ATOM   4257  HB3 CYS 1 276      63.851  58.823  26.978  0.00  0.00           H  
ATOM   4258  N   TRP 1 277      66.411  57.440  28.534  0.00  0.00           N  
ATOM   4259  CA  TRP 1 277      67.804  57.270  28.100  0.00  0.00           C  
ATOM   4260  C   TRP 1 277      68.010  56.527  26.799  0.00  0.00           C  
ATOM   4261  O   TRP 1 277      67.319  55.554  26.587  0.00  0.00           O  
ATOM   4262  CB  TRP 1 277      68.655  56.649  29.225  0.00  0.00           C  
ATOM   4263  CG  TRP 1 277      68.842  57.375  30.430  0.00  0.00           C  
ATOM   4264  CD1 TRP 1 277      69.899  58.135  30.857  0.00  0.00           C  
ATOM   4265  CD2 TRP 1 277      67.920  57.579  31.535  0.00  0.00           C  
ATOM   4266  NE1 TRP 1 277      69.665  58.857  32.022  0.00  0.00           N  
ATOM   4267  CE2 TRP 1 277      68.436  58.440  32.539  0.00  0.00           C  
ATOM   4268  CE3 TRP 1 277      66.714  56.915  31.935  0.00  0.00           C  
ATOM   4269  CZ2 TRP 1 277      67.891  58.582  33.835  0.00  0.00           C  
ATOM   4270  CZ3 TRP 1 277      66.194  57.033  33.207  0.00  0.00           C  
ATOM   4271  CH2 TRP 1 277      66.783  57.828  34.252  0.00  0.00           C  
ATOM   4272  H   TRP 1 277      65.884  56.581  28.462  0.00  0.00           H  
ATOM   4273  HA  TRP 1 277      68.146  58.267  27.821  0.00  0.00           H  
ATOM   4274  HB2 TRP 1 277      68.356  55.655  29.557  0.00  0.00           H  
ATOM   4275  HB3 TRP 1 277      69.683  56.530  28.882  0.00  0.00           H  
ATOM   4276  HD1 TRP 1 277      70.840  58.154  30.327  0.00  0.00           H  
ATOM   4277  HE1 TRP 1 277      70.341  59.496  32.414  0.00  0.00           H  
ATOM   4278  HE3 TRP 1 277      66.261  56.188  31.278  0.00  0.00           H  
ATOM   4279  HZ2 TRP 1 277      68.367  59.228  34.558  0.00  0.00           H  
ATOM   4280  HZ3 TRP 1 277      65.443  56.363  33.599  0.00  0.00           H  
ATOM   4281  HH2 TRP 1 277      66.329  58.035  35.210  0.00  0.00           H  
ATOM   4282  N   GLN 1 278      68.970  56.897  25.992  0.00  0.00           N  
ATOM   4283  CA  GLN 1 278      69.365  56.236  24.726  0.00  0.00           C  
ATOM   4284  C   GLN 1 278      69.535  54.713  24.970  0.00  0.00           C  
ATOM   4285  O   GLN 1 278      69.986  54.232  25.975  0.00  0.00           O  
ATOM   4286  CB  GLN 1 278      70.659  56.929  24.244  0.00  0.00           C  
ATOM   4287  CG  GLN 1 278      70.332  58.275  23.572  0.00  0.00           C  
ATOM   4288  CD  GLN 1 278      70.142  59.346  24.676  0.00  0.00           C  
ATOM   4289  OE1 GLN 1 278      71.062  59.749  25.395  0.00  0.00           O  
ATOM   4290  NE2 GLN 1 278      68.961  59.966  24.689  0.00  0.00           N  
ATOM   4291  H   GLN 1 278      69.497  57.654  26.402  0.00  0.00           H  
ATOM   4292  HA  GLN 1 278      68.646  56.379  23.919  0.00  0.00           H  
ATOM   4293  HB2 GLN 1 278      71.378  57.024  25.058  0.00  0.00           H  
ATOM   4294  HB3 GLN 1 278      71.101  56.300  23.472  0.00  0.00           H  
ATOM   4295  HG2 GLN 1 278      71.158  58.524  22.906  0.00  0.00           H  
ATOM   4296  HG3 GLN 1 278      69.534  58.156  22.838  0.00  0.00           H  
ATOM   4297 HE21 GLN 1 278      68.734  60.699  25.345  0.00  0.00           H  
ATOM   4298 HE22 GLN 1 278      68.217  59.438  24.256  0.00  0.00           H  
ATOM   4299  N   ALA 1 279      69.075  53.951  24.023  0.00  0.00           N  
ATOM   4300  CA  ALA 1 279      69.057  52.477  23.914  0.00  0.00           C  
ATOM   4301  C   ALA 1 279      70.089  51.702  24.821  0.00  0.00           C  
ATOM   4302  O   ALA 1 279      71.311  51.590  24.472  0.00  0.00           O  
ATOM   4303  CB  ALA 1 279      69.218  52.078  22.385  0.00  0.00           C  
ATOM   4304  H   ALA 1 279      68.518  54.449  23.343  0.00  0.00           H  
ATOM   4305  HA  ALA 1 279      68.066  52.101  24.171  0.00  0.00           H  
ATOM   4306  HB1 ALA 1 279      68.836  52.857  21.725  0.00  0.00           H  
ATOM   4307  HB2 ALA 1 279      70.284  51.918  22.221  0.00  0.00           H  
ATOM   4308  HB3 ALA 1 279      68.751  51.113  22.191  0.00  0.00           H  
ATOM   4309  N   GLY 1 280      69.562  51.257  25.983  0.00  0.00           N  
ATOM   4310  CA  GLY 1 280      70.256  50.357  26.901  0.00  0.00           C  
ATOM   4311  C   GLY 1 280      71.330  51.045  27.802  0.00  0.00           C  
ATOM   4312  O   GLY 1 280      72.295  50.429  28.247  0.00  0.00           O  
ATOM   4313  H   GLY 1 280      68.604  51.468  26.224  0.00  0.00           H  
ATOM   4314  HA2 GLY 1 280      69.540  50.002  27.642  0.00  0.00           H  
ATOM   4315  HA3 GLY 1 280      70.669  49.518  26.341  0.00  0.00           H  
ATOM   4316  N   THR 1 281      71.192  52.383  27.892  0.00  0.00           N  
ATOM   4317  CA  THR 1 281      72.067  53.261  28.655  0.00  0.00           C  
ATOM   4318  C   THR 1 281      71.448  53.624  29.969  0.00  0.00           C  
ATOM   4319  O   THR 1 281      72.136  54.308  30.666  0.00  0.00           O  
ATOM   4320  CB  THR 1 281      72.620  54.522  27.941  0.00  0.00           C  
ATOM   4321  OG1 THR 1 281      71.567  55.406  27.632  0.00  0.00           O  
ATOM   4322  CG2 THR 1 281      73.363  54.134  26.660  0.00  0.00           C  
ATOM   4323  H   THR 1 281      70.432  52.807  27.381  0.00  0.00           H  
ATOM   4324  HA  THR 1 281      72.898  52.638  28.984  0.00  0.00           H  
ATOM   4325  HB  THR 1 281      73.297  54.986  28.659  0.00  0.00           H  
ATOM   4326  HG1 THR 1 281      70.927  54.867  27.162  0.00  0.00           H  
ATOM   4327 HG21 THR 1 281      74.155  54.844  26.422  0.00  0.00           H  
ATOM   4328 HG22 THR 1 281      73.701  53.101  26.739  0.00  0.00           H  
ATOM   4329 HG23 THR 1 281      72.740  54.229  25.772  0.00  0.00           H  
ATOM   4330  N   THR 1 282      70.331  53.093  30.466  0.00  0.00           N  
ATOM   4331  CA  THR 1 282      69.628  53.638  31.646  0.00  0.00           C  
ATOM   4332  C   THR 1 282      70.488  53.425  32.952  0.00  0.00           C  
ATOM   4333  O   THR 1 282      70.777  52.303  33.291  0.00  0.00           O  
ATOM   4334  CB  THR 1 282      68.310  52.909  31.853  0.00  0.00           C  
ATOM   4335  OG1 THR 1 282      67.472  53.089  30.693  0.00  0.00           O  
ATOM   4336  CG2 THR 1 282      67.527  53.319  33.076  0.00  0.00           C  
ATOM   4337  H   THR 1 282      69.762  52.515  29.864  0.00  0.00           H  
ATOM   4338  HA  THR 1 282      69.407  54.699  31.536  0.00  0.00           H  
ATOM   4339  HB  THR 1 282      68.405  51.826  31.941  0.00  0.00           H  
ATOM   4340  HG1 THR 1 282      68.086  53.226  29.968  0.00  0.00           H  
ATOM   4341 HG21 THR 1 282      68.120  53.036  33.946  0.00  0.00           H  
ATOM   4342 HG22 THR 1 282      67.282  54.381  33.090  0.00  0.00           H  
ATOM   4343 HG23 THR 1 282      66.560  52.822  32.991  0.00  0.00           H  
ATOM   4344  N   PRO 1 283      70.844  54.499  33.726  0.00  0.00           N  
ATOM   4345  CA  PRO 1 283      71.716  54.423  34.863  0.00  0.00           C  
ATOM   4346  C   PRO 1 283      70.862  54.041  36.067  0.00  0.00           C  
ATOM   4347  O   PRO 1 283      70.752  54.786  36.989  0.00  0.00           O  
ATOM   4348  CB  PRO 1 283      72.495  55.819  34.870  0.00  0.00           C  
ATOM   4349  CG  PRO 1 283      71.327  56.766  34.371  0.00  0.00           C  
ATOM   4350  CD  PRO 1 283      70.692  55.880  33.300  0.00  0.00           C  
ATOM   4351  HA  PRO 1 283      72.481  53.655  34.744  0.00  0.00           H  
ATOM   4352  HB2 PRO 1 283      72.860  56.041  35.873  0.00  0.00           H  
ATOM   4353  HB3 PRO 1 283      73.259  55.785  34.093  0.00  0.00           H  
ATOM   4354  HG2 PRO 1 283      70.572  56.741  35.156  0.00  0.00           H  
ATOM   4355  HG3 PRO 1 283      71.693  57.710  33.965  0.00  0.00           H  
ATOM   4356  HD2 PRO 1 283      69.644  56.161  33.197  0.00  0.00           H  
ATOM   4357  HD3 PRO 1 283      71.102  55.979  32.295  0.00  0.00           H  
ATOM   4358  N   TRP 1 284      70.322  52.852  35.969  0.00  0.00           N  
ATOM   4359  CA  TRP 1 284      69.383  52.261  36.997  0.00  0.00           C  
ATOM   4360  C   TRP 1 284      70.025  52.308  38.384  0.00  0.00           C  
ATOM   4361  O   TRP 1 284      69.318  52.302  39.381  0.00  0.00           O  
ATOM   4362  CB  TRP 1 284      69.185  50.758  36.560  0.00  0.00           C  
ATOM   4363  CG  TRP 1 284      68.323  50.491  35.442  0.00  0.00           C  
ATOM   4364  CD1 TRP 1 284      68.706  50.187  34.201  0.00  0.00           C  
ATOM   4365  CD2 TRP 1 284      66.861  50.586  35.373  0.00  0.00           C  
ATOM   4366  NE1 TRP 1 284      67.566  49.864  33.463  0.00  0.00           N  
ATOM   4367  CE2 TRP 1 284      66.426  50.131  34.093  0.00  0.00           C  
ATOM   4368  CE3 TRP 1 284      65.882  50.877  36.274  0.00  0.00           C  
ATOM   4369  CZ2 TRP 1 284      65.063  49.991  33.747  0.00  0.00           C  
ATOM   4370  CZ3 TRP 1 284      64.519  50.888  35.939  0.00  0.00           C  
ATOM   4371  CH2 TRP 1 284      64.084  50.310  34.744  0.00  0.00           C  
ATOM   4372  H   TRP 1 284      70.580  52.299  35.164  0.00  0.00           H  
ATOM   4373  HA  TRP 1 284      68.409  52.751  37.022  0.00  0.00           H  
ATOM   4374  HB2 TRP 1 284      70.185  50.366  36.376  0.00  0.00           H  
ATOM   4375  HB3 TRP 1 284      68.826  50.278  37.471  0.00  0.00           H  
ATOM   4376  HD1 TRP 1 284      69.712  49.998  33.856  0.00  0.00           H  
ATOM   4377  HE1 TRP 1 284      67.575  49.580  32.493  0.00  0.00           H  
ATOM   4378  HE3 TRP 1 284      66.081  51.162  37.297  0.00  0.00           H  
ATOM   4379  HZ2 TRP 1 284      64.688  49.618  32.805  0.00  0.00           H  
ATOM   4380  HZ3 TRP 1 284      63.813  51.216  36.688  0.00  0.00           H  
ATOM   4381  HH2 TRP 1 284      63.029  50.226  34.530  0.00  0.00           H  
ATOM   4382  N   ASN 1 285      71.381  52.375  38.414  0.00  0.00           N  
ATOM   4383  CA  ASN 1 285      72.121  52.295  39.648  0.00  0.00           C  
ATOM   4384  C   ASN 1 285      71.986  53.492  40.585  0.00  0.00           C  
ATOM   4385  O   ASN 1 285      72.123  53.278  41.834  0.00  0.00           O  
ATOM   4386  CB  ASN 1 285      73.608  51.990  39.439  0.00  0.00           C  
ATOM   4387  CG  ASN 1 285      74.564  53.061  38.956  0.00  0.00           C  
ATOM   4388  OD1 ASN 1 285      75.070  53.880  39.701  0.00  0.00           O  
ATOM   4389  ND2 ASN 1 285      74.713  53.287  37.632  0.00  0.00           N  
ATOM   4390  H   ASN 1 285      71.980  52.342  37.601  0.00  0.00           H  
ATOM   4391  HA  ASN 1 285      71.732  51.421  40.172  0.00  0.00           H  
ATOM   4392  HB2 ASN 1 285      74.028  51.866  40.437  0.00  0.00           H  
ATOM   4393  HB3 ASN 1 285      73.777  51.122  38.803  0.00  0.00           H  
ATOM   4394 HD21 ASN 1 285      75.066  54.165  37.280  0.00  0.00           H  
ATOM   4395 HD22 ASN 1 285      74.316  52.602  37.006  0.00  0.00           H  
ATOM   4396  N   ILE 1 286      71.675  54.609  40.017  0.00  0.00           N  
ATOM   4397  CA  ILE 1 286      71.609  55.893  40.752  0.00  0.00           C  
ATOM   4398  C   ILE 1 286      70.409  56.032  41.601  0.00  0.00           C  
ATOM   4399  O   ILE 1 286      70.450  56.712  42.620  0.00  0.00           O  
ATOM   4400  CB  ILE 1 286      71.880  57.214  39.877  0.00  0.00           C  
ATOM   4401  CG1 ILE 1 286      70.561  57.736  39.241  0.00  0.00           C  
ATOM   4402  CG2 ILE 1 286      73.034  56.938  38.844  0.00  0.00           C  
ATOM   4403  CD1 ILE 1 286      70.794  58.767  38.154  0.00  0.00           C  
ATOM   4404  H   ILE 1 286      71.611  54.635  39.009  0.00  0.00           H  
ATOM   4405  HA  ILE 1 286      72.495  55.894  41.387  0.00  0.00           H  
ATOM   4406  HB  ILE 1 286      72.185  58.014  40.552  0.00  0.00           H  
ATOM   4407 HG12 ILE 1 286      70.009  56.882  38.847  0.00  0.00           H  
ATOM   4408 HG13 ILE 1 286      69.956  58.250  39.988  0.00  0.00           H  
ATOM   4409 HG21 ILE 1 286      73.555  57.822  38.478  0.00  0.00           H  
ATOM   4410 HG22 ILE 1 286      73.794  56.264  39.238  0.00  0.00           H  
ATOM   4411 HG23 ILE 1 286      72.548  56.413  38.021  0.00  0.00           H  
ATOM   4412 HD11 ILE 1 286      71.483  59.511  38.554  0.00  0.00           H  
ATOM   4413 HD12 ILE 1 286      71.155  58.286  37.245  0.00  0.00           H  
ATOM   4414 HD13 ILE 1 286      69.824  59.176  37.874  0.00  0.00           H  
ATOM   4415  N   PHE 1 287      69.347  55.202  41.349  0.00  0.00           N  
ATOM   4416  CA  PHE 1 287      68.138  55.082  42.200  0.00  0.00           C  
ATOM   4417  C   PHE 1 287      68.382  53.933  43.188  0.00  0.00           C  
ATOM   4418  O   PHE 1 287      69.046  52.936  42.871  0.00  0.00           O  
ATOM   4419  CB  PHE 1 287      66.929  54.790  41.291  0.00  0.00           C  
ATOM   4420  CG  PHE 1 287      66.642  55.838  40.268  0.00  0.00           C  
ATOM   4421  CD1 PHE 1 287      65.633  56.880  40.554  0.00  0.00           C  
ATOM   4422  CD2 PHE 1 287      67.377  55.938  39.106  0.00  0.00           C  
ATOM   4423  CE1 PHE 1 287      65.390  57.913  39.626  0.00  0.00           C  
ATOM   4424  CE2 PHE 1 287      67.047  56.876  38.127  0.00  0.00           C  
ATOM   4425  CZ  PHE 1 287      66.147  57.903  38.440  0.00  0.00           C  
ATOM   4426  H   PHE 1 287      69.410  54.520  40.607  0.00  0.00           H  
ATOM   4427  HA  PHE 1 287      68.044  56.040  42.710  0.00  0.00           H  
ATOM   4428  HB2 PHE 1 287      67.122  53.807  40.862  0.00  0.00           H  
ATOM   4429  HB3 PHE 1 287      66.005  54.747  41.868  0.00  0.00           H  
ATOM   4430  HD1 PHE 1 287      65.064  56.735  41.460  0.00  0.00           H  
ATOM   4431  HD2 PHE 1 287      68.081  55.144  38.909  0.00  0.00           H  
ATOM   4432  HE1 PHE 1 287      64.627  58.667  39.755  0.00  0.00           H  
ATOM   4433  HE2 PHE 1 287      67.664  56.838  37.242  0.00  0.00           H  
ATOM   4434  HZ  PHE 1 287      65.984  58.690  37.719  0.00  0.00           H  
ATOM   4435  N   PRO 1 288      67.920  54.058  44.432  0.00  0.00           N  
ATOM   4436  CA  PRO 1 288      68.216  53.159  45.489  0.00  0.00           C  
ATOM   4437  C   PRO 1 288      67.291  51.930  45.662  0.00  0.00           C  
ATOM   4438  O   PRO 1 288      66.239  51.921  45.040  0.00  0.00           O  
ATOM   4439  CB  PRO 1 288      68.300  54.009  46.787  0.00  0.00           C  
ATOM   4440  CG  PRO 1 288      67.191  55.082  46.477  0.00  0.00           C  
ATOM   4441  CD  PRO 1 288      67.422  55.294  45.020  0.00  0.00           C  
ATOM   4442  HA  PRO 1 288      69.203  52.771  45.237  0.00  0.00           H  
ATOM   4443  HB2 PRO 1 288      68.042  53.393  47.648  0.00  0.00           H  
ATOM   4444  HB3 PRO 1 288      69.275  54.497  46.762  0.00  0.00           H  
ATOM   4445  HG2 PRO 1 288      66.221  54.597  46.584  0.00  0.00           H  
ATOM   4446  HG3 PRO 1 288      67.271  55.965  47.112  0.00  0.00           H  
ATOM   4447  HD2 PRO 1 288      68.105  56.104  44.762  0.00  0.00           H  
ATOM   4448  HD3 PRO 1 288      66.445  55.469  44.570  0.00  0.00           H  
ATOM   4449  N   VAL 1 289      67.679  50.930  46.450  0.00  0.00           N  
ATOM   4450  CA  VAL 1 289      66.798  49.920  46.981  0.00  0.00           C  
ATOM   4451  C   VAL 1 289      65.670  50.501  47.794  0.00  0.00           C  
ATOM   4452  O   VAL 1 289      65.819  51.571  48.408  0.00  0.00           O  
ATOM   4453  CB  VAL 1 289      67.421  48.840  47.769  0.00  0.00           C  
ATOM   4454  CG1 VAL 1 289      68.304  48.014  46.766  0.00  0.00           C  
ATOM   4455  CG2 VAL 1 289      68.297  49.337  48.867  0.00  0.00           C  
ATOM   4456  H   VAL 1 289      68.610  51.018  46.831  0.00  0.00           H  
ATOM   4457  HA  VAL 1 289      66.246  49.537  46.123  0.00  0.00           H  
ATOM   4458  HB  VAL 1 289      66.689  48.151  48.190  0.00  0.00           H  
ATOM   4459 HG11 VAL 1 289      69.039  48.569  46.183  0.00  0.00           H  
ATOM   4460 HG12 VAL 1 289      68.861  47.250  47.308  0.00  0.00           H  
ATOM   4461 HG13 VAL 1 289      67.503  47.496  46.239  0.00  0.00           H  
ATOM   4462 HG21 VAL 1 289      68.739  48.447  49.316  0.00  0.00           H  
ATOM   4463 HG22 VAL 1 289      69.078  50.046  48.595  0.00  0.00           H  
ATOM   4464 HG23 VAL 1 289      67.616  49.868  49.533  0.00  0.00           H  
ATOM   4465  N   ILE 1 290      64.537  49.817  47.993  0.00  0.00           N  
ATOM   4466  CA  ILE 1 290      63.514  50.176  48.935  0.00  0.00           C  
ATOM   4467  C   ILE 1 290      62.977  48.938  49.722  0.00  0.00           C  
ATOM   4468  O   ILE 1 290      62.700  47.879  49.141  0.00  0.00           O  
ATOM   4469  CB  ILE 1 290      62.370  50.789  48.076  0.00  0.00           C  
ATOM   4470  CG1 ILE 1 290      62.751  52.068  47.308  0.00  0.00           C  
ATOM   4471  CG2 ILE 1 290      61.279  51.135  49.065  0.00  0.00           C  
ATOM   4472  CD1 ILE 1 290      61.544  52.485  46.455  0.00  0.00           C  
ATOM   4473  H   ILE 1 290      64.350  49.008  47.417  0.00  0.00           H  
ATOM   4474  HA  ILE 1 290      63.851  50.831  49.739  0.00  0.00           H  
ATOM   4475  HB  ILE 1 290      61.961  50.106  47.331  0.00  0.00           H  
ATOM   4476 HG12 ILE 1 290      62.927  52.840  48.057  0.00  0.00           H  
ATOM   4477 HG13 ILE 1 290      63.627  51.982  46.665  0.00  0.00           H  
ATOM   4478 HG21 ILE 1 290      60.344  51.324  48.538  0.00  0.00           H  
ATOM   4479 HG22 ILE 1 290      61.062  50.353  49.793  0.00  0.00           H  
ATOM   4480 HG23 ILE 1 290      61.472  52.067  49.596  0.00  0.00           H  
ATOM   4481 HD11 ILE 1 290      61.890  53.301  45.820  0.00  0.00           H  
ATOM   4482 HD12 ILE 1 290      61.091  51.666  45.895  0.00  0.00           H  
ATOM   4483 HD13 ILE 1 290      60.728  52.897  47.049  0.00  0.00           H  
ATOM   4484  N   SER 1 291      62.808  48.983  51.063  0.00  0.00           N  
ATOM   4485  CA  SER 1 291      62.443  47.825  51.908  0.00  0.00           C  
ATOM   4486  C   SER 1 291      61.334  48.158  52.846  0.00  0.00           C  
ATOM   4487  O   SER 1 291      61.203  49.332  53.246  0.00  0.00           O  
ATOM   4488  CB  SER 1 291      63.669  47.370  52.647  0.00  0.00           C  
ATOM   4489  OG  SER 1 291      63.317  46.223  53.417  0.00  0.00           O  
ATOM   4490  H   SER 1 291      63.146  49.817  51.521  0.00  0.00           H  
ATOM   4491  HA  SER 1 291      62.192  47.038  51.197  0.00  0.00           H  
ATOM   4492  HB2 SER 1 291      64.377  47.108  51.861  0.00  0.00           H  
ATOM   4493  HB3 SER 1 291      63.954  48.098  53.406  0.00  0.00           H  
ATOM   4494  HG  SER 1 291      63.238  45.475  52.822  0.00  0.00           H  
ATOM   4495  N   LEU 1 292      60.406  47.250  53.067  0.00  0.00           N  
ATOM   4496  CA  LEU 1 292      59.135  47.367  53.830  0.00  0.00           C  
ATOM   4497  C   LEU 1 292      59.005  46.223  54.848  0.00  0.00           C  
ATOM   4498  O   LEU 1 292      58.959  45.078  54.447  0.00  0.00           O  
ATOM   4499  CB  LEU 1 292      57.908  47.573  52.862  0.00  0.00           C  
ATOM   4500  CG  LEU 1 292      57.700  48.920  52.076  0.00  0.00           C  
ATOM   4501  CD1 LEU 1 292      58.150  48.679  50.622  0.00  0.00           C  
ATOM   4502  CD2 LEU 1 292      56.268  49.389  52.036  0.00  0.00           C  
ATOM   4503  H   LEU 1 292      60.553  46.315  52.716  0.00  0.00           H  
ATOM   4504  HA  LEU 1 292      59.153  48.285  54.418  0.00  0.00           H  
ATOM   4505  HB2 LEU 1 292      57.864  46.778  52.117  0.00  0.00           H  
ATOM   4506  HB3 LEU 1 292      57.102  47.418  53.579  0.00  0.00           H  
ATOM   4507  HG  LEU 1 292      58.274  49.701  52.575  0.00  0.00           H  
ATOM   4508 HD11 LEU 1 292      59.201  48.413  50.507  0.00  0.00           H  
ATOM   4509 HD12 LEU 1 292      57.500  47.927  50.175  0.00  0.00           H  
ATOM   4510 HD13 LEU 1 292      57.998  49.568  50.010  0.00  0.00           H  
ATOM   4511 HD21 LEU 1 292      55.982  50.024  52.875  0.00  0.00           H  
ATOM   4512 HD22 LEU 1 292      56.035  49.945  51.128  0.00  0.00           H  
ATOM   4513 HD23 LEU 1 292      55.584  48.546  51.940  0.00  0.00           H  
ATOM   4514  N   TYR 1 293      58.920  46.566  56.117  0.00  0.00           N  
ATOM   4515  CA  TYR 1 293      58.816  45.531  57.100  0.00  0.00           C  
ATOM   4516  C   TYR 1 293      57.331  45.254  57.434  0.00  0.00           C  
ATOM   4517  O   TYR 1 293      56.558  46.176  57.667  0.00  0.00           O  
ATOM   4518  CB  TYR 1 293      59.535  45.806  58.429  0.00  0.00           C  
ATOM   4519  CG  TYR 1 293      61.051  46.020  58.242  0.00  0.00           C  
ATOM   4520  CD1 TYR 1 293      61.554  46.990  57.408  0.00  0.00           C  
ATOM   4521  CD2 TYR 1 293      61.906  45.276  59.063  0.00  0.00           C  
ATOM   4522  CE1 TYR 1 293      62.954  47.212  57.320  0.00  0.00           C  
ATOM   4523  CE2 TYR 1 293      63.277  45.490  58.978  0.00  0.00           C  
ATOM   4524  CZ  TYR 1 293      63.817  46.375  58.043  0.00  0.00           C  
ATOM   4525  OH  TYR 1 293      65.128  46.533  57.857  0.00  0.00           O  
ATOM   4526  H   TYR 1 293      58.815  47.509  56.463  0.00  0.00           H  
ATOM   4527  HA  TYR 1 293      59.296  44.644  56.686  0.00  0.00           H  
ATOM   4528  HB2 TYR 1 293      59.128  46.709  58.884  0.00  0.00           H  
ATOM   4529  HB3 TYR 1 293      59.331  45.030  59.167  0.00  0.00           H  
ATOM   4530  HD1 TYR 1 293      60.891  47.702  56.940  0.00  0.00           H  
ATOM   4531  HD2 TYR 1 293      61.582  44.547  59.791  0.00  0.00           H  
ATOM   4532  HE1 TYR 1 293      63.319  47.920  56.591  0.00  0.00           H  
ATOM   4533  HE2 TYR 1 293      63.973  45.105  59.708  0.00  0.00           H  
ATOM   4534  HH  TYR 1 293      65.404  47.342  57.420  0.00  0.00           H  
ATOM   4535  N   LEU 1 294      56.888  44.001  57.413  0.00  0.00           N  
ATOM   4536  CA  LEU 1 294      55.571  43.500  57.624  0.00  0.00           C  
ATOM   4537  C   LEU 1 294      55.402  42.817  58.984  0.00  0.00           C  
ATOM   4538  O   LEU 1 294      56.343  42.178  59.536  0.00  0.00           O  
ATOM   4539  CB  LEU 1 294      55.236  42.471  56.473  0.00  0.00           C  
ATOM   4540  CG  LEU 1 294      55.275  43.009  55.013  0.00  0.00           C  
ATOM   4541  CD1 LEU 1 294      54.978  41.869  54.063  0.00  0.00           C  
ATOM   4542  CD2 LEU 1 294      54.128  44.053  54.852  0.00  0.00           C  
ATOM   4543  H   LEU 1 294      57.632  43.327  57.527  0.00  0.00           H  
ATOM   4544  HA  LEU 1 294      54.786  44.247  57.506  0.00  0.00           H  
ATOM   4545  HB2 LEU 1 294      55.883  41.595  56.528  0.00  0.00           H  
ATOM   4546  HB3 LEU 1 294      54.222  42.085  56.574  0.00  0.00           H  
ATOM   4547  HG  LEU 1 294      56.232  43.516  54.893  0.00  0.00           H  
ATOM   4548 HD11 LEU 1 294      55.876  41.251  54.095  0.00  0.00           H  
ATOM   4549 HD12 LEU 1 294      54.176  41.217  54.410  0.00  0.00           H  
ATOM   4550 HD13 LEU 1 294      54.859  42.283  53.062  0.00  0.00           H  
ATOM   4551 HD21 LEU 1 294      54.232  44.561  53.893  0.00  0.00           H  
ATOM   4552 HD22 LEU 1 294      53.161  43.583  55.034  0.00  0.00           H  
ATOM   4553 HD23 LEU 1 294      54.271  44.859  55.571  0.00  0.00           H  
ATOM   4554  N   MET 1 295      54.165  42.785  59.502  0.00  0.00           N  
ATOM   4555  CA  MET 1 295      53.811  41.938  60.616  0.00  0.00           C  
ATOM   4556  C   MET 1 295      53.927  40.456  60.283  0.00  0.00           C  
ATOM   4557  O   MET 1 295      53.214  39.947  59.448  0.00  0.00           O  
ATOM   4558  CB  MET 1 295      52.306  42.113  61.068  0.00  0.00           C  
ATOM   4559  CG  MET 1 295      51.854  41.207  62.195  0.00  0.00           C  
ATOM   4560  SD  MET 1 295      50.468  41.839  63.141  0.00  0.00           S  
ATOM   4561  CE  MET 1 295      49.007  41.765  62.033  0.00  0.00           C  
ATOM   4562  H   MET 1 295      53.447  43.328  59.043  0.00  0.00           H  
ATOM   4563  HA  MET 1 295      54.443  42.126  61.484  0.00  0.00           H  
ATOM   4564  HB2 MET 1 295      52.181  43.128  61.444  0.00  0.00           H  
ATOM   4565  HB3 MET 1 295      51.592  42.039  60.248  0.00  0.00           H  
ATOM   4566  HG2 MET 1 295      51.553  40.201  61.902  0.00  0.00           H  
ATOM   4567  HG3 MET 1 295      52.648  41.005  62.913  0.00  0.00           H  
ATOM   4568  HE1 MET 1 295      49.055  40.798  61.532  0.00  0.00           H  
ATOM   4569  HE2 MET 1 295      48.022  41.856  62.492  0.00  0.00           H  
ATOM   4570  HE3 MET 1 295      48.997  42.548  61.275  0.00  0.00           H  
ATOM   4571  N   GLY 1 296      54.861  39.717  60.994  0.00  0.00           N  
ATOM   4572  CA  GLY 1 296      55.019  38.266  60.982  0.00  0.00           C  
ATOM   4573  C   GLY 1 296      53.861  37.505  61.607  0.00  0.00           C  
ATOM   4574  O   GLY 1 296      53.132  37.963  62.503  0.00  0.00           O  
ATOM   4575  H   GLY 1 296      55.481  40.264  61.575  0.00  0.00           H  
ATOM   4576  HA2 GLY 1 296      55.210  37.836  59.999  0.00  0.00           H  
ATOM   4577  HA3 GLY 1 296      55.908  38.025  61.564  0.00  0.00           H  
ATOM   4578  N   GLU 1 297      53.644  36.214  61.184  0.00  0.00           N  
ATOM   4579  CA  GLU 1 297      52.616  35.385  61.869  0.00  0.00           C  
ATOM   4580  C   GLU 1 297      52.958  34.957  63.324  0.00  0.00           C  
ATOM   4581  O   GLU 1 297      52.068  34.511  64.027  0.00  0.00           O  
ATOM   4582  CB  GLU 1 297      52.259  34.164  60.953  0.00  0.00           C  
ATOM   4583  CG  GLU 1 297      50.790  34.075  60.563  0.00  0.00           C  
ATOM   4584  CD  GLU 1 297      50.313  32.643  60.441  0.00  0.00           C  
ATOM   4585  OE1 GLU 1 297      51.129  31.731  60.126  0.00  0.00           O  
ATOM   4586  OE2 GLU 1 297      49.122  32.367  60.749  0.00  0.00           O  
ATOM   4587  H   GLU 1 297      54.310  35.797  60.550  0.00  0.00           H  
ATOM   4588  HA  GLU 1 297      51.736  35.997  61.673  0.00  0.00           H  
ATOM   4589  HB2 GLU 1 297      52.771  34.067  59.995  0.00  0.00           H  
ATOM   4590  HB3 GLU 1 297      52.579  33.210  61.374  0.00  0.00           H  
ATOM   4591  HG2 GLU 1 297      50.160  34.501  61.343  0.00  0.00           H  
ATOM   4592  HG3 GLU 1 297      50.738  34.639  59.632  0.00  0.00           H  
ATOM   4593  N   VAL 1 298      54.140  35.252  63.816  0.00  0.00           N  
ATOM   4594  CA  VAL 1 298      54.782  34.904  65.151  0.00  0.00           C  
ATOM   4595  C   VAL 1 298      54.688  36.063  66.021  0.00  0.00           C  
ATOM   4596  O   VAL 1 298      54.590  37.204  65.489  0.00  0.00           O  
ATOM   4597  CB  VAL 1 298      56.206  34.275  64.838  0.00  0.00           C  
ATOM   4598  CG1 VAL 1 298      56.721  33.647  66.121  0.00  0.00           C  
ATOM   4599  CG2 VAL 1 298      56.017  33.134  63.831  0.00  0.00           C  
ATOM   4600  H   VAL 1 298      54.679  35.766  63.134  0.00  0.00           H  
ATOM   4601  HA  VAL 1 298      54.126  34.176  65.629  0.00  0.00           H  
ATOM   4602  HB  VAL 1 298      56.917  35.004  64.450  0.00  0.00           H  
ATOM   4603 HG11 VAL 1 298      56.135  32.811  66.503  0.00  0.00           H  
ATOM   4604 HG12 VAL 1 298      57.684  33.231  65.827  0.00  0.00           H  
ATOM   4605 HG13 VAL 1 298      57.009  34.381  66.874  0.00  0.00           H  
ATOM   4606 HG21 VAL 1 298      55.282  32.461  64.272  0.00  0.00           H  
ATOM   4607 HG22 VAL 1 298      55.708  33.348  62.808  0.00  0.00           H  
ATOM   4608 HG23 VAL 1 298      56.925  32.540  63.722  0.00  0.00           H  
ATOM   4609  N   THR 1 299      54.652  35.779  67.312  0.00  0.00           N  
ATOM   4610  CA  THR 1 299      54.425  36.783  68.346  0.00  0.00           C  
ATOM   4611  C   THR 1 299      55.567  37.834  68.309  0.00  0.00           C  
ATOM   4612  O   THR 1 299      56.716  37.505  68.590  0.00  0.00           O  
ATOM   4613  CB  THR 1 299      54.050  36.189  69.726  0.00  0.00           C  
ATOM   4614  OG1 THR 1 299      53.091  35.155  69.533  0.00  0.00           O  
ATOM   4615  CG2 THR 1 299      53.454  37.113  70.758  0.00  0.00           C  
ATOM   4616  H   THR 1 299      54.828  34.853  67.676  0.00  0.00           H  
ATOM   4617  HA  THR 1 299      53.513  37.282  68.019  0.00  0.00           H  
ATOM   4618  HB  THR 1 299      55.002  35.771  70.052  0.00  0.00           H  
ATOM   4619  HG1 THR 1 299      53.685  34.430  69.328  0.00  0.00           H  
ATOM   4620 HG21 THR 1 299      54.292  37.573  71.281  0.00  0.00           H  
ATOM   4621 HG22 THR 1 299      52.840  37.903  70.326  0.00  0.00           H  
ATOM   4622 HG23 THR 1 299      53.001  36.512  71.547  0.00  0.00           H  
ATOM   4623  N   ASN 1 300      55.355  39.094  68.040  0.00  0.00           N  
ATOM   4624  CA  ASN 1 300      56.301  40.259  68.056  0.00  0.00           C  
ATOM   4625  C   ASN 1 300      57.501  40.088  67.064  0.00  0.00           C  
ATOM   4626  O   ASN 1 300      58.521  40.722  67.092  0.00  0.00           O  
ATOM   4627  CB  ASN 1 300      56.875  40.498  69.429  0.00  0.00           C  
ATOM   4628  CG  ASN 1 300      55.844  40.684  70.516  0.00  0.00           C  
ATOM   4629  OD1 ASN 1 300      54.914  41.505  70.463  0.00  0.00           O  
ATOM   4630  ND2 ASN 1 300      55.879  39.798  71.431  0.00  0.00           N  
ATOM   4631  H   ASN 1 300      54.406  39.280  67.749  0.00  0.00           H  
ATOM   4632  HA  ASN 1 300      55.836  41.215  67.819  0.00  0.00           H  
ATOM   4633  HB2 ASN 1 300      57.494  39.664  69.762  0.00  0.00           H  
ATOM   4634  HB3 ASN 1 300      57.600  41.304  69.542  0.00  0.00           H  
ATOM   4635 HD21 ASN 1 300      55.180  39.841  72.158  0.00  0.00           H  
ATOM   4636 HD22 ASN 1 300      56.618  39.124  71.569  0.00  0.00           H  
ATOM   4637  N   GLN 1 301      57.577  39.034  66.226  0.00  0.00           N  
ATOM   4638  CA  GLN 1 301      58.646  38.829  65.190  0.00  0.00           C  
ATOM   4639  C   GLN 1 301      58.164  39.230  63.792  0.00  0.00           C  
ATOM   4640  O   GLN 1 301      57.483  38.458  63.175  0.00  0.00           O  
ATOM   4641  CB  GLN 1 301      59.192  37.400  65.339  0.00  0.00           C  
ATOM   4642  CG  GLN 1 301      59.802  37.042  66.690  0.00  0.00           C  
ATOM   4643  CD  GLN 1 301      60.948  37.991  67.154  0.00  0.00           C  
ATOM   4644  OE1 GLN 1 301      61.487  38.700  66.376  0.00  0.00           O  
ATOM   4645  NE2 GLN 1 301      61.359  38.033  68.416  0.00  0.00           N  
ATOM   4646  H   GLN 1 301      56.864  38.318  66.216  0.00  0.00           H  
ATOM   4647  HA  GLN 1 301      59.506  39.476  65.367  0.00  0.00           H  
ATOM   4648  HB2 GLN 1 301      58.401  36.781  64.916  0.00  0.00           H  
ATOM   4649  HB3 GLN 1 301      60.034  37.280  64.657  0.00  0.00           H  
ATOM   4650  HG2 GLN 1 301      59.094  36.870  67.500  0.00  0.00           H  
ATOM   4651  HG3 GLN 1 301      60.173  36.022  66.581  0.00  0.00           H  
ATOM   4652 HE21 GLN 1 301      62.011  38.752  68.695  0.00  0.00           H  
ATOM   4653 HE22 GLN 1 301      61.143  37.354  69.132  0.00  0.00           H  
ATOM   4654  N   SER 1 302      58.552  40.415  63.300  0.00  0.00           N  
ATOM   4655  CA  SER 1 302      58.361  40.993  61.987  0.00  0.00           C  
ATOM   4656  C   SER 1 302      59.387  40.498  60.989  0.00  0.00           C  
ATOM   4657  O   SER 1 302      60.390  39.942  61.317  0.00  0.00           O  
ATOM   4658  CB  SER 1 302      58.214  42.498  62.124  0.00  0.00           C  
ATOM   4659  OG  SER 1 302      59.505  43.025  62.133  0.00  0.00           O  
ATOM   4660  H   SER 1 302      59.167  40.919  63.923  0.00  0.00           H  
ATOM   4661  HA  SER 1 302      57.415  40.573  61.644  0.00  0.00           H  
ATOM   4662  HB2 SER 1 302      57.769  43.020  61.277  0.00  0.00           H  
ATOM   4663  HB3 SER 1 302      57.727  42.850  63.033  0.00  0.00           H  
ATOM   4664  HG  SER 1 302      59.997  42.696  62.889  0.00  0.00           H  
ATOM   4665  N   PHE 1 303      59.170  40.750  59.710  0.00  0.00           N  
ATOM   4666  CA  PHE 1 303      60.055  40.350  58.608  0.00  0.00           C  
ATOM   4667  C   PHE 1 303      60.162  41.462  57.542  0.00  0.00           C  
ATOM   4668  O   PHE 1 303      59.461  42.513  57.787  0.00  0.00           O  
ATOM   4669  CB  PHE 1 303      59.685  38.983  58.037  0.00  0.00           C  
ATOM   4670  CG  PHE 1 303      58.360  39.031  57.372  0.00  0.00           C  
ATOM   4671  CD1 PHE 1 303      57.139  38.975  58.073  0.00  0.00           C  
ATOM   4672  CD2 PHE 1 303      58.150  38.992  55.939  0.00  0.00           C  
ATOM   4673  CE1 PHE 1 303      55.883  39.005  57.453  0.00  0.00           C  
ATOM   4674  CE2 PHE 1 303      56.944  38.871  55.256  0.00  0.00           C  
ATOM   4675  CZ  PHE 1 303      55.778  38.928  56.035  0.00  0.00           C  
ATOM   4676  H   PHE 1 303      58.412  41.351  59.419  0.00  0.00           H  
ATOM   4677  HA  PHE 1 303      61.052  40.315  59.049  0.00  0.00           H  
ATOM   4678  HB2 PHE 1 303      60.478  38.667  57.359  0.00  0.00           H  
ATOM   4679  HB3 PHE 1 303      59.589  38.293  58.875  0.00  0.00           H  
ATOM   4680  HD1 PHE 1 303      57.256  38.887  59.143  0.00  0.00           H  
ATOM   4681  HD2 PHE 1 303      59.041  38.997  55.328  0.00  0.00           H  
ATOM   4682  HE1 PHE 1 303      55.040  39.138  58.115  0.00  0.00           H  
ATOM   4683  HE2 PHE 1 303      56.799  38.700  54.200  0.00  0.00           H  
ATOM   4684  HZ  PHE 1 303      54.797  38.875  55.587  0.00  0.00           H  
ATOM   4685  N   ARG 1 304      61.047  41.335  56.495  0.00  0.00           N  
ATOM   4686  CA  ARG 1 304      61.215  42.461  55.492  0.00  0.00           C  
ATOM   4687  C   ARG 1 304      61.189  42.108  54.031  0.00  0.00           C  
ATOM   4688  O   ARG 1 304      62.040  41.334  53.643  0.00  0.00           O  
ATOM   4689  CB  ARG 1 304      62.429  43.356  55.911  0.00  0.00           C  
ATOM   4690  CG  ARG 1 304      63.821  42.714  55.758  0.00  0.00           C  
ATOM   4691  CD  ARG 1 304      64.831  43.791  56.162  0.00  0.00           C  
ATOM   4692  NE  ARG 1 304      66.246  43.278  55.890  0.00  0.00           N  
ATOM   4693  CZ  ARG 1 304      67.387  43.899  56.311  0.00  0.00           C  
ATOM   4694  NH1 ARG 1 304      67.436  45.022  57.053  0.00  0.00           N  
ATOM   4695  NH2 ARG 1 304      68.589  43.444  56.045  0.00  0.00           N  
ATOM   4696  H   ARG 1 304      61.539  40.474  56.303  0.00  0.00           H  
ATOM   4697  HA  ARG 1 304      60.400  43.174  55.620  0.00  0.00           H  
ATOM   4698  HB2 ARG 1 304      62.410  44.211  55.235  0.00  0.00           H  
ATOM   4699  HB3 ARG 1 304      62.353  43.613  56.967  0.00  0.00           H  
ATOM   4700  HG2 ARG 1 304      63.924  41.913  56.490  0.00  0.00           H  
ATOM   4701  HG3 ARG 1 304      63.988  42.287  54.768  0.00  0.00           H  
ATOM   4702  HD2 ARG 1 304      64.637  44.736  55.655  0.00  0.00           H  
ATOM   4703  HD3 ARG 1 304      64.696  44.007  57.221  0.00  0.00           H  
ATOM   4704  HE  ARG 1 304      66.382  42.473  55.294  0.00  0.00           H  
ATOM   4705 HH11 ARG 1 304      68.260  45.579  57.229  0.00  0.00           H  
ATOM   4706 HH12 ARG 1 304      66.617  45.589  57.218  0.00  0.00           H  
ATOM   4707 HH21 ARG 1 304      69.374  43.994  56.365  0.00  0.00           H  
ATOM   4708 HH22 ARG 1 304      68.776  42.533  55.651  0.00  0.00           H  
ATOM   4709  N   ILE 1 305      60.292  42.683  53.296  0.00  0.00           N  
ATOM   4710  CA  ILE 1 305      60.387  42.542  51.759  0.00  0.00           C  
ATOM   4711  C   ILE 1 305      61.234  43.763  51.093  0.00  0.00           C  
ATOM   4712  O   ILE 1 305      61.194  44.863  51.662  0.00  0.00           O  
ATOM   4713  CB  ILE 1 305      58.941  42.333  51.220  0.00  0.00           C  
ATOM   4714  CG1 ILE 1 305      58.186  43.605  50.985  0.00  0.00           C  
ATOM   4715  CG2 ILE 1 305      58.102  41.317  51.952  0.00  0.00           C  
ATOM   4716  CD1 ILE 1 305      56.777  43.410  50.318  0.00  0.00           C  
ATOM   4717  H   ILE 1 305      59.721  43.363  53.778  0.00  0.00           H  
ATOM   4718  HA  ILE 1 305      60.980  41.661  51.512  0.00  0.00           H  
ATOM   4719  HB  ILE 1 305      59.069  41.975  50.199  0.00  0.00           H  
ATOM   4720 HG12 ILE 1 305      58.013  44.232  51.860  0.00  0.00           H  
ATOM   4721 HG13 ILE 1 305      58.804  44.211  50.322  0.00  0.00           H  
ATOM   4722 HG21 ILE 1 305      58.800  40.563  52.316  0.00  0.00           H  
ATOM   4723 HG22 ILE 1 305      57.761  41.758  52.889  0.00  0.00           H  
ATOM   4724 HG23 ILE 1 305      57.393  40.804  51.302  0.00  0.00           H  
ATOM   4725 HD11 ILE 1 305      56.368  44.387  50.063  0.00  0.00           H  
ATOM   4726 HD12 ILE 1 305      56.829  42.858  49.380  0.00  0.00           H  
ATOM   4727 HD13 ILE 1 305      56.110  42.861  50.983  0.00  0.00           H  
ATOM   4728  N   THR 1 306      61.999  43.578  50.046  0.00  0.00           N  
ATOM   4729  CA  THR 1 306      62.886  44.590  49.436  0.00  0.00           C  
ATOM   4730  C   THR 1 306      62.912  44.595  47.872  0.00  0.00           C  
ATOM   4731  O   THR 1 306      63.310  43.585  47.296  0.00  0.00           O  
ATOM   4732  CB  THR 1 306      64.346  44.429  49.905  0.00  0.00           C  
ATOM   4733  OG1 THR 1 306      64.528  44.455  51.324  0.00  0.00           O  
ATOM   4734  CG2 THR 1 306      65.272  45.588  49.461  0.00  0.00           C  
ATOM   4735  H   THR 1 306      62.230  42.648  49.725  0.00  0.00           H  
ATOM   4736  HA  THR 1 306      62.625  45.606  49.733  0.00  0.00           H  
ATOM   4737  HB  THR 1 306      64.714  43.482  49.508  0.00  0.00           H  
ATOM   4738  HG1 THR 1 306      64.407  43.555  51.635  0.00  0.00           H  
ATOM   4739 HG21 THR 1 306      66.304  45.378  49.741  0.00  0.00           H  
ATOM   4740 HG22 THR 1 306      65.314  45.675  48.375  0.00  0.00           H  
ATOM   4741 HG23 THR 1 306      64.896  46.572  49.742  0.00  0.00           H  
ATOM   4742  N   ILE 1 307      62.794  45.781  47.308  0.00  0.00           N  
ATOM   4743  CA  ILE 1 307      62.590  45.946  45.795  0.00  0.00           C  
ATOM   4744  C   ILE 1 307      63.635  46.892  45.101  0.00  0.00           C  
ATOM   4745  O   ILE 1 307      64.379  47.599  45.773  0.00  0.00           O  
ATOM   4746  CB  ILE 1 307      61.214  46.430  45.447  0.00  0.00           C  
ATOM   4747  CG1 ILE 1 307      60.781  47.690  46.173  0.00  0.00           C  
ATOM   4748  CG2 ILE 1 307      60.204  45.320  45.701  0.00  0.00           C  
ATOM   4749  CD1 ILE 1 307      59.537  48.305  45.481  0.00  0.00           C  
ATOM   4750  H   ILE 1 307      62.808  46.515  48.002  0.00  0.00           H  
ATOM   4751  HA  ILE 1 307      62.728  45.019  45.237  0.00  0.00           H  
ATOM   4752  HB  ILE 1 307      61.165  46.684  44.388  0.00  0.00           H  
ATOM   4753 HG12 ILE 1 307      60.537  47.470  47.212  0.00  0.00           H  
ATOM   4754 HG13 ILE 1 307      61.613  48.393  46.214  0.00  0.00           H  
ATOM   4755 HG21 ILE 1 307      60.058  45.263  46.779  0.00  0.00           H  
ATOM   4756 HG22 ILE 1 307      59.259  45.559  45.212  0.00  0.00           H  
ATOM   4757 HG23 ILE 1 307      60.581  44.390  45.277  0.00  0.00           H  
ATOM   4758 HD11 ILE 1 307      59.754  48.683  44.482  0.00  0.00           H  
ATOM   4759 HD12 ILE 1 307      58.891  47.477  45.190  0.00  0.00           H  
ATOM   4760 HD13 ILE 1 307      59.025  49.038  46.103  0.00  0.00           H  
ATOM   4761  N   LEU 1 308      63.730  46.794  43.796  0.00  0.00           N  
ATOM   4762  CA  LEU 1 308      64.763  47.374  42.889  0.00  0.00           C  
ATOM   4763  C   LEU 1 308      64.169  48.594  42.123  0.00  0.00           C  
ATOM   4764  O   LEU 1 308      62.908  48.562  42.048  0.00  0.00           O  
ATOM   4765  CB  LEU 1 308      65.300  46.243  41.975  0.00  0.00           C  
ATOM   4766  CG  LEU 1 308      65.942  45.029  42.588  0.00  0.00           C  
ATOM   4767  CD1 LEU 1 308      66.384  44.177  41.446  0.00  0.00           C  
ATOM   4768  CD2 LEU 1 308      67.092  45.413  43.546  0.00  0.00           C  
ATOM   4769  H   LEU 1 308      63.186  46.060  43.365  0.00  0.00           H  
ATOM   4770  HA  LEU 1 308      65.615  47.741  43.461  0.00  0.00           H  
ATOM   4771  HB2 LEU 1 308      64.500  45.914  41.312  0.00  0.00           H  
ATOM   4772  HB3 LEU 1 308      66.036  46.764  41.362  0.00  0.00           H  
ATOM   4773  HG  LEU 1 308      65.133  44.506  43.097  0.00  0.00           H  
ATOM   4774 HD11 LEU 1 308      67.141  44.781  40.947  0.00  0.00           H  
ATOM   4775 HD12 LEU 1 308      66.840  43.234  41.747  0.00  0.00           H  
ATOM   4776 HD13 LEU 1 308      65.488  44.012  40.848  0.00  0.00           H  
ATOM   4777 HD21 LEU 1 308      66.641  46.013  44.336  0.00  0.00           H  
ATOM   4778 HD22 LEU 1 308      67.512  44.502  43.974  0.00  0.00           H  
ATOM   4779 HD23 LEU 1 308      67.830  46.029  43.033  0.00  0.00           H  
ATOM   4780  N   PRO 1 309      64.845  49.543  41.524  0.00  0.00           N  
ATOM   4781  CA  PRO 1 309      64.201  50.509  40.683  0.00  0.00           C  
ATOM   4782  C   PRO 1 309      63.551  49.886  39.431  0.00  0.00           C  
ATOM   4783  O   PRO 1 309      62.612  50.421  38.788  0.00  0.00           O  
ATOM   4784  CB  PRO 1 309      65.337  51.441  40.392  0.00  0.00           C  
ATOM   4785  CG  PRO 1 309      66.478  51.256  41.392  0.00  0.00           C  
ATOM   4786  CD  PRO 1 309      66.267  49.799  41.785  0.00  0.00           C  
ATOM   4787  HA  PRO 1 309      63.390  51.021  41.202  0.00  0.00           H  
ATOM   4788  HB2 PRO 1 309      65.716  51.387  39.371  0.00  0.00           H  
ATOM   4789  HB3 PRO 1 309      64.979  52.463  40.516  0.00  0.00           H  
ATOM   4790  HG2 PRO 1 309      67.503  51.315  41.026  0.00  0.00           H  
ATOM   4791  HG3 PRO 1 309      66.225  51.864  42.261  0.00  0.00           H  
ATOM   4792  HD2 PRO 1 309      66.389  49.802  42.868  0.00  0.00           H  
ATOM   4793  HD3 PRO 1 309      66.803  49.120  41.121  0.00  0.00           H  
ATOM   4794  N   GLN 1 310      63.942  48.625  39.101  0.00  0.00           N  
ATOM   4795  CA  GLN 1 310      63.258  47.754  38.078  0.00  0.00           C  
ATOM   4796  C   GLN 1 310      61.851  47.363  38.504  0.00  0.00           C  
ATOM   4797  O   GLN 1 310      61.075  46.893  37.699  0.00  0.00           O  
ATOM   4798  CB  GLN 1 310      64.105  46.540  37.711  0.00  0.00           C  
ATOM   4799  CG  GLN 1 310      65.300  46.812  36.843  0.00  0.00           C  
ATOM   4800  CD  GLN 1 310      66.568  47.322  37.588  0.00  0.00           C  
ATOM   4801  OE1 GLN 1 310      66.579  47.753  38.743  0.00  0.00           O  
ATOM   4802  NE2 GLN 1 310      67.722  47.272  36.942  0.00  0.00           N  
ATOM   4803  H   GLN 1 310      64.738  48.231  39.583  0.00  0.00           H  
ATOM   4804  HA  GLN 1 310      63.047  48.353  37.192  0.00  0.00           H  
ATOM   4805  HB2 GLN 1 310      64.494  46.125  38.640  0.00  0.00           H  
ATOM   4806  HB3 GLN 1 310      63.504  45.723  37.312  0.00  0.00           H  
ATOM   4807  HG2 GLN 1 310      65.675  45.927  36.330  0.00  0.00           H  
ATOM   4808  HG3 GLN 1 310      64.914  47.434  36.035  0.00  0.00           H  
ATOM   4809 HE21 GLN 1 310      68.501  47.746  37.375  0.00  0.00           H  
ATOM   4810 HE22 GLN 1 310      67.761  46.992  35.973  0.00  0.00           H  
ATOM   4811  N   GLN 1 311      61.568  47.365  39.757  0.00  0.00           N  
ATOM   4812  CA  GLN 1 311      60.159  47.278  40.129  0.00  0.00           C  
ATOM   4813  C   GLN 1 311      59.419  48.637  40.059  0.00  0.00           C  
ATOM   4814  O   GLN 1 311      58.311  48.724  39.547  0.00  0.00           O  
ATOM   4815  CB  GLN 1 311      60.037  46.693  41.615  0.00  0.00           C  
ATOM   4816  CG  GLN 1 311      60.187  45.168  41.788  0.00  0.00           C  
ATOM   4817  CD  GLN 1 311      61.525  44.617  41.626  0.00  0.00           C  
ATOM   4818  OE1 GLN 1 311      62.333  44.670  42.571  0.00  0.00           O  
ATOM   4819  NE2 GLN 1 311      61.873  44.250  40.453  0.00  0.00           N  
ATOM   4820  H   GLN 1 311      62.182  47.686  40.491  0.00  0.00           H  
ATOM   4821  HA  GLN 1 311      59.620  46.595  39.473  0.00  0.00           H  
ATOM   4822  HB2 GLN 1 311      60.851  47.147  42.179  0.00  0.00           H  
ATOM   4823  HB3 GLN 1 311      59.045  46.969  41.973  0.00  0.00           H  
ATOM   4824  HG2 GLN 1 311      59.759  44.850  42.739  0.00  0.00           H  
ATOM   4825  HG3 GLN 1 311      59.553  44.820  40.972  0.00  0.00           H  
ATOM   4826 HE21 GLN 1 311      62.774  43.837  40.258  0.00  0.00           H  
ATOM   4827 HE22 GLN 1 311      61.168  44.335  39.734  0.00  0.00           H  
ATOM   4828  N   TYR 1 312      60.056  49.653  40.599  0.00  0.00           N  
ATOM   4829  CA  TYR 1 312      59.345  50.976  40.906  0.00  0.00           C  
ATOM   4830  C   TYR 1 312      59.422  52.036  39.839  0.00  0.00           C  
ATOM   4831  O   TYR 1 312      58.640  53.059  39.905  0.00  0.00           O  
ATOM   4832  CB  TYR 1 312      59.608  51.524  42.283  0.00  0.00           C  
ATOM   4833  CG  TYR 1 312      61.029  52.013  42.605  0.00  0.00           C  
ATOM   4834  CD1 TYR 1 312      61.370  53.391  42.221  0.00  0.00           C  
ATOM   4835  CD2 TYR 1 312      62.003  51.194  43.299  0.00  0.00           C  
ATOM   4836  CE1 TYR 1 312      62.622  53.784  42.653  0.00  0.00           C  
ATOM   4837  CE2 TYR 1 312      63.244  51.723  43.727  0.00  0.00           C  
ATOM   4838  CZ  TYR 1 312      63.519  53.052  43.314  0.00  0.00           C  
ATOM   4839  OH  TYR 1 312      64.621  53.722  43.803  0.00  0.00           O  
ATOM   4840  H   TYR 1 312      60.959  49.489  41.021  0.00  0.00           H  
ATOM   4841  HA  TYR 1 312      58.287  50.716  40.943  0.00  0.00           H  
ATOM   4842  HB2 TYR 1 312      58.997  52.407  42.470  0.00  0.00           H  
ATOM   4843  HB3 TYR 1 312      59.280  50.799  43.028  0.00  0.00           H  
ATOM   4844  HD1 TYR 1 312      60.602  54.025  41.806  0.00  0.00           H  
ATOM   4845  HD2 TYR 1 312      61.604  50.216  43.524  0.00  0.00           H  
ATOM   4846  HE1 TYR 1 312      62.881  54.823  42.511  0.00  0.00           H  
ATOM   4847  HE2 TYR 1 312      63.928  51.109  44.295  0.00  0.00           H  
ATOM   4848  HH  TYR 1 312      65.123  53.049  44.270  0.00  0.00           H  
ATOM   4849  N   LEU 1 313      60.184  51.901  38.722  0.00  0.00           N  
ATOM   4850  CA  LEU 1 313      59.998  52.584  37.456  0.00  0.00           C  
ATOM   4851  C   LEU 1 313      59.550  51.555  36.439  0.00  0.00           C  
ATOM   4852  O   LEU 1 313      60.236  50.589  36.154  0.00  0.00           O  
ATOM   4853  CB  LEU 1 313      61.250  53.378  36.988  0.00  0.00           C  
ATOM   4854  CG  LEU 1 313      61.853  54.574  37.779  0.00  0.00           C  
ATOM   4855  CD1 LEU 1 313      62.706  54.101  38.947  0.00  0.00           C  
ATOM   4856  CD2 LEU 1 313      62.735  55.419  36.863  0.00  0.00           C  
ATOM   4857  H   LEU 1 313      60.843  51.136  38.718  0.00  0.00           H  
ATOM   4858  HA  LEU 1 313      59.231  53.341  37.616  0.00  0.00           H  
ATOM   4859  HB2 LEU 1 313      62.089  52.720  36.757  0.00  0.00           H  
ATOM   4860  HB3 LEU 1 313      60.843  53.779  36.060  0.00  0.00           H  
ATOM   4861  HG  LEU 1 313      60.945  55.064  38.132  0.00  0.00           H  
ATOM   4862 HD11 LEU 1 313      62.023  53.574  39.614  0.00  0.00           H  
ATOM   4863 HD12 LEU 1 313      63.549  53.456  38.696  0.00  0.00           H  
ATOM   4864 HD13 LEU 1 313      62.991  54.897  39.634  0.00  0.00           H  
ATOM   4865 HD21 LEU 1 313      62.168  55.894  36.061  0.00  0.00           H  
ATOM   4866 HD22 LEU 1 313      63.209  56.266  37.359  0.00  0.00           H  
ATOM   4867 HD23 LEU 1 313      63.453  54.769  36.362  0.00  0.00           H  
ATOM   4868  N   ARG 1 314      58.424  51.851  35.754  0.00  0.00           N  
ATOM   4869  CA  ARG 1 314      57.740  50.919  34.819  0.00  0.00           C  
ATOM   4870  C   ARG 1 314      57.770  51.389  33.331  0.00  0.00           C  
ATOM   4871  O   ARG 1 314      57.621  52.596  33.041  0.00  0.00           O  
ATOM   4872  CB  ARG 1 314      56.290  50.662  35.431  0.00  0.00           C  
ATOM   4873  CG  ARG 1 314      56.338  49.921  36.843  0.00  0.00           C  
ATOM   4874  CD  ARG 1 314      54.929  49.672  37.400  0.00  0.00           C  
ATOM   4875  NE  ARG 1 314      54.328  48.475  36.750  0.00  0.00           N  
ATOM   4876  CZ  ARG 1 314      54.583  47.208  37.066  0.00  0.00           C  
ATOM   4877  NH1 ARG 1 314      53.806  46.214  36.515  0.00  0.00           N  
ATOM   4878  NH2 ARG 1 314      55.337  46.834  37.993  0.00  0.00           N  
ATOM   4879  H   ARG 1 314      58.062  52.777  35.935  0.00  0.00           H  
ATOM   4880  HA  ARG 1 314      58.304  49.987  34.850  0.00  0.00           H  
ATOM   4881  HB2 ARG 1 314      55.664  51.548  35.533  0.00  0.00           H  
ATOM   4882  HB3 ARG 1 314      55.766  49.996  34.745  0.00  0.00           H  
ATOM   4883  HG2 ARG 1 314      56.724  48.905  36.757  0.00  0.00           H  
ATOM   4884  HG3 ARG 1 314      56.987  50.394  37.579  0.00  0.00           H  
ATOM   4885  HD2 ARG 1 314      55.043  49.484  38.468  0.00  0.00           H  
ATOM   4886  HD3 ARG 1 314      54.202  50.472  37.262  0.00  0.00           H  
ATOM   4887  HE  ARG 1 314      53.868  48.757  35.896  0.00  0.00           H  
ATOM   4888 HH11 ARG 1 314      54.118  45.286  36.763  0.00  0.00           H  
ATOM   4889 HH12 ARG 1 314      53.284  46.399  35.671  0.00  0.00           H  
ATOM   4890 HH21 ARG 1 314      55.436  45.829  37.983  0.00  0.00           H  
ATOM   4891 HH22 ARG 1 314      56.131  47.396  38.262  0.00  0.00           H  
ATOM   4892  N   PRO 1 315      58.060  50.577  32.311  0.00  0.00           N  
ATOM   4893  CA  PRO 1 315      58.518  51.040  30.961  0.00  0.00           C  
ATOM   4894  C   PRO 1 315      57.329  51.596  30.092  0.00  0.00           C  
ATOM   4895  O   PRO 1 315      56.200  51.076  30.209  0.00  0.00           O  
ATOM   4896  CB  PRO 1 315      58.998  49.749  30.406  0.00  0.00           C  
ATOM   4897  CG  PRO 1 315      58.265  48.631  31.087  0.00  0.00           C  
ATOM   4898  CD  PRO 1 315      58.171  49.159  32.531  0.00  0.00           C  
ATOM   4899  HA  PRO 1 315      59.246  51.845  31.063  0.00  0.00           H  
ATOM   4900  HB2 PRO 1 315      58.723  49.727  29.352  0.00  0.00           H  
ATOM   4901  HB3 PRO 1 315      60.060  49.704  30.647  0.00  0.00           H  
ATOM   4902  HG2 PRO 1 315      57.252  48.382  30.773  0.00  0.00           H  
ATOM   4903  HG3 PRO 1 315      58.830  47.701  31.025  0.00  0.00           H  
ATOM   4904  HD2 PRO 1 315      57.277  48.739  32.990  0.00  0.00           H  
ATOM   4905  HD3 PRO 1 315      59.069  48.862  33.072  0.00  0.00           H  
ATOM   4906  N   VAL 1 316      57.516  52.710  29.398  0.00  0.00           N  
ATOM   4907  CA  VAL 1 316      56.447  53.299  28.590  0.00  0.00           C  
ATOM   4908  C   VAL 1 316      56.966  53.719  27.252  0.00  0.00           C  
ATOM   4909  O   VAL 1 316      58.102  54.214  27.124  0.00  0.00           O  
ATOM   4910  CB  VAL 1 316      55.800  54.475  29.330  0.00  0.00           C  
ATOM   4911  CG1 VAL 1 316      55.152  53.941  30.602  0.00  0.00           C  
ATOM   4912  CG2 VAL 1 316      54.624  55.072  28.507  0.00  0.00           C  
ATOM   4913  H   VAL 1 316      58.440  53.095  29.263  0.00  0.00           H  
ATOM   4914  HA  VAL 1 316      55.696  52.549  28.345  0.00  0.00           H  
ATOM   4915  HB  VAL 1 316      56.635  55.162  29.470  0.00  0.00           H  
ATOM   4916 HG11 VAL 1 316      54.665  54.763  31.125  0.00  0.00           H  
ATOM   4917 HG12 VAL 1 316      54.296  53.320  30.340  0.00  0.00           H  
ATOM   4918 HG13 VAL 1 316      55.784  53.465  31.352  0.00  0.00           H  
ATOM   4919 HG21 VAL 1 316      53.946  54.298  28.146  0.00  0.00           H  
ATOM   4920 HG22 VAL 1 316      54.052  55.906  28.916  0.00  0.00           H  
ATOM   4921 HG23 VAL 1 316      55.173  55.561  27.703  0.00  0.00           H  
ATOM   4922  N   GLU 1 317      56.174  53.587  26.160  0.00  0.00           N  
ATOM   4923  CA  GLU 1 317      56.664  54.057  24.805  0.00  0.00           C  
ATOM   4924  C   GLU 1 317      56.188  55.465  24.479  0.00  0.00           C  
ATOM   4925  O   GLU 1 317      54.989  55.747  24.674  0.00  0.00           O  
ATOM   4926  CB  GLU 1 317      56.323  53.145  23.743  0.00  0.00           C  
ATOM   4927  CG  GLU 1 317      56.723  51.577  23.796  0.00  0.00           C  
ATOM   4928  CD  GLU 1 317      57.981  51.233  24.627  0.00  0.00           C  
ATOM   4929  OE1 GLU 1 317      57.842  50.359  25.499  0.00  0.00           O  
ATOM   4930  OE2 GLU 1 317      59.022  51.905  24.346  0.00  0.00           O  
ATOM   4931  H   GLU 1 317      55.212  53.374  26.383  0.00  0.00           H  
ATOM   4932  HA  GLU 1 317      57.753  54.095  24.838  0.00  0.00           H  
ATOM   4933  HB2 GLU 1 317      55.244  53.167  23.586  0.00  0.00           H  
ATOM   4934  HB3 GLU 1 317      56.760  53.506  22.812  0.00  0.00           H  
ATOM   4935  HG2 GLU 1 317      55.859  51.071  24.225  0.00  0.00           H  
ATOM   4936  HG3 GLU 1 317      56.796  51.333  22.736  0.00  0.00           H  
ATOM   4937  N   ASP 1 318      57.003  56.388  24.090  0.00  0.00           N
[truncated: 4,736,341 more chars]
