# Supplementary material for: Broadening the Scope of Binding Free Energy Calculations Using a Separated Topologies Approach
Source: J Chem Theory Comput. 2023 Jul 24;19(15):5058–76. doi: 10.1021/acs.jctc.3c00282 (PMC10413862; doi:10.1021/acs.jctc.3c00282)
Supplement: Supplementary file 2 — ct3c00282_si_002.zip [file ct3c00282_si_002.zip › SI_paper/BACE1/input/biphenyl/lig_06/complex.gro]

GROningen MAchine for Chemical Simulation
63409
    1ACE      C    1   5.061   2.358   5.164  0.2722 -1.0115  0.0960
    1ACE      O    2   5.152   2.421   5.223  0.6582 -0.1483  0.7176
    1ACE    CH3    3   4.918   2.413   5.166 -0.0717  0.2594 -0.8385
    1ACE   HH31    4   4.878   2.342   5.238  2.1767 -0.2087  0.1291
    1ACE   HH32    5   4.908   2.509   5.216  0.2855 -0.2258  0.2299
    1ACE   HH33    6   4.868   2.423   5.070  0.1668  1.2166 -0.8877
    2THR      N    7   5.082   2.253   5.098  0.4426  0.6287 -0.6711
    2THR     CA    8   5.206   2.178   5.072  0.2401  0.1836 -0.4430
    2THR      C    9   5.267   2.229   4.944  0.0337  0.4257 -0.3014
    2THR      O   10   5.195   2.259   4.849  0.4389 -0.7729 -0.0199
    2THR     CB   11   5.179   2.029   5.088 -0.2501 -0.4175 -0.7706
    2THR    OG1   12   5.085   1.993   4.998 -0.0288  0.0449  0.1874
    2THR    CG2   13   5.115   1.996   5.231 -0.2950 -0.2268  1.3528
    2THR      H   14   5.000   2.201   5.073  0.3864 -0.0249  0.6825
    2THR     HA   15   5.271   2.203   5.156  0.1597 -0.5895 -0.1317
    2THR     HB   16   5.272   1.977   5.065 -0.2485 -0.4297 -0.7366
    2THR    HG1   17   5.136   1.968   4.920  1.0969 -1.3055  1.2362
    2THR   HG21   18   5.124   1.892   5.262 -0.6752 -0.4161  0.8524
    2THR   HG22   19   5.170   2.055   5.304  1.1374  0.1645  0.0603
    2THR   HG23   20   5.009   2.021   5.225 -0.6627 -1.7685 -0.4990
    3THR      N   21   5.397   2.229   4.928 -0.7813  0.0323  0.3947
    3THR     CA   22   5.475   2.262   4.808 -0.5785  0.0826 -0.1305
    3THR      C   23   5.460   2.149   4.700  0.2052 -1.1340 -0.5575
    3THR      O   24   5.469   2.037   4.743  0.7829 -0.1256  0.0286
    3THR     CB   25   5.627   2.285   4.826  0.1075 -0.2242  1.1448
    3THR    OG1   26   5.678   2.170   4.887  0.1446 -0.2057  0.1908
    3THR    CG2   27   5.654   2.407   4.910  0.3119  0.2177  0.6524
    3THR      H   28   5.451   2.185   5.001 -1.6234 -1.3247  0.2729
    3THR     HA   29   5.433   2.355   4.770  0.9135  0.9933  0.2727
    3THR     HB   30   5.673   2.300   4.728  0.7250  0.9228  1.5824
    3THR    HG1   31   5.667   2.104   4.818  0.1412  0.3956 -0.3990
    3THR   HG21   32   5.760   2.433   4.915  0.2456  1.0645 -0.8853
    3THR   HG22   33   5.603   2.497   4.874 -0.0215 -0.6122 -1.2288
    3THR   HG23   34   5.629   2.391   5.014  0.7112 -0.3322  0.6703
    4GLY      N   35   5.454   2.176   4.567 -0.3802  0.3366 -0.4278
    4GLY     CA   36   5.461   2.068   4.459  0.5045 -0.2479 -0.4758
    4GLY      C   37   5.491   2.120   4.315 -0.1569  0.1772  0.6733
    4GLY      O   38   5.542   2.230   4.293 -0.2262 -0.2290 -0.4968
    4GLY      H   39   5.451   2.273   4.539 -0.9116  0.7800  0.9996
    4GLY    HA2   40   5.536   1.997   4.493  0.2015  0.2875  1.5336
    4GLY    HA3   41   5.360   2.027   4.456  0.1795  0.4714 -0.0084
    5SER      N   42   5.440   2.040   4.208  0.0622 -0.4660 -0.7514
    5SER     CA   43   5.432   2.091   4.070  0.7388  0.6346 -0.0891
    5SER      C   44   5.292   2.108   4.022  0.2518 -0.3460 -0.0295
    5SER      O   45   5.209   2.014   4.035 -0.3259  0.1390 -0.2066
    5SER     CB   46   5.501   1.991   3.973  0.3544 -0.1983 -0.0533
    5SER     OG   47   5.514   2.037   3.833  0.2091  0.3846  0.0307
    5SER      H   48   5.415   1.942   4.218  1.4538 -0.9690 -1.6516
    5SER     HA   49   5.487   2.185   4.069  0.9755  0.4961 -0.4428
    5SER    HB2   50   5.599   1.969   4.014  0.4625 -0.2391 -0.3273
    5SER    HB3   51   5.442   1.899   3.968  0.4216 -0.2141 -1.5210
    5SER     HG   52   5.563   1.975   3.780  0.4272  0.9058 -0.3957
    6PHE      N   53   5.266   2.219   3.952  0.1836 -0.4298  0.3864
    6PHE     CA   54   5.140   2.264   3.889 -0.2150  0.8436  0.0250
    6PHE      C   55   5.144   2.317   3.745 -0.5290  0.2704  0.9183
    6PHE      O   56   5.087   2.419   3.712  1.3271 -0.3676  0.4013
    6PHE     CB   57   5.073   2.365   3.986  0.3932 -0.1844 -0.0750
    6PHE     CG   58   5.043   2.314   4.123 -0.4215  0.3227 -0.9416
    6PHE    CD1   59   5.139   2.289   4.227 -0.0187  0.2569  0.7491
    6PHE    CD2   60   4.910   2.288   4.160 -0.4456  0.2840  0.8580
    6PHE    CE1   61   5.104   2.234   4.350  0.2421 -0.3555  0.3632
    6PHE    CE2   62   4.874   2.242   4.290  0.2406  0.5015  0.6532
    6PHE     CZ   63   4.974   2.205   4.382  0.4529  0.8493  0.0405
    6PHE      H   64   5.329   2.298   3.955 -0.1728 -0.1473  0.7265
    6PHE     HA   65   5.069   2.181   3.886 -0.4328  1.0292 -0.0193
    6PHE    HB2   66   5.140   2.449   4.002  0.3495 -0.3267  1.0435
    6PHE    HB3   67   4.975   2.396   3.950  0.7222  1.3304  0.1983
    6PHE    HD1   68   5.244   2.301   4.203 -0.2050  0.0537 -0.2307
    6PHE    HD2   69   4.836   2.309   4.084 -0.2387  0.6124  0.7478
    6PHE    HE1   70   5.174   2.244   4.432 -0.0885  0.5573  0.5598
    6PHE    HE2   71   4.770   2.214   4.301  0.4072 -1.2217 -1.1089
    6PHE     HZ   72   4.941   2.167   4.477  0.6286  0.4988 -0.0348
    7VAL      N   73   5.220   2.249   3.652  0.0933 -0.8574 -0.4811
    7VAL     CA   74   5.267   2.318   3.530 -0.5952  1.5642  0.0419
    7VAL      C   75   5.148   2.342   3.438 -0.2430 -0.1381  0.5454
    7VAL      O   76   5.162   2.432   3.354  0.0252 -0.0332 -0.3032
    7VAL     CB   77   5.388   2.235   3.469 -0.2405 -0.3869 -0.2316
    7VAL    CG1   78   5.333   2.125   3.374 -0.0964 -0.8791  0.8471
    7VAL    CG2   79   5.490   2.338   3.400  0.1478  0.8225 -0.3318
    7VAL      H   80   5.248   2.157   3.683  0.7059 -0.2240  1.0697
    7VAL     HA   81   5.299   2.420   3.553  1.1326  1.3879 -1.2171
    7VAL     HB   82   5.440   2.187   3.551  0.2690 -0.0183 -0.3349
    7VAL   HG11   83   5.292   2.174   3.285  0.4799  0.3822  1.2385
    7VAL   HG12   84   5.416   2.058   3.351  0.0524 -0.4538  0.0626
    7VAL   HG13   85   5.256   2.072   3.430 -1.7025  0.6527  0.3015
    7VAL   HG21   86   5.522   2.401   3.483 -1.5808 -0.7308  1.7480
    7VAL   HG22   87   5.580   2.285   3.369  0.2342 -0.5259  1.7713
    7VAL   HG23   88   5.435   2.390   3.323 -1.2423  0.4950  0.3677
    8GLU      N   89   5.030   2.286   3.466  0.8749  0.7026 -0.7635
    8GLU     CA   90   4.908   2.316   3.399  0.1951  0.5181  0.0933
    8GLU      C   91   4.873   2.463   3.416  0.3783 -0.0711  0.4248
    8GLU      O   92   4.822   2.526   3.322  0.2483 -0.4006  0.0424
    8GLU     CB   93   4.790   2.218   3.443 -0.0611 -0.2105  0.0070
    8GLU     CG   94   4.800   2.084   3.371  0.4998 -0.6063  0.5006
    8GLU     CD   95   4.820   2.103   3.223 -0.2869  0.0612 -0.0918
    8GLU    OE1   96   4.725   2.140   3.158 -0.2535 -0.4774 -0.1168
    8GLU    OE2   97   4.928   2.077   3.169  0.6099  0.1100 -0.8376
    8GLU      H   98   5.020   2.211   3.533 -1.0016 -0.1918 -1.8582
    8GLU     HA   99   4.935   2.310   3.294 -0.2306  0.4191 -0.0125
    8GLU    HB2  100   4.794   2.205   3.552  0.7906  0.1146  0.0306
    8GLU    HB3  101   4.697   2.272   3.424  0.3267  0.2369 -0.6671
    8GLU    HG2  102   4.882   2.022   3.407  1.9511  0.5178 -0.5995
    8GLU    HG3  103   4.709   2.027   3.387 -0.6487  1.0378  0.3210
    9MET      N  104   4.882   2.518   3.535 -0.4668 -0.0821 -0.0429
    9MET     CA  105   4.866   2.660   3.569  0.4475  0.2091  0.2589
    9MET      C  106   4.998   2.740   3.554  0.6746  0.0547 -0.4678
    9MET      O  107   4.983   2.864   3.566 -0.4727  0.4614  0.0924
    9MET     CB  108   4.828   2.665   3.721  0.3235  0.2817 -0.4461
    9MET     CG  109   4.671   2.638   3.743 -0.9500  0.1162  0.6175
    9MET     SD  110   4.629   2.583   3.910  0.0180 -0.2961 -0.0131
    9MET     CE  111   4.641   2.407   3.890  0.3087 -0.6229 -0.8549
    9MET      H  112   4.915   2.452   3.605 -1.0098  0.3902  0.6896
    9MET     HA  113   4.790   2.706   3.506  0.5086  0.3230  0.2687
    9MET    HB2  114   4.883   2.583   3.768  0.5730  0.6261 -0.1311
    9MET    HB3  115   4.850   2.761   3.768 -2.0314  0.2145  1.1402
    9MET    HG2  116   4.618   2.730   3.718  0.1446  0.5899 -0.0672
    9MET    HG3  117   4.637   2.562   3.672  0.5453  0.0457 -0.0855
    9MET    HE1  118   4.555   2.366   3.838 -0.2381 -1.1922  0.4204
    9MET    HE2  119   4.741   2.384   3.853  0.6538  0.1769 -0.4835
    9MET    HE3  120   4.638   2.371   3.992 -0.7203  0.4382 -0.4650
   10VAL      N  121   5.119   2.686   3.546 -0.1141  0.7428  0.3505
   10VAL     CA  122   5.237   2.773   3.530 -0.6909  0.5096  0.4499
   10VAL      C  123   5.242   2.851   3.397  0.3355 -0.2991  0.0518
   10VAL      O  124   5.196   2.799   3.290  0.0463 -0.3189 -0.3260
   10VAL     CB  125   5.368   2.689   3.544  0.1327  0.2275 -1.3335
   10VAL    CG1  126   5.499   2.754   3.508 -0.0561 -0.8506 -0.1385
   10VAL    CG2  127   5.390   2.644   3.689  0.0181  1.4100 -0.2407
   10VAL      H  128   5.137   2.587   3.556 -1.1431  0.5783  0.8328
   10VAL     HA  129   5.240   2.840   3.616  0.1661  1.7383 -0.4681
   10VAL     HB  130   5.353   2.604   3.476 -0.7316  0.1548 -1.0806
   10VAL   HG11  131   5.503   2.855   3.548  1.1326 -1.0906  0.4353
   10VAL   HG12  132   5.583   2.696   3.547  1.4435  0.6430 -0.8936
   10VAL   HG13  133   5.508   2.752   3.400 -0.2024 -1.3690 -0.1458
   10VAL   HG21  134   5.463   2.563   3.689 -1.6978 -0.3442  1.2199
   10VAL   HG22  135   5.414   2.720   3.763 -1.0825  0.8120  0.7937
   10VAL   HG23  136   5.299   2.599   3.729  0.6606  0.8088  0.6027
   11ASP      N  137   5.285   2.974   3.396  0.0181  0.0712 -0.5010
   11ASP     CA  138   5.285   3.068   3.283  0.7115 -0.6313  0.1069
   11ASP      C  139   5.146   3.103   3.221  0.2722 -0.5081 -0.0608
   11ASP      O  140   5.145   3.151   3.105 -0.3079 -0.4456 -0.1376
   11ASP     CB  141   5.390   3.023   3.183  0.9866  0.5467  0.3540
   11ASP     CG  142   5.408   3.113   3.058  0.2867 -0.0555  0.1144
   11ASP    OD1  143   5.419   3.240   3.078 -0.4969  0.7057 -0.0031
   11ASP    OD2  144   5.412   3.063   2.942  0.1553 -0.2837  0.5881
   11ASP      H  145   5.318   3.009   3.485 -0.7548  0.3455 -0.3043
   11ASP     HA  146   5.323   3.158   3.332  0.3346  0.4993 -1.4873
   11ASP    HB2  147   5.488   3.012   3.230  1.0227  2.2102  0.7941
   11ASP    HB3  148   5.356   2.927   3.144 -0.2014  1.1641 -0.2169
   12ASN      N  149   5.030   3.082   3.282  0.0605  0.2794  0.6737
   12ASN     CA  150   4.896   3.109   3.227  0.3860 -0.8370 -0.1687
   12ASN      C  151   4.844   3.258   3.219 -1.0196 -0.1306  0.6912
   12ASN      O  152   4.735   3.286   3.163  0.2041  0.5094  0.5470
   12ASN     CB  153   4.796   3.024   3.308 -0.0864  0.0591  0.7681
   12ASN     CG  154   4.783   3.053   3.452  0.0315 -1.1649  0.1093
   12ASN    OD1  155   4.840   3.148   3.509  0.3691 -0.4207  0.0581
   12ASN    ND2  156   4.715   2.980   3.529  1.0431 -0.2964 -0.4431
   12ASN      H  157   5.038   3.069   3.381  0.3931  0.2914  0.6517
   12ASN     HA  158   4.908   3.083   3.122  1.0138  2.0425 -0.9848
   12ASN    HB2  159   4.702   3.013   3.252 -0.0427 -0.8510  0.8498
   12ASN    HB3  160   4.830   2.921   3.309 -1.5744 -0.4826  1.4108
   12ASN   HD21  161   4.710   3.009   3.626  0.7502  2.3291 -1.0906
   12ASN   HD22  162   4.669   2.900   3.489 -0.7513  0.5267 -0.2195
   13LEU      N  163   4.914   3.358   3.279 -0.0734  0.2554  0.3096
   13LEU     CA  164   4.895   3.497   3.274 -0.8262 -0.0922 -0.0663
   13LEU      C  165   4.965   3.557   3.157 -0.2603 -0.2883  0.4385
   13LEU      O  166   5.079   3.528   3.120 -0.0715 -0.2647  0.6155
   13LEU     CB  167   4.935   3.557   3.408  0.8408  0.1253  1.0114
   13LEU     CG  168   4.870   3.500   3.532  0.1312  0.0638 -0.0749
   13LEU    CD1  169   4.916   3.583   3.656 -0.3772  0.5637  0.5773
   13LEU    CD2  170   4.725   3.458   3.524 -0.7959 -0.7852 -0.0136
   13LEU      H  171   4.988   3.323   3.339 -0.1780 -0.7782 -0.1364
   13LEU     HA  172   4.789   3.519   3.261 -0.8083  0.6589  0.8762
   13LEU    HB2  173   5.044   3.555   3.416  0.9314 -0.5034 -0.0788
   13LEU    HB3  174   4.905   3.662   3.407 -0.7340 -0.1981 -1.3819
   13LEU     HG  175   4.922   3.404   3.543  0.0159  0.1038  1.1270
   13LEU   HD11  176   4.881   3.686   3.645 -1.0377  0.3903  0.9129
   13LEU   HD12  177   4.879   3.541   3.749 -0.7351  0.1901  0.2748
   13LEU   HD13  178   5.025   3.580   3.654 -0.3828  0.3980 -0.1701
   13LEU   HD21  179   4.705   3.422   3.424  0.5691  0.9797 -1.0551
   13LEU   HD22  180   4.703   3.387   3.603 -0.7842 -0.9621 -0.1704
   13LEU   HD23  181   4.665   3.548   3.541 -0.5841 -0.3609 -1.3012
   14ARG      N  182   4.892   3.649   3.086  0.1316 -0.2009 -0.3254
   14ARG     CA  183   4.915   3.724   2.963  0.7330  0.1294 -0.2818
   14ARG      C  184   4.856   3.864   2.988 -0.7367  0.7908 -0.2268
   14ARG      O  185   4.780   3.892   3.080 -0.3701 -0.3705 -0.1257
   14ARG     CB  186   4.853   3.650   2.841  0.5078  0.3869  0.0099
   14ARG     CG  187   4.922   3.524   2.783 -0.5006 -0.1823 -0.6679
   14ARG     CD  188   5.070   3.532   2.760  0.6740  0.0503  0.4235
   14ARG     NE  189   5.140   3.408   2.723  0.1943  0.2063  0.2358
   14ARG     CZ  190   5.224   3.340   2.804  0.2310  0.5728  0.0194
   14ARG    NH1  191   5.281   3.231   2.759  0.2584 -0.4638 -0.6969
   14ARG    NH2  192   5.240   3.366   2.928 -0.4943  0.0093 -0.1983
   14ARG      H  193   4.796   3.666   3.114 -0.0605 -0.2582 -0.9314
   14ARG     HA  194   5.020   3.749   2.945  0.0476  2.7085 -1.8614
   14ARG    HB2  195   4.746   3.634   2.858  0.5807 -0.2020 -0.0652
   14ARG    HB3  196   4.851   3.719   2.757  0.1440 -1.2176 -1.4225
   14ARG    HG2  197   4.901   3.447   2.857  0.1466 -0.0894 -0.3826
   14ARG    HG3  198   4.878   3.496   2.687  0.4981  0.0116 -1.2063
   14ARG    HD2  199   5.089   3.589   2.669 -0.4781  0.0791  0.1719
   14ARG    HD3  200   5.110   3.579   2.850 -0.1832  0.0878  0.8033
   14ARG     HE  201   5.141   3.384   2.624 -1.3624  1.1775 -0.0858
   14ARG   HH11  202   5.346   3.179   2.817  0.1918 -0.5480 -0.6971
   14ARG   HH12  203   5.270   3.206   2.662  0.8371  0.5813 -1.0608
   14ARG   HH21  204   5.295   3.303   2.985 -0.0179  0.3763 -0.2398
   14ARG   HH22  205   5.186   3.436   2.977 -1.4023 -0.7467 -0.0560
   15GLY      N  206   4.896   3.962   2.906  0.7787 -0.4693  0.0991
   15GLY     CA  207   4.862   4.104   2.925 -0.8376  0.9205  0.6561
   15GLY      C  208   4.967   4.193   2.866 -0.7745  0.3605 -0.2698
   15GLY      O  209   5.073   4.146   2.821  0.2324  0.1117 -0.0672
   15GLY      H  210   4.948   3.934   2.824  0.5669  0.5506 -0.4117
   15GLY    HA2  211   4.765   4.128   2.881 -0.0198  0.9011 -1.3268
   15GLY    HA3  212   4.865   4.128   3.031 -0.3201  0.0594  0.8566
   16LYS      N  213   4.943   4.331   2.872 -0.5320  0.4774 -0.5705
   16LYS     CA  214   5.046   4.429   2.822  0.8777 -0.9131 -0.0258
   16LYS      C  215   5.084   4.523   2.941 -0.1483  0.5802 -0.2111
   16LYS      O  216   5.017   4.532   3.047  0.0933  0.0670  0.0362
   16LYS     CB  217   4.971   4.521   2.713 -0.2756  0.1016 -0.2858
   16LYS     CG  218   4.947   4.441   2.585  0.0379 -0.7262  0.8426
   16LYS     CD  219   4.881   4.543   2.483 -0.1615 -0.2841 -0.4431
   16LYS     CE  220   4.820   4.474   2.359 -0.2459 -1.2040 -0.4278
   16LYS     NZ  221   4.778   4.592   2.271  0.1200  0.4763 -0.3005
   16LYS      H  222   4.856   4.366   2.911 -1.0979 -1.4793  0.2017
   16LYS     HA  223   5.136   4.384   2.781  0.1500 -0.8224 -1.9058
   16LYS    HB2  224   4.884   4.559   2.767 -0.1416 -0.0933  0.0747
   16LYS    HB3  225   5.039   4.604   2.692 -0.0989 -0.3679 -1.8292
   16LYS    HG2  226   5.037   4.396   2.544  0.0808 -0.5758  0.7706
   16LYS    HG3  227   4.869   4.367   2.604 -1.2220  0.1475 -0.4452
   16LYS    HD2  228   4.812   4.604   2.541  1.5569 -0.1963  1.7923
   16LYS    HD3  229   4.962   4.610   2.452  1.1064 -1.3304  0.3584
   16LYS    HE2  230   4.896   4.417   2.306  0.0561 -0.1327 -1.2128
   16LYS    HE3  231   4.731   4.423   2.394 -0.6661  0.5129  1.3639
   16LYS    HZ1  232   4.856   4.643   2.231  0.3818 -0.2740 -0.8016
   16LYS    HZ2  233   4.718   4.564   2.194  0.3543 -0.0321 -0.3111
   16LYS    HZ3  234   4.719   4.654   2.324 -0.3652 -0.1268 -0.1117
   17SER      N  235   5.203   4.592   2.931  0.2702  0.7662  0.2260
   17SER     CA  236   5.247   4.682   3.042 -0.3199  0.7222  0.9767
   17SER      C  237   5.154   4.796   3.076  0.4739 -0.7120  0.2753
   17SER      O  238   5.102   4.873   2.994 -0.1886 -0.0748  0.2172
   17SER     CB  239   5.389   4.735   3.018  0.0326  0.3481 -0.5496
   17SER     OG  240   5.484   4.629   3.045  0.3249  0.5357  0.2544
   17SER      H  241   5.267   4.562   2.860 -0.8613  0.2594 -0.6488
   17SER     HA  242   5.254   4.615   3.127  2.1950 -0.5865 -0.0454
   17SER    HB2  243   5.398   4.768   2.914 -0.9819  1.2222 -0.3930
   17SER    HB3  244   5.409   4.816   3.088  0.7057  0.0782 -0.4119
   17SER     HG  245   5.463   4.591   3.131 -1.1678  0.9564  0.1359
   18GLY      N  246   5.138   4.815   3.208 -0.0736  0.1771 -0.4208
   18GLY     CA  247   5.045   4.914   3.264 -0.2260 -0.1157  0.2529
   18GLY      C  248   4.896   4.890   3.236 -0.3894  0.4721 -1.2266
   18GLY      O  249   4.809   4.948   3.304 -0.1287 -0.5605 -0.5066
   18GLY      H  250   5.189   4.745   3.259  0.7422 -0.6312 -2.1628
   18GLY    HA2  251   5.055   4.905   3.372 -0.2436  0.9780  0.3647
   18GLY    HA3  252   5.067   5.014   3.227 -0.2672 -0.5798 -1.1629
   19GLN      N  253   4.850   4.802   3.149 -0.5442 -0.0237  0.1851
   19GLN     CA  254   4.713   4.768   3.120 -0.2715  0.2166  0.0926
   19GLN      C  255   4.664   4.643   3.193  0.7047 -0.0307 -0.1739
   19GLN      O  256   4.545   4.605   3.183 -0.0918  0.4317  0.2581
   19GLN     CB  257   4.701   4.760   2.962 -0.2151  0.2573 -0.4936
   19GLN     CG  258   4.730   4.890   2.893 -0.2883  0.4047 -0.4316
   19GLN     CD  259   4.686   4.891   2.753  0.4918 -0.0825 -0.5375
   19GLN    OE1  260   4.689   4.794   2.677  0.5247 -0.3419 -0.4789
   19GLN    NE2  261   4.641   5.000   2.694 -0.5406 -0.4339  0.4396
   19GLN      H  262   4.920   4.769   3.084 -0.4046 -0.3836  0.5107
   19GLN     HA  263   4.653   4.854   3.148 -0.1823  0.4802 -0.5132
   19GLN    HB2  264   4.749   4.667   2.930  0.7310 -0.0114  1.4107
   19GLN    HB3  265   4.596   4.738   2.943 -0.3264 -0.1552  0.4617
   19GLN    HG2  266   4.680   4.977   2.935  0.2681  0.3098  0.4781
   19GLN    HG3  267   4.838   4.906   2.896  0.0018 -1.2831  0.6108
   19GLN   HE21  268   4.600   4.996   2.602 -0.5686 -2.5317  0.4558
   19GLN   HE22  269   4.632   5.089   2.742 -0.5623  0.6190 -1.3516
   20GLY      N  270   4.753   4.584   3.269 -0.2921  0.2027 -0.2017
   20GLY     CA  271   4.724   4.470   3.357 -0.2717  0.8996  0.4544
   20GLY      C  272   4.685   4.337   3.293  0.5683  0.3867  0.0370
   20GLY      O  273   4.649   4.326   3.174 -0.2524 -0.0241  0.0490
   20GLY      H  274   4.847   4.621   3.268 -0.3448  0.4436 -2.1144
   20GLY    HA2  275   4.818   4.467   3.411  0.0202 -0.0124 -0.0581
   20GLY    HA3  276   4.639   4.499   3.418 -0.8796 -0.1161  0.1368
   21TYR      N  277   4.709   4.234   3.376  0.2790  0.2041  0.6267
   21TYR     CA  278   4.717   4.092   3.340  0.5079 -0.0766 -0.7623
   21TYR      C  279   4.569   4.032   3.340 -0.4187 -0.9005  0.1493
   21TYR      O  280   4.478   4.067   3.409 -0.2574  0.2017  0.9197
   21TYR     CB  281   4.805   4.009   3.441  0.2514  0.6662  0.9191
   21TYR     CG  282   4.951   4.045   3.454  0.3060  0.0014  0.3249
   21TYR    CD1  283   4.983   4.140   3.548 -0.0233  0.3634 -0.5905
   21TYR    CD2  284   5.053   3.966   3.392 -0.0175 -0.2113 -0.2509
   21TYR    CE1  285   5.119   4.166   3.578  0.2119  0.0367 -0.6050
   21TYR    CE2  286   5.189   3.996   3.416  0.5936 -0.1650 -0.9743
   21TYR     CZ  287   5.222   4.097   3.508  1.6116  0.1882 -0.2568
   21TYR     OH  288   5.343   4.122   3.534 -0.6842  0.5427  0.0604
   21TYR      H  289   4.704   4.251   3.475  0.0199 -0.1040  0.6705
   21TYR     HA  290   4.753   4.083   3.237  0.5634  0.0663 -0.7556
   21TYR    HB2  291   4.755   4.008   3.538 -0.6750 -1.4023  0.5479
   21TYR    HB3  292   4.809   3.906   3.404  0.3259  1.1105 -0.4174
   21TYR    HD1  293   4.903   4.199   3.589 -0.8942 -1.1370  0.0454
   21TYR    HD2  294   5.027   3.902   3.309 -1.3435  0.5979 -0.5198
   21TYR    HE1  295   5.149   4.241   3.649 -0.0763 -0.2526 -0.1705
   21TYR    HE2  296   5.273   3.956   3.361  2.1556  0.8583  0.4782
   21TYR     HH  297   5.354   4.205   3.583  1.0905  0.5979 -0.2793
   22TYR      N  298   4.551   3.932   3.253 -1.2000 -0.4718 -0.1660
   22TYR     CA  299   4.433   3.851   3.222 -0.6074  0.0608 -0.0812
   22TYR      C  300   4.464   3.701   3.225  0.4477  0.0613  0.2698
   22TYR      O  301   4.577   3.659   3.208 -0.4207  0.4541  0.3959
   22TYR     CB  302   4.374   3.906   3.094  0.9276  0.3365 -0.4482
   22TYR     CG  303   4.452   3.905   2.968 -0.3340 -0.1373  0.3121
   22TYR    CD1  304   4.476   3.783   2.897 -0.7234 -0.6534  0.1133
   22TYR    CD2  305   4.508   4.023   2.917  0.0095 -0.2721  0.8668
   22TYR    CE1  306   4.532   3.784   2.768 -0.4260  0.0293 -0.8027
   22TYR    CE2  307   4.570   4.021   2.791 -0.3028  0.9448 -0.3679
   22TYR     CZ  308   4.583   3.899   2.716 -0.4067  0.0632 -0.3536
   22TYR     OH  309   4.648   3.906   2.595 -0.1555  0.4036  0.2975
   22TYR      H  310   4.635   3.913   3.200 -1.1384  0.3672 -0.3841
   22TYR     HA  311   4.360   3.859   3.303 -0.1283 -1.1831  0.5290
   22TYR    HB2  312   4.279   3.856   3.076  1.0935 -0.9473  1.6776
   22TYR    HB3  313   4.341   4.008   3.113  0.3049  0.0259  0.2238
   22TYR    HD1  314   4.444   3.687   2.935 -0.6198 -0.4250  0.8073
   22TYR    HD2  315   4.507   4.118   2.969  0.6662  0.0359  0.3485
   22TYR    HE1  316   4.534   3.690   2.715 -0.3882 -0.0558 -0.6522
   22TYR    HE2  317   4.625   4.103   2.747 -0.1150  0.2541 -1.5150
   22TYR     HH  318   4.677   3.817   2.575 -0.4234  0.2377  0.6136
   23VAL      N  319   4.365   3.624   3.273  0.2499  0.3622  0.0164
   23VAL     CA  320   4.353   3.475   3.273 -0.6709 -0.9417 -0.5572
   23VAL      C  321   4.248   3.429   3.182 -0.3145 -0.4262 -0.3160
   23VAL      O  322   4.144   3.495   3.181 -0.1052 -0.4752 -0.6129
   23VAL     CB  323   4.345   3.426   3.420  0.8382 -0.4289 -0.4909
   23VAL    CG1  324   4.202   3.428   3.487 -0.7622 -0.3821  0.2245
   23VAL    CG2  325   4.387   3.280   3.423 -0.4714  0.0221 -0.8167
   23VAL      H  326   4.276   3.674   3.275  1.2713  2.6068 -1.6520
   23VAL     HA  327   4.448   3.439   3.232  0.1040 -0.3008  0.5559
   23VAL     HB  328   4.419   3.482   3.477  0.0423 -0.2389  0.4148
   23VAL   HG11  329   4.135   3.367   3.427 -0.3579 -0.5604 -0.0481
   23VAL   HG12  330   4.202   3.402   3.593 -0.7283  0.0937  0.3451
   23VAL   HG13  331   4.172   3.533   3.483  0.8127  0.1169 -0.0754
   23VAL   HG21  332   4.486   3.262   3.379 -0.0784  1.1483 -0.4565
   23VAL   HG22  333   4.398   3.256   3.528 -0.7421  0.4786 -0.6805
   23VAL   HG23  334   4.324   3.208   3.371  0.0898 -0.6089 -0.6521
   24GLU      N  335   4.275   3.329   3.095  0.4730  0.7120 -0.1635
   24GLU     CA  336   4.172   3.271   2.999 -0.0232  0.1984  0.6230
   24GLU      C  337   4.065   3.181   3.072  0.3287 -0.0971  0.2074
   24GLU      O  338   4.099   3.099   3.155  0.1662  0.3878 -0.7705
   24GLU     CB  339   4.246   3.200   2.882 -0.3885 -0.2416 -0.5139
   24GLU     CG  340   4.144   3.120   2.793  0.2101  0.0788  0.2347
   24GLU     CD  341   4.210   3.066   2.670  0.0421 -0.2648 -0.5875
   24GLU    OE1  342   4.203   3.137   2.569 -0.6335 -0.2531  0.6205
   24GLU    OE2  343   4.274   2.960   2.676 -0.2203 -0.2216 -0.0932
   24GLU      H  344   4.361   3.276   3.096  0.9417  1.4035 -0.9602
   24GLU     HA  345   4.122   3.354   2.949  0.1538  0.0389  0.1750
   24GLU    HB2  346   4.302   3.275   2.826 -0.1414  0.7677  0.9550
   24GLU    HB3  347   4.318   3.133   2.928 -0.3475  0.4235  0.4470
   24GLU    HG2  348   4.095   3.035   2.842  1.0665 -0.7051 -0.1949
   24GLU    HG3  349   4.061   3.178   2.753  1.0132  0.5215 -0.8832
   25MET      N  350   3.934   3.210   3.042 -0.3743  0.5285  0.4711
   25MET     CA  351   3.817   3.152   3.111  0.2565 -0.3122  0.2484
   25MET      C  352   3.705   3.101   3.009 -0.0730  1.0229  0.0988
   25MET      O  353   3.692   3.151   2.896  0.7394 -0.4002 -0.1793
   25MET     CB  354   3.755   3.259   3.202  0.7381  0.2876 -0.0695
   25MET     CG  355   3.861   3.316   3.294 -0.0144 -0.5224  0.3311
   25MET     SD  356   3.812   3.399   3.447  0.1886 -0.1536  0.3740
   25MET     CE  357   3.750   3.252   3.533 -0.4029  0.5541  0.1874
   25MET      H  358   3.919   3.275   2.966 -0.8813 -0.5630 -0.4212
   25MET     HA  359   3.841   3.062   3.166 -1.0255 -0.1297  1.2081
   25MET    HB2  360   3.725   3.342   3.138 -0.6222 -0.7497 -0.8592
   25MET    HB3  361   3.665   3.222   3.250 -0.9244  2.2007 -1.3716
   25MET    HG2  362   3.941   3.246   3.319  0.8357  0.2440 -0.0855
   25MET    HG3  363   3.913   3.395   3.239 -0.3313 -0.1206  0.6031
   25MET    HE1  364   3.833   3.183   3.545 -0.6302  0.4303  1.2353
   25MET    HE2  365   3.718   3.288   3.631  0.1239  0.7677  0.2887
   25MET    HE3  366   3.664   3.199   3.492 -0.1037 -0.1937  0.5060
   26THR      N  367   3.635   3.000   3.061  0.3616 -0.1960  1.2213
   26THR     CA  368   3.510   2.961   2.998  1.3072  0.0600 -0.6204
   26THR      C  369   3.381   3.030   3.059 -0.5980  0.1752  0.5428
   26THR      O  370   3.367   3.048   3.179 -0.3437 -0.2797  0.8407
   26THR     CB  371   3.489   2.807   2.997  0.0680 -0.2691 -0.0442
   26THR    OG1  372   3.463   2.750   3.118 -0.0119  0.0561 -0.2132
   26THR    CG2  373   3.609   2.724   2.943  1.2682 -1.1548  0.3147
   26THR      H  374   3.667   2.960   3.149  0.4991 -0.6949  0.9554
   26THR     HA  375   3.503   2.983   2.891 -0.4063  0.2974 -0.5067
   26THR     HB  376   3.407   2.780   2.930 -0.4510  0.5816  0.2283
   26THR    HG1  377   3.367   2.744   3.128  0.0121 -0.4497 -0.2078
   26THR   HG21  378   3.692   2.729   3.013  0.4140 -0.7737  1.3695
   26THR   HG22  379   3.572   2.624   2.921  1.0716 -0.9761 -0.1949
   26THR   HG23  380   3.628   2.786   2.855  1.2529  0.5165  1.3889
   27VAL      N  381   3.276   3.047   2.974  0.2805 -0.0720  0.5366
   27VAL     CA  382   3.137   3.084   3.014 -0.3628 -0.1977 -0.2113
   27VAL      C  383   3.028   3.024   2.927  0.2356 -0.0721  0.2907
   27VAL      O  384   3.035   3.026   2.800 -0.4024 -0.0871 -0.1658
   27VAL     CB  385   3.124   3.237   3.025 -0.6383 -0.2358  0.0853
   27VAL    CG1  386   2.998   3.279   3.105 -0.8678 -0.2582  0.5195
   27VAL    CG2  387   3.243   3.313   3.078 -0.9838 -0.2052  0.2564
   27VAL      H  388   3.290   3.038   2.874  0.9587 -0.7154  0.6690
   27VAL     HA  389   3.121   3.039   3.112 -0.1902 -0.2425 -0.2027
   27VAL     HB  390   3.102   3.274   2.925 -0.7101  0.0868  0.2188
   27VAL   HG11  391   2.918   3.209   3.084 -0.5500 -0.5170  0.1376
   27VAL   HG12  392   3.026   3.288   3.210 -0.2362  0.8112  0.2860
   27VAL   HG13  393   2.984   3.383   3.076  0.9301  0.0894  0.6472
   27VAL   HG21  394   3.238   3.422   3.077 -0.3727 -0.1653  0.6640
   27VAL   HG22  395   3.269   3.277   3.177  0.6775 -1.4478 -0.5291
   27VAL   HG23  396   3.325   3.294   3.008 -1.0931 -0.5511  0.2193
   28GLY      N  397   2.930   2.955   2.982  0.7874  0.2805  0.1376
   28GLY     CA  398   2.821   2.892   2.903 -0.8864 -0.7863 -0.2465
   28GLY      C  399   2.845   2.745   2.853  0.4929 -0.2890 -0.4275
   28GLY      O  400   2.949   2.688   2.882 -0.1960  0.2637  0.1151
   28GLY      H  401   2.916   2.952   3.082  0.3442 -0.1763  0.0662
   28GLY    HA2  402   2.729   2.888   2.960 -0.6778 -0.5458  0.1170
   28GLY    HA3  403   2.804   2.950   2.813  0.8768 -0.2087 -0.2886
   29SER      N  404   2.740   2.690   2.793 -0.4076 -0.1586  0.3352
   29SER     CA  405   2.724   2.555   2.733 -0.1913 -0.2748 -1.3062
   29SER      C  406   2.665   2.574   2.598  0.9915  0.0005  0.0631
   29SER      O  407   2.545   2.610   2.604 -0.2674 -0.0257  0.1408
   29SER     CB  408   2.627   2.482   2.833  0.4543 -0.4474  0.7027
   29SER     OG  409   2.688   2.446   2.959 -0.1447 -0.1123 -0.1711
   29SER      H  410   2.656   2.745   2.795  0.4246  1.1859  0.2455
   29SER     HA  411   2.821   2.504   2.734 -0.0978 -0.2326  0.6089
   29SER    HB2  412   2.540   2.540   2.863  0.7819  0.0025  0.7972
   29SER    HB3  413   2.606   2.390   2.777  1.3039  0.5714 -1.5161
   29SER     HG  414   2.645   2.500   3.026  0.9997  0.1323  0.4122
   30PRO      N  415   2.722   2.548   2.478 -0.6856  0.1053  0.1331
   30PRO     CA  416   2.866   2.523   2.450  0.9664  0.0223 -1.1032
   30PRO      C  417   2.954   2.641   2.509 -0.5611  0.0409  0.5207
   30PRO      O  418   2.902   2.750   2.494 -0.3841 -0.6413  0.1221
   30PRO     CB  419   2.881   2.499   2.304 -0.4314  0.0230  0.4984
   30PRO     CG  420   2.744   2.457   2.260 -0.1840 -0.0135  0.4728
   30PRO     CD  421   2.656   2.542   2.350  0.3292  0.9703 -0.0190
   30PRO     HA  422   2.894   2.438   2.512  0.4988  1.4040  1.3069
   30PRO    HB2  423   2.906   2.596   2.261 -0.2433 -0.1524  0.2081
   30PRO    HB3  424   2.964   2.436   2.273 -0.8643  0.1085 -0.9891
   30PRO    HG2  425   2.728   2.478   2.154  0.5628 -0.3241  0.2845
   30PRO    HG3  426   2.726   2.352   2.283  0.6435 -0.5194 -0.9047
   30PRO    HD2  427   2.563   2.486   2.358  0.3896  0.7033 -0.9254
   30PRO    HD3  428   2.631   2.638   2.306 -2.1258  0.2422 -0.5215
   31PRO      N  429   3.069   2.616   2.563 -0.8480 -0.4475 -0.6363
   31PRO     CA  430   3.158   2.716   2.632  0.6406  0.5266  0.4843
   31PRO      C  431   3.207   2.817   2.528  0.1861 -0.8645 -0.9581
   31PRO      O  432   3.273   2.782   2.435 -0.4467 -0.5716  0.6538
   31PRO     CB  433   3.277   2.635   2.687  0.2263  0.2229  0.5646
   31PRO     CG  434   3.276   2.503   2.601  0.2797 -1.0324 -0.5925
   31PRO     CD  435   3.134   2.480   2.559  0.3409 -0.7071 -0.0084
   31PRO     HA  436   3.099   2.770   2.706 -1.4467 -0.2894 -0.4461
   31PRO    HB2  437   3.371   2.689   2.678  0.5648 -0.2995  0.8310
   31PRO    HB3  438   3.262   2.605   2.791  0.3593  0.6873  0.7199
   31PRO    HG2  439   3.339   2.519   2.513  0.9512 -1.2924 -0.1715
   31PRO    HG3  440   3.329   2.423   2.652 -0.5595 -0.2161  1.8256
   31PRO    HD2  441   3.141   2.462   2.452  0.3026 -0.7438 -0.0048
   31PRO    HD3  442   3.069   2.411   2.614 -0.2353  0.2132  0.5123
   32GLN      N  443   3.183   2.948   2.564 -0.2974  0.5912  0.6934
   32GLN     CA  444   3.238   3.052   2.485  0.0797 -0.3323 -0.4471
   32GLN      C  445   3.373   3.099   2.554 -0.1502 -0.3169  0.6842
   32GLN      O  446   3.378   3.104   2.675  0.1661  0.0318 -0.0589
   32GLN     CB  447   3.132   3.174   2.491  0.1469 -0.1515 -0.1598
   32GLN     CG  448   2.986   3.129   2.470  0.4746 -0.3382 -0.6084
   32GLN     CD  449   2.877   3.237   2.503  0.0509  0.3624  0.4621
   32GLN    OE1  450   2.895   3.359   2.486  0.1484  0.0116 -0.3134
   32GLN    NE2  451   2.759   3.186   2.531  0.4985  0.4646 -0.2595
   32GLN      H  452   3.124   2.962   2.644  0.2750  0.2740  1.1862
   32GLN     HA  453   3.251   3.019   2.382  0.6499  0.8018 -0.7633
   32GLN    HB2  454   3.142   3.213   2.592  0.6010 -0.4006 -0.1039
   32GLN    HB3  455   3.157   3.250   2.418  0.2007 -0.9548 -1.0169
   32GLN    HG2  456   2.966   3.080   2.375 -0.6318 -0.7264 -0.2029
   32GLN    HG3  457   2.966   3.054   2.546  0.1995  0.5688  0.2488
   32GLN   HE21  458   2.686   3.248   2.563 -0.5222 -0.8115  0.0401
   32GLN   HE22  459   2.739   3.088   2.544  0.6647  0.5977  1.2744
   33THR      N  460   3.484   3.129   2.482  0.7087 -0.0117  0.2771
   33THR     CA  461   3.612   3.171   2.550  0.5270  0.1969 -0.1916
   33THR      C  462   3.625   3.321   2.572  0.0995  0.0667 -0.1189
   33THR      O  463   3.581   3.395   2.490  0.1478  0.3962 -0.0120
   33THR     CB  464   3.724   3.121   2.465  0.3286  0.5568  0.1462
   33THR    OG1  465   3.700   2.978   2.445 -0.7643 -0.2887 -0.2663
   33THR    CG2  466   3.851   3.141   2.535 -1.5992 -0.1074 -0.6710
   33THR      H  467   3.474   3.120   2.382 -1.4693 -0.5499  0.4518
   33THR     HA  468   3.616   3.121   2.647  0.5337  0.4654 -0.0513
   33THR     HB  469   3.722   3.171   2.368  0.9618  0.6971  0.1939
   33THR    HG1  470   3.619   2.969   2.394 -1.6355 -0.0469  0.9828
   33THR   HG21  471   3.852   3.102   2.637 -0.0368 -0.3449 -0.7326
   33THR   HG22  472   3.928   3.084   2.483  0.0459  0.1833  1.1894
   33THR   HG23  473   3.871   3.248   2.542 -0.1960 -0.2763 -1.4287
   34LEU      N  474   3.686   3.365   2.685  0.6586  0.3253 -0.5444
   34LEU     CA  475   3.720   3.502   2.727 -0.0247 -0.7320  0.7458
   34LEU      C  476   3.859   3.512   2.797  0.2402 -0.2980 -0.4563
   34LEU      O  477   3.902   3.421   2.857  0.1386 -0.1516 -0.6866
   34LEU     CB  478   3.610   3.559   2.818 -0.1667 -0.4633  0.2496
   34LEU     CG  479   3.464   3.564   2.765  0.2242  0.1198  0.6770
   34LEU    CD1  480   3.373   3.624   2.876 -0.0826  0.2723  1.1111
   34LEU    CD2  481   3.450   3.646   2.638  0.1606 -0.6297  0.8163
   34LEU      H  482   3.713   3.295   2.753  0.3608  0.3478 -0.3998
   34LEU     HA  483   3.725   3.565   2.638 -1.2735 -1.6963 -0.0863
   34LEU    HB2  484   3.610   3.523   2.921 -1.0648  1.7428  1.1444
   34LEU    HB3  485   3.633   3.665   2.823 -1.1270 -0.2507  0.6393
   34LEU     HG  486   3.441   3.464   2.728  0.0300  0.4598 -0.1640
   34LEU   HD11  487   3.269   3.617   2.844  0.2976 -1.3385 -0.0646
   34LEU   HD12  488   3.393   3.576   2.971  1.2220 -0.0951  0.7035
   34LEU   HD13  489   3.402   3.729   2.879  1.7405  0.0016 -1.1863
   34LEU   HD21  490   3.344   3.661   2.618  0.4059  0.9504  0.4234
   34LEU   HD22  491   3.488   3.747   2.653  0.9905 -0.8838  0.5355
   34LEU   HD23  492   3.497   3.598   2.553 -0.7250 -0.0514 -0.0481
   35ASN      N  493   3.927   3.629   2.795  0.4054 -0.0093 -0.6010
   35ASN     CA  494   4.043   3.676   2.884  0.0491  0.0272  0.0678
   35ASN      C  495   3.994   3.766   2.989  0.5614  0.0449  0.0359
   35ASN      O  496   3.931   3.871   2.962  0.0223  0.4253 -0.3943
   35ASN     CB  497   4.150   3.754   2.796  0.1882  0.1175 -0.8820
   35ASN     CG  498   4.234   3.659   2.706  0.1977 -0.0931  0.3899
   35ASN    OD1  499   4.260   3.541   2.739  0.6563  0.0423  0.4452
   35ASN    ND2  500   4.290   3.710   2.597  0.3173  0.1058 -0.3501
   35ASN      H  501   3.878   3.701   2.743  0.0750  0.2883  0.0997
   35ASN     HA  502   4.086   3.586   2.927  0.3352 -0.1164 -0.4974
   35ASN    HB2  503   4.090   3.826   2.740  0.4577  1.8747  0.8475
   35ASN    HB3  504   4.213   3.809   2.866 -0.3528 -0.0294 -0.2563
   35ASN   HD21  505   4.329   3.643   2.531 -0.6961 -0.0910 -0.7796
   35ASN   HD22  506   4.286   3.806   2.567  0.3785  0.4405  0.6552
   36ILE      N  507   3.993   3.724   3.113  0.5501 -0.0566 -0.4238
   36ILE     CA  508   3.941   3.804   3.226 -0.2507 -0.3256  0.5637
   36ILE      C  509   4.050   3.849   3.324  0.4921 -1.1854 -0.1775
   36ILE      O  510   4.141   3.774   3.354  0.5533  0.3237  0.2044
   36ILE     CB  511   3.830   3.720   3.306 -1.1857 -0.5514 -0.1625
   36ILE    CG1  512   3.705   3.674   3.220 -0.7295 -0.3181  0.0595
   36ILE    CG2  513   3.779   3.794   3.427  1.2165 -0.1653 -0.9020
   36ILE    CD1  514   3.634   3.790   3.154  0.5067 -0.7161  0.7478
   36ILE      H  515   4.046   3.642   3.138  0.5320  0.3721  1.3655
   36ILE     HA  516   3.901   3.897   3.187  0.6849  0.2424  0.8810
   36ILE     HB  517   3.887   3.635   3.341  1.5870  1.0562 -0.1949
   36ILE   HG12  518   3.742   3.610   3.139 -1.2764 -0.1511 -0.3286
   36ILE   HG13  519   3.639   3.607   3.276 -0.5497 -1.4850 -1.0243
   36ILE   HG21  520   3.696   3.739   3.469  0.7517  0.8405 -0.4289
   36ILE   HG22  521   3.857   3.821   3.498  0.0475 -0.6785  0.6719
   36ILE   HG23  522   3.726   3.886   3.404  0.1808 -0.4033  0.3419
   36ILE   HD11  523   3.553   3.764   3.086  0.6882  2.5803 -1.1515
   36ILE   HD12  524   3.591   3.862   3.224  0.5810  0.0193  0.0730
   36ILE   HD13  525   3.702   3.848   3.092 -1.2459  0.5623 -0.1481
   37LEU      N  526   4.047   3.983   3.358 -0.2334  0.7922 -0.2881
   37LEU     CA  527   4.159   4.044   3.432 -0.3569 -0.3836 -0.7130
   37LEU      C  528   4.161   3.994   3.582  0.1619 -0.7512  0.6097
   37LEU      O  529   4.060   4.001   3.649  0.4058 -0.0855  0.6094
   37LEU     CB  530   4.163   4.200   3.420  0.6073  0.8144  0.6140
   37LEU     CG  531   4.264   4.280   3.499  0.2205  0.4301 -0.1965
   37LEU    CD1  532   4.325   4.400   3.421 -0.6223  0.1491  0.3689
   37LEU    CD2  533   4.223   4.336   3.631  0.0199  0.2232  0.0984
   37LEU      H  534   3.966   4.035   3.327 -1.2049 -0.8283 -0.7144
   37LEU     HA  535   4.252   4.007   3.390 -0.0555 -0.4554 -0.0049
   37LEU    HB2  536   4.175   4.223   3.314  0.0478 -0.3034  0.2731
   37LEU    HB3  537   4.066   4.243   3.441 -0.1863 -0.3375 -0.4017
   37LEU     HG  538   4.342   4.211   3.531 -0.3150 -0.4750 -0.7626
   37LEU   HD11  539   4.410   4.455   3.463  0.1147  0.3511 -1.2162
   37LEU   HD12  540   4.362   4.369   3.323 -0.9425 -0.3483  0.3986
   37LEU   HD13  541   4.237   4.461   3.398 -1.0126 -0.7493 -0.7185
   37LEU   HD21  542   4.205   4.254   3.700  0.3743  0.5966  0.6567
   37LEU   HD22  543   4.306   4.391   3.676  1.3756 -1.4713 -0.1312
   37LEU   HD23  544   4.133   4.397   3.623 -0.0064  0.0820 -0.9839
   38VAL      N  545   4.282   3.958   3.626  0.1661  0.2534  0.1886
   38VAL     CA  546   4.297   3.907   3.763 -0.8680 -0.4009 -0.2326
   38VAL      C  547   4.298   4.031   3.861 -0.4184 -1.1240 -0.0172
   38VAL      O  548   4.382   4.125   3.854  0.0329  0.7882  0.4541
   38VAL     CB  549   4.438   3.825   3.762  0.2370 -0.1166 -0.2348
   38VAL    CG1  550   4.469   3.770   3.902  0.0112 -0.3897 -0.6272
   38VAL    CG2  551   4.426   3.707   3.664  0.5429 -0.8141 -0.3569
   38VAL      H  552   4.358   3.981   3.563 -0.2291 -0.3284 -0.5217
   38VAL     HA  553   4.210   3.845   3.786 -0.7277 -0.7956 -0.7507
   38VAL     HB  554   4.506   3.896   3.717 -0.6910  0.4358 -0.8397
   38VAL   HG11  555   4.395   3.697   3.932  0.2216 -0.3720 -0.0437
   38VAL   HG12  556   4.566   3.721   3.896  0.0763 -0.3871  0.1864
   38VAL   HG13  557   4.484   3.855   3.969 -0.1835 -0.1875 -0.8345
   38VAL   HG21  558   4.410   3.751   3.565 -0.8145  1.6674  0.7882
   38VAL   HG22  559   4.522   3.657   3.678  1.1812  0.3780 -0.2334
   38VAL   HG23  560   4.349   3.638   3.699  0.0105  0.3861  1.0422
   39ASP      N  561   4.206   4.026   3.956 -0.1069  0.5438 -0.7961
   39ASP     CA  562   4.176   4.127   4.054 -0.1625  0.0575 -0.0098
   39ASP      C  563   4.149   4.097   4.205  0.2843  0.4278  0.2887
   39ASP      O  564   4.033   4.084   4.253 -0.2943  0.2345 -0.1315
   39ASP     CB  565   4.054   4.224   4.006 -1.1927  0.7585  0.0582
   39ASP     CG  566   4.043   4.335   4.103  0.3285 -0.0019 -0.0583
   39ASP    OD1  567   3.938   4.404   4.091  0.0898  0.7512 -0.5482
   39ASP    OD2  568   4.135   4.373   4.178  0.3025  0.4074 -0.0354
   39ASP      H  569   4.134   3.956   3.954 -0.0658  0.4329  0.2590
   39ASP     HA  570   4.262   4.194   4.045 -0.4196  0.3336 -0.4587
   39ASP    HB2  571   4.070   4.266   3.907 -0.6689  0.6960  0.1114
   39ASP    HB3  572   3.973   4.151   4.003  0.6773 -1.5609 -0.5004
   40THR      N  573   4.257   4.076   4.283 -0.0234  0.1456 -0.1621
   40THR     CA  574   4.253   4.052   4.431 -0.2482 -0.0593  1.1448
   40THR      C  575   4.201   4.174   4.505 -0.0125  0.3244 -1.0378
   40THR      O  576   4.186   4.168   4.627 -0.1995  0.2621  0.1825
   40THR     CB  577   4.390   4.015   4.485 -0.1739  1.0762 -0.2678
   40THR    OG1  578   4.486   4.116   4.478  0.3186  0.7216 -0.1188
   40THR    CG2  579   4.460   3.902   4.411  0.0018  0.5307 -0.6385
   40THR      H  580   4.348   4.097   4.246 -0.9294  0.6656 -2.4758
   40THR     HA  581   4.181   3.971   4.446  1.1499 -1.3802  1.1638
   40THR     HB  582   4.379   3.997   4.592 -2.4840  0.2930 -0.5271
   40THR    HG1  583   4.476   4.163   4.562 -0.2200  0.0969  0.1803
   40THR   HG21  584   4.568   3.914   4.411  0.1339 -0.4550 -0.2172
   40THR   HG22  585   4.426   3.813   4.465 -0.7018  1.0652 -0.1561
   40THR   HG23  586   4.424   3.886   4.309 -0.4119 -1.0741 -0.3042
   41GLY      N  587   4.165   4.285   4.444 -0.4021  0.5929  0.1237
   41GLY     CA  588   4.121   4.403   4.505 -0.8313 -0.8088 -0.6438
   41GLY      C  589   3.966   4.422   4.516  0.8785  0.2012  0.6302
   41GLY      O  590   3.918   4.515   4.567  0.3077 -0.1144  0.0828
   41GLY      H  591   4.182   4.285   4.345 -0.0347  0.7062  0.1810
   41GLY    HA2  592   4.158   4.397   4.608  0.3895 -1.8112 -1.0806
   41GLY    HA3  593   4.158   4.496   4.462 -0.6115 -0.4973  0.1665
   42SER      N  594   3.892   4.335   4.452  0.2772  0.0413  0.0057
   42SER     CA  595   3.746   4.337   4.446 -0.2911 -0.8264  0.1348
   42SER      C  596   3.698   4.193   4.448  0.7087 -0.4976 -0.1634
   42SER      O  597   3.767   4.095   4.434 -0.1931  0.2352 -0.0609
   42SER     CB  598   3.704   4.427   4.332  0.1383 -0.3933  0.0331
   42SER     OG  599   3.708   4.375   4.204 -0.2290 -0.6144 -0.2705
   42SER      H  600   3.932   4.257   4.402 -0.5482  0.3362 -1.1865
   42SER     HA  601   3.710   4.392   4.534  0.7586  1.0374 -0.4954
   42SER    HB2  602   3.605   4.470   4.350  0.8030  1.5507 -0.4331
   42SER    HB3  603   3.772   4.512   4.336 -0.0176 -0.2731  0.1531
   42SER     HG  604   3.796   4.391   4.168 -0.5049  1.6196 -0.2062
   43SER      N  605   3.561   4.179   4.461  0.0516  0.4638  0.5008
   43SER     CA  606   3.489   4.056   4.492 -0.1272 -0.3605 -0.3789
   43SER      C  607   3.369   4.019   4.409 -0.4336 -0.1218 -0.0465
   43SER      O  608   3.315   3.915   4.426  0.1222  0.1054  0.0353
   43SER     CB  609   3.476   4.045   4.649 -0.3160  0.1721  0.6623
   43SER     OG  610   3.364   4.124   4.697 -0.4757  0.1203 -0.0440
   43SER      H  611   3.512   4.267   4.467  1.3638  1.3021 -0.2477
   43SER     HA  612   3.562   3.977   4.474 -0.4280 -0.5881 -0.6143
   43SER    HB2  613   3.458   3.939   4.668  0.9366 -0.0520  0.7723
   43SER    HB3  614   3.572   4.067   4.696  0.5138  0.1822 -0.9229
   43SER     HG  615   3.376   4.115   4.792  1.2864  0.9469 -0.0959
   44ASN      N  616   3.353   4.094   4.303  0.2743  0.3419  0.4302
   44ASN     CA  617   3.260   4.066   4.192 -0.2967 -0.0323  0.5797
   44ASN      C  618   3.340   4.002   4.070  0.0453 -1.0013 -0.6042
   44ASN      O  619   3.444   4.055   4.035 -0.0117 -0.4497 -0.1975
   44ASN     CB  620   3.175   4.186   4.153  0.0213 -0.6284  0.3882
   44ASN     CG  621   3.065   4.215   4.238  0.2897 -0.4172  0.5006
   44ASN    OD1  622   3.071   4.306   4.318  0.2274  0.3832 -0.5932
   44ASN    ND2  623   2.960   4.132   4.228 -0.5199 -0.8177 -0.3704
   44ASN      H  624   3.418   4.172   4.297  0.9015 -0.2204 -0.6009
   44ASN     HA  625   3.197   3.982   4.221  0.0566 -0.4063  0.2717
   44ASN    HB2  626   3.237   4.274   4.141 -0.0085 -0.6563 -0.0117
   44ASN    HB3  627   3.138   4.166   4.052  0.8423  0.0331 -0.0739
   44ASN   HD21  628   2.870   4.154   4.269  0.1846  0.0017  0.8792
   44ASN   HD22  629   2.970   4.055   4.164 -1.1614 -0.7621 -0.5544
   45PHE      N  630   3.275   3.909   4.015  0.7516  0.7935  0.3935
   45PHE     CA  631   3.314   3.853   3.882  0.2744 -0.1216 -0.0733
   45PHE      C  632   3.229   3.920   3.777 -0.2044 -0.9242  0.5313
   45PHE      O  633   3.110   3.890   3.776 -0.7520 -0.5314 -0.0544
   45PHE     CB  634   3.309   3.706   3.897 -0.2208 -0.1707  0.0816
   45PHE     CG  635   3.332   3.639   3.760 -0.2143 -0.3144  0.6717
   45PHE    CD1  636   3.221   3.602   3.683  0.4690 -0.9592 -0.1857
   45PHE    CD2  637   3.462   3.614   3.705  0.8495 -0.4663  0.5555
   45PHE    CE1  638   3.238   3.553   3.555 -0.0117 -0.7102 -0.7164
   45PHE    CE2  639   3.475   3.565   3.572 -0.0965  0.1410 -0.8981
   45PHE     CZ  640   3.363   3.539   3.497 -0.3707 -0.0477 -0.2148
   45PHE      H  641   3.187   3.880   4.056  0.9403 -0.9318 -0.2571
   45PHE     HA  642   3.420   3.874   3.864  0.1104  0.6058 -0.2834
   45PHE    HB2  643   3.394   3.684   3.962 -1.4850 -0.3449  1.8098
   45PHE    HB3  644   3.214   3.673   3.939  0.6034 -0.9406  1.5331
   45PHE    HD1  645   3.127   3.628   3.729  0.7712  0.1210 -0.1031
   45PHE    HD2  646   3.550   3.636   3.764  1.3347  0.1796 -0.3501
   45PHE    HE1  647   3.156   3.532   3.489 -0.5930 -0.8139  0.0166
   45PHE    HE2  648   3.576   3.542   3.540  0.8121  0.1856  1.5296
   45PHE     HZ  649   3.369   3.500   3.397 -0.5097 -0.1565 -0.1817
   46ALA      N  650   3.285   4.013   3.701 -0.5367 -0.0110  0.7024
   46ALA     CA  651   3.216   4.096   3.598  0.7703  0.2997 -0.0243
   46ALA      C  652   3.267   4.075   3.451  0.0556  0.3077  0.3926
   46ALA      O  653   3.390   4.078   3.424  0.2691 -0.0990 -0.5735
   46ALA     CB  654   3.228   4.240   3.638 -0.4465 -1.0090  1.0334
   46ALA      H  655   3.386   4.010   3.701 -0.4663  1.2387  0.5555
   46ALA     HA  656   3.109   4.075   3.592  0.4822  1.3526  0.8893
   46ALA    HB1  657   3.161   4.303   3.581  0.4920  0.2987  1.2791
   46ALA    HB2  658   3.194   4.259   3.740 -2.2695  1.8057  0.1223
   46ALA    HB3  659   3.329   4.278   3.620 -0.9063 -0.1188  0.1810
   47VAL      N  660   3.177   4.052   3.359 -0.0533  0.7801 -0.9205
   47VAL     CA  661   3.205   4.033   3.215 -0.4066 -0.5661  0.3425
   47VAL      C  662   3.132   4.132   3.123 -0.2064 -0.2469 -0.4913
   47VAL      O  663   3.015   4.152   3.140  0.2628 -0.5221  0.7632
   47VAL     CB  664   3.194   3.887   3.170  0.1575  0.4288 -0.1172
   47VAL    CG1  665   3.279   3.783   3.253  0.3443  0.6126  0.3163
   47VAL    CG2  666   3.052   3.834   3.182  0.9095 -0.3335 -0.1002
   47VAL      H  667   3.085   4.034   3.396  0.0506 -0.1681 -1.0813
   47VAL     HA  668   3.311   4.052   3.199 -0.1192 -1.9696  0.2797
   47VAL     HB  669   3.215   3.886   3.063  0.6082  1.3428 -0.0549
   47VAL   HG11  670   3.269   3.686   3.204 -0.3841 -0.1702  1.8813
   47VAL   HG12  671   3.382   3.820   3.252  0.2420  0.9267 -0.5676
   47VAL   HG13  672   3.243   3.766   3.354 -0.0774  0.2531  0.1084
   47VAL   HG21  673   3.046   3.729   3.153 -0.6122  0.0216 -1.3751
   47VAL   HG22  674   3.005   3.852   3.279  0.4703 -1.0288 -0.1712
   47VAL   HG23  675   2.985   3.879   3.108  1.1670 -0.5327 -0.4616
   48GLY      N  676   3.201   4.177   3.013  0.4502 -0.1305 -0.6174
   48GLY     CA  677   3.147   4.234   2.893  0.3461 -0.9687  0.1632
   48GLY      C  678   3.053   4.137   2.832  0.2245 -0.0399 -0.1125
   48GLY      O  679   3.094   4.029   2.800  0.8559  0.5564 -0.1159
   48GLY      H  680   3.296   4.145   3.020  0.0700 -1.1690  1.3056
   48GLY    HA2  681   3.097   4.330   2.906  0.3756 -0.9258 -0.0369
   48GLY    HA3  682   3.224   4.262   2.822 -0.3821  1.5145  0.1798
   49ALA      N  683   2.928   4.181   2.814 -0.4853 -0.0665  0.2948
   49ALA     CA  684   2.819   4.101   2.749 -0.1937 -0.0508 -0.1953
   49ALA      C  685   2.729   4.188   2.659  0.0482 -0.6916  0.6181
   49ALA      O  686   2.616   4.152   2.636 -0.4051  0.6486  0.2010
   49ALA     CB  687   2.745   4.029   2.866  0.3206 -0.6159  1.3255
   49ALA      H  688   2.893   4.273   2.836 -0.3144  0.2787 -0.7520
   49ALA     HA  689   2.868   4.028   2.684  1.5712  0.1120  0.8340
   49ALA    HB1  690   2.675   3.951   2.835 -0.6452  0.6402  0.0086
   49ALA    HB2  691   2.824   3.980   2.923  0.9327 -0.4604  0.6403
   49ALA    HB3  692   2.703   4.107   2.929  0.2525  0.8219 -0.3406
   50ALA      N  693   2.790   4.300   2.601  0.0262  0.7915 -0.1357
   50ALA     CA  694   2.744   4.373   2.483 -0.7343 -0.7856 -0.1691
   50ALA      C  695   2.853   4.423   2.389 -0.3553  0.3820  0.4108
   50ALA      O  696   2.966   4.440   2.429 -0.6107  0.1236  0.4657
   50ALA     CB  697   2.668   4.495   2.542  0.3545  0.3772  0.1772
   50ALA      H  698   2.887   4.314   2.625  0.0011  0.9038 -0.0999
   50ALA     HA  699   2.678   4.306   2.427 -0.9657  0.0811 -0.9896
   50ALA    HB1  700   2.652   4.560   2.456 -0.2277 -0.5913 -0.4832
   50ALA    HB2  701   2.570   4.457   2.571  0.5147  0.8732  1.5610
   50ALA    HB3  702   2.722   4.533   2.630  0.6566 -1.6143  0.9592
   51PRO      N  703   2.831   4.457   2.261  0.3337 -0.0045  0.1216
   51PRO     CA  704   2.940   4.500   2.166 -0.6003  0.0782  0.6929
   51PRO      C  705   3.017   4.625   2.195  0.3679  0.6558  0.5141
   51PRO      O  706   2.951   4.719   2.246 -1.1410 -0.1926  0.4754
   51PRO     CB  707   2.860   4.514   2.030 -0.1801 -0.3173  0.5970
   51PRO     CG  708   2.724   4.550   2.072  0.7133 -1.0900  0.2968
   51PRO     CD  709   2.703   4.456   2.190  0.7904  0.3349  0.1847
   51PRO     HA  710   3.011   4.418   2.156 -0.9710 -0.2163  0.3844
   51PRO    HB2  711   2.899   4.593   1.966  1.3095  0.2893  2.0819
   51PRO    HB3  712   2.862   4.418   1.979 -1.2121  0.0082 -0.0955
   51PRO    HG2  713   2.702   4.650   2.109 -0.2673 -1.3568  0.4750
   51PRO    HG3  714   2.660   4.521   1.989 -0.3197 -0.3533  0.7901
   51PRO    HD2  715   2.626   4.500   2.254  0.3642  0.6474 -0.5196
   51PRO    HD3  716   2.665   4.359   2.159 -0.0888  0.5975  0.3695
   52HIS      N  717   3.148   4.633   2.173 -0.3857  0.1598  0.1784
   52HIS     CA  718   3.235   4.746   2.210  1.5270 -0.4065  0.0958
   52HIS      C  719   3.357   4.765   2.123  0.4315  0.3715  0.1961
   52HIS      O  720   3.420   4.665   2.092  0.2135 -0.1917  0.2510
   52HIS     CB  721   3.279   4.723   2.359 -0.2708 -0.0807  0.9191
   52HIS     CG  722   3.348   4.840   2.420  0.5216  0.7337 -0.2707
   52HIS    ND1  723   3.472   4.888   2.380 -0.9677  0.5529 -0.3902
   52HIS    CD2  724   3.288   4.920   2.514 -0.3834  0.2465  0.2203
   52HIS    CE1  725   3.481   5.010   2.441 -0.6647  0.1550 -0.7247
   52HIS    NE2  726   3.373   5.027   2.518 -0.3950 -0.1071 -0.7228
   52HIS      H  727   3.193   4.555   2.126  0.1001  0.8920 -0.6611
   52HIS     HA  728   3.172   4.834   2.197  0.5904 -0.9297  0.8120
   52HIS    HB2  729   3.181   4.708   2.404 -0.9680 -0.9568 -0.7340
   52HIS    HB3  730   3.342   4.637   2.379 -0.4954 -0.2676  0.8268
   52HIS    HD2  731   3.186   4.924   2.551 -0.5219  0.3814 -0.1597
   52HIS    HE1  732   3.570   5.071   2.432 -0.9855  0.5381 -1.4874
   52HIS    HE2  733   3.355   5.117   2.561 -0.3286 -0.6801  0.5928
   53PRO      N  734   3.393   4.886   2.083  0.2845  0.2035  0.0769
   53PRO     CA  735   3.504   4.907   1.989  0.2188 -1.6913  0.4436
   53PRO      C  736   3.642   4.861   2.034 -0.6007  0.5558 -0.4180
   53PRO      O  737   3.726   4.825   1.953  0.3651  0.4132 -0.0591
   53PRO     CB  738   3.511   5.065   1.979  0.2223 -0.0508 -1.1928
   53PRO     CG  739   3.373   5.115   2.013 -0.0411  0.6590  0.4651
   53PRO     CD  740   3.307   5.004   2.104 -0.9045  0.3888  0.3625
   53PRO     HA  741   3.479   4.867   1.891  0.3819 -0.1767 -0.2821
   53PRO    HB2  742   3.572   5.100   2.062 -0.2943  0.6357 -1.0763
   53PRO    HB3  743   3.548   5.099   1.883 -0.2660 -0.5536 -1.5693
   53PRO    HG2  744   3.358   5.218   2.042 -0.8141  0.9524 -0.8151
   53PRO    HG3  745   3.309   5.106   1.925 -0.1062  1.1761  0.4567
   53PRO    HD2  746   3.319   5.052   2.201  0.2242  1.0232 -0.0421
   53PRO    HD3  747   3.203   4.986   2.076 -0.4095 -0.4739 -1.1880
   54PHE      N  748   3.665   4.829   2.165  0.4554 -0.4818  0.0915
   54PHE     CA  749   3.795   4.759   2.205  0.2697 -0.7840 -0.1270
   54PHE      C  750   3.798   4.602   2.217  0.5742 -0.0497  0.1322
   54PHE      O  751   3.907   4.543   2.207  0.4382  0.1923 -0.3779
   54PHE     CB  752   3.851   4.824   2.334 -0.5368 -0.6210 -0.8570
   54PHE     CG  753   3.851   4.977   2.359  0.2386  0.0706  0.8324
   54PHE    CD1  754   3.881   5.064   2.251  0.6351  0.6067  0.5430
   54PHE    CD2  755   3.825   5.033   2.484  0.0554  0.1412 -0.2209
   54PHE    CE1  756   3.877   5.206   2.269 -0.8175  0.2863 -0.3307
   54PHE    CE2  757   3.815   5.173   2.504  0.7763 -0.4322 -1.0364
   54PHE     CZ  758   3.841   5.256   2.397 -0.1271 -0.6345  0.0096
   54PHE      H  759   3.595   4.843   2.236  0.2038  0.2084 -0.2738
   54PHE     HA  760   3.864   4.787   2.125 -0.4914  0.9494 -0.2686
   54PHE    HB2  761   3.823   4.766   2.422 -0.9183  0.0686 -0.5130
   54PHE    HB3  762   3.953   4.784   2.331 -0.7854 -1.5315  0.4664
   54PHE    HD1  763   3.918   5.019   2.160 -1.3224  0.0171 -0.0372
   54PHE    HD2  764   3.822   4.962   2.565  0.2011  0.2037 -0.1597
   54PHE    HE1  765   3.897   5.277   2.190  0.1776  1.5370  0.9296
   54PHE    HE2  766   3.788   5.211   2.601 -1.1387  0.1931 -1.7240
   54PHE     HZ  767   3.826   5.363   2.406 -1.1625 -0.7294 -0.2828
   55LEU      N  768   3.677   4.542   2.230 -0.5684 -0.5832  0.0729
   55LEU     CA  769   3.657   4.399   2.234  0.3241  0.7235  0.2779
   55LEU      C  770   3.633   4.327   2.091 -0.0527 -0.3826 -0.1269
   55LEU      O  771   3.546   4.377   2.017  0.4248 -0.0953 -0.2485
   55LEU     CB  772   3.533   4.373   2.319 -0.6719  0.0455 -0.1111
   55LEU     CG  773   3.524   4.439   2.460 -0.4587  0.3585  0.4949
   55LEU    CD1  774   3.400   4.396   2.538  0.4259  0.0051 -0.9357
   55LEU    CD2  775   3.648   4.398   2.532 -0.7757 -0.0677 -0.5561
   55LEU      H  776   3.594   4.599   2.226 -0.6017 -0.6298  0.1001
   55LEU     HA  777   3.740   4.357   2.291  0.5301  0.6431 -0.0809
   55LEU    HB2  778   3.456   4.417   2.255 -0.4328  0.6000 -0.0205
   55LEU    HB3  779   3.529   4.264   2.332 -0.1504 -0.0323 -0.5246
   55LEU     HG  780   3.518   4.548   2.458  0.8888  0.4573 -0.2433
   55LEU   HD11  781   3.378   4.473   2.613 -0.2384 -0.0775 -1.0325
   55LEU   HD12  782   3.314   4.377   2.475  0.2102 -2.2580 -0.1238
   55LEU   HD13  783   3.405   4.303   2.594 -1.4249 -0.2256 -1.0456
   55LEU   HD21  784   3.727   4.468   2.504 -0.6650  0.4412  0.8284
   55LEU   HD22  785   3.629   4.408   2.639 -0.3013  0.2414 -0.4927
   55LEU   HD23  786   3.669   4.294   2.507  1.5695  0.5086 -1.5126
   56HIS      N  787   3.707   4.221   2.062 -0.3401 -0.0573  0.1217
   56HIS     CA  788   3.685   4.139   1.947 -0.5615  0.2671  0.3672
   56HIS      C  789   3.568   4.034   1.977  0.0341 -0.5112 -0.3408
   56HIS      O  790   3.522   3.963   1.892  0.1401  0.5647  1.2876
   56HIS     CB  791   3.814   4.076   1.887  0.8284  0.1298 -0.3851
   56HIS     CG  792   3.921   4.164   1.834 -0.2616 -0.8139  0.3064
   56HIS    ND1  793   3.917   4.230   1.717 -0.0723  0.5802  0.1829
   56HIS    CD2  794   4.022   4.216   1.906 -0.1431  0.4398  0.0519
   56HIS    CE1  795   4.023   4.315   1.709  0.0876 -0.6750 -0.0525
   56HIS    NE2  796   4.087   4.313   1.827  0.5562 -0.2202  1.0219
   56HIS      H  797   3.776   4.190   2.128 -0.6154 -0.3614  0.2781
   56HIS     HA  798   3.653   4.206   1.868  0.8548 -0.3852 -0.8521
   56HIS    HB2  799   3.856   4.014   1.967 -0.3303 -1.6698 -1.0418
   56HIS    HB3  800   3.786   3.999   1.815 -0.4638  0.4463 -0.2629
   56HIS    HD1  801   3.840   4.227   1.652 -0.0452 -0.3933  0.1665
   56HIS    HD2  802   4.038   4.199   2.011 -0.8389 -0.0970  0.0839
   56HIS    HE1  803   4.034   4.397   1.641  0.2126 -0.5836  0.0762
   57ARG      N  804   3.518   4.033   2.107 -0.9311  0.7508 -0.0522
   57ARG     CA  805   3.430   3.936   2.165 -0.4880  0.8702  0.0469
   57ARG      C  806   3.366   3.983   2.296  0.3844  0.2780  0.3565
   57ARG      O  807   3.419   4.068   2.365  0.2889  0.1693  1.2155
   57ARG     CB  808   3.510   3.801   2.173 -0.7824  0.3696  0.0959
   57ARG     CG  809   3.629   3.801   2.272  0.6790 -0.7140  0.2545
   57ARG     CD  810   3.700   3.669   2.291  0.1447 -0.1678  0.5282
   57ARG     NE  811   3.797   3.687   2.394  0.3796  0.0424 -0.5782
   57ARG     CZ  812   3.901   3.610   2.423  0.2350 -0.3382 -0.9557
   57ARG    NH1  813   3.906   3.493   2.382 -0.0667 -0.0070  0.9480
   57ARG    NH2  814   4.003   3.662   2.493  0.1071 -0.8020 -0.8204
   57ARG      H  815   3.567   4.095   2.170 -0.3282  0.6632 -0.4212
   57ARG     HA  816   3.355   3.920   2.087  0.4625  0.0367 -0.7460
   57ARG    HB2  817   3.440   3.719   2.193 -0.6504 -0.1225 -1.2030
   57ARG    HB3  818   3.556   3.784   2.075  0.7800  0.0645  0.8219
   57ARG    HG2  819   3.696   3.880   2.239 -0.3128  0.5900  1.1830
   57ARG    HG3  820   3.586   3.823   2.370  1.3799 -1.6230  0.8039
   57ARG    HD2  821   3.620   3.597   2.312 -0.2719 -0.3485 -1.3071
   57ARG    HD3  822   3.748   3.639   2.198 -0.6817 -0.7643  0.2617
   57ARG     HE  823   3.779   3.767   2.453  0.7118 -0.6788  0.5652
   57ARG   HH11  824   3.983   3.442   2.423  1.1587  0.6408 -0.3572
   57ARG   HH12  825   3.843   3.434   2.330  0.5461 -0.2991  0.5063
   57ARG   HH21  826   4.073   3.591   2.510  0.0238 -0.9708 -1.1571
   57ARG   HH22  827   3.992   3.747   2.546  0.3657 -1.6434  0.6828
   58TYR      N  828   3.266   3.915   2.338 -0.3897 -0.2027 -0.9767
   58TYR     CA  829   3.188   3.940   2.464  0.7156  1.1594 -0.4034
   58TYR      C  830   3.090   3.821   2.487 -0.0142 -0.8499  0.1269
   58TYR      O  831   3.055   3.751   2.398 -0.5266  0.3930  0.1547
   58TYR     CB  832   3.121   4.073   2.460 -0.1822 -0.8048  0.4634
   58TYR     CG  833   3.021   4.092   2.348 -0.6185  0.2270 -0.4938
   58TYR    CD1  834   2.891   4.049   2.368  0.6050  0.1453  0.0864
   58TYR    CD2  835   3.054   4.150   2.227 -0.6666  0.5503  0.0321
   58TYR    CE1  836   2.792   4.058   2.261 -0.6452  0.3678  0.2313
   58TYR    CE2  837   2.964   4.178   2.125  0.6115 -0.1366  1.1231
   58TYR     CZ  838   2.828   4.133   2.143  0.6513  0.2564 -0.0507
   58TYR     OH  839   2.728   4.143   2.042 -0.7283 -0.2211 -0.1732
   58TYR      H  840   3.257   3.835   2.278 -0.0359 -0.5966 -0.5144
   58TYR     HA  841   3.249   3.941   2.555  0.1827  0.9407 -0.0325
   58TYR    HB2  842   3.070   4.086   2.556 -0.5089  0.0218  0.1971
   58TYR    HB3  843   3.191   4.156   2.443 -1.9460  0.9299  0.9274
   58TYR    HD1  844   2.860   4.004   2.461 -1.0461  0.8473 -0.0616
   58TYR    HD2  845   3.154   4.187   2.213 -0.4728  0.0988  0.1927
   58TYR    HE1  846   2.695   4.012   2.271 -0.0454 -1.2092 -0.4351
   58TYR    HE2  847   2.998   4.221   2.032  0.4212 -0.5701  0.8504
   58TYR     HH  848   2.644   4.145   2.090 -0.8212  0.3999 -0.3509
   59TYR      N  849   3.037   3.791   2.608 -0.4133 -0.2301  0.0285
   59TYR     CA  850   2.953   3.680   2.641 -0.3683  0.3317  0.4446
   59TYR      C  851   2.807   3.695   2.592 -0.6357  0.8350  0.3286
   59TYR      O  852   2.747   3.799   2.604  0.0000  0.0814 -0.3207
   59TYR     CB  853   2.966   3.659   2.788 -0.3128  0.3996 -0.5869
   59TYR     CG  854   2.857   3.572   2.849 -0.4218  0.1612 -0.3554
   59TYR    CD1  855   2.847   3.437   2.809  0.3743 -0.2020 -0.3042
   59TYR    CD2  856   2.785   3.614   2.963  0.7267 -0.0390 -0.1693
   59TYR    CE1  857   2.755   3.349   2.875  0.7082  0.8179 -1.3850
   59TYR    CE2  858   2.689   3.531   3.021 -0.1677 -0.5471  0.0705
   59TYR     CZ  859   2.677   3.397   2.983 -0.0688 -0.0415  0.1933
   59TYR     OH  860   2.595   3.313   3.050  0.1663  0.2897 -0.7085
   59TYR      H  861   3.041   3.863   2.678 -0.8697 -0.7644  0.6334
   59TYR     HA  862   3.000   3.594   2.593  1.2647  1.4548 -0.1529
   59TYR    HB2  863   3.058   3.603   2.804 -0.5400 -0.0938 -0.9589
   59TYR    HB3  864   2.975   3.755   2.839 -0.2042  0.1101 -0.0526
   59TYR    HD1  865   2.915   3.391   2.739  1.0824 -0.5614  0.5761
   59TYR    HD2  866   2.795   3.713   3.003 -0.8815 -0.6954  2.2855
   59TYR    HE1  867   2.747   3.244   2.853  0.3711  0.1767  1.1422
   59TYR    HE2  868   2.626   3.565   3.102 -0.4763  0.3828 -0.5277
   59TYR     HH  869   2.611   3.223   3.021  2.2308  0.7528 -1.3106
   60GLN      N  870   2.760   3.583   2.529 -0.5356 -0.1835 -0.9931
   60GLN     CA  871   2.624   3.575   2.469  0.3870 -0.6155  0.2608
   60GLN      C  872   2.523   3.490   2.552 -0.3699  0.7017  0.1542
   60GLN      O  873   2.517   3.363   2.543  0.3351 -0.1964  0.5666
   60GLN     CB  874   2.630   3.537   2.320  0.1197  0.2443 -0.2751
   60GLN     CG  875   2.700   3.640   2.228 -0.0594  0.6114  0.9293
   60GLN     CD  876   2.702   3.593   2.080  0.0588 -0.5537  0.0543
   60GLN    OE1  877   2.628   3.512   2.027  0.3827 -0.0036 -1.0000
   60GLN    NE2  878   2.774   3.669   1.997 -1.0904  0.8996  0.1957
   60GLN      H  879   2.828   3.510   2.516  0.5198  0.7473 -1.0509
   60GLN     HA  880   2.577   3.673   2.464  0.5659 -0.5581 -0.7231
   60GLN    HB2  881   2.684   3.443   2.308 -0.8741 -0.3019 -0.7883
   60GLN    HB3  882   2.527   3.523   2.286  0.5354 -1.1677 -1.0948
   60GLN    HG2  883   2.647   3.735   2.234  0.8216  1.1531  0.5087
   60GLN    HG3  884   2.800   3.648   2.270  1.0267 -0.5104 -1.1682
   60GLN   HE21  885   2.759   3.659   1.898  0.0112  0.6910  0.0294
   60GLN   HE22  886   2.845   3.731   2.033 -1.3138  1.2110  0.1082
   61ARG      N  887   2.438   3.547   2.632  0.1007 -0.7229 -0.5615
   61ARG     CA  888   2.350   3.477   2.727 -0.8081 -0.0526 -1.0179
   61ARG      C  889   2.252   3.375   2.663  0.2544 -0.1421 -0.3424
   61ARG      O  890   2.217   3.276   2.724  0.8484 -0.4348 -0.2270
   61ARG     CB  891   2.279   3.580   2.815  0.3626 -0.0361  0.1784
   61ARG     CG  892   2.370   3.628   2.934  0.7759  0.2715  1.3919
   61ARG     CD  893   2.294   3.741   3.009 -0.2633  0.1103 -0.1234
   61ARG     NE  894   2.277   3.866   2.932 -0.2774  0.3950  0.5005
   61ARG     CZ  895   2.210   3.974   2.958 -0.6938 -0.4853 -0.1136
   61ARG    NH1  896   2.152   3.994   3.075 -0.1180  0.0749  0.3863
   61ARG    NH2  897   2.205   4.078   2.875 -0.1523 -0.0620 -0.4620
   61ARG      H  898   2.431   3.648   2.625  0.8196 -0.5552  0.5743
   61ARG     HA  899   2.413   3.415   2.791 -0.9635  0.6991 -0.0889
   61ARG    HB2  900   2.247   3.663   2.752  0.3977 -0.3704 -0.2926
   61ARG    HB3  901   2.189   3.530   2.849 -0.0333  0.2444 -0.4183
   61ARG    HG2  902   2.384   3.541   2.998  0.4213 -0.9868 -0.1231
   61ARG    HG3  903   2.460   3.669   2.888  0.0065  0.1964 -0.3184
   61ARG    HD2  904   2.196   3.700   3.033 -0.3066 -0.4474 -1.1223
   61ARG    HD3  905   2.348   3.768   3.099 -0.7058 -0.6438  0.3877
   61ARG     HE  906   2.317   3.869   2.839 -1.1778 -0.3872  0.0466
   61ARG   HH11  907   2.109   4.084   3.097  0.6313  1.4629 -2.7448
   61ARG   HH12  908   2.176   3.926   3.146  2.1667 -0.4308 -0.6923
   61ARG   HH21  909   2.158   4.161   2.907  0.0122  0.0364 -0.4694
   61ARG   HH22  910   2.255   4.077   2.787  0.6059 -0.0645 -0.0444
   62GLN      N  911   2.189   3.406   2.551 -0.5469 -0.0076 -0.0215
   62GLN     CA  912   2.098   3.319   2.473  0.0505  1.3566 -0.3545
   62GLN      C  913   2.171   3.197   2.411 -0.7332  0.0855 -0.8878
   62GLN      O  914   2.107   3.097   2.400 -0.3918  0.5073  0.0125
   62GLN     CB  915   2.023   3.397   2.364 -0.1138  0.6843 -0.0252
   62GLN     CG  916   2.082   3.400   2.223 -0.5751 -0.5283  1.3728
   62GLN     CD  917   2.210   3.486   2.199 -0.0953  0.3439 -0.4467
   62GLN    OE1  918   2.264   3.535   2.298 -0.2476 -0.0931  0.3412
   62GLN    NE2  919   2.253   3.494   2.078 -0.3804 -0.6354  0.0422
   62GLN      H  920   2.216   3.491   2.504  1.5346  0.3181  1.4490
   62GLN     HA  921   2.021   3.282   2.541  0.8902  0.9551  0.4185
   62GLN    HB2  922   1.923   3.357   2.347 -0.4668  2.0320 -1.6304
   62GLN    HB3  923   2.014   3.499   2.401 -0.0561  0.3243  1.0627
   62GLN    HG2  924   2.112   3.300   2.194  0.1792  0.0304  0.0853
   62GLN    HG3  925   1.999   3.429   2.158  0.4394 -0.4528  0.0236
   62GLN   HE21  926   2.337   3.547   2.063 -1.3383  0.8708 -0.4541
   62GLN   HE22  927   2.217   3.439   2.002  0.3814 -0.8922 -0.1427
   63LEU      N  928   2.308   3.209   2.381  1.3265 -0.4256 -0.5660
   63LEU     CA  929   2.383   3.103   2.324  0.2842 -0.1287  0.4459
   63LEU      C  930   2.397   2.988   2.425 -0.1867 -0.0780 -0.0034
   63LEU      O  931   2.441   2.883   2.394 -0.0562  0.0156  0.4992
   63LEU     CB  932   2.518   3.160   2.277  1.1442 -0.6616 -0.2807
   63LEU     CG  933   2.607   3.069   2.202 -0.8622  0.1662  0.6611
   63LEU    CD1  934   2.540   3.019   2.072 -0.2282 -0.1178  0.2440
   63LEU    CD2  935   2.740   3.141   2.157  0.5361  0.0558  0.5011
   63LEU      H  936   2.350   3.301   2.391 -0.6109  0.4325  1.1394
   63LEU     HA  937   2.333   3.067   2.234  1.0785  0.4034 -0.2419
   63LEU    HB2  938   2.495   3.247   2.216 -1.1582 -0.9628 -0.0178
   63LEU    HB3  939   2.567   3.209   2.361 -0.1341  0.1283  0.0606
   63LEU     HG  940   2.641   2.981   2.257  2.3512  0.1719 -0.8464
   63LEU   HD11  941   2.609   2.977   1.999 -1.5895 -2.3977  0.0793
   63LEU   HD12  942   2.471   2.938   2.093 -1.2357  0.9093  1.1478
   63LEU   HD13  943   2.497   3.106   2.023  0.5496 -0.1832 -0.6066
   63LEU   HD21  944   2.808   3.068   2.114  0.1086 -0.4306  0.6317
   63LEU   HD22  945   2.711   3.224   2.093  0.5614 -1.0224 -1.0133
   63LEU   HD23  946   2.782   3.183   2.248 -0.3127 -0.7013  1.2967
   64SER      N  947   2.360   3.012   2.549  0.3590  0.3511 -0.3142
   64SER     CA  948   2.381   2.916   2.665  0.1824 -0.2525  1.7169
   64SER      C  949   2.255   2.833   2.689 -1.4435  0.4978 -0.3608
   64SER      O  950   2.158   2.885   2.736  0.2403  0.3200  0.1298
   64SER     CB  951   2.430   2.993   2.788 -0.4965 -0.1573 -0.6685
   64SER     OG  952   2.483   2.899   2.878 -0.3796 -0.4714  0.9739
   64SER      H  953   2.320   3.099   2.581 -0.5713 -0.6408  1.5703
   64SER     HA  954   2.452   2.849   2.617 -0.5301  0.5729 -0.8117
   64SER    HB2  955   2.509   3.064   2.762  1.1042 -1.6956 -0.4201
   64SER    HB3  956   2.342   3.045   2.825 -0.0608  0.5501 -0.6000
   64SER     HG  957   2.536   2.949   2.940  0.1625  0.3983 -0.1335
   65SER      N  958   2.277   2.702   2.691 -0.5027 -0.5434 -0.0250
   65SER     CA  959   2.187   2.606   2.751  0.3681  1.0670  0.6706
   65SER      C  960   2.173   2.599   2.901 -0.8278 -0.2837 -0.3270
   65SER      O  961   2.099   2.522   2.957 -0.5870  0.2822  0.4811
   65SER     CB  962   2.233   2.466   2.699  0.4042 -0.3180 -0.1759
   65SER     OG  963   2.231   2.448   2.561 -0.2896  0.5116  0.0337
   65SER      H  964   2.358   2.659   2.648 -0.1139  0.3035 -0.1866
   65SER     HA  965   2.088   2.623   2.710  0.3808 -0.8706 -0.4076
   65SER    HB2  966   2.331   2.435   2.733  0.4295 -1.4617 -1.1806
   65SER    HB3  967   2.155   2.396   2.728 -0.5434  0.5045 -0.6306
   65SER     HG  968   2.141   2.428   2.532 -0.7530  0.6901  1.2279
   66THR      N  969   2.253   2.688   2.975  0.5685 -0.4546  0.7355
   66THR     CA  970   2.271   2.677   3.121  0.1871 -0.1513  0.5737
   66THR      C  971   2.264   2.807   3.194  0.6807  0.3525  0.2533
   66THR      O  972   2.271   2.812   3.315 -0.0840  0.1297  0.0993
   66THR     CB  973   2.405   2.601   3.162  0.2504 -0.0735 -0.8028
   66THR    OG1  974   2.515   2.638   3.097 -0.7704  0.2475 -0.1251
   66THR    CG2  975   2.392   2.458   3.115  0.5116 -0.3414  0.5878
   66THR      H  976   2.329   2.731   2.924  0.3631 -0.5738  0.3246
   66THR     HA  977   2.185   2.624   3.163 -0.3012  0.3496  0.2159
   66THR     HB  978   2.412   2.600   3.270 -0.7439 -0.5206 -0.7212
   66THR    HG1  979   2.553   2.711   3.147  1.1779 -0.9199  0.3005
   66THR   HG21  980   2.483   2.399   3.124  0.0204 -1.2626 -0.1021
   66THR   HG22  981   2.313   2.412   3.175  0.3153  0.9842  1.4248
   66THR   HG23  982   2.371   2.448   3.008  1.4656 -1.1136  0.4464
   67TYR      N  983   2.253   2.917   3.125  0.3200 -0.1766  0.9525
   67TYR     CA  984   2.222   3.058   3.168 -0.2610 -0.0234 -0.0113
   67TYR      C  985   2.095   3.079   3.247 -1.1048 -0.2412  0.5782
   67TYR      O  986   1.995   3.042   3.193  0.8580 -0.4863 -0.2911
   67TYR     CB  987   2.242   3.165   3.058 -0.6906 -0.4100 -0.7650
   67TYR     CG  988   2.169   3.296   3.080 -0.8729  0.6575 -0.9682
   67TYR    CD1  989   2.230   3.383   3.182  0.9808 -0.5309 -0.3176
   67TYR    CD2  990   2.050   3.331   3.024 -0.4597  1.5096 -0.0572
   67TYR    CE1  991   2.160   3.505   3.215 -1.0889  0.1220 -0.3359
   67TYR    CE2  992   1.977   3.438   3.062  0.3250 -0.0807 -0.8439
   67TYR     CZ  993   2.037   3.524   3.161  0.9574 -0.5945  0.7894
   67TYR     OH  994   1.975   3.643   3.174 -0.1775  0.4184 -0.4151
   67TYR      H  995   2.261   2.908   3.025 -0.8279 -0.0443  0.8231
   67TYR     HA  996   2.294   3.066   3.249 -1.1712 -0.7219  0.9301
   67TYR    HB2  997   2.349   3.189   3.064 -1.0882  1.5738  0.8176
   67TYR    HB3  998   2.223   3.120   2.961 -0.0912 -1.3781 -0.4645
   67TYR    HD1  999   2.322   3.358   3.233  0.4178 -0.2597  0.9096
   67TYR    HD2 1000   2.017   3.252   2.958  1.4177 -0.1764  0.8055
   67TYR    HE1 1001   2.207   3.578   3.279 -0.1006  0.2353 -1.1376
   67TYR    HE2 1002   1.895   3.477   3.005  0.5419  0.4753 -0.7961
   67TYR     HH 1003   1.890   3.627   3.131 -0.5487 -0.5555  0.5777
   68ARG      N 1004   2.100   3.143   3.357  0.0837 -0.8076 -0.5411
   68ARG     CA 1005   1.982   3.174   3.439  0.5258  0.0862 -0.0985
   68ARG      C 1006   1.985   3.312   3.501 -0.2792  0.5475 -0.4489
   68ARG      O 1007   2.093   3.372   3.520 -0.0828  0.4831  0.1451
   68ARG     CB 1008   1.949   3.070   3.544 -0.3289 -0.8608 -0.4172
   68ARG     CG 1009   1.950   2.921   3.503  0.2224  0.3784 -0.1597
   68ARG     CD 1010   1.909   2.816   3.616 -0.0032 -1.1454  0.7778
   68ARG     NE 1011   1.905   2.680   3.560 -0.8219  0.9376  0.1191
   68ARG     CZ 1012   1.910   2.569   3.637 -0.5272  0.1241 -0.4775
   68ARG    NH1 1013   1.918   2.572   3.768 -0.0539  0.2614 -0.1915
   68ARG    NH2 1014   1.905   2.448   3.591  0.2791  0.4512  0.7295
   68ARG      H 1015   2.185   3.176   3.401 -0.9377 -0.6514  1.5596
   68ARG     HA 1016   1.899   3.174   3.370  0.1706 -0.9472  0.2887
   68ARG    HB2 1017   2.028   3.081   3.619 -0.1625  2.2714 -0.7805
   68ARG    HB3 1018   1.848   3.090   3.579  0.2062 -1.0841  1.5316
   68ARG    HG2 1019   1.880   2.906   3.421  0.6437  0.1857 -0.4891
   68ARG    HG3 1020   2.046   2.890   3.462 -0.0226  0.5860 -0.9296
   68ARG    HD2 1021   1.978   2.829   3.699  0.7336 -0.1960  0.0509
   68ARG    HD3 1022   1.813   2.849   3.656  0.9949  0.3858  2.1791
   68ARG     HE 1023   1.883   2.666   3.463 -0.6859  1.0030  0.0785
   68ARG   HH11 1024   1.916   2.481   3.811 -0.9808  0.6940  0.7826
   68ARG   HH12 1025   1.926   2.661   3.816 -0.0810  0.1664 -0.0106
   68ARG   HH21 1026   1.917   2.370   3.655 -0.8839 -0.3346  0.0690
   68ARG   HH22 1027   1.929   2.428   3.494  0.1744  0.8990  0.6057
   69ASP      N 1028   1.873   3.376   3.518 -0.4629  0.1158  0.1108
   69ASP     CA 1029   1.872   3.518   3.555 -0.5768 -0.4408 -0.0134
   69ASP      C 1030   1.841   3.547   3.699  0.8157  0.2576  0.1323
   69ASP      O 1031   1.748   3.490   3.758  0.2799  0.4695  0.7126
   69ASP     CB 1032   1.769   3.575   3.463 -0.2451  0.3733 -0.7888
   69ASP     CG 1033   1.753   3.727   3.457 -0.5436  0.1900 -0.8831
   69ASP    OD1 1034   1.836   3.804   3.510 -0.1230  0.0335 -0.1034
   69ASP    OD2 1035   1.649   3.774   3.406 -0.3489  0.4410 -0.4929
   69ASP      H 1036   1.794   3.320   3.490  1.0575 -2.5526  0.5532
   69ASP     HA 1037   1.968   3.558   3.523 -0.0800 -0.9279  0.7812
   69ASP    HB2 1038   1.781   3.539   3.361 -0.9289 -1.4645 -0.2916
   69ASP    HB3 1039   1.677   3.528   3.497  0.4763 -0.5898 -0.0580
   70LEU      N 1040   1.909   3.637   3.768  0.1340 -0.4983 -0.3577
   70LEU     CA 1041   1.883   3.689   3.898  1.0816 -0.8406 -0.4230
   70LEU      C 1042   1.804   3.824   3.889 -0.1554  0.6987  0.7564
   70LEU      O 1043   1.782   3.891   3.990 -0.7317 -0.0850 -0.0171
   70LEU     CB 1044   2.011   3.720   3.984  0.2661  0.6848  0.6133
   70LEU     CG 1045   2.077   3.588   4.033  0.2751  0.6784  0.6299
   70LEU    CD1 1046   2.218   3.603   4.075  0.1961 -0.4415 -0.7623
   70LEU    CD2 1047   2.004   3.518   4.147  0.6471  0.3843 -0.6712
   70LEU      H 1048   1.995   3.675   3.730 -0.0124 -0.4380 -0.6336
   70LEU     HA 1049   1.814   3.624   3.952  0.8018  0.0959  0.4104
   70LEU    HB2 1050   2.079   3.777   3.921 -0.5203  0.2254 -0.7398
   70LEU    HB3 1051   1.987   3.775   4.075 -0.8702 -0.4278  1.0456
   70LEU     HG 1052   2.085   3.522   3.947 -0.9297  0.4336  0.6769
   70LEU   HD11 1053   2.260   3.503   4.067 -0.4153 -0.8970  0.8907
   70LEU   HD12 1054   2.266   3.675   4.009 -0.4064  0.1595 -0.5662
   70LEU   HD13 1055   2.223   3.640   4.178  1.4429 -0.6346 -0.7209
   70LEU   HD21 1056   2.062   3.436   4.189 -0.9120 -0.4732 -0.0349
   70LEU   HD22 1057   1.970   3.591   4.221  1.1068  0.4877 -0.5499
   70LEU   HD23 1058   1.911   3.474   4.113  0.6192 -0.0979 -0.0008
   71ARG      N 1059   1.764   3.861   3.764 -0.6007  0.1931 -1.0644
   71ARG     CA 1060   1.667   3.968   3.735 -0.9244 -0.1955  0.0241
   71ARG      C 1061   1.695   4.091   3.815  0.0632 -0.4232 -0.4990
   71ARG      O 1062   1.604   4.134   3.885  0.2233 -0.1159  0.0300
   71ARG     CB 1063   1.520   3.917   3.742 -1.0279  0.2141  0.7397
   71ARG     CG 1064   1.409   3.995   3.673  1.0796 -0.5600  1.3007
   71ARG     CD 1065   1.440   4.031   3.526  0.5213 -0.0101 -0.1694
   71ARG     NE 1066   1.526   4.148   3.515 -0.3681 -0.9871 -0.5211
   71ARG     CZ 1067   1.637   4.162   3.446  0.3398 -0.2563  0.2392
   71ARG    NH1 1068   1.703   4.272   3.440 -0.9966 -0.7617 -0.0542
   71ARG    NH2 1069   1.692   4.067   3.379 -0.2402 -0.4107 -0.2825
   71ARG      H 1070   1.791   3.799   3.690 -1.0021 -0.6162 -0.5608
   71ARG     HA 1071   1.682   3.995   3.631  0.8304 -0.1179  0.2243
   71ARG    HB2 1072   1.520   3.822   3.689 -1.4135 -0.5463  2.0170
   71ARG    HB3 1073   1.493   3.899   3.846  0.7776 -0.5352  1.1545
   71ARG    HG2 1074   1.319   3.934   3.677 -0.1440  0.8696 -0.6494
   71ARG    HG3 1075   1.387   4.087   3.728  1.7410 -0.3107  1.1642
   71ARG    HD2 1076   1.483   3.943   3.477 -1.4901 -0.5560 -1.1652
   71ARG    HD3 1077   1.350   4.043   3.466  0.2712 -0.6018  0.0621
   71ARG     HE 1078   1.491   4.233   3.556 -0.3075 -1.1765 -0.0645
   71ARG   HH11 1079   1.781   4.281   3.376 -1.1750  0.3533 -0.1647
   71ARG   HH12 1080   1.666   4.357   3.479  0.8191 -0.3398  0.9445
   71ARG   HH21 1081   1.759   4.090   3.307 -0.4676  0.5075 -0.2302
   71ARG   HH22 1082   1.639   3.981   3.383 -1.2799  0.1961 -0.0359
   72LYS      N 1083   1.816   4.148   3.815 -0.5809 -0.4116 -0.0365
   72LYS     CA 1084   1.864   4.271   3.896 -0.0517  0.0523  1.4632
   72LYS      C 1085   1.967   4.349   3.810  0.5086 -0.7505 -0.5719
   72LYS      O 1086   2.076   4.305   3.793 -0.3468  0.1667  0.4356
   72LYS     CB 1087   1.930   4.233   4.023  0.2362 -0.5285  0.8566
   72LYS     CG 1088   1.943   4.354   4.114 -0.1028  0.1566 -0.5877
   72LYS     CD 1089   2.009   4.313   4.249 -0.6556  0.7509  0.1153
   72LYS     CE 1090   1.907   4.238   4.339 -0.3676 -0.9224 -0.4574
   72LYS     NZ 1091   1.906   4.295   4.476  0.1103 -0.1867 -0.1259
   72LYS      H 1092   1.868   4.116   3.736  0.5695  0.6521  0.2191
   72LYS     HA 1093   1.769   4.321   3.917  0.2579  0.6694  1.4585
   72LYS    HB2 1094   1.863   4.160   4.070 -0.6302  0.2187  0.8389
   72LYS    HB3 1095   2.025   4.182   4.004 -0.5325 -1.4135 -1.2229
   72LYS    HG2 1096   2.000   4.430   4.060  0.0542  0.5316  0.0911
   72LYS    HG3 1097   1.841   4.391   4.121 -0.1463  0.2420 -1.4188
   72LYS    HD2 1098   2.087   4.240   4.228 -0.2440  1.0836  0.4564
   72LYS    HD3 1099   2.064   4.393   4.298 -0.2194  0.1428  0.6426
   72LYS    HE2 1100   1.813   4.248   4.283 -0.7769  0.6668  0.3977
   72LYS    HE3 1101   1.936   4.133   4.343 -0.6026 -0.9723  0.2300
   72LYS    HZ1 1102   1.990   4.283   4.530  0.1321  0.3154 -0.0407
   72LYS    HZ2 1103   1.880   4.392   4.474 -0.4168 -0.2316  1.5383
   72LYS    HZ3 1104   1.831   4.258   4.533  0.6320 -0.0740  0.6616
   73GLY      N 1105   1.929   4.481   3.796  0.2425 -0.1046 -0.1449
   73GLY     CA 1106   2.022   4.569   3.729 -0.8621  0.3014 -0.8066
   73GLY      C 1107   2.116   4.626   3.833 -0.0540 -0.2958  0.5133
   73GLY      O 1108   2.085   4.648   3.952  0.1311 -0.7815 -0.8574
   73GLY      H 1109   1.845   4.516   3.839  0.9009  0.7442  0.5210
   73GLY    HA2 1110   2.074   4.512   3.652  0.5571 -0.1043  0.3476
   73GLY    HA3 1111   1.973   4.661   3.697  0.6139  1.3235 -0.3409
   74VAL      N 1112   2.235   4.670   3.784 -0.2377  0.3225 -0.9140
   74VAL     CA 1113   2.338   4.707   3.876 -0.4426 -0.3241 -0.2737
   74VAL      C 1114   2.445   4.797   3.816  0.0810 -0.1045  0.2875
   74VAL      O 1115   2.511   4.763   3.713 -0.1472  0.5619 -0.7082
   74VAL     CB 1116   2.398   4.583   3.939  0.0180  0.8222 -0.9658
   74VAL    CG1 1117   2.448   4.475   3.837  0.7190  0.1228  0.7888
   74VAL    CG2 1118   2.520   4.616   4.025 -0.3182 -0.2308 -0.5239
   74VAL      H 1119   2.265   4.650   3.689  2.6154  0.3104 -0.2083
   74VAL     HA 1120   2.297   4.766   3.958  1.5800 -1.1035  1.5099
   74VAL     HB 1121   2.330   4.529   4.004  1.9427 -1.2443 -0.4065
   74VAL   HG11 1122   2.500   4.516   3.750 -1.1011  0.8939 -0.0423
   74VAL   HG12 1123   2.517   4.404   3.882  0.3410  0.0039  1.1915
   74VAL   HG13 1124   2.357   4.424   3.805  0.4693  0.8130  0.3575
   74VAL   HG21 1125   2.551   4.536   4.092  2.3252  1.0171  0.0225
   74VAL   HG22 1126   2.606   4.646   3.964  0.4330 -1.2470 -0.0271
   74VAL   HG23 1127   2.499   4.694   4.097  0.3825 -0.3904 -0.1274
   75TYR      N 1128   2.453   4.923   3.870  0.2974  0.5412 -0.8576
   75TYR     CA 1129   2.552   5.024   3.842 -1.1399  0.1305 -0.4817
   75TYR      C 1130   2.668   5.023   3.940  1.3952  0.1948  0.6622
   75TYR      O 1131   2.645   5.030   4.062 -0.1587 -0.0975  0.3866
   75TYR     CB 1132   2.489   5.161   3.840 -0.4012 -0.1351  0.4419
   75TYR     CG 1133   2.573   5.279   3.805  0.0380 -0.1171  0.2974
   75TYR    CD1 1134   2.633   5.301   3.684  0.0469 -0.7167  0.2722
   75TYR    CD2 1135   2.595   5.374   3.906  0.4470 -0.8393 -0.6881
   75TYR    CE1 1136   2.713   5.414   3.661  0.1489 -0.1520  0.5206
   75TYR    CE2 1137   2.667   5.488   3.891 -0.8453  0.4579  0.4466
   75TYR     CZ 1138   2.731   5.512   3.765  0.0985 -0.1106 -0.0232
   75TYR     OH 1139   2.820   5.618   3.746  0.6093  0.3115 -0.7074
   75TYR      H 1140   2.407   4.945   3.957  0.4756 -0.3310 -0.5266
   75TYR     HA 1141   2.596   5.004   3.744  1.3615 -0.3425  0.5909
   75TYR    HB2 1142   2.408   5.152   3.767  0.3539 -0.5521 -0.3862
   75TYR    HB3 1143   2.449   5.181   3.939 -0.1987  1.6799  0.2262
   75TYR    HD1 1144   2.613   5.237   3.600 -1.2431  0.1894 -0.1793
   75TYR    HD2 1145   2.554   5.348   4.002 -1.4042  0.0562 -1.1322
   75TYR    HE1 1146   2.761   5.418   3.565  0.4006 -1.6943  0.5196
   75TYR    HE2 1147   2.700   5.548   3.976  0.1656 -0.2418  0.5862
   75TYR     HH 1148   2.842   5.664   3.828 -0.2376  0.0245 -0.2922
   76VAL      N 1149   2.786   5.019   3.890 -0.1536  0.1483 -0.7462
   76VAL     CA 1150   2.908   5.032   3.972  0.0026  0.5296  0.7022
   76VAL      C 1151   2.998   5.139   3.906 -0.8338 -0.7474 -0.7521
   76VAL      O 1152   3.049   5.118   3.796  0.4157 -0.2298 -1.0669
   76VAL     CB 1153   2.985   4.897   3.986  0.0902  0.7475  0.0420
   76VAL    CG1 1154   3.104   4.893   4.078 -0.8433  0.2113 -0.9373
   76VAL    CG2 1155   2.882   4.795   4.043 -0.7399 -0.1634  0.0906
   76VAL      H 1156   2.800   5.005   3.791  0.0578  0.2675 -0.7333
   76VAL     HA 1157   2.879   5.065   4.072  0.4928 -0.7579  1.3229
   76VAL     HB 1158   3.021   4.866   3.888 -0.9617 -0.2786 -0.0650
   76VAL   HG11 1159   3.177   4.955   4.027 -0.1731 -0.2278 -0.5471
   76VAL   HG12 1160   3.077   4.951   4.166 -0.4652  0.4073 -0.9472
   76VAL   HG13 1161   3.142   4.791   4.091 -0.0145  0.5512 -0.5636
   76VAL   HG21 1162   2.929   4.698   4.063 -0.1677  0.0896  0.0041
   76VAL   HG22 1163   2.840   4.838   4.134  0.0441  0.0211  0.3820
   76VAL   HG23 1164   2.800   4.778   3.973  0.2737 -0.2432 -1.1311
   77PRO      N 1165   3.027   5.247   3.980  0.6594 -0.1105  0.1998
   77PRO     CA 1166   3.123   5.352   3.943 -0.1220 -0.9090 -0.1196
   77PRO      C 1167   3.260   5.339   4.023  0.0353 -0.2288  1.0626
   77PRO      O 1168   3.276   5.266   4.122 -0.0268 -0.1552  0.1286
   77PRO     CB 1169   3.055   5.479   3.987 -0.0164 -0.4620 -0.9761
   77PRO     CG 1170   3.000   5.437   4.128  0.1827 -0.0094 -0.4956
   77PRO     CD 1171   2.944   5.305   4.088  0.1300  0.5812  0.1913
   77PRO     HA 1172   3.143   5.359   3.836  0.3223 -0.2888 -0.0061
   77PRO    HB2 1173   3.132   5.556   3.984 -0.8818  0.5825  0.7227
   77PRO    HB3 1174   2.984   5.512   3.911 -0.5047  0.1477 -0.2837
   77PRO    HG2 1175   3.085   5.435   4.196 -0.6005 -0.0481  0.5115
   77PRO    HG3 1176   2.927   5.509   4.164  0.8087  0.5401 -0.2769
   77PRO    HD2 1177   2.936   5.231   4.168 -2.2283  0.3496 -0.1225
   77PRO    HD3 1178   2.843   5.316   4.047  0.2504  0.4488 -0.1466
   78TYR      N 1179   3.364   5.404   3.962 -0.4646 -0.3609 -0.4678
   78TYR     CA 1180   3.493   5.430   4.015  0.0045 -0.2576  0.0508
   78TYR      C 1181   3.534   5.571   3.972  0.1090 -0.6402 -0.6532
   78TYR      O 1182   3.459   5.637   3.898 -0.9703  0.6587 -0.1895
   78TYR     CB 1183   3.605   5.315   3.989  0.2105 -1.1415  0.7224
   78TYR     CG 1184   3.566   5.175   3.969  0.2143  0.1193 -0.5455
   78TYR    CD1 1185   3.544   5.082   4.071  0.5646 -0.7927 -0.7897
   78TYR    CD2 1186   3.519   5.138   3.838  0.4673  0.8387 -0.1406
   78TYR    CE1 1187   3.481   4.959   4.050 -0.0535  0.3446 -0.5300
   78TYR    CE2 1188   3.447   5.010   3.821 -0.4288 -0.9204  0.1448
   78TYR     CZ 1189   3.437   4.919   3.921 -0.5105 -0.4406 -0.8288
   78TYR     OH 1190   3.375   4.808   3.897  0.2238  0.0595 -0.0662
   78TYR      H 1191   3.346   5.451   3.874 -0.1518 -0.1885 -0.4441
   78TYR     HA 1192   3.479   5.427   4.123 -0.7108  0.7843  0.0110
   78TYR    HB2 1193   3.674   5.349   3.912  0.5812 -0.5670  1.2825
   78TYR    HB3 1194   3.664   5.322   4.080  0.6619 -0.3213  0.3956
   78TYR    HD1 1195   3.576   5.101   4.173 -0.3758 -1.7535 -0.2758
   78TYR    HD2 1196   3.545   5.198   3.752  1.4091  0.0625 -0.4332
   78TYR    HE1 1197   3.457   4.894   4.133 -1.1246  1.2640 -0.0771
   78TYR    HE2 1198   3.406   4.986   3.724 -0.1204 -0.1150 -0.2055
   78TYR     HH 1199   3.362   4.767   3.983 -0.4564  1.7897  0.7617
   79THR      N 1200   3.648   5.622   4.017 -0.2430  0.8742 -0.4899
   79THR     CA 1201   3.706   5.758   3.993  1.3027 -0.2543 -0.3259
   79THR      C 1202   3.739   5.767   3.841  0.7368 -1.5138  0.2730
   79THR      O 1203   3.724   5.878   3.778 -0.6464 -0.3152 -0.2908
   79THR     CB 1204   3.823   5.784   4.088 -0.3958  0.5918 -0.7577
   79THR    OG1 1205   3.772   5.781   4.226  0.1976 -0.2435  0.5690
   79THR    CG2 1206   3.904   5.907   4.049  0.3076  0.4300 -0.3973
   79THR      H 1207   3.710   5.550   4.052  0.1910  1.3497 -0.2647
   79THR     HA 1208   3.634   5.834   4.024  1.0920 -0.8627  0.7746
   79THR     HB 1209   3.904   5.714   4.072  0.9370  2.1083 -1.1513
   79THR    HG1 1210   3.770   5.871   4.257  0.7277 -0.1880  0.4736
   79THR   HG21 1211   3.918   5.923   3.942  0.1594  0.4111 -0.4207
   79THR   HG22 1212   3.849   5.992   4.088  0.1093  0.0126  0.2764
   79THR   HG23 1213   4.000   5.893   4.098 -0.5523 -1.1212  1.1022
   80GLN      N 1214   3.778   5.660   3.779  0.0696  0.6245  0.2969
   80GLN     CA 1215   3.826   5.659   3.639  0.3327 -0.6680  0.1730
   80GLN      C 1216   3.729   5.598   3.540  0.6688  0.1848  1.0211
   80GLN      O 1217   3.759   5.593   3.420  0.1093  0.1885 -0.0517
   80GLN     CB 1218   3.970   5.609   3.632  0.2321  0.0723  0.6187
   80GLN     CG 1219   4.061   5.643   3.749 -0.5068 -0.5863 -0.3796
   80GLN     CD 1220   4.058   5.542   3.860 -0.3267  0.0693 -0.1598
   80GLN    OE1 1221   3.965   5.474   3.891  0.5109 -0.2068  0.5929
   80GLN    NE2 1222   4.157   5.528   3.944  0.0162 -0.4258 -0.1505
   80GLN      H 1223   3.796   5.575   3.832 -1.4834 -0.1899 -0.3567
   80GLN     HA 1224   3.844   5.757   3.593 -0.7423 -0.6970 -0.3693
   80GLN    HB2 1225   3.985   5.503   3.613  0.7447 -0.0481  1.5972
   80GLN    HB3 1226   4.018   5.657   3.546 -0.7326 -0.9636 -0.5779
   80GLN    HG2 1227   4.168   5.646   3.728 -0.4477  0.3563 -0.0304
   80GLN    HG3 1228   4.046   5.742   3.792  0.9725 -0.1128 -0.8508
   80GLN   HE21 1229   4.154   5.450   4.007  0.9160  0.2904  0.8738
   80GLN   HE22 1230   4.245   5.577   3.934  0.1162 -0.2597  1.1929
   81GLY      N 1231   3.615   5.537   3.576  1.2498  0.1139  0.2013
   81GLY     CA 1232   3.529   5.456   3.492 -0.6030  0.3207  0.3617
   81GLY      C 1233   3.401   5.429   3.570 -0.0186  0.9027  0.3316
   81GLY      O 1234   3.392   5.446   3.690  0.0173  0.2280  0.1494
   81GLY      H 1235   3.583   5.553   3.671 -0.3341  0.0066 -0.2478
   81GLY    HA2 1236   3.504   5.499   3.395  0.4081 -0.2038 -0.1731
   81GLY    HA3 1237   3.573   5.359   3.466  0.3239  0.7294  0.3424
   82LYS      N 1238   3.300   5.389   3.495  0.1417  0.0256  0.6805
   82LYS     CA 1239   3.170   5.337   3.550 -0.0629  0.4434 -0.1637
   82LYS      C 1240   3.124   5.228   3.450  0.0646  0.0205 -0.9030
   82LYS      O 1241   3.176   5.213   3.343 -0.4329 -0.0102 -0.5538
   82LYS     CB 1242   3.076   5.449   3.579 -0.0139 -0.0841  0.3331
   82LYS     CG 1243   3.013   5.493   3.447 -1.1295  0.0193 -0.3078
   82LYS     CD 1244   2.981   5.639   3.432 -0.9884 -1.2842 -0.2345
   82LYS     CE 1245   3.101   5.742   3.443  1.1801  0.1242 -0.1516
   82LYS     NZ 1246   3.179   5.743   3.316  0.0914  0.1967 -0.4435
   82LYS      H 1247   3.324   5.382   3.397  1.6433  0.8788  0.9208
   82LYS     HA 1248   3.183   5.283   3.644 -0.3097 -0.3730 -0.5775
   82LYS    HB2 1249   2.988   5.423   3.639 -0.9473 -0.4593 -1.1114
   82LYS    HB3 1250   3.125   5.535   3.627 -0.3049  0.2579  0.0261
   82LYS    HG2 1251   3.084   5.464   3.369 -0.1616 -0.0544  0.5633
   82LYS    HG3 1252   2.929   5.428   3.424 -0.9917  0.1861 -1.3919
   82LYS    HD2 1253   2.931   5.660   3.338  0.3278 -0.3398 -0.7949
   82LYS    HD3 1254   2.909   5.669   3.508 -1.0543 -0.0647 -0.7450
   82LYS    HE2 1255   3.055   5.840   3.457 -0.4599 -0.3264 -1.5993
   82LYS    HE3 1256   3.170   5.721   3.524  0.8372 -1.1981 -0.1511
   82LYS    HZ1 1257   3.127   5.786   3.240 -0.1180 -0.9252 -0.9769
   82LYS    HZ2 1258   3.257   5.806   3.327 -0.6783  1.2230 -0.5210
   82LYS    HZ3 1259   3.209   5.650   3.290  0.4814  0.0112  0.6075
   83TRP      N 1260   3.025   5.142   3.485  0.4653 -0.3737  0.7639
   83TRP     CA 1261   2.955   5.044   3.394  0.3898 -0.6227 -0.3318
   83TRP      C 1262   2.820   5.011   3.457 -0.1504  0.7431  0.5317
   83TRP      O 1263   2.803   5.035   3.577 -0.8851  0.0046 -0.0072
   83TRP     CB 1264   3.045   4.926   3.371 -0.1712  0.3325 -0.4179
   83TRP     CG 1265   3.085   4.849   3.492 -0.6613  0.7116  1.1613
   83TRP    CD1 1266   3.208   4.867   3.551 -0.0339  0.0887  0.1403
   83TRP    CD2 1267   3.015   4.749   3.568  0.8940  0.8501 -0.3640
   83TRP    NE1 1268   3.220   4.791   3.660  0.1378  0.3692 -0.5546
   83TRP    CE2 1269   3.099   4.723   3.684 -0.4759  0.3511  0.7185
   83TRP    CE3 1270   2.895   4.677   3.555  0.5156  0.5554  0.8246
   83TRP    CZ2 1271   3.059   4.616   3.774  1.0827  0.2487  0.5180
   83TRP    CZ3 1272   2.863   4.572   3.644  0.1987 -0.1878 -0.1572
   83TRP    CH2 1273   2.939   4.544   3.756  0.0814  0.1477 -0.6099
   83TRP      H 1274   2.998   5.145   3.582 -1.1025  0.4610  0.3671
   83TRP     HA 1275   2.936   5.086   3.295 -0.2402  0.6764  0.2835
   83TRP    HB2 1276   2.996   4.859   3.300 -0.5553 -0.4015  0.4977
   83TRP    HB3 1277   3.134   4.968   3.324  0.9928 -0.9559  0.4759
   83TRP    HD1 1278   3.284   4.934   3.515 -0.5486  0.4027 -0.3931
   83TRP    HE1 1279   3.306   4.783   3.711 -0.1323 -0.0364 -0.1431
   83TRP    HE3 1280   2.831   4.686   3.469  1.0635 -0.4694  0.2610
   83TRP    HZ2 1281   3.137   4.577   3.838  0.9220  0.0357  0.5867
   83TRP    HZ3 1282   2.768   4.525   3.624  0.0387  0.4047 -0.8842
   83TRP    HH2 1283   2.926   4.457   3.818 -0.8116  0.8367  0.2283
   84GLU      N 1284   2.734   4.952   3.379  0.2381  0.1999  0.0179
   84GLU     CA 1285   2.596   4.900   3.419  0.3963 -0.2086  0.4956
   84GLU      C 1286   2.568   4.759   3.350  0.7866  0.2531  0.0066
   84GLU      O 1287   2.606   4.728   3.235 -0.3056 -0.4472 -0.6986
   84GLU     CB 1288   2.489   5.005   3.389  0.6748 -0.6172 -0.0509
   84GLU     CG 1289   2.346   4.951   3.421  0.4847 -0.7659 -0.4237
   84GLU     CD 1290   2.240   5.061   3.400  0.3675 -0.2361  1.0146
   84GLU    OE1 1291   2.209   5.089   3.284 -0.3137  0.4251 -0.6134
   84GLU    OE2 1292   2.176   5.111   3.491  0.4362 -0.0421 -0.9962
   84GLU      H 1293   2.765   4.931   3.285  0.2838 -0.8500  0.2463
   84GLU     HA 1294   2.598   4.880   3.526 -1.5096  0.1400  0.6705
   84GLU    HB2 1295   2.511   5.088   3.457  1.9549 -0.9804  0.0285
   84GLU    HB3 1296   2.486   5.047   3.288  1.7918 -0.0475  0.1224
   84GLU    HG2 1297   2.324   4.868   3.354 -0.7156 -0.1536 -0.8465
   84GLU    HG3 1298   2.343   4.909   3.521 -1.0003 -0.7839 -0.4313
   85GLY      N 1299   2.496   4.681   3.430  0.0995 -0.2557  0.8390
   85GLY     CA 1300   2.473   4.542   3.398  0.2545 -1.2224  0.2743
   85GLY      C 1301   2.361   4.476   3.475 -0.4671 -0.0441 -0.1365
   85GLY      O 1302   2.277   4.541   3.536 -0.1547  0.1585  0.2781
   85GLY      H 1303   2.451   4.724   3.509 -0.6447  0.5219  0.0373
   85GLY    HA2 1304   2.443   4.526   3.294 -1.5965 -1.6739  0.8001
   85GLY    HA3 1305   2.567   4.487   3.407  0.6619 -0.5086  0.4579
   86GLU      N 1306   2.368   4.347   3.469 -1.0767  0.2018 -0.2649
   86GLU     CA 1307   2.258   4.257   3.500  0.2398 -0.3380  0.1945
   86GLU      C 1308   2.306   4.127   3.565 -0.8411 -0.3619  0.4793
   86GLU      O 1309   2.401   4.066   3.517 -0.6744  0.8507  0.3043
   86GLU     CB 1310   2.181   4.221   3.370 -0.4950 -0.0563  0.4560
   86GLU     CG 1311   2.094   4.326   3.314  0.7548 -1.0594 -0.2777
   86GLU     CD 1312   2.001   4.275   3.203 -0.4422  0.1616 -0.3584
   86GLU    OE1 1313   1.880   4.265   3.225 -0.7113  0.0020 -0.1685
   86GLU    OE2 1314   2.051   4.244   3.096  0.3299 -0.1829  0.0142
   86GLU      H 1315   2.448   4.311   3.419 -0.8160  0.0050  0.2710
   86GLU     HA 1316   2.189   4.301   3.572 -0.1879  0.0751 -0.4553
   86GLU    HB2 1317   2.265   4.200   3.303 -0.5210 -0.0742  0.4287
   86GLU    HB3 1318   2.123   4.129   3.377 -0.8675 -0.1583 -2.1011
   86GLU    HG2 1319   2.016   4.352   3.385 -1.2082 -0.0482 -2.5233
   86GLU    HG3 1320   2.144   4.421   3.292 -0.4582  0.0302  1.2345
   87LEU      N 1321   2.253   4.098   3.685  0.6369 -0.0623  0.0037
   87LEU     CA 1322   2.287   3.976   3.758  0.0804  0.0015  0.1468
   87LEU      C 1323   2.238   3.849   3.688 -0.0163  0.3370 -0.7348
   87LEU      O 1324   2.114   3.828   3.676 -0.5204  0.3759  0.1009
   87LEU     CB 1325   2.251   3.978   3.901  0.4313  0.4337 -0.0323
   87LEU     CG 1326   2.316   4.089   3.985  1.2168  0.0463 -0.0654
   87LEU    CD1 1327   2.279   4.063   4.133 -0.0797 -0.1952  0.4340
   87LEU    CD2 1328   2.464   4.097   3.977  0.4110  0.9938  0.1513
   87LEU      H 1329   2.188   4.164   3.723 -0.6605 -0.7931 -0.7894
   87LEU     HA 1330   2.396   3.975   3.756  0.0862  0.3339  0.1184
   87LEU    HB2 1331   2.143   3.979   3.913  0.3519 -0.2771 -0.5571
   87LEU    HB3 1332   2.286   3.883   3.940 -0.1958  0.2080 -0.0011
   87LEU     HG 1333   2.273   4.185   3.956 -1.2078 -0.9548 -0.1799
   87LEU   HD11 1334   2.172   4.045   4.144 -0.0140 -0.3253  0.8859
   87LEU   HD12 1335   2.327   3.970   4.162 -0.5496 -1.1774 -1.5814
   87LEU   HD13 1336   2.293   4.143   4.206 -0.1251  0.3203 -0.1102
   87LEU   HD21 1337   2.486   4.106   3.871 -0.2507 -0.7834 -0.2082
   87LEU   HD22 1338   2.499   4.185   4.032  1.8445  0.4365  0.2141
   87LEU   HD23 1339   2.510   4.009   4.021  1.6298  0.5188 -1.8570
   88GLY      N 1340   2.323   3.747   3.668 -0.9471  0.2267  0.1118
   88GLY     CA 1341   2.290   3.606   3.627 -0.2129  0.5266  0.0755
   88GLY      C 1342   2.384   3.502   3.689  0.1073  0.4424 -0.4014
   88GLY      O 1343   2.461   3.528   3.786 -0.2143 -0.5588 -0.2115
   88GLY      H 1344   2.419   3.757   3.700 -0.8438 -0.7319  0.1704
   88GLY    HA2 1345   2.186   3.574   3.630 -0.0891 -0.0033 -0.6631
   88GLY    HA3 1346   2.297   3.591   3.519 -0.5777 -0.9074  0.2127
   89THR      N 1347   2.383   3.384   3.627 -0.3658  0.8996  0.4199
   89THR     CA 1348   2.452   3.261   3.675 -0.6759  0.3908 -0.0066
   89THR      C 1349   2.460   3.165   3.557 -0.3192 -0.7319 -0.1017
   89THR      O 1350   2.371   3.151   3.472  0.1467  0.1243 -0.4086
   89THR     CB 1351   2.389   3.207   3.803  1.1324  0.0728 -0.0377
   89THR    OG1 1352   2.447   3.093   3.845 -0.3356  0.2360 -0.8944
   89THR    CG2 1353   2.238   3.166   3.801 -0.4621 -0.3882 -0.4959
   89THR      H 1354   2.308   3.367   3.562 -0.0561  1.3669 -0.0748
   89THR     HA 1355   2.551   3.294   3.705 -0.5473 -1.1939  1.6625
   89THR     HB 1356   2.397   3.280   3.883  0.5327 -0.1010  0.1935
   89THR    HG1 1357   2.536   3.117   3.870 -0.3794 -0.2588 -0.2259
   89THR   HG21 1358   2.191   3.264   3.817  0.7692  0.0356  1.0534
   89THR   HG22 1359   2.216   3.137   3.698 -0.0789  0.6368 -0.9070
   89THR   HG23 1360   2.199   3.085   3.862 -0.3060  0.7330  1.2530
   90ASP      N 1361   2.572   3.099   3.544 -0.3024 -0.3718 -0.4652
   90ASP     CA 1362   2.609   3.007   3.432  0.8016 -0.0149  0.4635
   90ASP      C 1363   2.728   2.917   3.464  0.0816  0.2221 -0.4383
   90ASP      O 1364   2.794   2.947   3.564 -0.0348  0.3031  0.0089
   90ASP     CB 1365   2.630   3.086   3.294  0.1917 -0.1371 -0.3548
   90ASP     CG 1366   2.613   2.998   3.175 -0.1475  0.4399 -0.3770
   90ASP    OD1 1367   2.616   2.871   3.181 -0.0949  0.3857 -0.7458
   90ASP    OD2 1368   2.600   3.053   3.065 -1.0107 -0.1248 -0.1283
   90ASP      H 1369   2.640   3.102   3.619 -1.1265 -0.9067  0.3402
   90ASP     HA 1370   2.520   2.946   3.414  1.2338 -0.5485  0.0984
   90ASP    HB2 1371   2.558   3.167   3.287  1.2743  0.8186 -1.5201
   90ASP    HB3 1372   2.729   3.133   3.293  0.6908 -0.9425  1.6137
   91LEU      N 1373   2.761   2.812   3.388 -0.1268  0.7634 -0.3329
   91LEU     CA 1374   2.889   2.735   3.403  0.0110  0.4190 -1.0916
   91LEU      C 1375   3.017   2.807   3.361 -0.5433 -0.2335  0.3338
   91LEU      O 1376   3.020   2.856   3.253 -0.5045  0.5416 -0.0050
   91LEU     CB 1377   2.875   2.596   3.334 -0.6682  0.3781  0.4220
   91LEU     CG 1378   2.754   2.509   3.354 -0.1225  0.2489  0.2317
   91LEU    CD1 1379   2.774   2.366   3.293  0.0828 -0.4013  0.0946
   91LEU    CD2 1380   2.742   2.489   3.506 -0.0019 -0.2705  0.6617
   91LEU      H 1381   2.713   2.797   3.301  1.1886  0.2001 -1.0208
   91LEU     HA 1382   2.900   2.716   3.510  1.1102 -0.0661 -1.2624
   91LEU    HB2 1383   2.887   2.609   3.227 -0.4186  0.5788  0.4733
   91LEU    HB3 1384   2.967   2.544   3.362 -0.4280  0.3351 -0.4120
   91LEU     HG 1385   2.663   2.553   3.312 -0.3635 -0.0329  0.4455
   91LEU   HD11 1386   2.765   2.376   3.185  0.4610  0.2782  0.1141
   91LEU   HD12 1387   2.877   2.335   3.310  0.3860  0.0439 -0.7848
   91LEU   HD13 1388   2.708   2.289   3.331 -1.4604 -0.9217 -3.0283
   91LEU   HD21 1389   2.699   2.583   3.543 -0.8539 -0.1379 -0.5294
   91LEU   HD22 1390   2.680   2.402   3.530  2.4001 -2.0746  1.0338
   91LEU   HD23 1391   2.841   2.483   3.550  0.3296  0.4626  0.0592
   92VAL      N 1392   3.125   2.811   3.443  0.8249  0.8106  0.3451
   92VAL     CA 1393   3.260   2.861   3.425 -0.4593  0.1810  0.5969
   92VAL      C 1394   3.381   2.764   3.467  0.3917 -1.0768  0.4336
   92VAL      O 1395   3.358   2.675   3.550 -0.2268  0.2011  0.6418
   92VAL     CB 1396   3.268   3.002   3.493  0.2734  0.7818 -0.4486
   92VAL    CG1 1397   3.411   3.063   3.504  0.1958  0.4010  0.1595
   92VAL    CG2 1398   3.172   3.117   3.448 -0.7281  0.0516 -0.5711
   92VAL      H 1399   3.112   2.760   3.530 -0.2249  0.7291  0.1611
   92VAL     HA 1400   3.283   2.870   3.319  1.1146 -0.2235  0.8600
   92VAL     HB 1401   3.239   2.990   3.598  0.2636  0.1820 -0.5113
   92VAL   HG11 1402   3.479   2.984   3.537 -1.3573 -1.0935  0.0573
   92VAL   HG12 1403   3.442   3.106   3.409  0.8358  0.3748  0.3488
   92VAL   HG13 1404   3.397   3.146   3.573 -0.5411  0.5385 -0.1303
   92VAL   HG21 1405   3.192   3.135   3.342  0.3081  0.1883 -0.3691
   92VAL   HG22 1406   3.074   3.071   3.457 -0.2728 -0.9818 -0.6312
   92VAL   HG23 1407   3.175   3.205   3.512  0.6081  1.0802 -1.9122
   93SER      N 1408   3.503   2.774   3.411  0.1550  0.1967  0.4101
   93SER     CA 1409   3.628   2.710   3.444  0.0731  0.8986 -0.3598
   93SER      C 1410   3.740   2.793   3.397 -0.0442 -0.3410  0.3561
   93SER      O 1411   3.721   2.878   3.305  0.3204 -0.1385  0.4038
   93SER     CB 1412   3.628   2.572   3.384 -0.0857  1.0097  0.4889
   93SER     OG 1413   3.645   2.572   3.244 -0.3552  0.3169 -0.1513
   93SER      H 1414   3.510   2.838   3.333 -1.3035  0.9775  0.8357
   93SER     HA 1415   3.640   2.696   3.551 -0.1960 -0.4332 -0.4667
   93SER    HB2 1416   3.708   2.508   3.422  0.1540  0.9644 -0.0646
   93SER    HB3 1417   3.533   2.521   3.401  0.1841 -0.0564 -0.8366
   93SER     HG 1418   3.581   2.634   3.207 -1.5282 -0.7637 -0.0604
   94ILE      N 1419   3.860   2.762   3.437 -0.0424  0.7006  0.2922
   94ILE     CA 1420   3.992   2.809   3.380 -0.5581 -0.0194  0.1014
   94ILE      C 1421   4.059   2.698   3.301  0.7525 -0.1994  1.5548
   94ILE      O 1422   4.094   2.597   3.360 -0.4529 -0.2723  0.2882
   94ILE     CB 1423   4.079   2.865   3.490 -0.5106 -0.2363  0.6135
   94ILE    CG1 1424   4.011   2.989   3.547 -0.2683  0.2069 -0.5569
   94ILE    CG2 1425   4.220   2.903   3.431  0.1734  0.5295 -0.1758
   94ILE    CD1 1426   4.084   3.055   3.657 -0.0058 -0.0274 -1.1289
   94ILE      H 1427   3.869   2.681   3.496 -1.5820  0.0684 -0.2478
   94ILE     HA 1428   3.964   2.888   3.310 -0.2729 -0.6952 -0.8250
   94ILE     HB 1429   4.097   2.790   3.567 -1.2855 -0.5540  0.4980
   94ILE   HG12 1430   4.003   3.060   3.465 -0.2220  0.5405 -0.2769
   94ILE   HG13 1431   3.911   2.970   3.587 -0.3234  1.4148 -0.0171
   94ILE   HG21 1432   4.281   2.948   3.509 -0.2788  0.9601 -0.0545
   94ILE   HG22 1433   4.276   2.815   3.398 -0.1224  0.2674  0.0073
   94ILE   HG23 1434   4.207   2.976   3.351 -0.1589  0.1652 -0.4655
   94ILE   HD11 1435   4.091   2.989   3.743 -1.2117 -0.1290 -1.0736
   94ILE   HD12 1436   4.176   3.095   3.615  0.3487 -0.4698 -0.8004
   94ILE   HD13 1437   4.025   3.136   3.699  0.7341  0.1374 -0.3787
   95PRO      N 1438   4.069   2.702   3.166 -0.1591 -0.3884 -0.5267
   95PRO     CA 1439   4.145   2.606   3.087 -0.7416 -0.3982  0.7315
   95PRO      C 1440   4.284   2.557   3.133 -1.3733 -0.6305 -0.3823
   95PRO      O 1441   4.306   2.433   3.159 -0.0903 -0.2221  0.2101
   95PRO     CB 1442   4.141   2.662   2.937 -0.5283  0.0319 -0.7992
   95PRO     CG 1443   4.014   2.739   2.940 -0.1267 -0.1700  0.4305
   95PRO     CD 1444   4.008   2.800   3.079  0.5874 -1.0393 -0.1300
   95PRO     HA 1445   4.085   2.516   3.081 -1.1377 -0.0943 -1.9885
   95PRO    HB2 1446   4.227   2.725   2.913 -0.1552 -0.2554 -0.2686
   95PRO    HB3 1447   4.145   2.586   2.859 -0.4356 -1.8009  0.8464
   95PRO    HG2 1448   4.008   2.812   2.859  0.0530 -1.3610 -0.7313
   95PRO    HG3 1449   3.941   2.658   2.939 -2.3828  1.6392 -0.2366
   95PRO    HD2 1450   4.057   2.895   3.101  0.4918 -1.0599  0.1840
   95PRO    HD3 1451   3.902   2.817   3.101  0.3889  0.8961 -1.8871
   96HIS      N 1452   4.385   2.643   3.150 -0.1708 -0.2113  0.4245
   96HIS     CA 1453   4.519   2.632   3.205 -0.3735 -0.7250 -1.4898
   96HIS      C 1454   4.518   2.647   3.361 -0.3786 -0.2750  0.0790
   96HIS      O 1455   4.573   2.737   3.423  0.0207 -0.4545  0.3490
   96HIS     CB 1456   4.621   2.735   3.142  0.2522 -0.3589 -0.0023
   96HIS     CG 1457   4.612   2.708   2.993 -0.3902  0.8919 -1.0980
   96HIS    ND1 1458   4.660   2.597   2.924  0.1492  0.5550  0.3887
   96HIS    CD2 1459   4.567   2.799   2.901 -0.3771  0.2953  0.6096
   96HIS    CE1 1460   4.646   2.624   2.790  0.2325 -0.3469  0.1245
   96HIS    NE2 1461   4.594   2.748   2.779  0.3433 -0.2582 -0.3294
   96HIS      H 1462   4.364   2.737   3.122  0.3414 -0.2700 -0.1991
   96HIS     HA 1463   4.571   2.538   3.187  0.6570 -0.4661 -0.1354
   96HIS    HB2 1464   4.585   2.836   3.162 -0.0006 -0.5465  0.5221
   96HIS    HB3 1465   4.726   2.718   3.167  0.5466  0.7312 -0.3919
   96HIS    HD1 1466   4.689   2.508   2.963 -0.9496 -0.4901 -0.9569
   96HIS    HD2 1467   4.524   2.897   2.916 -0.6971  0.0943  1.0480
   96HIS    HE1 1468   4.677   2.563   2.707 -0.8939 -0.4817 -0.2322
   96HIS    HE2 1469   4.568   2.799   2.695 -1.0554  1.7094  1.0945
   97GLY      N 1470   4.456   2.549   3.415 -0.1975  0.9643  0.3943
   97GLY     CA 1471   4.387   2.559   3.542 -0.4804 -0.1155  0.7567
   97GLY      C 1472   4.296   2.439   3.571 -0.1434 -0.1935 -0.6646
   97GLY      O 1473   4.300   2.342   3.493  0.4263  0.1983  0.4625
   97GLY      H 1474   4.426   2.475   3.353  0.7882  0.8099  0.0666
   97GLY    HA2 1475   4.459   2.573   3.622 -1.0946  0.2205  1.2673
   97GLY    HA3 1476   4.326   2.650   3.540 -0.2729  0.0174  0.1738
   98PRO      N 1477   4.234   2.432   3.694  0.1907  0.5234 -0.3949
   98PRO     CA 1478   4.173   2.309   3.740 -0.2367  0.6737 -0.0966
   98PRO      C 1479   4.058   2.252   3.652 -1.4629  0.9137  0.1489
   98PRO      O 1480   4.034   2.132   3.676  1.0051 -0.3093 -0.5373
   98PRO     CB 1481   4.138   2.328   3.889  0.1999 -0.1983  0.4877
   98PRO     CG 1482   4.242   2.432   3.932 -0.0789  0.5713  0.2353
   98PRO     CD 1483   4.264   2.518   3.806  0.5207 -1.0140 -1.3971
   98PRO     HA 1484   4.253   2.236   3.746 -0.8272  0.0538  0.6693
   98PRO    HB2 1485   4.038   2.366   3.908 -0.7638 -2.5887  0.9132
   98PRO    HB3 1486   4.151   2.238   3.949  0.0208 -0.0344  0.7742
   98PRO    HG2 1487   4.204   2.491   4.016  0.2637 -0.2387  0.9994
   98PRO    HG3 1488   4.335   2.383   3.960 -0.1342  0.1816 -0.2278
   98PRO    HD2 1489   4.189   2.597   3.809 -0.5585 -1.9431  0.8645
   98PRO    HD3 1490   4.361   2.567   3.805 -0.5332  1.4243 -0.3681
   99ASN      N 1491   4.008   2.323   3.555  0.1428 -0.3201  0.1389
   99ASN     CA 1492   3.923   2.274   3.446  0.9368 -0.3334 -0.2183
   99ASN      C 1493   3.782   2.202   3.463  0.4359  0.7877 -0.3853
   99ASN      O 1494   3.704   2.168   3.373 -0.3250  0.2432  0.9412
   99ASN     CB 1495   4.005   2.208   3.338  0.3485  0.3260  0.2896
   99ASN     CG 1496   4.044   2.059   3.347  0.7809 -0.4008 -0.4485
   99ASN    OD1 1497   3.977   1.980   3.406 -0.2098  0.2457  0.1194
   99ASN    ND2 1498   4.165   2.030   3.304  0.3192  0.0838  0.5113
   99ASN      H 1499   4.033   2.421   3.549  2.0302 -0.7613 -2.1474
   99ASN     HA 1500   3.890   2.367   3.399 -0.3899 -0.4067  0.4687
   99ASN    HB2 1501   3.949   2.223   3.245  1.2156  0.2536 -0.2735
   99ASN    HB3 1502   4.095   2.258   3.302 -0.1199  0.6130 -0.5491
   99ASN   HD21 1503   4.197   1.935   3.318 -0.3156 -0.0551  1.1152
   99ASN   HD22 1504   4.238   2.100   3.294 -0.3451  0.7087 -0.2347
  100VAL      N 1505   3.757   2.157   3.587 -0.1884 -0.2786  0.1420
  100VAL     CA 1506   3.622   2.128   3.638 -0.1532  0.2294 -0.2147
  100VAL      C 1507   3.524   2.247   3.622  1.1212 -0.7156 -0.2412
  100VAL      O 1508   3.570   2.359   3.645  0.6150 -0.4044 -0.0947
  100VAL     CB 1509   3.627   2.069   3.787 -0.4015  0.2770  0.3105
  100VAL    CG1 1510   3.486   2.034   3.833  0.2600 -0.1796 -0.0308
  100VAL    CG2 1511   3.718   1.951   3.802  0.2248  0.6760 -0.4243
  100VAL      H 1512   3.822   2.172   3.663 -0.0589 -0.0047 -0.0193
  100VAL     HA 1513   3.588   2.045   3.577  0.4387  0.5586 -1.0246
  100VAL     HB 1514   3.668   2.142   3.856 -0.4460  0.1136  0.5103
  100VAL   HG11 1515   3.501   1.975   3.923  0.7938  0.5897  0.4023
  100VAL   HG12 1516   3.423   2.113   3.873 -0.9328 -0.4456 -1.2098
  100VAL   HG13 1517   3.430   1.974   3.760 -0.3935  0.8573 -0.4199
  100VAL   HG21 1518   3.685   1.878   3.727 -0.7159 -0.7141  1.2036
  100VAL   HG22 1519   3.825   1.969   3.796  0.4716 -0.8013 -1.3913
  100VAL   HG23 1520   3.703   1.908   3.901 -1.5106  1.6000 -0.2004
  101THR      N 1521   3.394   2.221   3.594 -0.1053 -0.8050  1.3232
  101THR     CA 1522   3.296   2.335   3.575  0.8900 -0.0375  0.9358
  101THR      C 1523   3.215   2.373   3.698  0.3341  0.5261  0.5277
  101THR      O 1524   3.165   2.286   3.772 -0.1769  0.0900  0.5325
  101THR     CB 1525   3.192   2.302   3.463 -0.2888  0.0994 -0.3771
  101THR    OG1 1526   3.130   2.172   3.474  0.1012  0.1021  0.0373
  101THR    CG2 1527   3.266   2.294   3.328  0.8778  0.3264 -0.3789
  101THR      H 1528   3.368   2.127   3.569 -1.1134 -0.4105  0.7680
  101THR     HA 1529   3.352   2.426   3.554  0.8820 -0.0731  0.7512
  101THR     HB 1530   3.111   2.376   3.461 -0.5819 -0.2102 -0.2243
  101THR    HG1 1531   3.067   2.151   3.404 -0.2580 -0.0052  0.3861
  101THR   HG21 1532   3.291   2.398   3.307  0.7572  0.3991 -0.1718
  101THR   HG22 1533   3.347   2.221   3.333  1.0211  0.5028 -0.0936
  101THR   HG23 1534   3.203   2.266   3.243  0.6520  0.8586 -0.3914
  102VAL      N 1535   3.185   2.503   3.715  0.4488  0.5416  0.2986
  102VAL     CA 1536   3.118   2.559   3.831  0.8837  0.1410 -0.3533
  102VAL      C 1537   3.003   2.653   3.792 -0.5119  0.0620  0.4134
  102VAL      O 1538   3.027   2.737   3.705  0.1923 -0.1613  0.0038
  102VAL     CB 1539   3.215   2.619   3.935  0.5981  0.2589  0.2100
  102VAL    CG1 1540   3.306   2.504   3.979 -0.0594 -0.0907 -0.3711
  102VAL    CG2 1541   3.306   2.729   3.890 -0.4484  0.5892  0.5188
  102VAL      H 1542   3.235   2.566   3.653 -0.5066  0.3001 -0.7823
  102VAL     HA 1543   3.076   2.473   3.883  0.0642  0.2033 -0.8688
  102VAL     HB 1544   3.158   2.656   4.020 -0.2117  0.0139 -0.2108
  102VAL   HG11 1545   3.383   2.533   4.051 -1.2330 -0.4296  1.1163
  102VAL   HG12 1546   3.249   2.419   4.016  0.7720 -0.5301 -0.0503
  102VAL   HG13 1547   3.365   2.468   3.895 -0.1754  0.4548 -0.6964
  102VAL   HG21 1548   3.374   2.702   3.810 -1.9456  0.0107 -0.6662
  102VAL   HG22 1549   3.248   2.807   3.841 -0.2472  0.7525  0.5369
  102VAL   HG23 1550   3.362   2.771   3.974 -0.0024  1.5540 -0.2266
  103ARG      N 1551   2.887   2.645   3.858 -0.4909 -0.4319 -0.0356
  103ARG     CA 1552   2.781   2.745   3.834 -0.4706  0.4043 -0.4381
  103ARG      C 1553   2.808   2.875   3.911  0.4337  0.1990  0.3263
  103ARG      O 1554   2.780   2.884   4.032 -0.0460  0.0503 -0.3472
  103ARG     CB 1555   2.646   2.673   3.869  0.3322 -0.2536  0.8077
  103ARG     CG 1556   2.526   2.774   3.824 -0.5749  0.3627  0.1258
  103ARG     CD 1557   2.387   2.734   3.858  0.9368  0.2585 -0.4135
  103ARG     NE 1558   2.343   2.601   3.811  0.0462 -0.0913 -0.1847
  103ARG     CZ 1559   2.305   2.557   3.691 -0.0791  0.4955 -0.1850
  103ARG    NH1 1560   2.303   2.629   3.584 -0.5061 -0.4111  0.4089
  103ARG    NH2 1561   2.264   2.437   3.677  0.0143  0.6739  0.5069
  103ARG      H 1562   2.872   2.575   3.929 -2.0128 -0.8889 -0.7235
  103ARG     HA 1563   2.784   2.772   3.728  0.2860  1.3291 -0.2038
  103ARG    HB2 1564   2.623   2.582   3.812  0.2718  0.2550 -0.0160
  103ARG    HB3 1565   2.656   2.653   3.975  0.3641  0.4418  0.9423
  103ARG    HG2 1566   2.554   2.864   3.878  0.8898  0.6392 -0.9594
  103ARG    HG3 1567   2.538   2.795   3.718 -0.0552 -0.9077 -0.1052
  103ARG    HD2 1568   2.384   2.735   3.967  0.6844 -0.0821 -0.4153
  103ARG    HD3 1569   2.321   2.812   3.821 -0.1986 -0.6850 -0.4738
  103ARG     HE 1570   2.327   2.531   3.882  0.7598 -0.4297 -0.3408
  103ARG   HH11 1571   2.272   2.602   3.492  0.4773  1.6521 -0.6494
  103ARG   HH12 1572   2.314   2.729   3.591  0.2000 -0.3191 -1.1465
  103ARG   HH21 1573   2.250   2.404   3.582  1.1384  0.5353  0.3576
  103ARG   HH22 1574   2.293   2.368   3.745  0.0068 -0.4702 -0.5797
  104ALA      N 1575   2.877   2.967   3.840 -0.0004 -0.7379 -0.2186
  104ALA     CA 1576   2.935   3.091   3.892 -0.4524 -0.9718  0.1581
  104ALA      C 1577   2.817   3.186   3.908 -0.5089 -0.2467 -0.2086
  104ALA      O 1578   2.704   3.162   3.867 -0.7165 -0.3405  0.5905
  104ALA     CB 1579   3.041   3.144   3.791  1.1575  0.8068 -0.2252
  104ALA      H 1580   2.893   2.959   3.741  1.5827 -0.2918 -0.0442
  104ALA     HA 1581   2.984   3.077   3.988  0.4822  0.6641 -0.0029
  104ALA    HB1 1582   3.079   3.241   3.822  0.0156  1.1746  0.1109
  104ALA    HB2 1583   3.120   3.072   3.769  0.0555 -0.5141 -0.1375
  104ALA    HB3 1584   2.981   3.164   3.702 -1.1637 -0.4394  0.8772
  105ASN      N 1585   2.843   3.301   3.969  0.0410  0.5331 -0.2797
  105ASN     CA 1586   2.760   3.415   3.978 -0.3419 -0.9817  0.4415
  105ASN      C 1587   2.825   3.532   3.901 -0.4323  0.2793  0.1132
  105ASN      O 1588   2.942   3.559   3.918 -0.0094 -0.3851 -0.0839
  105ASN     CB 1589   2.759   3.459   4.136  0.3676 -0.5416  0.5087
  105ASN     CG 1590   2.699   3.362   4.234  0.3954 -0.5633  0.1331
  105ASN    OD1 1591   2.667   3.403   4.346 -0.4721 -0.1142  0.0239
  105ASN    ND2 1592   2.670   3.243   4.196  0.8888  0.5188  0.7493
  105ASN      H 1593   2.935   3.313   4.011  0.1036 -1.0716  0.1788
  105ASN     HA 1594   2.657   3.399   3.949 -0.8305  1.7539  0.1589
  105ASN    HB2 1595   2.861   3.486   4.163  0.5842 -0.0168 -0.7004
  105ASN    HB3 1596   2.709   3.555   4.148 -0.4107 -0.8267 -0.2163
  105ASN   HD21 1597   2.633   3.167   4.252  0.2563 -0.2606 -0.6109
  105ASN   HD22 1598   2.703   3.208   4.107  0.9317 -0.6306  1.1760
  106ILE      N 1599   2.748   3.592   3.814 -0.0753 -0.8464  0.4985
  106ILE     CA 1600   2.794   3.664   3.700  0.8408 -0.4513 -0.4177
  106ILE      C 1601   2.725   3.795   3.700 -0.5281 -0.1467  0.2164
  106ILE      O 1602   2.604   3.798   3.704 -1.0331 -0.4632  0.2647
  106ILE     CB 1603   2.778   3.587   3.568  0.4740 -0.3146  0.2269
  106ILE    CG1 1604   2.849   3.455   3.564  0.2333  0.0699 -0.2105
  106ILE    CG2 1605   2.810   3.676   3.441 -0.1848  0.5367 -1.0370
  106ILE    CD1 1606   2.814   3.362   3.453 -0.1351  0.4363 -0.3189
  106ILE      H 1607   2.654   3.555   3.814  0.2544 -1.7189  0.7438
  106ILE     HA 1608   2.901   3.678   3.715  0.5253  0.2669  1.7889
  106ILE     HB 1609   2.673   3.557   3.567  0.5186 -0.6431  1.6181
  106ILE   HG12 1610   2.957   3.469   3.565  0.2797 -0.2641 -0.5593
  106ILE   HG13 1611   2.837   3.399   3.657  0.8652 -1.2246 -0.8740
  106ILE   HG21 1612   2.752   3.768   3.439  0.2244  0.8309 -0.3023
  106ILE   HG22 1613   2.913   3.698   3.469 -0.5238 -0.1360  1.1060
  106ILE   HG23 1614   2.789   3.619   3.350 -0.1424 -1.0246 -0.1460
  106ILE   HD11 1615   2.880   3.400   3.375  0.9584  0.8045  0.7107
  106ILE   HD12 1616   2.833   3.257   3.478 -0.4668  0.6592  1.0191
  106ILE   HD13 1617   2.706   3.353   3.443 -0.2736 -1.3159  1.4981
  107ALA      N 1618   2.809   3.902   3.687 -0.3710 -0.2673  0.0808
  107ALA     CA 1619   2.760   4.032   3.643  0.6743 -0.1353 -0.3891
  107ALA      C 1620   2.785   4.045   3.495 -0.2172 -0.0061 -0.0753
  107ALA      O 1621   2.898   4.066   3.448  0.1016 -0.4675 -0.0774
  107ALA     CB 1622   2.834   4.140   3.717 -0.5001 -0.7376 -0.6714
  107ALA      H 1623   2.908   3.885   3.694 -0.4791 -1.1132 -0.2576
  107ALA     HA 1624   2.654   4.050   3.666  1.0302  1.8051  0.1350
  107ALA    HB1 1625   2.943   4.136   3.724 -0.5532 -1.4240  0.0650
  107ALA    HB2 1626   2.803   4.240   3.686 -0.6580 -0.3471  0.6330
  107ALA    HB3 1627   2.794   4.146   3.818  0.1064 -0.0440 -0.4577
  108ALA      N 1628   2.678   4.023   3.407 -0.2688 -0.4250  0.0458
  108ALA     CA 1629   2.678   4.068   3.268  0.2358  0.2572  0.7353
  108ALA      C 1630   2.675   4.220   3.249 -0.0599  0.1274  0.0365
  108ALA      O 1631   2.566   4.288   3.255 -0.1896  0.3091  0.2179
  108ALA     CB 1632   2.570   3.995   3.191 -0.2492  0.3875 -0.1904
  108ALA      H 1633   2.585   4.015   3.446 -0.9610  0.4400 -1.2740
  108ALA     HA 1634   2.774   4.035   3.228 -0.2081  0.8391 -0.9643
  108ALA    HB1 1635   2.563   4.032   3.089 -0.8986 -0.1387 -0.3501
  108ALA    HB2 1636   2.572   3.886   3.191 -0.2290  0.3567 -1.5767
  108ALA    HB3 1637   2.474   4.021   3.236  0.5704 -0.2598  2.2755
  109ILE      N 1638   2.789   4.284   3.223  0.5136 -0.0235 -0.1217
  109ILE     CA 1639   2.799   4.426   3.181  0.0986 -0.0666 -0.4772
  109ILE      C 1640   2.732   4.451   3.044 -0.4805 -0.5520  0.6601
  109ILE      O 1641   2.797   4.427   2.944  0.0003  0.4720 -0.0320
  109ILE     CB 1642   2.940   4.472   3.188  0.0352 -0.2927 -0.2700
  109ILE    CG1 1643   3.020   4.427   3.310 -0.0874  0.1309 -0.1691
  109ILE    CG2 1644   2.926   4.624   3.179  0.1996  0.3211  0.2946
  109ILE    CD1 1645   3.167   4.484   3.306  0.9466 -0.4656  0.1721
  109ILE      H 1646   2.876   4.235   3.208  0.2101 -0.4543 -0.5444
  109ILE     HA 1647   2.734   4.474   3.254  0.0879 -0.1516 -0.4306
  109ILE     HB 1648   2.986   4.441   3.094 -1.3638 -0.5302 -0.9296
  109ILE   HG12 1649   2.966   4.464   3.398 -3.1207 -0.4917 -1.5299
  109ILE   HG13 1650   3.029   4.319   3.316  1.3684  0.1411 -1.1623
  109ILE   HG21 1651   3.020   4.678   3.195  0.1103  0.7743 -0.6029
  109ILE   HG22 1652   2.878   4.656   3.087  0.0589 -0.7941 -0.0460
  109ILE   HG23 1653   2.854   4.653   3.256 -0.4567  0.1415 -0.2374
  109ILE   HD11 1654   3.212   4.468   3.208 -0.2023  0.7384 -0.6215
  109ILE   HD12 1655   3.162   4.590   3.330  0.2526 -0.5787  0.5757
  109ILE   HD13 1656   3.229   4.427   3.375  0.2146 -1.2309  0.2241
  110THR      N 1657   2.617   4.510   3.040  0.1345  0.2266  0.8096
  110THR     CA 1658   2.535   4.556   2.919 -0.6345  0.2552 -0.6623
  110THR      C 1659   2.563   4.693   2.868 -0.7872 -0.5100  0.9338
  110THR      O 1660   2.556   4.717   2.743 -0.4142 -0.0171 -0.3839
  110THR     CB 1661   2.382   4.551   2.948 -0.4515  0.2921  0.0360
  110THR    OG1 1662   2.359   4.621   3.075 -0.0609  0.1272  0.4174
  110THR    CG2 1663   2.336   4.404   2.968 -0.0367 -0.1951 -0.8331
  110THR      H 1664   2.582   4.530   3.133  1.2729  0.7000  1.1809
  110THR     HA 1665   2.548   4.483   2.839  0.6542 -0.7911  0.3920
  110THR     HB 1666   2.328   4.602   2.868 -1.6478  0.5078  0.9324
  110THR    HG1 1667   2.347   4.709   3.039  0.5813 -0.3367 -1.1232
  110THR   HG21 1668   2.390   4.352   3.047 -0.6545 -1.2931 -1.0856
  110THR   HG22 1669   2.234   4.427   3.000  0.5741  0.3680  0.9227
  110THR   HG23 1670   2.329   4.353   2.872  0.5514 -0.1210 -0.9195
  111GLU      N 1671   2.626   4.782   2.951  0.0035  0.5278  0.8564
  111GLU     CA 1672   2.692   4.898   2.896 -0.0975 -0.6284  0.2994
  111GLU      C 1673   2.799   4.965   2.982  0.2686 -0.6375 -0.7731
  111GLU      O 1674   2.812   4.926   3.098 -0.2853 -0.5244 -0.0328
  111GLU     CB 1675   2.572   5.000   2.862 -0.2010  0.9134 -1.0996
  111GLU     CG 1676   2.619   5.105   2.757  0.6959 -0.1459 -0.3831
  111GLU     CD 1677   2.492   5.155   2.675 -0.4526 -0.2154 -0.9102
  111GLU    OE1 1678   2.491   5.158   2.554  0.3574 -0.0958  0.1428
  111GLU    OE2 1679   2.406   5.219   2.738  0.2868 -0.2614  0.0313
  111GLU      H 1680   2.626   4.763   3.050  0.3339  0.8715  0.9303
  111GLU     HA 1681   2.740   4.867   2.803  0.0133  0.3961 -0.0130
  111GLU    HB2 1682   2.489   4.946   2.817  0.3428 -0.2148 -0.7983
  111GLU    HB3 1683   2.541   5.044   2.957  0.6010 -1.6683  0.5490
  111GLU    HG2 1684   2.656   5.189   2.817 -1.7404  0.9665 -0.2050
  111GLU    HG3 1685   2.710   5.077   2.703  1.4541  0.9274  0.2534
  112SER      N 1686   2.879   5.063   2.934  0.2301  0.1297  0.0617
  112SER     CA 1687   2.997   5.112   3.010 -0.2742  0.0199 -1.2772
  112SER      C 1688   3.029   5.256   2.978 -1.0838 -0.0556  0.4794
  112SER      O 1689   2.990   5.300   2.874  0.1436 -0.0848  0.6052
  112SER     CB 1690   3.117   5.014   2.995 -0.4955  0.4053  0.1035
  112SER     OG 1691   3.173   5.014   2.869 -0.7539 -0.2655  0.1375
  112SER      H 1692   2.875   5.081   2.835  1.7381  1.2966  0.1284
  112SER     HA 1693   2.967   5.107   3.115  1.2517 -0.6626 -0.8163
  112SER    HB2 1694   3.195   5.050   3.063 -0.8281  1.1867  0.0863
  112SER    HB3 1695   3.095   4.913   3.028 -0.3942  0.1676 -0.5167
  112SER     HG 1696   3.111   4.975   2.807 -0.0403 -1.4176  0.1023
  113ASP      N 1697   3.120   5.315   3.052 -0.0988  0.2115  0.1275
  113ASP     CA 1698   3.176   5.440   3.011 -0.2431  0.1388 -0.0134
  113ASP      C 1699   3.307   5.465   3.083  0.4567  0.2626 -0.1808
  113ASP      O 1700   3.312   5.482   3.205  0.4226 -0.0349 -0.6183
  113ASP     CB 1701   3.074   5.558   3.028 -1.0225  0.2522  0.7069
  113ASP     CG 1702   3.145   5.682   2.976  0.0904 -0.3762  1.0269
  113ASP    OD1 1703   3.177   5.688   2.853  0.1639  0.1495 -0.6080
  113ASP    OD2 1704   3.158   5.776   3.059  0.7687 -0.3557 -0.2678
  113ASP      H 1705   3.154   5.274   3.138  0.4654 -1.2750 -0.7272
  113ASP     HA 1706   3.197   5.430   2.904  1.9310 -0.4829  0.3664
  113ASP    HB2 1707   2.981   5.540   2.974 -0.5444  0.1951 -0.1483
  113ASP    HB3 1708   3.063   5.574   3.135  0.6932  0.6983  0.8689
  114LYS      N 1709   3.420   5.454   3.008 -0.4561  0.7654 -0.0369
  114LYS     CA 1710   3.563   5.444   3.060 -0.3098 -0.7630  0.0509
  114LYS      C 1711   3.586   5.319   3.151  0.0402  0.1842 -0.9476
  114LYS      O 1712   3.672   5.336   3.236  0.5815 -0.1028  0.1522
  114LYS     CB 1713   3.613   5.580   3.119 -0.0023 -0.3908  0.1948
  114LYS     CG 1714   3.574   5.712   3.043  0.0418  0.8178  1.3839
  114LYS     CD 1715   3.636   5.835   3.094  0.9891 -0.0710 -0.1834
  114LYS     CE 1716   3.610   5.867   3.243  0.8520  0.8368  1.2554
  114LYS     NZ 1717   3.691   5.980   3.278  0.1989  0.4897 -0.9904
  114LYS      H 1718   3.401   5.426   2.913  0.7631 -1.2527  0.1888
  114LYS     HA 1719   3.615   5.440   2.964  0.1070 -0.1449  0.2370
  114LYS    HB2 1720   3.571   5.591   3.219 -0.8822  0.3166 -0.2316
  114LYS    HB3 1721   3.719   5.567   3.144 -0.3337 -0.7265  1.6300
  114LYS    HG2 1722   3.615   5.700   2.943 -0.7497  0.3254  1.0989
  114LYS    HG3 1723   3.465   5.714   3.039 -0.0200 -0.5048 -0.8933
  114LYS    HD2 1724   3.744   5.829   3.079  0.8746 -0.3508 -0.9867
  114LYS    HD3 1725   3.614   5.927   3.041  1.2615  0.4568  0.5742
  114LYS    HE2 1726   3.504   5.887   3.258  0.5794 -0.4797  1.3109
  114LYS    HE3 1727   3.624   5.778   3.304  0.5867  0.4064  0.7066
  114LYS    HZ1 1728   3.790   5.961   3.279  0.0736 -0.6123  1.2638
  114LYS    HZ2 1729   3.670   6.069   3.234  0.3771  1.2135  0.2859
  114LYS    HZ3 1730   3.673   6.007   3.373 -0.8806 -0.8596 -0.7417
  115PHE      N 1731   3.515   5.207   3.134 -0.1199 -0.0282  0.2180
  115PHE     CA 1732   3.552   5.086   3.210 -0.3565  0.4210 -0.0300
  115PHE      C 1733   3.668   5.009   3.133  0.1343 -0.4658 -0.0729
  115PHE      O 1734   3.779   4.997   3.189  0.1500  0.4114  0.0043
  115PHE     CB 1735   3.430   4.991   3.226 -0.0197  0.6908 -0.3919
  115PHE     CG 1736   3.464   4.861   3.305 -0.2091  0.0823  0.7879
  115PHE    CD1 1737   3.505   4.881   3.443 -0.6006  0.1302  1.0839
  115PHE    CD2 1738   3.449   4.734   3.248  0.2734  0.6132 -0.6219
  115PHE    CE1 1739   3.533   4.765   3.518 -0.5734  0.1868 -0.8180
  115PHE    CE2 1740   3.462   4.622   3.338 -0.3833  0.3175  0.4578
  115PHE     CZ 1741   3.489   4.636   3.474  0.4898 -0.9867 -0.5527
  115PHE      H 1742   3.436   5.216   3.071  0.2357  0.1423 -0.2076
  115PHE     HA 1743   3.595   5.118   3.304  0.8228 -0.1235 -0.3494
  115PHE    HB2 1744   3.352   5.045   3.278 -1.2559 -0.8185 -0.5406
  115PHE    HB3 1745   3.402   4.952   3.128  0.1900 -0.3572 -0.0599
  115PHE    HD1 1746   3.515   4.976   3.493  0.8546  0.3604  0.4682
  115PHE    HD2 1747   3.401   4.720   3.152 -0.7069 -1.8643  0.0763
  115PHE    HE1 1748   3.570   4.780   3.619  0.7222  1.1468 -1.3732
  115PHE    HE2 1749   3.450   4.521   3.300 -0.0520  0.4027  0.1155
  115PHE     HZ 1750   3.492   4.553   3.543 -1.0406 -0.8398 -0.2516
  116PHE      N 1751   3.646   4.967   3.012  0.6127  0.0753  0.8378
  116PHE     CA 1752   3.755   4.910   2.917  0.2721 -0.3095 -0.1085
  116PHE      C 1753   3.858   5.016   2.875 -0.5763 -0.0630  0.2109
  116PHE      O 1754   3.827   5.132   2.854 -0.0234 -0.7270  0.8763
  116PHE     CB 1755   3.695   4.839   2.799  0.4837  0.6646  0.1970
  116PHE     CG 1756   3.597   4.726   2.842 -0.1998  0.3761  0.1600
  116PHE    CD1 1757   3.643   4.620   2.924  0.4939  0.2116  1.1077
  116PHE    CD2 1758   3.458   4.737   2.805 -0.0990  0.5720  0.6055
  116PHE    CE1 1759   3.550   4.527   2.973  0.4888  1.4193  0.1368
  116PHE    CE2 1760   3.373   4.635   2.843 -0.0230  0.3908  0.7174
  116PHE     CZ 1761   3.414   4.527   2.926 -0.6996 -0.2148  0.0298
  116PHE      H 1762   3.552   4.976   2.974  0.8185  0.6210  0.4351
  116PHE     HA 1763   3.818   4.843   2.974 -0.2327 -0.3707  0.3992
  116PHE    HB2 1764   3.639   4.916   2.745 -0.4425 -0.0481  0.0986
  116PHE    HB3 1765   3.770   4.794   2.734  0.2101 -0.6175  0.7193
  116PHE    HD1 1766   3.747   4.613   2.953  0.5243 -1.3492  0.8297
  116PHE    HD2 1767   3.423   4.820   2.746  0.7679  0.1353 -0.5984
  116PHE    HE1 1768   3.579   4.452   3.045 -0.1451 -0.0350 -1.0284
  116PHE    HE2 1769   3.269   4.641   2.815  0.4203 -0.8936 -1.8338
  116PHE     HZ 1770   3.350   4.446   2.958 -0.9375 -0.2471 -0.4967
  117ILE      N 1771   3.983   4.971   2.858 -0.1571 -0.1435 -0.2061
  117ILE     CA 1772   4.094   5.051   2.803 -0.2590  0.6591 -0.1461
  117ILE      C 1773   4.134   5.008   2.658  0.0629 -0.1235 -0.2839
  117ILE      O 1774   4.137   4.891   2.625  0.0352 -0.7876  0.3002
  117ILE     CB 1775   4.205   5.048   2.903 -0.1477  0.5313 -0.7825
  117ILE    CG1 1776   4.159   5.146   3.021  0.5835 -0.0844 -0.4365
  117ILE    CG2 1777   4.343   5.083   2.849 -0.8077  0.1216 -0.0514
  117ILE    CD1 1778   4.153   5.296   2.987  0.5143 -0.7186 -0.3566
  117ILE      H 1779   4.001   4.872   2.868  1.4584  0.1568  0.3944
  117ILE     HA 1780   4.055   5.152   2.800 -0.3512  0.6167 -0.4247
  117ILE     HB 1781   4.218   4.949   2.948  0.6658  0.5815 -0.8887
  117ILE   HG12 1782   4.061   5.115   3.057  0.9089 -0.9339 -0.2312
  117ILE   HG13 1783   4.229   5.135   3.103 -0.4809 -0.8324  0.4298
  117ILE   HG21 1784   4.422   5.081   2.924 -0.3840  0.1362 -0.4882
  117ILE   HG22 1785   4.367   5.011   2.772 -0.3783  0.9536 -0.7252
  117ILE   HG23 1786   4.341   5.180   2.799 -0.4198  0.2961  0.2646
  117ILE   HD11 1787   4.127   5.346   3.080  0.2297 -0.1940 -0.7086
  117ILE   HD12 1788   4.255   5.324   2.962  0.5987  0.9476  1.3499
  117ILE   HD13 1789   4.079   5.317   2.909 -0.3740 -1.5126  0.2258
  118ASN      N 1790   4.166   5.106   2.574 -0.7919  0.4168  0.6715
  118ASN     CA 1791   4.201   5.078   2.429  0.5442  0.5629 -0.7378
  118ASN      C 1792   4.312   4.976   2.419 -0.4152 -0.1234  1.5077
  118ASN      O 1793   4.418   4.989   2.475  0.0174 -0.1856  0.0296
  118ASN     CB 1794   4.222   5.215   2.356  0.5944  0.7713  0.3984
  118ASN     CG 1795   4.232   5.203   2.207  0.3002 -0.0070 -0.0216
  118ASN    OD1 1796   4.248   5.096   2.148 -0.4524 -0.3758 -0.1551
  118ASN    ND2 1797   4.225   5.316   2.132  0.1763  1.0172 -0.0705
  118ASN      H 1798   4.178   5.202   2.600  2.9836  0.1340  1.0675
  118ASN     HA 1799   4.108   5.033   2.392  0.4543  0.0956  0.0116
  118ASN    HB2 1800   4.124   5.261   2.371 -0.0898 -0.7935  1.1531
  118ASN    HB3 1801   4.311   5.267   2.391  0.1571  0.8742  1.4121
  118ASN   HD21 1802   4.238   5.307   2.033  0.8204 -1.2077  0.1053
  118ASN   HD22 1803   4.180   5.395   2.177 -0.3597  0.3409  0.6464
  119GLY      N 1804   4.287   4.869   2.336 -0.6003 -0.2851 -0.0837
  119GLY     CA 1805   4.389   4.767   2.306 -0.1234  0.8203  0.2477
  119GLY      C 1806   4.451   4.679   2.417  0.3890 -0.3492 -1.3216
  119GLY      O 1807   4.543   4.600   2.407  0.4431  0.2007 -0.2111
  119GLY      H 1808   4.191   4.861   2.305 -0.6882 -0.4531  0.2301
  119GLY    HA2 1809   4.344   4.704   2.229 -1.2396  0.8953  0.7950
  119GLY    HA3 1810   4.472   4.813   2.253 -0.7799 -0.0722 -1.7313
  120SER      N 1811   4.386   4.686   2.538  0.0218  0.2103 -0.3858
  120SER     CA 1812   4.436   4.613   2.662  0.2049  0.4566  0.8895
  120SER      C 1813   4.380   4.472   2.679  0.3186  0.2520 -0.1593
  120SER      O 1814   4.422   4.405   2.774  0.6083  0.5218  0.4802
  120SER     CB 1815   4.397   4.697   2.782 -0.9680 -0.6293  0.5710
  120SER     OG 1816   4.253   4.711   2.786 -0.0783 -0.0765  0.5306
  120SER      H 1817   4.304   4.744   2.549 -1.3826 -1.4735 -0.9474
  120SER     HA 1818   4.545   4.606   2.653  0.1225 -0.2716  0.1979
  120SER    HB2 1819   4.428   4.649   2.874  0.5578 -0.7838  0.0407
  120SER    HB3 1820   4.448   4.790   2.757 -0.5905 -1.1307 -0.6875
  120SER     HG 1821   4.233   4.777   2.719 -1.6805  0.2322  1.2008
  121ASN      N 1822   4.301   4.412   2.586 -0.2147 -0.1543  0.2589
  121ASN     CA 1823   4.294   4.263   2.574  0.6090  0.1289 -0.1665
  121ASN      C 1824   4.225   4.184   2.693 -0.6739  0.0457  1.1302
  121ASN      O 1825   4.247   4.063   2.701 -0.1429 -0.4352  0.0344
  121ASN     CB 1826   4.419   4.207   2.509 -0.6903 -0.3429 -0.5484
  121ASN     CG 1827   4.448   4.250   2.371  0.8218  0.0573  0.4912
  121ASN    OD1 1828   4.353   4.277   2.290 -0.7522 -0.1762 -0.3980
  121ASN    ND2 1829   4.570   4.249   2.326 -0.5884 -0.0150 -0.4349
  121ASN      H 1830   4.267   4.465   2.507  0.7265  0.6633  0.3543
  121ASN     HA 1831   4.223   4.244   2.494  0.6074  0.1571 -0.1717
  121ASN    HB2 1832   4.498   4.238   2.577 -1.4346  0.3979  0.0114
  121ASN    HB3 1833   4.426   4.098   2.512  1.4193 -0.2756  0.5493
  121ASN   HD21 1834   4.584   4.274   2.229  0.7788 -1.6536 -0.7688
  121ASN   HD22 1835   4.645   4.224   2.389 -1.2887  0.1351  0.5013
  122TRP      N 1836   4.128   4.239   2.762 -0.1415 -0.5081  0.1387
  122TRP     CA 1837   4.045   4.170   2.860 -0.4342  0.2068  0.0012
  122TRP      C 1838   3.904   4.213   2.840  0.7202  0.9193 -0.0869
  122TRP      O 1839   3.869   4.327   2.816  0.1007  0.0789 -0.2956
  122TRP     CB 1840   4.101   4.185   3.001  0.6938 -0.6543  0.5071
  122TRP     CG 1841   4.158   4.319   3.040  0.7966 -0.0033 -0.3313
  122TRP    CD1 1842   4.281   4.367   3.031 -0.3784 -0.6089  0.3154
  122TRP    CD2 1843   4.081   4.428   3.097 -0.0076 -0.4213 -0.1162
  122TRP    NE1 1844   4.287   4.496   3.092  0.2435  0.2960  0.9002
  122TRP    CE2 1845   4.165   4.546   3.117 -0.1576  0.1025 -0.2842
  122TRP    CE3 1846   3.944   4.457   3.110  0.7580  0.6914 -0.8059
  122TRP    CZ2 1847   4.121   4.674   3.162  0.8699  0.7063 -0.6022
  122TRP    CZ3 1848   3.900   4.574   3.178  0.0106  0.6548  0.2143
  122TRP    CH2 1849   3.980   4.684   3.190 -0.6042  0.2014 -0.8466
  122TRP      H 1850   4.133   4.340   2.764 -1.8819 -0.3536 -0.1488
  122TRP     HA 1851   4.046   4.062   2.846 -0.0891 -0.1547  2.0523
  122TRP    HB2 1852   4.031   4.147   3.076  0.7700 -0.4107  0.6995
  122TRP    HB3 1853   4.187   4.118   3.000  1.4201  0.2102  1.3750
  122TRP    HD1 1854   4.365   4.314   2.991  0.1325 -0.0712  0.6419
  122TRP    HE1 1855   4.373   4.549   3.098  0.6085 -0.0131 -0.6348
  122TRP    HE3 1856   3.863   4.388   3.091  0.0813  1.0073  0.6094
  122TRP    HZ2 1857   4.185   4.758   3.185  0.4799  1.3349 -1.6443
  122TRP    HZ3 1858   3.794   4.585   3.199 -0.2988  0.5847 -1.1249
  122TRP    HH2 1859   3.939   4.779   3.221  0.5697  0.6480 -0.5330
  123GLU      N 1860   3.814   4.114   2.839 -0.7966 -0.1403  0.1499
  123GLU     CA 1861   3.673   4.127   2.833  0.7603 -0.0763  0.0313
  123GLU      C 1862   3.598   4.164   2.961  0.6194 -0.0460  0.1598
  123GLU      O 1863   3.480   4.198   2.949 -0.1107  0.9394 -0.6030
  123GLU     CB 1864   3.611   3.996   2.765 -0.6025 -0.6338 -0.0958
  123GLU     CG 1865   3.636   3.993   2.609  0.3920  0.0051 -0.3650
  123GLU     CD 1866   3.788   3.960   2.587 -0.6247  0.6032  0.3739
  123GLU    OE1 1867   3.832   3.849   2.643 -0.0445 -0.1617 -0.2949
  123GLU    OE2 1868   3.866   4.029   2.516  0.7129  0.1552 -0.7270
  123GLU      H 1869   3.850   4.021   2.855 -0.5918  0.0341  0.7427
  123GLU     HA 1870   3.654   4.210   2.764  0.7323 -0.2062 -0.1184
  123GLU    HB2 1871   3.655   3.915   2.822  0.1742  0.3384  0.7546
  123GLU    HB3 1872   3.503   3.991   2.779 -0.5933  1.0341  1.4502
  123GLU    HG2 1873   3.569   3.917   2.568  0.6083 -0.5776  0.3231
  123GLU    HG3 1874   3.609   4.085   2.557 -1.2074 -1.0696 -1.6341
  124GLY      N 1875   3.656   4.152   3.079  0.0027 -0.2701 -0.8618
  124GLY     CA 1876   3.589   4.160   3.213 -0.4764  0.5028  0.8747
  124GLY      C 1877   3.688   4.132   3.323  0.0222 -0.1014 -0.7433
  124GLY      O 1878   3.802   4.125   3.293 -0.8298 -0.2991  0.2728
  124GLY      H 1879   3.748   4.110   3.082 -0.1127 -0.5105  0.2663
  124GLY    HA2 1880   3.540   4.258   3.216 -1.0083  0.2697  0.1633
  124GLY    HA3 1881   3.512   4.083   3.214  0.5255 -0.6151 -0.6121
  125ILE      N 1882   3.648   4.132   3.451  0.1228 -0.4095 -0.7671
  125ILE     CA 1883   3.726   4.126   3.581  0.0480 -0.6046 -0.0667
  125ILE      C 1884   3.685   4.005   3.655  0.4990  0.6421 -0.3270
  125ILE      O 1885   3.559   3.983   3.679 -0.6550  0.4648  0.2458
  125ILE     CB 1886   3.718   4.258   3.665  0.6639 -0.0040 -0.8847
  125ILE    CG1 1887   3.825   4.356   3.624 -0.6269  0.1648  0.0550
  125ILE    CG2 1888   3.740   4.226   3.813 -0.4539 -0.3270  0.5765
  125ILE    CD1 1889   3.778   4.444   3.508 -0.2661  0.3166 -0.1928
  125ILE      H 1890   3.548   4.139   3.463  0.2502 -0.4489  0.8282
  125ILE     HA 1891   3.829   4.118   3.546  0.1256 -0.4359  0.1180
  125ILE     HB 1892   3.619   4.302   3.659  1.0623  1.1081 -0.0664
  125ILE   HG12 1893   3.847   4.418   3.711 -0.7305 -0.8176  0.8168
  125ILE   HG13 1894   3.923   4.313   3.604 -0.4106  0.0265  1.2602
  125ILE   HG21 1895   3.665   4.162   3.858 -0.2093 -0.1361  1.2791
  125ILE   HG22 1896   3.829   4.163   3.823  0.7944  0.8371 -1.5851
  125ILE   HG23 1897   3.750   4.311   3.881 -1.2863  0.0310  0.2714
  125ILE   HD11 1898   3.696   4.510   3.536  0.0935  0.3563  0.8212
  125ILE   HD12 1899   3.865   4.507   3.492  0.0332 -0.1299 -0.3721
  125ILE   HD13 1900   3.748   4.386   3.420  0.5806  0.4046 -0.5573
  126LEU      N 1901   3.785   3.934   3.715  0.2000 -0.8038  0.5495
  126LEU     CA 1902   3.777   3.830   3.814  0.0792  0.3620  0.5986
  126LEU      C 1903   3.820   3.892   3.953 -0.5175 -0.4281  0.2135
  126LEU      O 1904   3.942   3.893   3.990  0.2257 -0.3971 -0.2409
  126LEU     CB 1905   3.858   3.708   3.766 -0.1034  0.6457  0.3101
  126LEU     CG 1906   3.880   3.591   3.860  0.0985 -0.0491 -0.0982
  126LEU    CD1 1907   3.745   3.515   3.875 -0.6432 -0.6216 -0.1366
  126LEU    CD2 1908   3.993   3.506   3.807  0.3919  0.4910 -1.4518
  126LEU      H 1909   3.879   3.958   3.687 -0.4397  0.6958 -0.6277
  126LEU     HA 1910   3.672   3.801   3.814 -0.0096  0.6087 -0.2663
  126LEU    HB2 1911   3.818   3.674   3.671  0.2650  1.5686 -0.1993
  126LEU    HB3 1912   3.957   3.751   3.748 -0.2338  1.1691  0.7768
  126LEU     HG 1913   3.915   3.632   3.955  1.1546  0.2436 -0.5821
  126LEU   HD11 1914   3.710   3.486   3.776 -0.0717 -0.5230 -0.3754
  126LEU   HD12 1915   3.763   3.426   3.935 -0.0150  0.0587  0.7516
  126LEU   HD13 1916   3.672   3.576   3.927 -0.5731 -0.4095 -0.2830
  126LEU   HD21 1917   3.989   3.411   3.860  0.7510  1.6851  0.9982
  126LEU   HD22 1918   3.987   3.487   3.700  1.7999  1.5793 -1.7889
  126LEU   HD23 1919   4.087   3.554   3.836 -0.0333 -0.1290  1.7699
  127GLY      N 1920   3.730   3.960   4.023 -0.4432 -0.0318 -0.1272
  127GLY     CA 1921   3.739   3.985   4.172 -0.1960  0.0711  1.2804
  127GLY      C 1922   3.765   3.859   4.255  0.4583 -1.1458  0.1782
  127GLY      O 1923   3.676   3.772   4.250  0.2049 -0.2143 -0.8831
  127GLY      H 1924   3.635   3.963   3.989 -1.0498 -0.8254  1.2810
  127GLY    HA2 1925   3.818   4.055   4.198  0.2221 -0.3286  1.1157
  127GLY    HA3 1926   3.642   4.029   4.197 -0.1620  0.6980  0.4350
  128LEU      N 1927   3.876   3.854   4.328 -0.0841 -0.2332  0.3980
  128LEU     CA 1928   3.922   3.751   4.417  0.4868  0.1380  1.2377
  128LEU      C 1929   3.930   3.786   4.563  0.0758 -0.0983 -0.7991
  128LEU      O 1930   3.995   3.713   4.644 -0.5893  0.2132  0.1596
  128LEU     CB 1931   4.058   3.693   4.366 -0.2345 -0.1799 -0.3021
  128LEU     CG 1932   4.067   3.633   4.225  0.1733  0.3918  0.5393
  128LEU    CD1 1933   4.216   3.610   4.197 -0.3089 -0.2567 -0.4636
  128LEU    CD2 1934   4.000   3.502   4.233 -0.2090  0.0370  0.2152
  128LEU      H 1935   3.940   3.930   4.311  0.4528 -0.7096  0.2396
  128LEU     HA 1936   3.846   3.673   4.405  0.3160  0.4346  0.2136
  128LEU    HB2 1937   4.122   3.778   4.386 -0.2063 -0.3296  0.2882
  128LEU    HB3 1938   4.086   3.619   4.442 -0.4734 -0.6481 -0.6584
  128LEU     HG 1939   4.025   3.705   4.155 -0.8954  0.3980  1.1420
  128LEU   HD11 1940   4.273   3.701   4.179  0.4728 -0.6018  0.1078
  128LEU   HD12 1941   4.259   3.553   4.280 -0.3664  1.2157  0.6604
  128LEU   HD13 1942   4.221   3.552   4.104 -0.9391 -0.0687 -0.6205
  128LEU   HD21 1943   3.892   3.513   4.232 -0.1639  0.5582 -0.4582
  128LEU   HD22 1944   4.020   3.432   4.152 -1.1719 -1.6362  1.2975
  128LEU   HD23 1945   4.034   3.445   4.319  1.0457 -0.7432 -0.7246
  129ALA      N 1946   3.865   3.895   4.607 -0.0208  0.4684 -0.4943
  129ALA     CA 1947   3.854   3.932   4.746 -1.2041 -0.1691 -0.3985
  129ALA      C 1948   3.731   3.883   4.821  1.1775  0.2268  0.8389
  129ALA      O 1949   3.641   3.820   4.761  0.0679 -0.0767 -0.6515
  129ALA     CB 1950   3.863   4.081   4.759  2.2822 -0.7514  0.2509
  129ALA      H 1951   3.819   3.952   4.537 -0.6196 -0.3032 -0.7483
  129ALA     HA 1952   3.945   3.904   4.799 -1.6467  0.2255  0.6156
  129ALA    HB1 1953   3.957   4.118   4.717  2.1346 -1.9304 -1.2989
  129ALA    HB2 1954   3.781   4.124   4.703  0.9902 -0.8801  1.8785
  129ALA    HB3 1955   3.848   4.124   4.858  0.7692  1.2541 -0.6992
  130TYR      N 1956   3.715   3.904   4.949 -0.3448  0.1476 -0.3323
  130TYR     CA 1957   3.605   3.860   5.030  0.1873  0.3960  0.1924
  130TYR      C 1958   3.467   3.925   4.988 -0.1725  0.6438  0.1247
  130TYR      O 1959   3.451   4.044   4.971  0.0101 -0.5727  0.0627
  130TYR     CB 1960   3.639   3.882   5.176  0.6921 -0.1484 -0.0749
  130TYR     CG 1961   3.761   3.794   5.222  0.7063  0.2317  0.0984
  130TYR    CD1 1962   3.733   3.667   5.273 -0.3070 -0.7796 -0.7292
  130TYR    CD2 1963   3.890   3.849   5.226  0.3121  0.5019  1.0044
  130TYR    CE1 1964   3.851   3.594   5.325  1.1034  0.5940  0.3704
  130TYR    CE2 1965   3.999   3.772   5.273 -0.7014 -0.3425  0.3713
  130TYR     CZ 1966   3.982   3.640   5.331  0.5976 -0.3500  0.2118
  130TYR     OH 1967   4.074   3.585   5.407 -0.7845 -0.2465 -0.3538
  130TYR      H 1968   3.788   3.944   5.006 -0.8498 -1.7087  1.9330
  130TYR     HA 1969   3.601   3.751   5.023  0.3329  0.2915  1.3621
  130TYR    HB2 1970   3.666   3.987   5.187 -0.8660  0.2963  0.0601
  130TYR    HB3 1971   3.559   3.861   5.247  0.8761 -2.1987 -0.3522
  130TYR    HD1 1972   3.629   3.639   5.282 -0.9103  1.1833 -0.4774
  130TYR    HD2 1973   3.910   3.950   5.194  2.2583 -0.3258 -0.9281
  130TYR    HE1 1974   3.830   3.498   5.371  0.1920  0.7450  0.3128
  130TYR    HE2 1975   4.096   3.820   5.277 -0.3727 -0.8574 -0.6328
  130TYR     HH 1976   4.056   3.495   5.436  0.8702 -0.5378 -0.0302
  131ALA      N 1977   3.368   3.828   4.980  0.1578 -0.6546 -0.7729
  131ALA     CA 1978   3.229   3.865   4.966  0.4955  0.2573 -0.2460
  131ALA      C 1979   3.168   3.977   5.057 -0.1645 -0.2007 -0.8250
  131ALA      O 1980   3.076   4.047   5.014 -0.1127 -0.4374  0.5154
  131ALA     CB 1981   3.155   3.736   4.990 -0.5826 -0.5225  0.0095
  131ALA      H 1982   3.394   3.731   4.991 -0.4738 -0.6838  1.2017
  131ALA     HA 1983   3.225   3.906   4.865  0.6034 -0.0524 -0.3782
  131ALA    HB1 1984   3.194   3.658   4.925 -0.7696 -0.7456  0.1634
  131ALA    HB2 1985   3.172   3.715   5.095  1.1793  0.4934  0.0073
  131ALA    HB3 1986   3.048   3.748   4.976 -0.4856 -0.6901 -1.0687
  132GLU      N 1987   3.236   4.025   5.163  0.0168 -0.0646  0.1123
  132GLU     CA 1988   3.209   4.147   5.236  0.4329  0.0737  0.6008
  132GLU      C 1989   3.202   4.276   5.152 -0.0322 -1.0254 -0.4111
  132GLU      O 1990   3.142   4.376   5.194 -0.4860  0.1499  0.3609
  132GLU     CB 1991   3.317   4.161   5.344 -0.0222  0.5169  0.3396
  132GLU     CG 1992   3.315   4.285   5.427 -0.4122  0.8151  0.9715
  132GLU     CD 1993   3.198   4.300   5.517  0.7284 -1.0560 -0.5617
  132GLU    OE1 1994   3.094   4.227   5.513 -1.1992 -0.6362 -0.2719
  132GLU    OE2 1995   3.198   4.397   5.594  0.0418 -0.9157  0.3294
  132GLU      H 1996   3.327   3.985   5.182  0.1497  0.7507  1.4561
  132GLU     HA 1997   3.113   4.131   5.285 -0.7014  0.5481 -1.2688
  132GLU    HB2 1998   3.311   4.067   5.400 -0.5580 -0.5544 -1.3664
  132GLU    HB3 1999   3.410   4.142   5.289 -0.6557 -0.2404 -0.5336
  132GLU    HG2 2000   3.402   4.287   5.492 -0.2793  0.0803  0.8351
  132GLU    HG3 2001   3.323   4.366   5.354 -0.5570 -0.0251 -0.0255
  133ILE      N 2002   3.279   4.283   5.046  0.2276  0.9026 -0.3416
  133ILE     CA 2003   3.287   4.394   4.961 -0.2601 -0.0532 -0.5996
  133ILE      C 2004   3.209   4.379   4.828 -0.1681  0.5143 -0.4553
  133ILE      O 2005   3.237   4.446   4.732  0.1628  0.0795 -0.2205
  133ILE     CB 2006   3.431   4.458   4.964  1.0130 -0.2279 -0.0135
  133ILE    CG1 2007   3.532   4.354   4.910 -0.7305 -0.0222 -0.3439
  133ILE    CG2 2008   3.455   4.502   5.108  0.5164 -0.5675  0.2126
  133ILE    CD1 2009   3.663   4.420   4.883 -0.3102  0.2930  0.0757
  133ILE      H 2010   3.328   4.199   5.019 -0.1400  0.6881 -0.3492
  133ILE     HA 2011   3.235   4.476   5.010 -0.7251 -0.0837 -1.0300
  133ILE     HB 2012   3.412   4.541   4.896  0.2725 -0.1902  0.2233
  133ILE   HG12 2013   3.549   4.267   4.975  1.1920 -0.6126 -1.4799
  133ILE   HG13 2014   3.490   4.313   4.818 -0.4936 -0.1583 -0.3923
  133ILE   HG21 2015   3.370   4.557   5.148 -0.2938 -1.2267 -0.5356
  133ILE   HG22 2016   3.466   4.415   5.173 -0.4718 -0.3634  0.6919
  133ILE   HG23 2017   3.543   4.566   5.116  0.5062 -0.5294  0.0193
  133ILE   HD11 2018   3.733   4.337   4.871 -0.7216 -0.0887  0.2212
  133ILE   HD12 2019   3.663   4.489   4.799  0.9076  0.2693  0.0231
  133ILE   HD13 2020   3.685   4.478   4.972 -1.0510  1.0238 -0.1917
  134ALA      N 2021   3.122   4.283   4.815  0.3445  1.0416  0.5507
  134ALA     CA 2022   3.042   4.263   4.694 -0.4942 -0.8738  0.4309
  134ALA      C 2023   2.927   4.361   4.674 -0.4247  0.4320  0.0700
  134ALA      O 2024   2.875   4.414   4.769  0.3196 -0.1727  0.0719
  134ALA     CB 2025   2.984   4.116   4.708  0.2255 -0.8855  0.0781
  134ALA      H 2026   3.090   4.223   4.889 -1.5292  0.3130 -0.7136
  134ALA     HA 2027   3.112   4.255   4.611  0.5498 -1.0018  1.2815
  134ALA    HB1 2028   3.066   4.045   4.719  1.4921  0.4750  0.0450
  134ALA    HB2 2029   2.910   4.107   4.788 -1.1514  0.1793 -0.9595
  134ALA    HB3 2030   2.928   4.107   4.615  2.1787  0.9442 -1.4759
  135ARG      N 2031   2.892   4.382   4.548 -0.5227  0.1291  0.2633
  135ARG     CA 2032   2.788   4.462   4.505  0.0447 -0.6111  0.8114
  135ARG      C 2033   2.696   4.385   4.411  0.1696  0.2282  1.0863
  135ARG      O 2034   2.737   4.294   4.339  0.0057  0.3780  0.4337
  135ARG     CB 2035   2.847   4.592   4.439 -0.4446  0.5383  0.4063
  135ARG     CG 2036   2.944   4.670   4.530  0.0879 -0.9318 -0.3220
  135ARG     CD 2037   2.875   4.722   4.658 -0.6657  0.8970 -1.0534
  135ARG     NE 2038   2.775   4.826   4.633  0.0944  0.4866 -0.0681
  135ARG     CZ 2039   2.687   4.863   4.725  0.9942  1.0843 -0.1064
  135ARG    NH1 2040   2.612   4.961   4.691  0.7874  0.1570 -0.1663
  135ARG    NH2 2041   2.674   4.802   4.844  0.4008 -0.0260  0.1852
  135ARG      H 2042   2.940   4.324   4.481  2.1994  0.4251  1.6604
  135ARG     HA 2043   2.721   4.490   4.587 -0.0559  0.5944  0.3699
  135ARG    HB2 2044   2.901   4.555   4.351 -0.1319 -0.7424  1.0941
  135ARG    HB3 2045   2.767   4.653   4.398 -0.2541 -0.0369 -0.9651
  135ARG    HG2 2046   3.028   4.610   4.566 -0.4514 -0.6185  1.6915
  135ARG    HG3 2047   2.987   4.749   4.469 -0.3220 -1.5955 -1.5572
  135ARG    HD2 2048   2.822   4.644   4.712  0.6314  0.3491 -0.4714
  135ARG    HD3 2049   2.958   4.770   4.712 -0.0477  0.1607 -1.3107
  135ARG     HE 2050   2.787   4.880   4.549  1.7427 -1.1706 -1.0654
  135ARG   HH11 2051   2.542   5.001   4.753 -0.3010  0.9129 -1.7380
  135ARG   HH12 2052   2.638   5.014   4.609 -0.1686  1.4652  0.2901
  135ARG   HH21 2053   2.608   4.827   4.917  0.2212 -0.2452  0.0998
  135ARG   HH22 2054   2.750   4.743   4.876 -0.5273 -0.5186  1.6896
  136PRO      N 2055   2.566   4.419   4.390 -0.3069 -0.1675 -0.8475
  136PRO     CA 2056   2.498   4.536   4.449  0.2489  0.7157 -0.5808
  136PRO      C 2057   2.455   4.525   4.602  0.4530  0.0996  0.8051
  136PRO      O 2058   2.444   4.623   4.673  0.0939  0.7523 -0.0656
  136PRO     CB 2059   2.368   4.553   4.360  0.7337  0.1768  0.3336
  136PRO     CG 2060   2.339   4.408   4.308 -0.2651  0.0759  0.5327
  136PRO     CD 2061   2.484   4.345   4.295  0.6181 -0.0842  0.1583
  136PRO     HA 2062   2.568   4.620   4.439  0.4946  0.8530  1.4591
  136PRO    HB2 2063   2.279   4.594   4.407 -0.7245 -1.9782 -0.2555
  136PRO    HB3 2064   2.389   4.612   4.271  0.6245  0.2001  0.3231
  136PRO    HG2 2065   2.285   4.347   4.380  0.7336  0.4018  1.6070
  136PRO    HG3 2066   2.286   4.406   4.213  0.2065 -0.2743  0.2696
  136PRO    HD2 2067   2.473   4.238   4.314 -1.1332 -0.1433 -0.8037
  136PRO    HD3 2068   2.529   4.350   4.196  0.9699 -1.7740  0.1718
  137ASP      N 2069   2.442   4.400   4.648  0.6210  0.4804 -0.5627
  137ASP     CA 2070   2.433   4.366   4.793 -0.8136  0.1983  0.3044
  137ASP      C 2071   2.524   4.252   4.826  1.2027 -0.3345 -0.0723
  137ASP      O 2072   2.564   4.184   4.727  0.1111 -0.3844  0.4451
  137ASP     CB 2073   2.296   4.351   4.852 -0.4574 -1.3866 -0.7669
  137ASP     CG 2074   2.217   4.233   4.801 -0.3099  0.5591  0.3296
  137ASP    OD1 2075   2.119   4.249   4.721  0.1739  0.2126 -0.0210
  137ASP    OD2 2076   2.262   4.120   4.834 -0.2391  0.1091  0.1167
  137ASP      H 2077   2.424   4.322   4.587  0.3608 -0.1000  0.2311
  137ASP     HA 2078   2.475   4.453   4.845 -1.9271  1.1222 -0.2544
  137ASP    HB2 2079   2.308   4.329   4.958  0.0725 -0.5592 -0.6354
  137ASP    HB3 2080   2.241   4.445   4.840  0.3213 -0.8293 -0.1918
  138ASP      N 2081   2.558   4.222   4.951 -0.0856 -0.6158 -0.2617
  138ASP     CA 2082   2.653   4.114   4.984  1.0847 -0.7306  0.5392
  138ASP      C 2083   2.591   3.975   5.003  0.4402  0.6070  0.0912
  138ASP      O 2084   2.637   3.896   5.083  0.4394 -0.1463 -0.1871
  138ASP     CB 2085   2.737   4.162   5.102 -0.7422 -0.4428 -0.5704
  138ASP     CG 2086   2.660   4.197   5.236  0.2879  0.5963  0.4940
  138ASP    OD1 2087   2.736   4.219   5.332  0.2700 -0.0075 -0.0613
  138ASP    OD2 2088   2.534   4.203   5.237 -0.0063 -0.1616 -0.4223
  138ASP      H 2089   2.503   4.252   5.031  0.4159 -0.4729  0.0415
  138ASP     HA 2090   2.720   4.108   4.899  0.8732  1.4863  0.0809
  138ASP    HB2 2091   2.816   4.089   5.124  0.2909  0.6260 -0.4951
  138ASP    HB3 2092   2.799   4.248   5.074  0.3665 -0.6355  1.0109
  139SER      N 2093   2.484   3.947   4.932 -0.0083 -0.0000  0.2814
  139SER     CA 2094   2.424   3.808   4.926 -0.6246  0.2264 -0.2456
  139SER      C 2095   2.486   3.726   4.816 -0.9352  0.0721 -0.6300
  139SER      O 2096   2.484   3.599   4.823  0.0547 -0.7986  0.4790
  139SER     CB 2097   2.269   3.810   4.899 -0.5439 -0.2932  0.4770
  139SER     OG 2098   2.230   3.869   4.779 -0.4466 -0.0470 -0.1177
  139SER      H 2099   2.441   4.021   4.878 -0.2810 -0.5866 -0.3322
  139SER     HA 2100   2.437   3.755   5.020 -0.9648  0.2553 -0.1786
  139SER    HB2 2101   2.245   3.705   4.878  1.6469 -0.5764 -1.2606
  139SER    HB3 2102   2.213   3.830   4.991  1.0366 -2.5040  2.1617
  139SER     HG 2103   2.229   3.964   4.796 -1.1812  0.2246 -1.3736
  140LEU      N 2104   2.531   3.788   4.712 -0.8919 -0.5969  0.0143
  140LEU     CA 2105   2.606   3.731   4.602  0.9457  0.6588  0.8729
  140LEU      C 2106   2.727   3.649   4.657  0.8529  0.7598  0.0520
  140LEU      O 2107   2.800   3.701   4.744  0.3730  0.0817  0.0167
  140LEU     CB 2108   2.650   3.848   4.510  0.6551  0.4909  0.0347
  140LEU     CG 2109   2.733   3.792   4.391  0.5697  0.1555  0.0963
  140LEU    CD1 2110   2.696   3.877   4.265 -0.6978  0.1189 -0.1744
  140LEU    CD2 2111   2.884   3.808   4.407  0.1243  0.3365 -0.5369
  140LEU      H 2112   2.497   3.882   4.705  0.4315 -0.0423  0.4591
  140LEU     HA 2113   2.546   3.662   4.542  0.7677  1.3881  0.1815
  140LEU    HB2 2114   2.559   3.900   4.479  0.1338 -0.4385 -0.0633
  140LEU    HB3 2115   2.683   3.933   4.570 -1.0645  0.8261  0.6144
  140LEU     HG 2116   2.710   3.692   4.354  0.8888  0.5728 -1.3373
  140LEU   HD11 2117   2.755   3.853   4.176 -0.1748 -0.4543  0.3117
  140LEU   HD12 2118   2.590   3.863   4.247 -0.5907 -0.4262 -0.4125
  140LEU   HD13 2119   2.722   3.981   4.286  1.0017 -0.2626 -0.0343
  140LEU   HD21 2120   2.931   3.799   4.309 -1.5305  1.3689 -1.5294
  140LEU   HD22 2121   2.905   3.899   4.465 -1.6343 -0.0164  0.8176
  140LEU   HD23 2122   2.922   3.719   4.456 -0.9594  0.0198 -0.2071
  141GLU      N 2123   2.762   3.538   4.593 -0.3443 -0.0906 -0.2262
  141GLU     CA 2124   2.880   3.450   4.624  0.2559 -0.8260  0.0805
  141GLU      C 2125   2.990   3.467   4.512  0.0728  0.7848  0.7303
  141GLU      O 2126   2.966   3.420   4.398  0.3823 -0.3511  0.2617
  141GLU     CB 2127   2.834   3.306   4.653 -0.0390  0.3638  0.5544
  141GLU     CG 2128   2.930   3.199   4.701 -0.4741 -1.5583  0.9658
  141GLU     CD 2129   2.851   3.084   4.753 -0.2895  0.9651  0.1508
  141GLU    OE1 2130   2.879   3.035   4.863 -0.3276 -0.1145 -0.4579
  141GLU    OE2 2131   2.774   3.018   4.680  0.0418  0.6971 -0.4562
  141GLU      H 2132   2.710   3.511   4.511  0.6169 -1.0378 -0.5667
  141GLU     HA 2133   2.930   3.482   4.715  1.7179  0.3554 -1.0367
  141GLU    HB2 2134   2.756   3.316   4.728 -0.6243  1.7212 -0.1586
  141GLU    HB3 2135   2.782   3.269   4.565  0.7747 -0.5990  0.4410
  141GLU    HG2 2136   2.998   3.179   4.617  0.0710 -1.1620  1.3013
  141GLU    HG3 2137   3.005   3.242   4.767  1.5329 -0.4664 -1.6344
  142PRO      N 2138   3.118   3.495   4.537 -0.1220 -0.1327 -0.5200
  142PRO     CA 2139   3.231   3.511   4.440  0.9121  0.3471  0.7050
  142PRO      C 2140   3.259   3.384   4.365  0.0718 -0.8635  0.3079
  142PRO      O 2141   3.230   3.272   4.415 -0.6141 -0.1148  0.2262
  142PRO     CB 2142   3.354   3.563   4.517  0.9203 -0.0358  0.6125
  142PRO     CG 2143   3.293   3.642   4.631  0.5943 -0.0047 -0.6058
  142PRO     CD 2144   3.160   3.568   4.658  0.0243 -0.1266 -0.1429
  142PRO     HA 2145   3.188   3.585   4.373 -0.8189 -0.5163  0.7410
  142PRO    HB2 2146   3.411   3.482   4.562  2.3036  0.8374  0.5496
  142PRO    HB3 2147   3.415   3.624   4.450  0.4343  0.0100  0.1969
  142PRO    HG2 2148   3.355   3.644   4.721  0.7303  0.7074 -0.7064
  142PRO    HG3 2149   3.280   3.748   4.611  0.7144  0.6903  2.2325
  142PRO    HD2 2150   3.083   3.642   4.678  0.1064  0.4573 -1.6943
  142PRO    HD3 2151   3.159   3.502   4.744 -1.9249 -0.2763 -0.1934
  143PHE      N 2152   3.328   3.405   4.251  0.1115  1.1365  0.1938
  143PHE     CA 2153   3.382   3.292   4.178 -0.4980  0.0366  0.9979
  143PHE      C 2154   3.462   3.198   4.259 -0.0773  0.5210 -0.8480
  143PHE      O 2155   3.424   3.080   4.264  0.2664  0.0609  0.0736
  143PHE     CB 2156   3.471   3.349   4.058 -0.0285 -0.1480  0.3742
  143PHE     CG 2157   3.535   3.239   3.977  0.3755  0.0457 -0.8818
  143PHE    CD1 2158   3.454   3.156   3.903  1.0898  0.7186  0.9906
  143PHE    CD2 2159   3.669   3.210   3.991 -0.4049  0.4803  0.9485
  143PHE    CE1 2160   3.507   3.044   3.827  0.4897 -1.3929 -0.1788
  143PHE    CE2 2161   3.728   3.101   3.915  0.2966  0.0779 -0.5885
  143PHE     CZ 2162   3.645   3.026   3.833 -0.2260  0.2721 -0.7075
  143PHE      H 2163   3.353   3.500   4.228  1.1171  1.2174  1.4127
  143PHE     HA 2164   3.296   3.245   4.130 -0.8800 -0.2068  1.8834
  143PHE    HB2 2165   3.415   3.404   3.981 -0.4417 -0.2518  0.5942
  143PHE    HB3 2166   3.545   3.416   4.100  0.4348  0.0796 -0.7429
  143PHE    HD1 2167   3.348   3.173   3.896  0.9580 -0.2657  0.1803
  143PHE    HD2 2168   3.722   3.267   4.065  0.2922 -0.4184  1.1852
  143PHE    HE1 2169   3.436   2.981   3.776 -0.8169  0.3236 -0.6753
  143PHE    HE2 2170   3.832   3.082   3.936  0.2518  0.9459  0.6499
  143PHE     HZ 2171   3.679   2.944   3.771 -1.4369  0.2237 -1.3741
  144PHE      N 2172   3.573   3.236   4.328 -0.0040  0.1781  0.1168
  144PHE     CA 2173   3.660   3.147   4.402  1.4384  0.7349 -0.3912
  144PHE      C 2174   3.569   3.076   4.513 -0.7388  0.4451 -0.3547
  144PHE      O 2175   3.560   2.948   4.518  0.1087 -0.7976  0.1879
  144PHE     CB 2176   3.787   3.209   4.453 -0.6448  0.2270  0.2525
  144PHE     CG 2177   3.880   3.111   4.510 -0.3679  0.1291 -0.1259
  144PHE    CD1 2178   3.945   3.013   4.429  0.0074 -0.9833 -0.6600
  144PHE    CD2 2179   3.892   3.099   4.649  0.2390 -0.1585 -0.1640
  144PHE    CE1 2180   4.022   2.912   4.484 -0.0912 -0.2339  0.4872
  144PHE    CE2 2181   3.978   3.004   4.715 -0.0330  0.6809  0.9643
  144PHE     CZ 2182   4.041   2.907   4.624  0.3109 -0.6983 -0.7165
  144PHE      H 2183   3.601   3.333   4.323 -0.4233  0.3283  0.6175
  144PHE     HA 2184   3.698   3.074   4.330  1.3655 -0.2123  0.4763
  144PHE    HB2 2185   3.830   3.251   4.362 -1.3039 -1.2765 -0.8447
  144PHE    HB3 2186   3.767   3.292   4.521  1.2851  0.4575  0.6673
  144PHE    HD1 2187   3.930   3.015   4.322  1.6284  1.5616 -1.0103
  144PHE    HD2 2188   3.839   3.169   4.711  1.7627  1.1454 -0.1973
  144PHE    HE1 2189   4.061   2.828   4.429 -0.0837  0.3736 -0.4766
  144PHE    HE2 2190   4.003   3.006   4.820  0.9793 -0.2975  0.7788
  144PHE     HZ 2191   4.101   2.827   4.665  0.0420 -0.2083  0.7656
  145ASP      N 2192   3.498   3.153   4.603  0.0352  0.2049  0.4787
  145ASP     CA 2193   3.406   3.100   4.709  0.5763 -0.6486  0.6573
  145ASP      C 2194   3.302   3.000   4.668  0.4586  0.7839 -0.7565
  145ASP      O 2195   3.278   2.888   4.732  0.1819 -0.8448  0.3619
  145ASP     CB 2196   3.337   3.223   4.783  0.3461 -0.7760 -0.3134
  145ASP     CG 2197   3.431   3.329   4.844  0.0968  0.0847  1.2697
  145ASP    OD1 2198   3.503   3.413   4.777  0.0036 -0.0072 -0.1453
  145ASP    OD2 2199   3.431   3.323   4.965 -0.1418 -0.3175 -0.7133
  145ASP      H 2200   3.508   3.253   4.600  0.0832  0.2415  1.3540
  145ASP     HA 2201   3.471   3.048   4.779  0.9268 -0.5774  0.3917
  145ASP    HB2 2202   3.267   3.265   4.711  1.3217  0.6533 -0.5095
  145ASP    HB3 2203   3.279   3.194   4.870  1.8478  1.2746  1.5985
  146SER      N 2204   3.241   3.014   4.548 -0.3218 -0.7621 -0.0445
  146SER     CA 2205   3.161   2.913   4.484  0.3526 -0.2978  0.6586
  146SER      C 2206   3.237   2.796   4.429 -0.0746  0.3259  0.0487
  146SER      O 2207   3.196   2.676   4.449  0.1704  0.3995 -0.0995
  146SER     CB 2208   3.087   2.978   4.367 -1.0605 -0.9379 -0.0924
  146SER     OG 2209   3.003   2.899   4.289 -0.1966 -0.4478  0.3845
  146SER      H 2210   3.280   3.085   4.489 -0.6117  0.2983  0.9770
  146SER     HA 2211   3.079   2.887   4.551 -1.1542  0.6951 -0.6422
  146SER    HB2 2212   3.022   3.054   4.411 -0.3898 -0.0723 -0.5543
  146SER    HB3 2213   3.165   3.030   4.312 -1.8666 -0.1041 -0.4945
  146SER     HG 2214   2.922   2.898   4.340 -0.2906 -0.3295  0.2432
  147LEU      N 2215   3.361   2.812   4.380  0.0848 -0.4322 -0.3369
  147LEU     CA 2216   3.445   2.707   4.321  0.1922 -1.3527 -0.3573
  147LEU      C 2217   3.497   2.621   4.438 -0.4140  0.7377  0.2411
  147LEU      O 2218   3.514   2.504   4.413  0.4155 -0.2452  0.0835
  147LEU     CB 2219   3.560   2.780   4.243 -0.5761 -0.1522  0.0836
  147LEU     CG 2220   3.675   2.687   4.198  0.0439  0.2646  1.1982
  147LEU    CD1 2221   3.726   2.714   4.047 -0.6325  0.7270 -0.0309
  147LEU    CD2 2222   3.805   2.713   4.272  0.8125 -0.0072  0.0597
  147LEU      H 2223   3.399   2.904   4.402 -0.5884 -0.1776 -0.1941
  147LEU     HA 2224   3.381   2.650   4.253 -0.7475 -0.3678 -0.3615
  147LEU    HB2 2225   3.509   2.802   4.149 -0.6847  0.2909  0.2452
  147LEU    HB3 2226   3.594   2.874   4.286  0.0237 -0.5265  0.4554
  147LEU     HG 2227   3.644   2.582   4.199 -0.4398  0.3381 -0.3819
  147LEU   HD11 2228   3.652   2.704   3.967 -0.4124 -0.0450 -0.1552
  147LEU   HD12 2229   3.750   2.819   4.032  0.8702  0.2781 -1.2842
  147LEU   HD13 2230   3.804   2.643   4.018  0.1573  1.0155  1.2406
  147LEU   HD21 2231   3.839   2.816   4.271 -0.5590  0.4963  0.8083
  147LEU   HD22 2232   3.790   2.693   4.378  0.2318  2.3616  0.5275
  147LEU   HD23 2233   3.889   2.648   4.244  1.3009 -0.2954  1.8879
  148VAL      N 2234   3.524   2.670   4.555  0.0470 -0.2673  0.1519
  148VAL     CA 2235   3.579   2.584   4.664  0.7518  0.2539 -1.0329
  148VAL      C 2236   3.467   2.490   4.719  0.0011 -0.4879 -0.5829
  148VAL      O 2237   3.492   2.377   4.768  0.3080  0.1473  0.3009
  148VAL     CB 2238   3.640   2.677   4.777  0.3897  0.4453  0.2869
  148VAL    CG1 2239   3.668   2.608   4.909  0.3888  0.5000 -1.1966
  148VAL    CG2 2240   3.760   2.755   4.727 -1.5678 -0.9196  1.1343
  148VAL      H 2241   3.525   2.770   4.564  0.4519 -0.3331  1.0600
  148VAL     HA 2242   3.658   2.518   4.628  0.5433 -0.7546  0.2499
  148VAL     HB 2243   3.564   2.753   4.800  1.0943  1.3228 -0.1473
  148VAL   HG11 2244   3.715   2.666   4.988  0.2985 -0.4304 -0.4203
  148VAL   HG12 2245   3.575   2.571   4.953  0.7677  0.4237 -0.4249
  148VAL   HG13 2246   3.727   2.517   4.893 -0.3322 -0.3508  0.4500
  148VAL   HG21 2247   3.800   2.824   4.800  0.5154  1.0674 -1.4689
  148VAL   HG22 2248   3.848   2.699   4.694 -1.4253  0.5116 -1.5343
  148VAL   HG23 2249   3.744   2.820   4.641  1.5205 -0.9827  0.2549
  149LYS      N 2250   3.342   2.544   4.733  0.0382  0.7149 -0.5723
  149LYS     CA 2251   3.220   2.460   4.749  0.2761 -0.5731 -0.3082
  149LYS      C 2252   3.198   2.355   4.642 -0.5009 -0.4614 -0.4114
  149LYS      O 2253   3.209   2.239   4.684 -0.5768  0.5031  0.3756
  149LYS     CB 2254   3.098   2.544   4.766 -0.7800  0.4741 -0.8770
  149LYS     CG 2255   3.101   2.637   4.892 -1.0513  0.1818 -0.1380
  149LYS     CD 2256   2.968   2.699   4.920  0.3757  0.0262  0.1036
  149LYS     CE 2257   2.966   2.792   5.045  0.0203  0.4677  0.3150
  149LYS     NZ 2258   3.058   2.902   5.032 -0.0466 -0.2268 -0.4989
  149LYS      H 2259   3.333   2.644   4.725 -0.3266  0.7660  0.2237
  149LYS     HA 2260   3.228   2.396   4.838 -0.4590 -2.0292 -1.2121
  149LYS    HB2 2261   3.076   2.609   4.681  0.3886  0.7581 -1.0073
  149LYS    HB3 2262   3.015   2.476   4.785 -0.8623  0.8564  0.2547
  149LYS    HG2 2263   3.139   2.581   4.977  0.3483 -0.8483 -1.3262
  149LYS    HG3 2264   3.181   2.710   4.877 -0.3138 -0.4833  0.3607
  149LYS    HD2 2265   2.950   2.757   4.829  1.4275  0.1254 -0.0651
  149LYS    HD3 2266   2.886   2.626   4.926 -0.2722  0.7870  1.5441
  149LYS    HE2 2267   2.864   2.829   5.059 -0.4886 -0.7155 -0.0217
  149LYS    HE3 2268   2.984   2.732   5.135  0.4968 -0.2148 -0.2153
  149LYS    HZ1 2269   3.066   2.965   5.110 -0.3446 -0.1033 -0.5664
  149LYS    HZ2 2270   3.149   2.859   5.023  0.1966  0.2996 -0.6495
  149LYS    HZ3 2271   3.030   2.953   4.949 -0.5115  0.8503  0.2739
  150GLN      N 2272   3.197   2.389   4.512  1.3109  0.0485  0.2665
  150GLN     CA 2273   3.164   2.292   4.401  0.1187 -0.1838 -0.4415
  150GLN      C 2274   3.279   2.206   4.347 -0.2340  0.8912 -0.0864
  150GLN      O 2275   3.263   2.118   4.258 -0.0941  0.1609  0.1296
  150GLN     CB 2276   3.103   2.378   4.286  0.7869 -0.1329 -0.3144
  150GLN     CG 2277   2.981   2.456   4.326  1.5979  0.0740  1.0492
  150GLN     CD 2278   2.910   2.539   4.205 -0.0176 -0.2481  0.0702
  150GLN    OE1 2279   2.887   2.493   4.092 -0.3251  0.1520 -0.6403
  150GLN    NE2 2280   2.873   2.661   4.230 -0.2958  0.5717  0.0050
  150GLN      H 2281   3.212   2.487   4.493  0.4265 -0.1274 -1.9679
  150GLN     HA 2282   3.082   2.225   4.429 -0.1758  0.6589  0.8752
  150GLN    HB2 2283   3.165   2.465   4.264 -0.3061  0.9476  0.6328
  150GLN    HB3 2284   3.083   2.319   4.197 -1.7992  0.3615 -0.2214
  150GLN    HG2 2285   2.897   2.394   4.355 -0.0709 -0.3877 -3.2697
  150GLN    HG3 2286   2.996   2.530   4.405  0.7237  1.9085 -0.3461
  150GLN   HE21 2287   2.825   2.703   4.152  0.1131 -0.6688 -0.9842
  150GLN   HE22 2288   2.915   2.708   4.309  1.2465 -0.7930  0.1042
  151THR      N 2289   3.403   2.214   4.405  0.4752 -0.0111  0.0721
  151THR     CA 2290   3.526   2.144   4.356 -0.6284 -0.0941 -1.3356
  151THR      C 2291   3.611   2.104   4.479 -0.5171  0.2978 -0.1721
  151THR      O 2292   3.583   2.140   4.594  0.5588  0.1281 -0.3037
  151THR     CB 2293   3.610   2.226   4.264 -0.1828  0.3194  0.4149
  151THR    OG1 2294   3.692   2.321   4.326  0.1907  0.2592  0.1117
  151THR    CG2 2295   3.532   2.286   4.153  0.5130  0.2026  0.5911
  151THR      H 2296   3.411   2.284   4.477 -0.6837  0.6849 -0.4249
  151THR     HA 2297   3.500   2.051   4.306 -1.1058 -0.6326 -0.1523
  151THR     HB 2298   3.670   2.154   4.207  0.8609  0.5122  1.1971
  151THR    HG1 2299   3.644   2.400   4.353 -0.1154 -0.1003  0.6322
  151THR   HG21 2300   3.596   2.330   4.077  0.5061 -0.1540  0.3790
  151THR   HG22 2301   3.486   2.202   4.102  0.4522  0.5826 -0.0056
  151THR   HG23 2302   3.466   2.364   4.191  0.5410  0.8534 -0.6068
  152HIS      N 2303   3.709   2.019   4.455  0.0067  0.5260 -0.0176
  152HIS     CA 2304   3.798   1.965   4.564  1.0671  0.2876  0.8009
  152HIS      C 2305   3.909   2.062   4.599 -0.3552 -0.3256  0.1150
  152HIS      O 2306   4.000   2.044   4.678  0.4468  0.7360 -0.4523
  152HIS     CB 2307   3.846   1.825   4.522 -0.5936  0.6512 -0.6778
  152HIS     CG 2308   3.742   1.720   4.499 -0.4474 -0.5063 -0.7534
  152HIS    ND1 2309   3.676   1.691   4.386 -0.7182  0.1772 -0.5187
  152HIS    CD2 2310   3.682   1.648   4.603 -0.0312 -0.5193  1.1517
  152HIS    CE1 2311   3.573   1.612   4.413  0.5144  0.6495  0.9147
  152HIS    NE2 2312   3.574   1.583   4.548  0.1171 -0.4638 -1.0924
  152HIS      H 2313   3.728   1.990   4.361  1.2138  0.1076  0.3182
  152HIS     HA 2314   3.734   1.955   4.652  1.0588 -0.1236  0.7494
  152HIS    HB2 2315   3.922   1.826   4.443  0.6055  0.1527  0.3890
  152HIS    HB3 2316   3.904   1.788   4.606 -1.4650 -0.8884 -0.6796
  152HIS    HD1 2317   3.699   1.741   4.301  1.6809  0.5828  0.2098
  152HIS    HD2 2318   3.703   1.657   4.708  1.0408  0.5571  0.8980
  152HIS    HE1 2319   3.506   1.571   4.339  1.1504 -0.0683  0.7016
  153VAL      N 2320   3.907   2.183   4.536 -0.3505 -0.3865 -1.0041
  153VAL     CA 2321   4.019   2.280   4.560  0.3779  0.3346 -0.4732
  153VAL      C 2322   4.018   2.328   4.711  0.3611 -0.9456  1.3836
  153VAL      O 2323   3.909   2.366   4.755  0.1515 -0.0095 -0.0297
  153VAL     CB 2324   4.005   2.393   4.462  0.2356  0.6655  0.8017
  153VAL    CG1 2325   4.072   2.526   4.483 -0.0058 -0.0296  0.2417
  153VAL    CG2 2326   4.053   2.335   4.323  0.4297  0.0843 -0.6886
  153VAL      H 2327   3.830   2.209   4.476 -0.8325 -0.9638 -0.6621
  153VAL     HA 2328   4.112   2.229   4.534  0.4539  0.8056 -1.1461
  153VAL     HB 2329   3.899   2.417   4.456  0.4536  1.5102 -0.2186
  153VAL   HG11 2330   4.024   2.577   4.567  0.2526 -0.6243  0.7639
  153VAL   HG12 2331   4.177   2.512   4.505 -0.0625 -1.0214 -0.0527
  153VAL   HG13 2332   4.053   2.597   4.402  0.8898  0.5851  0.5425
  153VAL   HG21 2333   4.039   2.410   4.245 -0.1434  0.1307 -0.5516
  153VAL   HG22 2334   4.160   2.318   4.324  0.3261 -0.6189 -0.3697
  153VAL   HG23 2335   4.007   2.238   4.302  0.1644  0.0600 -0.0386
  154PRO      N 2336   4.131   2.342   4.776 -0.4721 -0.2497 -0.1614
  154PRO     CA 2337   4.130   2.407   4.898  0.3389 -0.3893 -0.4253
  154PRO      C 2338   4.129   2.567   4.894 -0.1864  0.8813 -0.4748
  154PRO      O 2339   4.183   2.622   4.800 -0.3884  0.4042 -0.1427
  154PRO     CB 2340   4.243   2.342   4.979  0.3194 -0.8105  1.4213
  154PRO     CG 2341   4.342   2.332   4.864 -0.3818 -0.0211  0.2934
  154PRO     CD 2342   4.257   2.277   4.749  0.7032  0.4790  0.3242
  154PRO     HA 2343   4.042   2.379   4.955  0.0316  1.0878 -0.0748
  154PRO    HB2 2344   4.281   2.404   5.061 -0.0780  0.6862  0.5432
  154PRO    HB3 2345   4.200   2.248   5.014 -1.7629 -0.0965  1.0266
  154PRO    HG2 2346   4.374   2.432   4.837 -1.3450  0.4243  0.6917
  154PRO    HG3 2347   4.422   2.265   4.894 -0.7448 -0.0468  1.2942
  154PRO    HD2 2348   4.245   2.169   4.756 -0.4695  0.5815  0.2114
  154PRO    HD3 2349   4.291   2.310   4.650  0.0938 -0.4974 -0.2373
  155ASN      N 2350   4.059   2.634   4.990 -0.0217  0.5583  0.3212
  155ASN     CA 2351   4.041   2.779   5.013 -0.2048  1.0865  0.0360
  155ASN      C 2352   4.180   2.850   5.020 -1.0061 -1.7576  0.2985
  155ASN      O 2353   4.223   2.906   5.121 -0.3231  1.0382 -0.3470
  155ASN     CB 2354   3.963   2.797   5.138  0.6982  0.1930  0.0748
  155ASN     CG 2355   3.905   2.939   5.151 -0.6977 -0.0269 -0.1190
  155ASN    OD1 2356   3.890   3.012   5.056  0.1069 -0.5993  0.4086
  155ASN    ND2 2357   3.862   2.975   5.273  0.1618 -0.5412 -0.5678
  155ASN      H 2358   4.029   2.576   5.067 -0.9008  0.0527 -0.3588
  155ASN     HA 2359   3.991   2.828   4.930  0.1877  2.4901  0.5668
  155ASN    HB2 2360   3.880   2.728   5.148 -1.7507  2.8199  0.3610
  155ASN    HB3 2361   4.034   2.776   5.219  0.2946 -0.9103  0.1820
  155ASN   HD21 2362   3.818   3.066   5.284  0.8010 -0.3192  0.3359
  155ASN   HD22 2363   3.870   2.922   5.359 -0.5945  0.7598  0.3847
  156LEU      N 2364   4.259   2.843   4.913  0.0245 -0.5315 -0.5348
  156LEU     CA 2365   4.397   2.885   4.891 -0.8616 -0.3450  0.9869
  156LEU      C 2366   4.412   2.926   4.732  0.4658  0.5426  0.7499
  156LEU      O 2367   4.365   2.849   4.644  0.3940 -0.2278 -0.0558
  156LEU     CB 2368   4.495   2.780   4.955  0.1935 -0.0123 -0.3564
  156LEU     CG 2369   4.633   2.775   4.880  0.3545 -0.0230  0.0483
  156LEU    CD1 2370   4.728   2.887   4.927 -0.9026 -0.0368 -0.2180
  156LEU    CD2 2371   4.698   2.645   4.928  0.6337 -0.0627 -0.1861
  156LEU      H 2372   4.223   2.789   4.835  0.4648 -0.4662 -0.7886
  156LEU     HA 2373   4.405   2.979   4.947 -0.4850 -0.1269  0.5867
  156LEU    HB2 2374   4.508   2.806   5.060 -0.6304 -0.6768 -0.0758
  156LEU    HB3 2375   4.452   2.681   4.944 -0.2363  0.2923 -2.0029
  156LEU     HG 2376   4.616   2.781   4.773 -0.9851 -0.9011  0.1715
  156LEU   HD11 2377   4.815   2.891   4.861 -0.0073 -0.0175  0.9008
  156LEU   HD12 2378   4.686   2.985   4.907  0.6672  0.5879 -0.7711
  156LEU   HD13 2379   4.771   2.872   5.026 -0.1512 -1.2122 -0.6713
  156LEU   HD21 2380   4.702   2.628   5.035  1.3944  0.4872 -0.1151
  156LEU   HD22 2381   4.634   2.566   4.888 -0.2855 -0.2727  1.5261
  156LEU   HD23 2382   4.789   2.616   4.877  0.6974  0.0085 -0.1135
  157PHE      N 2383   4.486   3.032   4.706  0.3159  0.9095 -0.5525
  157PHE     CA 2384   4.541   3.059   4.577 -0.7357  0.0080  0.4107
  157PHE      C 2385   4.678   3.127   4.586  0.6158 -0.0812  0.5469
  157PHE      O 2386   4.722   3.163   4.699  0.0544  0.8475  0.2561
  157PHE     CB 2387   4.433   3.134   4.495 -0.0016  0.3233  0.5118
  157PHE     CG 2388   4.393   3.275   4.536 -0.4028 -0.5043  0.7029
  157PHE    CD1 2389   4.295   3.287   4.632  0.0245 -0.5293 -0.4713
  157PHE    CD2 2390   4.467   3.381   4.481 -0.7701 -0.2130 -0.1967
  157PHE    CE1 2391   4.269   3.417   4.675  0.1888  0.2114 -0.5138
  157PHE    CE2 2392   4.431   3.510   4.517 -0.1905 -0.3322  0.7478
  157PHE     CZ 2393   4.338   3.527   4.617  0.6582  0.4758 -0.1115
  157PHE      H 2394   4.519   3.092   4.780  0.4123  0.4130 -0.1762
  157PHE     HA 2395   4.562   2.967   4.523  0.9642  0.7784 -0.3921
  157PHE    HB2 2396   4.453   3.148   4.389  0.0344  1.2466  0.6250
  157PHE    HB3 2397   4.341   3.078   4.505 -0.3042  0.8734  0.9027
  157PHE    HD1 2398   4.246   3.204   4.680 -0.3604  0.2996  0.6649
  157PHE    HD2 2399   4.543   3.369   4.406  0.4792  0.8744  0.8069
  157PHE    HE1 2400   4.191   3.443   4.745  0.3567 -1.0604  0.2119
  157PHE    HE2 2401   4.483   3.591   4.469  0.1600 -1.1166 -0.2785
  157PHE     HZ 2402   4.307   3.627   4.643 -0.4250  0.0133  0.4815
  158SER      N 2403   4.753   3.139   4.468  0.2259  0.4589 -0.7327
  158SER     CA 2404   4.888   3.199   4.473  0.1916  0.6397  0.1399
  158SER      C 2405   4.937   3.244   4.335 -0.3346 -0.8661  0.3621
  158SER      O 2406   4.875   3.209   4.235 -0.4601 -0.7091 -0.4274
  158SER     CB 2407   4.986   3.096   4.527  0.5501 -0.1395 -0.3634
  158SER     OG 2408   5.022   2.995   4.437 -0.4356 -0.1979  0.1781
  158SER      H 2409   4.710   3.111   4.382  0.2498  0.1481 -0.6488
  158SER     HA 2410   4.883   3.287   4.538 -0.6201  0.0189  0.9789
  158SER    HB2 2411   5.072   3.161   4.541  0.4211  0.0500 -0.4384
  158SER    HB3 2412   4.933   3.054   4.612 -1.2303  1.5550 -0.4892
  158SER     HG 2413   4.967   2.916   4.447 -0.4758 -0.2968 -0.6878
  159LEU      N 2414   5.031   3.340   4.337 -0.5805  0.1258  0.0338
  159LEU     CA 2415   5.044   3.449   4.237 -0.2111 -0.3878 -0.0351
  159LEU      C 2416   5.191   3.487   4.209  0.5803  0.2970 -0.3335
  159LEU      O 2417   5.268   3.510   4.300 -0.9782  0.6091 -0.8027
  159LEU     CB 2418   4.966   3.577   4.285 -0.4540  0.5744  0.2257
  159LEU     CG 2419   4.959   3.687   4.176 -0.0052  0.6289 -0.7686
  159LEU    CD1 2420   4.885   3.623   4.059 -0.3878 -0.2141 -0.5218
  159LEU    CD2 2421   4.872   3.795   4.240  0.0091 -0.8673 -0.0431
  159LEU      H 2422   5.068   3.370   4.426 -0.0021  1.3852 -0.5775
  159LEU     HA 2423   5.003   3.408   4.145  0.7510  0.1887 -0.7604
  159LEU    HB2 2424   4.867   3.542   4.313 -0.3095 -0.0558 -0.0075
  159LEU    HB3 2425   5.014   3.628   4.368  0.1530 -0.2023  0.3772
  159LEU     HG 2426   5.057   3.721   4.142  0.7147 -0.0924  0.4455
  159LEU   HD11 2427   4.870   3.692   3.976  0.2563  0.7889  0.1586
  159LEU   HD12 2428   4.939   3.534   4.025  0.7914  0.6792 -1.1241
  159LEU   HD13 2429   4.783   3.592   4.079 -0.0986 -0.1620  1.3074
  159LEU   HD21 2430   4.773   3.760   4.270 -0.2008 -0.4920 -0.2850
  159LEU   HD22 2431   4.922   3.847   4.321 -1.2494  0.4840 -0.0465
  159LEU   HD23 2432   4.852   3.873   4.166  1.5111 -0.2102  0.1698
  160GLN      N 2433   5.236   3.495   4.083  0.2526 -0.2987 -0.4387
  160GLN     CA 2434   5.372   3.520   4.035  0.7793 -0.6130 -0.1961
  160GLN      C 2435   5.362   3.606   3.907 -0.5922 -0.5118  0.5952
  160GLN      O 2436   5.322   3.567   3.797 -0.6490 -0.5112  0.0490
  160GLN     CB 2437   5.433   3.386   4.004 -1.1780 -0.0130  0.2315
  160GLN     CG 2438   5.583   3.396   3.977 -0.2891  0.1376  0.8371
  160GLN     CD 2439   5.635   3.310   3.857 -0.0197  0.5989 -0.1956
  160GLN    OE1 2440   5.564   3.285   3.762 -0.5571  0.3676  0.2200
  160GLN    NE2 2441   5.758   3.266   3.869 -0.0574  0.1755 -0.2872
  160GLN      H 2442   5.170   3.485   4.007  1.8220  0.9774 -2.1599
  160GLN     HA 2443   5.433   3.571   4.109 -0.0888  1.5505 -0.8126
  160GLN    HB2 2444   5.421   3.318   4.089 -2.2977  0.4065  0.4511
  160GLN    HB3 2445   5.385   3.349   3.913  0.7227 -1.3902 -0.3251
  160GLN    HG2 2446   5.619   3.492   3.940  0.1196 -0.7324 -1.3384
  160GLN    HG3 2447   5.640   3.361   4.063  0.2136 -1.8292 -0.1772
  160GLN   HE21 2448   5.800   3.216   3.792  2.1441  1.5944 -0.1688
  160GLN   HE22 2449   5.814   3.295   3.947 -0.4560  1.7434 -0.5234
  161LEU      N 2450   5.390   3.737   3.918 -0.1028 -0.8637 -0.2081
  161LEU     CA 2451   5.374   3.831   3.805 -0.2708  0.9029 -0.2836
  161LEU      C 2452   5.521   3.856   3.755  0.6366  0.3419 -0.0358
  161LEU      O 2453   5.604   3.881   3.845  0.2643 -0.2359  0.2103
  161LEU     CB 2454   5.295   3.950   3.854  0.4888 -0.5148  0.0614
  161LEU     CG 2455   5.155   3.938   3.897 -0.4613  0.4172 -0.2485
  161LEU    CD1 2456   5.088   4.076   3.924  0.4804 -0.0084 -0.2574
  161LEU    CD2 2457   5.068   3.857   3.805  0.2101  1.2066  0.1966
  161LEU      H 2458   5.440   3.765   4.001 -0.1321  0.2651 -0.5450
  161LEU     HA 2459   5.324   3.789   3.718  0.8640  1.1206 -1.0817
  161LEU    HB2 2460   5.344   3.998   3.938 -0.0489  1.0691 -0.4509
  161LEU    HB3 2461   5.289   4.016   3.767 -0.6814 -1.0492 -0.3055
  161LEU     HG 2462   5.159   3.872   3.984  1.2242  0.1987 -0.4236
  161LEU   HD11 2463   4.999   4.061   3.985  1.0280 -0.4304  0.4710
  161LEU   HD12 2464   5.157   4.145   3.972 -0.4549  0.3140  0.6830
  161LEU   HD13 2465   5.065   4.133   3.834 -1.8114 -1.3328 -0.6707
  161LEU   HD21 2466   5.088   3.890   3.703  0.9702 -0.3083 -0.2131
  161LEU   HD22 2467   5.093   3.751   3.794  0.2984  1.3525 -1.4807
  161LEU   HD23 2468   4.965   3.869   3.840  0.3473  0.5266  0.8901
  162CYS      N 2469   5.561   3.829   3.632 -1.0621  0.0871  0.0571
  162CYS     CA 2470   5.706   3.841   3.595 -0.2707  0.6335 -0.4277
  162CYS      C 2471   5.747   3.968   3.520  0.4294 -0.2227 -0.5552
  162CYS      O 2472   5.866   3.976   3.485 -0.2703 -0.1086 -0.2600
  162CYS     CB 2473   5.737   3.712   3.518  0.5172 -0.4463 -0.5949
  162CYS     SG 2474   5.698   3.560   3.596 -0.3306  0.3767 -0.0258
  162CYS      H 2475   5.497   3.789   3.565 -0.3531  0.3001 -0.7750
  162CYS     HA 2476   5.775   3.847   3.679 -0.2699 -1.2769 -0.2025
  162CYS    HB2 2477   5.693   3.714   3.419 -0.2600 -0.2212 -0.2587
  162CYS    HB3 2478   5.846   3.714   3.513  0.6852  2.2070  0.6939
  163GLY      N 2479   5.659   4.073   3.498  0.7099  0.4061 -0.6547
  163GLY     CA 2480   5.704   4.191   3.425 -0.2379  0.1053  0.0327
  163GLY      C 2481   5.716   4.160   3.273  0.2707 -1.0896  0.2697
  163GLY      O 2482   5.716   4.050   3.223  0.0474  0.4342  0.2981
  163GLY      H 2483   5.568   4.079   3.542  0.7687 -1.0838 -0.2478
  163GLY    HA2 2484   5.627   4.268   3.434 -1.0613 -0.7551  0.8314
  163GLY    HA3 2485   5.802   4.225   3.457 -0.2150  0.6823 -0.5984
  164ALA      N 2486   5.765   4.267   3.197  0.3419  0.3424 -0.4291
  164ALA     CA 2487   5.797   4.245   3.056  0.1059 -0.7260  0.3663
  164ALA      C 2488   5.944   4.198   3.029  0.4658 -0.8804 -0.5797
  164ALA      O 2489   5.987   4.185   2.919 -0.4260  0.2005  0.7202
  164ALA     CB 2490   5.771   4.377   2.984 -1.0813 -0.5030  0.9957
  164ALA      H 2491   5.784   4.361   3.230 -0.6363  0.7026 -0.8009
  164ALA     HA 2492   5.734   4.164   3.020 -1.6235 -0.7465  2.9417
  164ALA    HB1 2493   5.835   4.455   3.027 -0.6076 -1.2416  1.6820
  164ALA    HB2 2494   5.789   4.365   2.877  0.3277 -0.2549  1.1627
  164ALA    HB3 2495   5.669   4.415   2.985 -1.2385 -0.5464 -1.3452
  165GLY      N 2496   6.023   4.181   3.126 -0.7798 -0.0128 -0.0520
  165GLY     CA 2497   6.166   4.142   3.118  0.0735 -0.6123  0.1939
  165GLY      C 2498   6.270   4.248   3.084  0.4002 -0.8638  0.0175
  165GLY      O 2499   6.234   4.358   3.035 -0.1951 -0.3257 -0.4741
  165GLY      H 2500   5.986   4.196   3.219 -1.0340 -0.1647 -0.1250
  165GLY    HA2 2501   6.200   4.079   3.200  0.5467 -0.2799  0.2609
  165GLY    HA3 2502   6.178   4.078   3.031 -0.7076 -1.2517  0.5333
  166PHE      N 2503   6.396   4.218   3.093 -0.3890 -0.1612  0.2452
  166PHE     CA 2504   6.505   4.310   3.034  0.5474  0.5905 -0.4993
  166PHE      C 2505   6.594   4.224   2.944  0.6062 -0.6686 -0.0047
  166PHE      O 2506   6.631   4.118   2.996 -0.0264 -0.4003  1.0261
  166PHE     CB 2507   6.580   4.378   3.151  0.3499  0.5061  1.1677
  166PHE     CG 2508   6.501   4.477   3.217 -0.0015  0.4826 -0.2825
  166PHE    CD1 2509   6.448   4.453   3.346 -0.2924 -0.5610 -0.4129
  166PHE    CD2 2510   6.478   4.593   3.145 -0.7546 -0.6595 -0.2046
  166PHE    CE1 2511   6.389   4.561   3.419 -0.5310  0.3945  0.8885
  166PHE    CE2 2512   6.414   4.702   3.211  0.3795  0.4274 -0.7028
  166PHE     CZ 2513   6.382   4.687   3.351  0.3065  0.1570  0.3652
  166PHE      H 2514   6.416   4.125   3.128  0.1483 -0.1745 -0.0882
  166PHE     HA 2515   6.460   4.390   2.975  0.1114  0.7377  0.0194
  166PHE    HB2 2516   6.605   4.296   3.218  0.5738  0.2350  0.7615
  166PHE    HB3 2517   6.681   4.412   3.126  0.1154  1.4179  1.3932
  166PHE    HD1 2518   6.473   4.364   3.401  0.8550  0.1265  0.2797
  166PHE    HD2 2519   6.515   4.605   3.044  1.6497  0.1653  0.6372
  166PHE    HE1 2520   6.350   4.551   3.519 -0.4034 -1.1552  0.8372
  166PHE    HE2 2521   6.397   4.795   3.160 -0.1429  0.7430  0.0237
  166PHE     HZ 2522   6.333   4.763   3.409 -0.3726 -0.3714  0.5194
  167PRO      N 2523   6.630   4.268   2.818  0.5911 -0.1459 -0.8832
  167PRO     CA 2524   6.556   4.374   2.742 -1.0520  0.1482  0.0432
  167PRO      C 2525   6.412   4.340   2.725  0.1730  0.3094 -0.1562
  167PRO      O 2526   6.372   4.219   2.737  0.1797 -0.6405  0.3378
  167PRO     CB 2527   6.622   4.386   2.614 -0.4260 -0.5929  0.5316
  167PRO     CG 2528   6.693   4.254   2.585 -0.1677 -0.5037  0.2690
  167PRO     CD 2529   6.735   4.215   2.725  0.5005  0.4451 -0.5917
  167PRO     HA 2530   6.573   4.470   2.790  0.4243 -0.0962  0.1226
  167PRO    HB2 2531   6.552   4.416   2.536 -0.1326 -0.5718  0.2730
  167PRO    HB3 2532   6.686   4.475   2.617 -1.5055  0.2760 -0.3444
  167PRO    HG2 2533   6.631   4.174   2.542  0.9494 -0.9967 -0.5478
  167PRO    HG3 2534   6.780   4.286   2.527 -0.9347  1.8696  0.2266
  167PRO    HD2 2535   6.823   4.267   2.764  0.3532 -0.1106  0.5779
  167PRO    HD3 2536   6.747   4.107   2.733 -0.4730  0.3806  0.6001
  168LEU      N 2537   6.329   4.440   2.692  1.1236 -0.2574 -0.6974
  168LEU     CA 2538   6.197   4.416   2.635  0.5357 -0.5622  0.1250
  168LEU      C 2539   6.206   4.364   2.487 -0.1637  0.5549 -1.1121
  168LEU      O 2540   6.284   4.405   2.408  0.0164 -0.3589  0.3173
  168LEU     CB 2541   6.122   4.550   2.644  0.4081  1.4764 -0.4659
  168LEU     CG 2542   6.084   4.585   2.791 -1.1238  0.0111  0.6730
  168LEU    CD1 2543   6.187   4.685   2.853  0.2036 -0.5626 -0.0393
  168LEU    CD2 2544   5.950   4.649   2.792  0.7723 -0.2219 -0.4559
  168LEU      H 2545   6.366   4.534   2.691 -0.1666  0.3033 -0.0979
  168LEU     HA 2546   6.147   4.338   2.692  0.0659 -0.8747 -0.6755
  168LEU    HB2 2547   6.167   4.620   2.574  0.7270  0.0984 -1.7425
  168LEU    HB3 2548   6.029   4.529   2.592 -0.3336  0.6758  1.0659
  168LEU     HG 2549   6.090   4.494   2.851 -0.6183  0.1033  0.7768
  168LEU   HD11 2550   6.173   4.779   2.800  0.1872 -0.6119 -0.1241
  168LEU   HD12 2551   6.156   4.708   2.955  1.0498  0.4973  0.0118
  168LEU   HD13 2552   6.288   4.644   2.860  1.2661  1.8910  0.8996
  168LEU   HD21 2553   5.940   4.726   2.716  0.5207  0.1997 -0.0077
  168LEU   HD22 2554   5.874   4.571   2.793  0.4553  0.0826 -0.0303
  168LEU   HD23 2555   5.928   4.706   2.882 -0.1320 -0.3540 -0.5690
  169ASN      N 2556   6.115   4.270   2.447  0.1407 -0.2357 -0.3934
  169ASN     CA 2557   6.108   4.217   2.317 -0.1927  0.7848  0.8382
  169ASN      C 2558   6.005   4.276   2.224  0.0092  0.4326 -0.1071
  169ASN      O 2559   5.997   4.230   2.113 -0.3029 -0.0810  0.7395
  169ASN     CB 2560   6.080   4.062   2.323 -0.0352  0.3707  0.4704
  169ASN     CG 2561   6.180   3.985   2.401  0.6501 -0.0225 -0.6622
  169ASN    OD1 2562   6.157   3.941   2.516 -0.1536 -0.2606  0.3579
  169ASN    ND2 2563   6.297   3.967   2.342 -0.4703 -0.0761 -0.7823
  169ASN      H 2564   6.045   4.244   2.515 -0.5821 -0.5421 -1.2218
  169ASN     HA 2565   6.205   4.227   2.268  1.1828 -1.6915  2.6364
  169ASN    HB2 2566   5.978   4.031   2.344 -0.2834  0.1925 -0.8588
  169ASN    HB3 2567   6.091   4.021   2.223 -0.3667  0.2842  0.4678
  169ASN   HD21 2568   6.362   3.902   2.385  0.8655  0.8360 -1.3011
  169ASN   HD22 2569   6.307   3.993   2.245 -1.0109  0.6916 -0.6489
  170GLN      N 2570   5.924   4.371   2.268 -0.1360 -0.0792 -0.6366
  170GLN     CA 2571   5.820   4.429   2.187 -0.6404 -0.2983 -0.3885
  170GLN      C 2572   5.827   4.581   2.201  0.4589 -0.0169 -0.1363
  170GLN      O 2573   5.869   4.629   2.307 -0.2308  0.0324 -0.1617
  170GLN     CB 2574   5.684   4.378   2.223  0.6261  0.9582  0.3309
  170GLN     CG 2575   5.657   4.226   2.203  0.7210 -0.0481  0.8682
  170GLN     CD 2576   5.604   4.208   2.058  0.0916  0.3538 -0.6524
  170GLN    OE1 2577   5.654   4.259   1.963  0.2652 -0.1822  0.0545
  170GLN    NE2 2578   5.502   4.124   2.043 -0.6733 -0.0798  0.1962
  170GLN      H 2579   5.926   4.406   2.362 -0.2402 -0.7964 -0.3542
  170GLN     HA 2580   5.837   4.412   2.080 -0.8210  1.7399 -0.8114
  170GLN    HB2 2581   5.658   4.394   2.328 -0.9427 -0.0641  0.1659
  170GLN    HB3 2582   5.609   4.435   2.168  0.5259  1.7679  1.2485
  170GLN    HG2 2583   5.743   4.164   2.229  0.2616 -0.9071  0.4509
  170GLN    HG3 2584   5.575   4.197   2.270  0.3664  0.2103  0.5569
  170GLN   HE21 2585   5.468   4.109   1.949  0.5131  0.0867 -0.2951
  170GLN   HE22 2586   5.469   4.069   2.121  0.0252 -1.1558 -0.2164
  171SER      N 2587   5.775   4.655   2.105 -0.1595 -0.6373  0.2805
  171SER     CA 2588   5.761   4.810   2.111 -0.9850  0.0666 -0.2956
  171SER      C 2589   5.649   4.860   2.027  0.7168 -0.4286 -0.2782
  171SER      O 2590   5.578   4.954   2.065  0.2465  0.3626  0.2757
  171SER     CB 2591   5.897   4.878   2.071  0.4720 -0.3793 -0.7298
  171SER     OG 2592   5.933   4.835   1.943  0.5345 -0.7465 -0.3557
  171SER      H 2593   5.764   4.611   2.015  0.3902 -0.9325  0.3515
  171SER     HA 2594   5.745   4.843   2.214 -0.4148  0.6550 -0.3867
  171SER    HB2 2595   5.895   4.985   2.086  1.2299 -0.4268 -0.2002
  171SER    HB3 2596   5.976   4.852   2.141 -0.7693 -0.0052  0.9192
  171SER     HG 2597   5.967   4.912   1.896 -0.2961 -0.1369  0.0077
  172GLU      N 2598   5.625   4.795   1.909 -0.4897  0.2628 -0.3694
  172GLU     CA 2599   5.497   4.785   1.846  0.3549  0.5133 -0.0122
  172GLU      C 2600   5.378   4.734   1.930 -0.2006  0.7078  0.1245
  172GLU      O 2601   5.260   4.748   1.896 -0.4727  0.3989  0.4011
  172GLU     CB 2602   5.463   4.921   1.780  1.0041 -0.4537  1.2238
  172GLU     CG 2603   5.569   4.996   1.696 -0.6354  0.4094 -0.8682
  172GLU     CD 2604   5.661   4.911   1.608  0.6415 -0.1102 -0.5868
  172GLU    OE1 2605   5.610   4.821   1.539 -0.1962 -0.0856 -0.0984
  172GLU    OE2 2606   5.783   4.930   1.617  0.2771  0.0309 -0.3728
  172GLU      H 2607   5.697   4.728   1.885 -0.6913 -0.0542 -0.1043
  172GLU     HA 2608   5.518   4.722   1.759  1.3459  2.3133 -1.2101
  172GLU    HB2 2609   5.388   4.887   1.708  0.1374  0.1415  1.8029
  172GLU    HB3 2610   5.410   4.988   1.847 -0.6044 -0.1653 -0.2142
  172GLU    HG2 2611   5.532   5.079   1.635  1.3365  1.6828 -0.5295
  172GLU    HG3 2612   5.634   5.046   1.769 -0.4586 -0.8740 -0.0895
  173VAL      N 2613   5.416   4.672   2.040 -0.7173  0.5341 -0.5687
  173VAL     CA 2614   5.317   4.637   2.147 -0.2962 -0.2358  0.1782
  173VAL      C 2615   5.375   4.691   2.275 -0.4369  0.6676  1.0926
  173VAL      O 2616   5.496   4.663   2.298  0.5267  0.4001 -0.0180
  173VAL     CB 2617   5.294   4.481   2.160 -0.2785 -0.7771  0.0311
  173VAL    CG1 2618   5.167   4.448   2.243 -0.0832  0.4583 -0.1723
  173VAL    CG2 2619   5.269   4.410   2.026 -0.5325 -0.2165 -0.6706
  173VAL      H 2620   5.514   4.674   2.062 -0.8148 -0.1855  0.0127
  173VAL     HA 2621   5.222   4.683   2.120  0.1901  0.0468 -1.1675
  173VAL     HB 2622   5.380   4.444   2.215 -0.6103  0.5619  1.5993
  173VAL   HG11 2623   5.078   4.488   2.195  0.1456  0.2361 -0.8100
  173VAL   HG12 2624   5.160   4.342   2.268  0.5242  0.7296  1.3321
  173VAL   HG13 2625   5.161   4.487   2.344  0.0799 -0.3565  0.1645
  173VAL   HG21 2626   5.247   4.306   2.050  0.3892 -0.7760 -1.9945
  173VAL   HG22 2627   5.185   4.453   1.971 -0.7902  1.1101  0.6449
  173VAL   HG23 2628   5.362   4.422   1.971  0.2777  0.5465  0.7525
  174LEU      N 2629   5.292   4.755   2.356  0.4773 -0.6298 -1.0538
  174LEU     CA 2630   5.343   4.789   2.493  0.4515  0.2842 -0.6894
  174LEU      C 2631   5.387   4.659   2.574 -0.0316 -0.2142  1.0137
  174LEU      O 2632   5.344   4.549   2.532 -0.3584 -0.3393 -0.0957
  174LEU     CB 2633   5.228   4.853   2.576  0.9013 -0.7329 -0.3557
  174LEU     CG 2634   5.185   4.992   2.520 -0.6657  0.2796  0.2791
  174LEU    CD1 2635   5.049   5.022   2.572  0.0465 -0.1154  0.0261
  174LEU    CD2 2636   5.287   5.099   2.558  0.2424  0.2203  0.0783
  174LEU      H 2637   5.194   4.773   2.338  0.3265 -0.1407  0.0940
  174LEU     HA 2638   5.429   4.855   2.493  1.0985 -0.2866  2.1167
  174LEU    HB2 2639   5.141   4.787   2.583  0.1830  0.1321 -0.7951
  174LEU    HB3 2640   5.253   4.872   2.681 -2.0243  0.2972  0.3401
  174LEU     HG 2641   5.173   4.979   2.413  0.4508 -1.3215  0.2776
  174LEU   HD11 2642   4.984   4.946   2.529 -0.2806 -0.1786  0.6057
  174LEU   HD12 2643   5.043   5.011   2.681  1.4987  0.3777  0.1981
  174LEU   HD13 2644   5.022   5.122   2.539 -0.2878 -0.1468  0.1883
  174LEU   HD21 2645   5.259   5.197   2.519 -1.7156 -0.0610  0.5405
  174LEU   HD22 2646   5.299   5.109   2.666 -1.7106  0.7217  0.3258
  174LEU   HD23 2647   5.382   5.074   2.511 -0.2123 -0.7875 -0.3544
  175ALA      N 2648   5.480   4.674   2.673 -0.0690  0.5407  0.0037
  175ALA     CA 2649   5.569   4.554   2.702 -0.1606 -0.3751  0.2042
  175ALA      C 2650   5.495   4.421   2.727  0.0509  0.4463 -0.1588
  175ALA      O 2651   5.397   4.414   2.795 -0.4670  0.4842 -0.7543
  175ALA     CB 2652   5.680   4.551   2.597  0.0038  0.5432 -0.1384
  175ALA      H 2653   5.511   4.768   2.695  0.5019  0.4499 -0.3680
  175ALA     HA 2654   5.625   4.578   2.792 -0.7918  0.3145  0.4358
  175ALA    HB1 2655   5.743   4.640   2.597  0.5296  0.1945 -1.0972
  175ALA    HB2 2656   5.743   4.465   2.618 -0.1831  0.4207 -0.0705
  175ALA    HB3 2657   5.626   4.544   2.503 -0.5868 -0.1577  0.2286
  176SER      N 2658   5.533   4.316   2.657 -0.2788  0.0253  0.4131
  176SER     CA 2659   5.475   4.179   2.663 -0.0512 -0.1039 -0.0917
  176SER      C 2660   5.478   4.107   2.807  0.4928 -0.2310  1.0301
  176SER      O 2661   5.568   4.026   2.825 -0.4246  0.2097 -0.2652
  176SER     CB 2662   5.329   4.192   2.607 -0.2725 -0.1853  0.4135
  176SER     OG 2663   5.322   4.281   2.496  0.8289  0.1024 -0.2828
  176SER      H 2664   5.604   4.329   2.586  1.0756  0.1945  1.7181
  176SER     HA 2665   5.540   4.113   2.605 -0.0591  0.4236 -0.7164
  176SER    HB2 2666   5.282   4.098   2.579 -0.5287 -0.0335  0.3250
  176SER    HB3 2667   5.272   4.252   2.678 -0.0679 -0.2692  0.6505
  176SER     HG 2668   5.334   4.370   2.530  1.3227 -0.0860  0.0620
  177VAL      N 2669   5.389   4.143   2.901  0.0584 -0.2883  0.2361
  177VAL     CA 2670   5.391   4.091   3.036  0.3737 -0.4817  0.0742
  177VAL      C 2671   5.329   3.949   3.046 -0.5639 -0.5908 -0.3197
  177VAL      O 2672   5.247   3.906   2.969  0.3729  0.1342  0.2141
  177VAL     CB 2673   5.332   4.184   3.138 -0.6596 -0.3567  0.0465
  177VAL    CG1 2674   5.420   4.304   3.148 -0.6803 -1.4034 -0.1141
  177VAL    CG2 2675   5.181   4.225   3.125  0.4471  0.0426 -0.1564
  177VAL      H 2676   5.320   4.209   2.867  0.0110  0.1172  1.0698
  177VAL     HA 2677   5.498   4.084   3.055  0.3090  0.2788  0.8532
  177VAL     HB 2678   5.346   4.144   3.238 -0.8807 -1.7804 -0.4447
  177VAL   HG11 2679   5.526   4.288   3.132 -0.0434  1.2211  0.5725
  177VAL   HG12 2680   5.390   4.379   3.075  0.7348 -1.0555 -0.3765
  177VAL   HG13 2681   5.401   4.353   3.244  0.5603 -0.6072 -0.2452
  177VAL   HG21 2682   5.150   4.268   3.220 -1.0932 -1.7444  0.2701
  177VAL   HG22 2683   5.165   4.297   3.044  0.1374  0.5173  0.3151
  177VAL   HG23 2684   5.128   4.131   3.109 -0.0565  0.3944 -0.6370
  178GLY      N 2685   5.378   3.872   3.142 -0.3222  0.8067  0.6073
  178GLY     CA 2686   5.322   3.742   3.173 -0.0823  0.3932 -0.4663
  178GLY      C 2687   5.359   3.690   3.315 -0.3697 -0.9102  1.0156
  178GLY      O 2688   5.434   3.760   3.385 -0.0007 -0.2946 -0.3505
  178GLY      H 2689   5.452   3.910   3.201 -0.3032  1.7541  0.0152
  178GLY    HA2 2690   5.213   3.751   3.167 -0.0607  0.4660 -0.8533
  178GLY    HA3 2691   5.342   3.669   3.094  0.1547  0.9349 -0.9253
  179GLY      N 2692   5.311   3.572   3.350 -0.3785  0.0089 -0.1112
  179GLY     CA 2693   5.324   3.527   3.489 -1.2024 -0.2260  0.5291
  179GLY      C 2694   5.243   3.399   3.516  0.3628  0.1939 -0.0919
  179GLY      O 2695   5.184   3.338   3.421 -0.1720 -0.3542 -0.1444
  179GLY      H 2696   5.251   3.517   3.291  0.0018 -0.1668 -0.3471
  179GLY    HA2 2697   5.428   3.513   3.517 -0.9329 -0.7824 -0.6302
  179GLY    HA3 2698   5.290   3.606   3.555 -1.0046  0.4429 -0.1432
  180SER      N 2699   5.222   3.361   3.645 -0.8905  0.4267  0.1998
  180SER     CA 2700   5.135   3.249   3.687  0.3969  0.0134 -0.3591
  180SER      C 2701   5.041   3.282   3.799  0.3867  0.5205 -1.0356
  180SER      O 2702   5.077   3.355   3.892  0.2881  0.8084 -0.0773
  180SER     CB 2703   5.218   3.128   3.736  0.9239 -0.2555 -0.2877
  180SER     OG 2704   5.331   3.096   3.661 -0.0429  0.5576  0.7841
  180SER      H 2705   5.284   3.414   3.704  0.7000  0.0042 -0.9448
  180SER     HA 2706   5.075   3.217   3.602  0.4800  0.8495 -0.7570
  180SER    HB2 2707   5.251   3.145   3.838  0.0964 -1.6284  0.2729
  180SER    HB3 2708   5.145   3.047   3.733  0.0469  0.4999 -0.0779
  180SER     HG 2709   5.403   3.155   3.685  0.6157  0.4837 -0.7402
  181MET      N 2710   4.919   3.223   3.797 -1.1356  0.0433 -0.4295
  181MET     CA 2711   4.832   3.208   3.910  0.2737 -0.3172 -0.2969
  181MET      C 2712   4.799   3.060   3.921 -0.9492 -0.5451  0.6059
  181MET      O 2713   4.742   2.997   3.829 -0.1347 -1.1171 -0.0663
  181MET     CB 2714   4.703   3.288   3.890  0.0254 -0.5521  1.1433
  181MET     CG 2715   4.628   3.293   4.019  0.4970 -0.0207  0.2593
  181MET     SD 2716   4.471   3.406   4.009 -0.4342  0.1267  0.3245
  181MET     CE 2717   4.369   3.322   3.875  0.1625 -1.0520 -0.0068
  181MET      H 2718   4.895   3.174   3.712 -1.8461 -2.1339  0.8601
  181MET     HA 2719   4.875   3.241   4.004 -1.3061  1.3402 -0.0298
  181MET    HB2 2720   4.722   3.391   3.858 -1.2975 -0.7169 -0.4329
  181MET    HB3 2721   4.637   3.242   3.817 -0.3616  0.7008  0.6484
  181MET    HG2 2722   4.604   3.188   4.039  0.2847 -0.3627 -1.4953
  181MET    HG3 2723   4.688   3.332   4.102 -0.3774  0.8777  0.5088
  181MET    HE1 2724   4.276   3.376   3.859  0.0530 -1.3579 -0.4737
  181MET    HE2 2725   4.426   3.330   3.782  0.1472  0.7619  0.0847
  181MET    HE3 2726   4.359   3.220   3.912  1.2547 -1.0569  0.3536
  182ILE      N 2727   4.841   3.001   4.033  0.1526  0.4106  0.4146
  182ILE     CA 2728   4.786   2.867   4.080 -0.5264 -0.0299  0.1167
  182ILE      C 2729   4.656   2.889   4.159 -0.3019 -0.4342  0.2698
  182ILE      O 2730   4.642   2.980   4.240  0.4908  0.0541  0.3581
  182ILE     CB 2731   4.884   2.805   4.179 -1.1143  1.5221 -0.3655
  182ILE    CG1 2732   5.033   2.819   4.137 -0.0484  0.3984  0.6450
  182ILE    CG2 2733   4.856   2.655   4.214 -0.1943  0.9652 -0.0026
  182ILE    CD1 2734   5.070   2.743   4.002 -0.2410 -0.3600 -0.9140
  182ILE      H 2735   4.882   3.061   4.104  0.8456 -0.4797  0.7993
  182ILE     HA 2736   4.765   2.801   3.995 -0.7603  0.3986 -0.1635
  182ILE     HB 2737   4.874   2.854   4.275  0.6759  0.8821  0.2281
  182ILE   HG12 2738   5.053   2.926   4.139 -0.8967  0.6141 -0.6189
  182ILE   HG13 2739   5.095   2.764   4.209  0.6391  0.0839 -0.1528
  182ILE   HG21 2740   4.927   2.600   4.276 -1.6556 -0.2890  0.6903
  182ILE   HG22 2741   4.766   2.659   4.274 -0.4666  0.0157 -0.3158
  182ILE   HG23 2742   4.836   2.596   4.125  0.3896 -0.7430  0.9100
  182ILE   HD11 2743   5.176   2.717   4.008 -0.1174  0.2276 -0.2689
  182ILE   HD12 2744   5.013   2.651   4.012  0.0163 -0.5874 -1.4545
  182ILE   HD13 2745   5.030   2.824   3.940  0.0571  0.2181 -0.3740
  183ILE      N 2746   4.571   2.791   4.149  0.1466  0.0430 -0.2315
  183ILE     CA 2747   4.454   2.769   4.229 -0.6708  0.7965  0.3926
  183ILE      C 2748   4.482   2.640   4.318 -0.3958 -0.4451  1.0288
  183ILE      O 2749   4.528   2.540   4.260 -0.6342 -0.3591 -0.4013
  183ILE     CB 2750   4.337   2.753   4.131 -0.2478 -0.4046 -0.0197
  183ILE    CG1 2751   4.301   2.877   4.046  0.5322  1.2391 -0.5314
  183ILE    CG2 2752   4.220   2.710   4.223  1.0884 -0.8737 -0.1896
  183ILE    CD1 2753   4.237   3.003   4.117 -1.4687 -0.3764  0.6608
  183ILE      H 2754   4.600   2.722   4.082  0.7931  0.9236 -0.9147
  183ILE     HA 2755   4.437   2.849   4.302  0.9315  0.6200  1.0337
  183ILE     HB 2756   4.349   2.668   4.063 -0.8106 -0.5303  0.0295
  183ILE   HG12 2757   4.385   2.895   3.978  1.7502 -1.1529  0.1193
  183ILE   HG13 2758   4.217   2.841   3.986  0.3034 -1.2382  1.0086
  183ILE   HG21 2759   4.213   2.777   4.308 -0.4034  0.0835 -0.9860
  183ILE   HG22 2760   4.121   2.723   4.180  0.3153  1.8182  1.8624
  183ILE   HG23 2761   4.228   2.606   4.255 -0.2709 -0.7249  0.7955
  183ILE   HD11 2762   4.223   3.084   4.046  0.0828  0.0244  0.7365
  183ILE   HD12 2763   4.146   2.978   4.171 -1.6195  0.4632  0.8215
  183ILE   HD13 2764   4.311   3.040   4.189  0.3559  0.3990 -1.3715
  184GLY      N 2765   4.445   2.649   4.446  0.3755  1.0585  0.1213
  184GLY     CA 2766   4.432   2.541   4.550 -1.3033  0.7402 -0.8522
  184GLY      C 2767   4.580   2.505   4.611  0.2142 -0.1550  0.0448
  184GLY      O 2768   4.585   2.415   4.694 -0.3706 -0.3482 -0.5787
  184GLY      H 2769   4.418   2.739   4.483 -2.1283  0.9856 -1.1335
  184GLY    HA2 2770   4.371   2.562   4.638 -0.6443  0.6346 -0.3488
  184GLY    HA3 2771   4.400   2.452   4.496 -0.1319  0.2854 -0.8638
  185GLY      N 2772   4.689   2.551   4.551 -0.8784 -0.2210  0.2524
  185GLY     CA 2773   4.823   2.499   4.574 -0.4961 -0.2837 -0.4884
  185GLY      C 2774   4.939   2.599   4.557  0.9364 -0.1752 -0.1196
  185GLY      O 2775   4.917   2.717   4.532  0.1347 -0.1451 -0.1610
  185GLY      H 2776   4.675   2.605   4.466 -0.1948  0.9167  0.8010
  185GLY    HA2 2777   4.831   2.458   4.674 -0.3542  0.7521 -0.0516
  185GLY    HA3 2778   4.850   2.415   4.509  0.9124  0.4327 -0.9095
  186ILE      N 2779   5.060   2.549   4.574 -0.4888  0.1838 -0.6410
  186ILE     CA 2780   5.194   2.617   4.576  0.2539  0.1819  0.5750
  186ILE      C 2781   5.284   2.535   4.480  0.6082  0.4655  0.0626
  186ILE      O 2782   5.328   2.432   4.519 -0.5244  0.2665 -0.3870
  186ILE     CB 2783   5.255   2.632   4.726  0.5655  0.2907  0.2793
  186ILE    CG1 2784   5.160   2.707   4.830 -0.1014 -0.1002  0.4296
  186ILE    CG2 2785   5.393   2.691   4.722 -0.5932 -0.3768  0.3395
  186ILE    CD1 2786   5.072   2.610   4.902  0.1788  0.8285 -0.5073
  186ILE      H 2787   5.058   2.450   4.591 -0.0964 -0.0200 -1.6493
  186ILE     HA 2788   5.190   2.719   4.538  0.7487  0.0794  0.2346
  186ILE     HB 2789   5.263   2.531   4.767 -1.1809 -0.1715 -0.3547
  186ILE   HG12 2790   5.223   2.760   4.902 -0.1299 -0.3076  0.6119
  186ILE   HG13 2791   5.093   2.771   4.773 -0.2140 -1.7228 -1.4836
  186ILE   HG21 2792   5.459   2.624   4.668 -1.0805 -0.1416 -0.5831
  186ILE   HG22 2793   5.403   2.789   4.676 -0.0210 -0.9888 -0.9498
  186ILE   HG23 2794   5.438   2.710   4.820 -0.3642  0.0323  0.1608
  186ILE   HD11 2795   4.989   2.663   4.949  0.1116  0.2486  0.0486
  186ILE   HD12 2796   5.019   2.545   4.832  0.8295  0.1263 -0.3770
  186ILE   HD13 2797   5.125   2.559   4.982  0.7010  0.7384 -0.8960
  187ASP      N 2798   5.325   2.590   4.369 -0.1347 -0.9632  0.0466
  187ASP     CA 2799   5.437   2.542   4.292 -0.2742  0.4418  1.2033
  187ASP      C 2800   5.573   2.581   4.346  0.3881 -0.2381 -0.1017
  187ASP      O 2801   5.604   2.701   4.345 -0.0947  0.4737  0.4665
  187ASP     CB 2802   5.412   2.562   4.141  0.0034  0.0080  0.0144
  187ASP     CG 2803   5.507   2.478   4.049 -0.6517 -0.8971 -0.9930
  187ASP    OD1 2804   5.459   2.425   3.951 -0.1944 -0.1110  0.3935
  187ASP    OD2 2805   5.619   2.446   4.102 -0.0991 -0.4105  0.2941
  187ASP      H 2806   5.284   2.680   4.350 -1.4169 -0.5661  3.4655
  187ASP     HA 2807   5.430   2.433   4.295  0.2377  0.1287 -1.8753
  187ASP    HB2 2808   5.312   2.523   4.121  0.1666 -1.0838  1.0402
  187ASP    HB3 2809   5.401   2.665   4.108  1.2344  0.2256  0.1885
  188HIS      N 2810   5.654   2.484   4.388 -0.2362  0.4328  0.2155
  188HIS     CA 2811   5.796   2.495   4.439 -1.7242 -0.4279  0.2472
  188HIS      C 2812   5.899   2.558   4.333  0.1840  0.3465  0.0965
  188HIS      O 2813   5.992   2.622   4.377  0.0747 -0.1815  0.0837
  188HIS     CB 2814   5.845   2.351   4.471  0.3574 -0.6087 -0.3298
  188HIS     CG 2815   5.981   2.352   4.539  0.4706  0.3713 -0.1784
  188HIS    ND1 2816   6.101   2.342   4.471  0.7439 -0.1541  0.0619
  188HIS    CD2 2817   6.006   2.343   4.669 -0.3680 -0.0525 -0.3028
  188HIS    CE1 2818   6.198   2.336   4.563 -0.8079  0.1113  0.0104
  188HIS    NE2 2819   6.143   2.341   4.688  0.0558  0.0139  0.3351
  188HIS      H 2820   5.624   2.391   4.363  0.3795  0.1299  0.5531
  188HIS     HA 2821   5.800   2.554   4.531  0.1795 -0.4943  0.2825
  188HIS    HB2 2822   5.774   2.304   4.539 -0.6810  0.9151 -0.2673
  188HIS    HB3 2823   5.850   2.283   4.386  0.3086 -0.3548 -0.5361
  188HIS    HD1 2824   6.106   2.356   4.371 -2.0258  0.2561 -0.1790
  188HIS    HD2 2825   5.934   2.349   4.749  0.5100  1.9994  0.4917
  188HIS    HE1 2826   6.303   2.332   4.539 -0.7564 -0.8352  0.3241
  189SER      N 2827   5.863   2.561   4.204 -0.0667  0.1792 -0.0960
  189SER     CA 2828   5.938   2.629   4.092 -0.1130  0.9938 -0.0533
  189SER      C 2829   5.931   2.785   4.091 -0.6970  0.2937  0.6947
  189SER      O 2830   6.008   2.854   4.020 -0.9282  1.0806 -1.2354
  189SER     CB 2831   5.888   2.577   3.961  0.5889  0.5197  1.0884
  189SER     OG 2832   5.750   2.622   3.947  0.3411 -0.4401 -0.0738
  189SER      H 2833   5.770   2.524   4.189 -0.5178  0.5518  1.3999
  189SER     HA 2834   6.044   2.601   4.096 -0.4950 -0.7118 -0.3209
  189SER    HB2 2835   5.935   2.605   3.867  1.1031 -1.7272  0.5490
  189SER    HB3 2836   5.893   2.468   3.950 -2.0446  0.3825 -0.1805
  189SER     HG 2837   5.690   2.552   3.976 -0.4994  0.4462  0.4436
  190LEU      N 2838   5.834   2.848   4.146  0.7652  0.4228  0.1876
  190LEU     CA 2839   5.802   2.996   4.130  0.2596  0.1097  0.2128
  190LEU      C 2840   5.891   3.103   4.208 -0.1750  0.7377  0.1938
  190LEU      O 2841   5.890   3.224   4.184  0.6178 -0.1568  0.0751
  190LEU     CB 2842   5.646   3.031   4.165 -0.4811 -0.0279  0.3453
  190LEU     CG 2843   5.545   2.928   4.115 -0.3739 -0.1129 -0.6911
  190LEU    CD1 2844   5.401   2.963   4.157 -0.5940 -0.2379 -0.4786
  190LEU    CD2 2845   5.556   2.924   3.960 -0.0257  0.1390 -0.2287
  190LEU      H 2846   5.767   2.794   4.199  1.2680  0.3501  0.7582
  190LEU     HA 2847   5.814   3.017   4.023 -0.7021  0.2621  0.1179
  190LEU    HB2 2848   5.629   3.044   4.272 -2.1281 -0.4847  0.2002
  190LEU    HB3 2849   5.624   3.131   4.127 -0.3383 -0.3491 -0.6595
  190LEU     HG 2850   5.573   2.830   4.153 -1.2932 -0.1130  0.0590
  190LEU   HD11 2851   5.402   2.936   4.263  1.7044 -1.0540 -0.5898
  190LEU   HD12 2852   5.374   3.065   4.130 -0.0316  0.1403  0.3083
  190LEU   HD13 2853   5.336   2.897   4.100 -0.3489 -1.6029  0.7200
  190LEU   HD21 2854   5.651   2.893   3.917 -0.3816  0.3232 -1.2032
  190LEU   HD22 2855   5.480   2.858   3.918  0.4920 -0.2269 -0.6084
  190LEU   HD23 2856   5.533   3.025   3.927  1.2553  0.7487  0.5804
  191TYR      N 2857   5.974   3.060   4.310  0.1192  0.1978  1.3295
  191TYR     CA 2858   6.035   3.138   4.406  0.9130 -0.1159 -0.8680
  191TYR      C 2859   6.176   3.086   4.436  0.1349  0.3081 -0.5094
  191TYR      O 2860   6.201   2.966   4.424 -0.7040  0.3843  0.2353
  191TYR     CB 2861   5.954   3.134   4.527 -0.0765  0.4256 -1.3420
  191TYR     CG 2862   5.922   3.002   4.595  0.4405  1.2098 -0.0414
  191TYR    CD1 2863   5.825   2.919   4.533  0.8821  0.4899 -0.1666
  191TYR    CD2 2864   5.981   2.964   4.723  0.4098  0.3438 -0.1041
  191TYR    CE1 2865   5.771   2.805   4.603  0.6796 -0.3201 -0.0229
  191TYR    CE2 2866   5.920   2.851   4.790 -0.6110  0.2990  0.5561
  191TYR     CZ 2867   5.816   2.778   4.731  0.0557 -0.8575  0.1150
  191TYR     OH 2868   5.759   2.686   4.812  0.2360 -0.0882  0.0805
  191TYR      H 2869   6.003   2.963   4.306 -1.0101 -0.1448  0.8072
  191TYR     HA 2870   6.036   3.244   4.381 -0.8703  0.4323  0.8405
  191TYR    HB2 2871   6.006   3.187   4.606 -0.9680 -0.4072 -0.1126
  191TYR    HB3 2872   5.859   3.184   4.506 -0.4555  1.0644  1.1887
  191TYR    HD1 2873   5.792   2.954   4.436  1.0890 -0.3638 -0.5658
  191TYR    HD2 2874   6.042   3.034   4.779 -0.1066  0.8823 -0.1980
  191TYR    HE1 2875   5.686   2.747   4.569  1.0792 -0.8831 -0.0949
  191TYR    HE2 2876   5.961   2.822   4.885  0.8104 -0.9315 -0.3483
  191TYR     HH 2877   5.817   2.637   4.871 -0.0558 -0.5442 -0.0005
  192THR      N 2878   6.270   3.174   4.467 -0.6281  0.4513 -0.1198
  192THR     CA 2879   6.408   3.129   4.486  0.8943 -1.2359  0.4170
  192THR      C 2880   6.435   3.127   4.634 -0.1945 -1.0006 -0.3142
  192THR      O 2881   6.501   3.033   4.682 -0.5836  0.0714 -0.1009
  192THR     CB 2882   6.513   3.218   4.412  0.8237  0.6617 -0.7378
  192THR    OG1 2883   6.504   3.351   4.455  0.3980  0.2078  0.0417
  192THR    CG2 2884   6.504   3.216   4.265 -0.8161 -0.9663  0.2320
  192THR      H 2885   6.258   3.269   4.499  1.7549  0.8437 -0.0552
  192THR     HA 2886   6.424   3.026   4.456  0.8919 -1.6616  1.7631
  192THR     HB 2887   6.608   3.183   4.454 -0.2965  0.4732  2.0999
  192THR    HG1 2888   6.546   3.364   4.540  0.1487  1.8895 -0.0200
  192THR   HG21 2889   6.406   3.248   4.228  0.1905  0.1251 -1.8739
  192THR   HG22 2890   6.578   3.278   4.215 -0.7723 -0.8454  0.4480
  192THR   HG23 2891   6.524   3.112   4.240  1.3632 -1.1217  2.0752
  193GLY      N 2892   6.406   3.234   4.711  0.0274  1.2417  0.2332
  193GLY     CA 2893   6.409   3.236   4.857 -1.3230 -0.0606  0.1460
  193GLY      C 2894   6.310   3.155   4.933  0.1336  0.2097 -0.7720
  193GLY      O 2895   6.232   3.079   4.872  0.0990 -0.2726 -0.2341
  193GLY      H 2896   6.365   3.312   4.661 -0.6701  0.3447 -0.6718
  193GLY    HA2 2897   6.509   3.205   4.889 -0.4372  0.8368 -1.4428
  193GLY    HA3 2898   6.404   3.341   4.884 -0.4312 -0.0922  0.5326
  194SER      N 2899   6.308   3.169   5.062  0.3064  0.4069  0.5109
  194SER     CA 2900   6.200   3.104   5.142  0.1951 -0.6554  0.2843
  194SER      C 2901   6.080   3.197   5.154 -0.0526 -0.0141  0.1700
  194SER      O 2902   6.094   3.317   5.137 -0.6668 -0.5330  0.0612
  194SER     CB 2903   6.260   3.066   5.279  0.5701  0.2053  0.1271
  194SER     OG 2904   6.300   3.177   5.362  0.0289  0.3219  0.3855
  194SER      H 2905   6.371   3.238   5.100  0.9720  0.1739 -0.1170
  194SER     HA 2906   6.167   3.010   5.098  0.5717 -0.5761 -0.1838
  194SER    HB2 2907   6.181   3.004   5.323  0.1747  0.2623 -0.4840
  194SER    HB3 2908   6.348   3.003   5.269  1.1345  0.7468  1.2308
  194SER     HG 2909   6.396   3.179   5.368  0.3261 -1.2877 -1.5445
  195LEU      N 2910   5.965   3.146   5.165  0.5894 -0.0615 -0.1849
  195LEU     CA 2911   5.838   3.219   5.194  0.0255 -0.0822 -0.4567
  195LEU      C 2912   5.837   3.276   5.336  0.0751  0.1017 -0.6649
  195LEU      O 2913   5.846   3.202   5.433  0.1877 -0.1335 -0.1983
  195LEU     CB 2914   5.714   3.126   5.174 -0.1184 -0.0921 -0.0111
  195LEU     CG 2915   5.678   3.086   5.027 -0.1647  0.1558 -0.3733
  195LEU    CD1 2916   5.619   2.942   5.004  0.7009 -0.9064 -0.9964
  195LEU    CD2 2917   5.591   3.199   4.972 -1.0234  0.7363  0.6283
  195LEU      H 2918   5.959   3.051   5.198  0.0778  0.0316  0.0047
  195LEU     HA 2919   5.827   3.301   5.123  2.4193 -0.1523 -1.1002
  195LEU    HB2 2920   5.730   3.027   5.218 -0.7368 -0.0110  0.4195
  195LEU    HB3 2921   5.620   3.167   5.211  0.2158  1.4283 -0.7297
  195LEU     HG 2922   5.769   3.083   4.966  0.3796  0.4588  0.3977
  195LEU   HD11 2923   5.531   2.945   5.069  1.9099  0.3605  0.7864
  195LEU   HD12 2924   5.595   2.921   4.900  0.5347 -1.6539 -0.8178
  195LEU   HD13 2925   5.691   2.863   5.029  0.7738 -0.7755 -0.7840
  195LEU   HD21 2926   5.620   3.297   5.008 -1.1417  1.1037 -0.2102
  195LEU   HD22 2927   5.605   3.187   4.864  0.5242 -1.6468  0.9373
  195LEU   HD23 2928   5.486   3.190   5.000 -1.3012 -0.9666 -0.6022
  196TRP      N 2929   5.822   3.407   5.348 -0.2973 -0.1297 -0.5157
  196TRP     CA 2930   5.792   3.478   5.479  0.2872  0.6929 -0.0290
  196TRP      C 2931   5.641   3.515   5.487  0.0543  0.0187  0.1299
  196TRP      O 2932   5.588   3.553   5.384  0.6716  0.3650 -0.1644
  196TRP     CB 2933   5.887   3.597   5.500  0.1434  0.7146  0.6171
  196TRP     CG 2934   6.028   3.554   5.541 -0.7398  0.6988  0.1273
  196TRP    CD1 2935   6.126   3.522   5.457 -0.3937  0.4229  0.3385
  196TRP    CD2 2936   6.078   3.540   5.674 -0.7807  0.0886 -0.2858
  196TRP    NE1 2937   6.242   3.485   5.534  0.4563  0.5882  0.6568
  196TRP    CE2 2938   6.213   3.506   5.669 -0.0398  0.4846 -0.7976
  196TRP    CE3 2939   6.014   3.552   5.797 -0.8795 -0.4577 -0.3261
  196TRP    CZ2 2940   6.282   3.475   5.793 -0.1251 -0.0402  1.0392
  196TRP    CZ3 2941   6.085   3.532   5.919 -0.1038 -0.2674  0.8795
  196TRP    CH2 2942   6.218   3.492   5.913  0.1318  0.8132 -0.7001
  196TRP      H 2943   5.809   3.462   5.264 -0.0708  0.3369 -0.2519
  196TRP     HA 2944   5.810   3.402   5.555  0.6977  0.4583 -0.3578
  196TRP    HB2 2945   5.886   3.657   5.409 -2.4251 -1.2462 -0.9173
  196TRP    HB3 2946   5.839   3.652   5.581 -0.4373  0.9130  0.1564
  196TRP    HD1 2947   6.121   3.519   5.350 -1.9501  0.7054  0.3655
  196TRP    HE1 2948   6.327   3.446   5.496 -0.3060 -0.1489 -0.4380
  196TRP    HE3 2949   5.909   3.575   5.801 -0.8302 -0.3018  0.4691
  196TRP    HZ2 2950   6.380   3.432   5.779 -0.5792 -0.6063 -3.3465
  196TRP    HZ3 2951   6.030   3.530   6.012 -1.3074  1.3086  0.2957
  196TRP    HH2 2952   6.267   3.447   5.998 -0.0643 -0.6431 -1.3098
  197TYR      N 2953   5.563   3.489   5.601 -0.6804 -0.5624  0.6836
  197TYR     CA 2954   5.419   3.512   5.607 -0.4056  0.9862 -0.1181
  197TYR      C 2955   5.375   3.618   5.705  1.1012  0.2358  0.2051
  197TYR      O 2956   5.438   3.640   5.806 -0.0706  0.0360 -0.6291
  197TYR     CB 2957   5.341   3.382   5.649 -2.0528 -0.5235  0.1823
  197TYR     CG 2958   5.359   3.269   5.557  0.3750 -0.0105  0.4593
  197TYR    CD1 2959   5.271   3.244   5.445  0.1436  0.7375 -0.7041
  197TYR    CD2 2960   5.480   3.187   5.565  0.5468  0.2770  1.2117
  197TYR    CE1 2961   5.289   3.140   5.362  0.2547  0.9298  0.1690
  197TYR    CE2 2962   5.487   3.071   5.482 -0.0649 -0.1375  0.0704
  197TYR     CZ 2963   5.388   3.039   5.385 -0.2749  0.0071 -0.5072
  197TYR     OH 2964   5.418   2.931   5.313  0.9569  0.3836  0.1839
  197TYR      H 2965   5.608   3.460   5.687 -0.1833 -1.3736  0.1730
  197TYR     HA 2966   5.378   3.543   5.511 -0.9841 -1.3561 -0.7463
  197TYR    HB2 2967   5.381   3.363   5.749  1.1562 -0.1638 -0.8092
  197TYR    HB3 2968   5.234   3.401   5.652 -1.8725  0.5407  0.9466
  197TYR    HD1 2969   5.191   3.316   5.440  0.6173  1.3952  0.4133
  197TYR    HD2 2970   5.551   3.203   5.645  1.2274  2.6936  0.2764
  197TYR    HE1 2971   5.222   3.121   5.279  0.3268 -1.6800  0.5519
  197TYR    HE2 2972   5.571   3.003   5.495 -0.6619 -0.7205  1.1962
  197TYR     HH 2973   5.465   2.854   5.346  1.2119 -0.9007 -2.5515
  198THR      N 2974   5.258   3.683   5.675 -1.0460  0.2104 -0.9664
  198THR     CA 2975   5.193   3.799   5.741  0.7542  1.1417  0.3375
  198THR      C 2976   5.040   3.758   5.757  0.5435  0.4874 -0.0629
  198THR      O 2977   4.982   3.704   5.661  0.6758  0.7529 -0.0744
  198THR     CB 2978   5.217   3.925   5.657 -0.0168 -0.4661  0.3501
  198THR    OG1 2979   5.163   4.031   5.738  0.1579  0.3424  0.6170
  198THR    CG2 2980   5.150   3.930   5.518 -0.4188 -0.0731  0.0418
  198THR      H 2981   5.216   3.633   5.598  0.0829 -2.6930  0.0252
  198THR     HA 2982   5.237   3.809   5.840  0.1878  0.9752  0.6119
  198THR     HB 2983   5.324   3.942   5.643 -0.3283  1.1301 -0.6218
  198THR    HG1 2984   5.215   4.019   5.818  0.4345  1.3557  0.6195
  198THR   HG21 2985   5.174   4.022   5.465  0.3525  0.5731  1.4095
  198THR   HG22 2986   5.181   3.841   5.462  0.4162  0.2115  0.0236
  198THR   HG23 2987   5.041   3.928   5.521 -0.5182  0.2010 -1.6015
  199PRO      N 2988   4.974   3.780   5.872  0.0276 -0.5749  0.4545
  199PRO     CA 2989   4.829   3.756   5.896 -0.2346 -0.0560 -1.1480
  199PRO      C 2990   4.749   3.860   5.811  0.1834  0.4711  0.3743
  199PRO      O 2991   4.762   3.984   5.824 -0.7531  0.4013  0.3717
  199PRO     CB 2992   4.807   3.788   6.048 -0.0182  0.4661 -0.0013
  199PRO     CG 2993   4.944   3.784   6.107  0.9304 -0.2946  0.0145
  199PRO     CD 2994   5.036   3.837   5.993  0.4466 -1.1228 -0.4816
  199PRO     HA 2995   4.808   3.650   5.881 -0.6935 -0.0005 -0.9529
  199PRO    HB2 2996   4.768   3.889   6.067 -0.0199  0.3982  0.3669
  199PRO    HB3 2997   4.741   3.715   6.094 -0.3573  1.0222  0.4279
  199PRO    HG2 2998   4.964   3.838   6.200  0.7207 -1.8337  1.0336
  199PRO    HG3 2999   4.966   3.678   6.125  0.2938 -0.4344  0.0037
  199PRO    HD2 3000   5.138   3.803   6.013  0.6541 -0.3913 -0.2633
  199PRO    HD3 3001   5.042   3.945   5.993 -0.9052 -1.0105 -0.2228
  200ILE      N 3002   4.649   3.811   5.730 -0.0623 -0.3715  0.2350
  200ILE     CA 3003   4.546   3.902   5.676  0.4329 -0.2480  0.7344
  200ILE      C 3004   4.455   3.954   5.791 -0.3041  0.0112  0.0981
  200ILE      O 3005   4.387   3.872   5.858  0.7414 -0.4742  0.8770
  200ILE     CB 3006   4.461   3.828   5.566  1.2829 -0.1056  0.2718
  200ILE    CG1 3007   4.537   3.774   5.444 -0.3658  0.0404 -0.3018
  200ILE    CG2 3008   4.349   3.922   5.512 -0.3725  0.0138  0.4174
  200ILE    CD1 3009   4.467   3.662   5.378  0.3276  0.9955  0.1107
  200ILE      H 3010   4.623   3.714   5.732  1.3207 -0.8430 -1.2236
  200ILE     HA 3011   4.595   3.983   5.623  0.6107 -1.1244 -0.5510
  200ILE     HB 3012   4.410   3.747   5.619 -0.6857  0.5857 -0.3778
  200ILE   HG12 3013   4.541   3.863   5.381  0.7891  1.2385  1.3093
  200ILE   HG13 3014   4.638   3.746   5.474 -0.3378  0.3998 -0.0533
  200ILE   HG21 3015   4.286   3.874   5.437  0.2126  0.2827 -0.2720
  200ILE   HG22 3016   4.280   3.955   5.589  0.8483  0.7485  1.2596
  200ILE   HG23 3017   4.382   4.017   5.471  0.5376 -0.1310  0.7460
  200ILE   HD11 3018   4.520   3.620   5.292  0.6217 -0.4546  0.9298
  200ILE   HD12 3019   4.464   3.582   5.452 -0.0505  0.6895 -0.2286
  200ILE   HD13 3020   4.364   3.689   5.352 -0.3710 -2.2174 -1.4443
  201ARG      N 3021   4.471   4.084   5.822 -0.0937 -0.1957  0.1872
  201ARG     CA 3022   4.424   4.154   5.943 -0.0889  0.0520  0.8100
  201ARG      C 3023   4.274   4.152   5.953  0.6051 -0.4170 -0.0168
  201ARG      O 3024   4.219   4.142   6.066  0.0388 -0.6877  0.0675
  201ARG     CB 3025   4.487   4.293   5.951  0.4303 -0.2280  1.0962
  201ARG     CG 3026   4.433   4.366   6.077 -0.3287 -0.1087  0.7194
  201ARG     CD 3027   4.474   4.505   6.066  0.6314 -0.7294 -1.2869
  201ARG     NE 3028   4.434   4.581   6.190  0.3983  0.2190  0.9118
  201ARG     CZ 3029   4.416   4.710   6.203 -0.3371  0.7384  0.8852
  201ARG    NH1 3030   4.409   4.795   6.102  0.3820  0.9595 -0.2286
  201ARG    NH2 3031   4.399   4.750   6.319 -0.1152  0.3492  0.0053
  201ARG      H 3032   4.523   4.135   5.752 -0.7595  0.0345 -0.1624
  201ARG     HA 3033   4.460   4.097   6.029  0.0967 -0.2990  0.5004
  201ARG    HB2 3034   4.595   4.278   5.948  0.3742 -0.7672 -0.7359
  201ARG    HB3 3035   4.457   4.348   5.862 -1.1584 -0.8316  1.1804
  201ARG    HG2 3036   4.324   4.362   6.079 -0.3550 -0.1292 -0.2358
  201ARG    HG3 3037   4.470   4.323   6.170  0.2545  0.1841  0.6369
  201ARG    HD2 3038   4.582   4.511   6.054  0.6378  1.1726 -0.9778
  201ARG    HD3 3039   4.438   4.552   5.974  0.5271 -0.6725 -1.2182
  201ARG     HE 3040   4.415   4.534   6.277 -0.4445 -0.5012  0.3722
  201ARG   HH11 3041   4.365   4.881   6.130  0.5558  1.0721 -0.2980
  201ARG   HH12 3042   4.416   4.766   6.005  0.0731 -1.1367  0.2640
  201ARG   HH21 3043   4.360   4.842   6.333 -0.1061  0.1755  1.4708
  201ARG   HH22 3044   4.398   4.676   6.388  2.0013 -0.6695 -0.8560
  202ARG      N 3045   4.193   4.170   5.845 -0.4357  0.8364 -1.0543
  202ARG     CA 3046   4.047   4.159   5.832  0.2234  0.4839 -0.3777
  202ARG      C 3047   4.003   4.105   5.698  0.1548 -0.3940  0.5148
  202ARG      O 3048   4.065   4.150   5.603  0.3785 -0.2896  0.0681
  202ARG     CB 3049   3.982   4.294   5.869  0.6448  0.1654 -0.0176
  202ARG     CG 3050   3.831   4.276   5.904  0.2425  0.1279 -0.7368
  202ARG     CD 3051   3.766   4.407   5.972  0.3229  1.2608  0.2610
  202ARG     NE 3052   3.754   4.509   5.872  0.1696  0.5743 -0.2183
  202ARG     CZ 3053   3.648   4.538   5.798 -0.7524 -0.1710  0.2450
  202ARG    NH1 3054   3.649   4.648   5.729  0.0481  0.3335  0.1252
  202ARG    NH2 3055   3.548   4.463   5.776 -0.5928  0.1293  0.0716
  202ARG      H 3056   4.245   4.180   5.759 -0.2239 -0.7685 -1.1633
  202ARG     HA 3057   4.014   4.080   5.899 -0.6748  1.0626 -0.0954
  202ARG    HB2 3058   4.030   4.325   5.961 -0.4838  0.6599  0.4361
  202ARG    HB3 3059   3.993   4.372   5.793 -0.8436  0.2729 -0.1931
  202ARG    HG2 3060   3.787   4.247   5.809  0.9341 -0.4256 -0.8999
  202ARG    HG3 3061   3.817   4.191   5.970 -0.7018  0.4780 -0.4484
  202ARG    HD2 3062   3.664   4.387   6.003  0.2193 -0.1750 -0.7952
  202ARG    HD3 3063   3.835   4.436   6.051  0.7248 -0.8424  0.8240
  202ARG     HE 3064   3.819   4.585   5.883 -0.7535  1.2739  0.9510
  202ARG   HH11 3065   3.569   4.671   5.672 -0.5753  1.9873  1.4912
  202ARG   HH12 3066   3.720   4.719   5.744 -1.2272  1.4623  1.3765
  202ARG   HH21 3067   3.498   4.486   5.691  0.8842  1.2859 -0.5688
  202ARG   HH22 3068   3.542   4.367   5.808  0.3874  0.6096  2.0355
  203GLU      N 3069   3.908   4.019   5.692  0.8743  0.6530 -0.2906
  203GLU     CA 3070   3.851   3.960   5.578  0.0831  0.5570  0.0210
  203GLU      C 3071   3.758   4.063   5.499  0.0730  1.1992 -0.1583
  203GLU      O 3072   3.637   4.048   5.518  0.3690  0.0338  0.2126
  203GLU     CB 3073   3.781   3.829   5.599  0.2802 -0.0886 -0.2447
  203GLU     CG 3074   3.862   3.722   5.677 -0.2300  0.4903 -0.0940
  203GLU     CD 3075   3.785   3.675   5.797  0.0266 -0.3243  1.0176
  203GLU    OE1 3076   3.669   3.636   5.775  0.1248  0.0204 -0.8670
  203GLU    OE2 3077   3.831   3.672   5.910 -0.4457  0.0622 -0.6519
  203GLU      H 3078   3.870   3.995   5.783  0.5454 -0.3753 -0.6724
  203GLU     HA 3079   3.927   3.934   5.505  0.4465  0.8859  0.2753
  203GLU    HB2 3080   3.687   3.843   5.653  0.1178 -0.9972 -0.2537
  203GLU    HB3 3081   3.765   3.790   5.499 -1.8082  0.0290 -0.0376
  203GLU    HG2 3082   3.892   3.632   5.624 -0.0468 -0.0579  0.8744
  203GLU    HG3 3083   3.955   3.762   5.718 -0.3833 -0.6315  1.5733
  204TRP      N 3084   3.811   4.146   5.413  0.1982 -0.5869 -1.3074
  204TRP     CA 3085   3.739   4.237   5.325 -0.2274 -0.5630 -0.8412
  204TRP      C 3086   3.814   4.264   5.191  0.2296 -0.9752 -0.2883
  204TRP      O 3087   3.802   4.188   5.101 -0.1580  0.2290 -0.1599
  204TRP     CB 3088   3.690   4.368   5.400  0.3164 -0.2922  0.1558
  204TRP     CG 3089   3.798   4.460   5.449  0.1022  0.2663  0.0298
  204TRP    CD1 3090   3.905   4.428   5.519 -0.3728  0.0984  0.1054
  204TRP    CD2 3091   3.796   4.607   5.451  0.2932  0.2746  0.1122
  204TRP    NE1 3092   3.981   4.537   5.559 -0.1463 -0.8660 -0.2660
  204TRP    CE2 3093   3.913   4.654   5.521  0.5239  0.5949 -0.2364
  204TRP    CE3 3094   3.701   4.707   5.412 -0.5892  0.6748  0.7839
  204TRP    CZ2 3095   3.943   4.790   5.538 -0.3481  0.6392  0.2010
  204TRP    CZ3 3096   3.739   4.839   5.428 -0.8269 -0.2732  0.2365
  204TRP    CH2 3097   3.858   4.885   5.495  1.2978  0.1481  0.5217
  204TRP      H 3098   3.910   4.166   5.411  0.0312  1.1984  0.5106
  204TRP     HA 3099   3.650   4.182   5.295 -1.6419  1.6819 -1.2466
  204TRP    HB2 3100   3.636   4.431   5.329 -0.5961 -0.1286  0.9508
  204TRP    HB3 3101   3.630   4.337   5.485 -0.7652  0.7976 -0.1547
  204TRP    HD1 3102   3.935   4.326   5.536 -0.6919 -0.0945 -0.4751
  204TRP    HE1 3103   4.050   4.537   5.632 -0.8368 -0.3507  0.4327
  204TRP    HE3 3104   3.612   4.671   5.364 -0.3550 -1.5114  1.7329
  204TRP    HZ2 3105   4.034   4.821   5.587 -0.7995 -0.4664  1.9396
  204TRP    HZ3 3106   3.681   4.915   5.378 -0.2098  0.4112  0.5277
  204TRP    HH2 3107   3.879   4.990   5.503 -0.7777  0.7465 -0.5313
  205TYR      N 3108   3.913   4.354   5.188 -0.1079  0.2927  0.5005
  205TYR     CA 3109   4.033   4.354   5.105  0.3229  0.5580 -0.7068
  205TYR      C 3110   4.125   4.252   5.176 -0.0810 -0.5013  0.0149
  205TYR      O 3111   4.103   4.207   5.290 -0.4720 -0.4805  0.0752
  205TYR     CB 3112   4.092   4.495   5.102  0.3501 -1.0227  1.6011
  205TYR     CG 3113   4.009   4.606   5.039  0.2040 -0.0912 -0.3577
  205TYR    CD1 3114   3.967   4.616   4.906  0.2539  0.0837  0.9986
  205TYR    CD2 3115   3.946   4.693   5.123 -0.8632 -0.0726 -0.4222
  205TYR    CE1 3116   3.867   4.710   4.856 -1.0081  0.9365 -0.0735
  205TYR    CE2 3117   3.860   4.797   5.084 -0.6204  0.5060 -0.7766
  205TYR     CZ 3118   3.824   4.802   4.949  0.6647 -0.6680 -0.5647
  205TYR     OH 3119   3.772   4.918   4.897 -0.8504  0.4769  0.6587
  205TYR      H 3120   3.915   4.427   5.257 -0.2953  0.5634  0.2269
  205TYR     HA 3121   4.005   4.317   5.007 -0.2479 -0.5715 -0.1604
  205TYR    HB2 3122   4.122   4.524   5.203 -0.3473  0.2029  1.4921
  205TYR    HB3 3123   4.181   4.497   5.040  0.0727 -0.8765  1.2009
  205TYR    HD1 3124   4.009   4.543   4.838 -0.2612  0.9558 -0.3394
  205TYR    HD2 3125   3.974   4.689   5.227  1.9959  1.4126 -0.9279
  205TYR    HE1 3126   3.846   4.706   4.750  1.4302 -0.3570 -0.6526
  205TYR    HE2 3127   3.835   4.868   5.161 -0.0402  0.3958 -0.4710
  205TYR     HH 3128   3.718   4.897   4.821 -0.9322  0.9908  0.5729
  206TYR      N 3129   4.237   4.217   5.108  0.7179 -0.4923  0.1288
  206TYR     CA 3130   4.350   4.158   5.177 -0.0814  0.1775  0.8306
  206TYR      C 3131   4.425   4.271   5.244  0.1511 -0.2961  0.1980
  206TYR      O 3132   4.519   4.324   5.183 -0.1172  0.7066 -0.7082
  206TYR     CB 3133   4.428   4.080   5.074  0.3153 -0.1614  0.6317
  206TYR     CG 3134   4.357   3.954   5.009 -0.3631  0.4478 -0.1118
  206TYR    CD1 3135   4.347   3.829   5.082 -0.5655 -0.6490  0.1226
  206TYR    CD2 3136   4.313   3.960   4.876  0.4679  0.5384  0.2057
  206TYR    CE1 3137   4.264   3.730   5.030  0.4218  0.2940  0.2706
  206TYR    CE2 3138   4.220   3.862   4.826 -1.0696 -0.2630  0.2428
  206TYR     CZ 3139   4.200   3.751   4.905  0.1371  1.1348 -0.4405
  206TYR     OH 3140   4.114   3.642   4.875 -0.5334  0.2312  0.0947
  206TYR      H 3141   4.257   4.262   5.020 -0.6543  0.0519  0.0342
  206TYR     HA 3142   4.310   4.080   5.243 -1.6729 -0.4890 -0.7488
  206TYR    HB2 3143   4.461   4.149   4.997  0.2613 -0.0251  0.7297
  206TYR    HB3 3144   4.525   4.055   5.118  0.5578 -0.2068  0.0793
  206TYR    HD1 3145   4.406   3.825   5.172  0.2502  0.7666 -0.2908
  206TYR    HD2 3146   4.323   4.051   4.818  0.0327 -0.1444 -1.0106
  206TYR    HE1 3147   4.252   3.635   5.079  0.8310 -0.2518 -0.6467
  206TYR    HE2 3148   4.171   3.872   4.730 -0.8762  0.3890  0.2028
  206TYR     HH 3149   4.074   3.658   4.789  1.7280  0.3024 -1.1018
  207GLU      N 3150   4.378   4.320   5.368 -0.2516  0.2788  0.2142
  207GLU     CA 3151   4.464   4.411   5.455 -0.2082  0.2138 -0.4855
  207GLU      C 3152   4.578   4.331   5.520  0.2543 -0.3115 -0.0224
  207GLU      O 3153   4.551   4.227   5.583 -0.3565  0.2490 -0.2533
  207GLU     CB 3154   4.376   4.485   5.559  0.4639 -0.4736 -0.1744
  207GLU     CG 3155   4.434   4.596   5.652 -0.1287  1.6727  0.2329
  207GLU     CD 3156   4.343   4.675   5.747  0.1829  0.0167 -0.8399
  207GLU    OE1 3157   4.221   4.650   5.770  0.0933  0.7437 -0.2188
  207GLU    OE2 3158   4.400   4.766   5.810 -0.7716 -0.1531 -0.0915
  207GLU      H 3159   4.292   4.282   5.405  0.7496 -0.7357  1.7321
  207GLU     HA 3160   4.498   4.489   5.387  0.0089  0.1534 -0.4487
  207GLU    HB2 3161   4.299   4.545   5.509  0.0860  1.4006  2.2685
  207GLU    HB3 3162   4.308   4.421   5.615 -0.9779  1.7383  0.9169
  207GLU    HG2 3163   4.507   4.535   5.705 -0.5631 -0.4038 -1.3235
  207GLU    HG3 3164   4.490   4.671   5.597 -0.1615  0.8436 -0.9891
  208VAL      N 3165   4.698   4.392   5.501 -0.2544  0.5174  0.7387
  208VAL     CA 3166   4.824   4.350   5.561  0.6297 -0.2900  0.1486
  208VAL      C 3167   4.904   4.473   5.597  0.6705 -0.5973 -1.0050
  208VAL      O 3168   4.914   4.573   5.530 -0.2852 -0.5010 -0.2013
  208VAL     CB 3169   4.892   4.247   5.471 -0.6284 -0.1829  0.7404
  208VAL    CG1 3170   4.822   4.114   5.466 -0.5921 -0.7144 -0.4756
  208VAL    CG2 3171   4.912   4.308   5.330 -0.6319 -0.3177 -0.2199
  208VAL      H 3172   4.703   4.470   5.436  0.4812 -0.2553 -0.1826
  208VAL     HA 3173   4.790   4.294   5.649 -0.7103 -0.0056 -0.1493
  208VAL     HB 3174   4.990   4.224   5.511  0.4120  0.7281 -1.0133
  208VAL   HG11 3175   4.891   4.047   5.415  0.5440  0.3511 -0.4254
  208VAL   HG12 3176   4.805   4.075   5.566  0.9095 -0.1184  0.0808
  208VAL   HG13 3177   4.730   4.127   5.410  0.7708 -0.2744 -2.8781
  208VAL   HG21 3178   4.993   4.257   5.279 -0.4060  0.2610 -0.4544
  208VAL   HG22 3179   4.823   4.294   5.269 -0.3772  1.1918 -1.0641
  208VAL   HG23 3180   4.936   4.415   5.336 -0.0234 -0.4929  1.5842
  209ILE      N 3181   4.972   4.462   5.713 -0.6677  0.1014  0.3397
  209ILE     CA 3182   5.024   4.578   5.794 -0.8237  0.2318  0.2926
  209ILE      C 3183   5.180   4.591   5.783  1.0576 -0.1491  0.4674
  209ILE      O 3184   5.255   4.501   5.806 -0.5071 -0.0168 -0.6114
  209ILE     CB 3185   4.977   4.560   5.940 -0.3300 -0.3548  0.4177
  209ILE    CG1 3186   4.827   4.571   5.963  0.1647 -0.9082  0.3708
  209ILE    CG2 3187   5.054   4.653   6.039  1.3660  1.1597  0.9882
  209ILE    CD1 3188   4.752   4.698   5.904  0.7457 -0.0949  0.3518
  209ILE      H 3189   4.980   4.370   5.754  0.4113  0.3478  0.7218
  209ILE     HA 3190   4.971   4.665   5.753 -1.3663 -0.0129  0.4610
  209ILE     HB 3191   5.006   4.461   5.974  0.3190 -0.2512  0.1989
  209ILE   HG12 3192   4.778   4.488   5.911 -0.6183  0.5198 -1.4406
  209ILE   HG13 3193   4.806   4.577   6.070 -0.9562  1.5746  0.1686
  209ILE   HG21 3194   5.035   4.755   6.005 -0.6662  0.4124 -0.5281
  209ILE   HG22 3195   5.005   4.629   6.133 -1.3094 -1.2464 -0.6826
  209ILE   HG23 3196   5.159   4.623   6.034  0.6315 -1.9169 -0.8531
  209ILE   HD11 3197   4.794   4.792   5.939 -1.2867  0.6093  1.2158
  209ILE   HD12 3198   4.757   4.704   5.796 -1.1273 -0.2353  0.1824
  209ILE   HD13 3199   4.648   4.699   5.939  0.4530 -0.1620 -0.4861
  210ILE      N 3200   5.213   4.719   5.755  0.1467  0.4351  0.2404
  210ILE     CA 3201   5.352   4.760   5.749  0.1845  0.0833  0.1049
  210ILE      C 3202   5.391   4.822   5.877 -0.5088 -0.3441  0.1175
  210ILE      O 3203   5.328   4.913   5.924 -0.1091 -0.3982 -0.0420
  210ILE     CB 3204   5.367   4.865   5.628  0.1370 -0.3125  0.1825
  210ILE    CG1 3205   5.363   4.802   5.493  0.3627  1.0788 -0.3657
  210ILE    CG2 3206   5.499   4.940   5.657 -0.2645  0.0808  0.6963
  210ILE    CD1 3207   5.295   4.890   5.389  0.3783  0.4726 -0.6918
  210ILE      H 3208   5.141   4.788   5.743 -0.5171 -0.3830 -0.8558
  210ILE     HA 3209   5.408   4.670   5.723 -0.5545 -0.4664  0.3503
  210ILE     HB 3210   5.292   4.944   5.636 -0.1458 -0.3370 -1.4552
  210ILE   HG12 3211   5.463   4.773   5.458 -0.2133  0.7178 -1.8871
  210ILE   HG13 3212   5.302   4.712   5.500  0.3306  1.1758  1.4034
  210ILE   HG21 3213   5.489   5.015   5.735  1.0718  0.3139  0.6924
  210ILE   HG22 3214   5.583   4.879   5.689  0.5832  0.9554  0.2575
  210ILE   HG23 3215   5.533   4.993   5.568 -0.6770 -1.1670 -0.2577
  210ILE   HD11 3216   5.193   4.898   5.427  0.6458  0.7663  0.0052
  210ILE   HD12 3217   5.333   4.992   5.388 -0.3266  0.7750  0.2016
  210ILE   HD13 3218   5.295   4.837   5.294 -1.4773  0.2824 -0.6741
  211VAL      N 3219   5.505   4.787   5.923  0.5230  0.3765  0.1697
  211VAL     CA 3220   5.552   4.817   6.066  1.1146 -0.4173  0.5987
  211VAL      C 3221   5.680   4.906   6.069 -0.2537 -0.1201  0.1555
  211VAL      O 3222   5.700   4.968   6.173  0.2672 -0.5568  0.1396
  211VAL     CB 3223   5.572   4.687   6.151  0.0024 -0.4038  0.2661
  211VAL    CG1 3224   5.447   4.608   6.176  0.1565 -0.8053 -0.3698
  211VAL    CG2 3225   5.690   4.597   6.111 -0.2535 -0.7908 -0.2854
  211VAL      H 3226   5.553   4.714   5.871  0.6540 -0.3192  1.1970
  211VAL     HA 3227   5.478   4.878   6.116  0.2187 -0.4188 -0.6306
  211VAL     HB 3228   5.593   4.734   6.247 -0.2367 -1.0790  0.6643
  211VAL   HG11 3229   5.414   4.561   6.083  0.2698  1.0645 -1.4668
  211VAL   HG12 3230   5.459   4.541   6.261 -1.8110 -1.4412 -0.4803
  211VAL   HG13 3231   5.376   4.686   6.204  0.2941 -0.6328 -0.5026
  211VAL   HG21 3232   5.662   4.528   6.031 -0.1853 -0.2090 -0.8279
  211VAL   HG22 3233   5.766   4.661   6.066  0.2888 -1.6355 -0.6141
  211VAL   HG23 3234   5.735   4.547   6.197  1.3541  0.4871 -0.2973
  212ARG      N 3235   5.760   4.917   5.958  0.1562  0.0787 -0.3237
  212ARG     CA 3236   5.876   5.001   5.938 -0.7832 -0.3054 -0.2273
  212ARG      C 3237   5.893   5.017   5.791 -0.0332  0.5995  0.8507
  212ARG      O 3238   5.862   4.920   5.712  0.1234 -0.3747 -0.3373
  212ARG     CB 3239   5.996   4.944   6.012 -0.2818  0.2602  0.1531
  212ARG     CG 3240   6.137   4.984   5.993  0.4950 -0.0738  0.1142
  212ARG     CD 3241   6.237   4.892   6.062  0.4128 -0.0159  0.0578
  212ARG     NE 3242   6.380   4.912   6.028 -0.2277 -0.0879  0.2553
  212ARG     CZ 3243   6.480   4.870   6.097 -0.2985 -0.0842 -1.0862
  212ARG    NH1 3244   6.468   4.793   6.204 -0.6736 -0.6724  0.6712
  212ARG    NH2 3245   6.599   4.905   6.070  0.0267 -0.2775  0.3699
  212ARG      H 3246   5.735   4.855   5.883  0.6834 -0.6762  0.0863
  212ARG     HA 3247   5.853   5.099   5.979 -0.2261 -0.1369 -0.3008
  212ARG    HB2 3248   5.968   4.970   6.115  0.0215 -0.5791  0.4656
  212ARG    HB3 3249   5.986   4.835   6.010 -0.7926  0.2150  1.7916
  212ARG    HG2 3250   6.160   4.967   5.888  1.0907 -1.1090  0.3859
  212ARG    HG3 3251   6.148   5.091   6.011  1.4842 -0.0198 -0.6302
  212ARG    HD2 3252   6.220   4.910   6.168 -0.0264 -0.2135  0.0255
  212ARG    HD3 3253   6.203   4.793   6.030 -0.6603  0.6203 -0.9308
  212ARG     HE 3254   6.406   4.982   5.960  1.9159 -0.1920  0.8287
  212ARG   HH11 3255   6.553   4.767   6.252 -0.3009  1.1910  1.1857
  212ARG   HH12 3256   6.378   4.762   6.238 -0.1096 -1.2536  1.7641
  212ARG   HH21 3257   6.683   4.874   6.117  0.9673  0.4135 -0.7582
  212ARG   HH22 3258   6.612   4.945   5.978 -0.9057 -0.4132  0.1568
  213VAL      N 3259   5.939   5.133   5.738 -0.2819  1.2144 -0.8496
  213VAL     CA 3260   5.968   5.168   5.602  0.1975 -0.5320  0.0788
  213VAL      C 3261   6.112   5.225   5.590  0.4135  0.0120  0.0282
  213VAL      O 3262   6.153   5.302   5.679  0.0800  0.2453 -0.1173
  213VAL     CB 3263   5.864   5.247   5.524  1.0157  0.5440  0.0007
  213VAL    CG1 3264   5.912   5.290   5.386  0.2123 -1.0082  0.2512
  213VAL    CG2 3265   5.739   5.160   5.500  0.1915 -0.0159 -0.0282
  213VAL      H 3266   5.949   5.195   5.818 -0.6704 -1.2598  1.4236
  213VAL     HA 3267   5.980   5.073   5.549  0.7709 -0.9875  0.9739
  213VAL     HB 3268   5.841   5.333   5.587 -1.0160 -0.2697  0.5355
  213VAL   HG11 3269   6.002   5.351   5.392 -0.2959  0.1230 -1.8325
  213VAL   HG12 3270   5.929   5.204   5.320  1.0229 -0.7807  0.1429
  213VAL   HG13 3271   5.835   5.346   5.333 -0.3011 -0.6819  1.2810
  213VAL   HG21 3272   5.760   5.061   5.460 -0.6231 -0.3259  0.2602
  213VAL   HG22 3273   5.694   5.149   5.599  0.6189  1.4643  0.3864
  213VAL   HG23 3274   5.663   5.201   5.434 -1.8729 -0.7769  1.6275
  214GLU      N 3275   6.183   5.175   5.486 -0.3349  0.3882 -0.0002
  214GLU     CA 3276   6.330   5.186   5.476 -0.3990  0.3821 -0.2969
  214GLU      C 3277   6.376   5.194   5.331  0.4533  0.1390  0.3718
  214GLU      O 3278   6.333   5.111   5.245  0.2084 -0.2173 -0.0335
  214GLU     CB 3279   6.390   5.065   5.559 -0.4659 -0.4412 -0.5970
  214GLU     CG 3280   6.536   5.074   5.577 -0.7752  1.1529 -0.3623
  214GLU     CD 3281   6.584   4.968   5.683  0.0671  0.1453  0.9885
  214GLU    OE1 3282   6.571   4.997   5.800 -0.5133 -0.2724 -0.3308
  214GLU    OE2 3283   6.641   4.855   5.645  0.4147 -0.4822  0.5264
  214GLU      H 3284   6.141   5.114   5.417 -0.8401  0.2205  0.4408
  214GLU     HA 3285   6.360   5.282   5.518  0.0134 -0.3623  1.2514
  214GLU    HB2 3286   6.347   5.074   5.659  0.4977  1.1922 -0.2656
  214GLU    HB3 3287   6.372   4.968   5.512  0.6046 -0.4482 -1.0343
  214GLU    HG2 3288   6.588   5.061   5.483 -0.3885  0.6964 -0.0928
  214GLU    HG3 3289   6.560   5.172   5.619  0.6898  0.4081  0.7136
  215ILE      N 3290   6.460   5.290   5.294  0.2990  0.0293 -0.4436
  215ILE     CA 3291   6.496   5.319   5.152 -0.0445  0.2618 -0.4783
  215ILE      C 3292   6.653   5.331   5.145 -0.0234 -0.3612  0.0370
  215ILE      O 3293   6.715   5.411   5.221  0.1605  0.2061  0.1289
  215ILE     CB 3294   6.437   5.451   5.113  0.3389  0.6942 -0.4016
  215ILE    CG1 3295   6.289   5.443   5.125  0.7291 -0.0424 -0.8632
  215ILE    CG2 3296   6.487   5.493   4.984 -0.2126 -1.1219  1.3336
  215ILE    CD1 3297   6.214   5.571   5.083 -0.1899  1.0769 -0.5349
  215ILE      H 3298   6.503   5.343   5.368 -0.5628 -1.1656  1.0192
  215ILE     HA 3299   6.459   5.237   5.090  0.9147 -0.5590 -0.0193
  215ILE     HB 3300   6.471   5.528   5.182 -0.0631 -0.1109  0.7487
  215ILE   HG12 3301   6.252   5.368   5.055  0.9227 -0.6556 -0.3302
  215ILE   HG13 3302   6.256   5.421   5.227 -0.2872  0.9862 -0.9286
  215ILE   HG21 3303   6.439   5.588   4.959  0.9847 -0.5445  1.0927
  215ILE   HG22 3304   6.593   5.520   4.983 -0.3070 -0.0999 -1.8319
  215ILE   HG23 3305   6.462   5.432   4.897  1.2560  1.7783 -1.5652
  215ILE   HD11 3306   6.252   5.657   5.137  2.7256  0.0135 -0.5611
  215ILE   HD12 3307   6.233   5.586   4.977  1.0997 -0.0072 -0.5041
  215ILE   HD13 3308   6.106   5.557   5.094 -0.0781  0.8402  0.5483
  216ASN      N 3309   6.722   5.274   5.050  0.1312  0.3258 -0.3026
  216ASN     CA 3310   6.865   5.277   5.043 -0.4127 -1.0050 -0.5683
  216ASN      C 3311   6.938   5.227   5.169  0.2548  0.4996 -0.1244
  216ASN      O 3312   7.041   5.279   5.204 -0.2891  0.2121 -0.2209
  216ASN     CB 3313   6.916   5.419   5.006  0.7389 -0.0360 -0.3246
  216ASN     CG 3314   7.059   5.418   4.971  0.0175  0.0819  0.2231
  216ASN    OD1 3315   7.118   5.319   4.926  1.2788 -0.4021  0.5800
  216ASN    ND2 3316   7.124   5.521   5.007  0.2768  0.2825 -0.2929
  216ASN      H 3317   6.664   5.219   4.987  0.7258 -0.8534  0.1210
  216ASN     HA 3318   6.892   5.214   4.958 -1.5257 -1.6102 -0.5156
  216ASN    HB2 3319   6.852   5.465   4.931 -0.6232  0.4469  1.0287
  216ASN    HB3 3320   6.901   5.494   5.084  1.0089 -0.0631 -0.2431
  216ASN   HD21 3321   7.225   5.523   5.001  0.2214  0.7910 -1.9923
  216ASN   HD22 3322   7.079   5.585   5.072 -0.1196 -0.7665  0.5248
  217GLY      N 3323   6.880   5.142   5.237  0.1596  0.8272 -0.2975
  217GLY     CA 3324   6.924   5.093   5.369  0.3855 -0.1217 -0.2991
  217GLY      C 3325   6.904   5.192   5.482 -0.2257  0.2528  0.0905
  217GLY      O 3326   6.949   5.165   5.593 -0.3206 -0.0550  0.5412
  217GLY      H 3327   6.800   5.104   5.189  0.7026  1.0564 -1.4318
  217GLY    HA2 3328   6.861   5.010   5.400  1.1125 -0.7442 -0.4189
  217GLY    HA3 3329   7.030   5.067   5.371  0.6119  0.7552  0.1303
  218GLN      N 3330   6.830   5.307   5.465 -0.2629  0.6478 -0.6193
  218GLN     CA 3331   6.804   5.404   5.579  0.6747 -0.8940  0.3894
  218GLN      C 3332   6.654   5.404   5.613  0.2800 -0.0028  0.1765
  218GLN      O 3333   6.568   5.386   5.524  0.4643 -0.0708 -0.0133
  218GLN     CB 3334   6.857   5.544   5.533  0.1451 -0.0293  0.9600
  218GLN     CG 3335   7.007   5.556   5.526 -0.7719 -0.5240  0.0037
  218GLN     CD 3336   7.063   5.666   5.432  0.6913  0.1994 -0.4104
  218GLN    OE1 3337   6.985   5.754   5.395 -0.1329  0.5555  0.6406
  218GLN    NE2 3338   7.189   5.672   5.402  0.3805 -0.2806 -0.2247
  218GLN      H 3339   6.798   5.331   5.372  0.6286  0.6690 -0.9360
  218GLN     HA 3340   6.849   5.375   5.674 -0.2717  0.4282  1.3247
  218GLN    HB2 3341   6.819   5.564   5.433  0.9363  0.1069  0.6706
  218GLN    HB3 3342   6.814   5.621   5.597  0.2476 -0.0422  1.0468
  218GLN    HG2 3343   7.051   5.581   5.623 -0.2153 -0.5440 -0.2359
  218GLN    HG3 3344   7.056   5.468   5.484  1.6038  0.6865 -0.1338
  218GLN   HE21 3345   7.221   5.753   5.351 -0.3860 -0.5004 -1.1093
  218GLN   HE22 3346   7.243   5.593   5.433  0.3373  0.0036  0.6267
  219ASP      N 3347   6.619   5.410   5.744  0.1729  0.1197  0.0982
  219ASP     CA 3348   6.477   5.404   5.782  0.3091  0.1854 -0.4695
  219ASP      C 3349   6.415   5.543   5.777  0.0100  0.3646  0.4254
  219ASP      O 3350   6.476   5.647   5.810 -0.0992  0.5880 -0.1262
  219ASP     CB 3351   6.462   5.333   5.918  0.0463  0.1878  0.2765
  219ASP     CG 3352   6.541   5.394   6.037 -0.3967 -0.3344  0.4424
  219ASP    OD1 3353   6.474   5.460   6.115 -0.1943 -0.2505 -0.2311
  219ASP    OD2 3354   6.663   5.364   6.056  0.0108 -0.2865  0.3171
  219ASP      H 3355   6.688   5.425   5.817 -0.5388 -0.0821  0.8468
  219ASP     HA 3356   6.428   5.339   5.709  1.1907 -0.6894 -0.3219
  219ASP    HB2 3357   6.360   5.302   5.939 -0.1928  0.1348 -0.8484
  219ASP    HB3 3358   6.504   5.237   5.888 -0.6226  0.1213 -0.5083
  220LEU      N 3359   6.290   5.553   5.728 -0.0702 -1.0867  0.4835
  220LEU     CA 3360   6.215   5.677   5.692 -0.4710  0.8544  0.4047
  220LEU      C 3361   6.159   5.763   5.814 -0.3622  1.2244  0.8740
  220LEU      O 3362   6.082   5.852   5.795  0.4226 -0.7663 -1.1574
  220LEU     CB 3363   6.100   5.636   5.603  0.8062 -0.8809  1.3529
  220LEU     CG 3364   6.059   5.751   5.504  0.6531  0.5182 -0.1070
  220LEU    CD1 3365   6.172   5.766   5.397  0.2452  0.5491  0.7149
  220LEU    CD2 3366   5.924   5.709   5.429 -0.2249 -0.1299  0.2343
  220LEU      H 3367   6.239   5.467   5.711 -0.1741 -0.8142 -0.7810
  220LEU     HA 3368   6.280   5.744   5.636 -1.3522  1.5107  0.1137
  220LEU    HB2 3369   6.124   5.543   5.551  0.3048 -0.8864  1.1191
  220LEU    HB3 3370   6.001   5.613   5.643 -0.2947  1.0548  0.0653
  220LEU     HG 3371   6.048   5.849   5.549  0.7500  0.6872 -0.4498
  220LEU   HD11 3372   6.247   5.844   5.412  0.1671  0.6970  0.3487
  220LEU   HD12 3373   6.221   5.669   5.393 -0.0007  0.4433  0.0537
  220LEU   HD13 3374   6.130   5.785   5.299  1.0091  0.8341  0.4295
  220LEU   HD21 3375   5.929   5.614   5.375 -1.5753  0.4491 -1.0540
  220LEU   HD22 3376   5.838   5.716   5.497 -0.1121 -1.6271  0.6027
  220LEU   HD23 3377   5.913   5.779   5.347 -0.0471 -0.6816 -0.2700
  221LYS      N 3378   6.192   5.717   5.937  0.2065  0.2992 -1.0722
  221LYS     CA 3379   6.157   5.790   6.067 -0.4366 -0.1794  0.1724
  221LYS      C 3380   6.017   5.849   6.063  0.3551 -0.9557 -0.1373
  221LYS      O 3381   6.008   5.969   6.064  0.3831 -0.3020  0.5372
  221LYS     CB 3382   6.269   5.885   6.102  0.1872 -0.0400 -0.3757
  221LYS     CG 3383   6.395   5.814   6.148 -0.0125 -0.2521 -0.2819
  221LYS     CD 3384   6.388   5.758   6.287 -0.8139 -0.2802 -0.3249
  221LYS     CE 3385   6.528   5.728   6.346  1.0123 -0.4979  0.3539
  221LYS     NZ 3386   6.610   5.651   6.247  0.2350 -0.5680 -0.0206
  221LYS      H 3387   6.250   5.635   5.949  0.7193  0.8250  0.6714
  221LYS     HA 3388   6.144   5.717   6.146  1.0265 -0.3172  0.3434
  221LYS    HB2 3389   6.286   5.946   6.013  0.1690 -0.4328 -0.6572
  221LYS    HB3 3390   6.235   5.950   6.183  1.9292 -1.3938  1.6761
  221LYS    HG2 3391   6.426   5.742   6.073  0.0631 -0.6840  0.1490
  221LYS    HG3 3392   6.466   5.896   6.156 -0.5068  0.2323 -0.7103
  221LYS    HD2 3393   6.327   5.827   6.344 -0.2822  0.6572 -0.8372
  221LYS    HD3 3394   6.333   5.664   6.283 -0.1496 -0.7049  0.0992
  221LYS    HE2 3395   6.573   5.826   6.362 -1.4730  0.7590  0.5583
  221LYS    HE3 3396   6.509   5.675   6.440 -0.4566 -2.0969 -0.7146
  221LYS    HZ1 3397   6.638   5.718   6.176 -0.6239  0.9335  0.9461
  221LYS    HZ2 3398   6.689   5.603   6.289  0.5248 -1.5032 -1.4902
  221LYS    HZ3 3399   6.556   5.581   6.198 -0.7283  0.6016 -0.7381
  222MET      N 3400   5.905   5.775   6.061 -0.0827 -0.0479  0.4731
  222MET     CA 3401   5.772   5.822   6.096 -0.1619 -0.4900  0.3220
  222MET      C 3402   5.695   5.706   6.169 -0.2273 -0.6068 -0.0911
  222MET      O 3403   5.726   5.590   6.159  0.3444  0.3659 -0.5172
  222MET     CB 3404   5.701   5.881   5.971  0.3165 -0.4021  0.0228
  222MET     CG 3405   5.684   5.789   5.856 -0.1576  0.0835  0.7854
  222MET     SD 3406   5.578   5.865   5.722 -0.4019  0.0260 -0.2179
  222MET     CE 3407   5.689   5.992   5.666 -0.4189 -0.8464  0.3225
  222MET      H 3408   5.920   5.675   6.070 -0.9690 -0.1556  0.9433
  222MET     HA 3409   5.781   5.906   6.165  0.0054 -0.8881  0.8011
  222MET    HB2 3410   5.598   5.911   5.991 -0.6416 -2.5339 -1.1326
  222MET    HB3 3411   5.752   5.975   5.948  0.0215 -0.1067  0.5309
  222MET    HG2 3412   5.777   5.755   5.811 -0.4245  1.5105 -1.1150
  222MET    HG3 3413   5.640   5.695   5.890  0.0287 -1.1550 -1.8688
  222MET    HE1 3414   5.643   6.026   5.572  0.1020 -1.2740 -0.1020
  222MET    HE2 3415   5.687   6.074   5.738 -0.7909 -0.7468  0.2034
  222MET    HE3 3416   5.787   5.954   5.638 -0.6424 -0.6625 -0.8234
  223ASP      N 3417   5.588   5.741   6.240 -0.6956  0.6157 -0.1041
  223ASP     CA 3418   5.522   5.630   6.321 -0.3787 -0.9071 -0.1329
  223ASP      C 3419   5.450   5.534   6.234  0.0299  0.9909  0.3597
  223ASP      O 3420   5.395   5.569   6.131  0.3612  0.1073 -0.5212
  223ASP     CB 3421   5.412   5.704   6.406  0.2911  0.6299 -0.0147
  223ASP     CG 3422   5.332   5.616   6.504  0.1070  0.3046  0.4656
  223ASP    OD1 3423   5.323   5.664   6.621 -0.0194  0.7566  0.0612
  223ASP    OD2 3424   5.286   5.500   6.474 -0.0422 -0.2137  0.0485
  223ASP      H 3425   5.563   5.839   6.238  1.0922  1.1479 -0.6124
  223ASP     HA 3426   5.596   5.580   6.384  0.8610  0.5244 -0.3533
  223ASP    HB2 3427   5.446   5.799   6.447  0.0167  0.8293 -0.2429
  223ASP    HB3 3428   5.346   5.744   6.329 -0.6094 -1.8904 -0.7819
  224CYS      N 3429   5.455   5.401   6.256  0.1106  0.3392  0.4759
  224CYS     CA 3430   5.395   5.290   6.179  0.0707 -0.0367  0.5555
  224CYS      C 3431   5.233   5.298   6.168 -0.9890 -0.2282 -0.5288
  224CYS      O 3432   5.185   5.238   6.077  0.1702  0.5102  0.4813
  224CYS     CB 3433   5.448   5.151   6.225  0.0195 -0.4262 -1.0591
  224CYS     SG 3434   5.388   5.122   6.402 -0.0130  0.1277  0.0164
  224CYS      H 3435   5.500   5.367   6.340 -1.8088 -1.1205  1.0553
  224CYS     HA 3436   5.434   5.319   6.082 -0.3895  0.2116  0.4399
  224CYS    HB2 3437   5.412   5.067   6.166 -0.0251 -1.2229  0.0529
  224CYS    HB3 3438   5.556   5.145   6.231 -0.0176 -0.5731  1.0660
  225LYS      N 3439   5.169   5.378   6.253  0.2922 -0.5579  0.0729
  225LYS     CA 3440   5.030   5.434   6.229  0.4470  0.4066  0.1848
  225LYS      C 3441   5.019   5.519   6.100 -0.0174 -0.3531  0.6602
  225LYS      O 3442   4.907   5.523   6.046 -0.6712  0.6276  0.0797
  225LYS     CB 3443   4.984   5.528   6.347 -0.2220  0.0853 -0.2430
  225LYS     CG 3444   4.959   5.454   6.476 -0.2102  0.8286 -0.0109
  225LYS     CD 3445   4.830   5.368   6.472 -0.6906 -1.6401  0.6340
  225LYS     CE 3446   4.795   5.328   6.611  0.1774  0.5092 -0.6052
  225LYS     NZ 3447   4.668   5.250   6.607 -0.5615 -0.4143  0.2398
  225LYS      H 3448   5.220   5.434   6.320 -1.9668  2.1600 -0.1321
  225LYS     HA 3449   4.961   5.351   6.213  0.7903  0.2344 -0.4845
  225LYS    HB2 3450   5.061   5.604   6.355  0.6888 -0.8185 -0.1160
  225LYS    HB3 3451   4.886   5.569   6.320 -0.6810 -0.5202  0.4025
  225LYS    HG2 3452   5.045   5.390   6.497 -0.4441  0.6179  0.2991
  225LYS    HG3 3453   4.945   5.536   6.546  0.4269  0.9149  0.0354
  225LYS    HD2 3454   4.752   5.430   6.427  0.3547 -1.6324 -1.4123
  225LYS    HD3 3455   4.847   5.278   6.414  0.0484 -1.3708  0.4112
  225LYS    HE2 3456   4.869   5.259   6.653 -0.8955 -0.6456 -0.4776
  225LYS    HE3 3457   4.776   5.405   6.685  0.3428 -0.5183  0.5686
  225LYS    HZ1 3458   4.641   5.194   6.686 -0.6584 -0.9931 -0.1885
  225LYS    HZ2 3459   4.595   5.316   6.583 -0.1161  0.1556  0.4072
  225LYS    HZ3 3460   4.667   5.187   6.528 -0.1790  0.5135 -0.5519
  226GLU      N 3461   5.127   5.572   6.038  0.6573 -0.2397  0.1960
  226GLU     CA 3462   5.112   5.654   5.915  0.3951  0.5428 -0.0441
  226GLU      C 3463   5.103   5.563   5.789 -1.1865 -0.8275  1.2653
  226GLU      O 3464   5.026   5.601   5.695  0.1972  0.2844 -0.3348
  226GLU     CB 3465   5.218   5.764   5.904 -0.3750 -0.1120  0.0147
  226GLU     CG 3466   5.234   5.852   6.026  0.0254 -0.8222  0.0259
  226GLU     CD 3467   5.102   5.930   6.049 -0.2727 -0.8111  0.2691
  226GLU    OE1 3468   5.021   5.931   5.953  0.5167  0.3611 -0.5373
  226GLU    OE2 3469   5.107   6.019   6.139 -0.0340 -0.1186 -0.1644
  226GLU      H 3470   5.222   5.560   6.068  0.8494 -0.4642 -0.4628
  226GLU     HA 3471   5.013   5.701   5.913  0.2172  0.1797 -0.0019
  226GLU    HB2 3472   5.313   5.718   5.878  0.1729  0.6886  0.4968
  226GLU    HB3 3473   5.200   5.829   5.818  0.1124 -1.8470 -1.5392
  226GLU    HG2 3474   5.258   5.798   6.118 -1.1727  1.5022  1.9392
  226GLU    HG3 3475   5.308   5.929   6.002 -0.3522  0.4010  2.2565
  227TYR      N 3476   5.174   5.454   5.782  0.1697 -1.1287 -0.9095
  227TYR     CA 3477   5.177   5.374   5.661 -0.2444 -0.4393  0.4231
  227TYR      C 3478   5.048   5.302   5.633 -0.1414 -0.3681 -0.2889
  227TYR      O 3479   5.011   5.280   5.523  0.3488 -0.1531 -0.1143
  227TYR     CB 3480   5.286   5.270   5.684 -0.8309 -1.1829 -0.3380
  227TYR     CG 3481   5.430   5.317   5.727  1.5181 -0.3362  0.7249
  227TYR    CD1 3482   5.486   5.420   5.648 -0.0987 -0.0668  0.0950
  227TYR    CD2 3483   5.498   5.259   5.835  0.5576  0.4227  0.0521
  227TYR    CE1 3484   5.610   5.468   5.692 -0.5288  0.4248 -0.5652
  227TYR    CE2 3485   5.624   5.298   5.875  0.0647 -0.4566  0.9667
  227TYR     CZ 3486   5.677   5.407   5.802  0.6264  0.3072  0.2562
  227TYR     OH 3487   5.793   5.461   5.850  0.1685 -0.5270  0.3998
  227TYR      H 3488   5.248   5.449   5.851  0.7817 -0.5427 -1.4866
  227TYR     HA 3489   5.208   5.434   5.576 -1.7250 -1.2987 -0.8548
  227TYR    HB2 3490   5.259   5.199   5.762 -0.0575 -0.9127  0.1983
  227TYR    HB3 3491   5.297   5.211   5.593  0.6250 -1.3935 -0.0800
  227TYR    HD1 3492   5.427   5.467   5.572  0.3718 -0.5111 -0.5785
  227TYR    HD2 3493   5.447   5.172   5.874  1.5195 -0.4079 -0.4584
  227TYR    HE1 3494   5.650   5.558   5.648 -1.1697  0.5440 -0.9255
  227TYR    HE2 3495   5.682   5.249   5.952  0.6345  0.3497  1.0645
  227TYR     HH 3496   5.841   5.408   5.915 -0.2855  0.2025  1.3692
  228ASN      N 3497   4.979   5.270   5.739  1.0547  0.5740 -0.9006
  228ASN     CA 3498   4.853   5.193   5.747  0.3112  0.2822  1.0160
  228ASN      C 3499   4.727   5.282   5.757  0.8698 -0.1017 -0.8396
  228ASN      O 3500   4.617   5.233   5.803  0.0933  0.4807  0.1964
  228ASN     CB 3501   4.859   5.086   5.862  0.8289 -0.0744  1.3309
  228ASN     CG 3502   4.981   4.993   5.843  0.1442 -0.3426 -0.7481
  228ASN    OD1 3503   5.008   4.922   5.752 -0.1040  0.3114  0.6921
  228ASN    ND2 3504   5.074   5.013   5.935  0.5742 -0.1185 -0.4151
  228ASN      H 3505   5.013   5.299   5.830  0.7788 -1.7203  0.0643
  228ASN     HA 3506   4.840   5.143   5.651  0.2545  0.3674  0.9786
  228ASN    HB2 3507   4.865   5.135   5.959 -0.3515  0.6236  1.0859
  228ASN    HB3 3508   4.770   5.025   5.858  0.8599 -0.0932  0.7435
  228ASN   HD21 3509   5.164   4.969   5.917  1.0990  0.3651  0.8041
  228ASN   HD22 3510   5.058   5.081   6.007  0.5064  0.3781 -0.8846
  229TYR      N 3511   4.730   5.412   5.724 -0.3276 -0.6584  0.1725
  229TYR     CA 3512   4.621   5.506   5.740 -0.3820 -0.2805  0.4509
  229TYR      C 3513   4.535   5.524   5.607  0.0355  0.5958  0.0340
  229TYR      O 3514   4.588   5.587   5.518  0.4936  0.5178  0.0611
  229TYR     CB 3515   4.662   5.649   5.789 -0.6195  1.0754 -0.1099
  229TYR     CG 3516   4.545   5.740   5.827  0.0790  0.2921 -0.2358
  229TYR    CD1 3517   4.521   5.758   5.967  0.3409 -0.3996 -0.0087
  229TYR    CD2 3518   4.457   5.808   5.736 -0.0577 -0.1395  0.3865
  229TYR    CE1 3519   4.414   5.844   6.016 -1.2529  0.9516 -0.0725
  229TYR    CE2 3520   4.337   5.874   5.785 -0.8797  0.9870  0.9962
  229TYR     CZ 3521   4.323   5.890   5.923  0.4595 -0.7990 -0.5774
  229TYR     OH 3522   4.214   5.961   5.965  0.0310  0.2006  0.0118
  229TYR      H 3523   4.824   5.444   5.706  0.3539 -1.0911  2.2751
  229TYR     HA 3524   4.558   5.466   5.819 -1.8216  0.8830 -0.0357
  229TYR    HB2 3525   4.723   5.641   5.880  0.4114 -0.5875 -0.8425
  229TYR    HB3 3526   4.719   5.697   5.709 -1.5182 -1.0325 -2.2767
  229TYR    HD1 3527   4.577   5.700   6.039  0.8407 -1.6091 -1.2730
  229TYR    HD2 3528   4.460   5.790   5.630  0.2049  0.4409  0.2844
  229TYR    HE1 3529   4.403   5.859   6.122 -1.1559 -0.1012  0.1107
  229TYR    HE2 3530   4.262   5.914   5.718 -0.2395  1.1994  0.3698
  229TYR     HH 3531   4.227   6.004   6.050  0.4374 -1.7472  1.0383
  230ASP      N 3532   4.405   5.486   5.597  0.0442  0.2725 -0.1094
  230ASP     CA 3533   4.326   5.409   5.698  0.8026 -1.0154  0.5010
  230ASP      C 3534   4.343   5.257   5.687  0.1922 -0.4024  0.3094
  230ASP      O 3535   4.295   5.191   5.778 -0.3747  0.3558  0.6244
  230ASP     CB 3536   4.178   5.460   5.682 -0.8291  0.5197 -0.4326
  230ASP     CG 3537   4.109   5.437   5.551  0.3192  0.2179  0.9897
  230ASP    OD1 3538   3.980   5.439   5.547  0.4316 -0.0987 -0.5192
  230ASP    OD2 3539   4.176   5.419   5.444  0.1866 -1.2169 -0.0683
  230ASP      H 3540   4.363   5.499   5.506 -1.6223 -2.0726  0.1344
  230ASP     HA 3541   4.353   5.436   5.800 -1.3936  0.0802  0.9125
  230ASP    HB2 3542   4.124   5.413   5.765  0.3748  1.4889  1.0075
  230ASP    HB3 3543   4.188   5.565   5.709  0.2781  0.3675 -0.1833
  231LYS      N 3544   4.398   5.216   5.574  0.1047 -0.2190  0.3952
  231LYS     CA 3545   4.435   5.079   5.549  0.7155  0.8777 -0.6603
  231LYS      C 3546   4.563   5.053   5.476 -0.5097  0.2192 -0.1417
  231LYS      O 3547   4.623   5.146   5.429 -0.1240  0.1261 -0.2322
  231LYS     CB 3548   4.314   5.010   5.478  0.1091  0.2832 -1.2212
  231LYS     CG 3549   4.278   5.054   5.331 -0.4325  0.6619 -0.2161
  231LYS     CD 3550   4.147   4.981   5.289  0.4074 -0.1863  0.1700
  231LYS     CE 3551   4.122   4.992   5.139 -0.5397  0.5784 -0.0205
  231LYS     NZ 3552   4.120   5.125   5.076  1.0279  0.0745  0.0658
  231LYS      H 3553   4.398   5.286   5.501  0.0976  0.3945  0.9620
  231LYS     HA 3554   4.455   5.019   5.638 -0.5694 -1.4652 -1.7528
  231LYS    HB2 3555   4.338   4.904   5.481  0.5044  0.3736 -0.4504
  231LYS    HB3 3556   4.220   5.029   5.531 -0.4504 -0.2177 -1.9985
  231LYS    HG2 3557   4.282   5.163   5.329  1.0502  0.6650  0.1849
  231LYS    HG3 3558   4.368   5.020   5.280 -0.1895  1.0550 -0.0613
  231LYS    HD2 3559   4.145   4.879   5.324  0.4702 -0.1098  0.3960
  231LYS    HD3 3560   4.064   5.037   5.332 -0.5341 -0.9328 -0.5657
  231LYS    HE2 3561   4.209   4.945   5.094 -0.8007 -0.0840  0.1396
  231LYS    HE3 3562   4.037   4.931   5.107  0.0693 -0.1496 -0.3046
  231LYS    HZ1 3563   4.077   5.116   4.985  0.2369  0.1703  0.4130
  231LYS    HZ2 3564   4.058   5.187   5.127 -0.6751 -1.2750 -0.1483
  231LYS    HZ3 3565   4.212   5.165   5.078  0.6391  1.0569 -0.3255
  232SER      N 3566   4.617   4.924   5.474 -0.1572 -1.1140  0.2437
  232SER     CA 3567   4.726   4.880   5.388  0.0633 -0.9377  0.0563
  232SER      C 3568   4.688   4.750   5.326  1.1873 -0.0774 -0.6837
  232SER      O 3569   4.653   4.652   5.401  0.0892 -0.0030 -0.1324
  232SER     CB 3570   4.861   4.870   5.467  0.7312 -0.2439 -0.7360
  232SER     OG 3571   4.955   4.801   5.385 -0.0281 -0.3586  0.5084
  232SER      H 3572   4.565   4.855   5.526 -2.5579  0.1350 -0.2049
  232SER     HA 3573   4.737   4.955   5.310  1.2157 -0.1421  0.9267
  232SER    HB2 3574   4.892   4.973   5.484 -1.6279  0.6077 -0.7404
  232SER    HB3 3575   4.843   4.819   5.562 -0.9180  0.8740 -0.3482
  232SER     HG 3576   4.943   4.709   5.410 -1.0310 -0.2970  0.3290
  233ILE      N 3577   4.685   4.740   5.191  0.6166 -0.1835  0.2299
  233ILE     CA 3578   4.621   4.627   5.120  0.7892 -0.1637 -0.4527
  233ILE      C 3579   4.704   4.582   5.001  0.4104  0.6817  0.4802
  233ILE      O 3580   4.782   4.654   4.937  0.3679  0.2939  0.3362
  233ILE     CB 3581   4.477   4.656   5.075  0.1619 -0.4180  0.0335
  233ILE    CG1 3582   4.459   4.739   4.947 -0.0186  0.2682 -0.2267
  233ILE    CG2 3583   4.397   4.699   5.200 -0.2907 -0.2001  0.7857
  233ILE    CD1 3584   4.315   4.743   4.889  1.7927  0.5637 -0.5812
  233ILE      H 3585   4.722   4.811   5.130 -0.1282 -0.4929 -0.6279
  233ILE     HA 3586   4.623   4.545   5.192 -0.8326  0.2063  0.0856
  233ILE     HB 3587   4.431   4.560   5.055  0.5157 -0.5292 -0.2634
  233ILE   HG12 3588   4.496   4.836   4.979 -0.4721  0.2862  0.2741
  233ILE   HG13 3589   4.520   4.705   4.863 -1.4097 -0.3633 -1.0697
  233ILE   HG21 3590   4.292   4.707   5.169 -0.3165 -0.6447  0.7493
  233ILE   HG22 3591   4.393   4.619   5.274  0.9859 -0.4969  0.5774
  233ILE   HG23 3592   4.426   4.799   5.234  1.9443 -0.3400 -0.3778
  233ILE   HD11 3593   4.234   4.759   4.960  0.5206 -2.0327 -1.2025
  233ILE   HD12 3594   4.304   4.821   4.813 -0.2126  1.1262  0.1711
  233ILE   HD13 3595   4.284   4.651   4.840 -0.5419  1.3910 -0.9078
  234VAL      N 3596   4.683   4.456   4.963 -0.2297 -0.3999  0.9767
  234VAL     CA 3597   4.752   4.389   4.836 -0.7320 -0.0105 -0.0231
  234VAL      C 3598   4.652   4.358   4.723 -0.8159 -0.6677 -0.1198
  234VAL      O 3599   4.560   4.284   4.732 -0.2687  0.8977 -0.3522
  234VAL     CB 3600   4.843   4.270   4.883  0.3716 -0.7895 -0.2676
  234VAL    CG1 3601   4.774   4.146   4.944  0.2505  0.3115 -0.3611
  234VAL    CG2 3602   4.927   4.232   4.763 -0.3812 -0.1864 -0.0053
  234VAL      H 3603   4.620   4.398   5.017 -1.8120 -0.1240 -0.3895
  234VAL     HA 3604   4.822   4.462   4.795  0.1884 -0.3671  0.8454
  234VAL     HB 3605   4.903   4.312   4.964 -1.0887 -0.1669  0.5809
  234VAL   HG11 3606   4.847   4.069   4.968 -0.2338  0.3279  1.4063
  234VAL   HG12 3607   4.725   4.161   5.040  0.2586  0.3005 -0.3554
  234VAL   HG13 3608   4.706   4.097   4.874 -0.2730  0.3629  0.0900
  234VAL   HG21 3609   4.971   4.316   4.710 -0.2057 -0.7154 -0.7236
  234VAL   HG22 3610   5.006   4.174   4.810  1.5297  1.9760 -0.2270
  234VAL   HG23 3611   4.870   4.182   4.684 -2.5868  1.5356  0.2907
  235ASP      N 3612   4.675   4.430   4.610  0.6647  0.3665  0.9346
  235ASP     CA 3613   4.572   4.452   4.505 -0.9113  0.4135 -0.0141
  235ASP      C 3614   4.637   4.427   4.363 -0.0248 -0.1093 -0.2956
  235ASP      O 3615   4.690   4.522   4.307 -0.0925  0.0398 -0.4162
  235ASP     CB 3616   4.517   4.591   4.530  0.6946  0.2782  0.9928
  235ASP     CG 3617   4.422   4.638   4.421  0.3627  0.3566 -0.5002
  235ASP    OD1 3618   4.379   4.752   4.406 -0.4114 -0.6967  0.1067
  235ASP    OD2 3619   4.390   4.551   4.333  0.0402 -0.1745 -0.2304
  235ASP      H 3620   4.767   4.467   4.592  0.8558  0.0739  1.2896
  235ASP     HA 3621   4.491   4.380   4.505  0.4938 -1.3214  0.4195
  235ASP    HB2 3622   4.472   4.602   4.629 -1.2364 -0.7498  0.3337
  235ASP    HB3 3623   4.590   4.671   4.514 -0.2352  1.0245  0.2100
  236SER      N 3624   4.617   4.315   4.300  0.4566  0.7583 -0.7115
  236SER     CA 3625   4.658   4.291   4.158  0.3768  0.5961  0.2571
  236SER      C 3626   4.577   4.367   4.051 -0.4203  0.3513  0.1049
  236SER      O 3627   4.625   4.391   3.941  0.0742 -0.2383 -0.0715
  236SER     CB 3628   4.658   4.138   4.125  0.5653  0.6060  0.3606
  236SER     OG 3629   4.524   4.094   4.126  0.4699  0.7873 -0.6621
  236SER      H 3630   4.574   4.235   4.343  1.0529  0.4302 -0.7074
  236SER     HA 3631   4.763   4.319   4.152  0.0893  1.6308 -1.4876
  236SER    HB2 3632   4.699   4.123   4.026  0.2496 -1.2039  0.4367
  236SER    HB3 3633   4.719   4.077   4.191  0.7172 -0.6016 -0.8226
  236SER     HG 3634   4.478   4.125   4.047  0.0140 -0.7932 -1.0890
  237GLY      N 3635   4.462   4.417   4.094  0.4681  0.5921 -0.0658
  237GLY     CA 3636   4.386   4.516   4.021  0.1144 -1.1687 -1.2500
  237GLY      C 3637   4.459   4.655   4.013  0.1461 -0.5754 -0.4190
  237GLY      O 3638   4.389   4.747   3.975  0.1348  0.1229  0.1480
  237GLY      H 3639   4.443   4.413   4.193  1.3460  0.6872  0.1211
  237GLY    HA2 3640   4.355   4.477   3.924 -0.3275 -1.4253 -1.0127
  237GLY    HA3 3641   4.294   4.542   4.072  1.0914  1.5628 -0.5419
  238THR      N 3642   4.585   4.673   4.058  1.1465  0.6418  0.0987
  238THR     CA 3643   4.662   4.798   4.059  0.2775  0.4518  0.0590
  238THR      C 3644   4.805   4.764   4.011  0.2170 -0.1824 -0.1004
  238THR      O 3645   4.874   4.672   4.059 -0.1984 -0.2070  0.1521
  238THR     CB 3646   4.643   4.870   4.194 -0.2529  0.1768 -0.0228
  238THR    OG1 3647   4.507   4.907   4.204  0.0421  0.0496 -0.1847
  238THR    CG2 3648   4.727   4.993   4.209 -0.4494 -0.0810  0.1669
  238THR      H 3649   4.623   4.591   4.104 -0.8739 -2.1054 -2.3755
  238THR     HA 3650   4.614   4.863   3.985 -0.7947 -1.0063 -0.6341
  238THR     HB 3651   4.663   4.803   4.278  0.0085  0.4766  0.1596
  238THR    HG1 3652   4.468   4.832   4.249  0.8394 -0.6224 -0.5546
  238THR   HG21 3653   4.715   5.036   4.309  0.0464  0.5009 -0.0126
  238THR   HG22 3654   4.832   4.963   4.213 -0.0974  1.0859  0.5138
  238THR   HG23 3655   4.707   5.071   4.136  0.5497  0.6071  0.5786
  239THR      N 3656   4.852   4.849   3.916 -0.3897  0.1604 -0.4293
  239THR     CA 3657   4.988   4.845   3.862 -0.3435  1.0712 -1.0826
  239THR      C 3658   5.090   4.922   3.957  0.2917  0.5718  0.3524
  239THR      O 3659   5.200   4.865   3.982  0.5866 -0.2629  0.0758
  239THR     CB 3660   4.991   4.909   3.723 -0.5012  0.3400 -0.4573
  239THR    OG1 3661   4.952   5.040   3.739  0.3496 -0.0114 -0.6766
  239THR    CG2 3662   4.909   4.842   3.625 -0.8270 -0.3872  0.3029
  239THR      H 3663   4.794   4.924   3.883 -0.4957  0.4350  0.3429
  239THR     HA 3664   5.029   4.745   3.850  0.6161  1.3027 -0.0782
  239THR     HB 3665   5.088   4.912   3.673 -0.1681  0.7344  0.1839
  239THR    HG1 3666   4.999   5.105   3.686 -0.7314 -0.1275 -1.8696
  239THR   HG21 3667   4.940   4.739   3.603  0.0505 -0.0370 -0.2232
  239THR   HG22 3668   4.804   4.846   3.654 -1.1813 -0.6272 -0.8296
  239THR   HG23 3669   4.917   4.886   3.525 -1.1012  0.9059  0.8085
  240ASN      N 3670   5.049   5.030   4.017 -0.0775  0.1291  0.5528
  240ASN     CA 3671   5.139   5.122   4.089  0.9661 -0.9517  0.4674
  240ASN      C 3672   5.149   5.095   4.237  0.0815 -0.2136 -0.8299
  240ASN      O 3673   5.050   5.058   4.304 -0.1511 -0.3597 -0.5446
  240ASN     CB 3674   5.092   5.268   4.064 -0.7736  0.0251 -0.4547
  240ASN     CG 3675   5.092   5.301   3.917  0.7933 -0.1034 -0.1573
  240ASN    OD1 3676   5.195   5.307   3.863  0.2753  0.5777  0.0441
  240ASN    ND2 3677   4.978   5.322   3.854 -0.4903  0.2601  0.0262
  240ASN      H 3678   4.955   5.058   3.994  0.1709 -0.4502 -1.6279
  240ASN     HA 3679   5.239   5.105   4.050  0.4330  0.4984 -1.9834
  240ASN    HB2 3680   4.996   5.282   4.114  0.0587  2.2801  0.7948
  240ASN    HB3 3681   5.167   5.331   4.111 -0.3026 -0.2516 -0.8131
  240ASN   HD21 3682   4.993   5.368   3.765 -0.6092 -1.1566 -0.7999
  240ASN   HD22 3683   4.885   5.311   3.893 -0.2108  0.2535  0.7072
  241LEU      N 3684   5.263   5.115   4.310  0.2869 -0.6297  0.4430
  241LEU     CA 3685   5.273   5.121   4.452  0.6816 -0.5544 -0.2951
  241LEU      C 3686   5.212   5.257   4.490  0.5741 -0.4506 -0.5774
  241LEU      O 3687   5.266   5.363   4.458 -0.1398 -0.0365 -0.7271
  241LEU     CB 3688   5.417   5.097   4.506  1.8455  0.2591  0.4576
  241LEU     CG 3689   5.441   5.122   4.652 -0.2463  0.8239  0.3624
  241LEU    CD1 3690   5.364   5.003   4.716  0.2169 -0.6608 -0.2722
  241LEU    CD2 3691   5.588   5.123   4.707 -0.2353 -0.2729 -0.4337
  241LEU      H 3692   5.340   5.158   4.262 -0.9250  2.0664  0.5713
  241LEU     HA 3693   5.208   5.043   4.491  0.1251  0.0572  0.0463
  241LEU    HB2 3694   5.442   4.995   4.476 -0.4874 -0.0699 -0.8945
  241LEU    HB3 3695   5.476   5.169   4.449  0.6389  0.2448 -0.9278
  241LEU     HG 3696   5.392   5.216   4.679 -1.3888  0.2884  0.2598
  241LEU   HD11 3697   5.257   5.022   4.717  0.4848  1.3093 -0.0662
  241LEU   HD12 3698   5.397   4.905   4.682  1.1185 -0.1613 -0.9629
  241LEU   HD13 3699   5.397   4.990   4.819  0.0313 -1.3431 -0.2875
  241LEU   HD21 3700   5.621   5.021   4.686 -0.2797 -0.1441 -1.1930
  241LEU   HD22 3701   5.646   5.199   4.655 -0.8690  1.1284  0.7647
  241LEU   HD23 3702   5.594   5.143   4.814  1.0148  1.6407 -0.7748
  242ARG      N 3703   5.106   5.257   4.572  0.0886  0.1722  0.2551
  242ARG     CA 3704   5.037   5.376   4.615  0.5357 -0.1054  0.6897
  242ARG      C 3705   5.038   5.400   4.772  0.5140  0.3138 -1.0348
  242ARG      O 3706   5.021   5.303   4.846  0.6124 -0.1344  0.5057
  242ARG     CB 3707   4.887   5.374   4.557 -0.2478 -0.3439  0.7256
  242ARG     CG 3708   4.877   5.334   4.405  0.7130 -0.5690 -1.2631
  242ARG     CD 3709   4.724   5.344   4.369 -0.1200  0.0254 -0.0770
  242ARG     NE 3710   4.655   5.479   4.359  0.0537 -0.2084 -0.1428
  242ARG     CZ 3711   4.537   5.507   4.315  0.4698 -0.1547  0.0415
  242ARG    NH1 3712   4.430   5.431   4.310 -0.5878 -0.1471  0.0972
  242ARG    NH2 3713   4.508   5.630   4.273  0.0727 -0.3381 -0.7800
  242ARG      H 3714   5.072   5.168   4.606  0.8611 -0.1217  0.2986
  242ARG     HA 3715   5.090   5.459   4.569 -1.3796  0.5623 -0.5513
  242ARG    HB2 3716   4.828   5.307   4.620  0.7676 -1.3644  0.6446
  242ARG    HB3 3717   4.844   5.474   4.561 -0.6417 -0.1883 -2.3210
  242ARG    HG2 3718   4.929   5.403   4.338 -0.7734  0.3010 -1.6207
  242ARG    HG3 3719   4.902   5.229   4.407  0.4045 -0.6495 -0.2268
  242ARG    HD2 3720   4.725   5.290   4.274  1.3160 -0.7489  0.3095
  242ARG    HD3 3721   4.663   5.284   4.437 -0.7403 -0.5471 -1.0862
  242ARG     HE 3722   4.710   5.563   4.371 -0.3353  0.0358 -0.0427
  242ARG   HH11 3723   4.341   5.469   4.283  0.0372  0.5163 -1.2055
  242ARG   HH12 3724   4.428   5.343   4.361 -0.1467 -0.3149 -0.1615
  242ARG   HH21 3725   4.409   5.644   4.264 -0.1321 -0.3181  0.8489
  242ARG   HH22 3726   4.582   5.693   4.244  0.0678  0.5364  0.8655
  243LEU      N 3727   5.069   5.521   4.816 -0.1491 -0.3065 -0.4405
  243LEU     CA 3728   5.104   5.551   4.951  0.9615  0.3722 -0.0292
  243LEU      C 3729   5.023   5.668   5.002  0.8236 -0.6726  0.3659
  243LEU      O 3730   4.985   5.756   4.920 -0.0293  0.0865 -0.6278
  243LEU     CB 3731   5.253   5.591   4.962  0.5758  0.1372  0.5608
  243LEU     CG 3732   5.363   5.480   4.942  1.5105  0.1825 -0.1941
  243LEU    CD1 3733   5.505   5.519   4.962  0.4208  0.3835 -0.0367
  243LEU    CD2 3734   5.332   5.367   5.044  0.4321  0.2495  0.2169
  243LEU      H 3735   5.079   5.597   4.751 -0.5370  0.0214 -0.1243
  243LEU     HA 3736   5.087   5.467   5.018  0.1583  0.8732  0.4371
  243LEU    HB2 3737   5.272   5.677   4.897 -0.0105 -0.1960 -0.0746
  243LEU    HB3 3738   5.258   5.634   5.062 -0.6639 -0.1785  0.7919
  243LEU     HG 3739   5.347   5.440   4.842  0.1658 -0.3761  0.1856
  243LEU   HD11 3740   5.524   5.609   4.904 -0.5674  0.4228 -0.3350
  243LEU   HD12 3741   5.524   5.547   5.066  0.1352  0.6387 -0.0522
  243LEU   HD13 3742   5.574   5.444   4.921  0.4071  0.5631 -0.3916
  243LEU   HD21 3743   5.410   5.296   5.073 -0.0757  0.0082  1.0535
  243LEU   HD22 3744   5.288   5.405   5.136 -2.4546 -0.9813 -0.4244
  243LEU   HD23 3745   5.258   5.302   4.998  0.5023  0.4239 -0.1494
  244PRO      N 3746   4.987   5.681   5.130 -0.0461 -0.6816 -0.3957
  244PRO     CA 3747   4.919   5.804   5.180  0.0338 -0.2372 -0.2954
  244PRO      C 3748   4.993   5.930   5.134  0.0493 -0.3715 -0.5451
  244PRO      O 3749   5.116   5.930   5.128  0.2939 -0.4295 -0.4559
  244PRO     CB 3750   4.914   5.782   5.335  0.8090 -0.7523  0.6681
  244PRO     CG 3751   4.921   5.633   5.357  0.8444  0.5413 -0.4506
  244PRO     CD 3752   5.000   5.585   5.241  0.2027 -0.6610 -0.1352
  244PRO     HA 3753   4.817   5.804   5.144  0.0125 -0.4758 -0.2420
  244PRO    HB2 3754   5.009   5.814   5.378  0.5389  0.3833  0.4834
  244PRO    HB3 3755   4.824   5.822   5.383  0.7020 -1.1866  0.8423
  244PRO    HG2 3756   4.965   5.610   5.453 -0.0958 -0.3353 -0.1879
  244PRO    HG3 3757   4.819   5.594   5.356  0.4409  1.5258 -1.0958
  244PRO    HD2 3758   4.951   5.493   5.210  0.2785 -0.4684 -0.8778
  244PRO    HD3 3759   5.104   5.561   5.263 -0.2826 -1.9740  0.9649
  245LYS      N 3760   4.921   6.042   5.119  1.0136  1.0000 -0.6926
  245LYS     CA 3761   4.982   6.162   5.074  1.0025 -0.2504 -0.1698
  245LYS      C 3762   5.091   6.228   5.163  0.2576 -0.1893  0.5698
  245LYS      O 3763   5.182   6.286   5.105  0.4935 -0.5188 -0.0186
  245LYS     CB 3764   4.858   6.272   5.068 -0.9131  0.3947 -0.1005
  245LYS     CG 3765   4.747   6.224   4.969  0.6679 -0.0248  1.5361
  245LYS     CD 3766   4.628   6.324   4.959 -0.5557 -0.6626 -0.5490
  245LYS     CE 3767   4.532   6.305   4.851  0.4972  0.2877 -0.0230
  245LYS     NZ 3768   4.454   6.178   4.863  0.6320  0.2928 -0.0847
  245LYS      H 3769   4.821   6.044   5.134  1.1817  0.7269  0.7886
  245LYS     HA 3770   5.016   6.148   4.972  0.2361 -0.5177 -0.4002
  245LYS    HB2 3771   4.814   6.280   5.167  0.8706  0.1802  0.7818
  245LYS    HB3 3772   4.907   6.364   5.038  0.5565 -0.0986  0.6274
  245LYS    HG2 3773   4.787   6.212   4.869  0.7665 -0.4450  1.6246
  245LYS    HG3 3774   4.709   6.128   5.001 -0.4140 -0.4004 -0.5674
  245LYS    HD2 3775   4.583   6.316   5.058  0.6835 -1.0495  0.0154
  245LYS    HD3 3776   4.666   6.426   4.966  0.6906 -1.1387  0.3652
  245LYS    HE2 3777   4.460   6.387   4.846  0.5540  0.3441  0.0776
  245LYS    HE3 3778   4.589   6.306   4.758  2.2908  0.9304  0.9867
  245LYS    HZ1 3779   4.502   6.090   4.854 -0.5691 -0.2896 -1.7490
  245LYS    HZ2 3780   4.408   6.171   4.953  0.2937  0.8703 -0.2025
  245LYS    HZ3 3781   4.377   6.179   4.797 -0.5691 -0.2839  1.1977
  246LYS      N 3782   5.081   6.201   5.290 -0.2051  0.0137 -0.4796
  246LYS     CA 3783   5.187   6.230   5.388  0.1849  0.8522  0.4015
  246LYS      C 3784   5.318   6.154   5.357 -0.5903 -0.5035  0.0792
  246LYS      O 3785   5.433   6.204   5.350 -0.1025  0.6352 -0.3207
  246LYS     CB 3786   5.133   6.191   5.528  0.3181  0.1718 -0.3518
  246LYS     CG 3787   5.228   6.197   5.641 -0.1301  0.5198 -0.0274
  246LYS     CD 3788   5.155   6.143   5.768 -0.1533 -0.2314 -0.2886
  246LYS     CE 3789   5.085   6.263   5.841  0.5431  1.0130 -0.1083
  246LYS     NZ 3790   5.012   6.212   5.960  0.0520  0.0173  0.3823
  246LYS      H 3791   4.999   6.148   5.318  0.1725 -0.3861 -0.0897
  246LYS     HA 3792   5.213   6.334   5.408  0.5313  0.8175  0.1399
  246LYS    HB2 3793   5.055   6.260   5.559  0.4265  0.4042 -0.5890
  246LYS    HB3 3794   5.077   6.097   5.530 -0.9208  0.8778  0.0020
  246LYS    HG2 3795   5.309   6.129   5.615 -0.5341  0.0891 -0.1836
  246LYS    HG3 3796   5.279   6.290   5.669 -0.2324  0.6719 -0.3463
  246LYS    HD2 3797   5.091   6.057   5.749  0.5469 -1.1862  1.2967
  246LYS    HD3 3798   5.229   6.113   5.842 -0.6082  0.1549  0.3430
  246LYS    HE2 3799   5.152   6.347   5.862 -0.5163  1.8331  0.1381
  246LYS    HE3 3800   5.014   6.307   5.771  0.2181  1.0822  0.2568
  246LYS    HZ1 3801   4.916   6.244   5.955  0.2399  0.5199 -0.8322
  246LYS    HZ2 3802   5.021   6.112   5.965 -0.3848 -0.1923 -1.4162
  246LYS    HZ3 3803   5.051   6.261   6.039  1.2380  1.1004 -0.7837
  247VAL      N 3804   5.304   6.026   5.352  0.0610  1.1970  0.4910
  247VAL     CA 3805   5.402   5.918   5.343 -0.2933 -0.2451  0.1895
  247VAL      C 3806   5.474   5.934   5.208  0.2586 -0.3272 -0.1000
  247VAL      O 3807   5.596   5.927   5.203  0.3104 -0.0267 -0.5326
  247VAL     CB 3808   5.341   5.781   5.366 -0.2437  0.3126  0.2619
  247VAL    CG1 3809   5.434   5.662   5.349  0.1413 -0.2630  0.0754
  247VAL    CG2 3810   5.285   5.765   5.507  0.5877  0.0258 -0.7002
  247VAL      H 3811   5.207   5.997   5.349  0.8058 -2.1061 -0.8998
  247VAL     HA 3812   5.471   5.937   5.426 -0.4430  0.3418  0.1918
  247VAL     HB 3813   5.262   5.773   5.291  0.2005  1.6606 -0.4228
  247VAL   HG11 3814   5.485   5.662   5.253 -0.4744  1.4990 -0.3284
  247VAL   HG12 3815   5.522   5.674   5.413  1.2699  0.5302 -1.4871
  247VAL   HG13 3816   5.375   5.572   5.366  0.3660 -0.5842 -0.7495
  247VAL   HG21 3817   5.371   5.770   5.574 -0.2211 -1.3692  0.5508
  247VAL   HG22 3818   5.210   5.841   5.526 -1.0952 -1.6222 -0.1655
  247VAL   HG23 3819   5.236   5.670   5.524 -1.0965  0.8395 -0.6451
  248PHE      N 3820   5.402   5.959   5.099  0.3277  0.0537 -1.2739
  248PHE     CA 3821   5.464   5.988   4.972  0.2104 -0.3175  0.8274
  248PHE      C 3822   5.568   6.101   4.971  0.8742 -0.2985 -0.0748
  248PHE      O 3823   5.667   6.091   4.900 -0.1532 -0.3716 -0.0671
  248PHE     CB 3824   5.348   6.022   4.878  1.1698  1.1016 -0.3148
  248PHE     CG 3825   5.384   6.060   4.732 -0.3062  0.4483 -0.1290
  248PHE    CD1 3826   5.408   5.950   4.635  0.1932  0.0536 -0.7139
  248PHE    CD2 3827   5.400   6.196   4.691 -0.1681 -0.9452  0.2791
  248PHE    CE1 3828   5.460   5.980   4.513  0.6449  0.2355  0.2517
  248PHE    CE2 3829   5.447   6.227   4.565  0.3304  0.3829 -0.4377
  248PHE     CZ 3830   5.470   6.115   4.477 -0.1520 -0.2274 -0.8608
  248PHE      H 3831   5.302   5.967   5.103  0.4106  1.2289  0.1221
  248PHE     HA 3832   5.510   5.897   4.932  0.2597  0.6289 -1.6374
  248PHE    HB2 3833   5.273   5.943   4.883  1.7349  0.5653  0.1632
  248PHE    HB3 3834   5.293   6.103   4.925 -0.7145 -0.4972  0.5646
  248PHE    HD1 3835   5.384   5.849   4.664  0.2804  0.3916  0.7123
  248PHE    HD2 3836   5.380   6.277   4.759 -0.8557 -0.9329  0.0783
  248PHE    HE1 3837   5.488   5.901   4.445 -0.7645  0.1932 -0.3478
  248PHE    HE2 3838   5.450   6.331   4.536 -0.5080  0.1489 -1.4911
  248PHE     HZ 3839   5.491   6.138   4.373  0.4596 -0.1801 -0.7326
  249GLU      N 3840   5.554   6.209   5.063  0.3120 -0.0342  0.5142
  249GLU     CA 3841   5.639   6.327   5.054 -1.4557 -0.0439  0.3415
  249GLU      C 3842   5.783   6.290   5.110  1.1976 -0.3617  0.6658
  249GLU      O 3843   5.880   6.335   5.053  0.2358  0.0697  0.1651
  249GLU     CB 3844   5.586   6.430   5.148 -0.1246 -0.7085  0.6068
  249GLU     CG 3845   5.448   6.486   5.094 -0.1968 -0.3551 -0.9418
  249GLU     CD 3846   5.458   6.588   4.980  0.0291  0.0381  0.2135
  249GLU    OE1 3847   5.564   6.600   4.914  0.2640 -0.0931 -0.3222
  249GLU    OE2 3848   5.353   6.643   4.953  0.1513  0.7804 -0.6402
  249GLU      H 3849   5.484   6.209   5.136  0.6294  0.0502  0.8262
  249GLU     HA 3850   5.649   6.354   4.949 -1.5910 -1.5066 -0.0976
  249GLU    HB2 3851   5.568   6.385   5.245 -0.0377 -1.6949  0.1900
  249GLU    HB3 3852   5.646   6.521   5.153 -0.9400 -0.0873 -0.1632
  249GLU    HG2 3853   5.394   6.394   5.071  0.1498 -0.6202 -0.6971
  249GLU    HG3 3854   5.409   6.547   5.176  2.0449 -0.3452  0.2818
  250ALA      N 3855   5.797   6.207   5.215 -0.0563 -0.0119 -0.6717
  250ALA     CA 3856   5.927   6.165   5.286 -0.3241 -0.3404  0.1391
  250ALA      C 3857   6.004   6.066   5.191  0.2422 -0.4038 -0.2571
  250ALA      O 3858   6.125   6.051   5.189 -0.5221  0.3537 -0.6608
  250ALA     CB 3859   5.902   6.111   5.428 -0.9188 -0.4181 -0.4889
  250ALA      H 3860   5.714   6.171   5.260  0.4495 -0.8558 -0.3696
  250ALA     HA 3861   5.987   6.255   5.298  0.2076 -0.6732  0.0190
  250ALA    HB1 3862   5.822   6.036   5.428 -1.4500  0.0499  1.2419
  250ALA    HB2 3863   5.988   6.048   5.450 -0.5929  0.1789 -0.0036
  250ALA    HB3 3864   5.889   6.196   5.496  0.5775  0.0189 -0.6870
  251ALA      N 3865   5.918   5.984   5.120 -0.8638 -0.3354  0.2353
  251ALA     CA 3866   5.964   5.888   5.023 -0.6770  0.4698 -0.1462
  251ALA      C 3867   6.025   5.940   4.896 -0.2067 -0.1451  0.0276
  251ALA      O 3868   6.142   5.910   4.869 -0.3781 -0.0766  0.5857
  251ALA     CB 3869   5.849   5.793   4.993 -0.3093 -0.0526 -0.0245
  251ALA      H 3870   5.819   6.006   5.125 -0.5245  1.5199 -0.0322
  251ALA     HA 3871   6.045   5.834   5.072 -1.0234  0.4890  0.4697
  251ALA    HB1 3872   5.880   5.699   4.946 -0.6799  0.2313 -0.8830
  251ALA    HB2 3873   5.793   5.761   5.081 -1.1590  0.2835 -0.4165
  251ALA    HB3 3874   5.780   5.843   4.924  0.2078  0.4106 -0.2179
  252VAL      N 3875   5.956   6.030   4.826  0.7765 -0.7703 -0.8271
  252VAL     CA 3876   6.008   6.116   4.720 -0.0199  0.6300  0.6747
  252VAL      C 3877   6.132   6.197   4.762  0.7865 -0.1360  0.3492
  252VAL      O 3878   6.233   6.193   4.698  0.2723 -0.0218 -0.0750
  252VAL     CB 3879   5.892   6.192   4.656 -0.2521  0.4792 -0.0655
  252VAL    CG1 3880   5.947   6.278   4.553 -0.5836 -0.7613  0.4524
  252VAL    CG2 3881   5.795   6.093   4.590 -0.4916  0.9019  0.5282
  252VAL      H 3882   5.861   6.041   4.861  1.1191 -0.6506  0.1306
  252VAL     HA 3883   6.039   6.048   4.641  1.5099 -0.0075  1.7160
  252VAL     HB 3884   5.835   6.247   4.731 -0.5132  0.3371 -0.1557
  252VAL   HG11 3885   5.975   6.378   4.585 -0.5890 -0.4349 -0.5086
  252VAL   HG12 3886   6.033   6.234   4.503  0.1424  0.4542  0.5543
  252VAL   HG13 3887   5.869   6.302   4.481 -0.4971 -2.1314 -0.1669
  252VAL   HG21 3888   5.826   6.042   4.500 -1.2160  2.3362 -0.6248
  252VAL   HG22 3889   5.741   6.032   4.662 -0.8120  0.4475 -0.0820
  252VAL   HG23 3890   5.718   6.153   4.541  0.2552  0.2455 -1.6508
  253LYS      N 3891   6.124   6.262   4.880 -0.1595  0.3953 -0.2676
  253LYS     CA 3892   6.244   6.329   4.944  0.3378  0.7796  0.3670
  253LYS      C 3893   6.371   6.242   4.957 -0.4087  0.0569 -0.8455
  253LYS      O 3894   6.478   6.275   4.913  0.3534  0.2353  0.0206
  253LYS     CB 3895   6.210   6.382   5.079 -0.3230 -0.9741 -0.6994
  253LYS     CG 3896   6.314   6.482   5.141 -0.2861  0.0708 -0.1329
  253LYS     CD 3897   6.284   6.523   5.287  0.1263 -0.3215  0.1253
  253LYS     CE 3898   6.413   6.579   5.347 -0.3869 -0.3730  0.2907
  253LYS     NZ 3899   6.425   6.560   5.490 -0.3297  0.6258 -0.8513
  253LYS      H 3900   6.039   6.251   4.934  0.6468  1.3243  1.3407
  253LYS     HA 3901   6.273   6.406   4.872  1.1997  0.6186  0.5218
  253LYS    HB2 3902   6.125   6.445   5.053  0.6585  0.5724 -0.4241
  253LYS    HB3 3903   6.182   6.298   5.142 -0.8020 -0.6907 -0.5219
  253LYS    HG2 3904   6.411   6.432   5.146 -0.0950  0.3221 -0.9843
  253LYS    HG3 3905   6.328   6.576   5.088  0.1026  0.0942  0.0019
  253LYS    HD2 3906   6.205   6.598   5.287  0.1032 -0.3276 -0.8536
  253LYS    HD3 3907   6.254   6.439   5.350 -0.6215 -0.1072  0.0761
  253LYS    HE2 3908   6.501   6.541   5.294 -0.8661 -0.4573 -0.4816
  253LYS    HE3 3909   6.413   6.686   5.327  0.9314 -0.5965 -1.4597
  253LYS    HZ1 3910   6.513   6.600   5.521  0.4194 -1.4690  0.0850
  253LYS    HZ2 3911   6.353   6.600   5.547 -0.2551 -0.4040  0.0139
  253LYS    HZ3 3912   6.439   6.462   5.509  0.3253  0.8919  0.2142
  254SER      N 3913   6.356   6.135   5.027  0.6644  0.7888  0.0929
  254SER     CA 3914   6.467   6.041   5.050  0.2951 -0.3841  0.4591
  254SER      C 3915   6.525   5.969   4.924  0.4245 -0.7031  0.4775
  254SER      O 3916   6.643   5.953   4.907  0.0952 -0.4648 -0.2267
  254SER     CB 3917   6.424   5.943   5.159 -0.2278  0.6759 -0.1100
  254SER     OG 3918   6.509   5.826   5.164  0.0666 -0.6600  0.4866
  254SER      H 3919   6.263   6.121   5.063  0.5256 -0.3566 -0.6108
  254SER     HA 3920   6.551   6.093   5.098 -0.0586  0.9599 -0.2759
  254SER    HB2 3921   6.430   5.994   5.256  1.4520  0.4017 -0.0023
  254SER    HB3 3922   6.327   5.903   5.131 -0.0304  0.0934  0.0181
  254SER     HG 3923   6.587   5.857   5.211 -0.6952 -0.0504  1.4345
  255ILE      N 3924   6.434   5.941   4.827 -0.5995  0.1859  0.0230
  255ILE     CA 3925   6.466   5.889   4.691 -0.1098 -0.3774 -0.0505
  255ILE      C 3926   6.542   6.004   4.613 -0.4797 -0.8649 -0.2930
  255ILE      O 3927   6.648   5.980   4.551  0.0732  0.0181 -0.1749
  255ILE     CB 3928   6.352   5.824   4.611 -0.0112  0.3088 -0.4504
  255ILE    CG1 3929   6.299   5.695   4.679  0.1645 -0.7488  0.3404
  255ILE    CG2 3930   6.396   5.778   4.468  0.2205  0.0634 -0.2461
  255ILE    CD1 3931   6.159   5.642   4.635  0.7613 -0.8412 -1.0973
  255ILE      H 3932   6.337   5.956   4.850 -0.2326  0.5057  1.5676
  255ILE     HA 3933   6.547   5.818   4.701 -0.1104 -0.2488  1.1889
  255ILE     HB 3934   6.278   5.902   4.602  0.7474  1.3518  1.2604
  255ILE   HG12 3935   6.367   5.610   4.679  0.3294 -0.6294 -0.3814
  255ILE   HG13 3936   6.291   5.727   4.783  0.7307  0.5396  0.0285
  255ILE   HG21 3937   6.319   5.724   4.413 -0.2397 -0.7518  1.0906
  255ILE   HG22 3938   6.431   5.866   4.414 -0.6276 -0.0937 -1.0992
  255ILE   HG23 3939   6.476   5.705   4.483  0.1138  0.0228  0.1681
  255ILE   HD11 3940   6.149   5.604   4.533 -2.1056  0.3309 -1.4411
  255ILE   HD12 3941   6.121   5.565   4.702 -1.3534  0.5398 -0.5253
  255ILE   HD13 3942   6.088   5.724   4.647 -1.6082 -2.9028  1.1048
  256LYS      N 3943   6.493   6.130   4.609 -0.0447  0.4100 -0.9188
  256LYS     CA 3944   6.556   6.251   4.558  0.5724 -0.5792 -0.4600
  256LYS      C 3945   6.699   6.283   4.616 -0.2430 -0.5355  1.2113
  256LYS      O 3946   6.789   6.319   4.538 -0.0831  0.4349  0.0363
  256LYS     CB 3947   6.467   6.373   4.574  0.8308  0.2828 -0.1131
  256LYS     CG 3948   6.351   6.369   4.465 -1.0319  1.3250  0.6653
  256LYS     CD 3949   6.246   6.468   4.491 -0.6266 -0.5527  0.2637
  256LYS     CE 3950   6.293   6.603   4.439 -0.6442 -0.8533  0.5277
  256LYS     NZ 3951   6.183   6.703   4.439  0.3704 -0.1625 -0.5932
  256LYS      H 3952   6.406   6.150   4.657  1.2018  0.2429  1.7806
  256LYS     HA 3953   6.585   6.244   4.453 -0.7087 -1.3641 -0.8001
  256LYS    HB2 3954   6.426   6.375   4.675 -2.3383  0.5008 -1.1718
  256LYS    HB3 3955   6.514   6.471   4.565  0.2120  0.4876 -1.9271
  256LYS    HG2 3956   6.408   6.377   4.372 -0.9104  0.4428  0.6485
  256LYS    HG3 3957   6.313   6.267   4.464  0.9133  0.5049 -0.1974
  256LYS    HD2 3958   6.167   6.435   4.424  0.6127 -0.4689 -1.3521
  256LYS    HD3 3959   6.221   6.489   4.595 -1.0540  0.7653 -0.0606
  256LYS    HE2 3960   6.376   6.647   4.494 -0.2020  0.3579 -0.9518
  256LYS    HE3 3961   6.328   6.603   4.335 -1.0403  0.3826  0.3541
  256LYS    HZ1 3962   6.122   6.685   4.361  0.3920  0.4158 -0.7528
  256LYS    HZ2 3963   6.145   6.707   4.533  1.9595 -0.3713  0.1291
  256LYS    HZ3 3964   6.224   6.793   4.415  0.7738 -0.4081 -0.8513
  257ALA      N 3965   6.724   6.271   4.744  0.4432 -0.4948 -0.4750
  257ALA     CA 3966   6.860   6.281   4.808  0.9683 -0.4981  0.6691
  257ALA      C 3967   6.951   6.178   4.748 -1.2853 -0.4195 -0.2824
  257ALA      O 3968   7.066   6.202   4.717 -0.3312 -0.2221 -0.3811
  257ALA     CB 3969   6.840   6.284   4.953 -0.5854 -0.3863 -0.9086
  257ALA      H 3970   6.646   6.257   4.807  0.6640 -0.4155 -0.1849
  257ALA     HA 3971   6.905   6.373   4.772  0.0086 -0.2252  0.0725
  257ALA    HB1 3972   6.782   6.370   4.987 -0.3695 -0.4497 -0.3578
  257ALA    HB2 3973   6.793   6.197   5.000  0.0647  0.3874  1.4640
  257ALA    HB3 3974   6.941   6.298   4.992 -1.2072 -1.1548  1.3099
  258ALA      N 3975   6.907   6.053   4.740  0.4506 -0.8479  0.6477
  258ALA     CA 3976   6.980   5.932   4.708  0.3492  0.0554 -0.7795
  258ALA      C 3977   7.026   5.923   4.562 -0.7500 -1.2402 -0.6380
  258ALA      O 3978   7.132   5.866   4.534 -0.0292 -0.5041  0.2166
  258ALA     CB 3979   6.889   5.808   4.750 -0.4148 -0.7116  0.5622
  258ALA      H 3980   6.817   6.036   4.783  0.9188  0.3919  2.2866
  258ALA     HA 3981   7.069   5.927   4.770 -0.3513  1.0382  0.4138
  258ALA    HB1 3982   6.933   5.719   4.706 -0.1885  0.1858 -1.1699
  258ALA    HB2 3983   6.888   5.809   4.859  0.8471 -0.6956  0.6016
  258ALA    HB3 3984   6.788   5.823   4.712 -0.0165 -0.2520 -0.3886
  259SER      N 3985   6.941   5.974   4.475 -0.4236 -0.7557  0.7052
  259SER     CA 3986   6.960   5.983   4.330 -0.4548  0.3085  0.7361
  259SER      C 3987   7.015   6.110   4.278 -0.0035  0.4685  0.8324
  259SER      O 3988   7.023   6.139   4.155  0.1413  0.2681 -0.3556
  259SER     CB 3989   6.831   5.951   4.263  1.0449 -0.3170  0.8826
  259SER     OG 3990   6.722   6.037   4.302 -0.3106 -0.4331 -0.1048
  259SER      H 3991   6.857   6.014   4.514 -0.4524 -0.5428  0.4298
  259SER     HA 3992   7.037   5.910   4.304 -0.6660  0.6061 -0.8780
  259SER    HB2 3993   6.845   5.954   4.155  1.0718  0.4164  0.8967
  259SER    HB3 3994   6.785   5.857   4.291  0.6426 -0.1604  0.7493
  259SER     HG 3995   6.703   6.017   4.394  0.2458  1.6290  0.5772
  260SER      N 3996   7.063   6.197   4.362  0.6709 -0.3183 -0.0001
  260SER     CA 3997   7.097   6.336   4.328 -0.1037 -0.3290  0.8155
  260SER      C 3998   7.227   6.356   4.246 -0.5160  0.2272  0.2036
  260SER      O 3999   7.283   6.468   4.236  0.3350  0.4530 -0.1926
  260SER     CB 4000   7.107   6.406   4.466 -0.6854  0.0321 -0.0207
  260SER     OG 4001   7.218   6.352   4.542 -0.1536 -0.1380  0.4340
  260SER      H 4002   7.051   6.185   4.462 -1.3975  1.9418  0.2046
  260SER     HA 4003   7.016   6.380   4.269  0.3213 -1.2943 -0.5847
  260SER    HB2 4004   7.113   6.514   4.452  1.1377 -0.0180 -0.1511
  260SER    HB3 4005   7.016   6.415   4.525  0.1896  0.6902  1.3430
  260SER     HG 4006   7.192   6.341   4.634 -0.3440 -1.5890  0.2615
  261THR      N 4007   7.284   6.244   4.188 -0.2840 -0.5441 -1.0041
  261THR     CA 4008   7.376   6.253   4.075 -0.0990 -0.8861 -0.5708
  261THR      C 4009   7.314   6.348   3.970  0.4748 -0.3596  0.0041
  261THR      O 4010   7.380   6.432   3.909 -0.1343  0.3630  0.4531
  261THR     CB 4011   7.387   6.111   4.013  0.2022 -0.0458 -0.1570
  261THR    OG1 4012   7.456   6.031   4.105  0.0496  0.0159  0.6002
  261THR    CG2 4013   7.484   6.101   3.895  0.5757 -0.3345  1.2301
  261THR      H 4014   7.245   6.155   4.217 -1.0660 -0.0229 -0.3720
  261THR     HA 4015   7.470   6.294   4.110  0.3687 -2.2938 -0.0053
  261THR     HB 4016   7.287   6.075   3.990  0.0599  1.1111 -1.6342
  261THR    HG1 4017   7.391   6.004   4.171  1.6126 -1.3172  1.7517
  261THR   HG21 4018   7.585   6.139   3.912  1.4293 -1.2258 -1.0457
  261THR   HG22 4019   7.493   5.998   3.860 -1.2952 -0.3764  0.6693
  261THR   HG23 4020   7.458   6.156   3.804 -0.2818  0.1826  1.7617
  262GLU      N 4021   7.181   6.346   3.953  0.1533 -0.4511  1.1301
  262GLU     CA 4022   7.097   6.423   3.861  0.7192 -0.3105  0.2509
  262GLU      C 4023   6.965   6.481   3.920 -0.5048 -0.3467  0.3265
  262GLU      O 4024   6.926   6.446   4.027 -0.0738 -0.4436  0.2963
  262GLU     CB 4025   7.060   6.355   3.728  0.2022 -0.8237 -0.6777
  262GLU     CG 4026   7.175   6.304   3.643 -0.6152  0.0059  0.1997
  262GLU     CD 4027   7.234   6.421   3.559  0.4437  0.3386 -0.8188
  262GLU    OE1 4028   7.313   6.398   3.463  0.2208 -0.1714 -0.0433
  262GLU    OE2 4029   7.204   6.540   3.583  0.0325  0.0004 -0.4145
  262GLU      H 4030   7.129   6.279   4.008  0.3344 -1.0129  0.6381
  262GLU     HA 4031   7.157   6.513   3.844  0.2536  0.0341  0.3919
  262GLU    HB2 4032   6.991   6.273   3.748 -0.6400  0.3524  2.2678
  262GLU    HB3 4033   7.001   6.423   3.667 -0.2636  0.4060  1.0023
  262GLU    HG2 4034   7.251   6.260   3.707 -1.7067 -0.1478  1.4510
  262GLU    HG3 4035   7.140   6.228   3.573  0.9551  0.0767 -0.7699
  263LYS      N 4036   6.893   6.573   3.847 -0.6468 -0.0158 -0.2908
  263LYS     CA 4037   6.771   6.638   3.891  0.7509 -0.4531 -0.2208
  263LYS      C 4038   6.656   6.619   3.794 -0.2055  0.1882 -0.4384
  263LYS      O 4039   6.652   6.681   3.687  0.5186  0.5438 -0.4787
  263LYS     CB 4040   6.805   6.792   3.911 -0.3412  0.3743  0.9589
  263LYS     CG 4041   6.688   6.886   3.952  0.5148 -0.0202  0.7181
  263LYS     CD 4042   6.638   6.868   4.096  0.1578  0.6420 -0.1705
  263LYS     CE 4043   6.558   6.982   4.152 -0.2452 -0.1532  0.3779
  263LYS     NZ 4044   6.425   6.986   4.088  0.3976 -0.0505  0.5394
  263LYS      H 4045   6.937   6.602   3.761 -0.2478  0.0880 -0.0599
  263LYS     HA 4046   6.742   6.600   3.988 -0.4920  1.0827  0.0975
  263LYS    HB2 4047   6.900   6.810   3.962  0.0277 -0.1130  0.4710
  263LYS    HB3 4048   6.832   6.828   3.812  0.3172  2.6954  1.8574
  263LYS    HG2 4049   6.719   6.989   3.934 -0.6381 -0.0003 -2.2844
  263LYS    HG3 4050   6.603   6.881   3.884  0.8870  1.2752  0.0973
  263LYS    HD2 4051   6.581   6.776   4.105  0.7155  0.3612  0.7698
  263LYS    HD3 4052   6.726   6.860   4.160 -0.6249  0.1639  0.8942
  263LYS    HE2 4053   6.554   6.969   4.260  1.7350 -0.2088  0.5306
  263LYS    HE3 4054   6.615   7.072   4.127  0.0659 -0.2852  0.5946
  263LYS    HZ1 4055   6.439   7.013   3.991  1.0741  1.0784  0.9103
  263LYS    HZ2 4056   6.378   6.901   4.112 -0.4477  0.3722  0.4479
  263LYS    HZ3 4057   6.371   7.061   4.128 -0.5634 -0.6403  0.3985
  264PHE      N 4058   6.555   6.545   3.839 -0.1119 -0.7037 -0.1172
  264PHE     CA 4059   6.436   6.510   3.754 -0.7397  0.0159  0.2753
  264PHE      C 4060   6.315   6.603   3.777  0.2108 -0.5999  0.5128
  264PHE      O 4061   6.292   6.632   3.896  0.9497  0.1124  0.0290
  264PHE     CB 4062   6.401   6.361   3.771 -0.1651 -0.7348  0.4078
  264PHE     CG 4063   6.522   6.274   3.756 -0.6143 -0.8866  1.2274
  264PHE    CD1 4064   6.571   6.245   3.623  0.5132 -1.2451  0.2052
  264PHE    CD2 4065   6.587   6.220   3.869 -1.0517 -0.1351  0.3510
  264PHE    CE1 4066   6.685   6.179   3.602 -1.2450 -0.1032 -0.3180
  264PHE    CE2 4067   6.708   6.155   3.840  0.1567  0.4265 -0.4242
  264PHE     CZ 4068   6.759   6.133   3.713  0.0617 -0.6400  0.0550
  264PHE      H 4069   6.559   6.518   3.937  0.6987 -0.2947 -0.0197
  264PHE     HA 4070   6.471   6.520   3.651  0.4011  0.9366  0.7144
  264PHE    HB2 4071   6.370   6.350   3.875  0.8901 -0.9850  0.7170
  264PHE    HB3 4072   6.324   6.329   3.700  0.0593  1.0937 -0.7922
  264PHE    HD1 4073   6.514   6.282   3.539 -0.4107  0.5621  1.5027
  264PHE    HD2 4074   6.546   6.231   3.968 -0.7542 -1.7107  0.6994
  264PHE    HE1 4075   6.720   6.170   3.500  0.2146  0.6810  0.0478
  264PHE    HE2 4076   6.773   6.123   3.921  0.4284  1.4062 -0.2317
  264PHE     HZ 4077   6.854   6.083   3.699  0.2479 -0.2081 -0.2580
  265PRO      N 4078   6.241   6.648   3.672  0.4928  0.1051 -0.0088
  265PRO     CA 4079   6.130   6.746   3.680 -0.8194 -0.0897 -0.3431
  265PRO      C 4080   6.019   6.707   3.774 -0.2085 -0.9579  0.6525
  265PRO      O 4081   5.996   6.587   3.790 -0.0656  0.0908  0.1339
  265PRO     CB 4082   6.088   6.775   3.535 -0.1888  0.0036 -0.5012
  265PRO     CG 4083   6.136   6.654   3.457 -0.4146  0.0195 -0.0653
  265PRO     CD 4084   6.249   6.591   3.537 -0.9484 -0.6170  0.0912
  265PRO     HA 4085   6.180   6.836   3.717  0.0472 -0.7594  0.2224
  265PRO    HB2 4086   5.981   6.791   3.521 -0.5938 -2.4103 -1.0902
  265PRO    HB3 4087   6.146   6.855   3.491  0.3855  0.1393  0.4476
  265PRO    HG2 4088   6.050   6.588   3.445 -0.3257 -0.2583  0.7013
  265PRO    HG3 4089   6.172   6.690   3.360  0.4004 -0.5858 -0.0124
  265PRO    HD2 4090   6.245   6.483   3.547  1.3812 -1.0860 -2.0106
  265PRO    HD3 4091   6.345   6.617   3.493 -0.8698 -1.3828 -0.2192
  266ASP      N 4092   5.950   6.810   3.837 -0.6810 -0.3503  0.0512
  266ASP     CA 4093   5.850   6.777   3.935  1.1058  0.1551 -0.2100
  266ASP      C 4094   5.741   6.686   3.871  0.0798  0.0441  0.2251
  266ASP      O 4095   5.683   6.602   3.942 -0.2426 -0.3554 -0.7587
  266ASP     CB 4096   5.790   6.904   3.990  0.2884  1.0769  0.8950
  266ASP     CG 4097   5.887   7.002   4.053 -0.7430 -0.6743 -0.1622
  266ASP    OD1 4098   5.998   6.955   4.091 -0.6662  0.1994 -0.2781
  266ASP    OD2 4099   5.854   7.124   4.060  0.1028 -0.5609 -1.1907
  266ASP      H 4100   5.951   6.901   3.794  0.7462  0.3901  1.4511
  266ASP     HA 4101   5.882   6.721   4.023  0.2033 -0.1043 -0.0300
  266ASP    HB2 4102   5.740   6.945   3.903 -1.9064 -1.3003  0.7989
  266ASP    HB3 4103   5.711   6.875   4.059  0.5558 -0.3452  0.6664
  267GLY      N 4104   5.705   6.712   3.748  1.0652  0.2027  0.4669
  267GLY     CA 4105   5.606   6.630   3.672  0.2015 -0.5827  0.3496
  267GLY      C 4106   5.637   6.478   3.661 -0.4246  0.6973  0.2728
  267GLY      O 4107   5.551   6.388   3.670 -0.2431 -0.6225  0.1494
  267GLY      H 4108   5.742   6.791   3.696 -0.4814  0.1256 -0.9520
  267GLY    HA2 4109   5.512   6.627   3.726  0.2563 -2.7833  0.5120
  267GLY    HA3 4110   5.584   6.682   3.578  0.0286 -0.5787  0.3928
  268PHE      N 4111   5.764   6.443   3.656 -0.0456  0.2084 -0.1429
  268PHE     CA 4112   5.813   6.299   3.658 -0.0790 -0.5040  0.6520
  268PHE      C 4113   5.781   6.229   3.790  0.1644  0.8131  1.1519
  268PHE      O 4114   5.715   6.125   3.790  0.0226 -0.2482 -0.1353
  268PHE     CB 4115   5.965   6.289   3.619  0.5191 -0.2322  0.7716
  268PHE     CG 4116   6.027   6.164   3.662  0.1356  0.4707 -0.1745
  268PHE    CD1 4117   6.001   6.046   3.588  0.3101 -0.1877  0.7366
  268PHE    CD2 4118   6.112   6.157   3.774 -0.5234  0.3048 -0.3918
  268PHE    CE1 4119   6.052   5.925   3.634 -0.1440  0.1830  0.3339
  268PHE    CE2 4120   6.162   6.031   3.824 -0.5073  0.4028 -0.3626
  268PHE     CZ 4121   6.133   5.914   3.749 -0.3491 -0.7898  0.5307
  268PHE      H 4122   5.834   6.515   3.652 -0.9613  1.3379  1.5608
  268PHE     HA 4123   5.758   6.252   3.576 -0.4920  2.3977 -0.9957
  268PHE    HB2 4124   5.978   6.283   3.511 -0.1337  0.4216  0.6377
  268PHE    HB3 4125   6.020   6.370   3.667  1.5599 -0.7689  0.5324
  268PHE    HD1 4126   5.934   6.055   3.504  0.6678  0.6835  0.5265
  268PHE    HD2 4127   6.138   6.244   3.833  1.0073 -0.7908  0.6989
  268PHE    HE1 4128   6.034   5.840   3.570 -0.2881  0.1250  0.4494
  268PHE    HE2 4129   6.226   6.033   3.911 -1.3223 -0.3392  0.2949
  268PHE     HZ 4130   6.190   5.825   3.772  1.2925  0.1917  0.6122
  269TRP      N 4131   5.825   6.283   3.899 -0.0885 -0.3488 -0.7129
  269TRP     CA 4132   5.804   6.241   4.034 -0.8006 -0.2405 -0.2834
  269TRP      C 4133   5.655   6.228   4.068 -0.7027  0.5269 -0.3419
  269TRP      O 4134   5.621   6.152   4.162  0.1122 -0.1909  0.6456
  269TRP     CB 4135   5.874   6.338   4.129  0.0065  0.4446 -0.1301
  269TRP     CG 4136   6.026   6.333   4.120 -0.2913 -0.3347  0.1539
  269TRP    CD1 4137   6.104   6.439   4.106 -0.8913  0.3868 -0.1646
  269TRP    CD2 4138   6.117   6.220   4.153  1.1311 -0.1959 -0.1005
  269TRP    NE1 4139   6.234   6.403   4.106 -0.1956  0.4259  0.3722
  269TRP    CE2 4140   6.244   6.268   4.144 -0.5662 -0.7885  0.2906
  269TRP    CE3 4141   6.101   6.081   4.179 -0.2204 -0.2046  0.4356
  269TRP    CZ2 4142   6.359   6.192   4.173 -0.7983  0.9623  0.7383
  269TRP    CZ3 4143   6.213   6.001   4.208 -0.1940  0.3472  0.1257
  269TRP    CH2 4144   6.343   6.058   4.219 -0.5701 -0.3363  1.1171
  269TRP      H 4145   5.874   6.371   3.895 -0.5882 -0.0323 -0.1447
  269TRP     HA 4146   5.847   6.142   4.047 -0.4376 -0.0105  0.3397
  269TRP    HB2 4147   5.836   6.436   4.102  0.6226  0.8778  0.5259
  269TRP    HB3 4148   5.846   6.308   4.230 -0.9730  0.6532 -0.3223
  269TRP    HD1 4149   6.068   6.529   4.060 -1.0517  0.0648 -0.6932
  269TRP    HE1 4150   6.315   6.462   4.097  0.4788 -0.4552  0.3928
  269TRP    HE3 4151   6.002   6.038   4.178 -0.1035 -0.5589 -1.1137
  269TRP    HZ2 4152   6.457   6.236   4.178  0.7359 -1.9220  0.6681
  269TRP    HZ3 4153   6.195   5.898   4.234 -1.6363  0.5406  0.0755
  269TRP    HH2 4154   6.429   6.000   4.250  0.0556  0.3551  0.7337
  270LEU      N 4155   5.566   6.287   3.991  0.8770 -0.4696 -0.2501
  270LEU     CA 4156   5.421   6.276   4.009 -1.3426 -0.0488  0.2059
  270LEU      C 4157   5.356   6.164   3.932  0.6157  0.7010 -0.3940
  270LEU      O 4158   5.232   6.145   3.948 -0.1374  0.0319  0.9210
  270LEU     CB 4159   5.346   6.405   3.966 -0.1438  0.1716  0.7068
  270LEU     CG 4160   5.370   6.518   4.068  0.0550  0.5034  0.1217
  270LEU    CD1 4161   5.315   6.649   4.011 -0.0482 -0.2499  0.1364
  270LEU    CD2 4162   5.313   6.498   4.202  0.8101  0.6573 -0.6387
  270LEU      H 4163   5.592   6.341   3.909  0.7761  1.0897  0.6791
  270LEU     HA 4164   5.402   6.264   4.116 -0.4306  0.8896  0.5063
  270LEU    HB2 4165   5.379   6.438   3.867  0.2943 -1.6282  0.1823
  270LEU    HB3 4166   5.240   6.386   3.954  0.1813 -0.8222 -1.6111
  270LEU     HG 4167   5.477   6.533   4.088  0.0388  0.5697  0.1607
  270LEU   HD11 4168   5.206   6.642   4.011 -0.0166 -1.3128  0.9456
  270LEU   HD12 4169   5.353   6.729   4.075  0.4317 -0.5188  0.1978
  270LEU   HD13 4170   5.343   6.665   3.907  0.8617  1.0863  0.5363
  270LEU   HD21 4171   5.207   6.471   4.196  0.9538 -0.4588  0.6534
  270LEU   HD22 4172   5.365   6.424   4.264 -0.4143  0.5404  0.3506
  270LEU   HD23 4173   5.313   6.587   4.264  0.4676  0.3681 -0.2018
  271GLY      N 4174   5.433   6.076   3.864  0.0957 -0.5322  0.2782
  271GLY     CA 4175   5.387   5.984   3.759  0.8920 -0.1892  0.0346
  271GLY      C 4176   5.321   6.047   3.639 -0.2100 -0.2559 -0.0674
  271GLY      O 4177   5.268   5.986   3.554  0.4880  0.4395  0.4222
  271GLY      H 4178   5.533   6.087   3.856 -0.0388  0.7373 -0.1333
  271GLY    HA2 4179   5.473   5.927   3.723  0.8896  0.6164 -1.3812
  271GLY    HA3 4180   5.310   5.920   3.804  0.6270 -0.7855 -1.1810
  272GLU      N 4181   5.332   6.180   3.631  0.1521  0.4945  0.3711
  272GLU     CA 4182   5.264   6.257   3.524  0.3729  0.3722 -0.5046
  272GLU      C 4183   5.341   6.276   3.388  0.2618 -0.0634 -0.4492
  272GLU      O 4184   5.277   6.304   3.296  0.7614  0.1938  0.3107
  272GLU     CB 4185   5.217   6.394   3.576  0.3863  0.3298 -0.5889
  272GLU     CG 4186   5.093   6.411   3.656 -0.5253  0.8326 -0.2448
  272GLU     CD 4187   4.960   6.378   3.580 -0.3722 -0.3332  0.7654
  272GLU    OE1 4188   4.963   6.379   3.455  0.0259  0.2204 -0.2199
  272GLU    OE2 4189   4.853   6.364   3.640 -0.1608  0.3141 -0.7085
  272GLU      H 4190   5.373   6.239   3.702 -1.3951  1.4149  0.5849
  272GLU     HA 4191   5.176   6.198   3.500 -0.3510  1.0673  0.2843
  272GLU    HB2 4192   5.283   6.435   3.653 -0.2012  0.3642 -0.0910
  272GLU    HB3 4193   5.211   6.461   3.490  2.4438  0.5890 -0.6381
  272GLU    HG2 4194   5.100   6.328   3.727  2.6191 -1.0114 -2.2437
  272GLU    HG3 4195   5.101   6.508   3.705 -0.0398  0.6535  0.0402
  273GLN      N 4196   5.472   6.257   3.391  0.4494 -0.4823  0.2556
  273GLN     CA 4197   5.563   6.278   3.276  0.2822  0.0828 -0.2670
  273GLN      C 4198   5.667   6.164   3.276 -0.5184  0.3097  0.3777
  273GLN      O 4199   5.701   6.099   3.377  0.6360 -0.9904 -0.4533
  273GLN     CB 4200   5.625   6.418   3.281 -0.3928  0.0291  0.0537
  273GLN     CG 4201   5.732   6.456   3.179 -1.3773 -0.4514  0.5759
  273GLN     CD 4202   5.806   6.587   3.218  0.1801 -0.1894 -0.0872
  273GLN    OE1 4203   5.819   6.640   3.328 -0.9176 -0.0795 -0.4551
  273GLN    NE2 4204   5.827   6.674   3.125 -0.0463 -0.0221  0.0689
  273GLN      H 4205   5.512   6.269   3.483  0.4797  1.7212  0.0618
  273GLN     HA 4206   5.504   6.266   3.185 -0.1610 -1.3550  0.1472
  273GLN    HB2 4207   5.556   6.503   3.282 -0.3483  0.0649  0.0803
  273GLN    HB3 4208   5.678   6.426   3.376 -0.7343  1.3836  0.1643
  273GLN    HG2 4209   5.808   6.378   3.175 -0.5743  0.3252 -0.1796
  273GLN    HG3 4210   5.687   6.468   3.081  0.5212  0.4213 -0.2978
  273GLN   HE21 4211   5.836   6.767   3.164 -1.3206 -0.1160  0.6879
  273GLN   HE22 4212   5.802   6.651   3.030  0.8727 -0.5861 -0.0602
  274LEU      N 4213   5.726   6.135   3.153  1.0778  0.4003 -0.2273
  274LEU     CA 4214   5.827   6.037   3.138  0.3134  0.6784 -0.1963
  274LEU      C 4215   5.979   6.080   3.156  0.8454  0.5360  0.1368
  274LEU      O 4216   6.012   6.182   3.103 -0.0162 -0.5263 -0.4848
  274LEU     CB 4217   5.809   5.973   2.999  1.3268  0.7552 -0.3057
  274LEU     CG 4218   5.672   5.901   2.977 -0.4337 -0.6631  0.8990
  274LEU    CD1 4219   5.667   5.849   2.833 -0.1014 -0.0190  0.3785
  274LEU    CD2 4220   5.664   5.777   3.061  0.9074  1.2680 -0.5392
  274LEU      H 4221   5.710   6.198   3.075 -0.0218  1.2154  0.5890
  274LEU     HA 4222   5.814   5.961   3.215  1.8905  0.8605  0.3224
  274LEU    HB2 4223   5.827   6.041   2.916  0.6924  0.3577 -0.7916
  274LEU    HB3 4224   5.881   5.892   2.989  0.1747 -0.4901  0.6435
  274LEU     HG 4225   5.588   5.969   2.987  0.1435  0.3581 -0.4974
  274LEU   HD11 4226   5.743   5.773   2.820 -0.0795 -0.1952  1.3891
  274LEU   HD12 4227   5.578   5.790   2.813  0.4022 -0.4094 -0.9302
  274LEU   HD13 4228   5.661   5.927   2.756  1.3118 -0.4595 -0.2371
  274LEU   HD21 4229   5.747   5.708   3.051  0.3236  0.5251 -0.4523
  274LEU   HD22 4230   5.644   5.801   3.165 -2.5429 -1.6811 -0.1288
  274LEU   HD23 4231   5.572   5.730   3.026  0.6375  0.7183  0.7776
  275VAL      N 4232   6.057   5.992   3.215 -0.0712 -0.0801  0.2091
  275VAL     CA 4233   6.209   5.999   3.198 -0.5642  0.4276 -0.6929
  275VAL      C 4234   6.268   5.894   3.103  0.3062 -0.2613  0.2069
  275VAL      O 4235   6.212   5.789   3.092  0.0876  0.6192  0.2745
  275VAL     CB 4236   6.276   5.991   3.337  0.1758 -0.1450 -0.3054
  275VAL    CG1 4237   6.275   5.858   3.409 -0.5336 -0.4568 -0.0133
  275VAL    CG2 4238   6.424   6.034   3.323  0.4688  0.3368  1.0373
  275VAL      H 4239   6.017   5.904   3.246 -1.4036  0.1974 -0.6018
  275VAL     HA 4240   6.232   6.098   3.158  1.0323 -0.0860 -1.1828
  275VAL     HB 4241   6.226   6.065   3.399  0.6619 -0.7832  0.9121
  275VAL   HG11 4242   6.294   5.869   3.516 -0.4985 -0.4372 -0.0215
  275VAL   HG12 4243   6.179   5.809   3.395 -0.0431 -1.4639  0.0151
  275VAL   HG13 4244   6.365   5.800   3.388  0.3967  0.7887  0.2982
  275VAL   HG21 4245   6.461   6.031   3.425  0.5836 -0.4165  0.9786
  275VAL   HG22 4246   6.484   5.967   3.261 -0.1883  0.8731 -0.2728
  275VAL   HG23 4247   6.429   6.134   3.279  1.8795  0.1002  0.5730
  276CYS      N 4248   6.380   5.928   3.027  0.2322 -0.0628 -0.4208
  276CYS     CA 4249   6.427   5.857   2.911 -0.0123  0.1845 -0.5983
  276CYS      C 4250   6.577   5.859   2.887 -0.8142 -0.9815  0.5210
  276CYS      O 4251   6.646   5.965   2.894  0.0813  0.3993 -0.3304
  276CYS     CB 4252   6.349   5.924   2.792 -0.3138  0.4197  0.2027
  276CYS     SG 4253   6.168   5.934   2.791  0.1326  0.3424  0.8417
  276CYS      H 4254   6.411   6.024   3.025  0.1484 -0.0245 -0.0466
  276CYS     HA 4255   6.394   5.753   2.912 -0.6806  0.3883 -0.2908
  276CYS    HB2 4256   6.375   6.029   2.777 -0.5693  0.5087  0.3688
  276CYS    HB3 4257   6.385   5.882   2.698  0.6440 -0.2023  0.8097
  277TRP      N 4258   6.641   5.744   2.853  1.0564 -0.6670  0.7089
  277TRP     CA 4259   6.780   5.727   2.810  0.7155 -0.2495 -0.0295
  277TRP      C 4260   6.801   5.653   2.680  0.3976 -0.2466  0.5425
  277TRP      O 4261   6.732   5.555   2.659  0.4164 -0.4114 -0.2830
  277TRP     CB 4262   6.866   5.665   2.922  0.1513  0.1637  0.7304
  277TRP     CG 4263   6.884   5.737   3.043  0.0161  0.1853 -0.5943
  277TRP    CD1 4264   6.990   5.814   3.086  0.1541 -0.4677 -0.4621
  277TRP    CD2 4265   6.792   5.758   3.154 -0.0426  0.3581 -0.6877
  277TRP    NE1 4266   6.966   5.886   3.202  0.0045  0.2345 -0.3943
  277TRP    CE2 4267   6.844   5.844   3.254  0.1107 -0.0015  0.0768
  277TRP    CE3 4268   6.671   5.692   3.194 -0.6435 -0.2225 -0.2414
  277TRP    CZ2 4269   6.789   5.858   3.384 -0.6141  0.7690 -0.6845
  277TRP    CZ3 4270   6.619   5.703   3.321  0.7614 -0.0609 -0.0130
  277TRP    CH2 4271   6.678   5.783   3.425  0.1507 -0.2601 -0.0304
  277TRP      H 4272   6.588   5.658   2.846  1.5532 -1.0021  0.9476
  277TRP     HA 4273   6.815   5.827   2.782 -1.9048  0.8369  0.0594
  277TRP    HB2 4274   6.836   5.566   2.956  0.9717 -0.8279 -1.1772
  277TRP    HB3 4275   6.968   5.653   2.888  0.0956 -2.1821  1.0514
  277TRP    HD1 4276   7.084   5.815   3.033  0.4419 -0.9620  0.0104
  277TRP    HE1 4277   7.034   5.950   3.241  0.9783 -1.0512  0.1707
  277TRP    HE3 4278   6.626   5.619   3.128 -0.5501 -0.6107  0.1151
  277TRP    HZ2 4279   6.837   5.923   3.456  0.7312  0.6558 -1.4030
  277TRP    HZ3 4280   6.544   5.636   3.360 -0.2829  0.3904 -1.1156
  277TRP    HH2 4281   6.633   5.804   3.521 -0.3144 -0.2519 -0.2468
  278GLN      N 4282   6.897   5.690   2.599  0.3888 -0.9320 -0.6293
  278GLN     CA 4283   6.936   5.624   2.473 -0.2537  0.9259 -0.0412
  278GLN      C 4284   6.953   5.471   2.497  0.6144 -0.6694  0.0549
  278GLN      O 4285   6.999   5.423   2.598  0.3589  0.0405 -0.1143
  278GLN     CB 4286   7.066   5.693   2.424  0.1851  0.1148  0.4076
  278GLN     CG 4287   7.033   5.827   2.357  0.4879 -0.7505  0.0065
  278GLN     CD 4288   7.014   5.935   2.468  0.0908 -0.7290  0.0966
  278GLN    OE1 4289   7.106   5.975   2.539 -0.0247 -0.0192 -0.1213
  278GLN    NE2 4290   6.896   5.997   2.469 -0.8765 -0.0410 -0.4800
  278GLN      H 4291   6.950   5.765   2.640 -1.6539  0.5027 -0.3429
  278GLN     HA 4292   6.865   5.638   2.392 -0.1247  1.2058 -0.1091
  278GLN    HB2 4293   7.138   5.702   2.506 -0.3769  1.7839  0.7898
  278GLN    HB3 4294   7.110   5.630   2.347 -0.8127 -2.0611  1.4319
  278GLN    HG2 4295   7.116   5.852   2.291  0.2341 -0.9805 -0.4035
  278GLN    HG3 4296   6.953   5.816   2.284  0.8079 -0.8665 -0.3291
  278GLN   HE21 4297   6.873   6.070   2.535 -2.7948 -1.1526  0.2646
  278GLN   HE22 4298   6.822   5.944   2.426 -2.2407  0.2446  1.2849
  279ALA      N 4299   6.908   5.395   2.402 -0.0717 -0.5010 -0.0619
  279ALA     CA 4300   6.906   5.248   2.391 -0.4468  0.3517  0.0180
  279ALA      C 4301   7.009   5.170   2.482 -0.2217  0.3511 -0.4196
  279ALA      O 4302   7.131   5.159   2.447  0.0285  0.1402 -0.0726
  279ALA     CB 4303   6.922   5.208   2.238 -0.2220  0.0279 -0.2585
  279ALA      H 4304   6.852   5.445   2.334  0.0330 -1.4561 -0.8952
  279ALA     HA 4305   6.807   5.210   2.417 -0.4038  0.8700  1.0488
  279ALA    HB1 4306   6.884   5.286   2.173 -0.4763  0.6304  0.5666
  279ALA    HB2 4307   7.028   5.192   2.222  0.1407  1.5317  0.2942
  279ALA    HB3 4308   6.875   5.111   2.219 -0.2616 -0.6371  2.3785
  280GLY      N 4309   6.956   5.126   2.598 -0.6110 -0.1149  0.9001
  280GLY     CA 4310   7.026   5.036   2.690 -0.1039  0.0367 -0.2657
  280GLY      C 4311   7.133   5.105   2.780 -0.0107 -0.3130 -0.1030
  280GLY      O 4312   7.230   5.043   2.825  0.4712  0.3656 -0.2018
  280GLY      H 4313   6.860   5.147   2.622 -0.9995 -1.2475  0.4849
  280GLY    HA2 4314   6.954   5.000   2.764 -0.2658 -0.4464 -0.6426
  280GLY    HA3 4315   7.067   4.952   2.634  0.9491  0.0354  0.4568
  281THR      N 4316   7.119   5.238   2.789  0.4261  0.0119  0.0355
  281THR     CA 4317   7.207   5.326   2.865 -0.0521 -0.8616  0.4455
  281THR      C 4318   7.145   5.362   2.997  0.0088  0.0702  0.3377
  281THR      O 4319   7.214   5.431   3.067 -0.2960 -0.3738 -0.4620
  281THR     CB 4320   7.262   5.452   2.794  0.5294  0.8721  0.1354
  281THR    OG1 4321   7.157   5.541   2.763 -0.3333  0.4721 -0.1798
  281THR    CG2 4322   7.336   5.413   2.666 -0.0370  0.0989  0.0426
  281THR      H 4323   7.043   5.281   2.738  0.4341  0.2646  0.2294
  281THR     HA 4324   7.290   5.264   2.898  0.2003 -1.0385 -0.4692
  281THR     HB 4325   7.330   5.499   2.866 -1.3101  0.8819  2.0600
  281THR    HG1 4326   7.093   5.487   2.716  0.4151 -2.2437  1.4627
  281THR   HG21 4327   7.415   5.484   2.642  0.1677 -0.0298  0.3269
  281THR   HG22 4328   7.370   5.310   2.674 -0.1461  0.1057  0.7304
  281THR   HG23 4329   7.274   5.423   2.577 -0.7608 -1.3576  0.3329
  282THR      N 4330   7.033   5.309   3.047  0.1622  0.4876  0.9601
  282THR     CA 4331   6.963   5.364   3.165 -0.5450 -0.2122 -0.6719
  282THR      C 4332   7.049   5.342   3.295  0.1674 -0.2548 -0.1921
  282THR      O 4333   7.078   5.230   3.329 -0.7660 -0.1117  0.0214
  282THR     CB 4334   6.831   5.291   3.185  0.9186 -0.0111 -0.9515
  282THR    OG1 4335   6.747   5.309   3.069 -0.6239 -0.8221 -0.6230
  282THR    CG2 4336   6.753   5.332   3.308 -0.4573 -0.0431 -0.1457
  282THR      H 4337   6.976   5.252   2.986  0.7629  0.4005  0.4549
  282THR     HA 4338   6.941   5.470   3.154 -0.9354 -0.2135 -0.0096
  282THR     HB 4339   6.840   5.183   3.194 -0.8942 -0.2525 -1.1860
  282THR    HG1 4340   6.809   5.323   2.997  0.0293 -0.0442  0.0369
  282THR   HG21 4341   6.812   5.304   3.395  0.8374 -0.3479 -1.0678
  282THR   HG22 4342   6.728   5.438   3.309 -1.2632 -0.2166  0.4307
  282THR   HG23 4343   6.656   5.282   3.299 -0.1762 -0.4627 -1.2184
  283PRO      N 4344   7.084   5.450   3.373 -0.0813 -0.1572 -0.1482
  283PRO     CA 4345   7.172   5.442   3.486 -0.0519  0.5096  0.2404
  283PRO      C 4346   7.086   5.404   3.607 -0.1255 -0.4968  0.5382
  283PRO      O 4347   7.075   5.479   3.699 -0.2868 -0.0762 -0.0032
  283PRO     CB 4348   7.250   5.582   3.487  0.0576  0.4686  0.2529
  283PRO     CG 4349   7.133   5.677   3.437 -0.2181  0.4984 -0.1920
  283PRO     CD 4350   7.069   5.588   3.330 -0.4294  0.0643 -0.2374
  283PRO     HA 4351   7.248   5.366   3.474  0.5678  1.1840 -0.3182
  283PRO    HB2 4352   7.286   5.604   3.587  1.1149 -1.1100  0.2903
  283PRO    HB3 4353   7.326   5.578   3.409 -0.3535 -0.2188 -0.1416
  283PRO    HG2 4354   7.057   5.674   3.516 -0.6833  0.1163 -0.6368
  283PRO    HG3 4355   7.169   5.771   3.397 -0.1377  0.6790  0.2880
  283PRO    HD2 4356   6.964   5.616   3.320 -0.0715  2.0272  0.5764
  283PRO    HD3 4357   7.110   5.598   3.230  0.2191 -0.0102  0.0103
  284TRP      N 4358   7.032   5.285   3.597 -0.4087  0.8185 -0.2314
  284TRP     CA 4359   6.938   5.226   3.700  0.2166  0.8734  0.1938
  284TRP      C 4360   7.003   5.231   3.838 -1.1211  0.5947 -0.5617
  284TRP      O 4361   6.932   5.230   3.938 -0.3050 -0.1887  0.8417
  284TRP     CB 4362   6.918   5.076   3.656 -1.0110 -0.1628 -0.4304
  284TRP     CG 4363   6.832   5.049   3.544  0.4238 -0.4153  0.3332
  284TRP    CD1 4364   6.871   5.019   3.420  0.1916  0.1156  0.6268
  284TRP    CD2 4365   6.686   5.059   3.537 -0.2282  0.2513  0.6103
  284TRP    NE1 4366   6.757   4.986   3.346 -0.2223  0.0969  0.7592
  284TRP    CE2 4367   6.643   5.013   3.409  0.2310 -0.1704  0.1045
  284TRP    CE3 4368   6.588   5.088   3.627  0.4555 -0.6600  0.1332
  284TRP    CZ2 4369   6.506   4.999   3.375  0.0577 -0.0283 -0.1191
  284TRP    CZ3 4370   6.452   5.089   3.594 -0.4101  0.2698 -0.5972
  284TRP    CH2 4371   6.408   5.031   3.474 -0.3586  0.3979 -0.3932
  284TRP      H 4372   7.058   5.230   3.516  0.7129 -0.9343  1.1744
  284TRP     HA 4373   6.841   5.275   3.702  0.1448  0.7281  0.2780
  284TRP    HB2 4374   7.018   5.037   3.638 -0.4024  0.5913  0.9619
  284TRP    HB3 4375   6.883   5.028   3.747  1.4468 -0.0064  0.7850
  284TRP    HD1 4376   6.971   5.000   3.386 -0.0558 -0.7135  0.3106
  284TRP    HE1 4377   6.757   4.958   3.249 -0.0931  0.9173  0.5052
  284TRP    HE3 4378   6.608   5.116   3.730 -0.8321 -0.5366  0.3842
  284TRP    HZ2 4379   6.469   4.962   3.280  0.2066 -0.0150 -0.1842
  284TRP    HZ3 4380   6.381   5.122   3.669  0.5528  0.7354  0.1513
  284TRP    HH2 4381   6.303   5.023   3.453 -0.5507  1.3644  0.0639
  285ASN      N 4382   7.138   5.238   3.841  0.3211 -0.1880 -0.0642
  285ASN     CA 4383   7.212   5.229   3.965  0.0447  0.2998 -0.5402
  285ASN      C 4384   7.199   5.349   4.058  0.2898 -0.0798  0.1188
  285ASN      O 4385   7.212   5.328   4.183 -0.4172 -0.5043  0.4267
  285ASN     CB 4386   7.361   5.199   3.944 -1.0610 -0.4346  0.7049
  285ASN     CG 4387   7.456   5.306   3.896 -0.1528 -0.0137  0.9132
  285ASN    OD1 4388   7.507   5.388   3.970  0.2853 -0.6268 -0.5001
  285ASN    ND2 4389   7.471   5.329   3.763  0.4668  0.7508 -0.4201
  285ASN      H 4390   7.198   5.234   3.760  1.1557 -0.0010  0.5167
  285ASN     HA 4391   7.173   5.142   4.017 -0.9381  0.9047 -0.2057
  285ASN    HB2 4392   7.403   5.187   4.044 -0.4136  0.3515  0.5516
  285ASN    HB3 4393   7.378   5.112   3.880 -0.5872  0.1502 -0.0004
  285ASN   HD21 4394   7.507   5.417   3.728  0.0201  1.1184  0.0174
  285ASN   HD22 4395   7.432   5.260   3.701  0.0237  0.6011  0.0115
  286ILE      N 4396   7.167   5.461   4.002 -0.2923 -0.8758  0.7578
  286ILE     CA 4397   7.161   5.589   4.075 -0.3556 -0.1336  1.2909
  286ILE      C 4398   7.041   5.603   4.160  0.3303  0.2099 -0.1347
  286ILE      O 4399   7.045   5.671   4.262  0.2021 -0.5218  0.0329
  286ILE     CB 4400   7.188   5.721   3.988  0.8307  0.2690 -0.0097
  286ILE    CG1 4401   7.056   5.774   3.924 -0.8630 -0.0838 -0.4779
  286ILE    CG2 4402   7.303   5.694   3.884 -0.7044  1.5264  0.3077
  286ILE    CD1 4403   7.079   5.877   3.815  0.2989  0.0501  0.7041
  286ILE      H 4404   7.161   5.464   3.901 -2.0104 -1.1992  0.7961
  286ILE     HA 4405   7.250   5.589   4.139 -0.0407  0.0328  0.8612
  286ILE     HB 4406   7.218   5.801   4.055  0.1586 -0.1406  0.8182
  286ILE   HG12 4407   7.001   5.688   3.885  0.7301 -1.2456 -0.3898
  286ILE   HG13 4408   6.996   5.825   3.999 -0.1369  0.6278 -0.3527
  286ILE   HG21 4409   7.355   5.782   3.848  1.0493  0.2439 -0.5997
  286ILE   HG22 4410   7.379   5.626   3.924 -1.0970  0.7226 -0.2518
  286ILE   HG23 4411   7.255   5.641   3.802  1.1314 -0.0857  0.1068
  286ILE   HD11 4412   7.148   5.951   3.855 -0.3551  0.8655  0.3745
  286ILE   HD12 4413   7.116   5.829   3.725  1.1331  0.7022  0.6656
  286ILE   HD13 4414   6.982   5.918   3.787  0.4891  0.3184  0.4242
  287PHE      N 4415   6.935   5.520   4.135 -0.5326 -0.5442 -0.8720
  287PHE     CA 4416   6.814   5.508   4.220 -0.1086  0.9835 -0.5436
  287PHE      C 4417   6.838   5.393   4.319 -0.3113  0.3951  0.4248
  287PHE      O 4418   6.905   5.294   4.287 -0.9783 -0.3229  0.1902
  287PHE     CB 4419   6.693   5.479   4.129 -1.1721  0.5687 -0.5050
  287PHE     CG 4420   6.664   5.584   4.027  0.9061 -1.1961 -0.5145
  287PHE    CD1 4421   6.563   5.688   4.055 -0.5822 -0.4370  0.0720
  287PHE    CD2 4422   6.738   5.594   3.911  0.3463  0.4827 -0.2431
  287PHE    CE1 4423   6.539   5.791   3.963 -0.5664 -0.2738 -0.3525
  287PHE    CE2 4424   6.705   5.688   3.813 -0.4726  0.9914 -1.0017
  287PHE     CZ 4425   6.615   5.790   3.844  0.4284 -0.6354 -0.2246
  287PHE      H 4426   6.941   5.452   4.061 -0.8050 -0.1179 -1.2982
  287PHE     HA 4427   6.804   5.604   4.271 -0.1729  0.8213 -0.2462
  287PHE    HB2 4428   6.712   5.381   4.086  1.1399  0.4920  0.4213
  287PHE    HB3 4429   6.601   5.475   4.187 -0.8359  0.0347  0.0163
  287PHE    HD1 4430   6.506   5.674   4.146 -1.2267 -0.4621 -0.3244
  287PHE    HD2 4431   6.808   5.514   3.891  0.1954  0.7250 -2.1287
  287PHE    HE1 4432   6.463   5.867   3.975 -0.2307  0.3570 -1.6908
  287PHE    HE2 4433   6.766   5.684   3.724  0.5105 -0.2133 -0.3294
  287PHE     HZ 4434   6.598   5.869   3.772  0.0329 -1.6892 -1.3567
  288PRO      N 4435   6.792   5.406   4.443  0.7669 -0.0263 -0.0376
  288PRO     CA 4436   6.822   5.316   4.549  0.6047 -0.8525 -0.1331
  288PRO      C 4437   6.729   5.193   4.566 -0.5301  0.0804 -0.2349
  288PRO      O 4438   6.624   5.192   4.504  0.6541 -0.4668  0.1593
  288PRO     CB 4439   6.830   5.401   4.679 -0.4666 -0.3873  0.7821
  288PRO     CG 4440   6.719   5.508   4.648 -0.7415  0.4661 -0.2503
  288PRO     CD 4441   6.742   5.529   4.502 -0.5782  0.5402 -0.4712
  288PRO     HA 4442   6.920   5.277   4.524  1.2114  0.1963  0.4800
  288PRO    HB2 4443   6.804   5.339   4.765 -0.4561  0.4697  1.4253
  288PRO    HB3 4444   6.928   5.450   4.676 -0.6923  0.0827 -0.5790
  288PRO    HG2 4445   6.622   5.460   4.658 -0.2449 -0.4094  0.6116
  288PRO    HG3 4446   6.727   5.596   4.711 -1.5970  0.7738 -0.5427
  288PRO    HD2 4447   6.811   5.610   4.476  0.3770 -0.3931 -1.0345
  288PRO    HD3 4448   6.645   5.547   4.457  0.1833  0.2948 -2.4163
  289VAL      N 4449   6.768   5.093   4.645  0.5073  0.2189  0.1935
  289VAL     CA 4450   6.680   4.992   4.698  0.3954  0.1292 -0.1224
  289VAL      C 4451   6.567   5.050   4.779  0.4346 -0.4739  0.1003
  289VAL      O 4452   6.582   5.157   4.841  0.2061  0.2692  0.2090
  289VAL     CB 4453   6.742   4.884   4.777  0.1772  0.2838  0.6318
  289VAL    CG1 4454   6.830   4.801   4.677 -0.0580 -0.1647  0.1313
  289VAL    CG2 4455   6.830   4.934   4.887  0.0213  0.1528 -0.4978
  289VAL      H 4456   6.861   5.102   4.683  0.4874  1.0607  0.0855
  289VAL     HA 4457   6.625   4.954   4.612  0.1863  1.0380 -0.4149
  289VAL     HB 4458   6.669   4.815   4.819 -0.2375  0.0137 -0.4615
  289VAL   HG11 4459   6.904   4.857   4.618  0.7322 -0.8379  0.4478
  289VAL   HG12 4460   6.886   4.725   4.731 -0.1921  0.3555  1.0439
  289VAL   HG13 4461   6.750   4.750   4.624 -0.6819  0.0090  0.8720
  289VAL   HG21 4462   6.874   4.845   4.932 -0.5303 -0.0092 -0.2576
  289VAL   HG22 4463   6.908   5.005   4.859  1.2829 -0.8636  0.2376
  289VAL   HG23 4464   6.762   4.987   4.953 -0.7824 -1.1385 -0.2168
  290ILE      N 4465   6.454   4.982   4.799  0.3591 -0.1937  0.3934
  290ILE     CA 4466   6.351   5.018   4.894  1.2050 -0.2934  0.1049
  290ILE      C 4467   6.298   4.894   4.972  0.4850  0.8692 -0.0609
  290ILE      O 4468   6.270   4.788   4.914 -0.8292  0.5985  0.4345
  290ILE     CB 4469   6.237   5.079   4.808 -1.2148  0.0459 -0.0128
  290ILE    CG1 4470   6.275   5.207   4.731 -0.6672  0.3131  0.3615
  290ILE    CG2 4471   6.128   5.114   4.906  1.2724  0.2675 -0.0297
  290ILE    CD1 4472   6.154   5.248   4.645 -0.0139 -0.1732  0.1452
  290ILE      H 4473   6.435   4.901   4.742 -2.0920  0.6636 -0.2648
  290ILE     HA 4474   6.385   5.083   4.974  1.0692  0.2692 -0.2848
  290ILE     HB 4475   6.196   5.011   4.733 -0.8274 -0.1964 -0.0091
  290ILE   HG12 4476   6.293   5.284   4.806  0.7508  0.7865 -0.3855
  290ILE   HG13 4477   6.363   5.198   4.666 -0.2921 -1.2483  0.9902
  290ILE   HG21 4478   6.034   5.132   4.854  0.4598  0.5218  1.3998
  290ILE   HG22 4479   6.106   5.035   4.979  0.0622  0.7912  0.2213
  290ILE   HG23 4480   6.147   5.207   4.960 -1.4795  0.2086  1.4411
  290ILE   HD11 4481   6.189   5.330   4.582 -0.6270 -0.2140 -0.2591
  290ILE   HD12 4482   6.109   5.167   4.589 -0.6811  0.6439 -0.5683
  290ILE   HD13 4483   6.073   5.290   4.705 -0.6155  0.2754 -0.9345
  291SER      N 4484   6.281   4.898   5.106 -0.0946 -0.0984  0.3149
  291SER     CA 4485   6.244   4.783   5.191 -0.1511 -0.9282  0.1545
  291SER      C 4486   6.133   4.816   5.285  0.2976 -0.3536 -0.0884
  291SER      O 4487   6.120   4.933   5.325  0.1281  0.8813  0.3597
  291SER     CB 4488   6.367   4.737   5.265  0.2207  0.1036 -0.5594
  291SER     OG 4489   6.332   4.622   5.342 -0.7193 -0.0755  0.5529
  291SER      H 4490   6.315   4.982   5.152 -1.4030  0.5457  0.1982
  291SER     HA 4491   6.219   4.704   5.120  0.4877 -0.2280 -0.9020
  291SER    HB2 4492   6.438   4.711   5.186 -0.1500  0.3556 -0.9871
  291SER    HB3 4493   6.395   4.810   5.341 -0.4464 -0.6733  0.4927
  291SER     HG 4494   6.324   4.547   5.282  1.2632  0.0772 -0.0475
  292LEU      N 4495   6.041   4.725   5.307 -0.1006 -0.0053  0.0145
  292LEU     CA 4496   5.913   4.737   5.383  0.0032 -0.5859  1.2270
  292LEU      C 4497   5.900   4.622   5.485  0.1177 -0.4185  0.2289
  292LEU      O 4498   5.896   4.508   5.445  0.1093  0.0983 -0.0394
  292LEU     CB 4499   5.791   4.757   5.286  0.4904 -0.1432  0.2522
  292LEU     CG 4500   5.770   4.892   5.208 -1.0028  0.9709  0.0397
  292LEU    CD1 4501   5.815   4.868   5.062 -0.4042 -0.3598  0.4078
  292LEU    CD2 4502   5.627   4.939   5.204  0.6810  0.5925 -0.1678
  292LEU      H 4503   6.055   4.631   5.272  0.7226  0.0633  0.1376
  292LEU     HA 4504   5.915   4.828   5.442 -0.5293  0.1276  0.1945
  292LEU    HB2 4505   5.786   4.678   5.212  1.1216 -0.2882  0.3581
  292LEU    HB3 4506   5.710   4.742   5.358  0.9125  0.1362  0.8029
  292LEU     HG 4507   5.827   4.970   5.257  0.9567 -0.2285 -0.1270
  292LEU   HD11 4508   5.920   4.841   5.051 -0.0775  1.1209 -0.6255
  292LEU   HD12 4509   5.750   4.793   5.017 -0.5100  0.1426 -0.3197
  292LEU   HD13 4510   5.800   4.957   5.001 -0.5251 -0.4592  0.2922
  292LEU   HD21 4511   5.598   5.002   5.287 -0.8009 -0.7003  0.4062
  292LEU   HD22 4512   5.604   4.995   5.113  0.5241  0.7622 -0.0251
  292LEU   HD23 4513   5.558   4.855   5.194 -0.1770  1.1191  0.8788
  293TYR      N 4514   5.892   4.657   5.612 -0.2654  0.9328 -0.0982
  293TYR     CA 4515   5.882   4.553   5.710  0.4286  0.6042 -0.7880
  293TYR      C 4516   5.733   4.525   5.743  0.1450 -0.5979  0.2692
  293TYR      O 4517   5.656   4.618   5.767 -0.7389  0.2585  0.1906
  293TYR     CB 4518   5.954   4.581   5.843 -0.9125  0.1470 -0.1910
  293TYR     CG 4519   6.105   4.602   5.824  0.1859  0.5554 -1.0161
  293TYR    CD1 4520   6.155   4.699   5.741  0.3583 -0.0091  0.2613
  293TYR    CD2 4521   6.191   4.528   5.906 -0.3013 -0.0177  0.0302
  293TYR    CE1 4522   6.295   4.721   5.732  0.2961  0.5984  0.4338
  293TYR    CE2 4523   6.328   4.549   5.898 -0.3851 -0.3713 -0.6495
  293TYR     CZ 4524   6.382   4.638   5.804  0.0910 -0.3335  0.3869
  293TYR     OH 4525   6.513   4.653   5.786 -0.4700 -0.3869  0.3049
  293TYR      H 4526   5.881   4.751   5.646 -2.5235  0.7982 -0.1226
  293TYR     HA 4527   5.930   4.464   5.669  0.1295  0.4107 -0.7263
  293TYR    HB2 4528   5.913   4.671   5.888 -0.2343  0.5014 -0.2604
  293TYR    HB3 4529   5.933   4.503   5.917 -0.2907 -0.0180 -0.1810
  293TYR    HD1 4530   6.089   4.770   5.694 -0.9425 -0.7804  0.8201
  293TYR    HD2 4531   6.158   4.455   5.979  1.1043 -0.8520 -0.1071
  293TYR    HE1 4532   6.332   4.792   5.659 -0.1791 -0.3126 -0.7558
  293TYR    HE2 4533   6.397   4.511   5.971  0.6251  1.9009 -0.2406
  293TYR     HH 4534   6.540   4.734   5.742 -0.2400 -0.2747  0.6501
  294LEU      N 4535   5.689   4.400   5.741 -0.0609 -0.1146 -0.4072
  294LEU     CA 4536   5.557   4.350   5.762  0.5675 -0.2009  0.7913
  294LEU      C 4537   5.540   4.282   5.898  0.2252  1.1651 -0.0326
  294LEU      O 4538   5.634   4.218   5.954  0.5386  0.7246  0.4951
  294LEU     CB 4539   5.524   4.247   5.647  0.0416 -0.1612  0.6303
  294LEU     CG 4540   5.527   4.301   5.501 -0.0211 -0.8172 -0.6236
  294LEU    CD1 4541   5.498   4.187   5.406 -0.3547 -0.2045 -0.5276
  294LEU    CD2 4542   5.413   4.405   5.485  0.0962  0.2535  0.4279
  294LEU      H 4543   5.763   4.333   5.753 -0.5759 -0.6694 -0.2189
  294LEU     HA 4544   5.479   4.425   5.751  0.7524 -0.1873 -0.7480
  294LEU    HB2 4545   5.588   4.160   5.653  0.3553 -0.1077 -1.0914
  294LEU    HB3 4546   5.422   4.208   5.657  0.5210 -1.3764  1.2055
  294LEU     HG 4547   5.623   4.352   5.489 -0.7771  0.6332 -1.0032
  294LEU   HD11 4548   5.588   4.125   5.410 -0.3774 -0.4154  2.7434
  294LEU   HD12 4549   5.418   4.122   5.441  0.4583 -0.5711  0.8153
  294LEU   HD13 4550   5.486   4.228   5.306 -0.0216  1.1558 -0.0484
  294LEU   HD21 4551   5.423   4.456   5.389  0.8702  0.4543  0.6042
  294LEU   HD22 4552   5.316   4.358   5.503  0.5568 -0.4724  1.1366
  294LEU   HD23 4553   5.427   4.486   5.557 -0.6031  0.8373 -0.0572
  295MET      N 4554   5.417   4.279   5.950 -0.2116  0.1234  1.1582
  295MET     CA 4555   5.381   4.194   6.062  0.4060  0.9556 -0.7210
  295MET      C 4556   5.393   4.046   6.028 -0.7263  0.2944  0.0079
  295MET      O 4557   5.321   3.995   5.945  0.4467  0.4887 -0.3916
  295MET     CB 4558   5.231   4.211   6.107  0.5752  0.3255 -0.5021
  295MET     CG 4559   5.185   4.121   6.219 -0.4676  1.0126 -0.6072
  295MET     SD 4560   5.047   4.184   6.314  0.2228 -0.0142  0.0442
  295MET     CE 4561   4.901   4.176   6.203  0.4594  0.6420  0.1538
  295MET      H 4562   5.345   4.333   5.904 -0.0195  0.0369  0.7455
  295MET     HA 4563   5.444   4.213   6.148  1.0929 -0.0817 -0.9594
  295MET    HB2 4564   5.218   4.313   6.144 -0.2240 -0.1149  0.5197
  295MET    HB3 4565   5.159   4.204   6.025 -1.1988 -0.3905  0.9660
  295MET    HG2 4566   5.155   4.020   6.190  0.8392  0.1239  0.7963
  295MET    HG3 4567   5.265   4.101   6.291 -0.2708 -0.7160 -1.2167
  295MET    HE1 4568   4.906   4.080   6.153 -1.2906  1.3290 -1.6070
  295MET    HE2 4569   4.802   4.186   6.249  0.5591 -0.8312  0.7717
  295MET    HE3 4570   4.900   4.255   6.128  0.8844 -0.0526 -0.6027
  296GLY      N 4571   5.486   3.972   6.099  0.5288 -0.1124  0.1581
  296GLY     CA 4572   5.502   3.827   6.098 -0.7934 -0.4929 -0.3985
  296GLY      C 4573   5.386   3.750   6.161  0.0101  0.2054  0.3981
  296GLY      O 4574   5.313   3.796   6.250  0.2324  0.1177  0.1835
  296GLY      H 4575   5.548   4.026   6.157 -0.2342  0.5858  0.3516
  296GLY    HA2 4576   5.521   3.784   6.000  0.4542  0.6337 -0.7080
  296GLY    HA3 4577   5.591   3.803   6.156 -0.6276 -0.3632 -0.5954
  297GLU      N 4578   5.364   3.621   6.118 -0.3515 -0.0724  0.2888
  297GLU     CA 4579   5.262   3.538   6.187 -0.5389 -0.1298  0.9401
  297GLU      C 4580   5.296   3.496   6.332 -0.3029 -0.1717 -0.2538
  297GLU      O 4581   5.207   3.451   6.403 -0.3435 -0.0531 -0.2890
  297GLU     CB 4582   5.226   3.416   6.095 -0.8977 -0.2403 -0.3768
  297GLU     CG 4583   5.079   3.407   6.056 -0.2616 -0.1949 -0.4746
  297GLU     CD 4584   5.031   3.264   6.044 -0.3229  1.0615  0.0603
  297GLU    OE1 4585   5.113   3.173   6.013 -0.1305 -0.1113 -0.2667
  297GLU    OE2 4586   4.912   3.237   6.075 -0.9955  0.0592 -0.0400
  297GLU      H 4587   5.431   3.580   6.055 -0.7451  0.8351 -0.7906
  297GLU     HA 4588   5.174   3.600   6.167  0.4536  0.7048 -1.9464
  297GLU    HB2 4589   5.277   3.407   6.000 -0.9657  0.0612 -0.4456
  297GLU    HB3 4590   5.258   3.321   6.137  0.1761 -0.5367 -1.7207
  297GLU    HG2 4591   5.016   3.450   6.134  0.8513 -0.3216  0.5531
  297GLU    HG3 4592   5.074   3.464   5.963  1.5473 -0.8481 -1.0599
  298VAL      N 4593   5.414   3.525   6.382  0.8854  0.0173 -0.0176
  298VAL     CA 4594   5.478   3.490   6.515 -0.0004 -0.1785  0.6677
  298VAL      C 4595   5.469   3.606   6.602 -0.3675  0.0443  0.0286
  298VAL      O 4596   5.459   3.720   6.549 -0.5961 -0.1066  0.3202
  298VAL     CB 4597   5.621   3.427   6.484  0.7433  0.3426  0.0077
  298VAL    CG1 4598   5.672   3.365   6.612 -1.1088  0.2991 -0.5540
  298VAL    CG2 4599   5.602   3.313   6.383  0.5913 -0.2761 -0.5520
  298VAL      H 4600   5.468   3.577   6.313  1.3607 -1.1106 -0.5440
  298VAL     HA 4601   5.413   3.418   6.563 -0.6389  0.8411  1.4298
  298VAL     HB 4602   5.692   3.500   6.445  0.2388  0.4294 -0.7989
  298VAL   HG11 4603   5.613   3.281   6.650  0.0148 -0.0710  0.4892
  298VAL   HG12 4604   5.768   3.323   6.583 -1.1727 -1.1885  1.0234
  298VAL   HG13 4605   5.701   3.438   6.687  0.3237 -0.1005 -0.6546
  298VAL   HG21 4606   5.528   3.246   6.427 -0.2000  0.1694 -1.1403
  298VAL   HG22 4607   5.571   3.335   6.281 -2.1141 -1.2148 -0.0958
  298VAL   HG23 4608   5.693   3.254   6.372  0.6455 -0.1762 -0.6481
  299THR      N 4609   5.465   3.578   6.731  0.3124 -0.2194 -0.8474
  299THR     CA 4610   5.443   3.678   6.835  0.8872 -0.3133 -0.2690
  299THR      C 4611   5.557   3.783   6.831  0.3847  0.1090  0.0190
  299THR      O 4612   5.672   3.751   6.859 -0.6333  0.7379  0.1423
  299THR     CB 4613   5.405   3.619   6.973 -0.3150 -0.1641  0.9015
  299THR    OG1 4614   5.309   3.516   6.953  0.0692  0.4757 -0.4425
  299THR    CG2 4615   5.345   3.711   7.076  0.3442 -0.4162 -0.2834
  299THR      H 4616   5.483   3.485   6.768  0.6175  0.6160  1.4682
  299THR     HA 4617   5.351   3.728   6.802  0.5640 -0.8980 -0.2876
  299THR     HB 4618   5.500   3.577   7.005 -0.2626 -0.2339  0.6628
  299THR    HG1 4619   5.369   3.443   6.933  0.6236  1.1143 -1.2224
  299THR   HG21 4620   5.429   3.757   7.128 -0.4401  1.2701 -0.3781
  299THR   HG22 4621   5.284   3.790   7.033 -0.4241 -1.0618 -0.4199
  299THR   HG23 4622   5.300   3.651   7.155  0.0335  0.0382 -0.1068
  300ASN      N 4623   5.535   3.909   6.804  0.3058 -0.4887 -0.5087
  300ASN     CA 4624   5.630   4.026   6.806 -0.2360 -0.0535 -0.8431
  300ASN      C 4625   5.750   4.009   6.706 -0.4862  0.3859  0.6596
  300ASN      O 4626   5.852   4.072   6.709 -0.4194  0.0025  0.1337
  300ASN     CB 4627   5.688   4.050   6.943  0.5304 -0.5266 -0.4320
  300ASN     CG 4628   5.584   4.068   7.052  0.1888  0.1840  0.9609
  300ASN    OD1 4629   5.491   4.151   7.046 -0.0217  0.1690 -0.0866
  300ASN    ND2 4630   5.588   3.980   7.143  1.2100  0.3986 -0.2672
  300ASN      H 4631   5.441   3.928   6.775 -0.0630  0.6500  1.1347
  300ASN     HA 4632   5.584   4.122   6.782  0.5640  1.2933  2.0886
  300ASN    HB2 4633   5.749   3.966   6.976  0.5040 -0.3998 -0.0554
  300ASN    HB3 4634   5.760   4.130   6.954  0.2874 -0.4306  0.6655
  300ASN   HD21 4635   5.518   3.984   7.216  0.4141  0.7156 -1.0156
  300ASN   HD22 4636   5.662   3.912   7.157  1.0420  0.2554 -0.0541
  301GLN      N 4637   5.758   3.903   6.623  0.3486 -0.4381 -0.7385
  301GLN     CA 4638   5.865   3.883   6.519 -0.4678 -0.7271 -0.4884
  301GLN      C 4639   5.816   3.923   6.379  0.0836 -0.6912  0.0650
  301GLN      O 4640   5.748   3.846   6.318  0.2347 -0.1029  0.4878
  301GLN     CB 4641   5.919   3.740   6.534  0.3352  0.0561 -0.1299
  301GLN     CG 4642   5.980   3.704   6.669  0.0875  0.4568 -0.2568
  301GLN     CD 4643   6.095   3.799   6.715  0.0945  0.0484  0.6848
  301GLN    OE1 4644   6.149   3.870   6.638 -0.6114 -0.2433  0.2233
  301GLN    NE2 4645   6.136   3.803   6.842  0.1405 -0.1330 -0.1892
  301GLN      H 4646   5.686   3.832   6.622  1.2948 -1.4656 -2.0478
  301GLN     HA 4647   5.951   3.948   6.537 -0.9958 -0.2025  0.2916
  301GLN    HB2 4648   5.840   3.678   6.492 -0.2198  0.6590 -0.0072
  301GLN    HB3 4649   6.003   3.728   6.466  1.4519 -0.0569  1.1822
  301GLN    HG2 4650   5.909   3.687   6.750  0.1051 -0.4818 -0.4178
  301GLN    HG3 4651   6.017   3.602   6.658 -1.1837 -0.1723  0.7530
  301GLN   HE21 4652   6.201   3.875   6.869  0.2313  0.1761 -1.1270
  301GLN   HE22 4653   6.114   3.735   6.913  0.7542  0.2071  0.3397
  302SER      N 4654   5.855   4.042   6.330 -0.5652  0.3280 -1.1167
  302SER     CA 4655   5.836   4.099   6.199 -0.3141  0.6076 -0.2777
  302SER      C 4656   5.939   4.050   6.099  0.0920 -0.5146  1.0642
  302SER      O 4657   6.039   3.994   6.132 -0.3319 -0.2439 -0.0334
  302SER     CB 4658   5.821   4.250   6.212 -0.5072  0.5497  0.3554
  302SER     OG 4659   5.950   4.303   6.213 -0.2040 -0.5955  0.3366
  302SER      H 4660   5.917   4.092   6.392 -0.0781 -1.3235 -0.1347
  302SER     HA 4661   5.742   4.057   6.164  0.1847 -0.3800 -0.5192
  302SER    HB2 4662   5.777   4.302   6.128  0.2827  1.6340  0.5666
  302SER    HB3 4663   5.773   4.285   6.303  0.7093  1.8005  0.5898
  302SER     HG 4664   6.000   4.270   6.289  1.2625 -0.3500 -0.4362
  303PHE      N 4665   5.917   4.075   5.971 -0.4434  0.0477  0.1619
  303PHE     CA 4666   6.006   4.035   5.861 -0.6763 -0.2599 -0.4451
  303PHE      C 4667   6.016   4.146   5.754 -0.1036  0.0461  0.4875
  303PHE      O 4668   5.946   4.251   5.779 -0.3055  0.1725 -0.4032
  303PHE     CB 4669   5.969   3.898   5.804 -0.3825 -0.2225  0.1577
  303PHE     CG 4670   5.836   3.903   5.737  0.7619  0.1134 -0.1175
  303PHE    CD1 4671   5.714   3.897   5.807 -0.7748 -0.2418 -0.2133
  303PHE    CD2 4672   5.815   3.899   5.594 -0.6529  0.1512 -0.1891
  303PHE    CE1 4673   5.588   3.901   5.745  0.2909  0.4091  0.2489
  303PHE    CE2 4674   5.694   3.887   5.526  0.3239  0.5542 -0.2945
  303PHE     CZ 4675   5.578   3.893   5.604  0.3355 -0.3725 -0.1938
  303PHE      H 4676   5.841   4.135   5.942  0.3604  0.7207 -0.6646
  303PHE     HA 4677   6.105   4.031   5.905 -0.0846  0.8191 -1.5698
  303PHE    HB2 4678   6.048   3.867   5.736  1.0025  1.5213  0.8047
  303PHE    HB3 4679   5.959   3.829   5.888 -0.7152 -0.0559  0.2603
  303PHE    HD1 4680   5.726   3.889   5.914  1.3292  0.0964 -0.3306
  303PHE    HD2 4681   5.904   3.900   5.533  0.3106  1.5303  1.0812
  303PHE    HE1 4682   5.504   3.914   5.811 -0.6112  0.0306 -0.7643
  303PHE    HE2 4683   5.680   3.870   5.420 -1.0649 -0.6700  0.0281
  303PHE     HZ 4684   5.480   3.888   5.559  0.1185  0.9800  0.0343
  304ARG      N 4685   6.105   4.133   5.649  0.5642  0.0283  0.4089
  304ARG     CA 4686   6.121   4.246   5.549  0.0346 -0.7928 -0.6566
  304ARG      C 4687   6.119   4.211   5.403 -0.6876  0.3593 -0.5373
  304ARG      O 4688   6.204   4.133   5.364  0.0527 -0.1220 -0.1327
  304ARG     CB 4689   6.243   4.336   5.591  0.0122  0.2603 -0.4568
  304ARG     CG 4690   6.382   4.271   5.576  0.2406 -0.2017  0.7124
  304ARG     CD 4691   6.483   4.379   5.616  0.3380 -0.1124 -0.0176
  304ARG     NE 4692   6.625   4.328   5.589  0.4909  0.2499  0.2923
  304ARG     CZ 4693   6.739   4.390   5.631  0.5069 -1.1802 -0.4672
  304ARG    NH1 4694   6.744   4.502   5.705 -0.0541  0.5434  0.5690
  304ARG    NH2 4695   6.859   4.344   5.605  0.1869 -0.3957 -0.0759
  304ARG      H 4696   6.154   4.047   5.630  0.9909  0.3785 -0.1274
  304ARG     HA 4697   6.040   4.317   5.562  0.4938 -0.4633  0.8126
  304ARG    HB2 4698   6.241   4.421   5.523  1.5351  0.7715  0.0627
  304ARG    HB3 4699   6.235   4.361   5.697  0.5993 -0.3915 -0.2405
  304ARG    HG2 4700   6.392   4.191   5.649  1.0322  0.1474  1.0044
  304ARG    HG3 4701   6.399   4.229   5.477  0.9405  0.9874  0.2761
  304ARG    HD2 4702   6.464   4.474   5.565 -0.7021 -0.6385 -0.6699
  304ARG    HD3 4703   6.470   4.401   5.722 -0.6230 -1.2459  0.1324
  304ARG     HE 4704   6.638   4.247   5.529  0.7799  0.7020 -0.2729
  304ARG   HH11 4705   6.826   4.558   5.723  0.1636  0.8897 -1.1779
  304ARG   HH12 4706   6.662   4.559   5.722  0.2871  0.9553  0.8950
  304ARG   HH21 4707   6.937   4.399   5.636 -0.4508  0.1712  0.5899
  304ARG   HH22 4708   6.878   4.253   5.565 -0.7648 -0.8767  0.5070
  305ILE      N 4709   6.029   4.268   5.330 -0.5609 -0.3683 -0.1412
  305ILE     CA 4710   6.039   4.254   5.176  0.1476 -0.8900 -0.5048
  305ILE      C 4711   6.123   4.376   5.109 -0.0128 -0.2783 -0.5975
  305ILE      O 4712   6.119   4.486   5.166  0.0809  0.3905  0.3320
  305ILE     CB 4713   5.894   4.233   5.122 -0.5087  0.3005  0.5575
  305ILE    CG1 4714   5.819   4.360   5.099  0.7887 -0.7990 -0.2014
  305ILE    CG2 4715   5.810   4.132   5.195  0.0695  0.0994  0.0108
  305ILE    CD1 4716   5.678   4.341   5.032 -1.2590  0.1534 -0.6014
  305ILE      H 4717   5.972   4.336   5.378 -0.3202 -0.9238  0.9977
  305ILE     HA 4718   6.098   4.166   5.151  0.9660 -0.3979 -0.3700
  305ILE     HB 4719   5.907   4.198   5.020 -0.6608 -0.5275  0.8137
  305ILE   HG12 4720   5.801   4.423   5.186  2.1354  0.8912 -1.0253
  305ILE   HG13 4721   5.880   4.421   5.032 -0.5029  1.0983  0.1653
  305ILE   HG21 4722   5.880   4.056   5.232 -0.8383 -1.0329 -0.4661
  305ILE   HG22 4723   5.776   4.176   5.289  2.6987 -0.2538  1.3209
  305ILE   HG23 4724   5.739   4.080   5.130  0.4295  0.1042 -0.3949
  305ILE   HD11 4725   5.637   4.439   5.006 -0.0139  0.6272 -0.9301
  305ILE   HD12 4726   5.683   4.286   4.938 -1.2752 -1.1229  0.1032
  305ILE   HD13 4727   5.611   4.286   5.098  0.1044  0.7675  1.4670
  306THR      N 4728   6.200   4.358   5.005 -0.2222 -0.1827 -0.0843
  306THR     CA 4729   6.289   4.459   4.944 -0.1876 -0.3553 -0.1467
  306THR      C 4730   6.291   4.460   4.787 -0.4828 -0.0148 -0.2684
  306THR      O 4731   6.331   4.359   4.730  0.4968  0.0268  0.9657
  306THR     CB 4732   6.435   4.443   4.990 -0.0103 -0.4955 -0.3830
  306THR    OG1 4733   6.453   4.445   5.132 -0.1016 -0.0067  0.6729
  306THR    CG2 4734   6.527   4.559   4.946 -0.4161  0.6607  0.9315
  306THR      H 4735   6.223   4.265   4.973  0.2736  0.0468 -0.4180
  306THR     HA 4736   6.263   4.561   4.973  0.5071 -0.2959  0.3079
  306THR     HB 4737   6.471   4.348   4.951  0.0339 -0.3809 -0.6192
  306THR    HG1 4738   6.441   4.355   5.164 -0.3140 -0.0643  0.4305
  306THR   HG21 4739   6.630   4.538   4.974 -0.0621  0.8976 -0.1043
  306THR   HG22 4740   6.531   4.567   4.837 -1.9926 -0.0820  0.7549
  306THR   HG23 4741   6.490   4.657   4.974 -0.8843  0.9152 -0.4292
  307ILE      N 4742   6.279   4.578   4.731 -0.4055 -0.5517 -0.0360
  307ILE     CA 4743   6.259   4.595   4.579 -0.9351  0.3394 -0.0557
  307ILE      C 4744   6.363   4.689   4.510 -0.1803  0.0627  0.3058
  307ILE      O 4745   6.438   4.760   4.577 -1.0244  0.1766  0.0186
  307ILE     CB 4746   6.121   4.643   4.545 -1.2422  0.7061 -0.5788
  307ILE    CG1 4747   6.078   4.769   4.617 -0.3262  0.4185  0.5468
  307ILE    CG2 4748   6.020   4.532   4.570  0.4741  0.8954 -0.2260
  307ILE    CD1 4749   5.954   4.830   4.548  0.1976  0.6685  0.1098
  307ILE      H 4750   6.281   4.652   4.800 -0.1935 -0.5917  0.0036
  307ILE     HA 4751   6.273   4.502   4.524  0.8899  0.6176 -0.1886
  307ILE     HB 4752   6.116   4.668   4.439 -0.7618 -0.0920 -0.8098
  307ILE   HG12 4753   6.054   4.747   4.721 -1.1932 -1.2257  0.0647
  307ILE   HG13 4754   6.161   4.839   4.621  0.8574 -0.8266 -0.3058
  307ILE   HG21 4755   6.006   4.526   4.678  2.1453  0.4633  0.0338
  307ILE   HG22 4756   5.926   4.556   4.521 -0.2113  0.2197  0.6971
  307ILE   HG23 4757   6.058   4.439   4.528 -0.4494 -0.0076  0.8063
  307ILE   HD11 4758   5.975   4.868   4.448  0.6465 -0.5389 -0.2864
  307ILE   HD12 4759   5.889   4.748   4.519  0.9411  0.3674 -0.7841
  307ILE   HD13 4760   5.902   4.904   4.610 -0.1014 -0.3415  1.1215
  308LEU      N 4761   6.373   4.679   4.380 -0.2870  0.2177  0.3419
  308LEU     CA 4762   6.476   4.737   4.289  1.0673 -0.5893  0.0065
  308LEU      C 4763   6.417   4.859   4.212  1.1933  0.2017 -0.4011
  308LEU      O 4764   6.291   4.856   4.205 -0.2867 -0.2931  0.1072
  308LEU     CB 4765   6.530   4.624   4.198 -1.0068 -0.7450  1.0134
  308LEU     CG 4766   6.594   4.503   4.259  0.7811  0.4387 -0.6180
  308LEU    CD1 4767   6.638   4.418   4.145 -0.3346  0.2870  0.4733
  308LEU    CD2 4768   6.709   4.541   4.355  0.9303  0.3493 -0.1833
  308LEU      H 4769   6.319   4.606   4.336  0.2513 -0.9832  1.5555
  308LEU     HA 4770   6.561   4.774   4.346 -0.2572  1.4842  0.8882
  308LEU    HB2 4771   6.450   4.591   4.131 -0.4270  0.2572 -0.2762
  308LEU    HB3 4772   6.604   4.676   4.136 -1.0883 -0.8762  0.8018
  308LEU     HG 4773   6.513   4.451   4.310  0.4062  0.9357 -0.6872
  308LEU   HD11 4774   6.714   4.478   4.095 -0.0646  0.1607  0.7241
  308LEU   HD12 4775   6.684   4.323   4.175 -0.1951 -0.1477 -0.9483
  308LEU   HD13 4776   6.549   4.401   4.085  0.0027  0.8590 -0.2205
  308LEU   HD21 4777   6.664   4.601   4.434  0.0016  0.5968 -0.8667
  308LEU   HD22 4778   6.751   4.450   4.397  1.0318  0.4525 -0.0611
  308LEU   HD23 4779   6.783   4.603   4.303  1.2568 -0.6093 -0.9252
  309PRO      N 4780   6.485   4.954   4.152 -0.7891 -0.1923 -0.2690
  309PRO     CA 4781   6.420   5.051   4.068 -0.0533  0.3474 -0.3139
  309PRO      C 4782   6.355   4.989   3.943 -0.1047  0.9851  0.1565
  309PRO      O 4783   6.261   5.042   3.879  0.3067  0.1165 -0.6046
  309PRO     CB 4784   6.534   5.144   4.039  0.4399  0.3058 -0.2271
  309PRO     CG 4785   6.648   5.126   4.139  0.5966  0.2327  0.2076
  309PRO     CD 4786   6.627   4.980   4.179  0.4681 -0.4880 -0.0364
  309PRO     HA 4787   6.339   5.102   4.120  0.1750  0.3372  0.0607
  309PRO    HB2 4788   6.572   5.139   3.937  0.4467 -0.4181 -0.1964
  309PRO    HB3 4789   6.498   5.246   4.052  2.7414  1.2818 -0.5882
  309PRO    HG2 4790   6.750   5.131   4.103  0.7691 -0.7600  0.4726
  309PRO    HG3 4791   6.623   5.186   4.226  0.7184  0.5665  0.0133
  309PRO    HD2 4792   6.639   4.980   4.287  0.5571  0.1425 -0.0406
  309PRO    HD3 4793   6.680   4.912   4.112  0.1096  0.1790 -1.0565
  310GLN      N 4794   6.394   4.862   3.910  0.1043  0.1110 -0.0007
  310GLN     CA 4795   6.326   4.775   3.808 -0.6183 -0.4677 -1.1169
  310GLN      C 4796   6.185   4.736   3.850  0.6673 -0.0535  0.5344
  310GLN      O 4797   6.107   4.689   3.770  0.5271 -0.1342 -0.1177
  310GLN     CB 4798   6.410   4.654   3.771  0.2961  0.3259  0.0717
  310GLN     CG 4799   6.530   4.681   3.684  0.2242  0.2663  0.0622
  310GLN     CD 4800   6.657   4.732   3.759  0.1857 -0.3705 -0.1414
  310GLN    OE1 4801   6.658   4.775   3.874  0.0965  0.1246 -0.0019
  310GLN    NE2 4802   6.772   4.727   3.694 -0.8638  0.0654 -0.2206
  310GLN      H 4803   6.474   4.823   3.958  0.8700  1.3968 -0.1201
  310GLN     HA 4804   6.305   4.835   3.719  0.9688 -0.0537 -1.2766
  310GLN    HB2 4805   6.449   4.612   3.864 -0.7292  0.0339  0.3977
  310GLN    HB3 4806   6.350   4.572   3.731  0.4228  0.5235 -0.5459
  310GLN    HG2 4807   6.567   4.593   3.633 -0.4060  0.5114 -0.8712
  310GLN    HG3 4808   6.491   4.743   3.604 -0.3932 -0.9022 -0.5946
  310GLN   HE21 4809   6.850   4.775   3.738 -0.1241 -0.6236 -0.7384
  310GLN   HE22 4810   6.776   4.699   3.597 -1.3665 -0.9875  0.0339
  311GLN      N 4811   6.157   4.736   3.976  1.3033  0.8853 -0.8981
  311GLN     CA 4812   6.016   4.728   4.013  0.0258  0.2613  0.5049
  311GLN      C 4813   5.942   4.864   4.006  0.4835  0.4633 -0.1498
  311GLN      O 4814   5.831   4.872   3.955  0.4197  0.1852 -0.2590
  311GLN     CB 4815   6.004   4.669   4.162  0.8489  0.5771 -0.5605
  311GLN     CG 4816   6.019   4.517   4.179  0.5664  0.3155  0.5267
  311GLN     CD 4817   6.153   4.462   4.163 -0.1381  0.2518 -0.2845
  311GLN    OE1 4818   6.233   4.467   4.257  0.3779  0.5354 -0.0843
  311GLN    NE2 4819   6.187   4.425   4.045 -0.4139  0.3158 -0.1073
  311GLN      H 4820   6.218   4.769   4.049  0.7588 -0.1893  0.0933
  311GLN     HA 4821   5.962   4.660   3.947  0.4716 -0.7570  1.1482
  311GLN    HB2 4822   6.085   4.715   4.218  0.7958  0.1388 -0.1172
  311GLN    HB3 4823   5.905   4.697   4.197  0.5009  0.7708 -1.6046
  311GLN    HG2 4824   5.976   4.485   4.274 -1.6365  1.0003 -0.1153
  311GLN    HG3 4825   5.955   4.482   4.097  1.3526 -1.4479  0.5781
  311GLN   HE21 4826   6.277   4.384   4.026 -0.5721  0.3844 -1.0866
  311GLN   HE22 4827   6.117   4.434   3.973 -1.2097 -0.5217  0.5254
  312TYR      N 4828   6.006   4.965   4.060  0.2463  0.1519  0.4395
  312TYR     CA 4829   5.934   5.098   4.091  1.0049 -0.3738 -0.2157
  312TYR      C 4830   5.942   5.204   3.984  1.0046 -0.7327  0.7674
  312TYR      O 4831   5.864   5.306   3.991 -0.8103  0.5889  0.2407
  312TYR     CB 4832   5.961   5.152   4.228  0.6421 -1.1498 -0.5516
  312TYR     CG 4833   6.103   5.201   4.260 -0.0140 -0.7317  0.5455
  312TYR    CD1 4834   6.137   5.339   4.222  0.0311  1.2516  0.7478
  312TYR    CD2 4835   6.200   5.119   4.330  0.2491  0.5305 -0.1352
  312TYR    CE1 4836   6.262   5.378   4.265 -0.3136 -0.0546  0.3652
  312TYR    CE2 4837   6.324   5.172   4.373  0.2077  0.2770  0.0099
  312TYR     CZ 4838   6.352   5.305   4.331 -0.1614 -0.0641 -0.1886
  312TYR     OH 4839   6.462   5.372   4.380  0.0697  0.5811  0.1839
  312TYR      H 4840   6.096   4.949   4.102  0.3057 -1.1949 -0.1102
  312TYR     HA 4841   5.829   5.072   4.094  0.8228  0.3792  1.0733
  312TYR    HB2 4842   5.900   5.241   4.247  1.0611 -1.1138  0.8822
  312TYR    HB3 4843   5.928   5.080   4.303 -0.7630 -0.3669 -0.3370
  312TYR    HD1 4844   6.060   5.403   4.181 -1.5796 -0.6211  0.5727
  312TYR    HD2 4845   6.160   5.022   4.352 -1.7488  1.4512  0.8383
  312TYR    HE1 4846   6.288   5.482   4.251  0.2006 -0.3680 -1.5549
  312TYR    HE2 4847   6.393   5.111   4.429 -0.1451 -0.5995 -0.4729
  312TYR     HH 4848   6.512   5.305   4.427 -0.8461 -0.4105 -0.1774
  313LEU      N 4849   6.018   5.190   3.872  0.7383  0.3237 -0.1947
  313LEU     CA 4850   6.000   5.258   3.746 -0.4512 -0.3926 -0.1007
  313LEU      C 4851   5.955   5.156   3.644  0.2822 -0.5854  0.1305
  313LEU      O 4852   6.024   5.059   3.615 -0.0602 -0.3995 -0.3367
  313LEU     CB 4853   6.125   5.338   3.699  0.2484  0.0250 -0.5869
  313LEU     CG 4854   6.185   5.457   3.778  0.2439  0.6919  0.4751
  313LEU    CD1 4855   6.271   5.410   3.895 -0.4047  0.3107  0.1316
  313LEU    CD2 4856   6.274   5.542   3.686  0.5243 -1.2689  0.2143
  313LEU      H 4857   6.084   5.114   3.872  0.8201  0.3749  0.5484
  313LEU     HA 4858   5.923   5.334   3.762  0.5783  0.6797  0.0437
  313LEU    HB2 4859   6.209   5.272   3.676 -0.8746 -1.4916 -0.6552
  313LEU    HB3 4860   6.084   5.378   3.606 -0.4153  0.2439 -0.2144
  313LEU     HG 4861   6.095   5.506   3.813 -1.1994 -0.5541 -1.1475
  313LEU   HD11 4862   6.202   5.357   3.961 -0.1204  0.1007  0.2610
  313LEU   HD12 4863   6.355   5.346   3.870  0.6822  1.1245  1.4165
  313LEU   HD13 4864   6.299   5.490   3.963 -0.3294 -0.1550  0.6540
  313LEU   HD21 4865   6.217   5.589   3.606  0.4353  0.8657  1.3930
  313LEU   HD22 4866   6.321   5.627   3.736 -0.5537  0.2940 -1.1963
  313LEU   HD23 4867   6.345   5.477   3.636  1.4546  0.4560 -0.8920
  314ARG      N 4868   5.842   5.185   3.575  0.1445  0.9990  0.9326
  314ARG     CA 4869   5.774   5.092   3.482  0.7679  0.1190 -0.3146
  314ARG      C 4870   5.777   5.139   3.333  0.8697  0.0819  0.8250
  314ARG      O 4871   5.762   5.260   3.304  0.3537  0.1646  0.0031
  314ARG     CB 4872   5.629   5.066   3.543  0.2858 -0.2213 -0.3491
  314ARG     CG 4873   5.634   4.992   3.684 -0.9242 -0.7645  0.1777
  314ARG     CD 4874   5.493   4.967   3.740 -0.7414 -0.6026  0.2128
  314ARG     NE 4875   5.433   4.847   3.675  0.1565 -0.5537  0.2154
  314ARG     CZ 4876   5.458   4.721   3.707  1.1655  0.5031 -0.2095
  314ARG    NH1 4877   5.381   4.621   3.652 -0.1768  0.3004  0.0322
  314ARG    NH2 4878   5.534   4.683   3.799 -0.3074 -0.3656  0.5370
  314ARG      H 4879   5.806   5.278   3.593 -0.2537  0.6982  1.7819
  314ARG     HA 4880   5.830   4.999   3.485  0.4712 -0.0896  1.8281
  314ARG    HB2 4881   5.566   5.155   3.553 -0.5908 -0.9464  1.4497
  314ARG    HB3 4882   5.577   5.000   3.475 -0.7141 -0.2954  0.4396
  314ARG    HG2 4883   5.672   4.890   3.676 -0.2930 -0.5176 -0.0229
  314ARG    HG3 4884   5.699   5.039   3.758  0.1801  0.2302 -1.3153
  314ARG    HD2 4885   5.504   4.948   3.847  0.2303 -0.5468  0.1372
  314ARG    HD3 4886   5.420   5.047   3.726  0.4747  0.5013 -0.2187
  314ARG     HE 4887   5.387   4.876   3.590  0.9836 -0.7865 -0.3312
  314ARG   HH11 4888   5.412   4.529   3.676  1.3522  0.8266  0.2926
  314ARG   HH12 4889   5.328   4.640   3.567 -0.4727 -0.8828 -0.0791
  314ARG   HH21 4890   5.544   4.583   3.798  0.3965 -0.3732 -1.5878
  314ARG   HH22 4891   5.613   4.740   3.826 -0.3339 -0.1906  0.2565
  315PRO      N 4892   5.806   5.058   3.231 -0.1627 -0.0499 -0.0788
  315PRO     CA 4893   5.852   5.104   3.096  0.3558  0.1547 -0.7681
  315PRO      C 4894   5.733   5.160   3.009 -0.7407  0.9587 -1.0062
  315PRO      O 4895   5.620   5.108   3.021 -0.4579  0.0705 -0.0848
  315PRO     CB 4896   5.900   4.975   3.041  0.2988 -0.1365  0.6581
  315PRO     CG 4897   5.827   4.863   3.109 -0.1368  0.4525 -1.7364
  315PRO     CD 4898   5.817   4.916   3.253 -0.3613  0.4081  1.1001
  315PRO     HA 4899   5.925   5.185   3.106  0.1165  0.4624 -1.3867
  315PRO    HB2 4900   5.872   4.973   2.935 -0.6067 -1.6703  0.8657
  315PRO    HB3 4901   6.006   4.970   3.065  0.2465  1.7238  1.5944
  315PRO    HG2 4902   5.725   4.838   3.077 -0.4277  0.5590 -0.9304
  315PRO    HG3 4903   5.883   4.770   3.102  0.5253  0.6850 -0.1606
  315PRO    HD2 4904   5.728   4.874   3.299 -1.0179  0.4677 -0.0463
  315PRO    HD3 4905   5.907   4.886   3.307  0.7132 -0.3068 -0.8714
  316VAL      N 4906   5.752   5.271   2.940  0.3274 -1.0173 -0.0821
  316VAL     CA 4907   5.645   5.330   2.859  0.0255 -0.3949  0.3617
  316VAL      C 4908   5.697   5.372   2.725 -0.4891 -0.1583  0.4256
  316VAL      O 4909   5.810   5.421   2.712 -0.3517  0.1730 -0.1220
  316VAL     CB 4910   5.580   5.448   2.933 -0.4129  0.3748  0.2829
  316VAL    CG1 4911   5.515   5.394   3.060  0.7378  0.2124 -0.0741
  316VAL    CG2 4912   5.462   5.507   2.851  0.4419 -0.4283 -0.2583
  316VAL      H 4913   5.844   5.310   2.926 -0.0991 -0.2981 -1.2467
  316VAL     HA 4914   5.570   5.255   2.834 -1.2848  1.1795 -0.9175
  316VAL     HB 4915   5.664   5.516   2.947 -0.6369  0.4669  1.3406
  316VAL   HG11 4916   5.466   5.476   3.113 -0.6928 -0.6484  0.0524
  316VAL   HG12 4917   5.430   5.332   3.034  0.5368  1.0444 -1.6269
  316VAL   HG13 4918   5.578   5.346   3.135  0.5766  0.0247 -0.0557
  316VAL   HG21 4919   5.395   5.430   2.815  0.8898 -1.5821  1.1762
  316VAL   HG22 4920   5.405   5.591   2.892  0.4146  0.3116 -1.6795
  316VAL   HG23 4921   5.517   5.556   2.770  1.0513  0.3878  0.6092
  317GLU      N 4922   5.617   5.359   2.616 -0.3643  0.5627 -0.5735
  317GLU     CA 4923   5.666   5.406   2.481 -1.2101  0.2894 -0.2085
  317GLU      C 4924   5.619   5.547   2.448  0.4060 -0.5867 -0.7866
  317GLU      O 4925   5.499   5.575   2.467 -0.2998  0.9231  0.5743
  317GLU     CB 4926   5.632   5.314   2.374 -0.5769  0.6757  0.3168
  317GLU     CG 4927   5.672   5.158   2.380  2.0210 -0.0513  0.3438
  317GLU     CD 4928   5.798   5.123   2.463  0.5077 -0.5621  0.4668
  317GLU    OE1 4929   5.784   5.036   2.550 -0.1420  0.0376  0.6467
  317GLU    OE2 4930   5.902   5.191   2.435  0.3394 -0.1165  0.4176
  317GLU      H 4931   5.521   5.337   2.638  0.4003 -1.5467  1.5658
  317GLU     HA 4932   5.775   5.410   2.484 -1.1676  0.0451 -0.9561
  317GLU    HB2 4933   5.524   5.317   2.359 -0.4677 -0.6777 -1.1283
  317GLU    HB3 4934   5.676   5.351   2.281 -1.2182 -0.9285 -0.6932
  317GLU    HG2 4935   5.586   5.107   2.422  0.9619 -0.5374 -2.0389
  317GLU    HG3 4936   5.680   5.133   2.274 -0.8699  0.5463 -0.1604
  318ASP      N 4937   5.700   5.639   2.409 -0.5111  0.8340 -0.6004
  318ASP     CA 4938   5.661   5.766   2.363 -0.5058 -0.1786 -0.0429
  318ASP      C 4939   5.686   5.769   2.208 -0.4910 -0.3320 -0.1167
  318ASP      O 4940   5.796   5.751   2.155 -0.2552  0.7501  0.8461
  318ASP     CB 4941   5.752   5.868   2.438  0.5086  0.5855  0.0786
  318ASP     CG 4942   5.716   6.016   2.410 -0.1720  0.8277 -0.0901
  318ASP    OD1 4943   5.629   6.038   2.325  0.2474  0.1779  0.3212
  318ASP    OD2 4944   5.779   6.102   2.475  0.3021 -0.3717  0.0881
  318ASP      H 4945   5.797   5.612   2.396 -0.6416  0.0948 -0.1491
  318ASP     HA 4946   5.562   5.803   2.390 -0.7145  1.0305 -2.0896
  318ASP    HB2 4947   5.743   5.846   2.544  1.5519  1.2784  0.3383
  318ASP    HB3 4948   5.855   5.850   2.409 -0.1324 -1.9594 -1.2291
  319VAL      N 4949   5.581   5.801   2.129  0.1862 -0.1261  0.3285
  319VAL     CA 4950   5.575   5.812   1.980 -0.1243 -0.6974 -1.0502
  319VAL      C 4951   5.660   5.926   1.932 -0.2111 -0.9650 -0.1151
  319VAL      O 4952   5.700   5.935   1.816 -0.0447 -0.6388 -0.3619
  319VAL     CB 4953   5.420   5.816   1.948 -0.5471 -0.6756  0.4929
  319VAL    CG1 4954   5.385   5.842   1.802  0.7268 -0.1208  0.6778
  319VAL    CG2 4955   5.358   5.688   1.996 -0.1439  0.3891 -0.1126
  319VAL      H 4956   5.499   5.837   2.176  0.4743  0.8273  0.1524
  319VAL     HA 4957   5.612   5.719   1.937  0.9129 -1.1995  0.7453
  319VAL     HB 4958   5.389   5.900   2.010  0.3034  0.1267 -0.1261
  319VAL   HG11 4959   5.447   5.918   1.757  0.6647 -0.6201 -0.2928
  319VAL   HG12 4960   5.409   5.751   1.746 -0.2125 -0.2672  0.4774
  319VAL   HG13 4961   5.279   5.870   1.802  0.4854 -0.9596  0.6361
  319VAL   HG21 4962   5.254   5.700   1.967  0.2733  0.7572 -1.6651
  319VAL   HG22 4963   5.417   5.609   1.949  0.3491  0.9128 -0.3941
  319VAL   HG23 4964   5.374   5.669   2.102 -0.9101  0.5180  0.0405
  320ALA      N 4965   5.691   6.020   2.024  0.2244 -0.2408  0.4440
  320ALA     CA 4966   5.791   6.128   2.006  0.4183  0.0567 -0.4576
  320ALA      C 4967   5.935   6.077   2.007  0.3886  0.4053 -0.8480
  320ALA      O 4968   6.018   6.152   1.962  0.0210  0.2560  0.0495
  320ALA     CB 4969   5.761   6.232   2.121  0.0708 -0.1589 -0.5060
  320ALA      H 4970   5.631   6.011   2.105 -2.2256 -0.8871 -1.2086
  320ALA     HA 4971   5.772   6.179   1.912  0.4831 -1.1351 -1.1641
  320ALA    HB1 4972   5.653   6.241   2.137  0.0149  0.1990 -1.0085
  320ALA    HB2 4973   5.811   6.197   2.211 -0.5086  0.8369  0.2504
  320ALA    HB3 4974   5.805   6.323   2.080  1.1050 -0.0415  0.7335
  321THR      N 4975   5.963   5.950   2.061  0.3716 -1.2496 -0.2191
  321THR     CA 4976   6.097   5.902   2.061 -0.4178  0.3298 -0.1072
  321THR      C 4977   6.129   5.809   1.941 -0.5236  0.3464  0.0189
  321THR      O 4978   6.046   5.771   1.858  0.4081 -0.1778  0.1140
  321THR     CB 4979   6.134   5.827   2.189  0.2630  0.0960 -0.5019
  321THR    OG1 4980   6.053   5.709   2.207 -0.0923  1.0309 -0.1049
  321THR    CG2 4981   6.113   5.913   2.311  0.5146  0.3834 -0.2902
  321THR      H 4982   5.883   5.890   2.074 -0.9201  0.5014  0.9405
  321THR     HA 4983   6.169   5.980   2.038  0.9581 -1.0028 -0.6248
  321THR     HB 4984   6.241   5.809   2.186  0.2332 -0.0977 -1.9313
  321THR    HG1 4985   5.961   5.717   2.182 -0.8552 -1.2440  1.3603
  321THR   HG21 4986   6.207   5.966   2.326  1.2844 -0.8350 -0.4732
  321THR   HG22 4987   6.032   5.982   2.289 -0.4422 -0.9580 -1.3362
  321THR   HG23 4988   6.084   5.851   2.396 -0.4154 -0.2130 -1.0073
  322SER      N 4989   6.260   5.787   1.916 -0.3629 -0.0798  0.1985
  322SER     CA 4990   6.306   5.682   1.820  0.8443  0.6855  0.5613
  322SER      C 4991   6.436   5.604   1.865  0.4968  0.7194  0.1145
  322SER      O 4992   6.463   5.497   1.810  0.1651  0.0176  0.3416
  322SER     CB 4993   6.334   5.750   1.683  0.5824  0.5647 -0.2373
  322SER     OG 4994   6.436   5.840   1.693 -0.7717 -0.0241 -0.3252
  322SER      H 4995   6.327   5.811   1.988 -0.9776  0.6267  0.5534
  322SER     HA 4996   6.232   5.602   1.825  1.4491  0.0922  0.4580
  322SER    HB2 4997   6.357   5.683   1.600 -0.1534  1.1451 -0.9505
  322SER    HB3 4998   6.243   5.804   1.658 -0.0575 -0.2959  0.1542
  322SER     HG 4999   6.402   5.919   1.737 -0.5344 -0.1681  0.1383
  323GLN      N 5000   6.502   5.656   1.970  0.4959 -0.1541  0.1604
  323GLN     CA 5001   6.621   5.590   2.016  0.0318  0.2959  0.2318
  323GLN      C 5002   6.636   5.598   2.173 -0.2853 -0.2342  0.2690
  323GLN      O 5003   6.737   5.545   2.218 -0.2603 -0.4481 -0.4547
  323GLN     CB 5004   6.742   5.651   1.945 -0.3217  0.9251  0.0258
  323GLN     CG 5005   6.767   5.803   1.982  0.7957  0.6787 -0.4771
  323GLN     CD 5006   6.887   5.873   1.913  0.1560  0.6599  0.2337
  323GLN    OE1 5007   6.988   5.810   1.890  0.1252  0.0032 -0.0724
  323GLN    NE2 5008   6.874   6.000   1.891 -0.1586 -0.5946  0.1835
  323GLN      H 5009   6.479   5.743   2.016 -1.4332 -0.6594  0.3418
  323GLN     HA 5010   6.621   5.484   1.991  1.1309  0.5336 -1.0084
  323GLN    HB2 5011   6.827   5.593   1.981 -1.2207 -1.0502 -0.7215
  323GLN    HB3 5012   6.730   5.640   1.837  0.5817  0.5497 -0.0513
  323GLN    HG2 5013   6.673   5.848   1.950 -1.1665 -1.0740  2.0434
  323GLN    HG3 5014   6.765   5.817   2.090  0.4823 -0.2299 -0.3528
  323GLN   HE21 5015   6.960   6.046   1.863  0.2810 -0.7697  1.1586
  323GLN   HE22 5016   6.784   6.042   1.877  0.1163 -0.2316 -0.6094
  324ASP      N 5017   6.536   5.653   2.242  0.4590  0.4410 -0.6296
  324ASP     CA 5018   6.535   5.659   2.386 -0.4744  0.1258 -0.3078
  324ASP      C 5019   6.449   5.537   2.440 -0.3571 -1.4936 -0.4527
  324ASP      O 5020   6.343   5.516   2.380 -0.0617  0.7301 -0.5530
  324ASP     CB 5021   6.494   5.789   2.442  0.5106  0.2292 -0.2563
  324ASP     CG 5022   6.567   5.920   2.416 -0.0902 -0.4707  0.2227
  324ASP    OD1 5023   6.651   5.922   2.325 -0.1943  0.2522  0.0256
  324ASP    OD2 5024   6.535   6.023   2.478 -1.2450 -0.0008 -1.3615
  324ASP      H 5025   6.453   5.689   2.196  0.9570  0.6712 -1.3859
  324ASP     HA 5026   6.635   5.642   2.427 -1.0429 -0.1315  1.0802
  324ASP    HB2 5027   6.395   5.810   2.402  0.5782  0.6654 -0.2065
  324ASP    HB3 5028   6.482   5.785   2.551  0.5124 -0.7270 -0.2733
  325ASP      N 5029   6.493   5.474   2.548  0.0339  0.0748  0.1874
  325ASP     CA 5030   6.408   5.397   2.644 -0.8405 -0.2299  0.0889
  325ASP      C 5031   6.350   5.488   2.757 -0.3750 -0.1004  0.0173
  325ASP      O 5032   6.428   5.553   2.826 -0.2372 -0.0476  0.1083
  325ASP     CB 5033   6.491   5.292   2.720  0.6826 -0.3121  0.1022
  325ASP     CG 5034   6.561   5.192   2.631  0.3781  0.3536  0.2136
  325ASP    OD1 5035   6.499   5.154   2.524 -0.3965 -0.0800 -0.2948
  325ASP    OD2 5036   6.665   5.143   2.669 -0.4524 -0.2159  0.3123
  325ASP      H 5037   6.582   5.496   2.590  0.0154  0.8315 -0.1509
  325ASP     HA 5038   6.324   5.354   2.589 -0.7134  0.6311 -0.8288
  325ASP    HB2 5039   6.577   5.333   2.773  1.1548 -0.7863 -0.2666
  325ASP    HB3 5040   6.421   5.240   2.785  0.4161 -0.5821 -0.3825
  326CYS      N 5041   6.217   5.484   2.780 -0.7123 -0.4042  0.1677
  326CYS     CA 5042   6.137   5.567   2.866  1.0452 -0.0979  0.8181
  326CYS      C 5043   6.064   5.485   2.977 -0.4308 -0.7638  0.0325
  326CYS      O 5044   6.035   5.369   2.954  0.7253  0.0903 -0.0841
  326CYS     CB 5045   6.034   5.647   2.776 -0.5754 -0.1468 -0.9987
  326CYS     SG 5046   6.101   5.773   2.672 -0.2542  0.0959  0.0544
  326CYS      H 5047   6.172   5.430   2.707 -0.3537 -0.3204 -0.1171
  326CYS     HA 5048   6.202   5.647   2.903  0.1815  0.9954  0.0788
  326CYS    HB2 5049   5.981   5.580   2.709  0.8129 -1.2247 -1.0928
  326CYS    HB3 5050   5.958   5.686   2.844  0.7783  0.1511  0.4758
  327TYR      N 5051   6.043   5.548   3.096 -0.1643 -0.2168 -0.0230
  327TYR     CA 5052   5.994   5.485   3.219  0.2606 -0.4315 -0.2236
  327TYR      C 5053   5.897   5.584   3.295  0.0650  0.1012 -0.2943
  327TYR      O 5054   5.932   5.700   3.311  0.6036  0.2501  0.5735
  327TYR     CB 5055   6.102   5.423   3.314  0.4373 -0.6108  0.3106
  327TYR     CG 5056   6.199   5.338   3.230 -0.2055 -0.6513 -0.3710
  327TYR    CD1 5057   6.309   5.402   3.167 -1.3782 -0.3489  0.4012
  327TYR    CD2 5058   6.200   5.199   3.223 -0.5159 -0.2985  0.1365
  327TYR    CE1 5059   6.399   5.334   3.074  0.6980  0.4082 -0.9171
  327TYR    CE2 5060   6.296   5.132   3.150 -0.3690  0.9287 -0.2597
  327TYR     CZ 5061   6.394   5.195   3.077  0.7394 -0.3228 -0.4819
  327TYR     OH 5062   6.481   5.120   3.005 -0.4172  0.0546  0.4743
  327TYR      H 5063   6.076   5.643   3.103  1.1242 -0.6066 -0.2139
  327TYR     HA 5064   5.924   5.412   3.180  0.1143 -0.7271  0.5693
  327TYR    HB2 5065   6.159   5.501   3.365  0.4449 -0.6393  0.3457
  327TYR    HB3 5066   6.046   5.361   3.384  0.1090  0.4837  1.0747
  327TYR    HD1 5067   6.330   5.508   3.169  0.5555 -0.6578  0.2511
  327TYR    HD2 5068   6.113   5.158   3.272 -0.8580  1.2813  1.0105
  327TYR    HE1 5069   6.470   5.386   3.011  0.6670  1.4290 -0.1588
  327TYR    HE2 5070   6.301   5.025   3.150  1.1295  0.9500  0.1800
  327TYR     HH 5071   6.567   5.160   2.992 -0.1888 -0.4703  0.3483
  328LYS      N 5072   5.772   5.551   3.328  0.1304  0.7301 -0.9248
  328LYS     CA 5073   5.703   5.620   3.441  0.1861 -0.5142  0.2496
  328LYS      C 5074   5.754   5.584   3.573  0.0092 -0.3220 -1.1977
  328LYS      O 5075   5.772   5.469   3.608  0.1476  0.2166  0.6271
  328LYS     CB 5076   5.549   5.586   3.425 -0.7740 -0.0892  0.6814
  328LYS     CG 5077   5.464   5.659   3.536 -1.0244 -0.4287  0.9466
  328LYS     CD 5078   5.318   5.610   3.531  0.7417  0.5923  0.9013
  328LYS     CE 5079   5.249   5.644   3.392  0.2389  0.0229 -0.6877
  328LYS     NZ 5080   5.121   5.575   3.370 -0.2196  0.0553 -0.0159
  328LYS      H 5081   5.736   5.458   3.311  0.2029  0.2719  1.0318
  328LYS     HA 5082   5.713   5.727   3.425 -0.5101 -0.5018 -0.1729
  328LYS    HB2 5083   5.516   5.619   3.326  1.0928 -0.0468 -0.0008
  328LYS    HB3 5084   5.545   5.477   3.421  1.1968 -0.2163  0.2374
  328LYS    HG2 5085   5.508   5.651   3.636  1.1236  0.3035  0.1735
  328LYS    HG3 5086   5.474   5.760   3.499  0.9370 -0.9710 -0.2904
  328LYS    HD2 5087   5.302   5.503   3.540 -3.2600  0.9030  0.8018
  328LYS    HD3 5088   5.267   5.655   3.616 -0.4560  0.4758  0.2902
  328LYS    HE2 5089   5.212   5.746   3.381 -0.5725 -0.1327  0.3104
  328LYS    HE3 5090   5.318   5.629   3.309  0.2712  0.6556 -0.7848
  328LYS    HZ1 5091   5.084   5.606   3.281  0.4873  1.0443  0.0081
  328LYS    HZ2 5092   5.128   5.475   3.375 -0.7197  0.0226  0.2759
  328LYS    HZ3 5093   5.053   5.599   3.441  0.1139  0.8587  0.0515
  329PHE      N 5094   5.766   5.680   3.670  0.8761 -0.1195  0.8816
  329PHE     CA 5095   5.773   5.661   3.811  0.2183 -0.3830 -0.3552
  329PHE      C 5096   5.646   5.596   3.871  0.1465  0.2428 -0.2607
  329PHE      O 5097   5.543   5.653   3.870  0.4932 -0.5643  0.0045
  329PHE     CB 5098   5.813   5.795   3.877  0.5161  0.0931  0.2892
  329PHE     CG 5099   5.858   5.777   4.022 -0.1262  0.2340 -0.5560
  329PHE    CD1 5100   5.978   5.703   4.051  0.3486 -0.5393  0.0373
  329PHE    CD2 5101   5.785   5.840   4.125 -0.2555 -0.2834  1.0634
  329PHE    CE1 5102   6.020   5.686   4.184 -0.3194  0.4176 -0.0728
  329PHE    CE2 5103   5.823   5.824   4.253 -0.4632  0.7709 -0.2837
  329PHE     CZ 5104   5.944   5.754   4.286  0.7436  0.1245 -0.4037
  329PHE      H 5105   5.738   5.773   3.642 -0.2725 -0.5388  0.5112
  329PHE     HA 5106   5.858   5.596   3.833 -0.1479 -0.8085 -0.1742
  329PHE    HB2 5107   5.886   5.851   3.818  0.2488  0.8630  0.6645
  329PHE    HB3 5108   5.724   5.858   3.871  0.5919  0.2074  0.3639
  329PHE    HD1 5109   6.023   5.658   3.964 -0.9595 -0.3164 -0.8234
  329PHE    HD2 5110   5.700   5.897   4.089  0.0169 -0.5283 -0.0667
  329PHE    HE1 5111   6.114   5.637   4.200 -0.0665  0.4887 -1.1637
  329PHE    HE2 5112   5.767   5.863   4.337 -0.6625 -0.7315  0.3516
  329PHE     HZ 5113   5.974   5.744   4.389 -0.5669  1.5709  0.2028
  330ALA      N 5114   5.657   5.486   3.939  0.8764  0.5173 -1.1891
  330ALA     CA 5115   5.535   5.399   3.988 -0.0174 -0.3766  0.1130
  330ALA      C 5116   5.525   5.393   4.137  0.4194  0.1422  0.0140
  330ALA      O 5117   5.442   5.314   4.185  0.6618 -0.5083  0.1391
  330ALA     CB 5118   5.542   5.270   3.915 -0.1533 -0.2918  0.5982
  330ALA      H 5119   5.745   5.437   3.937  0.0101 -1.3646  0.4787
  330ALA     HA 5120   5.449   5.451   3.946  0.3662  0.5979  0.4659
  330ALA    HB1 5121   5.632   5.212   3.940  1.6365  2.0135  0.1773
  330ALA    HB2 5122   5.450   5.214   3.931 -0.4694 -0.0006 -0.1439
  330ALA    HB3 5123   5.535   5.288   3.808  1.3898 -1.5518  0.2061
  331ILE      N 5124   5.591   5.477   4.216 -0.0718  0.2373 -0.3261
  331ILE     CA 5125   5.542   5.522   4.353  0.5349  0.3939  0.1835
  331ILE      C 5126   5.456   5.653   4.330 -0.6993  0.2851  0.2110
  331ILE      O 5127   5.489   5.741   4.253  0.0359  0.6980  0.4100
  331ILE     CB 5128   5.651   5.548   4.459 -0.6544  0.5077  1.2770
  331ILE    CG1 5129   5.739   5.431   4.483 -0.6135  1.2249 -0.6939
  331ILE    CG2 5130   5.597   5.598   4.585 -0.2546  0.0409 -0.2822
  331ILE    CD1 5131   5.857   5.433   4.586 -0.3987 -0.3080  0.1767
  331ILE      H 5132   5.658   5.538   4.171  0.8086 -0.0794  0.4697
  331ILE     HA 5133   5.483   5.440   4.393  0.1479  0.4728 -0.2063
  331ILE     HB 5134   5.710   5.633   4.424  0.0931 -0.5953 -0.4389
  331ILE   HG12 5135   5.679   5.346   4.515 -0.8546  1.5895 -0.1454
  331ILE   HG13 5136   5.784   5.393   4.391  1.3285  0.9549  0.2590
  331ILE   HG21 5137   5.679   5.618   4.654 -0.4539  0.7095 -0.2343
  331ILE   HG22 5138   5.531   5.682   4.570 -0.1369  0.0252 -0.9687
  331ILE   HG23 5139   5.532   5.523   4.631 -0.9746  1.0151  0.3534
  331ILE   HD11 5140   5.910   5.337   4.582 -0.8600 -0.5465 -1.1072
  331ILE   HD12 5141   5.932   5.501   4.546  0.5282 -0.7167  1.1141
  331ILE   HD13 5142   5.830   5.450   4.691  0.0581 -0.5193  0.3333
  332SER      N 5143   5.342   5.652   4.398 -0.4780  0.2604  0.4191
  332SER     CA 5144   5.235   5.739   4.375 -0.0659 -1.0789  0.4979
  332SER      C 5145   5.162   5.780   4.504  0.0750  0.3964  0.4041
  332SER      O 5146   5.176   5.712   4.608 -0.3894 -0.0873 -0.1143
  332SER     CB 5147   5.133   5.688   4.278  0.7516  0.0111  0.4348
  332SER     OG 5148   5.057   5.787   4.221 -0.0714 -0.9060  0.4342
  332SER      H 5149   5.322   5.570   4.454  1.2252  0.2997  1.2189
  332SER     HA 5150   5.274   5.829   4.328 -0.0558 -0.8844  0.8751
  332SER    HB2 5151   5.184   5.641   4.194  0.6752  0.3616  0.1903
  332SER    HB3 5152   5.072   5.601   4.302 -0.0868  0.5657  0.3856
  332SER     HG 5153   5.082   5.793   4.128  0.4000 -1.4285  0.5207
  333GLN      N 5154   5.103   5.894   4.503  0.1431 -0.6111 -0.3633
  333GLN     CA 5155   5.011   5.933   4.619 -1.2815 -0.0469  0.2279
  333GLN      C 5156   4.888   5.839   4.619 -0.0593  0.4689  0.1312
  333GLN      O 5157   4.861   5.767   4.521  0.4849  0.0080 -0.1094
  333GLN     CB 5158   4.976   6.078   4.596 -0.0424  0.0614  0.7494
  333GLN     CG 5159   4.871   6.093   4.482 -0.3395  0.8602  0.5439
  333GLN     CD 5160   4.838   6.240   4.453 -0.2482  0.1394  0.0054
  333GLN    OE1 5161   4.731   6.294   4.483  0.3925  0.2050 -0.6069
  333GLN    NE2 5162   4.933   6.313   4.397  0.0430  0.0919 -0.3073
  333GLN      H 5163   5.105   5.951   4.420 -1.1532  1.1044  0.6586
  333GLN     HA 5164   5.068   5.931   4.711 -0.5816 -1.5005 -0.1823
  333GLN    HB2 5165   4.927   6.125   4.681  0.0032 -0.1768  0.9100
  333GLN    HB3 5166   5.061   6.143   4.576 -0.9946  1.3463  0.6519
  333GLN    HG2 5167   4.893   6.038   4.390 -2.1854 -0.4824  0.7996
  333GLN    HG3 5168   4.779   6.043   4.511 -0.3065  0.2923 -0.2531
  333GLN   HE21 5169   4.911   6.411   4.387 -0.0203  0.0436 -0.6788
  333GLN   HE22 5170   5.016   6.261   4.371  0.4211  0.3559  0.3406
  334SER      N 5171   4.805   5.842   4.724 -0.0488 -0.0992 -0.3483
  334SER     CA 5172   4.680   5.767   4.731 -0.0385  0.1586  0.2466
  334SER      C 5173   4.570   5.843   4.812 -0.6966  0.3251  0.5130
  334SER      O 5174   4.604   5.918   4.909  0.3172 -0.0728 -0.4011
  334SER     CB 5175   4.711   5.631   4.798 -0.4899 -0.1306  0.0784
  334SER     OG 5176   4.615   5.534   4.771  0.5582  0.5364  0.4231
  334SER      H 5177   4.824   5.904   4.801 -0.9229  0.6169 -0.6778
  334SER     HA 5178   4.650   5.737   4.631  0.6604 -0.3304  0.1628
  334SER    HB2 5179   4.806   5.594   4.759 -0.6947 -1.2583  0.5520
  334SER    HB3 5180   4.719   5.650   4.906 -0.1883 -0.5908  0.1457
  334SER     HG 5181   4.640   5.455   4.819 -1.4066 -1.3022 -1.2184
  335SER      N 5182   4.446   5.814   4.779 -0.1186 -0.1729  0.7209
  335SER     CA 5183   4.326   5.846   4.856 -0.7806  0.4977  0.0590
  335SER      C 5184   4.266   5.723   4.929  0.9011  0.0227 -0.8780
  335SER      O 5185   4.154   5.731   4.983 -0.5404 -0.3903 -0.4654
  335SER     CB 5186   4.224   5.939   4.805 -0.0204  0.2882  0.5040
  335SER     OG 5187   4.276   6.031   4.709 -0.1466 -0.3593 -0.2292
  335SER      H 5188   4.425   5.743   4.710 -0.6696 -0.3278  1.0375
  335SER     HA 5189   4.365   5.896   4.945 -0.6045  0.3780  0.0510
  335SER    HB2 5190   4.149   5.873   4.760  0.3381 -0.0582  0.4015
  335SER    HB3 5191   4.172   5.984   4.890 -0.1775  0.4060  0.3472
  335SER     HG 5192   4.300   5.980   4.631  0.3001 -1.0305  0.3221
  336THR      N 5193   4.324   5.602   4.929 -0.0143  0.2622 -0.1042
  336THR     CA 5194   4.270   5.477   4.976  0.5485  1.5401 -0.1850
  336THR      C 5195   4.361   5.377   5.059  1.3358 -1.3467 -0.7884
  336THR      O 5196   4.354   5.256   5.054 -0.2439 -0.2881  0.4970
  336THR     CB 5197   4.202   5.402   4.862  0.0409 -0.4445 -0.5746
  336THR    OG1 5198   4.286   5.375   4.752 -0.3247  0.5783 -0.5069
  336THR    CG2 5199   4.070   5.476   4.813 -0.3720 -0.0747 -0.0552
  336THR      H 5200   4.414   5.592   4.884  0.0711 -0.9518  0.2832
  336THR     HA 5201   4.187   5.504   5.042 -0.0940  0.4939 -0.5110
  336THR     HB 5202   4.174   5.305   4.903 -0.0023  0.1528  0.9362
  336THR    HG1 5203   4.307   5.281   4.758  1.8542  0.9940 -0.1999
  336THR   HG21 5204   4.003   5.484   4.899 -0.8938 -0.3030 -0.4306
  336THR   HG22 5205   4.097   5.576   4.777  0.8305 -0.5529 -0.6104
  336THR   HG23 5206   4.025   5.423   4.729 -0.2575  0.6527 -0.5999
  337GLY      N 5207   4.436   5.445   5.151 -0.5194  0.5176 -0.3100
  337GLY     CA 5208   4.549   5.389   5.218 -1.4034  1.6605 -0.0524
  337GLY      C 5209   4.667   5.344   5.130  0.7847 -0.3754  0.6280
  337GLY      O 5210   4.672   5.388   5.018 -0.0875  0.5511  0.5846
  337GLY      H 5211   4.436   5.546   5.146 -0.4090  0.5638  0.3874
  337GLY    HA2 5212   4.583   5.460   5.293  1.0282 -0.2156  0.8977
  337GLY    HA3 5213   4.521   5.303   5.279  1.2174  0.3113 -0.4484
  338THR      N 5214   4.751   5.258   5.187 -0.5198  1.0121  0.1257
  338THR     CA 5215   4.865   5.196   5.112 -0.4275 -0.0322  0.6611
  338THR      C 5216   4.811   5.085   5.021 -0.0211  0.6687 -1.1205
  338THR      O 5217   4.760   4.985   5.075  0.1783  0.0825 -0.0749
  338THR     CB 5218   4.985   5.145   5.197  0.6186  0.0355  0.3886
  338THR    OG1 5219   5.057   5.256   5.235 -0.6467 -0.3293 -0.0442
  338THR    CG2 5220   5.087   5.059   5.125  0.3545 -0.4394  1.1907
  338THR      H 5221   4.734   5.222   5.279  1.1687 -1.5236 -0.3445
  338THR     HA 5222   4.897   5.279   5.048  0.1460 -0.1500  0.7886
  338THR     HB 5223   4.947   5.086   5.281 -0.0509 -1.0367 -0.6037
  338THR    HG1 5224   5.056   5.261   5.331 -0.9522  0.9741 -0.0657
  338THR   HG21 5225   5.125   5.129   5.051  0.6056 -0.0025  1.7186
  338THR   HG22 5226   5.166   5.032   5.196  0.4358 -0.2303  1.1790
  338THR   HG23 5227   5.043   4.969   5.082  0.1472 -0.1190  0.7205
  339VAL      N 5228   4.836   5.092   4.893 -0.5062  0.2555 -0.2756
  339VAL     CA 5229   4.803   4.995   4.794  0.1391  0.4622 -0.5344
  339VAL      C 5230   4.924   4.934   4.730  0.4935 -0.1855  0.3701
  339VAL      O 5231   4.995   4.994   4.648  0.1821  0.5760  0.5674
  339VAL     CB 5232   4.697   5.044   4.687 -0.0394 -0.2241  0.4674
  339VAL    CG1 5233   4.641   4.923   4.609 -0.9927  0.5570  0.2098
  339VAL    CG2 5234   4.581   5.103   4.761 -0.0304 -0.5764  0.0912
  339VAL      H 5235   4.880   5.176   4.859  0.4053  0.0447  0.2960
  339VAL     HA 5236   4.756   4.914   4.850  0.2972  0.3612 -0.5462
  339VAL     HB 5237   4.743   5.117   4.620  1.0039 -0.0761  1.3074
  339VAL   HG11 5238   4.585   4.950   4.520 -0.1983 -0.1458 -0.5469
  339VAL   HG12 5239   4.721   4.859   4.573 -0.5947  1.0200  0.2517
  339VAL   HG13 5240   4.585   4.858   4.676  0.0345 -1.0839 -0.3822
  339VAL   HG21 5241   4.608   5.199   4.805 -0.2344 -0.3433 -0.2834
  339VAL   HG22 5242   4.505   5.134   4.690  0.2119  0.3456  0.2003
  339VAL   HG23 5243   4.537   5.040   4.838 -1.0384  0.6621  0.6073
  340MET      N 5244   4.948   4.808   4.754 -0.4785  0.7150 -0.3247
  340MET     CA 5245   5.058   4.735   4.693  0.1195  0.3554  0.0808
  340MET      C 5246   5.009   4.677   4.558  0.1902 -0.1350 -0.3957
  340MET      O 5247   4.947   4.566   4.548 -0.1961 -0.4471 -0.0277
  340MET     CB 5248   5.105   4.619   4.779 -0.0185 -0.2715  1.0930
  340MET     CG 5249   5.146   4.661   4.916 -0.7781  0.2795 -0.5005
  340MET     SD 5250   5.240   4.530   4.998 -0.2308  0.3021 -0.4043
  340MET     CE 5251   5.206   4.568   5.175 -0.3712  0.7330 -1.1472
  340MET      H 5252   4.873   4.753   4.793  0.3691  0.2415  0.7135
  340MET     HA 5253   5.142   4.802   4.673  0.9248 -0.8295 -0.7838
  340MET    HB2 5254   5.022   4.548   4.776 -0.2202 -0.0238 -0.1455
  340MET    HB3 5255   5.185   4.567   4.726 -1.1911 -1.4699  0.3970
  340MET    HG2 5256   5.204   4.754   4.913  0.4708 -0.4530 -0.4475
  340MET    HG3 5257   5.060   4.687   4.979 -0.4174  1.4770 -0.4452
  340MET    HE1 5258   5.252   4.501   5.247  1.1169  1.6745 -1.1223
  340MET    HE2 5259   5.256   4.662   5.197 -0.8237  0.5110  1.3645
  340MET    HE3 5260   5.104   4.582   5.210 -0.4060 -0.5290 -0.6547
  341GLY      N 5261   5.024   4.758   4.454 -0.1317  0.0188  0.3013
  341GLY     CA 5262   5.010   4.717   4.311 -0.5496  1.0227 -0.7651
  341GLY      C 5263   5.131   4.626   4.266 -0.3999  0.2845  0.0670
  341GLY      O 5264   5.222   4.593   4.346 -0.1880 -0.4918  0.2475
  341GLY      H 5265   5.034   4.858   4.469 -0.6169  0.0299  0.5930
  341GLY    HA2 5266   4.921   4.655   4.300 -0.5314  0.7162  0.5059
  341GLY    HA3 5267   5.020   4.801   4.242  0.0860  0.9016 -0.8289
  342ALA      N 5268   5.130   4.593   4.136 -0.6303 -0.0397 -0.3578
  342ALA     CA 5269   5.229   4.521   4.065 -0.3529 -0.3539 -0.1368
  342ALA      C 5270   5.378   4.563   4.075  0.0501 -0.4297 -0.4280
  342ALA      O 5271   5.475   4.494   4.046  0.1969  0.2182  0.1481
  342ALA     CB 5272   5.174   4.515   3.925  0.4923  0.0387 -0.1760
  342ALA      H 5273   5.060   4.636   4.078  0.0808  0.8962 -0.5704
  342ALA     HA 5274   5.233   4.415   4.091 -3.5478 -0.8746 -0.9856
  342ALA    HB1 5275   5.242   4.455   3.864  1.0456  0.1680  0.2928
  342ALA    HB2 5276   5.074   4.473   3.928  0.3877  0.2988  0.3252
  342ALA    HB3 5277   5.164   4.617   3.888 -0.5454 -0.2532 -0.7884
  343VAL      N 5278   5.402   4.685   4.134  0.6995 -0.2159 -0.2825
  343VAL     CA 5279   5.534   4.721   4.187  0.0392  0.1579 -0.5378
  343VAL      C 5280   5.581   4.619   4.299  0.0287  0.3349 -0.0082
  343VAL      O 5281   5.697   4.605   4.319  0.2036 -0.5275 -0.0051
  343VAL     CB 5282   5.535   4.868   4.238  0.8133  0.2657 -0.2671
  343VAL    CG1 5283   5.655   4.907   4.312 -0.2406 -0.7528 -0.5711
  343VAL    CG2 5284   5.520   4.968   4.125 -0.0875 -1.3569  1.2524
  343VAL      H 5285   5.335   4.758   4.114  0.2592 -0.1038  1.3202
  343VAL     HA 5286   5.603   4.715   4.103 -0.0645 -0.2656 -0.6003
  343VAL     HB 5287   5.446   4.879   4.301  0.2130  0.7947 -1.1661
  343VAL   HG11 5288   5.667   5.014   4.328 -1.5131 -0.7148  0.5295
  343VAL   HG12 5289   5.669   4.868   4.413 -0.7367  0.7889  0.1534
  343VAL   HG13 5290   5.736   4.878   4.246  0.2554 -0.0205 -0.3086
  343VAL   HG21 5291   5.523   5.070   4.163 -1.6961 -0.5757 -0.4054
  343VAL   HG22 5292   5.606   4.950   4.060  0.1785 -0.7132  1.4062
  343VAL   HG23 5293   5.427   4.971   4.069  0.6421  0.3048 -0.0689
  344ILE      N 5294   5.493   4.550   4.377 -0.5654 -0.2093  0.0212
  344ILE     CA 5295   5.526   4.457   4.481 -0.0763  0.4405 -0.1707
  344ILE      C 5296   5.534   4.316   4.420 -0.2421 -0.5171 -0.8472
  344ILE      O 5297   5.638   4.251   4.429  0.6498  0.5007  0.3299
  344ILE     CB 5298   5.433   4.460   4.605  0.5109 -1.0594 -0.9754
  344ILE    CG1 5299   5.447   4.599   4.673 -0.5866 -0.4137 -0.3226
  344ILE    CG2 5300   5.449   4.346   4.707  0.2926  0.4837  0.5844
  344ILE    CD1 5301   5.596   4.639   4.712  1.0480 -0.2481  0.8154
  344ILE      H 5302   5.396   4.571   4.357 -0.4425  0.5463  0.1509
  344ILE     HA 5303   5.627   4.470   4.519 -0.6013  0.4067  1.3639
  344ILE     HB 5304   5.328   4.453   4.577 -0.0428  0.7282  0.2862
  344ILE   HG12 5305   5.401   4.682   4.618 -0.1775 -0.1033 -0.2081
  344ILE   HG13 5306   5.395   4.599   4.769 -0.3701  2.0226 -0.0767
  344ILE   HG21 5307   5.411   4.257   4.656  0.6485  0.6919 -0.0653
  344ILE   HG22 5308   5.552   4.314   4.725  0.0595 -0.1920  0.8232
  344ILE   HG23 5309   5.394   4.374   4.797 -0.5128  1.7859 -0.2572
  344ILE   HD11 5310   5.631   4.551   4.765 -0.7471 -0.9911  0.8860
  344ILE   HD12 5311   5.659   4.661   4.625  0.1667 -0.7769  0.0045
  344ILE   HD13 5312   5.598   4.714   4.791  0.4930 -1.5989  2.1933
  345MET      N 5313   5.430   4.275   4.351 -0.0441 -0.0989  0.2552
  345MET     CA 5314   5.426   4.143   4.282  0.2042 -0.2736  0.0523
  345MET      C 5315   5.534   4.116   4.179  0.1371  0.3207  0.0815
  345MET      O 5316   5.575   4.002   4.169 -0.1557  0.6578 -0.4379
  345MET     CB 5317   5.291   4.115   4.220  0.5180  0.7937 -0.2380
  345MET     CG 5318   5.177   4.093   4.328  0.0738  0.1505  0.4453
  345MET     SD 5319   5.136   4.234   4.430  0.6012  0.1742  0.4255
  345MET     CE 5320   4.994   4.296   4.323 -0.2677  0.3365 -0.5356
  345MET      H 5321   5.342   4.325   4.355  0.1560  0.3036 -0.1764
  345MET     HA 5322   5.448   4.063   4.352 -1.6323 -1.4840 -0.6064
  345MET    HB2 5323   5.261   4.182   4.139 -0.6142  0.0691 -0.4632
  345MET    HB3 5324   5.297   4.017   4.173 -0.1439  0.7087 -0.1622
  345MET    HG2 5325   5.085   4.049   4.291  1.0450 -1.3828 -0.3664
  345MET    HG3 5326   5.213   4.022   4.403  0.1121 -1.6015 -1.0906
  345MET    HE1 5327   4.932   4.378   4.361  0.3013  0.7340 -0.4414
  345MET    HE2 5328   5.047   4.325   4.232  0.2800  0.2912 -0.2387
  345MET    HE3 5329   4.925   4.217   4.293 -2.0114  0.7273  1.8262
  346GLU      N 5330   5.581   4.218   4.115 -1.1784 -0.5142  0.3467
  346GLU     CA 5331   5.696   4.184   4.013  1.0112 -0.6169 -0.1089
  346GLU      C 5332   5.831   4.173   4.083 -0.3403  0.9309 -0.2536
  346GLU      O 5333   5.929   4.129   4.017  0.7660 -0.0904 -0.1307
  346GLU     CB 5334   5.676   4.279   3.888 -0.4476  0.0269 -0.2652
  346GLU     CG 5335   5.558   4.240   3.797 -0.8404 -0.4669  0.7631
  346GLU     CD 5336   5.527   4.348   3.691 -0.3746  0.4693 -0.0489
  346GLU    OE1 5337   5.618   4.418   3.643 -0.6150 -0.6572 -0.7776
  346GLU    OE2 5338   5.407   4.351   3.649  0.2105 -0.6869  0.0181
  346GLU      H 5339   5.559   4.316   4.128  0.3896  0.0410 -0.5860
  346GLU     HA 5340   5.674   4.082   3.983 -1.4114 -0.2880  0.1704
  346GLU    HB2 5341   5.666   4.384   3.916  2.3394  0.8232 -1.4956
  346GLU    HB3 5342   5.769   4.275   3.831  0.8866  1.4876  1.5729
  346GLU    HG2 5343   5.563   4.144   3.745 -0.3872  0.5162 -1.2116
  346GLU    HG3 5344   5.470   4.238   3.861 -2.0919 -0.7572 -0.8302
  347GLY      N 5345   5.835   4.198   4.215 -0.8467 -0.0253 -0.1677
  347GLY     CA 5346   5.937   4.160   4.308  0.2162  0.2013 -0.2977
  347GLY      C 5347   5.923   4.011   4.352  0.6154 -0.0558  0.9185
  347GLY      O 5348   6.018   3.929   4.334 -0.7167  0.1576 -0.1446
  347GLY      H 5349   5.743   4.214   4.255 -1.5351 -0.9657 -1.2309
  347GLY    HA2 5350   6.036   4.169   4.265  0.2490  0.9909 -0.0881
  347GLY    HA3 5351   5.940   4.220   4.399  0.4823 -0.0491 -0.1425
  348PHE      N 5352   5.807   3.960   4.382  0.2585 -0.3530 -0.0314
  348PHE     CA 5353   5.783   3.842   4.471  0.0168  0.4548  0.2286
  348PHE      C 5354   5.666   3.749   4.422 -0.7221 -0.7496  0.6106
  348PHE      O 5355   5.556   3.799   4.381 -0.2135 -0.0181  0.3493
  348PHE     CB 5356   5.754   3.890   4.612 -0.5049  0.1272 -0.5969
  348PHE     CG 5357   5.843   4.012   4.659 -0.7156  0.1364  0.0874
  348PHE    CD1 5358   5.984   3.992   4.684  0.0927  0.6059  0.9137
  348PHE    CD2 5359   5.790   4.141   4.681 -0.3674 -0.5186  0.5530
  348PHE    CE1 5360   6.072   4.092   4.720  0.1201 -0.5064  0.6217
  348PHE    CE2 5361   5.880   4.244   4.715 -0.9982  0.1592  0.3151
  348PHE     CZ 5362   6.019   4.221   4.738  0.1663  0.8371 -0.3955
  348PHE      H 5363   5.725   4.015   4.357  1.0907  0.7891 -0.4187
  348PHE     HA 5364   5.876   3.784   4.480 -0.4553 -0.3687  0.0188
  348PHE    HB2 5365   5.647   3.905   4.626 -1.0644 -2.9156 -0.2415
  348PHE    HB3 5366   5.788   3.810   4.678  0.9091  0.4808 -0.8272
  348PHE    HD1 5367   6.027   3.893   4.676 -0.5838  0.3534  0.1259
  348PHE    HD2 5368   5.686   4.165   4.671 -0.2505 -0.1194  0.2436
  348PHE    HE1 5369   6.176   4.069   4.739  0.5009  0.3027 -0.2994
  348PHE    HE2 5370   5.835   4.340   4.732 -0.0398  0.4721  1.3799
  348PHE     HZ 5371   6.084   4.302   4.768  0.7899 -0.2755  1.5828
  349TYR      N 5372   5.692   3.620   4.437 -0.0464  0.1079  0.0579
  349TYR     CA 5373   5.587   3.521   4.436 -0.0921  0.3290  0.2670
  349TYR      C 5374   5.512   3.529   4.570 -0.5706 -0.2490  0.3552
  349TYR      O 5375   5.579   3.538   4.674  0.3733  0.1659  0.3783
  349TYR     CB 5376   5.642   3.376   4.418 -0.1228 -0.3247 -0.1813
  349TYR     CG 5377   5.541   3.271   4.449  0.2010  0.2157  0.4285
  349TYR    CD1 5378   5.422   3.257   4.370 -0.5080 -0.4474 -0.3928
  349TYR    CD2 5379   5.558   3.182   4.554  0.4022 -0.1899  0.2136
  349TYR    CE1 5380   5.325   3.161   4.397 -0.3297  0.1761  0.6605
  349TYR    CE2 5381   5.454   3.086   4.585 -0.7421 -0.3845  0.5229
  349TYR     CZ 5382   5.341   3.075   4.508 -0.8302 -0.2177  0.0677
  349TYR     OH 5383   5.274   2.965   4.523  0.3796  0.1535 -0.4638
  349TYR      H 5384   5.773   3.589   4.490  0.1970 -1.4710 -1.0799
  349TYR     HA 5385   5.517   3.553   4.358  0.0722  1.9963  0.7121
  349TYR    HB2 5386   5.679   3.352   4.318 -0.5790 -1.3976 -0.1271
  349TYR    HB3 5387   5.715   3.381   4.498  0.1241 -0.7361 -0.3733
  349TYR    HD1 5388   5.405   3.328   4.290 -0.5091 -0.2477 -0.2169
  349TYR    HD2 5389   5.647   3.181   4.615 -0.4714 -0.2978  1.6007
  349TYR    HE1 5390   5.240   3.149   4.332 -0.1647  1.0685  0.2621
  349TYR    HE2 5391   5.464   3.012   4.664  1.5068 -0.8001 -0.0254
  349TYR     HH 5392   5.184   2.975   4.491  0.3177  0.4109 -0.2184
  350VAL      N 5393   5.387   3.518   4.571  0.8602  0.3864  0.1915
  350VAL     CA 5394   5.292   3.560   4.671 -0.1432 -0.3095  0.4076
  350VAL      C 5395   5.180   3.452   4.694 -0.7622 -0.0316  0.5771
  350VAL      O 5396   5.094   3.425   4.606  0.2255 -0.2361  0.1144
  350VAL     CB 5397   5.214   3.695   4.640  0.8516 -0.0371  0.0371
  350VAL    CG1 5398   5.160   3.744   4.776 -0.5353 -0.4478  0.3655
  350VAL    CG2 5399   5.296   3.810   4.582 -0.4296  0.2179  0.4886
  350VAL      H 5400   5.344   3.514   4.479 -1.2798  0.1162  1.0755
  350VAL     HA 5401   5.349   3.571   4.763  0.2645 -1.9011  0.4005
  350VAL     HB 5402   5.136   3.667   4.569  0.7953 -0.3034  0.2021
  350VAL   HG11 5403   5.243   3.773   4.841  0.4729  0.9050 -1.3559
  350VAL   HG12 5404   5.101   3.835   4.767  0.4368  0.1606 -0.2249
  350VAL   HG13 5405   5.111   3.660   4.826 -0.7135 -0.1309  0.7349
  350VAL   HG21 5406   5.384   3.828   4.644 -0.9838  0.9554  1.1017
  350VAL   HG22 5407   5.330   3.800   4.479 -1.1385 -0.5903  0.3103
  350VAL   HG23 5408   5.239   3.902   4.599 -1.2414 -0.3258  0.8344
  351VAL      N 5409   5.179   3.384   4.808 -0.1876 -0.2270  0.4180
  351VAL     CA 5410   5.068   3.301   4.853  0.6819 -0.0924 -0.9208
  351VAL      C 5411   4.951   3.384   4.913  0.1659  0.5807  0.6727
  351VAL      O 5412   4.984   3.483   4.979 -0.0185  0.3800  0.8778
  351VAL     CB 5413   5.124   3.207   4.953  0.7236  0.6712 -0.9719
  351VAL    CG1 5414   5.020   3.131   5.044 -0.9291  0.3882  0.4213
  351VAL    CG2 5415   5.209   3.099   4.885 -0.3213  1.0138  0.8305
  351VAL      H 5416   5.263   3.378   4.864 -0.4837 -2.1587  0.7863
  351VAL     HA 5417   5.017   3.245   4.774  1.1762  0.3143 -1.5561
  351VAL     HB 5418   5.196   3.260   5.015 -0.6489  0.5170  0.9238
  351VAL   HG11 5419   4.986   3.200   5.121 -0.6181 -0.2692  1.1761
  351VAL   HG12 5420   4.946   3.085   4.978 -0.0707  0.3231 -0.5556
  351VAL   HG13 5421   5.067   3.054   5.106  0.9990  1.5934  0.6124
  351VAL   HG21 5422   5.152   3.047   4.808  0.3114  0.5804  0.6346
  351VAL   HG22 5423   5.294   3.145   4.834  0.0849 -0.7727 -0.2751
  351VAL   HG23 5424   5.257   3.022   4.946 -0.3404  0.0811 -0.2488
  352PHE      N 5425   4.829   3.348   4.880  0.4901 -0.6046  0.0187
  352PHE     CA 5426   4.702   3.398   4.937  0.6825  0.2960 -0.1874
  352PHE      C 5427   4.631   3.274   4.999 -0.1178 -1.2361 -0.6315
  352PHE      O 5428   4.549   3.212   4.948 -0.5069  0.2465  0.7803
  352PHE     CB 5429   4.603   3.457   4.832 -0.5129  0.3221  0.3286
  352PHE     CG 5430   4.656   3.580   4.776  0.1254 -0.3816  0.2560
  352PHE    CD1 5431   4.760   3.584   4.680 -0.0257  0.3774 -0.8072
  352PHE    CD2 5432   4.591   3.700   4.813  0.4693  0.9675  0.3340
  352PHE    CE1 5433   4.819   3.703   4.642 -0.0092 -0.7013  0.4117
  352PHE    CE2 5434   4.642   3.821   4.762  0.9852  0.1831 -0.5860
  352PHE     CZ 5435   4.752   3.823   4.680 -0.6410  0.2720  0.5497
  352PHE      H 5436   4.825   3.274   4.811  1.5194 -0.3761 -0.3206
  352PHE     HA 5437   4.722   3.472   5.014 -1.2568  1.1577 -0.3866
  352PHE    HB2 5438   4.584   3.391   4.747  0.6067  0.9279 -0.4354
  352PHE    HB3 5439   4.507   3.457   4.884 -0.4506  0.2274  0.4447
  352PHE    HD1 5440   4.814   3.493   4.662 -0.0094  0.3431 -0.5895
  352PHE    HD2 5441   4.502   3.691   4.874  0.5525 -0.3598  0.3185
  352PHE    HE1 5442   4.897   3.698   4.567 -0.2380  0.1924  0.0853
  352PHE    HE2 5443   4.592   3.910   4.796 -0.2082 -0.4676 -0.5565
  352PHE     HZ 5444   4.793   3.918   4.650  0.0251 -0.3302 -0.5614
  353ASP      N 5445   4.682   3.242   5.115 -0.4307  0.6012  0.2147
  353ASP     CA 5446   4.633   3.132   5.197  0.9536 -0.3692 -0.1307
  353ASP      C 5447   4.513   3.167   5.285 -0.4402 -0.2525 -0.7951
  353ASP      O 5448   4.536   3.192   5.406 -0.4830  0.8789 -0.8282
  353ASP     CB 5449   4.748   3.056   5.271  0.8629  0.6703  0.0105
  353ASP     CG 5450   4.702   2.922   5.331  0.1197  0.4395  0.1896
  353ASP    OD1 5451   4.576   2.893   5.350 -0.4874  0.2179  0.5503
  353ASP    OD2 5452   4.794   2.843   5.367  0.5885  0.6223  0.4589
  353ASP      H 5453   4.754   3.294   5.162 -0.8915  1.0511  0.4256
  353ASP     HA 5454   4.597   3.057   5.127 -0.5126 -0.8813  1.0589
  353ASP    HB2 5455   4.821   3.028   5.194 -0.5957 -0.7168 -0.9891
  353ASP    HB3 5456   4.779   3.115   5.357 -0.0795  1.1102  0.0678
  354ARG      N 5457   4.393   3.164   5.229 -0.3022 -0.0135 -0.4484
  354ARG     CA 5458   4.269   3.185   5.303  0.3286 -0.2994 -0.4983
  354ARG      C 5459   4.238   3.094   5.417 -0.0232 -0.2372 -0.1269
  354ARG      O 5460   4.168   3.134   5.511 -0.0587  0.1895  0.2660
  354ARG     CB 5461   4.139   3.199   5.221 -0.3181 -0.0566  0.3414
  354ARG     CG 5462   4.134   3.338   5.153  0.0798  0.0541  0.2118
  354ARG     CD 5463   4.017   3.356   5.052 -0.4230 -0.5662 -0.1148
  354ARG     NE 5464   3.886   3.331   5.107 -0.7428 -0.2280 -0.6655
  354ARG     CZ 5465   3.775   3.348   5.041  1.2047  0.2110  0.3372
  354ARG    NH1 5466   3.767   3.391   4.915 -0.1273 -0.2239 -0.7202
  354ARG    NH2 5467   3.662   3.345   5.107 -0.4217 -0.3532  0.1449
  354ARG      H 5468   4.393   3.164   5.128 -0.7151  0.5385 -0.4575
  354ARG     HA 5469   4.273   3.279   5.359  0.0978 -0.6830  0.1915
  354ARG    HB2 5470   4.140   3.122   5.144  0.4828 -0.3517  0.6309
  354ARG    HB3 5471   4.053   3.188   5.287 -0.5324  1.2014  0.3225
  354ARG    HG2 5472   4.137   3.411   5.233 -0.7039  0.3850 -0.0435
  354ARG    HG3 5473   4.220   3.367   5.093 -0.2710  0.8137  0.0595
  354ARG    HD2 5474   4.032   3.455   5.010  0.6425 -0.4309  0.5188
  354ARG    HD3 5475   4.034   3.283   4.973  0.0558 -0.3471 -0.2156
  354ARG     HE 5476   3.876   3.295   5.201 -0.2772  1.2481  0.0122
  354ARG   HH11 5477   3.675   3.407   4.878  0.4164  0.4908 -1.8615
  354ARG   HH12 5478   3.850   3.398   4.859  0.1964 -0.3318 -0.2709
  354ARG   HH21 5479   3.581   3.349   5.047  0.6047  0.6635 -1.3363
  354ARG   HH22 5480   3.662   3.314   5.203 -0.5213 -1.7795 -0.2674
  355ALA      N 5481   4.293   2.971   5.420 -0.0346  0.0614  0.1970
  355ALA     CA 5482   4.254   2.874   5.528  0.5513  1.0414  1.0166
  355ALA      C 5483   4.334   2.891   5.650 -0.9248 -0.0730 -0.8979
  355ALA      O 5484   4.282   2.864   5.760 -0.0189  0.0242  0.4075
  355ALA     CB 5485   4.264   2.733   5.465  0.3242  0.2433 -0.0999
  355ALA      H 5486   4.354   2.949   5.343 -0.5431  1.2550 -0.6032
  355ALA     HA 5487   4.149   2.891   5.555 -0.2182 -1.1438 -0.1293
  355ALA    HB1 5488   4.220   2.664   5.536 -0.2858 -0.3762 -1.0302
  355ALA    HB2 5489   4.219   2.738   5.366  1.3394  1.1425 -0.5532
  355ALA    HB3 5490   4.367   2.697   5.457  0.3772  0.3764 -0.0054
  356ARG      N 5491   4.461   2.941   5.641 -0.0939  0.8480 -0.5489
  356ARG     CA 5492   4.539   2.981   5.760  0.5108  0.1684  0.6646
  356ARG      C 5493   4.522   3.133   5.783 -0.2682 -0.5106  0.1494
  356ARG      O 5494   4.592   3.188   5.867  0.2020 -0.3629  0.0424
  356ARG     CB 5495   4.685   2.945   5.732 -0.0751 -0.4852 -0.7381
  356ARG     CG 5496   4.695   2.796   5.718 -0.2162  0.9780 -0.0302
  356ARG     CD 5497   4.835   2.736   5.727 -0.4739 -0.0934  0.8443
  356ARG     NE 5498   4.898   2.748   5.861 -0.2043 -0.2052  0.0077
  356ARG     CZ 5499   4.999   2.676   5.898 -0.2915 -0.6821 -0.3679
  356ARG    NH1 5500   5.052   2.584   5.827 -0.5131  0.2867  0.0583
  356ARG    NH2 5501   5.060   2.712   6.007 -0.7392 -0.4582 -0.5150
  356ARG      H 5502   4.499   2.947   5.548 -2.1914  1.0878 -1.5236
  356ARG     HA 5503   4.502   2.943   5.855  0.3736 -0.1596  0.4819
  356ARG    HB2 5504   4.719   2.996   5.641  0.3080  0.3580 -0.1507
  356ARG    HB3 5505   4.758   2.979   5.806  1.0742 -1.5361 -1.3064
  356ARG    HG2 5506   4.639   2.739   5.792  0.8097  0.2421  0.2375
  356ARG    HG3 5507   4.647   2.764   5.626 -1.3049 -1.8574  1.2934
  356ARG    HD2 5508   4.825   2.631   5.701  0.8389 -0.3352  1.1665
  356ARG    HD3 5509   4.887   2.783   5.644 -0.0401 -0.7380  0.7338
  356ARG     HE 5510   4.866   2.820   5.924  0.4914 -0.3826  0.5996
  356ARG   HH11 5511   5.126   2.524   5.860 -0.8945 -0.0436  0.3325
  356ARG   HH12 5512   5.004   2.567   5.740 -2.3717  0.2419  0.9987
  356ARG   HH21 5513   5.142   2.666   6.045  0.5210  1.0730 -1.1374
  356ARG   HH22 5514   5.036   2.800   6.049  0.3451 -0.0393 -0.7029
  357LYS      N 5515   4.451   3.198   5.694  0.3119  0.1476  0.1334
  357LYS     CA 5516   4.428   3.345   5.680  1.9770 -0.2027 -0.5355
  357LYS      C 5517   4.550   3.433   5.668 -0.4922 -0.5917  0.0627
  357LYS      O 5518   4.569   3.534   5.738 -0.0896 -0.5358 -0.6417
  357LYS     CB 5519   4.328   3.382   5.791 -0.1515  0.2220  0.3476
  357LYS     CG 5520   4.233   3.493   5.731 -0.1478  0.4275 -1.0507
  357LYS     CD 5521   4.188   3.589   5.845  0.6165  0.3299 -0.5779
  357LYS     CE 5522   4.157   3.527   5.991 -0.0284 -0.0851  0.6760
  357LYS     NZ 5523   4.080   3.621   6.069 -0.7932 -0.6042  0.6784
  357LYS      H 5524   4.400   3.139   5.630 -0.0152 -0.0371  0.5555
  357LYS     HA 5525   4.373   3.349   5.586  1.1264 -0.4250 -0.0670
  357LYS    HB2 5526   4.269   3.296   5.823 -0.4261  0.3955  0.3187
  357LYS    HB3 5527   4.383   3.411   5.880  0.2481  1.4213 -0.2348
  357LYS    HG2 5528   4.278   3.555   5.653 -0.9735  1.2829 -0.8900
  357LYS    HG3 5529   4.149   3.444   5.682 -0.1261  0.8391 -1.5122
  357LYS    HD2 5530   4.264   3.666   5.857  0.1493  0.6241  0.8662
  357LYS    HD3 5531   4.101   3.639   5.802  0.1105  0.0653  0.0915
  357LYS    HE2 5532   4.115   3.429   5.968  0.6632 -0.2063 -0.1740
  357LYS    HE3 5533   4.247   3.493   6.043  0.3531  0.4251  0.3600
  357LYS    HZ1 5534   4.061   3.575   6.157  1.5485 -0.4155  1.4145
  357LYS    HZ2 5535   4.122   3.712   6.081 -1.4138 -0.2036  0.0019
  357LYS    HZ3 5536   3.990   3.643   6.027  0.3294  0.9153 -1.2962
  358ARG      N 5537   4.644   3.401   5.575 -0.2055  0.2944  0.3935
  358ARG     CA 5538   4.777   3.458   5.564 -0.7232  0.1124  0.3662
  358ARG      C 5539   4.814   3.489   5.415  0.5350 -0.6213  0.0173
  358ARG      O 5540   4.771   3.417   5.321 -0.5323 -0.2815 -0.0418
  358ARG     CB 5541   4.885   3.380   5.641  0.0933 -0.1847  0.5352
  358ARG     CG 5542   4.920   3.235   5.610  0.0524 -0.7979  0.5002
  358ARG     CD 5543   5.020   3.173   5.709 -0.3593 -0.7158  1.1276
  358ARG     NE 5544   5.091   3.064   5.644 -0.0824  0.5838  0.1453
  358ARG     CZ 5545   5.191   2.987   5.695  0.7720 -0.6717  0.3727
  358ARG    NH1 5546   5.222   2.990   5.813 -0.8862  0.5519 -1.3826
  358ARG    NH2 5547   5.246   2.900   5.619 -0.1421 -0.1273  0.1843
  358ARG      H 5548   4.635   3.311   5.529 -0.8822  0.0038  1.0506
  358ARG     HA 5549   4.780   3.558   5.607  0.5040  0.3570 -0.1989
  358ARG    HB2 5550   4.976   3.440   5.646  0.5856 -0.8067 -0.3762
  358ARG    HB3 5551   4.841   3.366   5.740 -1.0977 -0.0967  0.0421
  358ARG    HG2 5552   4.830   3.174   5.609 -0.3203 -0.2673  0.2270
  358ARG    HG3 5553   4.970   3.248   5.514 -0.7980 -0.4217  0.0863
  358ARG    HD2 5554   5.083   3.257   5.737 -0.9838  0.2856 -0.2145
  358ARG    HD3 5555   4.953   3.134   5.786 -0.4688  0.9625  1.9649
  358ARG     HE 5556   5.073   3.033   5.550  0.2922  0.1930  0.1927
  358ARG   HH11 5557   5.298   2.934   5.847 -1.6124  1.0549  1.6156
  358ARG   HH12 5558   5.188   3.061   5.876 -0.8872  0.5967 -1.4339
  358ARG   HH21 5559   5.313   2.838   5.662 -0.3054 -1.7743 -1.6573
  358ARG   HH22 5560   5.208   2.891   5.525 -1.6705  0.7144  0.6601
  359ILE      N 5561   4.885   3.603   5.403  0.3554  0.1961  0.6276
  359ILE     CA 5562   4.968   3.635   5.281  0.3023  0.5471 -0.3157
  359ILE      C 5563   5.107   3.580   5.304 -0.1304  0.1182 -0.4964
  359ILE      O 5564   5.149   3.587   5.426 -0.6156  0.5037  0.1811
  359ILE     CB 5565   4.966   3.780   5.239  0.1428 -0.3780  0.2160
  359ILE    CG1 5566   4.820   3.833   5.222  0.3664 -0.3820 -0.8669
  359ILE    CG2 5567   5.053   3.815   5.120  0.0835 -0.5778  1.0910
  359ILE    CD1 5568   4.734   3.762   5.120 -0.2728  0.3320 -0.1703
  359ILE      H 5569   4.903   3.654   5.489  0.8138  0.3711  0.4306
  359ILE     HA 5570   4.928   3.583   5.194 -0.4962 -1.3684  1.0662
  359ILE     HB 5571   5.012   3.834   5.323 -1.1151  0.8155  0.2089
  359ILE   HG12 5572   4.774   3.843   5.320  0.3575  0.5354 -0.9547
  359ILE   HG13 5573   4.820   3.936   5.187 -0.0600  0.0651  0.3646
  359ILE   HG21 5574   5.003   3.777   5.030 -0.0737  1.2487  0.3277
  359ILE   HG22 5575   5.046   3.921   5.098  0.0557 -0.7993 -0.1261
  359ILE   HG23 5576   5.153   3.782   5.148  0.6169  0.1365  0.1667
  359ILE   HD11 5577   4.634   3.805   5.116 -0.5441 -0.2178  0.3157
  359ILE   HD12 5578   4.765   3.792   5.020  0.9277 -0.4670 -0.0755
  359ILE   HD13 5579   4.740   3.654   5.132  2.3002  0.1148 -1.9643
  360GLY      N 5580   5.183   3.536   5.202 -0.0175  0.3182  0.1153
  360GLY     CA 5581   5.318   3.481   5.221  0.1773 -0.1004  0.3962
  360GLY      C 5582   5.405   3.529   5.093 -0.2209  0.2014 -0.5553
  360GLY      O 5583   5.375   3.494   4.982 -0.6230  0.2556 -0.0917
  360GLY      H 5584   5.139   3.529   5.111 -1.7265 -1.1091  0.9165
  360GLY    HA2 5585   5.367   3.501   5.317  1.0303 -1.3942  0.2874
  360GLY    HA3 5586   5.325   3.372   5.223 -0.4147 -0.1419  0.5106
  361PHE      N 5587   5.513   3.597   5.111 -0.9891 -0.1110 -0.1812
  361PHE     CA 5588   5.594   3.658   5.006  0.2924  0.6299 -0.5490
  361PHE      C 5589   5.727   3.584   4.997 -0.2537 -0.4130 -0.4129
  361PHE      O 5590   5.796   3.562   5.098  0.4379 -0.1302  0.6880
  361PHE     CB 5591   5.612   3.806   5.033  0.0792  0.0054  0.4058
  361PHE     CG 5592   5.491   3.895   5.034  0.0171 -0.3613  0.6172
  361PHE    CD1 5593   5.416   3.908   5.145  0.1235 -0.2912 -0.5684
  361PHE    CD2 5594   5.466   3.981   4.925 -0.5746 -0.2051 -0.7710
  361PHE    CE1 5595   5.317   4.010   5.159  0.2477 -0.0980 -0.0517
  361PHE    CE2 5596   5.361   4.077   4.929 -0.4027 -0.3004  0.4007
  361PHE     CZ 5597   5.290   4.096   5.047 -0.3749  0.0743 -0.4883
  361PHE      H 5598   5.540   3.617   5.205 -0.9888 -0.4858 -0.0975
  361PHE     HA 5599   5.543   3.645   4.910 -0.1428  1.5300 -0.4616
  361PHE    HB2 5600   5.665   3.812   5.128 -0.4201 -0.5153  0.7287
  361PHE    HB3 5601   5.677   3.858   4.962 -0.1828  0.6750  0.6473
  361PHE    HD1 5602   5.445   3.860   5.238  1.0444  0.9781 -0.1516
  361PHE    HD2 5603   5.513   3.973   4.828 -2.2936 -0.5147 -1.6707
  361PHE    HE1 5604   5.269   4.032   5.253  0.1923 -0.1263 -0.0730
  361PHE    HE2 5605   5.333   4.139   4.845 -0.2134 -0.2581  0.3678
  361PHE     HZ 5606   5.222   4.177   5.068  1.0049  0.7083  2.5002
  362ALA      N 5607   5.777   3.556   4.874  0.4289  0.0482 -0.3103
  362ALA     CA 5608   5.911   3.498   4.853 -0.8136  0.4068  0.7861
  362ALA      C 5609   5.981   3.557   4.723  0.1869 -0.0696 -0.4053
  362ALA      O 5610   5.909   3.580   4.625  0.3760  0.4430 -0.4511
  362ALA     CB 5611   5.911   3.354   4.833 -0.2546 -0.0728  0.6187
  362ALA      H 5612   5.721   3.572   4.792  1.6831  1.2893 -1.0164
  362ALA     HA 5613   5.978   3.519   4.935 -0.4195  0.4747  0.4510
  362ALA    HB1 5614   5.840   3.316   4.906 -0.0861  1.2499  1.5454
  362ALA    HB2 5615   5.865   3.330   4.738 -0.2140 -0.3601  0.6681
  362ALA    HB3 5616   6.009   3.307   4.843 -0.3089 -0.6816 -1.1487
  363VAL      N 5617   6.112   3.576   4.713  0.0615 -0.1198  0.3564
  363VAL     CA 5618   6.178   3.632   4.597 -0.1255  0.2075  0.2201
  363VAL      C 5619   6.145   3.550   4.472 -0.1463  0.3214  0.2226
  363VAL      O 5620   6.153   3.428   4.474  0.1923  0.6824  0.0761
  363VAL     CB 5621   6.334   3.633   4.619  0.0854 -0.2712  0.2778
  363VAL    CG1 5622   6.420   3.678   4.499  0.4385  1.4401 -0.3263
  363VAL    CG2 5623   6.369   3.741   4.726 -0.3739  0.3531 -0.1266
  363VAL      H 5624   6.166   3.556   4.796  1.4151 -0.4521 -0.5505
  363VAL     HA 5625   6.141   3.734   4.589 -1.4738 -0.2115  0.5879
  363VAL     HB 5626   6.372   3.540   4.662  0.1062 -0.0378  0.7700
  363VAL   HG11 5627   6.382   3.630   4.408  2.7251  0.7190 -1.0316
  363VAL   HG12 5628   6.408   3.784   4.476 -0.1921  1.3282 -0.5708
  363VAL   HG13 5629   6.524   3.649   4.513  0.1916 -0.6514 -1.8050
  363VAL   HG21 5630   6.475   3.722   4.737 -0.3212 -0.1138 -1.1654
  363VAL   HG22 5631   6.357   3.847   4.703  0.1985  0.8298  1.5246
  363VAL   HG23 5632   6.326   3.709   4.821 -0.0839 -0.4061 -0.2361
  364SER      N 5633   6.093   3.616   4.362  0.1323  0.6363 -0.1618
  364SER     CA 5634   6.042   3.537   4.247  0.5637 -0.8355  0.4233
  364SER      C 5635   6.147   3.482   4.165 -0.0077  0.9388 -0.3360
  364SER      O 5636   6.237   3.558   4.115  0.2065 -0.5394  0.1578
  364SER     CB 5637   5.939   3.615   4.168  0.0894 -0.6676 -0.3483
  364SER     OG 5638   5.900   3.559   4.051  0.6458  0.1884 -0.3024
  364SER      H 5639   6.066   3.713   4.370 -0.7647  0.3859  0.0742
  364SER     HA 5640   5.984   3.450   4.278  0.9739 -1.0294  0.6535
  364SER    HB2 5641   5.850   3.641   4.225 -0.1030 -0.8364 -0.5680
  364SER    HB3 5642   5.989   3.710   4.149  0.4725 -0.4061  1.6187
  364SER     HG 5643   5.826   3.615   4.026  0.6475  0.5819  0.5083
  365ALA      N 5644   6.138   3.354   4.139 -0.4322  0.8387  0.5846
  365ALA     CA 5645   6.213   3.292   4.026 -0.7055 -0.6449  0.0002
  365ALA      C 5646   6.190   3.349   3.884 -0.8968  0.5963  0.3899
  365ALA      O 5647   6.233   3.275   3.797  0.2241 -0.2058 -0.4574
  365ALA     CB 5648   6.187   3.139   4.035 -0.4461 -1.1604  0.3628
  365ALA      H 5649   6.052   3.307   4.162  0.0223 -0.3079  0.0730
  365ALA     HA 5650   6.320   3.306   4.042 -0.9528 -0.3795  1.9172
  365ALA    HB1 5651   6.228   3.088   4.122  0.6520 -0.8110  0.0889
  365ALA    HB2 5652   6.081   3.117   4.029 -0.4503 -1.0716  0.0656
  365ALA    HB3 5653   6.241   3.093   3.952 -0.3830 -0.0770 -0.2353
  366CYS      N 5654   6.130   3.462   3.868  1.0467  0.2704  0.3894
  366CYS     CA 5655   6.118   3.536   3.743  0.0023 -0.5863  0.0802
  366CYS      C 5656   6.137   3.691   3.766 -0.3729  0.5392 -0.3654
  366CYS      O 5657   6.105   3.761   3.674 -0.0872 -0.0241  0.1955
  366CYS     CB 5658   5.980   3.506   3.687 -0.3210 -0.5181  0.3229
  366CYS     SG 5659   5.830   3.558   3.760  0.8612 -0.2242 -0.1595
  366CYS      H 5660   6.099   3.513   3.949 -0.6031 -0.0935  0.0615
  366CYS     HA 5661   6.204   3.505   3.684  0.5796 -0.0235  0.6041
  366CYS    HB2 5662   5.985   3.551   3.587 -0.1369 -0.5904  0.2995
  366CYS    HB3 5663   5.965   3.400   3.665 -0.9316 -0.3720 -0.0478
  367HIS      N 5664   6.185   3.742   3.885 -0.4067  0.0601  0.2352
  367HIS     CA 5665   6.183   3.892   3.899 -0.1286 -0.2835  0.5403
  367HIS      C 5666   6.270   3.971   3.799  0.1742  1.1800 -0.1952
  367HIS      O 5667   6.380   3.931   3.767  0.3250 -0.4974 -0.4311
  367HIS     CB 5668   6.210   3.928   4.047 -0.1174 -0.2999  0.4107
  367HIS     CG 5669   6.353   3.915   4.085 -1.3687 -0.7845  0.0018
  367HIS    ND1 5670   6.416   3.810   4.157  0.5190 -0.0394 -0.7391
  367HIS    CD2 5671   6.449   4.017   4.079  0.1271  0.0515 -0.5659
  367HIS    CE1 5672   6.537   3.851   4.191 -0.1625  1.1421  0.9599
  367HIS    NE2 5673   6.565   3.972   4.137 -0.2388  0.1728 -0.6977
  367HIS      H 5674   6.218   3.682   3.959  0.7733  0.5941  0.1862
  367HIS     HA 5675   6.081   3.926   3.883 -0.0969 -0.5899 -0.4073
  367HIS    HB2 5676   6.186   4.034   4.059  0.6103 -0.1976  1.0910
  367HIS    HB3 5677   6.135   3.868   4.099 -2.1183  1.1912 -0.4837
  367HIS    HD1 5678   6.374   3.723   4.187 -0.5431  0.7760  0.3662
  367HIS    HD2 5679   6.438   4.119   4.045  0.2041  0.6971  1.1470
  367HIS    HE1 5680   6.608   3.778   4.229 -0.0893  0.5666 -0.2048
  368VAL      N 5681   6.223   4.094   3.772  0.5336 -0.4342  1.3691
  368VAL     CA 5682   6.300   4.187   3.686  0.5037 -0.2010  0.0444
  368VAL      C 5683   6.408   4.261   3.756 -0.2775 -0.6525 -0.1132
  368VAL      O 5684   6.389   4.315   3.866  0.2383 -0.1015 -0.2466
  368VAL     CB 5685   6.212   4.286   3.605  0.6779 -0.2422  0.1936
  368VAL    CG1 5686   6.132   4.203   3.495 -0.2137 -0.3365 -0.2352
  368VAL    CG2 5687   6.110   4.377   3.682 -0.0746 -0.2446 -0.5779
  368VAL      H 5688   6.133   4.128   3.803  0.0732  0.1906 -0.3699
  368VAL     HA 5689   6.360   4.132   3.614 -0.1101  0.7439 -1.2762
  368VAL     HB 5690   6.282   4.352   3.553 -0.4736  0.9171  0.0062
  368VAL   HG11 5691   6.086   4.119   3.547 -0.4743  0.2948  0.6083
  368VAL   HG12 5692   6.063   4.266   3.439 -0.6166  0.5569  1.1524
  368VAL   HG13 5693   6.206   4.167   3.423  0.1918 -1.2684  0.6044
  368VAL   HG21 5694   6.159   4.420   3.770 -0.9311  2.1750 -1.1471
  368VAL   HG22 5695   6.078   4.464   3.626 -0.1970  0.5914  0.6953
  368VAL   HG23 5696   6.024   4.314   3.703  0.0481 -0.8874 -1.8448
  369HIS      N 5697   6.531   4.272   3.695  0.5249  0.5382 -0.5545
  369HIS     CA 5698   6.656   4.319   3.769  0.2294 -0.1919  0.8199
  369HIS      C 5699   6.763   4.373   3.668 -0.5609 -0.2607  0.3283
  369HIS      O 5700   6.753   4.354   3.547 -0.0508  0.0964 -0.2786
  369HIS     CB 5701   6.705   4.215   3.863  0.6343 -0.3637 -0.8144
  369HIS     CG 5702   6.741   4.078   3.811  0.6871 -0.1144  0.5215
  369HIS    ND1 5703   6.724   3.966   3.889 -0.3038  0.5412  0.4757
  369HIS    CD2 5704   6.798   4.046   3.696 -0.1927 -0.1822  0.2838
  369HIS    CE1 5705   6.777   3.864   3.823 -0.6045  1.2952  0.7957
  369HIS    NE2 5706   6.837   3.908   3.711 -0.3173 -0.1622  0.1399
  369HIS      H 5707   6.544   4.235   3.602  1.5541 -0.2163 -0.1438
  369HIS     HA 5708   6.630   4.404   3.833  1.6350 -0.0883  1.3162
  369HIS    HB2 5709   6.787   4.244   3.928  0.1044 -0.0015 -0.2870
  369HIS    HB3 5710   6.626   4.203   3.937  0.4694 -0.5263 -1.0143
  369HIS    HD1 5711   6.675   3.956   3.977 -0.1382 -0.2855  0.4915
  369HIS    HD2 5712   6.837   4.114   3.621 -0.1196  0.3677  0.8061
  369HIS    HE1 5713   6.803   3.765   3.857  0.4603  0.2310 -2.3300
  370ASP      N 5714   6.869   4.426   3.717 -0.5385 -0.1049  0.6425
  370ASP     CA 5715   6.994   4.440   3.642 -0.7948  0.2632 -0.0442
  370ASP      C 5716   7.103   4.327   3.664 -0.2156 -0.7584  0.5727
  370ASP      O 5717   7.083   4.223   3.729 -0.0841 -0.1623  0.1175
  370ASP     CB 5718   7.060   4.580   3.675  0.2996 -0.0540  0.5497
  370ASP     CG 5719   7.078   4.604   3.824 -0.4247  0.5342  0.5902
  370ASP    OD1 5720   7.087   4.718   3.867  0.0869 -0.0341  0.2840
  370ASP    OD2 5721   7.088   4.506   3.901 -0.1389 -0.3721  0.0225
  370ASP      H 5722   6.866   4.403   3.815 -2.2738 -0.0705  0.6521
  370ASP     HA 5723   6.976   4.441   3.535 -1.3511 -0.9335  0.0016
  370ASP    HB2 5724   7.155   4.589   3.624 -0.1736  0.7152 -0.2606
  370ASP    HB3 5725   6.995   4.650   3.621 -0.5973 -1.0468  0.2673
  371GLU      N 5726   7.219   4.337   3.593 -0.8486 -0.3102  0.6715
  371GLU     CA 5727   7.336   4.250   3.612 -0.3513  0.6584  0.3754
  371GLU      C 5728   7.408   4.253   3.755 -0.3758  1.0856 -0.2784
  371GLU      O 5729   7.522   4.204   3.765 -0.5016  0.6349  0.3729
  371GLU     CB 5730   7.438   4.268   3.500 -0.4810 -0.5196  1.7814
  371GLU     CG 5731   7.390   4.227   3.354  0.2753  0.3293  0.1192
  371GLU     CD 5732   7.403   4.075   3.341  0.2099  0.4468  0.7736
  371GLU    OE1 5733   7.460   4.024   3.246 -0.5833 -0.4789  0.1147
  371GLU    OE2 5734   7.352   4.005   3.430 -0.1210  0.6400  0.6270
  371GLU      H 5735   7.230   4.415   3.529  0.2039 -1.2923 -0.4290
  371GLU     HA 5736   7.300   4.148   3.606  0.0099  0.5032  0.7139
  371GLU    HB2 5737   7.460   4.375   3.499  0.4144 -0.6252 -0.3315
  371GLU    HB3 5738   7.538   4.227   3.510  0.3617  0.6893 -0.2995
  371GLU    HG2 5739   7.290   4.256   3.322  0.7583  0.2372 -1.6802
  371GLU    HG3 5740   7.464   4.275   3.289  0.4064 -0.7755 -0.5908
  372PHE      N 5741   7.347   4.302   3.862 -0.1740 -0.0727 -0.2557
  372PHE     CA 5742   7.422   4.347   3.981 -0.4538  0.7393 -0.9562
  372PHE      C 5743   7.345   4.322   4.114  0.2274 -0.2502 -0.7461
  372PHE      O 5744   7.393   4.261   4.210  0.3337  0.0846 -0.4690
  372PHE     CB 5745   7.444   4.498   3.962  0.7039  0.2253  0.3145
  372PHE     CG 5746   7.538   4.532   3.852  0.1902 -0.9629 -0.2384
  372PHE    CD1 5747   7.670   4.556   3.882  0.0270  0.2159  0.4373
  372PHE    CD2 5748   7.495   4.564   3.723  0.9976 -0.0603  0.2460
  372PHE    CE1 5749   7.763   4.600   3.777  0.0627  1.2998  0.1040
  372PHE    CE2 5750   7.582   4.600   3.618  0.1846 -0.3607 -0.4048
  372PHE     CZ 5751   7.719   4.615   3.648  0.6855  0.2408  0.2430
  372PHE      H 5752   7.249   4.324   3.862 -0.1119  0.4201  1.1602
  372PHE     HA 5753   7.517   4.294   3.991 -1.3999 -1.3753 -1.9216
  372PHE    HB2 5754   7.347   4.546   3.953 -0.3507 -1.7407  0.0313
  372PHE    HB3 5755   7.487   4.540   4.053  2.1145  0.2163 -0.2997
  372PHE    HD1 5756   7.705   4.547   3.984 -2.3253 -0.1242  1.3335
  372PHE    HD2 5757   7.389   4.555   3.707  1.1212 -0.5104 -0.3846
  372PHE    HE1 5758   7.867   4.607   3.807  0.0641 -0.0054  0.5733
  372PHE    HE2 5759   7.544   4.634   3.523 -0.5656  0.9976  0.3201
  372PHE     HZ 5760   7.789   4.639   3.570  0.8595 -0.5010  0.1500
  373ARG      N 5761   7.223   4.380   4.125 -0.8481 -0.8139  0.5718
  373ARG     CA 5762   7.128   4.370   4.240  0.7696  0.2997 -0.0869
  373ARG      C 5763   7.017   4.265   4.223  0.4371  0.3593  0.2932
  373ARG      O 5764   6.989   4.219   4.110 -0.2445 -0.2577  0.2008
  373ARG     CB 5765   7.046   4.507   4.267 -0.0544  0.5280  0.2046
  373ARG     CG 5766   7.141   4.609   4.327  0.2192 -0.9987 -0.2904
  373ARG     CD 5767   7.063   4.741   4.378  0.4692 -0.3738  0.5573
  373ARG     NE 5768   7.045   4.843   4.270  0.0524  0.2784 -0.5180
  373ARG     CZ 5769   7.048   4.974   4.285 -1.0649  0.2639 -0.0884
  373ARG    NH1 5770   7.098   5.029   4.395 -1.3390  0.2690 -0.3117
  373ARG    NH2 5771   7.001   5.050   4.195  0.8161 -0.7931 -0.2459
  373ARG      H 5772   7.181   4.413   4.039  1.0414  0.9925  0.1679
  373ARG     HA 5773   7.180   4.333   4.328  0.0908  0.3990  0.3765
  373ARG    HB2 5774   7.003   4.547   4.175 -1.0108 -0.6827  0.0718
  373ARG    HB3 5775   6.974   4.489   4.346  0.1937 -0.3800  0.2358
  373ARG    HG2 5776   7.183   4.560   4.414 -0.4287 -0.6480  0.2429
  373ARG    HG3 5777   7.223   4.630   4.259 -0.8350  1.0427 -1.1216
  373ARG    HD2 5778   6.958   4.727   4.406 -0.1472  0.3318 -1.1385
  373ARG    HD3 5779   7.107   4.776   4.471 -0.9657  0.7438  0.8753
  373ARG     HE 5780   7.033   4.812   4.175 -1.4619  1.0780 -0.6444
  373ARG   HH11 5781   7.093   5.129   4.407 -1.6057  0.2207  0.0127
  373ARG   HH12 5782   7.145   4.971   4.463  0.9317  1.5769 -0.5728
  373ARG   HH21 5783   6.988   5.150   4.205  0.7092 -0.8090 -0.2199
  373ARG   HH22 5784   6.950   5.009   4.118 -0.7299  0.7416 -0.1593
  374THR      N 5785   6.944   4.215   4.334 -0.7183 -0.3847  0.9305
  374THR     CA 5786   6.829   4.123   4.328  0.1943  0.3391  0.2142
  374THR      C 5787   6.722   4.167   4.426  0.1654 -0.3915  0.1919
  374THR      O 5788   6.749   4.234   4.525 -0.1647  0.2563  0.3701
  374THR     CB 5789   6.861   3.974   4.338  0.0100  0.5516  0.7957
  374THR    OG1 5790   6.932   3.932   4.446 -0.4328 -0.4761 -0.1747
  374THR    CG2 5791   6.934   3.924   4.211 -0.2683 -0.4982  0.5210
  374THR      H 5792   6.985   4.250   4.420  1.9661  1.4046 -0.7489
  374THR     HA 5793   6.786   4.137   4.228  1.3095  1.3288 -0.1791
  374THR     HB 5794   6.776   3.905   4.342  0.6261 -0.4146 -0.7728
  374THR    HG1 5795   6.866   3.897   4.506 -0.1956  0.7764  0.8892
  374THR   HG21 5796   6.888   3.954   4.117 -0.8115  0.4576  1.0548
[truncated: 3,975,329 more chars]
