# Supplementary material for: Broadening the Scope of Binding Free Energy Calculations Using a Separated Topologies Approach
Source: J Chem Theory Comput. 2023 Jul 24;19(15):5058–76. doi: 10.1021/acs.jctc.3c00282 (PMC10413862; doi:10.1021/acs.jctc.3c00282)
Supplement: Supplementary file 2 — ct3c00282_si_002.zip [file ct3c00282_si_002.zip › SI_paper/BACE1/input/biphenyl/lig_05/solvent.top]

;
;   File lig_05/solvent.top  was generated
;   By user: hannahbaumann (501)
;   On host: Hannahs-MacBook-Pro.local
;   At date: Tue. August  2 10:41:25 2022
;
;   This is a standalone topology file
;
;   Created by:
;   ParmEd:       extract_solvent_orion.py, VERSION 3.2.0
;   Executable:   extract_solvent_orion.py
;   Library dir:  /usr/local/gromacs/share/gromacs/top
;   Command line:
;     extract_solvent_orion.py
;

[ defaults ]
; nbfunc        comb-rule       gen-pairs       fudgeLJ fudgeQQ
1               2               yes             0.5          0.8333      

[ atomtypes ]
; name    at.num    mass    charge ptype  sigma      epsilon
O0            17  35.453200  0.00000000  A      0.4477657     0.14891274
O1            11  22.989769  0.00000000  A     0.24392807     0.36584603
O2             6  12.010780  0.00000000  A     0.34806469     0.36350306
O3             6  12.010780  0.00000000  A     0.34806469     0.36350306
O4             6  12.010780  0.00000000  A     0.34806469     0.36350306
O5             6  12.010780  0.00000000  A     0.34806469     0.36350306
O6             6  12.010780  0.00000000  A     0.34806469     0.36350306
O7             6  12.010780  0.00000000  A     0.34806469     0.36350306
O8             6  12.010780  0.00000000  A     0.34806469     0.36350306
O9             6  12.010780  0.00000000  A     0.34806469     0.36350306
O10            6  12.010780  0.00000000  A     0.34806469     0.36350306
O11            6  12.010780  0.00000000  A     0.34806469     0.36350306
O12            6  12.010780  0.00000000  A     0.34806469     0.36350306
O13            6  12.010780  0.00000000  A     0.34806469     0.36350306
O14            6  12.010780  0.00000000  A     0.34806469     0.36350306
O15            6  12.010780  0.00000000  A     0.33795318     0.45538912
O16            6  12.010780  0.00000000  A     0.33795318     0.45538912
O17            6  12.010780  0.00000000  A     0.33795318     0.45538912
O18            6  12.010780  0.00000000  A     0.33795318     0.45538912
O19            7  14.006720  0.00000000  A      0.3206876      0.7016213
O20            7  14.006720  0.00000000  A      0.3206876      0.7016213
O21            8  15.999430  0.00000000  A     0.30251065     0.70485815
O22           17  35.453200  0.00000000  A     0.33075278      1.1112708
O23           17  35.453200  0.00000000  A     0.33075278      1.1112708
O24            1   1.007947  0.00000000  A     0.25725815     0.06531786
O25            1   1.007947  0.00000000  A     0.25725815     0.06531786
O26            1   1.007947  0.00000000  A     0.25725815     0.06531786
O27            1   1.007947  0.00000000  A     0.25725815     0.06531786
O28            1   1.007947  0.00000000  A     0.25725815     0.06531786
O29            1   1.007947  0.00000000  A     0.25725815     0.06531786
O30            1   1.007947  0.00000000  A     0.25725815     0.06531786
O31            1   1.007947  0.00000000  A     0.25832257    0.068656285
O32            1   1.007947  0.00000000  A     0.25832257    0.068656285
O33            1   1.007947  0.00000000  A     0.25832257    0.068656285
O34            1   1.007947  0.00000000  A     0.25832257    0.068656285
O35            1   1.007947  0.00000000  A     0.26445434    0.066021356
O36            1   1.007947  0.00000000  A     0.26445434    0.066021356
O37            1   1.007947  0.00000000  A     0.26445434    0.066021356
O38            1   1.007947  0.00000000  A     0.11034277    0.058955969
O39            1   1.007947  0.00000000  A     0.11034277    0.058955969
O40            1   1.007947  0.00000000  A     0.11034277    0.058955969
OW             8  15.999430  0.00000000  A     0.31507524       0.635968
HW             1   1.007947  0.00000000  A              1              0


[ moleculetype ]
; Name            nrexcl
Cl-          3

[ atoms ]
;   nr       type  resnr residue  atom   cgnr    charge       mass  typeB    chargeB      massB
; residue    1 Cl- rtp Cl- q -1.0
    1         O0      1    Cl-     CL      1 -1.00000000  35.453200   ; qtot -1.000000


[ moleculetype ]
; Name            nrexcl
Na+          3

[ atoms ]
;   nr       type  resnr residue  atom   cgnr    charge       mass  typeB    chargeB      massB
; residue    1 Na+ rtp Na+ q 1.0
    1         O1      1    Na+     NA      1 1.00000000  22.989769   ; qtot 1.000000


[ moleculetype ]
; Name            nrexcl
UNL          3

[ atoms ]
;   nr       type  resnr residue  atom   cgnr    charge       mass  typeB    chargeB      massB
; residue    1 UNL rtp UNL q 1.0
    1         O2      1    UNL     C1      1 -0.11637000  12.010780   ; qtot -0.116370
    2         O3      1    UNL     C2      2 -0.08582000  12.010780   ; qtot -0.202190
    3         O4      1    UNL     C3      3 -0.12299000  12.010780   ; qtot -0.325180
    4         O5      1    UNL     C4      4 -0.09336000  12.010780   ; qtot -0.418540
    5         O6      1    UNL     C5      5 -0.11546000  12.010780   ; qtot -0.534000
    6         O7      1    UNL     C6      6 -0.11546000  12.010780   ; qtot -0.649460
    7         O8      1    UNL     C7      7 -0.10121000  12.010780   ; qtot -0.750670
    8         O9      1    UNL     C8      8 -0.01416000  12.010780   ; qtot -0.764830
    9        O10      1    UNL     C9      9 -0.04325000  12.010780   ; qtot -0.808080
   10        O11      1    UNL    C10     10 -0.14877000  12.010780   ; qtot -0.956850
   11        O12      1    UNL    C11     11 0.02669000  12.010780   ; qtot -0.930160
   12        O13      1    UNL    C12     12 0.02669000  12.010780   ; qtot -0.903470
   13        O14      1    UNL    C13     13 0.39348000  12.010780   ; qtot -0.509990
   14        O15      1    UNL    C14     14 0.06016000  12.010780   ; qtot -0.449830
   15        O16      1    UNL    C15     15 0.10099000  12.010780   ; qtot -0.348840
   16        O17      1    UNL    C16     16 0.08215000  12.010780   ; qtot -0.266690
   17        O18      1    UNL    C17     17 -0.11920000  12.010780   ; qtot -0.385890
   18        O19      1    UNL     N1     18 -0.33232999  14.006720   ; qtot -0.718220
   19        O20      1    UNL     N2     19 -0.46566999  14.006720   ; qtot -1.183890
   20        O21      1    UNL     O1     20 -0.36465999  15.999430   ; qtot -1.548550
   21        O22      1    UNL    Cl1     21 -0.06026000  35.453200   ; qtot -1.608810
   22        O23      1    UNL    Cl2     22 -0.06026000  35.453200   ; qtot -1.669070
   23        O24      1    UNL     H1     23 0.15527000   1.007947   ; qtot -1.513800
   24        O25      1    UNL     H2     24 0.15906000   1.007947   ; qtot -1.354740
   25        O26      1    UNL     H3     25 0.12451000   1.007947   ; qtot -1.230230
   26        O27      1    UNL     H4     26 0.14981000   1.007947   ; qtot -1.080420
   27        O28      1    UNL     H5     27 0.14851999   1.007947   ; qtot -0.931900
   28        O29      1    UNL     H6     28 0.14851999   1.007947   ; qtot -0.783380
   29        O30      1    UNL     H7     29 0.17450000   1.007947   ; qtot -0.608880
   30        O31      1    UNL     H8     30 0.11317000   1.007947   ; qtot -0.495710
   31        O32      1    UNL     H9     31 0.11317000   1.007947   ; qtot -0.382540
   32        O33      1    UNL    H10     32 0.10103000   1.007947   ; qtot -0.281510
   33        O34      1    UNL    H11     33 0.10103000   1.007947   ; qtot -0.180480
   34        O35      1    UNL    H12     34 0.07179000   1.007947   ; qtot -0.108690
   35        O36      1    UNL    H13     35 0.07179000   1.007947   ; qtot -0.036900
   36        O37      1    UNL    H14     36 0.07179000   1.007947   ; qtot 0.034890
   37        O38      1    UNL    H15     37 0.31843001   1.007947   ; qtot 0.353320
   38        O39      1    UNL    H16     38 0.32334000   1.007947   ; qtot 0.676660
   39        O40      1    UNL    H17     39 0.32334000   1.007947   ; qtot 1.000000

[ bonds ]
;    ai     aj funct         c0         c1         c2         c3
      1      2     1   0.13872 301905.092579
      1      3     1   0.13872 301905.092579
      1     23     1   0.10854 332422.631675
      2      8     1   0.13872 301905.092579
      2     24     1   0.10854 332422.631675
      3     10     1   0.13872 301905.092579
      3     25     1   0.10854 332422.631675
      4      8     1   0.13872 301905.092579
      4     10     1   0.13872 301905.092579
      4     26     1   0.10854 332422.631675
      5      9     1   0.13872 301905.092579
      5     11     1   0.13872 301905.092579
      5     27     1   0.10854 332422.631675
      6      9     1   0.13872 301905.092579
      6     12     1   0.13872 301905.092579
      6     28     1   0.10854 332422.631675
      7     11     1   0.13872 301905.092579
      7     12     1   0.13872 301905.092579
      7     29     1   0.10854 332422.631675
      8      9     1   0.14546 233580.248618
     10     16     1   0.14986 242452.869388
     11     21     1   0.17461 182441.454244
     12     22     1   0.17461 182441.454244
     13     14     1   0.14986 242452.869388
     13     18     1   0.13048 422987.308774
     13     19     1   0.13902 326381.745633
     14     20     1   0.14259 306888.771877
     14     30     1   0.10939 309655.084322
     14     31     1   0.10939 309655.084322
     15     16     1   0.15219 221435.259290
     15     20     1   0.14259 306888.771877
     15     32     1   0.10939 309655.084322
     15     33     1   0.10939 309655.084322
     16     17     1   0.15219 221435.259290
     16     18     1   0.14648 306553.707217
     17     34     1   0.10939 309655.084322
     17     35     1   0.10939 309655.084322
     17     36     1   0.10939 309655.084322
     18     37     1   0.10195 422704.914414
     19     38     1   0.10195 422704.914414
     19     39     1   0.10195 422704.914414

[ pairs ]
;    ai     aj funct         c0         c1         c2         c3
      1      4     1
      2      5     1
      4      5     1
      2      6     1
      4      6     1
      3      8     1
      1      9     1
      7      9     1
      2     10     1
      9     10     1
      6     11     1
      8     11     1
      5     12     1
      8     12     1
     10     13     1
      3     15     1
      4     15     1
     13     15     1
      1     16     1
      8     16     1
     14     16     1
      3     17     1
      4     17     1
     13     17     1
      3     18     1
      4     18     1
     16     19     1
     10     20     1
     17     20     1
     18     20     1
     19     20     1
      9     21     1
     12     21     1
      9     22     1
     11     22     1
      8     23     1
     10     23     1
      3     24     1
      4     24     1
      9     24     1
     23     24     1
      2     25     1
      4     25     1
     16     25     1
     23     25     1
      2     26     1
      3     26     1
      9     26     1
     16     26     1
      6     27     1
      7     27     1
      8     27     1
     21     27     1
      5     28     1
      7     28     1
      8     28     1
     22     28     1
      5     29     1
      6     29     1
     21     29     1
     22     29     1
     15     30     1
     18     30     1
     19     30     1
     15     31     1
     18     31     1
     19     31     1
     10     32     1
     14     32     1
     17     32     1
     18     32     1
     10     33     1
     14     33     1
     17     33     1
     18     33     1
     10     34     1
     15     34     1
     18     34     1
     10     35     1
     15     35     1
     18     35     1
     10     36     1
     15     36     1
     18     36     1
     10     37     1
     14     37     1
     15     37     1
     17     37     1
     19     37     1
     14     38     1
     18     38     1
     14     39     1
     18     39     1

[ angles ]
;    ai     aj     ak funct         c0         c1         c2         c3
      1      2      8     1   126.8062420 484.492885
      1      2     24     1   129.1835930 285.070775
      1      3     10     1   126.8062420 484.492885
      1      3     25     1   129.1835930 285.070775
      2      1      3     1   126.8062420 484.492885
      2      1     23     1   129.1835930 285.070775
      2      8      4     1   126.8062420 484.492885
      2      8      9     1   126.8062420 484.492885
      3      1     23     1   129.1835930 285.070775
      3     10      4     1   126.8062420 484.492885
      3     10     16     1   126.8062420 484.492885
      4      8      9     1   126.8062420 484.492885
      4     10     16     1   126.8062420 484.492885
      5      9      6     1   126.8062420 484.492885
      5      9      8     1   126.8062420 484.492885
      5     11      7     1   126.8062420 484.492885
      5     11     21     1   126.8062420 484.492885
      6      9      8     1   126.8062420 484.492885
      6     12      7     1   126.8062420 484.492885
      6     12     22     1   126.8062420 484.492885
      7     11     21     1   126.8062420 484.492885
      7     12     22     1   126.8062420 484.492885
      8      2     24     1   129.1835930 285.070775
      8      4     10     1   126.8062420 484.492885
      8      4     26     1   129.1835930 285.070775
      9      5     11     1   126.8062420 484.492885
      9      5     27     1   129.1835930 285.070775
      9      6     12     1   126.8062420 484.492885
      9      6     28     1   129.1835930 285.070775
     10      3     25     1   129.1835930 285.070775
     10      4     26     1   129.1835930 285.070775
     10     16     15     1   116.5475863 445.222087
     10     16     17     1   116.5475863 445.222087
     10     16     18     1   116.5475863 445.222087
     11      5     27     1   129.1835930 285.070775
     11      7     12     1   126.8062420 484.492885
     11      7     29     1   129.1835930 285.070775
     12      6     28     1   129.1835930 285.070775
     12      7     29     1   129.1835930 285.070775
     13     14     20     1   116.5475863 445.222087
     13     14     30     1   116.5475863 445.222087
     13     14     31     1   116.5475863 445.222087
     13     18     16     1   117.3465571 463.769802
     13     18     37     1   117.3465571 463.769802
     13     19     38     1   115.5071328 530.901283
     13     19     39     1   115.5071328 530.901283
     14     13     18     1   126.8062420 484.492885
     14     13     19     1   126.8062420 484.492885
     14     20     15     1   110.3538806 544.678275
     15     16     17     1   116.5475863 445.222087
     15     16     18     1   116.5475863 445.222087
     16     15     20     1   116.5475863 445.222087
     16     15     32     1   116.5475863 445.222087
     16     15     33     1   116.5475863 445.222087
     16     17     34     1   116.5475863 445.222087
     16     17     35     1   116.5475863 445.222087
     16     17     36     1   116.5475863 445.222087
     16     18     37     1   115.5071328 530.901283
     17     16     18     1   116.5475863 445.222087
     18     13     19     1   126.8062420 484.492885
     20     14     30     1   116.5475863 445.222087
     20     14     31     1   116.5475863 445.222087
     20     15     32     1   116.5475863 445.222087
     20     15     33     1   116.5475863 445.222087
     30     14     31     1   115.6031000 408.161690
     32     15     33     1   115.6031000 408.161690
     34     17     35     1   115.6031000 408.161690
     34     17     36     1   115.6031000 408.161690
     35     17     36     1   115.6031000 408.161690
     38     19     39     1   115.5071328 530.901283

[ dihedrals ]
;    ai     aj     ak     al funct         c0         c1         c2         c3         c4         c5
      1      2      8      4     1  180.0000000  15.3215155  2
      1      2      8      9     1  180.0000000  15.3215155  2
      1      3     10      4     1  180.0000000  15.3215155  2
      1      3     10     16     1  180.0000000  15.3215155  2
      2      1      3     10     1  180.0000000  15.3215155  2
      2      1      3     25     1  180.0000000  15.3215155  2
      2      8      4     10     1  180.0000000  15.3215155  2
      2      8      4     26     1  180.0000000  15.3215155  2
      2      8      9      5     1  180.0000000  4.8669776  2
      2      8      9      6     1  180.0000000  4.8669776  2
      3      1      2      8     1  180.0000000  15.3215155  2
      3      1      2     24     1  180.0000000  15.3215155  2
      3     10      4      8     1  180.0000000  15.3215155  2
      3     10      4     26     1  180.0000000  15.3215155  2
      3     10     16     15     1  0.0000000  0.1115010  3
      3     10     16     17     1  0.0000000  0.1115010  3
      3     10     16     18     1  0.0000000  0.1115010  3
      4      8      2     24     1  180.0000000  15.3215155  2
      4      8      9      5     1  180.0000000  4.8669776  2
      4      8      9      6     1  180.0000000  4.8669776  2
      4     10      3     25     1  180.0000000  15.3215155  2
      4     10     16     15     1  0.0000000  0.1115010  3
      4     10     16     17     1  0.0000000  0.1115010  3
      4     10     16     18     1  0.0000000  0.1115010  3
      5      9      6     12     1  180.0000000  15.3215155  2
      5      9      6     28     1  180.0000000  15.3215155  2
      5     11      7     12     1  180.0000000  15.3215155  2
      5     11      7     29     1  180.0000000  15.3215155  2
      6      9      5     11     1  180.0000000  15.3215155  2
      6      9      5     27     1  180.0000000  15.3215155  2
      6     12      7     11     1  180.0000000  15.3215155  2
      6     12      7     29     1  180.0000000  15.3215155  2
      7     11      5      9     1  180.0000000  15.3215155  2
      7     11      5     27     1  180.0000000  15.3215155  2
      7     12      6      9     1  180.0000000  15.3215155  2
      7     12      6     28     1  180.0000000  15.3215155  2
      8      2      1     23     1  180.0000000  15.3215155  2
      8      4     10     16     1  180.0000000  15.3215155  2
      8      9      5     11     1  180.0000000  15.3215155  2
      8      9      5     27     1  180.0000000  15.3215155  2
      8      9      6     12     1  180.0000000  15.3215155  2
      8      9      6     28     1  180.0000000  15.3215155  2
      9      5     11     21     1  180.0000000  15.3215155  2
      9      6     12     22     1  180.0000000  15.3215155  2
      9      8      2     24     1  180.0000000  15.3215155  2
      9      8      4     10     1  180.0000000  15.3215155  2
      9      8      4     26     1  180.0000000  15.3215155  2
     10      3      1     23     1  180.0000000  15.3215155  2
     10     16     15     20     1  0.0000000  0.4834079  3
     10     16     15     32     1  0.0000000  0.4834079  3
     10     16     15     33     1  0.0000000  0.4834079  3
     10     16     17     34     1  0.0000000  0.4834079  3
     10     16     17     35     1  0.0000000  0.4834079  3
     10     16     17     36     1  0.0000000  0.4834079  3
     10     16     18     13     1  0.0000000  3.7641712  1
     10     16     18     37     1  0.0000000  0.7624859  2
     10     16     18     37     1  0.0000000  0.1243628  3
     11      7     12     22     1  180.0000000  15.3215155  2
     12      7     11     21     1  180.0000000  15.3215155  2
     13     14     20     15     1  0.0000000  0.1982205  3
     13     18     16     15     1  0.0000000  3.7641712  1
     13     18     16     17     1  0.0000000  3.7641712  1
     14     13     18     16     1  180.0000000  13.9633058  2
     14     13     18     37     1  180.0000000  13.9633058  2
     14     13     19     38     1  180.0000000  7.5690543  2
     14     13     19     38     1  0.0000000  -0.2015131  1
     14     13     19     39     1  180.0000000  7.5690543  2
     14     13     19     39     1  0.0000000  -0.2015131  1
     14     20     15     16     1  0.0000000  1.9046223  3
     14     20     15     16     1  180.0000000  -0.1542952  2
     14     20     15     32     1  0.0000000  0.1982205  3
     14     20     15     33     1  0.0000000  0.1982205  3
     15     16     17     34     1  0.0000000  0.4354138  3
     15     16     17     35     1  0.0000000  0.4354138  3
     15     16     17     36     1  0.0000000  0.4354138  3
     15     16     18     37     1  0.0000000  0.7624859  2
     15     16     18     37     1  0.0000000  0.1243628  3
     15     20     14     30     1  0.0000000  0.1982205  3
     15     20     14     31     1  0.0000000  0.1982205  3
     16     10      3     25     1  180.0000000  15.3215155  2
     16     10      4     26     1  180.0000000  15.3215155  2
     16     18     13     19     1  180.0000000  13.9633058  2
     17     16     15     20     1  0.0000000  0.4834079  3
     17     16     15     32     1  0.0000000  0.4354138  3
     17     16     15     33     1  0.0000000  0.4354138  3
     17     16     18     37     1  0.0000000  0.7624859  2
     17     16     18     37     1  0.0000000  0.1243628  3
     18     13     14     20     1  0.0000000  -1.5494826  2
     18     13     14     30     1  0.0000000  -1.5494826  2
     18     13     14     31     1  0.0000000  -1.5494826  2
     18     13     19     38     1  180.0000000  9.8256037  2
     18     13     19     38     1  0.0000000  5.2557574  1
     18     13     19     39     1  180.0000000  9.8256037  2
     18     13     19     39     1  0.0000000  5.2557574  1
     18     16     15     20     1  0.0000000  0.4834079  3
     18     16     15     32     1  0.0000000  0.4834079  3
     18     16     15     33     1  0.0000000  0.4834079  3
     18     16     17     34     1  0.0000000  0.4834079  3
     18     16     17     35     1  0.0000000  0.4834079  3
     18     16     17     36     1  0.0000000  0.4834079  3
     19     13     14     20     1  0.0000000  0.1115010  3
     19     13     14     30     1  0.0000000  0.1115010  3
     19     13     14     31     1  0.0000000  0.1115010  3
     19     13     18     37     1  180.0000000  13.9633058  2
     21     11      5     27     1  180.0000000  15.3215155  2
     21     11      7     29     1  180.0000000  15.3215155  2
     22     12      6     28     1  180.0000000  15.3215155  2
     22     12      7     29     1  180.0000000  15.3215155  2
     23      1      2     24     1  180.0000000  15.3215155  2
     23      1      3     25     1  180.0000000  15.3215155  2
      2      1      8     24     1  180.0000000  1.5341333  2
      2      8     24      1     1  180.0000000  1.5341333  2
      2     24      1      8     1  180.0000000  1.5341333  2
      3      1     10     25     1  180.0000000  1.5341333  2
      3     10     25      1     1  180.0000000  1.5341333  2
      3     25      1     10     1  180.0000000  1.5341333  2
      1      2      3     23     1  180.0000000  1.5341333  2
      1      3     23      2     1  180.0000000  1.5341333  2
      1     23      2      3     1  180.0000000  1.5341333  2
      8      2      4      9     1  180.0000000  1.5341333  2
      8      4      9      2     1  180.0000000  1.5341333  2
      8      9      2      4     1  180.0000000  1.5341333  2
     10      3      4     16     1  180.0000000  1.5341333  2
     10      4     16      3     1  180.0000000  1.5341333  2
     10     16      3      4     1  180.0000000  1.5341333  2
      9      5      6      8     1  180.0000000  1.5341333  2
      9      6      8      5     1  180.0000000  1.5341333  2
      9      8      5      6     1  180.0000000  1.5341333  2
     11      5      7     21     1  180.0000000  1.5341333  2
     11      7     21      5     1  180.0000000  1.5341333  2
     11     21      5      7     1  180.0000000  1.5341333  2
     12      6      7     22     1  180.0000000  1.5341333  2
     12      7     22      6     1  180.0000000  1.5341333  2
     12     22      6      7     1  180.0000000  1.5341333  2
      4      8     10     26     1  180.0000000  1.5341333  2
      4     10     26      8     1  180.0000000  1.5341333  2
      4     26      8     10     1  180.0000000  1.5341333  2
      5      9     11     27     1  180.0000000  1.5341333  2
      5     11     27      9     1  180.0000000  1.5341333  2
      5     27      9     11     1  180.0000000  1.5341333  2
      6      9     12     28     1  180.0000000  1.5341333  2
      6     12     28      9     1  180.0000000  1.5341333  2
      6     28      9     12     1  180.0000000  1.5341333  2
      7     11     12     29     1  180.0000000  1.5341333  2
      7     12     29     11     1  180.0000000  1.5341333  2
      7     29     11     12     1  180.0000000  1.5341333  2
     18     13     16     37     1  180.0000000  1.3946667  2
     18     16     37     13     1  180.0000000  1.3946667  2
     18     37     13     16     1  180.0000000  1.3946667  2
     19     13     38     39     1  180.0000000  1.3946667  2
     19     38     39     13     1  180.0000000  1.3946667  2
     19     39     13     38     1  180.0000000  1.3946667  2
     13     14     18     19     1  180.0000000  14.6440000  2
     13     18     19     14     1  180.0000000  14.6440000  2
     13     19     14     18     1  180.0000000  14.6440000  2


[ moleculetype ]
; Name            nrexcl
HOH          3

[ atoms ]
;   nr       type  resnr residue  atom   cgnr    charge       mass  typeB    chargeB      massB
; residue    1 HOH rtp HOH q 0.0
    1         OW      1    HOH      O      1 -0.83400000  15.999430   ; qtot -0.834000
    2         HW      1    HOH     H1      2 0.41700000   1.007947   ; qtot -0.417000
    3         HW      1    HOH     H2      3 0.41700000   1.007947   ; qtot 0.000000

#ifdef FLEXIBLE

[ bonds ]
;    ai     aj funct         c0         c1         c2         c3
      2      1     1   0.09572 462750.400000
      3      1     1   0.09572 462750.400000

[ angles ]
;    ai     aj     ak funct         c0         c1         c2         c3
      2      1      3     1   104.5200000 836.800000


#else

[ settles ]
; i     funct   doh     dhh
1     1   0.09572000   0.15139007

#endif

[ exclusions ]
1  2  3
2  1  3
3  1  2

[ system ]
; Name
Generic title

[ molecules ]
; Compound       #mols
Cl-                  1
Na+                  5
Cl-                  5
UNL                  1
HOH               1779
