# Supplementary material for: Broadening the Scope of Binding Free Energy Calculations Using a Separated Topologies Approach
Source: J Chem Theory Comput. 2023 Jul 24;19(15):5058–76. doi: 10.1021/acs.jctc.3c00282 (PMC10413862; doi:10.1021/acs.jctc.3c00282)
Supplement: Supplementary file 2 — ct3c00282_si_002.zip [file ct3c00282_si_002.zip › SI_paper/BACE1/input/biphenyl/lig_05/complex.gro]

GROningen MAchine for Chemical Simulation
63412
    1ACE      C    1   5.665   2.218   4.386 -0.4236 -0.7730  0.7731
    1ACE      O    2   5.568   2.145   4.353 -1.2143 -0.1166 -0.1755
    1ACE    CH3    3   5.805   2.171   4.387 -0.7110  1.2803 -0.8206
    1ACE   HH31    4   5.824   2.127   4.485 -1.2650  2.1697 -0.2888
    1ACE   HH32    5   5.820   2.089   4.317  0.4261  1.1929 -0.5152
    1ACE   HH33    6   5.872   2.250   4.352  1.2753  0.2532  0.2679
    2THR      N    7   5.649   2.345   4.426  0.8825  0.0595  0.3782
    2THR     CA    8   5.507   2.403   4.428 -0.0985  0.3828  0.2624
    2THR      C    9   5.468   2.438   4.282 -0.8820 -0.3367 -0.2981
    2THR      O   10   5.352   2.454   4.269  0.4330  0.3810  0.7764
    2THR     CB   11   5.499   2.509   4.534 -0.5990  0.5005 -0.1087
    2THR    OG1   12   5.574   2.625   4.497  0.0071  0.3705 -0.0848
    2THR    CG2   13   5.549   2.470   4.669 -0.1000  0.2393 -0.0498
    2THR      H   14   5.736   2.391   4.448  0.8708  0.3572 -0.1549
    2THR     HA   15   5.432   2.328   4.450 -0.8212  0.6112 -1.1726
    2THR     HB   16   5.395   2.537   4.550 -0.4939  0.3551  1.0549
    2THR    HG1   17   5.665   2.603   4.478  0.1645  1.0944 -0.2170
    2THR   HG21   18   5.546   2.361   4.675 -0.3972  0.1205 -1.5338
    2THR   HG22   19   5.653   2.496   4.689  0.1783 -1.1406  0.5427
    2THR   HG23   20   5.478   2.503   4.745  0.0372  0.8634 -0.1872
    3THR      N   21   5.562   2.459   4.190 -0.3191  0.1723  0.1531
    3THR     CA   22   5.524   2.508   4.057  0.1531  0.1550 -0.1150
    3THR      C   23   5.478   2.407   3.952 -0.2598  0.8383 -0.1699
    3THR      O   24   5.486   2.281   3.984  0.2208 -0.3330  0.7345
    3THR     CB   25   5.641   2.595   4.007 -0.1654 -1.1829 -0.0982
    3THR    OG1   26   5.763   2.533   4.005  0.7535 -0.3057  0.1934
    3THR    CG2   27   5.657   2.722   4.091  1.1492 -0.0908  0.0056
    3THR      H   28   5.660   2.439   4.205 -0.2351  0.1109 -0.4027
    3THR     HA   29   5.445   2.583   4.063 -0.7346 -0.7160 -0.4908
    3THR     HB   30   5.610   2.624   3.906 -0.3253 -0.2621  0.2012
    3THR    HG1   31   5.796   2.533   4.095  0.9005  1.1819  0.1907
    3THR   HG21   32   5.755   2.716   4.139  1.3688  1.2292 -0.2009
    3THR   HG22   33   5.666   2.810   4.027  0.8943  0.4651  0.7061
    3THR   HG23   34   5.574   2.743   4.158  0.7923 -2.0406  0.3115
    4GLY      N   35   5.426   2.458   3.837 -0.3796  0.3950 -0.3007
    4GLY     CA   36   5.390   2.377   3.721 -0.2165  0.0655 -0.1196
    4GLY      C   37   5.413   2.462   3.598  0.1503 -0.2865  0.5571
    4GLY      O   38   5.484   2.565   3.606 -0.5434 -0.5128  0.4762
    4GLY      H   39   5.421   2.558   3.832 -0.0813  0.4212 -0.1526
    4GLY    HA2   40   5.443   2.282   3.715  0.8782  0.5487  0.9831
    4GLY    HA3   41   5.281   2.379   3.728 -0.2975  0.4807 -1.1589
    5SER      N   42   5.361   2.418   3.486  0.3578  0.2934  0.3431
    5SER     CA   43   5.367   2.477   3.349  0.0209 -0.5427 -0.1729
    5SER      C   44   5.220   2.472   3.293  0.7308  0.4068 -0.5304
    5SER      O   45   5.147   2.374   3.295 -0.0085 -0.1513 -0.2488
    5SER     CB   46   5.470   2.396   3.266  0.3173 -0.9581 -0.5957
    5SER     OG   47   5.457   2.418   3.126 -0.2737 -0.3366 -0.6378
    5SER      H   48   5.323   2.324   3.484 -0.1972  0.5160  0.1697
    5SER     HA   49   5.402   2.580   3.345  0.3898 -0.5200  1.6994
    5SER    HB2   50   5.566   2.415   3.312 -0.4341  0.5281  0.5451
    5SER    HB3   51   5.452   2.290   3.284 -0.5348 -0.7900 -0.3577
    5SER     HG   52   5.451   2.333   3.083  1.3229 -0.5108 -0.6254
    6PHE      N   53   5.180   2.591   3.247 -0.2765  0.6703 -0.9406
    6PHE     CA   54   5.041   2.620   3.213 -0.4263  0.3274 -0.8743
    6PHE      C   55   5.036   2.708   3.093 -0.2700  0.1884  0.2171
    6PHE      O   56   4.957   2.802   3.083 -0.1147 -0.0829 -0.4665
    6PHE     CB   57   4.975   2.690   3.339  0.5550  0.0459 -0.0084
    6PHE     CG   58   4.986   2.615   3.472 -0.0200 -0.5777 -0.8240
    6PHE    CD1   59   5.099   2.625   3.561  0.6422 -0.1654 -0.1184
    6PHE    CD2   60   4.864   2.554   3.522 -0.3051 -0.1541  0.4040
    6PHE    CE1   61   5.097   2.561   3.686  0.2535 -0.3177  0.0930
    6PHE    CE2   62   4.865   2.485   3.651  0.1009  0.7217  0.1363
    6PHE     CZ   63   4.989   2.486   3.724  0.9971 -0.5924 -0.2748
    6PHE      H   64   5.236   2.675   3.239 -0.8760  1.1145 -0.5683
    6PHE     HA   65   4.987   2.527   3.197 -0.0254 -0.4577  1.4783
    6PHE    HB2   66   5.025   2.784   3.362 -0.0739  0.5837 -0.7542
    6PHE    HB3   67   4.876   2.727   3.312  0.5568  0.6586  0.7485
    6PHE    HD1   68   5.195   2.664   3.532  0.4275  1.0520  0.6504
    6PHE    HD2   69   4.774   2.555   3.462  0.2166  0.8210 -0.4249
    6PHE    HE1   70   5.188   2.569   3.743  0.3583  0.5403 -0.1639
    6PHE    HE2   71   4.786   2.414   3.671 -0.0914  0.7532 -0.4532
    6PHE     HZ   72   4.994   2.423   3.813 -0.0103 -0.8151 -0.3506
    7VAL      N   73   5.107   2.666   2.987  0.4439 -1.0049 -0.5824
    7VAL     CA   74   5.106   2.711   2.850  0.5211  0.3363  0.6297
    7VAL      C   75   4.968   2.752   2.792  0.1302 -0.4602 -0.5241
    7VAL      O   76   4.964   2.854   2.727  0.6832  0.2813 -0.4775
    7VAL     CB   77   5.164   2.593   2.762 -0.1355  0.1053 -0.5374
    7VAL    CG1   78   5.178   2.632   2.611 -1.2564  0.0774 -0.1296
    7VAL    CG2   79   5.295   2.551   2.820 -0.3969  0.3101 -0.0797
    7VAL      H   80   5.174   2.593   3.005  0.7947 -0.4543  0.4776
    7VAL     HA   81   5.174   2.794   2.829  1.3430 -0.5098 -0.1959
    7VAL     HB   82   5.095   2.510   2.768 -0.0845  0.0635 -0.5282
    7VAL   HG11   83   5.192   2.545   2.546 -0.5472  0.8154 -1.0100
    7VAL   HG12   84   5.093   2.693   2.580 -1.0394  0.0319 -0.8321
    7VAL   HG13   85   5.263   2.697   2.592 -1.0892 -0.1371 -0.1162
    7VAL   HG21   86   5.349   2.483   2.754 -0.3970  0.6256 -0.4128
    7VAL   HG22   87   5.356   2.641   2.823 -0.3446  0.2906 -0.4634
    7VAL   HG23   88   5.287   2.505   2.918  1.7272 -0.0877 -0.0097
    8GLU      N   89   4.860   2.680   2.813  0.5355  0.9249 -0.4482
    8GLU     CA   90   4.723   2.720   2.770 -0.2631 -0.2192  0.5738
    8GLU      C   91   4.664   2.842   2.840 -0.8236  0.5821 -0.1590
    8GLU      O   92   4.577   2.912   2.793 -0.4186  0.0476  0.3168
    8GLU     CB   93   4.629   2.595   2.765  0.5373  0.5972 -0.5275
    8GLU     CG   94   4.485   2.617   2.702  0.1656 -0.4447  0.5078
    8GLU     CD   95   4.497   2.668   2.556 -0.2026 -0.1174 -0.3273
    8GLU    OE1   96   4.582   2.604   2.490  0.8095  0.0308  0.1414
    8GLU    OE2   97   4.422   2.757   2.505 -0.3751  0.2267  0.1141
    8GLU      H   98   4.873   2.590   2.855  0.8629  1.3772  0.4656
    8GLU     HA   99   4.730   2.752   2.666 -0.3948 -1.6438  0.0852
    8GLU    HB2  100   4.676   2.525   2.696  2.1935  0.6847  0.4185
    8GLU    HB3  101   4.628   2.551   2.865  0.0899  1.4416 -0.1456
    8GLU    HG2  102   4.418   2.531   2.704  0.3168 -0.6843 -1.3586
    8GLU    HG3  103   4.447   2.698   2.764 -0.1254  0.2082 -0.4816
    9MET      N  104   4.731   2.881   2.952  0.5520  0.4817 -0.4411
    9MET     CA  105   4.697   2.999   3.034 -0.2610 -0.3646 -0.2602
    9MET      C  106   4.809   3.106   3.036 -0.0192 -0.1564  0.3159
    9MET      O  107   4.787   3.225   3.062  0.2564 -0.2689  0.2996
    9MET     CB  108   4.657   2.968   3.173  0.8557  0.8676 -0.5445
    9MET     CG  109   4.511   2.918   3.177  0.1571  0.8015 -0.5414
    9MET     SD  110   4.446   2.902   3.352  0.0568  0.4959 -0.0795
    9MET     CE  111   4.522   2.734   3.396  0.2302 -0.3965 -0.2838
    9MET      H  112   4.799   2.814   2.984  0.0293  0.2797  0.2842
    9MET     HA  113   4.611   3.044   2.983 -0.2876 -0.4591 -0.3002
    9MET    HB2  114   4.715   2.884   3.210  0.9162  1.1195 -0.0525
    9MET    HB3  115   4.666   3.047   3.248  1.6285 -0.8153  1.3341
    9MET    HG2  116   4.457   3.008   3.147  0.7987  1.4670  0.2138
    9MET    HG3  117   4.499   2.840   3.102  1.7551  0.8108 -0.8581
    9MET    HE1  118   4.506   2.718   3.502 -1.0356  0.0337 -0.3731
    9MET    HE2  119   4.472   2.658   3.336 -1.5896  1.0104 -0.7464
    9MET    HE3  120   4.628   2.730   3.372  0.4982 -0.1071  0.7760
   10VAL      N  121   4.929   3.068   2.986  0.6977 -0.0851 -0.0999
   10VAL     CA  122   5.039   3.166   2.962 -0.1740  0.5006  0.5156
   10VAL      C  123   5.001   3.261   2.851  0.0966  0.4252  1.3596
   10VAL      O  124   4.949   3.213   2.741 -0.3573 -0.1119 -0.4260
   10VAL     CB  125   5.172   3.099   2.938 -0.6598 -0.0917 -0.9243
   10VAL    CG1  126   5.276   3.199   2.891 -0.6774 -0.7118  0.1495
   10VAL    CG2  127   5.226   3.056   3.080  0.8774 -0.0882 -0.0332
   10VAL      H  128   4.937   2.968   2.969  2.5661 -0.1807  0.7896
   10VAL     HA  129   5.057   3.228   3.050  0.3091 -1.6598  2.0949
   10VAL     HB  130   5.158   3.005   2.883 -0.9444 -0.4255 -0.3015
   10VAL   HG11  131   5.372   3.164   2.929 -0.5569  1.1055  1.8688
   10VAL   HG12  132   5.275   3.221   2.785  1.4406 -0.7283  0.0492
   10VAL   HG13  133   5.257   3.288   2.951 -0.6296 -1.4448  1.3263
   10VAL   HG21  134   5.163   2.990   3.139  0.2596 -0.0717 -0.6373
   10VAL   HG22  135   5.322   3.007   3.069  0.8447  0.1163 -2.2180
   10VAL   HG23  136   5.240   3.150   3.134  0.3790  0.4991 -0.8623
   11ASP      N  137   5.024   3.394   2.866  0.0770  0.5753 -0.8629
   11ASP     CA  138   4.988   3.500   2.772  0.1068  0.7854  0.3365
   11ASP      C  139   4.836   3.520   2.748  0.3010  0.1852 -0.2216
   11ASP      O  140   4.796   3.564   2.642 -0.1788  0.7948 -0.2940
   11ASP     CB  141   5.083   3.493   2.654  0.0765 -0.4528  0.8194
   11ASP     CG  142   5.097   3.622   2.579  0.1291 -0.3002  0.5883
   11ASP    OD1  143   5.070   3.725   2.644 -0.0781 -0.1461  0.3912
   11ASP    OD2  144   5.129   3.625   2.450 -0.4126 -0.0367 -0.8114
   11ASP      H  145   5.056   3.426   2.956 -1.1631  0.1746 -0.2268
   11ASP     HA  146   5.012   3.598   2.813  0.9308  0.3833  0.8602
   11ASP    HB2  147   5.186   3.469   2.680  0.3656 -0.1784  0.0083
   11ASP    HB3  148   5.048   3.419   2.582 -0.5773  0.8692 -0.3021
   12ASN      N  149   4.745   3.488   2.830  0.0546  0.1484 -0.3634
   12ASN     CA  150   4.601   3.507   2.811 -0.4278  0.9039  0.4700
   12ASN      C  151   4.549   3.648   2.836 -0.5848  0.5123 -0.2231
   12ASN      O  152   4.443   3.682   2.790  0.5212 -0.5164  0.0530
   12ASN     CB  153   4.516   3.401   2.888  0.0554  0.7421 -0.7265
   12ASN     CG  154   4.537   3.390   3.037 -0.1061  0.0630 -0.1078
   12ASN    OD1  155   4.606   3.467   3.096  0.0037 -0.2489 -0.1526
   12ASN    ND2  156   4.489   3.290   3.106  0.8787 -0.1043  0.4243
   12ASN      H  157   4.780   3.460   2.920 -0.0966 -0.2895 -0.4361
   12ASN     HA  158   4.589   3.482   2.705 -0.2644 -0.9117  0.8195
   12ASN    HB2  159   4.409   3.417   2.877 -0.2948 -0.9472 -0.2793
   12ASN    HB3  160   4.544   3.305   2.846 -0.8788 -0.3873  0.9796
   12ASN   HD21  161   4.524   3.278   3.200  1.4079  0.4604  0.3152
   12ASN   HD22  162   4.430   3.229   3.052  0.6867  1.3906 -1.2412
   13LEU      N  163   4.620   3.738   2.909  0.2153 -0.1873  0.2975
   13LEU     CA  164   4.570   3.878   2.921 -0.6235  0.0782  0.0410
   13LEU      C  165   4.609   3.965   2.797  0.5029  0.5348  0.6349
   13LEU      O  166   4.720   3.951   2.739  0.1311 -0.2054 -0.6147
   13LEU     CB  167   4.634   3.942   3.047 -0.7271 -0.4392  0.3510
   13LEU     CG  168   4.608   3.864   3.173  0.0580  0.8609 -1.2044
   13LEU    CD1  169   4.694   3.931   3.289  0.1529  0.1523 -0.1506
   13LEU    CD2  170   4.457   3.855   3.207  0.0379 -0.4854 -0.0366
   13LEU      H  171   4.705   3.712   2.958  0.0289  0.4855  1.0220
   13LEU     HA  172   4.461   3.878   2.919 -0.6553 -0.3815 -2.0416
   13LEU    HB2  173   4.743   3.946   3.039 -0.7587 -0.2867 -0.0533
   13LEU    HB3  174   4.592   4.042   3.047 -0.5295 -0.3535  0.9100
   13LEU     HG  175   4.649   3.763   3.168 -0.3688  0.5187  0.6860
   13LEU   HD11  176   4.798   3.940   3.259  0.4588 -0.7999  0.5227
   13LEU   HD12  177   4.643   4.026   3.309 -0.7233 -0.3182 -0.0737
   13LEU   HD13  178   4.681   3.884   3.387  0.2996 -0.1664 -0.2851
   13LEU   HD21  179   4.430   3.838   3.311  0.4256  1.6516  0.5206
   13LEU   HD22  180   4.413   3.953   3.190 -0.0873 -0.4873  0.2617
   13LEU   HD23  181   4.403   3.785   3.143 -0.8299  0.3106 -0.2296
   14ARG      N  182   4.517   4.050   2.763  0.1375 -0.4041  0.2048
   14ARG     CA  183   4.545   4.173   2.678  0.5099  0.8210  0.9908
   14ARG      C  184   4.486   4.304   2.726  0.7426 -0.1163 -0.4476
   14ARG      O  185   4.440   4.306   2.843 -0.2172 -0.1291  0.1142
   14ARG     CB  186   4.489   4.129   2.532  0.6104 -0.2161  0.2239
   14ARG     CG  187   4.581   4.024   2.457  1.6952 -0.9669 -0.0109
   14ARG     CD  188   4.714   4.069   2.414 -0.5234  0.0360  0.4957
   14ARG     NE  189   4.784   3.964   2.348 -0.6264  1.1394 -0.1634
   14ARG     CZ  190   4.868   3.873   2.399  0.0390 -0.7339  0.1416
   14ARG    NH1  191   4.947   3.799   2.325 -0.9167  0.9936  1.3275
   14ARG    NH2  192   4.875   3.861   2.528 -0.3263  0.1296 -0.1217
   14ARG      H  193   4.425   4.041   2.804  0.3127  0.7606  0.9497
   14ARG     HA  194   4.650   4.200   2.663  0.5113  0.3243 -0.1626
   14ARG    HB2  195   4.388   4.091   2.546 -0.2433  1.9606  0.8711
   14ARG    HB3  196   4.483   4.212   2.462 -0.4454 -0.5263 -0.0851
   14ARG    HG2  197   4.596   3.940   2.525 -0.2375 -0.1795  1.6014
   14ARG    HG3  198   4.533   3.990   2.365 -0.9888  1.8267  0.0393
   14ARG    HD2  199   4.708   4.147   2.338 -0.3131 -0.9384 -0.5614
   14ARG    HD3  200   4.767   4.110   2.500  0.2469  0.4977 -0.1687
   14ARG     HE  201   4.792   3.960   2.247  0.9879 -0.1954 -0.0708
   14ARG   HH11  202   5.013   3.735   2.367 -0.8514  0.3336  0.2828
   14ARG   HH12  203   4.955   3.800   2.225 -0.0070  0.1319  1.3649
   14ARG   HH21  204   4.937   3.789   2.564 -1.4084 -1.1405 -0.6750
   14ARG   HH22  205   4.811   3.902   2.594  0.0057 -0.0262  0.3075
   15GLY      N  206   4.493   4.415   2.644 -0.0799 -0.4199 -1.1752
   15GLY     CA  207   4.437   4.546   2.676 -0.3826 -0.1900  0.3650
   15GLY      C  208   4.528   4.654   2.610  1.0467  0.6746 -0.0773
   15GLY      O  209   4.623   4.620   2.546 -0.1342 -0.1225  0.2477
   15GLY      H  210   4.552   4.409   2.562  1.1988  2.2289 -0.6446
   15GLY    HA2  211   4.335   4.553   2.638  0.0184  0.5892 -0.6642
   15GLY    HA3  212   4.443   4.566   2.784  0.3161  0.6299  0.2001
   16LYS      N  213   4.486   4.778   2.626  0.2160  0.0695  0.2066
   16LYS     CA  214   4.563   4.900   2.604  0.5128  0.3143 -0.2054
   16LYS      C  215   4.629   4.952   2.737 -0.2313  0.0141  0.5284
   16LYS      O  216   4.574   4.939   2.844  0.0020  0.1323 -0.5065
   16LYS     CB  217   4.472   5.012   2.540 -0.5784 -0.0611 -0.7580
   16LYS     CG  218   4.398   4.978   2.411  0.1659 -0.1949 -0.5375
   16LYS     CD  219   4.479   4.890   2.316 -0.2431 -0.0618  0.0951
   16LYS     CE  220   4.410   4.874   2.175 -0.7881 -0.2378 -0.5646
   16LYS     NZ  221   4.271   4.838   2.185  0.3416 -0.3236  0.1670
   16LYS      H  222   4.394   4.791   2.666  0.4575 -0.6552  1.0531
   16LYS     HA  223   4.644   4.873   2.537  0.2647 -0.1316 -0.3339
   16LYS    HB2  224   4.399   5.044   2.614  0.2460  1.2724 -0.4457
   16LYS    HB3  225   4.554   5.083   2.526  0.7372 -1.0509  1.0735
   16LYS    HG2  226   4.301   4.931   2.433  0.4850 -0.5327  0.2225
   16LYS    HG3  227   4.370   5.068   2.356 -0.3487 -0.2375 -0.3576
   16LYS    HD2  228   4.581   4.925   2.302 -0.6743  0.7971 -1.1470
   16LYS    HD3  229   4.490   4.796   2.371 -1.3069 -0.6034 -0.5576
   16LYS    HE2  230   4.409   4.970   2.123 -1.1239  0.1025  0.0370
   16LYS    HE3  231   4.461   4.799   2.116  0.2128 -0.1860  0.1831
   16LYS    HZ1  232   4.231   4.815   2.095  1.6307  0.2248 -0.6137
   16LYS    HZ2  233   4.263   4.750   2.232  0.3097 -0.1377  0.5165
   16LYS    HZ3  234   4.212   4.913   2.219  0.6824 -0.3602  0.8652
   17SER      N  235   4.742   5.017   2.725  0.3741  0.4947  0.1203
   17SER     CA  236   4.826   5.059   2.835  0.2728  0.1322  0.5435
   17SER      C  237   4.750   5.164   2.921  0.2447  0.5102 -0.0716
   17SER      O  238   4.697   5.258   2.862  0.4594 -0.5157  0.0252
   17SER     CB  239   4.948   5.134   2.771  1.1915  0.4662 -0.3950
   17SER     OG  240   5.040   5.166   2.874  0.2689  0.4663 -0.2651
   17SER      H  241   4.766   5.040   2.629  0.3786 -0.5677 -0.1549
   17SER     HA  242   4.856   4.972   2.893 -2.0164 -1.3424 -0.1900
   17SER    HB2  243   5.000   5.056   2.715  1.1909  0.1470  0.0359
   17SER    HB3  244   4.911   5.213   2.706 -0.3259  0.1041 -0.0448
   17SER     HG  245   5.119   5.193   2.827  1.1543 -0.5523  0.5328
   18GLY      N  246   4.730   5.135   3.051  0.3674 -0.1462  0.3609
   18GLY     CA  247   4.668   5.226   3.147  1.1622  0.4103 -0.4293
   18GLY      C  248   4.515   5.223   3.148 -0.4086  0.2216 -0.0070
   18GLY      O  249   4.459   5.299   3.226 -0.1021 -0.4523  0.4095
   18GLY      H  250   4.787   5.061   3.090  1.3786  0.1806 -0.3917
   18GLY    HA2  251   4.704   5.207   3.248 -0.6001 -0.4844  0.1058
   18GLY    HA3  252   4.698   5.323   3.108 -0.5159  0.3655 -2.0858
   19GLN      N  253   4.453   5.142   3.066 -0.1963  1.0053 -0.8916
   19GLN     CA  254   4.310   5.126   3.049  0.8907 -0.4638  0.8273
   19GLN      C  255   4.242   5.004   3.113  0.0371 -0.1575 -0.3015
   19GLN      O  256   4.118   4.984   3.107 -0.1985 -0.1521 -0.6503
   19GLN     CB  257   4.286   5.125   2.894  0.0978  0.1173  0.0338
   19GLN     CG  258   4.327   5.258   2.821 -0.3317 -0.6567 -0.2782
   19GLN     CD  259   4.302   5.385   2.900  0.4033 -0.3543 -0.3860
   19GLN    OE1  260   4.197   5.413   2.967  0.2604  0.8305  1.0599
   19GLN    NE2  261   4.395   5.477   2.905  0.4687 -0.1502 -0.0773
   19GLN      H  262   4.507   5.083   3.005  1.4668  0.5896  0.7834
   19GLN     HA  263   4.262   5.213   3.094 -0.3368 -0.3655 -0.5201
   19GLN    HB2  264   4.332   5.031   2.863  0.8527  0.1652  0.9293
   19GLN    HB3  265   4.177   5.124   2.880  0.0296  1.2893  0.3501
   19GLN    HG2  266   4.431   5.247   2.791  0.1449  0.4124  0.7987
   19GLN    HG3  267   4.272   5.271   2.728 -2.2933  0.7981  0.9280
   19GLN   HE21  268   4.374   5.564   2.952  0.0339 -0.3870  0.1701
   19GLN   HE22  269   4.483   5.459   2.859  0.5100 -0.9839  0.3014
   20GLY      N  270   4.322   4.920   3.171 -0.1549  0.1282 -0.3964
   20GLY     CA  271   4.285   4.792   3.237  0.3985  0.2879  0.3434
   20GLY      C  272   4.307   4.667   3.149 -0.0415  0.4588  0.4110
   20GLY      O  273   4.269   4.663   3.031 -0.0523  0.6024 -0.8242
   20GLY      H  274   4.420   4.934   3.152 -0.1913  1.1454  0.0116
   20GLY    HA2  275   4.345   4.773   3.326  0.7260 -1.0724 -0.1178
   20GLY    HA3  276   4.183   4.792   3.276  0.0629  0.0285 -0.4962
   21TYR      N  277   4.368   4.559   3.204 -0.4526 -0.1737 -0.7874
   21TYR     CA  278   4.393   4.424   3.139  0.5308  0.0766  0.4181
   21TYR      C  279   4.269   4.331   3.142  0.3216 -0.0690 -0.6866
   21TYR      O  280   4.180   4.347   3.233 -0.1383  0.5504 -0.4570
   21TYR     CB  281   4.515   4.342   3.189  0.3018 -0.5558  0.2585
   21TYR     CG  282   4.643   4.421   3.169 -0.5060 -0.0222  0.3998
   21TYR    CD1  283   4.674   4.528   3.266 -0.3144  1.0025  0.3460
   21TYR    CD2  284   4.740   4.376   3.077  0.4975 -0.3360  0.5009
   21TYR    CE1  285   4.802   4.588   3.254  0.3343 -0.7201 -0.8749
   21TYR    CE2  286   4.865   4.433   3.074 -0.6487 -0.9346 -0.5046
   21TYR     CZ  287   4.892   4.554   3.148 -0.2331  0.2479  0.6903
   21TYR     OH  288   5.008   4.618   3.129  0.1803 -0.5660 -0.1586
   21TYR      H  289   4.378   4.567   3.304 -0.4647  1.4834 -0.8646
   21TYR     HA  290   4.413   4.450   3.035 -1.0259  0.1675  0.0839
   21TYR    HB2  291   4.495   4.317   3.294 -0.4039 -0.4501  0.1581
   21TYR    HB3  292   4.517   4.252   3.129 -2.5205 -0.4322 -0.2890
   21TYR    HD1  293   4.599   4.546   3.342 -0.3633 -0.1173  0.6104
   21TYR    HD2  294   4.719   4.292   3.013 -0.7084  0.0934  0.2744
   21TYR    HE1  295   4.831   4.657   3.332 -0.5923 -2.2589  0.9694
   21TYR    HE2  296   4.950   4.401   3.015 -0.1298 -1.0293  0.2683
   21TYR     HH  297   5.037   4.671   3.203  0.4686 -0.4532 -0.3518
   22TYR      N  298   4.253   4.246   3.048 -0.1813  0.1027 -0.1180
   22TYR     CA  299   4.132   4.164   3.017 -0.7555 -0.7555  0.3866
   22TYR      C  300   4.173   4.028   2.964 -0.1396  0.6078  0.7748
   22TYR      O  301   4.275   3.996   2.906 -0.1245  0.2035 -0.1059
   22TYR     CB  302   4.037   4.248   2.931  0.0645 -0.4375  0.6970
   22TYR     CG  303   4.072   4.283   2.778 -0.2805  0.2591  0.0829
   22TYR    CD1  304   4.108   4.184   2.686  0.5792  0.1910  0.1163
   22TYR    CD2  305   4.072   4.414   2.736  0.2142 -0.1116  0.0748
   22TYR    CE1  306   4.124   4.202   2.551  0.3092  0.8514 -0.0354
   22TYR    CE2  307   4.098   4.431   2.597 -0.2582  0.3612 -0.0184
   22TYR     CZ  308   4.112   4.329   2.507  0.3362 -0.3850  0.8507
   22TYR     OH  309   4.127   4.360   2.379 -0.2530 -0.5476  0.1091
   22TYR      H  310   4.327   4.245   2.979 -0.6819  0.7108 -0.6908
   22TYR     HA  311   4.079   4.140   3.109 -1.1408 -0.4557  0.2464
   22TYR    HB2  312   3.943   4.192   2.929  0.4112 -1.0516  1.0054
   22TYR    HB3  313   4.000   4.334   2.987 -0.6392 -0.3391  0.1220
   22TYR    HD1  314   4.119   4.081   2.715 -1.0065 -0.7726 -2.1441
   22TYR    HD2  315   4.064   4.494   2.809 -1.0873 -0.3408  0.2353
   22TYR    HE1  316   4.148   4.115   2.492 -0.3386 -0.3775  1.3942
   22TYR    HE2  317   4.110   4.535   2.571 -0.4783  0.5022  0.4178
   22TYR     HH  318   4.107   4.279   2.334  0.2383 -0.5842 -0.0612
   23VAL      N  319   4.074   3.935   2.979  0.0328  0.1106 -0.0818
   23VAL     CA  320   4.088   3.793   2.932  0.1316 -0.6894  0.1929
   23VAL      C  321   3.969   3.772   2.841  0.2097  0.8510  0.2034
   23VAL      O  322   3.871   3.845   2.846 -0.0080 -0.2608  0.0498
   23VAL     CB  323   4.108   3.703   3.053  0.4729 -0.3564 -0.3701
   23VAL    CG1  324   3.988   3.707   3.150 -0.8631  0.4914  0.8305
   23VAL    CG2  325   4.139   3.556   3.008  0.2866 -0.9188  0.8517
   23VAL      H  326   3.989   3.957   3.029  0.7325  0.6265  0.9283
   23VAL     HA  327   4.178   3.786   2.870 -0.5811 -0.9749 -0.8730
   23VAL     HB  328   4.183   3.749   3.117  0.0284 -1.3047  0.9188
   23VAL   HG11  329   3.902   3.660   3.103 -0.0421  0.2396 -0.5276
   23VAL   HG12  330   4.014   3.638   3.230  0.4929 -0.5993 -0.4359
   23VAL   HG13  331   3.965   3.808   3.185 -1.0308  0.8491 -0.2365
   23VAL   HG21  332   4.210   3.562   2.926 -0.9015  1.4363 -0.2203
   23VAL   HG22  333   4.176   3.487   3.084  2.1707 -2.1787 -1.0037
   23VAL   HG23  334   4.046   3.512   2.971 -0.0663 -0.0283  0.6311
   24GLU      N  335   3.979   3.676   2.742 -0.4584 -0.9012 -0.3045
   24GLU     CA  336   3.863   3.634   2.664 -0.0269  0.9737  0.0610
   24GLU      C  337   3.776   3.534   2.741  0.1585  1.0431  0.1465
   24GLU      O  338   3.830   3.444   2.813 -0.2306 -0.2299  0.2397
   24GLU     CB  339   3.910   3.568   2.533  0.3366 -0.6384 -0.7331
   24GLU     CG  340   3.810   3.525   2.429  0.9986 -0.7755 -0.0276
   24GLU     CD  341   3.859   3.554   2.289 -0.1899 -0.2884  0.3026
   24GLU    OE1  342   3.953   3.489   2.258 -0.1971  0.2867  0.1924
   24GLU    OE2  343   3.807   3.647   2.215 -0.4071  0.4297 -0.1658
   24GLU      H  344   4.062   3.619   2.730  0.2521 -0.0570  0.3559
   24GLU     HA  345   3.798   3.716   2.632 -1.9257 -0.2292  0.4716
   24GLU    HB2  346   3.969   3.651   2.495  0.3265 -0.5736 -0.6084
   24GLU    HB3  347   3.973   3.485   2.565  1.4136  0.7407  1.0937
   24GLU    HG2  348   3.773   3.425   2.451  1.4215 -0.9043  0.1133
   24GLU    HG3  349   3.726   3.594   2.437 -0.0375 -1.9079 -0.4781
   25MET      N  350   3.643   3.554   2.740 -0.5421 -0.2738 -0.1476
   25MET     CA  351   3.551   3.461   2.813  0.0755  1.0518  0.9838
   25MET      C  352   3.425   3.422   2.728  0.0962  0.7539 -0.5936
   25MET      O  353   3.373   3.504   2.647 -0.4882  0.3363 -0.1676
   25MET     CB  354   3.513   3.541   2.939  1.6409  0.9599 -1.5934
   25MET     CG  355   3.400   3.466   3.024 -0.2966  0.5345  0.8499
   25MET     SD  356   3.455   3.314   3.102 -0.1678  0.1086  0.8708
   25MET     CE  357   3.499   3.372   3.267  0.4406  0.4865  0.0536
   25MET      H  358   3.601   3.631   2.690 -1.0521 -0.0651  0.5644
   25MET     HA  359   3.603   3.368   2.837  0.8544  0.9150 -0.9011
   25MET    HB2  360   3.595   3.556   3.010  0.4962 -0.7113  0.3017
   25MET    HB3  361   3.468   3.638   2.916  0.1242  0.6905 -0.1893
   25MET    HG2  362   3.356   3.527   3.103 -0.1723 -0.6791  1.9168
   25MET    HG3  363   3.321   3.433   2.957  0.0757 -1.1784  1.1611
   25MET    HE1  364   3.575   3.449   3.254  2.1201 -1.1676 -1.1002
   25MET    HE2  365   3.404   3.405   3.309 -1.1489 -1.0389 -1.9402
   25MET    HE3  366   3.548   3.297   3.330  0.2112  0.3688  0.0925
   26THR      N  367   3.374   3.299   2.746 -0.0692  0.1835 -0.0247
   26THR     CA  368   3.262   3.252   2.668 -0.0296  0.2124  0.0334
   26THR      C  369   3.151   3.216   2.760  0.1172 -0.7375  0.1000
   26THR      O  370   3.172   3.141   2.851 -0.4120  0.7816 -0.4562
   26THR     CB  371   3.301   3.131   2.583  1.0236  0.0555 -0.2619
   26THR    OG1  372   3.344   3.023   2.662 -0.2885  0.4965 -0.0169
   26THR    CG2  373   3.419   3.157   2.488  1.0504  0.0119  0.3492
   26THR      H  374   3.426   3.234   2.804  0.1569  0.2679 -0.1284
   26THR     HA  375   3.227   3.331   2.602 -0.4684 -0.7197 -0.9148
   26THR     HB  376   3.216   3.096   2.525  1.3221  0.1760 -0.7869
   26THR    HG1  377   3.382   3.058   2.744 -0.7151 -2.3503  1.6628
   26THR   HG21  378   3.388   3.230   2.414  0.5007 -1.2265 -0.7231
   26THR   HG22  379   3.500   3.208   2.540  1.1753  0.8423 -0.6067
   26THR   HG23  380   3.445   3.067   2.433 -1.5503 -0.0240 -1.1347
   27VAL      N  381   3.030   3.274   2.751 -0.2668 -0.2415 -0.3671
   27VAL     CA  382   2.917   3.267   2.843 -0.0088  0.3012 -0.6021
   27VAL      C  383   2.795   3.215   2.774 -0.2862 -0.3267  0.0582
   27VAL      O  384   2.771   3.248   2.661 -0.5525  0.5228  0.6902
   27VAL     CB  385   2.884   3.397   2.916 -0.0284 -0.0361  0.0993
   27VAL    CG1  386   3.008   3.452   2.999 -0.8676 -0.0009 -0.1347
   27VAL    CG2  387   2.840   3.518   2.830 -0.2142  0.2066 -0.0263
   27VAL      H  388   3.018   3.348   2.684 -0.0754 -0.6983 -0.9168
   27VAL     HA  389   2.945   3.195   2.920  2.2559  0.5994 -0.9853
   27VAL     HB  390   2.817   3.371   2.997  0.8577 -0.9617  0.5809
   27VAL   HG11  391   3.051   3.373   3.061  0.3459  0.6576 -0.0752
   27VAL   HG12  392   3.091   3.487   2.938  0.2792 -0.1274  1.2496
   27VAL   HG13  393   2.980   3.530   3.070 -1.8166  0.9231 -1.4268
   27VAL   HG21  394   2.918   3.539   2.757  0.1788  0.0202  0.3326
   27VAL   HG22  395   2.745   3.505   2.778 -0.0216  0.8922 -0.5752
   27VAL   HG23  396   2.829   3.604   2.896 -0.5174  0.7192 -0.7206
   28GLY      N  397   2.718   3.137   2.848  0.3324 -0.0642  0.2890
   28GLY     CA  398   2.597   3.086   2.802  0.7496 -0.1491 -0.6201
   28GLY      C  399   2.606   2.956   2.723 -0.5837  0.0757  0.3070
   28GLY      O  400   2.708   2.887   2.715 -0.4491  0.3539 -0.5528
   28GLY      H  401   2.753   3.102   2.936 -0.1092  0.9635  0.9094
   28GLY    HA2  402   2.530   3.056   2.883  0.1279 -0.7387 -1.3188
   28GLY    HA3  403   2.550   3.167   2.745  1.2707  0.3263 -0.3833
   29SER      N  404   2.494   2.922   2.665  1.0615 -0.0688  0.7461
   29SER     CA  405   2.476   2.807   2.569 -0.7255 -0.3840  0.3238
   29SER      C  406   2.394   2.853   2.449 -1.6115  1.0100  0.5305
   29SER      O  407   2.282   2.885   2.466  0.2236 -0.4623 -0.0848
   29SER     CB  408   2.407   2.685   2.635 -0.4734 -0.1621  0.3755
   29SER     OG  409   2.499   2.643   2.739  0.0290  0.6751  0.1248
   29SER      H  410   2.414   2.982   2.678  1.0316  0.1902 -0.4341
   29SER     HA  411   2.575   2.773   2.541 -0.3327  0.9909 -0.1479
   29SER    HB2  412   2.313   2.719   2.678 -0.4468 -0.3289  0.5704
   29SER    HB3  413   2.389   2.606   2.562  0.2600 -0.6318  0.6796
   29SER     HG  414   2.487   2.712   2.804 -1.9438 -0.3345  1.0073
   30PRO      N  415   2.444   2.832   2.321  0.2687 -0.3799  0.1041
   30PRO     CA  416   2.581   2.821   2.276  0.0990  0.7244 -0.4532
   30PRO      C  417   2.663   2.934   2.327 -0.3272 -0.0550 -0.5395
   30PRO      O  418   2.615   3.047   2.344 -0.1329  0.1266  0.0470
   30PRO     CB  419   2.585   2.817   2.122 -0.5563  0.3566 -0.2481
   30PRO     CG  420   2.457   2.879   2.079  0.0720 -0.0277 -0.0810
   30PRO     CD  421   2.363   2.856   2.197  0.7773  0.0463  0.3606
   30PRO     HA  422   2.614   2.724   2.314  0.4251  0.8848 -0.3184
   30PRO    HB2  423   2.661   2.883   2.081 -0.0461 -0.1062 -0.0749
   30PRO    HB3  424   2.593   2.715   2.084 -0.9890  0.0621  0.4038
   30PRO    HG2  425   2.475   2.984   2.059  0.2248  0.0105  0.2515
   30PRO    HG3  426   2.420   2.848   1.981 -0.2683  0.3166 -0.0660
   30PRO    HD2  427   2.299   2.771   2.174  0.3967  0.0834  1.2232
   30PRO    HD3  428   2.300   2.943   2.213 -0.1650 -0.7663  1.3773
   31PRO      N  429   2.798   2.918   2.345  0.6404 -0.0356 -0.4510
   31PRO     CA  430   2.879   3.013   2.408  0.6982 -0.3352  0.0800
   31PRO      C  431   2.887   3.142   2.330  0.8240 -0.2073  0.5979
   31PRO      O  432   2.923   3.149   2.209 -0.5771  0.3703  0.0906
   31PRO     CB  433   3.020   2.955   2.413  0.2283  1.2035 -0.1243
   31PRO     CG  434   3.014   2.830   2.332  0.1626  0.4233 -0.0913
   31PRO     CD  435   2.865   2.793   2.319 -0.7898  0.2127 -0.5533
   31PRO     HA  436   2.856   3.045   2.510 -0.5507  0.9105 -0.5068
   31PRO    HB2  437   3.102   3.013   2.373  1.6611 -1.2611 -1.2045
   31PRO    HB3  438   3.037   2.937   2.519 -0.1236 -0.3567 -0.2904
   31PRO    HG2  439   3.058   2.844   2.233  0.5246 -0.3311 -0.0560
   31PRO    HG3  440   3.060   2.742   2.379 -0.0108  0.1240 -0.4701
   31PRO    HD2  441   2.841   2.750   2.221 -0.8687  0.6280 -0.7187
   31PRO    HD3  442   2.837   2.715   2.391 -0.3198  0.5287 -0.0126
   32GLN      N  443   2.866   3.257   2.392 -0.7299 -0.2727 -0.9763
   32GLN     CA  444   2.883   3.392   2.342  0.2726 -1.0391  0.2107
   32GLN      C  445   3.014   3.459   2.390  0.3982  0.1042  0.2542
   32GLN      O  446   3.041   3.448   2.507 -0.4172  0.3099 -0.5272
   32GLN     CB  447   2.761   3.479   2.391  0.4217  0.2648  0.3481
   32GLN     CG  448   2.619   3.433   2.340  0.2556 -0.0521  0.4819
   32GLN     CD  449   2.497   3.505   2.405 -0.3009 -0.1978 -0.2806
   32GLN    OE1  450   2.509   3.618   2.452  0.3840  0.0904  0.2341
   32GLN    NE2  451   2.385   3.441   2.394  0.5580 -0.7812  0.3370
   32GLN      H  452   2.847   3.253   2.491 -0.4589  1.2505 -0.8075
   32GLN     HA  453   2.878   3.397   2.233 -0.0332 -1.3759  0.2061
   32GLN    HB2  454   2.748   3.466   2.498 -0.6193  1.0095  0.3502
   32GLN    HB3  455   2.788   3.582   2.369  0.4329  0.3848  0.8946
   32GLN    HG2  456   2.613   3.463   2.235  0.1111  0.7103  0.6977
   32GLN    HG3  457   2.626   3.328   2.368  1.2988  0.1851  1.1979
   32GLN   HE21  458   2.300   3.481   2.431  0.1417 -0.3132 -1.0204
   32GLN   HE22  459   2.383   3.354   2.343 -0.4756  0.1372 -1.3736
   33THR      N  460   3.105   3.503   2.299  0.4323  0.0818 -0.5129
   33THR     CA  461   3.236   3.556   2.331 -0.5841  0.2551  0.6766
   33THR      C  462   3.246   3.698   2.389  0.3317 -0.8168 -0.2466
   33THR      O  463   3.167   3.782   2.337  0.1349  0.5327 -0.1642
   33THR     CB  464   3.333   3.549   2.208  0.1748  0.2172 -0.1031
   33THR    OG1  465   3.312   3.438   2.126  0.1859  0.1475  0.2536
   33THR    CG2  466   3.474   3.535   2.262 -0.4038 -0.1481 -0.9834
   33THR      H  467   3.083   3.506   2.200  0.9057 -0.5880 -0.6571
   33THR     HA  468   3.276   3.480   2.398 -0.4743 -0.8744 -0.5874
   33THR     HB  469   3.323   3.642   2.152 -0.4708  0.6831  0.7396
   33THR    HG1  470   3.237   3.455   2.069  0.2693  1.0524  0.3842
   33THR   HG21  471   3.543   3.547   2.178  0.1177  1.2381 -0.4216
   33THR   HG22  472   3.501   3.609   2.337  0.4843 -1.6451  0.3097
   33THR   HG23  473   3.480   3.436   2.308  0.3916 -0.0229 -0.7866
   34LEU      N  474   3.329   3.737   2.488 -0.0358  0.0577 -0.0321
   34LEU     CA  475   3.354   3.873   2.546  0.7760  0.3331  0.6513
   34LEU      C  476   3.485   3.890   2.622 -0.6266 -0.4260 -0.1291
   34LEU      O  477   3.529   3.802   2.687  0.0996  0.5687  0.2080
   34LEU     CB  478   3.247   3.910   2.650 -1.0531 -0.4161 -0.4619
   34LEU     CG  479   3.099   3.911   2.607  0.0512  0.0974  0.1918
   34LEU    CD1  480   3.013   3.936   2.724  0.3347 -0.4968 -0.5327
   34LEU    CD2  481   3.060   4.017   2.497  0.3285  0.1061 -0.3284
   34LEU      H  482   3.374   3.658   2.533 -1.1133  0.2002  1.4447
   34LEU     HA  483   3.351   3.949   2.467 -0.6934 -1.2540 -1.0204
   34LEU    HB2  484   3.271   3.860   2.744 -0.6009  0.2856 -0.1927
   34LEU    HB3  485   3.270   4.014   2.671  0.2250 -0.6451 -0.5220
   34LEU     HG  486   3.069   3.812   2.572 -1.3300  0.5786 -0.1138
   34LEU   HD11  487   2.907   3.940   2.699  0.1047 -1.8235  0.0355
   34LEU   HD12  488   3.019   3.859   2.801 -0.4513  0.0972  0.1667
   34LEU   HD13  489   3.021   4.035   2.770 -1.2050 -0.6448  0.1659
   34LEU   HD21  490   3.132   4.010   2.416  0.1835 -1.5116 -0.3883
   34LEU   HD22  491   2.958   4.002   2.461  0.5096 -0.9198 -0.4629
   34LEU   HD23  492   3.053   4.120   2.533 -0.6339  0.0448 -0.2861
   35ASN      N  493   3.547   4.003   2.616  0.4882 -0.9612  0.2807
   35ASN     CA  494   3.665   4.061   2.690  0.5323 -0.2237  0.2426
   35ASN      C  495   3.629   4.117   2.831 -0.5901  1.0055 -0.2406
   35ASN      O  496   3.563   4.218   2.845  0.2702  0.0921 -0.2613
   35ASN     CB  497   3.730   4.171   2.606  0.4745 -0.7587 -0.8494
   35ASN     CG  498   3.782   4.133   2.472 -0.2729 -0.4372 -0.1706
   35ASN    OD1  499   3.844   4.032   2.452  0.5246  0.5640 -0.4537
   35ASN    ND2  500   3.766   4.213   2.372 -0.5258 -0.5797 -0.9284
   35ASN      H  501   3.491   4.073   2.571  1.3634  1.0519  1.9636
   35ASN     HA  502   3.739   3.981   2.699  0.8342 -0.0018 -0.1861
   35ASN    HB2  503   3.644   4.236   2.587 -0.4443 -1.0644  1.5119
   35ASN    HB3  504   3.797   4.238   2.660 -0.8154 -0.3552  0.3630
   35ASN   HD21  505   3.800   4.180   2.283  2.0413 -0.0940 -0.3130
   35ASN   HD22  506   3.710   4.297   2.381 -0.8389 -0.7631 -1.1427
   36ILE      N  507   3.696   4.054   2.934 -0.0625  0.2528  0.5844
   36ILE     CA  508   3.657   4.063   3.071  0.4098  0.1512 -0.3324
   36ILE      C  509   3.773   4.119   3.164 -0.0151  0.3384  1.0322
   36ILE      O  510   3.866   4.045   3.188 -0.8124 -0.1657  0.2951
   36ILE     CB  511   3.607   3.921   3.123 -0.5389  0.2119 -0.5275
   36ILE    CG1  512   3.479   3.874   3.051  0.8196 -0.3425 -0.0095
   36ILE    CG2  513   3.587   3.918   3.274  0.8813  0.6335 -0.9702
   36ILE    CD1  514   3.345   3.956   3.045 -0.2279  0.9996  0.0100
   36ILE      H  515   3.758   3.976   2.923 -0.5703 -0.0511 -0.3023
   36ILE     HA  516   3.568   4.123   3.085 -0.1985 -0.8214  0.2771
   36ILE     HB  517   3.684   3.849   3.095  0.8250  0.8515  1.2353
   36ILE   HG12  518   3.507   3.851   2.948 -0.0186 -0.8206 -0.1456
   36ILE   HG13  519   3.459   3.776   3.095  0.6847 -0.2719  0.0873
   36ILE   HG21  520   3.680   3.929   3.329  0.7572 -0.3893 -0.5111
   36ILE   HG22  521   3.521   3.999   3.306  0.9046  0.8091 -1.3564
   36ILE   HG23  522   3.553   3.820   3.308  2.2000  0.4120 -0.1971
   36ILE   HD11  523   3.257   3.894   3.027  0.4012  0.2645 -0.7033
   36ILE   HD12  524   3.326   4.009   3.138  1.3312  0.7921  0.5111
   36ILE   HD13  525   3.346   4.026   2.962 -0.3094  0.0814 -0.8070
   37LEU      N  526   3.765   4.242   3.213  0.1566 -0.7610 -0.1961
   37LEU     CA  527   3.862   4.297   3.306  0.3764  0.3815 -0.8590
   37LEU      C  528   3.880   4.199   3.431 -1.1010 -0.0325 -0.5173
   37LEU      O  529   3.791   4.156   3.502 -0.3174  0.1541 -0.0852
   37LEU     CB  530   3.805   4.430   3.371  0.6305  0.4945  0.8710
   37LEU     CG  531   3.901   4.517   3.454 -0.0590 -0.0637 -1.3629
   37LEU    CD1  532   3.949   4.621   3.354 -0.5986 -1.4837  0.2937
   37LEU    CD2  533   3.815   4.582   3.563  0.3335 -1.8406 -0.1133
   37LEU      H  534   3.680   4.296   3.202  0.3066 -0.2753  0.8125
   37LEU     HA  535   3.954   4.318   3.251  0.8575  0.8162  0.0605
   37LEU    HB2  536   3.761   4.481   3.286  0.8574 -2.2409 -1.1619
   37LEU    HB3  537   3.720   4.407   3.436  0.7455  0.8872  1.1662
   37LEU     HG  538   3.982   4.464   3.505 -0.3465  1.1486  0.5265
   37LEU   HD11  539   4.023   4.685   3.402 -1.3252  0.1566 -0.5904
   37LEU   HD12  540   3.993   4.573   3.266  0.7755 -1.1029  0.7183
   37LEU   HD13  541   3.867   4.684   3.320 -0.6218 -1.2869  0.7120
   37LEU   HD21  542   3.723   4.620   3.519  0.7519 -0.4760  0.0733
   37LEU   HD22  543   3.781   4.516   3.643 -0.0172 -0.7886  0.6530
   37LEU   HD23  544   3.873   4.664   3.606 -1.6150 -0.1791 -0.3380
   38VAL      N  545   4.007   4.174   3.467  0.5957  0.2465 -0.0457
   38VAL     CA  546   4.051   4.088   3.578  0.8650 -0.3379 -0.2961
   38VAL      C  547   4.076   4.184   3.694  1.0973  0.4377  0.5203
   38VAL      O  548   4.167   4.267   3.692 -0.3655  0.2723 -0.0376
   38VAL     CB  549   4.169   4.010   3.537 -1.8157 -0.2731 -0.3044
   38VAL    CG1  550   4.238   3.932   3.651 -1.1572  0.1461  0.5238
   38VAL    CG2  551   4.138   3.922   3.424  0.2682  1.1804  0.2293
   38VAL      H  552   4.071   4.213   3.400 -0.2036 -0.6726 -1.4597
   38VAL     HA  553   3.973   4.015   3.597 -0.7767  1.4654  0.6476
   38VAL     HB  554   4.247   4.078   3.504 -1.6264  0.2706  1.1414
   38VAL   HG11  555   4.306   3.851   3.623  0.1258  1.4355 -0.4216
   38VAL   HG12  556   4.301   4.000   3.708  0.2106 -0.3249 -0.2994
   38VAL   HG13  557   4.163   3.888   3.717 -0.3174  0.8566  2.0432
   38VAL   HG21  558   4.071   3.841   3.455  0.6175  0.1654 -1.4126
   38VAL   HG22  559   4.079   3.967   3.344 -0.2275  2.3085  1.1641
   38VAL   HG23  560   4.226   3.866   3.393 -0.2796 -0.0983  0.8330
   39ASP      N  561   4.004   4.170   3.810  0.0413  0.6192  0.1049
   39ASP     CA  562   4.010   4.274   3.912  0.2871 -0.6468  0.0492
   39ASP      C  563   4.027   4.222   4.059  0.1824  0.3203  0.8006
   39ASP      O  564   3.946   4.141   4.106 -0.1562  0.1375 -0.1836
   39ASP     CB  565   3.889   4.365   3.902 -0.0326 -0.5894  0.5752
   39ASP     CG  566   3.903   4.493   3.987 -0.0545  1.4638 -0.4896
   39ASP    OD1  567   3.800   4.549   4.011  0.7533 -0.5917 -0.0482
   39ASP    OD2  568   4.014   4.515   4.035 -0.1827  0.2660  0.0258
   39ASP      H  569   3.928   4.103   3.818  0.6875 -0.2528 -0.6941
   39ASP     HA  570   4.103   4.330   3.901  0.7836 -0.9871  1.8047
   39ASP    HB2  571   3.872   4.395   3.798  1.1845 -0.6045  0.3432
   39ASP    HB3  572   3.803   4.301   3.923 -0.4673 -0.4029 -0.4727
   40THR      N  573   4.133   4.248   4.133 -0.5525  0.5072  0.0481
   40THR     CA  574   4.159   4.230   4.277 -0.3835  0.7233  0.1940
   40THR      C  575   4.092   4.343   4.358  0.4040 -0.5019  0.1178
   40THR      O  576   4.086   4.331   4.481  0.7380 -0.3021  0.5746
   40THR     CB  577   4.309   4.192   4.325  0.6121 -0.2654 -0.2177
   40THR    OG1  578   4.382   4.315   4.322 -0.4310  0.1109  0.5129
   40THR    CG2  579   4.388   4.096   4.239  0.3770  0.1088 -1.2499
   40THR      H  580   4.217   4.281   4.087  0.1644 -0.3916  0.6180
   40THR     HA  581   4.101   4.144   4.312 -1.1009  1.1133  0.0115
   40THR     HB  582   4.306   4.157   4.428  1.4038 -1.9814 -0.7055
   40THR    HG1  583   4.377   4.353   4.410  0.5139  0.1914  0.5520
   40THR   HG21  584   4.402   4.125   4.135  0.3571  0.8901 -1.0506
   40THR   HG22  585   4.488   4.090   4.282 -0.4006 -0.9621  0.6324
   40THR   HG23  586   4.347   3.995   4.235 -0.6327  0.4442 -0.2491
   41GLY      N  587   4.057   4.460   4.297  0.3814 -0.1625 -0.2500
   41GLY     CA  588   3.998   4.566   4.374  1.1978 -0.4808 -0.9056
   41GLY      C  589   3.841   4.549   4.381 -0.1960 -0.8023  0.1424
   41GLY      O  590   3.770   4.643   4.424  0.1668 -0.2420 -0.1525
   41GLY      H  591   4.068   4.476   4.198 -0.9026  1.3419 -0.2356
   41GLY    HA2  592   4.035   4.563   4.477 -0.5681  0.8875 -0.1247
   41GLY    HA3  593   4.019   4.666   4.336 -1.1580  0.5194  0.0692
   42SER      N  594   3.779   4.444   4.333 -0.5006  0.2458 -0.1165
   42SER     CA  595   3.630   4.414   4.345 -0.2460  0.3196 -0.1194
   42SER      C  596   3.609   4.264   4.345 -1.0299  0.1982  0.5720
   42SER      O  597   3.709   4.189   4.327 -0.1924 -0.4463 -0.3568
   42SER     CB  598   3.549   4.486   4.231 -0.6127 -0.1209 -0.7385
   42SER     OG  599   3.587   4.432   4.109 -0.3030 -0.2539  0.4935
   42SER      H  600   3.836   4.366   4.303  0.5534  0.7575  0.4336
   42SER     HA  601   3.598   4.454   4.441  1.2558  0.0390  0.5678
   42SER    HB2  602   3.443   4.476   4.253 -0.6031 -1.1190 -1.0645
   42SER    HB3  603   3.560   4.595   4.232 -1.0612 -0.0586 -1.3583
   42SER     HG  604   3.660   4.477   4.065 -0.1386 -0.0768  0.9306
   43SER      N  605   3.483   4.220   4.365  0.0432  0.2526 -0.2156
   43SER     CA  606   3.446   4.077   4.384  0.4321  0.5501 -0.0877
   43SER      C  607   3.333   4.027   4.295 -0.4386  0.2937  0.1657
   43SER      O  608   3.331   3.911   4.250 -0.2048  0.1492  0.3767
   43SER     CB  609   3.404   4.042   4.531 -0.2808  0.3773  0.0619
   43SER     OG  610   3.499   4.081   4.621  0.6152  0.4251 -0.3771
   43SER      H  611   3.419   4.294   4.392  0.4489  1.0548 -1.2978
   43SER     HA  612   3.534   4.017   4.359 -0.5748 -0.9734 -0.2092
   43SER    HB2  613   3.308   4.081   4.563 -0.3932 -0.6865  1.1291
   43SER    HB3  614   3.394   3.935   4.518 -1.5976  0.4335  0.3504
   43SER     HG  615   3.479   4.027   4.698 -0.7841  1.4379  0.0425
   44ASN      N  616   3.245   4.118   4.257 -0.7368  0.2520 -0.3230
   44ASN     CA  617   3.138   4.090   4.157 -0.4472  0.4103 -1.4178
   44ASN      C  618   3.184   4.050   4.020  0.3769  0.5019 -0.0362
   44ASN      O  619   3.281   4.101   3.964 -0.3290  0.1220 -0.5633
   44ASN     CB  620   3.042   4.211   4.153 -0.2651 -0.3795  0.0233
   44ASN     CG  621   2.954   4.239   4.279  0.1109  0.3356  0.5761
   44ASN    OD1  622   2.997   4.269   4.389 -0.2571 -0.0715  0.0290
   44ASN    ND2  623   2.831   4.223   4.259  0.8262  0.1644 -0.3506
   44ASN      H  624   3.251   4.210   4.298 -0.0541 -0.2739  0.8677
   44ASN     HA  625   3.081   4.003   4.187  2.0811 -1.2381 -0.7272
   44ASN    HB2  626   3.098   4.303   4.141 -0.5267 -0.4296 -2.9262
   44ASN    HB3  627   2.976   4.197   4.067 -0.6832 -1.1465  0.4494
   44ASN   HD21  628   2.768   4.239   4.336  1.0598 -0.1680 -0.0894
   44ASN   HD22  629   2.797   4.165   4.183  1.1065 -1.1787  0.4915
   45PHE      N  630   3.106   3.960   3.949  0.1057 -0.6684  0.1861
   45PHE     CA  631   3.119   3.919   3.807 -0.5705  0.3795 -0.6329
   45PHE      C  632   3.007   3.999   3.732 -0.2827 -0.1350  0.8018
   45PHE      O  633   2.884   3.988   3.769 -0.8953 -1.0197  0.4915
   45PHE     CB  634   3.108   3.764   3.800 -0.2812 -0.4554  0.5485
   45PHE     CG  635   3.128   3.708   3.651  0.2388 -0.0459 -0.5850
   45PHE    CD1  636   3.265   3.698   3.611  0.7238 -0.6853 -0.6641
   45PHE    CD2  637   3.027   3.694   3.559  0.5385 -0.4596  1.4644
   45PHE    CE1  638   3.292   3.671   3.480  0.0697  0.7469  0.0716
   45PHE    CE2  639   3.058   3.662   3.424 -0.5367  0.0904 -0.0351
   45PHE     CZ  640   3.195   3.653   3.387  0.4899  0.2156  0.2232
   45PHE      H  641   3.032   3.915   4.001  0.4176 -0.4683  0.8308
   45PHE     HA  642   3.221   3.943   3.775 -0.4561  0.2524 -0.3712
   45PHE    HB2  643   3.176   3.719   3.871  0.1052 -1.2449 -0.2836
   45PHE    HB3  644   3.008   3.729   3.826 -0.3670 -0.0397  0.8088
   45PHE    HD1  645   3.341   3.720   3.685 -1.0887  0.8479  0.9737
   45PHE    HD2  646   2.926   3.713   3.591 -0.0768 -0.0874 -0.4114
   45PHE    HE1  647   3.396   3.671   3.448 -0.0961 -0.2724 -0.5698
   45PHE    HE2  648   2.983   3.647   3.349  0.0835 -0.2939 -0.6084
   45PHE     HZ  649   3.209   3.629   3.283 -0.7522 -0.1886  0.1121
   46ALA      N  650   3.037   4.060   3.615 -0.3206 -0.1788 -0.4019
   46ALA     CA  651   2.942   4.141   3.537  0.7441 -0.2968 -0.5882
   46ALA      C  652   2.976   4.159   3.389 -0.7394 -0.1935 -0.3235
   46ALA      O  653   3.094   4.132   3.349 -0.2777  0.3533  0.3436
   46ALA     CB  654   2.935   4.288   3.596 -1.0437 -0.0870  0.1275
   46ALA      H  655   3.132   4.062   3.581 -0.2168  0.5472 -0.0916
   46ALA     HA  656   2.847   4.088   3.545  0.0568  0.8326 -0.7369
   46ALA    HB1  657   3.026   4.337   3.563  0.0100 -1.4152  0.8488
   46ALA    HB2  658   2.841   4.330   3.559 -1.1376 -0.4227 -0.0213
   46ALA    HB3  659   2.928   4.299   3.704 -0.0633  0.5532  0.1510
   47VAL      N  660   2.877   4.192   3.313 -0.5083 -0.0265  0.3377
   47VAL     CA  661   2.890   4.191   3.159  0.5301 -0.5623 -0.3581
   47VAL      C  662   2.782   4.286   3.097 -0.3088  0.3580 -0.9646
   47VAL      O  663   2.678   4.321   3.158 -0.2875 -0.3605 -0.5589
   47VAL     CB  664   2.863   4.062   3.093  0.4421  0.4782  0.3972
   47VAL    CG1  665   2.979   3.967   3.114 -0.4731 -0.2553 -0.7863
   47VAL    CG2  666   2.726   4.007   3.126  0.8672 -0.1443  0.1625
   47VAL      H  667   2.787   4.213   3.354 -0.0650  0.3796  1.1383
   47VAL     HA  668   2.982   4.226   3.114 -0.1126  0.3909 -1.0127
   47VAL     HB  669   2.849   4.063   2.985 -0.8771 -0.8773  0.4920
   47VAL   HG11  670   2.978   3.928   3.216  0.2439  1.3132 -0.1225
   47VAL   HG12  671   2.979   3.878   3.050 -0.5574 -0.3522 -0.6541
   47VAL   HG13  672   3.077   4.010   3.094  0.5032 -1.4142  0.9526
   47VAL   HG21  673   2.730   3.901   3.100  0.2875 -0.2319  0.4122
   47VAL   HG22  674   2.699   4.015   3.231  0.7832  0.5668  0.0932
   47VAL   HG23  675   2.648   4.052   3.065  0.9069 -0.5523 -0.1969
   48GLY      N  676   2.813   4.348   2.985  0.1655  0.1267 -0.3585
   48GLY     CA  677   2.729   4.442   2.916  0.5041 -0.0274 -1.3098
   48GLY      C  678   2.604   4.383   2.864  0.5479  0.5320  0.9825
   48GLY      O  679   2.623   4.304   2.767 -0.5470 -0.0847 -0.0913
   48GLY      H  680   2.905   4.338   2.944  0.2101 -1.0340 -0.0425
   48GLY    HA2  681   2.707   4.517   2.992  0.6765 -0.9740 -0.2688
   48GLY    HA3  682   2.776   4.491   2.831  1.0216 -0.4705 -1.2890
   49ALA      N  683   2.473   4.404   2.899 -0.0643  0.1431 -0.3916
   49ALA     CA  684   2.349   4.371   2.835 -0.4747 -0.3528 -0.1324
   49ALA      C  685   2.288   4.502   2.761  0.3665 -0.1765 -0.4433
   49ALA      O  686   2.258   4.489   2.639 -0.0637  0.7953  0.2931
   49ALA     CB  687   2.258   4.295   2.928  0.0785  0.7222  0.7609
   49ALA      H  688   2.465   4.478   2.967  1.0864  0.4428 -0.5341
   49ALA     HA  689   2.362   4.303   2.750 -0.4625 -0.6837  0.1300
   49ALA    HB1  690   2.306   4.205   2.964  1.4626  0.7926 -0.6841
   49ALA    HB2  691   2.244   4.369   3.007 -1.6026  1.0205  0.2715
   49ALA    HB3  692   2.165   4.284   2.871  0.3834  0.6630  0.2641
   50ALA      N  693   2.266   4.612   2.828 -0.5732  0.1221  0.1472
   50ALA     CA  694   2.193   4.724   2.767 -0.6312 -0.5013  0.2021
   50ALA      C  695   2.279   4.787   2.654 -0.4813  0.2055 -0.3234
   50ALA      O  696   2.402   4.773   2.662 -0.4284  0.8651 -0.0384
   50ALA     CB  697   2.162   4.817   2.887  0.2222 -0.2581 -0.8910
   50ALA      H  698   2.284   4.607   2.927  0.0136  0.0296  0.0405
   50ALA     HA  699   2.097   4.697   2.722 -1.2033  0.2759  0.8870
   50ALA    HB1  700   2.119   4.915   2.865  1.3187  0.6939  0.7580
   50ALA    HB2  701   2.076   4.780   2.944 -0.2451  1.1618 -0.5929
   50ALA    HB3  702   2.246   4.835   2.954  0.1891 -0.4902 -0.7848
   51PRO      N  703   2.223   4.864   2.563 -0.3490 -0.3115  0.7211
   51PRO     CA  704   2.297   4.931   2.458 -0.6861  0.5050 -0.2380
   51PRO      C  705   2.401   5.038   2.508  0.6449  0.0531 -0.5831
   51PRO      O  706   2.387   5.092   2.621 -0.4120  0.0957  0.4133
   51PRO     CB  707   2.194   4.995   2.364 -0.1163  0.0378  0.4202
   51PRO     CG  708   2.058   4.927   2.403 -0.1378 -0.0385  0.3193
   51PRO     CD  709   2.083   4.894   2.548  0.8302 -0.3541 -0.0183
   51PRO     HA  710   2.341   4.852   2.396 -1.0584  0.3821 -0.3482
   51PRO    HB2  711   2.192   5.101   2.390  1.2226  0.2572 -0.1662
   51PRO    HB3  712   2.217   4.986   2.258 -0.9101  0.3712  0.2065
   51PRO    HG2  713   1.986   5.007   2.386  0.4032  0.1955 -1.1744
   51PRO    HG3  714   2.027   4.840   2.346  0.1280  0.2041 -0.2048
   51PRO    HD2  715   2.054   4.977   2.614 -0.7571 -1.0754  0.2866
   51PRO    HD3  716   2.028   4.804   2.572  1.3082 -0.5105  0.5477
   52HIS      N  717   2.505   5.071   2.433  0.1988  0.7508 -0.2441
   52HIS     CA  718   2.598   5.178   2.465  0.2313 -0.7131  0.2338
   52HIS      C  719   2.673   5.217   2.336  0.4726  0.6199  0.2816
   52HIS      O  720   2.696   5.137   2.249  0.3194 -0.1925 -0.0329
   52HIS     CB  721   2.697   5.117   2.571  0.6762 -0.3997  0.5874
   52HIS     CG  722   2.797   5.208   2.631 -0.1688 -0.7283  0.1300
   52HIS    ND1  723   2.918   5.257   2.573  0.6836 -0.2637 -0.0308
   52HIS    CD2  724   2.771   5.274   2.747  0.2529 -0.0340 -0.9708
   52HIS    CE1  725   2.955   5.356   2.660  0.5860 -0.6664  0.5995
   52HIS    NE2  726   2.872   5.360   2.769  0.1043  0.3034 -0.0867
   52HIS      H  727   2.517   5.025   2.344 -0.8295  1.0286 -0.5477
   52HIS     HA  728   2.549   5.264   2.511 -0.5541 -0.5157 -0.8904
   52HIS    HB2  729   2.642   5.066   2.650 -1.2198  0.5183 -0.0032
   52HIS    HB3  730   2.755   5.043   2.515  0.5361 -0.2275  0.2082
   52HIS    HD2  731   2.686   5.262   2.812  1.3764  0.5607  0.7264
   52HIS    HE1  732   3.034   5.429   2.648 -0.7137  0.6948 -0.6639
   52HIS    HE2  733   2.873   5.435   2.837 -0.4786 -0.0688  0.3487
   53PRO      N  734   2.723   5.346   2.330  0.3736 -0.5126  0.6907
   53PRO     CA  735   2.795   5.392   2.210 -0.1183 -0.0394 -0.4851
   53PRO      C  736   2.918   5.301   2.171  0.1352 -0.5541 -0.1352
   53PRO      O  737   2.944   5.279   2.053  0.2912 -0.1371  0.2978
   53PRO     CB  738   2.825   5.549   2.238  0.0137 -0.5134 -0.2135
   53PRO     CG  739   2.717   5.587   2.337 -0.1710  1.2127  0.0729
   53PRO     CD  740   2.687   5.456   2.415  0.0681 -0.4878 -0.1013
   53PRO     HA  741   2.726   5.380   2.126  0.0666 -0.5718 -0.5668
   53PRO    HB2  742   2.924   5.555   2.282  0.3813 -0.3130 -1.0369
   53PRO    HB3  743   2.823   5.612   2.149 -0.2629  0.8996  0.7255
   53PRO    HG2  744   2.755   5.659   2.409  0.2549 -1.3966  2.8354
   53PRO    HG3  745   2.633   5.623   2.277 -0.2618  0.6033 -0.1783
   53PRO    HD2  746   2.745   5.454   2.507  1.2804 -0.1649 -0.8047
   53PRO    HD3  747   2.580   5.456   2.432 -0.2335  1.9513 -1.2013
   54PHE      N  748   2.999   5.266   2.274 -0.0049  0.0626 -0.0719
   54PHE     CA  749   3.128   5.196   2.266 -0.2199  0.5679  0.9377
   54PHE      C  750   3.114   5.035   2.248 -0.8622 -1.8512 -0.8787
   54PHE      O  751   3.210   4.958   2.243  0.2010  0.7711 -0.4697
   54PHE     CB  752   3.215   5.241   2.380  0.0737 -0.0463 -0.1217
   54PHE     CG  753   3.242   5.391   2.383 -0.2768  0.5940  0.0486
   54PHE    CD1  754   3.232   5.472   2.268 -0.1303  0.4855  0.4800
   54PHE    CD2  755   3.280   5.458   2.504 -0.0034  0.3358  0.4486
   54PHE    CE1  756   3.243   5.611   2.288  0.8938  1.2945  1.0050
   54PHE    CE2  757   3.309   5.597   2.516  0.4048  0.0627  0.7845
   54PHE     CZ  758   3.284   5.674   2.401  0.0463  0.4119 -1.2433
   54PHE      H  759   2.975   5.287   2.369  0.2136  0.4972 -0.1122
   54PHE     HA  760   3.180   5.217   2.172 -1.4535 -1.8523 -0.5033
   54PHE    HB2  761   3.172   5.209   2.474  0.2542  0.0765  0.0047
   54PHE    HB3  762   3.316   5.201   2.370  0.3417  0.1136  1.4160
   54PHE    HD1  763   3.201   5.427   2.175 -0.2749 -0.0821  0.7909
   54PHE    HD2  764   3.285   5.403   2.596  0.3581  0.7495  0.6838
   54PHE    HE1  765   3.221   5.674   2.203 -1.1861 -0.5803 -0.0620
   54PHE    HE2  766   3.342   5.646   2.606  0.6721 -0.2648  0.8695
   54PHE     HZ  767   3.289   5.781   2.412 -1.1934  0.4012 -0.1259
   55LEU      N  768   2.990   4.986   2.243  0.4471 -0.1476  0.6263
   55LEU     CA  769   2.959   4.842   2.237  0.3240 -0.1473  0.7000
   55LEU      C  770   2.872   4.800   2.120 -0.0715 -0.1865  0.4230
   55LEU      O  771   2.771   4.869   2.086 -0.6680 -0.0688 -0.6637
   55LEU     CB  772   2.887   4.820   2.380  0.0074  0.6677  0.6901
   55LEU     CG  773   2.966   4.833   2.509  0.0318 -0.6060 -1.1541
   55LEU    CD1  774   2.877   4.792   2.630 -0.9981  0.2313 -0.1872
   55LEU    CD2  775   3.103   4.752   2.514  1.0529 -0.2272  0.3234
   55LEU      H  776   2.911   5.049   2.245  0.3690 -0.2399  0.5112
   55LEU     HA  777   3.047   4.778   2.230 -0.4468 -1.2345  0.3899
   55LEU    HB2  778   2.792   4.873   2.377 -0.5816 -0.3421  0.3420
   55LEU    HB3  779   2.878   4.712   2.373  1.3612  0.5614 -0.2115
   55LEU     HG  780   2.994   4.937   2.524 -0.3488 -0.5485 -0.8351
   55LEU   HD11  781   2.788   4.855   2.637 -1.0631  0.0986  0.2817
   55LEU   HD12  782   2.854   4.687   2.616  0.0411 -0.0944  0.3182
   55LEU   HD13  783   2.934   4.794   2.723 -0.7000 -1.0174 -0.3120
   55LEU   HD21  784   3.162   4.807   2.440 -0.3662  1.6692  0.4534
   55LEU   HD22  785   3.143   4.768   2.614 -0.0834  0.1115  0.7433
   55LEU   HD23  786   3.082   4.646   2.499 -0.7265  0.2165 -1.0158
   56HIS      N  787   2.914   4.688   2.051 -0.2968 -0.3477  0.0005
   56HIS     CA  788   2.859   4.643   1.924  0.2261 -0.3708 -0.5495
   56HIS      C  789   2.827   4.490   1.934 -0.4624  0.3522 -0.5390
   56HIS      O  790   2.749   4.438   1.861 -0.5799  0.4598  0.6113
   56HIS     CB  791   2.952   4.680   1.811 -0.0184  0.3888 -0.0778
   56HIS     CG  792   2.991   4.825   1.802 -0.5107  0.7103 -0.5642
   56HIS    ND1  793   3.092   4.888   1.879  0.0238 -0.3806  0.4159
   56HIS    CD2  794   2.913   4.920   1.754  0.4507 -1.4218  0.3340
   56HIS    CE1  795   3.091   5.019   1.851  0.3858  1.0409  0.0289
   56HIS    NE2  796   2.977   5.048   1.785 -0.0870 -0.0267 -0.2769
   56HIS      H  797   2.998   4.640   2.080  1.4389  2.3118  0.1590
   56HIS     HA  798   2.774   4.708   1.907  1.5161  1.4729 -0.5439
   56HIS    HB2  799   3.044   4.622   1.813 -0.4718 -0.3971 -0.6201
   56HIS    HB3  800   2.912   4.635   1.720 -0.2886 -0.3317  0.3748
   56HIS    HD1  801   3.177   4.842   1.908 -0.1227 -0.4490  0.7421
   56HIS    HD2  802   2.818   4.905   1.706  0.7168 -1.4429 -0.2044
   56HIS    HE1  803   3.157   5.095   1.892  0.7212  1.2472 -0.8432
   57ARG      N  804   2.895   4.419   2.031 -0.2602 -0.0941  0.0872
   57ARG     CA  805   2.855   4.282   2.082  0.7649 -0.5397 -0.0857
   57ARG      C  806   2.820   4.295   2.233 -0.1800 -0.0074  0.3356
   57ARG      O  807   2.868   4.388   2.297  0.2589 -0.2298 -0.3248
   57ARG     CB  808   2.946   4.172   2.048  1.3402  0.1792 -0.1001
   57ARG     CG  809   3.077   4.180   2.113 -1.2567  0.0012  0.4508
   57ARG     CD  810   3.170   4.057   2.096 -0.4058  0.2842 -0.5488
   57ARG     NE  811   3.295   4.103   2.164  0.4730  0.9870  1.1640
   57ARG     CZ  812   3.410   4.040   2.170  0.0161 -0.4300 -0.5608
   57ARG    NH1  813   3.434   3.942   2.093 -1.3993  0.2116  0.1916
   57ARG    NH2  814   3.501   4.082   2.256 -0.1476 -0.3382 -0.0482
   57ARG      H  815   2.972   4.457   2.085  0.4506 -1.9851  0.5903
   57ARG     HA  816   2.757   4.260   2.040  0.6399 -0.4415  0.1469
   57ARG    HB2  817   2.899   4.076   2.070 -0.1434  0.9466  0.3733
   57ARG    HB3  818   2.957   4.166   1.940 -0.8287 -2.2520 -0.3784
   57ARG    HG2  819   3.137   4.261   2.071  0.9563 -1.1809  1.0318
   57ARG    HG3  820   3.064   4.190   2.221  0.0801 -0.3925  0.6854
   57ARG    HD2  821   3.137   3.970   2.154  0.0438  0.7085  0.3913
   57ARG    HD3  822   3.204   4.036   1.995  0.6676  1.3133 -0.4453
   57ARG     HE  823   3.277   4.191   2.211 -0.6622  0.9461  0.8541
   57ARG   HH11  824   3.523   3.895   2.106 -1.0686  0.4858 -0.8219
   57ARG   HH12  825   3.363   3.891   2.043 -1.1971 -0.6383  0.7350
   57ARG   HH21  826   3.584   4.025   2.264 -0.3369 -0.6974 -0.5318
   57ARG   HH22  827   3.474   4.160   2.315 -1.2009 -0.6318 -0.0933
   58TYR      N  828   2.725   4.215   2.277 -0.1735  0.3016 -0.7261
   58TYR     CA  829   2.674   4.223   2.415  0.0562 -0.5819  0.4957
   58TYR      C  830   2.632   4.082   2.463  0.1356 -1.2415 -0.7577
   58TYR      O  831   2.632   3.987   2.389  0.2771  0.4190  0.4996
   58TYR     CB  832   2.549   4.322   2.411 -0.1586  0.7318 -0.8624
   58TYR     CG  833   2.555   4.460   2.356 -0.0158 -0.3679 -0.1494
   58TYR    CD1  834   2.540   4.481   2.217 -0.1370  0.3743  0.5687
   58TYR    CD2  835   2.575   4.563   2.448  0.4303  0.3713  0.0824
   58TYR    CE1  836   2.544   4.618   2.177  0.5202 -0.1952 -0.6620
   58TYR    CE2  837   2.588   4.695   2.404  1.0441 -0.7418  0.5023
   58TYR     CZ  838   2.565   4.728   2.267  0.2099  0.7585 -0.3794
   58TYR     OH  839   2.554   4.857   2.232  0.4417 -0.0999 -0.0821
   58TYR      H  840   2.677   4.144   2.223 -0.6156 -0.2101  0.2822
   58TYR     HA  841   2.756   4.258   2.478  0.7200  0.7160 -0.9611
   58TYR    HB2  842   2.476   4.266   2.352 -0.0227  0.6594 -0.9629
   58TYR    HB3  843   2.517   4.329   2.515 -1.1108  1.1568 -1.1580
   58TYR    HD1  844   2.530   4.403   2.143  1.4041 -0.2740  0.9706
   58TYR    HD2  845   2.573   4.542   2.554 -1.4833 -1.1837 -0.1331
   58TYR    HE1  846   2.533   4.652   2.075  0.5370  1.0486 -0.2780
   58TYR    HE2  847   2.607   4.779   2.470 -0.2713 -0.3627  0.4437
   58TYR     HH  848   2.623   4.875   2.167  1.4391 -1.3480  0.5211
   59TYR      N  849   2.609   4.067   2.595  0.8780  0.7970 -0.2319
   59TYR     CA  850   2.554   3.948   2.652 -0.8840  0.2039 -0.5131
   59TYR      C  851   2.410   3.939   2.625 -0.2622 -0.3540  0.0322
   59TYR      O  852   2.340   4.032   2.661 -0.1651  0.3469 -0.4396
   59TYR     CB  853   2.587   3.929   2.800  0.7806 -0.2276 -0.3843
   59TYR     CG  854   2.527   3.806   2.870  0.6947 -0.1874 -0.9004
   59TYR    CD1  855   2.530   3.678   2.810  0.0820  0.4530  0.0692
   59TYR    CD2  856   2.475   3.820   3.008 -0.2092 -0.1302  0.2386
   59TYR    CE1  857   2.485   3.561   2.886 -0.2102 -0.2105  0.2310
   59TYR    CE2  858   2.422   3.710   3.071  0.3817 -0.0335  0.5689
   59TYR     CZ  859   2.417   3.581   3.010  0.4088  0.4700  1.1337
   59TYR     OH  860   2.356   3.484   3.072  0.1327 -0.1716 -0.3259
   59TYR      H  861   2.613   4.146   2.656 -0.3736 -0.0631  1.1016
   59TYR     HA  862   2.607   3.864   2.607  0.6183  0.9278 -0.2335
   59TYR    HB2  863   2.695   3.920   2.808  0.8242  0.4058 -0.1360
   59TYR    HB3  864   2.556   4.019   2.853  0.2614 -1.1243  0.9445
   59TYR    HD1  865   2.572   3.666   2.711 -0.1866 -1.7626  0.1225
   59TYR    HD2  866   2.463   3.920   3.046  1.0680 -0.5313  1.8965
   59TYR    HE1  867   2.501   3.465   2.839 -0.1405 -0.3666  0.5666
   59TYR    HE2  868   2.374   3.714   3.168  0.3953 -0.6947  0.6131
   59TYR     HH  869   2.382   3.396   3.045  0.5865 -0.1880  0.1138
   60GLN      N  870   2.366   3.831   2.560  0.0934  0.5340 -0.3458
   60GLN     CA  871   2.228   3.813   2.522  0.8266  0.1508  0.3341
   60GLN      C  872   2.160   3.697   2.594 -0.1611 -0.5701 -0.1657
   60GLN      O  873   2.173   3.582   2.542  0.4456 -0.4432 -0.0958
   60GLN     CB  874   2.209   3.785   2.370 -0.3348 -0.6802  0.1838
   60GLN     CG  875   2.265   3.896   2.273 -0.4267 -0.5101  0.6047
   60GLN     CD  876   2.212   4.035   2.287 -0.9107 -0.2738 -0.3655
   60GLN    OE1  877   2.101   4.065   2.334  0.0671 -0.2176 -0.1709
   60GLN    NE2  878   2.299   4.135   2.265  0.5328  0.3623  0.8153
   60GLN      H  879   2.430   3.755   2.542 -0.7867 -0.3814  0.2163
   60GLN     HA  880   2.170   3.905   2.529  0.5300  0.3560 -2.5674
   60GLN    HB2  881   2.267   3.697   2.342  0.1843 -0.3921  0.3198
   60GLN    HB3  882   2.103   3.770   2.352 -0.6054 -0.4108  1.4189
   60GLN    HG2  883   2.372   3.876   2.269 -0.5146 -0.9395  0.2815
   60GLN    HG3  884   2.238   3.874   2.170  1.0324  1.0009 -0.2164
   60GLN   HE21  885   2.261   4.227   2.284  0.3574  0.7403 -1.0069
   60GLN   HE22  886   2.383   4.109   2.216  0.1012 -0.6702  0.5646
   61ARG      N  887   2.087   3.735   2.700  0.3105 -0.3167  0.0297
   61ARG     CA  888   2.025   3.640   2.798 -0.0197 -0.1180  0.4939
   61ARG      C  889   1.919   3.556   2.725  0.2715 -0.2776  0.4592
   61ARG      O  890   1.912   3.437   2.736  0.0493 -0.1390 -0.1313
   61ARG     CB  891   1.958   3.717   2.910 -0.7365 -0.0198 -0.4578
   61ARG     CG  892   2.068   3.752   3.018 -0.0020  0.6358  0.8382
   61ARG     CD  893   2.012   3.851   3.122 -0.9219  0.1086 -0.0848
   61ARG     NE  894   1.982   3.975   3.055 -0.2357 -0.4565 -0.8493
   61ARG     CZ  895   1.920   4.079   3.114 -0.1820 -0.5050  0.5791
   61ARG    NH1  896   1.878   4.078   3.235 -0.1918  0.1952 -0.4902
   61ARG    NH2  897   1.896   4.191   3.046 -1.5186 -0.1398 -0.3331
   61ARG      H  898   2.087   3.830   2.734  0.5240 -0.8691  1.7723
   61ARG     HA  899   2.099   3.573   2.840  1.0251  1.4540  1.3619
   61ARG    HB2  900   1.907   3.804   2.867 -0.8014 -0.4177 -1.2240
   61ARG    HB3  901   1.888   3.650   2.959 -0.2839  0.3462  0.7517
   61ARG    HG2  902   2.087   3.652   3.059  0.8933  0.5963  0.3733
   61ARG    HG3  903   2.161   3.791   2.978  0.6925 -0.8955  0.8256
   61ARG    HD2  904   1.931   3.801   3.176  0.6334 -0.4119  2.0434
   61ARG    HD3  905   2.089   3.863   3.198 -0.2183 -0.3662 -0.6950
   61ARG     HE  906   2.018   3.992   2.962  1.3815  0.6166 -0.1105
   61ARG   HH11  907   1.828   4.155   3.277  0.8494  1.2279 -1.0162
   61ARG   HH12  908   1.890   3.991   3.285 -0.6917  0.3461 -0.0929
   61ARG   HH21  909   1.839   4.263   3.088 -0.0088  0.2635  1.2409
   61ARG   HH22  910   1.925   4.194   2.949 -0.1493  0.0384  0.0381
   62GLN      N  911   1.837   3.625   2.642 -0.0084 -0.5499 -0.2197
   62GLN     CA  912   1.737   3.561   2.549  0.7406  0.1406 -0.3341
   62GLN      C  913   1.795   3.450   2.455  0.1487 -0.0017 -0.0323
   62GLN      O  914   1.738   3.346   2.433  0.2968 -0.0572  0.0457
   62GLN     CB  915   1.653   3.662   2.472  0.3161 -0.8945  1.0289
   62GLN     CG  916   1.718   3.726   2.339 -0.0352  0.0807 -0.5387
   62GLN     CD  917   1.833   3.826   2.370 -0.0672 -0.6714 -0.2033
   62GLN    OE1  918   1.880   3.838   2.488  0.2045 -0.1597  0.4496
   62GLN    NE2  919   1.875   3.897   2.275 -0.5766  0.2134 -0.1774
   62GLN      H  920   1.855   3.723   2.628 -0.2481 -0.4144  0.3646
   62GLN     HA  921   1.676   3.526   2.632  0.6357  0.3741 -0.3094
   62GLN    HB2  922   1.575   3.598   2.432 -0.2415  0.0178  0.5861
   62GLN    HB3  923   1.612   3.735   2.541  0.2762 -0.2875  0.3979
   62GLN    HG2  924   1.766   3.646   2.283  1.8961 -0.2426  1.2812
   62GLN    HG3  925   1.645   3.767   2.270 -0.0834  0.7049 -0.1321
   62GLN   HE21  926   1.952   3.960   2.291 -0.2232 -0.2324 -0.0657
   62GLN   HE22  927   1.833   3.886   2.184 -0.3404  0.2286 -0.2884
   63LEU      N  928   1.919   3.466   2.403  0.5223  0.1382 -0.3199
   63LEU     CA  929   1.989   3.364   2.324  0.0709  0.0178 -0.4777
   63LEU      C  930   2.053   3.253   2.407 -0.2436  0.5558 -0.8197
   63LEU      O  931   2.091   3.145   2.355  0.2626  0.0929 -0.0846
   63LEU     CB  932   2.091   3.442   2.236  0.5373 -0.2233  0.0648
   63LEU     CG  933   2.024   3.552   2.155  0.1631 -0.5590  0.5234
   63LEU    CD1  934   2.127   3.609   2.053  0.9493  0.2696  0.2681
   63LEU    CD2  935   1.897   3.505   2.072 -0.0679  0.1386 -0.6716
   63LEU      H  936   1.976   3.548   2.418  1.4519 -0.5435  0.0647
   63LEU     HA  937   1.904   3.325   2.268 -1.2503  1.6001  0.2752
   63LEU    HB2  938   2.160   3.502   2.295 -1.0466  1.1164  0.7349
   63LEU    HB3  939   2.142   3.371   2.171  0.4688 -0.0738 -0.1537
   63LEU     HG  940   1.994   3.631   2.224  0.1237 -1.2811  1.3825
   63LEU   HD11  941   2.091   3.702   2.009  0.0278  0.2575  0.9419
   63LEU   HD12  942   2.218   3.646   2.100  0.9560  1.5254 -0.6182
   63LEU   HD13  943   2.141   3.527   1.982 -0.3334 -1.0829  1.4426
   63LEU   HD21  944   1.858   3.575   1.998  0.4760 -0.1042 -1.2035
   63LEU   HD22  945   1.924   3.409   2.028 -0.7568 -0.0967 -0.6031
   63LEU   HD23  946   1.818   3.481   2.144  1.0166 -1.8844  0.0069
   64SER      N  947   2.078   3.270   2.536 -0.0023 -0.0714  0.4216
   64SER     CA  948   2.146   3.168   2.618 -0.0505 -0.3579  0.4985
   64SER      C  949   2.046   3.065   2.666 -0.2877 -0.1790  0.0295
   64SER      O  950   1.963   3.099   2.746 -0.3618  0.0183 -0.2994
   64SER     CB  951   2.223   3.219   2.735 -0.9592  0.4443  0.3967
   64SER     OG  952   2.289   3.107   2.808  0.1672  0.0358  0.4173
   64SER      H  953   2.058   3.361   2.573 -0.9792  0.1216 -0.4555
   64SER     HA  954   2.210   3.102   2.559 -1.1764 -0.6872 -0.4387
   64SER    HB2  955   2.301   3.281   2.692  0.3753 -1.4742 -0.2048
   64SER    HB3  956   2.166   3.287   2.799  0.3454  0.7986  1.2492
   64SER     HG  957   2.315   3.158   2.884 -0.4388  1.8371 -0.4741
   65SER      N  958   2.046   2.938   2.625 -0.5784  0.7445  0.1245
   65SER     CA  959   1.965   2.827   2.675  0.0175 -0.0216  1.0006
   65SER      C  960   1.975   2.794   2.812  0.3723 -0.5784  0.2382
   65SER      O  961   1.874   2.769   2.879  0.1875  0.4716  0.1563
   65SER     CB  962   1.990   2.699   2.596 -0.7256 -0.4662  0.4525
   65SER     OG  963   1.907   2.587   2.623 -0.0305 -0.3190  0.5525
   65SER      H  964   2.100   2.917   2.542 -0.6892 -0.8107  0.3922
   65SER     HA  965   1.866   2.863   2.645  0.0205 -0.5756  0.2533
   65SER    HB2  966   1.979   2.747   2.499 -1.5839  1.2098  1.2895
   65SER    HB3  967   2.096   2.673   2.603  0.2059  2.4996  0.2602
   65SER     HG  968   1.838   2.576   2.557 -0.3686  1.5049  0.4889
   66THR      N  969   2.092   2.801   2.866 -0.3514 -0.0788  0.1658
   66THR     CA  970   2.141   2.773   3.002  0.6849  0.5202 -0.6475
   66THR      C  971   2.121   2.892   3.099 -0.1839  0.3580 -0.1966
   66THR      O  972   2.142   2.868   3.216  0.2448  0.2960 -0.2140
   66THR     CB  973   2.289   2.720   3.003  0.6814  0.2957 -0.7675
   66THR    OG1  974   2.376   2.801   2.936 -0.1222 -0.2708 -0.1809
   66THR    CG2  975   2.290   2.580   2.941 -0.6101  0.8763  0.3377
   66THR      H  976   2.170   2.833   2.809 -0.0472  0.7429  0.9834
   66THR     HA  977   2.085   2.688   3.041  0.6701  1.3798  1.4611
   66THR     HB  978   2.320   2.697   3.105  0.7394  0.5833 -0.7181
   66THR    HG1  979   2.384   2.886   2.980  0.5484 -0.1340 -0.5281
   66THR   HG21  980   2.388   2.535   2.955 -0.1115  1.8170  0.0388
   66THR   HG22  981   2.222   2.512   2.994 -0.3386  0.9101  0.7371
   66THR   HG23  982   2.267   2.589   2.835 -0.0842  1.3829  0.2613
   67TYR      N  983   2.073   3.010   3.052  0.4238  0.3490  0.4559
   67TYR     CA  984   2.059   3.132   3.136  0.5292  0.0845  0.0431
   67TYR      C  985   1.940   3.120   3.232 -0.5432  0.1730 -0.1286
   67TYR      O  986   1.834   3.073   3.193 -0.1282  0.5371  0.3275
   67TYR     CB  987   2.040   3.265   3.052  0.1429 -0.1630 -0.0659
   67TYR     CG  988   1.947   3.370   3.104  0.8660  0.3416 -0.2843
   67TYR    CD1  989   1.994   3.456   3.207 -0.0009  0.1312  0.1759
   67TYR    CD2  990   1.810   3.374   3.066 -0.3217 -0.0192 -0.2957
   67TYR    CE1  991   1.917   3.558   3.265  0.7712 -0.8105  1.7430
   67TYR    CE2  992   1.730   3.474   3.127 -0.4633  0.2564  0.2837
   67TYR     CZ  993   1.783   3.570   3.222  0.8168  0.1299  0.6121
   67TYR     OH  994   1.699   3.676   3.251 -0.6450 -0.2146  0.2823
   67TYR      H  995   2.055   3.006   2.952 -0.2566  0.1373  0.5790
   67TYR     HA  996   2.147   3.137   3.200  0.4047 -0.5871  0.2811
   67TYR    HB2  997   2.142   3.303   3.048  0.1568 -0.2240 -0.3915
   67TYR    HB3  998   1.996   3.234   2.957 -0.4698 -2.6905  0.8824
   67TYR    HD1  999   2.098   3.458   3.235 -0.2397 -0.1257  1.1847
   67TYR    HD2 1000   1.773   3.303   2.993  0.9545 -0.0315 -0.9764
   67TYR    HE1 1001   1.954   3.632   3.334  0.3664  0.8720  0.2882
   67TYR    HE2 1002   1.627   3.487   3.099 -0.3320  0.6408 -0.0464
   67TYR     HH 1003   1.742   3.750   3.296  0.8070 -0.7955 -0.0140
   68ARG      N 1004   1.959   3.168   3.353 -0.3201  0.2917 -1.0234
   68ARG     CA 1005   1.848   3.185   3.448  0.0544  0.3818  0.6201
   68ARG      C 1006   1.842   3.318   3.522 -0.1936 -0.3842 -0.7294
   68ARG      O 1007   1.946   3.374   3.545 -0.4001  0.1980  0.1999
   68ARG     CB 1008   1.838   3.076   3.555 -0.4908  0.6147 -0.7527
   68ARG     CG 1009   1.816   2.926   3.508  0.7280 -0.3963  0.0424
   68ARG     CD 1010   1.834   2.836   3.627 -1.0840  0.0665 -0.5494
   68ARG     NE 1011   1.891   2.705   3.588 -0.9956  0.8519  0.0985
   68ARG     CZ 1012   1.971   2.618   3.641 -0.5704 -1.2600 -0.5323
   68ARG    NH1 1013   2.047   2.661   3.742  0.8927 -0.7976 -0.3992
   68ARG    NH2 1014   1.982   2.502   3.591 -0.3632 -0.2327 -0.1504
   68ARG      H 1015   2.051   3.195   3.383 -0.3666 -1.4723  1.3660
   68ARG     HA 1016   1.753   3.176   3.396  0.1598 -0.1016  0.5053
   68ARG    HB2 1017   1.931   3.075   3.611 -0.6180  0.1338 -0.5421
   68ARG    HB3 1018   1.757   3.095   3.624 -0.9139 -0.4610 -0.9057
   68ARG    HG2 1019   1.723   2.913   3.452  0.9001 -0.2208 -0.2916
   68ARG    HG3 1020   1.893   2.896   3.436 -0.0882 -0.9030 -0.6703
   68ARG    HD2 1021   1.911   2.878   3.692 -0.3106 -0.3369 -1.1699
   68ARG    HD3 1022   1.741   2.820   3.681 -1.0806 -1.1730 -0.8476
   68ARG     HE 1023   1.862   2.661   3.501 -0.8159 -1.8566  1.2078
   68ARG   HH11 1024   2.062   2.601   3.822 -1.2587  0.4705  1.1426
   68ARG   HH12 1025   2.056   2.761   3.754  1.2014 -0.7304 -1.0973
   68ARG   HH21 1026   2.059   2.447   3.627 -0.5330 -0.6137 -0.3605
   68ARG   HH22 1027   1.925   2.480   3.511 -0.2186 -0.7687 -0.1158
   69ASP      N 1028   1.719   3.375   3.537  0.6994  0.3010  0.4493
   69ASP     CA 1029   1.694   3.503   3.604 -0.0870  0.6404  1.2374
   69ASP      C 1030   1.690   3.483   3.758 -0.7675  0.2336 -0.5904
   69ASP      O 1031   1.645   3.372   3.804  1.0762 -0.4805  0.4049
   69ASP     CB 1032   1.571   3.581   3.551 -0.0259  0.8929 -0.4414
   69ASP     CG 1033   1.545   3.714   3.610 -0.0999 -0.5875  0.1491
   69ASP    OD1 1034   1.629   3.785   3.668  0.4576 -0.0814  1.5164
   69ASP    OD2 1035   1.430   3.764   3.600 -0.1181 -0.3197  0.7986
   69ASP      H 1036   1.638   3.327   3.501  0.1565  2.1264 -1.0975
   69ASP     HA 1037   1.785   3.556   3.576 -0.1908 -0.5578 -2.4046
   69ASP    HB2 1038   1.582   3.573   3.443 -1.5520  0.2192 -0.6050
   69ASP    HB3 1039   1.485   3.516   3.563  0.9397 -0.3655  0.1343
   70LEU      N 1040   1.730   3.583   3.838  0.3704  0.4694  0.7588
   70LEU     CA 1041   1.714   3.584   3.983 -0.5555  0.3053  0.0562
   70LEU      C 1042   1.606   3.680   4.038 -0.7255  0.1328 -0.2339
   70LEU      O 1043   1.569   3.667   4.154  0.0644  0.0302 -0.3751
   70LEU     CB 1044   1.854   3.616   4.041  0.1251 -0.2577  0.1395
   70LEU     CG 1045   1.947   3.493   4.038  0.1633 -0.0144 -0.0715
   70LEU    CD1 1046   2.087   3.550   4.055  0.4242 -0.8125 -0.4232
   70LEU    CD2 1047   1.917   3.399   4.154 -1.3709  1.4166 -0.4046
   70LEU      H 1048   1.762   3.667   3.791 -0.5601  0.6854  0.4616
   70LEU     HA 1049   1.685   3.485   4.018  0.3890  0.1657  0.4915
   70LEU    HB2 1050   1.897   3.700   3.985 -0.6538 -0.0371 -0.1508
   70LEU    HB3 1051   1.842   3.650   4.143  0.7261 -0.8356  0.4194
   70LEU     HG 1052   1.943   3.444   3.941  2.2732  0.5076 -0.5069
   70LEU   HD11 1053   2.106   3.615   3.970 -0.1340 -0.4720 -0.2964
   70LEU   HD12 1054   2.095   3.596   4.154 -1.6457 -0.4848 -0.3174
   70LEU   HD13 1055   2.167   3.478   4.077  0.4145 -0.4011  1.2145
   70LEU   HD21 1056   1.811   3.373   4.144 -1.2232  0.8247 -0.5371
   70LEU   HD22 1057   1.980   3.310   4.157 -0.7448  1.7354 -1.9288
   70LEU   HD23 1058   1.930   3.444   4.252  0.1370  1.3148 -0.5099
   71ARG      N 1059   1.553   3.771   3.959 -0.0904 -0.4700  0.6202
   71ARG     CA 1060   1.445   3.872   4.012 -0.1951  0.7006 -0.3180
   71ARG      C 1061   1.490   3.964   4.134  0.3719  0.0798  0.5465
   71ARG      O 1062   1.409   3.999   4.222 -0.0216  0.3575 -0.3712
   71ARG     CB 1063   1.315   3.800   4.034  0.6567  0.7054  0.5346
   71ARG     CG 1064   1.279   3.703   3.918  0.7137 -0.0152  0.1743
   71ARG     CD 1065   1.141   3.650   3.945  0.2936  0.5443 -0.9579
   71ARG     NE 1066   1.091   3.559   3.838 -0.4365  0.5392 -0.1882
   71ARG     CZ 1067   1.015   3.454   3.858  0.5378 -0.5752 -0.0666
   71ARG    NH1 1068   1.024   3.358   3.775  0.4499  0.1563  0.2377
   71ARG    NH2 1069   0.940   3.442   3.959 -0.3358 -0.2174 -0.2917
   71ARG      H 1070   1.580   3.761   3.862  0.0990 -0.0484  0.6249
   71ARG     HA 1071   1.425   3.942   3.931 -0.0272  1.4086  0.2299
   71ARG    HB2 1072   1.335   3.745   4.126  1.3736  0.5961  0.3266
   71ARG    HB3 1073   1.235   3.871   4.056  0.0130  0.3905 -0.6004
   71ARG    HG2 1074   1.280   3.757   3.823  0.3155  0.2046  0.2869
   71ARG    HG3 1075   1.330   3.607   3.916  0.3989 -0.1827 -0.6210
   71ARG    HD2 1076   1.142   3.595   4.039 -1.0970  1.4568 -0.3475
   71ARG    HD3 1077   1.075   3.732   3.974  0.9574  0.7446  0.0876
   71ARG     HE 1078   1.124   3.573   3.744  1.2416  0.3015  0.3068
   71ARG   HH11 1079   0.970   3.273   3.789 -0.2772  0.1456 -1.8705
   71ARG   HH12 1080   1.079   3.372   3.692  0.3615 -1.0460 -0.0663
   71ARG   HH21 1081   0.886   3.356   3.963  1.3664 -1.3698  0.0466
   71ARG   HH22 1082   0.932   3.511   4.032 -1.8825  0.3291 -0.8834
   72LYS      N 1083   1.616   4.007   4.132 -0.5694  0.4741 -0.4742
   72LYS     CA 1084   1.686   4.099   4.224  0.0480 -0.6104  0.0427
   72LYS      C 1085   1.792   4.185   4.148 -0.1066 -0.7768 -1.3482
   72LYS      O 1086   1.874   4.135   4.073  0.6016 -0.1547  0.1635
   72LYS     CB 1087   1.740   4.019   4.342  0.2835  0.0803  0.5208
   72LYS     CG 1088   1.799   4.117   4.449  0.0937  0.1431 -0.3840
   72LYS     CD 1089   1.829   4.035   4.582  0.1609  0.2963  1.0632
   72LYS     CE 1090   1.878   4.129   4.695  0.0781  1.2424 -0.1032
   72LYS     NZ 1091   1.906   4.045   4.821  0.4658 -0.3671  0.5182
   72LYS      H 1092   1.672   3.989   4.050  0.3849  2.2099 -0.2805
   72LYS     HA 1093   1.602   4.167   4.244  0.9573  0.9786 -1.0492
   72LYS    HB2 1094   1.663   3.953   4.383 -0.8675  0.3665 -1.0353
   72LYS    HB3 1095   1.825   3.960   4.307  0.5433  1.4393 -1.4577
   72LYS    HG2 1096   1.882   4.172   4.406  1.5216 -0.4799  1.3510
   72LYS    HG3 1097   1.721   4.192   4.459 -0.2272 -0.2674  0.4739
   72LYS    HD2 1098   1.740   3.979   4.610  0.6423 -0.5897  0.8890
   72LYS    HD3 1099   1.908   3.963   4.563 -0.0894  0.0618  0.9047
   72LYS    HE2 1100   1.964   4.177   4.648 -0.2244  1.3305 -0.5839
   72LYS    HE3 1101   1.803   4.207   4.710 -0.8648  0.4052 -0.2014
   72LYS    HZ1 1102   1.939   4.106   4.894 -0.0232  1.0272 -0.3379
   72LYS    HZ2 1103   1.829   3.993   4.859  0.2536 -0.1766  0.3562
   72LYS    HZ3 1104   1.989   3.990   4.806  0.7585  0.0408  0.5941
   73GLY      N 1105   1.783   4.320   4.164  0.1334  0.1114 -0.2996
   73GLY     CA 1106   1.881   4.419   4.106  1.3176 -0.4590 -0.1134
   73GLY      C 1107   2.016   4.413   4.175 -0.4113 -0.3050 -0.4991
   73GLY      O 1108   2.025   4.353   4.280 -0.3612 -1.0433  0.8410
   73GLY      H 1109   1.706   4.352   4.221  0.1047 -2.2605  1.2711
   73GLY    HA2 1110   1.894   4.399   4.000 -0.0304 -0.6232 -0.2860
   73GLY    HA3 1111   1.830   4.514   4.122  0.3667 -0.9833  0.0980
   74VAL      N 1112   2.113   4.488   4.119 -0.5222  0.6336  0.0569
   74VAL     CA 1113   2.251   4.508   4.171  0.9768  1.1173 -0.4456
   74VAL      C 1114   2.293   4.652   4.132 -0.1770  0.2685 -0.1892
   74VAL      O 1115   2.269   4.693   4.018  0.2657  0.3158 -0.2897
   74VAL     CB 1116   2.350   4.404   4.126 -0.6359  0.1007  0.1005
   74VAL    CG1 1117   2.356   4.381   3.970 -1.0270 -0.6822 -0.0773
   74VAL    CG2 1118   2.494   4.436   4.179 -0.5088  0.7048 -0.3167
   74VAL      H 1119   2.084   4.526   4.031 -1.6162 -0.0765  0.0611
   74VAL     HA 1120   2.238   4.506   4.280 -0.2978 -0.1499 -0.5636
   74VAL     HB 1121   2.318   4.318   4.183 -0.1870  0.7423  1.4014
   74VAL   HG11 1122   2.439   4.315   3.945  0.0846  0.6579 -0.1542
   74VAL   HG12 1123   2.261   4.339   3.937 -1.3045 -1.2339  1.2797
   74VAL   HG13 1124   2.387   4.475   3.924 -0.1931  0.4289  2.3917
   74VAL   HG21 1125   2.485   4.482   4.278 -1.0577  0.1190 -0.0846
   74VAL   HG22 1126   2.557   4.348   4.180 -0.0413  0.9508  1.6930
   74VAL   HG23 1127   2.544   4.509   4.115 -0.2184  0.2528 -0.6117
   75TYR      N 1128   2.361   4.724   4.222 -0.2328  0.4019  0.6743
   75TYR     CA 1129   2.434   4.856   4.194  1.1787  0.4417  0.1775
   75TYR      C 1130   2.566   4.871   4.267  0.4077 -0.5684  1.1474
   75TYR      O 1131   2.578   4.834   4.381  0.1431 -0.3357  0.0069
   75TYR     CB 1132   2.333   4.968   4.223 -0.7516  0.3200  0.1621
   75TYR     CG 1133   2.377   5.107   4.250  0.4195  0.7917  0.1408
   75TYR    CD1 1134   2.460   5.175   4.158  0.5303 -0.3907  0.1805
   75TYR    CD2 1135   2.312   5.179   4.353 -0.4812 -0.0873 -0.4308
   75TYR    CE1 1136   2.486   5.309   4.182 -0.2545  0.3138 -0.4810
   75TYR    CE2 1137   2.350   5.309   4.386 -0.6740 -0.5512 -0.5461
   75TYR     CZ 1138   2.442   5.371   4.299  0.2676 -0.6926  0.3911
   75TYR     OH 1139   2.482   5.499   4.324  0.2466 -0.0513  0.0198
   75TYR      H 1140   2.373   4.680   4.312  1.2703  0.2471  0.4440
   75TYR     HA 1141   2.454   4.863   4.087  0.0664  0.9012 -0.0324
   75TYR    HB2 1142   2.267   4.967   4.137 -0.1786  0.4360 -0.2918
   75TYR    HB3 1143   2.270   4.939   4.307 -0.0152 -0.6687  0.4075
   75TYR    HD1 1144   2.501   5.138   4.065 -0.4555 -0.2014 -0.3601
   75TYR    HD2 1145   2.232   5.140   4.414  0.1768  0.9576  1.2142
   75TYR    HE1 1146   2.550   5.366   4.115 -1.1177  2.5253  0.3836
   75TYR    HE2 1147   2.310   5.362   4.471 -0.0837  0.3040 -0.7755
   75TYR     HH 1148   2.489   5.510   4.419  0.7108  0.1501 -0.0311
   76VAL      N 1149   2.661   4.926   4.194 -0.2056  0.5433 -0.4487
   76VAL     CA 1150   2.793   4.949   4.253  0.3354 -0.3020  0.6486
   76VAL      C 1151   2.828   5.098   4.220  0.4396  0.5042  0.0478
   76VAL      O 1152   2.876   5.123   4.109 -0.7922  0.0993  0.1139
   76VAL     CB 1153   2.893   4.851   4.204  0.1570 -0.6894  0.2288
   76VAL    CG1 1154   3.025   4.877   4.277 -0.0345  0.2311 -0.2953
   76VAL    CG2 1155   2.856   4.708   4.239 -0.1997  1.1767 -0.8241
   76VAL      H 1156   2.637   4.968   4.106 -0.8799 -0.0750 -0.5771
   76VAL     HA 1157   2.796   4.937   4.361  1.2309  1.3420  0.8671
   76VAL     HB 1158   2.901   4.858   4.095 -1.5481  0.7893  0.1038
   76VAL   HG11 1159   3.004   4.877   4.384 -0.3434  0.9174 -0.3447
   76VAL   HG12 1160   3.098   4.799   4.253  0.2682  0.4181  0.0043
   76VAL   HG13 1161   3.069   4.974   4.255  0.2632 -0.0045 -0.7539
   76VAL   HG21 1162   2.852   4.708   4.348  1.0345  1.0836 -0.7516
   76VAL   HG22 1163   2.763   4.677   4.190 -0.3903 -0.8114  0.5376
   76VAL   HG23 1164   2.934   4.639   4.207 -1.1213 -0.5862  0.3751
   77PRO      N 1165   2.816   5.194   4.315  0.2371  0.0840  0.2173
   77PRO     CA 1166   2.858   5.329   4.296 -0.0659  0.4433  0.2802
   77PRO      C 1167   3.017   5.336   4.295  0.6265  0.9191  0.1429
   77PRO      O 1168   3.075   5.277   4.381 -0.3804  0.1872 -0.4342
   77PRO     CB 1169   2.802   5.413   4.410 -0.6346 -0.0095  0.4057
   77PRO     CG 1170   2.787   5.308   4.522  0.2916 -0.4147  0.5056
   77PRO     CD 1171   2.744   5.188   4.444  0.0149  0.3005  0.3487
   77PRO     HA 1172   2.829   5.365   4.197  0.3790 -1.3308 -0.5821
   77PRO    HB2 1173   2.873   5.489   4.442  0.2354 -0.7841  0.3924
   77PRO    HB3 1174   2.709   5.456   4.374 -0.1391 -0.1448 -1.1954
   77PRO    HG2 1175   2.891   5.293   4.552  0.5464  0.6330  0.2450
   77PRO    HG3 1176   2.726   5.345   4.604  0.7260  1.1744  0.1912
   77PRO    HD2 1177   2.775   5.104   4.505 -1.2691 -1.2486 -0.9194
   77PRO    HD3 1178   2.636   5.176   4.434  0.1090 -0.4106  0.0474
   78TYR      N 1179   3.077   5.409   4.203  0.0706 -0.0840 -0.2656
   78TYR     CA 1180   3.211   5.453   4.203 -0.3868 -0.5579 -0.2564
   78TYR      C 1181   3.209   5.606   4.157 -0.1559  0.5426  0.2146
   78TYR      O 1182   3.117   5.648   4.086 -0.0076  0.4373  0.2010
   78TYR     CB 1183   3.301   5.376   4.110 -0.9148  0.5978  0.4758
   78TYR     CG 1184   3.363   5.246   4.161  0.6181  0.7504  1.1876
   78TYR    CD1 1185   3.477   5.242   4.242  0.1218 -0.4106 -0.0642
   78TYR    CD2 1186   3.288   5.129   4.141 -0.1225  0.8933  0.2136
   78TYR    CE1 1187   3.521   5.125   4.304 -0.4176  0.5539  0.0887
   78TYR    CE2 1188   3.330   5.003   4.203  0.1963 -0.5046  0.3464
   78TYR     CZ 1189   3.445   5.004   4.283  0.2076 -0.4722 -0.0240
   78TYR     OH 1190   3.475   4.885   4.342 -0.2272  0.0254  0.3017
   78TYR      H 1191   3.013   5.448   4.135  0.2418  1.0657  0.1973
   78TYR     HA 1192   3.245   5.454   4.306 -0.4161  1.9325 -0.1573
   78TYR    HB2 1193   3.243   5.355   4.020 -0.6917 -0.6807  0.6054
   78TYR    HB3 1194   3.382   5.433   4.064  0.0310 -0.5573  0.6235
   78TYR    HD1 1195   3.528   5.335   4.262 -0.4415 -0.0166 -0.4042
   78TYR    HD2 1196   3.198   5.113   4.084  0.7637 -1.3705 -0.7832
   78TYR    HE1 1197   3.616   5.119   4.355 -0.2342 -0.7874 -0.3269
   78TYR    HE2 1198   3.286   4.904   4.193 -0.3580 -0.3735  1.2818
   78TYR     HH 1199   3.561   4.876   4.384 -0.3135  0.1848  0.5138
   79THR      N 1200   3.303   5.689   4.204  0.7726  0.0721 -0.3716
   79THR     CA 1201   3.304   5.831   4.165 -0.4558 -0.8705 -0.1718
   79THR      C 1202   3.343   5.856   4.009  0.1889 -0.4706 -0.6705
   79THR      O 1203   3.281   5.949   3.952  0.3014 -0.3271 -0.5470
   79THR     CB 1204   3.404   5.910   4.251  0.4385  0.5437 -0.1329
   79THR    OG1 1205   3.367   5.892   4.390 -0.1589 -0.9019  0.4209
   79THR    CG2 1206   3.409   6.059   4.225  0.5506 -0.3449 -0.8682
   79THR      H 1207   3.379   5.660   4.264  0.4245  0.4462  0.2864
   79THR     HA 1208   3.202   5.869   4.170 -0.2217  0.0317 -1.3249
   79THR     HB 1209   3.501   5.861   4.240  0.1776  0.2181 -1.2023
   79THR    HG1 1210   3.382   5.798   4.400  1.3645 -0.7263  0.3423
   79THR   HG21 1211   3.441   6.093   4.126 -0.0351  0.1530 -0.9029
   79THR   HG22 1212   3.308   6.097   4.240  0.6670 -0.2997 -0.1583
   79THR   HG23 1213   3.480   6.096   4.298  0.7073 -0.7021 -0.8372
   80GLN      N 1214   3.440   5.784   3.962 -0.0059 -0.0078  0.0292
   80GLN     CA 1215   3.495   5.820   3.832  0.3862  0.3711  0.8700
   80GLN      C 1216   3.406   5.760   3.719 -0.7620  0.1683  0.1525
   80GLN      O 1217   3.386   5.828   3.616 -0.7410  0.5086 -0.9093
   80GLN     CB 1218   3.643   5.766   3.822  0.2192  0.3799  0.6459
   80GLN     CG 1219   3.744   5.805   3.937 -0.4678  0.8010  0.6767
   80GLN     CD 1220   3.746   5.946   3.969 -0.2974 -0.6416 -0.2474
   80GLN    OE1 1221   3.698   5.988   4.073  0.2630  0.4761 -0.9438
   80GLN    NE2 1222   3.794   6.032   3.886  0.2702  0.4836  0.2812
   80GLN      H 1223   3.493   5.716   4.015  0.0782  0.5688  0.7174
   80GLN     HA 1224   3.492   5.929   3.829  1.3056  0.4025 -0.3571
   80GLN    HB2 1225   3.635   5.657   3.818  0.8546  0.3369  0.4281
   80GLN    HB3 1226   3.691   5.797   3.729  0.5659  0.9910  1.0213
   80GLN    HG2 1227   3.716   5.749   4.026 -0.3667 -1.0280 -0.3499
   80GLN    HG3 1228   3.840   5.762   3.907 -1.2169 -0.4220 -0.1100
   80GLN   HE21 1229   3.803   6.127   3.919 -1.2974  0.6889  0.2520
   80GLN   HE22 1230   3.840   6.003   3.801  0.2933 -0.7780  0.6755
   81GLY      N 1231   3.340   5.649   3.744  0.0074 -0.0526 -0.7673
   81GLY     CA 1232   3.258   5.574   3.651  0.2961 -0.0993  0.4394
   81GLY      C 1233   3.177   5.456   3.714 -0.9102 -0.1454  0.2196
   81GLY      O 1234   3.238   5.376   3.778 -0.1277  0.0422 -0.0645
   81GLY      H 1235   3.364   5.599   3.828 -0.3302 -0.6747 -1.0319
   81GLY    HA2 1236   3.183   5.637   3.604 -0.3256 -0.9051  0.3149
   81GLY    HA3 1237   3.331   5.533   3.582  0.2158  0.5873 -0.0802
   82LYS      N 1238   3.046   5.457   3.696  0.2822  0.8153  0.6565
   82LYS     CA 1239   2.960   5.357   3.779  0.7854  0.1616  0.8050
   82LYS      C 1240   2.857   5.274   3.698 -0.0732  0.1710 -0.1314
   82LYS      O 1241   2.834   5.295   3.580 -0.4059  0.0083  0.3377
   82LYS     CB 1242   2.888   5.443   3.885  0.7662 -0.5412  0.1626
   82LYS     CG 1243   2.776   5.528   3.810  0.7446  0.1902  0.5201
   82LYS     CD 1244   2.704   5.622   3.913 -0.4616 -0.6318 -0.8919
   82LYS     CE 1245   2.605   5.714   3.841 -0.1253  0.6635  0.4971
   82LYS     NZ 1246   2.537   5.801   3.937 -0.3055  0.5744 -0.4707
   82LYS      H 1247   3.001   5.530   3.643 -0.0295  0.2322  0.1035
   82LYS     HA 1248   3.032   5.285   3.819  1.3878  0.0564 -0.3666
   82LYS    HB2 1249   2.838   5.378   3.957  0.5024 -1.5404 -0.8501
   82LYS    HB3 1250   2.953   5.516   3.933 -1.0142  0.8048  0.7528
   82LYS    HG2 1251   2.823   5.595   3.738 -0.6017  1.1192  0.4232
   82LYS    HG3 1252   2.699   5.469   3.759  0.8055  1.1150 -0.7541
   82LYS    HD2 1253   2.645   5.563   3.984  0.6300  0.0532  0.7263
   82LYS    HD3 1254   2.771   5.683   3.975 -1.1676 -0.9572  0.2566
   82LYS    HE2 1255   2.660   5.765   3.761  0.2218 -0.9504 -0.3743
   82LYS    HE3 1256   2.534   5.647   3.792 -0.2735  0.8408  0.4633
   82LYS    HZ1 1257   2.604   5.869   3.970  0.9761 -0.7958 -0.0321
   82LYS    HZ2 1258   2.460   5.850   3.894 -0.8403 -0.3859 -0.6464
   82LYS    HZ3 1259   2.502   5.750   4.016  0.2987  0.3319 -0.3514
   83TRP      N 1260   2.810   5.169   3.764  0.1921 -0.0920 -0.0579
   83TRP     CA 1261   2.712   5.083   3.695 -0.1352  0.4365  0.0569
   83TRP      C 1262   2.597   5.026   3.784 -0.0100 -0.8651 -0.8051
   83TRP      O 1263   2.621   5.008   3.902 -0.0567 -0.3913 -0.0146
   83TRP     CB 1264   2.782   4.961   3.632  0.1766  0.5290  0.5449
   83TRP     CG 1265   2.854   4.869   3.719  0.2213 -0.4571 -0.8602
   83TRP    CD1 1266   2.984   4.894   3.758 -1.5201  0.9059  0.9395
   83TRP    CD2 1267   2.806   4.750   3.788  0.0372 -0.1637  0.5629
   83TRP    NE1 1268   3.029   4.776   3.821 -0.5383 -0.5042 -0.2638
   83TRP    CE2 1269   2.921   4.686   3.838 -0.4518 -0.8962 -0.6327
   83TRP    CE3 1270   2.684   4.684   3.796  0.0769  0.2412 -0.5080
   83TRP    CZ2 1271   2.913   4.567   3.908 -0.0825 -0.2395 -0.0609
   83TRP    CZ3 1272   2.674   4.565   3.877 -0.6320 -0.4167  0.6757
   83TRP    CH2 1273   2.789   4.509   3.931  0.9077 -0.1125 -0.0567
   83TRP      H 1274   2.814   5.164   3.864  0.7712 -0.6981 -0.1019
   83TRP     HA 1275   2.665   5.135   3.613 -0.3853 -0.4162 -0.3627
   83TRP    HB2 1276   2.701   4.901   3.589  0.2210  0.6535  0.2859
   83TRP    HB3 1277   2.840   4.984   3.543 -0.6261 -0.6081 -0.3396
   83TRP    HD1 1278   3.044   4.978   3.728 -0.5546 -0.1354 -0.2783
   83TRP    HE1 1279   3.124   4.753   3.846 -0.5300 -0.2635 -0.0636
   83TRP    HE3 1280   2.587   4.725   3.771 -0.4206  0.0423  0.9486
   83TRP    HZ2 1281   2.995   4.531   3.968 -1.0200 -0.5426  1.1179
   83TRP    HZ3 1282   2.584   4.507   3.867 -1.0965  0.4243 -0.4270
   83TRP    HH2 1283   2.779   4.420   3.992 -0.4419 -0.3916 -0.6171
   84GLU      N 1284   2.486   4.986   3.730 -0.1815 -0.1726  0.0601
   84GLU     CA 1285   2.376   4.907   3.781 -0.3925  0.0385 -0.2027
   84GLU      C 1286   2.312   4.809   3.684  0.2162  0.3917  0.4524
   84GLU      O 1287   2.334   4.806   3.559  0.2599 -0.3099 -0.0170
   84GLU     CB 1288   2.277   5.004   3.846  0.8140 -0.4633  0.0653
   84GLU     CG 1289   2.178   5.055   3.742  0.6725  0.1698  0.0206
   84GLU     CD 1290   2.096   5.173   3.792 -0.4549  0.5320  0.5210
   84GLU    OE1 1291   1.974   5.158   3.815  0.8004 -0.2605  0.1395
   84GLU    OE2 1292   2.159   5.274   3.828  0.1189 -0.3561 -0.0585
   84GLU      H 1293   2.489   5.003   3.630  0.5035  1.8087  0.3351
   84GLU     HA 1294   2.411   4.845   3.864 -0.9345 -0.4072 -0.2936
   84GLU    HB2 1295   2.217   4.957   3.924 -0.3978  0.7744 -0.0541
   84GLU    HB3 1296   2.328   5.087   3.894 -0.1040 -0.0698  0.3927
   84GLU    HG2 1297   2.226   5.077   3.646 -0.8445  0.3471 -0.7640
   84GLU    HG3 1298   2.115   4.966   3.731  0.0696  0.6038 -0.1667
   85GLY      N 1299   2.234   4.711   3.746  0.5821 -0.4089  0.2091
   85GLY     CA 1300   2.191   4.585   3.679 -0.7272  0.0814  0.9725
   85GLY      C 1301   2.089   4.502   3.747  0.0011  0.0825 -0.0558
   85GLY      O 1302   2.026   4.533   3.855  0.3595 -0.3016  0.0468
   85GLY      H 1303   2.208   4.720   3.843  0.6352  0.8449  0.1492
   85GLY    HA2 1304   2.155   4.605   3.578 -1.1987 -1.2822  0.8261
   85GLY    HA3 1305   2.286   4.533   3.664 -0.2597  0.9036  0.9646
   86GLU      N 1306   2.067   4.391   3.677 -0.1370 -0.0457 -0.2498
   86GLU     CA 1307   1.973   4.281   3.707 -0.1403 -0.8908  0.4782
   86GLU      C 1308   2.046   4.148   3.721 -0.3300  0.8628 -0.4774
   86GLU      O 1309   2.117   4.106   3.633 -0.1797  0.0173 -0.1452
   86GLU     CB 1310   1.869   4.291   3.597  0.1377  0.3670 -0.3441
   86GLU     CG 1311   1.756   4.188   3.616 -0.5162 -0.5311 -0.3137
   86GLU     CD 1312   1.651   4.206   3.507 -1.6875  0.2101  0.6360
   86GLU    OE1 1313   1.692   4.202   3.384 -0.0338  0.0905 -0.9836
   86GLU    OE2 1314   1.542   4.253   3.528 -0.1704  0.2864  0.5682
   86GLU      H 1315   2.121   4.378   3.593  0.7758  0.4105  0.2320
   86GLU     HA 1316   1.923   4.311   3.800  1.6311  0.3718  1.1386
   86GLU    HB2 1317   1.829   4.392   3.605 -0.1215  0.2214  0.3048
   86GLU    HB3 1318   1.925   4.285   3.504  0.3595  0.3582 -0.2127
   86GLU    HG2 1319   1.792   4.086   3.610  0.3042 -0.3162  0.4330
   86GLU    HG3 1320   1.708   4.219   3.709 -0.8970  0.3873 -0.7864
   87LEU      N 1321   2.020   4.075   3.834 -0.4394 -0.0233  0.5359
   87LEU     CA 1322   2.094   3.946   3.860 -0.2029 -0.5128  0.1177
   87LEU      C 1323   2.024   3.828   3.785  0.0238  0.0737 -0.2127
   87LEU      O 1324   1.902   3.817   3.780 -0.4259  0.2521  0.5503
   87LEU     CB 1325   2.110   3.923   4.014  0.1775  0.0887  1.1393
   87LEU     CG 1326   2.200   4.028   4.079  0.9864 -0.5353 -0.3028
   87LEU    CD1 1327   2.182   4.029   4.232  0.7013  0.3529 -0.2809
   87LEU    CD2 1328   2.344   3.997   4.058 -0.8946  0.6193 -0.3304
   87LEU      H 1329   1.964   4.119   3.905 -0.6036  0.0087  0.3894
   87LEU     HA 1330   2.192   3.954   3.814 -0.3913  0.3303 -0.1813
   87LEU    HB2 1331   2.007   3.921   4.049 -0.2633  0.3218 -0.0535
   87LEU    HB3 1332   2.155   3.825   4.025  0.9654  0.4077  0.8845
   87LEU     HG 1333   2.177   4.128   4.041 -1.6803 -0.5798  0.7988
   87LEU   HD11 1334   2.179   3.930   4.277  1.9848  0.6824  0.6388
   87LEU   HD12 1335   2.264   4.084   4.278  0.5861  0.7657 -0.5587
   87LEU   HD13 1336   2.090   4.080   4.261  1.2437  0.6666  1.0258
   87LEU   HD21 1337   2.413   4.063   4.110 -1.5661  1.0193  0.0927
   87LEU   HD22 1338   2.380   3.897   4.083  0.8630  1.2901  0.0904
   87LEU   HD23 1339   2.371   4.005   3.953  0.5702  0.2239 -0.0268
   88GLY      N 1340   2.107   3.739   3.734 -0.0492 -0.6137 -0.5207
   88GLY     CA 1341   2.079   3.607   3.681 -0.2423  0.2674  1.0530
   88GLY      C 1342   2.192   3.507   3.713 -0.1987  0.1830 -0.0991
   88GLY      O 1343   2.286   3.544   3.779  0.0119 -0.0633 -1.1319
   88GLY      H 1344   2.205   3.759   3.751 -0.6038  0.8025  2.1830
   88GLY    HA2 1345   1.987   3.567   3.724 -0.1051 -0.3667  0.7785
   88GLY    HA3 1346   2.058   3.627   3.575  0.1313  0.9346  1.0923
   89THR      N 1347   2.192   3.392   3.658  0.4831  0.0334  0.1432
   89THR     CA 1348   2.292   3.289   3.666  0.2006 -0.7645  0.8569
   89THR      C 1349   2.316   3.225   3.528 -0.1955  1.0377  0.9987
   89THR      O 1350   2.221   3.226   3.448 -0.3231  0.0332  0.9148
   89THR     CB 1351   2.265   3.185   3.777 -0.3148  0.7642  0.4216
   89THR    OG1 1352   2.139   3.115   3.763 -0.2835 -0.0913 -0.1817
   89THR    CG2 1353   2.283   3.205   3.927 -0.5596  0.6692 -0.5601
   89THR      H 1354   2.108   3.358   3.614  1.3476 -0.4463 -1.2900
   89THR     HA 1355   2.383   3.344   3.689  0.1608 -0.4677  0.3319
   89THR     HB 1356   2.321   3.094   3.756 -0.5555  0.8382 -0.6173
   89THR    HG1 1357   2.151   3.045   3.828  0.4321  0.0987 -0.0986
   89THR   HG21 1358   2.387   3.220   3.955 -0.3490 -1.2044 -0.0486
   89THR   HG22 1359   2.211   3.282   3.955 -2.3030 -0.3034 -1.9446
   89THR   HG23 1360   2.246   3.120   3.985  0.4560  0.5656 -0.0175
   90ASP      N 1361   2.438   3.162   3.495  0.4546 -0.7632 -0.2096
   90ASP     CA 1362   2.457   3.095   3.370  0.0873 -0.1192  0.3021
   90ASP      C 1363   2.576   3.001   3.368 -0.5902 -0.2526 -0.3513
   90ASP      O 1364   2.656   3.011   3.467  0.3832  0.7349  0.6902
   90ASP     CB 1365   2.455   3.202   3.250 -0.2312  1.0062 -1.3678
   90ASP     CG 1366   2.424   3.143   3.111 -1.1837  0.0772 -0.4279
   90ASP    OD1 1367   2.414   3.019   3.091  0.3176 -0.5567 -0.7941
   90ASP    OD2 1368   2.409   3.222   3.020 -0.0603 -0.3411  0.2392
   90ASP      H 1369   2.506   3.150   3.568 -1.0675 -0.0171  1.4854
   90ASP     HA 1370   2.371   3.036   3.338 -0.0042  0.5977 -0.9022
   90ASP    HB2 1371   2.384   3.280   3.278  0.0823  0.3539  2.3884
   90ASP    HB3 1372   2.553   3.250   3.257  0.2334  0.0048  0.5510
   91LEU      N 1373   2.611   2.935   3.263 -0.0730  0.0338  0.3275
   91LEU     CA 1374   2.737   2.872   3.235 -0.8457 -0.1902 -0.2201
   91LEU      C 1375   2.847   2.962   3.172  0.2797 -0.0528 -0.5458
   91LEU      O 1376   2.827   3.037   3.082  0.5344  0.0145 -0.3694
   91LEU     CB 1377   2.728   2.753   3.143  0.4556 -1.2126 -0.6397
   91LEU     CG 1378   2.656   2.643   3.218  0.3879  0.5110  0.3691
   91LEU    CD1 1379   2.649   2.529   3.121  0.0069  0.3340  1.0165
   91LEU    CD2 1380   2.730   2.579   3.332  0.2696  0.3015 -0.1394
   91LEU      H 1381   2.541   2.946   3.190 -0.2132 -0.5113  0.3768
   91LEU     HA 1382   2.778   2.833   3.328  0.8565 -0.0681 -0.8518
   91LEU    HB2 1383   2.675   2.781   3.052  0.8411  1.2640 -0.2328
   91LEU    HB3 1384   2.827   2.719   3.113  0.7318 -0.1830 -0.9720
   91LEU     HG 1385   2.553   2.670   3.244  0.6157  0.3520  1.5113
   91LEU   HD11 1386   2.750   2.496   3.100  0.2401  1.3809  0.3324
   91LEU   HD12 1387   2.586   2.449   3.162  0.1791 -0.5092 -0.2615
   91LEU   HD13 1388   2.609   2.563   3.026  0.2683 -1.0658  0.3616
   91LEU   HD21 1389   2.713   2.648   3.415  0.5996 -0.2618  0.4144
   91LEU   HD22 1390   2.693   2.484   3.369 -0.4878  0.4125 -0.5825
   91LEU   HD23 1391   2.839   2.583   3.323  0.1809  0.9194 -1.1994
   92VAL      N 1392   2.960   2.957   3.236 -0.9790 -0.2169  0.0631
   92VAL     CA 1393   3.083   3.037   3.209 -0.1216 -0.4184  0.0274
   92VAL      C 1394   3.203   2.947   3.179 -0.0976  0.9947 -0.5497
   92VAL      O 1395   3.227   2.851   3.257  0.0890  0.5762 -0.4566
   92VAL     CB 1396   3.112   3.130   3.325 -0.1615  0.5034  0.3570
   92VAL    CG1 1397   3.242   3.203   3.311  0.7943  0.0002  0.1402
   92VAL    CG2 1398   3.001   3.235   3.343 -0.0243  0.2461 -0.7216
   92VAL      H 1399   2.975   2.886   3.307 -0.4782 -1.4303 -1.1636
   92VAL     HA 1400   3.057   3.107   3.129 -0.3967 -0.0320  0.4485
   92VAL     HB 1401   3.122   3.063   3.410  0.2858  0.0817 -0.0175
   92VAL   HG11 1402   3.241   3.288   3.242  2.2130 -0.8432 -1.0637
   92VAL   HG12 1403   3.260   3.239   3.412  0.3064 -1.4839  0.8012
   92VAL   HG13 1404   3.325   3.134   3.295 -0.0811 -1.3088  0.8949
   92VAL   HG21 1405   3.019   3.306   3.424 -0.9534 -0.3969  0.1064
   92VAL   HG22 1406   2.976   3.280   3.248 -1.3280  0.3169 -0.3874
   92VAL   HG23 1407   2.912   3.182   3.377 -0.7096  1.5444 -0.3504
   93SER      N 1408   3.288   2.968   3.075  0.0267 -0.0426 -0.0452
   93SER     CA 1409   3.420   2.908   3.060 -0.2849  1.1699  0.0564
   93SER      C 1410   3.518   3.005   2.991 -0.2176 -0.7604 -0.1255
   93SER      O 1411   3.489   3.066   2.892  0.0616 -0.4301 -0.0612
   93SER     CB 1412   3.405   2.787   2.970  0.1383  0.0569 -0.2069
   93SER     OG 1413   3.527   2.720   2.944 -0.2277  0.1122 -0.1395
   93SER      H 1414   3.273   3.054   3.023 -0.3589 -0.0969 -0.0362
   93SER     HA 1415   3.462   2.887   3.159  0.1065 -0.0518 -0.3328
   93SER    HB2 1416   3.325   2.726   3.011  0.1930 -0.3551 -0.6891
   93SER    HB3 1417   3.375   2.816   2.869  0.3808  1.0003 -0.0250
   93SER     HG 1418   3.509   2.650   2.881  0.4378 -2.1100  1.8614
   94ILE      N 1419   3.635   3.024   3.048 -0.5348 -0.2519 -0.0962
   94ILE     CA 1420   3.758   3.081   2.989 -0.0814  1.4214  0.0981
   94ILE      C 1421   3.824   2.979   2.885  0.2148 -0.1620  0.1615
   94ILE      O 1422   3.875   2.869   2.924  0.1932  0.5594  0.2754
   94ILE     CB 1423   3.863   3.099   3.103 -0.1872 -0.4380  0.0710
   94ILE    CG1 1424   3.811   3.185   3.226 -0.1485  0.5916  0.6511
   94ILE    CG2 1425   3.987   3.173   3.042  0.5644  0.8275  0.7447
   94ILE    CD1 1426   3.915   3.211   3.341  0.2072  0.0360 -0.3650
   94ILE      H 1427   3.658   2.977   3.134  0.2863 -0.5436 -0.4520
   94ILE     HA 1428   3.728   3.176   2.945 -0.9589  0.9352 -0.4058
   94ILE     HB 1429   3.887   3.002   3.147  0.5956 -0.3300 -0.0951
   94ILE   HG12 1430   3.768   3.280   3.193 -0.7961  0.3085  0.6376
   94ILE   HG13 1431   3.733   3.124   3.272  1.6569 -0.8144  2.1636
   94ILE   HG21 1432   4.031   3.122   2.956 -0.2000  0.0752  0.7806
   94ILE   HG22 1433   3.937   3.259   2.997  0.1657  0.4772  0.5087
   94ILE   HG23 1434   4.064   3.210   3.110  0.7460  1.8434  0.0403
   94ILE   HD11 1435   3.956   3.118   3.381 -0.4532  0.3669  1.2475
   94ILE   HD12 1436   3.993   3.279   3.306  0.7843  0.5052  1.5567
   94ILE   HD13 1437   3.862   3.263   3.421  1.0959  0.9014 -0.2931
   95PRO      N 1438   3.829   3.020   2.757 -0.1101  0.3972 -0.2031
   95PRO     CA 1439   3.898   2.941   2.655 -0.0075 -0.1616  0.2627
   95PRO      C 1440   4.041   2.916   2.692 -0.2366  0.3300  0.1566
   95PRO      O 1441   4.080   2.797   2.713 -0.5697 -0.6312  0.1826
   95PRO     CB 1442   3.897   3.010   2.522  0.2223  0.0309 -0.1278
   95PRO     CG 1443   3.761   3.081   2.534 -0.4209 -0.6719  0.2758
   95PRO     CD 1444   3.749   3.119   2.687  0.3334 -0.5827 -0.1416
   95PRO     HA 1445   3.856   2.841   2.646  1.1350 -0.6076 -0.4706
   95PRO    HB2 1446   3.979   3.073   2.488  0.4118 -0.1422 -0.0006
   95PRO    HB3 1447   3.892   2.932   2.446 -0.3326 -0.1106  0.0483
   95PRO    HG2 1448   3.765   3.176   2.481 -1.2322 -0.4694  0.5437
   95PRO    HG3 1449   3.682   3.018   2.492 -0.4016  0.3360 -1.4673
   95PRO    HD2 1450   3.768   3.225   2.706 -0.4395 -0.4861  0.1589
   95PRO    HD3 1451   3.645   3.105   2.715 -0.0063 -0.0167 -1.0247
   96HIS      N 1452   4.126   3.015   2.710  0.1736 -0.0310  0.2459
   96HIS     CA 1453   4.270   3.003   2.750 -0.2435 -0.1168 -0.1124
   96HIS      C 1454   4.279   2.997   2.901  0.4227  0.4037 -0.0218
   96HIS      O 1455   4.309   3.103   2.959 -0.2614  0.1307 -0.1719
   96HIS     CB 1456   4.351   3.118   2.687  0.1630 -0.7026  0.3603
   96HIS     CG 1457   4.351   3.125   2.541 -0.5693 -0.3236 -0.4027
   96HIS    ND1 1458   4.369   3.019   2.457  0.4137 -0.0088 -0.0915
   96HIS    CD2 1459   4.338   3.240   2.461 -0.6724 -0.0605 -0.2594
   96HIS    CE1 1460   4.357   3.056   2.332  0.1014 -0.1810 -0.4023
   96HIS    NE2 1461   4.329   3.186   2.334 -0.3727 -0.4234  0.0321
   96HIS      H 1462   4.088   3.107   2.692  0.4018 -0.1198 -0.8473
   96HIS     HA 1463   4.307   2.906   2.716  0.5824  0.0696  0.2141
   96HIS    HB2 1464   4.315   3.218   2.714  0.8457  0.2030 -1.6894
   96HIS    HB3 1465   4.453   3.119   2.724  0.6091  0.1456 -0.7733
   96HIS    HD1 1466   4.380   2.926   2.493 -0.4569  0.3442  1.2471
   96HIS    HD2 1467   4.322   3.339   2.501 -0.1869 -0.1501  0.1852
   96HIS    HE1 1468   4.378   2.994   2.246 -0.4171 -1.3764  0.2801
   96HIS    HE2 1469   4.317   3.240   2.250  0.8360 -0.5460 -0.2459
   97GLY      N 1470   4.232   2.883   2.962 -0.0528 -0.2869  0.4398
   97GLY     CA 1471   4.185   2.885   3.095 -0.4809  0.9062  0.5547
   97GLY      C 1472   4.186   2.741   3.150 -0.1530 -0.5364 -0.2633
   97GLY      O 1473   4.239   2.648   3.088 -0.3031  0.6158  0.3318
   97GLY      H 1474   4.202   2.807   2.903  0.0552 -0.6679  0.8655
   97GLY    HA2 1475   4.233   2.963   3.155 -0.0406  0.5203  0.7240
   97GLY    HA3 1476   4.079   2.906   3.089 -0.7828 -0.6030 -0.2898
   98PRO      N 1477   4.134   2.729   3.270  0.0229 -0.8778 -0.4740
   98PRO     CA 1478   4.144   2.602   3.346  0.4831  0.0464  0.0219
   98PRO      C 1479   4.071   2.480   3.289  0.8214 -0.6268 -0.0527
   98PRO      O 1480   4.070   2.378   3.353 -0.1421 -0.2485  0.0488
   98PRO     CB 1481   4.116   2.645   3.490 -0.3168  0.0432  0.1184
   98PRO     CG 1482   4.032   2.770   3.479  0.2357 -0.9700  0.7510
   98PRO     CD 1483   4.074   2.839   3.345  1.1213  0.3785 -0.9493
   98PRO     HA 1484   4.246   2.566   3.356  0.1758 -1.2517 -0.9585
   98PRO    HB2 1485   4.066   2.563   3.541 -1.2103  1.0567  0.9819
   98PRO    HB3 1486   4.209   2.679   3.534 -0.8626  0.7448  0.7919
   98PRO    HG2 1487   3.927   2.743   3.470  0.1932 -0.5036 -1.3598
   98PRO    HG3 1488   4.048   2.834   3.565  0.4991  0.4885 -0.3082
   98PRO    HD2 1489   3.990   2.883   3.291  0.1337 -0.5099 -0.2139
   98PRO    HD3 1490   4.145   2.916   3.374  0.2601  0.6185  0.7946
   99ASN      N 1491   4.008   2.493   3.171 -0.5858 -0.0177 -0.2908
   99ASN     CA 1492   3.951   2.379   3.101  0.7169  0.2121  0.3606
   99ASN      C 1493   3.829   2.320   3.179  0.8447  0.1259 -0.2231
   99ASN      O 1494   3.818   2.198   3.182  0.0786  0.4287 -0.5690
   99ASN     CB 1495   4.065   2.284   3.053 -0.4978  0.0208  0.0937
   99ASN     CG 1496   4.011   2.181   2.952  0.2007 -0.2847 -0.4243
   99ASN    OD1 1497   3.909   2.195   2.892 -0.6872  0.6287  0.9302
   99ASN    ND2 1498   4.075   2.072   2.931  0.4278  0.5681 -0.2160
   99ASN      H 1499   4.010   2.581   3.121 -1.6160  0.0897 -0.1906
   99ASN     HA 1500   3.918   2.429   3.010 -0.1473 -0.5829  0.1977
   99ASN    HB2 1501   4.132   2.347   2.995 -0.0750 -0.0992  0.4407
   99ASN    HB3 1502   4.131   2.237   3.127 -0.3940  0.2022  0.1173
   99ASN   HD21 1503   4.022   2.004   2.878  1.1165  0.3289 -0.6309
   99ASN   HD22 1504   4.163   2.050   2.977  1.3891  2.1285 -1.1151
  100VAL      N 1505   3.740   2.417   3.222  0.4011  0.2462 -0.4558
  100VAL     CA 1506   3.632   2.391   3.315 -0.5975  0.6371 -1.4827
  100VAL      C 1507   3.513   2.485   3.296 -0.3680 -0.6075 -0.1369
  100VAL      O 1508   3.526   2.608   3.321 -0.2122  0.1545  0.7527
  100VAL     CB 1509   3.682   2.378   3.468  1.1291  1.4411  0.0131
  100VAL    CG1 1510   3.764   2.244   3.513  1.2383 -1.0487  0.5579
  100VAL    CG2 1511   3.767   2.492   3.511  0.0679  0.8425 -0.3917
  100VAL      H 1512   3.780   2.510   3.215 -0.0185  0.5504  0.7284
  100VAL     HA 1513   3.590   2.294   3.290 -0.5674  0.4021 -0.6930
  100VAL     HB 1514   3.589   2.386   3.526  0.7128  1.4886 -0.6424
  100VAL   HG11 1515   3.775   2.235   3.621  0.0145 -1.6504  0.6687
  100VAL   HG12 1516   3.701   2.161   3.482  0.6311 -0.3537 -0.1647
  100VAL   HG13 1517   3.859   2.235   3.462  1.1007 -0.1825  0.1097
  100VAL   HG21 1518   3.774   2.493   3.620 -2.1205 -0.3888 -0.1112
  100VAL   HG22 1519   3.865   2.503   3.465  0.7466  1.6947  1.1141
  100VAL   HG23 1520   3.703   2.576   3.484 -1.2314  0.2191  0.5432
  101THR      N 1521   3.404   2.438   3.239  0.5074  0.0768  0.1014
  101THR     CA 1522   3.272   2.516   3.223 -0.8005 -0.1524 -0.4269
  101THR      C 1523   3.190   2.502   3.356 -0.3829  0.0638 -0.2256
  101THR      O 1524   3.158   2.388   3.401 -0.8628 -0.5064 -0.8241
  101THR     CB 1525   3.189   2.456   3.117  0.1224 -0.5715 -0.1189
  101THR    OG1 1526   3.259   2.450   2.993  0.5594  0.1344 -0.0734
  101THR    CG2 1527   3.055   2.523   3.083 -0.1023  0.7075  0.0051
  101THR      H 1528   3.409   2.338   3.230 -0.5581 -0.1033  1.0669
  101THR     HA 1529   3.291   2.620   3.198 -1.8431  0.1306 -0.1468
  101THR     HB 1530   3.170   2.354   3.152  1.9323 -0.8682  0.1768
  101THR    HG1 1531   3.334   2.392   3.009  0.3315 -0.2700 -0.4234
  101THR   HG21 1532   2.978   2.493   3.154 -1.1920  0.7470 -1.0939
  101THR   HG22 1533   3.064   2.631   3.081 -0.7624  0.7639 -0.1483
  101THR   HG23 1534   3.019   2.492   2.985  0.2377  1.6091 -0.4290
  102VAL      N 1535   3.159   2.617   3.417  0.0019 -0.2736  0.1603
  102VAL     CA 1536   3.105   2.627   3.551  0.3714 -0.5558 -0.1855
  102VAL      C 1537   2.994   2.725   3.560  1.5176 -0.0825  1.6037
  102VAL      O 1538   2.965   2.808   3.470 -0.7546  0.1574 -0.4922
  102VAL     CB 1539   3.217   2.667   3.651  0.0075 -0.2194  0.6698
  102VAL    CG1 1540   3.336   2.572   3.648  0.0948  0.0443  0.6759
  102VAL    CG2 1541   3.251   2.813   3.641 -0.6997 -0.9957 -0.0753
  102VAL      H 1542   3.161   2.703   3.365 -0.9102 -0.3524 -0.0296
  102VAL     HA 1543   3.054   2.534   3.579 -0.7465 -0.0248 -0.3218
  102VAL     HB 1544   3.163   2.648   3.743 -1.7190 -1.4233 -0.4609
  102VAL   HG11 1545   3.405   2.584   3.565  1.2849 -0.3838  1.5526
  102VAL   HG12 1546   3.391   2.588   3.741  0.6353 -0.4512  0.4535
  102VAL   HG13 1547   3.304   2.468   3.651 -0.0068  0.0294 -0.3642
  102VAL   HG21 1548   3.171   2.879   3.674  0.1157 -0.4502  0.9501
  102VAL   HG22 1549   3.335   2.839   3.706  0.3200  0.6264 -1.8339
  102VAL   HG23 1550   3.285   2.836   3.540 -1.3332  1.4690  0.1425
  103ARG      N 1551   2.908   2.711   3.659  0.1595 -0.4790 -0.1299
  103ARG     CA 1552   2.784   2.783   3.677  1.2790 -0.2727  0.2121
  103ARG      C 1553   2.789   2.889   3.784  0.3301  0.2396  0.6595
  103ARG      O 1554   2.818   2.857   3.900  0.0691 -0.3623 -0.3941
  103ARG     CB 1555   2.661   2.681   3.697 -1.2398 -0.4273 -0.3874
  103ARG     CG 1556   2.529   2.741   3.664  0.8186 -0.1825  0.6230
  103ARG     CD 1557   2.406   2.654   3.694  0.6424 -0.9917 -0.6101
  103ARG     NE 1558   2.385   2.547   3.598 -0.3413  0.0720  0.2287
  103ARG     CZ 1559   2.323   2.551   3.480 -0.9595 -0.3468  0.0334
  103ARG    NH1 1560   2.255   2.652   3.436 -0.9602 -0.1243  0.9302
  103ARG    NH2 1561   2.320   2.447   3.406 -0.6328  0.2678 -0.4716
  103ARG      H 1562   2.937   2.647   3.732  1.6852 -0.6603 -0.8134
  103ARG     HA 1563   2.757   2.833   3.584 -0.2582  0.5470  1.0103
  103ARG    HB2 1564   2.677   2.589   3.641 -1.0627 -1.0296  0.5934
  103ARG    HB3 1565   2.651   2.647   3.801 -1.7794  0.8643  0.0223
  103ARG    HG2 1566   2.518   2.832   3.723  1.6338  0.0693  0.4104
  103ARG    HG3 1567   2.532   2.756   3.556 -0.4839 -1.0478  0.4174
  103ARG    HD2 1568   2.414   2.629   3.799 -1.6794 -0.2288 -0.1377
  103ARG    HD3 1569   2.317   2.717   3.697  1.7159  0.6344 -0.2650
  103ARG     HE 1570   2.450   2.471   3.613  0.6044  0.7005 -0.4710
  103ARG   HH11 1571   2.214   2.646   3.344  0.6262 -0.9586  0.1957
  103ARG   HH12 1572   2.249   2.735   3.494 -0.6260 -0.0560  0.8714
  103ARG   HH21 1573   2.269   2.450   3.319 -0.5653 -0.4738 -0.5470
  103ARG   HH22 1574   2.361   2.369   3.455 -0.3243  0.8363  0.2170
  104ALA      N 1575   2.753   3.013   3.752 -0.5224 -0.4652 -0.8940
  104ALA     CA 1576   2.796   3.131   3.823  0.0651  0.3894  0.1403
  104ALA      C 1577   2.679   3.236   3.831  0.0090  0.7303 -0.1611
  104ALA      O 1578   2.586   3.227   3.757  0.4061  0.3354 -0.1792
  104ALA     CB 1579   2.924   3.186   3.776 -0.7861  0.0732  0.2890
  104ALA      H 1580   2.723   3.024   3.656 -1.4948 -0.4842 -0.6125
  104ALA     HA 1581   2.816   3.109   3.928  0.4709  0.9680  0.1922
  104ALA    HB1 1582   2.914   3.211   3.671  1.4517  0.7091  0.1216
  104ALA    HB2 1583   2.955   3.281   3.819  0.8779 -0.0544 -0.5056
  104ALA    HB3 1584   2.995   3.104   3.786 -0.4265  0.4543  1.0270
  105ASN      N 1585   2.687   3.324   3.931 -0.1125  0.4518  0.0577
  105ASN     CA 1586   2.595   3.439   3.935 -0.1837  0.3622 -0.5401
  105ASN      C 1587   2.644   3.545   3.840  0.1728  0.2623 -0.4890
  105ASN      O 1588   2.765   3.569   3.833  0.3002 -0.3457 -0.0708
  105ASN     CB 1589   2.598   3.492   4.083  0.7118 -0.0204  0.8970
  105ASN     CG 1590   2.546   3.396   4.188 -0.7447 -0.5809  0.3885
  105ASN    OD1 1591   2.428   3.366   4.187  0.0357  0.3324 -0.1814
  105ASN    ND2 1592   2.620   3.348   4.289  0.2534  0.5290  0.1241
  105ASN      H 1593   2.760   3.319   4.002  0.0780 -1.9443 -0.1281
  105ASN     HA 1594   2.500   3.399   3.900  0.7729 -2.0596 -0.7506
  105ASN    HB2 1595   2.701   3.522   4.106  0.9109  0.7263 -0.6805
  105ASN    HB3 1596   2.527   3.575   4.084 -0.3884 -0.9151  0.5602
  105ASN   HD21 1597   2.580   3.286   4.358  1.0299  0.1225  0.2385
  105ASN   HD22 1598   2.717   3.378   4.287  0.8353 -1.1627 -0.4004
  106ILE      N 1599   2.553   3.623   3.782 -0.2251  0.2412 -0.4206
  106ILE     CA 1600   2.588   3.715   3.675 -0.6909 -0.5899  0.0525
  106ILE      C 1601   2.511   3.847   3.675  0.0197 -0.7191 -0.4477
  106ILE      O 1602   2.391   3.850   3.641  0.0723 -0.5666 -0.9597
  106ILE     CB 1603   2.581   3.652   3.538  0.4183  0.6235  0.5654
  106ILE    CG1 1604   2.658   3.520   3.520 -0.5889  1.4716 -0.8015
  106ILE    CG2 1605   2.623   3.752   3.431  0.6333 -0.0993 -0.7820
  106ILE    CD1 1606   2.680   3.468   3.385 -0.4366  0.5414  0.1829
  106ILE      H 1607   2.457   3.603   3.806 -0.5134  0.9268 -0.9368
  106ILE     HA 1608   2.689   3.739   3.708 -0.4420 -1.4757 -0.0150
  106ILE     HB 1609   2.482   3.616   3.510  1.2028 -0.4304 -1.2335
  106ILE   HG12 1610   2.757   3.525   3.565 -0.7316 -1.0865  0.0823
  106ILE   HG13 1611   2.602   3.440   3.568 -0.5598  0.4162 -2.3660
  106ILE   HG21 1612   2.574   3.849   3.437 -1.1246 -0.9212 -0.8316
  106ILE   HG22 1613   2.731   3.763   3.441  0.5665 -0.5064  0.7425
  106ILE   HG23 1614   2.610   3.717   3.328 -0.3804  0.6313 -0.9319
  106ILE   HD11 1615   2.589   3.450   3.328  0.7700 -1.0315 -1.4933
  106ILE   HD12 1616   2.741   3.534   3.324 -0.3581 -0.2885 -0.6905
  106ILE   HD13 1617   2.736   3.374   3.391 -0.1811  0.5982 -0.9654
  107ALA      N 1618   2.579   3.961   3.696  0.1190 -0.1014  0.0202
  107ALA     CA 1619   2.519   4.097   3.685  0.5342  0.8527  0.3344
  107ALA      C 1620   2.525   4.129   3.535 -0.0369 -0.1290 -0.4919
  107ALA      O 1621   2.633   4.176   3.492 -0.1589 -0.4642 -0.0336
  107ALA     CB 1622   2.602   4.185   3.775 -0.9135 -1.0227  0.0850
  107ALA      H 1623   2.677   3.960   3.723 -0.1256  0.6845  1.0835
  107ALA     HA 1624   2.413   4.089   3.710  0.4441  0.0944 -0.2109
  107ALA    HB1 1625   2.583   4.149   3.876 -0.1157 -0.6088  0.3954
  107ALA    HB2 1626   2.707   4.187   3.748 -0.9833  1.3766 -0.4759
  107ALA    HB3 1627   2.562   4.285   3.757  0.5875 -0.1946  0.9360
  108ALA      N 1628   2.409   4.113   3.467 -0.0482 -0.3585 -0.3604
  108ALA     CA 1629   2.392   4.187   3.349 -0.2482 -0.0521  0.8919
  108ALA      C 1630   2.372   4.338   3.378 -0.9655 -0.6557 -0.1932
  108ALA      O 1631   2.283   4.383   3.445  0.6601  0.1507  0.1752
  108ALA     CB 1632   2.277   4.125   3.259  0.1259 -0.0636 -1.2360
  108ALA      H 1633   2.323   4.085   3.511  0.3478  1.0736  1.6228
  108ALA     HA 1634   2.479   4.181   3.283 -0.3468 -1.4286  0.8310
  108ALA    HB1 1635   2.244   4.204   3.192 -0.1928  0.7145 -0.2098
  108ALA    HB2 1636   2.317   4.033   3.216  0.0281 -0.7421  0.0441
  108ALA    HB3 1637   2.201   4.089   3.329  2.2210  0.1476  1.4528
  109ILE      N 1638   2.460   4.425   3.312  0.2733  0.3807 -0.1333
  109ILE     CA 1639   2.464   4.573   3.321  0.2722  0.2266 -0.0053
  109ILE      C 1640   2.341   4.621   3.248  0.1831  0.0836  0.5327
  109ILE      O 1641   2.339   4.608   3.124  0.0308 -0.5223 -0.8886
  109ILE     CB 1642   2.597   4.623   3.270  0.2012 -1.1559  0.0729
  109ILE    CG1 1643   2.709   4.578   3.374  0.2148 -0.3891 -0.7383
  109ILE    CG2 1644   2.587   4.777   3.257 -0.3534  0.2542  0.1718
  109ILE    CD1 1645   2.860   4.609   3.334 -0.4963 -0.2058 -0.5323
  109ILE      H 1646   2.522   4.387   3.242  0.6922  1.4020 -0.3526
  109ILE     HA 1647   2.456   4.597   3.427  0.0258 -0.8743  0.2483
  109ILE     HB 1648   2.621   4.581   3.173  0.3606 -2.7256  0.7330
  109ILE   HG12 1649   2.685   4.638   3.462  1.0633  0.7057 -1.2093
  109ILE   HG13 1650   2.695   4.471   3.386  0.9918 -0.4551 -0.2990
  109ILE   HG21 1651   2.516   4.797   3.177  0.1601 -0.0794 -0.3865
  109ILE   HG22 1652   2.560   4.809   3.357  0.0495 -0.9761  0.7193
  109ILE   HG23 1653   2.688   4.808   3.232  0.2845 -1.5824  0.1110
  109ILE   HD11 1654   2.928   4.555   3.399 -0.2755  0.3584 -0.2800
  109ILE   HD12 1655   2.883   4.595   3.228  0.7128  0.8311 -0.4670
  109ILE   HD13 1656   2.884   4.714   3.351  0.5053  0.2003 -3.2889
  110THR      N 1657   2.249   4.687   3.307  0.7671 -0.1611 -0.5367
  110THR     CA 1658   2.125   4.750   3.250 -0.8744 -0.1642  0.2121
  110THR      C 1659   2.150   4.906   3.240 -0.8375  0.3964 -0.2943
  110THR      O 1660   2.095   4.968   3.157  0.0863 -0.1312  0.5407
  110THR     CB 1661   2.003   4.707   3.327  0.7625 -0.4410  0.4130
  110THR    OG1 1662   1.994   4.767   3.451  0.3097  0.4191  0.1991
  110THR    CG2 1663   1.991   4.556   3.336  0.3817  0.8841 -0.1350
  110THR      H 1664   2.265   4.693   3.407  0.2857 -0.5572 -0.4287
  110THR     HA 1665   2.117   4.716   3.147  0.2304  0.4030 -0.0946
  110THR     HB 1666   1.917   4.745   3.273  0.5673 -0.4740  0.6976
  110THR    HG1 1667   1.984   4.861   3.436  0.7041  0.5854  0.8957
  110THR   HG21 1668   1.907   4.522   3.397  0.2849  0.3938 -0.5276
  110THR   HG22 1669   1.983   4.504   3.240  0.1876  0.5629  0.0504
  110THR   HG23 1670   2.082   4.515   3.379  0.7240  0.3576 -1.2780
  111GLU      N 1671   2.223   4.968   3.336 -0.1611  0.5438  0.9865
  111GLU     CA 1672   2.259   5.114   3.327  0.6032 -0.5918  0.4157
  111GLU      C 1673   2.400   5.145   3.369 -0.6940 -0.7267 -0.2585
  111GLU      O 1674   2.457   5.070   3.455 -0.2795 -0.6930  0.2046
  111GLU     CB 1675   2.148   5.202   3.398  0.0454  0.2512  0.1084
  111GLU     CG 1676   2.175   5.341   3.441  0.2665  0.3250 -0.3465
  111GLU     CD 1677   2.211   5.446   3.334 -0.7161  0.5881  0.0530
  111GLU    OE1 1678   2.230   5.408   3.217 -0.3665 -0.1358 -0.4828
  111GLU    OE2 1679   2.221   5.560   3.375 -0.1261 -0.0606  0.1637
  111GLU      H 1680   2.250   4.914   3.417  1.6413 -1.3441 -0.6328
  111GLU     HA 1681   2.254   5.136   3.220  0.7402 -0.5003  0.4285
  111GLU    HB2 1682   2.060   5.201   3.335 -0.0238 -0.6998  0.1892
  111GLU    HB3 1683   2.117   5.157   3.492  0.3571  0.3421  0.2595
  111GLU    HG2 1684   2.083   5.373   3.489 -0.1895 -1.2216 -0.0918
  111GLU    HG3 1685   2.249   5.337   3.522 -0.8003  0.7766  0.7200
  112SER      N 1686   2.464   5.251   3.318  0.3940  0.1492 -0.3262
  112SER     CA 1687   2.596   5.292   3.346 -0.3594  1.9641 -0.1283
  112SER      C 1688   2.632   5.431   3.303  0.2168  0.2078  0.5021
  112SER      O 1689   2.564   5.481   3.207 -0.5826 -0.6680  0.0193
  112SER     CB 1690   2.694   5.195   3.277  0.5784  0.3149 -0.2981
  112SER     OG 1691   2.678   5.189   3.136 -0.0170  0.2392 -0.2109
  112SER      H 1692   2.411   5.311   3.256 -1.1112 -1.1596 -0.4327
  112SER     HA 1693   2.615   5.286   3.453 -0.7163  0.2047 -0.1057
  112SER    HB2 1694   2.797   5.216   3.304  0.8094 -1.9250  1.0632
  112SER    HB3 1695   2.685   5.092   3.311  1.2935 -0.2478 -1.6456
  112SER     HG 1696   2.607   5.128   3.117  0.0404  0.3242 -0.7295
  113ASP      N 1697   2.733   5.492   3.364 -0.0536 -0.1023 -0.2168
  113ASP     CA 1698   2.764   5.636   3.341 -0.7820 -0.2179 -0.1561
  113ASP      C 1699   2.913   5.660   3.364  1.0046  0.0605 -0.3152
  113ASP      O 1700   2.963   5.628   3.468 -0.3678 -0.2314  0.4140
  113ASP     CB 1701   2.674   5.730   3.430  0.2061  1.0451 -0.0898
  113ASP     CG 1702   2.694   5.882   3.406  0.5885 -0.6575  0.4856
  113ASP    OD1 1703   2.771   5.951   3.475 -0.6154 -0.2341 -0.1365
  113ASP    OD2 1704   2.639   5.934   3.310 -0.5048 -0.1559  0.3878
  113ASP      H 1705   2.788   5.446   3.435  0.1229  0.2381 -0.1290
  113ASP     HA 1706   2.739   5.672   3.241  0.8190  0.0988 -0.4853
  113ASP    HB2 1707   2.572   5.697   3.413  0.7202 -0.4561 -0.5768
  113ASP    HB3 1708   2.697   5.706   3.534  0.1393  0.8176 -0.1280
  114LYS      N 1709   2.978   5.718   3.261 -0.1373 -0.8621 -0.5164
  114LYS     CA 1710   3.129   5.740   3.251  0.1780  0.7233  0.4012
  114LYS      C 1711   3.208   5.606   3.259  0.1702  0.1458 -0.9925
  114LYS      O 1712   3.318   5.610   3.309 -0.2680  0.0827  0.3168
  114LYS     CB 1713   3.167   5.830   3.360 -0.5247 -0.5445 -0.5810
  114LYS     CG 1714   3.108   5.976   3.359  0.0667  0.7862  0.1162
  114LYS     CD 1715   3.138   6.051   3.488  0.0297 -0.5245  0.6725
  114LYS     CE 1716   3.075   5.976   3.611 -0.9286  1.0361  1.2253
  114LYS     NZ 1717   2.948   6.030   3.653  0.1979  0.1765 -0.7212
  114LYS      H 1718   2.929   5.752   3.180  0.4854  0.8505 -0.2605
  114LYS     HA 1719   3.151   5.787   3.155  0.3660  0.9363  0.5457
  114LYS    HB2 1720   3.159   5.784   3.459  0.7661  0.7318  0.1909
  114LYS    HB3 1721   3.274   5.851   3.360 -0.7490  0.7538 -0.8039
  114LYS    HG2 1722   3.127   6.028   3.266  1.6817 -0.9842 -0.6845
  114LYS    HG3 1723   3.000   5.958   3.367  0.0184 -0.3941 -1.8209
  114LYS    HD2 1724   3.243   6.074   3.508 -0.0732  0.2576  0.3738
  114LYS    HD3 1725   3.092   6.149   3.479  2.0574  0.4282 -1.6184
  114LYS    HE2 1726   3.052   5.874   3.581 -1.0918  1.0095  1.4382
  114LYS    HE3 1727   3.137   5.972   3.701 -0.7876 -0.5311  1.1153
  114LYS    HZ1 1728   2.931   6.001   3.748  0.2714  1.2201 -0.3688
  114LYS    HZ2 1729   2.954   6.129   3.671  0.6676 -0.0508  0.5749
  114LYS    HZ3 1730   2.872   6.012   3.589 -0.7715  1.1132  0.0874
  115PHE      N 1731   3.155   5.489   3.228 -0.1319  0.3544  0.5277
  115PHE     CA 1732   3.200   5.355   3.278 -0.4170  0.5135  0.0370
  115PHE      C 1733   3.279   5.277   3.169  0.9732  0.8853  0.8933
  115PHE      O 1734   3.394   5.248   3.186 -0.2852 -0.1128 -0.6220
  115PHE     CB 1735   3.084   5.266   3.323  0.3981  0.3812 -0.2417
  115PHE     CG 1736   3.133   5.136   3.390 -0.1698  0.4668 -0.4834
  115PHE    CD1 1737   3.228   5.138   3.497  0.2314  0.4569  0.3243
  115PHE    CD2 1738   3.098   5.008   3.334 -0.2220  0.2016 -0.1566
  115PHE    CE1 1739   3.272   5.017   3.554 -0.0277 -0.2316  0.2533
  115PHE    CE2 1740   3.150   4.887   3.384 -0.4742  0.7716 -0.2194
  115PHE     CZ 1741   3.229   4.889   3.498 -0.3865  0.1236 -0.8508
  115PHE      H 1742   3.065   5.484   3.182  0.8806 -1.6700 -1.6972
  115PHE     HA 1743   3.270   5.369   3.361  0.3838  1.2641 -0.7216
  115PHE    HB2 1744   3.016   5.316   3.393 -0.3005 -0.8269 -0.0074
  115PHE    HB3 1745   3.021   5.239   3.239  0.4568  0.1068 -0.1990
  115PHE    HD1 1746   3.272   5.232   3.527 -0.9262  1.1205  0.0727
  115PHE    HD2 1747   3.040   5.008   3.242 -0.3123  0.4330 -0.1022
  115PHE    HE1 1748   3.345   5.013   3.634  0.7832 -0.6436 -0.4745
  115PHE    HE2 1749   3.120   4.799   3.330  0.9417  0.3654 -0.4384
  115PHE     HZ 1750   3.273   4.800   3.540  0.3533  0.8999  0.1095
  116PHE      N 1751   3.207   5.243   3.057  0.1635  0.0337  0.0258
  116PHE     CA 1752   3.272   5.184   2.937  0.4180 -0.7069 -0.9387
  116PHE      C 1753   3.355   5.303   2.870 -0.1286  0.0164 -0.4427
  116PHE      O 1754   3.309   5.415   2.845  0.2235  0.3652  0.3298
  116PHE     CB 1755   3.161   5.126   2.850  0.3970  0.3614  1.3429
  116PHE     CG 1756   3.110   4.986   2.889 -0.0633 -0.2118 -0.3103
  116PHE    CD1 1757   3.198   4.878   2.900 -0.1476  0.3949  0.3114
  116PHE    CD2 1758   2.978   4.976   2.947 -0.5521 -0.3052  0.8439
  116PHE    CE1 1759   3.146   4.749   2.938 -0.5718 -0.3706  0.0663
  116PHE    CE2 1760   2.932   4.853   2.989  0.3967 -0.8574 -0.8262
  116PHE     CZ 1761   3.018   4.747   2.992  0.1389  1.0945  0.7829
  116PHE      H 1762   3.109   5.268   3.054  0.4016  1.1457  0.4692
  116PHE     HA 1763   3.342   5.108   2.973  0.2664 -0.0085  1.1085
  116PHE    HB2 1764   3.075   5.191   2.835  0.0484 -0.3537 -0.0480
  116PHE    HB3 1765   3.212   5.109   2.755 -0.0044  0.3547  1.1248
  116PHE    HD1 1766   3.304   4.884   2.878  0.0448 -0.7993  0.7792
  116PHE    HD2 1767   2.917   5.065   2.939  0.3141  0.2493 -0.4750
  116PHE    HE1 1768   3.206   4.659   2.936  0.0012 -0.0269  0.6921
  116PHE    HE2 1769   2.831   4.853   3.026  0.6768 -0.3006  0.0099
  116PHE     HZ 1770   2.975   4.654   3.025  0.1225  0.9935  0.4842
  117ILE      N 1771   3.489   5.276   2.859  0.5781 -0.4548  0.1316
  117ILE     CA 1772   3.589   5.370   2.802 -0.7264  0.0205 -0.4090
  117ILE      C 1773   3.611   5.345   2.653 -0.0396  0.2237 -0.1659
  117ILE      O 1774   3.649   5.231   2.623  0.4059  0.4862  0.2882
  117ILE     CB 1775   3.719   5.366   2.891 -0.0066  0.3298 -0.8478
  117ILE    CG1 1776   3.692   5.411   3.039  0.2075  0.3943 -0.0638
  117ILE    CG2 1777   3.845   5.423   2.814 -0.6139  0.2396  0.5709
  117ILE    CD1 1778   3.815   5.443   3.124  0.1295  0.2688  0.6751
  117ILE      H 1779   3.525   5.185   2.884  1.6261 -0.0945  0.0352
  117ILE     HA 1780   3.542   5.468   2.811  0.3377  0.5366 -0.0649
  117ILE     HB 1781   3.744   5.261   2.899  0.3658  0.4535 -0.2636
  117ILE   HG12 1782   3.624   5.496   3.031 -0.2581 -0.0363 -0.9454
  117ILE   HG13 1783   3.645   5.328   3.093  1.3719 -0.1111  0.2364
  117ILE   HG21 1784   3.825   5.527   2.790 -0.1173  0.1567 -0.2684
  117ILE   HG22 1785   3.932   5.401   2.876 -0.4951 -0.1634  0.2731
  117ILE   HG23 1786   3.861   5.366   2.722 -1.6125 -1.0569  1.1281
  117ILE   HD11 1787   3.873   5.353   3.148  0.4338  0.4386  0.5953
  117ILE   HD12 1788   3.887   5.506   3.071  0.6422 -1.3081 -0.7106
  117ILE   HD13 1789   3.778   5.490   3.215  0.3727 -0.4652  1.1697
  118ASN      N 1790   3.607   5.439   2.558 -0.4406 -0.0471 -0.2614
  118ASN     CA 1791   3.645   5.411   2.417 -0.0497  0.2379 -0.7980
  118ASN      C 1792   3.784   5.340   2.401  0.4980 -0.6705  0.3774
  118ASN      O 1793   3.885   5.393   2.447 -0.6526  0.5978 -0.1204
  118ASN     CB 1794   3.638   5.538   2.344  0.4302 -1.1988 -0.4495
  118ASN     CG 1795   3.603   5.525   2.200 -0.0402  0.3462  0.3435
  118ASN    OD1 1796   3.628   5.422   2.133 -0.5807 -0.3506 -0.3507
  118ASN    ND2 1797   3.530   5.618   2.150  0.4136 -0.2344 -0.4054
  118ASN      H 1798   3.570   5.528   2.589  0.5156  0.1011  0.5831
  118ASN     HA 1799   3.573   5.339   2.380 -0.1043 -0.4690  0.5595
  118ASN    HB2 1800   3.574   5.615   2.387 -0.3507 -1.1387 -1.6316
  118ASN    HB3 1801   3.740   5.577   2.348 -0.0007  0.0087 -0.2593
  118ASN   HD21 1802   3.490   5.596   2.060  0.9752 -1.4683 -0.4017
  118ASN   HD22 1803   3.524   5.706   2.199 -0.2231 -0.5594  0.1199
  119GLY      N 1804   3.783   5.233   2.315 -0.0581 -0.2091  0.3330
  119GLY     CA 1805   3.902   5.155   2.280 -0.7524  0.0775  0.2422
  119GLY      C 1806   3.967   5.065   2.391  1.2534  0.1492  1.2736
  119GLY      O 1807   4.055   4.990   2.360 -0.3770  0.5526  0.4374
  119GLY      H 1808   3.700   5.197   2.271  0.9765 -0.4843 -1.6481
  119GLY    HA2 1809   3.877   5.085   2.200 -1.3113  0.1872  0.3190
  119GLY    HA3 1810   3.980   5.223   2.245  0.1521 -0.4949  1.0381
  120SER      N 1811   3.917   5.073   2.518 -0.1087 -0.1997  0.1847
  120SER     CA 1812   3.957   4.977   2.625 -0.3181  1.6749 -0.2248
  120SER      C 1813   3.909   4.829   2.589  0.3075 -0.4486  0.1467
  120SER      O 1814   3.965   4.736   2.640  0.1029  0.3306  0.4631
  120SER     CB 1815   3.901   5.016   2.765  0.7410  0.1075  0.6559
  120SER     OG 1816   3.760   5.039   2.745 -0.2463 -0.3597  0.6856
  120SER      H 1817   3.851   5.148   2.533  0.4315  0.3635 -0.1477
  120SER     HA 1818   4.066   4.975   2.635 -0.2537 -0.9761  0.0275
  120SER    HB2 1819   3.912   4.944   2.845  1.4096 -0.6576 -0.0805
  120SER    HB3 1820   3.950   5.108   2.797 -0.2561  0.7436  0.4409
  120SER     HG 1821   3.749   5.131   2.720 -0.0842 -0.2974  0.8357
  121ASN      N 1822   3.802   4.816   2.506 -0.9600 -0.3521  0.9443
  121ASN     CA 1823   3.763   4.691   2.432 -0.5767 -0.8289 -0.3185
  121ASN      C 1824   3.700   4.578   2.514 -0.5829  0.6406 -0.3583
  121ASN      O 1825   3.650   4.475   2.467  0.2691  0.3979  0.3678
  121ASN     CB 1826   3.888   4.637   2.350  1.0312 -0.7505 -0.5953
  121ASN     CG 1827   3.844   4.559   2.231 -0.7736  0.2732 -0.0383
  121ASN    OD1 1828   3.731   4.572   2.180  0.1765 -0.0052 -0.4121
  121ASN    ND2 1829   3.927   4.469   2.181  0.7692 -0.2997  0.2527
  121ASN      H 1830   3.759   4.902   2.477 -0.5611 -0.4092  0.1042
  121ASN     HA 1831   3.683   4.716   2.363 -0.4217  0.3654 -0.0980
  121ASN    HB2 1832   3.952   4.721   2.324 -0.6303  1.2424  1.0517
  121ASN    HB3 1833   3.945   4.570   2.415  0.0363 -0.2933  0.8351
  121ASN   HD21 1834   3.897   4.415   2.101 -0.8289  0.4597  0.2655
  121ASN   HD22 1835   4.010   4.454   2.236  1.0050  1.2394  0.4232
  122TRP      N 1836   3.703   4.597   2.640  0.3090  0.4017 -0.4916
  122TRP     CA 1837   3.628   4.515   2.742 -1.5582 -0.0628 -0.8740
  122TRP      C 1838   3.486   4.545   2.753  0.5397  0.1262 -0.4462
  122TRP      O 1839   3.443   4.657   2.753 -0.6538 -0.5292 -0.3733
  122TRP     CB 1840   3.711   4.508   2.869  0.1824  0.1455 -0.0822
  122TRP     CG 1841   3.719   4.630   2.946 -0.1058  0.0184  0.1914
  122TRP    CD1 1842   3.833   4.700   2.954 -0.3830 -0.3766 -0.4520
  122TRP    CD2 1843   3.621   4.706   3.021  0.4059 -0.0642 -0.2168
  122TRP    NE1 1844   3.810   4.814   3.033  0.0168 -0.8076  0.1846
  122TRP    CE2 1845   3.681   4.824   3.074  0.2895 -0.3604 -0.4826
  122TRP    CE3 1846   3.483   4.683   3.061 -0.3982 -0.8331 -0.0239
  122TRP    CZ2 1847   3.606   4.929   3.131  1.0467  0.1445 -0.3062
  122TRP    CZ3 1848   3.408   4.787   3.120 -0.1093  0.8667  1.2632
  122TRP    CH2 1849   3.461   4.907   3.148 -0.2512  0.0950 -0.0647
  122TRP      H 1850   3.721   4.692   2.670 -0.7486  0.3003  0.5769
  122TRP     HA 1851   3.627   4.417   2.695 -0.4499  0.3878 -1.9310
  122TRP    HB2 1852   3.679   4.430   2.939  1.4033  0.7185  1.2138
  122TRP    HB3 1853   3.814   4.480   2.847  0.2763  0.1558  0.3238
  122TRP    HD1 1854   3.922   4.677   2.898  0.6021  0.8583  0.4737
  122TRP    HE1 1855   3.881   4.881   3.059 -0.7285  0.4656 -0.8328
  122TRP    HE3 1856   3.439   4.586   3.043 -0.6959 -0.9166  1.0178
  122TRP    HZ2 1857   3.656   5.021   3.154  0.3730  0.4293  0.0886
  122TRP    HZ3 1858   3.308   4.760   3.152  0.1081  0.8036  1.9266
  122TRP    HH2 1859   3.397   4.980   3.195 -1.8969 -0.9571 -0.5031
  123GLU      N 1860   3.414   4.436   2.784 -0.1774 -0.1376 -0.4620
  123GLU     CA 1861   3.270   4.428   2.784  0.4130 -0.5688 -0.6539
  123GLU      C 1862   3.214   4.394   2.920 -0.5209  0.2572 -0.4009
  123GLU      O 1863   3.097   4.405   2.940  0.4444  0.2284 -0.7460
  123GLU     CB 1864   3.200   4.339   2.681  0.1025  0.5114  0.1319
  123GLU     CG 1865   3.211   4.382   2.538 -0.0457 -0.6556 -0.3301
  123GLU     CD 1866   3.314   4.307   2.444  0.1030 -0.3340 -0.7792
  123GLU    OE1 1867   3.393   4.212   2.492 -0.3770  0.1435  0.4874
  123GLU    OE2 1868   3.314   4.334   2.325 -0.2195 -0.0457  0.1663
  123GLU      H 1869   3.462   4.348   2.777 -1.1832 -0.7590 -0.0205
  123GLU     HA 1870   3.238   4.529   2.760  0.4395 -0.3554  0.1708
  123GLU    HB2 1871   3.237   4.236   2.686 -0.1570  0.4461  2.0820
  123GLU    HB3 1872   3.093   4.328   2.698  0.1204  0.7165  0.3818
  123GLU    HG2 1873   3.112   4.380   2.493 -0.9441 -0.7392  1.5090
  123GLU    HG3 1874   3.255   4.481   2.546 -0.0825 -0.7147  1.1150
  124GLY      N 1875   3.299   4.350   3.022  0.0271  0.5787  0.9063
  124GLY     CA 1876   3.252   4.296   3.143  0.3125 -0.6035  0.0617
  124GLY      C 1877   3.367   4.288   3.242 -0.1982  0.6950 -1.0985
  124GLY      O 1878   3.479   4.319   3.200 -0.2705 -0.2648  0.3595
  124GLY      H 1879   3.400   4.347   3.020  0.1311  0.1034  2.9175
  124GLY    HA2 1880   3.182   4.363   3.194 -0.3091 -1.8238  0.9116
  124GLY    HA3 1881   3.197   4.203   3.131  0.0084 -0.3761 -0.3551
  125ILE      N 1882   3.351   4.225   3.358  0.2882 -0.8440  0.6616
  125ILE     CA 1883   3.445   4.229   3.474 -0.3187  0.7450 -0.1245
  125ILE      C 1884   3.456   4.088   3.548  1.1539 -1.0782  0.0211
  125ILE      O 1885   3.346   4.037   3.572  0.0785  0.2107 -0.4363
  125ILE     CB 1886   3.412   4.348   3.568 -0.6538  0.1071 -0.8988
  125ILE    CG1 1887   3.410   4.483   3.502 -0.7971  0.2183  0.8327
  125ILE    CG2 1888   3.510   4.352   3.689 -0.6031 -1.0381  0.2669
  125ILE    CD1 1889   3.276   4.529   3.441  1.1683  0.1791 -0.3890
  125ILE      H 1890   3.257   4.189   3.370 -0.1561  0.0080 -0.0827
  125ILE     HA 1891   3.542   4.248   3.430  0.4347  0.1209  1.1263
  125ILE     HB 1892   3.312   4.327   3.608 -0.1567  0.4693  0.6791
  125ILE   HG12 1893   3.448   4.567   3.561 -0.0188  1.3093 -1.0472
  125ILE   HG13 1894   3.479   4.484   3.418 -1.2325  0.2860  0.4677
  125ILE   HG21 1895   3.614   4.356   3.654 -0.3204  1.2767  1.0111
  125ILE   HG22 1896   3.479   4.436   3.751  1.2779 -0.1060  0.0920
  125ILE   HG23 1897   3.499   4.268   3.757 -1.4252 -0.6165  0.6830
  125ILE   HD11 1898   3.224   4.449   3.389 -1.1588  2.3994 -2.0070
  125ILE   HD12 1899   3.217   4.574   3.521  1.4032  0.4141 -0.3441
  125ILE   HD13 1900   3.279   4.608   3.365  1.0021 -0.5494 -1.1862
  126LEU      N 1901   3.571   4.039   3.592 -0.1041  0.1186 -0.7763
  126LEU     CA 1902   3.583   3.926   3.681 -0.5466 -0.8236 -0.0048
  126LEU      C 1903   3.651   3.973   3.808  0.5597  0.2161 -0.2826
  126LEU      O 1904   3.769   3.998   3.825 -0.0400 -0.2949  0.2047
  126LEU     CB 1905   3.657   3.815   3.606  0.2650  0.3508 -0.7101
  126LEU     CG 1906   3.704   3.699   3.699 -0.0092 -0.5435  0.7569
  126LEU    CD1 1907   3.602   3.629   3.784  0.1537  0.0159 -0.2432
  126LEU    CD2 1908   3.759   3.588   3.611  0.2317  0.2654 -0.1366
  126LEU      H 1909   3.652   4.099   3.575  0.5034 -0.8106 -1.3762
  126LEU     HA 1910   3.483   3.892   3.707 -1.4109  0.6132 -1.1538
  126LEU    HB2 1911   3.594   3.775   3.526 -0.1921  0.0128 -0.1975
  126LEU    HB3 1912   3.745   3.862   3.563 -0.0331  1.6897  0.0527
  126LEU     HG 1913   3.778   3.738   3.768 -0.6339  0.7349  0.7442
  126LEU   HD11 1914   3.652   3.552   3.841  0.4723  0.0386 -0.4861
  126LEU   HD12 1915   3.549   3.702   3.846 -0.0085  0.0330 -0.3983
  126LEU   HD13 1916   3.524   3.582   3.723 -0.7308 -1.1719  1.6206
  126LEU   HD21 1917   3.696   3.543   3.535  0.7860  0.6097 -0.8278
  126LEU   HD22 1918   3.843   3.630   3.555 -0.1426 -1.1971 -2.0142
  126LEU   HD23 1919   3.806   3.516   3.679  0.8367  0.8211  0.0557
  127GLY      N 1920   3.569   4.003   3.915 -0.2229  0.3001  0.6577
  127GLY     CA 1921   3.616   4.032   4.048 -0.2279 -0.3123  0.2232
  127GLY      C 1922   3.673   3.906   4.116  0.0938 -0.0547 -0.1633
  127GLY      O 1923   3.608   3.803   4.111 -0.3630  1.0701 -0.0815
  127GLY      H 1924   3.469   3.990   3.912 -0.1977  0.1197  0.5694
  127GLY    HA2 1925   3.698   4.104   4.047  0.6182 -1.2322 -0.5583
  127GLY    HA3 1926   3.532   4.073   4.104 -0.0577 -0.1043  0.3272
  128LEU      N 1927   3.788   3.922   4.184  0.3548 -0.5746  0.2015
  128LEU     CA 1928   3.862   3.819   4.246 -0.0249  0.1067  1.0155
  128LEU      C 1929   3.870   3.834   4.396 -0.0853 -0.1275 -0.8417
  128LEU      O 1930   3.923   3.746   4.463  0.1250 -0.1344 -0.2614
  128LEU     CB 1931   4.001   3.812   4.178  0.2136 -0.0604  0.3403
  128LEU     CG 1932   4.018   3.786   4.026  0.8051 -0.2695  0.2091
  128LEU    CD1 1933   4.165   3.771   3.997  1.2898 -1.2400 -0.3013
  128LEU    CD2 1934   3.947   3.652   3.993 -0.7959 -0.7573 -0.6507
  128LEU      H 1935   3.833   4.010   4.162 -0.5282 -0.5530 -2.1070
  128LEU     HA 1936   3.805   3.729   4.228  1.3815 -0.5903 -0.5391
  128LEU    HB2 1937   4.047   3.911   4.183  0.2848 -0.0984  0.4465
  128LEU    HB3 1938   4.061   3.742   4.236 -0.4837 -1.0983 -0.1333
  128LEU     HG 1939   3.978   3.869   3.967  0.7808 -0.2686  0.2269
  128LEU   HD11 1940   4.220   3.854   4.042 -1.5808  0.8762 -0.1102
  128LEU   HD12 1941   4.185   3.677   4.048 -1.8734 -2.4073 -0.7593
  128LEU   HD13 1942   4.187   3.758   3.891  0.1322  0.9983 -0.9621
  128LEU   HD21 1943   3.839   3.666   3.998 -0.6330  0.6686  0.4859
  128LEU   HD22 1944   3.975   3.622   3.892  1.4076  0.5809 -0.5659
  128LEU   HD23 1945   3.985   3.572   4.056  0.5062  0.2605 -0.0436
  129ALA      N 1946   3.819   3.946   4.454  0.5612  0.2780  0.2359
  129ALA     CA 1947   3.825   3.960   4.602  0.0140  0.5020 -0.4113
  129ALA      C 1948   3.714   3.882   4.676  0.3304  0.3152 -2.1963
  129ALA      O 1949   3.620   3.820   4.627 -0.0399  0.9386 -0.3343
  129ALA     CB 1950   3.839   4.112   4.641 -0.5317  0.3254 -0.4989
  129ALA      H 1951   3.777   4.021   4.400  2.2825  1.2381  0.0684
  129ALA     HA 1952   3.919   3.916   4.634 -0.7829  0.1870  1.8847
  129ALA    HB1 1953   3.762   4.169   4.589 -0.0741  0.3584 -1.1643
  129ALA    HB2 1954   3.840   4.129   4.749 -0.2243 -1.0178 -0.2537
  129ALA    HB3 1955   3.940   4.134   4.607  0.0863 -0.4222  0.7281
  130TYR      N 1956   3.731   3.873   4.813 -0.3068 -0.0330  0.3456
  130TYR     CA 1957   3.647   3.784   4.895  0.4017 -0.6137  0.4426
  130TYR      C 1958   3.504   3.837   4.905  0.3260 -0.5195  1.1889
  130TYR      O 1959   3.482   3.960   4.896 -0.2692 -0.0915 -0.0181
  130TYR     CB 1960   3.694   3.767   5.036 -0.6205  1.0157 -0.4955
  130TYR     CG 1961   3.830   3.701   5.048  0.4505  0.1235  0.0603
  130TYR    CD1 1962   3.841   3.560   5.085 -0.0666 -0.8078  0.0317
  130TYR    CD2 1963   3.950   3.765   5.018  0.0580 -0.7924 -0.2691
  130TYR    CE1 1964   3.965   3.502   5.101  0.3146 -0.1410 -0.3204
  130TYR    CE2 1965   4.076   3.713   5.047  0.5854 -0.0377  0.7991
  130TYR     CZ 1966   4.085   3.580   5.097  0.9766  0.1060  0.6363
  130TYR     OH 1967   4.193   3.520   5.118 -0.0819  0.0744 -0.3376
  130TYR      H 1968   3.793   3.938   4.861 -0.1439 -0.0642  0.1790
  130TYR     HA 1969   3.644   3.686   4.846  1.3967 -0.4398 -0.0214
  130TYR    HB2 1970   3.705   3.864   5.084  1.3578  0.7465 -0.2513
  130TYR    HB3 1971   3.623   3.706   5.093  0.2469 -0.2404 -0.6656
  130TYR    HD1 1972   3.755   3.497   5.099 -0.8963  0.1443 -0.5219
  130TYR    HD2 1973   3.953   3.859   4.966  1.0718  0.2778  1.4931
  130TYR    HE1 1974   3.958   3.401   5.137 -1.2434 -0.2076 -0.6833
  130TYR    HE2 1975   4.165   3.769   5.019  1.0898 -1.1853 -0.0932
  130TYR     HH 1976   4.179   3.440   5.169  1.3016  0.6048  0.9968
  131ALA      N 1977   3.404   3.748   4.913  1.4567  0.8043  0.0194
  131ALA     CA 1978   3.262   3.767   4.920  0.6663  0.3924  0.1415
  131ALA      C 1979   3.218   3.880   5.021  0.0136 -0.7110 -0.2236
  131ALA      O 1980   3.112   3.942   4.990  0.0088 -0.0452 -0.3023
  131ALA     CB 1981   3.189   3.642   4.955  0.1031 -0.0643 -0.6544
  131ALA      H 1982   3.432   3.651   4.906  0.8223  0.6308 -0.2907
  131ALA     HA 1983   3.224   3.803   4.825  1.2123 -0.3592 -0.3858
  131ALA    HB1 1984   3.081   3.658   4.957  0.0373 -0.4633  0.1621
  131ALA    HB2 1985   3.211   3.570   4.877  0.1581  0.2794 -0.9567
  131ALA    HB3 1986   3.227   3.610   5.052 -0.9112  0.1419 -0.1599
  132GLU      N 1987   3.291   3.917   5.132 -0.1235  0.4406  0.7351
  132GLU     CA 1988   3.251   4.024   5.224 -0.7349  0.3322 -0.5103
  132GLU      C 1989   3.211   4.154   5.151  0.3181 -0.9011 -0.4573
  132GLU      O 1990   3.110   4.218   5.190  0.1202 -0.0629 -0.2553
  132GLU     CB 1991   3.367   4.041   5.320 -0.2492 -0.3149 -0.5756
  132GLU     CG 1992   3.354   4.139   5.445  0.2019  0.2641  0.6305
  132GLU     CD 1993   3.235   4.125   5.536  0.4679 -0.3615  0.3451
  132GLU    OE1 1994   3.177   4.227   5.582 -0.2047 -0.4852  0.5025
  132GLU    OE2 1995   3.202   4.011   5.573 -0.5694 -0.4105 -0.0706
  132GLU      H 1996   3.370   3.856   5.148  0.4252  0.5109 -1.2174
  132GLU     HA 1997   3.166   3.987   5.282 -0.9970 -0.1039 -1.1530
  132GLU    HB2 1998   3.408   3.947   5.356  0.6911  0.1579 -0.3515
  132GLU    HB3 1999   3.451   4.073   5.259 -0.2884 -0.2893 -0.6164
  132GLU    HG2 2000   3.446   4.146   5.503  0.3744  1.8365  0.2592
  132GLU    HG3 2001   3.344   4.240   5.404  0.1268  0.2070  0.5053
  133ILE      N 2002   3.277   4.186   5.039  0.4066  0.5436 -0.0523
  133ILE     CA 2003   3.268   4.314   4.966  0.2125 -0.3084  0.5499
  133ILE      C 2004   3.189   4.301   4.836  0.5693 -0.5589  0.7831
  133ILE      O 2005   3.189   4.387   4.748  0.4065 -0.5453  0.2573
  133ILE     CB 2006   3.408   4.389   4.958  0.5721  0.6986 -0.3260
  133ILE    CG1 2007   3.505   4.298   4.883 -0.8922 -0.3335  1.0851
  133ILE    CG2 2008   3.455   4.435   5.102  0.2214 -0.3786  0.1806
  133ILE    CD1 2009   3.612   4.388   4.820  0.1331  0.8786  0.1326
  133ILE      H 2010   3.352   4.126   5.008  0.0474  0.4782 -0.8430
  133ILE     HA 2011   3.208   4.381   5.027  1.3460  0.3636  1.0004
  133ILE     HB 2012   3.383   4.475   4.896 -1.2334  1.2300  0.9620
  133ILE   HG12 2013   3.546   4.225   4.952 -0.3392 -1.1627 -0.0531
  133ILE   HG13 2014   3.461   4.247   4.797 -0.0440 -0.1068  0.5007
  133ILE   HG21 2015   3.538   4.506   5.102 -0.3536  0.3498 -0.6487
  133ILE   HG22 2016   3.369   4.490   5.140 -0.1375 -0.9995  0.2877
  133ILE   HG23 2017   3.471   4.346   5.162  0.1723 -1.1034 -0.8283
  133ILE   HD11 2018   3.565   4.460   4.754  0.6334  0.1100 -1.1457
  133ILE   HD12 2019   3.665   4.429   4.906 -0.7146 -0.3947  1.3517
  133ILE   HD13 2020   3.686   4.334   4.761 -1.1561 -0.3101 -0.5085
  134ALA      N 2021   3.115   4.194   4.817 -0.9650  0.2883 -0.8077
  134ALA     CA 2022   3.013   4.180   4.711  0.2898 -0.4506  0.4546
  134ALA      C 2023   2.892   4.271   4.743  0.2131 -0.9755 -0.0688
  134ALA      O 2024   2.857   4.301   4.857  0.0309  0.4690  0.2343
  134ALA     CB 2025   2.970   4.040   4.681 -0.5392 -1.2470  0.0667
  134ALA      H 2026   3.124   4.116   4.881 -0.2113  0.4641 -0.6805
  134ALA     HA 2027   3.049   4.216   4.615 -0.6811 -0.3730  0.0989
  134ALA    HB1 2028   2.931   3.999   4.774  0.5930 -0.5135  0.9207
  134ALA    HB2 2029   2.896   4.031   4.601 -0.8739  0.5385  0.0917
  134ALA    HB3 2030   3.057   3.985   4.645 -0.3511 -1.1884  0.4280
  135ARG      N 2031   2.836   4.335   4.638 -0.1520  0.3896  0.0573
  135ARG     CA 2032   2.702   4.399   4.632 -1.2196 -0.6366 -0.9232
  135ARG      C 2033   2.606   4.314   4.555 -0.0741  0.0375 -0.5780
  135ARG      O 2034   2.652   4.250   4.464  0.3060 -0.1181  0.0385
  135ARG     CB 2035   2.727   4.544   4.565 -0.9095  1.5988 -0.4515
  135ARG     CG 2036   2.794   4.634   4.674 -0.4993  0.5402  0.3875
  135ARG     CD 2037   2.679   4.695   4.751 -0.3856 -0.6689  0.8428
  135ARG     NE 2038   2.625   4.795   4.664 -0.0155  0.3282 -0.0369
  135ARG     CZ 2039   2.564   4.898   4.707 -0.2340 -0.8762 -0.7271
  135ARG    NH1 2040   2.518   4.982   4.615 -0.1081  0.4670 -0.7529
  135ARG    NH2 2041   2.540   4.932   4.835  0.2394 -0.5628 -0.3084
  135ARG      H 2042   2.886   4.307   4.555  1.4445 -0.1069  1.0914
  135ARG     HA 2043   2.671   4.412   4.735  0.0847 -0.1714 -0.5556
  135ARG    HB2 2044   2.778   4.528   4.470 -1.3710 -0.0306 -0.4869
  135ARG    HB3 2045   2.626   4.575   4.539 -1.9122 -0.8468 -0.0528
  135ARG    HG2 2046   2.870   4.577   4.729  0.9501  0.3301 -1.6249
  135ARG    HG3 2047   2.844   4.720   4.632  0.2738  0.2668  0.7057
  135ARG    HD2 2048   2.599   4.628   4.784 -0.9282  0.4931  2.1117
  135ARG    HD3 2049   2.718   4.743   4.840 -1.1907 -0.1627  0.9483
  135ARG     HE 2050   2.613   4.770   4.567  2.5304 -1.7456 -0.0148
  135ARG   HH11 2051   2.452   5.049   4.652  1.0491  0.8381  0.8533
  135ARG   HH12 2052   2.523   4.944   4.522 -0.2871  0.3031 -0.6959
  135ARG   HH21 2053   2.491   5.020   4.843  0.6416 -0.3165 -0.4598
  135ARG   HH22 2054   2.595   4.904   4.915 -0.2858  0.3911  0.4291
  136PRO      N 2055   2.473   4.305   4.587 -0.5378 -0.4973  0.2043
  136PRO     CA 2056   2.411   4.387   4.683 -0.4106 -0.8724 -0.5965
  136PRO      C 2057   2.453   4.369   4.835  0.2247  0.0875  0.9914
  136PRO      O 2058   2.443   4.461   4.911  0.1857  0.3823 -0.6755
  136PRO     CB 2059   2.266   4.354   4.664  0.3244 -0.0536  0.2878
  136PRO     CG 2060   2.261   4.304   4.518  0.5489  0.2199 -0.2503
  136PRO     CD 2061   2.383   4.219   4.509 -0.0499  0.2346 -0.2477
  136PRO     HA 2062   2.415   4.491   4.651 -0.9583 -0.2287  1.2258
  136PRO    HB2 2063   2.238   4.270   4.728 -0.8504  0.6634  0.7731
  136PRO    HB3 2064   2.197   4.437   4.672 -0.8986 -0.7109 -1.8554
  136PRO    HG2 2065   2.172   4.242   4.507  1.4419 -1.1820 -0.0762
  136PRO    HG3 2066   2.262   4.386   4.446 -2.6025  0.8740  0.1319
  136PRO    HD2 2067   2.363   4.127   4.564  0.9480 -0.0428 -0.3146
  136PRO    HD3 2068   2.409   4.180   4.411 -0.9724 -1.3132  0.0438
  137ASP      N 2069   2.502   4.243   4.868 -0.2036 -0.3132  1.1987
  137ASP     CA 2070   2.565   4.203   4.993 -0.7837  0.7924 -0.4466
  137ASP      C 2071   2.632   4.068   4.983  0.1870  0.1836  0.3005
  137ASP      O 2072   2.645   4.016   4.869 -0.0801 -0.7890 -0.8098
  137ASP     CB 2073   2.467   4.199   5.115 -0.3877 -0.1315  0.1549
  137ASP     CG 2074   2.342   4.115   5.100 -0.1756  1.2318  0.7226
  137ASP    OD1 2075   2.235   4.146   5.153 -0.3291 -0.6188  0.7281
  137ASP    OD2 2076   2.348   3.998   5.048  0.2721 -0.8357  0.3760
  137ASP      H 2077   2.502   4.176   4.792  1.7659 -0.0759  0.8611
  137ASP     HA 2078   2.630   4.287   5.018 -0.7964  0.6128  0.2296
  137ASP    HB2 2079   2.512   4.181   5.213 -0.1418  0.4133  0.1454
  137ASP    HB3 2080   2.442   4.304   5.129 -0.3325  0.2026 -1.6939
  138ASP      N 2081   2.669   4.010   5.095 -0.6633  0.4521 -0.1122
  138ASP     CA 2082   2.755   3.893   5.095 -0.6232  0.5013  0.5800
  138ASP      C 2083   2.689   3.763   5.063  0.3712 -0.0911  0.4984
  138ASP      O 2084   2.757   3.657   5.056 -0.1437 -0.3954  0.4305
  138ASP     CB 2085   2.851   3.878   5.216  0.8984 -0.1172  0.0732
  138ASP     CG 2086   2.764   3.847   5.344 -0.1020  0.0400 -0.6327
  138ASP    OD1 2087   2.824   3.826   5.453 -0.5230 -1.3208  0.0951
  138ASP    OD2 2088   2.640   3.844   5.346  0.2075  0.0711  0.0442
  138ASP      H 2089   2.638   4.046   5.183 -0.0788 -0.5199  0.5254
  138ASP     HA 2090   2.817   3.900   5.006 -0.5315  0.9394  0.6696
  138ASP    HB2 2091   2.916   3.795   5.190  0.1408 -0.3989 -1.0863
  138ASP    HB3 2092   2.921   3.961   5.225  1.3482 -0.4905  0.1159
  139SER      N 2093   2.559   3.760   5.035 -0.1062 -0.0813 -0.4551
  139SER     CA 2094   2.492   3.636   4.983 -0.1163 -0.4639 -0.5428
  139SER      C 2095   2.517   3.611   4.839 -0.4450 -0.2696  0.1061
  139SER      O 2096   2.472   3.512   4.793  0.3260  0.6374  0.6661
  139SER     CB 2097   2.340   3.649   4.999  0.6169 -0.0319  0.0417
  139SER     OG 2098   2.277   3.764   4.941 -0.1112 -0.1520 -0.5979
  139SER      H 2099   2.513   3.850   5.030  0.4313  0.1892 -0.7853
  139SER     HA 2100   2.526   3.544   5.031  0.6838  0.0775 -0.0261
  139SER    HB2 2101   2.297   3.570   4.937  0.0787  0.6731 -0.5257
  139SER    HB3 2102   2.322   3.645   5.106  0.7217 -0.7110  0.0408
  139SER     HG 2103   2.321   3.837   4.985 -0.4723 -0.6951  0.7440
  140LEU      N 2104   2.584   3.706   4.767 -0.1550  0.0131 -0.3707
  140LEU     CA 2105   2.616   3.688   4.630  0.1647 -0.3601  0.4196
  140LEU      C 2106   2.744   3.610   4.614  0.0727  0.0934  0.4122
  140LEU      O 2107   2.853   3.669   4.605 -0.4289 -0.0714  0.1390
  140LEU     CB 2108   2.632   3.824   4.564 -0.4150  0.7790 -0.2664
  140LEU     CG 2109   2.660   3.809   4.406  0.3882  0.1811 -0.3475
  140LEU    CD1 2110   2.533   3.765   4.330  1.2976  0.3575 -0.1583
  140LEU    CD2 2111   2.705   3.949   4.346 -0.0157  1.1040  0.1980
  140LEU      H 2112   2.620   3.784   4.819 -0.1388  0.6135 -1.2483
  140LEU     HA 2113   2.535   3.638   4.578 -0.1915  1.4037 -0.9004
  140LEU    HB2 2114   2.547   3.892   4.577  0.4323  1.7240  0.6467
  140LEU    HB3 2115   2.720   3.874   4.604  0.4755  0.1365 -1.3121
  140LEU     HG 2116   2.742   3.741   4.386  0.7801  0.2506  0.8296
  140LEU   HD11 2117   2.512   3.663   4.364 -0.2188  0.9057  0.7386
  140LEU   HD12 2118   2.447   3.826   4.354  0.8545 -0.3594  0.1482
  140LEU   HD13 2119   2.558   3.764   4.224 -0.0233 -0.9225 -0.5309
  140LEU   HD21 2120   2.720   3.932   4.239  0.3949  1.8442  0.1230
  140LEU   HD22 2121   2.622   4.018   4.359 -0.5570  0.5982 -0.4109
  140LEU   HD23 2122   2.807   3.968   4.379  0.0848  1.7042 -0.4228
  141GLU      N 2123   2.735   3.482   4.586  0.3555 -0.2443 -0.7187
  141GLU     CA 2124   2.856   3.398   4.561 -0.0498  0.4782  0.3094
  141GLU      C 2125   2.941   3.445   4.441  1.0922 -0.2159  0.3442
  141GLU      O 2126   2.877   3.451   4.334 -0.3708  0.2666  0.1788
  141GLU     CB 2127   2.819   3.247   4.554 -0.0192 -0.0657  0.5038
  141GLU     CG 2128   2.940   3.158   4.566  0.4856  0.6777 -0.0920
  141GLU     CD 2129   2.895   3.007   4.559  0.2734 -0.3372  0.2051
  141GLU    OE1 2130   2.860   2.962   4.447  0.2535  0.5457  0.0937
  141GLU    OE2 2131   2.908   2.934   4.660  0.0228  0.9059  0.3157
  141GLU      H 2132   2.649   3.434   4.610  0.1467  0.4349 -0.0365
  141GLU     HA 2133   2.913   3.402   4.653  0.7461 -0.1130 -0.1428
  141GLU    HB2 2134   2.751   3.228   4.637  0.8146  0.1025  1.2565
  141GLU    HB3 2135   2.756   3.240   4.465 -0.4744  0.7132  0.7436
  141GLU    HG2 2136   3.021   3.176   4.495  0.8942 -0.3293  0.0891
  141GLU    HG3 2137   2.987   3.167   4.665 -1.2632  0.5515  0.8314
  142PRO      N 2138   3.072   3.469   4.451  0.1195  0.0756  0.1849
  142PRO     CA 2139   3.164   3.491   4.336  0.9453  0.9222  0.0194
  142PRO      C 2140   3.191   3.373   4.250  0.1594 -0.3164  0.0381
  142PRO      O 2141   3.183   3.252   4.289  0.2749 -0.5262 -0.2388
  142PRO     CB 2142   3.289   3.548   4.392  0.2703  0.3947  0.3021
  142PRO     CG 2143   3.294   3.501   4.538 -0.6763 -0.3892 -0.1955
  142PRO     CD 2144   3.150   3.466   4.574 -0.4635  0.3857 -0.9382
  142PRO     HA 2145   3.122   3.568   4.272 -0.3348 -0.0174 -0.3547
  142PRO    HB2 2146   3.368   3.508   4.328 -1.1320 -0.0651 -1.2876
  142PRO    HB3 2147   3.288   3.657   4.393 -0.8147  0.4054  0.4120
  142PRO    HG2 2148   3.351   3.409   4.548 -0.0414  0.0457  0.2731
  142PRO    HG3 2149   3.328   3.578   4.607 -0.8322  0.9907 -1.5339
  142PRO    HD2 2150   3.113   3.517   4.662  0.0863 -2.0307  0.9156
  142PRO    HD3 2151   3.159   3.362   4.607  0.0433  0.5036 -0.6859
  143PHE      N 2152   3.224   3.409   4.123 -0.0328  0.3035  0.0469
  143PHE     CA 2153   3.263   3.309   4.016  0.4642  0.1718 -0.1306
  143PHE      C 2154   3.362   3.210   4.071 -0.1661 -0.4490  0.7130
  143PHE      O 2155   3.362   3.088   4.039 -1.2338 -0.3243 -0.3087
  143PHE     CB 2156   3.317   3.389   3.889  0.0247 -0.1745 -1.0154
  143PHE     CG 2157   3.409   3.309   3.803  0.6663  0.4750  0.3031
  143PHE    CD1 2158   3.347   3.227   3.707 -0.2097 -0.7343  0.6739
  143PHE    CD2 2159   3.548   3.303   3.822 -0.3415  0.7508 -0.3395
  143PHE    CE1 2160   3.423   3.150   3.613 -1.1702 -0.0772 -0.0808
  143PHE    CE2 2161   3.628   3.214   3.749 -0.1862  0.5050  1.0375
  143PHE     CZ 2162   3.572   3.147   3.632  1.3552  0.1460  0.1702
  143PHE      H 2163   3.234   3.507   4.102 -0.4191  0.6271  1.2554
  143PHE     HA 2164   3.169   3.262   3.985  0.0190  0.5156  0.6382
  143PHE    HB2 2165   3.231   3.431   3.836 -0.9284  0.7175  1.0265
  143PHE    HB3 2166   3.376   3.471   3.931 -0.3134 -0.6997  0.6165
  143PHE    HD1 2167   3.242   3.239   3.685  0.0526  0.1350 -0.2274
  143PHE    HD2 2168   3.606   3.350   3.899  0.9599 -0.4218 -0.5278
  143PHE    HE1 2169   3.370   3.104   3.531 -1.0357  0.7443 -0.6471
  143PHE    HE2 2170   3.734   3.201   3.766 -0.1377 -1.3846 -0.0930
  143PHE     HZ 2171   3.630   3.089   3.562 -0.5920 -0.8721 -0.7821
  144PHE      N 2172   3.458   3.257   4.145  0.9706 -0.4997  0.9689
  144PHE     CA 2173   3.582   3.194   4.174 -0.1025  0.9549 -0.2372
  144PHE      C 2174   3.554   3.093   4.290 -0.2792  0.0241  0.4411
  144PHE      O 2175   3.602   2.982   4.277 -0.3532  0.2442 -0.5264
  144PHE     CB 2176   3.692   3.295   4.207 -2.2393 -0.9248  0.0016
  144PHE     CG 2177   3.835   3.250   4.257  0.2425  0.2886  0.3558
  144PHE    CD1 2178   3.880   3.117   4.237 -0.2287  0.9471 -0.1574
  144PHE    CD2 2179   3.914   3.342   4.331 -0.0074  0.2105 -0.6143
  144PHE    CE1 2180   4.000   3.080   4.303 -0.1693 -0.2755  0.6320
  144PHE    CE2 2181   4.024   3.300   4.405 -0.0865  0.6684 -1.1477
  144PHE     CZ 2182   4.075   3.171   4.383  0.4477  1.2764  0.9328
  144PHE      H 2183   3.447   3.358   4.146 -0.1125 -0.4644 -1.3588
  144PHE     HA 2184   3.606   3.123   4.094 -0.7616 -0.5794  0.8206
  144PHE    HB2 2185   3.695   3.358   4.119 -2.0806  0.2495  0.7967
  144PHE    HB3 2186   3.654   3.350   4.294  1.1362  0.9957  0.6485
  144PHE    HD1 2187   3.829   3.045   4.175  0.9774  0.4355 -0.6052
  144PHE    HD2 2188   3.889   3.447   4.332 -0.8763  0.0154 -0.1662
  144PHE    HE1 2189   4.025   2.976   4.290  0.0610 -0.3620  1.6422
  144PHE    HE2 2190   4.076   3.369   4.469 -0.0623  0.2638 -0.7217
  144PHE     HZ 2191   4.164   3.126   4.425 -0.3784 -1.3978  0.2250
  145ASP      N 2192   3.471   3.135   4.388  0.4869  0.3085 -0.2777
  145ASP     CA 2193   3.413   3.043   4.483  1.0203  0.8420  0.0556
  145ASP      C 2194   3.324   2.936   4.409  0.3523 -0.4963  0.0769
  145ASP      O 2195   3.341   2.818   4.447  0.3823  0.0828 -0.6337
  145ASP     CB 2196   3.336   3.106   4.598  0.2407 -0.4789 -0.4893
  145ASP     CG 2197   3.429   3.183   4.699  0.1851  0.0849  0.9934
  145ASP    OD1 2198   3.383   3.217   4.808  0.3682  0.3224  0.1733
  145ASP    OD2 2199   3.545   3.212   4.669 -0.4095 -0.7167 -0.0178
  145ASP      H 2200   3.428   3.226   4.381 -1.6286 -0.5976 -0.4667
  145ASP     HA 2201   3.494   2.985   4.527  0.2703  0.0461  0.4460
  145ASP    HB2 2202   3.268   3.179   4.554  0.3407 -0.2652 -0.2937
  145ASP    HB3 2203   3.272   3.032   4.646 -0.1932 -0.2744 -0.7532
  146SER      N 2204   3.234   2.961   4.309 -0.5224  0.6716 -0.1792
  146SER     CA 2205   3.150   2.868   4.243 -0.3709  0.3485  0.1890
  146SER      C 2206   3.232   2.767   4.168  0.1130 -0.3325 -0.2007
  146SER      O 2207   3.210   2.645   4.173 -0.2491  0.6473 -0.3955
  146SER     CB 2208   3.061   2.927   4.139  0.5966 -0.4014  0.0651
  146SER     OG 2209   2.981   3.027   4.205 -0.5413 -0.2778  0.0751
  146SER      H 2210   3.231   3.057   4.277 -0.7371  0.5115 -0.6582
  146SER     HA 2211   3.097   2.813   4.321  0.8601 -0.1067  0.7639
  146SER    HB2 2212   3.120   2.977   4.062  0.1241 -0.2557 -0.2143
  146SER    HB3 2213   2.999   2.853   4.089 -0.3879 -0.5768  1.4179
  146SER     HG 2214   2.958   2.992   4.291  1.6526 -0.4153  0.7427
  147LEU      N 2215   3.344   2.817   4.113 -0.9761  0.9403  1.0027
  147LEU     CA 2216   3.441   2.732   4.037  0.1359  0.2776  0.2090
  147LEU      C 2217   3.510   2.637   4.135  0.3519  0.1919 -1.1401
  147LEU      O 2218   3.525   2.519   4.115 -0.5562  0.1813 -0.3184
  147LEU     CB 2219   3.537   2.819   3.960 -0.5662  0.2429 -0.3445
  147LEU     CG 2220   3.646   2.748   3.884  0.5728 -0.2880 -0.0215
  147LEU    CD1 2221   3.699   2.837   3.764 -0.4153  0.3445 -0.3430
  147LEU    CD2 2222   3.773   2.710   3.958 -0.3575 -0.6771 -1.3939
  147LEU      H 2223   3.351   2.917   4.112 -0.0044  0.8912  0.1687
  147LEU     HA 2224   3.396   2.669   3.960  1.2897 -0.5827  0.1780
  147LEU    HB2 2225   3.476   2.870   3.885 -0.2698 -1.4127 -1.8238
  147LEU    HB3 2226   3.582   2.890   4.030  1.2411 -0.5498 -0.5978
  147LEU     HG 2227   3.595   2.659   3.846 -2.0507  0.6599  0.8466
  147LEU   HD11 2228   3.753   2.918   3.813  0.4093  0.0177 -0.6827
  147LEU   HD12 2229   3.763   2.781   3.696 -0.2264  1.6395 -1.3265
  147LEU   HD13 2230   3.612   2.865   3.703 -0.2668 -0.6748 -1.0690
  147LEU   HD21 2231   3.861   2.686   3.899  0.9597  1.0191 -0.3426
  147LEU   HD22 2232   3.801   2.786   4.032 -0.7331 -2.4472  0.7753
  147LEU   HD23 2233   3.746   2.633   4.030 -0.6404  0.8241  0.2391
  148VAL      N 2234   3.555   2.688   4.255  0.5163  0.6449 -0.2479
  148VAL     CA 2235   3.628   2.599   4.351 -0.8448 -0.4190 -0.2329
  148VAL      C 2236   3.535   2.489   4.410  0.6016  0.1549  0.2229
  148VAL      O 2237   3.579   2.379   4.444 -0.1040 -0.3622  0.2718
  148VAL     CB 2238   3.698   2.693   4.454  0.2278 -0.3967 -0.7992
  148VAL    CG1 2239   3.741   2.623   4.587  0.4609 -1.4959  0.8358
  148VAL    CG2 2240   3.823   2.761   4.394 -0.2498 -0.0962  0.5613
  148VAL      H 2241   3.532   2.783   4.280  0.7176  0.7889 -0.5886
  148VAL     HA 2242   3.705   2.535   4.310 -0.2602 -0.2691  0.5882
  148VAL     HB 2243   3.626   2.773   4.471  0.3840 -0.1229 -1.3892
  148VAL   HG11 2244   3.660   2.572   4.641 -0.6429 -0.2493  0.4637
  148VAL   HG12 2245   3.820   2.549   4.576  1.4461 -0.3833 -0.0476
  148VAL   HG13 2246   3.766   2.711   4.646  0.5194  1.2146 -2.6070
  148VAL   HG21 2247   3.880   2.827   4.459 -0.2464  0.0050  0.4557
  148VAL   HG22 2248   3.889   2.701   4.331  1.4288  1.5171  0.5929
  148VAL   HG23 2249   3.783   2.823   4.313 -0.1534 -0.3990  0.2762
  149LYS      N 2250   3.402   2.524   4.422  0.3995  0.1427  0.6211
  149LYS     CA 2251   3.295   2.436   4.473  0.1277  0.9092  0.3707
  149LYS      C 2252   3.248   2.325   4.373  0.4471 -0.1595  0.2787
  149LYS      O 2253   3.192   2.223   4.417  0.4116 -0.3370 -0.1939
  149LYS     CB 2254   3.178   2.520   4.519 -0.2583  0.1247 -0.1056
  149LYS     CG 2255   3.224   2.604   4.642  0.2720  1.4801  0.4473
  149LYS     CD 2256   3.107   2.694   4.681 -0.8538 -0.3063 -0.5883
  149LYS     CE 2257   3.160   2.767   4.801  0.2298 -0.5414  0.0257
  149LYS     NZ 2258   3.054   2.824   4.876  1.0311  0.0117  0.0515
  149LYS      H 2259   3.373   2.614   4.386 -0.1408 -0.0933  0.4436
  149LYS     HA 2260   3.322   2.386   4.566 -0.9858 -0.5478 -0.0135
  149LYS    HB2 2261   3.125   2.574   4.441 -1.4755  0.0539  0.6068
  149LYS    HB3 2262   3.098   2.452   4.551 -0.3758  0.0631 -0.5269
  149LYS    HG2 2263   3.246   2.534   4.723 -0.0347 -1.3459 -1.6117
  149LYS    HG3 2264   3.313   2.661   4.618  1.1036 -0.1388 -0.6498
  149LYS    HD2 2265   3.093   2.763   4.598 -0.8037 -1.2230 -1.3845
  149LYS    HD3 2266   3.017   2.637   4.705  0.1550 -1.6606  0.2753
  149LYS    HE2 2267   3.205   2.693   4.868  0.6724  0.8362  1.3765
  149LYS    HE3 2268   3.235   2.842   4.776  0.1905 -0.4963  0.0424
  149LYS    HZ1 2269   2.987   2.754   4.903  1.5523  0.0468  1.5914
  149LYS    HZ2 2270   3.080   2.857   4.968 -0.0056 -0.6204  0.6176
  149LYS    HZ3 2271   3.019   2.895   4.812 -0.1896 -0.8214 -0.2678
  150GLN      N 2272   3.259   2.351   4.243  0.3591  0.7674  0.6023
  150GLN     CA 2273   3.205   2.273   4.125 -0.5469 -0.0758 -1.4247
  150GLN      C 2274   3.311   2.188   4.052 -0.1235 -0.2094 -0.2521
  150GLN      O 2275   3.282   2.088   3.998 -0.0082  0.3080 -0.5601
  150GLN     CB 2276   3.148   2.373   4.025 -0.2611 -1.0944 -0.3403
  150GLN     CG 2277   3.020   2.436   4.082  0.3831  0.3779 -0.4231
  150GLN     CD 2278   2.972   2.559   4.012 -0.8076  0.3528 -0.6378
  150GLN    OE1 2279   2.992   2.569   3.891  0.0713 -0.2265  0.1340
  150GLN    NE2 2280   2.885   2.633   4.070 -0.0520 -0.4620 -0.4116
  150GLN      H 2281   3.286   2.443   4.213 -0.8024  0.8063 -0.4913
  150GLN     HA 2282   3.124   2.206   4.152 -0.7770  0.7917  0.2768
  150GLN    HB2 2283   3.228   2.442   3.999 -1.0231 -0.2427 -0.5112
  150GLN    HB3 2284   3.121   2.318   3.935 -0.5754 -1.1966 -0.1851
  150GLN    HG2 2285   2.942   2.360   4.090 -0.1891  1.0348  0.6865
  150GLN    HG3 2286   3.029   2.466   4.186 -1.2383  0.9178 -0.3766
  150GLN   HE21 2287   2.858   2.716   4.019 -0.4423  0.0527  0.5970
  150GLN   HE22 2288   2.877   2.633   4.170 -0.4762 -1.7521 -0.4148
  151THR      N 2289   3.437   2.229   4.058 -0.4935 -0.2246  0.0499
  151THR     CA 2290   3.555   2.174   3.993 -0.5142 -0.1679  0.5023
  151THR      C 2291   3.665   2.130   4.092  1.0661  1.4686  0.2084
  151THR      O 2292   3.671   2.180   4.204 -0.1163  0.5098 -0.2570
  151THR     CB 2293   3.627   2.268   3.889  0.4882  0.4903  0.3553
  151THR    OG1 2294   3.687   2.376   3.951  0.1744 -0.0171  0.5036
  151THR    CG2 2295   3.516   2.328   3.800 -0.3861  0.2112  0.5905
  151THR      H 2296   3.452   2.323   4.092 -0.0609  0.3105 -1.4542
  151THR     HA 2297   3.531   2.083   3.938  1.6001 -0.6713  0.2360
  151THR     HB 2298   3.699   2.210   3.831 -0.6337 -0.7845  0.1455
  151THR    HG1 2299   3.613   2.424   3.988  0.5256  0.0594  1.1229
  151THR   HG21 2300   3.483   2.247   3.734  1.0840 -0.5187  0.6682
  151THR   HG22 2301   3.438   2.376   3.859  0.7013  1.0001  1.4864
  151THR   HG23 2302   3.563   2.415   3.752  0.0952  0.5734  1.6608
  152HIS      N 2303   3.760   2.046   4.055 -0.3983 -0.2535  0.7875
  152HIS     CA 2304   3.870   1.992   4.130 -0.2560  1.3817 -0.0842
  152HIS      C 2305   3.994   2.078   4.138 -0.4212 -0.1800  0.8418
  152HIS      O 2306   4.096   2.040   4.201  0.1767  0.4154  0.2095
  152HIS     CB 2307   3.903   1.846   4.065 -0.5385 -0.8524 -0.2364
  152HIS     CG 2308   3.809   1.737   4.084  0.6386  0.2447 -0.3024
  152HIS    ND1 2309   3.718   1.689   3.993  0.6564 -0.2629 -0.7064
  152HIS    CD2 2310   3.782   1.673   4.207 -0.0701 -0.2962 -0.2740
  152HIS    CE1 2311   3.636   1.600   4.052  0.5099  0.6473  0.0299
  152HIS    NE2 2312   3.680   1.583   4.179 -0.3337  0.5060  1.1258
  152HIS      H 2313   3.753   2.001   3.965  1.6305  1.2439 -0.2489
  152HIS     HA 2314   3.830   1.983   4.231 -0.8071 -0.4832 -0.3902
  152HIS    HB2 2315   3.922   1.857   3.958  0.8711 -0.5871  0.0077
  152HIS    HB3 2316   3.997   1.812   4.107  0.2172  1.3061  0.0459
  152HIS    HD1 2317   3.692   1.733   3.905  1.2343  0.2957 -0.6069
  152HIS    HD2 2318   3.842   1.683   4.297 -0.2595 -0.2255 -0.1537
  152HIS    HE1 2319   3.574   1.532   3.995  1.8809  0.0562 -0.8301
  153VAL      N 2320   3.980   2.194   4.063 -0.6743 -0.8349 -0.0104
  153VAL     CA 2321   4.102   2.284   4.043  0.1544  0.5163  0.9474
  153VAL      C 2322   4.134   2.343   4.176 -0.7979 -0.8353 -0.0099
  153VAL      O 2323   4.048   2.381   4.247  0.5277  0.3315 -0.2567
  153VAL     CB 2324   4.069   2.397   3.942  0.1931 -0.5878  0.7547
  153VAL    CG1 2325   4.172   2.506   3.912  0.8093  0.4427 -1.2183
  153VAL    CG2 2326   4.049   2.339   3.799  1.0654 -0.0666  0.2050
  153VAL      H 2327   3.890   2.227   4.034 -0.9264 -0.7790  0.7725
  153VAL     HA 2328   4.182   2.221   4.004 -0.1078  0.4210  0.5424
  153VAL     HB 2329   3.977   2.441   3.979 -0.1571 -0.1180 -0.5563
  153VAL   HG11 2330   4.265   2.459   3.879  0.3559 -0.7230 -0.9579
  153VAL   HG12 2331   4.136   2.579   3.840 -0.2034  0.7045 -0.4846
  153VAL   HG13 2332   4.186   2.566   4.002  0.1316 -0.7022 -0.2856
  153VAL   HG21 2333   4.022   2.423   3.735 -0.8708 -0.0913  0.8623
  153VAL   HG22 2334   4.134   2.283   3.762  1.3357  0.9779 -0.8539
  153VAL   HG23 2335   3.960   2.276   3.794  1.0558  0.0050 -0.9427
  154PRO      N 2336   4.261   2.347   4.223  0.6386  0.3885 -0.2692
  154PRO     CA 2337   4.299   2.411   4.343 -0.1228  0.5173 -0.5310
  154PRO      C 2338   4.260   2.555   4.363  0.3759  0.2865  0.9298
  154PRO      O 2339   4.227   2.620   4.267 -0.0137 -0.1960  0.3312
  154PRO     CB 2340   4.449   2.408   4.347 -0.5717  1.1196 -0.1669
  154PRO     CG 2341   4.487   2.286   4.261  1.0066  0.5188  0.2673
  154PRO     CD 2342   4.369   2.288   4.163 -0.9739  0.0996  0.1526
  154PRO     HA 2343   4.259   2.353   4.427  0.3123 -0.9005 -1.2369
  154PRO    HB2 2344   4.488   2.499   4.301  0.2037  0.7625 -0.2384
  154PRO    HB3 2345   4.496   2.385   4.443 -0.2644  0.5120 -0.4580
  154PRO    HG2 2346   4.585   2.299   4.216  1.2815 -0.5655  0.4930
  154PRO    HG3 2347   4.487   2.195   4.322 -0.7253 -0.0083 -0.3972
  154PRO    HD2 2348   4.352   2.188   4.125  0.5605  0.0746 -0.6149
  154PRO    HD3 2349   4.409   2.346   4.079 -0.4578 -0.3735  0.0618
  155ASN      N 2350   4.261   2.602   4.488 -0.1650 -0.2161 -0.2267
  155ASN     CA 2351   4.209   2.731   4.526  0.4395 -0.1949 -0.0477
  155ASN      C 2352   4.325   2.830   4.539  0.5133 -0.0271  0.2308
  155ASN      O 2353   4.365   2.874   4.648  0.0457  0.5537 -0.0461
  155ASN     CB 2354   4.129   2.715   4.664 -0.5089  0.6489  1.1696
  155ASN     CG 2355   4.077   2.836   4.717  0.0579 -0.3787  0.2112
  155ASN    OD1 2356   4.054   2.927   4.644  0.2363 -0.4295 -0.2852
  155ASN    ND2 2357   4.047   2.836   4.843  1.1619  0.7679  0.0574
  155ASN      H 2358   4.308   2.543   4.555  0.5141  0.3889 -0.1414
  155ASN     HA 2359   4.140   2.773   4.452 -0.2226 -0.4375  0.4153
  155ASN    HB2 2360   4.044   2.648   4.649  0.3645 -0.2484 -0.2840
  155ASN    HB3 2361   4.198   2.668   4.733  0.2148 -1.5824 -0.7981
  155ASN   HD21 2362   3.987   2.904   4.887  0.9079 -0.5758  2.0574
  155ASN   HD22 2363   4.075   2.758   4.901 -0.1381 -0.4337 -0.7938
  156LEU      N 2364   4.390   2.868   4.430  0.6331 -0.2228  0.0744
  156LEU     CA 2365   4.486   2.982   4.425  0.1190  0.0977 -0.1473
  156LEU      C 2366   4.488   3.042   4.281 -0.1835 -0.2684 -0.4892
  156LEU      O 2367   4.430   2.983   4.192  0.1617  0.1743  0.5554
  156LEU     CB 2368   4.622   2.924   4.476  0.7316 -0.2228  0.7188
  156LEU     CG 2369   4.668   2.804   4.393 -0.0682  1.1755 -1.0757
  156LEU    CD1 2370   4.804   2.828   4.324  0.3327  0.1942 -0.3260
  156LEU    CD2 2371   4.673   2.679   4.478 -0.3870  1.2052  0.2903
  156LEU      H 2372   4.358   2.833   4.341  0.2266  1.5253 -0.5555
  156LEU     HA 2373   4.452   3.054   4.499 -2.3600 -0.9189 -0.0899
  156LEU    HB2 2374   4.699   3.001   4.474 -0.7228  1.3497  0.2814
  156LEU    HB3 2375   4.623   2.896   4.581  2.2746 -0.3439  0.7170
  156LEU     HG 2376   4.599   2.769   4.317  0.0204 -1.3714 -0.1703
  156LEU   HD11 2377   4.781   2.911   4.257 -1.4791 -0.0632 -0.1485
  156LEU   HD12 2378   4.879   2.877   4.386  0.1938 -0.3399  0.2894
  156LEU   HD13 2379   4.833   2.732   4.281 -1.2071 -1.0546  1.1353
  156LEU   HD21 2380   4.701   2.598   4.410  0.8767  0.2394  1.8224
  156LEU   HD22 2381   4.750   2.689   4.554  1.0388 -1.3745 -0.5883
  156LEU   HD23 2382   4.578   2.649   4.520 -0.4056 -0.7480 -0.9114
  157PHE      N 2383   4.544   3.160   4.265 -0.1647  0.3365  0.9330
  157PHE     CA 2384   4.581   3.207   4.131  0.2150 -0.1984  0.3819
  157PHE      C 2385   4.710   3.294   4.120 -0.6467  0.2173  0.3523
  157PHE      O 2386   4.774   3.324   4.222  0.0093  0.3100  0.2647
  157PHE     CB 2387   4.457   3.289   4.074 -0.0912  0.4127  0.2892
  157PHE     CG 2388   4.422   3.422   4.146  0.0072  0.8182  0.2270
  157PHE    CD1 2389   4.357   3.426   4.271 -0.3021  0.0819  0.3776
  157PHE    CD2 2390   4.455   3.542   4.091 -0.6121  0.1830 -0.2263
  157PHE    CE1 2391   4.339   3.546   4.337 -0.2209 -0.4021  0.1428
  157PHE    CE2 2392   4.442   3.663   4.162  0.8852  0.1268  0.4480
  157PHE     CZ 2393   4.377   3.671   4.292 -0.8156  0.5989  0.3666
  157PHE      H 2394   4.587   3.211   4.340  0.4937 -0.6713  1.2850
  157PHE     HA 2395   4.597   3.118   4.070 -0.7377 -0.9236  1.1345
  157PHE    HB2 2396   4.483   3.307   3.969 -2.2206 -1.3163 -0.7003
  157PHE    HB3 2397   4.361   3.237   4.069  0.3984 -0.4558 -0.6695
  157PHE    HD1 2398   4.317   3.337   4.315 -1.2214  0.0323 -0.4740
  157PHE    HD2 2399   4.512   3.542   3.999  0.6224  1.0489  0.4709
  157PHE    HE1 2400   4.272   3.545   4.422 -0.3801  1.2893  0.1226
  157PHE    HE2 2401   4.459   3.755   4.107  0.0851  0.1495  0.2119
  157PHE     HZ 2402   4.350   3.759   4.348  0.6523  0.0693  2.0878
  158SER      N 2403   4.766   3.339   4.004 -0.2468  1.5031  0.6123
  158SER     CA 2404   4.885   3.415   3.997 -0.8001 -0.9768  1.4122
  158SER      C 2405   4.883   3.497   3.866 -0.5520  0.1001  0.0646
  158SER      O 2406   4.824   3.459   3.767 -0.5565 -0.3496  0.4169
  158SER     CB 2407   5.014   3.330   4.024  0.0298 -0.3922  1.1654
  158SER     OG 2408   5.016   3.229   3.922  0.3499 -0.7763 -0.7072
  158SER      H 2409   4.717   3.312   3.920  0.4138 -2.0473  1.0374
  158SER     HA 2410   4.875   3.490   4.076 -0.9153  0.4074  0.1619
  158SER    HB2 2411   5.108   3.385   4.023  0.2199 -0.6303 -0.6616
  158SER    HB3 2412   5.004   3.272   4.115 -1.2421 -0.2068  1.1845
  158SER     HG 2413   4.954   3.159   3.943  0.2055 -0.0743  1.9697
  159LEU      N 2414   4.943   3.616   3.882 -0.6868  0.1561 -0.2680
  159LEU     CA 2415   4.931   3.723   3.790  0.3290 -1.3648  0.0790
  159LEU      C 2416   5.067   3.780   3.744 -1.4091 -0.2260 -0.1101
  159LEU      O 2417   5.167   3.800   3.814 -0.3644  0.1830  0.1807
  159LEU     CB 2418   4.844   3.841   3.844  0.1161 -0.1175 -0.8831
  159LEU     CG 2419   4.696   3.819   3.879  1.0625  0.0238 -0.2161
  159LEU    CD1 2420   4.647   3.946   3.945 -0.6671  0.6362 -0.0165
  159LEU    CD2 2421   4.605   3.790   3.757 -0.3116  0.1493 -0.4416
  159LEU      H 2422   4.992   3.638   3.967 -0.0316  0.6346 -0.7554
  159LEU     HA 2423   4.882   3.686   3.700 -1.1706  0.0524  0.2195
  159LEU    HB2 2424   4.889   3.882   3.935 -1.8678  0.0974  0.1118
  159LEU    HB3 2425   4.851   3.919   3.767 -0.3067  0.2296 -0.5815
  159LEU     HG 2426   4.683   3.742   3.956 -0.6269  0.8861  0.4552
  159LEU   HD11 2427   4.547   3.933   3.988 -0.1382  0.2852  1.2073
  159LEU   HD12 2428   4.711   3.973   4.030 -0.9467  0.3536  0.2907
  159LEU   HD13 2429   4.653   4.024   3.869  2.6195  0.2721 -0.3955
  159LEU   HD21 2430   4.595   3.870   3.682 -0.2002 -0.6715 -1.3769
  159LEU   HD22 2431   4.647   3.696   3.722  1.6144  0.4416  0.7792
  159LEU   HD23 2432   4.504   3.764   3.789 -0.2809  0.1880 -0.3135
  160GLN      N 2433   5.082   3.810   3.615  0.4249 -0.4346  0.1255
  160GLN     CA 2434   5.190   3.881   3.548  0.1475  0.7247  0.5030
  160GLN      C 2435   5.135   3.987   3.455  0.0223 -0.5884  0.0024
  160GLN      O 2436   5.064   3.949   3.368  0.7062 -0.3477  0.4863
  160GLN     CB 2437   5.269   3.777   3.467  0.1422  0.1643  0.3435
  160GLN     CG 2438   5.400   3.848   3.417  0.0970  0.4463 -0.4295
  160GLN     CD 2439   5.467   3.773   3.306 -1.0279 -0.5767  0.5444
  160GLN    OE1 2440   5.412   3.724   3.203 -0.4062 -0.3285  0.1115
  160GLN    NE2 2441   5.604   3.772   3.305  0.0888  0.1465 -0.8449
  160GLN      H 2442   5.000   3.794   3.559 -0.5022  0.9110  0.9869
  160GLN     HA 2443   5.263   3.929   3.614  0.5341  2.6207 -1.1101
  160GLN    HB2 2444   5.310   3.703   3.536  1.8910  0.8841  0.1774
  160GLN    HB3 2445   5.211   3.724   3.391 -1.1990  1.1104  0.6586
  160GLN    HG2 2446   5.381   3.955   3.402 -0.0117  0.5786  0.5094
  160GLN    HG3 2447   5.471   3.854   3.499 -0.4373 -0.6549  0.1573
  160GLN   HE21 2448   5.642   3.712   3.233  0.0368 -1.6498  0.4869
  160GLN   HE22 2449   5.658   3.807   3.383 -0.1469 -0.2530 -0.4939
  161LEU      N 2450   5.181   4.112   3.463  0.2131 -0.1874  0.1273
  161LEU     CA 2451   5.139   4.222   3.368 -0.3395  0.4713  0.4397
  161LEU      C 2452   5.257   4.287   3.283 -0.1819  0.2932 -0.8739
  161LEU      O 2453   5.363   4.314   3.340 -0.1305 -0.4970 -0.4488
  161LEU     CB 2454   5.071   4.332   3.450 -0.4580 -0.6544  0.0531
  161LEU     CG 2455   4.949   4.295   3.537  0.0905  0.5077  0.2458
  161LEU    CD1 2456   4.893   4.415   3.617 -0.7856 -0.1282  0.7854
  161LEU    CD2 2457   4.834   4.227   3.463  0.1360 -0.4895  0.7287
  161LEU      H 2458   5.251   4.130   3.534 -0.7754 -0.2459  1.1947
  161LEU     HA 2459   5.077   4.173   3.292  1.0860 -0.2267 -0.3637
  161LEU    HB2 2460   5.144   4.368   3.522 -1.2416 -0.4135  0.7538
  161LEU    HB3 2461   5.034   4.408   3.381 -1.1545  0.7251  1.7925
  161LEU     HG 2462   4.982   4.218   3.607 -0.3636  0.0485 -0.0254
  161LEU   HD11 2463   4.812   4.392   3.686 -1.1356  1.8060  1.1246
  161LEU   HD12 2464   4.985   4.442   3.669 -0.8278 -0.8059  1.2480
  161LEU   HD13 2465   4.871   4.484   3.536  0.1035  0.6283  1.1455
  161LEU   HD21 2466   4.821   4.278   3.368 -0.7150 -1.3460  0.3451
  161LEU   HD22 2467   4.868   4.127   3.436 -0.6197 -0.6536  0.3355
  161LEU   HD23 2468   4.740   4.224   3.517 -0.7686 -0.4493 -0.7300
  162CYS      N 2469   5.244   4.299   3.153 -0.1966  0.5554 -0.0213
  162CYS     CA 2470   5.350   4.324   3.056 -0.5409 -0.0453 -0.4443
  162CYS      C 2471   5.320   4.413   2.934 -0.6445 -0.1609  0.5432
  162CYS      O 2472   5.204   4.446   2.905  0.2663  0.1250 -0.3932
  162CYS     CB 2473   5.407   4.189   3.010  0.1221  0.2414 -0.4654
  162CYS     SG 2474   5.449   4.061   3.142  0.4351  0.0371  0.1548
  162CYS      H 2475   5.153   4.276   3.114 -0.1594 -0.1217  0.2574
  162CYS     HA 2476   5.426   4.379   3.110 -0.3702 -1.0010  0.3377
  162CYS    HB2 2477   5.339   4.154   2.933  0.3699  0.4647 -0.7926
  162CYS    HB3 2478   5.500   4.197   2.953 -0.4406  0.1940 -1.4352
  163GLY      N 2479   5.426   4.436   2.854  0.1096 -0.2353 -0.1248
  163GLY     CA 2480   5.411   4.471   2.717 -0.1776 -0.2469  0.3710
  163GLY      C 2481   5.420   4.623   2.675 -0.2615  0.9645 -0.1688
  163GLY      O 2482   5.430   4.657   2.558 -0.4602  0.0604  0.8624
  163GLY      H 2483   5.516   4.416   2.894  0.4073  0.0222 -0.6414
  163GLY    HA2 2484   5.496   4.428   2.666 -0.0951  0.0563  0.2473
  163GLY    HA3 2485   5.319   4.425   2.682  0.5100 -1.7210  0.3891
  164ALA      N 2486   5.424   4.705   2.783 -0.3873 -0.0662  0.7234
  164ALA     CA 2487   5.447   4.848   2.760 -0.2990 -0.5749  0.6811
  164ALA      C 2488   5.600   4.881   2.727  0.1875 -0.4863 -0.5653
  164ALA      O 2489   5.687   4.798   2.758  0.3739  0.1041 -0.5933
  164ALA     CB 2490   5.403   4.935   2.874 -0.2854 -0.5646  1.0737
  164ALA      H 2491   5.429   4.672   2.878 -0.6828 -2.0093  0.1351
  164ALA     HA 2492   5.390   4.876   2.672  0.0716 -0.5246  0.4548
  164ALA    HB1 2493   5.452   4.910   2.968  1.2900  0.8392  0.7089
  164ALA    HB2 2494   5.420   5.038   2.842  1.9828 -1.3891 -0.9746
  164ALA    HB3 2495   5.294   4.927   2.884 -0.6857  1.1125 -0.7188
  165GLY      N 2496   5.625   4.997   2.675  0.6343  0.0098  0.0674
  165GLY     CA 2497   5.757   5.059   2.664 -0.0048  0.3181 -0.1766
  165GLY      C 2498   5.799   5.118   2.531  0.1787  0.2602 -0.1648
  165GLY      O 2499   5.756   5.062   2.429 -0.9274 -0.2907 -0.0665
  165GLY      H 2500   5.545   5.054   2.652 -0.1536 -0.9038  0.4352
  165GLY    HA2 2501   5.774   5.134   2.741  1.2215 -0.7841  0.7467
  165GLY    HA3 2502   5.830   4.984   2.694 -1.5211 -0.6711  1.4242
  166PHE      N 2503   5.873   5.229   2.516  0.6772  0.1157  0.1809
  166PHE     CA 2504   5.912   5.286   2.380 -0.0774  0.5502  0.4741
  166PHE      C 2505   6.034   5.219   2.315 -0.7299 -0.7067  1.0972
  166PHE      O 2506   6.112   5.160   2.381  0.2114 -0.1361 -0.0443
  166PHE     CB 2507   5.935   5.426   2.397  0.3173 -1.2021  0.0160
  166PHE     CG 2508   5.818   5.521   2.427 -0.1331  0.1691  0.1147
  166PHE    CD1 2509   5.725   5.561   2.326 -1.0145  0.3162 -0.0706
  166PHE    CD2 2510   5.802   5.566   2.560 -0.0401 -0.0332  1.0095
  166PHE    CE1 2511   5.627   5.659   2.358 -1.1711  0.1069 -0.2852
  166PHE    CE2 2512   5.708   5.669   2.583 -0.8894  1.3591 -1.0883
  166PHE     CZ 2513   5.641   5.727   2.483  0.2028  0.2405 -0.2592
  166PHE      H 2514   5.902   5.279   2.599 -0.2282  0.0604  0.5499
  166PHE     HA 2515   5.826   5.277   2.313 -0.2489  0.8238  0.6529
  166PHE    HB2 2516   6.008   5.441   2.477 -0.8604  0.9224  0.8538
  166PHE    HB3 2517   5.975   5.464   2.304  0.5733  0.2003  0.6525
  166PHE    HD1 2518   5.730   5.508   2.232 -2.5583  0.7697 -0.4568
  166PHE    HD2 2519   5.870   5.530   2.636  1.0539 -0.0616  0.0775
  166PHE    HE1 2520   5.574   5.704   2.276  0.5483 -0.5006 -1.8879
  166PHE    HE2 2521   5.713   5.717   2.679 -1.0092 -0.4242 -0.1201
  166PHE     HZ 2522   5.579   5.811   2.511  0.9021  0.7030 -0.0458
  167PRO      N 2523   6.045   5.236   2.177 -0.1513 -0.2621 -0.8612
  167PRO     CA 2524   5.942   5.292   2.083 -0.7914  0.7193  0.3834
  167PRO      C 2525   5.819   5.209   2.062  0.6134  0.7679 -0.0119
  167PRO      O 2526   5.819   5.088   2.101 -0.1288  0.4204 -0.1024
  167PRO     CB 2527   6.029   5.301   1.956  0.5288 -0.2306  0.0848
  167PRO     CG 2528   6.118   5.177   1.964 -0.2349  0.0607 -0.0028
  167PRO     CD 2529   6.158   5.183   2.107 -0.5586 -0.2445 -0.6657
  167PRO     HA 2530   5.918   5.396   2.104 -0.9840  0.9550 -0.8399
  167PRO    HB2 2531   5.969   5.289   1.866  0.0330 -0.8165  0.4866
  167PRO    HB3 2532   6.086   5.395   1.954 -0.7959  0.6311 -0.9667
  167PRO    HG2 2533   6.062   5.088   1.935  1.5414 -1.5024  0.9628
  167PRO    HG3 2534   6.203   5.195   1.898 -0.9238  0.4971 -0.8288
  167PRO    HD2 2535   6.242   5.251   2.117 -1.0457  0.2304  0.6630
  167PRO    HD3 2536   6.190   5.086   2.147 -0.1845  0.4071  0.7562
  168LEU      N 2537   5.707   5.267   2.013 -0.6334  0.1034 -0.5934
  168LEU     CA 2538   5.581   5.202   1.969 -0.5915 -0.0462 -0.4745
  168LEU      C 2539   5.604   5.105   1.852  0.6828 -0.6949  0.1688
  168LEU      O 2540   5.672   5.138   1.751  0.5577 -0.2647 -0.0698
  168LEU     CB 2541   5.478   5.313   1.935  0.0550  0.3754  0.7498
  168LEU     CG 2542   5.455   5.429   2.025  0.1912 -0.3631 -0.2780
  168LEU    CD1 2543   5.342   5.526   1.992  0.4364  0.4256 -0.6825
  168LEU    CD2 2544   5.427   5.374   2.171  0.2599  0.1415  0.9705
  168LEU      H 2545   5.729   5.358   1.975 -0.3890 -0.1356 -1.0490
  168LEU     HA 2546   5.540   5.147   2.054  0.1722  0.2731  0.1230
  168LEU    HB2 2547   5.501   5.352   1.836  0.1490 -1.9203 -0.2463
  168LEU    HB3 2548   5.381   5.265   1.922  0.6621 -0.5252 -1.3080
  168LEU     HG 2549   5.547   5.488   2.028 -0.0505  0.0307  1.3393
  168LEU   HD11 2550   5.247   5.476   1.976  0.1615  0.6386  0.1732
  168LEU   HD12 2551   5.349   5.602   2.071  2.2920  0.1754 -0.5160
  168LEU   HD13 2552   5.360   5.575   1.897  0.4614 -0.4426 -1.1432
  168LEU   HD21 2553   5.374   5.448   2.232 -0.6532  0.5778 -0.2788
  168LEU   HD22 2554   5.369   5.283   2.158  0.6122 -0.0078  0.3896
  168LEU   HD23 2555   5.522   5.350   2.220  0.9135  2.4169  1.0660
  169ASN      N 2556   5.534   4.989   1.848 -0.3663 -0.7519 -0.2985
  169ASN     CA 2557   5.540   4.897   1.729 -0.1446  0.9079 -1.1379
  169ASN      C 2558   5.445   4.955   1.625 -0.6256 -0.0711  0.3065
  169ASN      O 2559   5.488   4.935   1.509  0.2166 -0.5832  0.2196
  169ASN     CB 2560   5.521   4.745   1.771 -1.0595  0.0327  0.9340
  169ASN     CG 2561   5.385   4.694   1.746 -0.0978  0.1813 -0.4720
  169ASN    OD1 2562   5.339   4.675   1.643 -0.7525  0.0499  0.0258
  169ASN    ND2 2563   5.316   4.671   1.856  0.0597 -0.8938  0.4464
  169ASN      H 2564   5.482   4.957   1.928 -1.4575 -0.9167 -1.0354
  169ASN     HA 2565   5.642   4.898   1.692  0.7689 -0.6818  0.9499
  169ASN    HB2 2566   5.583   4.681   1.708 -1.5061  0.0315  0.4905
  169ASN    HB3 2567   5.550   4.730   1.875 -0.6882 -0.3525  0.7796
  169ASN   HD21 2568   5.223   4.632   1.851 -0.1850 -0.2873 -0.8344
  169ASN   HD22 2569   5.353   4.694   1.946 -1.0777  0.8448  0.5677
  170GLN      N 2570   5.337   5.031   1.657 -1.1131 -1.0351  0.4625
  170GLN     CA 2571   5.254   5.108   1.561 -0.4220  0.8003 -0.3626
  170GLN      C 2572   5.200   5.240   1.627  0.9251  0.2873  0.5208
  170GLN      O 2573   5.114   5.225   1.716  0.4110 -0.2092  0.2332
  170GLN     CB 2574   5.135   5.012   1.522 -1.0186  0.6334  0.5239
  170GLN     CG 2575   5.171   4.889   1.429  0.5013 -0.1836  0.9018
  170GLN     CD 2576   5.212   4.928   1.290  0.6949  0.5520  0.0640
  170GLN    OE1 2577   5.161   5.025   1.236  0.3547 -0.5281 -0.0066
  170GLN    NE2 2578   5.308   4.864   1.220  0.3874 -0.0790 -0.4442
  170GLN      H 2579   5.300   5.029   1.751 -1.0486  1.0821  0.6201
  170GLN     HA 2580   5.318   5.134   1.477  0.6377 -1.1474 -0.2900
  170GLN    HB2 2581   5.096   4.974   1.617  0.0791 -0.5308  0.5616
  170GLN    HB3 2582   5.054   5.067   1.475 -0.8798  1.3242  1.0606
  170GLN    HG2 2583   5.255   4.845   1.482  0.9036  0.3746  0.7564
  170GLN    HG3 2584   5.086   4.822   1.422  0.8685 -0.7012  1.2886
  170GLN   HE21 2585   5.339   4.915   1.139  0.0885  1.8739  0.5513
  170GLN   HE22 2586   5.352   4.780   1.254 -0.5607 -0.3430  0.2293
  171SER      N 2587   5.238   5.359   1.589  0.3531 -0.1201  0.4778
  171SER     CA 2588   5.183   5.483   1.646 -0.3063 -0.0073 -0.6536
  171SER      C 2589   5.037   5.503   1.618 -0.2931  0.7990  0.5163
  171SER      O 2590   4.975   5.556   1.702  0.1410  0.0054 -0.5289
  171SER     CB 2591   5.264   5.613   1.605 -0.2702  0.9458 -0.9305
  171SER     OG 2592   5.222   5.671   1.487 -0.3045 -0.0445  0.2484
  171SER      H 2593   5.323   5.359   1.533  0.1078 -0.1954  0.0961
  171SER     HA 2594   5.200   5.481   1.754  0.3735 -0.0466 -0.7540
  171SER    HB2 2595   5.231   5.683   1.682  0.5615  0.1564  0.2187
  171SER    HB3 2596   5.372   5.599   1.617 -0.5030  0.3697  1.4045
  171SER     HG 2597   5.257   5.619   1.415 -1.6913 -1.3756  0.4233
  172GLU      N 2598   4.990   5.454   1.505  0.5836 -0.4241  0.6348
  172GLU     CA 2599   4.845   5.446   1.467 -1.2199  1.1653 -0.5763
  172GLU      C 2600   4.765   5.362   1.573  1.1343  0.9169 -0.1401
  172GLU      O 2601   4.641   5.356   1.558  0.1243 -0.3867 -0.0465
  172GLU     CB 2602   4.788   5.580   1.452  0.1352 -1.3480  0.5452
  172GLU     CG 2603   4.859   5.672   1.350 -0.6466  0.0076  1.5406
  172GLU     CD 2604   4.892   5.609   1.210 -0.1383  0.1572  0.6673
  172GLU    OE1 2605   4.809   5.529   1.153 -0.3659 -0.2093 -0.4278
  172GLU    OE2 2606   4.986   5.644   1.144 -0.7286 -0.3940 -0.2327
  172GLU      H 2607   5.048   5.412   1.434 -0.2208 -0.7014  0.1146
  172GLU     HA 2608   4.839   5.393   1.372  0.7197  0.0192 -0.1639
  172GLU    HB2 2609   4.685   5.581   1.417  0.6085  1.3703 -1.3739
  172GLU    HB3 2610   4.793   5.635   1.546  0.1097 -0.3601 -0.0080
  172GLU    HG2 2611   4.806   5.764   1.322  0.6731  0.4738  0.3261
  172GLU    HG3 2612   4.957   5.705   1.384 -0.2063  0.3549  0.0798
  173VAL      N 2613   4.819   5.289   1.670 -0.0895  0.4304 -0.2788
  173VAL     CA 2614   4.749   5.195   1.764 -0.5109 -0.2509 -0.8288
  173VAL      C 2615   4.781   5.222   1.914 -0.1280  0.0793 -0.5332
  173VAL      O 2616   4.883   5.286   1.941  0.2264  0.2307  0.0956
  173VAL     CB 2617   4.782   5.051   1.722 -0.1255  0.3717  0.1062
  173VAL    CG1 2618   4.705   4.937   1.789 -0.3021  0.4915  0.2967
  173VAL    CG2 2619   4.758   5.030   1.571  0.0254  0.5774 -0.9669
  173VAL      H 2620   4.916   5.308   1.688 -0.3113  1.0362  0.3514
  173VAL     HA 2621   4.642   5.214   1.765 -0.2879  1.2508 -0.9171
  173VAL     HB 2622   4.885   5.019   1.739 -0.5720 -0.7228  1.1077
  173VAL   HG11 2623   4.727   4.834   1.760  0.1453  0.3234  1.1482
  173VAL   HG12 2624   4.720   4.938   1.897  0.7690 -1.5337  0.2712
  173VAL   HG13 2625   4.600   4.955   1.768 -0.6252 -0.3449  1.0624
  173VAL   HG21 2626   4.826   5.093   1.513  1.0810 -0.2047 -0.6426
  173VAL   HG22 2627   4.769   4.926   1.540  0.2778  0.4572 -0.5026
  173VAL   HG23 2628   4.653   5.058   1.559 -0.2488 -0.2567 -0.6544
  174LEU      N 2629   4.694   5.191   2.012 -0.0841 -0.2333  0.3443
  174LEU     CA 2630   4.717   5.208   2.160 -0.9129  0.5036 -0.2775
  174LEU      C 2631   4.808   5.096   2.212  0.7597  0.2890  0.4287
  174LEU      O 2632   4.787   4.984   2.166  0.2442 -0.1057 -0.4779
  174LEU     CB 2633   4.587   5.221   2.228 -0.4035 -0.7066 -0.8858
  174LEU     CG 2634   4.515   5.356   2.212  0.5788  0.5913 -0.1957
  174LEU    CD1 2635   4.405   5.346   2.318 -0.3517  0.1976  0.5731
  174LEU    CD2 2636   4.594   5.485   2.245  1.4712 -0.5406  0.8821
  174LEU      H 2637   4.615   5.139   1.977  0.4383 -0.4141 -0.6552
  174LEU     HA 2638   4.767   5.302   2.185  0.3754  0.0584 -0.9755
  174LEU    HB2 2639   4.526   5.135   2.200 -0.4457 -0.6803 -0.8749
  174LEU    HB3 2640   4.606   5.223   2.335 -0.5357  0.9312 -0.8488
  174LEU     HG 2641   4.463   5.373   2.118  1.2135 -0.2251 -0.7277
  174LEU   HD11 2642   4.330   5.274   2.285 -0.4342  0.1940  0.7656
  174LEU   HD12 2643   4.437   5.314   2.418 -1.4966  0.6107  1.1040
  174LEU   HD13 2644   4.363   5.444   2.343 -0.5888  0.1500  0.3546
  174LEU   HD21 2645   4.635   5.488   2.346 -0.3259  0.3859  1.6641
  174LEU   HD22 2646   4.667   5.497   2.165 -0.2353  2.0685 -0.5364
  174LEU   HD23 2647   4.521   5.563   2.229  1.9895 -0.4086 -1.5345
  175ALA      N 2648   4.887   5.128   2.312 -0.5573 -0.3388  0.1769
  175ALA     CA 2649   4.982   5.042   2.384 -0.1189 -0.5059 -0.4510
  175ALA      C 2650   4.950   4.896   2.403  1.1718  0.0178  0.6147
  175ALA      O 2651   4.866   4.860   2.489  0.5417  0.2404  0.6999
  175ALA     CB 2652   5.119   5.070   2.320  1.3822  0.6629  0.3680
  175ALA      H 2653   4.895   5.226   2.335  0.4228 -0.5086  0.6771
  175ALA     HA 2654   4.985   5.082   2.485  0.0481  0.4010 -0.7951
  175ALA    HB1 2655   5.196   5.015   2.374 -0.4724 -1.4574  1.1535
  175ALA    HB2 2656   5.110   5.035   2.218 -0.2589  1.7528  0.0443
  175ALA    HB3 2657   5.147   5.175   2.321  1.5485  0.6916 -1.3027
  176SER      N 2658   5.004   4.813   2.309 -0.4657  0.1093 -0.4434
  176SER     CA 2659   4.968   4.671   2.296  0.4316 -0.1977 -0.1014
  176SER      C 2660   5.016   4.575   2.405 -0.5952  0.3349  0.1859
  176SER      O 2661   5.113   4.496   2.385  0.6754 -0.9264  0.3963
  176SER     CB 2662   4.817   4.651   2.265 -0.7057  0.2712  0.5652
  176SER     OG 2663   4.764   4.724   2.152 -0.0408 -0.5675 -0.6535
  176SER      H 2664   5.081   4.850   2.256 -0.4331 -0.0520 -0.5092
  176SER     HA 2665   5.027   4.630   2.214  1.0086  0.2043  0.0980
  176SER    HB2 2666   4.799   4.545   2.246 -0.0134  0.2840 -0.2726
  176SER    HB3 2667   4.756   4.682   2.350 -0.8233 -0.0783  0.6144
  176SER     HG 2668   4.774   4.819   2.166  0.9576 -0.7307 -0.0473
  177VAL      N 2669   4.964   4.597   2.523  0.1646  0.1177 -0.0342
  177VAL     CA 2670   4.999   4.524   2.645 -0.0068  0.5805  0.5381
  177VAL      C 2671   4.951   4.376   2.639  0.0861 -0.3672 -1.1432
  177VAL      O 2672   4.889   4.334   2.541 -0.4603 -0.1226 -0.0500
  177VAL     CB 2673   4.967   4.600   2.768  0.8653  0.3134  0.7819
  177VAL    CG1 2674   5.054   4.726   2.778  0.1618  0.1332 -1.3813
  177VAL    CG2 2675   4.824   4.652   2.792  0.5271 -0.5614  0.0459
  177VAL      H 2676   4.891   4.666   2.529 -0.4011 -0.3655 -0.8817
  177VAL     HA 2677   5.106   4.506   2.656  0.0910  1.4482  1.2329
  177VAL     HB 2678   4.981   4.546   2.862 -0.8849  0.0373  0.9521
  177VAL   HG11 2679   5.158   4.694   2.772  0.6109  1.1635  0.0246
  177VAL   HG12 2680   5.030   4.805   2.708  0.0592  1.1863 -0.2303
  177VAL   HG13 2681   5.038   4.771   2.876 -0.7010 -0.7972 -1.0559
  177VAL   HG21 2682   4.822   4.677   2.898 -0.0729  0.2433 -0.1362
  177VAL   HG22 2683   4.790   4.734   2.727  0.9018 -1.2488 -1.0660
  177VAL   HG23 2684   4.751   4.572   2.779 -0.1810  0.1217 -0.3763
  178GLY      N 2685   4.990   4.300   2.746 -0.1921  0.6732  0.1074
  178GLY     CA 2686   4.986   4.153   2.752 -0.1271  0.2323 -0.7586
  178GLY      C 2687   5.029   4.100   2.894 -0.1566 -0.2883  0.4503
  178GLY      O 2688   5.081   4.171   2.980 -0.2971  0.0300 -0.3389
  178GLY      H 2689   5.054   4.341   2.812  0.8745 -1.4626  0.5709
  178GLY    HA2 2690   4.884   4.117   2.736  0.0827 -0.3236 -0.8890
  178GLY    HA3 2691   5.042   4.105   2.671 -0.6460 -0.3788 -0.7715
  179GLY      N 2692   5.000   3.970   2.914 -0.1870 -0.3116 -0.7313
  179GLY     CA 2693   5.036   3.909   3.040  0.5311  0.0593  0.8687
  179GLY      C 2694   4.967   3.769   3.066 -1.4029 -0.1204  0.0298
  179GLY      O 2695   4.896   3.726   2.977  0.9179 -0.4790 -0.0820
  179GLY      H 2696   4.950   3.913   2.848 -0.3879  0.3132 -1.1358
  179GLY    HA2 2697   5.144   3.892   3.037  0.5863  0.3427  1.0764
  179GLY    HA3 2698   5.033   3.980   3.124  0.7993  0.4724  0.5398
  180SER      N 2699   5.000   3.711   3.178  0.1137  0.5041 -0.1289
  180SER     CA 2700   4.946   3.574   3.216 -0.1023 -0.3559 -0.5889
  180SER      C 2701   4.857   3.582   3.340 -0.4649 -1.0172 -0.3589
  180SER      O 2702   4.890   3.644   3.436 -0.0772 -0.6120 -0.0065
  180SER     CB 2703   5.060   3.478   3.242  0.6414  0.0551  0.2717
  180SER     OG 2704   5.143   3.447   3.135  0.2487 -0.3102 -0.2575
  180SER      H 2705   5.048   3.761   3.252  0.0079  0.0008  0.2961
  180SER     HA 2706   4.883   3.540   3.134  1.3504 -0.8133 -1.5824
  180SER    HB2 2707   5.126   3.511   3.322  1.4372 -0.8420  0.0235
  180SER    HB3 2708   5.019   3.382   3.274  0.8201  0.1669  0.8525
  180SER     HG 2709   5.189   3.524   3.104 -0.2577  0.2632  0.3538
  181MET      N 2710   4.751   3.512   3.336  0.9742  0.5126 -0.2088
  181MET     CA 2711   4.669   3.471   3.452  0.7330 -0.5235 -0.2306
  181MET      C 2712   4.654   3.324   3.464  0.1625 -0.1908  0.3056
  181MET      O 2713   4.601   3.258   3.377  0.1497 -0.6601 -0.4511
  181MET     CB 2714   4.530   3.546   3.442  0.5210 -0.3909 -0.4380
  181MET     CG 2715   4.426   3.507   3.550  0.4004  0.3231  0.1323
  181MET     SD 2716   4.259   3.593   3.531  0.7381  0.4966 -0.2776
  181MET     CE 2717   4.168   3.482   3.424  0.0238 -0.2901  0.0707
  181MET      H 2718   4.714   3.480   3.248  0.7468 -1.7013  0.5700
  181MET     HA 2719   4.715   3.510   3.543  0.1189  2.2141 -0.9046
  181MET    HB2 2720   4.550   3.652   3.433 -0.5130 -0.1655 -0.2760
  181MET    HB3 2721   4.486   3.515   3.348 -0.3440  0.0759 -0.1989
  181MET    HG2 2722   4.413   3.399   3.546 -1.5489  0.5025 -1.0426
  181MET    HG3 2723   4.469   3.531   3.648  1.9995 -1.1064 -0.1353
  181MET    HE1 2724   4.218   3.455   3.331 -0.3594 -1.0451  0.0720
  181MET    HE2 2725   4.143   3.398   3.489  0.3893 -0.5013 -0.0578
  181MET    HE3 2726   4.068   3.522   3.406 -0.2662 -0.3403  1.3571
  182ILE      N 2727   4.705   3.255   3.569  0.2104 -0.5826  0.6972
  182ILE     CA 2728   4.715   3.106   3.582 -0.1512 -0.6881 -0.6199
  182ILE      C 2729   4.628   3.076   3.700  0.7908  1.2846 -0.3914
  182ILE      O 2730   4.641   3.123   3.813 -0.3232  0.1296 -0.0642
  182ILE     CB 2731   4.858   3.052   3.601 -0.3868 -1.2606  0.3277
  182ILE    CG1 2732   4.972   3.123   3.509  1.3323  0.7666 -1.3302
  182ILE    CG2 2733   4.852   2.901   3.605 -0.4012  1.1938  0.5543
  182ILE    CD1 2734   4.965   3.097   3.357 -0.2526  0.8868  0.3930
  182ILE      H 2735   4.747   3.315   3.639 -0.0255 -0.6394  0.8902
  182ILE     HA 2736   4.674   3.060   3.492  1.3238  1.1190 -2.4037
  182ILE     HB 2737   4.891   3.071   3.703  0.7148 -0.5362 -0.1205
  182ILE   HG12 2738   4.958   3.230   3.524  0.1983  0.4987 -0.1406
  182ILE   HG13 2739   5.069   3.087   3.546  0.4622 -0.4247 -0.0129
  182ILE   HG21 2740   4.794   2.863   3.521  1.0246  1.1950 -0.5042
  182ILE   HG22 2741   4.952   2.861   3.592 -1.2429 -0.8170 -0.6146
  182ILE   HG23 2742   4.814   2.853   3.695  0.8600 -1.2359 -0.0518
  182ILE   HD11 2743   4.903   3.170   3.304 -0.5376  0.9194  0.7644
  182ILE   HD12 2744   5.060   3.108   3.305 -0.1820  0.2723  0.3773
  182ILE   HD13 2745   4.930   2.995   3.344  0.1369  0.7957  0.0105
  183ILE      N 2746   4.511   3.000   3.679 -0.6876 -0.1427 -0.5754
  183ILE     CA 2747   4.421   2.966   3.786 -0.1466 -0.5098  0.2552
  183ILE      C 2748   4.466   2.827   3.841 -0.4558 -0.4472  0.5226
  183ILE      O 2749   4.492   2.730   3.768 -0.2475  0.1915 -0.3361
  183ILE     CB 2750   4.278   2.971   3.727  0.0172  1.4698 -0.0820
  183ILE    CG1 2751   4.249   3.106   3.663 -0.4063 -0.5729 -0.8316
  183ILE    CG2 2752   4.175   2.912   3.824  0.2875 -0.7879  0.3010
  183ILE    CD1 2753   4.252   3.224   3.759 -0.4339 -0.4036 -0.6912
  183ILE      H 2754   4.495   2.967   3.585 -0.3781 -0.0680 -0.6556
  183ILE     HA 2755   4.426   3.038   3.867  0.4282  1.2836 -1.2304
  183ILE     HB 2756   4.289   2.902   3.643  0.1526  0.6493  0.5804
  183ILE   HG12 2757   4.321   3.120   3.582  0.4000 -0.8461 -0.1922
  183ILE   HG13 2758   4.154   3.112   3.609 -0.4661 -0.6999 -0.7406
  183ILE   HG21 2759   4.081   2.905   3.769 -0.0751  2.9038 -0.0566
  183ILE   HG22 2760   4.193   2.813   3.867 -2.3218 -1.0906  1.0861
  183ILE   HG23 2761   4.153   2.979   3.908 -0.6194 -0.9405  0.2068
  183ILE   HD11 2762   4.228   3.319   3.712  0.2589  0.9580  1.4331
  183ILE   HD12 2763   4.179   3.213   3.839  0.7432 -0.7397  0.3969
  183ILE   HD13 2764   4.351   3.245   3.800 -0.3400  1.1927 -1.5598
  184GLY      N 2765   4.470   2.819   3.973 -0.4277  0.0341 -0.6655
  184GLY     CA 2766   4.498   2.693   4.038  0.5780  0.4481 -0.3208
  184GLY      C 2767   4.643   2.636   4.046 -0.2597  0.0856 -0.2183
  184GLY      O 2768   4.673   2.519   4.082 -0.1978 -0.1429 -0.0312
  184GLY      H 2769   4.449   2.898   4.031  0.6776  0.2427 -0.5014
  184GLY    HA2 2770   4.452   2.709   4.135 -0.7149  0.4330 -0.8908
  184GLY    HA3 2771   4.442   2.607   4.001  0.9351 -0.5200  1.1898
  185GLY      N 2772   4.746   2.712   3.998  0.3072  0.4865 -0.2608
  185GLY     CA 2773   4.888   2.673   4.006  0.4287  0.3903 -0.0879
  185GLY      C 2774   4.977   2.798   3.997  0.9705  0.2182  0.2432
  185GLY      O 2775   4.929   2.909   3.978 -0.2445  0.0994  0.0268
  185GLY      H 2776   4.730   2.807   3.965 -0.6573  0.0901 -1.0316
  185GLY    HA2 2777   4.896   2.632   4.107 -0.0476 -0.9029 -0.5443
  185GLY    HA3 2778   4.917   2.600   3.931 -0.0975 -1.1149  1.0745
  186ILE      N 2779   5.108   2.779   4.019 -0.0852  0.7106  0.0151
  186ILE     CA 2780   5.214   2.880   4.007  0.1444 -0.0828  0.9409
  186ILE      C 2781   5.301   2.842   3.893 -0.6974  0.9945  0.5759
  186ILE      O 2782   5.350   2.727   3.898 -0.4657  0.0006  0.7278
  186ILE     CB 2783   5.285   2.884   4.142  0.0229 -0.0636  1.7035
  186ILE    CG1 2784   5.193   2.903   4.263 -0.2513 -0.1537 -0.0502
  186ILE    CG2 2785   5.396   2.988   4.142  1.0132 -0.5462  0.3991
  186ILE    CD1 2786   5.182   2.775   4.353  0.5452 -0.1533  0.5877
  186ILE      H 2787   5.140   2.683   4.023 -0.3611  0.6327  0.4510
  186ILE     HA 2788   5.172   2.979   3.991 -0.8973 -0.7044 -0.8053
  186ILE     HB 2789   5.333   2.786   4.151  0.0966 -0.0654  1.3100
  186ILE   HG12 2790   5.238   2.981   4.325  1.0444 -0.6233 -0.3456
  186ILE   HG13 2791   5.093   2.940   4.239 -0.3047  0.2829  0.7822
  186ILE   HG21 2792   5.342   3.083   4.142  0.4980 -0.8269  1.0485
  186ILE   HG22 2793   5.453   2.974   4.233 -0.0866 -0.5857  1.1170
  186ILE   HG23 2794   5.464   2.979   4.057 -0.8861 -0.9357 -1.2415
  186ILE   HD11 2795   5.281   2.741   4.384  0.4032 -1.0401  0.1268
  186ILE   HD12 2796   5.129   2.796   4.446  0.5987 -1.8450  1.0726
  186ILE   HD13 2797   5.137   2.692   4.299  1.1110 -0.4014  0.4852
  187ASP      N 2798   5.316   2.916   3.784 -0.8534 -0.6602 -0.4671
  187ASP     CA 2799   5.398   2.878   3.666  0.2337  0.5750 -0.1433
  187ASP      C 2800   5.543   2.932   3.669  0.2195 -0.8192  0.1257
  187ASP      O 2801   5.565   3.056   3.671  0.0048  0.1779  0.1119
  187ASP     CB 2802   5.321   2.925   3.536  0.5106  0.2170 -1.0543
  187ASP     CG 2803   5.395   2.882   3.410 -0.4547  0.2539  1.1039
  187ASP    OD1 2804   5.335   2.818   3.317  0.4037 -0.6094 -0.0046
  187ASP    OD2 2805   5.518   2.902   3.400  0.5470 -0.1458  0.1783
  187ASP      H 2806   5.286   3.012   3.789 -1.1706 -0.7173 -1.1778
  187ASP     HA 2807   5.405   2.770   3.656  0.9914  0.6104 -0.1497
  187ASP    HB2 2808   5.222   2.880   3.537  0.7225 -0.2488 -0.7560
  187ASP    HB3 2809   5.305   3.033   3.547  0.8075  0.1236  1.3564
  188HIS      N 2810   5.641   2.851   3.661 -0.9996  0.8920 -0.8084
  188HIS     CA 2811   5.782   2.888   3.694 -0.3424 -0.5897  1.3244
  188HIS      C 2812   5.853   2.974   3.581  0.5730 -0.7322  0.8381
  188HIS      O 2813   5.951   3.042   3.605 -0.3717  0.3419 -0.7654
  188HIS     CB 2814   5.862   2.757   3.712 -0.1687 -1.1567 -0.0950
  188HIS     CG 2815   6.002   2.775   3.776 -0.6036 -0.3765  0.2149
  188HIS    ND1 2816   6.039   2.831   3.899  0.3396 -0.0981  0.4711
  188HIS    CD2 2817   6.124   2.757   3.708  0.0982 -0.8280 -0.0042
  188HIS    CE1 2818   6.173   2.826   3.916  0.0629  0.7955  0.1746
  188HIS    NE2 2819   6.225   2.778   3.803 -0.6442 -0.3586  0.8919
  188HIS      H 2820   5.623   2.752   3.645  0.8357  0.1162  0.9882
  188HIS     HA 2821   5.786   2.942   3.788 -0.4456  0.7615  0.5988
  188HIS    HB2 2822   5.815   2.685   3.780  0.3210 -0.1034  1.4767
  188HIS    HB3 2823   5.869   2.716   3.611  0.9028 -0.7378 -0.2129
  188HIS    HD1 2824   5.983   2.868   3.974 -0.3789  1.0235 -0.5482
  188HIS    HD2 2825   6.132   2.728   3.604  0.3568  1.8656 -0.8934
  188HIS    HE1 2826   6.220   2.824   4.013  0.0998 -0.4021  0.1663
  189SER      N 2827   5.789   2.985   3.463 -0.6995  0.1360  0.4790
  189SER     CA 2828   5.840   3.061   3.345  0.4898  0.6632 -1.2581
  189SER      C 2829   5.808   3.213   3.366 -0.9163  0.5564  0.4728
  189SER      O 2830   5.897   3.287   3.323 -0.1349 -0.5974  0.2976
  189SER     CB 2831   5.777   3.000   3.217 -0.3142 -0.2107  0.2138
  189SER     OG 2832   5.639   3.034   3.200  0.4925 -0.0662  0.3559
  189SER      H 2833   5.703   2.934   3.454 -0.1634 -0.6230 -2.4199
  189SER     HA 2834   5.948   3.054   3.342  0.5852 -0.7328  1.0331
  189SER    HB2 2835   5.836   3.036   3.133  0.3245 -1.0278  0.2923
  189SER    HB3 2836   5.787   2.892   3.214 -0.1329 -0.2840  1.7035
  189SER     HG 2837   5.587   2.994   3.271 -0.3709  1.5293  0.7221
  190LEU      N 2838   5.700   3.244   3.439 -0.2937  0.2474 -0.1006
  190LEU     CA 2839   5.654   3.388   3.448 -0.5236  0.8511  0.7148
  190LEU      C 2840   5.743   3.480   3.530 -0.5716  0.7772  0.1189
  190LEU      O 2841   5.728   3.600   3.543  0.4272 -0.0938  0.3608
  190LEU     CB 2842   5.516   3.396   3.493  0.8215 -0.0517  0.0147
  190LEU     CG 2843   5.410   3.327   3.399  0.0571 -0.6020 -0.0633
  190LEU    CD1 2844   5.277   3.341   3.470  0.4916 -0.2668 -0.6677
  190LEU    CD2 2845   5.408   3.395   3.257 -0.0140  0.2356 -0.7999
  190LEU      H 2846   5.641   3.171   3.475 -0.5056  0.1720 -0.5886
  190LEU     HA 2847   5.661   3.439   3.351  1.5700 -0.5612 -0.0311
  190LEU    HB2 2848   5.524   3.336   3.583  1.3654 -1.1428 -0.7186
  190LEU    HB3 2849   5.489   3.500   3.512 -0.4858 -0.1017 -1.1841
  190LEU     HG 2850   5.438   3.224   3.379  0.9496 -0.5109  0.5712
  190LEU   HD11 2851   5.284   3.291   3.567  0.3154  0.5332 -0.2303
  190LEU   HD12 2852   5.252   3.445   3.487 -0.1220 -0.5179  0.1051
  190LEU   HD13 2853   5.190   3.323   3.408  0.0120  0.1038 -0.1220
  190LEU   HD21 2854   5.338   3.331   3.202 -0.3906 -0.9876  0.9219
  190LEU   HD22 2855   5.376   3.497   3.277  0.1943  0.0596  0.6208
  190LEU   HD23 2856   5.503   3.395   3.205 -0.1525 -0.3675 -1.0708
  191TYR      N 2857   5.843   3.424   3.606 -0.6377 -0.1348 -0.3113
  191TYR     CA 2858   5.918   3.495   3.708 -0.4936 -0.0298  0.2448
  191TYR      C 2859   6.063   3.446   3.713  0.5001 -0.0027 -0.4307
  191TYR      O 2860   6.103   3.343   3.656 -0.0394 -0.3665 -0.3416
  191TYR     CB 2861   5.853   3.482   3.843 -0.1311 -0.0121  0.8938
  191TYR     CG 2862   5.881   3.350   3.920  0.4514  0.3765 -0.5596
  191TYR    CD1 2863   5.794   3.240   3.905 -0.3017 -0.2554 -0.3154
  191TYR    CD2 2864   5.977   3.349   4.020 -0.1181  0.0657 -0.0039
  191TYR    CE1 2865   5.809   3.122   3.984  0.7485 -1.0180 -0.1493
  191TYR    CE2 2866   5.996   3.237   4.104  0.7950 -0.8319  0.6392
  191TYR     CZ 2867   5.909   3.127   4.089  0.4317  0.3928 -0.4639
  191TYR     OH 2868   5.932   3.002   4.152  0.4682 -0.4740  0.3375
  191TYR      H 2869   5.862   3.326   3.590  0.0200  0.0177 -0.5066
  191TYR     HA 2870   5.916   3.601   3.685 -0.1298 -0.2365 -0.8101
  191TYR    HB2 2871   5.880   3.566   3.906 -1.1219  0.3574  0.8532
  191TYR    HB3 2872   5.746   3.484   3.825 -0.1596 -0.0866  1.0512
  191TYR    HD1 2873   5.715   3.247   3.833 -0.8463  2.6119  0.3003
  191TYR    HD2 2874   6.033   3.440   4.037 -0.6752  0.2467  1.0784
  191TYR    HE1 2875   5.752   3.031   3.979 -0.6411 -0.2959  1.1866
  191TYR    HE2 2876   6.077   3.234   4.175  1.0086  0.0596  0.4572
  191TYR     HH 2877   5.991   2.990   4.226 -0.0631 -1.0787  0.6825
  192THR      N 2878   6.141   3.518   3.789 -0.1742 -0.3219  0.1020
  192THR     CA 2879   6.284   3.487   3.821 -0.0618  0.1741 -0.1521
  192THR      C 2880   6.309   3.513   3.970 -0.2623  0.1130  0.1308
  192THR      O 2881   6.230   3.582   4.037 -0.5537  0.5259  0.3262
  192THR     CB 2882   6.379   3.576   3.731  0.4000 -0.7237 -0.6911
  192THR    OG1 2883   6.358   3.710   3.760  0.2016 -0.2576 -0.7070
  192THR    CG2 2884   6.347   3.562   3.585  0.5527 -0.1445  0.6123
  192THR      H 2885   6.115   3.613   3.812  1.0560  0.0208  0.2341
  192THR     HA 2886   6.296   3.381   3.798 -0.9765 -0.0546  0.3287
  192THR     HB 2887   6.481   3.549   3.755  0.4244 -0.3938 -0.4095
  192THR    HG1 2888   6.392   3.739   3.845 -0.0170  0.6182 -0.8963
  192THR   HG21 2889   6.321   3.458   3.565 -1.0449  0.4434 -0.7510
  192THR   HG22 2890   6.260   3.623   3.565  0.5064 -0.2607  0.4562
  192THR   HG23 2891   6.433   3.588   3.524  0.6957  0.9013  1.2026
  193GLY      N 2892   6.420   3.459   4.015 -0.2220  0.2982 -0.7318
  193GLY     CA 2893   6.463   3.479   4.157 -0.8688 -0.5947  0.7582
  193GLY      C 2894   6.382   3.419   4.262  0.5361  0.0640 -0.1533
  193GLY      O 2895   6.298   3.330   4.236 -0.5776 -0.4527 -0.0099
  193GLY      H 2896   6.462   3.388   3.957  0.8081 -0.5805  0.9120
  193GLY    HA2 2897   6.562   3.433   4.152  0.3679  1.7210 -1.9619
  193GLY    HA3 2898   6.480   3.580   4.192  0.5928 -0.0654 -1.1395
  194SER      N 2899   6.403   3.457   4.388 -0.8228 -0.9064  0.9101
  194SER     CA 2900   6.329   3.402   4.504 -0.6669 -0.1546  0.1930
  194SER      C 2901   6.180   3.435   4.504 -0.8041 -0.6956  0.0618
  194SER      O 2902   6.151   3.555   4.475 -0.0770 -0.1016 -0.1736
  194SER     CB 2903   6.382   3.465   4.628 -0.9711 -0.1238 -0.7613
  194SER     OG 2904   6.520   3.428   4.651 -0.0654  0.5087 -0.0358
  194SER      H 2905   6.484   3.517   4.402 -0.2184 -1.2786 -0.5905
  194SER     HA 2906   6.352   3.296   4.497 -0.1790 -0.0118 -1.1102
  194SER    HB2 2907   6.371   3.573   4.626  0.9346  0.1769  0.4368
  194SER    HB3 2908   6.329   3.435   4.718  0.0448  0.5312  0.0967
  194SER     HG 2909   6.566   3.508   4.676 -0.0459  0.8810 -1.1535
  195LEU      N 2910   6.092   3.342   4.543 -0.8613  0.3683  0.4630
  195LEU     CA 2911   5.958   3.370   4.590  0.8779  0.4787  0.3228
  195LEU      C 2912   5.969   3.420   4.737 -0.2042 -0.8254  1.1269
  195LEU      O 2913   6.039   3.363   4.817  0.0934 -0.0079 -0.0331
  195LEU     CB 2914   5.865   3.235   4.568 -0.7100 -1.1029 -0.6761
  195LEU     CG 2915   5.785   3.239   4.441 -0.7261 -0.2479  0.3917
  195LEU    CD1 2916   5.735   3.106   4.407  0.1768  1.4181  0.7221
  195LEU    CD2 2917   5.673   3.339   4.427 -0.5842  0.4215 -0.5415
  195LEU      H 2918   6.130   3.249   4.553  0.8036  1.0435  1.2425
  195LEU     HA 2919   5.907   3.446   4.531 -0.2529 -0.6053 -0.1817
  195LEU    HB2 2920   5.925   3.144   4.567 -0.0451 -0.6917 -0.1589
  195LEU    HB3 2921   5.791   3.240   4.648 -0.0520  1.4206 -0.0305
  195LEU     HG 2922   5.859   3.262   4.364  0.1066  0.0461  1.2312
  195LEU   HD11 2923   5.676   3.112   4.316 -0.3435  0.0894  0.9169
  195LEU   HD12 2924   5.818   3.035   4.404 -0.5478  0.4893  1.3028
  195LEU   HD13 2925   5.667   3.066   4.483 -0.3219  3.2219  1.3138
  195LEU   HD21 2926   5.586   3.307   4.484 -0.9730  0.8587 -0.8667
  195LEU   HD22 2927   5.697   3.438   4.466 -0.9557  0.2452  0.1649
  195LEU   HD23 2928   5.648   3.355   4.322  0.6623  1.3915 -0.7386
  196TRP      N 2929   5.890   3.524   4.766 -0.2470 -0.5184  0.3809
  196TRP     CA 2930   5.862   3.558   4.905  0.1575 -1.3522 -0.2408
  196TRP      C 2931   5.711   3.582   4.922 -0.5180 -0.5912 -0.8463
  196TRP      O 2932   5.652   3.647   4.836 -0.0371 -0.8255  0.0499
  196TRP     CB 2933   5.946   3.676   4.954  0.7286  0.2030  0.1227
  196TRP     CG 2934   6.085   3.623   4.980  0.6458  0.7106  0.3698
  196TRP    CD1 2935   6.199   3.633   4.908  0.2612 -0.3796  0.5968
  196TRP    CD2 2936   6.135   3.580   5.109 -0.2969 -0.4513  0.2488
  196TRP    NE1 2937   6.311   3.592   4.976 -0.5995  0.2366  0.4053
  196TRP    CE2 2938   6.275   3.563   5.104  0.1815  0.1146 -0.2402
  196TRP    CE3 2939   6.075   3.557   5.239 -0.6044 -0.6974  1.1347
  196TRP    CZ2 2940   6.349   3.517   5.215  0.2468 -0.8807 -0.8644
  196TRP    CZ3 2941   6.151   3.521   5.356  0.6135 -0.0049 -0.0811
  196TRP    CH2 2942   6.289   3.504   5.340 -0.3750  0.6388  0.1754
  196TRP      H 2943   5.849   3.580   4.694  0.5261 -0.1520  0.2041
  196TRP     HA 2944   5.888   3.472   4.967 -0.5682 -1.8319 -0.5751
  196TRP    HB2 2945   5.943   3.747   4.872 -0.7404  1.0005  0.7928
  196TRP    HB3 2946   5.918   3.710   5.054  1.1912  0.3164  0.2193
  196TRP    HD1 2947   6.213   3.660   4.805  1.2833 -0.9011  0.5692
  196TRP    HE1 2948   6.402   3.586   4.932 -1.3565 -1.3702 -1.1787
  196TRP    HE3 2949   5.970   3.578   5.244 -0.4663  1.1882 -0.9371
  196TRP    HZ2 2950   6.455   3.498   5.204  0.3563 -0.6289 -0.3132
  196TRP    HZ3 2951   6.099   3.498   5.448 -0.5588  1.0651 -0.4159
  196TRP    HH2 2952   6.337   3.458   5.425 -1.5596 -1.6789 -0.2337
  197TYR      N 2953   5.654   3.534   5.037 -0.2116 -0.0100 -0.1196
  197TYR     CA 2954   5.515   3.547   5.069  0.3416 -0.4228 -0.0709
  197TYR      C 2955   5.487   3.640   5.193  0.3364  0.2827 -0.0036
  197TYR      O 2956   5.578   3.661   5.281  1.0377 -0.0935  0.9031
  197TYR     CB 2957   5.457   3.413   5.107 -0.0721  0.4539  1.0506
  197TYR     CG 2958   5.444   3.334   4.978  0.0716  0.7589 -0.0219
  197TYR    CD1 2959   5.316   3.337   4.919 -0.2659  0.8177 -0.0007
  197TYR    CD2 2960   5.539   3.239   4.935  0.6073  0.3495  0.5866
  197TYR    CE1 2961   5.302   3.263   4.800 -0.2820 -0.7424 -0.5404
  197TYR    CE2 2962   5.516   3.157   4.822  0.9648 -0.6309  0.2623
  197TYR     CZ 2963   5.401   3.179   4.750 -0.8559 -0.0259 -0.4403
  197TYR     OH 2964   5.384   3.104   4.635 -0.4319 -0.4960  0.7143
  197TYR      H 2965   5.703   3.476   5.103  0.0544  0.0997 -0.2149
  197TYR     HA 2966   5.460   3.578   4.979 -0.6730 -0.8375  0.3782
  197TYR    HB2 2967   5.525   3.360   5.174  0.6902 -0.8057 -0.6067
  197TYR    HB3 2968   5.365   3.423   5.165  0.0925  0.6863  1.2788
  197TYR    HD1 2969   5.246   3.415   4.945 -0.4701  0.7776 -0.4122
  197TYR    HD2 2970   5.623   3.211   4.997  0.4646 -1.2323  0.1514
  197TYR    HE1 2971   5.209   3.278   4.746 -1.1244 -0.0581  0.9490
  197TYR    HE2 2972   5.586   3.081   4.791  0.4788 -0.9369 -0.1106
  197TYR     HH 2973   5.416   3.014   4.650 -0.8446 -0.6038  0.9584
  198THR      N 2974   5.371   3.707   5.200 -0.2430  0.1240 -0.7568
  198THR     CA 2975   5.323   3.791   5.313  0.3612  0.0652 -0.6738
  198THR      C 2976   5.181   3.743   5.359  0.1070  0.7519 -0.5291
  198THR      O 2977   5.105   3.710   5.266  0.2265  0.6703 -0.6020
  198THR     CB 2978   5.326   3.937   5.262 -0.3924  1.1322  0.0803
  198THR    OG1 2979   5.298   4.017   5.374  0.0173  0.0328  0.8713
  198THR    CG2 2980   5.221   3.970   5.161 -0.0343  0.2018 -0.0364
  198THR      H 2981   5.304   3.709   5.124  0.4433  1.5998 -1.3991
  198THR     HA 2982   5.392   3.781   5.397 -0.0866  1.2514 -0.1122
  198THR     HB 2983   5.428   3.958   5.229  0.6204 -0.7543  1.6077
  198THR    HG1 2984   5.378   4.018   5.426  0.2312 -0.2251  0.5493
  198THR   HG21 2985   5.241   4.072   5.127 -0.8604  0.2805 -0.3213
  198THR   HG22 2986   5.233   3.909   5.072  1.2321  0.2803  0.0439
  198THR   HG23 2987   5.122   3.959   5.205 -0.2951  0.1823 -0.6076
  199PRO      N 2988   5.138   3.734   5.490 -0.5425 -0.4302 -0.3488
  199PRO     CA 2989   5.010   3.677   5.530  0.1626 -0.3730  0.3806
  199PRO      C 2990   4.898   3.781   5.498 -0.0205 -0.3937 -0.2244
  199PRO      O 2991   4.898   3.898   5.536  0.3865  0.4080 -0.4902
  199PRO     CB 2992   5.021   3.654   5.677  0.5293  0.9028  0.2471
  199PRO     CG 2993   5.112   3.756   5.728 -1.2231 -0.8802  0.7228
  199PRO     CD 2994   5.214   3.770   5.618  0.2979  0.2847  1.6030
  199PRO     HA 2995   4.981   3.580   5.490 -1.1272  0.4546 -0.9207
  199PRO    HB2 2996   4.922   3.638   5.719  0.4486  0.3644 -0.1231
  199PRO    HB3 2997   5.069   3.557   5.695 -0.5317  0.3110  0.0496
  199PRO    HG2 2998   5.060   3.851   5.732 -0.1023 -0.1877 -0.1855
  199PRO    HG3 2999   5.158   3.738   5.826 -0.4004 -0.1363  0.4914
  199PRO    HD2 3000   5.296   3.699   5.623  0.3829  0.0514 -0.8430
  199PRO    HD3 3001   5.248   3.873   5.605  0.9480 -0.0222  0.6528
  200ILE      N 3002   4.787   3.738   5.444 -0.3048  0.3498  0.5477
  200ILE     CA 3003   4.670   3.819   5.421 -0.8865 -0.0681 -0.1509
  200ILE      C 3004   4.601   3.852   5.556 -0.0027 -0.5094 -0.5619
  200ILE      O 3005   4.559   3.769   5.630 -0.0036  0.0908 -0.4294
  200ILE     CB 3006   4.566   3.761   5.323 -0.1583  0.1374  0.5596
  200ILE    CG1 3007   4.632   3.733   5.185  1.5240 -0.1674  0.2487
  200ILE    CG2 3008   4.439   3.849   5.295  0.2008  0.4456 -0.1590
  200ILE    CD1 3009   4.547   3.639   5.096 -0.0853  0.1252  0.1967
  200ILE      H 3010   4.776   3.638   5.433 -0.5230  0.4235  0.0331
  200ILE     HA 3011   4.714   3.910   5.379  0.2573 -0.2185  0.6320
  200ILE     HB 3012   4.528   3.666   5.359  0.8961 -0.6494 -0.2609
  200ILE   HG12 3013   4.647   3.827   5.133 -0.0994  0.2656  0.4316
  200ILE   HG13 3014   4.733   3.694   5.193  1.6898  0.1664 -0.1734
  200ILE   HG21 3015   4.483   3.935   5.245  0.3333  0.3846 -0.1488
  200ILE   HG22 3016   4.379   3.799   5.219  0.9680  1.2284 -1.3598
  200ILE   HG23 3017   4.392   3.877   5.388 -0.1640 -1.4979  0.3181
  200ILE   HD11 3018   4.456   3.687   5.061 -0.5687 -1.0114 -0.2108
  200ILE   HD12 3019   4.606   3.608   5.010 -0.5412  1.1912 -0.5313
  200ILE   HD13 3020   4.521   3.547   5.149  1.0953 -0.0245  0.5677
  201ARG      N 3021   4.596   3.988   5.577  0.3106 -0.5678 -0.5204
  201ARG     CA 3022   4.563   4.048   5.709 -0.1612 -0.0242  0.1864
  201ARG      C 3023   4.429   4.006   5.761  0.0366 -0.4480  0.8868
  201ARG      O 3024   4.422   3.967   5.879  0.5092 -0.5653 -0.2181
  201ARG     CB 3025   4.576   4.204   5.700  0.2740 -0.2382  0.3154
  201ARG     CG 3026   4.535   4.276   5.825  0.6662 -0.2451 -0.4732
  201ARG     CD 3027   4.586   4.416   5.850  0.0699 -0.1878  0.0067
  201ARG     NE 3028   4.557   4.467   5.985  0.0509  0.6571  0.6921
  201ARG     CZ 3029   4.458   4.546   6.016 -0.5462  0.6370 -0.3626
  201ARG    NH1 3030   4.365   4.587   5.934  0.4750 -0.1453  0.6585
  201ARG    NH2 3031   4.435   4.575   6.139  0.0599 -0.9283  0.1492
  201ARG      H 3032   4.613   4.049   5.498  1.5949  0.8446  0.7336
  201ARG     HA 3033   4.628   4.006   5.785 -1.0950 -0.7675  0.6125
  201ARG    HB2 3034   4.677   4.230   5.669 -0.0619  0.6844 -0.0957
  201ARG    HB3 3035   4.512   4.218   5.613  0.0421  0.4998  0.5907
  201ARG    HG2 3036   4.427   4.276   5.841  0.4514  0.1992 -1.7062
  201ARG    HG3 3037   4.581   4.217   5.905  0.1478  0.5212  0.4346
  201ARG    HD2 3038   4.695   4.414   5.843  0.0511 -0.1712 -0.3131
  201ARG    HD3 3039   4.553   4.490   5.777 -0.4106  1.1131  1.4408
  201ARG     HE 3040   4.612   4.430   6.061 -1.5603 -0.3899  1.4453
  201ARG   HH11 3041   4.301   4.664   5.949  0.9150  0.7757 -1.4317
  201ARG   HH12 3042   4.369   4.566   5.836 -2.2467  0.7936  0.1718
  201ARG   HH21 3043   4.342   4.600   6.168  0.0575 -1.3435  0.5055
  201ARG   HH22 3044   4.497   4.538   6.209  1.9212  0.7651 -0.3928
  202ARG      N 3045   4.326   4.000   5.675  0.2532 -0.0261  0.1734
  202ARG     CA 3046   4.186   3.964   5.712  0.2966  0.1227  0.5973
  202ARG      C 3047   4.125   3.924   5.574  0.6656 -0.4811 -0.3510
  202ARG      O 3048   4.156   3.987   5.479 -0.3800 -0.2795  0.3656
  202ARG     CB 3049   4.113   4.076   5.783 -0.4974  0.4577  0.4363
  202ARG     CG 3050   3.971   4.033   5.818 -0.2551  0.0808  0.2102
  202ARG     CD 3051   3.914   4.145   5.913  0.0013 -0.3150 -1.4025
  202ARG     NE 3052   3.893   4.276   5.851 -0.6887  0.6022 -0.6682
  202ARG     CZ 3053   3.776   4.320   5.806 -0.6297 -1.1114  0.3401
  202ARG    NH1 3054   3.762   4.444   5.769 -0.0796 -0.1315  0.1127
  202ARG    NH2 3055   3.678   4.245   5.790 -0.0665 -0.3312 -0.2216
  202ARG      H 3056   4.341   4.023   5.577 -0.4223 -0.0675  0.0511
  202ARG     HA 3057   4.187   3.878   5.779 -0.4455  0.9302  1.7126
  202ARG    HB2 3058   4.170   4.091   5.875 -0.7701 -0.9503  0.8740
  202ARG    HB3 3059   4.118   4.161   5.714 -0.6037 -0.0182 -0.1723
  202ARG    HG2 3060   3.909   4.040   5.729  1.3013 -0.6923 -1.0286
  202ARG    HG3 3061   3.969   3.940   5.876  0.0990  0.1144  0.2807
  202ARG    HD2 3062   3.823   4.118   5.966  0.4941  0.6628  0.0560
  202ARG    HD3 3063   3.977   4.159   6.001 -0.7364 -1.3716 -0.6566
  202ARG     HE 3064   3.975   4.334   5.847 -0.6099  0.5912  0.2193
  202ARG   HH11 3065   3.676   4.469   5.721  0.6119  1.2323 -0.5102
  202ARG   HH12 3066   3.843   4.504   5.773 -0.1610  0.1471 -1.4261
  202ARG   HH21 3067   3.591   4.287   5.759 -0.0125  1.1609  1.3734
  202ARG   HH22 3068   3.686   4.144   5.799  0.5422 -0.3574 -0.8712
  203GLU      N 3069   4.026   3.833   5.571 -0.4075  0.0977  0.4558
  203GLU     CA 3070   3.943   3.790   5.459  0.0872  0.4762 -0.1958
  203GLU      C 3071   3.841   3.894   5.422 -0.1966  0.8842  0.7064
  203GLU      O 3072   3.718   3.875   5.447 -0.4703 -0.8554 -0.0316
  203GLU     CB 3073   3.868   3.646   5.486 -0.5095 -0.4000  0.2765
  203GLU     CG 3074   3.979   3.538   5.490  0.0222 -0.5745  0.3798
  203GLU     CD 3075   3.922   3.397   5.484 -0.4852  0.8661  0.3533
  203GLU    OE1 3076   3.832   3.362   5.554  0.5347  0.2735 -0.2497
  203GLU    OE2 3077   3.979   3.314   5.407  0.0547 -0.4681  0.7918
  203GLU      H 3078   4.010   3.793   5.663  0.7546  0.9145  1.0654
  203GLU     HA 3079   4.003   3.786   5.368 -0.4847 -0.2996 -0.5626
  203GLU    HB2 3080   3.808   3.648   5.577  0.1787  0.8948  0.7528
  203GLU    HB3 3081   3.817   3.617   5.393  0.1815 -0.7945  0.0096
  203GLU    HG2 3082   4.046   3.555   5.406 -0.4941 -0.0790  0.0542
  203GLU    HG3 3083   4.031   3.567   5.581  0.0694  1.8205 -0.2846
  204TRP      N 3084   3.883   3.994   5.339 -1.0841  0.8466 -0.5080
  204TRP     CA 3085   3.789   4.075   5.264 -0.1271  0.0420  0.4161
  204TRP      C 3086   3.836   4.129   5.125  0.3738  0.1996 -0.2236
  204TRP      O 3087   3.819   4.071   5.021  0.2439  0.1004  0.1550
  204TRP     CB 3088   3.733   4.183   5.361 -0.0013  1.2648  0.4308
  204TRP     CG 3089   3.826   4.289   5.413  0.0482 -0.4747  0.3389
  204TRP    CD1 3090   3.960   4.275   5.450  0.5525 -0.1552 -0.0958
  204TRP    CD2 3091   3.799   4.432   5.438  0.3024  0.1191 -0.0050
  204TRP    NE1 3092   4.002   4.404   5.495 -0.4533  1.3968 -0.6506
  204TRP    CE2 3093   3.909   4.496   5.492 -0.2803 -0.4370  0.1435
  204TRP    CE3 3094   3.684   4.516   5.425  0.2865  0.4517  0.2167
  204TRP    CZ2 3095   3.923   4.637   5.523 -0.2613 -0.0213  0.2374
  204TRP    CZ3 3096   3.689   4.651   5.453 -1.1486 -0.3936 -0.6217
  204TRP    CH2 3097   3.807   4.719   5.494 -0.2943  0.2916 -0.0560
  204TRP      H 3098   3.979   3.978   5.311 -1.3516 -1.1742 -0.5588
  204TRP     HA 3099   3.703   4.010   5.246 -0.0393  0.2826 -1.0976
  204TRP    HB2 3100   3.640   4.231   5.330  1.0970  2.6778 -0.9369
  204TRP    HB3 3101   3.704   4.133   5.454 -0.3929 -0.0449 -0.3427
  204TRP    HD1 3102   4.017   4.183   5.447  0.7465 -0.0511  0.2920
  204TRP    HE1 3103   4.093   4.413   5.538  0.0171 -1.3350 -0.7290
  204TRP    HE3 3104   3.596   4.480   5.374 -0.1620  2.2535 -0.4390
  204TRP    HZ2 3105   4.016   4.688   5.542  0.4234 -0.6362 -1.1752
  204TRP    HZ3 3106   3.603   4.713   5.433 -0.2581  1.1094 -0.1749
  204TRP    HH2 3107   3.819   4.827   5.501 -0.8139  0.3442  0.0516
  205TYR      N 3108   3.919   4.240   5.136  1.1038  0.5616  0.8124
  205TYR     CA 3109   4.023   4.259   5.033 -0.3521  0.5581 -0.4756
  205TYR      C 3110   4.137   4.162   5.040  0.2354  0.7048  0.5685
  205TYR      O 3111   4.149   4.088   5.136  0.2141  0.1203 -0.9794
  205TYR     CB 3112   4.071   4.403   5.042  0.9869  0.2747  0.2220
  205TYR     CG 3113   3.960   4.495   5.007  0.3846 -0.8209 -0.3760
  205TYR    CD1 3114   3.922   4.526   4.880  0.2328 -0.5236  0.5532
  205TYR    CD2 3115   3.903   4.560   5.120 -0.2997  0.2184  0.0652
  205TYR    CE1 3116   3.829   4.624   4.853  1.3292  0.1115 -0.4043
  205TYR    CE2 3117   3.797   4.650   5.099  0.4624  0.2083  0.1167
  205TYR     CZ 3118   3.761   4.681   4.965  0.1626  0.9405 -0.4016
  205TYR     OH 3119   3.665   4.769   4.947  0.1862 -0.5196 -0.2138
  205TYR      H 3120   3.927   4.278   5.229 -1.5961 -0.1003  1.5027
  205TYR     HA 3121   3.985   4.237   4.933  0.1092 -0.9271 -0.3751
  205TYR    HB2 3122   4.100   4.410   5.147 -0.1720  0.1860  0.5686
  205TYR    HB3 3123   4.159   4.427   4.982  0.4548  0.6354 -0.4495
  205TYR    HD1 3124   3.970   4.472   4.800  0.0671 -1.2428  0.9235
  205TYR    HD2 3125   3.937   4.541   5.220 -1.4224  0.3733  0.5088
  205TYR    HE1 3126   3.802   4.654   4.753 -1.5727  0.6350  0.3612
  205TYR    HE2 3127   3.741   4.690   5.182  0.4622 -1.4362  0.9852
  205TYR     HH 3128   3.627   4.787   5.033  0.1447 -0.3596 -0.2660
  206TYR      N 3129   4.223   4.161   4.934 -0.0018  0.3684 -0.6974
  206TYR     CA 3130   4.369   4.118   4.956  1.7975 -0.3068 -0.9256
  206TYR      C 3131   4.439   4.223   5.038  0.2705 -1.0433 -0.6593
  206TYR      O 3132   4.519   4.297   4.982  0.4646 -0.1057 -0.5954
  206TYR     CB 3133   4.431   4.081   4.825 -0.4146 -0.0002 -0.3345
  206TYR     CG 3134   4.356   3.970   4.761 -0.9546  0.1162 -0.2057
  206TYR    CD1 3135   4.385   3.842   4.805  0.6051  0.4998 -0.2939
  206TYR    CD2 3136   4.278   3.993   4.647 -0.4940 -0.4518  0.4531
  206TYR    CE1 3137   4.322   3.734   4.739 -0.2283  0.0374  0.5417
  206TYR    CE2 3138   4.206   3.887   4.596 -0.6536 -0.3748  0.2638
  206TYR     CZ 3139   4.226   3.758   4.639 -0.1994  0.9416 -0.2867
  206TYR     OH 3140   4.141   3.658   4.606  0.1406  0.1768  0.3420
  206TYR      H 3141   4.213   4.227   4.858 -0.6878  0.2545 -0.7136
  206TYR     HA 3142   4.365   4.029   5.019 -0.4830 -0.1846 -0.7268
  206TYR    HB2 3143   4.441   4.162   4.753 -0.0265 -0.1316 -0.4340
  206TYR    HB3 3144   4.534   4.051   4.843 -0.6156 -0.7643 -0.3735
  206TYR    HD1 3145   4.454   3.824   4.886 -0.8868  0.7670  1.1292
  206TYR    HD2 3146   4.268   4.095   4.612 -0.3838 -0.4424  0.4495
  206TYR    HE1 3147   4.341   3.630   4.761  0.2316  0.1200  0.5573
  206TYR    HE2 3148   4.135   3.897   4.515 -0.9876 -0.1187  0.5811
  206TYR     HH 3149   4.087   3.694   4.536  0.1629 -0.3428  0.0546
  207GLU      N 3150   4.411   4.236   5.170  0.0608 -0.2056 -0.0618
  207GLU     CA 3151   4.490   4.316   5.262  0.3345 -0.3120 -0.1596
  207GLU      C 3152   4.623   4.272   5.306 -0.3630 -0.6888 -0.2472
  207GLU      O 3153   4.642   4.156   5.348  1.0726 -0.2131  0.9382
  207GLU     CB 3154   4.387   4.349   5.379  0.5711  0.2149 -0.0314
  207GLU     CG 3155   4.430   4.465   5.464  0.3445 -0.3182 -1.0522
  207GLU     CD 3156   4.343   4.511   5.582 -0.2623 -0.5193 -0.2740
  207GLU    OE1 3157   4.253   4.437   5.629 -0.1731  0.1407  0.6548
  207GLU    OE2 3158   4.362   4.617   5.639 -0.0172 -0.1594 -0.0704
  207GLU      H 3159   4.338   4.178   5.210  0.1824  0.4366  1.2120
  207GLU     HA 3160   4.511   4.408   5.208  0.4203 -1.0246 -1.3993
  207GLU    HB2 3161   4.292   4.379   5.333  1.4152  0.7896 -1.5249
  207GLU    HB3 3162   4.365   4.261   5.439 -1.0291 -1.0218 -2.1169
  207GLU    HG2 3163   4.522   4.432   5.513  0.4472  0.6397 -0.5458
  207GLU    HG3 3164   4.460   4.553   5.408 -0.0861  0.9020  0.4829
  208VAL      N 3165   4.720   4.359   5.309  0.0578 -0.1864 -0.4085
  208VAL     CA 3166   4.853   4.329   5.351  0.8750 -0.0598  0.0642
  208VAL      C 3167   4.908   4.430   5.453 -0.1470 -0.1827 -1.5706
  208VAL      O 3168   4.844   4.533   5.475 -0.1782 -0.8131  0.4292
  208VAL     CB 3169   4.944   4.300   5.237 -0.4329  0.2263  0.9457
  208VAL    CG1 3170   4.907   4.188   5.147 -0.3822  0.2986  0.6501
  208VAL    CG2 3171   4.975   4.426   5.158 -0.1920  0.3479 -0.1349
  208VAL      H 3172   4.704   4.452   5.274 -0.0374 -0.4284 -1.0359
  208VAL     HA 3173   4.854   4.240   5.414  0.1437  0.2038  0.4677
  208VAL     HB 3174   5.042   4.273   5.276 -0.1014 -0.3158 -0.1783
  208VAL   HG11 3175   4.993   4.177   5.081 -0.8000 -0.7028  0.2343
  208VAL   HG12 3176   4.897   4.095   5.203 -0.9870  0.3362  0.6157
  208VAL   HG13 3177   4.813   4.214   5.097 -0.6102 -0.2805  0.7631
  208VAL   HG21 3178   5.039   4.388   5.078 -0.5980 -2.4660  0.6600
  208VAL   HG22 3179   4.879   4.458   5.117 -0.1908  0.1653 -0.2842
  208VAL   HG23 3180   5.039   4.493   5.216  0.9306 -1.0033  0.3259
  209ILE      N 3181   5.022   4.399   5.518  0.1386 -0.5277 -0.4339
  209ILE     CA 3182   5.093   4.502   5.598 -0.7438 -0.5463 -0.9636
  209ILE      C 3183   5.227   4.541   5.528 -0.1810  0.2755  0.3607
  209ILE      O 3184   5.318   4.456   5.515 -0.1162 -0.3231 -0.2650
  209ILE     CB 3185   5.121   4.453   5.747  0.0915 -0.5961  0.6006
  209ILE    CG1 3186   4.989   4.441   5.817  0.6264  0.2863 -1.3659
  209ILE    CG2 3187   5.222   4.543   5.811  0.9137  0.4896  1.0436
  209ILE    CD1 3188   4.912   4.574   5.852 -0.7034  1.0417  0.0539
  209ILE      H 3189   5.059   4.305   5.515  1.1142 -0.1604 -1.2156
  209ILE     HA 3190   5.040   4.597   5.601  0.7566  0.3402 -0.1402
  209ILE     HB 3191   5.169   4.356   5.735 -0.8751 -0.9692 -0.6691
  209ILE   HG12 3192   4.927   4.377   5.754 -0.1184 -0.7600  0.3017
  209ILE   HG13 3193   5.012   4.383   5.906 -0.5955 -0.0493 -1.2421
  209ILE   HG21 3194   5.219   4.649   5.784  0.1460  0.1813 -0.2857
  209ILE   HG22 3195   5.234   4.520   5.916  1.8796 -0.0725  0.8341
  209ILE   HG23 3196   5.316   4.510   5.767  0.1986  0.1140 -0.3319
  209ILE   HD11 3197   4.871   4.614   5.760 -0.4752 -0.1722 -0.6138
  209ILE   HD12 3198   4.841   4.544   5.929 -0.1169  0.8594  0.5378
  209ILE   HD13 3199   4.986   4.637   5.902  1.2186 -0.9621  0.0442
  210ILE      N 3200   5.242   4.673   5.494  0.1911 -0.2560 -0.7127
  210ILE     CA 3201   5.372   4.747   5.473 -0.0458 -0.4047  0.0661
  210ILE      C 3202   5.431   4.788   5.609 -0.4922  0.5744 -0.7094
  210ILE      O 3203   5.375   4.863   5.686 -0.0820  0.0316 -0.0207
  210ILE     CB 3204   5.354   4.873   5.385 -0.0155  0.7850 -0.0480
  210ILE    CG1 3205   5.321   4.829   5.237 -1.0757 -0.7020 -0.0477
  210ILE    CG2 3206   5.486   4.941   5.378 -1.0460 -0.3058 -0.5312
  210ILE    CD1 3207   5.184   4.757   5.224  0.0294  0.0269  0.6311
  210ILE      H 3208   5.168   4.738   5.513  0.8246 -0.0125  1.4925
  210ILE     HA 3209   5.439   4.674   5.427 -0.6875 -0.6320 -0.5426
  210ILE     HB 3210   5.278   4.943   5.420 -0.4755  0.1024  0.3499
  210ILE   HG12 3211   5.331   4.924   5.184  1.3730 -0.7104  0.1383
  210ILE   HG13 3212   5.404   4.770   5.198 -0.3722  0.6036 -0.6617
  210ILE   HG21 3213   5.570   4.883   5.342 -1.3174 -0.6658 -0.5913
  210ILE   HG22 3214   5.492   5.028   5.313 -0.3247 -0.1747 -0.3031
  210ILE   HG23 3215   5.525   4.972   5.475 -1.4182 -0.8042 -0.2124
  210ILE   HD11 3216   5.148   4.802   5.132 -0.4069 -0.3076  0.6342
  210ILE   HD12 3217   5.211   4.653   5.207  0.0549 -0.0182  0.9268
  210ILE   HD13 3218   5.115   4.775   5.307 -0.1077 -0.5788  0.6589
  211VAL      N 3219   5.551   4.735   5.638  0.1350 -0.3072 -0.8181
  211VAL     CA 3220   5.625   4.759   5.763 -0.1290 -0.5799 -0.2735
  211VAL      C 3221   5.727   4.878   5.752 -0.0140  0.3073  0.1651
  211VAL      O 3222   5.755   4.951   5.849  0.0633 -0.2068  0.1773
  211VAL     CB 3223   5.698   4.639   5.823 -0.0965 -0.2207  0.1606
  211VAL    CG1 3224   5.617   4.523   5.867  1.0948 -0.1476 -0.7058
  211VAL    CG2 3225   5.798   4.588   5.724 -0.2273  0.8972 -0.3216
  211VAL      H 3226   5.605   4.687   5.568  0.4374  0.4256 -1.1106
  211VAL     HA 3227   5.552   4.793   5.836 -1.1490 -0.6164 -1.2234
  211VAL     HB 3228   5.753   4.680   5.907  0.3972  1.7926 -1.0351
  211VAL   HG11 3229   5.518   4.528   5.821  0.2697 -0.2766  0.9139
  211VAL   HG12 3230   5.658   4.424   5.844  1.2616 -0.3050  0.2191
  211VAL   HG13 3231   5.591   4.518   5.972 -1.4982 -0.3569 -1.2347
  211VAL   HG21 3232   5.750   4.545   5.635  0.0133 -1.5258  0.5569
  211VAL   HG22 3233   5.854   4.673   5.684 -1.2570  1.2080 -1.2045
  211VAL   HG23 3234   5.872   4.523   5.770 -0.4592 -0.8372 -2.1064
  212ARG      N 3235   5.782   4.908   5.624  0.7072  0.0896 -0.4843
  212ARG     CA 3236   5.874   5.010   5.581  0.0226  0.6133 -0.5052
  212ARG      C 3237   5.855   5.061   5.434  0.7896 -0.0656 -0.0499
  212ARG      O 3238   5.821   4.970   5.352 -0.1036 -0.3216  0.0063
  212ARG     CB 3239   6.021   4.952   5.594  0.6747 -0.2935  0.6486
  212ARG     CG 3240   6.084   4.979   5.725 -0.6503  0.5953 -0.3677
  212ARG     CD 3241   6.211   4.892   5.755  0.2782 -0.3871 -0.4916
  212ARG     NE 3242   6.316   4.919   5.658 -0.1695  1.1231  0.1190
  212ARG     CZ 3243   6.424   4.842   5.640  0.4627  0.7667 -0.2822
  212ARG    NH1 3244   6.448   4.731   5.709  0.1481  0.6953 -0.4832
  212ARG    NH2 3245   6.517   4.874   5.555  0.1991  0.6629 -0.2283
  212ARG      H 3246   5.762   4.849   5.545  0.1266 -1.4883  0.7274
  212ARG     HA 3247   5.876   5.097   5.646 -1.5300  0.4381 -0.1570
  212ARG    HB2 3248   6.027   4.846   5.571  0.1748 -0.1151 -0.3851
  212ARG    HB3 3249   6.076   5.000   5.513 -0.6105  1.0560  0.4886
  212ARG    HG2 3250   6.100   5.085   5.743 -0.9348  0.7152 -0.7973
  212ARG    HG3 3251   6.021   4.932   5.801 -0.8131 -0.8491 -1.3194
  212ARG    HD2 3252   6.251   4.922   5.852  0.9887 -1.5909 -0.3783
  212ARG    HD3 3253   6.187   4.786   5.762  2.5047 -0.9277  1.7481
  212ARG     HE 3254   6.316   5.009   5.611  0.7358  0.8329 -0.4821
  212ARG   HH11 3255   6.524   4.667   5.688 -1.1286 -1.0720 -0.1284
  212ARG   HH12 3256   6.374   4.701   5.770  0.6817 -1.0562 -0.6057
  212ARG   HH21 3257   6.605   4.823   5.562 -0.4183 -0.4606 -0.2129
  212ARG   HH22 3258   6.517   4.950   5.489  0.7044  1.0144  0.1629
  213VAL      N 3259   5.899   5.182   5.408  0.0823  0.8239  0.4895
  213VAL     CA 3260   5.904   5.244   5.279 -0.5998  0.1768  0.8544
  213VAL      C 3261   6.035   5.324   5.271  0.5211  0.9955  0.0271
  213VAL      O 3262   6.071   5.390   5.370  0.0446 -0.2701 -0.0547
  213VAL     CB 3263   5.782   5.338   5.250 -0.1198 -0.0423 -0.6565
  213VAL    CG1 3264   5.795   5.397   5.109  0.0685  0.0914  0.6662
  213VAL    CG2 3265   5.645   5.272   5.284  1.1053 -1.2772  0.4979
  213VAL      H 3266   5.946   5.232   5.482  1.0820  0.3722  0.1963
  213VAL     HA 3267   5.900   5.170   5.200  0.6853  0.5211  0.4140
  213VAL     HB 3268   5.794   5.421   5.319  0.5326 -1.1977  0.7103
  213VAL   HG11 3269   5.823   5.325   5.032  0.5629 -0.1882  1.0967
  213VAL   HG12 3270   5.705   5.452   5.079 -0.4172 -1.1217 -0.2838
  213VAL   HG13 3271   5.870   5.476   5.108  0.3373 -0.0964 -1.2317
  213VAL   HG21 3272   5.619   5.249   5.387 -0.1078  0.1694  0.5672
  213VAL   HG22 3273   5.564   5.334   5.248  1.6899 -1.1347 -0.6683
  213VAL   HG23 3274   5.642   5.177   5.230  0.5206 -0.0946 -1.7997
  214GLU      N 3275   6.109   5.294   5.160  0.1716  0.0795  0.7369
  214GLU     CA 3276   6.254   5.332   5.135  1.1723  0.3794 -0.3677
  214GLU      C 3277   6.267   5.366   4.989  0.0129 -0.7826  0.3969
  214GLU      O 3278   6.231   5.291   4.900  0.7232 -0.2442 -0.1428
  214GLU     CB 3279   6.340   5.213   5.197  0.1303  0.2438  0.3788
  214GLU     CG 3280   6.489   5.237   5.225  0.6656  0.3513  0.4356
  214GLU     CD 3281   6.552   5.106   5.278  0.6359 -0.1229  0.0591
  214GLU    OE1 3282   6.582   5.016   5.201 -0.2802  0.9268  0.4385
  214GLU    OE2 3283   6.535   5.088   5.399 -0.3084  0.0975  0.3207
  214GLU      H 3284   6.057   5.267   5.078  1.2777  1.6409 -0.5950
  214GLU     HA 3285   6.265   5.421   5.197 -0.4176  0.1545  0.3228
  214GLU    HB2 3286   6.309   5.171   5.293  0.1151  0.4201  0.4520
  214GLU    HB3 3287   6.340   5.133   5.123  0.2495  0.6635 -0.0871
  214GLU    HG2 3288   6.542   5.272   5.136  0.3960 -0.6451 -0.1568
  214GLU    HG3 3289   6.492   5.311   5.304  0.1224 -0.3658  1.1569
  215ILE      N 3290   6.334   5.479   4.966  0.6292 -0.5399  0.0327
  215ILE     CA 3291   6.365   5.533   4.837 -0.7648 -0.1105 -0.4414
  215ILE      C 3292   6.517   5.530   4.818 -0.3518 -0.8103  0.0390
  215ILE      O 3293   6.588   5.592   4.904  0.3068  0.0163  0.1373
  215ILE     CB 3294   6.309   5.679   4.802  0.0509 -0.0332 -0.0500
  215ILE    CG1 3295   6.168   5.701   4.854  0.4884  0.5213 -0.2029
  215ILE    CG2 3296   6.331   5.710   4.648  1.0759  0.2640 -1.0530
  215ILE    CD1 3297   6.052   5.628   4.785 -0.2399  0.5305 -0.3789
  215ILE      H 3298   6.355   5.536   5.047 -0.4901 -0.3569  0.2338
  215ILE     HA 3299   6.333   5.461   4.761  0.1945 -0.9067 -0.1338
  215ILE     HB 3300   6.368   5.755   4.853 -0.1789  1.4084 -1.7399
  215ILE   HG12 3301   6.159   5.672   4.959  0.2481 -0.7746 -0.5401
  215ILE   HG13 3302   6.144   5.807   4.864  1.2848  0.7786 -0.8317
  215ILE   HG21 3303   6.284   5.625   4.599  0.7292 -0.5849  0.6218
  215ILE   HG22 3304   6.274   5.797   4.614 -2.2247 -0.3107  1.9464
  215ILE   HG23 3305   6.439   5.720   4.634  1.3449 -1.0947 -0.2549
  215ILE   HD11 3306   6.050   5.521   4.806 -0.8612  0.2989 -1.4734
  215ILE   HD12 3307   5.957   5.661   4.827  0.5695  0.7016  1.4788
  215ILE   HD13 3308   6.064   5.624   4.676  1.4481 -0.5864 -0.2191
  216ASN      N 3309   6.569   5.458   4.716 -0.2691  0.3720 -0.2534
  216ASN     CA 3310   6.711   5.441   4.701 -0.1083 -0.0680  0.2272
  216ASN      C 3311   6.787   5.402   4.832  0.1945 -0.3586  1.0697
  216ASN      O 3312   6.881   5.468   4.867  0.4230  0.1776 -0.0533
  216ASN     CB 3313   6.761   5.565   4.624  0.5204  0.2829 -0.5452
  216ASN     CG 3314   6.778   5.548   4.480 -0.2741  0.4198  0.0484
  216ASN    OD1 3315   6.738   5.454   4.415  0.8574  0.1650  1.2204
  216ASN    ND2 3316   6.860   5.629   4.417  0.4713 -0.2594  0.3453
  216ASN      H 3317   6.510   5.409   4.651  0.5186  0.4300 -1.0589
  216ASN     HA 3318   6.725   5.359   4.630  0.5098  0.9186 -0.8651
  216ASN    HB2 3319   6.689   5.646   4.636 -0.0683 -0.2005 -0.6810
  216ASN    HB3 3320   6.860   5.590   4.660  0.2619 -0.0949  0.5268
  216ASN   HD21 3321   6.876   5.630   4.317 -0.1230  0.0584  0.2458
  216ASN   HD22 3322   6.907   5.706   4.462  0.9855  0.5077 -1.3435
  217GLY      N 3323   6.731   5.308   4.902 -0.3101  0.0536  0.5260
  217GLY     CA 3324   6.778   5.264   5.027 -0.5509  0.1305 -0.7491
  217GLY      C 3325   6.780   5.366   5.145 -0.6284 -0.2160 -0.2943
  217GLY      O 3326   6.846   5.337   5.244 -0.4251  0.5486  0.4201
  217GLY      H 3327   6.650   5.264   4.862 -0.2695 -0.4689  0.9961
  217GLY    HA2 3328   6.731   5.170   5.054 -0.4686 -0.0560 -1.2228
  217GLY    HA3 3329   6.885   5.243   5.013 -0.6226  0.1782 -1.4538
  218GLN      N 3330   6.713   5.484   5.139  0.2928  0.3352  0.7692
  218GLN     CA 3331   6.694   5.585   5.245  0.1670  0.3754  0.1805
  218GLN      C 3332   6.551   5.619   5.280  0.0730  0.2520 -0.2333
  218GLN      O 3333   6.464   5.626   5.192  0.0211 -0.8287 -0.4941
  218GLN     CB 3334   6.767   5.714   5.203 -0.6002 -0.6988 -0.1095
  218GLN     CG 3335   6.915   5.686   5.156 -0.6542  0.7400  0.0703
  218GLN     CD 3336   7.023   5.777   5.194 -0.3295 -0.2235 -0.2242
  218GLN    OE1 3337   7.006   5.897   5.191 -0.0308  0.0405 -0.0594
  218GLN    NE2 3338   7.147   5.743   5.211  0.2915  0.2040  0.0704
  218GLN      H 3339   6.681   5.517   5.049  0.1819  0.0025  0.6852
  218GLN     HA 3340   6.736   5.554   5.341 -0.2021  0.8929  0.5220
  218GLN    HB2 3341   6.719   5.761   5.117  1.5885  0.7017 -0.7507
  218GLN    HB3 3342   6.763   5.779   5.290 -2.1223 -1.1775  0.2409
  218GLN    HG2 3343   6.947   5.595   5.207  0.4749  0.7064 -0.6226
  218GLN    HG3 3344   6.911   5.666   5.049 -0.0062  1.3682 -0.0826
  218GLN   HE21 3345   7.228   5.802   5.223  0.3256  0.3845 -0.8619
  218GLN   HE22 3346   7.165   5.644   5.207  1.2145  0.3497  0.1411
  219ASP      N 3347   6.531   5.637   5.409  0.4340 -0.0803  0.2457
  219ASP     CA 3348   6.406   5.612   5.484  0.2615 -0.1501  0.0153
  219ASP      C 3349   6.315   5.743   5.498 -0.2513 -0.5273  0.6760
  219ASP      O 3350   6.364   5.861   5.510 -0.0150  0.3702  0.1523
  219ASP     CB 3351   6.439   5.566   5.629 -0.3676  0.3369  0.6082
  219ASP     CG 3352   6.319   5.522   5.718 -1.2543 -0.3496 -0.5238
  219ASP    OD1 3353   6.207   5.522   5.671  0.8217  0.4321  0.4983
  219ASP    OD2 3354   6.341   5.482   5.836  0.3195 -0.1538  0.3029
  219ASP      H 3355   6.619   5.653   5.456  0.5470  0.8579 -0.2332
  219ASP     HA 3356   6.356   5.530   5.432  0.8095 -0.0571 -0.7041
  219ASP    HB2 3357   6.516   5.489   5.617  1.0153  1.6668  0.3661
  219ASP    HB3 3358   6.488   5.652   5.674 -0.2963  0.9706 -0.6033
  220LEU      N 3359   6.181   5.725   5.479  0.6133  0.2223 -1.0070
  220LEU     CA 3360   6.082   5.836   5.501 -0.2373  0.9948 -0.2099
  220LEU      C 3361   6.075   5.876   5.658  0.8566  0.0594  0.4064
  220LEU      O 3362   6.027   5.983   5.691 -0.1738 -0.4604  0.2637
  220LEU     CB 3363   5.944   5.795   5.444  0.4400  0.0943  0.3721
  220LEU     CG 3364   5.939   5.768   5.291 -0.1860 -0.1168  0.7556
  220LEU    CD1 3365   5.797   5.762   5.238  0.7339  0.2246 -0.3191
  220LEU    CD2 3366   6.015   5.868   5.210 -0.7519 -0.4654 -0.3225
  220LEU      H 3367   6.144   5.632   5.487  1.3385 -0.0656 -0.8403
  220LEU     HA 3368   6.120   5.922   5.447 -0.0842  1.4184  0.5397
  220LEU    HB2 3369   5.905   5.712   5.504  0.5331 -0.0055  0.2951
  220LEU    HB3 3370   5.884   5.883   5.467  0.0849 -0.0613  0.0719
  220LEU     HG 3371   5.991   5.675   5.268 -1.3172 -0.5854 -0.1249
  220LEU   HD11 3372   5.742   5.856   5.240  0.4111  0.0311  0.3621
  220LEU   HD12 3373   5.804   5.731   5.133  1.6095  2.4391 -1.0328
  220LEU   HD13 3374   5.735   5.685   5.283  0.5852 -0.4499 -1.5672
  220LEU   HD21 3375   5.971   5.967   5.222 -1.6378 -0.8183 -0.4670
  220LEU   HD22 3376   6.121   5.876   5.233 -0.6573 -0.1210 -0.8506
  220LEU   HD23 3377   6.016   5.832   5.107  1.4508  0.4904 -0.7427
  221LYS      N 3378   6.114   5.783   5.748 -0.4669 -0.3336 -0.1918
  221LYS     CA 3379   6.114   5.788   5.903 -0.7218  0.0042  0.7579
  221LYS      C 3380   5.980   5.781   5.968  0.5178 -0.3580  0.2026
  221LYS      O 3381   5.975   5.820   6.086  0.2477 -0.2131  0.0466
  221LYS     CB 3382   6.206   5.897   5.956 -0.0249 -0.2104 -0.2582
  221LYS     CG 3383   6.348   5.846   5.923 -0.8252 -0.5348  0.3474
  221LYS     CD 3384   6.454   5.936   5.979 -0.3238  1.1648 -0.1160
  221LYS     CE 3385   6.599   5.887   5.942  0.6183 -0.0559 -0.3756
  221LYS     NZ 3386   6.698   5.997   5.960 -0.0032  0.2795  0.5266
  221LYS      H 3387   6.143   5.691   5.716  0.4163 -0.7641  1.5835
  221LYS     HA 3388   6.161   5.693   5.927 -0.1667 -0.0548 -0.4304
  221LYS    HB2 3389   6.203   5.988   5.896  1.1287 -0.1850 -0.3370
  221LYS    HB3 3390   6.193   5.904   6.064 -0.2730 -0.4175 -0.2741
  221LYS    HG2 3391   6.372   5.743   5.948  1.1814 -0.7249 -1.7434
  221LYS    HG3 3392   6.365   5.853   5.816  0.7959  0.3049  0.5943
  221LYS    HD2 3393   6.436   6.034   5.935 -0.4176  0.9881 -0.4842
  221LYS    HD3 3394   6.442   5.939   6.087 -0.2536 -1.1094  0.0576
  221LYS    HE2 3395   6.619   5.793   5.993 -0.5670 -0.6926 -0.9925
  221LYS    HE3 3396   6.591   5.865   5.835 -0.0833 -0.4338 -0.2583
  221LYS    HZ1 3397   6.674   6.078   5.906  0.6882 -0.0654 -0.3514
  221LYS    HZ2 3398   6.724   6.008   6.057 -0.2288  0.2240  0.5940
  221LYS    HZ3 3399   6.788   5.966   5.925 -0.2638  0.8735 -0.7819
  222MET      N 3400   5.871   5.744   5.898 -0.5128 -0.3360 -0.4598
  222MET     CA 3401   5.741   5.754   5.956 -0.2800  0.2251 -1.5236
  222MET      C 3402   5.716   5.636   6.057 -0.3067  0.0649  0.3346
  222MET      O 3403   5.786   5.530   6.059  0.2519  0.2854  0.7837
  222MET     CB 3404   5.640   5.753   5.841 -0.5236 -0.9654  0.3200
  222MET     CG 3405   5.668   5.887   5.755  0.8658 -0.0759 -0.4421
  222MET     SD 3406   5.534   5.913   5.634 -0.2937  0.2018 -0.1986
  222MET     CE 3407   5.419   6.010   5.731  0.4907 -0.5135 -0.4177
  222MET      H 3408   5.882   5.720   5.801 -0.6371  1.0988 -0.8838
  222MET     HA 3409   5.736   5.844   6.018  1.3670 -0.4778 -0.2158
  222MET    HB2 3410   5.655   5.660   5.786  0.7475 -0.4306 -0.3461
  222MET    HB3 3411   5.550   5.779   5.896 -0.3796  0.0891  0.1080
  222MET    HG2 3412   5.676   5.973   5.823 -0.7407  0.1129 -0.4244
  222MET    HG3 3413   5.767   5.875   5.710  1.5657 -0.7432  1.1199
  222MET    HE1 3414   5.314   6.008   5.702 -0.2370  0.6179  1.6722
  222MET    HE2 3415   5.424   5.980   5.836 -0.9462 -0.7875 -0.3851
  222MET    HE3 3416   5.449   6.114   5.741  0.3040 -0.5616  1.1381
  223ASP      N 3417   5.611   5.646   6.141 -0.1146  0.0612  0.2291
  223ASP     CA 3418   5.561   5.527   6.220  0.6951 -0.1638  0.3738
  223ASP      C 3419   5.478   5.445   6.119 -0.4986  0.4336 -0.4657
  223ASP      O 3420   5.398   5.487   6.040 -0.5557 -0.6428  0.0815
  223ASP     CB 3421   5.481   5.580   6.343 -0.5749  0.1318  0.3120
  223ASP     CG 3422   5.394   5.464   6.401 -0.1660 -0.4694  0.3257
  223ASP    OD1 3423   5.439   5.351   6.414 -0.0842  0.1683  0.1720
  223ASP    OD2 3424   5.275   5.483   6.437 -0.3506  0.3717  0.4359
  223ASP      H 3425   5.547   5.723   6.129  0.2077  0.3443  0.3066
  223ASP     HA 3426   5.636   5.456   6.256 -0.5569 -1.1359  1.2442
  223ASP    HB2 3427   5.559   5.602   6.416  0.4401  0.6408 -0.8613
  223ASP    HB3 3428   5.427   5.673   6.329 -0.7900 -0.1351 -0.8510
  224CYS      N 3429   5.499   5.309   6.121  0.2348 -0.4380  0.7254
  224CYS     CA 3430   5.443   5.222   6.017 -0.2907  1.6499 -0.7453
  224CYS      C 3431   5.289   5.221   6.010 -0.5858  0.2647  0.3880
  224CYS      O 3432   5.238   5.194   5.902  0.6381 -0.3081 -0.5015
  224CYS     CB 3433   5.498   5.074   6.055  1.1864  0.5526  0.0238
  224CYS     SG 3434   5.448   5.021   6.224 -0.2501  0.3931  0.4080
  224CYS      H 3435   5.578   5.288   6.180  0.6914  1.2948  0.8472
  224CYS     HA 3436   5.476   5.247   5.916  0.9451 -0.9112 -1.1530
  224CYS    HB2 3437   5.473   5.000   5.980 -0.3666  0.9135  0.1200
  224CYS    HB3 3438   5.607   5.072   6.061  1.1437  0.2570  1.7931
  225LYS      N 3439   5.215   5.254   6.112  0.2225 -0.4344 -0.4414
  225LYS     CA 3440   5.067   5.267   6.106  0.1376  0.1369 -0.1635
  225LYS      C 3441   5.030   5.373   6.000  0.5766  0.2064  0.7929
  225LYS      O 3442   4.919   5.360   5.939 -0.6621 -0.5594  0.2745
  225LYS     CB 3443   4.999   5.298   6.241 -0.6216 -1.1682 -0.6799
  225LYS     CG 3444   4.852   5.266   6.243 -0.1625 -0.3977 -0.6839
  225LYS     CD 3445   4.789   5.285   6.384 -0.7391  0.7487 -0.3188
  225LYS     CE 3446   4.835   5.172   6.478 -0.0238 -0.6359  0.0383
  225LYS     NZ 3447   4.776   5.181   6.614  0.0401 -0.0458  0.0880
  225LYS      H 3448   5.255   5.293   6.195 -1.0061  0.1241 -0.0578
  225LYS     HA 3449   5.025   5.172   6.074  0.1428  0.0974 -0.0501
  225LYS    HB2 3450   5.040   5.238   6.322  0.4185  0.5670  0.2029
  225LYS    HB3 3451   5.030   5.400   6.266  0.1864 -0.9826 -2.1919
  225LYS    HG2 3452   4.785   5.319   6.174 -0.2337  0.9773  0.3528
  225LYS    HG3 3453   4.839   5.162   6.213 -0.6489 -0.2077 -1.1752
  225LYS    HD2 3454   4.824   5.381   6.423  1.2992 -0.5398  1.5037
  225LYS    HD3 3455   4.681   5.280   6.381 -0.7317  0.3466 -0.0551
  225LYS    HE2 3456   4.801   5.081   6.428 -0.5495 -0.0492 -0.7184
  225LYS    HE3 3457   4.943   5.178   6.494  0.0103 -0.2215 -0.3302
  225LYS    HZ1 3458   4.677   5.163   6.615 -0.1053  0.6917  0.0877
  225LYS    HZ2 3459   4.809   5.102   6.667 -0.2051  0.0273  0.3530
  225LYS    HZ3 3460   4.801   5.271   6.651 -1.0308  0.3967 -0.1781
  226GLU      N 3461   5.119   5.473   5.967  0.2170 -0.0079  0.3731
  226GLU     CA 3462   5.078   5.584   5.868  0.1543 -0.0879  0.4196
  226GLU      C 3463   5.070   5.539   5.714 -0.2212  0.1325 -0.2818
  226GLU      O 3464   5.001   5.604   5.638 -0.2386  0.0910 -0.0063
  226GLU     CB 3465   5.170   5.705   5.868 -0.2116 -0.0677  0.4649
  226GLU     CG 3466   5.181   5.769   6.009 -0.4901  0.5449 -0.3765
  226GLU     CD 3467   5.069   5.868   6.032  0.6032 -0.0137 -0.5469
  226GLU    OE1 3468   4.967   5.863   5.962 -0.5663  0.2620 -0.1005
  226GLU    OE2 3469   5.090   5.958   6.119  0.1761 -0.5365  0.7485
  226GLU      H 3470   5.213   5.467   6.002  0.2419  0.4888  0.4058
  226GLU     HA 3471   4.976   5.616   5.888 -0.5414 -1.6352 -0.3093
  226GLU    HB2 3472   5.269   5.673   5.837 -0.0331 -0.8362  1.6855
  226GLU    HB3 3473   5.141   5.777   5.792 -0.3769 -1.4876 -0.9107
  226GLU    HG2 3474   5.187   5.693   6.087 -0.9700  0.1351 -0.7285
  226GLU    HG3 3475   5.280   5.814   6.014  0.6710 -1.7394 -0.1495
  227TYR      N 3476   5.137   5.427   5.679 -0.0082 -0.3070 -0.1832
  227TYR     CA 3477   5.108   5.356   5.551  0.9956  0.0293 -0.0103
  227TYR      C 3478   4.976   5.272   5.552 -0.0428 -0.3691 -0.0812
  227TYR      O 3479   4.904   5.284   5.455  0.0655  0.4168 -0.0386
  227TYR     CB 3480   5.225   5.268   5.513 -1.2858 -0.1231 -0.4081
  227TYR     CG 3481   5.363   5.311   5.562  0.1905  0.4297  0.1062
  227TYR    CD1 3482   5.412   5.440   5.542  0.3988 -0.0938  0.5336
  227TYR    CD2 3483   5.457   5.221   5.622  0.7900 -0.0605  0.5150
  227TYR    CE1 3484   5.545   5.474   5.573 -1.1599 -0.1445 -0.4107
  227TYR    CE2 3485   5.582   5.253   5.663 -0.1193 -0.4324  0.0130
  227TYR     CZ 3486   5.631   5.385   5.638  0.0166  0.7556  0.2998
  227TYR     OH 3487   5.756   5.420   5.685  0.3045  0.5460 -0.3117
  227TYR      H 3488   5.193   5.371   5.742  0.2788 -0.0906 -0.2403
  227TYR     HA 3489   5.099   5.433   5.474  1.7463  0.9440  0.7584
  227TYR    HB2 3490   5.212   5.166   5.551  1.0350 -0.7003 -0.8639
  227TYR    HB3 3491   5.238   5.263   5.405  0.8484  1.2691 -0.3510
  227TYR    HD1 3492   5.346   5.517   5.504  0.3657 -0.7028 -0.7567
  227TYR    HD2 3493   5.430   5.122   5.655  1.0112  0.0240  0.9737
  227TYR    HE1 3494   5.586   5.574   5.562  0.2206 -0.4809  1.0301
  227TYR    HE2 3495   5.646   5.175   5.702 -1.5606 -1.1723  1.0794
  227TYR     HH 3496   5.820   5.349   5.681  0.2337  0.4332  0.3828
  228ASN      N 3497   4.944   5.206   5.661  0.4049  0.2390  0.0260
  228ASN     CA 3498   4.835   5.104   5.662  0.2806  0.9521 -0.2078
  228ASN      C 3499   4.699   5.152   5.719  1.1572 -0.0915  0.3177
  228ASN      O 3500   4.619   5.070   5.768 -0.7226 -0.1579 -0.0414
  228ASN     CB 3501   4.882   4.969   5.729 -0.5023 -0.1077  0.5551
  228ASN     CG 3502   5.024   4.921   5.687  0.2241 -0.4351 -0.1552
  228ASN    OD1 3503   5.054   4.910   5.569  0.0371 -0.0753 -0.2320
  228ASN    ND2 3504   5.117   4.913   5.780 -0.0633 -0.1361 -0.3196
  228ASN      H 3505   5.001   5.204   5.744  1.2960 -1.2328 -0.5465
  228ASN     HA 3506   4.822   5.078   5.557  1.2733  0.6652 -0.2759
  228ASN    HB2 3507   4.882   4.972   5.838  0.6810 -0.3628  0.5961
  228ASN    HB3 3508   4.812   4.889   5.706 -0.2735 -0.1245 -0.1392
  228ASN   HD21 3509   5.207   4.875   5.756 -0.8523 -1.8758 -0.7977
  228ASN   HD22 3510   5.092   4.919   5.877  0.4010 -3.7121  0.2940
  229TYR      N 3511   4.667   5.286   5.704 -0.0850  0.6939  0.6482
  229TYR     CA 3512   4.544   5.339   5.759 -0.3315 -0.4414  0.0952
  229TYR      C 3513   4.464   5.406   5.654 -0.4422 -0.8275 -0.4330
  229TYR      O 3514   4.515   5.496   5.584  0.2288 -0.1910  0.0211
  229TYR     CB 3515   4.599   5.441   5.864  0.1058 -0.2708  0.2126
  229TYR     CG 3516   4.525   5.575   5.868 -0.0260 -0.1898  0.1661
  229TYR    CD1 3517   4.384   5.578   5.908 -0.2127  0.3130 -0.2566
  229TYR    CD2 3518   4.583   5.688   5.812 -0.6118  0.3694  0.0897
  229TYR    CE1 3519   4.301   5.691   5.879  0.0612  0.8134  0.1614
  229TYR    CE2 3520   4.503   5.803   5.785  0.4580  0.3616 -0.5122
  229TYR     CZ 3521   4.362   5.802   5.818 -0.0427 -0.5272 -0.6807
  229TYR     OH 3522   4.290   5.923   5.812 -0.5994  0.4015  0.0618
  229TYR      H 3523   4.726   5.345   5.647  1.3239  0.2006  1.4892
  229TYR     HA 3524   4.488   5.258   5.807 -0.5219 -0.9103 -0.8497
  229TYR    HB2 3525   4.626   5.397   5.959  1.6475  0.3689  0.1219
  229TYR    HB3 3526   4.695   5.477   5.826  0.4687  0.3418  1.5889
  229TYR    HD1 3527   4.339   5.494   5.957  0.9195 -0.1288  0.0924
  229TYR    HD2 3528   4.690   5.686   5.795 -0.5802 -1.7102  0.0018
  229TYR    HE1 3529   4.196   5.680   5.904  0.1469 -0.8539  0.0076
  229TYR    HE2 3530   4.550   5.894   5.752 -0.3117  0.4578 -1.4413
  229TYR     HH 3531   4.343   6.003   5.810 -0.0832  0.0898  0.7018
  230ASP      N 3532   4.334   5.371   5.637  0.4691 -0.0466  0.2671
  230ASP     CA 3533   4.252   5.278   5.719 -0.6371  0.1230  0.6036
  230ASP      C 3534   4.278   5.125   5.678  0.4625  0.1181 -0.7520
  230ASP      O 3535   4.226   5.036   5.745 -0.0605 -0.0529  0.6021
  230ASP     CB 3536   4.104   5.315   5.702  0.0120  0.3934  0.4819
  230ASP     CG 3537   4.059   5.303   5.550  0.1820 -1.0105 -0.0346
  230ASP    OD1 3538   4.040   5.406   5.487  0.8813  0.1329 -0.4986
  230ASP    OD2 3539   4.033   5.198   5.501  0.1869  0.9077  0.1872
  230ASP      H 3540   4.282   5.430   5.575  0.1059 -0.4312  0.1949
  230ASP     HA 3541   4.283   5.284   5.823 -1.2581 -0.5236  0.8375
  230ASP    HB2 3542   4.047   5.237   5.752 -2.0009  1.3088 -0.1844
  230ASP    HB3 3543   4.076   5.409   5.748 -0.1360  0.7275 -0.2600
  231LYS      N 3544   4.359   5.107   5.571 -0.2771  0.2392  0.6312
  231LYS     CA 3545   4.404   4.970   5.518  1.2293 -0.6024 -0.2422
  231LYS      C 3546   4.524   4.981   5.428 -0.0582  0.0086  0.6367
  231LYS      O 3547   4.571   5.088   5.407 -0.6359 -0.1127 -0.7082
  231LYS     CB 3548   4.281   4.908   5.439  0.0586  0.9315 -0.1052
  231LYS     CG 3549   4.213   4.987   5.327  0.5366 -0.2968 -0.8574
  231LYS     CD 3550   4.081   4.923   5.277  0.0230  0.7978  0.0486
  231LYS     CE 3551   4.023   5.028   5.178  0.0385  1.3857  0.7209
  231LYS     NZ 3552   3.953   5.128   5.253  0.1211 -0.1749 -0.0373
  231LYS      H 3553   4.412   5.184   5.532  0.9936 -0.6888  0.4053
  231LYS     HA 3554   4.423   4.907   5.605 -0.8925 -0.1054  0.7080
  231LYS    HB2 3555   4.314   4.814   5.393  0.8457  1.1306  0.0091
  231LYS    HB3 3556   4.199   4.889   5.508  0.0560 -0.2192 -0.3741
  231LYS    HG2 3557   4.182   5.085   5.363 -0.9073 -1.0041 -0.0535
  231LYS    HG3 3558   4.288   4.998   5.248  0.9662 -0.0855 -0.4259
  231LYS    HD2 3559   4.099   4.828   5.227 -0.4025  0.7909 -0.0998
  231LYS    HD3 3560   4.019   4.897   5.364 -0.1382  0.0663 -0.2729
  231LYS    HE2 3561   4.092   5.063   5.102  0.6890  0.1260  0.6916
  231LYS    HE3 3562   3.942   4.979   5.124  1.3319  0.5521 -0.6043
  231LYS    HZ1 3563   4.015   5.175   5.317  0.6235 -0.2097 -0.4761
  231LYS    HZ2 3564   3.917   5.194   5.186  0.2531 -0.0417  0.0227
  231LYS    HZ3 3565   3.881   5.093   5.314 -0.3761  0.2442 -0.3637
  232SER      N 3566   4.575   4.870   5.377  0.0918 -0.8571 -0.7835
  232SER     CA 3567   4.670   4.856   5.273 -0.0533 -0.0622 -0.0892
  232SER      C 3568   4.635   4.728   5.194 -0.7027  0.4744 -0.3390
  232SER      O 3569   4.618   4.620   5.251 -0.1775 -0.7035 -0.2992
  232SER     CB 3570   4.818   4.858   5.326 -0.3719  0.1226 -1.0540
  232SER     OG 3571   4.896   4.825   5.221  0.1335  0.3773  0.8082
  232SER      H 3572   4.554   4.783   5.424  0.4973 -0.5243  0.0415
  232SER     HA 3573   4.649   4.947   5.217  0.2567  0.4575  0.6060
  232SER    HB2 3574   4.853   4.951   5.371  0.5577 -0.1042 -1.2731
  232SER    HB3 3575   4.833   4.779   5.399 -0.8056  0.3738 -0.6844
  232SER     HG 3576   4.988   4.852   5.232  0.4446  0.3563 -1.0212
  233ILE      N 3577   4.620   4.743   5.063  0.6885 -0.6819 -1.0536
  233ILE     CA 3578   4.571   4.638   4.974  0.1798 -0.2206  0.8781
  233ILE      C 3579   4.642   4.617   4.841 -0.7691 -0.3416  0.5941
  233ILE      O 3580   4.718   4.707   4.792 -0.2388  0.4087 -0.5522
  233ILE     CB 3581   4.412   4.650   4.950 -0.4709 -0.3412 -0.1608
  233ILE    CG1 3582   4.376   4.775   4.871  1.5744 -0.2378  0.4100
  233ILE    CG2 3583   4.337   4.664   5.085 -0.4532  0.0949 -0.2859
  233ILE    CD1 3584   4.259   4.755   4.770 -1.0810  0.4753  1.5015
  233ILE      H 3585   4.632   4.833   5.017 -2.6898  0.0574 -1.0527
  233ILE     HA 3586   4.574   4.544   5.029  0.2465 -0.4968  0.4121
  233ILE     HB 3587   4.381   4.562   4.893  1.1544 -0.9502 -0.2006
  233ILE   HG12 3588   4.338   4.852   4.937  0.1499 -0.4044 -0.1541
  233ILE   HG13 3589   4.455   4.819   4.811 -0.6546  1.8897 -1.3526
  233ILE   HG21 3590   4.368   4.757   5.132  1.1511 -1.1254  1.3048
  233ILE   HG22 3591   4.229   4.674   5.073 -0.2554  1.4833 -1.5356
  233ILE   HG23 3592   4.358   4.585   5.157  0.5449  1.0253  0.4983
  233ILE   HD11 3593   4.237   4.850   4.723 -0.8945 -0.2283 -0.1339
  233ILE   HD12 3594   4.302   4.684   4.699 -0.9709  0.1897  1.8445
  233ILE   HD13 3595   4.172   4.713   4.821 -1.6830  0.8196  0.7963
  234VAL      N 3596   4.614   4.506   4.768  0.4426  0.0389 -0.3781
  234VAL     CA 3597   4.649   4.492   4.624 -0.9874 -0.5711 -0.2865
  234VAL      C 3598   4.528   4.521   4.529 -0.0127 -0.2967 -0.2645
  234VAL      O 3599   4.422   4.471   4.557  0.1146  0.2246 -0.1596
  234VAL     CB 3600   4.704   4.353   4.599 -0.3409  0.6009 -0.3997
  234VAL    CG1 3601   4.773   4.352   4.457  0.0599 -0.1883 -0.1371
  234VAL    CG2 3602   4.806   4.295   4.700  0.6036  0.2200  0.8490
  234VAL      H 3603   4.557   4.436   4.813  0.9449 -0.1898 -0.0746
  234VAL     HA 3604   4.728   4.561   4.591 -0.5287 -0.9006  0.0918
  234VAL     HB 3605   4.621   4.283   4.609 -0.0543  0.2794 -0.2102
  234VAL   HG11 3606   4.697   4.360   4.380  1.3289 -0.0161 -1.4687
  234VAL   HG12 3607   4.845   4.433   4.445 -0.1056  0.1679  0.9635
  234VAL   HG13 3608   4.825   4.259   4.434  1.1135  0.5267 -0.8082
  234VAL   HG21 3609   4.832   4.194   4.669  1.2146  0.2644  1.1816
  234VAL   HG22 3610   4.897   4.356   4.694  0.2931  0.6278 -1.0322
  234VAL   HG23 3611   4.763   4.288   4.799 -1.0784 -1.0361  0.1352
  235ASP      N 3612   4.540   4.600   4.421 -0.8350  0.2873 -0.3560
  235ASP     CA 3613   4.432   4.643   4.338  0.5376  0.1440 -0.3542
  235ASP      C 3614   4.458   4.633   4.186  0.6861  0.3554 -0.1193
  235ASP      O 3615   4.501   4.728   4.126  0.0380  0.4671  0.3472
  235ASP     CB 3616   4.384   4.777   4.383  0.3872  0.0310  0.2587
  235ASP     CG 3617   4.241   4.823   4.329 -0.4477 -0.1784  0.1004
  235ASP    OD1 3618   4.159   4.887   4.401 -0.2506  0.2048  0.0485
  235ASP    OD2 3619   4.215   4.810   4.206  0.6342 -0.2458  0.0454
  235ASP      H 3620   4.631   4.642   4.409  0.2842 -1.6448  0.5309
  235ASP     HA 3621   4.344   4.581   4.358 -0.8344  1.3412 -2.1085
  235ASP    HB2 3622   4.380   4.764   4.491  0.2344 -1.2726  0.1222
  235ASP    HB3 3623   4.460   4.852   4.358  1.5282 -0.9679  0.5433
  236SER      N 3624   4.438   4.510   4.126  0.4477 -0.6632  0.2193
  236SER     CA 3625   4.475   4.498   3.982 -0.1547  1.1316 -0.6268
  236SER      C 3626   4.399   4.584   3.884  0.0205  0.3974 -0.1229
  236SER      O 3627   4.455   4.631   3.786  0.0200  0.2105  0.3738
  236SER     CB 3628   4.472   4.340   3.948  0.6061 -0.5702 -0.1719
  236SER     OG 3629   4.343   4.299   3.922 -0.1463  0.9249  0.3911
  236SER      H 3630   4.417   4.431   4.187  0.6270 -0.9205 -0.0481
  236SER     HA 3631   4.580   4.525   3.976  0.3105  0.0565  1.1581
  236SER    HB2 3632   4.535   4.332   3.859  0.4013  0.6150 -0.4618
  236SER    HB3 3633   4.512   4.279   4.029  0.5725 -1.2053 -0.6181
  236SER     HG 3634   4.309   4.319   3.834  0.6886  1.1854  0.1053
  237GLY      N 3635   4.279   4.627   3.924 -0.5951  0.8182 -0.0401
  237GLY     CA 3636   4.202   4.727   3.852  0.1932  0.3485  0.4366
  237GLY      C 3637   4.237   4.871   3.878  0.0661 -0.3853  0.2688
  237GLY      O 3638   4.152   4.961   3.851 -0.2860 -0.0353 -0.2931
  237GLY      H 3639   4.239   4.593   4.010 -1.1635  0.3548 -0.4710
  237GLY    HA2 3640   4.209   4.713   3.744 -1.2389  0.2313  0.3171
  237GLY    HA3 3641   4.097   4.709   3.876  0.2845 -0.7443  0.1415
  238THR      N 3642   4.353   4.909   3.930  0.4355  0.4274  0.4747
  238THR     CA 3643   4.396   5.043   3.958 -0.3220 -0.0435 -0.5825
  238THR      C 3644   4.531   5.078   3.885 -0.5443  0.2709 -0.6561
  238THR      O 3645   4.634   5.006   3.896 -0.2372  0.2076 -0.4410
  238THR     CB 3646   4.411   5.063   4.115 -0.5733  0.3956 -0.0815
  238THR    OG1 3647   4.282   5.062   4.156  0.3152 -0.2417 -0.6266
  238THR    CG2 3648   4.482   5.187   4.172  0.2767  0.6536  0.6929
  238THR      H 3649   4.421   4.840   3.959  1.1032  1.1866  0.8052
  238THR     HA 3650   4.335   5.119   3.910  0.1461  0.5153 -0.3203
  238THR     HB 3651   4.455   4.972   4.156  0.1757  1.3254  1.3317
  238THR    HG1 3652   4.259   4.969   4.163 -1.0638  0.0807 -0.4212
  238THR   HG21 3653   4.585   5.197   4.136  0.2888 -0.4257  0.3625
  238THR   HG22 3654   4.437   5.269   4.116  1.0720  1.0661  0.6170
  238THR   HG23 3655   4.474   5.203   4.280  0.9452  1.1611  0.6869
  239THR      N 3656   4.535   5.192   3.815 -0.2007 -0.3767 -1.0838
  239THR     CA 3657   4.658   5.228   3.735  0.8424  0.1747 -0.8890
  239THR      C 3658   4.779   5.275   3.824 -0.0228  0.2070  0.4033
  239THR      O 3659   4.893   5.238   3.804  0.0711  0.4826 -0.1499
  239THR     CB 3660   4.622   5.337   3.643 -0.1490 -0.9808 -0.8003
  239THR    OG1 3661   4.553   5.448   3.699 -0.7030  0.3171 -0.2440
  239THR    CG2 3662   4.529   5.276   3.538 -0.5391  0.2769  0.1849
  239THR      H 3663   4.452   5.250   3.815 -0.1044 -0.2185 -0.3679
  239THR     HA 3664   4.691   5.133   3.691 -0.4837 -1.2422  0.8806
  239THR     HB 3665   4.709   5.365   3.583 -0.0537  0.6163 -0.0295
  239THR    HG1 3666   4.525   5.508   3.629 -0.4347 -0.5537 -1.1322
  239THR   HG21 3667   4.428   5.266   3.578 -0.1648 -0.1149  1.0810
  239THR   HG22 3668   4.533   5.343   3.452  0.8087  0.9830  0.7383
  239THR   HG23 3669   4.560   5.175   3.511 -3.2377 -1.0170  1.2572
  240ASN      N 3670   4.748   5.356   3.925  0.6074 -0.4041 -0.6829
  240ASN     CA 3671   4.862   5.423   4.005  0.9017  0.3223 -0.1882
  240ASN      C 3672   4.900   5.348   4.140  0.3410 -0.4002 -0.2320
  240ASN      O 3673   4.820   5.278   4.201 -0.1701  0.5248 -0.3799
  240ASN     CB 3674   4.820   5.569   4.031  0.0573 -0.1360  0.0557
  240ASN     CG 3675   4.846   5.663   3.915 -0.6157  0.3151 -0.4630
  240ASN    OD1 3676   4.852   5.633   3.796 -0.4547 -0.0495  0.1638
  240ASN    ND2 3677   4.861   5.790   3.941  0.0172 -0.7862 -0.1147
  240ASN      H 3678   4.655   5.395   3.934  0.2644 -1.2331 -0.4888
  240ASN     HA 3679   4.953   5.431   3.946  0.7982  0.2505 -0.3611
  240ASN    HB2 3680   4.714   5.576   4.055 -0.1418 -0.8925 -0.5422
  240ASN    HB3 3681   4.880   5.607   4.114  1.1657 -0.5286 -0.5242
  240ASN   HD21 3682   4.868   5.850   3.861 -1.6299 -0.5081 -0.1104
  240ASN   HD22 3683   4.854   5.833   4.032 -1.3144 -0.1334 -0.4760
  241LEU      N 3684   5.023   5.357   4.185  0.0980  0.1467 -0.6327
  241LEU     CA 3685   5.061   5.327   4.323  0.4770 -1.1144 -0.4205
  241LEU      C 3686   4.999   5.444   4.419 -0.3038 -0.3205  0.5097
  241LEU      O 3687   5.032   5.561   4.393  0.1226 -0.2711 -0.8363
  241LEU     CB 3688   5.214   5.329   4.330 -0.0359  0.8235  0.1367
  241LEU     CG 3689   5.272   5.291   4.471  0.0291 -0.0333 -0.1198
  241LEU    CD1 3690   5.211   5.156   4.526 -0.1418 -0.7169 -0.2711
  241LEU    CD2 3691   5.422   5.273   4.475 -0.2978 -0.3023  0.4784
  241LEU      H 3692   5.092   5.410   4.134  1.3302 -0.9043 -0.1857
  241LEU     HA 3693   5.013   5.231   4.344  0.0606 -0.6703  0.8694
  241LEU    HB2 3694   5.246   5.245   4.269  1.1083  1.0162  0.4269
  241LEU    HB3 3695   5.252   5.419   4.282  1.0877 -0.5168 -1.8000
  241LEU     HG 3696   5.257   5.381   4.530  1.4114  0.0789  0.1332
  241LEU   HD11 3697   5.215   5.082   4.446  0.2723 -0.6107 -0.3530
  241LEU   HD12 3698   5.264   5.129   4.617 -0.1538  1.0342  0.3293
  241LEU   HD13 3699   5.110   5.176   4.561  0.0561 -0.7951  0.3648
  241LEU   HD21 3700   5.457   5.178   4.435  0.7945  0.5392 -0.7213
  241LEU   HD22 3701   5.454   5.354   4.410 -1.0082  0.6269  1.2375
  241LEU   HD23 3702   5.467   5.294   4.573  0.8993  0.8813 -0.2474
  242ARG      N 3703   4.922   5.419   4.518  0.0949 -0.5084 -0.2564
  242ARG     CA 3704   4.858   5.530   4.594  0.8123 -0.1329 -0.2274
  242ARG      C 3705   4.882   5.512   4.745  0.0774 -0.4821 -0.3389
  242ARG      O 3706   4.882   5.398   4.794 -0.3323 -0.1876  0.0538
  242ARG     CB 3707   4.701   5.547   4.561 -1.1168 -1.0332 -0.3913
  242ARG     CG 3708   4.674   5.519   4.413  1.4107 -0.9414 -0.5519
  242ARG     CD 3709   4.514   5.530   4.379 -0.7529 -0.1302  0.2359
  242ARG     NE 3710   4.482   5.608   4.254 -0.1511  0.3147 -0.1352
  242ARG     CZ 3711   4.473   5.734   4.230  0.1007 -0.9162 -0.2019
  242ARG    NH1 3712   4.480   5.822   4.324 -0.0867 -0.6516 -0.0222
  242ARG    NH2 3713   4.478   5.780   4.108 -0.3922  0.0551 -0.0451
  242ARG      H 3714   4.886   5.328   4.541 -0.4164 -0.3486 -0.4095
  242ARG     HA 3715   4.898   5.630   4.575 -0.0610  0.8468  2.1529
  242ARG    HB2 3716   4.652   5.475   4.626  0.2100 -1.0970  0.6258
  242ARG    HB3 3717   4.674   5.649   4.587  0.7092 -0.5712  0.0322
  242ARG    HG2 3718   4.732   5.580   4.343  0.6673  0.3196 -0.1551
  242ARG    HG3 3719   4.692   5.416   4.382  0.5109 -1.4624  0.5424
  242ARG    HD2 3720   4.479   5.427   4.370 -0.7209 -0.0632 -0.8971
  242ARG    HD3 3721   4.469   5.578   4.466 -0.7512  0.4457 -0.0728
  242ARG     HE 3722   4.485   5.551   4.171  0.5615 -1.4174  0.9762
  242ARG   HH11 3723   4.470   5.919   4.300  1.6442 -0.1898  0.8469
  242ARG   HH12 3724   4.441   5.797   4.415  0.1789 -1.4705 -0.1122
  242ARG   HH21 3725   4.496   5.879   4.096 -1.2298  0.2354  0.0981
  242ARG   HH22 3726   4.480   5.724   4.024 -0.2049  1.1758 -0.8420
  243LEU      N 3727   4.914   5.623   4.817  0.0632 -0.4493  0.9546
  243LEU     CA 3728   4.955   5.631   4.954 -0.5942  0.0063 -0.4626
  243LEU      C 3729   4.879   5.736   5.034  0.7327 -0.3307 -0.2768
  243LEU      O 3730   4.832   5.836   4.977 -0.9542 -0.3910 -0.0584
  243LEU     CB 3731   5.105   5.670   4.955  0.1636  0.1963 -0.0640
  243LEU     CG 3732   5.197   5.551   4.908 -0.8448 -0.7560 -0.1556
  243LEU    CD1 3733   5.352   5.604   4.885  0.9289  0.1923 -1.2731
  243LEU    CD2 3734   5.221   5.439   5.005 -0.2936  1.4143  0.6586
  243LEU      H 3735   4.903   5.709   4.766 -0.6723 -0.8978  0.2903
  243LEU     HA 3736   4.959   5.530   4.995  0.0926  0.2641  0.1218
  243LEU    HB2 3737   5.127   5.748   4.883  1.8806  0.0795  0.2433
  243LEU    HB3 3738   5.136   5.706   5.053 -1.1500  0.4594  0.3023
  243LEU     HG 3739   5.162   5.505   4.816  1.8036 -0.1990 -1.6706
  243LEU   HD11 3740   5.347   5.645   4.783 -0.2977 -0.6306 -1.5878
  243LEU   HD12 3741   5.394   5.668   4.963  0.8224  0.1103 -1.1490
  243LEU   HD13 3742   5.428   5.527   4.883  0.0702 -0.8124  0.4197
  243LEU   HD21 3743   5.262   5.474   5.100  1.5015 -0.6501  0.7818
  243LEU   HD22 3744   5.128   5.390   5.033  0.5074 -0.6616  0.0519
  243LEU   HD23 3745   5.299   5.374   4.966 -2.6180 -0.7730 -0.9718
  244PRO      N 3746   4.855   5.717   5.167  0.3077  0.2764  0.3305
  244PRO     CA 3747   4.786   5.815   5.251  0.7927  0.2923  0.6695
  244PRO      C 3748   4.852   5.949   5.255  0.2199 -0.0792 -0.5558
  244PRO      O 3749   4.973   5.960   5.261 -0.7452 -0.3565  0.4250
  244PRO     CB 3750   4.793   5.750   5.392  0.6783 -0.5006  0.3511
  244PRO     CG 3751   4.794   5.601   5.362 -1.2146 -0.5730 -0.7599
  244PRO     CD 3752   4.889   5.595   5.242  0.4607 -0.8886  0.0571
  244PRO     HA 3753   4.684   5.827   5.215  0.9949 -0.1286 -0.0730
  244PRO    HB2 3754   4.889   5.777   5.435  0.5135  0.7086  0.0262
  244PRO    HB3 3755   4.712   5.786   5.456  0.4322 -0.0707 -0.1954
  244PRO    HG2 3756   4.843   5.550   5.445  0.3394 -0.2011 -1.3736
  244PRO    HG3 3757   4.694   5.565   5.340 -1.7678  0.2834  0.1815
  244PRO    HD2 3758   4.865   5.504   5.186 -0.3812 -0.6581  0.0110
  244PRO    HD3 3759   4.993   5.602   5.274  0.5872  1.1087 -0.5548
  245LYS      N 3760   4.777   6.061   5.259  0.0123  0.2455 -0.2064
  245LYS     CA 3761   4.824   6.195   5.251  0.5367  0.4449  0.3259
  245LYS      C 3762   4.961   6.241   5.314 -0.4340 -0.2155 -0.2349
  245LYS      O 3763   5.057   6.276   5.247 -0.2329 -0.2676  0.3627
  245LYS     CB 3764   4.714   6.281   5.306 -0.1572 -0.6678  0.0166
  245LYS     CG 3765   4.741   6.437   5.287  0.2614  0.4599  0.4540
  245LYS     CD 3766   4.641   6.511   5.376  0.5196 -1.5588  0.1670
  245LYS     CE 3767   4.653   6.673   5.382  0.8468  1.0511  0.0183
  245LYS     NZ 3768   4.768   6.715   5.465  1.1477 -0.7437 -0.5758
  245LYS      H 3769   4.681   6.040   5.282  0.3407 -0.2898  0.7772
  245LYS     HA 3770   4.845   6.218   5.146  0.8414 -0.7583  0.0902
  245LYS    HB2 3771   4.623   6.250   5.256 -0.3739 -0.3064  0.1791
  245LYS    HB3 3772   4.702   6.263   5.413  0.0318  0.4305  0.2457
  245LYS    HG2 3773   4.840   6.473   5.315  0.2246  0.2346  0.8811
  245LYS    HG3 3774   4.738   6.467   5.182  0.1979 -0.6804  0.0944
  245LYS    HD2 3775   4.538   6.488   5.351  0.0706  0.1394  0.2156
  245LYS    HD3 3776   4.653   6.482   5.481  1.1581 -0.2116  0.5101
  245LYS    HE2 3777   4.682   6.707   5.282  1.9918 -1.9023 -0.8708
  245LYS    HE3 3778   4.565   6.722   5.422  0.1523  0.3700 -0.5839
  245LYS    HZ1 3779   4.858   6.681   5.437  2.1746  0.2080  1.1509
  245LYS    HZ2 3780   4.782   6.815   5.458  0.9913 -0.3664  2.1247
  245LYS    HZ3 3781   4.757   6.700   5.565 -0.4915  1.8960 -0.1451
  246LYS      N 3782   4.975   6.221   5.445 -0.6930 -0.0861 -0.2202
  246LYS     CA 3783   5.110   6.251   5.509  0.6396 -0.0036  0.4187
  246LYS      C 3784   5.218   6.171   5.453 -0.1809  0.8323  0.1974
  246LYS      O 3785   5.329   6.223   5.448  0.6641 -0.1788  1.0307
  246LYS     CB 3786   5.099   6.224   5.659 -1.0581 -0.5308  0.0839
  246LYS     CG 3787   5.033   6.336   5.743  0.4167  0.7027  0.1723
  246LYS     CD 3788   4.990   6.305   5.886 -0.3704  0.4779 -0.4871
  246LYS     CE 3789   4.862   6.214   5.890 -0.2234  0.4895  0.5314
  246LYS     NZ 3790   4.850   6.148   6.021  0.1970  0.2969  0.6241
  246LYS      H 3791   4.899   6.185   5.501  0.1844  0.0112  1.1157
  246LYS     HA 3792   5.140   6.353   5.488 -0.0448 -0.1961 -2.1210
  246LYS    HB2 3793   5.042   6.131   5.665 -0.6613 -0.8710 -0.9838
  246LYS    HB3 3794   5.198   6.212   5.704 -1.1756  0.2954  0.6115
  246LYS    HG2 3795   5.095   6.426   5.745 -0.4605  1.3329  0.3898
  246LYS    HG3 3796   4.937   6.362   5.697  0.4456  0.2774 -0.1435
  246LYS    HD2 3797   5.068   6.247   5.936  0.6247  2.6807  0.8293
  246LYS    HD3 3798   4.987   6.387   5.957  0.2017  0.0617  0.0504
  246LYS    HE2 3799   4.774   6.275   5.870  0.2485  0.4355 -2.8521
  246LYS    HE3 3800   4.865   6.139   5.810  1.8432  0.4481  0.5427
  246LYS    HZ1 3801   4.767   6.092   6.037 -0.3074  0.9620  0.4295
  246LYS    HZ2 3802   4.926   6.082   6.031 -0.4871 -0.5766  0.2760
  246LYS    HZ3 3803   4.863   6.209   6.101  1.1339 -1.1030  1.6474
  247VAL      N 3804   5.197   6.039   5.420  0.6149 -0.2237  0.0335
  247VAL     CA 3805   5.296   5.958   5.347 -0.2732  0.7138 -0.1658
  247VAL      C 3806   5.332   6.002   5.203  0.0179 -0.4803 -0.3042
  247VAL      O 3807   5.446   6.021   5.174  0.4766  0.5391  0.0500
  247VAL     CB 3808   5.242   5.815   5.338  0.5922  0.6052 -0.2143
  247VAL    CG1 3809   5.349   5.720   5.278  0.2476 -0.0050  0.3141
  247VAL    CG2 3810   5.201   5.761   5.474  0.7956  0.5656 -0.2673
  247VAL      H 3811   5.099   6.015   5.411 -0.2193  2.2154  0.8667
  247VAL     HA 3812   5.386   5.963   5.409  0.2323  2.3387 -0.9192
  247VAL     HB 3813   5.148   5.805   5.284  0.0541  0.8370  0.6533
  247VAL   HG11 3814   5.369   5.752   5.176  0.9309  0.0726  0.4611
  247VAL   HG12 3815   5.440   5.738   5.336  0.5903  1.1099 -0.4922
  247VAL   HG13 3816   5.311   5.618   5.271 -0.6741  0.3783 -0.8105
  247VAL   HG21 3817   5.162   5.659   5.472 -0.5926  1.0385  0.1762
  247VAL   HG22 3818   5.291   5.758   5.535  0.1544 -1.2380  0.7357
  247VAL   HG23 3819   5.128   5.820   5.530  1.6262 -0.2197  1.8252
  248PHE      N 3820   5.223   6.021   5.127 -0.2165 -0.0833 -0.6588
  248PHE     CA 3821   5.233   6.090   4.996 -0.6581  0.1130 -0.1392
  248PHE      C 3822   5.316   6.209   4.994 -0.0451 -0.0848 -0.1414
  248PHE      O 3823   5.413   6.212   4.915  0.1559  0.1120 -0.5396
  248PHE     CB 3824   5.092   6.112   4.931  0.8504  0.6478  1.3344
  248PHE     CG 3825   5.102   6.193   4.808 -0.0117 -0.0733  0.1626
  248PHE    CD1 3826   5.133   6.131   4.681  1.2487 -0.1994 -0.1022
  248PHE    CD2 3827   5.081   6.333   4.812 -0.0687  0.8076 -0.6743
  248PHE    CE1 3828   5.139   6.218   4.570 -0.0507  0.5667  0.6638
  248PHE    CE2 3829   5.105   6.416   4.701 -0.6020  0.3507 -0.1541
  248PHE     CZ 3830   5.131   6.356   4.575 -0.4100  0.3626 -0.0838
  248PHE      H 3831   5.130   6.016   5.168 -0.6551 -1.5028 -1.6657
  248PHE     HA 3832   5.287   6.020   4.932  1.0479  0.2059  1.0668
  248PHE    HB2 3833   5.052   6.014   4.906  0.6436  1.2892 -1.4655
  248PHE    HB3 3834   5.023   6.166   4.996  0.0093  1.2004  0.0691
  248PHE    HD1 3835   5.152   6.025   4.668  1.4231 -0.1734 -0.0618
  248PHE    HD2 3836   5.049   6.386   4.899 -1.2680 -0.6570 -0.1356
  248PHE    HE1 3837   5.159   6.173   4.474  0.0719  0.7442  0.6062
  248PHE    HE2 3838   5.110   6.524   4.711  2.2816  0.3525  0.0339
  248PHE     HZ 3839   5.160   6.415   4.489 -1.3931  0.0802 -0.6352
  249GLU      N 3840   5.300   6.301   5.097 -0.0064  0.5279 -0.0948
  249GLU     CA 3841   5.381   6.422   5.090 -0.2861 -0.5799 -0.4400
  249GLU      C 3842   5.531   6.389   5.114 -0.1637  0.3900  0.4305
  249GLU      O 3843   5.619   6.426   5.038  0.2255  0.3210 -0.3386
  249GLU     CB 3844   5.339   6.533   5.190 -0.8340  0.6921  1.4167
  249GLU     CG 3845   5.205   6.591   5.164  0.6292  0.7632 -0.2049
  249GLU     CD 3846   5.126   6.621   5.299  1.6069 -0.5815  0.2807
  249GLU    OE1 3847   5.003   6.663   5.294 -0.1069 -0.3839 -0.4185
  249GLU    OE2 3848   5.187   6.614   5.406 -0.3307  0.2679  0.2950
  249GLU      H 3849   5.224   6.290   5.163  0.1930  0.7049  0.1678
  249GLU     HA 3850   5.366   6.474   4.996  0.0234  0.2472 -0.0558
  249GLU    HB2 3851   5.336   6.486   5.289  0.6942  0.2015  1.2769
  249GLU    HB3 3852   5.418   6.608   5.181  0.3299 -0.4891  1.1060
  249GLU    HG2 3853   5.213   6.683   5.106 -1.1042  0.1353 -1.6134
  249GLU    HG3 3854   5.141   6.518   5.114  0.0718  0.6755  0.5921
  250ALA      N 3855   5.553   6.308   5.216  0.4408  0.3758 -0.2956
  250ALA     CA 3856   5.685   6.274   5.266 -0.1342  0.6790 -0.5727
  250ALA      C 3857   5.757   6.185   5.160 -0.4369 -0.1424 -0.0208
  250ALA      O 3858   5.882   6.186   5.155 -0.0253  0.0434  0.3706
  250ALA     CB 3859   5.680   6.206   5.398 -1.0582 -0.1644 -0.4025
  250ALA      H 3860   5.472   6.274   5.267  0.7400 -0.0922 -0.1155
  250ALA     HA 3861   5.737   6.370   5.278 -0.6164  0.9872 -0.8553
  250ALA    HB1 3862   5.786   6.208   5.426 -0.9901 -0.1138 -0.6574
  250ALA    HB2 3863   5.622   6.267   5.466  0.0969  0.8899 -0.2890
  250ALA    HB3 3864   5.650   6.102   5.409 -0.1935 -0.2688  2.3687
  251ALA      N 3865   5.692   6.101   5.080 -0.0268  0.5333  0.5128
  251ALA     CA 3866   5.745   6.021   4.966  0.4079  0.0899 -0.2968
  251ALA      C 3867   5.773   6.106   4.839  0.2204 -0.2187 -0.2886
  251ALA      O 3868   5.892   6.117   4.794 -0.0662 -0.2470 -0.6945
  251ALA     CB 3869   5.636   5.911   4.922 -0.9209  0.3857 -0.0697
  251ALA      H 3870   5.593   6.089   5.097 -0.0723 -0.1859 -0.1166
  251ALA     HA 3871   5.833   5.966   4.998  0.5096  0.4843  0.1236
  251ALA    HB1 3872   5.621   5.849   5.010  0.7166 -0.4294 -0.2808
  251ALA    HB2 3873   5.546   5.969   4.902 -0.4231  0.9087 -0.9675
  251ALA    HB3 3874   5.679   5.862   4.834 -0.3074 -0.0685  0.4696
  252VAL      N 3875   5.682   6.193   4.787  0.8424  0.1574  0.7750
  252VAL     CA 3876   5.705   6.288   4.679 -0.3513  0.3691 -0.6683
  252VAL      C 3877   5.820   6.386   4.708  0.1159  0.3083 -0.0700
  252VAL      O 3878   5.889   6.436   4.614 -0.0332  0.4616 -0.7851
  252VAL     CB 3879   5.584   6.367   4.637  0.2432 -0.1116  0.2990
  252VAL    CG1 3880   5.607   6.470   4.526 -0.2705  0.5078  0.0008
  252VAL    CG2 3881   5.482   6.265   4.578 -0.1161 -0.0904 -1.0650
  252VAL      H 3882   5.593   6.196   4.834  0.3572  1.0765 -0.1196
  252VAL     HA 3883   5.741   6.223   4.599  0.1169 -0.8344  0.4415
  252VAL     HB 3884   5.535   6.426   4.715 -0.0095  0.0880 -0.0031
  252VAL   HG11 3885   5.681   6.542   4.560  0.0505 -0.1922  0.8762
  252VAL   HG12 3886   5.646   6.419   4.438 -2.0514 -1.9237  0.3998
  252VAL   HG13 3887   5.513   6.521   4.507 -0.3217  0.5949  0.4575
  252VAL   HG21 3888   5.427   6.218   4.660  1.3651 -0.8960 -0.4718
  252VAL   HG22 3889   5.414   6.323   4.515  0.2306  1.1189 -0.4109
  252VAL   HG23 3890   5.530   6.188   4.519 -0.7574 -0.4951 -1.0774
  253LYS      N 3891   5.843   6.415   4.835 -0.4635 -0.1928 -0.5288
  253LYS     CA 3892   5.967   6.489   4.891  0.9040  0.0558 -0.1069
  253LYS      C 3893   6.102   6.412   4.887 -0.6255  0.1052 -1.1958
  253LYS      O 3894   6.199   6.459   4.833  0.6912 -0.5167  0.5055
  253LYS     CB 3895   5.943   6.556   5.029  0.4420  0.1746  0.4412
  253LYS     CG 3896   6.029   6.674   5.066  0.0201 -0.5675  0.4541
  253LYS     CD 3897   5.990   6.810   4.987 -0.7189  0.0451  0.0919
  253LYS     CE 3898   6.088   6.910   5.056  0.2154  1.0822  1.4939
  253LYS     NZ 3899   6.028   6.972   5.170  0.1113 -0.4175  0.0455
  253LYS      H 3900   5.766   6.388   4.895 -0.8726  1.2541 -0.3382
  253LYS     HA 3901   5.980   6.563   4.812 -0.0503  0.5646  0.1793
  253LYS    HB2 3902   5.840   6.594   5.027  0.3268 -0.0048  1.5668
  253LYS    HB3 3903   5.954   6.475   5.101 -1.4300 -0.1545  0.4473
  253LYS    HG2 3904   6.017   6.691   5.173  0.5583 -0.2667  0.4728
  253LYS    HG3 3905   6.135   6.652   5.062  0.0626 -0.2939 -0.8910
  253LYS    HD2 3906   6.019   6.806   4.882  0.0460  1.1279  0.2322
  253LYS    HD3 3907   5.885   6.839   4.995 -0.3561  1.4834  0.0692
  253LYS    HE2 3908   6.181   6.858   5.080 -0.1398 -0.9629 -0.7126
  253LYS    HE3 3909   6.114   6.979   4.975 -0.8572 -0.4309 -0.3180
  253LYS    HZ1 3910   6.085   7.046   5.209 -0.2117 -0.4366  0.5676
  253LYS    HZ2 3911   5.945   7.023   5.142  0.7558  0.1020 -1.0728
  253LYS    HZ3 3912   6.024   6.916   5.253  2.0316 -0.7958 -0.0135
  254SER      N 3913   6.105   6.285   4.937 -0.0576 -0.3951  0.5879
  254SER     CA 3914   6.226   6.198   4.926 -0.1241  0.7546 -0.4720
  254SER      C 3915   6.262   6.170   4.781 -0.4430  0.4284  0.0202
  254SER      O 3916   6.381   6.187   4.744  0.1169  0.3008  0.0056
  254SER     CB 3917   6.192   6.064   4.982  0.7172  0.2760  0.1705
  254SER     OG 3918   6.295   5.981   4.985 -0.0427 -0.1084 -0.5124
  254SER      H 3919   6.019   6.250   4.978 -0.7287 -0.9387 -1.1033
  254SER     HA 3920   6.305   6.244   4.986  0.3019 -0.4943 -0.0227
  254SER    HB2 3921   6.162   6.082   5.085 -0.6800 -0.9008  0.0317
  254SER    HB3 3922   6.108   6.024   4.925  0.1952  1.6371 -0.0830
  254SER     HG 3923   6.322   5.965   5.076  2.1111  1.1023 -0.7946
  255ILE      N 3924   6.159   6.165   4.689  0.0751  0.1871  0.8823
  255ILE     CA 3925   6.179   6.147   4.540  0.0711  0.3399  0.3329
  255ILE      C 3926   6.220   6.271   4.465  1.0168 -0.3563 -0.3567
  255ILE      O 3927   6.299   6.269   4.374 -0.3622 -0.0674  0.0344
  255ILE     CB 3928   6.050   6.085   4.486 -0.0431  1.0827 -0.0524
  255ILE    CG1 3929   6.034   5.940   4.540 -0.2238 -0.3076 -0.1697
  255ILE    CG2 3930   6.026   6.070   4.338 -0.3267  0.3193  0.3508
  255ILE    CD1 3931   5.894   5.879   4.570 -0.9927  0.8566  1.0050
  255ILE      H 3932   6.063   6.170   4.720 -0.5214  0.5204 -0.8210
  255ILE     HA 3933   6.263   6.078   4.530 -0.0071  0.2256  0.4551
  255ILE     HB 3934   5.962   6.141   4.519 -1.4180 -0.3301 -1.0008
  255ILE   HG12 3935   6.090   5.870   4.478 -0.5078 -0.3065 -0.4265
  255ILE   HG13 3936   6.087   5.932   4.636  0.4022  0.1286 -0.4638
  255ILE   HG21 3937   6.039   6.168   4.293 -0.9889 -0.1306 -0.8932
  255ILE   HG22 3938   6.103   6.007   4.294 -1.2335 -1.4631  1.1263
  255ILE   HG23 3939   5.924   6.039   4.318 -0.7323  1.0822  1.1154
  255ILE   HD11 3940   5.910   5.802   4.645 -0.7034  0.2333  0.3290
  255ILE   HD12 3941   5.817   5.951   4.600 -1.5410  0.9543 -0.4680
  255ILE   HD13 3942   5.867   5.824   4.480  1.6778 -0.8510  1.0387
  256LYS      N 3943   6.162   6.382   4.503  0.4528 -0.2114 -0.1746
  256LYS     CA 3944   6.204   6.517   4.457  0.6016  1.0377  0.2858
  256LYS      C 3945   6.354   6.533   4.489  0.5219 -0.1331  0.6669
  256LYS      O 3946   6.425   6.576   4.401  0.1074  0.0645  0.4034
  256LYS     CB 3947   6.119   6.625   4.515 -0.4856 -1.3150 -0.6912
  256LYS     CG 3948   6.004   6.653   4.426  1.1191 -0.2855 -0.4411
  256LYS     CD 3949   5.909   6.765   4.472 -0.1435 -0.2380 -0.5854
  256LYS     CE 3950   5.776   6.774   4.395  0.7182 -0.4387  0.6117
  256LYS     NZ 3951   5.739   6.917   4.357  0.3949  0.6328  0.8059
  256LYS      H 3952   6.079   6.371   4.558  0.3213  0.1691 -0.2950
  256LYS     HA 3953   6.195   6.513   4.348 -0.0363 -0.0022  0.3514
  256LYS    HB2 3954   6.088   6.607   4.618 -0.6283  0.5266 -0.3539
  256LYS    HB3 3955   6.178   6.716   4.507 -0.4835 -1.2705 -0.2173
  256LYS    HG2 3956   6.034   6.678   4.324 -0.1097  1.0393 -0.5413
  256LYS    HG3 3957   5.949   6.559   4.425 -0.4127  0.5531 -0.6271
  256LYS    HD2 3958   5.877   6.743   4.574 -0.5945  2.6011  0.0794
  256LYS    HD3 3959   5.959   6.862   4.466 -0.4812  0.0011  0.1758
  256LYS    HE2 3960   5.779   6.711   4.307  0.9204  0.5333 -0.1053
  256LYS    HE3 3961   5.693   6.728   4.449 -0.3273 -0.7074 -1.0966
  256LYS    HZ1 3962   5.799   6.960   4.288 -0.8142  1.7884  0.3994
  256LYS    HZ2 3963   5.640   6.912   4.338  0.6813 -0.7567 -0.8327
  256LYS    HZ3 3964   5.742   6.975   4.439 -0.7047  1.2035  0.4819
  257ALA      N 3965   6.403   6.495   4.607  0.0260  0.2953 -0.3236
  257ALA     CA 3966   6.538   6.523   4.662  0.4974  0.8935 -0.0196
  257ALA      C 3967   6.642   6.423   4.592 -0.2956 -0.9359 -0.0671
  257ALA      O 3968   6.760   6.462   4.567  0.6835  0.4044 -0.2532
  257ALA     CB 3969   6.537   6.495   4.812  0.8013  0.3392  0.2146
  257ALA      H 3970   6.346   6.447   4.676  0.8688  0.5520  0.5970
  257ALA     HA 3971   6.566   6.628   4.648  1.0814  0.6215 -1.1847
  257ALA    HB1 3972   6.470   6.563   4.865  0.1846 -0.1051  0.0171
  257ALA    HB2 3973   6.490   6.400   4.837 -0.0511  0.8966  0.8396
  257ALA    HB3 3974   6.634   6.483   4.861  0.6798 -0.3009  0.3129
  258ALA      N 3975   6.598   6.303   4.566  0.3560 -0.2690  0.0493
  258ALA     CA 3976   6.668   6.203   4.493 -0.5743 -0.2611  0.0851
  258ALA      C 3977   6.684   6.243   4.341  1.2539  0.6243  0.5423
  258ALA      O 3978   6.764   6.184   4.268 -0.5019  0.2890 -0.5353
  258ALA     CB 3979   6.588   6.071   4.498  0.3091  0.6402 -0.1839
  258ALA      H 3980   6.507   6.284   4.607  0.4416  1.3633  1.1836
  258ALA     HA 3981   6.770   6.188   4.529 -0.4818 -1.1926 -0.5251
  258ALA    HB1 3982   6.484   6.081   4.465  0.3834 -0.1594 -0.7271
  258ALA    HB2 3983   6.645   5.998   4.441  1.4636 -0.1771  1.8273
  258ALA    HB3 3984   6.576   6.030   4.599 -0.7092  0.0677 -0.5025
  259SER      N 3985   6.588   6.312   4.280 -0.0976  0.3280 -0.4970
  259SER     CA 3986   6.590   6.348   4.139 -0.3353 -1.1195  0.7029
  259SER      C 3987   6.642   6.497   4.113 -0.5798 -0.1990 -0.1775
  259SER      O 3988   6.646   6.545   4.002  0.3053  0.4230  0.6512
  259SER     CB 3989   6.444   6.336   4.083  0.3813  0.3585 -0.1225
  259SER     OG 3990   6.359   6.437   4.145  0.3279  0.4737 -0.0201
  259SER      H 3991   6.504   6.335   4.331  0.2748  1.0463 -0.1746
  259SER     HA 3992   6.644   6.279   4.075  0.2009  0.4696 -0.7069
  259SER    HB2 3993   6.458   6.348   3.975  0.7405 -0.8655 -0.2329
  259SER    HB3 3994   6.405   6.240   4.115  0.6489  0.7353  1.4841
  259SER     HG 3995   6.332   6.401   4.230  0.2446  0.9545  0.1672
  260SER      N 3996   6.678   6.562   4.220  0.1124 -0.3637 -0.5294
  260SER     CA 3997   6.708   6.706   4.241  0.9497 -0.4666  0.9353
  260SER      C 3998   6.811   6.768   4.147 -0.6850 -0.1061  0.2892
  260SER      O 3999   6.819   6.889   4.138 -0.1527 -0.1597  0.4017
  260SER     CB 4000   6.737   6.741   4.386  0.1901  0.3771 -0.4378
  260SER     OG 4001   6.860   6.673   4.422  0.0966  0.0289 -0.0101
  260SER      H 4002   6.649   6.521   4.308 -0.7681 -0.1859 -0.7254
  260SER     HA 4003   6.622   6.763   4.206  2.3479  0.8979 -0.6423
  260SER    HB2 4004   6.756   6.849   4.382  0.8343  0.2624 -0.7590
  260SER    HB3 4005   6.657   6.708   4.451 -0.7203  0.9134 -1.2407
  260SER     HG 4006   6.843   6.596   4.478 -0.2227 -0.1962 -0.4073
  261THR      N 4007   6.898   6.682   4.092 -0.6891  0.5195  1.2056
  261THR     CA 4008   6.999   6.709   3.985  0.1891  0.0865 -1.2759
  261THR      C 4009   6.933   6.785   3.865  0.0552 -0.3913 -0.9309
  261THR      O 4010   7.002   6.853   3.792  0.2174 -0.2956  0.4938
  261THR     CB 4011   7.054   6.579   3.940 -0.0759  0.1643  0.8799
  261THR    OG1 4012   7.121   6.522   4.046  0.4832  0.7085  0.0544
  261THR    CG2 4013   7.162   6.586   3.831 -0.2677 -0.0785  0.7347
  261THR      H 4014   6.879   6.586   4.114 -0.0972  0.3551  1.0201
  261THR     HA 4015   7.080   6.759   4.037  0.7999 -1.7731 -0.2527
  261THR     HB 4016   6.974   6.510   3.913 -0.0721  0.7180 -0.7771
  261THR    HG1 4017   7.058   6.469   4.095  0.2809  0.2141 -0.7233
  261THR   HG21 4018   7.210   6.491   3.811  0.9552  0.9192 -1.8545
  261THR   HG22 4019   7.115   6.603   3.734  1.4083  0.0113 -0.1276
  261THR   HG23 4020   7.232   6.667   3.851  0.1134 -0.2733  0.2091
  262GLU      N 4021   6.804   6.770   3.836  0.6084  0.1853  0.0819
  262GLU     CA 4022   6.722   6.844   3.747  0.3450  0.6732  0.3639
  262GLU      C 4023   6.587   6.894   3.810 -0.4367 -0.4155  0.4266
  262GLU      O 4024   6.549   6.850   3.917  0.4558  0.1284  0.0166
  262GLU     CB 4025   6.692   6.752   3.624  0.7513 -0.1093 -0.6284
  262GLU     CG 4026   6.814   6.706   3.540 -0.3247 -0.1813  1.1673
  262GLU     CD 4027   6.898   6.824   3.494  0.6039 -0.7583  0.4581
  262GLU    OE1 4028   6.840   6.938   3.469  0.0603  0.3158 -0.2161
  262GLU    OE2 4029   7.019   6.818   3.487 -0.2056 -0.2500 -0.1251
  262GLU      H 4030   6.761   6.688   3.876 -0.2215  0.4894 -0.1425
  262GLU     HA 4031   6.770   6.935   3.714  0.0840  0.5110 -0.5270
  262GLU    HB2 4032   6.629   6.670   3.657  0.9829  0.1806  0.6275
  262GLU    HB3 4033   6.624   6.811   3.562  0.0276  1.0723  1.1170
  262GLU    HG2 4034   6.880   6.646   3.602  0.9274 -1.0386 -0.7797
  262GLU    HG3 4035   6.773   6.651   3.455  0.8270  0.0315  0.4370
  263LYS      N 4036   6.525   6.988   3.745 -0.3796 -0.0391 -0.0493
  263LYS     CA 4037   6.401   7.055   3.777 -0.2127 -0.1854  0.6413
  263LYS      C 4038   6.279   6.992   3.694  0.1411  0.6114  0.1398
  263LYS      O 4039   6.285   6.979   3.571 -0.5139 -0.3715  0.1461
  263LYS     CB 4040   6.415   7.202   3.736 -0.0069 -0.7937 -0.0982
  263LYS     CG 4041   6.544   7.283   3.787  0.4747 -1.3624  0.5971
  263LYS     CD 4042   6.569   7.274   3.933  0.0404  0.2438 -1.1709
  263LYS     CE 4043   6.442   7.323   4.012  1.2048  0.9785  0.9997
  263LYS     NZ 4044   6.465   7.314   4.157 -0.3447 -0.3110  0.5496
  263LYS      H 4045   6.580   7.030   3.672  0.5928 -0.0564  0.6324
  263LYS     HA 4046   6.383   7.047   3.884  0.2256 -1.6725  0.6464
  263LYS    HB2 4047   6.414   7.203   3.627  0.0261  1.3238 -0.1685
  263LYS    HB3 4048   6.326   7.258   3.766  0.6242 -0.2508  0.8861
  263LYS    HG2 4049   6.631   7.236   3.741  0.2088 -0.7118 -0.6762
  263LYS    HG3 4050   6.533   7.388   3.758  1.2317 -0.9851  1.5597
  263LYS    HD2 4051   6.584   7.168   3.956  0.7472  0.6532  0.4893
  263LYS    HD3 4052   6.649   7.340   3.964  0.2925  0.0906 -1.4892
  263LYS    HE2 4053   6.417   7.426   3.987  0.0189  0.3987 -0.5414
  263LYS    HE3 4054   6.360   7.260   3.979  0.9485  0.7601  1.9920
  263LYS    HZ1 4055   6.382   7.326   4.213  0.0701 -0.9639  1.3550
  263LYS    HZ2 4056   6.505   7.225   4.184  1.1109  0.5352  1.5123
  263LYS    HZ3 4057   6.550   7.365   4.176 -0.0970 -0.8036  0.8050
  264PHE      N 4058   6.174   6.961   3.770  0.0344 -0.0742  0.2545
  264PHE     CA 4059   6.057   6.895   3.709 -0.3363 -0.2948  0.3969
  264PHE      C 4060   5.928   6.962   3.773 -0.7392  0.8981 -0.4214
  264PHE      O 4061   5.926   6.969   3.894 -0.1685  0.4062 -0.0300
  264PHE     CB 4062   6.069   6.746   3.732  0.2063 -0.2222 -0.7058
  264PHE     CG 4063   6.178   6.674   3.661 -0.2951  0.6874  1.3736
  264PHE    CD1 4064   6.168   6.640   3.521  0.6985 -1.0538 -0.5363
  264PHE    CD2 4065   6.293   6.633   3.729  1.2929 -0.4631 -0.1681
  264PHE    CE1 4066   6.257   6.563   3.461 -0.7323  0.6590  0.8618
  264PHE    CE2 4067   6.390   6.554   3.664 -0.4227 -0.9931 -0.2799
  264PHE     CZ 4068   6.377   6.525   3.526 -0.0177  0.6355 -0.3431
  264PHE      H 4069   6.184   6.965   3.870 -0.0172 -0.7533  0.2931
  264PHE     HA 4070   6.058   6.913   3.601 -0.0198 -0.8256  0.3036
  264PHE    HB2 4071   6.079   6.739   3.840 -1.6191 -0.0810 -0.4584
  264PHE    HB3 4072   5.972   6.698   3.720 -0.3998  0.1129  1.8439
  264PHE    HD1 4073   6.082   6.683   3.471 -0.0414  0.2630  1.6056
  264PHE    HD2 4074   6.303   6.661   3.833  0.8275  1.3397 -0.5337
  264PHE    HE1 4075   6.246   6.550   3.355 -0.4289  0.1732  0.8836
  264PHE    HE2 4076   6.474   6.521   3.723  0.7165  0.5339 -0.9044
  264PHE     HZ 4077   6.451   6.466   3.474 -0.1429  0.3408 -0.1931
  265PRO      N 4078   5.830   6.999   3.692 -0.2107 -0.8063 -0.1491
  265PRO     CA 4079   5.714   7.080   3.739 -0.0627  0.3426  0.2030
  265PRO      C 4080   5.624   7.013   3.847  0.0489 -0.3914  0.0122
  265PRO      O 4081   5.594   6.891   3.849 -0.4114 -0.3217  0.0433
  265PRO     CB 4082   5.630   7.108   3.614 -0.7633  0.2054 -0.0528
  265PRO     CG 4083   5.681   7.022   3.499 -0.2418  0.5914 -0.0606
  265PRO     CD 4084   5.828   6.995   3.546 -0.6196  0.7927 -1.0205
  265PRO     HA 4085   5.745   7.177   3.777  1.2272 -0.1345  0.4657
  265PRO    HB2 4086   5.523   7.093   3.626 -0.5683 -0.6196  0.7922
  265PRO    HB3 4087   5.648   7.209   3.576 -0.5092 -0.0765 -0.7193
  265PRO    HG2 4088   5.632   6.925   3.506 -0.0349  0.4657 -0.3003
  265PRO    HG3 4089   5.677   7.070   3.402  0.6289  0.9384  0.0535
  265PRO    HD2 4090   5.848   6.891   3.519 -1.8579 -0.0738  0.9730
  265PRO    HD3 4091   5.899   7.069   3.507  0.5924  0.4156  0.2661
  266ASP      N 4092   5.573   7.097   3.934  0.0124  0.4044 -0.1059
  266ASP     CA 4093   5.491   7.057   4.044  0.0606  0.0674 -0.0112
  266ASP      C 4094   5.360   6.995   3.996 -0.2491 -0.6160  0.0269
  266ASP      O 4095   5.312   6.909   4.060  0.2793 -0.0768 -0.2723
  266ASP     CB 4096   5.445   7.184   4.124  0.2461 -0.9631  0.6494
  266ASP     CG 4097   5.380   7.290   4.033 -0.6428 -0.0806 -0.6520
  266ASP    OD1 4098   5.265   7.322   4.065 -0.4871  0.9533  0.1980
  266ASP    OD2 4099   5.446   7.352   3.944  0.8763  0.3834 -0.3600
  266ASP      H 4100   5.594   7.194   3.915 -0.8808  0.2877 -2.2105
  266ASP     HA 4101   5.539   6.981   4.107 -0.0756  0.7089  0.9166
  266ASP    HB2 4102   5.383   7.171   4.212 -0.8177  1.8575  0.5152
  266ASP    HB3 4103   5.537   7.233   4.155  0.2477  0.0252 -0.7337
  267GLY      N 4104   5.307   7.033   3.877 -0.2503 -0.3567  0.2528
  267GLY     CA 4105   5.191   6.972   3.811  1.0221 -0.5834 -0.4831
  267GLY      C 4106   5.220   6.827   3.769  0.0824 -0.3783 -0.5542
  267GLY      O 4107   5.130   6.745   3.777 -0.5856 -0.4384  0.2844
  267GLY      H 4108   5.354   7.112   3.834  0.7440 -0.3568  1.2375
  267GLY    HA2 4109   5.106   6.980   3.879  0.5122  0.0465 -1.1590
  267GLY    HA3 4110   5.167   7.028   3.720 -0.3781 -0.1370  0.1096
  268PHE      N 4111   5.342   6.795   3.723 -0.4186 -0.0633 -0.0345
  268PHE     CA 4112   5.386   6.662   3.689  0.1773  0.3214 -1.1268
  268PHE      C 4113   5.382   6.570   3.814 -0.2086 -0.8153 -0.2551
  268PHE      O 4114   5.305   6.480   3.820 -0.1461  0.6552  0.2211
  268PHE     CB 4115   5.521   6.676   3.616 -0.8039  0.2727  0.5478
  268PHE     CG 4116   5.605   6.549   3.617 -0.5190  0.5264  0.4227
  268PHE    CD1 4117   5.580   6.450   3.520  0.3859 -0.6933 -0.3466
  268PHE    CD2 4118   5.701   6.514   3.721 -0.2271 -0.0927  0.5520
  268PHE    CE1 4119   5.625   6.329   3.534  0.8693  0.4669 -0.2183
  268PHE    CE2 4120   5.755   6.387   3.729  0.6283  0.3958 -0.8509
  268PHE     CZ 4121   5.716   6.294   3.636 -0.1464  0.7176  0.8615
  268PHE      H 4122   5.408   6.869   3.705  0.1159 -0.6954 -0.7757
  268PHE     HA 4123   5.317   6.621   3.615  0.0421 -1.6334 -0.0529
  268PHE    HB2 4124   5.502   6.694   3.511 -0.1318 -0.5599  0.2630
  268PHE    HB3 4125   5.578   6.756   3.663 -0.4093  0.3028  0.0339
  268PHE    HD1 4126   5.516   6.474   3.436 -0.0351  0.6125  0.2863
  268PHE    HD2 4127   5.730   6.587   3.795 -0.9795  0.2523  0.5316
  268PHE    HE1 4128   5.598   6.254   3.461 -1.1917  0.7898  0.1167
  268PHE    HE2 4129   5.828   6.367   3.805  0.1026 -0.2811 -0.5023
  268PHE     HZ 4130   5.771   6.201   3.637  0.5860  1.1326  0.9001
  269TRP      N 4131   5.460   6.610   3.921  0.2393  0.0047  0.2247
  269TRP     CA 4132   5.454   6.545   4.050  0.8523  0.4054  0.3868
  269TRP      C 4133   5.307   6.525   4.101 -0.3715 -0.2616  0.0345
  269TRP      O 4134   5.273   6.413   4.136  0.3509 -0.1958  0.2651
  269TRP     CB 4135   5.548   6.627   4.139 -1.1181  1.0020 -0.0833
  269TRP     CG 4136   5.690   6.636   4.105  0.0764  0.9722  0.2827
  269TRP    CD1 4137   5.748   6.754   4.078 -0.3232 -0.7568 -0.5073
  269TRP    CD2 4138   5.800   6.528   4.093  0.7421  0.0245 -0.0380
  269TRP    NE1 4139   5.884   6.734   4.064 -0.2173  0.0049 -0.1848
  269TRP    CE2 4140   5.917   6.599   4.067 -0.5753 -0.8648 -0.1540
  269TRP    CE3 4141   5.802   6.384   4.111 -0.3061 -0.1618  0.7082
  269TRP    CZ2 4142   6.039   6.534   4.047 -0.2504 -0.5423  0.0473
  269TRP    CZ3 4143   5.932   6.323   4.085  0.3916 -0.0422 -0.5760
  269TRP    CH2 4144   6.049   6.398   4.046 -0.2541 -0.2893 -0.1335
  269TRP      H 4145   5.520   6.691   3.918 -0.7363  0.7859  0.4233
  269TRP     HA 4146   5.485   6.441   4.051 -2.1928 -0.7288 -0.5094
  269TRP    HB2 4147   5.502   6.726   4.147 -1.3497  0.8877  0.0217
  269TRP    HB3 4148   5.547   6.584   4.239  1.6527 -0.7916 -0.5944
  269TRP    HD1 4149   5.698   6.850   4.074  0.6586 -0.2342 -1.4298
  269TRP    HE1 4150   5.948   6.807   4.037 -1.2664  0.9975 -0.1478
  269TRP    HE3 4151   5.711   6.330   4.131 -0.6849 -0.2852 -1.0524
  269TRP    HZ2 4152   6.125   6.589   4.012  0.3977 -2.0466 -0.9280
  269TRP    HZ3 4153   5.937   6.215   4.095  0.3820  0.0560  0.7265
  269TRP    HH2 4154   6.143   6.355   4.013  0.0467  0.8542 -0.8792
  270LEU      N 4155   5.224   6.632   4.101 -0.8573 -0.0550 -0.1289
  270LEU     CA 4156   5.080   6.631   4.135  0.2143  0.4195 -0.1663
  270LEU      C 4157   4.988   6.546   4.039  0.1739 -0.2848 -0.1465
  270LEU      O 4158   4.863   6.549   4.054  0.0258  0.1706 -0.3259
  270LEU     CB 4159   5.040   6.777   4.156  0.0164 -0.4233  0.5646
  270LEU     CG 4160   5.106   6.851   4.279 -0.0157  0.2452 -0.2146
  270LEU    CD1 4161   5.057   6.996   4.292  0.3547 -0.4980  0.6554
  270LEU    CD2 4162   5.096   6.789   4.417  0.8791 -0.1922  0.7577
  270LEU      H 4163   5.262   6.719   4.066 -0.7655 -0.4527 -1.0619
  270LEU     HA 4164   5.069   6.584   4.233 -0.3633 -0.7749 -0.7613
  270LEU    HB2 4165   5.040   6.836   4.065  0.3320 -0.1883  0.7141
  270LEU    HB3 4166   4.935   6.774   4.186 -0.2389 -1.3410 -0.3113
  270LEU     HG 4167   5.215   6.855   4.270  0.3007 -0.0865  2.1620
  270LEU   HD11 4168   5.083   7.041   4.196  0.1918  0.2544  0.9526
  270LEU   HD12 4169   4.950   7.003   4.310 -0.1325 -0.2337 -1.6739
  270LEU   HD13 4170   5.112   7.053   4.366 -0.2126  0.9512  0.0347
  270LEU   HD21 4171   5.138   6.861   4.488 -0.4178  0.7098  0.6796
  270LEU   HD22 4172   4.994   6.785   4.456  0.1107  0.0581 -1.0482
  270LEU   HD23 4173   5.145   6.692   4.425  0.1082 -0.6890 -0.1397
  271GLY      N 4174   5.048   6.466   3.957  0.4683 -0.3045  0.2935
  271GLY     CA 4175   4.986   6.374   3.866 -0.5725  0.4154  0.3834
  271GLY      C 4176   4.921   6.421   3.731  0.5497 -0.0421 -0.1023
  271GLY      O 4177   4.820   6.356   3.693 -0.4632  0.2753  0.5933
  271GLY      H 4178   5.148   6.462   3.963  0.4650 -0.7766  0.0900
  271GLY    HA2 4179   5.075   6.321   3.831 -0.8712  0.1832 -0.0454
  271GLY    HA3 4180   4.916   6.306   3.915 -0.1576 -0.4578 -0.1779
  272GLU      N 4181   4.946   6.545   3.682  0.5440 -0.3070 -0.5337
  272GLU     CA 4182   4.861   6.613   3.584 -0.3566 -0.4963 -0.4794
  272GLU      C 4183   4.940   6.631   3.458  0.7844 -1.0287  0.2210
  272GLU      O 4184   4.885   6.611   3.345 -0.1546  0.1959 -0.2518
  272GLU     CB 4185   4.818   6.747   3.640 -0.4725 -0.7291 -0.6507
  272GLU     CG 4186   4.726   6.837   3.551 -0.6512  0.6488 -0.8208
  272GLU     CD 4187   4.729   6.970   3.618  0.4317  0.3153 -0.9511
  272GLU    OE1 4188   4.730   7.071   3.549  0.4235 -0.3353  0.0659
  272GLU    OE2 4189   4.722   6.981   3.745 -0.0682  0.0213 -0.2674
  272GLU      H 4190   5.018   6.594   3.733  0.4962 -0.9670  0.2162
  272GLU     HA 4191   4.777   6.549   3.558 -1.0257  0.2478 -0.2117
  272GLU    HB2 4192   4.771   6.728   3.736  0.2422  0.1652 -0.0829
  272GLU    HB3 4193   4.902   6.813   3.664 -1.9167  1.3083 -0.7057
  272GLU    HG2 4194   4.759   6.836   3.447  0.0896 -0.6474 -0.6079
  272GLU    HG3 4195   4.629   6.787   3.561  0.6243 -1.8666  0.9347
  273GLN      N 4196   5.053   6.693   3.468 -0.4023 -0.0739  0.0187
  273GLN     CA 4197   5.140   6.737   3.358 -0.1500  0.2587  0.3440
  273GLN      C 4198   5.222   6.620   3.294  0.0733  0.2960  0.0234
  273GLN      O 4199   5.266   6.531   3.363  0.3198  0.6632 -0.7487
  273GLN     CB 4200   5.222   6.855   3.411 -0.3228 -0.0428 -0.3126
  273GLN     CG 4201   5.307   6.908   3.296  0.0487 -0.5018 -0.2548
  273GLN     CD 4202   5.370   7.051   3.325 -0.4837  0.1849 -0.3785
  273GLN    OE1 4203   5.372   7.108   3.435 -0.2470 -0.4830 -0.2560
  273GLN    NE2 4204   5.429   7.119   3.225 -0.3765  0.2204  0.2662
  273GLN      H 4205   5.071   6.721   3.564 -0.0125 -0.8915  0.2018
  273GLN     HA 4206   5.080   6.777   3.276  0.4523  0.8971  0.1963
  273GLN    HB2 4207   5.155   6.935   3.445  0.5553  0.4994  0.2331
  273GLN    HB3 4208   5.298   6.824   3.482 -0.0173  0.2307 -0.5154
  273GLN    HG2 4209   5.388   6.837   3.282  0.1704 -0.5385  0.5325
  273GLN    HG3 4210   5.251   6.905   3.203  0.1973  0.7612 -0.4170
  273GLN   HE21 4211   5.486   7.201   3.241  1.6261 -0.9921  0.0916
  273GLN   HE22 4212   5.430   7.086   3.130  0.0072  0.8663  0.0334
  274LEU      N 4213   5.253   6.629   3.163  0.7018  0.5123 -0.0519
  274LEU     CA 4214   5.343   6.537   3.093  0.3053  0.1853 -0.0813
  274LEU      C 4215   5.483   6.577   3.112  0.1388  0.4947  0.3731
  274LEU      O 4216   5.516   6.692   3.122 -0.4135  0.0579 -0.1356
  274LEU     CB 4217   5.314   6.528   2.938  0.6493  0.6019  0.1387
  274LEU     CG 4218   5.186   6.451   2.905  0.5588  0.7417  1.0937
  274LEU    CD1 4219   5.049   6.491   2.959  0.3651  0.1253 -0.7250
  274LEU    CD2 4220   5.173   6.445   2.748  0.2857 -0.6807 -1.0101
  274LEU      H 4221   5.210   6.705   3.112 -0.4664  1.2094  1.7650
  274LEU     HA 4222   5.339   6.436   3.134  0.2178  0.0507 -0.4151
  274LEU    HB2 4223   5.315   6.625   2.888  0.8124  0.4478 -0.1614
  274LEU    HB3 4224   5.387   6.467   2.886  0.5819  1.3683 -0.9189
  274LEU     HG 4225   5.200   6.347   2.935 -0.9521 -0.1799 -0.9328
  274LEU   HD11 4226   5.026   6.594   2.933  1.1849  0.3407 -0.6656
  274LEU   HD12 4227   4.966   6.428   2.929 -0.8291  0.4257  1.5262
  274LEU   HD13 4228   5.062   6.486   3.068 -0.7967  0.0315 -0.5658
  274LEU   HD21 4229   5.267   6.406   2.707  1.3794 -0.4746  1.0431
  274LEU   HD22 4230   5.092   6.377   2.721  0.0906 -0.3563 -1.2537
  274LEU   HD23 4231   5.158   6.546   2.710 -0.9006 -0.5985 -0.4111
  275VAL      N 4232   5.581   6.494   3.099 -0.4484  0.3321  0.6909
  275VAL     CA 4233   5.733   6.527   3.087  1.0318  0.0362 -0.2858
  275VAL      C 4234   5.781   6.436   2.974  0.3946  0.2763  0.3398
  275VAL      O 4235   5.735   6.326   2.964  0.0157  0.6278 -0.3127
  275VAL     CB 4236   5.794   6.501   3.229 -1.1591 -0.1260 -0.2130
  275VAL    CG1 4237   5.943   6.471   3.225 -0.0807 -0.1492  0.0209
  275VAL    CG2 4238   5.777   6.628   3.321 -0.6541  0.0934  0.2740
  275VAL      H 4239   5.569   6.394   3.095  0.4892  0.2019 -1.5547
  275VAL     HA 4240   5.734   6.632   3.058 -2.4535  0.4789  0.2438
  275VAL     HB 4241   5.745   6.420   3.283  0.9030 -1.7383 -0.4711
  275VAL   HG11 4242   5.996   6.559   3.189  0.8647 -0.4153  0.7075
  275VAL   HG12 4243   5.987   6.444   3.321 -0.7268 -1.0777  0.0804
  275VAL   HG13 4244   5.968   6.394   3.152 -0.3808  0.6214 -0.9391
  275VAL   HG21 4245   5.812   6.605   3.422  0.7236 -1.5556 -0.4778
  275VAL   HG22 4246   5.829   6.716   3.282  0.1394 -0.3137  0.3801
  275VAL   HG23 4247   5.674   6.662   3.322 -0.4400  0.8473 -0.6825
  276CYS      N 4248   5.877   6.489   2.892 -0.4915  0.3720  0.4309
  276CYS     CA 4249   5.927   6.425   2.772  0.4984  0.4113  0.2307
  276CYS      C 4250   6.079   6.427   2.757 -0.5802  0.4430 -0.7013
  276CYS      O 4251   6.146   6.524   2.802 -0.6853  0.3074 -0.0572
  276CYS     CB 4252   5.884   6.509   2.650  0.2147  0.4595 -0.6477
  276CYS     SG 4253   5.703   6.526   2.620 -0.0421 -0.3562  0.1370
  276CYS      H 4254   5.925   6.571   2.925  1.7817 -0.2395 -0.8998
  276CYS     HA 4255   5.895   6.322   2.758 -0.0788  0.5262  0.6477
  276CYS    HB2 4256   5.926   6.609   2.658 -0.1188  0.7796 -2.2815
  276CYS    HB3 4257   5.921   6.470   2.555 -0.0665 -0.8959 -0.2515
  277TRP      N 4258   6.145   6.329   2.692 -0.2413 -0.5991  0.0276
  277TRP     CA 4259   6.289   6.329   2.649  0.3091  0.0275 -0.2924
  277TRP      C 4260   6.305   6.284   2.503 -0.2775  0.1618 -0.0047
  277TRP      O 4261   6.234   6.190   2.455 -0.2048 -0.1823 -0.3474
  277TRP     CB 4262   6.375   6.244   2.742 -0.2382  0.4974 -0.8608
  277TRP     CG 4263   6.389   6.289   2.886 -0.0494 -0.8853 -0.9013
  277TRP    CD1 4264   6.471   6.379   2.939 -0.5101  0.5762 -0.2785
  277TRP    CD2 4265   6.303   6.256   3.002 -0.3204  0.2173  0.5113
  277TRP    NE1 4266   6.459   6.394   3.079  0.3288  0.2385 -0.2093
  277TRP    CE2 4267   6.356   6.313   3.125 -0.5271 -0.4252  0.4065
  277TRP    CE3 4268   6.206   6.157   3.030  0.6690  0.7839 -0.0143
  277TRP    CZ2 4269   6.310   6.282   3.256 -0.3377  0.3780  0.4965
  277TRP    CZ3 4270   6.154   6.128   3.158  0.4746  0.1030 -0.2938
  277TRP    CH2 4271   6.216   6.183   3.269 -0.0115  0.6523 -0.6000
  277TRP      H 4272   6.088   6.250   2.666  0.2244 -0.5032 -1.5104
  277TRP     HA 4273   6.311   6.435   2.651 -1.6083  0.5106 -0.8498
  277TRP    HB2 4274   6.327   6.146   2.741  0.1282  0.2917 -0.0112
  277TRP    HB3 4275   6.476   6.229   2.704  0.0113  0.3054 -0.1427
  277TRP    HD1 4276   6.537   6.441   2.881 -0.5897  0.1777 -0.8079
  277TRP    HE1 4277   6.524   6.450   3.133 -0.3555  0.1965  0.7216
  277TRP    HE3 4278   6.166   6.106   2.944  0.0638  1.0203  0.1151
  277TRP    HZ2 4279   6.365   6.321   3.340  0.4871 -0.4948  0.4088
  277TRP    HZ3 4280   6.085   6.045   3.167 -1.4299  1.5502 -0.1700
  277TRP    HH2 4281   6.188   6.149   3.367  0.7017 -0.8355 -0.8492
  278GLN      N 4282   6.403   6.342   2.434  0.0638 -0.0034 -0.0559
  278GLN     CA 4283   6.446   6.304   2.297 -0.1092 -0.9160 -0.9919
  278GLN      C 4284   6.468   6.154   2.281  0.8350 -0.7683 -0.0662
  278GLN      O 4285   6.529   6.092   2.362  0.8664 -0.2061 -0.6266
  278GLN     CB 4286   6.577   6.389   2.284 -0.3645  0.6766  0.7287
  278GLN     CG 4287   6.606   6.405   2.128 -0.4746  0.0919 -0.9729
  278GLN     CD 4288   6.508   6.491   2.046 -0.0864  0.4621 -0.1842
  278GLN    OE1 4289   6.437   6.583   2.085 -0.5916 -0.1640  0.1329
  278GLN    NE2 4290   6.516   6.479   1.917  0.2779 -0.3922  0.0602
  278GLN      H 4291   6.464   6.409   2.479  0.7403  0.0465 -0.9729
  278GLN     HA 4292   6.368   6.337   2.227 -1.7256 -1.0261  0.6068
  278GLN    HB2 4293   6.559   6.492   2.316 -2.1698  0.7939 -0.3722
  278GLN    HB3 4294   6.658   6.338   2.335 -0.3246 -0.2341 -0.1810
  278GLN    HG2 4295   6.706   6.447   2.134 -0.4127 -0.1554  0.5964
  278GLN    HG3 4296   6.608   6.307   2.080  0.0018 -0.1606 -0.4677
  278GLN   HE21 4297   6.456   6.542   1.866  0.0418  0.6209  1.4781
  278GLN   HE22 4298   6.559   6.396   1.879 -0.0893 -0.5297 -0.0565
  279ALA      N 4299   6.401   6.096   2.181 -0.3142 -0.7019  0.0729
  279ALA     CA 4300   6.375   5.957   2.165  0.2624  0.2064 -0.0060
  279ALA      C 4301   6.498   5.866   2.199  0.6441 -0.8610  0.6862
  279ALA      O 4302   6.610   5.874   2.142  0.5787  0.3638 -0.2542
  279ALA     CB 4303   6.318   5.932   2.022 -0.4919 -0.2721 -0.3053
  279ALA      H 4304   6.363   6.159   2.113  0.8540  0.5276  0.4618
  279ALA     HA 4305   6.298   5.922   2.234  0.8294  0.8423  1.0081
  279ALA    HB1 4306   6.217   5.973   2.016 -0.5211 -0.2214  0.3253
  279ALA    HB2 4307   6.381   5.988   1.954 -0.9034  0.0602 -0.4209
  279ALA    HB3 4308   6.320   5.825   2.004  0.1600 -0.2749 -0.2544
  280GLY      N 4309   6.463   5.766   2.284 -0.3006  0.2418 -0.4753
  280GLY     CA 4310   6.560   5.678   2.355  0.0400  0.0738  0.5695
  280GLY      C 4311   6.670   5.745   2.439 -0.4871  0.5111 -0.6275
  280GLY      O 4312   6.777   5.687   2.444 -0.0550 -0.1383 -0.9808
  280GLY      H 4313   6.370   5.758   2.323  0.3764 -0.3812  1.1816
  280GLY    HA2 4314   6.524   5.614   2.435  1.4536 -0.3450  0.9354
  280GLY    HA3 4315   6.614   5.619   2.280  0.8542 -0.0975  1.2656
  281THR      N 4316   6.656   5.856   2.507  0.1278 -0.0566  0.0435
  281THR     CA 4317   6.766   5.909   2.604  0.4565 -0.4280  0.9175
  281THR      C 4318   6.713   5.930   2.747 -0.7329 -0.0013  0.4251
  281THR      O 4319   6.786   5.962   2.837  0.2647  0.2313  0.3258
  281THR     CB 4320   6.815   6.049   2.553 -0.0612  1.0205 -0.2729
  281THR    OG1 4321   6.714   6.141   2.533 -0.3811  0.0271 -0.0765
  281THR    CG2 4322   6.895   6.030   2.421  1.2198 -0.0278 -0.2424
  281THR      H 4323   6.569   5.906   2.493 -0.0520 -0.7087 -1.5186
  281THR     HA 4324   6.851   5.841   2.607  0.4581 -0.5163 -0.1578
  281THR     HB 4325   6.885   6.089   2.626 -0.4552  0.2825  0.5446
  281THR    HG1 4326   6.650   6.098   2.475  0.5371 -1.6438  0.0184
  281THR   HG21 4327   6.900   6.129   2.374 -1.2069  0.6783  0.7064
  281THR   HG22 4328   6.990   5.978   2.434  0.8355 -0.7254 -0.1425
  281THR   HG23 4329   6.846   5.975   2.341 -0.5185 -0.0666  0.7534
  282THR      N 4330   6.588   5.894   2.772  0.4805  0.2158  0.8963
  282THR     CA 4331   6.522   5.901   2.899 -0.4242  0.4811  0.6363
  282THR      C 4332   6.603   5.856   3.020 -0.1315 -0.0879  0.4168
  282THR      O 4333   6.647   5.742   3.029 -0.3414  0.1677  0.4364
  282THR     CB 4334   6.387   5.822   2.893 -1.0667 -0.5064 -0.3508
  282THR    OG1 4335   6.296   5.881   2.805  0.1449  0.0784 -0.0956
  282THR    CG2 4336   6.316   5.808   3.027  0.3425  0.7430  0.2352
  282THR      H 4337   6.538   5.851   2.695  2.2338  0.4454 -0.5064
  282THR     HA 4338   6.492   6.006   2.903 -0.3184  0.6863 -1.6226
  282THR     HB 4339   6.403   5.720   2.860 -0.9644 -0.7690  0.4632
  282THR    HG1 4340   6.326   5.924   2.724  0.5816 -0.4175 -0.2136
  282THR   HG21 4341   6.361   5.727   3.084 -0.9999 -0.4822 -0.2830
  282THR   HG22 4342   6.328   5.892   3.095 -0.6618  0.6290  0.5918
  282THR   HG23 4343   6.209   5.788   3.017  0.5665 -1.3780  1.0359
  283PRO      N 4344   6.631   5.953   3.107  0.0916 -0.1098  0.5554
  283PRO     CA 4345   6.735   5.932   3.207  0.0362  0.4109 -0.2574
  283PRO      C 4346   6.687   5.853   3.330 -0.1501 -0.8027 -0.0754
  283PRO      O 4347   6.665   5.909   3.440  0.5017 -0.1763  0.1407
  283PRO     CB 4348   6.774   6.078   3.242 -0.1837  0.0145 -0.2092
  283PRO     CG 4349   6.638   6.152   3.241 -0.2688  0.6839 -0.7164
  283PRO     CD 4350   6.585   6.091   3.108 -0.1323 -0.3877 -0.5928
  283PRO     HA 4351   6.816   5.868   3.171  0.4816  0.8113  0.0198
  283PRO    HB2 4352   6.827   6.081   3.338 -0.9057 -0.0276  0.2032
  283PRO    HB3 4353   6.830   6.114   3.156 -0.4966 -2.1605 -1.4707
  283PRO    HG2 4354   6.582   6.123   3.330  0.6747  0.7974 -0.0453
  283PRO    HG3 4355   6.647   6.260   3.246 -1.0762  0.7340  0.5867
  283PRO    HD2 4356   6.476   6.092   3.107 -0.1331 -0.4302 -0.5639
  283PRO    HD3 4357   6.630   6.136   3.019 -0.4785  1.0268 -0.1014
  284TRP      N 4358   6.657   5.730   3.314 -0.5488 -0.1189  0.3362
  284TRP     CA 4359   6.603   5.641   3.415  0.0024 -0.0687  0.5449
  284TRP      C 4360   6.676   5.641   3.548  0.3467 -0.5484 -0.3019
  284TRP      O 4361   6.617   5.626   3.656  0.3887  0.6630  0.1237
  284TRP     CB 4362   6.594   5.496   3.372  0.8797  0.8770  0.7961
  284TRP     CG 4363   6.532   5.475   3.234 -0.0790  0.2659 -0.2050
  284TRP    CD1 4364   6.599   5.446   3.124 -0.3304 -0.5595  0.4207
  284TRP    CD2 4365   6.397   5.486   3.192 -0.3955  0.3745  0.2634
  284TRP    NE1 4366   6.516   5.439   3.015 -0.3732 -0.3539  0.0644
  284TRP    CE2 4367   6.387   5.449   3.058 -0.1173  0.1987  0.5686
  284TRP    CE3 4368   6.274   5.522   3.260  0.0526  0.1371  0.9452
  284TRP    CZ2 4369   6.258   5.432   2.993  0.4022  0.5090  0.2504
  284TRP    CZ3 4370   6.150   5.518   3.197  0.5346 -1.2735  0.6719
  284TRP    CH2 4371   6.139   5.464   3.066 -1.3412 -0.0494  0.4118
  284TRP      H 4372   6.689   5.697   3.224  0.0595 -0.2468  0.5840
  284TRP     HA 4373   6.501   5.675   3.434 -0.2566 -0.8017  0.5117
  284TRP    HB2 4374   6.696   5.463   3.354 -0.0158 -1.6987 -0.4829
  284TRP    HB3 4375   6.545   5.433   3.446 -1.4929  0.8531 -0.5769
  284TRP    HD1 4376   6.706   5.437   3.111 -0.3110  1.0173 -1.6933
  284TRP    HE1 4377   6.548   5.388   2.933  0.1413 -0.6868  0.4564
  284TRP    HE3 4378   6.281   5.545   3.366  1.7709  0.9193  0.7292
  284TRP    HZ2 4379   6.247   5.393   2.893 -1.4324 -0.8035  0.8429
  284TRP    HZ3 4380   6.056   5.540   3.245  0.1219 -0.9708 -0.2349
  284TRP    HH2 4381   6.046   5.452   3.012 -0.2832  1.3030 -2.0477
  285ASN      N 4382   6.808   5.662   3.536 -0.3931  0.6196 -0.0582
  285ASN     CA 4383   6.910   5.674   3.639 -0.6878  0.2646 -0.1949
  285ASN      C 4384   6.900   5.784   3.739 -0.3456 -0.0950 -0.2188
  285ASN      O 4385   6.934   5.761   3.856 -0.5349 -0.3057  0.2411
  285ASN     CB 4386   7.043   5.669   3.566  0.0092 -0.1732  0.4264
  285ASN     CG 4387   7.075   5.813   3.510  0.7875  0.4266 -0.5637
  285ASN    OD1 4388   7.018   5.866   3.418  0.2725 -0.0475 -0.0529
  285ASN    ND2 4389   7.164   5.877   3.568 -0.1908  0.0694 -0.2346
  285ASN      H 4390   6.840   5.674   3.441 -1.8640 -1.2003 -0.9343
  285ASN     HA 4391   6.912   5.588   3.706  0.5191  0.9570  0.7390
  285ASN    HB2 4392   7.125   5.639   3.632 -0.1149 -1.5342  0.0254
  285ASN    HB3 4393   7.030   5.610   3.475  0.6251  0.0105  0.2036
  285ASN   HD21 4394   7.170   5.976   3.549  0.1917  0.2340  0.6317
  285ASN   HD22 4395   7.232   5.829   3.626  0.4259  0.3903 -0.6640
  286ILE      N 4396   6.851   5.900   3.704 -0.3344 -0.5202  0.0497
  286ILE     CA 4397   6.843   6.015   3.802 -0.4749  0.3509 -0.0180
  286ILE      C 4398   6.711   6.010   3.885 -0.0942  0.1336 -0.5391
  286ILE      O 4399   6.702   6.073   3.990 -0.3705 -0.0112  0.1839
  286ILE     CB 4400   6.855   6.151   3.727  0.7890 -0.7299  0.5015
  286ILE    CG1 4401   6.733   6.193   3.638 -0.1575 -0.6296 -0.2577
  286ILE    CG2 4402   6.990   6.163   3.646 -0.0725  0.9758 -0.5401
  286ILE    CD1 4403   6.737   6.349   3.608  0.0546 -0.4590  0.2154
  286ILE      H 4404   6.834   5.924   3.607  0.2942 -0.1207  0.0303
  286ILE     HA 4405   6.926   5.999   3.871 -1.0362 -0.0388  0.5937
  286ILE     HB 4406   6.876   6.221   3.808 -0.8889  0.8424 -0.2760
  286ILE   HG12 4407   6.725   6.132   3.548 -0.3560  0.2644 -0.8660
  286ILE   HG13 4408   6.643   6.183   3.700  0.0844  1.0026  0.4459
  286ILE   HG21 4409   6.983   6.102   3.556  0.3409  0.0681  0.0124
  286ILE   HG22 4410   7.016   6.262   3.610 -0.2398  0.6980 -1.4787
  286ILE   HG23 4411   7.065   6.120   3.712 -0.8439 -0.4291 -0.4919
  286ILE   HD11 4412   6.709   6.402   3.699 -0.3887  1.0981 -0.7599
  286ILE   HD12 4413   6.832   6.388   3.572 -0.4935 -0.0292 -0.8681
  286ILE   HD13 4414   6.659   6.365   3.533 -1.1684 -0.4023  1.4174
  287PHE      N 4415   6.616   5.924   3.843 -0.9714  0.4370 -0.0825
  287PHE     CA 4416   6.501   5.888   3.920 -0.1683  0.3817  0.3864
  287PHE      C 4417   6.536   5.762   4.003  0.5714  0.7665  0.2597
  287PHE      O 4418   6.608   5.671   3.960  0.6746 -0.1577  0.3246
  287PHE     CB 4419   6.386   5.860   3.820 -0.7508 -0.3102 -0.0676
  287PHE     CG 4420   6.334   5.992   3.755  0.2380  0.2804 -1.0624
  287PHE    CD1 4421   6.212   6.053   3.804  0.0573  0.1742  0.4872
  287PHE    CD2 4422   6.400   6.061   3.651  0.4307  1.6067 -0.1811
  287PHE    CE1 4423   6.169   6.179   3.760  0.3935 -0.0547  0.2420
  287PHE    CE2 4424   6.356   6.189   3.616  0.4057 -0.4472 -0.1642
  287PHE     CZ 4425   6.242   6.256   3.671  0.1053 -0.2187  0.3154
  287PHE      H 4426   6.639   5.865   3.764 -0.8861 -0.0008  0.2585
  287PHE     HA 4427   6.480   5.972   3.987 -0.2861  1.4997 -0.9593
  287PHE    HB2 4428   6.422   5.796   3.740 -0.0191 -1.6864  1.2692
  287PHE    HB3 4429   6.312   5.808   3.882 -0.8919 -0.8206 -0.6501
  287PHE    HD1 4430   6.151   6.006   3.880 -0.0551 -0.4258  0.0395
  287PHE    HD2 4431   6.488   6.023   3.602  0.6056  0.4056  0.9311
  287PHE    HE1 4432   6.075   6.225   3.789 -0.1749 -0.5826 -0.6864
  287PHE    HE2 4433   6.413   6.246   3.545 -0.2011  0.3133 -0.0659
  287PHE     HZ 4434   6.214   6.354   3.635  0.6958 -0.7178 -1.7672
  288PRO      N 4435   6.495   5.758   4.133 -0.3207  0.4168  0.2343
  288PRO     CA 4436   6.524   5.649   4.227 -0.0049  0.1610  0.0701
  288PRO      C 4437   6.441   5.522   4.216 -0.0654 -0.2009  0.5220
  288PRO      O 4438   6.329   5.523   4.165  0.2319  0.0773  0.0558
  288PRO     CB 4439   6.500   5.707   4.365 -0.8162  0.0059  0.1240
  288PRO     CG 4440   6.386   5.802   4.329 -0.0920 -0.7173  0.8763
  288PRO     CD 4441   6.412   5.855   4.191 -0.3772 -0.3680 -0.5279
  288PRO     HA 4442   6.631   5.635   4.214  0.1173  1.1417 -0.1619
  288PRO    HB2 4443   6.484   5.626   4.436 -0.3654 -0.1221  0.0840
  288PRO    HB3 4444   6.577   5.777   4.396 -0.0406 -0.9560  0.4806
  288PRO    HG2 4445   6.292   5.746   4.322  0.5316 -1.7089 -0.6742
  288PRO    HG3 4446   6.383   5.890   4.393 -1.1400 -0.5886  0.6900
  288PRO    HD2 4447   6.454   5.955   4.197 -1.6551  0.1537  0.9063
  288PRO    HD3 4448   6.318   5.881   4.142 -0.1918  0.6831 -0.3686
  289VAL      N 4449   6.503   5.408   4.257  0.3390  0.4389 -0.0118
  289VAL     CA 4450   6.426   5.282   4.281 -0.4371 -0.0613  0.2922
  289VAL      C 4451   6.352   5.298   4.414  0.2940 -0.5867 -0.4168
  289VAL      O 4452   6.392   5.369   4.503  0.1980 -0.0439  0.3115
  289VAL     CB 4453   6.506   5.155   4.275 -0.3229  0.3112  0.1231
  289VAL    CG1 4454   6.589   5.151   4.142 -0.4352 -0.7493  0.0590
  289VAL    CG2 4455   6.604   5.131   4.395  0.4461  1.5845  0.7237
  289VAL      H 4456   6.596   5.409   4.295  1.2330  0.4897 -1.9754
  289VAL     HA 4457   6.348   5.278   4.205  0.6510  0.8797 -0.9765
  289VAL     HB 4458   6.440   5.069   4.287  1.1480 -0.8117  0.6577
  289VAL   HG11 4459   6.529   5.168   4.052 -0.0950 -0.8470 -0.1903
  289VAL   HG12 4460   6.675   5.218   4.146 -0.3676 -0.8287 -0.0667
  289VAL   HG13 4461   6.619   5.047   4.128 -0.7708 -0.8343 -0.0382
  289VAL   HG21 4462   6.531   5.130   4.475  0.7753  0.6902  1.0310
  289VAL   HG22 4463   6.643   5.029   4.393 -0.6281  1.1398 -0.2646
  289VAL   HG23 4464   6.686   5.202   4.386  1.3346  0.4754 -0.7984
  290ILE      N 4465   6.238   5.227   4.421 -1.2233 -0.4735 -0.1486
  290ILE     CA 4466   6.136   5.242   4.524 -0.3838  0.4051 -0.8522
  290ILE      C 4467   6.106   5.105   4.582 -0.4280  0.2604 -0.3686
  290ILE      O 4468   6.067   5.015   4.506  0.3082  0.1818  0.2653
  290ILE     CB 4469   6.006   5.308   4.474 -0.1961 -0.1819  0.7617
  290ILE    CG1 4470   6.042   5.453   4.439  0.5428 -0.0478  0.0421
  290ILE    CG2 4471   5.897   5.304   4.572 -0.4807 -0.6230 -0.7726
  290ILE    CD1 4472   5.925   5.554   4.404 -0.7384 -0.3603 -0.2810
  290ILE      H 4473   6.219   5.170   4.339 -0.9235  0.2305 -0.7334
  290ILE     HA 4474   6.177   5.295   4.610  0.8439 -1.3815 -0.2148
  290ILE     HB 4475   5.974   5.243   4.393  0.6008 -0.6301  0.7839
  290ILE   HG12 4476   6.085   5.494   4.530  0.7622 -0.1520 -0.0146
  290ILE   HG13 4477   6.117   5.456   4.359  0.2247  0.2473 -0.2562
  290ILE   HG21 4478   5.870   5.202   4.601  0.7179 -0.6278  0.5942
  290ILE   HG22 4479   5.919   5.370   4.657 -1.1419 -1.3407 -0.0022
  290ILE   HG23 4480   5.811   5.341   4.518 -0.5973 -0.8297 -0.7309
  290ILE   HD11 4481   5.874   5.593   4.492 -0.4263  1.8573 -0.9747
  290ILE   HD12 4482   5.974   5.638   4.355  0.3571 -0.7673  0.0597
  290ILE   HD13 4483   5.854   5.509   4.334 -0.5368  0.6065 -1.1474
  291SER      N 4484   6.134   5.095   4.712  0.1569  0.8368  0.4953
  291SER     CA 4485   6.117   4.968   4.787 -0.2810  0.4377  0.8733
  291SER      C 4486   6.002   4.976   4.892 -0.1232  0.1989  0.9235
  291SER      O 4487   5.994   5.071   4.967  0.3488  0.5723 -0.2243
  291SER     CB 4488   6.241   4.924   4.866 -0.5663  0.2293  0.8430
  291SER     OG 4489   6.367   4.939   4.795 -0.1469 -0.5120  0.1517
  291SER      H 4490   6.163   5.175   4.767  0.4220  0.8320  0.3649
  291SER     HA 4491   6.095   4.884   4.722  0.8172  0.5829  0.2600
  291SER    HB2 4492   6.248   4.984   4.956  0.0570 -0.1379  1.0534
  291SER    HB3 4493   6.224   4.824   4.906  0.4892 -0.3232  0.0433
  291SER     HG 4494   6.439   4.919   4.855  1.0310 -0.2651 -1.0689
  292LEU      N 4495   5.921   4.874   4.895  0.1584  0.5139  0.6721
  292LEU     CA 4496   5.822   4.843   4.991 -0.8163  0.1383 -0.2505
  292LEU      C 4497   5.869   4.713   5.058  0.1768 -0.3930  0.1246
  292LEU      O 4498   5.904   4.614   4.994 -0.0208  0.2994 -0.0697
  292LEU     CB 4499   5.684   4.822   4.933  0.7817 -0.3205  0.1327
  292LEU     CG 4500   5.611   4.949   4.885  0.1647 -0.2554 -0.2828
  292LEU    CD1 4501   5.468   4.920   4.850  1.0529  0.2530 -0.9500
  292LEU    CD2 4502   5.596   5.061   4.992 -0.4069  0.8001  0.6567
  292LEU      H 4503   5.938   4.797   4.832 -0.1501  1.0554 -0.1060
  292LEU     HA 4504   5.819   4.922   5.066 -0.3421 -0.6631  0.6699
  292LEU    HB2 4505   5.697   4.752   4.851  1.3400  1.1305 -1.1142
  292LEU    HB3 4506   5.617   4.776   5.006 -0.3451  0.2815 -0.4781
  292LEU     HG 4507   5.656   4.988   4.794 -0.3183  0.3757 -0.2713
  292LEU   HD11 4508   5.421   5.004   4.799  0.1961 -0.2744 -1.0694
  292LEU   HD12 4509   5.463   4.838   4.778  1.9631  0.2841 -1.0807
  292LEU   HD13 4510   5.416   4.898   4.943  1.1676  1.1509 -0.6532
  292LEU   HD21 4511   5.699   5.083   5.018  1.0575 -1.8485 -1.7250
  292LEU   HD22 4512   5.554   5.150   4.945  1.5286  0.9527 -1.0444
  292LEU   HD23 4513   5.534   5.025   5.074 -1.2407 -1.0497 -0.6272
  293TYR      N 4514   5.860   4.715   5.193 -0.6554 -0.4250  0.2957
  293TYR     CA 4515   5.889   4.604   5.280 -0.7892  0.4177 -1.1584
  293TYR      C 4516   5.756   4.556   5.345 -0.9363  0.2800 -0.2575
  293TYR      O 4517   5.682   4.632   5.401  0.6304  0.4759 -0.2314
  293TYR     CB 4518   5.986   4.644   5.393  0.0205  0.9094  0.5163
  293TYR     CG 4519   6.131   4.679   5.359  0.2935  0.3678  0.3708
  293TYR    CD1 4520   6.159   4.804   5.299  0.3950  0.4191  0.8223
  293TYR    CD2 4521   6.233   4.584   5.372 -0.4141 -0.0178  0.3251
  293TYR    CE1 4522   6.289   4.834   5.264  0.5286  0.1731 -0.0850
  293TYR    CE2 4523   6.367   4.623   5.344  0.5547  1.0134 -0.1323
  293TYR     CZ 4524   6.395   4.742   5.289  0.2610 -1.6427 -0.5330
  293TYR     OH 4525   6.524   4.764   5.246  0.2938  0.6305  0.9976
  293TYR      H 4526   5.842   4.799   5.246 -0.4139  0.3496 -0.7843
  293TYR     HA 4527   5.944   4.524   5.230  2.2268  1.5847 -0.1516
  293TYR    HB2 4528   5.938   4.707   5.467 -1.1561 -1.4290  1.9639
  293TYR    HB3 4529   5.994   4.563   5.465  0.0969  0.0239 -0.4493
  293TYR    HD1 4530   6.079   4.868   5.267 -0.4724 -0.2051  1.6353
  293TYR    HD2 4531   6.222   4.484   5.411 -0.2229 -0.4874 -0.7479
  293TYR    HE1 4532   6.310   4.928   5.214 -0.8571  0.3186 -0.4555
  293TYR    HE2 4533   6.445   4.551   5.361 -0.6563 -0.6213 -0.9593
  293TYR     HH 4534   6.533   4.855   5.216  1.4424  0.3334  0.3067
  294LEU      N 4535   5.737   4.421   5.341 -0.6826 -0.0486 -0.0473
  294LEU     CA 4536   5.619   4.351   5.376 -0.1493 -0.0177 -0.3366
  294LEU      C 4537   5.645   4.246   5.486 -0.4470  0.1934  0.4049
  294LEU      O 4538   5.750   4.176   5.477  0.0395  0.3357 -0.3025
  294LEU     CB 4539   5.559   4.292   5.247  0.8271 -0.7669  0.3851
  294LEU     CG 4540   5.523   4.396   5.135 -0.3732 -0.3221 -0.1778
  294LEU    CD1 4541   5.485   4.323   5.005  0.0377  0.4543 -0.7272
  294LEU    CD2 4542   5.411   4.487   5.172 -0.4556 -0.2245 -1.2745
  294LEU      H 4543   5.806   4.364   5.295 -0.8156 -0.3881  0.1619
  294LEU     HA 4544   5.542   4.422   5.406  0.2479  0.7139 -0.9708
  294LEU    HB2 4545   5.629   4.222   5.202  1.0690 -0.2798 -0.0138
  294LEU    HB3 4546   5.465   4.241   5.269  0.0766  0.2306 -0.3096
  294LEU     HG 4547   5.602   4.463   5.102 -0.5788  0.0527  0.0758
  294LEU   HD11 4548   5.418   4.238   5.020  1.8703 -0.9383  0.5378
  294LEU   HD12 4549   5.442   4.392   4.933 -1.1739  0.7568  0.2226
  294LEU   HD13 4550   5.576   4.289   4.954  0.1090 -0.4669 -0.0446
  294LEU   HD21 4551   5.333   4.430   5.224 -0.4045  0.8301  0.0645
  294LEU   HD22 4552   5.453   4.565   5.236 -0.1389  0.2254 -2.0047
  294LEU   HD23 4553   5.361   4.535   5.088 -1.9593  0.7608  0.0647
  295MET      N 4554   5.555   4.239   5.584  0.0562  0.2065 -0.4543
  295MET     CA 4555   5.569   4.134   5.691  0.3440  0.7232  0.1890
  295MET      C 4556   5.566   3.984   5.645 -0.0110 -0.7055 -0.0368
  295MET      O 4557   5.508   3.948   5.545 -0.2136  0.3090 -0.6308
  295MET     CB 4558   5.490   4.163   5.816  0.5909 -0.3421  0.2391
  295MET     CG 4559   5.339   4.118   5.792  0.0097 -0.0171  0.4409
  295MET     SD 4560   5.242   4.133   5.945 -0.0680  0.0446 -0.0859
  295MET     CE 4561   5.287   3.984   6.033 -0.6076 -0.8509 -0.5119
  295MET      H 4562   5.473   4.298   5.579  0.0421  0.1729 -0.6205
  295MET     HA 4563   5.673   4.156   5.711  0.2736  1.3473 -0.0862
  295MET    HB2 4564   5.542   4.107   5.894 -0.6443 -1.5016  0.3176
  295MET    HB3 4565   5.497   4.267   5.847  0.6091 -0.5754  1.0703
  295MET    HG2 4566   5.291   4.174   5.712  1.3542 -0.8757 -1.0877
  295MET    HG3 4567   5.337   4.014   5.758  0.6012 -0.0991  0.6283
  295MET    HE1 4568   5.378   3.928   6.009  0.6911  0.3243  1.2258
  295MET    HE2 4569   5.313   4.018   6.133 -1.6521 -0.3637 -0.3820
  295MET    HE3 4570   5.196   3.923   6.033 -1.5331  0.4349  0.1019
  296GLY      N 4571   5.643   3.901   5.715 -0.8224  0.4605  0.8998
  296GLY     CA 4572   5.672   3.756   5.679  0.0361 -0.5572  0.1924
  296GLY      C 4573   5.570   3.662   5.737  0.0976 -0.5670 -1.0117
  296GLY      O 4574   5.489   3.703   5.826  0.2503 -0.3214  0.6655
  296GLY      H 4575   5.688   3.928   5.801 -0.0113 -0.8979  0.9513
  296GLY    HA2 4576   5.666   3.744   5.571 -0.0907 -0.5566  0.1990
  296GLY    HA3 4577   5.761   3.729   5.735 -0.4024 -0.1508  1.1327
  297GLU      N 4578   5.569   3.537   5.693  0.3765  0.1282 -0.2667
  297GLU     CA 4579   5.495   3.427   5.761  0.1290 -0.6003  0.2857
  297GLU      C 4580   5.561   3.373   5.887  0.7334  1.0361 -0.7306
  297GLU      O 4581   5.486   3.325   5.980 -0.5466  0.0639  0.3377
  297GLU     CB 4582   5.494   3.317   5.653 -0.0737  0.2441 -0.1029
  297GLU     CG 4583   5.411   3.360   5.532  0.6550  0.6694  0.9402
  297GLU     CD 4584   5.357   3.231   5.466 -0.0493  0.0454 -0.8226
  297GLU    OE1 4585   5.421   3.153   5.396 -0.0185  0.2752 -0.0223
  297GLU    OE2 4586   5.235   3.205   5.487 -0.2704  0.4079 -0.1691
  297GLU      H 4587   5.639   3.515   5.624  2.4680  1.0989  1.3557
  297GLU     HA 4588   5.392   3.455   5.787  0.0180  0.4301 -1.0714
  297GLU    HB2 4589   5.594   3.291   5.620 -0.4030 -0.6922 -0.4318
  297GLU    HB3 4590   5.455   3.224   5.695  1.1004 -0.7484 -1.0594
  297GLU    HG2 4591   5.325   3.423   5.555 -0.1979  0.1463 -0.5513
  297GLU    HG3 4592   5.470   3.411   5.456 -1.0700  0.2767 -0.8152
  298VAL      N 4593   5.692   3.378   5.907  0.0921 -0.3654  0.5065
  298VAL     CA 4594   5.760   3.358   6.036 -0.0305 -0.0464  0.7076
  298VAL      C 4595   5.750   3.485   6.125  0.4871 -0.1428 -0.1756
  298VAL      O 4596   5.762   3.599   6.072 -0.0711  0.2717 -0.2963
  298VAL     CB 4597   5.911   3.332   6.006 -0.4806 -0.1152  0.7842
  298VAL    CG1 4598   5.987   3.313   6.138  0.0515 -1.4768  0.2731
  298VAL    CG2 4599   5.940   3.211   5.921 -0.4656  0.2791 -0.4534
  298VAL      H 4600   5.746   3.404   5.826  0.7812 -0.7571  0.8167
  298VAL     HA 4601   5.717   3.270   6.083  0.1188 -0.7402 -0.3846
  298VAL     HB 4602   5.957   3.417   5.955  0.1457 -1.1030 -0.3974
  298VAL   HG11 4603   5.973   3.404   6.197 -0.3738 -0.9305 -0.6379
  298VAL   HG12 4604   5.950   3.229   6.197 -1.0696 -0.3701  1.2363
  298VAL   HG13 4605   6.095   3.311   6.123  0.3546  2.2316  0.2064
  298VAL   HG21 4606   6.044   3.212   5.889 -0.0481 -1.3465  0.6349
  298VAL   HG22 4607   5.913   3.120   5.975 -0.7270  0.5685 -0.0907
  298VAL   HG23 4608   5.869   3.208   5.838  0.0887  1.2064 -0.9935
  299THR      N 4609   5.720   3.471   6.253  0.5219 -0.3862 -0.4144
  299THR     CA 4610   5.732   3.565   6.368 -0.2044 -0.8042 -0.6167
  299THR      C 4611   5.858   3.655   6.355  0.0491 -1.2156 -0.4345
  299THR      O 4612   5.975   3.614   6.362 -0.1828 -0.0201 -0.1083
  299THR     CB 4613   5.744   3.484   6.497  0.5105 -0.7332 -0.1280
  299THR    OG1 4614   5.627   3.400   6.503  0.1264 -0.4925  0.6003
  299THR    CG2 4615   5.751   3.568   6.625  0.1505  0.7000  0.3634
  299THR      H 4616   5.696   3.376   6.276 -1.4465 -1.0848 -3.9629
  299THR     HA 4617   5.639   3.621   6.371  0.7147  0.8516 -0.4054
  299THR     HB 4618   5.831   3.420   6.493  1.2016  0.1646 -0.1053
  299THR    HG1 4619   5.644   3.311   6.471 -1.3013 -0.4948 -0.3140
  299THR   HG21 4620   5.676   3.647   6.631 -0.1223  0.4127  0.8805
  299THR   HG22 4621   5.756   3.502   6.712 -0.7530 -0.0829 -0.1520
  299THR   HG23 4622   5.841   3.628   6.615  0.2328  0.4237 -0.8155
  300ASN      N 4623   5.833   3.786   6.342  0.0478 -0.5679 -0.2021
  300ASN     CA 4624   5.930   3.897   6.335  0.1647  0.7960  0.0186
  300ASN      C 4625   6.039   3.889   6.222  0.5707 -0.4253 -0.0316
  300ASN      O 4626   6.143   3.953   6.235 -0.0629 -0.4187 -0.0071
  300ASN     CB 4627   5.990   3.913   6.480  0.1765  1.3589  0.4895
  300ASN     CG 4628   5.894   3.952   6.592 -0.4759 -0.3022  0.1703
  300ASN    OD1 4629   5.865   3.882   6.691 -0.0042  0.0030  0.8323
  300ASN    ND2 4630   5.834   4.068   6.572  0.6000  0.2193 -0.2415
  300ASN      H 4631   5.735   3.811   6.341 -0.1799 -1.3951 -0.2862
  300ASN     HA 4632   5.881   3.992   6.314 -0.1664  0.5524 -0.3425
  300ASN    HB2 4633   6.048   3.823   6.504 -0.9291  0.1981 -0.8354
  300ASN    HB3 4634   6.074   3.982   6.473  0.7012  0.8968  1.5959
  300ASN   HD21 4635   5.789   4.110   6.652  0.3387  1.2847 -0.9131
  300ASN   HD22 4636   5.845   4.121   6.487 -0.5486 -0.4252 -0.8456
  301GLN      N 4637   6.007   3.822   6.112  0.3159 -0.1488  0.7331
  301GLN     CA 4638   6.078   3.846   5.984  0.3693  0.3234 -0.6079
  301GLN      C 4639   6.002   3.940   5.890  0.5080 -0.0232 -0.2057
  301GLN      O 4640   5.879   3.958   5.905 -0.4801  0.4461 -0.2686
  301GLN     CB 4641   6.104   3.714   5.913 -0.8533  0.3495  0.3493
  301GLN     CG 4642   6.207   3.616   5.971  0.6687 -0.3905 -0.6432
  301GLN     CD 4643   6.270   3.521   5.880  0.1635  0.8600  0.6197
  301GLN    OE1 4644   6.384   3.480   5.896 -0.1509  0.0281 -0.2083
  301GLN    NE2 4645   6.211   3.478   5.762  0.1768  0.1825 -0.7026
  301GLN      H 4646   5.912   3.791   6.094  0.3011  0.8625 -1.5117
  301GLN     HA 4647   6.176   3.891   6.003  0.8694 -0.6629 -0.7145
  301GLN    HB2 4648   6.014   3.655   5.896 -0.4248 -0.4127  0.6478
  301GLN    HB3 4649   6.149   3.744   5.818  0.6687  0.6796  1.1188
  301GLN    HG2 4650   6.289   3.675   6.012  0.3478 -0.8048  0.6878
  301GLN    HG3 4651   6.154   3.576   6.058  0.3965  1.5119  0.1661
  301GLN   HE21 4652   6.255   3.395   5.725  2.0155 -0.3320  2.0313
  301GLN   HE22 4653   6.133   3.529   5.724 -0.0213  0.9618  0.6232
  302SER      N 4654   6.073   3.985   5.789  0.0797 -0.5798 -0.4293
  302SER     CA 4655   6.015   4.060   5.679  0.5518  0.8456 -0.2022
  302SER      C 4656   6.094   4.041   5.553  0.2453 -0.6329  0.0406
  302SER      O 4657   6.203   3.988   5.557 -0.7738 -0.6697 -0.3589
  302SER     CB 4658   5.994   4.206   5.725 -0.1267  0.6478  0.3777
  302SER     OG 4659   6.112   4.281   5.712  0.0068  0.0995 -0.0512
  302SER      H 4660   6.173   3.968   5.790  0.0938 -1.0918  1.9976
  302SER     HA 4661   5.917   4.012   5.667  0.8955 -0.3404  1.1204
  302SER    HB2 4662   5.920   4.250   5.658 -0.0898  1.0188  0.5735
  302SER    HB3 4663   5.949   4.205   5.824 -1.6005 -0.8085 -0.2069
  302SER     HG 4664   6.125   4.339   5.787 -0.9863  1.0442 -0.5527
  303PHE      N 4665   6.042   4.091   5.439 -0.5976  0.3169 -0.6362
  303PHE     CA 4666   6.103   4.094   5.307  0.6650  0.1671  0.4931
  303PHE      C 4667   6.059   4.217   5.226 -1.5716  0.1548 -0.0972
  303PHE      O 4668   5.984   4.298   5.270  0.0521  0.3156 -0.3960
  303PHE     CB 4669   6.061   3.964   5.234  0.3814  0.3235 -0.1400
  303PHE     CG 4670   5.919   3.957   5.180  0.2724  0.6421 -1.3017
  303PHE    CD1 4671   5.812   3.932   5.264 -0.5721 -0.4472  0.0472
  303PHE    CD2 4672   5.891   3.987   5.049  0.6180  0.9276  0.4969
  303PHE    CE1 4673   5.681   3.928   5.217 -0.2384  0.2410 -0.2595
  303PHE    CE2 4674   5.754   3.973   5.001 -0.3132  0.4969  0.7324
  303PHE     CZ 4675   5.645   3.941   5.087  0.1617 -0.9901  0.5665
  303PHE      H 4676   5.955   4.142   5.439 -0.8334 -0.0300  0.5105
  303PHE     HA 4677   6.211   4.096   5.324  0.9165 -0.8891 -0.6765
  303PHE    HB2 4678   6.125   3.958   5.146  0.2814 -0.1112 -0.1897
  303PHE    HB3 4679   6.078   3.874   5.294  1.5597  0.4520 -0.2350
  303PHE    HD1 4680   5.827   3.912   5.369  0.4997 -0.3797 -0.0680
  303PHE    HD2 4681   5.969   4.009   4.978  1.3434 -1.4787  0.3548
  303PHE    HE1 4682   5.606   3.909   5.294  0.8173 -1.2973  0.4941
  303PHE    HE2 4683   5.733   3.990   4.896 -0.5381  0.2412  0.7333
  303PHE     HZ 4684   5.545   3.942   5.048  0.4361  1.0992 -0.3775
  304ARG      N 4685   6.129   4.243   5.113  0.1961 -0.1798 -0.1829
  304ARG     CA 4686   6.110   4.362   5.024 -1.1328 -0.5785 -0.3511
  304ARG      C 4687   6.093   4.331   4.879  0.5064 -0.8084  0.0632
  304ARG      O 4688   6.157   4.240   4.824  0.5294 -0.2716  0.2421
  304ARG     CB 4689   6.229   4.463   5.048  0.4473  0.2803 -0.7920
  304ARG     CG 4690   6.355   4.429   4.967  0.1280  0.1665 -0.1460
  304ARG     CD 4691   6.473   4.528   5.001  0.8576 -0.4876  0.0228
  304ARG     NE 4692   6.593   4.511   4.917 -0.3538  0.3053 -0.1986
  304ARG     CZ 4693   6.708   4.572   4.938 -0.1560  0.1652 -0.1957
  304ARG    NH1 4694   6.727   4.660   5.038  0.2088  0.3846 -0.2242
  304ARG    NH2 4695   6.813   4.540   4.864  0.2221  0.1296 -0.6854
  304ARG      H 4696   6.191   4.169   5.084 -0.0341 -0.1080 -0.8991
  304ARG     HA 4697   6.016   4.409   5.054 -0.6129  0.1632  0.1944
  304ARG    HB2 4698   6.189   4.562   5.029 -0.0125  0.7451  1.8398
  304ARG    HB3 4699   6.254   4.459   5.154 -0.2120  0.5115 -0.6166
  304ARG    HG2 4700   6.382   4.325   4.987  0.2133 -0.1486 -1.6338
  304ARG    HG3 4701   6.323   4.428   4.863  0.0351 -1.8345 -0.1822
  304ARG    HD2 4702   6.443   4.630   4.977 -0.1165 -0.9444 -0.8462
  304ARG    HD3 4703   6.499   4.512   5.106  1.8379 -0.0272 -0.1251
  304ARG     HE 4704   6.597   4.443   4.843  0.8497 -0.6890  0.6907
  304ARG   HH11 4705   6.815   4.708   5.049 -0.2904  1.1185  1.0743
  304ARG   HH12 4706   6.655   4.665   5.110  1.2834 -0.3931  0.9950
  304ARG   HH21 4707   6.900   4.589   4.875  0.0473  0.2243  0.4212
  304ARG   HH22 4708   6.801   4.469   4.793  0.0873 -0.0868 -0.4497
  305ILE      N 4709   6.011   4.416   4.811  0.5334  0.4706 -0.3050
  305ILE     CA 4710   5.991   4.417   4.667 -0.7549 -0.5779  0.2330
  305ILE      C 4711   6.027   4.566   4.632  0.7226 -0.0338  0.7580
  305ILE      O 4712   5.991   4.660   4.702  0.8941 -0.1177  0.3631
  305ILE     CB 4713   5.854   4.388   4.622  0.0802  0.6324  0.6368
  305ILE    CG1 4714   5.734   4.475   4.662 -0.0566 -0.0326 -0.1089
  305ILE    CG2 4715   5.820   4.242   4.655 -0.8182  0.1736 -0.2147
  305ILE    CD1 4716   5.594   4.436   4.612 -1.2718 -0.2854  0.7225
  305ILE      H 4717   5.950   4.477   4.862 -0.7502 -0.2400 -0.8789
  305ILE     HA 4718   6.064   4.352   4.619  0.4439  1.1922 -0.5575
  305ILE     HB 4719   5.852   4.391   4.513 -0.1146  0.2704  0.6298
  305ILE   HG12 4720   5.731   4.481   4.771 -0.6933 -0.0250 -0.1184
  305ILE   HG13 4721   5.752   4.573   4.618  0.6899 -0.2696 -0.3623
  305ILE   HG21 4722   5.725   4.222   4.705  0.1416 -1.3635  1.2006
  305ILE   HG22 4723   5.807   4.195   4.558  0.8681  0.0912 -0.4597
  305ILE   HG23 4724   5.901   4.184   4.698 -0.0635  0.7471 -0.8068
  305ILE   HD11 4725   5.559   4.346   4.663 -0.4308 -0.8840  0.2988
  305ILE   HD12 4726   5.524   4.512   4.646 -2.1118 -0.5614 -0.3075
  305ILE   HD13 4727   5.580   4.417   4.506 -0.2869  0.4043  0.4481
  306THR      N 4728   6.094   4.579   4.520 -0.1526 -0.4162 -1.0631
  306THR     CA 4729   6.149   4.706   4.466 -1.1802  0.3251  0.3946
  306THR      C 4730   6.125   4.730   4.311  0.6471  0.2097 -1.0558
  306THR      O 4731   6.159   4.647   4.232 -0.3222  0.3226 -0.0998
  306THR     CB 4732   6.307   4.714   4.493  0.1542  0.0690  0.2328
  306THR    OG1 4733   6.324   4.692   4.635 -0.2474  0.0443  0.0517
  306THR    CG2 4734   6.373   4.841   4.461 -0.3650 -0.8020 -0.1023
  306THR      H 4735   6.100   4.494   4.465 -0.2258 -0.7621 -0.5509
  306THR     HA 4736   6.113   4.790   4.526 -0.4629  0.4187  0.7085
  306THR     HB 4737   6.354   4.633   4.437 -1.2761 -0.2321 -0.6230
  306THR    HG1 4738   6.338   4.781   4.667 -0.6543  0.0495  0.2383
  306THR   HG21 4739   6.476   4.835   4.495 -1.1093  0.0238  2.8944
  306THR   HG22 4740   6.374   4.861   4.354  1.5098  0.2653  0.0424
  306THR   HG23 4741   6.316   4.919   4.511 -1.7362 -1.7776  0.0009
  307ILE      N 4742   6.052   4.839   4.284  0.5016  0.4047  0.0809
  307ILE     CA 4743   6.019   4.886   4.150 -0.2743  0.1310 -0.6639
  307ILE      C 4744   6.118   4.997   4.104  0.0959  0.3972  0.0663
  307ILE      O 4745   6.168   5.070   4.178 -0.1389 -0.0706 -0.4255
  307ILE     CB 4746   5.871   4.930   4.149  0.3657  0.2045 -0.0479
  307ILE    CG1 4747   5.856   5.057   4.231  0.6563  0.1381  0.5564
  307ILE    CG2 4748   5.784   4.813   4.199 -0.8044  0.4229  0.4599
  307ILE    CD1 4749   5.713   5.103   4.247 -0.2292  0.6877  0.6990
  307ILE      H 4750   6.025   4.906   4.355 -1.1856  0.2987 -0.3913
  307ILE     HA 4751   6.028   4.798   4.086 -0.5880  0.2673 -0.9004
  307ILE     HB 4752   5.846   4.950   4.045  0.1187 -1.1187 -0.2804
  307ILE   HG12 4753   5.897   5.044   4.332  0.4778 -0.4838  0.5548
  307ILE   HG13 4754   5.903   5.133   4.167 -0.3225 -0.7407 -1.3651
  307ILE   HG21 4755   5.682   4.832   4.163 -0.3745  0.3220 -0.9438
  307ILE   HG22 4756   5.817   4.718   4.156 -1.2484  0.1552  0.6912
  307ILE   HG23 4757   5.800   4.812   4.307  0.4337  0.2330  0.3053
  307ILE   HD11 4758   5.696   5.210   4.253  0.2740  0.9415 -1.1990
  307ILE   HD12 4759   5.656   5.063   4.164 -0.5373  0.8665  0.8232
  307ILE   HD13 4760   5.670   5.053   4.334 -0.7253 -0.2553 -0.0597
  308LEU      N 4761   6.140   5.000   3.975 -0.0524 -0.3867 -0.0243
  308LEU     CA 4762   6.213   5.105   3.906  0.2877 -1.0331 -0.2882
  308LEU      C 4763   6.122   5.219   3.859  0.4810  0.0003 -0.1783
  308LEU      O 4764   6.004   5.197   3.849  0.2399 -0.0472  0.4747
  308LEU     CB 4765   6.285   5.044   3.782 -0.5215 -0.2032  0.5486
  308LEU     CG 4766   6.365   4.912   3.795 -0.9261  0.2157 -0.6738
  308LEU    CD1 4767   6.431   4.870   3.665  0.0507 -0.3866  0.8791
  308LEU    CD2 4768   6.481   4.917   3.894 -0.2579 -0.1303  0.0450
  308LEU      H 4769   6.077   4.945   3.919 -2.3704  0.9415  0.9964
  308LEU     HA 4770   6.282   5.154   3.975  0.2963  0.1775 -1.1024
  308LEU    HB2 4771   6.216   5.014   3.703  0.9811 -0.1199 -0.9099
  308LEU    HB3 4772   6.342   5.127   3.738 -1.8162  0.6397  0.3603
  308LEU     HG 4773   6.304   4.827   3.826  0.3206 -0.2693  0.6759
  308LEU   HD11 4774   6.358   4.865   3.585  0.5208  0.3419  0.3774
  308LEU   HD12 4775   6.501   4.948   3.634  0.7326 -1.4873 -0.5963
  308LEU   HD13 4776   6.491   4.779   3.669 -0.3407 -0.7750 -0.7655
  308LEU   HD21 4777   6.435   4.921   3.993  1.2729 -0.2126  0.8337
  308LEU   HD22 4778   6.539   4.825   3.884 -1.2389 -0.7499 -0.2498
  308LEU   HD23 4779   6.549   5.000   3.876  0.3725 -0.3019  1.3893
  309PRO      N 4780   6.175   5.336   3.817 -0.9870  0.0281  0.8095
  309PRO     CA 4781   6.111   5.442   3.744 -0.0134  0.1870  0.6344
  309PRO      C 4782   6.041   5.386   3.616 -0.3148  0.9270 -0.5475
  309PRO      O 4783   5.940   5.443   3.577  0.4043 -0.1056 -0.1859
  309PRO     CB 4784   6.212   5.548   3.704 -0.5273 -0.1326 -0.0686
  309PRO     CG 4785   6.314   5.528   3.824  1.4012 -0.6220  0.9772
  309PRO     CD 4786   6.309   5.382   3.849 -0.5219  0.9984 -0.1056
  309PRO     HA 4787   6.038   5.490   3.810  0.1864  1.4718 -0.0109
  309PRO    HB2 4788   6.256   5.523   3.608 -0.3396 -0.5998  0.1326
  309PRO    HB3 4789   6.186   5.653   3.696 -1.3586 -0.2983  0.2366
  309PRO    HG2 4790   6.412   5.563   3.791  0.2469  0.3760 -1.9963
  309PRO    HG3 4791   6.275   5.588   3.906 -1.5666  0.1246 -0.7027
  309PRO    HD2 4792   6.334   5.363   3.954 -0.8663  0.6627 -0.0840
  309PRO    HD3 4793   6.387   5.327   3.796  0.9603  1.4126  1.4608
  310GLN      N 4794   6.084   5.278   3.546  0.4627 -1.0262 -0.3188
  310GLN     CA 4795   6.014   5.219   3.435  1.0088  0.3060 -0.1113
  310GLN      C 4796   5.872   5.161   3.458 -0.7068  0.0343  0.0452
  310GLN      O 4797   5.789   5.155   3.374 -0.3484 -0.6439  0.3489
  310GLN     CB 4798   6.115   5.109   3.387  1.4432  0.1131 -0.3329
  310GLN     CG 4799   6.230   5.172   3.313 -0.9808  0.2493 -1.3684
  310GLN     CD 4800   6.359   5.157   3.389 -0.4284 -0.7236 -0.1778
  310GLN    OE1 4801   6.364   5.168   3.506 -0.0090  0.3468 -0.3401
  310GLN    NE2 4802   6.469   5.140   3.316  0.2933 -0.6212 -0.7572
  310GLN      H 4803   6.159   5.223   3.586  1.4085  0.0829 -0.4680
  310GLN     HA 4804   6.003   5.295   3.357  0.3503  0.5341  0.1925
  310GLN    HB2 4805   6.142   5.053   3.477  0.8192  0.9172  0.3969
  310GLN    HB3 4806   6.066   5.031   3.328  0.8786 -0.2544  0.5784
  310GLN    HG2 4807   6.237   5.123   3.216  0.8389 -0.7494 -0.8260
  310GLN    HG3 4808   6.229   5.281   3.312  1.3855  0.4101 -0.3972
  310GLN   HE21 4809   6.555   5.140   3.369 -0.2237  0.4919  0.1920
  310GLN   HE22 4810   6.476   5.161   3.218  0.6698 -0.8275 -0.7774
  311GLN      N 4811   5.849   5.118   3.583  0.8805 -0.5912 -0.2503
  311GLN     CA 4812   5.713   5.084   3.631  0.3778 -0.6391 -0.6742
  311GLN      C 4813   5.632   5.211   3.670 -0.5327  0.0559 -0.0167
  311GLN      O 4814   5.506   5.214   3.642 -0.7241  0.0090  0.5235
  311GLN     CB 4815   5.731   4.987   3.743 -0.3216 -0.1123 -0.2363
  311GLN     CG 4816   5.774   4.844   3.693 -0.1979 -0.1243 -0.5485
  311GLN     CD 4817   5.923   4.834   3.657  1.2130  0.6558  0.2165
  311GLN    OE1 4818   6.011   4.850   3.730 -0.2265  0.1738 -0.2657
  311GLN    NE2 4819   5.951   4.808   3.532  0.6323 -1.1918 -0.2797
  311GLN      H 4820   5.928   5.091   3.640  1.0422 -0.3742 -0.3686
  311GLN     HA 4821   5.660   5.030   3.553  0.7211 -0.1209 -1.2879
  311GLN    HB2 4822   5.816   5.018   3.803  0.0837 -1.4197 -0.0555
  311GLN    HB3 4823   5.639   4.991   3.800  0.6567  1.4121  1.4180
  311GLN    HG2 4824   5.760   4.775   3.776  1.7024  1.1882  1.0612
  311GLN    HG3 4825   5.721   4.803   3.607 -1.3860  0.1999 -0.0207
  311GLN   HE21 4826   6.050   4.818   3.513  0.6165  0.2215  0.1602
  311GLN   HE22 4827   5.878   4.805   3.462  0.0776  1.7063 -0.0689
  312TYR      N 4828   5.686   5.311   3.744  0.2924 -0.3836  0.2648
  312TYR     CA 4829   5.621   5.434   3.789  0.1863 -0.4516 -0.7822
  312TYR      C 4830   5.625   5.568   3.708 -0.8513 -0.0241 -0.2905
  312TYR      O 4831   5.551   5.662   3.743  0.8407  0.3565 -0.6861
  312TYR     CB 4832   5.650   5.453   3.940 -0.7582 -0.1293  0.0797
  312TYR     CG 4833   5.785   5.509   3.967 -1.0403  0.5796  0.2636
  312TYR    CD1 4834   5.804   5.651   3.952  0.2548  0.8542  0.6560
  312TYR    CD2 4835   5.893   5.432   4.024  1.0721  0.3936 -0.5728
  312TYR    CE1 4836   5.923   5.711   3.998  0.2976 -0.3103  0.1275
  312TYR    CE2 4837   6.014   5.497   4.061 -0.0853 -0.0068 -0.0989
  312TYR     CZ 4838   6.025   5.636   4.056 -0.2139 -0.3454  0.8974
  312TYR     OH 4839   6.142   5.692   4.088 -0.2496 -0.7678 -0.1227
  312TYR      H 4840   5.782   5.296   3.770  0.7561  1.9997  0.3176
  312TYR     HA 4841   5.512   5.427   3.790  0.1665 -0.1842 -0.5980
  312TYR    HB2 4842   5.580   5.523   3.986 -0.4757 -0.2066  0.6544
  312TYR    HB3 4843   5.637   5.356   3.987 -0.8448 -0.4476 -0.5795
  312TYR    HD1 4844   5.733   5.720   3.908  1.5005  1.0028 -1.4041
  312TYR    HD2 4845   5.884   5.326   4.041 -0.3091  0.4363 -0.8572
  312TYR    HE1 4846   5.926   5.817   3.978 -2.7519 -0.2050 -0.7265
  312TYR    HE2 4847   6.097   5.444   4.105  0.4815  0.8568 -0.0878
  312TYR     HH 4848   6.207   5.633   4.127 -0.2703 -0.6965  0.0205
  313LEU      N 4849   5.708   5.580   3.598  0.2021 -0.0679 -0.1140
  313LEU     CA 4850   5.692   5.685   3.499 -0.3135  0.6743 -0.0604
  313LEU      C 4851   5.620   5.611   3.382  0.1994  1.0479 -0.1964
  313LEU      O 4852   5.681   5.526   3.310 -0.0113  0.2186 -0.0333
  313LEU     CB 4853   5.828   5.734   3.454 -0.2894  0.1544  0.2948
  313LEU     CG 4854   5.907   5.792   3.568 -0.5895 -0.3211 -0.3342
  313LEU    CD1 4855   6.041   5.831   3.520 -0.7870  0.2294  1.0078
  313LEU    CD2 4856   5.836   5.921   3.622 -0.4493  0.5304  0.8781
  313LEU      H 4857   5.776   5.507   3.587  1.2283  0.2505  2.4827
  313LEU     HA 4858   5.625   5.765   3.530 -0.8449  0.3120 -0.2531
  313LEU    HB2 4859   5.891   5.659   3.407 -0.1927  0.3576  0.0965
  313LEU    HB3 4860   5.807   5.818   3.387 -0.1356 -1.0090 -1.3138
  313LEU     HG 4861   5.931   5.722   3.648  0.5867  0.1249 -0.2640
  313LEU   HD11 4862   6.104   5.865   3.603  0.8306 -0.0705 -0.0041
  313LEU   HD12 4863   6.087   5.744   3.473 -0.8654  0.3368  0.7238
  313LEU   HD13 4864   6.029   5.906   3.441  0.3394 -0.2918  0.2849
  313LEU   HD21 4865   5.804   5.989   3.542 -0.3149 -0.7076 -0.2994
  313LEU   HD22 4866   5.750   5.875   3.669  0.7578 -1.4655  1.3859
  313LEU   HD23 4867   5.906   5.961   3.696  0.9576 -1.6361  0.9021
  314ARG      N 4868   5.487   5.621   3.372 -0.4892  0.7377 -0.1744
  314ARG     CA 4869   5.399   5.548   3.276 -0.7578  0.1805 -0.1834
  314ARG      C 4870   5.374   5.631   3.147  0.0055  0.5030 -0.0881
  314ARG      O 4871   5.333   5.742   3.163 -0.5886 -0.6291 -0.2967
  314ARG     CB 4872   5.273   5.500   3.339  0.5680 -0.4497 -0.3822
  314ARG     CG 4873   5.297   5.407   3.465 -0.2756 -0.4110  0.0419
  314ARG     CD 4874   5.178   5.344   3.535  0.1342 -0.5723 -1.1964
  314ARG     NE 4875   5.107   5.248   3.453  0.0841 -0.3172  0.0204
  314ARG     CZ 4876   5.141   5.125   3.422 -0.3214 -0.0278  0.2535
  314ARG    NH1 4877   5.065   5.042   3.351 -0.1268 -0.7813 -1.3590
  314ARG    NH2 4878   5.255   5.069   3.442  0.0657 -0.7568  0.5916
  314ARG      H 4879   5.451   5.690   3.436  0.7789  0.4320  0.9599
  314ARG     HA 4880   5.456   5.464   3.236  0.1111  0.6101  0.1111
  314ARG    HB2 4881   5.208   5.585   3.361 -0.6549 -1.0645 -1.3836
  314ARG    HB3 4882   5.218   5.443   3.265 -1.9967 -0.3886  1.2404
  314ARG    HG2 4883   5.379   5.342   3.433  0.5263  1.1803 -1.5011
  314ARG    HG3 4884   5.336   5.471   3.544 -0.5682 -0.7527  0.4677
  314ARG    HD2 4885   5.208   5.298   3.628 -0.5732  0.3474 -0.4759
  314ARG    HD3 4886   5.105   5.423   3.553  0.5704 -0.2539 -0.7649
  314ARG     HE 4887   5.020   5.278   3.411  0.1180 -0.9404 -0.5270
  314ARG   HH11 4888   5.099   4.948   3.335 -0.1134 -0.9464 -0.4657
  314ARG   HH12 4889   4.968   5.066   3.335  0.1959  0.4407 -1.7268
  314ARG   HH21 4890   5.284   4.978   3.409  0.1166 -0.1339 -1.3328
  314ARG   HH22 4891   5.332   5.131   3.465 -0.5390 -0.0165  0.7039
  315PRO      N 4892   5.388   5.578   3.025 -0.4771 -0.0033 -0.0473
  315PRO     CA 4893   5.375   5.657   2.897 -0.4486  0.1773 -1.1643
  315PRO      C 4894   5.243   5.715   2.869  0.3635 -0.6116 -0.8417
  315PRO      O 4895   5.141   5.658   2.912 -0.0225  0.0697 -0.2454
  315PRO     CB 4896   5.416   5.572   2.781  0.8142 -0.8100  0.6779
  315PRO     CG 4897   5.520   5.487   2.850 -0.1615 -0.9075  0.1668
  315PRO     CD 4898   5.456   5.451   2.982 -0.0469  0.0923 -0.2180
  315PRO     HA 4899   5.451   5.735   2.902  0.0906 -0.3145  1.3995
  315PRO    HB2 4900   5.337   5.504   2.749  1.4142 -0.9939 -0.5496
  315PRO    HB3 4901   5.454   5.646   2.710  0.6174  1.1676  2.4417
  315PRO    HG2 4902   5.550   5.402   2.789 -0.5246 -0.6215 -0.4371
  315PRO    HG3 4903   5.610   5.541   2.878 -0.0250 -0.7120 -0.5907
  315PRO    HD2 4904   5.379   5.377   2.962 -0.1118  0.1844 -0.3091
  315PRO    HD3 4905   5.525   5.411   3.056 -1.1137  0.2543  0.9336
  316VAL      N 4906   5.234   5.806   2.773 -0.1784 -0.5033  1.2218
  316VAL     CA 4907   5.111   5.856   2.712 -0.1749 -0.4555  0.1405
  316VAL      C 4908   5.128   5.825   2.562  0.5781  0.8366  0.5618
  316VAL      O 4909   5.239   5.834   2.507  0.2857  0.2769  0.1284
  316VAL     CB 4910   5.096   6.009   2.735 -0.3293  0.4910 -0.1629
  316VAL    CG1 4911   5.073   6.025   2.886 -0.5402 -0.4008  0.7596
  316VAL    CG2 4912   4.988   6.072   2.648 -0.1151 -1.1863 -0.0185
  316VAL      H 4913   5.324   5.845   2.751 -0.3847 -0.4561  0.4200
  316VAL     HA 4914   5.022   5.803   2.749 -0.3371 -0.4514 -0.2342
  316VAL     HB 4915   5.192   6.057   2.715  0.2686 -0.3448  0.5225
  316VAL   HG11 4916   5.170   5.998   2.927  0.0208 -0.7985 -0.7236
  316VAL   HG12 4917   5.049   6.128   2.911 -0.6601 -0.1505 -0.2887
  316VAL   HG13 4918   5.001   5.953   2.924 -0.9475 -0.3307  0.1451
  316VAL   HG21 4919   4.894   6.018   2.657 -0.4710 -0.5005  0.5700
  316VAL   HG22 4920   4.971   6.174   2.680  0.7619 -0.9532 -0.2384
  316VAL   HG23 4921   5.025   6.078   2.546  0.1319 -0.7024  0.0931
  317GLU      N 4922   5.026   5.770   2.489  0.4182 -0.4863  0.2438
  317GLU     CA 4923   5.017   5.746   2.346  0.8682 -0.3515  0.0735
  317GLU      C 4924   4.960   5.880   2.283  0.1475  0.5556 -0.1952
  317GLU      O 4925   4.858   5.937   2.317 -0.0044  0.0720 -0.0007
  317GLU     CB 4926   4.926   5.634   2.298 -0.1078  0.6583 -0.1665
  317GLU     CG 4927   4.982   5.482   2.308 -0.2777 -1.1590  1.0232
  317GLU     CD 4928   4.981   5.426   2.453 -0.1919 -0.1016  0.4735
  317GLU    OE1 4929   5.070   5.464   2.532  0.6334  0.3548 -0.1077
  317GLU    OE2 4930   4.892   5.352   2.485 -0.4185  0.2803 -1.0166
  317GLU      H 4931   4.936   5.763   2.535  0.4890 -0.8901  0.3252
  317GLU     HA 4932   5.114   5.723   2.303  0.7973  0.4752 -0.5863
  317GLU    HB2 4933   4.846   5.647   2.371  0.9360  0.2403  1.1361
  317GLU    HB3 4934   4.890   5.664   2.200 -0.1704  0.9576 -0.0539
  317GLU    HG2 4935   4.910   5.428   2.247  0.6897 -0.6242 -0.7358
  317GLU    HG3 4936   5.076   5.470   2.255 -0.3310  0.5273  0.4299
  318ASP      N 4937   5.025   5.935   2.182  0.1255 -0.0262 -0.5567
  318ASP     CA 4938   5.002   6.058   2.109  0.2288  0.2259  0.4884
  318ASP      C 4939   5.058   6.035   1.969 -0.6477  0.6499  0.5708
  318ASP      O 4940   5.173   5.983   1.959  0.3540 -0.0254  0.1516
  318ASP     CB 4941   5.078   6.166   2.179 -0.0187 -0.0877  1.0509
  318ASP     CG 4942   5.073   6.306   2.109  0.2670  0.0136  0.7409
  318ASP    OD1 4943   5.142   6.393   2.165  0.0888 -0.3823 -0.1124
  318ASP    OD2 4944   5.000   6.326   2.006 -0.6065 -0.1287  0.5001
  318ASP      H 4945   5.108   5.882   2.155  0.1607 -0.7072  0.7370
  318ASP     HA 4946   4.895   6.082   2.109  0.1565 -0.0878  0.3628
  318ASP    HB2 4947   5.051   6.173   2.284  2.2811  0.2180  1.7325
  318ASP    HB3 4948   5.183   6.138   2.173  0.1813  0.6990 -1.0530
  319VAL      N 4949   4.990   6.072   1.853 -0.9811 -0.3934 -0.2512
  319VAL     CA 4950   5.051   6.062   1.719 -0.3535 -0.6768  0.0070
  319VAL      C 4951   5.142   6.187   1.696 -0.3317 -0.3184  0.1316
  319VAL      O 4952   5.240   6.174   1.626 -0.6757 -0.2572  0.4390
  319VAL     CB 4953   4.944   6.046   1.609 -0.0799 -0.4085  0.8602
  319VAL    CG1 4954   4.991   6.038   1.468 -0.3652 -0.1251 -1.0700
  319VAL    CG2 4955   4.856   5.922   1.620  0.2188  0.5271 -0.4852
  319VAL      H 4956   4.898   6.113   1.857 -1.0271 -0.3506 -1.2107
  319VAL     HA 4957   5.109   5.970   1.712 -1.2941 -1.2285 -1.1121
  319VAL     HB 4958   4.880   6.133   1.622  0.3944 -0.1157  1.3209
  319VAL   HG11 4959   5.071   6.110   1.453 -0.5522  0.3304 -0.0091
  319VAL   HG12 4960   5.040   5.943   1.447 -1.0446 -0.4496 -1.2548
  319VAL   HG13 4961   4.905   6.053   1.402 -0.5745  0.9230 -0.5899
  319VAL   HG21 4962   4.775   5.918   1.547 -0.1943  0.1943 -0.0267
  319VAL   HG22 4963   4.915   5.831   1.616 -0.9265 -0.3493  0.6405
  319VAL   HG23 4964   4.807   5.924   1.718 -0.8754 -1.0241 -0.9266
  320ALA      N 4965   5.112   6.310   1.742 -0.0796 -1.2525  0.4085
  320ALA     CA 4966   5.186   6.432   1.711  0.3639 -0.6064  0.1603
  320ALA      C 4967   5.325   6.440   1.767  0.4364  0.1421 -0.0505
  320ALA      O 4968   5.410   6.496   1.703  0.4413 -0.3610  0.1552
  320ALA     CB 4969   5.103   6.558   1.735 -0.5116 -1.2600 -0.1771
  320ALA      H 4970   5.046   6.305   1.819  0.0548  1.6228  0.9053
  320ALA     HA 4971   5.201   6.432   1.603  0.1757  0.1655  0.1280
  320ALA    HB1 4972   5.148   6.648   1.694 -1.3932 -0.6020  0.2324
  320ALA    HB2 4973   5.010   6.547   1.678 -0.7453 -1.4293  0.2257
  320ALA    HB3 4974   5.083   6.573   1.842  0.7700  0.6240 -0.1084
  321THR      N 4975   5.347   6.388   1.888  0.0877  0.2925  0.0963
  321THR     CA 4976   5.482   6.386   1.947  0.4257 -0.4486 -0.6082
  321THR      C 4977   5.550   6.259   1.916 -0.0068 -0.3086  0.2669
  321THR      O 4978   5.519   6.154   1.962  0.2682 -0.2196 -0.7973
  321THR     CB 4979   5.470   6.402   2.099  0.3324 -0.4721 -0.5337
  321THR    OG1 4980   5.381   6.507   2.134 -0.0886 -0.3019  0.0815
  321THR    CG2 4981   5.607   6.437   2.161  0.4877 -0.3783 -0.0983
  321THR      H 4982   5.264   6.351   1.933 -0.7046  1.1511 -0.5589
  321THR     HA 4983   5.545   6.469   1.915  0.1452  0.3480  0.7390
  321THR     HB 4984   5.433   6.306   2.136  0.3045 -0.8263 -1.4218
  321THR    HG1 4985   5.293   6.468   2.135  0.4581 -1.6360 -0.0409
  321THR   HG21 4986   5.645   6.533   2.124  1.2478 -0.1519  1.1703
  321THR   HG22 4987   5.611   6.437   2.270  1.1378  0.5844 -0.0900
  321THR   HG23 4988   5.674   6.355   2.135  0.0726 -0.8072  0.1772
  322SER      N 4989   5.637   6.265   1.816 -0.3305  0.5316  0.3729
  322SER     CA 4990   5.687   6.146   1.740 -0.3185 -0.2844  0.3817
  322SER      C 4991   5.835   6.120   1.756  0.9007 -0.6598 -0.9781
  322SER      O 4992   5.873   6.009   1.731 -0.5159 -0.1593  0.2878
  322SER     CB 4993   5.643   6.181   1.596 -0.3585 -0.2788  0.0751
  322SER     OG 4994   5.712   6.299   1.548  0.5069  0.0674 -0.5580
  322SER      H 4995   5.666   6.358   1.788  0.6531  0.0322 -0.4235
  322SER     HA 4996   5.636   6.058   1.780 -1.9286  0.6709  0.6397
  322SER    HB2 4997   5.668   6.097   1.531  0.7081  0.4058 -0.4422
  322SER    HB3 4998   5.535   6.194   1.591 -0.3546 -0.4788 -0.6705
  322SER     HG 4999   5.651   6.335   1.483  0.3836 -0.4024 -0.7150
  323GLN      N 5000   5.916   6.213   1.816  1.3868  0.1273 -0.7563
  323GLN     CA 5001   6.055   6.189   1.838 -0.7821  0.1874 -0.0835
  323GLN      C 5002   6.096   6.227   1.979  0.3177 -0.1389  0.3557
  323GLN      O 5003   6.212   6.248   2.007 -0.0711 -0.0418 -0.4591
  323GLN     CB 5004   6.153   6.265   1.731 -0.4455  0.1659 -0.2853
  323GLN     CG 5005   6.136   6.230   1.587  0.3274 -0.0429  0.7753
  323GLN     CD 5006   6.169   6.085   1.556  0.0899 -0.0173  0.3891
  323GLN    OE1 5007   6.260   6.021   1.606 -0.1353  0.7313  0.0114
  323GLN    NE2 5008   6.093   6.030   1.462  0.3949  0.4754  0.1544
  323GLN      H 5009   5.875   6.300   1.848  0.1694 -0.2483 -1.1833
  323GLN     HA 5010   6.074   6.082   1.826 -0.8320  0.2642 -1.0642
  323GLN    HB2 5011   6.127   6.370   1.745  0.2201  0.6302 -2.0349
  323GLN    HB3 5012   6.258   6.270   1.759 -0.1327  0.0505 -1.3527
  323GLN    HG2 5013   6.033   6.258   1.563  0.0543 -0.0475  1.8273
  323GLN    HG3 5014   6.194   6.307   1.535 -0.7502  0.5846  0.4327
  323GLN   HE21 5015   6.098   5.933   1.436 -0.1153  0.4179  0.2524
  323GLN   HE22 5016   6.028   6.094   1.417 -1.4796 -1.1995  0.2206
  324ASP      N 5017   5.996   6.252   2.063 -0.5038  0.1714 -0.6340
  324ASP     CA 5018   6.002   6.260   2.211 -0.2968 -0.3178 -0.5525
  324ASP      C 5019   5.920   6.144   2.271  0.3884  0.4460  0.2616
  324ASP      O 5020   5.813   6.108   2.219 -1.0126 -0.1491  0.0455
  324ASP     CB 5021   5.952   6.399   2.258 -0.8675 -0.2072  0.8068
  324ASP     CG 5022   6.011   6.518   2.172  0.4900  0.0599  0.0659
  324ASP    OD1 5023   5.953   6.559   2.070  0.5213 -0.4694  0.1915
  324ASP    OD2 5024   6.116   6.565   2.213 -0.2077  0.3023 -0.1749
  324ASP      H 5025   5.902   6.228   2.036 -0.8682 -0.1437  0.7411
  324ASP     HA 5026   6.107   6.251   2.238 -0.3829  0.5913  0.2173
  324ASP    HB2 5027   5.843   6.395   2.260 -0.8834 -0.2565  0.1887
  324ASP    HB3 5028   5.978   6.419   2.362 -1.5322  0.1064  0.9230
  325ASP      N 5029   5.986   6.074   2.368  0.2196 -0.9923  0.0141
  325ASP     CA 5030   5.917   5.979   2.453  0.4157 -0.5645 -0.0813
  325ASP      C 5031   5.858   6.058   2.570  0.2204  0.5672  0.6110
  325ASP      O 5032   5.934   6.128   2.636 -0.2229  0.1648 -0.8288
  325ASP     CB 5033   6.016   5.873   2.498 -0.3695 -0.5442 -0.2613
  325ASP     CG 5034   6.083   5.807   2.379 -0.1954  0.1296  0.2890
  325ASP    OD1 5035   6.017   5.790   2.274  0.3673  0.4203  0.5520
  325ASP    OD2 5036   6.204   5.762   2.392  0.2889  0.3013  0.4235
  325ASP      H 5037   6.075   6.109   2.401 -0.1493  0.4183 -0.3504
  325ASP     HA 5038   5.838   5.929   2.396 -0.1722 -0.2653  0.4512
  325ASP    HB2 5039   6.094   5.920   2.559 -1.4299  0.2764  0.5326
  325ASP    HB3 5040   5.960   5.798   2.553 -0.4690  0.0756  0.5174
  326CYS      N 5041   5.729   6.048   2.601  0.1673 -0.2063  0.2437
  326CYS     CA 5042   5.660   6.127   2.704 -0.2341  0.7789 -0.4014
  326CYS      C 5043   5.579   6.043   2.804  0.3551  0.1224  0.1664
  326CYS      O 5044   5.526   5.932   2.776 -0.5357  0.0213  0.4362
  326CYS     CB 5045   5.579   6.239   2.646  1.1420 -0.7242  0.3980
  326CYS     SG 5046   5.644   6.357   2.526  0.2958  0.2920  0.0689
  326CYS      H 5047   5.669   5.983   2.553 -1.4246  1.2525  0.0870
  326CYS     HA 5048   5.736   6.170   2.770 -0.0522 -1.3623  0.9971
  326CYS    HB2 5049   5.494   6.195   2.595  0.9300 -0.0272  0.1303
  326CYS    HB3 5050   5.544   6.308   2.723  0.2125 -0.1919 -0.4591
  327TYR      N 5051   5.574   6.095   2.925  0.2575  0.3119 -0.2058
  327TYR     CA 5052   5.547   6.016   3.042 -0.3884 -0.2181  0.4295
  327TYR      C 5053   5.461   6.097   3.142 -0.3689 -0.1386  1.0888
  327TYR      O 5054   5.464   6.219   3.141 -0.2035  0.1662 -0.3055
  327TYR     CB 5055   5.677   5.969   3.100  0.3464 -0.2296  0.0251
  327TYR     CG 5056   5.770   5.889   3.005  0.6570 -0.8222 -0.1392
  327TYR    CD1 5057   5.866   5.972   2.937  0.1222 -0.0691  0.5324
  327TYR    CD2 5058   5.767   5.751   2.990 -0.9608  0.7874 -0.0808
  327TYR    CE1 5059   5.966   5.905   2.868 -0.3572  0.0844  0.2062
  327TYR    CE2 5060   5.865   5.684   2.910  0.0781  0.9943 -0.9000
  327TYR     CZ 5061   5.963   5.763   2.846 -0.0390  0.1735  0.0091
  327TYR     OH 5062   6.068   5.713   2.780 -0.1483  0.2358  0.2501
  327TYR      H 5063   5.614   6.184   2.948  0.3378  0.0403  0.8287
  327TYR     HA 5064   5.495   5.923   3.019  0.0958 -0.2608 -0.6125
  327TYR    HB2 5065   5.733   6.050   3.147  1.5116 -1.7121  1.4265
  327TYR    HB3 5066   5.659   5.903   3.184  0.3975  0.2587  0.4276
  327TYR    HD1 5067   5.871   6.079   2.951 -0.3025  0.0027  0.1835
  327TYR    HD2 5068   5.697   5.695   3.050 -1.6308  1.6917  0.0163
  327TYR    HE1 5069   6.038   5.961   2.811 -1.2127  0.6035 -0.4183
  327TYR    HE2 5070   5.861   5.577   2.897 -0.2792  0.5811  1.6909
  327TYR     HH 5071   6.135   5.781   2.774  0.2194 -0.1489 -0.1093
  328LYS      N 5072   5.395   6.027   3.238 -0.3579 -0.1766 -0.3988
  328LYS     CA 5073   5.341   6.100   3.354  0.0705  0.1549 -0.5420
  328LYS      C 5074   5.377   6.019   3.482 -0.1603  0.7544 -0.2664
  328LYS      O 5075   5.408   5.904   3.472 -0.6612  0.3275  0.3313
  328LYS     CB 5076   5.188   6.098   3.331  0.1266 -0.7577 -0.1587
  328LYS     CG 5077   5.147   6.208   3.225  1.1384  0.4968 -0.5897
  328LYS     CD 5078   4.998   6.168   3.193 -0.0633  0.3874 -0.4402
  328LYS     CE 5079   4.900   6.215   3.295  0.3030 -1.2887 -0.4070
  328LYS     NZ 5080   4.772   6.144   3.286  0.1034 -0.6614 -0.0805
  328LYS      H 5081   5.387   5.926   3.232 -0.3499 -0.1475 -0.9647
  328LYS     HA 5082   5.373   6.204   3.352 -0.5269  0.3418 -1.0104
  328LYS    HB2 5083   5.157   5.994   3.320 -0.2876 -0.6807  0.2047
  328LYS    HB3 5084   5.143   6.135   3.423  0.6269  1.0511 -0.5686
  328LYS    HG2 5085   5.156   6.314   3.249 -0.1906  0.4437  0.3360
  328LYS    HG3 5086   5.198   6.186   3.131  0.5856 -1.8056 -0.4731
  328LYS    HD2 5087   4.968   6.231   3.109 -1.4038  0.9482  0.3831
  328LYS    HD3 5088   4.985   6.062   3.172  0.2804  0.4837 -1.2035
  328LYS    HE2 5089   4.944   6.197   3.393 -0.6047 -0.9243  0.0887
  328LYS    HE3 5090   4.890   6.323   3.293 -0.5991 -1.3102  0.8162
  328LYS    HZ1 5091   4.781   6.044   3.288 -1.0527 -0.8045 -0.5783
  328LYS    HZ2 5092   4.710   6.165   3.363  0.5055 -1.5454  0.5211
  328LYS    HZ3 5093   4.723   6.161   3.200 -1.1303 -1.0767  0.4921
  329PHE      N 5094   5.379   6.084   3.597 -0.0165 -0.0470  0.7085
  329PHE     CA 5095   5.414   6.026   3.729  0.0693 -0.3846  0.5130
  329PHE      C 5096   5.289   5.955   3.788  0.1521  0.3612  0.5699
  329PHE      O 5097   5.180   6.006   3.814 -0.2102  0.4227 -0.0994
  329PHE     CB 5098   5.451   6.144   3.821  0.5729  0.4857 -0.0227
  329PHE     CG 5099   5.496   6.098   3.955  0.0748  0.5134 -0.1376
  329PHE    CD1 5100   5.635   6.067   3.977  0.6689 -0.4372  0.5085
  329PHE    CD2 5101   5.412   6.111   4.067  0.4455 -0.2857 -0.4273
  329PHE    CE1 5102   5.680   6.061   4.107 -0.0274 -0.1563  0.1934
  329PHE    CE2 5103   5.466   6.101   4.198  0.5993  0.5115  0.2632
  329PHE     CZ 5104   5.597   6.068   4.218  0.5099  0.1876 -0.7290
  329PHE      H 5105   5.334   6.174   3.598 -0.0206 -0.0450  0.4656
  329PHE     HA 5106   5.494   5.952   3.719 -0.0800 -0.3957 -1.2226
  329PHE    HB2 5107   5.533   6.190   3.767  1.1943  0.1049  0.5568
  329PHE    HB3 5108   5.364   6.208   3.833 -0.0623 -0.0629 -1.3784
  329PHE    HD1 5109   5.703   6.061   3.894  1.3111 -1.2825  1.0580
  329PHE    HD2 5110   5.309   6.141   4.060  0.5056  0.1145  0.2797
  329PHE    HE1 5111   5.787   6.057   4.117  0.1667 -1.3443 -1.4636
  329PHE    HE2 5112   5.403   6.136   4.278 -0.6152  0.2472 -0.5354
  329PHE     HZ 5113   5.640   6.061   4.317 -0.2718 -0.0116 -0.3861
  330ALA      N 5114   5.303   5.817   3.811  0.0402 -0.4216 -0.0452
  330ALA     CA 5115   5.207   5.717   3.853 -0.0870  0.2406 -0.2221
  330ALA      C 5116   5.189   5.686   4.009  0.1658  0.6447  0.6439
  330ALA      O 5117   5.145   5.573   4.050 -0.8762 -0.1776  0.2608
  330ALA     CB 5118   5.214   5.590   3.772 -0.6936 -0.0099 -0.6739
  330ALA      H 5119   5.393   5.787   3.779  0.0289  0.7690 -1.3483
  330ALA     HA 5120   5.111   5.763   3.828 -0.2065  0.3110  0.3279
  330ALA    HB1 5121   5.128   5.531   3.804 -0.3328  0.3159  1.1501
  330ALA    HB2 5122   5.205   5.621   3.668  1.4122  0.1193 -0.8976
  330ALA    HB3 5123   5.311   5.545   3.791  0.3753  1.6973 -1.5622
  331ILE      N 5124   5.221   5.782   4.087 -0.1009  0.3518 -0.4124
  331ILE     CA 5125   5.230   5.769   4.239 -0.0240 -0.7921 -0.8417
  331ILE      C 5126   5.134   5.880   4.296 -0.3786 -0.2064  0.7213
  331ILE      O 5127   5.150   5.989   4.254  0.5537  0.0032  0.5800
  331ILE     CB 5128   5.372   5.785   4.300  0.5022  0.2823  0.0162
  331ILE    CG1 5129   5.455   5.659   4.261 -1.5408  0.7871  0.1078
  331ILE    CG2 5130   5.374   5.823   4.449  0.0316 -0.2661  0.2157
  331ILE    CD1 5131   5.606   5.678   4.313  0.7024  0.3702 -0.1164
  331ILE      H 5132   5.254   5.868   4.046  0.2271  0.3302 -0.1992
  331ILE     HA 5133   5.189   5.681   4.289 -0.4714  0.6626  1.6840
  331ILE     HB 5134   5.417   5.867   4.243 -1.0588  0.6715 -0.7529
  331ILE   HG12 5135   5.406   5.575   4.308  0.6459 -0.6320  0.1235
  331ILE   HG13 5136   5.453   5.637   4.154 -0.7283 -1.4288  0.4577
  331ILE   HG21 5137   5.473   5.840   4.490 -0.4308  0.7698  0.9861
  331ILE   HG22 5138   5.312   5.911   4.463 -0.2239 -0.1687 -1.1883
  331ILE   HG23 5139   5.330   5.740   4.505 -0.7933 -0.0714 -0.1231
  331ILE   HD11 5140   5.636   5.781   4.292 -1.0484  0.7091 -1.4833
  331ILE   HD12 5141   5.601   5.645   4.417  0.6121 -2.8074 -0.9324
  331ILE   HD13 5142   5.674   5.613   4.258  0.0460  0.4092 -1.0348
  332SER      N 5143   5.048   5.854   4.397  0.1553 -0.0882 -1.2176
  332SER     CA 5144   4.935   5.941   4.425  0.8368  0.5343  0.3815
  332SER      C 5145   4.896   5.948   4.571 -0.0764  0.1913 -0.3928
  332SER      O 5146   4.907   5.850   4.645  0.1876 -0.2391  0.0296
  332SER     CB 5147   4.817   5.882   4.335 -0.4218 -0.2469 -0.9840
  332SER     OG 5148   4.814   5.914   4.197 -0.2563 -0.5993  0.0623
  332SER      H 5149   5.023   5.759   4.420 -1.3546  0.6145  0.5009
  332SER     HA 5150   4.943   6.040   4.381 -0.3503  0.4770 -0.0301
  332SER    HB2 5151   4.813   5.774   4.345  0.2996 -0.1859  0.5174
  332SER    HB3 5152   4.722   5.923   4.370 -0.5053 -0.9077 -0.3915
  332SER     HG 5153   4.822   6.010   4.204 -0.2283 -0.6294  0.5532
  333GLN      N 5154   4.830   6.062   4.605 -0.0472 -0.1470  0.0181
  333GLN     CA 5155   4.750   6.078   4.723 -0.5745  0.2290  1.2018
  333GLN      C 5156   4.621   5.999   4.718 -0.6602 -0.1779 -1.2872
  333GLN      O 5157   4.555   5.995   4.618  0.9049 -0.1675  0.4928
  333GLN     CB 5158   4.726   6.233   4.735  0.2450 -1.0354 -0.7622
  333GLN     CG 5159   4.617   6.277   4.835  0.1596  1.3978 -0.1550
  333GLN     CD 5160   4.571   6.416   4.818 -0.4799 -1.5394 -0.5635
  333GLN    OE1 5161   4.637   6.508   4.760  0.8935  1.2814  0.0148
  333GLN    NE2 5162   4.462   6.453   4.867  0.7455  0.0172 -1.1716
  333GLN      H 5163   4.813   6.134   4.537 -1.1266  0.2287  0.6367
  333GLN     HA 5164   4.813   6.051   4.808 -0.2734  0.5628  1.0878
  333GLN    HB2 5165   4.817   6.282   4.770 -0.7932  1.4452 -1.1397
  333GLN    HB3 5166   4.700   6.282   4.642  0.9254  2.0134  0.4104
  333GLN    HG2 5167   4.525   6.222   4.814  0.0256  1.7969 -0.6505
  333GLN    HG3 5168   4.641   6.253   4.938 -0.8767 -0.3336 -0.2351
  333GLN   HE21 5169   4.408   6.531   4.832  0.3622  0.0260 -0.5743
  333GLN   HE22 5170   4.410   6.376   4.908  0.2880  0.9560  0.1261
  334SER      N 5171   4.590   5.941   4.837 -0.0886  0.1940 -0.5938
  334SER     CA 5172   4.475   5.863   4.868  0.7121 -0.6222 -0.8363
  334SER      C 5173   4.419   5.906   5.005  0.3709  0.1703  0.7130
  334SER      O 5174   4.488   5.957   5.087 -0.3773  0.3565 -1.6627
  334SER     CB 5175   4.508   5.712   4.846  0.1177 -0.1896 -0.2840
  334SER     OG 5176   4.419   5.623   4.913 -0.2109  0.1085 -0.3675
  334SER      H 5177   4.656   5.932   4.913 -1.4634 -1.3142  0.5820
  334SER     HA 5178   4.395   5.880   4.796  0.5051  0.9103 -0.3114
  334SER    HB2 5179   4.511   5.691   4.739  0.7662  0.9157 -0.5138
  334SER    HB3 5180   4.613   5.693   4.869  0.2322  0.5768 -0.1189
  334SER     HG 5181   4.468   5.545   4.939 -0.7447 -0.0357  0.2709
  335SER      N 5182   4.283   5.892   5.023 -0.8801 -0.3777  0.2993
  335SER     CA 5183   4.218   5.911   5.150  1.0473 -1.1015 -0.3402
  335SER      C 5184   4.176   5.782   5.219 -0.4273 -0.3239 -0.3422
  335SER      O 5185   4.110   5.792   5.322 -1.2043 -0.0229 -0.3172
  335SER     CB 5186   4.100   6.006   5.133  0.6964 -0.7447 -0.4655
  335SER     OG 5187   4.000   5.926   5.079  0.1315 -0.4716  0.0920
  335SER      H 5188   4.222   5.868   4.946  0.2097  1.0751 -1.1748
  335SER     HA 5189   4.290   5.951   5.222  0.4150 -0.1901 -0.1776
  335SER    HB2 5190   4.055   6.035   5.228  0.3542  0.1529 -0.8703
  335SER    HB3 5191   4.126   6.092   5.071 -0.2350  0.9972  1.3210
  335SER     HG 5192   4.028   5.934   4.988  1.5484 -1.2649  0.4036
  336THR      N 5193   4.208   5.672   5.155 -0.4287  0.2384 -0.0371
  336THR     CA 5194   4.140   5.545   5.190 -0.6577  0.4104 -0.4741
  336THR      C 5195   4.239   5.430   5.233 -0.1485 -0.1546 -0.0770
  336THR      O 5196   4.198   5.312   5.226  0.1490  0.5630 -0.1394
  336THR     CB 5197   4.055   5.493   5.074 -0.5664  0.7972  0.4502
  336THR    OG1 5198   4.132   5.465   4.964  0.4325 -0.5458 -0.7170
  336THR    CG2 5199   3.931   5.570   5.035  0.0379 -0.1058  0.2584
  336THR      H 5200   4.269   5.683   5.075 -1.2213  1.2296 -0.5479
  336THR     HA 5201   4.076   5.559   5.277 -0.5414 -0.8154 -0.1637
  336THR     HB 5202   4.028   5.391   5.101  1.3338 -0.3126 -1.2688
  336THR    HG1 5203   4.157   5.373   4.961  0.6295 -0.4858 -1.1670
  336THR   HG21 5204   3.964   5.649   4.967  0.0737  0.0507  0.4565
  336THR   HG22 5205   3.882   5.494   4.974 -0.0716  0.3181 -0.1967
  336THR   HG23 5206   3.868   5.601   5.119 -0.1859  1.4401 -0.4111
  337GLY      N 5207   4.368   5.457   5.272  0.6220 -0.2221  0.8352
  337GLY     CA 5208   4.471   5.356   5.298 -0.9864  0.5247  0.3808
  337GLY      C 5209   4.558   5.336   5.164 -0.2920  0.3115 -1.3487
  337GLY      O 5210   4.526   5.378   5.056  0.6421 -0.5607 -0.5466
  337GLY      H 5211   4.400   5.552   5.259  0.9089 -0.4072  0.0890
  337GLY    HA2 5212   4.541   5.396   5.371  0.0405  0.6547 -0.6131
  337GLY    HA3 5213   4.424   5.262   5.325 -1.1122  0.4306 -0.1386
  338THR      N 5214   4.670   5.260   5.184 -0.2032  0.3836 -0.4816
  338THR     CA 5215   4.761   5.232   5.069  0.2713 -0.4182  0.0038
  338THR      C 5216   4.680   5.144   4.970 -0.1465 -0.5513 -0.2807
  338THR      O 5217   4.610   5.051   5.005 -0.3847 -0.3583 -0.4184
  338THR     CB 5218   4.885   5.165   5.132  0.4017 -0.0185  0.7034
  338THR    OG1 5219   4.971   5.257   5.194  0.0237  0.2789 -0.1130
  338THR    CG2 5220   4.974   5.107   5.030 -0.2052  0.9204  0.5629
  338THR      H 5221   4.683   5.206   5.269  0.6206 -0.0208 -0.8391
  338THR     HA 5222   4.782   5.330   5.025  0.0056  0.1013  0.9780
  338THR     HB 5223   4.857   5.088   5.204  0.6648  0.4748  1.3464
  338THR    HG1 5224   4.927   5.286   5.274  0.0993 -0.5101  0.2345
  338THR   HG21 5225   5.070   5.084   5.077  0.0224  0.9814  0.1389
  338THR   HG22 5226   4.944   5.003   5.018 -0.6636  1.1866 -1.0114
  338THR   HG23 5227   4.981   5.158   4.934 -1.3619 -0.3020 -0.2460
  339VAL      N 5228   4.691   5.176   4.841 -0.6786  0.2803 -0.2672
  339VAL     CA 5229   4.645   5.087   4.736 -0.1680 -0.1868 -0.0337
  339VAL      C 5230   4.761   5.063   4.637 -0.3340  0.1702  0.5753
  339VAL      O 5231   4.822   5.153   4.576 -0.2838 -0.3291  0.6010
  339VAL     CB 5232   4.526   5.154   4.660  0.3988  0.8933  0.6790
  339VAL    CG1 5233   4.477   5.071   4.540 -1.2140  0.2863 -0.1168
  339VAL    CG2 5234   4.406   5.175   4.744  1.1526  0.7388 -0.6688
  339VAL      H 5235   4.751   5.252   4.813 -0.4506  0.0905 -0.2978
  339VAL     HA 5236   4.604   4.990   4.766  1.1304 -0.9545 -0.5707
  339VAL     HB 5237   4.547   5.252   4.616 -0.6478  0.6844 -0.3862
  339VAL   HG11 5238   4.557   5.062   4.467 -0.7628 -0.0749  0.4022
  339VAL   HG12 5239   4.448   4.975   4.583  1.4004 -0.4822  0.3259
  339VAL   HG13 5240   4.388   5.113   4.494 -0.7992  0.1977 -1.0521
  339VAL   HG21 5241   4.424   5.231   4.836  0.4924 -0.8744  0.5480
  339VAL   HG22 5242   4.328   5.228   4.689 -0.1225  0.2027  0.4753
  339VAL   HG23 5243   4.356   5.084   4.779  0.7578  0.7026 -1.2924
  340MET      N 5244   4.810   4.940   4.625  0.0949 -0.0643  0.2304
  340MET     CA 5245   4.903   4.897   4.517 -0.1634 -0.3485 -1.2078
  340MET      C 5246   4.828   4.877   4.384 -0.2979  0.3821  1.4898
  340MET      O 5247   4.772   4.773   4.360 -0.0963  0.4155  0.0699
  340MET     CB 5248   4.986   4.768   4.558 -0.1402  0.0597 -0.3469
  340MET     CG 5249   5.071   4.796   4.689  0.3491 -0.3921  0.3200
  340MET     SD 5250   5.210   4.682   4.707 -0.2085 -0.0149 -0.2325
  340MET     CE 5251   5.114   4.529   4.751  0.5989  0.4964 -0.4377
  340MET      H 5252   4.781   4.882   4.703 -0.6587  0.0346  0.0374
  340MET     HA 5253   4.979   4.974   4.501 -0.3562 -0.0826 -0.8954
  340MET    HB2 5254   4.914   4.687   4.569 -0.9531  0.9447  2.0766
  340MET    HB3 5255   5.046   4.752   4.468  0.0281  0.0802 -0.2408
  340MET    HG2 5256   5.109   4.896   4.705  0.2412 -0.5734  1.9791
  340MET    HG3 5257   5.004   4.780   4.773  0.8232 -2.0375  0.4461
  340MET    HE1 5258   5.179   4.441   4.752  0.6345  0.4833  1.0014
  340MET    HE2 5259   5.053   4.541   4.841  0.6379 -0.8433 -0.1788
  340MET    HE3 5260   5.037   4.522   4.674  0.8774 -0.7122 -0.6573
  341GLY      N 5261   4.840   4.975   4.292 -0.1685  0.0481 -0.3240
  341GLY     CA 5262   4.804   4.955   4.152  0.4921 -0.0172  0.1713
  341GLY      C 5263   4.894   4.879   4.061 -0.5078  0.1764  0.6909
  341GLY      O 5264   4.995   4.816   4.094  0.0410 -0.2910 -0.2976
  341GLY      H 5265   4.894   5.058   4.316  0.2398 -0.1142 -0.6557
  341GLY    HA2 5266   4.701   4.917   4.152 -0.1658  1.5305  1.2819
  341GLY    HA3 5267   4.790   5.051   4.102 -0.3257 -0.8586 -1.3498
  342ALA      N 5268   4.873   4.880   3.927 -0.2321  0.8128 -0.0844
  342ALA     CA 5269   4.956   4.821   3.815 -0.4626 -0.1863 -0.7025
  342ALA      C 5270   5.111   4.854   3.822 -0.1032 -0.1459 -0.8284
  342ALA      O 5271   5.189   4.775   3.777  0.4547  0.3432 -0.2205
  342ALA     CB 5272   4.903   4.873   3.677 -0.5957  0.0785 -0.6860
  342ALA      H 5273   4.790   4.925   3.893 -0.2683  0.2079 -0.8563
  342ALA     HA 5274   4.952   4.712   3.821  2.0105 -0.3921 -0.5847
  342ALA    HB1 5275   4.955   4.830   3.591 -0.9202 -0.9015 -0.4215
  342ALA    HB2 5276   4.797   4.853   3.670 -0.8031  0.6260  0.4360
  342ALA    HB3 5277   4.913   4.981   3.686  1.7004 -0.1186  1.1235
  343VAL      N 5278   5.153   4.967   3.883  0.0052 -0.2386 -0.2277
  343VAL     CA 5279   5.290   5.016   3.905  0.5634 -0.0433  0.1044
  343VAL      C 5280   5.364   4.908   3.981  0.0361  0.5577 -0.4122
  343VAL      O 5281   5.483   4.897   3.962 -0.2236  0.8723  0.0184
  343VAL     CB 5282   5.288   5.147   3.987 -0.0180  0.6376 -0.3326
  343VAL    CG1 5283   5.422   5.174   4.054 -0.1264 -0.7017  0.3603
  343VAL    CG2 5284   5.245   5.257   3.892  0.2745 -0.4817 -0.1003
  343VAL      H 5285   5.075   5.025   3.910 -0.2268 -0.4748 -0.3780
  343VAL     HA 5286   5.344   5.033   3.812  1.7449 -0.9281  0.5828
  343VAL     HB 5287   5.205   5.124   4.054  0.3187 -0.5185 -0.2701
  343VAL   HG11 5288   5.418   5.125   4.151 -0.7970  0.4097  0.9279
  343VAL   HG12 5289   5.504   5.151   3.985  0.4999  0.0854  0.7997
  343VAL   HG13 5290   5.435   5.281   4.070  0.4735 -0.3066 -1.9759
  343VAL   HG21 5291   5.320   5.264   3.813  0.7443 -0.4252  0.3444
  343VAL   HG22 5292   5.147   5.232   3.850  0.3075 -2.1096  0.6418
  343VAL   HG23 5293   5.246   5.353   3.943  0.6817 -0.3466 -0.3541
  344ILE      N 5294   5.299   4.821   4.064  0.0968 -0.6224  0.3648
  344ILE     CA 5295   5.350   4.712   4.142  0.1575  0.0988 -1.1669
  344ILE      C 5296   5.335   4.582   4.068  0.0452 -0.2632 -0.1325
  344ILE      O 5297   5.434   4.512   4.046 -0.1181 -0.4363  0.1337
  344ILE     CB 5298   5.273   4.702   4.279 -0.6533  0.1902  1.1150
  344ILE    CG1 5299   5.323   4.811   4.371 -0.6461 -0.5801 -0.1868
  344ILE    CG2 5300   5.286   4.569   4.349  0.8314  0.9072  1.3008
  344ILE    CD1 5301   5.461   4.798   4.429 -0.2335  0.3337  0.0806
  344ILE      H 5302   5.198   4.825   4.062  0.0999 -0.5047  0.3981
  344ILE     HA 5303   5.454   4.738   4.163 -0.5998  2.1551  1.0193
  344ILE     HB 5304   5.168   4.723   4.259 -0.7371  0.5597  1.8841
  344ILE   HG12 5305   5.305   4.905   4.318 -1.0032 -0.7114 -0.3032
  344ILE   HG13 5306   5.253   4.824   4.453 -0.3658 -0.3924  0.0281
  344ILE   HG21 5307   5.241   4.486   4.294  1.7686  0.2952  1.4195
  344ILE   HG22 5308   5.389   4.539   4.369  0.6683 -0.7985  0.0489
  344ILE   HG23 5309   5.233   4.579   4.444 -1.9122  1.3363 -0.0598
  344ILE   HD11 5310   5.547   4.810   4.363  0.2108 -0.4076  0.5137
  344ILE   HD12 5311   5.477   4.880   4.499 -0.0139  0.3815 -0.0247
  344ILE   HD13 5312   5.467   4.711   4.493  0.0018  0.6635  0.5178
  345MET      N 5313   5.223   4.550   4.010 -0.1564  0.9456  0.2071
  345MET     CA 5314   5.209   4.425   3.929  0.0800  0.3725 -0.0670
  345MET      C 5315   5.267   4.428   3.786 -0.1527 -0.4858  0.1423
  345MET      O 5316   5.279   4.324   3.723  0.5186  0.0696  0.3660
  345MET     CB 5317   5.061   4.397   3.908  0.3261  1.1662 -0.5880
  345MET     CG 5318   4.992   4.341   4.034 -0.5079 -0.3403  0.6227
  345MET     SD 5319   4.986   4.447   4.179  0.2753 -0.2886 -0.0027
  345MET     CE 5320   4.840   4.548   4.133 -0.6939 -0.6902  0.1199
  345MET      H 5321   5.141   4.610   4.013 -0.7146  0.2625 -0.4511
  345MET     HA 5322   5.248   4.343   3.990 -1.1146  0.2976  0.6748
  345MET    HB2 5323   5.011   4.488   3.877  0.3361  1.3901  0.0231
  345MET    HB3 5324   5.046   4.321   3.831 -0.4673  0.3940  0.2715
  345MET    HG2 5325   4.888   4.326   4.007 -0.1279 -0.8112 -0.7723
  345MET    HG3 5326   5.033   4.241   4.051 -0.4870 -0.3774  0.3645
  345MET    HE1 5327   4.832   4.637   4.196 -0.4025 -1.4888  1.3560
  345MET    HE2 5328   4.848   4.572   4.027  0.5532 -1.7378 -0.0649
  345MET    HE3 5329   4.754   4.482   4.144 -1.8728  0.3973 -1.5943
  346GLU      N 5330   5.320   4.543   3.738  0.4566  0.8928 -0.0213
  346GLU     CA 5331   5.408   4.550   3.630 -0.3357  0.0421 -0.0289
  346GLU      C 5332   5.556   4.534   3.665  0.7454 -0.0856 -0.1370
  346GLU      O 5333   5.641   4.538   3.577  0.1361 -0.2716 -0.6061
  346GLU     CB 5334   5.376   4.665   3.537  0.0048  0.3092 -0.3827
  346GLU     CG 5335   5.237   4.643   3.470 -0.0566 -0.0648  0.6443
  346GLU     CD 5336   5.209   4.750   3.364  0.6940  0.2515  0.1873
  346GLU    OE1 5337   5.303   4.817   3.314 -0.2381 -0.1385  0.8678
  346GLU    OE2 5338   5.085   4.770   3.329  0.1546  0.5084 -0.3334
  346GLU      H 5339   5.283   4.631   3.773 -1.1849  0.5366 -0.6491
  346GLU     HA 5340   5.390   4.461   3.569  0.1752 -0.2638  0.2601
  346GLU    HB2 5341   5.380   4.763   3.584 -1.5490  0.2911 -0.1095
  346GLU    HB3 5342   5.446   4.670   3.454 -1.5474 -0.6871 -1.9040
  346GLU    HG2 5343   5.240   4.551   3.411 -0.6172  0.5198 -0.3613
  346GLU    HG3 5344   5.150   4.640   3.535 -0.7544 -0.0822 -0.2540
  347GLY      N 5345   5.600   4.522   3.792 -0.2075  0.0642  0.6773
  347GLY     CA 5346   5.736   4.487   3.836  0.0546 -0.6597 -0.8026
  347GLY      C 5347   5.744   4.340   3.874 -0.2919  1.0343  0.0590
  347GLY      O 5348   5.850   4.277   3.843 -0.1777 -1.1166 -0.7152
  347GLY      H 5349   5.535   4.545   3.865 -0.6447  1.0669  0.0053
  347GLY    HA2 5350   5.810   4.498   3.758  0.5354 -0.7756 -0.3718
  347GLY    HA3 5351   5.780   4.546   3.916  0.5839  0.2281 -1.7050
  348PHE      N 5352   5.644   4.278   3.928  0.1477  0.0294  0.3485
  348PHE     CA 5353   5.647   4.146   3.988 -0.4256  0.7110 -0.5431
  348PHE      C 5354   5.541   4.045   3.938 -0.0315  0.3231  0.2528
  348PHE      O 5355   5.429   4.084   3.909  0.3076  0.4912  0.3508
  348PHE     CB 5356   5.629   4.153   4.142 -0.2476  0.1032  0.1638
  348PHE     CG 5357   5.704   4.271   4.206  0.2687 -0.5048  0.3127
  348PHE    CD1 5358   5.844   4.269   4.200 -0.0879  0.1942  0.8557
  348PHE    CD2 5359   5.642   4.395   4.237  0.0392  0.8684  0.5406
  348PHE    CE1 5360   5.929   4.376   4.240  0.1027 -0.5210  0.2634
  348PHE    CE2 5361   5.726   4.499   4.280  0.2145 -0.4914  0.3805
  348PHE     CZ 5362   5.869   4.492   4.288  0.1909  0.0698  0.2652
  348PHE      H 5363   5.565   4.339   3.942  0.1792  0.0470  0.4454
  348PHE     HA 5364   5.748   4.106   3.979 -0.5043  0.3149  0.1812
  348PHE    HB2 5365   5.524   4.171   4.164 -0.4901  0.5126 -1.1283
  348PHE    HB3 5366   5.668   4.065   4.192  0.4828  0.3294  0.0170
  348PHE    HD1 5367   5.888   4.175   4.171 -1.1452 -0.1923  0.4084
  348PHE    HD2 5368   5.535   4.409   4.231  0.0204  0.7410  0.5818
  348PHE    HE1 5369   6.036   4.369   4.223 -0.0149  0.8680 -1.8695
  348PHE    HE2 5370   5.675   4.591   4.303 -1.0543 -0.8923 -0.5817
  348PHE     HZ 5371   5.926   4.577   4.321  0.7780 -0.3126  0.2655
  349TYR      N 5372   5.580   3.916   3.937 -0.8140  1.0897 -0.1470
  349TYR     CA 5373   5.490   3.800   3.932  0.5388 -0.6490 -0.5005
  349TYR      C 5374   5.431   3.787   4.073  0.5214  0.5434  0.5045
  349TYR      O 5375   5.499   3.812   4.174  0.0623 -0.0411 -0.0105
  349TYR     CB 5376   5.567   3.673   3.890  0.8117  0.2748 -0.0601
  349TYR     CG 5377   5.493   3.537   3.898  0.0844 -0.3433 -0.4823
  349TYR    CD1 5378   5.388   3.513   3.815 -0.5319  0.5818  0.3516
  349TYR    CD2 5379   5.534   3.443   3.989 -0.3386  0.3970  0.0414
  349TYR    CE1 5380   5.312   3.392   3.827 -0.0605 -0.8876  0.0768
  349TYR    CE2 5381   5.464   3.320   4.000 -0.4100 -0.1082  0.1014
  349TYR     CZ 5382   5.355   3.296   3.920  0.6342  0.1038  0.7804
  349TYR     OH 5383   5.272   3.183   3.916 -1.1649 -0.3684 -0.1974
  349TYR      H 5384   5.669   3.894   3.979 -0.2202  0.2360 -1.7183
  349TYR     HA 5385   5.417   3.823   3.854  0.6859  0.8942 -0.2520
  349TYR    HB2 5386   5.597   3.680   3.786 -1.3457  1.0628 -0.7324
  349TYR    HB3 5387   5.654   3.667   3.955 -0.3167  0.1315  1.5791
  349TYR    HD1 5388   5.351   3.587   3.746 -0.8961 -0.7010 -0.9148
  349TYR    HD2 5389   5.622   3.455   4.051 -0.0048 -1.1268 -0.0376
  349TYR    HE1 5390   5.223   3.375   3.769 -0.8374 -0.4335  1.0732
  349TYR    HE2 5391   5.493   3.250   4.077  2.0497 -0.1423 -0.6917
  349TYR     HH 5392   5.182   3.203   3.891 -1.1699  0.7778  0.5745
  350VAL      N 5393   5.299   3.769   4.080 -0.2842 -0.6633  0.2469
  350VAL     CA 5394   5.224   3.780   4.205 -0.7665  1.1884 -0.0943
  350VAL      C 5395   5.130   3.662   4.221  0.0460  0.3657 -0.4484
  350VAL      O 5396   5.029   3.647   4.148  0.6237 -0.0043  0.1737
  350VAL     CB 5397   5.139   3.902   4.214 -0.4225 -1.4517 -0.3012
  350VAL    CG1 5398   5.078   3.903   4.358 -0.1579 -0.4085 -0.4999
  350VAL    CG2 5399   5.226   4.022   4.200  0.3870 -0.4475 -0.7284
  350VAL      H 5400   5.257   3.769   3.988  1.9644 -1.6254 -0.9370
  350VAL     HA 5401   5.294   3.780   4.288  0.9079 -0.3668 -1.3280
  350VAL     HB 5402   5.056   3.911   4.144 -0.7974  0.4900  0.2713
  350VAL   HG11 5403   5.162   3.912   4.427 -0.7425  0.8291  0.1117
  350VAL   HG12 5404   5.026   3.998   4.372  1.3770  0.4348 -0.0507
  350VAL   HG13 5405   5.014   3.816   4.373  1.5364 -1.6259  0.3568
  350VAL   HG21 5406   5.241   4.061   4.099  0.4822  0.6242 -0.3322
  350VAL   HG22 5407   5.181   4.113   4.240  1.3302  0.6319 -1.9308
  350VAL   HG23 5408   5.316   4.012   4.261 -0.4139  1.0448  0.8735
  351VAL      N 5409   5.150   3.574   4.323 -0.0753 -0.6212  0.2664
  351VAL     CA 5410   5.067   3.456   4.363 -0.2892  0.0487  0.2159
  351VAL      C 5411   4.967   3.495   4.470 -0.1717  0.0222  0.7419
  351VAL      O 5412   5.004   3.558   4.567  1.0912 -0.2013  0.2657
  351VAL     CB 5413   5.170   3.353   4.411 -0.2090 -0.1697  0.5420
  351VAL    CG1 5414   5.105   3.214   4.408  0.2804  0.2179 -0.3738
  351VAL    CG2 5415   5.300   3.346   4.330 -0.9971 -0.8172  0.6700
  351VAL      H 5416   5.207   3.610   4.398  0.5007  0.0964 -0.4744
  351VAL     HA 5417   5.023   3.414   4.273  1.5846 -0.1887 -0.6850
  351VAL     HB 5418   5.198   3.381   4.513 -0.2422  1.0060  0.2622
  351VAL   HG11 5419   5.010   3.217   4.460  1.3394  1.3271  1.7951
  351VAL   HG12 5420   5.103   3.178   4.306  1.3519  0.3224 -0.4569
  351VAL   HG13 5421   5.168   3.142   4.461  0.7530 -0.5809 -1.9086
  351VAL   HG21 5422   5.285   3.339   4.222  0.4316 -0.3665  0.3978
  351VAL   HG22 5423   5.360   3.432   4.358 -1.4335 -0.2969  0.0619
  351VAL   HG23 5424   5.349   3.253   4.356 -0.8190 -0.5961  1.1341
  352PHE      N 5425   4.847   3.444   4.460  0.5801 -0.4656 -0.4429
  352PHE     CA 5426   4.740   3.463   4.561  0.0827 -0.4342  0.1570
  352PHE      C 5427   4.693   3.332   4.623 -0.3551 -0.4215  0.1515
  352PHE      O 5428   4.595   3.275   4.580  0.7528  0.6819 -0.3699
  352PHE     CB 5429   4.630   3.552   4.498 -0.2766 -0.0231 -0.3096
  352PHE     CG 5430   4.673   3.692   4.459  0.2431 -0.0427 -0.4194
  352PHE    CD1 5431   4.745   3.714   4.338 -0.0925 -0.5852 -0.8950
  352PHE    CD2 5432   4.637   3.802   4.544  0.0939  0.5352  0.1987
  352PHE    CE1 5433   4.773   3.845   4.292  0.5054 -0.2652 -0.1797
  352PHE    CE2 5434   4.667   3.929   4.498 -0.0338 -0.0598 -0.4547
  352PHE     CZ 5435   4.732   3.950   4.376  0.1658 -0.1213  0.6967
  352PHE      H 5436   4.814   3.395   4.378 -1.0336 -0.5785  0.2083
  352PHE     HA 5437   4.772   3.524   4.646 -0.4140  0.1550 -0.0598
  352PHE    HB2 5438   4.599   3.497   4.409  0.4033 -0.1134 -0.4994
  352PHE    HB3 5439   4.540   3.557   4.559  0.0993 -0.6846  0.3316
  352PHE    HD1 5440   4.784   3.633   4.279  1.2513  0.1620 -1.1176
  352PHE    HD2 5441   4.580   3.780   4.633 -0.3905 -0.3708 -0.3077
  352PHE    HE1 5442   4.817   3.853   4.194 -1.2612 -0.2971 -1.0628
  352PHE    HE2 5443   4.649   4.006   4.571 -0.0527 -0.1615 -0.3516
  352PHE     HZ 5444   4.761   4.050   4.349 -0.6173 -0.0800 -0.0810
  353ASP      N 5445   4.779   3.274   4.701  0.1871  0.0934 -0.4003
  353ASP     CA 5446   4.761   3.145   4.761  0.7046  0.2341  0.3676
  353ASP      C 5447   4.647   3.137   4.871 -0.2395 -0.6979 -0.3097
  353ASP      O 5448   4.673   3.147   4.988 -0.4919  0.0636 -0.4149
  353ASP     CB 5449   4.890   3.100   4.811 -0.7161 -0.5726 -1.1492
  353ASP     CG 5450   4.904   2.957   4.859  0.9109  0.0574 -0.2547
  353ASP    OD1 5451   4.798   2.890   4.868  0.1526  0.2080 -0.0782
  353ASP    OD2 5452   5.016   2.917   4.884 -0.0896  0.2299  0.0890
  353ASP      H 5453   4.870   3.316   4.712  0.2241  0.4781 -1.7824
  353ASP     HA 5454   4.723   3.073   4.688  0.9442  0.6411 -0.1697
  353ASP    HB2 5455   4.967   3.114   4.735  1.2215  1.3836  0.8374
  353ASP    HB3 5456   4.916   3.166   4.893  0.3881 -0.9400 -1.1670
  354ARG      N 5457   4.515   3.130   4.829 -0.7739  0.6690  0.7306
  354ARG     CA 5458   4.399   3.127   4.910  0.5316 -0.8643 -0.1849
  354ARG      C 5459   4.389   3.006   5.001 -0.3491  0.5439  0.3622
  354ARG      O 5460   4.352   3.016   5.118 -0.1104  0.4289  0.1074
  354ARG     CB 5461   4.277   3.157   4.823  0.6854 -0.4643  0.8197
  354ARG     CG 5462   4.163   3.235   4.895 -1.7052  0.8240 -0.2638
  354ARG     CD 5463   4.065   3.294   4.803  0.7402 -0.0265 -0.1582
  354ARG     NE 5464   3.997   3.193   4.713  0.5428  0.2824 -0.0890
  354ARG     CZ 5465   3.863   3.192   4.684 -1.4383 -0.3921 -1.0621
  354ARG    NH1 5466   3.793   3.299   4.710  0.0784  1.1707  0.0565
  354ARG    NH2 5467   3.808   3.095   4.623  0.0949 -0.1806  0.0020
  354ARG      H 5468   4.502   3.119   4.730 -0.4800 -0.9973  0.8029
  354ARG     HA 5469   4.409   3.210   4.980  0.8604 -0.8498 -0.2473
  354ARG    HB2 5470   4.308   3.216   4.737 -0.8549 -0.1834  0.3944
  354ARG    HB3 5471   4.232   3.070   4.776 -0.2092  0.5532 -0.3357
  354ARG    HG2 5472   4.121   3.167   4.969 -2.0060  1.2725 -0.0130
  354ARG    HG3 5473   4.216   3.318   4.943  2.6435 -1.4260 -0.1816
  354ARG    HD2 5474   3.992   3.345   4.866  0.2838 -1.0945  0.2357
  354ARG    HD3 5475   4.112   3.364   4.735 -0.1315  0.3895 -0.3584
  354ARG     HE 5476   4.042   3.106   4.688  0.5322  0.2142  0.1263
  354ARG   HH11 5477   3.699   3.303   4.674  0.1426 -0.9565 -0.6534
  354ARG   HH12 5478   3.836   3.373   4.765 -1.0896  1.2721  0.8958
  354ARG   HH21 5479   3.722   3.121   4.576  1.0576  0.8803 -1.3088
  354ARG   HH22 5480   3.843   3.001   4.608 -1.3003 -0.8993  0.7722
  355ALA      N 5481   4.429   2.888   4.955  0.1252 -0.1783  0.5558
  355ALA     CA 5482   4.458   2.765   5.033  0.4713 -0.5962  1.0606
  355ALA      C 5483   4.555   2.786   5.146 -0.2089  0.6425 -0.6164
  355ALA      O 5484   4.552   2.706   5.237  0.2137  0.2957 -0.5176
  355ALA     CB 5485   4.502   2.665   4.929 -0.1834  0.5752  1.2746
  355ALA      H 5486   4.449   2.884   4.856 -0.4876 -0.8178  0.4371
  355ALA     HA 5487   4.365   2.727   5.077 -0.7811 -0.5856 -1.2304
  355ALA    HB1 5488   4.545   2.575   4.973  0.5132  0.2232 -0.0125
  355ALA    HB2 5489   4.423   2.630   4.862  0.5642  0.1489  0.5848
  355ALA    HB3 5490   4.580   2.711   4.868 -0.8399  0.7771  0.5489
  356ARG      N 5491   4.635   2.894   5.155  0.0242 -0.0485  0.4799
  356ARG     CA 5492   4.730   2.927   5.261 -0.1050 -0.3822 -0.5863
  356ARG      C 5493   4.714   3.074   5.311 -0.8827  0.6192 -0.4261
  356ARG      O 5494   4.801   3.116   5.391  0.8432 -0.6619  0.0975
  356ARG     CB 5495   4.872   2.885   5.222  0.8138 -1.0539 -0.2185
  356ARG     CG 5496   4.889   2.732   5.205 -0.0290  0.7669 -0.1558
  356ARG     CD 5497   5.025   2.699   5.155 -0.8876 -0.0562 -0.5187
  356ARG     NE 5498   5.132   2.733   5.251 -0.9759  0.2241 -0.2918
  356ARG     CZ 5499   5.262   2.706   5.251  0.9309 -0.4330  0.7725
  356ARG    NH1 5500   5.312   2.630   5.159 -0.3953 -0.3061 -0.3754
  356ARG    NH2 5501   5.331   2.751   5.347 -0.7030  0.8042 -0.2653
  356ARG      H 5502   4.645   2.940   5.066 -0.3913 -1.4841 -0.3784
  356ARG     HA 5503   4.701   2.870   5.349  1.1431 -0.4203 -0.1590
  356ARG    HB2 5504   4.902   2.934   5.129  0.7390  1.0069  0.7413
  356ARG    HB3 5505   4.944   2.927   5.292  0.9162 -0.4866 -0.6454
  356ARG    HG2 5506   4.877   2.692   5.305 -1.3594 -0.3400 -0.7016
  356ARG    HG3 5507   4.819   2.692   5.131  1.6039  0.4809 -1.6986
  356ARG    HD2 5508   5.038   2.593   5.136  0.7004 -0.2977  1.3912
  356ARG    HD3 5509   5.044   2.763   5.068 -0.5552  0.0243 -0.3896
  356ARG     HE 5510   5.112   2.785   5.335 -1.5849  0.1485 -0.3814
  356ARG   HH11 5511   5.407   2.598   5.172 -0.5681 -0.4008  0.9151
  356ARG   HH12 5512   5.252   2.583   5.093  1.6973 -2.1431 -1.1912
  356ARG   HH21 5513   5.431   2.738   5.353 -0.6180  0.9304 -1.1571
  356ARG   HH22 5514   5.280   2.795   5.423 -0.5455  0.7059 -0.1006
  357LYS      N 5515   4.609   3.148   5.274 -0.3350 -0.2058 -0.0706
  357LYS     CA 5516   4.571   3.284   5.322 -0.5109  0.0451  0.4920
  357LYS      C 5517   4.688   3.391   5.313 -0.5077 -0.0074 -0.1211
  357LYS      O 5518   4.712   3.471   5.408 -0.7752  0.2942 -0.2016
  357LYS     CB 5519   4.489   3.276   5.449 -0.5889  0.4832  0.2042
  357LYS     CG 5520   4.418   3.407   5.476 -0.1385 -0.4589 -1.3164
  357LYS     CD 5521   4.312   3.398   5.593 -0.8807  0.4196  0.3030
  357LYS     CE 5522   4.312   3.535   5.667  0.0556  0.5574 -0.5689
  357LYS     NZ 5523   4.247   3.523   5.804  0.3539 -0.4319  0.1149
  357LYS      H 5524   4.546   3.104   5.208 -0.2058 -0.3304 -0.1109
  357LYS     HA 5525   4.498   3.321   5.249  0.2993  0.5574 -0.0903
  357LYS    HB2 5526   4.406   3.205   5.442 -0.8601  0.7735  0.4145
  357LYS    HB3 5527   4.545   3.246   5.538  0.9583 -0.7718 -1.0561
  357LYS    HG2 5528   4.500   3.468   5.516  0.2756 -1.0552 -1.2184
  357LYS    HG3 5529   4.376   3.464   5.393  0.5387  0.7786 -0.8671
  357LYS    HD2 5530   4.214   3.381   5.549 -0.7554  0.3535  0.0455
  357LYS    HD3 5531   4.342   3.318   5.661  2.5977  0.1708 -1.0997
  357LYS    HE2 5532   4.414   3.571   5.684  0.2271  0.2802 -0.9694
  357LYS    HE3 5533   4.255   3.610   5.611 -0.8446  0.8919  0.7166
  357LYS    HZ1 5534   4.275   3.601   5.861 -0.2527 -0.3326  0.2960
  357LYS    HZ2 5535   4.148   3.504   5.798  0.4606 -0.7682 -0.8729
  357LYS    HZ3 5536   4.286   3.443   5.852  1.0000  0.1858  0.6654
  358ARG      N 5537   4.770   3.386   5.208 -0.6101 -0.0450 -0.2269
  358ARG     CA 5538   4.891   3.464   5.172  0.3937 -0.4385 -0.1071
  358ARG      C 5539   4.911   3.505   5.027 -0.5198 -0.3682  0.1856
  358ARG      O 5540   4.854   3.448   4.941 -0.8053 -0.0747  0.4185
  358ARG     CB 5541   5.014   3.396   5.219 -0.5877  1.4317 -0.0382
  358ARG     CG 5542   5.037   3.256   5.133  0.2165  0.1478 -0.0857
  358ARG     CD 5543   5.158   3.172   5.178 -0.3201  0.3651  0.0155
  358ARG     NE 5544   5.186   3.063   5.083 -0.2814  0.6253 -0.2313
  358ARG     CZ 5545   5.295   2.992   5.066 -0.4079 -0.0637 -0.2366
  358ARG    NH1 5546   5.397   3.001   5.148  0.0917  0.3121  0.2192
  358ARG    NH2 5547   5.305   2.903   4.969  0.0753  0.6936 -0.0033
  358ARG      H 5548   4.738   3.316   5.142 -0.8700  0.8410 -1.1003
  358ARG     HA 5549   4.892   3.559   5.225  1.0205  0.2049 -1.2044
  358ARG    HB2 5550   5.100   3.462   5.216 -0.9226  1.8814  0.0302
  358ARG    HB3 5551   4.997   3.369   5.323 -0.8566  0.2588 -0.3527
  358ARG    HG2 5552   4.954   3.185   5.126  0.0133  0.4104 -0.4553
  358ARG    HG3 5553   5.056   3.270   5.026 -1.8760  0.3997 -0.5230
  358ARG    HD2 5554   5.248   3.233   5.191 -0.5517  1.1609 -1.6193
  358ARG    HD3 5555   5.134   3.123   5.273  1.0201  0.5603  0.5052
  358ARG     HE 5556   5.109   3.021   5.032  0.1316  0.3918 -0.6695
  358ARG   HH11 5557   5.483   2.949   5.132  1.1702  1.4167  1.8253
  358ARG   HH12 5558   5.397   3.056   5.233 -0.2488  0.7526 -0.0558
  358ARG   HH21 5559   5.391   2.862   4.936 -0.4334 -0.5450  0.0866
  358ARG   HH22 5560   5.220   2.883   4.919 -0.7729 -0.5234  1.7298
  359ILE      N 5561   5.006   3.592   5.001  0.4435 -0.2661 -0.7874
  359ILE     CA 5562   5.032   3.656   4.878 -0.0444 -0.1361  0.0669
  359ILE      C 5563   5.184   3.647   4.854 -0.4390 -0.1602  0.1201
  359ILE      O 5564   5.254   3.691   4.939 -0.3418  0.5515  0.7530
  359ILE     CB 5565   4.978   3.800   4.878 -0.2171 -1.1527 -0.0709
  359ILE    CG1 5566   4.833   3.791   4.861  0.2068 -0.3426  0.1047
  359ILE    CG2 5567   5.035   3.892   4.775 -0.1512 -0.1110  0.5585
  359ILE    CD1 5568   4.760   3.923   4.867 -0.4194 -0.9041  0.5435
  359ILE      H 5569   5.067   3.614   5.079 -0.2333 -1.0054 -0.0181
  359ILE     HA 5570   4.988   3.598   4.796  1.0516 -1.5267  0.3862
  359ILE     HB 5571   4.995   3.841   4.978 -1.3480 -1.0080  0.0893
  359ILE   HG12 5572   4.813   3.746   4.764  0.5093  0.0062 -0.1231
  359ILE   HG13 5573   4.782   3.736   4.941 -0.9694  0.6410  0.0905
  359ILE   HG21 5574   5.014   3.853   4.675  1.4928  0.8551 -0.2598
  359ILE   HG22 5575   4.993   3.993   4.775 -1.2038 -0.5211  0.2681
  359ILE   HG23 5576   5.144   3.903   4.777 -0.2639  1.5117  0.4179
  359ILE   HD11 5577   4.803   3.994   4.938 -0.9345  0.0292 -0.0269
  359ILE   HD12 5578   4.751   3.984   4.777  0.3164 -0.1204  0.9662
  359ILE   HD13 5579   4.659   3.910   4.907  0.0812 -1.2837  1.7624
  360GLY      N 5580   5.218   3.590   4.737 -0.0087  0.1024 -0.1391
  360GLY     CA 5581   5.357   3.573   4.691 -0.3231 -0.0021  0.2265
  360GLY      C 5582   5.393   3.682   4.591  0.3876 -0.4946  0.2641
  360GLY      O 5583   5.306   3.728   4.518  0.4567 -0.3608  0.5022
  360GLY      H 5584   5.148   3.588   4.664  0.5844  2.2854 -0.9191
  360GLY    HA2 5585   5.418   3.576   4.781  0.0798 -0.6926 -0.0086
  360GLY    HA3 5586   5.368   3.477   4.641  0.7707  0.8906 -1.4625
  361PHE      N 5587   5.519   3.718   4.590 -0.4147  0.0080  0.1882
  361PHE     CA 5588   5.591   3.817   4.509 -0.3537 -1.1230 -0.3338
  361PHE      C 5589   5.721   3.753   4.456  0.3979 -0.6554 -0.7246
  361PHE      O 5590   5.797   3.688   4.536  0.5493 -0.4283  0.2470
  361PHE     CB 5591   5.620   3.950   4.585 -0.8235  0.6472  0.2847
  361PHE     CG 5592   5.500   4.033   4.613  0.2499  0.0081  0.1043
  361PHE    CD1 5593   5.434   4.030   4.739 -0.4257  1.0462  0.6558
  361PHE    CD2 5594   5.430   4.094   4.505 -0.3382 -0.3740  0.4622
  361PHE    CE1 5595   5.318   4.105   4.758  0.0232 -0.3981 -0.2604
  361PHE    CE2 5596   5.307   4.167   4.524  0.4242  0.0248 -0.2605
  361PHE     CZ 5597   5.253   4.172   4.652 -0.0228 -0.2383  0.2640
  361PHE      H 5598   5.580   3.686   4.664 -1.1856 -0.2936  0.7211
  361PHE     HA 5599   5.528   3.831   4.421  0.3334 -0.3629 -0.7227
  361PHE    HB2 5600   5.690   3.939   4.667 -1.2394 -1.0202  0.4975
  361PHE    HB3 5601   5.675   4.007   4.510  0.2117  0.0326  0.5365
  361PHE    HD1 5602   5.468   3.971   4.823  1.0942  1.2840  0.2606
  361PHE    HD2 5603   5.490   4.098   4.415  1.2830 -0.8239  1.4400
  361PHE    HE1 5604   5.278   4.102   4.858 -0.1938  0.4347 -0.3113
  361PHE    HE2 5605   5.256   4.225   4.448 -0.3808 -0.3234 -0.0009
  361PHE     HZ 5606   5.159   4.221   4.672 -0.3349 -0.0432 -1.4003
  362ALA      N 5607   5.752   3.782   4.327 -0.3514 -0.1766 -0.8586
  362ALA     CA 5608   5.887   3.756   4.269  0.3635 -0.0658  0.1630
  362ALA      C 5609   5.915   3.832   4.140 -0.2492 -0.3471  0.5678
  362ALA      O 5610   5.819   3.879   4.073 -0.1956  0.4052  0.0689
  362ALA     CB 5611   5.899   3.608   4.232  0.2272 -0.7089  0.2072
  362ALA      H 5612   5.683   3.820   4.264 -0.6546  1.9458  0.5574
  362ALA     HA 5613   5.969   3.783   4.335  0.6589 -0.0441 -0.2019
  362ALA    HB1 5614   5.840   3.586   4.143 -0.3226  0.5575  0.2127
  362ALA    HB2 5615   6.004   3.586   4.214  0.3310 -1.0844  1.1378
  362ALA    HB3 5616   5.877   3.555   4.325 -0.6660  0.7548  0.9238
  363VAL      N 5617   6.039   3.871   4.108  0.3727  0.1394 -0.0582
  363VAL     CA 5618   6.068   3.946   3.986 -0.9961 -0.3786 -0.2785
  363VAL      C 5619   6.008   3.895   3.858  0.9577  0.1547  0.2544
  363VAL      O 5620   6.023   3.775   3.829  0.3748  0.5974  0.1560
  363VAL     CB 5621   6.216   3.966   3.977  0.2002 -0.3445 -0.1749
  363VAL    CG1 5622   6.256   4.050   3.853  0.1109  0.0318  0.5760
  363VAL    CG2 5623   6.273   4.036   4.103  0.1420 -0.1285  0.0299
  363VAL      H 5624   6.109   3.836   4.172 -0.3098 -0.0687  0.5936
  363VAL     HA 5625   6.040   4.050   4.002 -1.1148 -0.5611  0.9307
  363VAL     HB 5626   6.256   3.866   3.964 -0.5864 -0.5975 -0.8040
  363VAL   HG11 5627   6.365   4.048   3.840  0.0677 -1.0424  0.1734
  363VAL   HG12 5628   6.207   4.011   3.764  0.3963 -0.2615  0.5397
  363VAL   HG13 5629   6.226   4.154   3.865  0.1999  0.1343 -0.0018
  363VAL   HG21 5630   6.253   3.971   4.188 -0.6478 -1.4645 -1.0764
  363VAL   HG22 5631   6.379   4.036   4.078  0.1302  0.5109 -0.0486
  363VAL   HG23 5632   6.227   4.133   4.116  0.2723 -0.0315 -0.2186
  364SER      N 5633   5.927   3.980   3.796 -0.0388 -0.7475  0.2450
  364SER     CA 5634   5.844   3.945   3.682 -0.2322 -0.3139 -0.5067
  364SER      C 5635   5.936   3.930   3.560  0.3010  0.0371  0.3937
  364SER      O 5636   6.020   4.008   3.522  0.4720 -0.0469 -0.0287
  364SER     CB 5637   5.739   4.053   3.654 -0.9922  0.6440 -0.4994
  364SER     OG 5638   5.663   4.023   3.537 -0.5686 -0.8506  0.6191
  364SER      H 5639   5.918   4.073   3.836 -0.2827 -0.9165  0.5875
  364SER     HA 5640   5.793   3.853   3.712  0.3469 -0.3770  0.3484
  364SER    HB2 5641   5.681   4.044   3.746  0.4287  0.2976  0.4306
  364SER    HB3 5642   5.797   4.145   3.645  0.7926 -0.2471  0.6192
  364SER     HG 5643   5.593   4.088   3.531  0.2553  0.0978  0.7740
  365ALA      N 5644   5.919   3.812   3.492 -0.2413  0.7773  0.0867
  365ALA     CA 5645   6.016   3.770   3.384  0.6726  0.8993 -0.5858
  365ALA      C 5646   6.019   3.870   3.275 -0.3170 -0.2398  0.6721
  365ALA      O 5647   6.114   3.859   3.191 -0.0934 -0.0180 -0.1464
  365ALA     CB 5648   5.985   3.624   3.340  1.0024 -0.3870 -0.5699
  365ALA      H 5649   5.841   3.750   3.510  0.2704  0.1107  0.0994
  365ALA     HA 5650   6.114   3.756   3.429 -0.0590 -0.7426  0.6748
  365ALA    HB1 5651   5.879   3.616   3.317  0.5862  1.0012  0.6092
  365ALA    HB2 5652   6.050   3.593   3.258  0.2053 -0.9620 -1.0178
  365ALA    HB3 5653   6.003   3.557   3.423 -0.5617  0.6803  0.7561
  366CYS      N 5654   5.918   3.954   3.256  0.3314 -0.5963  0.2626
  366CYS     CA 5655   5.902   4.051   3.144  0.3192 -0.2097  0.0395
  366CYS      C 5656   5.936   4.198   3.167 -0.3656 -0.5139 -0.0829
  366CYS      O 5657   5.932   4.281   3.072 -0.3852  0.0186 -0.5701
  366CYS     CB 5658   5.752   4.041   3.103  0.6798 -0.8850 -0.4338
  366CYS     SG 5659   5.620   4.120   3.211 -0.0178  0.2693  0.0681
  366CYS      H 5660   5.839   3.948   3.319  0.1874 -0.8233  0.0666
  366CYS     HA 5661   5.962   4.010   3.063  0.8215 -0.2300  0.4132
  366CYS    HB2 5662   5.739   4.079   3.001 -0.9215  0.0559  0.0367
  366CYS    HB3 5663   5.723   3.936   3.099  0.5433 -0.9767  1.2999
  367HIS      N 5664   5.956   4.241   3.290  0.0474  0.3479 -0.0148
  367HIS     CA 5665   5.945   4.383   3.322 -0.4003 -0.0284  0.6808
  367HIS      C 5666   6.046   4.478   3.239  0.6186 -1.2134 -0.3856
  367HIS      O 5667   6.163   4.443   3.218  0.9255  0.2986  0.5987
  367HIS     CB 5668   5.965   4.409   3.469 -0.5136  0.3020 -0.6049
  367HIS     CG 5669   6.105   4.374   3.526  0.1485 -0.2377  0.3281
  367HIS    ND1 5670   6.153   4.257   3.561 -0.3900 -0.1107 -0.6219
  367HIS    CD2 5671   6.201   4.469   3.555  0.0105 -0.0497  0.7919
  367HIS    CE1 5672   6.268   4.279   3.624 -1.0274 -0.0544  0.5801
  367HIS    NE2 5673   6.309   4.404   3.605 -0.4473  0.0226 -0.3424
  367HIS      H 5674   5.968   4.169   3.359  0.0130 -0.2925 -0.6543
  367HIS     HA 5675   5.846   4.417   3.290 -0.0688  0.2611 -0.0969
  367HIS    HB2 5676   5.953   4.515   3.490 -0.0082  0.2387  0.0824
  367HIS    HB3 5677   5.895   4.348   3.526 -0.0887  0.0026 -0.3842
  367HIS    HD1 5678   6.104   4.168   3.566 -0.7455  0.1181  0.8155
  367HIS    HD2 5679   6.194   4.576   3.543  0.2834 -0.0990  0.1713
  367HIS    HE1 5680   6.332   4.199   3.657  1.4276  1.4434 -0.0330
  368VAL      N 5681   5.999   4.602   3.210 -0.1955  0.1569  0.5484
  368VAL     CA 5682   6.090   4.700   3.147  0.1377 -0.3155 -0.1683
  368VAL      C 5683   6.204   4.742   3.247  0.4672 -0.0006  0.6013
  368VAL      O 5684   6.180   4.779   3.362 -0.5071 -0.1240  0.2159
  368VAL     CB 5685   6.012   4.830   3.102 -0.7448  1.2838 -0.0612
  368VAL    CG1 5686   6.101   4.922   3.012  0.6347  1.3477  0.0849
  368VAL    CG2 5687   5.889   4.784   3.023  0.4061  0.1692  0.4367
  368VAL      H 5688   5.910   4.631   3.248 -0.3845 -0.8591  0.9510
  368VAL     HA 5689   6.125   4.659   3.052 -1.0618 -0.6360 -0.4995
  368VAL     HB 5690   5.980   4.885   3.190 -0.9974 -0.2252  0.8693
  368VAL   HG11 5691   6.046   5.014   2.991 -0.4510  0.7195  0.0084
  368VAL   HG12 5692   6.185   4.957   3.071  1.3684  0.5971 -0.4727
  368VAL   HG13 5693   6.130   4.871   2.920  0.5185  1.2905  0.0785
  368VAL   HG21 5694   5.839   4.872   2.982 -0.0824 -0.8623 -1.3550
  368VAL   HG22 5695   5.919   4.719   2.942  1.0853  1.3837 -0.3541
  368VAL   HG23 5696   5.813   4.740   3.088 -0.3862 -1.3353 -1.3250
  369HIS      N 5697   6.327   4.747   3.195 -0.7137  0.2001  0.3252
  369HIS     CA 5698   6.441   4.807   3.253 -0.8292  0.1411 -0.6479
  369HIS      C 5699   6.560   4.837   3.160 -0.0081 -0.0866 -0.3279
  369HIS      O 5700   6.542   4.828   3.037 -0.0649 -0.1778  0.0506
  369HIS     CB 5701   6.491   4.704   3.356 -0.6127  1.0510  1.0574
  369HIS     CG 5702   6.535   4.571   3.293  0.4608 -0.7949  0.0840
  369HIS    ND1 5703   6.459   4.466   3.259  0.5020  0.8468  0.0975
  369HIS    CD2 5704   6.664   4.537   3.268  0.2854  0.4736  0.2601
  369HIS    CE1 5705   6.526   4.363   3.210 -0.4730 -0.1552 -0.3983
  369HIS    NE2 5706   6.650   4.412   3.200 -0.2506 -0.3046 -0.4462
  369HIS      H 5707   6.337   4.726   3.096  0.9995 -1.0132  0.6598
  369HIS     HA 5708   6.413   4.891   3.316  0.8004  0.0588  0.2931
  369HIS    HB2 5709   6.570   4.744   3.419  0.0591  0.8785  0.3619
  369HIS    HB3 5710   6.413   4.682   3.428 -0.5153 -0.1672  0.8295
  369HIS    HD1 5711   6.360   4.463   3.276  0.3365 -0.5496 -0.7808
  369HIS    HD2 5712   6.754   4.596   3.276  0.2189  0.6361 -0.1612
  369HIS    HE1 5713   6.493   4.276   3.154  0.1547 -0.0654 -0.9323
  370ASP      N 5714   6.678   4.878   3.213  0.2633  0.4731 -0.1378
  370ASP     CA 5715   6.786   4.943   3.146 -0.4947 -0.2277  0.0166
  370ASP      C 5716   6.927   4.875   3.154  0.0024 -0.1588 -0.3706
  370ASP      O 5717   6.933   4.765   3.205 -0.2113 -0.4884 -0.0623
  370ASP     CB 5718   6.801   5.087   3.189  0.4261 -0.7355 -0.5756
  370ASP     CG 5719   6.834   5.102   3.342 -0.2349  0.4634  1.4692
  370ASP    OD1 5720   6.946   5.065   3.383 -0.7521  0.0693  0.4903
  370ASP    OD2 5721   6.746   5.147   3.416 -0.2011 -0.7312  0.1088
  370ASP      H 5722   6.679   4.869   3.313  0.4521  0.3361 -0.1527
  370ASP     HA 5723   6.763   4.947   3.040 -0.2644 -0.1218 -0.0327
  370ASP    HB2 5724   6.871   5.142   3.126  0.2445 -0.7965 -0.8371
  370ASP    HB3 5725   6.704   5.135   3.177  0.7158 -0.0619 -0.2960
  371GLU      N 5726   7.038   4.935   3.105 -0.1325  0.2019  0.3123
  371GLU     CA 5727   7.175   4.886   3.117 -0.5642  1.1808  0.3779
  371GLU      C 5728   7.237   4.855   3.262  0.6161 -0.2321 -0.6249
  371GLU      O 5729   7.319   4.769   3.287  0.6454  0.0374  0.1410
  371GLU     CB 5730   7.268   4.981   3.041  0.2994 -1.5288  0.2321
  371GLU     CG 5731   7.419   4.961   3.028 -1.0254 -1.1594  0.0384
  371GLU     CD 5732   7.462   4.835   2.948 -0.0607 -0.4575 -0.3538
  371GLU    OE1 5733   7.587   4.799   2.944  0.3374 -0.0161  0.1244
  371GLU    OE2 5734   7.375   4.764   2.895  0.0683  0.1602  0.1797
  371GLU      H 5735   7.022   5.023   3.058 -0.4965  0.6327  1.1969
  371GLU     HA 5736   7.186   4.790   3.066  1.9767  1.8388 -0.5864
  371GLU    HB2 5737   7.235   4.985   2.937  1.2897  0.8229 -0.0972
  371GLU    HB3 5738   7.249   5.081   3.078 -0.7811 -1.6725  0.1349
  371GLU    HG2 5739   7.458   5.055   2.987 -0.1625 -1.5412 -0.0594
  371GLU    HG3 5740   7.463   4.943   3.126 -1.4928 -0.5556  0.3754
  372PHE      N 5741   7.184   4.927   3.366 -0.1649 -0.0067  0.6070
  372PHE     CA 5742   7.243   4.950   3.493 -0.0122 -0.0477 -0.0365
  372PHE      C 5743   7.154   4.901   3.607  0.7650  0.2947 -0.3998
  372PHE      O 5744   7.205   4.878   3.713  0.1365  0.2841 -0.3193
  372PHE     CB 5745   7.274   5.100   3.509 -0.3196  1.1052 -0.6087
  372PHE     CG 5746   7.352   5.163   3.396  0.1942 -0.8677  0.3592
  372PHE    CD1 5747   7.286   5.264   3.319  0.2636  0.4915 -0.5302
  372PHE    CD2 5748   7.486   5.131   3.358  1.5181  0.4994 -0.2024
  372PHE    CE1 5749   7.341   5.330   3.212 -0.5368  0.2692  0.1349
  372PHE    CE2 5750   7.547   5.192   3.248 -0.1273 -0.1550 -0.0039
  372PHE     CZ 5751   7.479   5.291   3.179  0.1388  0.1726  0.2005
  372PHE      H 5752   7.109   4.988   3.337  0.0060 -0.0548  0.0445
  372PHE     HA 5753   7.336   4.895   3.495 -0.2051 -0.5134 -1.5116
  372PHE    HB2 5754   7.185   5.160   3.526 -0.2827  1.0475 -0.2036
  372PHE    HB3 5755   7.335   5.102   3.599 -0.1852  0.0341 -0.6491
  372PHE    HD1 5756   7.191   5.295   3.359  0.5292 -0.5452  1.0798
  372PHE    HD2 5757   7.529   5.052   3.418  0.0094 -0.5418 -0.3904
  372PHE    HE1 5758   7.298   5.403   3.146 -0.4259  0.1130 -0.1156
  372PHE    HE2 5759   7.648   5.160   3.226  0.0311 -0.0241  0.5124
  372PHE     HZ 5760   7.522   5.340   3.093 -1.2240 -2.0041 -1.9926
  373ARG      N 5761   7.022   4.887   3.596 -0.1034  0.0227 -0.6292
  373ARG     CA 5762   6.929   4.850   3.704 -0.0969 -0.5700 -0.3164
  373ARG      C 5763   6.822   4.740   3.657 -0.7644 -1.5217  0.1379
  373ARG      O 5764   6.783   4.741   3.541  0.0829  0.1074  0.3875
  373ARG     CB 5765   6.861   4.977   3.760  0.8730  0.1194 -0.2262
  373ARG     CG 5766   6.949   5.072   3.839 -0.3720  0.4295 -0.3123
  373ARG     CD 5767   6.878   5.153   3.945  0.6979 -0.6483 -0.2574
  373ARG     NE 5768   6.783   5.250   3.883  0.3400  0.2832 -0.3612
  373ARG     CZ 5769   6.759   5.376   3.917  0.3433  0.4843 -0.5863
  373ARG    NH1 5770   6.805   5.431   4.024 -0.2649 -0.2146  0.2304
  373ARG    NH2 5771   6.675   5.441   3.847 -0.5479  0.7006  0.4233
  373ARG      H 5772   6.984   4.903   3.504  1.0848 -0.5853 -1.2685
  373ARG     HA 5773   6.980   4.821   3.796 -0.5289 -0.4675 -0.0372
  373ARG    HB2 5774   6.818   5.025   3.672 -0.2513  0.2120  0.3383
  373ARG    HB3 5775   6.771   4.951   3.816  0.7885 -0.0642 -0.4462
  373ARG    HG2 5776   7.021   5.007   3.887 -0.6227  0.5981  0.3038
  373ARG    HG3 5777   7.004   5.128   3.763  0.6390 -1.9486 -1.5191
  373ARG    HD2 5778   6.826   5.082   4.010  0.2846 -0.6346 -0.5638
  373ARG    HD3 5779   6.953   5.207   4.002 -0.8567  0.5675  0.8340
  373ARG     HE 5780   6.728   5.212   3.807  1.1759  0.8081 -1.2702
  373ARG   HH11 5781   6.759   5.517   4.053 -1.0719 -0.5366 -0.0530
  373ARG   HH12 5782   6.868   5.385   4.089 -0.8401  0.7311  1.5686
  373ARG   HH21 5783   6.648   5.538   3.856 -0.0928  1.0213 -1.0760
  373ARG   HH22 5784   6.653   5.408   3.754  1.4582  1.0650 -0.2708
  374THR      N 5785   6.783   4.652   3.749  0.6903  0.7680  0.3200
  374THR     CA 5786   6.677   4.545   3.729 -0.4258  0.3082  0.3381
  374THR      C 5787   6.595   4.532   3.857 -0.5622  0.2614 -0.8831
  374THR      O 5788   6.649   4.518   3.968 -0.2235 -0.2137 -0.2654
  374THR     CB 5789   6.745   4.409   3.677  0.6824  0.4358  0.1299
  374THR    OG1 5790   6.835   4.440   3.569 -0.0555  0.4816 -0.0470
  374THR    CG2 5791   6.643   4.307   3.631  0.2281 -0.9591  0.1080
  374THR      H 5792   6.836   4.665   3.834  0.6873  0.8676  0.3077
  374THR     HA 5793   6.620   4.574   3.641 -0.9653  1.3124  0.9914
  374THR     HB 5794   6.788   4.348   3.756 -0.6184 -1.1145 -0.2234
  374THR    HG1 5795   6.910   4.488   3.606 -0.2918  1.0245 -0.2501
  374THR   HG21 5796   6.690   4.225   3.577  0.4948 -0.5241 -0.3340
[truncated: 3,975,536 more chars]
