# Supplementary material for: Broadening the Scope of Binding Free Energy Calculations Using a Separated Topologies Approach
Source: J Chem Theory Comput. 2023 Jul 24;19(15):5058–76. doi: 10.1021/acs.jctc.3c00282 (PMC10413862; doi:10.1021/acs.jctc.3c00282)
Supplement: Supplementary file 2 — ct3c00282_si_002.zip [file ct3c00282_si_002.zip › SI_paper/BACE1/input/biphenyl/lig_05/complex.pdb]

CRYST1   86.014   86.014   86.014  90.00  90.00  90.00 P 1            
HETATM    1  C   ACE 1   1      56.651  22.182  43.863  0.00  0.00           C  
HETATM    2  O   ACE 1   1      55.681  21.452  43.528  0.00  0.00           O  
HETATM    3  CH3 ACE 1   1      58.053  21.710  43.870  0.00  0.00           C  
HETATM    4 HH31 ACE 1   1      58.239  21.270  44.850  0.00  0.00           H  
HETATM    5 HH32 ACE 1   1      58.203  20.889  43.168  0.00  0.00           H  
HETATM    6 HH33 ACE 1   1      58.716  22.501  43.520  0.00  0.00           H  
ATOM      7  N   THR 1   2      56.486  23.454  44.265  0.00  0.00           N  
ATOM      8  CA  THR 1   2      55.073  24.030  44.281  0.00  0.00           C  
ATOM      9  C   THR 1   2      54.683  24.384  42.825  0.00  0.00           C  
ATOM     10  O   THR 1   2      53.521  24.542  42.685  0.00  0.00           O  
ATOM     11  CB  THR 1   2      54.987  25.089  45.343  0.00  0.00           C  
ATOM     12  OG1 THR 1   2      55.737  26.250  44.966  0.00  0.00           O  
ATOM     13  CG2 THR 1   2      55.490  24.697  46.693  0.00  0.00           C  
ATOM     14  H   THR 1   2      57.361  23.908  44.485  0.00  0.00           H  
ATOM     15  HA  THR 1   2      54.319  23.276  44.504  0.00  0.00           H  
ATOM     16  HB  THR 1   2      53.946  25.374  45.496  0.00  0.00           H  
ATOM     17  HG1 THR 1   2      56.653  26.032  44.777  0.00  0.00           H  
ATOM     18 HG21 THR 1   2      55.464  23.609  46.754  0.00  0.00           H  
ATOM     19 HG22 THR 1   2      56.530  24.957  46.888  0.00  0.00           H  
ATOM     20 HG23 THR 1   2      54.780  25.033  47.449  0.00  0.00           H  
ATOM     21  N   THR 1   3      55.619  24.594  41.895  0.00  0.00           N  
ATOM     22  CA  THR 1   3      55.241  25.084  40.567  0.00  0.00           C  
ATOM     23  C   THR 1   3      54.783  24.066  39.522  0.00  0.00           C  
ATOM     24  O   THR 1   3      54.862  22.811  39.839  0.00  0.00           O  
ATOM     25  CB  THR 1   3      56.406  25.948  40.066  0.00  0.00           C  
ATOM     26  OG1 THR 1   3      57.625  25.329  40.054  0.00  0.00           O  
ATOM     27  CG2 THR 1   3      56.571  27.218  40.909  0.00  0.00           C  
ATOM     28  H   THR 1   3      56.595  24.391  42.053  0.00  0.00           H  
ATOM     29  HA  THR 1   3      54.446  25.827  40.632  0.00  0.00           H  
ATOM     30  HB  THR 1   3      56.102  26.242  39.062  0.00  0.00           H  
ATOM     31  HG1 THR 1   3      57.965  25.327  40.952  0.00  0.00           H  
ATOM     32 HG21 THR 1   3      57.549  27.157  41.385  0.00  0.00           H  
ATOM     33 HG22 THR 1   3      56.656  28.095  40.268  0.00  0.00           H  
ATOM     34 HG23 THR 1   3      55.737  27.434  41.577  0.00  0.00           H  
ATOM     35  N   GLY 1   4      54.262  24.577  38.373  0.00  0.00           N  
ATOM     36  CA  GLY 1   4      53.902  23.774  37.213  0.00  0.00           C  
ATOM     37  C   GLY 1   4      54.133  24.616  35.978  0.00  0.00           C  
ATOM     38  O   GLY 1   4      54.840  25.654  36.060  0.00  0.00           O  
ATOM     39  H   GLY 1   4      54.207  25.585  38.321  0.00  0.00           H  
ATOM     40  HA2 GLY 1   4      54.433  22.824  37.150  0.00  0.00           H  
ATOM     41  HA3 GLY 1   4      52.814  23.792  37.281  0.00  0.00           H  
ATOM     42  N   SER 1   5      53.606  24.180  34.864  0.00  0.00           N  
ATOM     43  CA  SER 1   5      53.667  24.768  33.489  0.00  0.00           C  
ATOM     44  C   SER 1   5      52.197  24.722  32.930  0.00  0.00           C  
ATOM     45  O   SER 1   5      51.468  23.743  32.948  0.00  0.00           O  
ATOM     46  CB  SER 1   5      54.695  23.957  32.658  0.00  0.00           C  
ATOM     47  OG  SER 1   5      54.565  24.185  31.259  0.00  0.00           O  
ATOM     48  H   SER 1   5      53.226  23.244  34.837  0.00  0.00           H  
ATOM     49  HA  SER 1   5      54.023  25.797  33.445  0.00  0.00           H  
ATOM     50  HB2 SER 1   5      55.663  24.146  33.122  0.00  0.00           H  
ATOM     51  HB3 SER 1   5      54.518  22.897  32.839  0.00  0.00           H  
ATOM     52  HG  SER 1   5      54.508  23.329  30.827  0.00  0.00           H  
ATOM     53  N   PHE 1   6      51.804  25.906  32.468  0.00  0.00           N  
ATOM     54  CA  PHE 1   6      50.407  26.201  32.133  0.00  0.00           C  
ATOM     55  C   PHE 1   6      50.364  27.081  30.927  0.00  0.00           C  
ATOM     56  O   PHE 1   6      49.570  28.020  30.825  0.00  0.00           O  
ATOM     57  CB  PHE 1   6      49.748  26.898  33.392  0.00  0.00           C  
ATOM     58  CG  PHE 1   6      49.858  26.154  34.722  0.00  0.00           C  
ATOM     59  CD1 PHE 1   6      50.986  26.252  35.605  0.00  0.00           C  
ATOM     60  CD2 PHE 1   6      48.642  25.535  35.215  0.00  0.00           C  
ATOM     61  CE1 PHE 1   6      50.971  25.610  36.855  0.00  0.00           C  
ATOM     62  CE2 PHE 1   6      48.650  24.849  36.507  0.00  0.00           C  
ATOM     63  CZ  PHE 1   6      49.894  24.856  37.244  0.00  0.00           C  
ATOM     64  H   PHE 1   6      52.357  26.748  32.390  0.00  0.00           H  
ATOM     65  HA  PHE 1   6      49.865  25.270  31.968  0.00  0.00           H  
ATOM     66  HB2 PHE 1   6      50.249  27.839  33.616  0.00  0.00           H  
ATOM     67  HB3 PHE 1   6      48.761  27.270  33.118  0.00  0.00           H  
ATOM     68  HD1 PHE 1   6      51.955  26.636  35.323  0.00  0.00           H  
ATOM     69  HD2 PHE 1   6      47.742  25.550  34.619  0.00  0.00           H  
ATOM     70  HE1 PHE 1   6      51.883  25.689  37.427  0.00  0.00           H  
ATOM     71  HE2 PHE 1   6      47.859  24.144  36.714  0.00  0.00           H  
ATOM     72  HZ  PHE 1   6      49.944  24.234  38.126  0.00  0.00           H  
ATOM     73  N   VAL 1   7      51.068  26.659  29.867  0.00  0.00           N  
ATOM     74  CA  VAL 1   7      51.061  27.114  28.503  0.00  0.00           C  
ATOM     75  C   VAL 1   7      49.675  27.515  27.924  0.00  0.00           C  
ATOM     76  O   VAL 1   7      49.639  28.539  27.266  0.00  0.00           O  
ATOM     77  CB  VAL 1   7      51.643  25.932  27.617  0.00  0.00           C  
ATOM     78  CG1 VAL 1   7      51.776  26.317  26.112  0.00  0.00           C  
ATOM     79  CG2 VAL 1   7      52.947  25.511  28.198  0.00  0.00           C  
ATOM     80  H   VAL 1   7      51.738  25.927  30.055  0.00  0.00           H  
ATOM     81  HA  VAL 1   7      51.742  27.937  28.288  0.00  0.00           H  
ATOM     82  HB  VAL 1   7      50.948  25.095  27.681  0.00  0.00           H  
ATOM     83 HG11 VAL 1   7      51.923  25.452  25.465  0.00  0.00           H  
ATOM     84 HG12 VAL 1   7      50.935  26.933  25.797  0.00  0.00           H  
ATOM     85 HG13 VAL 1   7      52.632  26.965  25.923  0.00  0.00           H  
ATOM     86 HG21 VAL 1   7      53.490  24.831  27.541  0.00  0.00           H  
ATOM     87 HG22 VAL 1   7      53.563  26.410  28.228  0.00  0.00           H  
ATOM     88 HG23 VAL 1   7      52.872  25.045  29.180  0.00  0.00           H  
ATOM     89  N   GLU 1   8      48.603  26.805  28.127  0.00  0.00           N  
ATOM     90  CA  GLU 1   8      47.230  27.204  27.697  0.00  0.00           C  
ATOM     91  C   GLU 1   8      46.641  28.420  28.402  0.00  0.00           C  
ATOM     92  O   GLU 1   8      45.771  29.116  27.928  0.00  0.00           O  
ATOM     93  CB  GLU 1   8      46.288  25.946  27.652  0.00  0.00           C  
ATOM     94  CG  GLU 1   8      44.852  26.171  27.021  0.00  0.00           C  
ATOM     95  CD  GLU 1   8      44.973  26.682  25.565  0.00  0.00           C  
ATOM     96  OE1 GLU 1   8      45.820  26.035  24.903  0.00  0.00           O  
ATOM     97  OE2 GLU 1   8      44.223  27.570  25.049  0.00  0.00           O  
ATOM     98  H   GLU 1   8      48.734  25.899  28.554  0.00  0.00           H  
ATOM     99  HA  GLU 1   8      47.303  27.522  26.657  0.00  0.00           H  
ATOM    100  HB2 GLU 1   8      46.764  25.251  26.960  0.00  0.00           H  
ATOM    101  HB3 GLU 1   8      46.278  25.513  28.652  0.00  0.00           H  
ATOM    102  HG2 GLU 1   8      44.183  25.310  27.039  0.00  0.00           H  
ATOM    103  HG3 GLU 1   8      44.466  26.982  27.639  0.00  0.00           H  
ATOM    104  N   MET 1   9      47.314  28.812  29.516  0.00  0.00           N  
ATOM    105  CA  MET 1   9      46.967  29.988  30.337  0.00  0.00           C  
ATOM    106  C   MET 1   9      48.091  31.062  30.364  0.00  0.00           C  
ATOM    107  O   MET 1   9      47.874  32.251  30.619  0.00  0.00           O  
ATOM    108  CB  MET 1   9      46.567  29.684  31.731  0.00  0.00           C  
ATOM    109  CG  MET 1   9      45.105  29.175  31.774  0.00  0.00           C  
ATOM    110  SD  MET 1   9      44.460  29.021  33.517  0.00  0.00           S  
ATOM    111  CE  MET 1   9      45.215  27.342  33.957  0.00  0.00           C  
ATOM    112  H   MET 1   9      47.991  28.135  29.838  0.00  0.00           H  
ATOM    113  HA  MET 1   9      46.112  30.439  29.833  0.00  0.00           H  
ATOM    114  HB2 MET 1   9      47.149  28.841  32.104  0.00  0.00           H  
ATOM    115  HB3 MET 1   9      46.655  30.474  32.477  0.00  0.00           H  
ATOM    116  HG2 MET 1   9      44.575  30.077  31.468  0.00  0.00           H  
ATOM    117  HG3 MET 1   9      44.994  28.395  31.021  0.00  0.00           H  
ATOM    118  HE1 MET 1   9      45.057  27.182  35.023  0.00  0.00           H  
ATOM    119  HE2 MET 1   9      44.718  26.580  33.358  0.00  0.00           H  
ATOM    120  HE3 MET 1   9      46.279  27.301  33.723  0.00  0.00           H  
ATOM    121  N   VAL 1  10      49.295  30.675  29.859  0.00  0.00           N  
ATOM    122  CA  VAL 1  10      50.387  31.663  29.616  0.00  0.00           C  
ATOM    123  C   VAL 1  10      50.014  32.607  28.508  0.00  0.00           C  
ATOM    124  O   VAL 1  10      49.488  32.129  27.408  0.00  0.00           O  
ATOM    125  CB  VAL 1  10      51.724  30.985  29.377  0.00  0.00           C  
ATOM    126  CG1 VAL 1  10      52.756  31.988  28.915  0.00  0.00           C  
ATOM    127  CG2 VAL 1  10      52.257  30.565  30.796  0.00  0.00           C  
ATOM    128  H   VAL 1  10      49.371  29.683  29.689  0.00  0.00           H  
ATOM    129  HA  VAL 1  10      50.572  32.279  30.496  0.00  0.00           H  
ATOM    130  HB  VAL 1  10      51.582  30.053  28.831  0.00  0.00           H  
ATOM    131 HG11 VAL 1  10      53.719  31.640  29.288  0.00  0.00           H  
ATOM    132 HG12 VAL 1  10      52.749  32.208  27.847  0.00  0.00           H  
ATOM    133 HG13 VAL 1  10      52.570  32.881  29.511  0.00  0.00           H  
ATOM    134 HG21 VAL 1  10      51.634  29.895  31.390  0.00  0.00           H  
ATOM    135 HG22 VAL 1  10      53.222  30.070  30.692  0.00  0.00           H  
ATOM    136 HG23 VAL 1  10      52.399  31.498  31.341  0.00  0.00           H  
ATOM    137  N   ASP 1  11      50.236  33.938  28.659  0.00  0.00           N  
ATOM    138  CA  ASP 1  11      49.878  35.000  27.720  0.00  0.00           C  
ATOM    139  C   ASP 1  11      48.359  35.201  27.482  0.00  0.00           C  
ATOM    140  O   ASP 1  11      47.956  35.642  26.420  0.00  0.00           O  
ATOM    141  CB  ASP 1  11      50.835  34.928  26.536  0.00  0.00           C  
ATOM    142  CG  ASP 1  11      50.965  36.224  25.787  0.00  0.00           C  
ATOM    143  OD1 ASP 1  11      50.704  37.252  26.441  0.00  0.00           O  
ATOM    144  OD2 ASP 1  11      51.290  36.253  24.504  0.00  0.00           O  
ATOM    145  H   ASP 1  11      50.562  34.256  29.560  0.00  0.00           H  
ATOM    146  HA  ASP 1  11      50.120  35.980  28.132  0.00  0.00           H  
ATOM    147  HB2 ASP 1  11      51.864  34.690  26.803  0.00  0.00           H  
ATOM    148  HB3 ASP 1  11      50.476  34.193  25.817  0.00  0.00           H  
ATOM    149  N   ASN 1  12      47.448  34.883  28.300  0.00  0.00           N  
ATOM    150  CA  ASN 1  12      46.010  35.072  28.105  0.00  0.00           C  
ATOM    151  C   ASN 1  12      45.488  36.482  28.360  0.00  0.00           C  
ATOM    152  O   ASN 1  12      44.427  36.817  27.896  0.00  0.00           O  
ATOM    153  CB  ASN 1  12      45.161  34.010  28.881  0.00  0.00           C  
ATOM    154  CG  ASN 1  12      45.372  33.897  30.369  0.00  0.00           C  
ATOM    155  OD1 ASN 1  12      46.062  34.671  30.961  0.00  0.00           O  
ATOM    156  ND2 ASN 1  12      44.893  32.904  31.061  0.00  0.00           N  
ATOM    157  H   ASN 1  12      47.804  34.600  29.202  0.00  0.00           H  
ATOM    158  HA  ASN 1  12      45.888  34.820  27.052  0.00  0.00           H  
ATOM    159  HB2 ASN 1  12      44.088  34.166  28.770  0.00  0.00           H  
ATOM    160  HB3 ASN 1  12      45.445  33.046  28.457  0.00  0.00           H  
ATOM    161 HD21 ASN 1  12      45.243  32.779  32.000  0.00  0.00           H  
ATOM    162 HD22 ASN 1  12      44.305  32.289  30.517  0.00  0.00           H  
ATOM    163  N   LEU 1  13      46.205  37.378  29.092  0.00  0.00           N  
ATOM    164  CA  LEU 1  13      45.697  38.778  29.212  0.00  0.00           C  
ATOM    165  C   LEU 1  13      46.092  39.648  27.972  0.00  0.00           C  
ATOM    166  O   LEU 1  13      47.196  39.513  27.393  0.00  0.00           O  
ATOM    167  CB  LEU 1  13      46.343  39.416  30.466  0.00  0.00           C  
ATOM    168  CG  LEU 1  13      46.077  38.636  31.734  0.00  0.00           C  
ATOM    169  CD1 LEU 1  13      46.938  39.315  32.894  0.00  0.00           C  
ATOM    170  CD2 LEU 1  13      44.566  38.551  32.071  0.00  0.00           C  
ATOM    171  H   LEU 1  13      47.053  37.122  29.575  0.00  0.00           H  
ATOM    172  HA  LEU 1  13      44.607  38.777  29.186  0.00  0.00           H  
ATOM    173  HB2 LEU 1  13      47.429  39.457  30.388  0.00  0.00           H  
ATOM    174  HB3 LEU 1  13      45.925  40.422  30.473  0.00  0.00           H  
ATOM    175  HG  LEU 1  13      46.487  37.627  31.685  0.00  0.00           H  
ATOM    176 HD11 LEU 1  13      47.980  39.402  32.587  0.00  0.00           H  
ATOM    177 HD12 LEU 1  13      46.426  40.257  33.088  0.00  0.00           H  
ATOM    178 HD13 LEU 1  13      46.813  38.838  33.866  0.00  0.00           H  
ATOM    179 HD21 LEU 1  13      44.296  38.376  33.113  0.00  0.00           H  
ATOM    180 HD22 LEU 1  13      44.125  39.533  31.899  0.00  0.00           H  
ATOM    181 HD23 LEU 1  13      44.030  37.848  31.433  0.00  0.00           H  
ATOM    182  N   ARG 1  14      45.168  40.501  27.634  0.00  0.00           N  
ATOM    183  CA  ARG 1  14      45.453  41.725  26.775  0.00  0.00           C  
ATOM    184  C   ARG 1  14      44.865  43.035  27.256  0.00  0.00           C  
ATOM    185  O   ARG 1  14      44.399  43.062  28.434  0.00  0.00           O  
ATOM    186  CB  ARG 1  14      44.893  41.288  25.323  0.00  0.00           C  
ATOM    187  CG  ARG 1  14      45.808  40.240  24.570  0.00  0.00           C  
ATOM    188  CD  ARG 1  14      47.137  40.694  24.142  0.00  0.00           C  
ATOM    189  NE  ARG 1  14      47.842  39.639  23.477  0.00  0.00           N  
ATOM    190  CZ  ARG 1  14      48.683  38.725  23.989  0.00  0.00           C  
ATOM    191  NH1 ARG 1  14      49.466  37.993  23.252  0.00  0.00           N  
ATOM    192  NH2 ARG 1  14      48.754  38.610  25.284  0.00  0.00           N  
ATOM    193  H   ARG 1  14      44.246  40.415  28.038  0.00  0.00           H  
ATOM    194  HA  ARG 1  14      46.499  41.999  26.632  0.00  0.00           H  
ATOM    195  HB2 ARG 1  14      43.881  40.906  25.456  0.00  0.00           H  
ATOM    196  HB3 ARG 1  14      44.829  42.120  24.622  0.00  0.00           H  
ATOM    197  HG2 ARG 1  14      45.965  39.405  25.252  0.00  0.00           H  
ATOM    198  HG3 ARG 1  14      45.329  39.904  23.650  0.00  0.00           H  
ATOM    199  HD2 ARG 1  14      47.083  41.469  23.378  0.00  0.00           H  
ATOM    200  HD3 ARG 1  14      47.671  41.096  25.003  0.00  0.00           H  
ATOM    201  HE  ARG 1  14      47.919  39.596  22.471  0.00  0.00           H  
ATOM    202 HH11 ARG 1  14      50.129  37.354  23.668  0.00  0.00           H  
ATOM    203 HH12 ARG 1  14      49.548  38.000  22.246  0.00  0.00           H  
ATOM    204 HH21 ARG 1  14      49.365  37.887  25.636  0.00  0.00           H  
ATOM    205 HH22 ARG 1  14      48.113  39.025  25.945  0.00  0.00           H  
ATOM    206  N   GLY 1  15      44.928  44.149  26.438  0.00  0.00           N  
ATOM    207  CA  GLY 1  15      44.373  45.464  26.764  0.00  0.00           C  
ATOM    208  C   GLY 1  15      45.277  46.536  26.095  0.00  0.00           C  
ATOM    209  O   GLY 1  15      46.225  46.204  25.462  0.00  0.00           O  
ATOM    210  H   GLY 1  15      45.520  44.094  25.621  0.00  0.00           H  
ATOM    211  HA2 GLY 1  15      43.353  45.534  26.385  0.00  0.00           H  
ATOM    212  HA3 GLY 1  15      44.430  45.660  27.835  0.00  0.00           H  
ATOM    213  N   LYS 1  16      44.855  47.778  26.257  0.00  0.00           N  
ATOM    214  CA  LYS 1  16      45.630  49.002  26.044  0.00  0.00           C  
ATOM    215  C   LYS 1  16      46.286  49.517  27.371  0.00  0.00           C  
ATOM    216  O   LYS 1  16      45.739  49.394  28.439  0.00  0.00           O  
ATOM    217  CB  LYS 1  16      44.717  50.120  25.400  0.00  0.00           C  
ATOM    218  CG  LYS 1  16      43.975  49.781  24.111  0.00  0.00           C  
ATOM    219  CD  LYS 1  16      44.791  48.895  23.165  0.00  0.00           C  
ATOM    220  CE  LYS 1  16      44.095  48.742  21.754  0.00  0.00           C  
ATOM    221  NZ  LYS 1  16      42.709  48.384  21.849  0.00  0.00           N  
ATOM    222  H   LYS 1  16      43.941  47.914  26.664  0.00  0.00           H  
ATOM    223  HA  LYS 1  16      46.444  48.731  25.371  0.00  0.00           H  
ATOM    224  HB2 LYS 1  16      43.986  50.437  26.143  0.00  0.00           H  
ATOM    225  HB3 LYS 1  16      45.536  50.826  25.259  0.00  0.00           H  
ATOM    226  HG2 LYS 1  16      43.014  49.315  24.328  0.00  0.00           H  
ATOM    227  HG3 LYS 1  16      43.698  50.682  23.564  0.00  0.00           H  
ATOM    228  HD2 LYS 1  16      45.810  49.252  23.018  0.00  0.00           H  
ATOM    229  HD3 LYS 1  16      44.899  47.958  23.709  0.00  0.00           H  
ATOM    230  HE2 LYS 1  16      44.091  49.699  21.231  0.00  0.00           H  
ATOM    231  HE3 LYS 1  16      44.612  47.993  21.155  0.00  0.00           H  
ATOM    232  HZ1 LYS 1  16      42.308  48.147  20.953  0.00  0.00           H  
ATOM    233  HZ2 LYS 1  16      42.631  47.496  22.323  0.00  0.00           H  
ATOM    234  HZ3 LYS 1  16      42.124  49.133  22.191  0.00  0.00           H  
ATOM    235  N   SER 1  17      47.424  50.172  27.248  0.00  0.00           N  
ATOM    236  CA  SER 1  17      48.259  50.586  28.351  0.00  0.00           C  
ATOM    237  C   SER 1  17      47.505  51.638  29.205  0.00  0.00           C  
ATOM    238  O   SER 1  17      46.969  52.581  28.625  0.00  0.00           O  
ATOM    239  CB  SER 1  17      49.482  51.340  27.708  0.00  0.00           C  
ATOM    240  OG  SER 1  17      50.399  51.655  28.742  0.00  0.00           O  
ATOM    241  H   SER 1  17      47.662  50.398  26.292  0.00  0.00           H  
ATOM    242  HA  SER 1  17      48.562  49.716  28.934  0.00  0.00           H  
ATOM    243  HB2 SER 1  17      50.000  50.562  27.146  0.00  0.00           H  
ATOM    244  HB3 SER 1  17      49.110  52.134  27.061  0.00  0.00           H  
ATOM    245  HG  SER 1  17      51.191  51.930  28.275  0.00  0.00           H  
ATOM    246  N   GLY 1  18      47.304  51.346  30.510  0.00  0.00           N  
ATOM    247  CA  GLY 1  18      46.685  52.257  31.469  0.00  0.00           C  
ATOM    248  C   GLY 1  18      45.151  52.226  31.477  0.00  0.00           C  
ATOM    249  O   GLY 1  18      44.586  52.995  32.256  0.00  0.00           O  
ATOM    250  H   GLY 1  18      47.869  50.608  30.904  0.00  0.00           H  
ATOM    251  HA2 GLY 1  18      47.040  52.070  32.483  0.00  0.00           H  
ATOM    252  HA3 GLY 1  18      46.979  53.231  31.078  0.00  0.00           H  
ATOM    253  N   GLN 1  19      44.529  51.424  30.662  0.00  0.00           N  
ATOM    254  CA  GLN 1  19      43.095  51.257  30.490  0.00  0.00           C  
ATOM    255  C   GLN 1  19      42.415  50.037  31.126  0.00  0.00           C  
ATOM    256  O   GLN 1  19      41.183  49.844  31.073  0.00  0.00           O  
ATOM    257  CB  GLN 1  19      42.856  51.245  28.939  0.00  0.00           C  
ATOM    258  CG  GLN 1  19      43.272  52.584  28.214  0.00  0.00           C  
ATOM    259  CD  GLN 1  19      43.025  53.852  28.996  0.00  0.00           C  
ATOM    260  OE1 GLN 1  19      41.973  54.134  29.672  0.00  0.00           O  
ATOM    261  NE2 GLN 1  19      43.954  54.771  29.046  0.00  0.00           N  
ATOM    262  H   GLN 1  19      45.068  50.831  30.048  0.00  0.00           H  
ATOM    263  HA  GLN 1  19      42.619  52.129  30.938  0.00  0.00           H  
ATOM    264  HB2 GLN 1  19      43.318  50.308  28.631  0.00  0.00           H  
ATOM    265  HB3 GLN 1  19      41.775  51.245  28.803  0.00  0.00           H  
ATOM    266  HG2 GLN 1  19      44.313  52.474  27.908  0.00  0.00           H  
ATOM    267  HG3 GLN 1  19      42.720  52.713  27.283  0.00  0.00           H  
ATOM    268 HE21 GLN 1  19      43.741  55.635  29.523  0.00  0.00           H  
ATOM    269 HE22 GLN 1  19      44.835  54.586  28.587  0.00  0.00           H  
ATOM    270  N   GLY 1  20      43.219  49.202  31.714  0.00  0.00           N  
ATOM    271  CA  GLY 1  20      42.848  47.919  32.369  0.00  0.00           C  
ATOM    272  C   GLY 1  20      43.073  46.666  31.486  0.00  0.00           C  
ATOM    273  O   GLY 1  20      42.688  46.631  30.311  0.00  0.00           O  
ATOM    274  H   GLY 1  20      44.201  49.339  31.519  0.00  0.00           H  
ATOM    275  HA2 GLY 1  20      43.454  47.732  33.256  0.00  0.00           H  
ATOM    276  HA3 GLY 1  20      41.829  47.918  32.756  0.00  0.00           H  
ATOM    277  N   TYR 1  21      43.681  45.591  32.041  0.00  0.00           N  
ATOM    278  CA  TYR 1  21      43.927  44.241  31.393  0.00  0.00           C  
ATOM    279  C   TYR 1  21      42.686  43.312  31.420  0.00  0.00           C  
ATOM    280  O   TYR 1  21      41.795  43.474  32.326  0.00  0.00           O  
ATOM    281  CB  TYR 1  21      45.146  43.424  31.894  0.00  0.00           C  
ATOM    282  CG  TYR 1  21      46.429  44.213  31.692  0.00  0.00           C  
ATOM    283  CD1 TYR 1  21      46.738  45.276  32.656  0.00  0.00           C  
ATOM    284  CD2 TYR 1  21      47.397  43.762  30.769  0.00  0.00           C  
ATOM    285  CE1 TYR 1  21      48.024  45.885  32.535  0.00  0.00           C  
ATOM    286  CE2 TYR 1  21      48.650  44.335  30.738  0.00  0.00           C  
ATOM    287  CZ  TYR 1  21      48.923  45.544  31.485  0.00  0.00           C  
ATOM    288  OH  TYR 1  21      50.077  46.181  31.293  0.00  0.00           O  
ATOM    289  H   TYR 1  21      43.782  45.671  33.043  0.00  0.00           H  
ATOM    290  HA  TYR 1  21      44.133  44.502  30.355  0.00  0.00           H  
ATOM    291  HB2 TYR 1  21      44.945  43.171  32.936  0.00  0.00           H  
ATOM    292  HB3 TYR 1  21      45.166  42.519  31.287  0.00  0.00           H  
ATOM    293  HD1 TYR 1  21      45.992  45.464  33.415  0.00  0.00           H  
ATOM    294  HD2 TYR 1  21      47.187  42.916  30.132  0.00  0.00           H  
ATOM    295  HE1 TYR 1  21      48.308  46.569  33.321  0.00  0.00           H  
ATOM    296  HE2 TYR 1  21      49.497  44.008  30.152  0.00  0.00           H  
ATOM    297  HH  TYR 1  21      50.374  46.714  32.034  0.00  0.00           H  
ATOM    298  N   TYR 1  22      42.532  42.457  30.485  0.00  0.00           N  
ATOM    299  CA  TYR 1  22      41.324  41.645  30.171  0.00  0.00           C  
ATOM    300  C   TYR 1  22      41.725  40.284  29.640  0.00  0.00           C  
ATOM    301  O   TYR 1  22      42.752  39.957  29.059  0.00  0.00           O  
ATOM    302  CB  TYR 1  22      40.367  42.479  29.312  0.00  0.00           C  
ATOM    303  CG  TYR 1  22      40.724  42.831  27.783  0.00  0.00           C  
ATOM    304  CD1 TYR 1  22      41.081  41.843  26.865  0.00  0.00           C  
ATOM    305  CD2 TYR 1  22      40.717  44.142  27.360  0.00  0.00           C  
ATOM    306  CE1 TYR 1  22      41.238  42.023  25.509  0.00  0.00           C  
ATOM    307  CE2 TYR 1  22      40.978  44.310  25.970  0.00  0.00           C  
ATOM    308  CZ  TYR 1  22      41.122  43.292  25.074  0.00  0.00           C  
ATOM    309  OH  TYR 1  22      41.273  43.605  23.794  0.00  0.00           O  
ATOM    310  H   TYR 1  22      43.270  42.445  29.795  0.00  0.00           H  
ATOM    311  HA  TYR 1  22      40.790  41.405  31.090  0.00  0.00           H  
ATOM    312  HB2 TYR 1  22      39.431  41.921  29.290  0.00  0.00           H  
ATOM    313  HB3 TYR 1  22      40.004  43.340  29.874  0.00  0.00           H  
ATOM    314  HD1 TYR 1  22      41.191  40.808  27.154  0.00  0.00           H  
ATOM    315  HD2 TYR 1  22      40.640  44.936  28.088  0.00  0.00           H  
ATOM    316  HE1 TYR 1  22      41.480  41.149  24.923  0.00  0.00           H  
ATOM    317  HE2 TYR 1  22      41.103  45.350  25.709  0.00  0.00           H  
ATOM    318  HH  TYR 1  22      41.066  42.785  23.339  0.00  0.00           H  
ATOM    319  N   VAL 1  23      40.737  39.348  29.787  0.00  0.00           N  
ATOM    320  CA  VAL 1  23      40.881  37.927  29.321  0.00  0.00           C  
ATOM    321  C   VAL 1  23      39.687  37.723  28.412  0.00  0.00           C  
ATOM    322  O   VAL 1  23      38.706  38.451  28.461  0.00  0.00           O  
ATOM    323  CB  VAL 1  23      41.079  37.034  30.531  0.00  0.00           C  
ATOM    324  CG1 VAL 1  23      39.882  37.074  31.498  0.00  0.00           C  
ATOM    325  CG2 VAL 1  23      41.388  35.562  30.082  0.00  0.00           C  
ATOM    326  H   VAL 1  23      39.892  39.568  30.295  0.00  0.00           H  
ATOM    327  HA  VAL 1  23      41.778  37.865  28.705  0.00  0.00           H  
ATOM    328  HB  VAL 1  23      41.835  37.490  31.171  0.00  0.00           H  
ATOM    329 HG11 VAL 1  23      39.020  36.602  31.027  0.00  0.00           H  
ATOM    330 HG12 VAL 1  23      40.142  36.382  32.300  0.00  0.00           H  
ATOM    331 HG13 VAL 1  23      39.646  38.079  31.848  0.00  0.00           H  
ATOM    332 HG21 VAL 1  23      42.101  35.617  29.260  0.00  0.00           H  
ATOM    333 HG22 VAL 1  23      41.761  34.871  30.838  0.00  0.00           H  
ATOM    334 HG23 VAL 1  23      40.461  35.125  29.712  0.00  0.00           H  
ATOM    335  N   GLU 1  24      39.789  36.760  27.422  0.00  0.00           N  
ATOM    336  CA  GLU 1  24      38.625  36.343  26.638  0.00  0.00           C  
ATOM    337  C   GLU 1  24      37.758  35.341  27.408  0.00  0.00           C  
ATOM    338  O   GLU 1  24      38.304  34.438  28.126  0.00  0.00           O  
ATOM    339  CB  GLU 1  24      39.096  35.682  25.328  0.00  0.00           C  
ATOM    340  CG  GLU 1  24      38.098  35.252  24.295  0.00  0.00           C  
ATOM    341  CD  GLU 1  24      38.587  35.536  22.891  0.00  0.00           C  
ATOM    342  OE1 GLU 1  24      39.530  34.889  22.585  0.00  0.00           O  
ATOM    343  OE2 GLU 1  24      38.074  36.470  22.145  0.00  0.00           O  
ATOM    344  H   GLU 1  24      40.618  36.194  27.304  0.00  0.00           H  
ATOM    345  HA  GLU 1  24      37.982  37.164  26.323  0.00  0.00           H  
ATOM    346  HB2 GLU 1  24      39.694  36.511  24.948  0.00  0.00           H  
ATOM    347  HB3 GLU 1  24      39.727  34.854  25.652  0.00  0.00           H  
ATOM    348  HG2 GLU 1  24      37.732  34.247  24.506  0.00  0.00           H  
ATOM    349  HG3 GLU 1  24      37.260  35.944  24.369  0.00  0.00           H  
ATOM    350  N   MET 1  25      36.429  35.545  27.405  0.00  0.00           N  
ATOM    351  CA  MET 1  25      35.510  34.613  28.132  0.00  0.00           C  
ATOM    352  C   MET 1  25      34.252  34.221  27.284  0.00  0.00           C  
ATOM    353  O   MET 1  25      33.731  35.036  26.466  0.00  0.00           O  
ATOM    354  CB  MET 1  25      35.130  35.415  29.394  0.00  0.00           C  
ATOM    355  CG  MET 1  25      34.004  34.664  30.238  0.00  0.00           C  
ATOM    356  SD  MET 1  25      34.553  33.136  31.024  0.00  0.00           S  
ATOM    357  CE  MET 1  25      34.993  33.716  32.673  0.00  0.00           C  
ATOM    358  H   MET 1  25      36.006  36.311  26.900  0.00  0.00           H  
ATOM    359  HA  MET 1  25      36.028  33.684  28.369  0.00  0.00           H  
ATOM    360  HB2 MET 1  25      35.949  35.559  30.098  0.00  0.00           H  
ATOM    361  HB3 MET 1  25      34.681  36.379  29.156  0.00  0.00           H  
ATOM    362  HG2 MET 1  25      33.564  35.271  31.029  0.00  0.00           H  
ATOM    363  HG3 MET 1  25      33.208  34.333  29.572  0.00  0.00           H  
ATOM    364  HE1 MET 1  25      35.748  34.491  32.540  0.00  0.00           H  
ATOM    365  HE2 MET 1  25      34.042  34.049  33.087  0.00  0.00           H  
ATOM    366  HE3 MET 1  25      35.477  32.968  33.301  0.00  0.00           H  
ATOM    367  N   THR 1  26      33.743  32.994  27.459  0.00  0.00           N  
ATOM    368  CA  THR 1  26      32.616  32.519  26.681  0.00  0.00           C  
ATOM    369  C   THR 1  26      31.511  32.158  27.595  0.00  0.00           C  
ATOM    370  O   THR 1  26      31.722  31.406  28.512  0.00  0.00           O  
ATOM    371  CB  THR 1  26      33.011  31.314  25.829  0.00  0.00           C  
ATOM    372  OG1 THR 1  26      33.444  30.234  26.624  0.00  0.00           O  
ATOM    373  CG2 THR 1  26      34.188  31.571  24.884  0.00  0.00           C  
ATOM    374  H   THR 1  26      34.257  32.344  28.036  0.00  0.00           H  
ATOM    375  HA  THR 1  26      32.272  33.313  26.018  0.00  0.00           H  
ATOM    376  HB  THR 1  26      32.158  30.961  25.249  0.00  0.00           H  
ATOM    377  HG1 THR 1  26      33.823  30.578  27.436  0.00  0.00           H  
ATOM    378 HG21 THR 1  26      33.882  32.305  24.138  0.00  0.00           H  
ATOM    379 HG22 THR 1  26      35.004  32.079  25.398  0.00  0.00           H  
ATOM    380 HG23 THR 1  26      34.449  30.670  24.328  0.00  0.00           H  
ATOM    381  N   VAL 1  27      30.295  32.738  27.515  0.00  0.00           N  
ATOM    382  CA  VAL 1  27      29.175  32.670  28.431  0.00  0.00           C  
ATOM    383  C   VAL 1  27      27.952  32.148  27.745  0.00  0.00           C  
ATOM    384  O   VAL 1  27      27.711  32.478  26.614  0.00  0.00           O  
ATOM    385  CB  VAL 1  27      28.844  33.974  29.160  0.00  0.00           C  
ATOM    386  CG1 VAL 1  27      30.082  34.520  29.987  0.00  0.00           C  
ATOM    387  CG2 VAL 1  27      28.400  35.176  28.297  0.00  0.00           C  
ATOM    388  H   VAL 1  27      30.179  33.480  26.838  0.00  0.00           H  
ATOM    389  HA  VAL 1  27      29.447  31.949  29.202  0.00  0.00           H  
ATOM    390  HB  VAL 1  27      28.167  33.707  29.971  0.00  0.00           H  
ATOM    391 HG11 VAL 1  27      30.509  33.734  30.611  0.00  0.00           H  
ATOM    392 HG12 VAL 1  27      30.914  34.869  29.376  0.00  0.00           H  
ATOM    393 HG13 VAL 1  27      29.801  35.297  30.697  0.00  0.00           H  
ATOM    394 HG21 VAL 1  27      29.183  35.391  27.569  0.00  0.00           H  
ATOM    395 HG22 VAL 1  27      27.447  35.054  27.781  0.00  0.00           H  
ATOM    396 HG23 VAL 1  27      28.294  36.038  28.955  0.00  0.00           H  
ATOM    397  N   GLY 1  28      27.180  31.367  28.475  0.00  0.00           N  
ATOM    398  CA  GLY 1  28      25.968  30.858  28.016  0.00  0.00           C  
ATOM    399  C   GLY 1  28      26.065  29.555  27.230  0.00  0.00           C  
ATOM    400  O   GLY 1  28      27.077  28.872  27.149  0.00  0.00           O  
ATOM    401  H   GLY 1  28      27.526  31.015  29.357  0.00  0.00           H  
ATOM    402  HA2 GLY 1  28      25.305  30.556  28.826  0.00  0.00           H  
ATOM    403  HA3 GLY 1  28      25.504  31.669  27.455  0.00  0.00           H  
ATOM    404  N   SER 1  29      24.943  29.219  26.653  0.00  0.00           N  
ATOM    405  CA  SER 1  29      24.755  28.073  25.692  0.00  0.00           C  
ATOM    406  C   SER 1  29      23.937  28.530  24.493  0.00  0.00           C  
ATOM    407  O   SER 1  29      22.821  28.850  24.661  0.00  0.00           O  
ATOM    408  CB  SER 1  29      24.072  26.846  26.349  0.00  0.00           C  
ATOM    409  OG  SER 1  29      24.994  26.427  27.393  0.00  0.00           O  
ATOM    410  H   SER 1  29      24.139  29.816  26.780  0.00  0.00           H  
ATOM    411  HA  SER 1  29      25.749  27.725  25.409  0.00  0.00           H  
ATOM    412  HB2 SER 1  29      23.128  27.186  26.776  0.00  0.00           H  
ATOM    413  HB3 SER 1  29      23.892  26.056  25.620  0.00  0.00           H  
ATOM    414  HG  SER 1  29      24.871  27.122  28.043  0.00  0.00           H  
ATOM    415  N   PRO 1  30      24.436  28.319  23.213  0.00  0.00           N  
ATOM    416  CA  PRO 1  30      25.813  28.211  22.765  0.00  0.00           C  
ATOM    417  C   PRO 1  30      26.631  29.340  23.272  0.00  0.00           C  
ATOM    418  O   PRO 1  30      26.150  30.469  23.438  0.00  0.00           O  
ATOM    419  CB  PRO 1  30      25.853  28.169  21.222  0.00  0.00           C  
ATOM    420  CG  PRO 1  30      24.566  28.786  20.789  0.00  0.00           C  
ATOM    421  CD  PRO 1  30      23.632  28.557  21.967  0.00  0.00           C  
ATOM    422  HA  PRO 1  30      26.141  27.244  23.145  0.00  0.00           H  
ATOM    423  HB2 PRO 1  30      26.614  28.833  20.812  0.00  0.00           H  
ATOM    424  HB3 PRO 1  30      25.931  27.152  20.836  0.00  0.00           H  
ATOM    425  HG2 PRO 1  30      24.747  29.842  20.592  0.00  0.00           H  
ATOM    426  HG3 PRO 1  30      24.200  28.480  19.809  0.00  0.00           H  
ATOM    427  HD2 PRO 1  30      22.987  27.709  21.739  0.00  0.00           H  
ATOM    428  HD3 PRO 1  30      23.004  29.432  22.135  0.00  0.00           H  
ATOM    429  N   PRO 1  31      27.977  29.178  23.448  0.00  0.00           N  
ATOM    430  CA  PRO 1  31      28.786  30.133  24.084  0.00  0.00           C  
ATOM    431  C   PRO 1  31      28.873  31.419  23.301  0.00  0.00           C  
ATOM    432  O   PRO 1  31      29.229  31.489  22.090  0.00  0.00           O  
ATOM    433  CB  PRO 1  31      30.196  29.551  24.134  0.00  0.00           C  
ATOM    434  CG  PRO 1  31      30.145  28.297  23.325  0.00  0.00           C  
ATOM    435  CD  PRO 1  31      28.647  27.928  23.189  0.00  0.00           C  
ATOM    436  HA  PRO 1  31      28.564  30.446  25.104  0.00  0.00           H  
ATOM    437  HB2 PRO 1  31      31.022  30.135  23.726  0.00  0.00           H  
ATOM    438  HB3 PRO 1  31      30.368  29.367  25.195  0.00  0.00           H  
ATOM    439  HG2 PRO 1  31      30.576  28.439  22.334  0.00  0.00           H  
ATOM    440  HG3 PRO 1  31      30.599  27.424  23.792  0.00  0.00           H  
ATOM    441  HD2 PRO 1  31      28.407  27.504  22.214  0.00  0.00           H  
ATOM    442  HD3 PRO 1  31      28.369  27.155  23.905  0.00  0.00           H  
ATOM    443  N   GLN 1  32      28.664  32.573  23.924  0.00  0.00           N  
ATOM    444  CA  GLN 1  32      28.835  33.921  23.417  0.00  0.00           C  
ATOM    445  C   GLN 1  32      30.142  34.587  23.903  0.00  0.00           C  
ATOM    446  O   GLN 1  32      30.407  34.478  25.073  0.00  0.00           O  
ATOM    447  CB  GLN 1  32      27.608  34.793  23.909  0.00  0.00           C  
ATOM    448  CG  GLN 1  32      26.191  34.331  23.397  0.00  0.00           C  
ATOM    449  CD  GLN 1  32      24.975  35.054  24.048  0.00  0.00           C  
ATOM    450  OE1 GLN 1  32      25.093  36.184  24.520  0.00  0.00           O  
ATOM    451  NE2 GLN 1  32      23.848  34.414  23.944  0.00  0.00           N  
ATOM    452  H   GLN 1  32      28.465  32.530  24.913  0.00  0.00           H  
ATOM    453  HA  GLN 1  32      28.783  33.970  22.329  0.00  0.00           H  
ATOM    454  HB2 GLN 1  32      27.480  34.656  24.982  0.00  0.00           H  
ATOM    455  HB3 GLN 1  32      27.885  35.824  23.688  0.00  0.00           H  
ATOM    456  HG2 GLN 1  32      26.133  34.633  22.352  0.00  0.00           H  
ATOM    457  HG3 GLN 1  32      26.265  33.282  23.684  0.00  0.00           H  
ATOM    458 HE21 GLN 1  32      22.995  34.812  24.311  0.00  0.00           H  
ATOM    459 HE22 GLN 1  32      23.833  33.544  23.430  0.00  0.00           H  
ATOM    460  N   THR 1  33      31.055  35.029  22.987  0.00  0.00           N  
ATOM    461  CA  THR 1  33      32.360  35.557  23.309  0.00  0.00           C  
ATOM    462  C   THR 1  33      32.456  36.980  23.885  0.00  0.00           C  
ATOM    463  O   THR 1  33      31.670  37.815  23.370  0.00  0.00           O  
ATOM    464  CB  THR 1  33      33.328  35.495  22.081  0.00  0.00           C  
ATOM    465  OG1 THR 1  33      33.123  34.382  21.265  0.00  0.00           O  
ATOM    466  CG2 THR 1  33      34.742  35.348  22.620  0.00  0.00           C  
ATOM    467  H   THR 1  33      30.831  35.062  22.003  0.00  0.00           H  
ATOM    468  HA  THR 1  33      32.762  34.797  23.978  0.00  0.00           H  
ATOM    469  HB  THR 1  33      33.227  36.425  21.521  0.00  0.00           H  
ATOM    470  HG1 THR 1  33      32.374  34.553  20.689  0.00  0.00           H  
ATOM    471 HG21 THR 1  33      35.425  35.468  21.779  0.00  0.00           H  
ATOM    472 HG22 THR 1  33      35.009  36.092  23.370  0.00  0.00           H  
ATOM    473 HG23 THR 1  33      34.799  34.363  23.085  0.00  0.00           H  
ATOM    474  N   LEU 1  34      33.286  37.366  24.877  0.00  0.00           N  
ATOM    475  CA  LEU 1  34      33.538  38.731  25.455  0.00  0.00           C  
ATOM    476  C   LEU 1  34      34.850  38.905  26.220  0.00  0.00           C  
ATOM    477  O   LEU 1  34      35.287  38.018  26.867  0.00  0.00           O  
ATOM    478  CB  LEU 1  34      32.473  39.096  26.501  0.00  0.00           C  
ATOM    479  CG  LEU 1  34      30.988  39.110  26.065  0.00  0.00           C  
ATOM    480  CD1 LEU 1  34      30.133  39.364  27.243  0.00  0.00           C  
ATOM    481  CD2 LEU 1  34      30.595  40.172  24.966  0.00  0.00           C  
ATOM    482  H   LEU 1  34      33.740  36.585  25.329  0.00  0.00           H  
ATOM    483  HA  LEU 1  34      33.514  39.487  24.670  0.00  0.00           H  
ATOM    484  HB2 LEU 1  34      32.712  38.602  27.443  0.00  0.00           H  
ATOM    485  HB3 LEU 1  34      32.697  40.142  26.709  0.00  0.00           H  
ATOM    486  HG  LEU 1  34      30.688  38.121  25.718  0.00  0.00           H  
ATOM    487 HD11 LEU 1  34      29.075  39.405  26.987  0.00  0.00           H  
ATOM    488 HD12 LEU 1  34      30.189  38.588  28.007  0.00  0.00           H  
ATOM    489 HD13 LEU 1  34      30.206  40.353  27.696  0.00  0.00           H  
ATOM    490 HD21 LEU 1  34      31.321  40.104  24.156  0.00  0.00           H  
ATOM    491 HD22 LEU 1  34      29.577  40.018  24.607  0.00  0.00           H  
ATOM    492 HD23 LEU 1  34      30.526  41.198  25.327  0.00  0.00           H  
ATOM    493  N   ASN 1  35      35.472  40.031  26.160  0.00  0.00           N  
ATOM    494  CA  ASN 1  35      36.653  40.608  26.898  0.00  0.00           C  
ATOM    495  C   ASN 1  35      36.288  41.175  28.314  0.00  0.00           C  
ATOM    496  O   ASN 1  35      35.625  42.180  28.447  0.00  0.00           O  
ATOM    497  CB  ASN 1  35      37.299  41.712  26.063  0.00  0.00           C  
ATOM    498  CG  ASN 1  35      37.820  41.330  24.723  0.00  0.00           C  
ATOM    499  OD1 ASN 1  35      38.441  40.324  24.517  0.00  0.00           O  
ATOM    500  ND2 ASN 1  35      37.664  42.131  23.723  0.00  0.00           N  
ATOM    501  H   ASN 1  35      34.906  40.733  25.705  0.00  0.00           H  
ATOM    502  HA  ASN 1  35      37.394  39.814  26.993  0.00  0.00           H  
ATOM    503  HB2 ASN 1  35      36.441  42.356  25.868  0.00  0.00           H  
ATOM    504  HB3 ASN 1  35      37.966  42.383  26.604  0.00  0.00           H  
ATOM    505 HD21 ASN 1  35      37.997  41.800  22.828  0.00  0.00           H  
ATOM    506 HD22 ASN 1  35      37.103  42.966  23.812  0.00  0.00           H  
ATOM    507  N   ILE 1  36      36.955  40.544  29.343  0.00  0.00           N  
ATOM    508  CA  ILE 1  36      36.574  40.626  30.710  0.00  0.00           C  
ATOM    509  C   ILE 1  36      37.732  41.191  31.643  0.00  0.00           C  
ATOM    510  O   ILE 1  36      38.664  40.451  31.876  0.00  0.00           O  
ATOM    511  CB  ILE 1  36      36.075  39.212  31.227  0.00  0.00           C  
ATOM    512  CG1 ILE 1  36      34.794  38.742  30.512  0.00  0.00           C  
ATOM    513  CG2 ILE 1  36      35.865  39.176  32.738  0.00  0.00           C  
ATOM    514  CD1 ILE 1  36      33.454  39.557  30.450  0.00  0.00           C  
ATOM    515  H   ILE 1  36      37.579  39.758  29.230  0.00  0.00           H  
ATOM    516  HA  ILE 1  36      35.681  41.235  30.846  0.00  0.00           H  
ATOM    517  HB  ILE 1  36      36.844  38.490  30.954  0.00  0.00           H  
ATOM    518 HG12 ILE 1  36      35.071  38.509  29.484  0.00  0.00           H  
ATOM    519 HG13 ILE 1  36      34.593  37.765  30.950  0.00  0.00           H  
ATOM    520 HG21 ILE 1  36      36.799  39.286  33.290  0.00  0.00           H  
ATOM    521 HG22 ILE 1  36      35.210  39.987  33.058  0.00  0.00           H  
ATOM    522 HG23 ILE 1  36      35.534  38.197  33.084  0.00  0.00           H  
ATOM    523 HD11 ILE 1  36      32.573  38.942  30.266  0.00  0.00           H  
ATOM    524 HD12 ILE 1  36      33.259  40.087  31.382  0.00  0.00           H  
ATOM    525 HD13 ILE 1  36      33.461  40.262  29.619  0.00  0.00           H  
ATOM    526  N   LEU 1  37      37.648  42.415  32.127  0.00  0.00           N  
ATOM    527  CA  LEU 1  37      38.620  42.972  33.061  0.00  0.00           C  
ATOM    528  C   LEU 1  37      38.799  41.986  34.307  0.00  0.00           C  
ATOM    529  O   LEU 1  37      37.909  41.556  35.018  0.00  0.00           O  
ATOM    530  CB  LEU 1  37      38.052  44.297  33.713  0.00  0.00           C  
ATOM    531  CG  LEU 1  37      39.012  45.167  34.539  0.00  0.00           C  
ATOM    532  CD1 LEU 1  37      39.493  46.209  33.539  0.00  0.00           C  
ATOM    533  CD2 LEU 1  37      38.153  45.824  35.635  0.00  0.00           C  
ATOM    534  H   LEU 1  37      36.801  42.955  32.018  0.00  0.00           H  
ATOM    535  HA  LEU 1  37      39.536  43.184  32.509  0.00  0.00           H  
ATOM    536  HB2 LEU 1  37      37.607  44.809  32.860  0.00  0.00           H  
ATOM    537  HB3 LEU 1  37      37.203  44.072  34.360  0.00  0.00           H  
ATOM    538  HG  LEU 1  37      39.819  44.644  35.052  0.00  0.00           H  
ATOM    539 HD11 LEU 1  37      40.234  46.846  34.021  0.00  0.00           H  
ATOM    540 HD12 LEU 1  37      39.928  45.732  32.661  0.00  0.00           H  
ATOM    541 HD13 LEU 1  37      38.672  46.844  33.205  0.00  0.00           H  
ATOM    542 HD21 LEU 1  37      37.232  46.198  35.188  0.00  0.00           H  
ATOM    543 HD22 LEU 1  37      37.807  45.164  36.430  0.00  0.00           H  
ATOM    544 HD23 LEU 1  37      38.733  46.641  36.063  0.00  0.00           H  
ATOM    545  N   VAL 1  38      40.068  41.737  34.674  0.00  0.00           N  
ATOM    546  CA  VAL 1  38      40.512  40.882  35.778  0.00  0.00           C  
ATOM    547  C   VAL 1  38      40.765  41.840  36.937  0.00  0.00           C  
ATOM    548  O   VAL 1  38      41.667  42.668  36.919  0.00  0.00           O  
ATOM    549  CB  VAL 1  38      41.691  40.097  35.370  0.00  0.00           C  
ATOM    550  CG1 VAL 1  38      42.384  39.316  36.509  0.00  0.00           C  
ATOM    551  CG2 VAL 1  38      41.382  39.219  34.236  0.00  0.00           C  
ATOM    552  H   VAL 1  38      40.710  42.135  34.003  0.00  0.00           H  
ATOM    553  HA  VAL 1  38      39.731  40.147  35.969  0.00  0.00           H  
ATOM    554  HB  VAL 1  38      42.471  40.784  35.042  0.00  0.00           H  
ATOM    555 HG11 VAL 1  38      43.059  38.506  36.232  0.00  0.00           H  
ATOM    556 HG12 VAL 1  38      43.006  40.002  37.083  0.00  0.00           H  
ATOM    557 HG13 VAL 1  38      41.634  38.883  37.172  0.00  0.00           H  
ATOM    558 HG21 VAL 1  38      40.715  38.414  34.545  0.00  0.00           H  
ATOM    559 HG22 VAL 1  38      40.793  39.666  33.435  0.00  0.00           H  
ATOM    560 HG23 VAL 1  38      42.264  38.659  33.927  0.00  0.00           H  
ATOM    561  N   ASP 1  39      40.036  41.697  38.101  0.00  0.00           N  
ATOM    562  CA  ASP 1  39      40.103  42.736  39.119  0.00  0.00           C  
ATOM    563  C   ASP 1  39      40.269  42.216  40.595  0.00  0.00           C  
ATOM    564  O   ASP 1  39      39.463  41.414  41.061  0.00  0.00           O  
ATOM    565  CB  ASP 1  39      38.887  43.652  39.016  0.00  0.00           C  
ATOM    566  CG  ASP 1  39      39.030  44.928  39.869  0.00  0.00           C  
ATOM    567  OD1 ASP 1  39      38.004  45.492  40.110  0.00  0.00           O  
ATOM    568  OD2 ASP 1  39      40.143  45.152  40.354  0.00  0.00           O  
ATOM    569  H   ASP 1  39      39.283  41.028  38.176  0.00  0.00           H  
ATOM    570  HA  ASP 1  39      41.029  43.299  39.006  0.00  0.00           H  
ATOM    571  HB2 ASP 1  39      38.719  43.953  37.982  0.00  0.00           H  
ATOM    572  HB3 ASP 1  39      38.032  43.011  39.231  0.00  0.00           H  
ATOM    573  N   THR 1  40      41.334  42.480  41.329  0.00  0.00           N  
ATOM    574  CA  THR 1  40      41.585  42.297  42.770  0.00  0.00           C  
ATOM    575  C   THR 1  40      40.921  43.434  43.581  0.00  0.00           C  
ATOM    576  O   THR 1  40      40.858  43.306  44.806  0.00  0.00           O  
ATOM    577  CB  THR 1  40      43.092  41.925  43.247  0.00  0.00           C  
ATOM    578  OG1 THR 1  40      43.822  43.154  43.218  0.00  0.00           O  
ATOM    579  CG2 THR 1  40      43.879  40.961  42.389  0.00  0.00           C  
ATOM    580  H   THR 1  40      42.167  42.814  40.866  0.00  0.00           H  
ATOM    581  HA  THR 1  40      41.011  41.438  43.116  0.00  0.00           H  
ATOM    582  HB  THR 1  40      43.064  41.575  44.279  0.00  0.00           H  
ATOM    583  HG1 THR 1  40      43.773  43.526  44.101  0.00  0.00           H  
ATOM    584 HG21 THR 1  40      44.024  41.247  41.347  0.00  0.00           H  
ATOM    585 HG22 THR 1  40      44.878  40.896  42.821  0.00  0.00           H  
ATOM    586 HG23 THR 1  40      43.467  39.952  42.354  0.00  0.00           H  
ATOM    587  N   GLY 1  41      40.569  44.603  42.972  0.00  0.00           N  
ATOM    588  CA  GLY 1  41      39.982  45.662  43.743  0.00  0.00           C  
ATOM    589  C   GLY 1  41      38.415  45.493  43.810  0.00  0.00           C  
ATOM    590  O   GLY 1  41      37.703  46.434  44.241  0.00  0.00           O  
ATOM    591  H   GLY 1  41      40.675  44.756  41.979  0.00  0.00           H  
ATOM    592  HA2 GLY 1  41      40.347  45.629  44.769  0.00  0.00           H  
ATOM    593  HA3 GLY 1  41      40.187  46.663  43.364  0.00  0.00           H  
ATOM    594  N   SER 1  42      37.792  44.438  43.333  0.00  0.00           N  
ATOM    595  CA  SER 1  42      36.302  44.139  43.453  0.00  0.00           C  
ATOM    596  C   SER 1  42      36.085  42.640  43.449  0.00  0.00           C  
ATOM    597  O   SER 1  42      37.094  41.893  43.271  0.00  0.00           O  
ATOM    598  CB  SER 1  42      35.488  44.862  42.311  0.00  0.00           C  
ATOM    599  OG  SER 1  42      35.873  44.322  41.092  0.00  0.00           O  
ATOM    600  H   SER 1  42      38.359  43.658  43.033  0.00  0.00           H  
ATOM    601  HA  SER 1  42      35.975  44.539  44.413  0.00  0.00           H  
ATOM    602  HB2 SER 1  42      34.426  44.758  42.532  0.00  0.00           H  
ATOM    603  HB3 SER 1  42      35.601  45.946  42.319  0.00  0.00           H  
ATOM    604  HG  SER 1  42      36.596  44.772  40.649  0.00  0.00           H  
ATOM    605  N   SER 1  43      34.828  42.199  43.649  0.00  0.00           N  
ATOM    606  CA  SER 1  43      34.464  40.768  43.843  0.00  0.00           C  
ATOM    607  C   SER 1  43      33.328  40.267  42.947  0.00  0.00           C  
ATOM    608  O   SER 1  43      33.313  39.111  42.499  0.00  0.00           O  
ATOM    609  CB  SER 1  43      34.044  40.425  45.305  0.00  0.00           C  
ATOM    610  OG  SER 1  43      34.991  40.805  46.213  0.00  0.00           O  
ATOM    611  H   SER 1  43      34.193  42.936  43.920  0.00  0.00           H  
ATOM    612  HA  SER 1  43      35.338  40.166  43.593  0.00  0.00           H  
ATOM    613  HB2 SER 1  43      33.076  40.807  45.627  0.00  0.00           H  
ATOM    614  HB3 SER 1  43      33.944  39.346  45.184  0.00  0.00           H  
ATOM    615  HG  SER 1  43      34.790  40.271  46.985  0.00  0.00           H  
ATOM    616  N   ASN 1  44      32.453  41.180  42.567  0.00  0.00           N  
ATOM    617  CA  ASN 1  44      31.384  40.899  41.567  0.00  0.00           C  
ATOM    618  C   ASN 1  44      31.839  40.503  40.200  0.00  0.00           C  
ATOM    619  O   ASN 1  44      32.810  41.007  39.637  0.00  0.00           O  
ATOM    620  CB  ASN 1  44      30.415  42.109  41.530  0.00  0.00           C  
ATOM    621  CG  ASN 1  44      29.538  42.387  42.790  0.00  0.00           C  
ATOM    622  OD1 ASN 1  44      29.975  42.689  43.891  0.00  0.00           O  
ATOM    623  ND2 ASN 1  44      28.309  42.229  42.588  0.00  0.00           N  
ATOM    624  H   ASN 1  44      32.513  42.101  42.976  0.00  0.00           H  
ATOM    625  HA  ASN 1  44      30.807  40.026  41.872  0.00  0.00           H  
ATOM    626  HB2 ASN 1  44      30.977  43.034  41.405  0.00  0.00           H  
ATOM    627  HB3 ASN 1  44      29.756  41.968  40.674  0.00  0.00           H  
ATOM    628 HD21 ASN 1  44      27.684  42.386  43.365  0.00  0.00           H  
ATOM    629 HD22 ASN 1  44      27.973  41.647  41.834  0.00  0.00           H  
ATOM    630  N   PHE 1  45      31.060  39.601  39.495  0.00  0.00           N  
ATOM    631  CA  PHE 1  45      31.191  39.188  38.071  0.00  0.00           C  
ATOM    632  C   PHE 1  45      30.068  39.994  37.322  0.00  0.00           C  
ATOM    633  O   PHE 1  45      28.839  39.878  37.694  0.00  0.00           O  
ATOM    634  CB  PHE 1  45      31.078  37.644  37.995  0.00  0.00           C  
ATOM    635  CG  PHE 1  45      31.276  37.081  36.510  0.00  0.00           C  
ATOM    636  CD1 PHE 1  45      32.646  36.977  36.111  0.00  0.00           C  
ATOM    637  CD2 PHE 1  45      30.268  36.942  35.588  0.00  0.00           C  
ATOM    638  CE1 PHE 1  45      32.922  36.713  34.796  0.00  0.00           C  
ATOM    639  CE2 PHE 1  45      30.585  36.619  34.244  0.00  0.00           C  
ATOM    640  CZ  PHE 1  45      31.947  36.532  33.869  0.00  0.00           C  
ATOM    641  H   PHE 1  45      30.315  39.154  40.011  0.00  0.00           H  
ATOM    642  HA  PHE 1  45      32.206  39.425  37.750  0.00  0.00           H  
ATOM    643  HB2 PHE 1  45      31.764  37.189  38.710  0.00  0.00           H  
ATOM    644  HB3 PHE 1  45      30.083  37.286  38.260  0.00  0.00           H  
ATOM    645  HD1 PHE 1  45      33.406  37.198  36.846  0.00  0.00           H  
ATOM    646  HD2 PHE 1  45      29.257  37.134  35.914  0.00  0.00           H  
ATOM    647  HE1 PHE 1  45      33.955  36.714  34.481  0.00  0.00           H  
ATOM    648  HE2 PHE 1  45      29.825  36.472  33.490  0.00  0.00           H  
ATOM    649  HZ  PHE 1  45      32.090  36.292  32.825  0.00  0.00           H  
ATOM    650  N   ALA 1  46      30.371  40.595  36.154  0.00  0.00           N  
ATOM    651  CA  ALA 1  46      29.420  41.413  35.374  0.00  0.00           C  
ATOM    652  C   ALA 1  46      29.756  41.592  33.893  0.00  0.00           C  
ATOM    653  O   ALA 1  46      30.936  41.322  33.486  0.00  0.00           O  
ATOM    654  CB  ALA 1  46      29.349  42.879  35.959  0.00  0.00           C  
ATOM    655  H   ALA 1  46      31.320  40.624  35.810  0.00  0.00           H  
ATOM    656  HA  ALA 1  46      28.474  40.878  35.445  0.00  0.00           H  
ATOM    657  HB1 ALA 1  46      30.263  43.374  35.628  0.00  0.00           H  
ATOM    658  HB2 ALA 1  46      28.411  43.296  35.591  0.00  0.00           H  
ATOM    659  HB3 ALA 1  46      29.279  42.991  37.041  0.00  0.00           H  
ATOM    660  N   VAL 1  47      28.766  41.916  33.126  0.00  0.00           N  
ATOM    661  CA  VAL 1  47      28.897  41.911  31.590  0.00  0.00           C  
ATOM    662  C   VAL 1  47      27.816  42.860  30.969  0.00  0.00           C  
ATOM    663  O   VAL 1  47      26.784  43.214  31.576  0.00  0.00           O  
ATOM    664  CB  VAL 1  47      28.632  40.625  30.927  0.00  0.00           C  
ATOM    665  CG1 VAL 1  47      29.785  39.667  31.142  0.00  0.00           C  
ATOM    666  CG2 VAL 1  47      27.260  40.065  31.261  0.00  0.00           C  
ATOM    667  H   VAL 1  47      27.870  42.130  33.539  0.00  0.00           H  
ATOM    668  HA  VAL 1  47      29.824  42.261  31.136  0.00  0.00           H  
ATOM    669  HB  VAL 1  47      28.492  40.632  29.847  0.00  0.00           H  
ATOM    670 HG11 VAL 1  47      29.777  39.282  32.162  0.00  0.00           H  
ATOM    671 HG12 VAL 1  47      29.793  38.783  30.504  0.00  0.00           H  
ATOM    672 HG13 VAL 1  47      30.766  40.098  30.941  0.00  0.00           H  
ATOM    673 HG21 VAL 1  47      27.296  39.007  31.004  0.00  0.00           H  
ATOM    674 HG22 VAL 1  47      26.994  40.151  32.315  0.00  0.00           H  
ATOM    675 HG23 VAL 1  47      26.479  40.515  30.648  0.00  0.00           H  
ATOM    676  N   GLY 1  48      28.133  43.484  29.851  0.00  0.00           N  
ATOM    677  CA  GLY 1  48      27.287  44.418  29.164  0.00  0.00           C  
ATOM    678  C   GLY 1  48      26.036  43.825  28.642  0.00  0.00           C  
ATOM    679  O   GLY 1  48      26.231  43.036  27.669  0.00  0.00           O  
ATOM    680  H   GLY 1  48      29.052  43.384  29.444  0.00  0.00           H  
ATOM    681  HA2 GLY 1  48      27.073  45.171  29.922  0.00  0.00           H  
ATOM    682  HA3 GLY 1  48      27.760  44.910  28.314  0.00  0.00           H  
ATOM    683  N   ALA 1  49      24.733  44.042  28.987  0.00  0.00           N  
ATOM    684  CA  ALA 1  49      23.493  43.708  28.346  0.00  0.00           C  
ATOM    685  C   ALA 1  49      22.876  45.017  27.610  0.00  0.00           C  
ATOM    686  O   ALA 1  49      22.576  44.894  26.388  0.00  0.00           O  
ATOM    687  CB  ALA 1  49      22.578  42.953  29.275  0.00  0.00           C  
ATOM    688  H   ALA 1  49      24.650  44.783  29.668  0.00  0.00           H  
ATOM    689  HA  ALA 1  49      23.625  43.032  27.501  0.00  0.00           H  
ATOM    690  HB1 ALA 1  49      23.062  42.047  29.639  0.00  0.00           H  
ATOM    691  HB2 ALA 1  49      22.440  43.688  30.068  0.00  0.00           H  
ATOM    692  HB3 ALA 1  49      21.654  42.839  28.708  0.00  0.00           H  
ATOM    693  N   ALA 1  50      22.656  46.121  28.283  0.00  0.00           N  
ATOM    694  CA  ALA 1  50      21.927  47.243  27.671  0.00  0.00           C  
ATOM    695  C   ALA 1  50      22.791  47.867  26.539  0.00  0.00           C  
ATOM    696  O   ALA 1  50      24.023  47.734  26.620  0.00  0.00           O  
ATOM    697  CB  ALA 1  50      21.617  48.170  28.871  0.00  0.00           C  
ATOM    698  H   ALA 1  50      22.841  46.073  29.274  0.00  0.00           H  
ATOM    699  HA  ALA 1  50      20.971  46.971  27.222  0.00  0.00           H  
ATOM    700  HB1 ALA 1  50      21.188  49.148  28.651  0.00  0.00           H  
ATOM    701  HB2 ALA 1  50      20.762  47.802  29.438  0.00  0.00           H  
ATOM    702  HB3 ALA 1  50      22.463  48.348  29.536  0.00  0.00           H  
ATOM    703  N   PRO 1  51      22.227  48.640  25.634  0.00  0.00           N  
ATOM    704  CA  PRO 1  51      22.972  49.307  24.577  0.00  0.00           C  
ATOM    705  C   PRO 1  51      24.010  50.376  25.085  0.00  0.00           C  
ATOM    706  O   PRO 1  51      23.871  50.922  26.207  0.00  0.00           O  
ATOM    707  CB  PRO 1  51      21.940  49.953  23.638  0.00  0.00           C  
ATOM    708  CG  PRO 1  51      20.581  49.269  24.032  0.00  0.00           C  
ATOM    709  CD  PRO 1  51      20.832  48.944  25.480  0.00  0.00           C  
ATOM    710  HA  PRO 1  51      23.405  48.518  23.963  0.00  0.00           H  
ATOM    711  HB2 PRO 1  51      21.916  51.010  23.904  0.00  0.00           H  
ATOM    712  HB3 PRO 1  51      22.168  49.862  22.576  0.00  0.00           H  
ATOM    713  HG2 PRO 1  51      19.865  50.073  23.864  0.00  0.00           H  
ATOM    714  HG3 PRO 1  51      20.272  48.396  23.457  0.00  0.00           H  
ATOM    715  HD2 PRO 1  51      20.544  49.767  26.136  0.00  0.00           H  
ATOM    716  HD3 PRO 1  51      20.276  48.038  25.720  0.00  0.00           H  
ATOM    717  N   HIS 1  52      25.049  50.710  24.330  0.00  0.00           N  
ATOM    718  CA  HIS 1  52      25.976  51.782  24.651  0.00  0.00           C  
ATOM    719  C   HIS 1  52      26.731  52.172  23.356  0.00  0.00           C  
ATOM    720  O   HIS 1  52      26.957  51.370  22.493  0.00  0.00           O  
ATOM    721  CB  HIS 1  52      26.972  51.175  25.711  0.00  0.00           C  
ATOM    722  CG  HIS 1  52      27.965  52.078  26.315  0.00  0.00           C  
ATOM    723  ND1 HIS 1  52      29.180  52.572  25.732  0.00  0.00           N  
ATOM    724  CD2 HIS 1  52      27.710  52.740  27.467  0.00  0.00           C  
ATOM    725  CE1 HIS 1  52      29.546  53.563  26.604  0.00  0.00           C  
ATOM    726  NE2 HIS 1  52      28.721  53.604  27.689  0.00  0.00           N  
ATOM    727  H   HIS 1  52      25.165  50.252  23.437  0.00  0.00           H  
ATOM    728  HA  HIS 1  52      25.485  52.639  25.110  0.00  0.00           H  
ATOM    729  HB2 HIS 1  52      26.425  50.656  26.498  0.00  0.00           H  
ATOM    730  HB3 HIS 1  52      27.545  50.435  25.153  0.00  0.00           H  
ATOM    731  HD2 HIS 1  52      26.862  52.616  28.125  0.00  0.00           H  
ATOM    732  HE1 HIS 1  52      30.340  54.286  26.485  0.00  0.00           H  
ATOM    733  HE2 HIS 1  52      28.726  54.353  28.366  0.00  0.00           H  
ATOM    734  N   PRO 1  53      27.230  53.459  23.298  0.00  0.00           N  
ATOM    735  CA  PRO 1  53      27.947  53.922  22.101  0.00  0.00           C  
ATOM    736  C   PRO 1  53      29.183  53.015  21.715  0.00  0.00           C  
ATOM    737  O   PRO 1  53      29.437  52.790  20.535  0.00  0.00           O  
ATOM    738  CB  PRO 1  53      28.249  55.492  22.377  0.00  0.00           C  
ATOM    739  CG  PRO 1  53      27.172  55.871  23.366  0.00  0.00           C  
ATOM    740  CD  PRO 1  53      26.873  54.557  24.145  0.00  0.00           C  
ATOM    741  HA  PRO 1  53      27.262  53.801  21.261  0.00  0.00           H  
ATOM    742  HB2 PRO 1  53      29.245  55.554  22.816  0.00  0.00           H  
ATOM    743  HB3 PRO 1  53      28.225  56.121  21.487  0.00  0.00           H  
ATOM    744  HG2 PRO 1  53      27.554  56.590  24.091  0.00  0.00           H  
ATOM    745  HG3 PRO 1  53      26.328  56.226  22.775  0.00  0.00           H  
ATOM    746  HD2 PRO 1  53      27.449  54.540  25.071  0.00  0.00           H  
ATOM    747  HD3 PRO 1  53      25.797  54.561  24.317  0.00  0.00           H  
ATOM    748  N   PHE 1  54      29.986  52.655  22.737  0.00  0.00           N  
ATOM    749  CA  PHE 1  54      31.281  51.955  22.657  0.00  0.00           C  
ATOM    750  C   PHE 1  54      31.143  50.353  22.481  0.00  0.00           C  
ATOM    751  O   PHE 1  54      32.098  49.579  22.426  0.00  0.00           O  
ATOM    752  CB  PHE 1  54      32.155  52.408  23.798  0.00  0.00           C  
ATOM    753  CG  PHE 1  54      32.419  53.912  23.826  0.00  0.00           C  
ATOM    754  CD1 PHE 1  54      32.321  54.716  22.679  0.00  0.00           C  
ATOM    755  CD2 PHE 1  54      32.803  54.579  25.035  0.00  0.00           C  
ATOM    756  CE1 PHE 1  54      32.434  56.113  22.876  0.00  0.00           C  
ATOM    757  CE2 PHE 1  54      33.089  55.970  25.155  0.00  0.00           C  
ATOM    758  CZ  PHE 1  54      32.840  56.736  24.009  0.00  0.00           C  
ATOM    759  H   PHE 1  54      29.753  52.873  23.695  0.00  0.00           H  
ATOM    760  HA  PHE 1  54      31.802  52.167  21.724  0.00  0.00           H  
ATOM    761  HB2 PHE 1  54      31.716  52.090  24.744  0.00  0.00           H  
ATOM    762  HB3 PHE 1  54      33.165  52.011  23.696  0.00  0.00           H  
ATOM    763  HD1 PHE 1  54      32.012  54.268  21.746  0.00  0.00           H  
ATOM    764  HD2 PHE 1  54      32.853  54.026  25.962  0.00  0.00           H  
ATOM    765  HE1 PHE 1  54      32.214  56.744  22.027  0.00  0.00           H  
ATOM    766  HE2 PHE 1  54      33.421  56.463  26.057  0.00  0.00           H  
ATOM    767  HZ  PHE 1  54      32.889  57.809  24.123  0.00  0.00           H  
ATOM    768  N   LEU 1  55      29.900  49.862  22.425  0.00  0.00           N  
ATOM    769  CA  LEU 1  55      29.590  48.424  22.369  0.00  0.00           C  
ATOM    770  C   LEU 1  55      28.725  48.005  21.198  0.00  0.00           C  
ATOM    771  O   LEU 1  55      27.707  48.686  20.860  0.00  0.00           O  
ATOM    772  CB  LEU 1  55      28.872  48.201  23.797  0.00  0.00           C  
ATOM    773  CG  LEU 1  55      29.664  48.326  25.089  0.00  0.00           C  
ATOM    774  CD1 LEU 1  55      28.772  47.922  26.304  0.00  0.00           C  
ATOM    775  CD2 LEU 1  55      31.034  47.518  25.140  0.00  0.00           C  
ATOM    776  H   LEU 1  55      29.112  50.494  22.449  0.00  0.00           H  
ATOM    777  HA  LEU 1  55      30.471  47.785  22.302  0.00  0.00           H  
ATOM    778  HB2 LEU 1  55      27.922  48.734  23.774  0.00  0.00           H  
ATOM    779  HB3 LEU 1  55      28.778  47.118  23.726  0.00  0.00           H  
ATOM    780  HG  LEU 1  55      29.935  49.371  25.240  0.00  0.00           H  
ATOM    781 HD11 LEU 1  55      27.884  48.550  26.368  0.00  0.00           H  
ATOM    782 HD12 LEU 1  55      28.540  46.867  26.158  0.00  0.00           H  
ATOM    783 HD13 LEU 1  55      29.342  47.938  27.233  0.00  0.00           H  
ATOM    784 HD21 LEU 1  55      31.621  48.067  24.403  0.00  0.00           H  
ATOM    785 HD22 LEU 1  55      31.425  47.679  26.144  0.00  0.00           H  
ATOM    786 HD23 LEU 1  55      30.822  46.458  24.994  0.00  0.00           H  
ATOM    787  N   HIS 1  56      29.143  46.883  20.515  0.00  0.00           N  
ATOM    788  CA  HIS 1  56      28.592  46.427  19.236  0.00  0.00           C  
ATOM    789  C   HIS 1  56      28.272  44.899  19.338  0.00  0.00           C  
ATOM    790  O   HIS 1  56      27.489  44.378  18.608  0.00  0.00           O  
ATOM    791  CB  HIS 1  56      29.518  46.798  18.113  0.00  0.00           C  
ATOM    792  CG  HIS 1  56      29.911  48.250  18.024  0.00  0.00           C  
ATOM    793  ND1 HIS 1  56      30.918  48.875  18.785  0.00  0.00           N  
ATOM    794  CD2 HIS 1  56      29.131  49.202  17.539  0.00  0.00           C  
ATOM    795  CE1 HIS 1  56      30.914  50.193  18.512  0.00  0.00           C  
ATOM    796  NE2 HIS 1  56      29.770  50.478  17.852  0.00  0.00           N  
ATOM    797  H   HIS 1  56      29.979  46.396  20.804  0.00  0.00           H  
ATOM    798  HA  HIS 1  56      27.736  47.081  19.070  0.00  0.00           H  
ATOM    799  HB2 HIS 1  56      30.444  46.222  18.132  0.00  0.00           H  
ATOM    800  HB3 HIS 1  56      29.115  46.355  17.202  0.00  0.00           H  
ATOM    801  HD1 HIS 1  56      31.769  48.417  19.079  0.00  0.00           H  
ATOM    802  HD2 HIS 1  56      28.176  49.046  17.060  0.00  0.00           H  
ATOM    803  HE1 HIS 1  56      31.569  50.948  18.921  0.00  0.00           H  
ATOM    804  N   ARG 1  57      28.952  44.190  20.312  0.00  0.00           N  
ATOM    805  CA  ARG 1  57      28.551  42.824  20.820  0.00  0.00           C  
ATOM    806  C   ARG 1  57      28.195  42.949  22.333  0.00  0.00           C  
ATOM    807  O   ARG 1  57      28.682  43.878  22.974  0.00  0.00           O  
ATOM    808  CB  ARG 1  57      29.456  41.723  20.479  0.00  0.00           C  
ATOM    809  CG  ARG 1  57      30.770  41.800  21.132  0.00  0.00           C  
ATOM    810  CD  ARG 1  57      31.697  40.571  20.963  0.00  0.00           C  
ATOM    811  NE  ARG 1  57      32.952  41.030  21.639  0.00  0.00           N  
ATOM    812  CZ  ARG 1  57      34.096  40.404  21.702  0.00  0.00           C  
ATOM    813  NH1 ARG 1  57      34.345  39.421  20.927  0.00  0.00           N  
ATOM    814  NH2 ARG 1  57      35.008  40.824  22.564  0.00  0.00           N  
ATOM    815  H   ARG 1  57      29.715  44.575  20.851  0.00  0.00           H  
ATOM    816  HA  ARG 1  57      27.572  42.597  20.397  0.00  0.00           H  
ATOM    817  HB2 ARG 1  57      28.990  40.763  20.703  0.00  0.00           H  
ATOM    818  HB3 ARG 1  57      29.565  41.661  19.396  0.00  0.00           H  
ATOM    819  HG2 ARG 1  57      31.371  42.608  20.714  0.00  0.00           H  
ATOM    820  HG3 ARG 1  57      30.640  41.898  22.210  0.00  0.00           H  
ATOM    821  HD2 ARG 1  57      31.373  39.702  21.537  0.00  0.00           H  
ATOM    822  HD3 ARG 1  57      32.036  40.362  19.948  0.00  0.00           H  
ATOM    823  HE  ARG 1  57      32.768  41.907  22.106  0.00  0.00           H  
ATOM    824 HH11 ARG 1  57      35.226  38.947  21.062  0.00  0.00           H  
ATOM    825 HH12 ARG 1  57      33.629  38.909  20.431  0.00  0.00           H  
ATOM    826 HH21 ARG 1  57      35.839  40.255  22.644  0.00  0.00           H  
ATOM    827 HH22 ARG 1  57      34.743  41.602  23.150  0.00  0.00           H  
ATOM    828  N   TYR 1  58      27.252  42.149  22.765  0.00  0.00           N  
ATOM    829  CA  TYR 1  58      26.740  42.232  24.152  0.00  0.00           C  
ATOM    830  C   TYR 1  58      26.319  40.818  24.630  0.00  0.00           C  
ATOM    831  O   TYR 1  58      26.317  39.871  23.891  0.00  0.00           O  
ATOM    832  CB  TYR 1  58      25.486  43.224  24.111  0.00  0.00           C  
ATOM    833  CG  TYR 1  58      25.551  44.596  23.559  0.00  0.00           C  
ATOM    834  CD1 TYR 1  58      25.399  44.811  22.173  0.00  0.00           C  
ATOM    835  CD2 TYR 1  58      25.746  45.631  24.478  0.00  0.00           C  
ATOM    836  CE1 TYR 1  58      25.440  46.175  21.769  0.00  0.00           C  
ATOM    837  CE2 TYR 1  58      25.885  46.954  24.045  0.00  0.00           C  
ATOM    838  CZ  TYR 1  58      25.648  47.277  22.666  0.00  0.00           C  
ATOM    839  OH  TYR 1  58      25.542  48.568  22.322  0.00  0.00           O  
ATOM    840  H   TYR 1  58      26.773  41.443  22.226  0.00  0.00           H  
ATOM    841  HA  TYR 1  58      27.564  42.578  24.777  0.00  0.00           H  
ATOM    842  HB2 TYR 1  58      24.758  42.664  23.523  0.00  0.00           H  
ATOM    843  HB3 TYR 1  58      25.166  43.286  25.151  0.00  0.00           H  
ATOM    844  HD1 TYR 1  58      25.301  44.029  21.434  0.00  0.00           H  
ATOM    845  HD2 TYR 1  58      25.733  45.421  25.538  0.00  0.00           H  
ATOM    846  HE1 TYR 1  58      25.332  46.518  20.751  0.00  0.00           H  
ATOM    847  HE2 TYR 1  58      26.068  47.789  24.704  0.00  0.00           H  
ATOM    848  HH  TYR 1  58      26.225  48.754  21.674  0.00  0.00           H  
ATOM    849  N   TYR 1  59      26.089  40.666  25.946  0.00  0.00           N  
ATOM    850  CA  TYR 1  59      25.538  39.484  26.517  0.00  0.00           C  
ATOM    851  C   TYR 1  59      24.098  39.390  26.248  0.00  0.00           C  
ATOM    852  O   TYR 1  59      23.397  40.325  26.615  0.00  0.00           O  
ATOM    853  CB  TYR 1  59      25.865  39.288  28.000  0.00  0.00           C  
ATOM    854  CG  TYR 1  59      25.270  38.060  28.705  0.00  0.00           C  
ATOM    855  CD1 TYR 1  59      25.305  36.777  28.099  0.00  0.00           C  
ATOM    856  CD2 TYR 1  59      24.750  38.204  30.076  0.00  0.00           C  
ATOM    857  CE1 TYR 1  59      24.851  35.609  28.858  0.00  0.00           C  
ATOM    858  CE2 TYR 1  59      24.217  37.096  30.706  0.00  0.00           C  
ATOM    859  CZ  TYR 1  59      24.169  35.807  30.103  0.00  0.00           C  
ATOM    860  OH  TYR 1  59      23.563  34.844  30.722  0.00  0.00           O  
ATOM    861  H   TYR 1  59      26.134  41.463  26.564  0.00  0.00           H  
ATOM    862  HA  TYR 1  59      26.066  38.642  26.070  0.00  0.00           H  
ATOM    863  HB2 TYR 1  59      26.948  39.196  28.083  0.00  0.00           H  
ATOM    864  HB3 TYR 1  59      25.557  40.189  28.530  0.00  0.00           H  
ATOM    865  HD1 TYR 1  59      25.719  36.658  27.108  0.00  0.00           H  
ATOM    866  HD2 TYR 1  59      24.633  39.205  30.463  0.00  0.00           H  
ATOM    867  HE1 TYR 1  59      25.005  34.649  28.388  0.00  0.00           H  
ATOM    868  HE2 TYR 1  59      23.745  37.138  31.677  0.00  0.00           H  
ATOM    869  HH  TYR 1  59      23.816  33.960  30.446  0.00  0.00           H  
ATOM    870  N   GLN 1  60      23.660  38.310  25.597  0.00  0.00           N  
ATOM    871  CA  GLN 1  60      22.279  38.133  25.220  0.00  0.00           C  
ATOM    872  C   GLN 1  60      21.602  36.969  25.937  0.00  0.00           C  
ATOM    873  O   GLN 1  60      21.725  35.821  25.423  0.00  0.00           O  
ATOM    874  CB  GLN 1  60      22.093  37.847  23.697  0.00  0.00           C  
ATOM    875  CG  GLN 1  60      22.652  38.963  22.729  0.00  0.00           C  
ATOM    876  CD  GLN 1  60      22.123  40.354  22.875  0.00  0.00           C  
ATOM    877  OE1 GLN 1  60      21.005  40.649  23.337  0.00  0.00           O  
ATOM    878  NE2 GLN 1  60      22.987  41.350  22.653  0.00  0.00           N  
ATOM    879  H   GLN 1  60      24.297  37.546  25.420  0.00  0.00           H  
ATOM    880  HA  GLN 1  60      21.695  39.051  25.286  0.00  0.00           H  
ATOM    881  HB2 GLN 1  60      22.669  36.965  23.417  0.00  0.00           H  
ATOM    882  HB3 GLN 1  60      21.027  37.698  23.523  0.00  0.00           H  
ATOM    883  HG2 GLN 1  60      23.721  38.757  22.692  0.00  0.00           H  
ATOM    884  HG3 GLN 1  60      22.375  38.737  21.699  0.00  0.00           H  
ATOM    885 HE21 GLN 1  60      22.610  42.268  22.842  0.00  0.00           H  
ATOM    886 HE22 GLN 1  60      23.830  41.092  22.159  0.00  0.00           H  
ATOM    887  N   ARG 1  61      20.874  37.351  27.002  0.00  0.00           N  
ATOM    888  CA  ARG 1  61      20.250  36.402  27.976  0.00  0.00           C  
ATOM    889  C   ARG 1  61      19.195  35.565  27.250  0.00  0.00           C  
ATOM    890  O   ARG 1  61      19.125  34.374  27.363  0.00  0.00           O  
ATOM    891  CB  ARG 1  61      19.582  37.173  29.097  0.00  0.00           C  
ATOM    892  CG  ARG 1  61      20.677  37.518  30.182  0.00  0.00           C  
ATOM    893  CD  ARG 1  61      20.119  38.505  31.220  0.00  0.00           C  
ATOM    894  NE  ARG 1  61      19.816  39.755  30.549  0.00  0.00           N  
ATOM    895  CZ  ARG 1  61      19.201  40.789  31.143  0.00  0.00           C  
ATOM    896  NH1 ARG 1  61      18.782  40.778  32.346  0.00  0.00           N  
ATOM    897  NH2 ARG 1  61      18.958  41.908  30.458  0.00  0.00           N  
ATOM    898  H   ARG 1  61      20.875  38.302  27.342  0.00  0.00           H  
ATOM    899  HA  ARG 1  61      20.995  35.728  28.399  0.00  0.00           H  
ATOM    900  HB2 ARG 1  61      19.072  38.037  28.672  0.00  0.00           H  
ATOM    901  HB3 ARG 1  61      18.883  36.500  29.592  0.00  0.00           H  
ATOM    902  HG2 ARG 1  61      20.866  36.523  30.586  0.00  0.00           H  
ATOM    903  HG3 ARG 1  61      21.613  37.908  29.780  0.00  0.00           H  
ATOM    904  HD2 ARG 1  61      19.310  38.010  31.758  0.00  0.00           H  
ATOM    905  HD3 ARG 1  61      20.893  38.634  31.976  0.00  0.00           H  
ATOM    906  HE  ARG 1  61      20.182  39.922  29.623  0.00  0.00           H  
ATOM    907 HH11 ARG 1  61      18.282  41.545  32.771  0.00  0.00           H  
ATOM    908 HH12 ARG 1  61      18.904  39.911  32.851  0.00  0.00           H  
ATOM    909 HH21 ARG 1  61      18.389  42.626  30.883  0.00  0.00           H  
ATOM    910 HH22 ARG 1  61      19.245  41.942  29.491  0.00  0.00           H  
ATOM    911  N   GLN 1  62      18.365  36.246  26.417  0.00  0.00           N  
ATOM    912  CA  GLN 1  62      17.366  35.612  25.489  0.00  0.00           C  
ATOM    913  C   GLN 1  62      17.946  34.502  24.550  0.00  0.00           C  
ATOM    914  O   GLN 1  62      17.384  33.456  24.334  0.00  0.00           O  
ATOM    915  CB  GLN 1  62      16.532  36.620  24.716  0.00  0.00           C  
ATOM    916  CG  GLN 1  62      17.183  37.260  23.394  0.00  0.00           C  
ATOM    917  CD  GLN 1  62      18.326  38.261  23.703  0.00  0.00           C  
ATOM    918  OE1 GLN 1  62      18.801  38.377  24.876  0.00  0.00           O  
ATOM    919  NE2 GLN 1  62      18.749  38.969  22.753  0.00  0.00           N  
ATOM    920  H   GLN 1  62      18.553  37.229  26.280  0.00  0.00           H  
ATOM    921  HA  GLN 1  62      16.762  35.258  26.324  0.00  0.00           H  
ATOM    922  HB2 GLN 1  62      15.747  35.977  24.319  0.00  0.00           H  
ATOM    923  HB3 GLN 1  62      16.116  37.345  25.415  0.00  0.00           H  
ATOM    924  HG2 GLN 1  62      17.657  36.457  22.828  0.00  0.00           H  
ATOM    925  HG3 GLN 1  62      16.453  37.674  22.699  0.00  0.00           H  
ATOM    926 HE21 GLN 1  62      19.519  39.603  22.908  0.00  0.00           H  
ATOM    927 HE22 GLN 1  62      18.333  38.858  21.839  0.00  0.00           H  
ATOM    928  N   LEU 1  63      19.188  34.656  24.027  0.00  0.00           N  
ATOM    929  CA  LEU 1  63      19.889  33.637  23.242  0.00  0.00           C  
ATOM    930  C   LEU 1  63      20.528  32.528  24.071  0.00  0.00           C  
ATOM    931  O   LEU 1  63      20.912  31.450  23.550  0.00  0.00           O  
ATOM    932  CB  LEU 1  63      20.909  34.421  22.358  0.00  0.00           C  
ATOM    933  CG  LEU 1  63      20.235  35.517  21.555  0.00  0.00           C  
ATOM    934  CD1 LEU 1  63      21.272  36.090  20.529  0.00  0.00           C  
ATOM    935  CD2 LEU 1  63      18.969  35.047  20.722  0.00  0.00           C  
ATOM    936  H   LEU 1  63      19.757  35.476  24.182  0.00  0.00           H  
ATOM    937  HA  LEU 1  63      19.037  33.253  22.681  0.00  0.00           H  
ATOM    938  HB2 LEU 1  63      21.605  35.019  22.947  0.00  0.00           H  
ATOM    939  HB3 LEU 1  63      21.421  33.713  21.706  0.00  0.00           H  
ATOM    940  HG  LEU 1  63      19.936  36.312  22.238  0.00  0.00           H  
ATOM    941 HD11 LEU 1  63      20.913  37.023  20.094  0.00  0.00           H  
ATOM    942 HD12 LEU 1  63      22.181  36.459  21.005  0.00  0.00           H  
ATOM    943 HD13 LEU 1  63      21.406  35.275  19.819  0.00  0.00           H  
ATOM    944 HD21 LEU 1  63      18.583  35.748  19.982  0.00  0.00           H  
ATOM    945 HD22 LEU 1  63      19.237  34.088  20.278  0.00  0.00           H  
ATOM    946 HD23 LEU 1  63      18.185  34.811  21.441  0.00  0.00           H  
ATOM    947  N   SER 1  64      20.776  32.697  25.359  0.00  0.00           N  
ATOM    948  CA  SER 1  64      21.456  31.683  26.175  0.00  0.00           C  
ATOM    949  C   SER 1  64      20.463  30.649  26.661  0.00  0.00           C  
ATOM    950  O   SER 1  64      19.626  30.985  27.462  0.00  0.00           O  
ATOM    951  CB  SER 1  64      22.229  32.192  27.351  0.00  0.00           C  
ATOM    952  OG  SER 1  64      22.887  31.067  28.079  0.00  0.00           O  
ATOM    953  H   SER 1  64      20.585  33.615  25.734  0.00  0.00           H  
ATOM    954  HA  SER 1  64      22.095  31.020  25.592  0.00  0.00           H  
ATOM    955  HB2 SER 1  64      23.014  32.813  26.921  0.00  0.00           H  
ATOM    956  HB3 SER 1  64      21.664  32.868  27.993  0.00  0.00           H  
ATOM    957  HG  SER 1  64      23.151  31.583  28.844  0.00  0.00           H  
ATOM    958  N   SER 1  65      20.456  29.378  26.249  0.00  0.00           N  
ATOM    959  CA  SER 1  65      19.648  28.271  26.745  0.00  0.00           C  
ATOM    960  C   SER 1  65      19.746  27.939  28.125  0.00  0.00           C  
ATOM    961  O   SER 1  65      18.737  27.686  28.787  0.00  0.00           O  
ATOM    962  CB  SER 1  65      19.902  26.993  25.964  0.00  0.00           C  
ATOM    963  OG  SER 1  65      19.066  25.872  26.232  0.00  0.00           O  
ATOM    964  H   SER 1  65      20.997  29.165  25.423  0.00  0.00           H  
ATOM    965  HA  SER 1  65      18.659  28.626  26.454  0.00  0.00           H  
ATOM    966  HB2 SER 1  65      19.790  27.472  24.991  0.00  0.00           H  
ATOM    967  HB3 SER 1  65      20.958  26.731  26.032  0.00  0.00           H  
ATOM    968  HG  SER 1  65      18.383  25.760  25.567  0.00  0.00           H  
ATOM    969  N   THR 1  66      20.925  28.012  28.661  0.00  0.00           N  
ATOM    970  CA  THR 1  66      21.411  27.729  30.021  0.00  0.00           C  
ATOM    971  C   THR 1  66      21.212  28.923  30.991  0.00  0.00           C  
ATOM    972  O   THR 1  66      21.416  28.681  32.156  0.00  0.00           O  
ATOM    973  CB  THR 1  66      22.892  27.199  30.032  0.00  0.00           C  
ATOM    974  OG1 THR 1  66      23.763  28.012  29.355  0.00  0.00           O  
ATOM    975  CG2 THR 1  66      22.895  25.799  29.413  0.00  0.00           C  
ATOM    976  H   THR 1  66      21.699  28.325  28.093  0.00  0.00           H  
ATOM    977  HA  THR 1  66      20.852  26.879  30.413  0.00  0.00           H  
ATOM    978  HB  THR 1  66      23.201  26.968  31.051  0.00  0.00           H  
ATOM    979  HG1 THR 1  66      23.837  28.861  29.799  0.00  0.00           H  
ATOM    980 HG21 THR 1  66      23.878  25.348  29.552  0.00  0.00           H  
ATOM    981 HG22 THR 1  66      22.224  25.119  29.938  0.00  0.00           H  
ATOM    982 HG23 THR 1  66      22.671  25.893  28.350  0.00  0.00           H  
ATOM    983  N   TYR 1  67      20.731  30.104  30.517  0.00  0.00           N  
ATOM    984  CA  TYR 1  67      20.593  31.317  31.356  0.00  0.00           C  
ATOM    985  C   TYR 1  67      19.400  31.200  32.320  0.00  0.00           C  
ATOM    986  O   TYR 1  67      18.339  30.730  31.926  0.00  0.00           O  
ATOM    987  CB  TYR 1  67      20.401  32.646  30.520  0.00  0.00           C  
ATOM    988  CG  TYR 1  67      19.469  33.703  31.043  0.00  0.00           C  
ATOM    989  CD1 TYR 1  67      19.937  34.558  32.071  0.00  0.00           C  
ATOM    990  CD2 TYR 1  67      18.098  33.742  30.659  0.00  0.00           C  
ATOM    991  CE1 TYR 1  67      19.173  35.577  32.650  0.00  0.00           C  
ATOM    992  CE2 TYR 1  67      17.305  34.741  31.270  0.00  0.00           C  
ATOM    993  CZ  TYR 1  67      17.829  35.697  32.221  0.00  0.00           C  
ATOM    994  OH  TYR 1  67      16.995  36.765  32.513  0.00  0.00           O  
ATOM    995  H   TYR 1  67      20.548  30.065  29.524  0.00  0.00           H  
ATOM    996  HA  TYR 1  67      21.471  31.367  32.000  0.00  0.00           H  
ATOM    997  HB2 TYR 1  67      21.419  33.032  30.484  0.00  0.00           H  
ATOM    998  HB3 TYR 1  67      19.960  32.336  29.573  0.00  0.00           H  
ATOM    999  HD1 TYR 1  67      20.981  34.582  32.347  0.00  0.00           H  
ATOM   1000  HD2 TYR 1  67      17.734  33.034  29.929  0.00  0.00           H  
ATOM   1001  HE1 TYR 1  67      19.542  36.322  33.339  0.00  0.00           H  
ATOM   1002  HE2 TYR 1  67      16.270  34.866  30.987  0.00  0.00           H  
ATOM   1003  HH  TYR 1  67      17.416  37.500  32.964  0.00  0.00           H  
ATOM   1004  N   ARG 1  68      19.588  31.677  33.534  0.00  0.00           N  
ATOM   1005  CA  ARG 1  68      18.483  31.852  34.484  0.00  0.00           C  
ATOM   1006  C   ARG 1  68      18.424  33.185  35.223  0.00  0.00           C  
ATOM   1007  O   ARG 1  68      19.456  33.743  35.451  0.00  0.00           O  
ATOM   1008  CB  ARG 1  68      18.380  30.758  35.546  0.00  0.00           C  
ATOM   1009  CG  ARG 1  68      18.159  29.257  35.076  0.00  0.00           C  
ATOM   1010  CD  ARG 1  68      18.342  28.361  36.266  0.00  0.00           C  
ATOM   1011  NE  ARG 1  68      18.908  27.050  35.879  0.00  0.00           N  
ATOM   1012  CZ  ARG 1  68      19.711  26.184  36.414  0.00  0.00           C  
ATOM   1013  NH1 ARG 1  68      20.474  26.608  37.421  0.00  0.00           N  
ATOM   1014  NH2 ARG 1  68      19.822  25.015  35.914  0.00  0.00           N  
ATOM   1015  H   ARG 1  68      20.513  31.955  33.831  0.00  0.00           H  
ATOM   1016  HA  ARG 1  68      17.531  31.758  33.962  0.00  0.00           H  
ATOM   1017  HB2 ARG 1  68      19.313  30.746  36.111  0.00  0.00           H  
ATOM   1018  HB3 ARG 1  68      17.566  30.954  36.243  0.00  0.00           H  
ATOM   1019  HG2 ARG 1  68      17.230  29.130  34.520  0.00  0.00           H  
ATOM   1020  HG3 ARG 1  68      18.929  28.962  34.363  0.00  0.00           H  
ATOM   1021  HD2 ARG 1  68      19.111  28.778  36.916  0.00  0.00           H  
ATOM   1022  HD3 ARG 1  68      17.411  28.202  36.810  0.00  0.00           H  
ATOM   1023  HE  ARG 1  68      18.623  26.613  35.014  0.00  0.00           H  
ATOM   1024 HH11 ARG 1  68      20.618  26.013  38.225  0.00  0.00           H  
ATOM   1025 HH12 ARG 1  68      20.564  27.607  37.541  0.00  0.00           H  
ATOM   1026 HH21 ARG 1  68      20.594  24.467  36.265  0.00  0.00           H  
ATOM   1027 HH22 ARG 1  68      19.247  24.797  35.113  0.00  0.00           H  
ATOM   1028  N   ASP 1  69      17.191  33.752  35.372  0.00  0.00           N  
ATOM   1029  CA  ASP 1  69      16.939  35.034  36.038  0.00  0.00           C  
ATOM   1030  C   ASP 1  69      16.895  34.829  37.582  0.00  0.00           C  
ATOM   1031  O   ASP 1  69      16.454  33.725  38.042  0.00  0.00           O  
ATOM   1032  CB  ASP 1  69      15.710  35.811  35.510  0.00  0.00           C  
ATOM   1033  CG  ASP 1  69      15.449  37.141  36.102  0.00  0.00           C  
ATOM   1034  OD1 ASP 1  69      16.287  37.855  36.682  0.00  0.00           O  
ATOM   1035  OD2 ASP 1  69      14.300  37.637  36.002  0.00  0.00           O  
ATOM   1036  H   ASP 1  69      16.381  33.270  35.009  0.00  0.00           H  
ATOM   1037  HA  ASP 1  69      17.853  35.557  35.758  0.00  0.00           H  
ATOM   1038  HB2 ASP 1  69      15.824  35.732  34.429  0.00  0.00           H  
ATOM   1039  HB3 ASP 1  69      14.846  35.158  35.632  0.00  0.00           H  
ATOM   1040  N   LEU 1  70      17.302  35.832  38.376  0.00  0.00           N  
ATOM   1041  CA  LEU 1  70      17.136  35.836  39.825  0.00  0.00           C  
ATOM   1042  C   LEU 1  70      16.061  36.797  40.380  0.00  0.00           C  
ATOM   1043  O   LEU 1  70      15.693  36.665  41.537  0.00  0.00           O  
ATOM   1044  CB  LEU 1  70      18.543  36.159  40.408  0.00  0.00           C  
ATOM   1045  CG  LEU 1  70      19.466  34.932  40.379  0.00  0.00           C  
ATOM   1046  CD1 LEU 1  70      20.871  35.496  40.554  0.00  0.00           C  
ATOM   1047  CD2 LEU 1  70      19.167  33.986  41.536  0.00  0.00           C  
ATOM   1048  H   LEU 1  70      17.623  36.670  37.912  0.00  0.00           H  
ATOM   1049  HA  LEU 1  70      16.849  34.847  40.181  0.00  0.00           H  
ATOM   1050  HB2 LEU 1  70      18.968  36.996  39.854  0.00  0.00           H  
ATOM   1051  HB3 LEU 1  70      18.422  36.503  41.435  0.00  0.00           H  
ATOM   1052  HG  LEU 1  70      19.433  34.441  39.406  0.00  0.00           H  
ATOM   1053 HD11 LEU 1  70      21.061  36.151  39.703  0.00  0.00           H  
ATOM   1054 HD12 LEU 1  70      20.952  35.956  41.539  0.00  0.00           H  
ATOM   1055 HD13 LEU 1  70      21.666  34.783  40.773  0.00  0.00           H  
ATOM   1056 HD21 LEU 1  70      18.112  33.731  41.437  0.00  0.00           H  
ATOM   1057 HD22 LEU 1  70      19.800  33.099  41.573  0.00  0.00           H  
ATOM   1058 HD23 LEU 1  70      19.297  34.441  42.517  0.00  0.00           H  
ATOM   1059  N   ARG 1  71      15.532  37.710  39.588  0.00  0.00           N  
ATOM   1060  CA  ARG 1  71      14.451  38.716  40.118  0.00  0.00           C  
ATOM   1061  C   ARG 1  71      14.895  39.637  41.343  0.00  0.00           C  
ATOM   1062  O   ARG 1  71      14.087  39.995  42.216  0.00  0.00           O  
ATOM   1063  CB  ARG 1  71      13.147  38.001  40.338  0.00  0.00           C  
ATOM   1064  CG  ARG 1  71      12.787  37.031  39.181  0.00  0.00           C  
ATOM   1065  CD  ARG 1  71      11.413  36.504  39.448  0.00  0.00           C  
ATOM   1066  NE  ARG 1  71      10.910  35.593  38.384  0.00  0.00           N  
ATOM   1067  CZ  ARG 1  71      10.146  34.539  38.575  0.00  0.00           C  
ATOM   1068  NH1 ARG 1  71      10.236  33.577  37.749  0.00  0.00           N  
ATOM   1069  NH2 ARG 1  71       9.396  34.418  39.589  0.00  0.00           N  
ATOM   1070  H   ARG 1  71      15.800  37.610  38.619  0.00  0.00           H  
ATOM   1071  HA  ARG 1  71      14.254  39.416  39.305  0.00  0.00           H  
ATOM   1072  HB2 ARG 1  71      13.345  37.448  41.256  0.00  0.00           H  
ATOM   1073  HB3 ARG 1  71      12.348  38.707  40.564  0.00  0.00           H  
ATOM   1074  HG2 ARG 1  71      12.803  37.566  38.231  0.00  0.00           H  
ATOM   1075  HG3 ARG 1  71      13.301  36.070  39.160  0.00  0.00           H  
ATOM   1076  HD2 ARG 1  71      11.418  35.952  40.387  0.00  0.00           H  
ATOM   1077  HD3 ARG 1  71      10.749  37.316  39.743  0.00  0.00           H  
ATOM   1078  HE  ARG 1  71      11.245  35.727  37.440  0.00  0.00           H  
ATOM   1079 HH11 ARG 1  71       9.703  32.731  37.890  0.00  0.00           H  
ATOM   1080 HH12 ARG 1  71      10.794  33.721  36.919  0.00  0.00           H  
ATOM   1081 HH21 ARG 1  71       8.859  33.563  39.634  0.00  0.00           H  
ATOM   1082 HH22 ARG 1  71       9.322  35.111  40.319  0.00  0.00           H  
ATOM   1083  N   LYS 1  72      16.162  40.066  41.323  0.00  0.00           N  
ATOM   1084  CA  LYS 1  72      16.855  40.994  42.241  0.00  0.00           C  
ATOM   1085  C   LYS 1  72      17.921  41.854  41.478  0.00  0.00           C  
ATOM   1086  O   LYS 1  72      18.739  41.347  40.726  0.00  0.00           O  
ATOM   1087  CB  LYS 1  72      17.401  40.187  43.424  0.00  0.00           C  
ATOM   1088  CG  LYS 1  72      17.985  41.166  44.490  0.00  0.00           C  
ATOM   1089  CD  LYS 1  72      18.294  40.354  45.819  0.00  0.00           C  
ATOM   1090  CE  LYS 1  72      18.776  41.293  46.946  0.00  0.00           C  
ATOM   1091  NZ  LYS 1  72      19.058  40.452  48.207  0.00  0.00           N  
ATOM   1092  H   LYS 1  72      16.724  39.894  40.501  0.00  0.00           H  
ATOM   1093  HA  LYS 1  72      16.020  41.666  42.440  0.00  0.00           H  
ATOM   1094  HB2 LYS 1  72      16.627  39.535  43.828  0.00  0.00           H  
ATOM   1095  HB3 LYS 1  72      18.252  39.602  43.075  0.00  0.00           H  
ATOM   1096  HG2 LYS 1  72      18.822  41.718  44.062  0.00  0.00           H  
ATOM   1097  HG3 LYS 1  72      17.209  41.925  44.587  0.00  0.00           H  
ATOM   1098  HD2 LYS 1  72      17.405  39.792  46.102  0.00  0.00           H  
ATOM   1099  HD3 LYS 1  72      19.083  39.626  45.631  0.00  0.00           H  
ATOM   1100  HE2 LYS 1  72      19.636  41.772  46.479  0.00  0.00           H  
ATOM   1101  HE3 LYS 1  72      18.032  42.075  47.095  0.00  0.00           H  
ATOM   1102  HZ1 LYS 1  72      19.387  41.061  48.942  0.00  0.00           H  
ATOM   1103  HZ2 LYS 1  72      18.285  39.928  48.590  0.00  0.00           H  
ATOM   1104  HZ3 LYS 1  72      19.889  39.896  48.060  0.00  0.00           H  
ATOM   1105  N   GLY 1  73      17.826  43.195  41.635  0.00  0.00           N  
ATOM   1106  CA  GLY 1  73      18.812  44.190  41.065  0.00  0.00           C  
ATOM   1107  C   GLY 1  73      20.157  44.126  41.750  0.00  0.00           C  
ATOM   1108  O   GLY 1  73      20.248  43.532  42.802  0.00  0.00           O  
ATOM   1109  H   GLY 1  73      17.064  43.519  42.213  0.00  0.00           H  
ATOM   1110  HA2 GLY 1  73      18.944  43.993  40.001  0.00  0.00           H  
ATOM   1111  HA3 GLY 1  73      18.298  45.138  41.224  0.00  0.00           H  
ATOM   1112  N   VAL 1  74      21.130  44.877  41.193  0.00  0.00           N  
ATOM   1113  CA  VAL 1  74      22.507  45.082  41.713  0.00  0.00           C  
ATOM   1114  C   VAL 1  74      22.932  46.516  41.317  0.00  0.00           C  
ATOM   1115  O   VAL 1  74      22.689  46.932  40.180  0.00  0.00           O  
ATOM   1116  CB  VAL 1  74      23.500  44.043  41.260  0.00  0.00           C  
ATOM   1117  CG1 VAL 1  74      23.559  43.810  39.705  0.00  0.00           C  
ATOM   1118  CG2 VAL 1  74      24.937  44.364  41.793  0.00  0.00           C  
ATOM   1119  H   VAL 1  74      20.844  45.264  40.305  0.00  0.00           H  
ATOM   1120  HA  VAL 1  74      22.382  45.056  42.795  0.00  0.00           H  
ATOM   1121  HB  VAL 1  74      23.177  43.175  41.835  0.00  0.00           H  
ATOM   1122 HG11 VAL 1  74      24.390  43.152  39.452  0.00  0.00           H  
ATOM   1123 HG12 VAL 1  74      22.607  43.395  39.374  0.00  0.00           H  
ATOM   1124 HG13 VAL 1  74      23.872  44.747  39.243  0.00  0.00           H  
ATOM   1125 HG21 VAL 1  74      24.848  44.816  42.781  0.00  0.00           H  
ATOM   1126 HG22 VAL 1  74      25.569  43.476  41.798  0.00  0.00           H  
ATOM   1127 HG23 VAL 1  74      25.439  45.089  41.152  0.00  0.00           H  
ATOM   1128  N   TYR 1  75      23.609  47.236  42.217  0.00  0.00           N  
ATOM   1129  CA  TYR 1  75      24.339  48.558  41.937  0.00  0.00           C  
ATOM   1130  C   TYR 1  75      25.665  48.712  42.667  0.00  0.00           C  
ATOM   1131  O   TYR 1  75      25.778  48.344  43.814  0.00  0.00           O  
ATOM   1132  CB  TYR 1  75      23.333  49.682  42.231  0.00  0.00           C  
ATOM   1133  CG  TYR 1  75      23.774  51.074  42.498  0.00  0.00           C  
ATOM   1134  CD1 TYR 1  75      24.600  51.752  41.581  0.00  0.00           C  
ATOM   1135  CD2 TYR 1  75      23.116  51.791  43.527  0.00  0.00           C  
ATOM   1136  CE1 TYR 1  75      24.864  53.092  41.822  0.00  0.00           C  
ATOM   1137  CE2 TYR 1  75      23.499  53.095  43.860  0.00  0.00           C  
ATOM   1138  CZ  TYR 1  75      24.417  53.714  42.991  0.00  0.00           C  
ATOM   1139  OH  TYR 1  75      24.819  54.988  43.241  0.00  0.00           O  
ATOM   1140  H   TYR 1  75      23.734  46.804  43.122  0.00  0.00           H  
ATOM   1141  HA  TYR 1  75      24.542  48.628  40.869  0.00  0.00           H  
ATOM   1142  HB2 TYR 1  75      22.669  49.674  41.367  0.00  0.00           H  
ATOM   1143  HB3 TYR 1  75      22.700  49.386  43.067  0.00  0.00           H  
ATOM   1144  HD1 TYR 1  75      25.010  51.380  40.654  0.00  0.00           H  
ATOM   1145  HD2 TYR 1  75      22.320  51.401  44.145  0.00  0.00           H  
ATOM   1146  HE1 TYR 1  75      25.498  53.658  41.155  0.00  0.00           H  
ATOM   1147  HE2 TYR 1  75      23.103  53.624  44.714  0.00  0.00           H  
ATOM   1148  HH  TYR 1  75      24.885  55.103  44.192  0.00  0.00           H  
ATOM   1149  N   VAL 1  76      26.607  49.260  41.945  0.00  0.00           N  
ATOM   1150  CA  VAL 1  76      27.930  49.487  42.530  0.00  0.00           C  
ATOM   1151  C   VAL 1  76      28.279  50.977  42.195  0.00  0.00           C  
ATOM   1152  O   VAL 1  76      28.762  51.232  41.094  0.00  0.00           O  
ATOM   1153  CB  VAL 1  76      28.930  48.512  42.039  0.00  0.00           C  
ATOM   1154  CG1 VAL 1  76      30.247  48.767  42.771  0.00  0.00           C  
ATOM   1155  CG2 VAL 1  76      28.556  47.083  42.390  0.00  0.00           C  
ATOM   1156  H   VAL 1  76      26.368  49.677  41.056  0.00  0.00           H  
ATOM   1157  HA  VAL 1  76      27.958  49.370  43.613  0.00  0.00           H  
ATOM   1158  HB  VAL 1  76      29.010  48.582  40.954  0.00  0.00           H  
ATOM   1159 HG11 VAL 1  76      30.037  48.766  43.841  0.00  0.00           H  
ATOM   1160 HG12 VAL 1  76      30.976  47.992  42.532  0.00  0.00           H  
ATOM   1161 HG13 VAL 1  76      30.694  49.736  42.548  0.00  0.00           H  
ATOM   1162 HG21 VAL 1  76      28.517  47.082  43.479  0.00  0.00           H  
ATOM   1163 HG22 VAL 1  76      27.635  46.774  41.896  0.00  0.00           H  
ATOM   1164 HG23 VAL 1  76      29.336  46.393  42.065  0.00  0.00           H  
ATOM   1165  N   PRO 1  77      28.155  51.936  43.154  0.00  0.00           N  
ATOM   1166  CA  PRO 1  77      28.579  53.288  42.962  0.00  0.00           C  
ATOM   1167  C   PRO 1  77      30.175  53.358  42.948  0.00  0.00           C  
ATOM   1168  O   PRO 1  77      30.749  52.765  43.811  0.00  0.00           O  
ATOM   1169  CB  PRO 1  77      28.020  54.133  44.102  0.00  0.00           C  
ATOM   1170  CG  PRO 1  77      27.874  53.083  45.216  0.00  0.00           C  
ATOM   1171  CD  PRO 1  77      27.436  51.881  44.438  0.00  0.00           C  
ATOM   1172  HA  PRO 1  77      28.295  53.651  41.974  0.00  0.00           H  
ATOM   1173  HB2 PRO 1  77      28.733  54.893  44.421  0.00  0.00           H  
ATOM   1174  HB3 PRO 1  77      27.087  54.564  43.741  0.00  0.00           H  
ATOM   1175  HG2 PRO 1  77      28.909  52.931  45.523  0.00  0.00           H  
ATOM   1176  HG3 PRO 1  77      27.264  53.449  46.042  0.00  0.00           H  
ATOM   1177  HD2 PRO 1  77      27.755  51.040  45.054  0.00  0.00           H  
ATOM   1178  HD3 PRO 1  77      26.357  51.762  44.342  0.00  0.00           H  
ATOM   1179  N   TYR 1  78      30.766  54.090  42.025  0.00  0.00           N  
ATOM   1180  CA  TYR 1  78      32.106  54.528  42.029  0.00  0.00           C  
ATOM   1181  C   TYR 1  78      32.088  56.056  41.566  0.00  0.00           C  
ATOM   1182  O   TYR 1  78      31.171  56.475  40.856  0.00  0.00           O  
ATOM   1183  CB  TYR 1  78      33.010  53.764  41.095  0.00  0.00           C  
ATOM   1184  CG  TYR 1  78      33.627  52.463  41.605  0.00  0.00           C  
ATOM   1185  CD1 TYR 1  78      34.771  52.423  42.418  0.00  0.00           C  
ATOM   1186  CD2 TYR 1  78      32.877  51.292  41.413  0.00  0.00           C  
ATOM   1187  CE1 TYR 1  78      35.209  51.248  43.036  0.00  0.00           C  
ATOM   1188  CE2 TYR 1  78      33.298  50.026  42.027  0.00  0.00           C  
ATOM   1189  CZ  TYR 1  78      34.449  50.042  42.828  0.00  0.00           C  
ATOM   1190  OH  TYR 1  78      34.755  48.849  43.418  0.00  0.00           O  
ATOM   1191  H   TYR 1  78      30.127  54.484  41.350  0.00  0.00           H  
ATOM   1192  HA  TYR 1  78      32.454  54.541  43.062  0.00  0.00           H  
ATOM   1193  HB2 TYR 1  78      32.434  53.546  40.195  0.00  0.00           H  
ATOM   1194  HB3 TYR 1  78      33.822  54.332  40.641  0.00  0.00           H  
ATOM   1195  HD1 TYR 1  78      35.279  53.354  42.621  0.00  0.00           H  
ATOM   1196  HD2 TYR 1  78      31.977  51.132  40.837  0.00  0.00           H  
ATOM   1197  HE1 TYR 1  78      36.160  51.190  43.546  0.00  0.00           H  
ATOM   1198  HE2 TYR 1  78      32.861  49.043  41.932  0.00  0.00           H  
ATOM   1199  HH  TYR 1  78      35.612  48.760  43.842  0.00  0.00           H  
ATOM   1200  N   THR 1  79      33.027  56.895  42.045  0.00  0.00           N  
ATOM   1201  CA  THR 1  79      33.042  58.314  41.651  0.00  0.00           C  
ATOM   1202  C   THR 1  79      33.426  58.559  40.095  0.00  0.00           C  
ATOM   1203  O   THR 1  79      32.806  59.488  39.516  0.00  0.00           O  
ATOM   1204  CB  THR 1  79      34.043  59.098  42.512  0.00  0.00           C  
ATOM   1205  OG1 THR 1  79      33.672  58.922  43.898  0.00  0.00           O  
ATOM   1206  CG2 THR 1  79      34.085  60.592  42.248  0.00  0.00           C  
ATOM   1207  H   THR 1  79      33.788  56.597  42.638  0.00  0.00           H  
ATOM   1208  HA  THR 1  79      32.022  58.694  41.703  0.00  0.00           H  
ATOM   1209  HB  THR 1  79      35.011  58.609  42.400  0.00  0.00           H  
ATOM   1210  HG1 THR 1  79      33.817  57.978  43.999  0.00  0.00           H  
ATOM   1211 HG21 THR 1  79      34.410  60.930  41.264  0.00  0.00           H  
ATOM   1212 HG22 THR 1  79      33.076  60.972  42.404  0.00  0.00           H  
ATOM   1213 HG23 THR 1  79      34.803  60.962  42.980  0.00  0.00           H  
ATOM   1214  N   GLN 1  80      34.402  57.841  39.623  0.00  0.00           N  
ATOM   1215  CA  GLN 1  80      34.952  58.198  38.320  0.00  0.00           C  
ATOM   1216  C   GLN 1  80      34.062  57.602  37.190  0.00  0.00           C  
ATOM   1217  O   GLN 1  80      33.859  58.284  36.156  0.00  0.00           O  
ATOM   1218  CB  GLN 1  80      36.425  57.658  38.215  0.00  0.00           C  
ATOM   1219  CG  GLN 1  80      37.444  58.051  39.370  0.00  0.00           C  
ATOM   1220  CD  GLN 1  80      37.456  59.464  39.687  0.00  0.00           C  
ATOM   1221  OE1 GLN 1  80      36.976  59.884  40.731  0.00  0.00           O  
ATOM   1222  NE2 GLN 1  80      37.941  60.316  38.860  0.00  0.00           N  
ATOM   1223  H   GLN 1  80      34.926  57.160  40.153  0.00  0.00           H  
ATOM   1224  HA  GLN 1  80      34.918  59.286  38.285  0.00  0.00           H  
ATOM   1225  HB2 GLN 1  80      36.353  56.571  38.178  0.00  0.00           H  
ATOM   1226  HB3 GLN 1  80      36.908  57.973  37.290  0.00  0.00           H  
ATOM   1227  HG2 GLN 1  80      37.161  57.488  40.259  0.00  0.00           H  
ATOM   1228  HG3 GLN 1  80      38.397  57.618  39.067  0.00  0.00           H  
ATOM   1229 HE21 GLN 1  80      38.027  61.268  39.187  0.00  0.00           H  
ATOM   1230 HE22 GLN 1  80      38.397  60.030  38.005  0.00  0.00           H  
ATOM   1231  N   GLY 1  81      33.400  56.492  37.440  0.00  0.00           N  
ATOM   1232  CA  GLY 1  81      32.581  55.742  36.508  0.00  0.00           C  
ATOM   1233  C   GLY 1  81      31.775  54.556  37.143  0.00  0.00           C  
ATOM   1234  O   GLY 1  81      32.379  53.756  37.779  0.00  0.00           O  
ATOM   1235  H   GLY 1  81      33.636  55.988  38.282  0.00  0.00           H  
ATOM   1236  HA2 GLY 1  81      31.826  56.371  36.036  0.00  0.00           H  
ATOM   1237  HA3 GLY 1  81      33.313  55.326  35.816  0.00  0.00           H  
ATOM   1238  N   LYS 1  82      30.465  54.574  36.961  0.00  0.00           N  
ATOM   1239  CA  LYS 1  82      29.600  53.571  37.791  0.00  0.00           C  
ATOM   1240  C   LYS 1  82      28.570  52.738  36.984  0.00  0.00           C  
ATOM   1241  O   LYS 1  82      28.340  52.945  35.801  0.00  0.00           O  
ATOM   1242  CB  LYS 1  82      28.883  54.427  38.848  0.00  0.00           C  
ATOM   1243  CG  LYS 1  82      27.760  55.280  38.095  0.00  0.00           C  
ATOM   1244  CD  LYS 1  82      27.043  56.222  39.135  0.00  0.00           C  
ATOM   1245  CE  LYS 1  82      26.049  57.143  38.406  0.00  0.00           C  
ATOM   1246  NZ  LYS 1  82      25.373  58.013  39.365  0.00  0.00           N  
ATOM   1247  H   LYS 1  82      30.006  55.299  36.428  0.00  0.00           H  
ATOM   1248  HA  LYS 1  82      30.315  52.854  38.193  0.00  0.00           H  
ATOM   1249  HB2 LYS 1  82      28.384  53.784  39.572  0.00  0.00           H  
ATOM   1250  HB3 LYS 1  82      29.535  55.157  39.329  0.00  0.00           H  
ATOM   1251  HG2 LYS 1  82      28.234  55.950  37.377  0.00  0.00           H  
ATOM   1252  HG3 LYS 1  82      26.994  54.691  37.592  0.00  0.00           H  
ATOM   1253  HD2 LYS 1  82      26.455  55.630  39.835  0.00  0.00           H  
ATOM   1254  HD3 LYS 1  82      27.708  56.829  39.749  0.00  0.00           H  
ATOM   1255  HE2 LYS 1  82      26.599  57.647  37.612  0.00  0.00           H  
ATOM   1256  HE3 LYS 1  82      25.343  56.467  37.922  0.00  0.00           H  
ATOM   1257  HZ1 LYS 1  82      26.044  58.692  39.696  0.00  0.00           H  
ATOM   1258  HZ2 LYS 1  82      24.598  58.497  38.935  0.00  0.00           H  
ATOM   1259  HZ3 LYS 1  82      25.025  57.503  40.165  0.00  0.00           H  
ATOM   1260  N   TRP 1  83      28.097  51.694  37.636  0.00  0.00           N  
ATOM   1261  CA  TRP 1  83      27.122  50.828  36.954  0.00  0.00           C  
ATOM   1262  C   TRP 1  83      25.969  50.260  37.836  0.00  0.00           C  
ATOM   1263  O   TRP 1  83      26.205  50.080  39.018  0.00  0.00           O  
ATOM   1264  CB  TRP 1  83      27.815  49.607  36.318  0.00  0.00           C  
ATOM   1265  CG  TRP 1  83      28.545  48.687  37.188  0.00  0.00           C  
ATOM   1266  CD1 TRP 1  83      29.840  48.936  37.576  0.00  0.00           C  
ATOM   1267  CD2 TRP 1  83      28.061  47.500  37.877  0.00  0.00           C  
ATOM   1268  NE1 TRP 1  83      30.286  47.758  38.211  0.00  0.00           N  
ATOM   1269  CE2 TRP 1  83      29.209  46.864  38.382  0.00  0.00           C  
ATOM   1270  CE3 TRP 1  83      26.837  46.844  37.956  0.00  0.00           C  
ATOM   1271  CZ2 TRP 1  83      29.133  45.668  39.084  0.00  0.00           C  
ATOM   1272  CZ3 TRP 1  83      26.740  45.655  38.772  0.00  0.00           C  
ATOM   1273  CH2 TRP 1  83      27.886  45.092  39.314  0.00  0.00           C  
ATOM   1274  H   TRP 1  83      28.143  51.641  38.644  0.00  0.00           H  
ATOM   1275  HA  TRP 1  83      26.645  51.352  36.126  0.00  0.00           H  
ATOM   1276  HB2 TRP 1  83      27.009  49.013  35.888  0.00  0.00           H  
ATOM   1277  HB3 TRP 1  83      28.397  49.842  35.426  0.00  0.00           H  
ATOM   1278  HD1 TRP 1  83      30.443  49.780  37.275  0.00  0.00           H  
ATOM   1279  HE1 TRP 1  83      31.239  47.529  38.455  0.00  0.00           H  
ATOM   1280  HE3 TRP 1  83      25.866  47.249  37.712  0.00  0.00           H  
ATOM   1281  HZ2 TRP 1  83      29.955  45.306  39.684  0.00  0.00           H  
ATOM   1282  HZ3 TRP 1  83      25.839  45.068  38.665  0.00  0.00           H  
ATOM   1283  HH2 TRP 1  83      27.787  44.201  39.916  0.00  0.00           H  
ATOM   1284  N   GLU 1  84      24.856  49.859  37.298  0.00  0.00           N  
ATOM   1285  CA  GLU 1  84      23.756  49.071  37.813  0.00  0.00           C  
ATOM   1286  C   GLU 1  84      23.120  48.090  36.838  0.00  0.00           C  
ATOM   1287  O   GLU 1  84      23.344  48.059  35.593  0.00  0.00           O  
ATOM   1288  CB  GLU 1  84      22.774  50.035  38.459  0.00  0.00           C  
ATOM   1289  CG  GLU 1  84      21.776  50.546  37.416  0.00  0.00           C  
ATOM   1290  CD  GLU 1  84      20.963  51.730  37.924  0.00  0.00           C  
ATOM   1291  OE1 GLU 1  84      19.743  51.575  38.148  0.00  0.00           O  
ATOM   1292  OE2 GLU 1  84      21.591  52.738  38.276  0.00  0.00           O  
ATOM   1293  H   GLU 1  84      24.886  50.032  36.303  0.00  0.00           H  
ATOM   1294  HA  GLU 1  84      24.110  48.450  38.636  0.00  0.00           H  
ATOM   1295  HB2 GLU 1  84      22.169  49.567  39.236  0.00  0.00           H  
ATOM   1296  HB3 GLU 1  84      23.280  50.872  38.940  0.00  0.00           H  
ATOM   1297  HG2 GLU 1  84      22.256  50.772  36.464  0.00  0.00           H  
ATOM   1298  HG3 GLU 1  84      21.152  49.659  37.308  0.00  0.00           H  
ATOM   1299  N   GLY 1  85      22.339  47.112  37.459  0.00  0.00           N  
ATOM   1300  CA  GLY 1  85      21.910  45.849  36.792  0.00  0.00           C  
ATOM   1301  C   GLY 1  85      20.887  45.020  37.466  0.00  0.00           C  
ATOM   1302  O   GLY 1  85      20.265  45.335  38.548  0.00  0.00           O  
ATOM   1303  H   GLY 1  85      22.081  47.195  38.432  0.00  0.00           H  
ATOM   1304  HA2 GLY 1  85      21.550  46.051  35.784  0.00  0.00           H  
ATOM   1305  HA3 GLY 1  85      22.857  45.331  36.637  0.00  0.00           H  
ATOM   1306  N   GLU 1  86      20.670  43.909  36.775  0.00  0.00           N  
ATOM   1307  CA  GLU 1  86      19.734  42.806  37.075  0.00  0.00           C  
ATOM   1308  C   GLU 1  86      20.464  41.479  37.206  0.00  0.00           C  
ATOM   1309  O   GLU 1  86      21.166  41.058  36.329  0.00  0.00           O  
ATOM   1310  CB  GLU 1  86      18.689  42.912  35.970  0.00  0.00           C  
ATOM   1311  CG  GLU 1  86      17.557  41.884  36.164  0.00  0.00           C  
ATOM   1312  CD  GLU 1  86      16.506  42.056  35.070  0.00  0.00           C  
ATOM   1313  OE1 GLU 1  86      16.915  42.018  33.838  0.00  0.00           O  
ATOM   1314  OE2 GLU 1  86      15.421  42.525  35.284  0.00  0.00           O  
ATOM   1315  H   GLU 1  86      21.208  43.781  35.930  0.00  0.00           H  
ATOM   1316  HA  GLU 1  86      19.235  43.107  37.996  0.00  0.00           H  
ATOM   1317  HB2 GLU 1  86      18.291  43.923  36.053  0.00  0.00           H  
ATOM   1318  HB3 GLU 1  86      19.247  42.853  35.035  0.00  0.00           H  
ATOM   1319  HG2 GLU 1  86      17.918  40.858  36.096  0.00  0.00           H  
ATOM   1320  HG3 GLU 1  86      17.078  42.190  37.094  0.00  0.00           H  
ATOM   1321  N   LEU 1  87      20.195  40.746  38.336  0.00  0.00           N  
ATOM   1322  CA  LEU 1  87      20.937  39.465  38.599  0.00  0.00           C  
ATOM   1323  C   LEU 1  87      20.239  38.282  37.853  0.00  0.00           C  
ATOM   1324  O   LEU 1  87      19.023  38.175  37.800  0.00  0.00           O  
ATOM   1325  CB  LEU 1  87      21.100  39.234  40.140  0.00  0.00           C  
ATOM   1326  CG  LEU 1  87      22.004  40.283  40.786  0.00  0.00           C  
ATOM   1327  CD1 LEU 1  87      21.819  40.291  42.318  0.00  0.00           C  
ATOM   1328  CD2 LEU 1  87      23.437  39.969  40.584  0.00  0.00           C  
ATOM   1329  H   LEU 1  87      19.637  41.189  39.052  0.00  0.00           H  
ATOM   1330  HA  LEU 1  87      21.924  39.544  38.144  0.00  0.00           H  
ATOM   1331  HB2 LEU 1  87      20.067  39.208  40.489  0.00  0.00           H  
ATOM   1332  HB3 LEU 1  87      21.554  38.249  40.251  0.00  0.00           H  
ATOM   1333  HG  LEU 1  87      21.772  41.281  40.415  0.00  0.00           H  
ATOM   1334 HD11 LEU 1  87      21.793  39.297  42.767  0.00  0.00           H  
ATOM   1335 HD12 LEU 1  87      22.636  40.843  42.781  0.00  0.00           H  
ATOM   1336 HD13 LEU 1  87      20.902  40.804  42.608  0.00  0.00           H  
ATOM   1337 HD21 LEU 1  87      24.133  40.633  41.097  0.00  0.00           H  
ATOM   1338 HD22 LEU 1  87      23.801  38.971  40.828  0.00  0.00           H  
ATOM   1339 HD23 LEU 1  87      23.709  40.047  39.531  0.00  0.00           H  
ATOM   1340  N   GLY 1  88      21.074  37.391  37.336  0.00  0.00           N  
ATOM   1341  CA  GLY 1  88      20.786  36.074  36.806  0.00  0.00           C  
ATOM   1342  C   GLY 1  88      21.921  35.071  37.133  0.00  0.00           C  
ATOM   1343  O   GLY 1  88      22.858  35.437  37.787  0.00  0.00           O  
ATOM   1344  H   GLY 1  88      22.051  37.587  37.506  0.00  0.00           H  
ATOM   1345  HA2 GLY 1  88      19.869  35.673  37.238  0.00  0.00           H  
ATOM   1346  HA3 GLY 1  88      20.583  36.267  35.752  0.00  0.00           H  
ATOM   1347  N   THR 1  89      21.920  33.917  36.579  0.00  0.00           N  
ATOM   1348  CA  THR 1  89      22.922  32.890  36.665  0.00  0.00           C  
ATOM   1349  C   THR 1  89      23.155  32.253  35.281  0.00  0.00           C  
ATOM   1350  O   THR 1  89      22.208  32.261  34.485  0.00  0.00           O  
ATOM   1351  CB  THR 1  89      22.652  31.850  37.773  0.00  0.00           C  
ATOM   1352  OG1 THR 1  89      21.389  31.146  37.631  0.00  0.00           O  
ATOM   1353  CG2 THR 1  89      22.833  32.049  39.269  0.00  0.00           C  
ATOM   1354  H   THR 1  89      21.076  33.580  36.140  0.00  0.00           H  
ATOM   1355  HA  THR 1  89      23.834  33.442  36.894  0.00  0.00           H  
ATOM   1356  HB  THR 1  89      23.215  30.942  37.556  0.00  0.00           H  
ATOM   1357  HG1 THR 1  89      21.514  30.450  38.279  0.00  0.00           H  
ATOM   1358 HG21 THR 1  89      23.874  32.202  39.552  0.00  0.00           H  
ATOM   1359 HG22 THR 1  89      22.113  32.816  39.552  0.00  0.00           H  
ATOM   1360 HG23 THR 1  89      22.463  31.203  39.849  0.00  0.00           H  
ATOM   1361  N   ASP 1  90      24.381  31.618  34.946  0.00  0.00           N  
ATOM   1362  CA  ASP 1  90      24.572  30.953  33.700  0.00  0.00           C  
ATOM   1363  C   ASP 1  90      25.758  30.010  33.681  0.00  0.00           C  
ATOM   1364  O   ASP 1  90      26.565  30.110  34.668  0.00  0.00           O  
ATOM   1365  CB  ASP 1  90      24.552  32.021  32.504  0.00  0.00           C  
ATOM   1366  CG  ASP 1  90      24.242  31.428  31.108  0.00  0.00           C  
ATOM   1367  OD1 ASP 1  90      24.135  30.192  30.906  0.00  0.00           O  
ATOM   1368  OD2 ASP 1  90      24.090  32.224  30.195  0.00  0.00           O  
ATOM   1369  H   ASP 1  90      25.065  31.499  35.680  0.00  0.00           H  
ATOM   1370  HA  ASP 1  90      23.711  30.365  33.382  0.00  0.00           H  
ATOM   1371  HB2 ASP 1  90      23.835  32.796  32.776  0.00  0.00           H  
ATOM   1372  HB3 ASP 1  90      25.531  32.496  32.566  0.00  0.00           H  
ATOM   1373  N   LEU 1  91      26.112  29.353  32.626  0.00  0.00           N  
ATOM   1374  CA  LEU 1  91      27.371  28.722  32.349  0.00  0.00           C  
ATOM   1375  C   LEU 1  91      28.466  29.623  31.723  0.00  0.00           C  
ATOM   1376  O   LEU 1  91      28.275  30.366  30.817  0.00  0.00           O  
ATOM   1377  CB  LEU 1  91      27.281  27.527  31.426  0.00  0.00           C  
ATOM   1378  CG  LEU 1  91      26.556  26.425  32.175  0.00  0.00           C  
ATOM   1379  CD1 LEU 1  91      26.487  25.292  31.214  0.00  0.00           C  
ATOM   1380  CD2 LEU 1  91      27.302  25.793  33.323  0.00  0.00           C  
ATOM   1381  H   LEU 1  91      25.415  29.456  31.902  0.00  0.00           H  
ATOM   1382  HA  LEU 1  91      27.783  28.325  33.277  0.00  0.00           H  
ATOM   1383  HB2 LEU 1  91      26.754  27.811  30.515  0.00  0.00           H  
ATOM   1384  HB3 LEU 1  91      28.273  27.188  31.127  0.00  0.00           H  
ATOM   1385  HG  LEU 1  91      25.535  26.698  32.441  0.00  0.00           H  
ATOM   1386 HD11 LEU 1  91      27.501  24.956  30.998  0.00  0.00           H  
ATOM   1387 HD12 LEU 1  91      25.865  24.494  31.619  0.00  0.00           H  
ATOM   1388 HD13 LEU 1  91      26.088  25.630  30.257  0.00  0.00           H  
ATOM   1389 HD21 LEU 1  91      27.128  26.479  34.151  0.00  0.00           H  
ATOM   1390 HD22 LEU 1  91      26.929  24.836  33.686  0.00  0.00           H  
ATOM   1391 HD23 LEU 1  91      28.387  25.835  33.228  0.00  0.00           H  
ATOM   1392  N   VAL 1  92      29.604  29.568  32.364  0.00  0.00           N  
ATOM   1393  CA  VAL 1  92      30.834  30.374  32.088  0.00  0.00           C  
ATOM   1394  C   VAL 1  92      32.027  29.474  31.786  0.00  0.00           C  
ATOM   1395  O   VAL 1  92      32.267  28.511  32.566  0.00  0.00           O  
ATOM   1396  CB  VAL 1  92      31.118  31.303  33.246  0.00  0.00           C  
ATOM   1397  CG1 VAL 1  92      32.424  32.033  33.107  0.00  0.00           C  
ATOM   1398  CG2 VAL 1  92      30.009  32.346  33.435  0.00  0.00           C  
ATOM   1399  H   VAL 1  92      29.751  28.862  33.071  0.00  0.00           H  
ATOM   1400  HA  VAL 1  92      30.570  31.072  31.293  0.00  0.00           H  
ATOM   1401  HB  VAL 1  92      31.224  30.633  34.099  0.00  0.00           H  
ATOM   1402 HG11 VAL 1  92      32.409  32.883  32.425  0.00  0.00           H  
ATOM   1403 HG12 VAL 1  92      32.599  32.389  34.122  0.00  0.00           H  
ATOM   1404 HG13 VAL 1  92      33.251  31.341  32.947  0.00  0.00           H  
ATOM   1405 HG21 VAL 1  92      30.191  33.058  34.240  0.00  0.00           H  
ATOM   1406 HG22 VAL 1  92      29.761  32.805  32.478  0.00  0.00           H  
ATOM   1407 HG23 VAL 1  92      29.116  31.815  33.766  0.00  0.00           H  
ATOM   1408  N   SER 1  93      32.875  29.681  30.747  0.00  0.00           N  
ATOM   1409  CA  SER 1  93      34.205  29.084  30.599  0.00  0.00           C  
ATOM   1410  C   SER 1  93      35.180  30.047  29.911  0.00  0.00           C  
ATOM   1411  O   SER 1  93      34.889  30.665  28.920  0.00  0.00           O  
ATOM   1412  CB  SER 1  93      34.053  27.866  29.695  0.00  0.00           C  
ATOM   1413  OG  SER 1  93      35.270  27.204  29.435  0.00  0.00           O  
ATOM   1414  H   SER 1  93      32.734  30.539  30.234  0.00  0.00           H  
ATOM   1415  HA  SER 1  93      34.617  28.873  31.586  0.00  0.00           H  
ATOM   1416  HB2 SER 1  93      33.248  27.259  30.107  0.00  0.00           H  
ATOM   1417  HB3 SER 1  93      33.753  28.158  28.689  0.00  0.00           H  
ATOM   1418  HG  SER 1  93      35.089  26.500  28.808  0.00  0.00           H  
ATOM   1419  N   ILE 1  94      36.348  30.239  30.476  0.00  0.00           N  
ATOM   1420  CA  ILE 1  94      37.582  30.807  29.890  0.00  0.00           C  
ATOM   1421  C   ILE 1  94      38.244  29.786  28.845  0.00  0.00           C  
ATOM   1422  O   ILE 1  94      38.747  28.688  29.240  0.00  0.00           O  
ATOM   1423  CB  ILE 1  94      38.628  30.988  31.031  0.00  0.00           C  
ATOM   1424  CG1 ILE 1  94      38.107  31.851  32.259  0.00  0.00           C  
ATOM   1425  CG2 ILE 1  94      39.873  31.730  30.417  0.00  0.00           C  
ATOM   1426  CD1 ILE 1  94      39.153  32.109  33.414  0.00  0.00           C  
ATOM   1427  H   ILE 1  94      36.577  29.770  31.340  0.00  0.00           H  
ATOM   1428  HA  ILE 1  94      37.282  31.756  29.446  0.00  0.00           H  
ATOM   1429  HB  ILE 1  94      38.871  30.020  31.471  0.00  0.00           H  
ATOM   1430 HG12 ILE 1  94      37.683  32.801  31.932  0.00  0.00           H  
ATOM   1431 HG13 ILE 1  94      37.329  31.243  32.721  0.00  0.00           H  
ATOM   1432 HG21 ILE 1  94      40.309  31.216  29.561  0.00  0.00           H  
ATOM   1433 HG22 ILE 1  94      39.371  32.586  29.966  0.00  0.00           H  
ATOM   1434 HG23 ILE 1  94      40.638  32.099  31.102  0.00  0.00           H  
ATOM   1435 HD11 ILE 1  94      39.563  31.180  33.811  0.00  0.00           H  
ATOM   1436 HD12 ILE 1  94      39.930  32.787  33.059  0.00  0.00           H  
ATOM   1437 HD13 ILE 1  94      38.620  32.625  34.212  0.00  0.00           H  
ATOM   1438  N   PRO 1  95      38.289  30.199  27.568  0.00  0.00           N  
ATOM   1439  CA  PRO 1  95      38.976  29.415  26.554  0.00  0.00           C  
ATOM   1440  C   PRO 1  95      40.406  29.164  26.924  0.00  0.00           C  
ATOM   1441  O   PRO 1  95      40.798  27.972  27.130  0.00  0.00           O  
ATOM   1442  CB  PRO 1  95      38.972  30.097  25.220  0.00  0.00           C  
ATOM   1443  CG  PRO 1  95      37.605  30.810  25.343  0.00  0.00           C  
ATOM   1444  CD  PRO 1  95      37.494  31.194  26.870  0.00  0.00           C  
ATOM   1445  HA  PRO 1  95      38.559  28.413  26.457  0.00  0.00           H  
ATOM   1446  HB2 PRO 1  95      39.790  30.730  24.877  0.00  0.00           H  
ATOM   1447  HB3 PRO 1  95      38.917  29.317  24.461  0.00  0.00           H  
ATOM   1448  HG2 PRO 1  95      37.648  31.761  24.812  0.00  0.00           H  
ATOM   1449  HG3 PRO 1  95      36.824  30.177  24.922  0.00  0.00           H  
ATOM   1450  HD2 PRO 1  95      37.682  32.251  27.061  0.00  0.00           H  
ATOM   1451  HD3 PRO 1  95      36.451  31.047  27.150  0.00  0.00           H  
ATOM   1452  N   HIS 1  96      41.262  30.147  27.099  0.00  0.00           N  
ATOM   1453  CA  HIS 1  96      42.704  30.026  27.497  0.00  0.00           C  
ATOM   1454  C   HIS 1  96      42.793  29.966  29.007  0.00  0.00           C  
ATOM   1455  O   HIS 1  96      43.087  31.026  29.592  0.00  0.00           O  
ATOM   1456  CB  HIS 1  96      43.507  31.182  26.869  0.00  0.00           C  
ATOM   1457  CG  HIS 1  96      43.508  31.247  25.408  0.00  0.00           C  
ATOM   1458  ND1 HIS 1  96      43.693  30.193  24.570  0.00  0.00           N  
ATOM   1459  CD2 HIS 1  96      43.379  32.402  24.613  0.00  0.00           C  
ATOM   1460  CE1 HIS 1  96      43.572  30.561  23.320  0.00  0.00           C  
ATOM   1461  NE2 HIS 1  96      43.285  31.861  23.344  0.00  0.00           N  
ATOM   1462  H   HIS 1  96      40.883  31.066  26.922  0.00  0.00           H  
ATOM   1463  HA  HIS 1  96      43.075  29.057  27.162  0.00  0.00           H  
ATOM   1464  HB2 HIS 1  96      43.151  32.177  27.136  0.00  0.00           H  
ATOM   1465  HB3 HIS 1  96      44.532  31.190  27.239  0.00  0.00           H  
ATOM   1466  HD1 HIS 1  96      43.804  29.256  24.930  0.00  0.00           H  
ATOM   1467  HD2 HIS 1  96      43.218  33.394  25.009  0.00  0.00           H  
ATOM   1468  HE1 HIS 1  96      43.775  29.944  22.457  0.00  0.00           H  
ATOM   1469  HE2 HIS 1  96      43.171  32.402  22.499  0.00  0.00           H  
ATOM   1470  N   GLY 1  97      42.324  28.832  29.615  0.00  0.00           N  
ATOM   1471  CA  GLY 1  97      41.854  28.847  30.954  0.00  0.00           C  
ATOM   1472  C   GLY 1  97      41.862  27.408  31.502  0.00  0.00           C  
ATOM   1473  O   GLY 1  97      42.389  26.481  30.876  0.00  0.00           O  
ATOM   1474  H   GLY 1  97      42.023  28.070  29.025  0.00  0.00           H  
ATOM   1475  HA2 GLY 1  97      42.328  29.629  31.546  0.00  0.00           H  
ATOM   1476  HA3 GLY 1  97      40.786  29.056  30.888  0.00  0.00           H  
ATOM   1477  N   PRO 1  98      41.338  27.286  32.696  0.00  0.00           N  
ATOM   1478  CA  PRO 1  98      41.438  26.017  33.455  0.00  0.00           C  
ATOM   1479  C   PRO 1  98      40.715  24.798  32.895  0.00  0.00           C  
ATOM   1480  O   PRO 1  98      40.695  23.781  33.528  0.00  0.00           O  
ATOM   1481  CB  PRO 1  98      41.157  26.449  34.900  0.00  0.00           C  
ATOM   1482  CG  PRO 1  98      40.323  27.696  34.786  0.00  0.00           C  
ATOM   1483  CD  PRO 1  98      40.737  28.389  33.445  0.00  0.00           C  
ATOM   1484  HA  PRO 1  98      42.462  25.657  33.556  0.00  0.00           H  
ATOM   1485  HB2 PRO 1  98      40.657  25.625  35.409  0.00  0.00           H  
ATOM   1486  HB3 PRO 1  98      42.093  26.786  35.344  0.00  0.00           H  
ATOM   1487  HG2 PRO 1  98      39.269  27.429  34.704  0.00  0.00           H  
ATOM   1488  HG3 PRO 1  98      40.477  28.342  35.650  0.00  0.00           H  
ATOM   1489  HD2 PRO 1  98      39.896  28.827  32.908  0.00  0.00           H  
ATOM   1490  HD3 PRO 1  98      41.451  29.159  33.736  0.00  0.00           H  
ATOM   1491  N   ASN 1  99      40.082  24.930  31.707  0.00  0.00           N  
ATOM   1492  CA  ASN 1  99      39.507  23.790  31.012  0.00  0.00           C  
ATOM   1493  C   ASN 1  99      38.287  23.198  31.792  0.00  0.00           C  
ATOM   1494  O   ASN 1  99      38.178  21.983  31.825  0.00  0.00           O  
ATOM   1495  CB  ASN 1  99      40.651  22.840  30.530  0.00  0.00           C  
ATOM   1496  CG  ASN 1  99      40.108  21.805  29.518  0.00  0.00           C  
ATOM   1497  OD1 ASN 1  99      39.092  21.946  28.918  0.00  0.00           O  
ATOM   1498  ND2 ASN 1  99      40.754  20.719  29.309  0.00  0.00           N  
ATOM   1499  H   ASN 1  99      40.104  25.808  31.208  0.00  0.00           H  
ATOM   1500  HA  ASN 1  99      39.182  24.294  30.102  0.00  0.00           H  
ATOM   1501  HB2 ASN 1  99      41.323  23.470  29.948  0.00  0.00           H  
ATOM   1502  HB3 ASN 1  99      41.307  22.374  31.265  0.00  0.00           H  
ATOM   1503 HD21 ASN 1  99      40.223  20.039  28.785  0.00  0.00           H  
ATOM   1504 HD22 ASN 1  99      41.625  20.503  29.772  0.00  0.00           H  
ATOM   1505  N   VAL 1 100      37.395  24.171  32.220  0.00  0.00           N  
ATOM   1506  CA  VAL 1 100      36.321  23.909  33.155  0.00  0.00           C  
ATOM   1507  C   VAL 1 100      35.127  24.846  32.960  0.00  0.00           C  
ATOM   1508  O   VAL 1 100      35.264  26.083  33.208  0.00  0.00           O  
ATOM   1509  CB  VAL 1 100      36.818  23.784  34.682  0.00  0.00           C  
ATOM   1510  CG1 VAL 1 100      37.635  22.441  35.132  0.00  0.00           C  
ATOM   1511  CG2 VAL 1 100      37.668  24.919  35.113  0.00  0.00           C  
ATOM   1512  H   VAL 1 100      37.797  25.096  32.153  0.00  0.00           H  
ATOM   1513  HA  VAL 1 100      35.904  22.935  32.898  0.00  0.00           H  
ATOM   1514  HB  VAL 1 100      35.894  23.855  35.255  0.00  0.00           H  
ATOM   1515 HG11 VAL 1 100      37.747  22.350  36.212  0.00  0.00           H  
ATOM   1516 HG12 VAL 1 100      37.006  21.607  34.821  0.00  0.00           H  
ATOM   1517 HG13 VAL 1 100      38.594  22.352  34.622  0.00  0.00           H  
ATOM   1518 HG21 VAL 1 100      37.744  24.928  36.200  0.00  0.00           H  
ATOM   1519 HG22 VAL 1 100      38.650  25.031  34.653  0.00  0.00           H  
ATOM   1520 HG23 VAL 1 100      37.025  25.756  34.841  0.00  0.00           H  
ATOM   1521  N   THR 1 101      34.036  24.383  32.386  0.00  0.00           N  
ATOM   1522  CA  THR 1 101      32.716  25.157  32.231  0.00  0.00           C  
ATOM   1523  C   THR 1 101      31.896  25.022  33.565  0.00  0.00           C  
ATOM   1524  O   THR 1 101      31.576  23.880  34.013  0.00  0.00           O  
ATOM   1525  CB  THR 1 101      31.890  24.558  31.172  0.00  0.00           C  
ATOM   1526  OG1 THR 1 101      32.594  24.497  29.930  0.00  0.00           O  
ATOM   1527  CG2 THR 1 101      30.555  25.226  30.825  0.00  0.00           C  
ATOM   1528  H   THR 1 101      34.088  23.378  32.300  0.00  0.00           H  
ATOM   1529  HA  THR 1 101      32.907  26.199  31.977  0.00  0.00           H  
ATOM   1530  HB  THR 1 101      31.704  23.542  31.520  0.00  0.00           H  
ATOM   1531  HG1 THR 1 101      33.343  23.919  30.091  0.00  0.00           H  
ATOM   1532 HG21 THR 1 101      29.784  24.925  31.535  0.00  0.00           H  
ATOM   1533 HG22 THR 1 101      30.636  26.313  30.814  0.00  0.00           H  
ATOM   1534 HG23 THR 1 101      30.188  24.917  29.846  0.00  0.00           H  
ATOM   1535  N   VAL 1 102      31.595  26.167  34.173  0.00  0.00           N  
ATOM   1536  CA  VAL 1 102      31.045  26.267  35.508  0.00  0.00           C  
ATOM   1537  C   VAL 1 102      29.944  27.248  35.601  0.00  0.00           C  
ATOM   1538  O   VAL 1 102      29.654  28.082  34.695  0.00  0.00           O  
ATOM   1539  CB  VAL 1 102      32.172  26.667  36.507  0.00  0.00           C  
ATOM   1540  CG1 VAL 1 102      33.360  25.721  36.483  0.00  0.00           C  
ATOM   1541  CG2 VAL 1 102      32.514  28.130  36.410  0.00  0.00           C  
ATOM   1542  H   VAL 1 102      31.610  27.029  33.647  0.00  0.00           H  
ATOM   1543  HA  VAL 1 102      30.543  25.341  35.791  0.00  0.00           H  
ATOM   1544  HB  VAL 1 102      31.632  26.476  37.434  0.00  0.00           H  
ATOM   1545 HG11 VAL 1 102      34.055  25.838  35.651  0.00  0.00           H  
ATOM   1546 HG12 VAL 1 102      33.913  25.885  37.408  0.00  0.00           H  
ATOM   1547 HG13 VAL 1 102      33.039  24.680  36.508  0.00  0.00           H  
ATOM   1548 HG21 VAL 1 102      31.710  28.788  36.739  0.00  0.00           H  
ATOM   1549 HG22 VAL 1 102      33.352  28.389  37.057  0.00  0.00           H  
ATOM   1550 HG23 VAL 1 102      32.848  28.358  35.398  0.00  0.00           H  
ATOM   1551  N   ARG 1 103      29.083  27.107  36.593  0.00  0.00           N  
ATOM   1552  CA  ARG 1 103      27.839  27.834  36.769  0.00  0.00           C  
ATOM   1553  C   ARG 1 103      27.890  28.886  37.844  0.00  0.00           C  
ATOM   1554  O   ARG 1 103      28.182  28.570  38.998  0.00  0.00           O  
ATOM   1555  CB  ARG 1 103      26.612  26.807  36.974  0.00  0.00           C  
ATOM   1556  CG  ARG 1 103      25.286  27.410  36.639  0.00  0.00           C  
ATOM   1557  CD  ARG 1 103      24.062  26.539  36.935  0.00  0.00           C  
ATOM   1558  NE  ARG 1 103      23.851  25.469  35.985  0.00  0.00           N  
ATOM   1559  CZ  ARG 1 103      23.227  25.515  34.796  0.00  0.00           C  
ATOM   1560  NH1 ARG 1 103      22.553  26.524  34.362  0.00  0.00           N  
ATOM   1561  NH2 ARG 1 103      23.199  24.471  34.064  0.00  0.00           N  
ATOM   1562  H   ARG 1 103      29.369  26.466  37.320  0.00  0.00           H  
ATOM   1563  HA  ARG 1 103      27.571  28.330  35.836  0.00  0.00           H  
ATOM   1564  HB2 ARG 1 103      26.768  25.888  36.409  0.00  0.00           H  
ATOM   1565  HB3 ARG 1 103      26.510  26.470  38.006  0.00  0.00           H  
ATOM   1566  HG2 ARG 1 103      25.177  28.321  37.227  0.00  0.00           H  
ATOM   1567  HG3 ARG 1 103      25.321  27.556  35.559  0.00  0.00           H  
ATOM   1568  HD2 ARG 1 103      24.141  26.286  37.993  0.00  0.00           H  
ATOM   1569  HD3 ARG 1 103      23.172  27.167  36.971  0.00  0.00           H  
ATOM   1570  HE  ARG 1 103      24.499  24.707  36.125  0.00  0.00           H  
ATOM   1571 HH11 ARG 1 103      22.139  26.456  33.444  0.00  0.00           H  
ATOM   1572 HH12 ARG 1 103      22.495  27.347  34.945  0.00  0.00           H  
ATOM   1573 HH21 ARG 1 103      22.687  24.497  33.194  0.00  0.00           H  
ATOM   1574 HH22 ARG 1 103      23.615  23.689  34.549  0.00  0.00           H  
ATOM   1575  N   ALA 1 104      27.531  30.127  37.517  0.00  0.00           N  
ATOM   1576  CA  ALA 1 104      27.964  31.308  38.234  0.00  0.00           C  
ATOM   1577  C   ALA 1 104      26.793  32.357  38.312  0.00  0.00           C  
ATOM   1578  O   ALA 1 104      25.863  32.270  37.566  0.00  0.00           O  
ATOM   1579  CB  ALA 1 104      29.236  31.865  37.765  0.00  0.00           C  
ATOM   1580  H   ALA 1 104      27.230  30.237  36.559  0.00  0.00           H  
ATOM   1581  HA  ALA 1 104      28.163  31.092  39.283  0.00  0.00           H  
ATOM   1582  HB1 ALA 1 104      29.136  32.108  36.707  0.00  0.00           H  
ATOM   1583  HB2 ALA 1 104      29.554  32.815  38.193  0.00  0.00           H  
ATOM   1584  HB3 ALA 1 104      29.948  31.045  37.863  0.00  0.00           H  
ATOM   1585  N   ASN 1 105      26.872  33.239  39.314  0.00  0.00           N  
ATOM   1586  CA  ASN 1 105      25.955  34.393  39.347  0.00  0.00           C  
ATOM   1587  C   ASN 1 105      26.444  35.445  38.400  0.00  0.00           C  
ATOM   1588  O   ASN 1 105      27.651  35.690  38.328  0.00  0.00           O  
ATOM   1589  CB  ASN 1 105      25.984  34.921  40.834  0.00  0.00           C  
ATOM   1590  CG  ASN 1 105      25.457  33.956  41.884  0.00  0.00           C  
ATOM   1591  OD1 ASN 1 105      24.281  33.660  41.865  0.00  0.00           O  
ATOM   1592  ND2 ASN 1 105      26.201  33.480  42.886  0.00  0.00           N  
ATOM   1593  H   ASN 1 105      27.597  33.193  40.016  0.00  0.00           H  
ATOM   1594  HA  ASN 1 105      25.003  33.990  39.001  0.00  0.00           H  
ATOM   1595  HB2 ASN 1 105      27.007  35.217  41.064  0.00  0.00           H  
ATOM   1596  HB3 ASN 1 105      25.271  35.746  40.843  0.00  0.00           H  
ATOM   1597 HD21 ASN 1 105      25.797  32.864  43.578  0.00  0.00           H  
ATOM   1598 HD22 ASN 1 105      27.166  33.777  42.865  0.00  0.00           H  
ATOM   1599  N   ILE 1 106      25.534  36.231  37.819  0.00  0.00           N  
ATOM   1600  CA  ILE 1 106      25.878  37.153  36.753  0.00  0.00           C  
ATOM   1601  C   ILE 1 106      25.108  38.468  36.754  0.00  0.00           C  
ATOM   1602  O   ILE 1 106      23.909  38.501  36.410  0.00  0.00           O  
ATOM   1603  CB  ILE 1 106      25.808  36.521  35.378  0.00  0.00           C  
ATOM   1604  CG1 ILE 1 106      26.584  35.203  35.197  0.00  0.00           C  
ATOM   1605  CG2 ILE 1 106      26.234  37.521  34.305  0.00  0.00           C  
ATOM   1606  CD1 ILE 1 106      26.798  34.676  33.851  0.00  0.00           C  
ATOM   1607  H   ILE 1 106      24.573  36.033  38.060  0.00  0.00           H  
ATOM   1608  HA  ILE 1 106      26.890  37.393  37.078  0.00  0.00           H  
ATOM   1609  HB  ILE 1 106      24.816  36.163  35.100  0.00  0.00           H  
ATOM   1610 HG12 ILE 1 106      27.575  35.247  35.650  0.00  0.00           H  
ATOM   1611 HG13 ILE 1 106      26.024  34.403  35.681  0.00  0.00           H  
ATOM   1612 HG21 ILE 1 106      25.737  38.489  34.369  0.00  0.00           H  
ATOM   1613 HG22 ILE 1 106      27.313  37.629  34.414  0.00  0.00           H  
ATOM   1614 HG23 ILE 1 106      26.099  37.167  33.283  0.00  0.00           H  
ATOM   1615 HD11 ILE 1 106      25.888  34.505  33.277  0.00  0.00           H  
ATOM   1616 HD12 ILE 1 106      27.412  35.340  33.242  0.00  0.00           H  
ATOM   1617 HD13 ILE 1 106      27.359  33.743  33.906  0.00  0.00           H  
ATOM   1618  N   ALA 1 107      25.795  39.611  36.963  0.00  0.00           N  
ATOM   1619  CA  ALA 1 107      25.186  40.970  36.848  0.00  0.00           C  
ATOM   1620  C   ALA 1 107      25.246  41.287  35.351  0.00  0.00           C  
ATOM   1621  O   ALA 1 107      26.333  41.765  34.917  0.00  0.00           O  
ATOM   1622  CB  ALA 1 107      26.016  41.848  37.749  0.00  0.00           C  
ATOM   1623  H   ALA 1 107      26.768  39.597  37.231  0.00  0.00           H  
ATOM   1624  HA  ALA 1 107      24.129  40.892  37.099  0.00  0.00           H  
ATOM   1625  HB1 ALA 1 107      25.830  41.490  38.762  0.00  0.00           H  
ATOM   1626  HB2 ALA 1 107      27.071  41.866  37.476  0.00  0.00           H  
ATOM   1627  HB3 ALA 1 107      25.616  42.846  37.570  0.00  0.00           H  
ATOM   1628  N   ALA 1 108      24.094  41.132  34.668  0.00  0.00           N  
ATOM   1629  CA  ALA 1 108      23.920  41.869  33.488  0.00  0.00           C  
ATOM   1630  C   ALA 1 108      23.720  43.380  33.783  0.00  0.00           C  
ATOM   1631  O   ALA 1 108      22.826  43.835  34.451  0.00  0.00           O  
ATOM   1632  CB  ALA 1 108      22.766  41.247  32.585  0.00  0.00           C  
ATOM   1633  H   ALA 1 108      23.229  40.850  35.106  0.00  0.00           H  
ATOM   1634  HA  ALA 1 108      24.789  41.808  32.833  0.00  0.00           H  
ATOM   1635  HB1 ALA 1 108      22.439  42.042  31.915  0.00  0.00           H  
ATOM   1636  HB2 ALA 1 108      23.174  40.329  32.163  0.00  0.00           H  
ATOM   1637  HB3 ALA 1 108      22.012  40.891  33.288  0.00  0.00           H  
ATOM   1638  N   ILE 1 109      24.596  44.252  33.116  0.00  0.00           N  
ATOM   1639  CA  ILE 1 109      24.638  45.729  33.208  0.00  0.00           C  
ATOM   1640  C   ILE 1 109      23.413  46.210  32.484  0.00  0.00           C  
ATOM   1641  O   ILE 1 109      23.392  46.080  31.237  0.00  0.00           O  
ATOM   1642  CB  ILE 1 109      25.967  46.228  32.701  0.00  0.00           C  
ATOM   1643  CG1 ILE 1 109      27.092  45.780  33.741  0.00  0.00           C  
ATOM   1644  CG2 ILE 1 109      25.866  47.766  32.568  0.00  0.00           C  
ATOM   1645  CD1 ILE 1 109      28.604  46.093  33.337  0.00  0.00           C  
ATOM   1646  H   ILE 1 109      25.223  43.870  32.421  0.00  0.00           H  
ATOM   1647  HA  ILE 1 109      24.561  45.966  34.269  0.00  0.00           H  
ATOM   1648  HB  ILE 1 109      26.213  45.806  31.727  0.00  0.00           H  
ATOM   1649 HG12 ILE 1 109      26.849  46.384  34.616  0.00  0.00           H  
ATOM   1650 HG13 ILE 1 109      26.954  44.705  33.861  0.00  0.00           H  
ATOM   1651 HG21 ILE 1 109      25.155  47.971  31.768  0.00  0.00           H  
ATOM   1652 HG22 ILE 1 109      25.602  48.094  33.573  0.00  0.00           H  
ATOM   1653 HG23 ILE 1 109      26.878  48.085  32.316  0.00  0.00           H  
ATOM   1654 HD11 ILE 1 109      29.281  45.549  33.995  0.00  0.00           H  
ATOM   1655 HD12 ILE 1 109      28.829  45.946  32.281  0.00  0.00           H  
ATOM   1656 HD13 ILE 1 109      28.842  47.142  33.514  0.00  0.00           H  
ATOM   1657  N   THR 1 110      22.494  46.867  33.072  0.00  0.00           N  
ATOM   1658  CA  THR 1 110      21.250  47.501  32.497  0.00  0.00           C  
ATOM   1659  C   THR 1 110      21.504  49.063  32.399  0.00  0.00           C  
ATOM   1660  O   THR 1 110      20.950  49.682  31.575  0.00  0.00           O  
ATOM   1661  CB  THR 1 110      20.035  47.067  33.270  0.00  0.00           C  
ATOM   1662  OG1 THR 1 110      19.943  47.665  34.506  0.00  0.00           O  
ATOM   1663  CG2 THR 1 110      19.910  45.559  33.362  0.00  0.00           C  
ATOM   1664  H   THR 1 110      22.645  46.935  34.068  0.00  0.00           H  
ATOM   1665  HA  THR 1 110      21.172  47.155  31.467  0.00  0.00           H  
ATOM   1666  HB  THR 1 110      19.170  47.453  32.730  0.00  0.00           H  
ATOM   1667  HG1 THR 1 110      19.838  48.608  34.360  0.00  0.00           H  
ATOM   1668 HG21 THR 1 110      19.070  45.222  33.969  0.00  0.00           H  
ATOM   1669 HG22 THR 1 110      19.829  45.044  32.404  0.00  0.00           H  
ATOM   1670 HG23 THR 1 110      20.824  45.151  33.794  0.00  0.00           H  
ATOM   1671  N   GLU 1 111      22.234  49.680  33.359  0.00  0.00           N  
ATOM   1672  CA  GLU 1 111      22.588  51.135  33.267  0.00  0.00           C  
ATOM   1673  C   GLU 1 111      24.000  51.446  33.691  0.00  0.00           C  
ATOM   1674  O   GLU 1 111      24.568  50.704  34.551  0.00  0.00           O  
ATOM   1675  CB  GLU 1 111      21.483  52.019  33.982  0.00  0.00           C  
ATOM   1676  CG  GLU 1 111      21.754  53.410  34.414  0.00  0.00           C  
ATOM   1677  CD  GLU 1 111      22.111  54.460  33.341  0.00  0.00           C  
ATOM   1678  OE1 GLU 1 111      22.300  54.085  32.171  0.00  0.00           O  
ATOM   1679  OE2 GLU 1 111      22.210  55.599  33.747  0.00  0.00           O  
ATOM   1680  H   GLU 1 111      22.495  49.135  34.168  0.00  0.00           H  
ATOM   1681  HA  GLU 1 111      22.539  51.364  32.202  0.00  0.00           H  
ATOM   1682  HB2 GLU 1 111      20.595  52.011  33.350  0.00  0.00           H  
ATOM   1683  HB3 GLU 1 111      21.166  51.569  34.923  0.00  0.00           H  
ATOM   1684  HG2 GLU 1 111      20.829  53.728  34.895  0.00  0.00           H  
ATOM   1685  HG3 GLU 1 111      22.492  53.370  35.216  0.00  0.00           H  
ATOM   1686  N   SER 1 112      24.638  52.510  33.177  0.00  0.00           N  
ATOM   1687  CA  SER 1 112      25.961  52.920  33.461  0.00  0.00           C  
ATOM   1688  C   SER 1 112      26.323  54.311  33.029  0.00  0.00           C  
ATOM   1689  O   SER 1 112      25.641  54.808  32.074  0.00  0.00           O  
ATOM   1690  CB  SER 1 112      26.937  51.949  32.767  0.00  0.00           C  
ATOM   1691  OG  SER 1 112      26.782  51.889  31.364  0.00  0.00           O  
ATOM   1692  H   SER 1 112      24.109  53.107  32.557  0.00  0.00           H  
ATOM   1693  HA  SER 1 112      26.146  52.859  34.534  0.00  0.00           H  
ATOM   1694  HB2 SER 1 112      27.972  52.159  33.038  0.00  0.00           H  
ATOM   1695  HB3 SER 1 112      26.847  50.919  33.110  0.00  0.00           H  
ATOM   1696  HG  SER 1 112      26.068  51.276  31.174  0.00  0.00           H  
ATOM   1697  N   ASP 1 113      27.327  54.922  33.639  0.00  0.00           N  
ATOM   1698  CA  ASP 1 113      27.635  56.361  33.414  0.00  0.00           C  
ATOM   1699  C   ASP 1 113      29.133  56.602  33.636  0.00  0.00           C  
ATOM   1700  O   ASP 1 113      29.631  56.278  34.679  0.00  0.00           O  
ATOM   1701  CB  ASP 1 113      26.745  57.302  34.301  0.00  0.00           C  
ATOM   1702  CG  ASP 1 113      26.940  58.821  34.062  0.00  0.00           C  
ATOM   1703  OD1 ASP 1 113      27.705  59.514  34.755  0.00  0.00           O  
ATOM   1704  OD2 ASP 1 113      26.387  59.344  33.103  0.00  0.00           O  
ATOM   1705  H   ASP 1 113      27.877  54.462  34.351  0.00  0.00           H  
ATOM   1706  HA  ASP 1 113      27.393  56.718  32.413  0.00  0.00           H  
ATOM   1707  HB2 ASP 1 113      25.721  56.970  34.131  0.00  0.00           H  
ATOM   1708  HB3 ASP 1 113      26.967  57.057  35.340  0.00  0.00           H  
ATOM   1709  N   LYS 1 114      29.778  57.185  32.612  0.00  0.00           N  
ATOM   1710  CA  LYS 1 114      31.293  57.396  32.510  0.00  0.00           C  
ATOM   1711  C   LYS 1 114      32.077  56.059  32.593  0.00  0.00           C  
ATOM   1712  O   LYS 1 114      33.180  56.097  33.088  0.00  0.00           O  
ATOM   1713  CB  LYS 1 114      31.669  58.297  33.599  0.00  0.00           C  
ATOM   1714  CG  LYS 1 114      31.076  59.759  33.594  0.00  0.00           C  
ATOM   1715  CD  LYS 1 114      31.384  60.508  34.880  0.00  0.00           C  
ATOM   1716  CE  LYS 1 114      30.755  59.765  36.113  0.00  0.00           C  
ATOM   1717  NZ  LYS 1 114      29.477  60.301  36.530  0.00  0.00           N  
ATOM   1718  H   LYS 1 114      29.290  57.524  31.795  0.00  0.00           H  
ATOM   1719  HA  LYS 1 114      31.507  57.867  31.551  0.00  0.00           H  
ATOM   1720  HB2 LYS 1 114      31.590  57.841  34.587  0.00  0.00           H  
ATOM   1721  HB3 LYS 1 114      32.738  58.510  33.602  0.00  0.00           H  
ATOM   1722  HG2 LYS 1 114      31.267  60.285  32.658  0.00  0.00           H  
ATOM   1723  HG3 LYS 1 114      30.003  59.585  33.673  0.00  0.00           H  
ATOM   1724  HD2 LYS 1 114      32.429  60.742  35.084  0.00  0.00           H  
ATOM   1725  HD3 LYS 1 114      30.918  61.489  34.786  0.00  0.00           H  
ATOM   1726  HE2 LYS 1 114      30.522  58.743  35.813  0.00  0.00           H  
ATOM   1727  HE3 LYS 1 114      31.368  59.725  37.013  0.00  0.00           H  
ATOM   1728  HZ1 LYS 1 114      29.311  60.014  37.484  0.00  0.00           H  
ATOM   1729  HZ2 LYS 1 114      29.542  61.292  36.710  0.00  0.00           H  
ATOM   1730  HZ3 LYS 1 114      28.717  60.119  35.890  0.00  0.00           H  
ATOM   1731  N   PHE 1 115      31.551  54.886  32.278  0.00  0.00           N  
ATOM   1732  CA  PHE 1 115      32.002  53.547  32.783  0.00  0.00           C  
ATOM   1733  C   PHE 1 115      32.789  52.775  31.687  0.00  0.00           C  
ATOM   1734  O   PHE 1 115      33.940  52.482  31.855  0.00  0.00           O  
ATOM   1735  CB  PHE 1 115      30.841  52.664  33.232  0.00  0.00           C  
ATOM   1736  CG  PHE 1 115      31.326  51.358  33.897  0.00  0.00           C  
ATOM   1737  CD1 PHE 1 115      32.283  51.382  34.967  0.00  0.00           C  
ATOM   1738  CD2 PHE 1 115      30.977  50.082  33.337  0.00  0.00           C  
ATOM   1739  CE1 PHE 1 115      32.717  50.166  35.539  0.00  0.00           C  
ATOM   1740  CE2 PHE 1 115      31.501  48.874  33.843  0.00  0.00           C  
ATOM   1741  CZ  PHE 1 115      32.287  48.888  34.980  0.00  0.00           C  
ATOM   1742  H   PHE 1 115      30.652  54.840  31.820  0.00  0.00           H  
ATOM   1743  HA  PHE 1 115      32.697  53.688  33.610  0.00  0.00           H  
ATOM   1744  HB2 PHE 1 115      30.164  53.157  33.929  0.00  0.00           H  
ATOM   1745  HB3 PHE 1 115      30.207  52.391  32.388  0.00  0.00           H  
ATOM   1746  HD1 PHE 1 115      32.722  52.320  35.273  0.00  0.00           H  
ATOM   1747  HD2 PHE 1 115      30.402  50.079  32.422  0.00  0.00           H  
ATOM   1748  HE1 PHE 1 115      33.446  50.128  36.336  0.00  0.00           H  
ATOM   1749  HE2 PHE 1 115      31.195  47.990  33.303  0.00  0.00           H  
ATOM   1750  HZ  PHE 1 115      32.735  47.998  35.397  0.00  0.00           H  
ATOM   1751  N   PHE 1 116      32.072  52.434  30.570  0.00  0.00           N  
ATOM   1752  CA  PHE 1 116      32.722  51.841  29.373  0.00  0.00           C  
ATOM   1753  C   PHE 1 116      33.546  53.028  28.702  0.00  0.00           C  
ATOM   1754  O   PHE 1 116      33.091  54.154  28.446  0.00  0.00           O  
ATOM   1755  CB  PHE 1 116      31.613  51.261  28.500  0.00  0.00           C  
ATOM   1756  CG  PHE 1 116      31.102  49.855  28.892  0.00  0.00           C  
ATOM   1757  CD1 PHE 1 116      31.980  48.783  28.995  0.00  0.00           C  
ATOM   1758  CD2 PHE 1 116      29.783  49.760  29.467  0.00  0.00           C  
ATOM   1759  CE1 PHE 1 116      31.465  47.488  29.384  0.00  0.00           C  
ATOM   1760  CE2 PHE 1 116      29.324  48.532  29.892  0.00  0.00           C  
ATOM   1761  CZ  PHE 1 116      30.177  47.473  29.919  0.00  0.00           C  
ATOM   1762  H   PHE 1 116      31.093  52.680  30.544  0.00  0.00           H  
ATOM   1763  HA  PHE 1 116      33.419  51.083  29.730  0.00  0.00           H  
ATOM   1764  HB2 PHE 1 116      30.750  51.908  28.346  0.00  0.00           H  
ATOM   1765  HB3 PHE 1 116      32.121  51.087  27.551  0.00  0.00           H  
ATOM   1766  HD1 PHE 1 116      33.038  48.843  28.784  0.00  0.00           H  
ATOM   1767  HD2 PHE 1 116      29.170  50.646  29.394  0.00  0.00           H  
ATOM   1768  HE1 PHE 1 116      32.060  46.587  29.361  0.00  0.00           H  
ATOM   1769  HE2 PHE 1 116      28.309  48.529  30.260  0.00  0.00           H  
ATOM   1770  HZ  PHE 1 116      29.751  46.538  30.252  0.00  0.00           H  
ATOM   1771  N   ILE 1 117      34.887  52.756  28.593  0.00  0.00           N  
ATOM   1772  CA  ILE 1 117      35.892  53.697  28.020  0.00  0.00           C  
ATOM   1773  C   ILE 1 117      36.106  53.450  26.526  0.00  0.00           C  
ATOM   1774  O   ILE 1 117      36.487  52.309  26.232  0.00  0.00           O  
ATOM   1775  CB  ILE 1 117      37.195  53.664  28.905  0.00  0.00           C  
ATOM   1776  CG1 ILE 1 117      36.922  54.109  30.388  0.00  0.00           C  
ATOM   1777  CG2 ILE 1 117      38.446  54.228  28.137  0.00  0.00           C  
ATOM   1778  CD1 ILE 1 117      38.154  54.428  31.236  0.00  0.00           C  
ATOM   1779  H   ILE 1 117      35.247  51.845  28.841  0.00  0.00           H  
ATOM   1780  HA  ILE 1 117      35.418  54.675  28.105  0.00  0.00           H  
ATOM   1781  HB  ILE 1 117      37.444  52.606  28.988  0.00  0.00           H  
ATOM   1782 HG12 ILE 1 117      36.241  54.956  30.306  0.00  0.00           H  
ATOM   1783 HG13 ILE 1 117      36.454  53.284  30.926  0.00  0.00           H  
ATOM   1784 HG21 ILE 1 117      38.251  55.273  27.895  0.00  0.00           H  
ATOM   1785 HG22 ILE 1 117      39.317  54.013  28.757  0.00  0.00           H  
ATOM   1786 HG23 ILE 1 117      38.609  53.663  27.220  0.00  0.00           H  
ATOM   1787 HD11 ILE 1 117      38.726  53.534  31.483  0.00  0.00           H  
ATOM   1788 HD12 ILE 1 117      38.868  55.062  30.711  0.00  0.00           H  
ATOM   1789 HD13 ILE 1 117      37.784  54.897  32.148  0.00  0.00           H  
ATOM   1790  N   ASN 1 118      36.073  54.393  25.583  0.00  0.00           N  
ATOM   1791  CA  ASN 1 118      36.452  54.115  24.175  0.00  0.00           C  
ATOM   1792  C   ASN 1 118      37.842  53.404  24.006  0.00  0.00           C  
ATOM   1793  O   ASN 1 118      38.846  53.932  24.470  0.00  0.00           O  
ATOM   1794  CB  ASN 1 118      36.381  55.380  23.437  0.00  0.00           C  
ATOM   1795  CG  ASN 1 118      36.033  55.246  21.999  0.00  0.00           C  
ATOM   1796  OD1 ASN 1 118      36.281  54.225  21.327  0.00  0.00           O  
ATOM   1797  ND2 ASN 1 118      35.302  56.177  21.499  0.00  0.00           N  
ATOM   1798  H   ASN 1 118      35.696  55.278  25.893  0.00  0.00           H  
ATOM   1799  HA  ASN 1 118      35.732  53.387  23.801  0.00  0.00           H  
ATOM   1800  HB2 ASN 1 118      35.737  56.146  23.868  0.00  0.00           H  
ATOM   1801  HB3 ASN 1 118      37.400  55.766  23.476  0.00  0.00           H  
ATOM   1802 HD21 ASN 1 118      34.897  55.960  20.599  0.00  0.00           H  
ATOM   1803 HD22 ASN 1 118      35.235  57.056  21.991  0.00  0.00           H  
ATOM   1804  N   GLY 1 119      37.835  52.332  23.149  0.00  0.00           N  
ATOM   1805  CA  GLY 1 119      39.025  51.548  22.799  0.00  0.00           C  
ATOM   1806  C   GLY 1 119      39.675  50.655  23.914  0.00  0.00           C  
ATOM   1807  O   GLY 1 119      40.553  49.905  23.603  0.00  0.00           O  
ATOM   1808  H   GLY 1 119      36.999  51.971  22.712  0.00  0.00           H  
ATOM   1809  HA2 GLY 1 119      38.766  50.847  22.004  0.00  0.00           H  
ATOM   1810  HA3 GLY 1 119      39.800  52.232  22.455  0.00  0.00           H  
ATOM   1811  N   SER 1 120      39.170  50.728  25.182  0.00  0.00           N  
ATOM   1812  CA  SER 1 120      39.573  49.770  26.251  0.00  0.00           C  
ATOM   1813  C   SER 1 120      39.087  48.287  25.889  0.00  0.00           C  
ATOM   1814  O   SER 1 120      39.654  47.357  26.400  0.00  0.00           O  
ATOM   1815  CB  SER 1 120      39.011  50.165  27.647  0.00  0.00           C  
ATOM   1816  OG  SER 1 120      37.602  50.387  27.454  0.00  0.00           O  
ATOM   1817  H   SER 1 120      38.505  51.475  25.325  0.00  0.00           H  
ATOM   1818  HA  SER 1 120      40.659  49.752  26.349  0.00  0.00           H  
ATOM   1819  HB2 SER 1 120      39.117  49.440  28.454  0.00  0.00           H  
ATOM   1820  HB3 SER 1 120      39.498  51.084  27.973  0.00  0.00           H  
ATOM   1821  HG  SER 1 120      37.489  51.306  27.201  0.00  0.00           H  
ATOM   1822  N   ASN 1 121      38.020  48.160  25.055  0.00  0.00           N  
ATOM   1823  CA  ASN 1 121      37.633  46.908  24.320  0.00  0.00           C  
ATOM   1824  C   ASN 1 121      36.995  45.778  25.137  0.00  0.00           C  
ATOM   1825  O   ASN 1 121      36.497  44.749  24.672  0.00  0.00           O  
ATOM   1826  CB  ASN 1 121      38.882  46.366  23.499  0.00  0.00           C  
ATOM   1827  CG  ASN 1 121      38.437  45.593  22.308  0.00  0.00           C  
ATOM   1828  OD1 ASN 1 121      37.306  45.719  21.804  0.00  0.00           O  
ATOM   1829  ND2 ASN 1 121      39.271  44.693  21.809  0.00  0.00           N  
ATOM   1830  H   ASN 1 121      37.585  49.025  24.769  0.00  0.00           H  
ATOM   1831  HA  ASN 1 121      36.830  47.165  23.630  0.00  0.00           H  
ATOM   1832  HB2 ASN 1 121      39.520  47.210  23.237  0.00  0.00           H  
ATOM   1833  HB3 ASN 1 121      39.445  45.698  24.150  0.00  0.00           H  
ATOM   1834 HD21 ASN 1 121      38.967  44.151  21.012  0.00  0.00           H  
ATOM   1835 HD22 ASN 1 121      40.104  44.537  22.358  0.00  0.00           H  
ATOM   1836  N   TRP 1 122      37.031  45.972  26.395  0.00  0.00           N  
ATOM   1837  CA  TRP 1 122      36.280  45.155  27.420  0.00  0.00           C  
ATOM   1838  C   TRP 1 122      34.864  45.454  27.531  0.00  0.00           C  
ATOM   1839  O   TRP 1 122      34.429  46.571  27.527  0.00  0.00           O  
ATOM   1840  CB  TRP 1 122      37.112  45.078  28.695  0.00  0.00           C  
ATOM   1841  CG  TRP 1 122      37.194  46.296  29.460  0.00  0.00           C  
ATOM   1842  CD1 TRP 1 122      38.328  47.000  29.544  0.00  0.00           C  
ATOM   1843  CD2 TRP 1 122      36.213  47.060  30.214  0.00  0.00           C  
ATOM   1844  NE1 TRP 1 122      38.099  48.138  30.330  0.00  0.00           N  
ATOM   1845  CE2 TRP 1 122      36.812  48.242  30.742  0.00  0.00           C  
ATOM   1846  CE3 TRP 1 122      34.830  46.833  30.608  0.00  0.00           C  
ATOM   1847  CZ2 TRP 1 122      36.057  49.287  31.308  0.00  0.00           C  
ATOM   1848  CZ3 TRP 1 122      34.076  47.866  31.204  0.00  0.00           C  
ATOM   1849  CH2 TRP 1 122      34.608  49.069  31.483  0.00  0.00           C  
ATOM   1850  H   TRP 1 122      37.210  46.917  26.704  0.00  0.00           H  
ATOM   1851  HA  TRP 1 122      36.274  44.173  26.947  0.00  0.00           H  
ATOM   1852  HB2 TRP 1 122      36.791  44.305  29.392  0.00  0.00           H  
ATOM   1853  HB3 TRP 1 122      38.141  44.797  28.472  0.00  0.00           H  
ATOM   1854  HD1 TRP 1 122      39.219  46.766  28.980  0.00  0.00           H  
ATOM   1855  HE1 TRP 1 122      38.808  48.810  30.588  0.00  0.00           H  
ATOM   1856  HE3 TRP 1 122      34.395  45.861  30.429  0.00  0.00           H  
ATOM   1857  HZ2 TRP 1 122      36.562  50.214  31.535  0.00  0.00           H  
ATOM   1858  HZ3 TRP 1 122      33.079  47.596  31.520  0.00  0.00           H  
ATOM   1859  HH2 TRP 1 122      33.966  49.800  31.953  0.00  0.00           H  
ATOM   1860  N   GLU 1 123      34.136  44.364  27.843  0.00  0.00           N  
ATOM   1861  CA  GLU 1 123      32.699  44.279  27.838  0.00  0.00           C  
ATOM   1862  C   GLU 1 123      32.135  43.935  29.196  0.00  0.00           C  
ATOM   1863  O   GLU 1 123      30.969  44.052  29.401  0.00  0.00           O  
ATOM   1864  CB  GLU 1 123      31.999  43.389  26.810  0.00  0.00           C  
ATOM   1865  CG  GLU 1 123      32.114  43.818  25.375  0.00  0.00           C  
ATOM   1866  CD  GLU 1 123      33.141  43.069  24.440  0.00  0.00           C  
ATOM   1867  OE1 GLU 1 123      33.929  42.125  24.919  0.00  0.00           O  
ATOM   1868  OE2 GLU 1 123      33.138  43.340  23.246  0.00  0.00           O  
ATOM   1869  H   GLU 1 123      34.618  43.479  27.769  0.00  0.00           H  
ATOM   1870  HA  GLU 1 123      32.381  45.295  27.603  0.00  0.00           H  
ATOM   1871  HB2 GLU 1 123      32.366  42.363  26.864  0.00  0.00           H  
ATOM   1872  HB3 GLU 1 123      30.929  43.280  26.984  0.00  0.00           H  
ATOM   1873  HG2 GLU 1 123      31.118  43.798  24.933  0.00  0.00           H  
ATOM   1874  HG3 GLU 1 123      32.554  44.812  25.456  0.00  0.00           H  
ATOM   1875  N   GLY 1 124      32.989  43.498  30.216  0.00  0.00           N  
ATOM   1876  CA  GLY 1 124      32.522  42.962  31.435  0.00  0.00           C  
ATOM   1877  C   GLY 1 124      33.669  42.877  32.422  0.00  0.00           C  
ATOM   1878  O   GLY 1 124      34.794  43.193  32.001  0.00  0.00           O  
ATOM   1879  H   GLY 1 124      33.998  43.472  30.200  0.00  0.00           H  
ATOM   1880  HA2 GLY 1 124      31.819  43.627  31.936  0.00  0.00           H  
ATOM   1881  HA3 GLY 1 124      31.969  42.030  31.314  0.00  0.00           H  
ATOM   1882  N   ILE 1 125      33.506  42.247  33.579  0.00  0.00           N  
ATOM   1883  CA  ILE 1 125      34.448  42.287  34.743  0.00  0.00           C  
ATOM   1884  C   ILE 1 125      34.555  40.875  35.484  0.00  0.00           C  
ATOM   1885  O   ILE 1 125      33.457  40.374  35.716  0.00  0.00           O  
ATOM   1886  CB  ILE 1 125      34.117  43.483  35.685  0.00  0.00           C  
ATOM   1887  CG1 ILE 1 125      34.097  44.833  35.021  0.00  0.00           C  
ATOM   1888  CG2 ILE 1 125      35.104  43.523  36.891  0.00  0.00           C  
ATOM   1889  CD1 ILE 1 125      32.761  45.293  34.409  0.00  0.00           C  
ATOM   1890  H   ILE 1 125      32.567  41.893  33.696  0.00  0.00           H  
ATOM   1891  HA  ILE 1 125      35.422  42.484  34.295  0.00  0.00           H  
ATOM   1892  HB  ILE 1 125      33.124  43.273  36.082  0.00  0.00           H  
ATOM   1893 HG12 ILE 1 125      34.479  45.668  35.608  0.00  0.00           H  
ATOM   1894 HG13 ILE 1 125      34.789  44.839  34.179  0.00  0.00           H  
ATOM   1895 HG21 ILE 1 125      36.136  43.560  36.542  0.00  0.00           H  
ATOM   1896 HG22 ILE 1 125      34.792  44.364  37.509  0.00  0.00           H  
ATOM   1897 HG23 ILE 1 125      34.988  42.677  37.568  0.00  0.00           H  
ATOM   1898 HD11 ILE 1 125      32.243  44.488  33.888  0.00  0.00           H  
ATOM   1899 HD12 ILE 1 125      32.174  45.736  35.213  0.00  0.00           H  
ATOM   1900 HD13 ILE 1 125      32.790  46.079  33.654  0.00  0.00           H  
ATOM   1901  N   LEU 1 126      35.714  40.391  35.916  0.00  0.00           N  
ATOM   1902  CA  LEU 1 126      35.830  39.264  36.815  0.00  0.00           C  
ATOM   1903  C   LEU 1 126      36.506  39.735  38.083  0.00  0.00           C  
ATOM   1904  O   LEU 1 126      37.693  39.977  38.254  0.00  0.00           O  
ATOM   1905  CB  LEU 1 126      36.568  38.149  36.056  0.00  0.00           C  
ATOM   1906  CG  LEU 1 126      37.038  36.985  36.988  0.00  0.00           C  
ATOM   1907  CD1 LEU 1 126      36.019  36.292  37.836  0.00  0.00           C  
ATOM   1908  CD2 LEU 1 126      37.595  35.878  36.112  0.00  0.00           C  
ATOM   1909  H   LEU 1 126      36.515  40.985  35.754  0.00  0.00           H  
ATOM   1910  HA  LEU 1 126      34.827  38.922  37.070  0.00  0.00           H  
ATOM   1911  HB2 LEU 1 126      35.943  37.750  35.258  0.00  0.00           H  
ATOM   1912  HB3 LEU 1 126      37.453  38.624  35.634  0.00  0.00           H  
ATOM   1913  HG  LEU 1 126      37.777  37.385  37.683  0.00  0.00           H  
ATOM   1914 HD11 LEU 1 126      36.524  35.517  38.412  0.00  0.00           H  
ATOM   1915 HD12 LEU 1 126      35.495  37.018  38.457  0.00  0.00           H  
ATOM   1916 HD13 LEU 1 126      35.244  35.823  37.230  0.00  0.00           H  
ATOM   1917 HD21 LEU 1 126      36.957  35.429  35.351  0.00  0.00           H  
ATOM   1918 HD22 LEU 1 126      38.429  36.302  35.553  0.00  0.00           H  
ATOM   1919 HD23 LEU 1 126      38.057  35.164  36.794  0.00  0.00           H  
ATOM   1920  N   GLY 1 127      35.691  40.028  39.149  0.00  0.00           N  
ATOM   1921  CA  GLY 1 127      36.160  40.316  40.484  0.00  0.00           C  
ATOM   1922  C   GLY 1 127      36.732  39.063  41.160  0.00  0.00           C  
ATOM   1923  O   GLY 1 127      36.080  38.034  41.108  0.00  0.00           O  
ATOM   1924  H   GLY 1 127      34.689  39.897  39.121  0.00  0.00           H  
ATOM   1925  HA2 GLY 1 127      36.977  41.036  40.466  0.00  0.00           H  
ATOM   1926  HA3 GLY 1 127      35.320  40.734  41.038  0.00  0.00           H  
ATOM   1927  N   LEU 1 128      37.883  39.224  41.838  0.00  0.00           N  
ATOM   1928  CA  LEU 1 128      38.622  38.193  42.455  0.00  0.00           C  
ATOM   1929  C   LEU 1 128      38.698  38.345  43.964  0.00  0.00           C  
ATOM   1930  O   LEU 1 128      39.226  37.458  44.627  0.00  0.00           O  
ATOM   1931  CB  LEU 1 128      40.007  38.119  41.782  0.00  0.00           C  
ATOM   1932  CG  LEU 1 128      40.182  37.859  40.259  0.00  0.00           C  
ATOM   1933  CD1 LEU 1 128      41.651  37.713  39.972  0.00  0.00           C  
ATOM   1934  CD2 LEU 1 128      39.468  36.524  39.931  0.00  0.00           C  
ATOM   1935  H   LEU 1 128      38.333  40.102  41.621  0.00  0.00           H  
ATOM   1936  HA  LEU 1 128      38.045  37.285  42.277  0.00  0.00           H  
ATOM   1937  HB2 LEU 1 128      40.469  39.105  41.829  0.00  0.00           H  
ATOM   1938  HB3 LEU 1 128      40.605  37.418  42.363  0.00  0.00           H  
ATOM   1939  HG  LEU 1 128      39.782  38.688  39.675  0.00  0.00           H  
ATOM   1940 HD11 LEU 1 128      42.202  38.541  40.419  0.00  0.00           H  
ATOM   1941 HD12 LEU 1 128      41.853  36.768  40.476  0.00  0.00           H  
ATOM   1942 HD13 LEU 1 128      41.873  37.576  38.914  0.00  0.00           H  
ATOM   1943 HD21 LEU 1 128      38.388  36.657  39.979  0.00  0.00           H  
ATOM   1944 HD22 LEU 1 128      39.750  36.223  38.922  0.00  0.00           H  
ATOM   1945 HD23 LEU 1 128      39.852  35.720  40.559  0.00  0.00           H  
ATOM   1946  N   ALA 1 129      38.189  39.463  44.543  0.00  0.00           N  
ATOM   1947  CA  ALA 1 129      38.252  39.604  46.017  0.00  0.00           C  
ATOM   1948  C   ALA 1 129      37.136  38.819  46.760  0.00  0.00           C  
ATOM   1949  O   ALA 1 129      36.196  38.201  46.265  0.00  0.00           O  
ATOM   1950  CB  ALA 1 129      38.391  41.119  46.412  0.00  0.00           C  
ATOM   1951  H   ALA 1 129      37.767  40.207  44.005  0.00  0.00           H  
ATOM   1952  HA  ALA 1 129      39.194  39.157  46.335  0.00  0.00           H  
ATOM   1953  HB1 ALA 1 129      37.622  41.691  45.892  0.00  0.00           H  
ATOM   1954  HB2 ALA 1 129      38.402  41.289  47.488  0.00  0.00           H  
ATOM   1955  HB3 ALA 1 129      39.404  41.336  46.073  0.00  0.00           H  
ATOM   1956  N   TYR 1 130      37.314  38.734  48.130  0.00  0.00           N  
ATOM   1957  CA  TYR 1 130      36.467  37.836  48.947  0.00  0.00           C  
ATOM   1958  C   TYR 1 130      35.037  38.374  49.047  0.00  0.00           C  
ATOM   1959  O   TYR 1 130      34.817  39.598  48.957  0.00  0.00           O  
ATOM   1960  CB  TYR 1 130      36.937  37.665  50.362  0.00  0.00           C  
ATOM   1961  CG  TYR 1 130      38.304  37.008  50.481  0.00  0.00           C  
ATOM   1962  CD1 TYR 1 130      38.410  35.604  50.849  0.00  0.00           C  
ATOM   1963  CD2 TYR 1 130      39.501  37.650  50.185  0.00  0.00           C  
ATOM   1964  CE1 TYR 1 130      39.654  35.018  51.007  0.00  0.00           C  
ATOM   1965  CE2 TYR 1 130      40.762  37.128  50.465  0.00  0.00           C  
ATOM   1966  CZ  TYR 1 130      40.845  35.797  50.969  0.00  0.00           C  
ATOM   1967  OH  TYR 1 130      41.927  35.199  51.177  0.00  0.00           O  
ATOM   1968  H   TYR 1 130      37.931  39.376  48.606  0.00  0.00           H  
ATOM   1969  HA  TYR 1 130      36.437  36.859  48.464  0.00  0.00           H  
ATOM   1970  HB2 TYR 1 130      37.051  38.639  50.839  0.00  0.00           H  
ATOM   1971  HB3 TYR 1 130      36.227  37.061  50.927  0.00  0.00           H  
ATOM   1972  HD1 TYR 1 130      37.545  34.972  50.989  0.00  0.00           H  
ATOM   1973  HD2 TYR 1 130      39.531  38.591  49.656  0.00  0.00           H  
ATOM   1974  HE1 TYR 1 130      39.579  34.005  51.374  0.00  0.00           H  
ATOM   1975  HE2 TYR 1 130      41.646  37.687  50.194  0.00  0.00           H  
ATOM   1976  HH  TYR 1 130      41.793  34.400  51.693  0.00  0.00           H  
ATOM   1977  N   ALA 1 131      34.041  37.481  49.127  0.00  0.00           N  
ATOM   1978  CA  ALA 1 131      32.623  37.669  49.202  0.00  0.00           C  
ATOM   1979  C   ALA 1 131      32.181  38.798  50.211  0.00  0.00           C  
ATOM   1980  O   ALA 1 131      31.121  39.419  49.899  0.00  0.00           O  
ATOM   1981  CB  ALA 1 131      31.885  36.419  49.554  0.00  0.00           C  
ATOM   1982  H   ALA 1 131      34.322  36.513  49.059  0.00  0.00           H  
ATOM   1983  HA  ALA 1 131      32.244  38.034  48.247  0.00  0.00           H  
ATOM   1984  HB1 ALA 1 131      30.808  36.583  49.568  0.00  0.00           H  
ATOM   1985  HB2 ALA 1 131      32.112  35.701  48.766  0.00  0.00           H  
ATOM   1986  HB3 ALA 1 131      32.268  36.102  50.524  0.00  0.00           H  
ATOM   1987  N   GLU 1 132      32.910  39.166  51.321  0.00  0.00           N  
ATOM   1988  CA  GLU 1 132      32.507  40.239  52.239  0.00  0.00           C  
ATOM   1989  C   GLU 1 132      32.106  41.541  51.513  0.00  0.00           C  
ATOM   1990  O   GLU 1 132      31.103  42.183  51.903  0.00  0.00           O  
ATOM   1991  CB  GLU 1 132      33.671  40.414  53.200  0.00  0.00           C  
ATOM   1992  CG  GLU 1 132      33.536  41.392  54.449  0.00  0.00           C  
ATOM   1993  CD  GLU 1 132      32.348  41.246  55.359  0.00  0.00           C  
ATOM   1994  OE1 GLU 1 132      31.770  42.269  55.822  0.00  0.00           O  
ATOM   1995  OE2 GLU 1 132      32.020  40.113  55.728  0.00  0.00           O  
ATOM   1996  H   GLU 1 132      33.702  38.559  51.479  0.00  0.00           H  
ATOM   1997  HA  GLU 1 132      31.660  39.868  52.815  0.00  0.00           H  
ATOM   1998  HB2 GLU 1 132      34.084  39.472  53.561  0.00  0.00           H  
ATOM   1999  HB3 GLU 1 132      34.513  40.734  52.587  0.00  0.00           H  
ATOM   2000  HG2 GLU 1 132      34.455  41.462  55.030  0.00  0.00           H  
ATOM   2001  HG3 GLU 1 132      33.441  42.399  54.042  0.00  0.00           H  
ATOM   2002  N   ILE 1 133      32.768  41.862  50.391  0.00  0.00           N  
ATOM   2003  CA  ILE 1 133      32.685  43.141  49.658  0.00  0.00           C  
ATOM   2004  C   ILE 1 133      31.894  43.011  48.361  0.00  0.00           C  
ATOM   2005  O   ILE 1 133      31.888  43.869  47.485  0.00  0.00           O  
ATOM   2006  CB  ILE 1 133      34.081  43.890  49.584  0.00  0.00           C  
ATOM   2007  CG1 ILE 1 133      35.046  42.984  48.827  0.00  0.00           C  
ATOM   2008  CG2 ILE 1 133      34.550  44.354  51.021  0.00  0.00           C  
ATOM   2009  CD1 ILE 1 133      36.124  43.878  48.196  0.00  0.00           C  
ATOM   2010  H   ILE 1 133      33.520  41.264  50.080  0.00  0.00           H  
ATOM   2011  HA  ILE 1 133      32.079  43.810  50.269  0.00  0.00           H  
ATOM   2012  HB  ILE 1 133      33.832  44.748  48.961  0.00  0.00           H  
ATOM   2013 HG12 ILE 1 133      35.462  42.254  49.521  0.00  0.00           H  
ATOM   2014 HG13 ILE 1 133      34.614  42.475  47.966  0.00  0.00           H  
ATOM   2015 HG21 ILE 1 133      35.383  45.057  51.024  0.00  0.00           H  
ATOM   2016 HG22 ILE 1 133      33.686  44.901  51.398  0.00  0.00           H  
ATOM   2017 HG23 ILE 1 133      34.708  43.460  51.625  0.00  0.00           H  
ATOM   2018 HD11 ILE 1 133      35.648  44.603  47.535  0.00  0.00           H  
ATOM   2019 HD12 ILE 1 133      36.655  44.288  49.056  0.00  0.00           H  
ATOM   2020 HD13 ILE 1 133      36.863  43.337  47.605  0.00  0.00           H  
ATOM   2021  N   ALA 1 134      31.154  41.936  48.174  0.00  0.00           N  
ATOM   2022  CA  ALA 1 134      30.131  41.799  47.114  0.00  0.00           C  
ATOM   2023  C   ALA 1 134      28.920  42.707  47.433  0.00  0.00           C  
ATOM   2024  O   ALA 1 134      28.567  43.008  48.573  0.00  0.00           O  
ATOM   2025  CB  ALA 1 134      29.699  40.396  46.807  0.00  0.00           C  
ATOM   2026  H   ALA 1 134      31.245  41.156  48.810  0.00  0.00           H  
ATOM   2027  HA  ALA 1 134      30.491  42.159  46.151  0.00  0.00           H  
ATOM   2028  HB1 ALA 1 134      29.308  39.986  47.738  0.00  0.00           H  
ATOM   2029  HB2 ALA 1 134      28.965  40.307  46.007  0.00  0.00           H  
ATOM   2030  HB3 ALA 1 134      30.573  39.851  46.450  0.00  0.00           H  
ATOM   2031  N   ARG 1 135      28.357  43.349  46.379  0.00  0.00           N  
ATOM   2032  CA  ARG 1 135      27.020  43.992  46.316  0.00  0.00           C  
ATOM   2033  C   ARG 1 135      26.060  43.139  45.553  0.00  0.00           C  
ATOM   2034  O   ARG 1 135      26.519  42.503  44.641  0.00  0.00           O  
ATOM   2035  CB  ARG 1 135      27.273  45.437  45.655  0.00  0.00           C  
ATOM   2036  CG  ARG 1 135      27.942  46.337  46.744  0.00  0.00           C  
ATOM   2037  CD  ARG 1 135      26.786  46.951  47.508  0.00  0.00           C  
ATOM   2038  NE  ARG 1 135      26.248  47.954  46.642  0.00  0.00           N  
ATOM   2039  CZ  ARG 1 135      25.638  48.983  47.073  0.00  0.00           C  
ATOM   2040  NH1 ARG 1 135      25.178  49.820  46.148  0.00  0.00           N  
ATOM   2041  NH2 ARG 1 135      25.404  49.319  48.351  0.00  0.00           N  
ATOM   2042  H   ARG 1 135      28.858  43.072  45.547  0.00  0.00           H  
ATOM   2043  HA  ARG 1 135      26.713  44.122  47.353  0.00  0.00           H  
ATOM   2044  HB2 ARG 1 135      27.783  45.278  44.704  0.00  0.00           H  
ATOM   2045  HB3 ARG 1 135      26.262  45.751  45.395  0.00  0.00           H  
ATOM   2046  HG2 ARG 1 135      28.697  45.768  47.286  0.00  0.00           H  
ATOM   2047  HG3 ARG 1 135      28.445  47.205  46.317  0.00  0.00           H  
ATOM   2048  HD2 ARG 1 135      25.994  46.278  47.837  0.00  0.00           H  
ATOM   2049  HD3 ARG 1 135      27.184  47.435  48.400  0.00  0.00           H  
ATOM   2050  HE  ARG 1 135      26.134  47.700  45.671  0.00  0.00           H  
ATOM   2051 HH11 ARG 1 135      24.519  50.490  46.518  0.00  0.00           H  
ATOM   2052 HH12 ARG 1 135      25.226  49.435  45.215  0.00  0.00           H  
ATOM   2053 HH21 ARG 1 135      24.908  50.195  48.427  0.00  0.00           H  
ATOM   2054 HH22 ARG 1 135      25.950  49.036  49.152  0.00  0.00           H  
ATOM   2055  N   PRO 1 136      24.731  43.046  45.871  0.00  0.00           N  
ATOM   2056  CA  PRO 1 136      24.111  43.870  46.826  0.00  0.00           C  
ATOM   2057  C   PRO 1 136      24.535  43.685  48.354  0.00  0.00           C  
ATOM   2058  O   PRO 1 136      24.434  44.609  49.106  0.00  0.00           O  
ATOM   2059  CB  PRO 1 136      22.660  43.536  46.639  0.00  0.00           C  
ATOM   2060  CG  PRO 1 136      22.605  43.041  45.183  0.00  0.00           C  
ATOM   2061  CD  PRO 1 136      23.833  42.188  45.093  0.00  0.00           C  
ATOM   2062  HA  PRO 1 136      24.150  44.913  46.514  0.00  0.00           H  
ATOM   2063  HB2 PRO 1 136      22.378  42.700  47.279  0.00  0.00           H  
ATOM   2064  HB3 PRO 1 136      21.966  44.373  46.717  0.00  0.00           H  
ATOM   2065  HG2 PRO 1 136      21.716  42.421  45.067  0.00  0.00           H  
ATOM   2066  HG3 PRO 1 136      22.619  43.855  44.458  0.00  0.00           H  
ATOM   2067  HD2 PRO 1 136      23.634  41.266  45.639  0.00  0.00           H  
ATOM   2068  HD3 PRO 1 136      24.093  41.804  44.106  0.00  0.00           H  
ATOM   2069  N   ASP 1 137      25.025  42.433  48.677  0.00  0.00           N  
ATOM   2070  CA  ASP 1 137      25.650  42.030  49.931  0.00  0.00           C  
ATOM   2071  C   ASP 1 137      26.320  40.676  49.829  0.00  0.00           C  
ATOM   2072  O   ASP 1 137      26.451  40.160  48.692  0.00  0.00           O  
ATOM   2073  CB  ASP 1 137      24.671  41.986  51.148  0.00  0.00           C  
ATOM   2074  CG  ASP 1 137      23.424  41.152  51.003  0.00  0.00           C  
ATOM   2075  OD1 ASP 1 137      22.353  41.460  51.532  0.00  0.00           O  
ATOM   2076  OD2 ASP 1 137      23.480  39.979  50.479  0.00  0.00           O  
ATOM   2077  H   ASP 1 137      25.017  41.763  47.922  0.00  0.00           H  
ATOM   2078  HA  ASP 1 137      26.297  42.871  50.181  0.00  0.00           H  
ATOM   2079  HB2 ASP 1 137      25.119  41.813  52.126  0.00  0.00           H  
ATOM   2080  HB3 ASP 1 137      24.420  43.037  51.292  0.00  0.00           H  
ATOM   2081  N   ASP 1 138      26.694  40.104  50.945  0.00  0.00           N  
ATOM   2082  CA  ASP 1 138      27.548  38.933  50.952  0.00  0.00           C  
ATOM   2083  C   ASP 1 138      26.890  37.627  50.629  0.00  0.00           C  
ATOM   2084  O   ASP 1 138      27.575  36.574  50.555  0.00  0.00           O  
ATOM   2085  CB  ASP 1 138      28.509  38.781  52.158  0.00  0.00           C  
ATOM   2086  CG  ASP 1 138      27.642  38.471  53.445  0.00  0.00           C  
ATOM   2087  OD1 ASP 1 138      28.242  38.257  54.527  0.00  0.00           O  
ATOM   2088  OD2 ASP 1 138      26.396  38.437  53.461  0.00  0.00           O  
ATOM   2089  H   ASP 1 138      26.377  40.462  51.835  0.00  0.00           H  
ATOM   2090  HA  ASP 1 138      28.167  38.996  50.058  0.00  0.00           H  
ATOM   2091  HB2 ASP 1 138      29.164  37.949  51.898  0.00  0.00           H  
ATOM   2092  HB3 ASP 1 138      29.207  39.614  52.248  0.00  0.00           H  
ATOM   2093  N   SER 1 139      25.592  37.597  50.345  0.00  0.00           N  
ATOM   2094  CA  SER 1 139      24.917  36.357  49.832  0.00  0.00           C  
ATOM   2095  C   SER 1 139      25.168  36.110  48.388  0.00  0.00           C  
ATOM   2096  O   SER 1 139      24.720  35.124  47.931  0.00  0.00           O  
ATOM   2097  CB  SER 1 139      23.399  36.494  49.988  0.00  0.00           C  
ATOM   2098  OG  SER 1 139      22.775  37.644  49.408  0.00  0.00           O  
ATOM   2099  H   SER 1 139      25.132  38.495  50.304  0.00  0.00           H  
ATOM   2100  HA  SER 1 139      25.262  35.438  50.307  0.00  0.00           H  
ATOM   2101  HB2 SER 1 139      22.973  35.704  49.371  0.00  0.00           H  
ATOM   2102  HB3 SER 1 139      23.224  36.452  51.063  0.00  0.00           H  
ATOM   2103  HG  SER 1 139      23.214  38.372  49.854  0.00  0.00           H  
ATOM   2104  N   LEU 1 140      25.836  37.055  47.674  0.00  0.00           N  
ATOM   2105  CA  LEU 1 140      26.162  36.876  46.298  0.00  0.00           C  
ATOM   2106  C   LEU 1 140      27.439  36.105  46.141  0.00  0.00           C  
ATOM   2107  O   LEU 1 140      28.525  36.686  46.051  0.00  0.00           O  
ATOM   2108  CB  LEU 1 140      26.315  38.240  45.636  0.00  0.00           C  
ATOM   2109  CG  LEU 1 140      26.596  38.092  44.065  0.00  0.00           C  
ATOM   2110  CD1 LEU 1 140      25.332  37.646  43.300  0.00  0.00           C  
ATOM   2111  CD2 LEU 1 140      27.052  39.486  43.460  0.00  0.00           C  
ATOM   2112  H   LEU 1 140      26.203  37.841  48.192  0.00  0.00           H  
ATOM   2113  HA  LEU 1 140      25.346  36.376  45.775  0.00  0.00           H  
ATOM   2114  HB2 LEU 1 140      25.472  38.918  45.770  0.00  0.00           H  
ATOM   2115  HB3 LEU 1 140      27.197  38.741  46.036  0.00  0.00           H  
ATOM   2116  HG  LEU 1 140      27.417  37.405  43.858  0.00  0.00           H  
ATOM   2117 HD11 LEU 1 140      25.124  36.633  43.644  0.00  0.00           H  
ATOM   2118 HD12 LEU 1 140      24.466  38.262  43.542  0.00  0.00           H  
ATOM   2119 HD13 LEU 1 140      25.583  37.640  42.239  0.00  0.00           H  
ATOM   2120 HD21 LEU 1 140      27.197  39.318  42.393  0.00  0.00           H  
ATOM   2121 HD22 LEU 1 140      26.224  40.185  43.585  0.00  0.00           H  
ATOM   2122 HD23 LEU 1 140      28.074  39.677  43.785  0.00  0.00           H  
ATOM   2123  N   GLU 1 141      27.350  34.822  45.857  0.00  0.00           N  
ATOM   2124  CA  GLU 1 141      28.555  33.984  45.606  0.00  0.00           C  
ATOM   2125  C   GLU 1 141      29.406  34.449  44.413  0.00  0.00           C  
ATOM   2126  O   GLU 1 141      28.772  34.511  43.336  0.00  0.00           O  
ATOM   2127  CB  GLU 1 141      28.189  32.471  45.537  0.00  0.00           C  
ATOM   2128  CG  GLU 1 141      29.402  31.582  45.664  0.00  0.00           C  
ATOM   2129  CD  GLU 1 141      28.950  30.074  45.594  0.00  0.00           C  
ATOM   2130  OE1 GLU 1 141      28.599  29.615  44.474  0.00  0.00           O  
ATOM   2131  OE2 GLU 1 141      29.077  29.336  46.604  0.00  0.00           O  
ATOM   2132  H   GLU 1 141      26.493  34.344  46.099  0.00  0.00           H  
ATOM   2133  HA  GLU 1 141      29.134  34.016  46.529  0.00  0.00           H  
ATOM   2134  HB2 GLU 1 141      27.508  32.283  46.367  0.00  0.00           H  
ATOM   2135  HB3 GLU 1 141      27.560  32.399  44.650  0.00  0.00           H  
ATOM   2136  HG2 GLU 1 141      30.207  31.755  44.950  0.00  0.00           H  
ATOM   2137  HG3 GLU 1 141      29.869  31.674  46.645  0.00  0.00           H  
ATOM   2138  N   PRO 1 142      30.716  34.692  44.509  0.00  0.00           N  
ATOM   2139  CA  PRO 1 142      31.642  34.910  43.362  0.00  0.00           C  
ATOM   2140  C   PRO 1 142      31.906  33.727  42.503  0.00  0.00           C  
ATOM   2141  O   PRO 1 142      31.832  32.515  42.891  0.00  0.00           O  
ATOM   2142  CB  PRO 1 142      32.891  35.478  43.924  0.00  0.00           C  
ATOM   2143  CG  PRO 1 142      32.939  35.009  45.377  0.00  0.00           C  
ATOM   2144  CD  PRO 1 142      31.504  34.658  45.738  0.00  0.00           C  
ATOM   2145  HA  PRO 1 142      31.221  35.683  42.719  0.00  0.00           H  
ATOM   2146  HB2 PRO 1 142      33.678  35.079  43.285  0.00  0.00           H  
ATOM   2147  HB3 PRO 1 142      32.880  36.568  43.933  0.00  0.00           H  
ATOM   2148  HG2 PRO 1 142      33.515  34.090  45.485  0.00  0.00           H  
ATOM   2149  HG3 PRO 1 142      33.283  35.775  46.071  0.00  0.00           H  
ATOM   2150  HD2 PRO 1 142      31.128  35.171  46.622  0.00  0.00           H  
ATOM   2151  HD3 PRO 1 142      31.592  33.624  46.071  0.00  0.00           H  
ATOM   2152  N   PHE 1 143      32.240  34.090  41.227  0.00  0.00           N  
ATOM   2153  CA  PHE 1 143      32.627  33.090  40.163  0.00  0.00           C  
ATOM   2154  C   PHE 1 143      33.621  32.096  40.715  0.00  0.00           C  
ATOM   2155  O   PHE 1 143      33.618  30.883  40.386  0.00  0.00           O  
ATOM   2156  CB  PHE 1 143      33.171  33.894  38.889  0.00  0.00           C  
ATOM   2157  CG  PHE 1 143      34.088  33.093  38.030  0.00  0.00           C  
ATOM   2158  CD1 PHE 1 143      33.467  32.267  37.068  0.00  0.00           C  
ATOM   2159  CD2 PHE 1 143      35.477  33.032  38.215  0.00  0.00           C  
ATOM   2160  CE1 PHE 1 143      34.233  31.495  36.132  0.00  0.00           C  
ATOM   2161  CE2 PHE 1 143      36.282  32.135  37.489  0.00  0.00           C  
ATOM   2162  CZ  PHE 1 143      35.716  31.473  36.321  0.00  0.00           C  
ATOM   2163  H   PHE 1 143      32.337  35.074  41.023  0.00  0.00           H  
ATOM   2164  HA  PHE 1 143      31.692  32.623  39.854  0.00  0.00           H  
ATOM   2165  HB2 PHE 1 143      32.314  34.314  38.363  0.00  0.00           H  
ATOM   2166  HB3 PHE 1 143      33.761  34.708  39.310  0.00  0.00           H  
ATOM   2167  HD1 PHE 1 143      32.417  32.392  36.847  0.00  0.00           H  
ATOM   2168  HD2 PHE 1 143      36.061  33.501  38.993  0.00  0.00           H  
ATOM   2169  HE1 PHE 1 143      33.699  31.041  35.310  0.00  0.00           H  
ATOM   2170  HE2 PHE 1 143      37.342  32.012  37.656  0.00  0.00           H  
ATOM   2171  HZ  PHE 1 143      36.302  30.893  35.622  0.00  0.00           H  
ATOM   2172  N   PHE 1 144      34.583  32.575  41.448  0.00  0.00           N  
ATOM   2173  CA  PHE 1 144      35.825  31.937  41.743  0.00  0.00           C  
ATOM   2174  C   PHE 1 144      35.542  30.931  42.901  0.00  0.00           C  
ATOM   2175  O   PHE 1 144      36.025  29.824  42.774  0.00  0.00           O  
ATOM   2176  CB  PHE 1 144      36.920  32.951  42.074  0.00  0.00           C  
ATOM   2177  CG  PHE 1 144      38.347  32.502  42.570  0.00  0.00           C  
ATOM   2178  CD1 PHE 1 144      38.801  31.170  42.368  0.00  0.00           C  
ATOM   2179  CD2 PHE 1 144      39.143  33.416  43.313  0.00  0.00           C  
ATOM   2180  CE1 PHE 1 144      40.000  30.802  43.026  0.00  0.00           C  
ATOM   2181  CE2 PHE 1 144      40.242  33.000  44.047  0.00  0.00           C  
ATOM   2182  CZ  PHE 1 144      40.753  31.710  43.826  0.00  0.00           C  
ATOM   2183  H   PHE 1 144      34.465  33.578  41.461  0.00  0.00           H  
ATOM   2184  HA  PHE 1 144      36.059  31.235  40.943  0.00  0.00           H  
ATOM   2185  HB2 PHE 1 144      36.948  33.583  41.187  0.00  0.00           H  
ATOM   2186  HB3 PHE 1 144      36.536  33.496  42.937  0.00  0.00           H  
ATOM   2187  HD1 PHE 1 144      38.295  30.446  41.747  0.00  0.00           H  
ATOM   2188  HD2 PHE 1 144      38.889  34.466  43.322  0.00  0.00           H  
ATOM   2189  HE1 PHE 1 144      40.254  29.760  42.900  0.00  0.00           H  
ATOM   2190  HE2 PHE 1 144      40.761  33.693  44.692  0.00  0.00           H  
ATOM   2191  HZ  PHE 1 144      41.638  31.261  44.252  0.00  0.00           H  
ATOM   2192  N   ASP 1 145      34.715  31.353  43.884  0.00  0.00           N  
ATOM   2193  CA  ASP 1 145      34.133  30.429  44.829  0.00  0.00           C  
ATOM   2194  C   ASP 1 145      33.242  29.358  44.093  0.00  0.00           C  
ATOM   2195  O   ASP 1 145      33.414  28.181  44.466  0.00  0.00           O  
ATOM   2196  CB  ASP 1 145      33.364  31.057  45.984  0.00  0.00           C  
ATOM   2197  CG  ASP 1 145      34.288  31.829  46.989  0.00  0.00           C  
ATOM   2198  OD1 ASP 1 145      33.830  32.165  48.080  0.00  0.00           O  
ATOM   2199  OD2 ASP 1 145      35.449  32.125  46.685  0.00  0.00           O  
ATOM   2200  H   ASP 1 145      34.282  32.262  43.806  0.00  0.00           H  
ATOM   2201  HA  ASP 1 145      34.943  29.848  45.271  0.00  0.00           H  
ATOM   2202  HB2 ASP 1 145      32.684  31.787  45.544  0.00  0.00           H  
ATOM   2203  HB3 ASP 1 145      32.715  30.321  46.458  0.00  0.00           H  
ATOM   2204  N   SER 1 146      32.337  29.614  43.090  0.00  0.00           N  
ATOM   2205  CA  SER 1 146      31.498  28.676  42.427  0.00  0.00           C  
ATOM   2206  C   SER 1 146      32.318  27.673  41.684  0.00  0.00           C  
ATOM   2207  O   SER 1 146      32.101  26.455  41.729  0.00  0.00           O  
ATOM   2208  CB  SER 1 146      30.607  29.273  41.390  0.00  0.00           C  
ATOM   2209  OG  SER 1 146      29.814  30.273  42.053  0.00  0.00           O  
ATOM   2210  H   SER 1 146      32.306  30.572  42.771  0.00  0.00           H  
ATOM   2211  HA  SER 1 146      30.966  28.131  43.207  0.00  0.00           H  
ATOM   2212  HB2 SER 1 146      31.201  29.768  40.622  0.00  0.00           H  
ATOM   2213  HB3 SER 1 146      29.992  28.525  40.888  0.00  0.00           H  
ATOM   2214  HG  SER 1 146      29.578  29.918  42.914  0.00  0.00           H  
ATOM   2215  N   LEU 1 147      33.435  28.168  41.130  0.00  0.00           N  
ATOM   2216  CA  LEU 1 147      34.415  27.321  40.368  0.00  0.00           C  
ATOM   2217  C   LEU 1 147      35.102  26.369  41.349  0.00  0.00           C  
ATOM   2218  O   LEU 1 147      35.247  25.186  41.147  0.00  0.00           O  
ATOM   2219  CB  LEU 1 147      35.369  28.193  39.600  0.00  0.00           C  
ATOM   2220  CG  LEU 1 147      36.465  27.479  38.838  0.00  0.00           C  
ATOM   2221  CD1 LEU 1 147      36.985  28.374  37.639  0.00  0.00           C  
ATOM   2222  CD2 LEU 1 147      37.735  27.100  39.583  0.00  0.00           C  
ATOM   2223  H   LEU 1 147      33.508  29.175  41.115  0.00  0.00           H  
ATOM   2224  HA  LEU 1 147      33.960  26.690  39.604  0.00  0.00           H  
ATOM   2225  HB2 LEU 1 147      34.762  28.696  38.848  0.00  0.00           H  
ATOM   2226  HB3 LEU 1 147      35.820  28.898  40.298  0.00  0.00           H  
ATOM   2227  HG  LEU 1 147      35.954  26.594  38.459  0.00  0.00           H  
ATOM   2228 HD11 LEU 1 147      37.529  29.183  38.127  0.00  0.00           H  
ATOM   2229 HD12 LEU 1 147      37.626  27.808  36.963  0.00  0.00           H  
ATOM   2230 HD13 LEU 1 147      36.125  28.651  37.030  0.00  0.00           H  
ATOM   2231 HD21 LEU 1 147      38.613  26.855  38.986  0.00  0.00           H  
ATOM   2232 HD22 LEU 1 147      38.006  27.856  40.320  0.00  0.00           H  
ATOM   2233 HD23 LEU 1 147      37.464  26.330  40.305  0.00  0.00           H  
ATOM   2234  N   VAL 1 148      35.554  26.880  42.552  0.00  0.00           N  
ATOM   2235  CA  VAL 1 148      36.276  25.994  43.506  0.00  0.00           C  
ATOM   2236  C   VAL 1 148      35.345  24.886  44.101  0.00  0.00           C  
ATOM   2237  O   VAL 1 148      35.793  23.786  44.442  0.00  0.00           O  
ATOM   2238  CB  VAL 1 148      36.976  26.927  44.539  0.00  0.00           C  
ATOM   2239  CG1 VAL 1 148      37.406  26.227  45.871  0.00  0.00           C  
ATOM   2240  CG2 VAL 1 148      38.231  27.610  43.938  0.00  0.00           C  
ATOM   2241  H   VAL 1 148      35.321  27.830  42.804  0.00  0.00           H  
ATOM   2242  HA  VAL 1 148      37.053  25.350  43.095  0.00  0.00           H  
ATOM   2243  HB  VAL 1 148      36.260  27.731  44.708  0.00  0.00           H  
ATOM   2244 HG11 VAL 1 148      36.603  25.723  46.409  0.00  0.00           H  
ATOM   2245 HG12 VAL 1 148      38.202  25.490  45.763  0.00  0.00           H  
ATOM   2246 HG13 VAL 1 148      37.656  27.110  46.459  0.00  0.00           H  
ATOM   2247 HG21 VAL 1 148      38.801  28.272  44.589  0.00  0.00           H  
ATOM   2248 HG22 VAL 1 148      38.887  27.006  43.311  0.00  0.00           H  
ATOM   2249 HG23 VAL 1 148      37.831  28.227  43.134  0.00  0.00           H  
ATOM   2250  N   LYS 1 149      34.017  25.237  44.218  0.00  0.00           N  
ATOM   2251  CA  LYS 1 149      32.948  24.361  44.733  0.00  0.00           C  
ATOM   2252  C   LYS 1 149      32.481  23.255  43.732  0.00  0.00           C  
ATOM   2253  O   LYS 1 149      31.920  22.228  44.172  0.00  0.00           O  
ATOM   2254  CB  LYS 1 149      31.778  25.197  45.194  0.00  0.00           C  
ATOM   2255  CG  LYS 1 149      32.235  26.037  46.421  0.00  0.00           C  
ATOM   2256  CD  LYS 1 149      31.068  26.942  46.812  0.00  0.00           C  
ATOM   2257  CE  LYS 1 149      31.599  27.666  48.015  0.00  0.00           C  
ATOM   2258  NZ  LYS 1 149      30.537  28.244  48.758  0.00  0.00           N  
ATOM   2259  H   LYS 1 149      33.727  26.137  43.862  0.00  0.00           H  
ATOM   2260  HA  LYS 1 149      33.222  23.858  45.661  0.00  0.00           H  
ATOM   2261  HB2 LYS 1 149      31.253  25.739  44.408  0.00  0.00           H  
ATOM   2262  HB3 LYS 1 149      30.982  24.520  45.506  0.00  0.00           H  
ATOM   2263  HG2 LYS 1 149      32.461  25.338  47.227  0.00  0.00           H  
ATOM   2264  HG3 LYS 1 149      33.133  26.606  46.180  0.00  0.00           H  
ATOM   2265  HD2 LYS 1 149      30.934  27.628  45.976  0.00  0.00           H  
ATOM   2266  HD3 LYS 1 149      30.170  26.369  47.047  0.00  0.00           H  
ATOM   2267  HE2 LYS 1 149      32.046  26.927  48.680  0.00  0.00           H  
ATOM   2268  HE3 LYS 1 149      32.348  28.416  47.762  0.00  0.00           H  
ATOM   2269  HZ1 LYS 1 149      29.868  27.540  49.035  0.00  0.00           H  
ATOM   2270  HZ2 LYS 1 149      30.803  28.572  49.675  0.00  0.00           H  
ATOM   2271  HZ3 LYS 1 149      30.186  28.947  48.122  0.00  0.00           H  
ATOM   2272  N   GLN 1 150      32.586  23.505  42.431  0.00  0.00           N  
ATOM   2273  CA  GLN 1 150      32.053  22.734  41.246  0.00  0.00           C  
ATOM   2274  C   GLN 1 150      33.113  21.877  40.517  0.00  0.00           C  
ATOM   2275  O   GLN 1 150      32.823  20.876  39.977  0.00  0.00           O  
ATOM   2276  CB  GLN 1 150      31.479  23.727  40.247  0.00  0.00           C  
ATOM   2277  CG  GLN 1 150      30.195  24.355  40.822  0.00  0.00           C  
ATOM   2278  CD  GLN 1 150      29.722  25.588  40.116  0.00  0.00           C  
ATOM   2279  OE1 GLN 1 150      29.925  25.691  38.914  0.00  0.00           O  
ATOM   2280  NE2 GLN 1 150      28.854  26.333  40.695  0.00  0.00           N  
ATOM   2281  H   GLN 1 150      32.857  24.430  42.129  0.00  0.00           H  
ATOM   2282  HA  GLN 1 150      31.239  22.063  41.521  0.00  0.00           H  
ATOM   2283  HB2 GLN 1 150      32.279  24.421  39.989  0.00  0.00           H  
ATOM   2284  HB3 GLN 1 150      31.206  23.176  39.347  0.00  0.00           H  
ATOM   2285  HG2 GLN 1 150      29.416  23.598  40.904  0.00  0.00           H  
ATOM   2286  HG3 GLN 1 150      30.291  24.662  41.863  0.00  0.00           H  
ATOM   2287 HE21 GLN 1 150      28.576  27.163  40.192  0.00  0.00           H  
ATOM   2288 HE22 GLN 1 150      28.767  26.330  41.702  0.00  0.00           H  
ATOM   2289  N   THR 1 151      34.368  22.290  40.582  0.00  0.00           N  
ATOM   2290  CA  THR 1 151      35.548  21.738  39.928  0.00  0.00           C  
ATOM   2291  C   THR 1 151      36.651  21.305  40.923  0.00  0.00           C  
ATOM   2292  O   THR 1 151      36.712  21.797  42.040  0.00  0.00           O  
ATOM   2293  CB  THR 1 151      36.267  22.681  38.888  0.00  0.00           C  
ATOM   2294  OG1 THR 1 151      36.873  23.762  39.506  0.00  0.00           O  
ATOM   2295  CG2 THR 1 151      35.162  23.280  37.997  0.00  0.00           C  
ATOM   2296  H   THR 1 151      34.516  23.229  40.923  0.00  0.00           H  
ATOM   2297  HA  THR 1 151      35.308  20.826  39.382  0.00  0.00           H  
ATOM   2298  HB  THR 1 151      36.986  22.097  38.313  0.00  0.00           H  
ATOM   2299  HG1 THR 1 151      36.131  24.240  39.884  0.00  0.00           H  
ATOM   2300 HG21 THR 1 151      34.834  22.475  37.341  0.00  0.00           H  
ATOM   2301 HG22 THR 1 151      34.379  23.757  38.587  0.00  0.00           H  
ATOM   2302 HG23 THR 1 151      35.626  24.146  37.524  0.00  0.00           H  
ATOM   2303  N   HIS 1 152      37.596  20.455  40.554  0.00  0.00           N  
ATOM   2304  CA  HIS 1 152      38.701  19.919  41.298  0.00  0.00           C  
ATOM   2305  C   HIS 1 152      39.941  20.780  41.380  0.00  0.00           C  
ATOM   2306  O   HIS 1 152      40.964  20.401  42.012  0.00  0.00           O  
ATOM   2307  CB  HIS 1 152      39.026  18.456  40.648  0.00  0.00           C  
ATOM   2308  CG  HIS 1 152      38.085  17.372  40.837  0.00  0.00           C  
ATOM   2309  ND1 HIS 1 152      37.175  16.892  39.926  0.00  0.00           N  
ATOM   2310  CD2 HIS 1 152      37.819  16.735  42.073  0.00  0.00           C  
ATOM   2311  CE1 HIS 1 152      36.356  16.001  40.524  0.00  0.00           C  
ATOM   2312  NE2 HIS 1 152      36.800  15.826  41.788  0.00  0.00           N  
ATOM   2313  H   HIS 1 152      37.534  20.012  39.649  0.00  0.00           H  
ATOM   2314  HA  HIS 1 152      38.297  19.832  42.306  0.00  0.00           H  
ATOM   2315  HB2 HIS 1 152      39.220  18.566  39.582  0.00  0.00           H  
ATOM   2316  HB3 HIS 1 152      39.971  18.118  41.074  0.00  0.00           H  
ATOM   2317  HD1 HIS 1 152      36.924  17.331  39.052  0.00  0.00           H  
ATOM   2318  HD2 HIS 1 152      38.417  16.832  42.967  0.00  0.00           H  
ATOM   2319  HE1 HIS 1 152      35.745  15.322  39.948  0.00  0.00           H  
ATOM   2320  N   VAL 1 153      39.804  21.938  40.635  0.00  0.00           N  
ATOM   2321  CA  VAL 1 153      41.018  22.836  40.430  0.00  0.00           C  
ATOM   2322  C   VAL 1 153      41.342  23.427  41.763  0.00  0.00           C  
ATOM   2323  O   VAL 1 153      40.482  23.806  42.468  0.00  0.00           O  
ATOM   2324  CB  VAL 1 153      40.686  23.966  39.418  0.00  0.00           C  
ATOM   2325  CG1 VAL 1 153      41.722  25.058  39.119  0.00  0.00           C  
ATOM   2326  CG2 VAL 1 153      40.489  23.390  37.993  0.00  0.00           C  
ATOM   2327  H   VAL 1 153      38.898  22.268  40.337  0.00  0.00           H  
ATOM   2328  HA  VAL 1 153      41.825  22.213  40.042  0.00  0.00           H  
ATOM   2329  HB  VAL 1 153      39.766  24.415  39.793  0.00  0.00           H  
ATOM   2330 HG11 VAL 1 153      42.651  24.594  38.787  0.00  0.00           H  
ATOM   2331 HG12 VAL 1 153      41.360  25.793  38.401  0.00  0.00           H  
ATOM   2332 HG13 VAL 1 153      41.857  25.662  40.016  0.00  0.00           H  
ATOM   2333 HG21 VAL 1 153      40.217  24.226  37.349  0.00  0.00           H  
ATOM   2334 HG22 VAL 1 153      41.345  22.829  37.615  0.00  0.00           H  
ATOM   2335 HG23 VAL 1 153      39.602  22.759  37.938  0.00  0.00           H  
ATOM   2336  N   PRO 1 154      42.612  23.465  42.231  0.00  0.00           N  
ATOM   2337  CA  PRO 1 154      42.992  24.110  43.433  0.00  0.00           C  
ATOM   2338  C   PRO 1 154      42.597  25.547  43.629  0.00  0.00           C  
ATOM   2339  O   PRO 1 154      42.274  26.203  42.667  0.00  0.00           O  
ATOM   2340  CB  PRO 1 154      44.489  24.085  43.473  0.00  0.00           C  
ATOM   2341  CG  PRO 1 154      44.867  22.856  42.613  0.00  0.00           C  
ATOM   2342  CD  PRO 1 154      43.690  22.883  41.629  0.00  0.00           C  
ATOM   2343  HA  PRO 1 154      42.594  23.533  44.268  0.00  0.00           H  
ATOM   2344  HB2 PRO 1 154      44.883  24.991  43.013  0.00  0.00           H  
ATOM   2345  HB3 PRO 1 154      44.961  23.848  44.427  0.00  0.00           H  
ATOM   2346  HG2 PRO 1 154      45.850  22.987  42.161  0.00  0.00           H  
ATOM   2347  HG3 PRO 1 154      44.867  21.950  43.219  0.00  0.00           H  
ATOM   2348  HD2 PRO 1 154      43.521  21.876  41.247  0.00  0.00           H  
ATOM   2349  HD3 PRO 1 154      44.090  23.459  40.795  0.00  0.00           H  
ATOM   2350  N   ASN 1 155      42.610  26.025  44.876  0.00  0.00           N  
ATOM   2351  CA  ASN 1 155      42.088  27.313  45.259  0.00  0.00           C  
ATOM   2352  C   ASN 1 155      43.252  28.298  45.390  0.00  0.00           C  
ATOM   2353  O   ASN 1 155      43.652  28.741  46.481  0.00  0.00           O  
ATOM   2354  CB  ASN 1 155      41.290  27.149  46.638  0.00  0.00           C  
ATOM   2355  CG  ASN 1 155      40.768  28.364  47.172  0.00  0.00           C  
ATOM   2356  OD1 ASN 1 155      40.537  29.272  46.441  0.00  0.00           O  
ATOM   2357  ND2 ASN 1 155      40.466  28.360  48.431  0.00  0.00           N  
ATOM   2358  H   ASN 1 155      43.077  25.433  45.548  0.00  0.00           H  
ATOM   2359  HA  ASN 1 155      41.400  27.729  44.524  0.00  0.00           H  
ATOM   2360  HB2 ASN 1 155      40.445  26.476  46.495  0.00  0.00           H  
ATOM   2361  HB3 ASN 1 155      41.984  26.677  47.334  0.00  0.00           H  
ATOM   2362 HD21 ASN 1 155      39.868  29.044  48.873  0.00  0.00           H  
ATOM   2363 HD22 ASN 1 155      40.750  27.581  49.007  0.00  0.00           H  
ATOM   2364  N   LEU 1 156      43.901  28.680  44.299  0.00  0.00           N  
ATOM   2365  CA  LEU 1 156      44.860  29.820  44.246  0.00  0.00           C  
ATOM   2366  C   LEU 1 156      44.881  30.422  42.811  0.00  0.00           C  
ATOM   2367  O   LEU 1 156      44.300  29.826  41.923  0.00  0.00           O  
ATOM   2368  CB  LEU 1 156      46.219  29.239  44.757  0.00  0.00           C  
ATOM   2369  CG  LEU 1 156      46.680  28.041  43.934  0.00  0.00           C  
ATOM   2370  CD1 LEU 1 156      48.035  28.281  43.240  0.00  0.00           C  
ATOM   2371  CD2 LEU 1 156      46.733  26.794  44.779  0.00  0.00           C  
ATOM   2372  H   LEU 1 156      43.582  28.326  43.408  0.00  0.00           H  
ATOM   2373  HA  LEU 1 156      44.522  30.545  44.987  0.00  0.00           H  
ATOM   2374  HB2 LEU 1 156      46.990  30.009  44.743  0.00  0.00           H  
ATOM   2375  HB3 LEU 1 156      46.229  28.960  45.811  0.00  0.00           H  
ATOM   2376  HG  LEU 1 156      45.987  27.688  43.170  0.00  0.00           H  
ATOM   2377 HD11 LEU 1 156      47.814  29.108  42.565  0.00  0.00           H  
ATOM   2378 HD12 LEU 1 156      48.791  28.768  43.855  0.00  0.00           H  
ATOM   2379 HD13 LEU 1 156      48.329  27.322  42.813  0.00  0.00           H  
ATOM   2380 HD21 LEU 1 156      47.008  25.983  44.104  0.00  0.00           H  
ATOM   2381 HD22 LEU 1 156      47.504  26.886  45.544  0.00  0.00           H  
ATOM   2382 HD23 LEU 1 156      45.778  26.487  45.205  0.00  0.00           H  
ATOM   2383  N   PHE 1 157      45.441  31.598  42.648  0.00  0.00           N  
ATOM   2384  CA  PHE 1 157      45.814  32.069  41.307  0.00  0.00           C  
ATOM   2385  C   PHE 1 157      47.104  32.940  41.201  0.00  0.00           C  
ATOM   2386  O   PHE 1 157      47.744  33.241  42.217  0.00  0.00           O  
ATOM   2387  CB  PHE 1 157      44.567  32.894  40.737  0.00  0.00           C  
ATOM   2388  CG  PHE 1 157      44.216  34.223  41.463  0.00  0.00           C  
ATOM   2389  CD1 PHE 1 157      43.574  34.262  42.705  0.00  0.00           C  
ATOM   2390  CD2 PHE 1 157      44.554  35.420  40.906  0.00  0.00           C  
ATOM   2391  CE1 PHE 1 157      43.393  35.464  43.374  0.00  0.00           C  
ATOM   2392  CE2 PHE 1 157      44.423  36.632  41.617  0.00  0.00           C  
ATOM   2393  CZ  PHE 1 157      43.772  36.706  42.915  0.00  0.00           C  
ATOM   2394  H   PHE 1 157      45.872  32.112  43.404  0.00  0.00           H  
ATOM   2395  HA  PHE 1 157      45.973  31.177  40.702  0.00  0.00           H  
ATOM   2396  HB2 PHE 1 157      44.826  33.074  39.694  0.00  0.00           H  
ATOM   2397  HB3 PHE 1 157      43.615  32.367  40.688  0.00  0.00           H  
ATOM   2398  HD1 PHE 1 157      43.173  33.366  43.154  0.00  0.00           H  
ATOM   2399  HD2 PHE 1 157      45.120  35.417  39.986  0.00  0.00           H  
ATOM   2400  HE1 PHE 1 157      42.724  35.445  44.222  0.00  0.00           H  
ATOM   2401  HE2 PHE 1 157      44.593  37.548  41.071  0.00  0.00           H  
ATOM   2402  HZ  PHE 1 157      43.503  37.587  43.479  0.00  0.00           H  
ATOM   2403  N   SER 1 158      47.664  33.390  40.036  0.00  0.00           N  
ATOM   2404  CA  SER 1 158      48.849  34.146  39.973  0.00  0.00           C  
ATOM   2405  C   SER 1 158      48.825  34.971  38.662  0.00  0.00           C  
ATOM   2406  O   SER 1 158      48.239  34.592  37.673  0.00  0.00           O  
ATOM   2407  CB  SER 1 158      50.141  33.303  40.241  0.00  0.00           C  
ATOM   2408  OG  SER 1 158      50.159  32.292  39.224  0.00  0.00           O  
ATOM   2409  H   SER 1 158      47.169  33.123  39.198  0.00  0.00           H  
ATOM   2410  HA  SER 1 158      48.754  34.897  40.757  0.00  0.00           H  
ATOM   2411  HB2 SER 1 158      51.082  33.852  40.230  0.00  0.00           H  
ATOM   2412  HB3 SER 1 158      50.043  32.717  41.155  0.00  0.00           H  
ATOM   2413  HG  SER 1 158      49.538  31.591  39.432  0.00  0.00           H  
ATOM   2414  N   LEU 1 159      49.425  36.158  38.816  0.00  0.00           N  
ATOM   2415  CA  LEU 1 159      49.314  37.234  37.895  0.00  0.00           C  
ATOM   2416  C   LEU 1 159      50.672  37.799  37.445  0.00  0.00           C  
ATOM   2417  O   LEU 1 159      51.668  37.996  38.136  0.00  0.00           O  
ATOM   2418  CB  LEU 1 159      48.445  38.415  38.442  0.00  0.00           C  
ATOM   2419  CG  LEU 1 159      46.962  38.187  38.795  0.00  0.00           C  
ATOM   2420  CD1 LEU 1 159      46.466  39.464  39.455  0.00  0.00           C  
ATOM   2421  CD2 LEU 1 159      46.051  37.904  37.565  0.00  0.00           C  
ATOM   2422  H   LEU 1 159      49.923  36.379  39.667  0.00  0.00           H  
ATOM   2423  HA  LEU 1 159      48.816  36.856  37.003  0.00  0.00           H  
ATOM   2424  HB2 LEU 1 159      48.893  38.818  39.349  0.00  0.00           H  
ATOM   2425  HB3 LEU 1 159      48.512  39.186  37.674  0.00  0.00           H  
ATOM   2426  HG  LEU 1 159      46.830  37.424  39.562  0.00  0.00           H  
ATOM   2427 HD11 LEU 1 159      45.471  39.327  39.877  0.00  0.00           H  
ATOM   2428 HD12 LEU 1 159      47.105  39.730  40.297  0.00  0.00           H  
ATOM   2429 HD13 LEU 1 159      46.532  40.243  38.695  0.00  0.00           H  
ATOM   2430 HD21 LEU 1 159      45.953  38.697  36.824  0.00  0.00           H  
ATOM   2431 HD22 LEU 1 159      46.468  36.957  37.220  0.00  0.00           H  
ATOM   2432 HD23 LEU 1 159      45.044  37.640  37.889  0.00  0.00           H  
ATOM   2433  N   GLN 1 160      50.823  38.100  36.153  0.00  0.00           N  
ATOM   2434  CA  GLN 1 160      51.902  38.808  35.477  0.00  0.00           C  
ATOM   2435  C   GLN 1 160      51.354  39.873  34.550  0.00  0.00           C  
ATOM   2436  O   GLN 1 160      50.639  39.488  33.680  0.00  0.00           O  
ATOM   2437  CB  GLN 1 160      52.695  37.769  34.666  0.00  0.00           C  
ATOM   2438  CG  GLN 1 160      53.998  38.484  34.168  0.00  0.00           C  
ATOM   2439  CD  GLN 1 160      54.668  37.727  33.060  0.00  0.00           C  
ATOM   2440  OE1 GLN 1 160      54.118  37.235  32.035  0.00  0.00           O  
ATOM   2441  NE2 GLN 1 160      56.045  37.723  33.055  0.00  0.00           N  
ATOM   2442  H   GLN 1 160      49.999  37.943  35.590  0.00  0.00           H  
ATOM   2443  HA  GLN 1 160      52.628  39.286  36.135  0.00  0.00           H  
ATOM   2444  HB2 GLN 1 160      53.105  37.031  35.355  0.00  0.00           H  
ATOM   2445  HB3 GLN 1 160      52.106  37.245  33.913  0.00  0.00           H  
ATOM   2446  HG2 GLN 1 160      53.813  39.547  34.017  0.00  0.00           H  
ATOM   2447  HG3 GLN 1 160      54.710  38.543  34.991  0.00  0.00           H  
ATOM   2448 HE21 GLN 1 160      56.418  37.123  32.334  0.00  0.00           H  
ATOM   2449 HE22 GLN 1 160      56.584  38.073  33.834  0.00  0.00           H  
ATOM   2450  N   LEU 1 161      51.811  41.119  34.635  0.00  0.00           N  
ATOM   2451  CA  LEU 1 161      51.385  42.218  33.680  0.00  0.00           C  
ATOM   2452  C   LEU 1 161      52.574  42.866  32.829  0.00  0.00           C  
ATOM   2453  O   LEU 1 161      53.631  43.142  33.402  0.00  0.00           O  
ATOM   2454  CB  LEU 1 161      50.709  43.317  34.496  0.00  0.00           C  
ATOM   2455  CG  LEU 1 161      49.495  42.945  35.367  0.00  0.00           C  
ATOM   2456  CD1 LEU 1 161      48.934  44.150  36.172  0.00  0.00           C  
ATOM   2457  CD2 LEU 1 161      48.341  42.267  34.630  0.00  0.00           C  
ATOM   2458  H   LEU 1 161      52.514  41.303  35.336  0.00  0.00           H  
ATOM   2459  HA  LEU 1 161      50.767  41.733  32.925  0.00  0.00           H  
ATOM   2460  HB2 LEU 1 161      51.438  43.684  35.218  0.00  0.00           H  
ATOM   2461  HB3 LEU 1 161      50.342  44.078  33.807  0.00  0.00           H  
ATOM   2462  HG  LEU 1 161      49.824  42.182  36.073  0.00  0.00           H  
ATOM   2463 HD11 LEU 1 161      48.121  43.923  36.861  0.00  0.00           H  
ATOM   2464 HD12 LEU 1 161      49.854  44.425  36.688  0.00  0.00           H  
ATOM   2465 HD13 LEU 1 161      48.711  44.839  35.358  0.00  0.00           H  
ATOM   2466 HD21 LEU 1 161      48.211  42.785  33.679  0.00  0.00           H  
ATOM   2467 HD22 LEU 1 161      48.680  41.268  34.357  0.00  0.00           H  
ATOM   2468 HD23 LEU 1 161      47.397  42.239  35.174  0.00  0.00           H  
ATOM   2469  N   CYS 1 162      52.439  42.987  31.530  0.00  0.00           N  
ATOM   2470  CA  CYS 1 162      53.496  43.243  30.560  0.00  0.00           C  
ATOM   2471  C   CYS 1 162      53.197  44.134  29.341  0.00  0.00           C  
ATOM   2472  O   CYS 1 162      52.038  44.456  29.052  0.00  0.00           O  
ATOM   2473  CB  CYS 1 162      54.074  41.887  30.102  0.00  0.00           C  
ATOM   2474  SG  CYS 1 162      54.490  40.612  31.421  0.00  0.00           S  
ATOM   2475  H   CYS 1 162      51.534  42.761  31.141  0.00  0.00           H  
ATOM   2476  HA  CYS 1 162      54.264  43.792  31.104  0.00  0.00           H  
ATOM   2477  HB2 CYS 1 162      53.386  41.541  29.331  0.00  0.00           H  
ATOM   2478  HB3 CYS 1 162      55.001  41.972  29.534  0.00  0.00           H  
ATOM   2479  N   GLY 1 163      54.260  44.362  28.536  0.00  0.00           N  
ATOM   2480  CA  GLY 1 163      54.106  44.713  27.174  0.00  0.00           C  
ATOM   2481  C   GLY 1 163      54.198  46.227  26.750  0.00  0.00           C  
ATOM   2482  O   GLY 1 163      54.296  46.566  25.585  0.00  0.00           O  
ATOM   2483  H   GLY 1 163      55.163  44.164  28.942  0.00  0.00           H  
ATOM   2484  HA2 GLY 1 163      54.962  44.278  26.660  0.00  0.00           H  
ATOM   2485  HA3 GLY 1 163      53.188  44.245  26.816  0.00  0.00           H  
ATOM   2486  N   ALA 1 164      54.239  47.054  27.831  0.00  0.00           N  
ATOM   2487  CA  ALA 1 164      54.468  48.477  27.600  0.00  0.00           C  
ATOM   2488  C   ALA 1 164      55.998  48.807  27.270  0.00  0.00           C  
ATOM   2489  O   ALA 1 164      56.866  47.982  27.583  0.00  0.00           O  
ATOM   2490  CB  ALA 1 164      54.025  49.348  28.737  0.00  0.00           C  
ATOM   2491  H   ALA 1 164      54.287  46.716  28.781  0.00  0.00           H  
ATOM   2492  HA  ALA 1 164      53.899  48.763  26.715  0.00  0.00           H  
ATOM   2493  HB1 ALA 1 164      54.520  49.103  29.677  0.00  0.00           H  
ATOM   2494  HB2 ALA 1 164      54.200  50.376  28.418  0.00  0.00           H  
ATOM   2495  HB3 ALA 1 164      52.943  49.272  28.838  0.00  0.00           H  
ATOM   2496  N   GLY 1 165      56.250  49.972  26.745  0.00  0.00           N  
ATOM   2497  CA  GLY 1 165      57.571  50.585  26.641  0.00  0.00           C  
ATOM   2498  C   GLY 1 165      57.991  51.182  25.308  0.00  0.00           C  
ATOM   2499  O   GLY 1 165      57.561  50.621  24.295  0.00  0.00           O  
ATOM   2500  H   GLY 1 165      55.446  50.539  26.517  0.00  0.00           H  
ATOM   2501  HA2 GLY 1 165      57.736  51.344  27.406  0.00  0.00           H  
ATOM   2502  HA3 GLY 1 165      58.302  49.836  26.944  0.00  0.00           H  
ATOM   2503  N   PHE 1 166      58.732  52.290  25.161  0.00  0.00           N  
ATOM   2504  CA  PHE 1 166      59.115  52.855  23.797  0.00  0.00           C  
ATOM   2505  C   PHE 1 166      60.343  52.188  23.152  0.00  0.00           C  
ATOM   2506  O   PHE 1 166      61.123  51.596  23.814  0.00  0.00           O  
ATOM   2507  CB  PHE 1 166      59.351  54.258  23.973  0.00  0.00           C  
ATOM   2508  CG  PHE 1 166      58.180  55.210  24.272  0.00  0.00           C  
ATOM   2509  CD1 PHE 1 166      57.254  55.613  23.260  0.00  0.00           C  
ATOM   2510  CD2 PHE 1 166      58.020  55.657  25.600  0.00  0.00           C  
ATOM   2511  CE1 PHE 1 166      56.273  56.590  23.583  0.00  0.00           C  
ATOM   2512  CE2 PHE 1 166      57.082  56.694  25.826  0.00  0.00           C  
ATOM   2513  CZ  PHE 1 166      56.409  57.272  24.826  0.00  0.00           C  
ATOM   2514  H   PHE 1 166      59.018  52.793  25.989  0.00  0.00           H  
ATOM   2515  HA  PHE 1 166      58.260  52.766  23.128  0.00  0.00           H  
ATOM   2516  HB2 PHE 1 166      60.082  54.412  24.767  0.00  0.00           H  
ATOM   2517  HB3 PHE 1 166      59.754  54.644  23.036  0.00  0.00           H  
ATOM   2518  HD1 PHE 1 166      57.299  55.085  22.320  0.00  0.00           H  
ATOM   2519  HD2 PHE 1 166      58.698  55.303  26.362  0.00  0.00           H  
ATOM   2520  HE1 PHE 1 166      55.736  57.043  22.762  0.00  0.00           H  
ATOM   2521  HE2 PHE 1 166      57.131  57.170  26.794  0.00  0.00           H  
ATOM   2522  HZ  PHE 1 166      55.790  58.111  25.108  0.00  0.00           H  
ATOM   2523  N   PRO 1 167      60.447  52.358  21.766  0.00  0.00           N  
ATOM   2524  CA  PRO 1 167      59.420  52.922  20.828  0.00  0.00           C  
ATOM   2525  C   PRO 1 167      58.193  52.089  20.623  0.00  0.00           C  
ATOM   2526  O   PRO 1 167      58.190  50.878  21.015  0.00  0.00           O  
ATOM   2527  CB  PRO 1 167      60.294  53.015  19.559  0.00  0.00           C  
ATOM   2528  CG  PRO 1 167      61.177  51.775  19.638  0.00  0.00           C  
ATOM   2529  CD  PRO 1 167      61.579  51.826  21.072  0.00  0.00           C  
ATOM   2530  HA  PRO 1 167      59.177  53.963  21.041  0.00  0.00           H  
ATOM   2531  HB2 PRO 1 167      59.688  52.887  18.663  0.00  0.00           H  
ATOM   2532  HB3 PRO 1 167      60.859  53.947  19.543  0.00  0.00           H  
ATOM   2533  HG2 PRO 1 167      60.623  50.882  19.348  0.00  0.00           H  
ATOM   2534  HG3 PRO 1 167      62.031  51.948  18.984  0.00  0.00           H  
ATOM   2535  HD2 PRO 1 167      62.424  52.508  21.172  0.00  0.00           H  
ATOM   2536  HD3 PRO 1 167      61.899  50.862  21.466  0.00  0.00           H  
ATOM   2537  N   LEU 1 168      57.070  52.672  20.125  0.00  0.00           N  
ATOM   2538  CA  LEU 1 168      55.811  52.015  19.691  0.00  0.00           C  
ATOM   2539  C   LEU 1 168      56.039  51.051  18.516  0.00  0.00           C  
ATOM   2540  O   LEU 1 168      56.721  51.380  17.506  0.00  0.00           O  
ATOM   2541  CB  LEU 1 168      54.778  53.130  19.351  0.00  0.00           C  
ATOM   2542  CG  LEU 1 168      54.554  54.289  20.248  0.00  0.00           C  
ATOM   2543  CD1 LEU 1 168      53.422  55.262  19.925  0.00  0.00           C  
ATOM   2544  CD2 LEU 1 168      54.272  53.742  21.713  0.00  0.00           C  
ATOM   2545  H   LEU 1 168      57.292  53.584  19.752  0.00  0.00           H  
ATOM   2546  HA  LEU 1 168      55.398  51.474  20.543  0.00  0.00           H  
ATOM   2547  HB2 LEU 1 168      55.006  53.516  18.357  0.00  0.00           H  
ATOM   2548  HB3 LEU 1 168      53.807  52.654  19.220  0.00  0.00           H  
ATOM   2549  HG  LEU 1 168      55.471  54.878  20.277  0.00  0.00           H  
ATOM   2550 HD11 LEU 1 168      52.468  54.759  19.763  0.00  0.00           H  
ATOM   2551 HD12 LEU 1 168      53.492  56.016  20.708  0.00  0.00           H  
ATOM   2552 HD13 LEU 1 168      53.604  55.752  18.969  0.00  0.00           H  
ATOM   2553 HD21 LEU 1 168      53.739  54.476  22.317  0.00  0.00           H  
ATOM   2554 HD22 LEU 1 168      53.689  52.831  21.577  0.00  0.00           H  
ATOM   2555 HD23 LEU 1 168      55.217  53.499  22.197  0.00  0.00           H  
ATOM   2556  N   ASN 1 169      55.341  49.892  18.480  0.00  0.00           N  
ATOM   2557  CA  ASN 1 169      55.398  48.965  17.289  0.00  0.00           C  
ATOM   2558  C   ASN 1 169      54.449  49.545  16.250  0.00  0.00           C  
ATOM   2559  O   ASN 1 169      54.875  49.352  15.089  0.00  0.00           O  
ATOM   2560  CB  ASN 1 169      55.215  47.450  17.715  0.00  0.00           C  
ATOM   2561  CG  ASN 1 169      53.853  46.937  17.458  0.00  0.00           C  
ATOM   2562  OD1 ASN 1 169      53.391  46.755  16.427  0.00  0.00           O  
ATOM   2563  ND2 ASN 1 169      53.156  46.713  18.556  0.00  0.00           N  
ATOM   2564  H   ASN 1 169      54.817  49.569  19.281  0.00  0.00           H  
ATOM   2565  HA  ASN 1 169      56.424  48.978  16.924  0.00  0.00           H  
ATOM   2566  HB2 ASN 1 169      55.827  46.806  17.083  0.00  0.00           H  
ATOM   2567  HB3 ASN 1 169      55.505  47.297  18.754  0.00  0.00           H  
ATOM   2568 HD21 ASN 1 169      52.228  46.316  18.513  0.00  0.00           H  
ATOM   2569 HD22 ASN 1 169      53.530  46.944  19.465  0.00  0.00           H  
ATOM   2570  N   GLN 1 170      53.375  50.310  16.573  0.00  0.00           N  
ATOM   2571  CA  GLN 1 170      52.540  51.077  15.613  0.00  0.00           C  
ATOM   2572  C   GLN 1 170      51.997  52.404  16.274  0.00  0.00           C  
ATOM   2573  O   GLN 1 170      51.137  52.254  17.158  0.00  0.00           O  
ATOM   2574  CB  GLN 1 170      51.348  50.118  15.224  0.00  0.00           C  
ATOM   2575  CG  GLN 1 170      51.713  48.891  14.286  0.00  0.00           C  
ATOM   2576  CD  GLN 1 170      52.123  49.283  12.897  0.00  0.00           C  
ATOM   2577  OE1 GLN 1 170      51.609  50.248  12.355  0.00  0.00           O  
ATOM   2578  NE2 GLN 1 170      53.076  48.639  12.200  0.00  0.00           N  
ATOM   2579  H   GLN 1 170      52.997  50.294  17.509  0.00  0.00           H  
ATOM   2580  HA  GLN 1 170      53.179  51.343  14.772  0.00  0.00           H  
ATOM   2581  HB2 GLN 1 170      50.959  49.738  16.169  0.00  0.00           H  
ATOM   2582  HB3 GLN 1 170      50.538  50.672  14.749  0.00  0.00           H  
ATOM   2583  HG2 GLN 1 170      52.550  48.446  14.823  0.00  0.00           H  
ATOM   2584  HG3 GLN 1 170      50.859  48.216  14.222  0.00  0.00           H  
ATOM   2585 HE21 GLN 1 170      53.392  49.151  11.389  0.00  0.00           H  
ATOM   2586 HE22 GLN 1 170      53.519  47.796  12.535  0.00  0.00           H  
ATOM   2587  N   SER 1 171      52.385  53.587  15.889  0.00  0.00           N  
ATOM   2588  CA  SER 1 171      51.831  54.834  16.462  0.00  0.00           C  
ATOM   2589  C   SER 1 171      50.374  55.034  16.183  0.00  0.00           C  
ATOM   2590  O   SER 1 171      49.755  55.563  17.021  0.00  0.00           O  
ATOM   2591  CB  SER 1 171      52.642  56.132  16.052  0.00  0.00           C  
ATOM   2592  OG  SER 1 171      52.219  56.711  14.873  0.00  0.00           O  
ATOM   2593  H   SER 1 171      53.229  53.585  15.335  0.00  0.00           H  
ATOM   2594  HA  SER 1 171      52.003  54.809  17.538  0.00  0.00           H  
ATOM   2595  HB2 SER 1 171      52.308  56.831  16.819  0.00  0.00           H  
ATOM   2596  HB3 SER 1 171      53.716  55.992  16.174  0.00  0.00           H  
ATOM   2597  HG  SER 1 171      52.574  56.191  14.149  0.00  0.00           H  
ATOM   2598  N   GLU 1 172      49.896  54.541  15.053  0.00  0.00           N  
ATOM   2599  CA  GLU 1 172      48.449  54.464  14.669  0.00  0.00           C  
ATOM   2600  C   GLU 1 172      47.649  53.621  15.731  0.00  0.00           C  
ATOM   2601  O   GLU 1 172      46.405  53.558  15.580  0.00  0.00           O  
ATOM   2602  CB  GLU 1 172      47.879  55.796  14.518  0.00  0.00           C  
ATOM   2603  CG  GLU 1 172      48.587  56.724  13.496  0.00  0.00           C  
ATOM   2604  CD  GLU 1 172      48.915  56.088  12.105  0.00  0.00           C  
ATOM   2605  OE1 GLU 1 172      48.093  55.287  11.532  0.00  0.00           O  
ATOM   2606  OE2 GLU 1 172      49.862  56.436  11.439  0.00  0.00           O  
ATOM   2607  H   GLU 1 172      50.476  54.120  14.342  0.00  0.00           H  
ATOM   2608  HA  GLU 1 172      48.390  53.930  13.720  0.00  0.00           H  
ATOM   2609  HB2 GLU 1 172      46.847  55.811  14.167  0.00  0.00           H  
ATOM   2610  HB3 GLU 1 172      47.930  56.349  15.456  0.00  0.00           H  
ATOM   2611  HG2 GLU 1 172      48.065  57.641  13.224  0.00  0.00           H  
ATOM   2612  HG3 GLU 1 172      49.571  57.048  13.836  0.00  0.00           H  
ATOM   2613  N   VAL 1 173      48.189  52.887  16.700  0.00  0.00           N  
ATOM   2614  CA  VAL 1 173      47.490  51.948  17.636  0.00  0.00           C  
ATOM   2615  C   VAL 1 173      47.812  52.220  19.135  0.00  0.00           C  
ATOM   2616  O   VAL 1 173      48.828  52.862  19.411  0.00  0.00           O  
ATOM   2617  CB  VAL 1 173      47.816  50.505  17.224  0.00  0.00           C  
ATOM   2618  CG1 VAL 1 173      47.052  49.365  17.893  0.00  0.00           C  
ATOM   2619  CG2 VAL 1 173      47.579  50.300  15.714  0.00  0.00           C  
ATOM   2620  H   VAL 1 173      49.163  53.083  16.879  0.00  0.00           H  
ATOM   2621  HA  VAL 1 173      46.417  52.139  17.647  0.00  0.00           H  
ATOM   2622  HB  VAL 1 173      48.847  50.189  17.385  0.00  0.00           H  
ATOM   2623 HG11 VAL 1 173      47.268  48.338  17.599  0.00  0.00           H  
ATOM   2624 HG12 VAL 1 173      47.204  49.380  18.972  0.00  0.00           H  
ATOM   2625 HG13 VAL 1 173      45.998  49.546  17.682  0.00  0.00           H  
ATOM   2626 HG21 VAL 1 173      48.256  50.926  15.133  0.00  0.00           H  
ATOM   2627 HG22 VAL 1 173      47.686  49.262  15.400  0.00  0.00           H  
ATOM   2628 HG23 VAL 1 173      46.532  50.576  15.588  0.00  0.00           H  
ATOM   2629  N   LEU 1 174      46.944  51.907  20.118  0.00  0.00           N  
ATOM   2630  CA  LEU 1 174      47.171  52.083  21.604  0.00  0.00           C  
ATOM   2631  C   LEU 1 174      48.076  50.961  22.116  0.00  0.00           C  
ATOM   2632  O   LEU 1 174      47.869  49.845  21.663  0.00  0.00           O  
ATOM   2633  CB  LEU 1 174      45.867  52.207  22.281  0.00  0.00           C  
ATOM   2634  CG  LEU 1 174      45.154  53.558  22.118  0.00  0.00           C  
ATOM   2635  CD1 LEU 1 174      44.053  53.462  23.184  0.00  0.00           C  
ATOM   2636  CD2 LEU 1 174      45.942  54.846  22.452  0.00  0.00           C  
ATOM   2637  H   LEU 1 174      46.151  51.385  19.772  0.00  0.00           H  
ATOM   2638  HA  LEU 1 174      47.667  53.021  21.852  0.00  0.00           H  
ATOM   2639  HB2 LEU 1 174      45.257  51.348  22.002  0.00  0.00           H  
ATOM   2640  HB3 LEU 1 174      46.059  52.231  23.353  0.00  0.00           H  
ATOM   2641  HG  LEU 1 174      44.628  53.728  21.179  0.00  0.00           H  
ATOM   2642 HD11 LEU 1 174      43.302  52.744  22.853  0.00  0.00           H  
ATOM   2643 HD12 LEU 1 174      44.366  53.140  24.177  0.00  0.00           H  
ATOM   2644 HD13 LEU 1 174      43.626  54.435  23.425  0.00  0.00           H  
ATOM   2645 HD21 LEU 1 174      46.348  54.882  23.463  0.00  0.00           H  
ATOM   2646 HD22 LEU 1 174      46.667  54.974  21.649  0.00  0.00           H  
ATOM   2647 HD23 LEU 1 174      45.206  55.633  22.287  0.00  0.00           H  
ATOM   2648  N   ALA 1 175      48.866  51.275  23.125  0.00  0.00           N  
ATOM   2649  CA  ALA 1 175      49.816  50.420  23.837  0.00  0.00           C  
ATOM   2650  C   ALA 1 175      49.501  48.962  24.030  0.00  0.00           C  
ATOM   2651  O   ALA 1 175      48.658  48.602  24.890  0.00  0.00           O  
ATOM   2652  CB  ALA 1 175      51.186  50.701  23.202  0.00  0.00           C  
ATOM   2653  H   ALA 1 175      48.948  52.257  23.348  0.00  0.00           H  
ATOM   2654  HA  ALA 1 175      49.852  50.819  24.851  0.00  0.00           H  
ATOM   2655  HB1 ALA 1 175      51.955  50.146  23.739  0.00  0.00           H  
ATOM   2656  HB2 ALA 1 175      51.103  50.345  22.176  0.00  0.00           H  
ATOM   2657  HB3 ALA 1 175      51.468  51.754  23.215  0.00  0.00           H  
ATOM   2658  N   SER 1 176      50.040  48.128  23.094  0.00  0.00           N  
ATOM   2659  CA  SER 1 176      49.685  46.708  22.961  0.00  0.00           C  
ATOM   2660  C   SER 1 176      50.163  45.747  24.054  0.00  0.00           C  
ATOM   2661  O   SER 1 176      51.127  44.960  23.847  0.00  0.00           O  
ATOM   2662  CB  SER 1 176      48.168  46.507  22.649  0.00  0.00           C  
ATOM   2663  OG  SER 1 176      47.635  47.243  21.520  0.00  0.00           O  
ATOM   2664  H   SER 1 176      50.809  48.499  22.555  0.00  0.00           H  
ATOM   2665  HA  SER 1 176      50.270  46.303  22.136  0.00  0.00           H  
ATOM   2666  HB2 SER 1 176      47.991  45.449  22.459  0.00  0.00           H  
ATOM   2667  HB3 SER 1 176      47.558  46.824  23.495  0.00  0.00           H  
ATOM   2668  HG  SER 1 176      47.736  48.188  21.655  0.00  0.00           H  
ATOM   2669  N   VAL 1 177      49.637  45.966  25.227  0.00  0.00           N  
ATOM   2670  CA  VAL 1 177      49.993  45.241  26.446  0.00  0.00           C  
ATOM   2671  C   VAL 1 177      49.509  43.762  26.391  0.00  0.00           C  
ATOM   2672  O   VAL 1 177      48.893  43.340  25.406  0.00  0.00           O  
ATOM   2673  CB  VAL 1 177      49.666  46.004  27.684  0.00  0.00           C  
ATOM   2674  CG1 VAL 1 177      50.536  47.255  27.782  0.00  0.00           C  
ATOM   2675  CG2 VAL 1 177      48.236  46.524  27.918  0.00  0.00           C  
ATOM   2676  H   VAL 1 177      48.907  46.661  25.288  0.00  0.00           H  
ATOM   2677  HA  VAL 1 177      51.061  45.055  26.564  0.00  0.00           H  
ATOM   2678  HB  VAL 1 177      49.806  45.465  28.621  0.00  0.00           H  
ATOM   2679 HG11 VAL 1 177      51.579  46.942  27.725  0.00  0.00           H  
ATOM   2680 HG12 VAL 1 177      50.304  48.051  27.075  0.00  0.00           H  
ATOM   2681 HG13 VAL 1 177      50.380  47.706  28.762  0.00  0.00           H  
ATOM   2682 HG21 VAL 1 177      48.215  46.774  28.979  0.00  0.00           H  
ATOM   2683 HG22 VAL 1 177      47.904  47.336  27.271  0.00  0.00           H  
ATOM   2684 HG23 VAL 1 177      47.510  45.723  27.785  0.00  0.00           H  
ATOM   2685  N   GLY 1 178      49.896  42.998  27.460  0.00  0.00           N  
ATOM   2686  CA  GLY 1 178      49.860  41.530  27.518  0.00  0.00           C  
ATOM   2687  C   GLY 1 178      50.294  40.999  28.938  0.00  0.00           C  
ATOM   2688  O   GLY 1 178      50.809  41.711  29.801  0.00  0.00           O  
ATOM   2689  H   GLY 1 178      50.544  43.409  28.116  0.00  0.00           H  
ATOM   2690  HA2 GLY 1 178      48.843  41.172  27.355  0.00  0.00           H  
ATOM   2691  HA3 GLY 1 178      50.419  41.051  26.715  0.00  0.00           H  
ATOM   2692  N   GLY 1 179      50.004  39.702  29.136  0.00  0.00           N  
ATOM   2693  CA  GLY 1 179      50.360  39.093  30.404  0.00  0.00           C  
ATOM   2694  C   GLY 1 179      49.671  37.688  30.661  0.00  0.00           C  
ATOM   2695  O   GLY 1 179      48.959  37.256  29.774  0.00  0.00           O  
ATOM   2696  H   GLY 1 179      49.498  39.130  28.475  0.00  0.00           H  
ATOM   2697  HA2 GLY 1 179      51.436  38.921  30.366  0.00  0.00           H  
ATOM   2698  HA3 GLY 1 179      50.327  39.795  31.237  0.00  0.00           H  
ATOM   2699  N   SER 1 180      50.001  37.112  31.782  0.00  0.00           N  
ATOM   2700  CA  SER 1 180      49.459  35.743  32.161  0.00  0.00           C  
ATOM   2701  C   SER 1 180      48.566  35.818  33.395  0.00  0.00           C  
ATOM   2702  O   SER 1 180      48.901  36.441  34.356  0.00  0.00           O  
ATOM   2703  CB  SER 1 180      50.599  34.780  32.417  0.00  0.00           C  
ATOM   2704  OG  SER 1 180      51.430  34.466  31.354  0.00  0.00           O  
ATOM   2705  H   SER 1 180      50.483  37.612  32.515  0.00  0.00           H  
ATOM   2706  HA  SER 1 180      48.833  35.397  31.338  0.00  0.00           H  
ATOM   2707  HB2 SER 1 180      51.256  35.106  33.223  0.00  0.00           H  
ATOM   2708  HB3 SER 1 180      50.188  33.824  32.741  0.00  0.00           H  
ATOM   2709  HG  SER 1 180      51.894  35.245  31.038  0.00  0.00           H  
ATOM   2710  N   MET 1 181      47.508  35.124  33.364  0.00  0.00           N  
ATOM   2711  CA  MET 1 181      46.688  34.712  34.521  0.00  0.00           C  
ATOM   2712  C   MET 1 181      46.543  33.242  34.639  0.00  0.00           C  
ATOM   2713  O   MET 1 181      46.011  32.584  33.771  0.00  0.00           O  
ATOM   2714  CB  MET 1 181      45.305  35.456  34.422  0.00  0.00           C  
ATOM   2715  CG  MET 1 181      44.258  35.073  35.503  0.00  0.00           C  
ATOM   2716  SD  MET 1 181      42.595  35.934  35.306  0.00  0.00           S  
ATOM   2717  CE  MET 1 181      41.680  34.821  34.240  0.00  0.00           C  
ATOM   2718  H   MET 1 181      47.137  34.802  32.481  0.00  0.00           H  
ATOM   2719  HA  MET 1 181      47.147  35.099  35.431  0.00  0.00           H  
ATOM   2720  HB2 MET 1 181      45.501  36.524  34.328  0.00  0.00           H  
ATOM   2721  HB3 MET 1 181      44.856  35.152  33.476  0.00  0.00           H  
ATOM   2722  HG2 MET 1 181      44.133  33.991  35.457  0.00  0.00           H  
ATOM   2723  HG3 MET 1 181      44.691  35.310  36.475  0.00  0.00           H  
ATOM   2724  HE1 MET 1 181      42.177  34.548  33.309  0.00  0.00           H  
ATOM   2725  HE2 MET 1 181      41.432  33.979  34.887  0.00  0.00           H  
ATOM   2726  HE3 MET 1 181      40.684  35.224  34.058  0.00  0.00           H  
ATOM   2727  N   ILE 1 182      47.053  32.549  35.694  0.00  0.00           N  
ATOM   2728  CA  ILE 1 182      47.146  31.064  35.816  0.00  0.00           C  
ATOM   2729  C   ILE 1 182      46.275  30.756  36.999  0.00  0.00           C  
ATOM   2730  O   ILE 1 182      46.411  31.225  38.125  0.00  0.00           O  
ATOM   2731  CB  ILE 1 182      48.581  30.524  36.010  0.00  0.00           C  
ATOM   2732  CG1 ILE 1 182      49.725  31.226  35.088  0.00  0.00           C  
ATOM   2733  CG2 ILE 1 182      48.517  29.011  36.053  0.00  0.00           C  
ATOM   2734  CD1 ILE 1 182      49.649  30.972  33.567  0.00  0.00           C  
ATOM   2735  H   ILE 1 182      47.469  33.153  36.389  0.00  0.00           H  
ATOM   2736  HA  ILE 1 182      46.738  30.605  34.916  0.00  0.00           H  
ATOM   2737  HB  ILE 1 182      48.911  30.709  37.032  0.00  0.00           H  
ATOM   2738 HG12 ILE 1 182      49.582  32.296  35.240  0.00  0.00           H  
ATOM   2739 HG13 ILE 1 182      50.686  30.868  35.459  0.00  0.00           H  
ATOM   2740 HG21 ILE 1 182      47.938  28.626  35.213  0.00  0.00           H  
ATOM   2741 HG22 ILE 1 182      49.521  28.608  35.918  0.00  0.00           H  
ATOM   2742 HG23 ILE 1 182      48.140  28.526  36.953  0.00  0.00           H  
ATOM   2743 HD11 ILE 1 182      49.032  31.702  33.042  0.00  0.00           H  
ATOM   2744 HD12 ILE 1 182      50.602  31.082  33.049  0.00  0.00           H  
ATOM   2745 HD13 ILE 1 182      49.296  29.949  33.436  0.00  0.00           H  
ATOM   2746  N   ILE 1 183      45.107  30.003  36.793  0.00  0.00           N  
ATOM   2747  CA  ILE 1 183      44.211  29.657  37.861  0.00  0.00           C  
ATOM   2748  C   ILE 1 183      44.658  28.266  38.411  0.00  0.00           C  
ATOM   2749  O   ILE 1 183      44.918  27.304  37.684  0.00  0.00           O  
ATOM   2750  CB  ILE 1 183      42.779  29.709  37.271  0.00  0.00           C  
ATOM   2751  CG1 ILE 1 183      42.492  31.056  36.629  0.00  0.00           C  
ATOM   2752  CG2 ILE 1 183      41.747  29.121  38.243  0.00  0.00           C  
ATOM   2753  CD1 ILE 1 183      42.522  32.238  37.590  0.00  0.00           C  
ATOM   2754  H   ILE 1 183      44.952  29.665  35.854  0.00  0.00           H  
ATOM   2755  HA  ILE 1 183      44.262  30.379  38.675  0.00  0.00           H  
ATOM   2756  HB  ILE 1 183      42.888  29.022  36.432  0.00  0.00           H  
ATOM   2757 HG12 ILE 1 183      43.209  31.195  35.820  0.00  0.00           H  
ATOM   2758 HG13 ILE 1 183      41.544  31.115  36.094  0.00  0.00           H  
ATOM   2759 HG21 ILE 1 183      40.813  29.051  37.687  0.00  0.00           H  
ATOM   2760 HG22 ILE 1 183      41.932  28.135  38.669  0.00  0.00           H  
ATOM   2761 HG23 ILE 1 183      41.530  29.787  39.078  0.00  0.00           H  
ATOM   2762 HD11 ILE 1 183      42.282  33.192  37.121  0.00  0.00           H  
ATOM   2763 HD12 ILE 1 183      41.794  32.130  38.393  0.00  0.00           H  
ATOM   2764 HD13 ILE 1 183      43.509  32.446  38.003  0.00  0.00           H  
ATOM   2765  N   GLY 1 184      44.699  28.186  39.726  0.00  0.00           N  
ATOM   2766  CA  GLY 1 184      44.985  26.927  40.381  0.00  0.00           C  
ATOM   2767  C   GLY 1 184      46.431  26.365  40.461  0.00  0.00           C  
ATOM   2768  O   GLY 1 184      46.730  25.188  40.824  0.00  0.00           O  
ATOM   2769  H   GLY 1 184      44.485  28.985  40.306  0.00  0.00           H  
ATOM   2770  HA2 GLY 1 184      44.523  27.093  41.354  0.00  0.00           H  
ATOM   2771  HA3 GLY 1 184      44.424  26.070  40.009  0.00  0.00           H  
ATOM   2772  N   GLY 1 185      47.456  27.124  39.977  0.00  0.00           N  
ATOM   2773  CA  GLY 1 185      48.883  26.733  40.062  0.00  0.00           C  
ATOM   2774  C   GLY 1 185      49.771  27.979  39.968  0.00  0.00           C  
ATOM   2775  O   GLY 1 185      49.285  29.088  39.782  0.00  0.00           O  
ATOM   2776  H   GLY 1 185      47.299  28.065  39.646  0.00  0.00           H  
ATOM   2777  HA2 GLY 1 185      48.958  26.318  41.067  0.00  0.00           H  
ATOM   2778  HA3 GLY 1 185      49.172  25.999  39.309  0.00  0.00           H  
ATOM   2779  N   ILE 1 186      51.081  27.792  40.191  0.00  0.00           N  
ATOM   2780  CA  ILE 1 186      52.138  28.800  40.066  0.00  0.00           C  
ATOM   2781  C   ILE 1 186      53.006  28.420  38.927  0.00  0.00           C  
ATOM   2782  O   ILE 1 186      53.500  27.271  38.981  0.00  0.00           O  
ATOM   2783  CB  ILE 1 186      52.847  28.837  41.421  0.00  0.00           C  
ATOM   2784  CG1 ILE 1 186      51.931  29.034  42.628  0.00  0.00           C  
ATOM   2785  CG2 ILE 1 186      53.957  29.879  41.417  0.00  0.00           C  
ATOM   2786  CD1 ILE 1 186      51.818  27.751  43.532  0.00  0.00           C  
ATOM   2787  H   ILE 1 186      51.398  26.833  40.233  0.00  0.00           H  
ATOM   2788  HA  ILE 1 186      51.720  29.795  39.909  0.00  0.00           H  
ATOM   2789  HB  ILE 1 186      53.327  27.863  41.507  0.00  0.00           H  
ATOM   2790 HG12 ILE 1 186      52.384  29.807  43.250  0.00  0.00           H  
ATOM   2791 HG13 ILE 1 186      50.931  29.399  42.394  0.00  0.00           H  
ATOM   2792 HG21 ILE 1 186      53.418  30.826  41.423  0.00  0.00           H  
ATOM   2793 HG22 ILE 1 186      54.530  29.744  42.335  0.00  0.00           H  
ATOM   2794 HG23 ILE 1 186      54.638  29.793  40.570  0.00  0.00           H  
ATOM   2795 HD11 ILE 1 186      52.808  27.411  43.837  0.00  0.00           H  
ATOM   2796 HD12 ILE 1 186      51.286  27.963  44.460  0.00  0.00           H  
ATOM   2797 HD13 ILE 1 186      51.369  26.918  42.991  0.00  0.00           H  
ATOM   2798  N   ASP 1 187      53.164  29.160  37.842  0.00  0.00           N  
ATOM   2799  CA  ASP 1 187      53.983  28.780  36.656  0.00  0.00           C  
ATOM   2800  C   ASP 1 187      55.428  29.316  36.694  0.00  0.00           C  
ATOM   2801  O   ASP 1 187      55.651  30.564  36.712  0.00  0.00           O  
ATOM   2802  CB  ASP 1 187      53.208  29.253  35.357  0.00  0.00           C  
ATOM   2803  CG  ASP 1 187      53.948  28.818  34.100  0.00  0.00           C  
ATOM   2804  OD1 ASP 1 187      53.345  28.184  33.170  0.00  0.00           O  
ATOM   2805  OD2 ASP 1 187      55.182  29.023  33.998  0.00  0.00           O  
ATOM   2806  H   ASP 1 187      52.856  30.121  37.885  0.00  0.00           H  
ATOM   2807  HA  ASP 1 187      54.048  27.696  36.561  0.00  0.00           H  
ATOM   2808  HB2 ASP 1 187      52.218  28.798  35.374  0.00  0.00           H  
ATOM   2809  HB3 ASP 1 187      53.049  30.325  35.468  0.00  0.00           H  
ATOM   2810  N   HIS 1 188      56.409  28.505  36.611  0.00  0.00           N  
ATOM   2811  CA  HIS 1 188      57.818  28.878  36.938  0.00  0.00           C  
ATOM   2812  C   HIS 1 188      58.527  29.737  35.809  0.00  0.00           C  
ATOM   2813  O   HIS 1 188      59.509  30.417  36.049  0.00  0.00           O  
ATOM   2814  CB  HIS 1 188      58.618  27.566  37.122  0.00  0.00           C  
ATOM   2815  CG  HIS 1 188      60.019  27.748  37.757  0.00  0.00           C  
ATOM   2816  ND1 HIS 1 188      60.392  28.311  38.994  0.00  0.00           N  
ATOM   2817  CD2 HIS 1 188      61.241  27.572  37.080  0.00  0.00           C  
ATOM   2818  CE1 HIS 1 188      61.729  28.258  39.156  0.00  0.00           C  
ATOM   2819  NE2 HIS 1 188      62.246  27.775  38.032  0.00  0.00           N  
ATOM   2820  H   HIS 1 188      56.227  27.524  36.453  0.00  0.00           H  
ATOM   2821  HA  HIS 1 188      57.864  29.422  37.881  0.00  0.00           H  
ATOM   2822  HB2 HIS 1 188      58.147  26.851  37.796  0.00  0.00           H  
ATOM   2823  HB3 HIS 1 188      58.689  27.163  36.111  0.00  0.00           H  
ATOM   2824  HD1 HIS 1 188      59.827  28.682  39.745  0.00  0.00           H  
ATOM   2825  HD2 HIS 1 188      61.323  27.282  36.043  0.00  0.00           H  
ATOM   2826  HE1 HIS 1 188      62.198  28.241  40.129  0.00  0.00           H  
ATOM   2827  N   SER 1 189      57.893  29.855  34.629  0.00  0.00           N  
ATOM   2828  CA  SER 1 189      58.395  30.610  33.450  0.00  0.00           C  
ATOM   2829  C   SER 1 189      58.078  32.125  33.659  0.00  0.00           C  
ATOM   2830  O   SER 1 189      58.969  32.868  33.233  0.00  0.00           O  
ATOM   2831  CB  SER 1 189      57.767  30.000  32.173  0.00  0.00           C  
ATOM   2832  OG  SER 1 189      56.388  30.339  32.004  0.00  0.00           O  
ATOM   2833  H   SER 1 189      57.031  29.336  34.542  0.00  0.00           H  
ATOM   2834  HA  SER 1 189      59.483  30.537  33.423  0.00  0.00           H  
ATOM   2835  HB2 SER 1 189      58.364  30.359  31.335  0.00  0.00           H  
ATOM   2836  HB3 SER 1 189      57.870  28.915  32.137  0.00  0.00           H  
ATOM   2837  HG  SER 1 189      55.869  29.940  32.706  0.00  0.00           H  
ATOM   2838  N   LEU 1 190      57.004  32.443  34.387  0.00  0.00           N  
ATOM   2839  CA  LEU 1 190      56.541  33.882  34.477  0.00  0.00           C  
ATOM   2840  C   LEU 1 190      57.432  34.798  35.295  0.00  0.00           C  
ATOM   2841  O   LEU 1 190      57.277  36.002  35.431  0.00  0.00           O  
ATOM   2842  CB  LEU 1 190      55.160  33.960  34.928  0.00  0.00           C  
ATOM   2843  CG  LEU 1 190      54.101  33.275  33.987  0.00  0.00           C  
ATOM   2844  CD1 LEU 1 190      52.771  33.406  34.704  0.00  0.00           C  
ATOM   2845  CD2 LEU 1 190      54.076  33.947  32.569  0.00  0.00           C  
ATOM   2846  H   LEU 1 190      56.408  31.711  34.747  0.00  0.00           H  
ATOM   2847  HA  LEU 1 190      56.607  34.389  33.515  0.00  0.00           H  
ATOM   2848  HB2 LEU 1 190      55.244  33.357  35.832  0.00  0.00           H  
ATOM   2849  HB3 LEU 1 190      54.894  34.999  35.123  0.00  0.00           H  
ATOM   2850  HG  LEU 1 190      54.375  32.239  33.788  0.00  0.00           H  
ATOM   2851 HD11 LEU 1 190      52.845  32.914  35.673  0.00  0.00           H  
ATOM   2852 HD12 LEU 1 190      52.515  34.453  34.867  0.00  0.00           H  
ATOM   2853 HD13 LEU 1 190      51.897  33.234  34.076  0.00  0.00           H  
ATOM   2854 HD21 LEU 1 190      53.377  33.315  32.021  0.00  0.00           H  
ATOM   2855 HD22 LEU 1 190      53.756  34.969  32.772  0.00  0.00           H  
ATOM   2856 HD23 LEU 1 190      55.033  33.946  32.047  0.00  0.00           H  
ATOM   2857  N   TYR 1 191      58.426  34.242  36.056  0.00  0.00           N  
ATOM   2858  CA  TYR 1 191      59.180  34.946  37.084  0.00  0.00           C  
ATOM   2859  C   TYR 1 191      60.630  34.461  37.126  0.00  0.00           C  
ATOM   2860  O   TYR 1 191      61.032  33.431  36.565  0.00  0.00           O  
ATOM   2861  CB  TYR 1 191      58.531  34.818  38.430  0.00  0.00           C  
ATOM   2862  CG  TYR 1 191      58.806  33.504  39.204  0.00  0.00           C  
ATOM   2863  CD1 TYR 1 191      57.944  32.401  39.051  0.00  0.00           C  
ATOM   2864  CD2 TYR 1 191      59.768  33.490  40.203  0.00  0.00           C  
ATOM   2865  CE1 TYR 1 191      58.094  31.221  39.839  0.00  0.00           C  
ATOM   2866  CE2 TYR 1 191      59.962  32.367  41.041  0.00  0.00           C  
ATOM   2867  CZ  TYR 1 191      59.091  31.269  40.887  0.00  0.00           C  
ATOM   2868  OH  TYR 1 191      59.316  30.022  41.516  0.00  0.00           O  
ATOM   2869  H   TYR 1 191      58.621  33.263  35.896  0.00  0.00           H  
ATOM   2870  HA  TYR 1 191      59.165  36.009  36.845  0.00  0.00           H  
ATOM   2871  HB2 TYR 1 191      58.798  35.664  39.063  0.00  0.00           H  
ATOM   2872  HB3 TYR 1 191      57.456  34.842  38.251  0.00  0.00           H  
ATOM   2873  HD1 TYR 1 191      57.146  32.467  38.326  0.00  0.00           H  
ATOM   2874  HD2 TYR 1 191      60.330  34.396  40.369  0.00  0.00           H  
ATOM   2875  HE1 TYR 1 191      57.516  30.310  39.793  0.00  0.00           H  
ATOM   2876  HE2 TYR 1 191      60.773  32.338  41.754  0.00  0.00           H  
ATOM   2877  HH  TYR 1 191      59.912  29.897  42.259  0.00  0.00           H  
ATOM   2878  N   THR 1 192      61.410  35.181  37.894  0.00  0.00           N  
ATOM   2879  CA  THR 1 192      62.842  34.873  38.207  0.00  0.00           C  
ATOM   2880  C   THR 1 192      63.092  35.134  39.696  0.00  0.00           C  
ATOM   2881  O   THR 1 192      62.299  35.819  40.370  0.00  0.00           O  
ATOM   2882  CB  THR 1 192      63.787  35.759  37.312  0.00  0.00           C  
ATOM   2883  OG1 THR 1 192      63.581  37.100  37.597  0.00  0.00           O  
ATOM   2884  CG2 THR 1 192      63.474  35.619  35.854  0.00  0.00           C  
ATOM   2885  H   THR 1 192      61.148  36.129  38.122  0.00  0.00           H  
ATOM   2886  HA  THR 1 192      62.965  33.813  37.983  0.00  0.00           H  
ATOM   2887  HB  THR 1 192      64.814  35.488  37.554  0.00  0.00           H  
ATOM   2888  HG1 THR 1 192      63.916  37.387  38.449  0.00  0.00           H  
ATOM   2889 HG21 THR 1 192      63.209  34.582  35.647  0.00  0.00           H  
ATOM   2890 HG22 THR 1 192      62.596  36.233  35.653  0.00  0.00           H  
ATOM   2891 HG23 THR 1 192      64.333  35.878  35.236  0.00  0.00           H  
ATOM   2892  N   GLY 1 193      64.205  34.592  40.150  0.00  0.00           N  
ATOM   2893  CA  GLY 1 193      64.629  34.786  41.571  0.00  0.00           C  
ATOM   2894  C   GLY 1 193      63.818  34.192  42.621  0.00  0.00           C  
ATOM   2895  O   GLY 1 193      62.976  33.299  42.357  0.00  0.00           O  
ATOM   2896  H   GLY 1 193      64.615  33.878  39.566  0.00  0.00           H  
ATOM   2897  HA2 GLY 1 193      65.616  34.327  41.525  0.00  0.00           H  
ATOM   2898  HA3 GLY 1 193      64.797  35.804  41.921  0.00  0.00           H  
ATOM   2899  N   SER 1 194      64.034  34.571  43.882  0.00  0.00           N  
ATOM   2900  CA  SER 1 194      63.289  34.021  45.036  0.00  0.00           C  
ATOM   2901  C   SER 1 194      61.801  34.355  45.042  0.00  0.00           C  
ATOM   2902  O   SER 1 194      61.514  35.546  44.755  0.00  0.00           O  
ATOM   2903  CB  SER 1 194      63.820  34.649  46.277  0.00  0.00           C  
ATOM   2904  OG  SER 1 194      65.199  34.280  46.509  0.00  0.00           O  
ATOM   2905  H   SER 1 194      64.836  35.169  44.020  0.00  0.00           H  
ATOM   2906  HA  SER 1 194      63.517  32.957  44.974  0.00  0.00           H  
ATOM   2907  HB2 SER 1 194      63.713  35.733  46.261  0.00  0.00           H  
ATOM   2908  HB3 SER 1 194      63.291  34.351  47.183  0.00  0.00           H  
ATOM   2909  HG  SER 1 194      65.662  35.083  46.760  0.00  0.00           H  
ATOM   2910  N   LEU 1 195      60.922  33.423  45.435  0.00  0.00           N  
ATOM   2911  CA  LEU 1 195      59.584  33.699  45.897  0.00  0.00           C  
ATOM   2912  C   LEU 1 195      59.691  34.200  47.365  0.00  0.00           C  
ATOM   2913  O   LEU 1 195      60.387  33.634  48.171  0.00  0.00           O  
ATOM   2914  CB  LEU 1 195      58.652  32.353  45.678  0.00  0.00           C  
ATOM   2915  CG  LEU 1 195      57.852  32.390  44.410  0.00  0.00           C  
ATOM   2916  CD1 LEU 1 195      57.353  31.056  44.071  0.00  0.00           C  
ATOM   2917  CD2 LEU 1 195      56.729  33.394  44.270  0.00  0.00           C  
ATOM   2918  H   LEU 1 195      61.303  32.492  45.526  0.00  0.00           H  
ATOM   2919  HA  LEU 1 195      59.067  34.460  45.313  0.00  0.00           H  
ATOM   2920  HB2 LEU 1 195      59.249  31.441  45.669  0.00  0.00           H  
ATOM   2921  HB3 LEU 1 195      57.911  32.399  46.476  0.00  0.00           H  
ATOM   2922  HG  LEU 1 195      58.586  32.618  43.637  0.00  0.00           H  
ATOM   2923 HD11 LEU 1 195      56.762  31.123  43.157  0.00  0.00           H  
ATOM   2924 HD12 LEU 1 195      58.183  30.351  44.038  0.00  0.00           H  
ATOM   2925 HD13 LEU 1 195      56.672  30.663  44.826  0.00  0.00           H  
ATOM   2926 HD21 LEU 1 195      55.861  33.068  44.842  0.00  0.00           H  
ATOM   2927 HD22 LEU 1 195      56.972  34.381  44.663  0.00  0.00           H  
ATOM   2928 HD23 LEU 1 195      56.483  33.549  43.219  0.00  0.00           H  
ATOM   2929  N   TRP 1 196      58.901  35.238  47.665  0.00  0.00           N  
ATOM   2930  CA  TRP 1 196      58.624  35.575  49.051  0.00  0.00           C  
ATOM   2931  C   TRP 1 196      57.114  35.824  49.217  0.00  0.00           C  
ATOM   2932  O   TRP 1 196      56.522  36.472  48.358  0.00  0.00           O  
ATOM   2933  CB  TRP 1 196      59.458  36.759  49.541  0.00  0.00           C  
ATOM   2934  CG  TRP 1 196      60.848  36.230  49.802  0.00  0.00           C  
ATOM   2935  CD1 TRP 1 196      61.994  36.330  49.085  0.00  0.00           C  
ATOM   2936  CD2 TRP 1 196      61.350  35.795  51.090  0.00  0.00           C  
ATOM   2937  NE1 TRP 1 196      63.112  35.923  49.759  0.00  0.00           N  
ATOM   2938  CE2 TRP 1 196      62.753  35.633  51.038  0.00  0.00           C  
ATOM   2939  CE3 TRP 1 196      60.753  35.569  52.390  0.00  0.00           C  
ATOM   2940  CZ2 TRP 1 196      63.489  35.173  52.155  0.00  0.00           C  
ATOM   2941  CZ3 TRP 1 196      61.509  35.214  53.559  0.00  0.00           C  
ATOM   2942  CH2 TRP 1 196      62.886  35.039  53.399  0.00  0.00           C  
ATOM   2943  H   TRP 1 196      58.487  35.803  46.938  0.00  0.00           H  
ATOM   2944  HA  TRP 1 196      58.882  34.717  49.671  0.00  0.00           H  
ATOM   2945  HB2 TRP 1 196      59.426  37.472  48.718  0.00  0.00           H  
ATOM   2946  HB3 TRP 1 196      59.176  37.102  50.537  0.00  0.00           H  
ATOM   2947  HD1 TRP 1 196      62.127  36.595  48.046  0.00  0.00           H  
ATOM   2948  HE1 TRP 1 196      64.018  35.862  49.316  0.00  0.00           H  
ATOM   2949  HE3 TRP 1 196      59.696  35.785  52.440  0.00  0.00           H  
ATOM   2950  HZ2 TRP 1 196      64.547  34.983  52.045  0.00  0.00           H  
ATOM   2951  HZ3 TRP 1 196      60.991  34.982  54.478  0.00  0.00           H  
ATOM   2952  HH2 TRP 1 196      63.367  34.583  54.252  0.00  0.00           H  
ATOM   2953  N   TYR 1 197      56.545  35.343  50.365  0.00  0.00           N  
ATOM   2954  CA  TYR 1 197      55.147  35.475  50.685  0.00  0.00           C  
ATOM   2955  C   TYR 1 197      54.867  36.401  51.928  0.00  0.00           C  
ATOM   2956  O   TYR 1 197      55.779  36.606  52.814  0.00  0.00           O  
ATOM   2957  CB  TYR 1 197      54.570  34.133  51.074  0.00  0.00           C  
ATOM   2958  CG  TYR 1 197      54.438  33.339  49.776  0.00  0.00           C  
ATOM   2959  CD1 TYR 1 197      53.157  33.372  49.191  0.00  0.00           C  
ATOM   2960  CD2 TYR 1 197      55.391  32.393  49.352  0.00  0.00           C  
ATOM   2961  CE1 TYR 1 197      53.016  32.631  47.998  0.00  0.00           C  
ATOM   2962  CE2 TYR 1 197      55.163  31.571  48.218  0.00  0.00           C  
ATOM   2963  CZ  TYR 1 197      54.005  31.787  47.498  0.00  0.00           C  
ATOM   2964  OH  TYR 1 197      53.844  31.035  46.347  0.00  0.00           O  
ATOM   2965  H   TYR 1 197      57.031  34.759  51.031  0.00  0.00           H  
ATOM   2966  HA  TYR 1 197      54.601  35.776  49.791  0.00  0.00           H  
ATOM   2967  HB2 TYR 1 197      55.251  33.597  51.735  0.00  0.00           H  
ATOM   2968  HB3 TYR 1 197      53.648  34.235  51.647  0.00  0.00           H  
ATOM   2969  HD1 TYR 1 197      52.458  34.153  49.451  0.00  0.00           H  
ATOM   2970  HD2 TYR 1 197      56.232  32.113  49.968  0.00  0.00           H  
ATOM   2971  HE1 TYR 1 197      52.094  32.776  47.456  0.00  0.00           H  
ATOM   2972  HE2 TYR 1 197      55.862  30.808  47.909  0.00  0.00           H  
ATOM   2973  HH  TYR 1 197      54.159  30.142  46.503  0.00  0.00           H  
ATOM   2974  N   THR 1 198      53.708  37.075  52.004  0.00  0.00           N  
ATOM   2975  CA  THR 1 198      53.230  37.913  53.133  0.00  0.00           C  
ATOM   2976  C   THR 1 198      51.815  37.427  53.587  0.00  0.00           C  
ATOM   2977  O   THR 1 198      51.051  37.095  52.662  0.00  0.00           O  
ATOM   2978  CB  THR 1 198      53.260  39.372  52.620  0.00  0.00           C  
ATOM   2979  OG1 THR 1 198      52.977  40.174  53.736  0.00  0.00           O  
ATOM   2980  CG2 THR 1 198      52.208  39.703  51.612  0.00  0.00           C  
ATOM   2981  H   THR 1 198      53.044  37.094  51.244  0.00  0.00           H  
ATOM   2982  HA  THR 1 198      53.921  37.810  53.970  0.00  0.00           H  
ATOM   2983  HB  THR 1 198      54.279  39.579  52.292  0.00  0.00           H  
ATOM   2984  HG1 THR 1 198      53.784  40.178  54.256  0.00  0.00           H  
ATOM   2985 HG21 THR 1 198      52.405  40.717  51.267  0.00  0.00           H  
ATOM   2986 HG22 THR 1 198      52.328  39.088  50.720  0.00  0.00           H  
ATOM   2987 HG23 THR 1 198      51.218  39.591  52.054  0.00  0.00           H  
ATOM   2988  N   PRO 1 199      51.384  37.341  54.904  0.00  0.00           N  
ATOM   2989  CA  PRO 1 199      50.095  36.770  55.299  0.00  0.00           C  
ATOM   2990  C   PRO 1 199      48.978  37.811  54.981  0.00  0.00           C  
ATOM   2991  O   PRO 1 199      48.981  38.976  55.355  0.00  0.00           O  
ATOM   2992  CB  PRO 1 199      50.213  36.535  56.768  0.00  0.00           C  
ATOM   2993  CG  PRO 1 199      51.117  37.557  57.282  0.00  0.00           C  
ATOM   2994  CD  PRO 1 199      52.141  37.700  56.180  0.00  0.00           C  
ATOM   2995  HA  PRO 1 199      49.806  35.796  54.905  0.00  0.00           H  
ATOM   2996  HB2 PRO 1 199      49.221  36.376  57.191  0.00  0.00           H  
ATOM   2997  HB3 PRO 1 199      50.688  35.571  56.949  0.00  0.00           H  
ATOM   2998  HG2 PRO 1 199      50.598  38.514  57.315  0.00  0.00           H  
ATOM   2999  HG3 PRO 1 199      51.578  37.385  58.255  0.00  0.00           H  
ATOM   3000  HD2 PRO 1 199      52.965  36.988  56.227  0.00  0.00           H  
ATOM   3001  HD3 PRO 1 199      52.480  38.727  56.051  0.00  0.00           H  
ATOM   3002  N   ILE 1 200      47.867  37.379  54.442  0.00  0.00           N  
ATOM   3003  CA  ILE 1 200      46.702  38.194  54.206  0.00  0.00           C  
ATOM   3004  C   ILE 1 200      46.009  38.519  55.563  0.00  0.00           C  
ATOM   3005  O   ILE 1 200      45.588  37.693  56.301  0.00  0.00           O  
ATOM   3006  CB  ILE 1 200      45.660  37.613  53.226  0.00  0.00           C  
ATOM   3007  CG1 ILE 1 200      46.317  37.327  51.848  0.00  0.00           C  
ATOM   3008  CG2 ILE 1 200      44.394  38.490  52.945  0.00  0.00           C  
ATOM   3009  CD1 ILE 1 200      45.470  36.387  50.963  0.00  0.00           C  
ATOM   3010  H   ILE 1 200      47.755  36.381  54.334  0.00  0.00           H  
ATOM   3011  HA  ILE 1 200      47.140  39.102  53.790  0.00  0.00           H  
ATOM   3012  HB  ILE 1 200      45.276  36.660  53.588  0.00  0.00           H  
ATOM   3013 HG12 ILE 1 200      46.475  38.271  51.326  0.00  0.00           H  
ATOM   3014 HG13 ILE 1 200      47.334  36.944  51.929  0.00  0.00           H  
ATOM   3015 HG21 ILE 1 200      44.833  39.353  52.445  0.00  0.00           H  
ATOM   3016 HG22 ILE 1 200      43.788  37.991  52.189  0.00  0.00           H  
ATOM   3017 HG23 ILE 1 200      43.916  38.768  53.885  0.00  0.00           H  
ATOM   3018 HD11 ILE 1 200      44.558  36.870  50.614  0.00  0.00           H  
ATOM   3019 HD12 ILE 1 200      46.062  36.085  50.098  0.00  0.00           H  
ATOM   3020 HD13 ILE 1 200      45.214  35.469  51.492  0.00  0.00           H  
ATOM   3021  N   ARG 1 201      45.958  39.879  55.766  0.00  0.00           N  
ATOM   3022  CA  ARG 1 201      45.632  40.476  57.088  0.00  0.00           C  
ATOM   3023  C   ARG 1 201      44.290  40.056  57.610  0.00  0.00           C  
ATOM   3024  O   ARG 1 201      44.223  39.674  58.786  0.00  0.00           O  
ATOM   3025  CB  ARG 1 201      45.757  42.041  57.000  0.00  0.00           C  
ATOM   3026  CG  ARG 1 201      45.351  42.759  58.255  0.00  0.00           C  
ATOM   3027  CD  ARG 1 201      45.863  44.159  58.498  0.00  0.00           C  
ATOM   3028  NE  ARG 1 201      45.574  44.667  59.848  0.00  0.00           N  
ATOM   3029  CZ  ARG 1 201      44.575  45.463  60.155  0.00  0.00           C  
ATOM   3030  NH1 ARG 1 201      43.655  45.873  59.342  0.00  0.00           N  
ATOM   3031  NH2 ARG 1 201      44.350  45.753  61.388  0.00  0.00           N  
ATOM   3032  H   ARG 1 201      46.132  40.491  54.982  0.00  0.00           H  
ATOM   3033  HA  ARG 1 201      46.282  40.056  57.855  0.00  0.00           H  
ATOM   3034  HB2 ARG 1 201      46.771  42.298  56.693  0.00  0.00           H  
ATOM   3035  HB3 ARG 1 201      45.118  42.183  56.128  0.00  0.00           H  
ATOM   3036  HG2 ARG 1 201      44.273  42.756  58.413  0.00  0.00           H  
ATOM   3037  HG3 ARG 1 201      45.810  42.171  59.050  0.00  0.00           H  
ATOM   3038  HD2 ARG 1 201      46.951  44.139  58.426  0.00  0.00           H  
ATOM   3039  HD3 ARG 1 201      45.535  44.901  57.770  0.00  0.00           H  
ATOM   3040  HE  ARG 1 201      46.120  44.298  60.614  0.00  0.00           H  
ATOM   3041 HH11 ARG 1 201      43.012  46.638  59.492  0.00  0.00           H  
ATOM   3042 HH12 ARG 1 201      43.693  45.656  58.356  0.00  0.00           H  
ATOM   3043 HH21 ARG 1 201      43.415  45.998  61.683  0.00  0.00           H  
ATOM   3044 HH22 ARG 1 201      44.968  45.377  62.092  0.00  0.00           H  
ATOM   3045  N   ARG 1 202      43.258  39.998  56.746  0.00  0.00           N  
ATOM   3046  CA  ARG 1 202      41.856  39.635  57.119  0.00  0.00           C  
ATOM   3047  C   ARG 1 202      41.248  39.239  55.742  0.00  0.00           C  
ATOM   3048  O   ARG 1 202      41.559  39.867  54.786  0.00  0.00           O  
ATOM   3049  CB  ARG 1 202      41.128  40.764  57.829  0.00  0.00           C  
ATOM   3050  CG  ARG 1 202      39.712  40.327  58.181  0.00  0.00           C  
ATOM   3051  CD  ARG 1 202      39.138  41.450  59.129  0.00  0.00           C  
ATOM   3052  NE  ARG 1 202      38.935  42.757  58.513  0.00  0.00           N  
ATOM   3053  CZ  ARG 1 202      37.759  43.200  58.058  0.00  0.00           C  
ATOM   3054  NH1 ARG 1 202      37.615  44.439  57.693  0.00  0.00           N  
ATOM   3055  NH2 ARG 1 202      36.776  42.446  57.897  0.00  0.00           N  
ATOM   3056  H   ARG 1 202      43.406  40.231  55.774  0.00  0.00           H  
ATOM   3057  HA  ARG 1 202      41.871  38.779  57.793  0.00  0.00           H  
ATOM   3058  HB2 ARG 1 202      41.698  40.908  58.747  0.00  0.00           H  
ATOM   3059  HB3 ARG 1 202      41.180  41.608  57.140  0.00  0.00           H  
ATOM   3060  HG2 ARG 1 202      39.094  40.399  57.286  0.00  0.00           H  
ATOM   3061  HG3 ARG 1 202      39.691  39.405  58.762  0.00  0.00           H  
ATOM   3062  HD2 ARG 1 202      38.226  41.182  59.663  0.00  0.00           H  
ATOM   3063  HD3 ARG 1 202      39.766  41.591  60.009  0.00  0.00           H  
ATOM   3064  HE  ARG 1 202      39.754  43.345  58.465  0.00  0.00           H  
ATOM   3065 HH11 ARG 1 202      36.763  44.692  57.213  0.00  0.00           H  
ATOM   3066 HH12 ARG 1 202      38.426  45.040  57.727  0.00  0.00           H  
ATOM   3067 HH21 ARG 1 202      35.909  42.865  57.594  0.00  0.00           H  
ATOM   3068 HH22 ARG 1 202      36.861  41.444  57.993  0.00  0.00           H  
ATOM   3069  N   GLU 1 203      40.255  38.334  55.715  0.00  0.00           N  
ATOM   3070  CA  GLU 1 203      39.426  37.899  54.589  0.00  0.00           C  
ATOM   3071  C   GLU 1 203      38.406  38.937  54.217  0.00  0.00           C  
ATOM   3072  O   GLU 1 203      37.181  38.754  54.471  0.00  0.00           O  
ATOM   3073  CB  GLU 1 203      38.676  36.460  54.856  0.00  0.00           C  
ATOM   3074  CG  GLU 1 203      39.788  35.377  54.902  0.00  0.00           C  
ATOM   3075  CD  GLU 1 203      39.221  33.965  54.836  0.00  0.00           C  
ATOM   3076  OE1 GLU 1 203      38.316  33.619  55.541  0.00  0.00           O  
ATOM   3077  OE2 GLU 1 203      39.792  33.140  54.068  0.00  0.00           O  
ATOM   3078  H   GLU 1 203      40.098  37.934  56.628  0.00  0.00           H  
ATOM   3079  HA  GLU 1 203      40.027  37.858  53.681  0.00  0.00           H  
ATOM   3080  HB2 GLU 1 203      38.077  36.481  55.766  0.00  0.00           H  
ATOM   3081  HB3 GLU 1 203      38.175  36.172  53.932  0.00  0.00           H  
ATOM   3082  HG2 GLU 1 203      40.458  35.546  54.058  0.00  0.00           H  
ATOM   3083  HG3 GLU 1 203      40.309  35.671  55.813  0.00  0.00           H  
ATOM   3084  N   TRP 1 204      38.832  39.941  53.391  0.00  0.00           N  
ATOM   3085  CA  TRP 1 204      37.889  40.745  52.641  0.00  0.00           C  
ATOM   3086  C   TRP 1 204      38.364  41.287  51.247  0.00  0.00           C  
ATOM   3087  O   TRP 1 204      38.186  40.713  50.214  0.00  0.00           O  
ATOM   3088  CB  TRP 1 204      37.329  41.826  53.612  0.00  0.00           C  
ATOM   3089  CG  TRP 1 204      38.259  42.887  54.135  0.00  0.00           C  
ATOM   3090  CD1 TRP 1 204      39.597  42.749  54.497  0.00  0.00           C  
ATOM   3091  CD2 TRP 1 204      37.990  44.315  54.382  0.00  0.00           C  
ATOM   3092  NE1 TRP 1 204      40.017  44.039  54.948  0.00  0.00           N  
ATOM   3093  CE2 TRP 1 204      39.090  44.963  54.915  0.00  0.00           C  
ATOM   3094  CE3 TRP 1 204      36.841  45.157  54.248  0.00  0.00           C  
ATOM   3095  CZ2 TRP 1 204      39.226  46.374  55.229  0.00  0.00           C  
ATOM   3096  CZ3 TRP 1 204      36.893  46.511  54.530  0.00  0.00           C  
ATOM   3097  CH2 TRP 1 204      38.074  47.195  54.940  0.00  0.00           C  
ATOM   3098  H   TRP 1 204      39.789  39.781  53.113  0.00  0.00           H  
ATOM   3099  HA  TRP 1 204      37.027  40.104  52.458  0.00  0.00           H  
ATOM   3100  HB2 TRP 1 204      36.405  42.309  53.295  0.00  0.00           H  
ATOM   3101  HB3 TRP 1 204      37.044  41.327  54.538  0.00  0.00           H  
ATOM   3102  HD1 TRP 1 204      40.169  41.833  54.467  0.00  0.00           H  
ATOM   3103  HE1 TRP 1 204      40.926  44.127  55.379  0.00  0.00           H  
ATOM   3104  HE3 TRP 1 204      35.959  44.796  53.739  0.00  0.00           H  
ATOM   3105  HZ2 TRP 1 204      40.162  46.876  55.424  0.00  0.00           H  
ATOM   3106  HZ3 TRP 1 204      36.028  47.126  54.330  0.00  0.00           H  
ATOM   3107  HH2 TRP 1 204      38.186  48.267  55.006  0.00  0.00           H  
ATOM   3108  N   TYR 1 205      39.189  42.402  51.360  0.00  0.00           N  
ATOM   3109  CA  TYR 1 205      40.230  42.589  50.327  0.00  0.00           C  
ATOM   3110  C   TYR 1 205      41.373  41.618  50.399  0.00  0.00           C  
ATOM   3111  O   TYR 1 205      41.487  40.879  51.364  0.00  0.00           O  
ATOM   3112  CB  TYR 1 205      40.714  44.035  50.418  0.00  0.00           C  
ATOM   3113  CG  TYR 1 205      39.603  44.948  50.070  0.00  0.00           C  
ATOM   3114  CD1 TYR 1 205      39.220  45.260  48.799  0.00  0.00           C  
ATOM   3115  CD2 TYR 1 205      39.026  45.604  51.196  0.00  0.00           C  
ATOM   3116  CE1 TYR 1 205      38.293  46.242  48.534  0.00  0.00           C  
ATOM   3117  CE2 TYR 1 205      37.972  46.501  50.989  0.00  0.00           C  
ATOM   3118  CZ  TYR 1 205      37.607  46.811  49.650  0.00  0.00           C  
ATOM   3119  OH  TYR 1 205      36.653  47.688  49.470  0.00  0.00           O  
ATOM   3120  H   TYR 1 205      39.273  42.784  52.291  0.00  0.00           H  
ATOM   3121  HA  TYR 1 205      39.849  42.371  49.329  0.00  0.00           H  
ATOM   3122  HB2 TYR 1 205      40.997  44.102  51.468  0.00  0.00           H  
ATOM   3123  HB3 TYR 1 205      41.594  44.267  49.819  0.00  0.00           H  
ATOM   3124  HD1 TYR 1 205      39.699  44.718  47.997  0.00  0.00           H  
ATOM   3125  HD2 TYR 1 205      39.371  45.414  52.202  0.00  0.00           H  
ATOM   3126  HE1 TYR 1 205      38.019  46.541  47.533  0.00  0.00           H  
ATOM   3127  HE2 TYR 1 205      37.415  46.900  51.824  0.00  0.00           H  
ATOM   3128  HH  TYR 1 205      36.269  47.873  50.330  0.00  0.00           H  
ATOM   3129  N   TYR 1 206      42.235  41.612  49.340  0.00  0.00           N  
ATOM   3130  CA  TYR 1 206      43.686  41.181  49.565  0.00  0.00           C  
ATOM   3131  C   TYR 1 206      44.389  42.232  50.376  0.00  0.00           C  
ATOM   3132  O   TYR 1 206      45.193  42.968  49.820  0.00  0.00           O  
ATOM   3133  CB  TYR 1 206      44.309  40.809  48.249  0.00  0.00           C  
ATOM   3134  CG  TYR 1 206      43.559  39.698  47.606  0.00  0.00           C  
ATOM   3135  CD1 TYR 1 206      43.849  38.417  48.046  0.00  0.00           C  
ATOM   3136  CD2 TYR 1 206      42.779  39.930  46.470  0.00  0.00           C  
ATOM   3137  CE1 TYR 1 206      43.223  37.344  47.387  0.00  0.00           C  
ATOM   3138  CE2 TYR 1 206      42.055  38.867  45.962  0.00  0.00           C  
ATOM   3139  CZ  TYR 1 206      42.260  37.583  46.393  0.00  0.00           C  
ATOM   3140  OH  TYR 1 206      41.409  36.584  46.065  0.00  0.00           O  
ATOM   3141  H   TYR 1 206      42.129  42.274  48.585  0.00  0.00           H  
ATOM   3142  HA  TYR 1 206      43.647  40.289  50.190  0.00  0.00           H  
ATOM   3143  HB2 TYR 1 206      44.408  41.621  47.529  0.00  0.00           H  
ATOM   3144  HB3 TYR 1 206      45.343  40.512  48.426  0.00  0.00           H  
ATOM   3145  HD1 TYR 1 206      44.537  38.242  48.860  0.00  0.00           H  
ATOM   3146  HD2 TYR 1 206      42.683  40.946  46.116  0.00  0.00           H  
ATOM   3147  HE1 TYR 1 206      43.411  36.304  47.612  0.00  0.00           H  
ATOM   3148  HE2 TYR 1 206      41.349  38.971  45.152  0.00  0.00           H  
ATOM   3149  HH  TYR 1 206      40.869  36.940  45.355  0.00  0.00           H  
ATOM   3150  N   GLU 1 207      44.105  42.364  51.704  0.00  0.00           N  
ATOM   3151  CA  GLU 1 207      44.901  43.160  52.622  0.00  0.00           C  
ATOM   3152  C   GLU 1 207      46.233  42.716  53.059  0.00  0.00           C  
ATOM   3153  O   GLU 1 207      46.423  41.559  53.481  0.00  0.00           O  
ATOM   3154  CB  GLU 1 207      43.866  43.495  53.789  0.00  0.00           C  
ATOM   3155  CG  GLU 1 207      44.301  44.652  54.644  0.00  0.00           C  
ATOM   3156  CD  GLU 1 207      43.432  45.109  55.823  0.00  0.00           C  
ATOM   3157  OE1 GLU 1 207      42.528  44.370  56.290  0.00  0.00           O  
ATOM   3158  OE2 GLU 1 207      43.616  46.174  56.387  0.00  0.00           O  
ATOM   3159  H   GLU 1 207      43.381  41.781  52.099  0.00  0.00           H  
ATOM   3160  HA  GLU 1 207      45.115  44.078  52.075  0.00  0.00           H  
ATOM   3161  HB2 GLU 1 207      42.924  43.791  53.327  0.00  0.00           H  
ATOM   3162  HB3 GLU 1 207      43.654  42.613  54.394  0.00  0.00           H  
ATOM   3163  HG2 GLU 1 207      45.221  44.322  55.128  0.00  0.00           H  
ATOM   3164  HG3 GLU 1 207      44.603  45.534  54.080  0.00  0.00           H  
ATOM   3165  N   VAL 1 208      47.200  43.588  53.094  0.00  0.00           N  
ATOM   3166  CA  VAL 1 208      48.528  43.287  53.505  0.00  0.00           C  
ATOM   3167  C   VAL 1 208      49.083  44.303  54.527  0.00  0.00           C  
ATOM   3168  O   VAL 1 208      48.441  45.329  54.752  0.00  0.00           O  
ATOM   3169  CB  VAL 1 208      49.440  43.000  52.373  0.00  0.00           C  
ATOM   3170  CG1 VAL 1 208      49.067  41.885  51.474  0.00  0.00           C  
ATOM   3171  CG2 VAL 1 208      49.753  44.258  51.582  0.00  0.00           C  
ATOM   3172  H   VAL 1 208      47.044  44.522  52.743  0.00  0.00           H  
ATOM   3173  HA  VAL 1 208      48.541  42.404  54.144  0.00  0.00           H  
ATOM   3174  HB  VAL 1 208      50.419  42.725  52.765  0.00  0.00           H  
ATOM   3175 HG11 VAL 1 208      49.926  41.774  50.812  0.00  0.00           H  
ATOM   3176 HG12 VAL 1 208      48.965  40.953  52.030  0.00  0.00           H  
ATOM   3177 HG13 VAL 1 208      48.134  42.140  50.971  0.00  0.00           H  
ATOM   3178 HG21 VAL 1 208      50.386  43.879  50.780  0.00  0.00           H  
ATOM   3179 HG22 VAL 1 208      48.795  44.579  51.174  0.00  0.00           H  
ATOM   3180 HG23 VAL 1 208      50.386  44.932  52.159  0.00  0.00           H  
ATOM   3181  N   ILE 1 209      50.224  43.988  55.179  0.00  0.00           N  
ATOM   3182  CA  ILE 1 209      50.927  45.022  55.980  0.00  0.00           C  
ATOM   3183  C   ILE 1 209      52.270  45.407  55.280  0.00  0.00           C  
ATOM   3184  O   ILE 1 209      53.176  44.558  55.152  0.00  0.00           O  
ATOM   3185  CB  ILE 1 209      51.211  44.531  57.474  0.00  0.00           C  
ATOM   3186  CG1 ILE 1 209      49.893  44.413  58.169  0.00  0.00           C  
ATOM   3187  CG2 ILE 1 209      52.221  45.435  58.107  0.00  0.00           C  
ATOM   3188  CD1 ILE 1 209      49.123  45.742  58.524  0.00  0.00           C  
ATOM   3189  H   ILE 1 209      50.592  43.048  55.153  0.00  0.00           H  
ATOM   3190  HA  ILE 1 209      50.399  45.975  56.005  0.00  0.00           H  
ATOM   3191  HB  ILE 1 209      51.692  43.560  57.351  0.00  0.00           H  
ATOM   3192 HG12 ILE 1 209      49.274  43.770  57.543  0.00  0.00           H  
ATOM   3193 HG13 ILE 1 209      50.117  43.832  59.064  0.00  0.00           H  
ATOM   3194 HG21 ILE 1 209      52.189  46.492  57.843  0.00  0.00           H  
ATOM   3195 HG22 ILE 1 209      52.341  45.200  59.164  0.00  0.00           H  
ATOM   3196 HG23 ILE 1 209      53.163  45.101  57.671  0.00  0.00           H  
ATOM   3197 HD11 ILE 1 209      48.708  46.140  57.599  0.00  0.00           H  
ATOM   3198 HD12 ILE 1 209      48.414  45.437  59.294  0.00  0.00           H  
ATOM   3199 HD13 ILE 1 209      49.863  46.372  59.019  0.00  0.00           H  
ATOM   3200  N   ILE 1 210      52.424  46.726  54.938  0.00  0.00           N  
ATOM   3201  CA  ILE 1 210      53.723  47.470  54.729  0.00  0.00           C  
ATOM   3202  C   ILE 1 210      54.312  47.882  56.085  0.00  0.00           C  
ATOM   3203  O   ILE 1 210      53.746  48.627  56.862  0.00  0.00           O  
ATOM   3204  CB  ILE 1 210      53.539  48.731  53.845  0.00  0.00           C  
ATOM   3205  CG1 ILE 1 210      53.213  48.295  52.367  0.00  0.00           C  
ATOM   3206  CG2 ILE 1 210      54.857  49.415  53.784  0.00  0.00           C  
ATOM   3207  CD1 ILE 1 210      51.841  47.569  52.244  0.00  0.00           C  
ATOM   3208  H   ILE 1 210      51.676  47.376  55.130  0.00  0.00           H  
ATOM   3209  HA  ILE 1 210      54.389  46.738  54.272  0.00  0.00           H  
ATOM   3210  HB  ILE 1 210      52.775  49.425  54.196  0.00  0.00           H  
ATOM   3211 HG12 ILE 1 210      53.306  49.244  51.839  0.00  0.00           H  
ATOM   3212 HG13 ILE 1 210      54.044  47.705  51.980  0.00  0.00           H  
ATOM   3213 HG21 ILE 1 210      55.701  48.828  53.421  0.00  0.00           H  
ATOM   3214 HG22 ILE 1 210      54.922  50.285  53.130  0.00  0.00           H  
ATOM   3215 HG23 ILE 1 210      55.247  49.725  54.754  0.00  0.00           H  
ATOM   3216 HD11 ILE 1 210      51.476  48.018  51.320  0.00  0.00           H  
ATOM   3217 HD12 ILE 1 210      52.109  46.527  52.068  0.00  0.00           H  
ATOM   3218 HD13 ILE 1 210      51.155  47.749  53.072  0.00  0.00           H  
ATOM   3219  N   VAL 1 211      55.511  47.355  56.376  0.00  0.00           N  
ATOM   3220  CA  VAL 1 211      56.254  47.586  57.630  0.00  0.00           C  
ATOM   3221  C   VAL 1 211      57.268  48.778  57.518  0.00  0.00           C  
ATOM   3222  O   VAL 1 211      57.550  49.506  58.491  0.00  0.00           O  
ATOM   3223  CB  VAL 1 211      56.975  46.385  58.231  0.00  0.00           C  
ATOM   3224  CG1 VAL 1 211      56.173  45.229  58.666  0.00  0.00           C  
ATOM   3225  CG2 VAL 1 211      57.983  45.877  57.235  0.00  0.00           C  
ATOM   3226  H   VAL 1 211      56.054  46.871  55.675  0.00  0.00           H  
ATOM   3227  HA  VAL 1 211      55.523  47.930  58.362  0.00  0.00           H  
ATOM   3228  HB  VAL 1 211      57.534  46.802  59.069  0.00  0.00           H  
ATOM   3229 HG11 VAL 1 211      55.185  45.280  58.208  0.00  0.00           H  
ATOM   3230 HG12 VAL 1 211      56.583  44.244  58.444  0.00  0.00           H  
ATOM   3231 HG13 VAL 1 211      55.907  45.180  59.722  0.00  0.00           H  
ATOM   3232 HG21 VAL 1 211      57.500  45.455  56.354  0.00  0.00           H  
ATOM   3233 HG22 VAL 1 211      58.540  46.727  56.840  0.00  0.00           H  
ATOM   3234 HG23 VAL 1 211      58.723  45.227  57.701  0.00  0.00           H  
ATOM   3235  N   ARG 1 212      57.816  49.084  56.241  0.00  0.00           N  
ATOM   3236  CA  ARG 1 212      58.742  50.099  55.811  0.00  0.00           C  
ATOM   3237  C   ARG 1 212      58.549  50.615  54.345  0.00  0.00           C  
ATOM   3238  O   ARG 1 212      58.207  49.695  53.522  0.00  0.00           O  
ATOM   3239  CB  ARG 1 212      60.214  49.523  55.940  0.00  0.00           C  
ATOM   3240  CG  ARG 1 212      60.842  49.785  57.252  0.00  0.00           C  
ATOM   3241  CD  ARG 1 212      62.108  48.922  57.549  0.00  0.00           C  
ATOM   3242  NE  ARG 1 212      63.158  49.194  56.578  0.00  0.00           N  
ATOM   3243  CZ  ARG 1 212      64.241  48.423  56.403  0.00  0.00           C  
ATOM   3244  NH1 ARG 1 212      64.482  47.313  57.086  0.00  0.00           N  
ATOM   3245  NH2 ARG 1 212      65.175  48.735  55.547  0.00  0.00           N  
ATOM   3246  H   ARG 1 212      57.622  48.491  55.446  0.00  0.00           H  
ATOM   3247  HA  ARG 1 212      58.755  50.975  56.460  0.00  0.00           H  
ATOM   3248  HB2 ARG 1 212      60.265  48.459  55.705  0.00  0.00           H  
ATOM   3249  HB3 ARG 1 212      60.761  49.999  55.126  0.00  0.00           H  
ATOM   3250  HG2 ARG 1 212      60.999  50.849  57.432  0.00  0.00           H  
ATOM   3251  HG3 ARG 1 212      60.212  49.316  58.008  0.00  0.00           H  
ATOM   3252  HD2 ARG 1 212      62.507  49.216  58.519  0.00  0.00           H  
ATOM   3253  HD3 ARG 1 212      61.875  47.859  57.615  0.00  0.00           H  
ATOM   3254  HE  ARG 1 212      63.160  50.088  56.107  0.00  0.00           H  
ATOM   3255 HH11 ARG 1 212      65.236  46.672  56.881  0.00  0.00           H  
ATOM   3256 HH12 ARG 1 212      63.741  47.006  57.699  0.00  0.00           H  
ATOM   3257 HH21 ARG 1 212      66.045  48.228  55.620  0.00  0.00           H  
ATOM   3258 HH22 ARG 1 212      65.170  49.503  54.891  0.00  0.00           H  
ATOM   3259  N   VAL 1 213      58.989  51.815  54.081  0.00  0.00           N  
ATOM   3260  CA  VAL 1 213      59.045  52.443  52.793  0.00  0.00           C  
ATOM   3261  C   VAL 1 213      60.350  53.240  52.715  0.00  0.00           C  
ATOM   3262  O   VAL 1 213      60.706  53.905  53.696  0.00  0.00           O  
ATOM   3263  CB  VAL 1 213      57.817  53.377  52.497  0.00  0.00           C  
ATOM   3264  CG1 VAL 1 213      57.948  53.970  51.086  0.00  0.00           C  
ATOM   3265  CG2 VAL 1 213      56.455  52.718  52.841  0.00  0.00           C  
ATOM   3266  H   VAL 1 213      59.459  52.318  54.820  0.00  0.00           H  
ATOM   3267  HA  VAL 1 213      59.001  51.700  51.996  0.00  0.00           H  
ATOM   3268  HB  VAL 1 213      57.937  54.207  53.194  0.00  0.00           H  
ATOM   3269 HG11 VAL 1 213      58.230  53.250  50.318  0.00  0.00           H  
ATOM   3270 HG12 VAL 1 213      57.053  54.517  50.790  0.00  0.00           H  
ATOM   3271 HG13 VAL 1 213      58.701  54.758  51.075  0.00  0.00           H  
ATOM   3272 HG21 VAL 1 213      56.188  52.494  53.873  0.00  0.00           H  
ATOM   3273 HG22 VAL 1 213      55.635  53.337  52.476  0.00  0.00           H  
ATOM   3274 HG23 VAL 1 213      56.421  51.771  52.301  0.00  0.00           H  
ATOM   3275  N   GLU 1 214      61.093  52.937  51.600  0.00  0.00           N  
ATOM   3276  CA  GLU 1 214      62.542  53.323  51.352  0.00  0.00           C  
ATOM   3277  C   GLU 1 214      62.673  53.663  49.891  0.00  0.00           C  
ATOM   3278  O   GLU 1 214      62.310  52.911  48.997  0.00  0.00           O  
ATOM   3279  CB  GLU 1 214      63.401  52.128  51.973  0.00  0.00           C  
ATOM   3280  CG  GLU 1 214      64.893  52.367  52.246  0.00  0.00           C  
ATOM   3281  CD  GLU 1 214      65.516  51.057  52.782  0.00  0.00           C  
ATOM   3282  OE1 GLU 1 214      65.824  50.158  52.007  0.00  0.00           O  
ATOM   3283  OE2 GLU 1 214      65.350  50.882  53.990  0.00  0.00           O  
ATOM   3284  H   GLU 1 214      60.573  52.672  50.776  0.00  0.00           H  
ATOM   3285  HA  GLU 1 214      62.647  54.213  51.972  0.00  0.00           H  
ATOM   3286  HB2 GLU 1 214      63.089  51.708  52.929  0.00  0.00           H  
ATOM   3287  HB3 GLU 1 214      63.400  51.327  51.233  0.00  0.00           H  
ATOM   3288  HG2 GLU 1 214      65.418  52.724  51.360  0.00  0.00           H  
ATOM   3289  HG3 GLU 1 214      64.922  53.110  53.043  0.00  0.00           H  
ATOM   3290  N   ILE 1 215      63.338  54.789  49.664  0.00  0.00           N  
ATOM   3291  CA  ILE 1 215      63.645  55.328  48.370  0.00  0.00           C  
ATOM   3292  C   ILE 1 215      65.166  55.298  48.178  0.00  0.00           C  
ATOM   3293  O   ILE 1 215      65.878  55.917  49.042  0.00  0.00           O  
ATOM   3294  CB  ILE 1 215      63.094  56.787  48.019  0.00  0.00           C  
ATOM   3295  CG1 ILE 1 215      61.677  57.009  48.543  0.00  0.00           C  
ATOM   3296  CG2 ILE 1 215      63.312  57.104  46.476  0.00  0.00           C  
ATOM   3297  CD1 ILE 1 215      60.519  56.281  47.846  0.00  0.00           C  
ATOM   3298  H   ILE 1 215      63.553  55.364  50.466  0.00  0.00           H  
ATOM   3299  HA  ILE 1 215      63.327  54.611  47.613  0.00  0.00           H  
ATOM   3300  HB  ILE 1 215      63.680  57.550  48.532  0.00  0.00           H  
ATOM   3301 HG12 ILE 1 215      61.587  56.724  49.591  0.00  0.00           H  
ATOM   3302 HG13 ILE 1 215      61.439  58.068  48.640  0.00  0.00           H  
ATOM   3303 HG21 ILE 1 215      62.841  56.250  45.990  0.00  0.00           H  
ATOM   3304 HG22 ILE 1 215      62.737  57.968  46.143  0.00  0.00           H  
ATOM   3305 HG23 ILE 1 215      64.389  57.198  46.338  0.00  0.00           H  
ATOM   3306 HD11 ILE 1 215      60.497  55.211  48.055  0.00  0.00           H  
ATOM   3307 HD12 ILE 1 215      59.571  56.610  48.273  0.00  0.00           H  
ATOM   3308 HD13 ILE 1 215      60.644  56.241  46.764  0.00  0.00           H  
ATOM   3309  N   ASN 1 216      65.692  54.582  47.157  0.00  0.00           N  
ATOM   3310  CA  ASN 1 216      67.109  54.410  47.008  0.00  0.00           C  
ATOM   3311  C   ASN 1 216      67.868  54.023  48.324  0.00  0.00           C  
ATOM   3312  O   ASN 1 216      68.811  54.684  48.665  0.00  0.00           O  
ATOM   3313  CB  ASN 1 216      67.606  55.646  46.243  0.00  0.00           C  
ATOM   3314  CG  ASN 1 216      67.782  55.485  44.801  0.00  0.00           C  
ATOM   3315  OD1 ASN 1 216      67.379  54.539  44.154  0.00  0.00           O  
ATOM   3316  ND2 ASN 1 216      68.601  56.287  44.167  0.00  0.00           N  
ATOM   3317  H   ASN 1 216      65.098  54.086  46.508  0.00  0.00           H  
ATOM   3318  HA  ASN 1 216      67.251  53.591  46.302  0.00  0.00           H  
ATOM   3319  HB2 ASN 1 216      66.890  56.458  46.364  0.00  0.00           H  
ATOM   3320  HB3 ASN 1 216      68.603  55.905  46.600  0.00  0.00           H  
ATOM   3321 HD21 ASN 1 216      68.757  56.296  43.169  0.00  0.00           H  
ATOM   3322 HD22 ASN 1 216      69.074  57.057  44.617  0.00  0.00           H  
ATOM   3323  N   GLY 1 217      67.311  53.082  49.019  0.00  0.00           N  
ATOM   3324  CA  GLY 1 217      67.784  52.644  50.267  0.00  0.00           C  
ATOM   3325  C   GLY 1 217      67.803  53.663  51.452  0.00  0.00           C  
ATOM   3326  O   GLY 1 217      68.461  53.371  52.437  0.00  0.00           O  
ATOM   3327  H   GLY 1 217      66.499  52.637  48.616  0.00  0.00           H  
ATOM   3328  HA2 GLY 1 217      67.312  51.702  50.545  0.00  0.00           H  
ATOM   3329  HA3 GLY 1 217      68.845  52.435  50.130  0.00  0.00           H  
ATOM   3330  N   GLN 1 218      67.134  54.843  51.385  0.00  0.00           N  
ATOM   3331  CA  GLN 1 218      66.935  55.852  52.452  0.00  0.00           C  
ATOM   3332  C   GLN 1 218      65.505  56.189  52.798  0.00  0.00           C  
ATOM   3333  O   GLN 1 218      64.637  56.259  51.922  0.00  0.00           O  
ATOM   3334  CB  GLN 1 218      67.669  57.141  52.029  0.00  0.00           C  
ATOM   3335  CG  GLN 1 218      69.150  56.855  51.558  0.00  0.00           C  
ATOM   3336  CD  GLN 1 218      70.233  57.765  51.940  0.00  0.00           C  
ATOM   3337  OE1 GLN 1 218      70.060  58.969  51.911  0.00  0.00           O  
ATOM   3338  NE2 GLN 1 218      71.468  57.432  52.109  0.00  0.00           N  
ATOM   3339  H   GLN 1 218      66.813  55.170  50.485  0.00  0.00           H  
ATOM   3340  HA  GLN 1 218      67.358  55.542  53.408  0.00  0.00           H  
ATOM   3341  HB2 GLN 1 218      67.185  57.606  51.170  0.00  0.00           H  
ATOM   3342  HB3 GLN 1 218      67.632  57.789  52.905  0.00  0.00           H  
ATOM   3343  HG2 GLN 1 218      69.471  55.950  52.073  0.00  0.00           H  
ATOM   3344  HG3 GLN 1 218      69.110  56.662  50.486  0.00  0.00           H  
ATOM   3345 HE21 GLN 1 218      72.276  58.025  52.234  0.00  0.00           H  
ATOM   3346 HE22 GLN 1 218      71.646  56.439  52.074  0.00  0.00           H  
ATOM   3347  N   ASP 1 219      65.312  56.372  54.094  0.00  0.00           N  
ATOM   3348  CA  ASP 1 219      64.062  56.121  54.837  0.00  0.00           C  
ATOM   3349  C   ASP 1 219      63.147  57.434  54.976  0.00  0.00           C  
ATOM   3350  O   ASP 1 219      63.641  58.613  55.098  0.00  0.00           O  
ATOM   3351  CB  ASP 1 219      64.394  55.657  56.292  0.00  0.00           C  
ATOM   3352  CG  ASP 1 219      63.187  55.218  57.175  0.00  0.00           C  
ATOM   3353  OD1 ASP 1 219      62.075  55.223  56.708  0.00  0.00           O  
ATOM   3354  OD2 ASP 1 219      63.409  54.823  58.364  0.00  0.00           O  
ATOM   3355  H   ASP 1 219      66.194  56.528  54.562  0.00  0.00           H  
ATOM   3356  HA  ASP 1 219      63.556  55.304  54.323  0.00  0.00           H  
ATOM   3357  HB2 ASP 1 219      65.161  54.893  56.168  0.00  0.00           H  
ATOM   3358  HB3 ASP 1 219      64.878  56.524  56.742  0.00  0.00           H  
ATOM   3359  N   LEU 1 220      61.813  57.252  54.790  0.00  0.00           N  
ATOM   3360  CA  LEU 1 220      60.821  58.356  55.015  0.00  0.00           C  
ATOM   3361  C   LEU 1 220      60.753  58.757  56.585  0.00  0.00           C  
ATOM   3362  O   LEU 1 220      60.272  59.829  56.909  0.00  0.00           O  
ATOM   3363  CB  LEU 1 220      59.437  57.946  54.444  0.00  0.00           C  
ATOM   3364  CG  LEU 1 220      59.389  57.682  52.905  0.00  0.00           C  
ATOM   3365  CD1 LEU 1 220      57.967  57.620  52.376  0.00  0.00           C  
ATOM   3366  CD2 LEU 1 220      60.150  58.675  52.100  0.00  0.00           C  
ATOM   3367  H   LEU 1 220      61.441  56.316  54.869  0.00  0.00           H  
ATOM   3368  HA  LEU 1 220      61.201  59.220  54.469  0.00  0.00           H  
ATOM   3369  HB2 LEU 1 220      59.048  57.120  55.039  0.00  0.00           H  
ATOM   3370  HB3 LEU 1 220      58.842  58.830  54.675  0.00  0.00           H  
ATOM   3371  HG  LEU 1 220      59.908  56.750  52.682  0.00  0.00           H  
ATOM   3372 HD11 LEU 1 220      57.416  58.560  52.399  0.00  0.00           H  
ATOM   3373 HD12 LEU 1 220      58.043  57.309  51.333  0.00  0.00           H  
ATOM   3374 HD13 LEU 1 220      57.346  56.849  52.833  0.00  0.00           H  
ATOM   3375 HD21 LEU 1 220      59.714  59.666  52.224  0.00  0.00           H  
ATOM   3376 HD22 LEU 1 220      61.212  58.761  52.331  0.00  0.00           H  
ATOM   3377 HD23 LEU 1 220      60.159  58.325  51.068  0.00  0.00           H  
ATOM   3378  N   LYS 1 221      61.145  57.827  57.483  0.00  0.00           N  
ATOM   3379  CA  LYS 1 221      61.141  57.884  59.029  0.00  0.00           C  
ATOM   3380  C   LYS 1 221      59.805  57.809  59.685  0.00  0.00           C  
ATOM   3381  O   LYS 1 221      59.752  58.200  60.858  0.00  0.00           O  
ATOM   3382  CB  LYS 1 221      62.065  58.971  59.559  0.00  0.00           C  
ATOM   3383  CG  LYS 1 221      63.476  58.461  59.230  0.00  0.00           C  
ATOM   3384  CD  LYS 1 221      64.538  59.357  59.785  0.00  0.00           C  
ATOM   3385  CE  LYS 1 221      65.990  58.868  59.417  0.00  0.00           C  
ATOM   3386  NZ  LYS 1 221      66.984  59.966  59.600  0.00  0.00           N  
ATOM   3387  H   LYS 1 221      61.432  56.912  57.165  0.00  0.00           H  
ATOM   3388  HA  LYS 1 221      61.609  56.928  59.266  0.00  0.00           H  
ATOM   3389  HB2 LYS 1 221      62.028  59.883  58.964  0.00  0.00           H  
ATOM   3390  HB3 LYS 1 221      61.929  59.041  60.638  0.00  0.00           H  
ATOM   3391  HG2 LYS 1 221      63.718  57.427  59.475  0.00  0.00           H  
ATOM   3392  HG3 LYS 1 221      63.648  58.527  58.156  0.00  0.00           H  
ATOM   3393  HD2 LYS 1 221      64.364  60.341  59.348  0.00  0.00           H  
ATOM   3394  HD3 LYS 1 221      64.418  59.391  60.868  0.00  0.00           H  
ATOM   3395  HE2 LYS 1 221      66.194  57.927  59.927  0.00  0.00           H  
ATOM   3396  HE3 LYS 1 221      65.911  58.651  58.351  0.00  0.00           H  
ATOM   3397  HZ1 LYS 1 221      66.740  60.781  59.056  0.00  0.00           H  
ATOM   3398  HZ2 LYS 1 221      67.241  60.079  60.570  0.00  0.00           H  
ATOM   3399  HZ3 LYS 1 221      67.879  59.656  59.249  0.00  0.00           H  
ATOM   3400  N   MET 1 222      58.707  57.444  58.978  0.00  0.00           N  
ATOM   3401  CA  MET 1 222      57.411  57.541  59.564  0.00  0.00           C  
ATOM   3402  C   MET 1 222      57.164  56.360  60.571  0.00  0.00           C  
ATOM   3403  O   MET 1 222      57.855  55.300  60.593  0.00  0.00           O  
ATOM   3404  CB  MET 1 222      56.399  57.531  58.406  0.00  0.00           C  
ATOM   3405  CG  MET 1 222      56.684  58.872  57.554  0.00  0.00           C  
ATOM   3406  SD  MET 1 222      55.340  59.126  56.336  0.00  0.00           S  
ATOM   3407  CE  MET 1 222      54.193  60.098  57.315  0.00  0.00           C  
ATOM   3408  H   MET 1 222      58.823  57.198  58.005  0.00  0.00           H  
ATOM   3409  HA  MET 1 222      57.363  58.438  60.182  0.00  0.00           H  
ATOM   3410  HB2 MET 1 222      56.545  56.597  57.864  0.00  0.00           H  
ATOM   3411  HB3 MET 1 222      55.498  57.789  58.964  0.00  0.00           H  
ATOM   3412  HG2 MET 1 222      56.759  59.726  58.228  0.00  0.00           H  
ATOM   3413  HG3 MET 1 222      57.668  58.747  57.103  0.00  0.00           H  
ATOM   3414  HE1 MET 1 222      53.145  60.082  57.017  0.00  0.00           H  
ATOM   3415  HE2 MET 1 222      54.244  59.800  58.362  0.00  0.00           H  
ATOM   3416  HE3 MET 1 222      54.488  61.143  57.414  0.00  0.00           H  
ATOM   3417  N   ASP 1 223      56.109  56.460  61.411  0.00  0.00           N  
ATOM   3418  CA  ASP 1 223      55.609  55.272  62.200  0.00  0.00           C  
ATOM   3419  C   ASP 1 223      54.777  54.452  61.190  0.00  0.00           C  
ATOM   3420  O   ASP 1 223      53.979  54.873  60.396  0.00  0.00           O  
ATOM   3421  CB  ASP 1 223      54.809  55.797  63.434  0.00  0.00           C  
ATOM   3422  CG  ASP 1 223      53.936  54.640  64.013  0.00  0.00           C  
ATOM   3423  OD1 ASP 1 223      54.386  53.507  64.137  0.00  0.00           O  
ATOM   3424  OD2 ASP 1 223      52.754  54.827  64.367  0.00  0.00           O  
ATOM   3425  H   ASP 1 223      55.472  57.234  61.287  0.00  0.00           H  
ATOM   3426  HA  ASP 1 223      56.356  54.564  62.560  0.00  0.00           H  
ATOM   3427  HB2 ASP 1 223      55.590  56.021  64.161  0.00  0.00           H  
ATOM   3428  HB3 ASP 1 223      54.270  56.734  63.294  0.00  0.00           H  
ATOM   3429  N   CYS 1 224      54.994  53.092  61.206  0.00  0.00           N  
ATOM   3430  CA  CYS 1 224      54.434  52.220  60.171  0.00  0.00           C  
ATOM   3431  C   CYS 1 224      52.894  52.212  60.105  0.00  0.00           C  
ATOM   3432  O   CYS 1 224      52.381  51.942  59.015  0.00  0.00           O  
ATOM   3433  CB  CYS 1 224      54.983  50.744  60.554  0.00  0.00           C  
ATOM   3434  SG  CYS 1 224      54.480  50.208  62.236  0.00  0.00           S  
ATOM   3435  H   CYS 1 224      55.783  52.880  61.800  0.00  0.00           H  
ATOM   3436  HA  CYS 1 224      54.757  52.472  59.161  0.00  0.00           H  
ATOM   3437  HB2 CYS 1 224      54.730  50.002  59.796  0.00  0.00           H  
ATOM   3438  HB3 CYS 1 224      56.071  50.723  60.614  0.00  0.00           H  
ATOM   3439  N   LYS 1 225      52.145  52.536  61.117  0.00  0.00           N  
ATOM   3440  CA  LYS 1 225      50.673  52.672  61.055  0.00  0.00           C  
ATOM   3441  C   LYS 1 225      50.304  53.731  59.996  0.00  0.00           C  
ATOM   3442  O   LYS 1 225      49.194  53.596  59.391  0.00  0.00           O  
ATOM   3443  CB  LYS 1 225      49.990  52.984  62.408  0.00  0.00           C  
ATOM   3444  CG  LYS 1 225      48.520  52.663  62.426  0.00  0.00           C  
ATOM   3445  CD  LYS 1 225      47.895  52.852  63.838  0.00  0.00           C  
ATOM   3446  CE  LYS 1 225      48.349  51.718  64.781  0.00  0.00           C  
ATOM   3447  NZ  LYS 1 225      47.761  51.812  66.139  0.00  0.00           N  
ATOM   3448  H   LYS 1 225      52.554  52.933  61.952  0.00  0.00           H  
ATOM   3449  HA  LYS 1 225      50.249  51.717  60.744  0.00  0.00           H  
ATOM   3450  HB2 LYS 1 225      50.399  52.382  63.219  0.00  0.00           H  
ATOM   3451  HB3 LYS 1 225      50.303  53.997  62.660  0.00  0.00           H  
ATOM   3452  HG2 LYS 1 225      47.848  53.185  61.745  0.00  0.00           H  
ATOM   3453  HG3 LYS 1 225      48.390  51.622  62.132  0.00  0.00           H  
ATOM   3454  HD2 LYS 1 225      48.244  53.809  64.225  0.00  0.00           H  
ATOM   3455  HD3 LYS 1 225      46.806  52.799  63.805  0.00  0.00           H  
ATOM   3456  HE2 LYS 1 225      48.015  50.811  64.279  0.00  0.00           H  
ATOM   3457  HE3 LYS 1 225      49.426  51.783  64.938  0.00  0.00           H  
ATOM   3458  HZ1 LYS 1 225      46.768  51.631  66.155  0.00  0.00           H  
ATOM   3459  HZ2 LYS 1 225      48.088  51.018  66.670  0.00  0.00           H  
ATOM   3460  HZ3 LYS 1 225      48.014  52.715  66.515  0.00  0.00           H  
ATOM   3461  N   GLU 1 226      51.189  54.734  59.670  0.00  0.00           N  
ATOM   3462  CA  GLU 1 226      50.782  55.838  58.676  0.00  0.00           C  
ATOM   3463  C   GLU 1 226      50.696  55.395  57.139  0.00  0.00           C  
ATOM   3464  O   GLU 1 226      50.006  56.037  56.379  0.00  0.00           O  
ATOM   3465  CB  GLU 1 226      51.696  57.048  58.684  0.00  0.00           C  
ATOM   3466  CG  GLU 1 226      51.807  57.688  60.092  0.00  0.00           C  
ATOM   3467  CD  GLU 1 226      50.692  58.676  60.316  0.00  0.00           C  
ATOM   3468  OE1 GLU 1 226      49.672  58.630  59.617  0.00  0.00           O  
ATOM   3469  OE2 GLU 1 226      50.898  59.579  61.188  0.00  0.00           O  
ATOM   3470  H   GLU 1 226      52.133  54.674  60.023  0.00  0.00           H  
ATOM   3471  HA  GLU 1 226      49.760  56.160  58.876  0.00  0.00           H  
ATOM   3472  HB2 GLU 1 226      52.693  56.734  58.375  0.00  0.00           H  
ATOM   3473  HB3 GLU 1 226      51.405  57.768  57.918  0.00  0.00           H  
ATOM   3474  HG2 GLU 1 226      51.867  56.926  60.869  0.00  0.00           H  
ATOM   3475  HG3 GLU 1 226      52.798  58.139  60.143  0.00  0.00           H  
ATOM   3476  N   TYR 1 227      51.371  54.273  56.789  0.00  0.00           N  
ATOM   3477  CA  TYR 1 227      51.082  53.562  55.509  0.00  0.00           C  
ATOM   3478  C   TYR 1 227      49.759  52.723  55.523  0.00  0.00           C  
ATOM   3479  O   TYR 1 227      49.038  52.837  54.547  0.00  0.00           O  
ATOM   3480  CB  TYR 1 227      52.253  52.680  55.135  0.00  0.00           C  
ATOM   3481  CG  TYR 1 227      53.634  53.114  55.616  0.00  0.00           C  
ATOM   3482  CD1 TYR 1 227      54.119  54.401  55.418  0.00  0.00           C  
ATOM   3483  CD2 TYR 1 227      54.570  52.213  56.224  0.00  0.00           C  
ATOM   3484  CE1 TYR 1 227      55.448  54.745  55.727  0.00  0.00           C  
ATOM   3485  CE2 TYR 1 227      55.824  52.530  56.627  0.00  0.00           C  
ATOM   3486  CZ  TYR 1 227      56.315  53.847  56.378  0.00  0.00           C  
ATOM   3487  OH  TYR 1 227      57.556  54.200  56.847  0.00  0.00           O  
ATOM   3488  H   TYR 1 227      51.927  53.715  57.421  0.00  0.00           H  
ATOM   3489  HA  TYR 1 227      50.986  54.330  54.741  0.00  0.00           H  
ATOM   3490  HB2 TYR 1 227      52.124  51.665  55.508  0.00  0.00           H  
ATOM   3491  HB3 TYR 1 227      52.375  52.631  54.053  0.00  0.00           H  
ATOM   3492  HD1 TYR 1 227      53.456  55.167  55.043  0.00  0.00           H  
ATOM   3493  HD2 TYR 1 227      54.299  51.219  56.549  0.00  0.00           H  
ATOM   3494  HE1 TYR 1 227      55.860  55.738  55.621  0.00  0.00           H  
ATOM   3495  HE2 TYR 1 227      56.462  51.752  57.020  0.00  0.00           H  
ATOM   3496  HH  TYR 1 227      58.203  53.491  56.812  0.00  0.00           H  
ATOM   3497  N   ASN 1 228      49.442  52.062  56.606  0.00  0.00           N  
ATOM   3498  CA  ASN 1 228      48.345  51.040  56.618  0.00  0.00           C  
ATOM   3499  C   ASN 1 228      46.994  51.518  57.188  0.00  0.00           C  
ATOM   3500  O   ASN 1 228      46.193  50.702  57.680  0.00  0.00           O  
ATOM   3501  CB  ASN 1 228      48.825  49.687  57.288  0.00  0.00           C  
ATOM   3502  CG  ASN 1 228      50.240  49.210  56.866  0.00  0.00           C  
ATOM   3503  OD1 ASN 1 228      50.536  49.096  55.685  0.00  0.00           O  
ATOM   3504  ND2 ASN 1 228      51.172  49.133  57.798  0.00  0.00           N  
ATOM   3505  H   ASN 1 228      50.014  52.041  57.438  0.00  0.00           H  
ATOM   3506  HA  ASN 1 228      48.221  50.784  55.566  0.00  0.00           H  
ATOM   3507  HB2 ASN 1 228      48.818  49.715  58.378  0.00  0.00           H  
ATOM   3508  HB3 ASN 1 228      48.118  48.889  57.059  0.00  0.00           H  
ATOM   3509 HD21 ASN 1 228      52.074  48.746  57.558  0.00  0.00           H  
ATOM   3510 HD22 ASN 1 228      50.922  49.194  58.775  0.00  0.00           H  
ATOM   3511  N   TYR 1 229      46.668  52.859  57.039  0.00  0.00           N  
ATOM   3512  CA  TYR 1 229      45.435  53.387  57.587  0.00  0.00           C  
ATOM   3513  C   TYR 1 229      44.642  54.064  56.538  0.00  0.00           C  
ATOM   3514  O   TYR 1 229      45.154  54.955  55.836  0.00  0.00           O  
ATOM   3515  CB  TYR 1 229      45.988  54.412  58.637  0.00  0.00           C  
ATOM   3516  CG  TYR 1 229      45.247  55.750  58.677  0.00  0.00           C  
ATOM   3517  CD1 TYR 1 229      43.843  55.785  59.083  0.00  0.00           C  
ATOM   3518  CD2 TYR 1 229      45.830  56.880  58.116  0.00  0.00           C  
ATOM   3519  CE1 TYR 1 229      43.007  56.908  58.789  0.00  0.00           C  
ATOM   3520  CE2 TYR 1 229      45.027  58.027  57.853  0.00  0.00           C  
ATOM   3521  CZ  TYR 1 229      43.624  58.017  58.179  0.00  0.00           C  
ATOM   3522  OH  TYR 1 229      42.903  59.228  58.120  0.00  0.00           O  
ATOM   3523  H   TYR 1 229      47.257  53.446  56.467  0.00  0.00           H  
ATOM   3524  HA  TYR 1 229      44.881  52.584  58.073  0.00  0.00           H  
ATOM   3525  HB2 TYR 1 229      46.265  53.967  59.593  0.00  0.00           H  
ATOM   3526  HB3 TYR 1 229      46.947  54.768  58.261  0.00  0.00           H  
ATOM   3527  HD1 TYR 1 229      43.389  54.937  59.575  0.00  0.00           H  
ATOM   3528  HD2 TYR 1 229      46.897  56.861  57.953  0.00  0.00           H  
ATOM   3529  HE1 TYR 1 229      41.963  56.797  59.041  0.00  0.00           H  
ATOM   3530  HE2 TYR 1 229      45.501  58.940  57.523  0.00  0.00           H  
ATOM   3531  HH  TYR 1 229      43.434  60.028  58.105  0.00  0.00           H  
ATOM   3532  N   ASP 1 230      43.342  53.705  56.374  0.00  0.00           N  
ATOM   3533  CA  ASP 1 230      42.519  52.784  57.188  0.00  0.00           C  
ATOM   3534  C   ASP 1 230      42.785  51.248  56.780  0.00  0.00           C  
ATOM   3535  O   ASP 1 230      42.260  50.360  57.451  0.00  0.00           O  
ATOM   3536  CB  ASP 1 230      41.040  53.150  57.020  0.00  0.00           C  
ATOM   3537  CG  ASP 1 230      40.588  53.029  55.500  0.00  0.00           C  
ATOM   3538  OD1 ASP 1 230      40.400  54.063  54.865  0.00  0.00           O  
ATOM   3539  OD2 ASP 1 230      40.325  51.978  55.011  0.00  0.00           O  
ATOM   3540  H   ASP 1 230      42.816  54.304  55.754  0.00  0.00           H  
ATOM   3541  HA  ASP 1 230      42.828  52.838  58.232  0.00  0.00           H  
ATOM   3542  HB2 ASP 1 230      40.467  52.367  57.516  0.00  0.00           H  
ATOM   3543  HB3 ASP 1 230      40.756  54.094  57.484  0.00  0.00           H  
ATOM   3544  N   LYS 1 231      43.586  51.072  55.706  0.00  0.00           N  
ATOM   3545  CA  LYS 1 231      44.038  49.701  55.180  0.00  0.00           C  
ATOM   3546  C   LYS 1 231      45.236  49.814  54.275  0.00  0.00           C  
ATOM   3547  O   LYS 1 231      45.710  50.880  54.067  0.00  0.00           O  
ATOM   3548  CB  LYS 1 231      42.815  49.076  54.387  0.00  0.00           C  
ATOM   3549  CG  LYS 1 231      42.134  49.871  53.267  0.00  0.00           C  
ATOM   3550  CD  LYS 1 231      40.808  49.228  52.775  0.00  0.00           C  
ATOM   3551  CE  LYS 1 231      40.225  50.282  51.784  0.00  0.00           C  
ATOM   3552  NZ  LYS 1 231      39.532  51.276  52.527  0.00  0.00           N  
ATOM   3553  H   LYS 1 231      44.118  51.839  55.320  0.00  0.00           H  
ATOM   3554  HA  LYS 1 231      44.227  49.072  56.050  0.00  0.00           H  
ATOM   3555  HB2 LYS 1 231      43.135  48.142  53.926  0.00  0.00           H  
ATOM   3556  HB3 LYS 1 231      41.992  48.892  55.078  0.00  0.00           H  
ATOM   3557  HG2 LYS 1 231      41.816  50.847  53.634  0.00  0.00           H  
ATOM   3558  HG3 LYS 1 231      42.884  49.984  52.484  0.00  0.00           H  
ATOM   3559  HD2 LYS 1 231      40.989  48.277  52.274  0.00  0.00           H  
ATOM   3560  HD3 LYS 1 231      40.192  48.967  53.636  0.00  0.00           H  
ATOM   3561  HE2 LYS 1 231      40.924  50.628  51.022  0.00  0.00           H  
ATOM   3562  HE3 LYS 1 231      39.418  49.787  51.245  0.00  0.00           H  
ATOM   3563  HZ1 LYS 1 231      40.147  51.749  53.173  0.00  0.00           H  
ATOM   3564  HZ2 LYS 1 231      39.172  51.940  51.857  0.00  0.00           H  
ATOM   3565  HZ3 LYS 1 231      38.812  50.928  53.145  0.00  0.00           H  
ATOM   3566  N   SER 1 232      45.751  48.696  53.768  0.00  0.00           N  
ATOM   3567  CA  SER 1 232      46.700  48.557  52.731  0.00  0.00           C  
ATOM   3568  C   SER 1 232      46.352  47.277  51.940  0.00  0.00           C  
ATOM   3569  O   SER 1 232      46.175  46.202  52.514  0.00  0.00           O  
ATOM   3570  CB  SER 1 232      48.181  48.583  53.257  0.00  0.00           C  
ATOM   3571  OG  SER 1 232      48.963  48.249  52.208  0.00  0.00           O  
ATOM   3572  H   SER 1 232      45.545  47.829  54.242  0.00  0.00           H  
ATOM   3573  HA  SER 1 232      46.493  49.466  52.167  0.00  0.00           H  
ATOM   3574  HB2 SER 1 232      48.534  49.512  53.706  0.00  0.00           H  
ATOM   3575  HB3 SER 1 232      48.325  47.788  53.988  0.00  0.00           H  
ATOM   3576  HG  SER 1 232      49.875  48.525  52.322  0.00  0.00           H  
ATOM   3577  N   ILE 1 233      46.199  47.435  50.631  0.00  0.00           N  
ATOM   3578  CA  ILE 1 233      45.705  46.376  49.740  0.00  0.00           C  
ATOM   3579  C   ILE 1 233      46.420  46.166  48.406  0.00  0.00           C  
ATOM   3580  O   ILE 1 233      47.185  47.074  47.917  0.00  0.00           O  
ATOM   3581  CB  ILE 1 233      44.120  46.496  49.502  0.00  0.00           C  
ATOM   3582  CG1 ILE 1 233      43.761  47.747  48.711  0.00  0.00           C  
ATOM   3583  CG2 ILE 1 233      43.367  46.640  50.847  0.00  0.00           C  
ATOM   3584  CD1 ILE 1 233      42.587  47.547  47.704  0.00  0.00           C  
ATOM   3585  H   ILE 1 233      46.324  48.327  50.174  0.00  0.00           H  
ATOM   3586  HA  ILE 1 233      45.743  45.435  50.290  0.00  0.00           H  
ATOM   3587  HB  ILE 1 233      43.814  45.617  48.934  0.00  0.00           H  
ATOM   3588 HG12 ILE 1 233      43.375  48.524  49.371  0.00  0.00           H  
ATOM   3589 HG13 ILE 1 233      44.551  48.192  48.106  0.00  0.00           H  
ATOM   3590 HG21 ILE 1 233      43.681  47.568  51.324  0.00  0.00           H  
ATOM   3591 HG22 ILE 1 233      42.288  46.743  50.734  0.00  0.00           H  
ATOM   3592 HG23 ILE 1 233      43.579  45.855  51.571  0.00  0.00           H  
ATOM   3593 HD11 ILE 1 233      42.367  48.503  47.229  0.00  0.00           H  
ATOM   3594 HD12 ILE 1 233      43.019  46.844  46.993  0.00  0.00           H  
ATOM   3595 HD13 ILE 1 233      41.719  47.130  48.214  0.00  0.00           H  
ATOM   3596  N   VAL 1 234      46.139  45.058  47.684  0.00  0.00           N  
ATOM   3597  CA  VAL 1 234      46.494  44.925  46.240  0.00  0.00           C  
ATOM   3598  C   VAL 1 234      45.282  45.205  45.286  0.00  0.00           C  
ATOM   3599  O   VAL 1 234      44.216  44.711  45.574  0.00  0.00           O  
ATOM   3600  CB  VAL 1 234      47.040  43.529  45.990  0.00  0.00           C  
ATOM   3601  CG1 VAL 1 234      47.734  43.524  44.575  0.00  0.00           C  
ATOM   3602  CG2 VAL 1 234      48.064  42.952  46.996  0.00  0.00           C  
ATOM   3603  H   VAL 1 234      45.566  44.358  48.132  0.00  0.00           H  
ATOM   3604  HA  VAL 1 234      47.276  45.610  45.914  0.00  0.00           H  
ATOM   3605  HB  VAL 1 234      46.208  42.831  46.086  0.00  0.00           H  
ATOM   3606 HG11 VAL 1 234      46.968  43.600  43.803  0.00  0.00           H  
ATOM   3607 HG12 VAL 1 234      48.453  44.333  44.446  0.00  0.00           H  
ATOM   3608 HG13 VAL 1 234      48.252  42.595  44.337  0.00  0.00           H  
ATOM   3609 HG21 VAL 1 234      48.321  41.939  46.687  0.00  0.00           H  
ATOM   3610 HG22 VAL 1 234      48.966  43.562  46.939  0.00  0.00           H  
ATOM   3611 HG23 VAL 1 234      47.632  42.885  47.995  0.00  0.00           H  
ATOM   3612  N   ASP 1 235      45.398  46.002  44.208  0.00  0.00           N  
ATOM   3613  CA  ASP 1 235      44.321  46.428  43.384  0.00  0.00           C  
ATOM   3614  C   ASP 1 235      44.581  46.326  41.860  0.00  0.00           C  
ATOM   3615  O   ASP 1 235      45.006  47.278  41.262  0.00  0.00           O  
ATOM   3616  CB  ASP 1 235      43.842  47.772  43.832  0.00  0.00           C  
ATOM   3617  CG  ASP 1 235      42.414  48.233  43.290  0.00  0.00           C  
ATOM   3618  OD1 ASP 1 235      41.590  48.868  44.005  0.00  0.00           O  
ATOM   3619  OD2 ASP 1 235      42.151  48.102  42.058  0.00  0.00           O  
ATOM   3620  H   ASP 1 235      46.311  46.418  44.093  0.00  0.00           H  
ATOM   3621  HA  ASP 1 235      43.441  45.814  43.581  0.00  0.00           H  
ATOM   3622  HB2 ASP 1 235      43.799  47.637  44.913  0.00  0.00           H  
ATOM   3623  HB3 ASP 1 235      44.598  48.515  43.579  0.00  0.00           H  
ATOM   3624  N   SER 1 236      44.376  45.097  41.262  0.00  0.00           N  
ATOM   3625  CA  SER 1 236      44.749  44.979  39.821  0.00  0.00           C  
ATOM   3626  C   SER 1 236      43.988  45.840  38.841  0.00  0.00           C  
ATOM   3627  O   SER 1 236      44.551  46.307  37.858  0.00  0.00           O  
ATOM   3628  CB  SER 1 236      44.724  43.400  39.480  0.00  0.00           C  
ATOM   3629  OG  SER 1 236      43.429  42.993  39.221  0.00  0.00           O  
ATOM   3630  H   SER 1 236      44.174  44.314  41.867  0.00  0.00           H  
ATOM   3631  HA  SER 1 236      45.803  45.248  39.759  0.00  0.00           H  
ATOM   3632  HB2 SER 1 236      45.351  43.318  38.592  0.00  0.00           H  
ATOM   3633  HB3 SER 1 236      45.116  42.789  40.293  0.00  0.00           H  
ATOM   3634  HG  SER 1 236      43.089  43.185  38.344  0.00  0.00           H  
ATOM   3635  N   GLY 1 237      42.793  46.272  39.238  0.00  0.00           N  
ATOM   3636  CA  GLY 1 237      42.019  47.269  38.521  0.00  0.00           C  
ATOM   3637  C   GLY 1 237      42.370  48.714  38.780  0.00  0.00           C  
ATOM   3638  O   GLY 1 237      41.525  49.608  38.508  0.00  0.00           O  
ATOM   3639  H   GLY 1 237      42.391  45.932  40.100  0.00  0.00           H  
ATOM   3640  HA2 GLY 1 237      42.091  47.128  37.443  0.00  0.00           H  
ATOM   3641  HA3 GLY 1 237      40.969  47.094  38.758  0.00  0.00           H  
ATOM   3642  N   THR 1 238      43.530  49.089  39.301  0.00  0.00           N  
ATOM   3643  CA  THR 1 238      43.963  50.430  39.577  0.00  0.00           C  
ATOM   3644  C   THR 1 238      45.310  50.785  38.853  0.00  0.00           C  
ATOM   3645  O   THR 1 238      46.339  50.058  38.961  0.00  0.00           O  
ATOM   3646  CB  THR 1 238      44.109  50.627  41.147  0.00  0.00           C  
ATOM   3647  OG1 THR 1 238      42.822  50.622  41.558  0.00  0.00           O  
ATOM   3648  CG2 THR 1 238      44.823  51.874  41.720  0.00  0.00           C  
ATOM   3649  H   THR 1 238      44.206  48.397  39.592  0.00  0.00           H  
ATOM   3650  HA  THR 1 238      43.347  51.192  39.099  0.00  0.00           H  
ATOM   3651  HB  THR 1 238      44.551  49.719  41.558  0.00  0.00           H  
ATOM   3652  HG1 THR 1 238      42.585  49.694  41.628  0.00  0.00           H  
ATOM   3653 HG21 THR 1 238      45.848  51.971  41.362  0.00  0.00           H  
ATOM   3654 HG22 THR 1 238      44.366  52.692  41.164  0.00  0.00           H  
ATOM   3655 HG23 THR 1 238      44.737  52.028  42.796  0.00  0.00           H  
ATOM   3656  N   THR 1 239      45.352  51.922  38.146  0.00  0.00           N  
ATOM   3657  CA  THR 1 239      46.576  52.276  37.346  0.00  0.00           C  
ATOM   3658  C   THR 1 239      47.787  52.751  38.242  0.00  0.00           C  
ATOM   3659  O   THR 1 239      48.933  52.376  38.037  0.00  0.00           O  
ATOM   3660  CB  THR 1 239      46.220  53.368  36.435  0.00  0.00           C  
ATOM   3661  OG1 THR 1 239      45.530  54.484  36.992  0.00  0.00           O  
ATOM   3662  CG2 THR 1 239      45.293  52.759  35.378  0.00  0.00           C  
ATOM   3663  H   THR 1 239      44.520  52.495  38.146  0.00  0.00           H  
ATOM   3664  HA  THR 1 239      46.906  51.331  36.914  0.00  0.00           H  
ATOM   3665  HB  THR 1 239      47.086  53.645  35.834  0.00  0.00           H  
ATOM   3666  HG1 THR 1 239      45.251  55.077  36.290  0.00  0.00           H  
ATOM   3667 HG21 THR 1 239      44.285  52.660  35.781  0.00  0.00           H  
ATOM   3668 HG22 THR 1 239      45.328  53.435  34.524  0.00  0.00           H  
ATOM   3669 HG23 THR 1 239      45.596  51.747  35.109  0.00  0.00           H  
ATOM   3670  N   ASN 1 240      47.477  53.562  39.245  0.00  0.00           N  
ATOM   3671  CA  ASN 1 240      48.616  54.229  40.049  0.00  0.00           C  
ATOM   3672  C   ASN 1 240      49.005  53.479  41.400  0.00  0.00           C  
ATOM   3673  O   ASN 1 240      48.200  52.781  42.012  0.00  0.00           O  
ATOM   3674  CB  ASN 1 240      48.201  55.685  40.314  0.00  0.00           C  
ATOM   3675  CG  ASN 1 240      48.457  56.633  39.146  0.00  0.00           C  
ATOM   3676  OD1 ASN 1 240      48.519  56.331  37.960  0.00  0.00           O  
ATOM   3677  ND2 ASN 1 240      48.612  57.896  39.414  0.00  0.00           N  
ATOM   3678  H   ASN 1 240      46.549  53.949  39.344  0.00  0.00           H  
ATOM   3679  HA  ASN 1 240      49.531  54.312  39.462  0.00  0.00           H  
ATOM   3680  HB2 ASN 1 240      47.138  55.755  40.547  0.00  0.00           H  
ATOM   3681  HB3 ASN 1 240      48.800  56.067  41.140  0.00  0.00           H  
ATOM   3682 HD21 ASN 1 240      48.678  58.503  38.609  0.00  0.00           H  
ATOM   3683 HD22 ASN 1 240      48.542  58.328  40.324  0.00  0.00           H  
ATOM   3684  N   LEU 1 241      50.232  53.568  41.852  0.00  0.00           N  
ATOM   3685  CA  LEU 1 241      50.606  53.272  43.228  0.00  0.00           C  
ATOM   3686  C   LEU 1 241      49.987  54.442  44.190  0.00  0.00           C  
ATOM   3687  O   LEU 1 241      50.316  55.608  43.934  0.00  0.00           O  
ATOM   3688  CB  LEU 1 241      52.141  53.286  43.300  0.00  0.00           C  
ATOM   3689  CG  LEU 1 241      52.723  52.909  44.714  0.00  0.00           C  
ATOM   3690  CD1 LEU 1 241      52.109  51.562  45.257  0.00  0.00           C  
ATOM   3691  CD2 LEU 1 241      54.225  52.729  44.754  0.00  0.00           C  
ATOM   3692  H   LEU 1 241      50.919  54.102  41.339  0.00  0.00           H  
ATOM   3693  HA  LEU 1 241      50.133  52.312  43.437  0.00  0.00           H  
ATOM   3694  HB2 LEU 1 241      52.464  52.445  42.686  0.00  0.00           H  
ATOM   3695  HB3 LEU 1 241      52.521  54.190  42.824  0.00  0.00           H  
ATOM   3696  HG  LEU 1 241      52.570  53.813  45.304  0.00  0.00           H  
ATOM   3697 HD11 LEU 1 241      52.150  50.824  44.457  0.00  0.00           H  
ATOM   3698 HD12 LEU 1 241      52.642  51.293  46.169  0.00  0.00           H  
ATOM   3699 HD13 LEU 1 241      51.096  51.755  45.611  0.00  0.00           H  
ATOM   3700 HD21 LEU 1 241      54.569  51.779  44.345  0.00  0.00           H  
ATOM   3701 HD22 LEU 1 241      54.536  53.544  44.099  0.00  0.00           H  
ATOM   3702 HD23 LEU 1 241      54.666  52.938  45.729  0.00  0.00           H  
ATOM   3703  N   ARG 1 242      49.224  54.188  45.180  0.00  0.00           N  
ATOM   3704  CA  ARG 1 242      48.577  55.304  45.944  0.00  0.00           C  
ATOM   3705  C   ARG 1 242      48.816  55.116  47.446  0.00  0.00           C  
ATOM   3706  O   ARG 1 242      48.818  53.984  47.942  0.00  0.00           O  
ATOM   3707  CB  ARG 1 242      47.014  55.472  45.612  0.00  0.00           C  
ATOM   3708  CG  ARG 1 242      46.735  55.195  44.126  0.00  0.00           C  
ATOM   3709  CD  ARG 1 242      45.144  55.302  43.794  0.00  0.00           C  
ATOM   3710  NE  ARG 1 242      44.816  56.082  42.544  0.00  0.00           N  
ATOM   3711  CZ  ARG 1 242      44.735  57.338  42.297  0.00  0.00           C  
ATOM   3712  NH1 ARG 1 242      44.796  58.215  43.244  0.00  0.00           N  
ATOM   3713  NH2 ARG 1 242      44.783  57.801  41.081  0.00  0.00           N  
ATOM   3714  H   ARG 1 242      48.858  53.275  45.409  0.00  0.00           H  
ATOM   3715  HA  ARG 1 242      48.981  56.297  45.746  0.00  0.00           H  
ATOM   3716  HB2 ARG 1 242      46.524  54.747  46.261  0.00  0.00           H  
ATOM   3717  HB3 ARG 1 242      46.737  56.495  45.868  0.00  0.00           H  
ATOM   3718  HG2 ARG 1 242      47.321  55.796  43.430  0.00  0.00           H  
ATOM   3719  HG3 ARG 1 242      46.915  54.163  43.824  0.00  0.00           H  
ATOM   3720  HD2 ARG 1 242      44.794  54.274  43.700  0.00  0.00           H  
ATOM   3721  HD3 ARG 1 242      44.686  55.781  44.658  0.00  0.00           H  
ATOM   3722  HE  ARG 1 242      44.847  55.507  41.714  0.00  0.00           H  
ATOM   3723 HH11 ARG 1 242      44.704  59.191  43.000  0.00  0.00           H  
ATOM   3724 HH12 ARG 1 242      44.412  57.974  44.147  0.00  0.00           H  
ATOM   3725 HH21 ARG 1 242      44.956  58.788  40.957  0.00  0.00           H  
ATOM   3726 HH22 ARG 1 242      44.805  57.236  40.244  0.00  0.00           H  
ATOM   3727  N   LEU 1 243      49.137  56.228  48.170  0.00  0.00           N  
ATOM   3728  CA  LEU 1 243      49.546  56.307  49.535  0.00  0.00           C  
ATOM   3729  C   LEU 1 243      48.790  57.355  50.344  0.00  0.00           C  
ATOM   3730  O   LEU 1 243      48.324  58.359  49.767  0.00  0.00           O  
ATOM   3731  CB  LEU 1 243      51.047  56.702  49.554  0.00  0.00           C  
ATOM   3732  CG  LEU 1 243      51.974  55.509  49.083  0.00  0.00           C  
ATOM   3733  CD1 LEU 1 243      53.519  56.045  48.845  0.00  0.00           C  
ATOM   3734  CD2 LEU 1 243      52.209  54.395  50.054  0.00  0.00           C  
ATOM   3735  H   LEU 1 243      49.034  57.095  47.663  0.00  0.00           H  
ATOM   3736  HA  LEU 1 243      49.593  55.302  49.954  0.00  0.00           H  
ATOM   3737  HB2 LEU 1 243      51.266  57.484  48.827  0.00  0.00           H  
ATOM   3738  HB3 LEU 1 243      51.363  57.060  50.534  0.00  0.00           H  
ATOM   3739  HG  LEU 1 243      51.616  55.049  48.162  0.00  0.00           H  
ATOM   3740 HD11 LEU 1 243      53.470  56.449  47.834  0.00  0.00           H  
ATOM   3741 HD12 LEU 1 243      53.935  56.680  49.628  0.00  0.00           H  
ATOM   3742 HD13 LEU 1 243      54.284  55.269  48.828  0.00  0.00           H  
ATOM   3743 HD21 LEU 1 243      52.624  54.740  51.001  0.00  0.00           H  
ATOM   3744 HD22 LEU 1 243      51.276  53.903  50.330  0.00  0.00           H  
ATOM   3745 HD23 LEU 1 243      52.988  53.744  49.659  0.00  0.00           H  
ATOM   3746  N   PRO 1 244      48.551  57.173  51.673  0.00  0.00           N  
ATOM   3747  CA  PRO 1 244      47.860  58.154  52.515  0.00  0.00           C  
ATOM   3748  C   PRO 1 244      48.525  59.491  52.553  0.00  0.00           C  
ATOM   3749  O   PRO 1 244      49.731  59.598  52.613  0.00  0.00           O  
ATOM   3750  CB  PRO 1 244      47.926  57.496  53.922  0.00  0.00           C  
ATOM   3751  CG  PRO 1 244      47.945  56.012  53.619  0.00  0.00           C  
ATOM   3752  CD  PRO 1 244      48.889  55.947  52.425  0.00  0.00           C  
ATOM   3753  HA  PRO 1 244      46.838  58.265  52.152  0.00  0.00           H  
ATOM   3754  HB2 PRO 1 244      48.891  57.769  54.348  0.00  0.00           H  
ATOM   3755  HB3 PRO 1 244      47.119  57.865  54.556  0.00  0.00           H  
ATOM   3756  HG2 PRO 1 244      48.433  55.502  54.450  0.00  0.00           H  
ATOM   3757  HG3 PRO 1 244      46.941  55.649  53.400  0.00  0.00           H  
ATOM   3758  HD2 PRO 1 244      48.655  55.043  51.862  0.00  0.00           H  
ATOM   3759  HD3 PRO 1 244      49.931  56.021  52.737  0.00  0.00           H  
ATOM   3760  N   LYS 1 245      47.769  60.611  52.590  0.00  0.00           N  
ATOM   3761  CA  LYS 1 245      48.243  61.949  52.509  0.00  0.00           C  
ATOM   3762  C   LYS 1 245      49.609  62.409  53.140  0.00  0.00           C  
ATOM   3763  O   LYS 1 245      50.567  62.764  52.470  0.00  0.00           O  
ATOM   3764  CB  LYS 1 245      47.141  62.811  53.061  0.00  0.00           C  
ATOM   3765  CG  LYS 1 245      47.408  64.368  52.867  0.00  0.00           C  
ATOM   3766  CD  LYS 1 245      46.413  65.110  53.765  0.00  0.00           C  
ATOM   3767  CE  LYS 1 245      46.525  66.727  53.816  0.00  0.00           C  
ATOM   3768  NZ  LYS 1 245      47.676  67.154  54.654  0.00  0.00           N  
ATOM   3769  H   LYS 1 245      46.809  60.400  52.823  0.00  0.00           H  
ATOM   3770  HA  LYS 1 245      48.449  62.179  51.464  0.00  0.00           H  
ATOM   3771  HB2 LYS 1 245      46.226  62.500  52.558  0.00  0.00           H  
ATOM   3772  HB3 LYS 1 245      47.020  62.633  54.130  0.00  0.00           H  
ATOM   3773  HG2 LYS 1 245      48.397  64.729  53.154  0.00  0.00           H  
ATOM   3774  HG3 LYS 1 245      47.384  64.675  51.821  0.00  0.00           H  
ATOM   3775  HD2 LYS 1 245      45.378  64.880  53.512  0.00  0.00           H  
ATOM   3776  HD3 LYS 1 245      46.531  64.823  54.809  0.00  0.00           H  
ATOM   3777  HE2 LYS 1 245      46.816  67.065  52.821  0.00  0.00           H  
ATOM   3778  HE3 LYS 1 245      45.646  67.224  54.224  0.00  0.00           H  
ATOM   3779  HZ1 LYS 1 245      48.579  66.806  54.366  0.00  0.00           H  
ATOM   3780  HZ2 LYS 1 245      47.818  68.151  54.579  0.00  0.00           H  
ATOM   3781  HZ3 LYS 1 245      47.569  67.000  55.647  0.00  0.00           H  
ATOM   3782  N   LYS 1 246      49.747  62.211  54.447  0.00  0.00           N  
ATOM   3783  CA  LYS 1 246      51.097  62.509  55.093  0.00  0.00           C  
ATOM   3784  C   LYS 1 246      52.185  61.708  54.535  0.00  0.00           C  
ATOM   3785  O   LYS 1 246      53.290  62.235  54.484  0.00  0.00           O  
ATOM   3786  CB  LYS 1 246      50.993  62.241  56.592  0.00  0.00           C  
ATOM   3787  CG  LYS 1 246      50.325  63.361  57.433  0.00  0.00           C  
ATOM   3788  CD  LYS 1 246      49.900  63.047  58.864  0.00  0.00           C  
ATOM   3789  CE  LYS 1 246      48.618  62.137  58.898  0.00  0.00           C  
ATOM   3790  NZ  LYS 1 246      48.500  61.482  60.214  0.00  0.00           N  
ATOM   3791  H   LYS 1 246      48.990  61.849  55.009  0.00  0.00           H  
ATOM   3792  HA  LYS 1 246      51.401  63.533  54.878  0.00  0.00           H  
ATOM   3793  HB2 LYS 1 246      50.422  61.315  56.648  0.00  0.00           H  
ATOM   3794  HB3 LYS 1 246      51.977  62.116  57.044  0.00  0.00           H  
ATOM   3795  HG2 LYS 1 246      50.945  64.258  57.446  0.00  0.00           H  
ATOM   3796  HG3 LYS 1 246      49.372  63.624  56.974  0.00  0.00           H  
ATOM   3797  HD2 LYS 1 246      50.681  62.468  59.357  0.00  0.00           H  
ATOM   3798  HD3 LYS 1 246      49.865  63.875  59.572  0.00  0.00           H  
ATOM   3799  HE2 LYS 1 246      47.737  62.746  58.696  0.00  0.00           H  
ATOM   3800  HE3 LYS 1 246      48.649  61.393  58.101  0.00  0.00           H  
ATOM   3801  HZ1 LYS 1 246      47.674  60.922  60.366  0.00  0.00           H  
ATOM   3802  HZ2 LYS 1 246      49.258  60.821  60.308  0.00  0.00           H  
ATOM   3803  HZ3 LYS 1 246      48.631  62.094  61.007  0.00  0.00           H  
ATOM   3804  N   VAL 1 247      51.966  60.391  54.203  0.00  0.00           N  
ATOM   3805  CA  VAL 1 247      52.959  59.585  53.474  0.00  0.00           C  
ATOM   3806  C   VAL 1 247      53.316  60.016  52.034  0.00  0.00           C  
ATOM   3807  O   VAL 1 247      54.456  60.210  51.739  0.00  0.00           O  
ATOM   3808  CB  VAL 1 247      52.423  58.151  53.376  0.00  0.00           C  
ATOM   3809  CG1 VAL 1 247      53.494  57.199  52.778  0.00  0.00           C  
ATOM   3810  CG2 VAL 1 247      52.010  57.613  54.740  0.00  0.00           C  
ATOM   3811  H   VAL 1 247      50.990  60.150  54.105  0.00  0.00           H  
ATOM   3812  HA  VAL 1 247      53.860  59.631  54.086  0.00  0.00           H  
ATOM   3813  HB  VAL 1 247      51.478  58.054  52.841  0.00  0.00           H  
ATOM   3814 HG11 VAL 1 247      53.692  57.522  51.756  0.00  0.00           H  
ATOM   3815 HG12 VAL 1 247      54.396  57.380  53.362  0.00  0.00           H  
ATOM   3816 HG13 VAL 1 247      53.108  56.182  52.707  0.00  0.00           H  
ATOM   3817 HG21 VAL 1 247      51.623  56.594  54.721  0.00  0.00           H  
ATOM   3818 HG22 VAL 1 247      52.911  57.581  55.352  0.00  0.00           H  
ATOM   3819 HG23 VAL 1 247      51.285  58.201  55.303  0.00  0.00           H  
ATOM   3820  N   PHE 1 248      52.225  60.215  51.272  0.00  0.00           N  
ATOM   3821  CA  PHE 1 248      52.326  60.897  49.959  0.00  0.00           C  
ATOM   3822  C   PHE 1 248      53.158  62.092  49.939  0.00  0.00           C  
ATOM   3823  O   PHE 1 248      54.130  62.120  49.148  0.00  0.00           O  
ATOM   3824  CB  PHE 1 248      50.919  61.124  49.312  0.00  0.00           C  
ATOM   3825  CG  PHE 1 248      51.023  61.928  48.082  0.00  0.00           C  
ATOM   3826  CD1 PHE 1 248      51.328  61.307  46.812  0.00  0.00           C  
ATOM   3827  CD2 PHE 1 248      50.812  63.326  48.115  0.00  0.00           C  
ATOM   3828  CE1 PHE 1 248      51.387  62.181  45.701  0.00  0.00           C  
ATOM   3829  CE2 PHE 1 248      51.053  64.163  47.011  0.00  0.00           C  
ATOM   3830  CZ  PHE 1 248      51.312  63.559  45.752  0.00  0.00           C  
ATOM   3831  H   PHE 1 248      51.303  60.165  51.681  0.00  0.00           H  
ATOM   3832  HA  PHE 1 248      52.870  60.204  49.316  0.00  0.00           H  
ATOM   3833  HB2 PHE 1 248      50.520  60.143  49.057  0.00  0.00           H  
ATOM   3834  HB3 PHE 1 248      50.229  61.660  49.963  0.00  0.00           H  
ATOM   3835  HD1 PHE 1 248      51.520  60.253  46.677  0.00  0.00           H  
ATOM   3836  HD2 PHE 1 248      50.486  63.864  48.993  0.00  0.00           H  
ATOM   3837  HE1 PHE 1 248      51.592  61.733  44.740  0.00  0.00           H  
ATOM   3838  HE2 PHE 1 248      51.105  65.238  47.105  0.00  0.00           H  
ATOM   3839  HZ  PHE 1 248      51.597  64.148  44.893  0.00  0.00           H  
ATOM   3840  N   GLU 1 249      53.000  63.010  50.975  0.00  0.00           N  
ATOM   3841  CA  GLU 1 249      53.807  64.217  50.903  0.00  0.00           C  
ATOM   3842  C   GLU 1 249      55.308  63.885  51.136  0.00  0.00           C  
ATOM   3843  O   GLU 1 249      56.187  64.265  50.377  0.00  0.00           O  
ATOM   3844  CB  GLU 1 249      53.392  65.331  51.904  0.00  0.00           C  
ATOM   3845  CG  GLU 1 249      52.052  65.909  51.639  0.00  0.00           C  
ATOM   3846  CD  GLU 1 249      51.260  66.212  52.992  0.00  0.00           C  
ATOM   3847  OE1 GLU 1 249      50.028  66.627  52.936  0.00  0.00           O  
ATOM   3848  OE2 GLU 1 249      51.874  66.140  54.061  0.00  0.00           O  
ATOM   3849  H   GLU 1 249      52.243  62.902  51.634  0.00  0.00           H  
ATOM   3850  HA  GLU 1 249      53.657  64.736  49.956  0.00  0.00           H  
ATOM   3851  HB2 GLU 1 249      53.364  64.859  52.886  0.00  0.00           H  
ATOM   3852  HB3 GLU 1 249      54.178  66.081  51.815  0.00  0.00           H  
ATOM   3853  HG2 GLU 1 249      52.129  66.827  51.058  0.00  0.00           H  
ATOM   3854  HG3 GLU 1 249      51.411  65.184  51.136  0.00  0.00           H  
ATOM   3855  N   ALA 1 250      55.530  63.080  52.164  0.00  0.00           N  
ATOM   3856  CA  ALA 1 250      56.851  62.745  52.657  0.00  0.00           C  
ATOM   3857  C   ALA 1 250      57.574  61.848  51.600  0.00  0.00           C  
ATOM   3858  O   ALA 1 250      58.818  61.857  51.547  0.00  0.00           O  
ATOM   3859  CB  ALA 1 250      56.803  62.056  53.977  0.00  0.00           C  
ATOM   3860  H   ALA 1 250      54.722  62.742  52.666  0.00  0.00           H  
ATOM   3861  HA  ALA 1 250      57.372  63.695  52.776  0.00  0.00           H  
ATOM   3862  HB1 ALA 1 250      57.856  62.077  54.257  0.00  0.00           H  
ATOM   3863  HB2 ALA 1 250      56.219  62.669  54.663  0.00  0.00           H  
ATOM   3864  HB3 ALA 1 250      56.501  61.015  54.093  0.00  0.00           H  
ATOM   3865  N   ALA 1 251      56.920  61.008  50.803  0.00  0.00           N  
ATOM   3866  CA  ALA 1 251      57.450  60.209  49.657  0.00  0.00           C  
ATOM   3867  C   ALA 1 251      57.734  61.057  48.391  0.00  0.00           C  
ATOM   3868  O   ALA 1 251      58.917  61.171  47.940  0.00  0.00           O  
ATOM   3869  CB  ALA 1 251      56.360  59.113  49.215  0.00  0.00           C  
ATOM   3870  H   ALA 1 251      55.931  60.894  50.975  0.00  0.00           H  
ATOM   3871  HA  ALA 1 251      58.332  59.655  49.980  0.00  0.00           H  
ATOM   3872  HB1 ALA 1 251      56.208  58.495  50.100  0.00  0.00           H  
ATOM   3873  HB2 ALA 1 251      55.457  59.692  49.023  0.00  0.00           H  
ATOM   3874  HB3 ALA 1 251      56.794  58.624  48.343  0.00  0.00           H  
ATOM   3875  N   VAL 1 252      56.823  61.933  47.875  0.00  0.00           N  
ATOM   3876  CA  VAL 1 252      57.049  62.876  46.789  0.00  0.00           C  
ATOM   3877  C   VAL 1 252      58.201  63.856  47.081  0.00  0.00           C  
ATOM   3878  O   VAL 1 252      58.894  64.361  46.140  0.00  0.00           O  
ATOM   3879  CB  VAL 1 252      55.838  63.670  46.365  0.00  0.00           C  
ATOM   3880  CG1 VAL 1 252      56.070  64.702  45.261  0.00  0.00           C  
ATOM   3881  CG2 VAL 1 252      54.818  62.655  45.780  0.00  0.00           C  
ATOM   3882  H   VAL 1 252      55.929  61.959  48.344  0.00  0.00           H  
ATOM   3883  HA  VAL 1 252      57.415  62.233  45.989  0.00  0.00           H  
ATOM   3884  HB  VAL 1 252      55.352  64.255  47.146  0.00  0.00           H  
ATOM   3885 HG11 VAL 1 252      56.813  65.425  45.598  0.00  0.00           H  
ATOM   3886 HG12 VAL 1 252      56.462  64.194  44.380  0.00  0.00           H  
ATOM   3887 HG13 VAL 1 252      55.127  65.212  45.068  0.00  0.00           H  
ATOM   3888 HG21 VAL 1 252      54.275  62.179  46.597  0.00  0.00           H  
ATOM   3889 HG22 VAL 1 252      54.139  63.225  45.147  0.00  0.00           H  
ATOM   3890 HG23 VAL 1 252      55.302  61.876  45.191  0.00  0.00           H  
ATOM   3891  N   LYS 1 253      58.429  64.147  48.355  0.00  0.00           N  
ATOM   3892  CA  LYS 1 253      59.666  64.893  48.914  0.00  0.00           C  
ATOM   3893  C   LYS 1 253      61.019  64.117  48.870  0.00  0.00           C  
ATOM   3894  O   LYS 1 253      61.991  64.587  48.325  0.00  0.00           O  
ATOM   3895  CB  LYS 1 253      59.429  65.565  50.291  0.00  0.00           C  
ATOM   3896  CG  LYS 1 253      60.287  66.745  50.663  0.00  0.00           C  
ATOM   3897  CD  LYS 1 253      59.898  68.096  49.869  0.00  0.00           C  
ATOM   3898  CE  LYS 1 253      60.884  69.100  50.556  0.00  0.00           C  
ATOM   3899  NZ  LYS 1 253      60.281  69.722  51.695  0.00  0.00           N  
ATOM   3900  H   LYS 1 253      57.656  63.882  48.949  0.00  0.00           H  
ATOM   3901  HA  LYS 1 253      59.798  65.633  48.124  0.00  0.00           H  
ATOM   3902  HB2 LYS 1 253      58.405  65.937  50.269  0.00  0.00           H  
ATOM   3903  HB3 LYS 1 253      59.536  64.749  51.006  0.00  0.00           H  
ATOM   3904  HG2 LYS 1 253      60.174  66.906  51.735  0.00  0.00           H  
ATOM   3905  HG3 LYS 1 253      61.353  66.520  50.623  0.00  0.00           H  
ATOM   3906  HD2 LYS 1 253      60.190  68.059  48.819  0.00  0.00           H  
ATOM   3907  HD3 LYS 1 253      58.852  68.392  49.954  0.00  0.00           H  
ATOM   3908  HE2 LYS 1 253      61.812  68.585  50.801  0.00  0.00           H  
ATOM   3909  HE3 LYS 1 253      61.137  69.792  49.754  0.00  0.00           H  
ATOM   3910  HZ1 LYS 1 253      60.850  70.459  52.088  0.00  0.00           H  
ATOM   3911  HZ2 LYS 1 253      59.452  70.227  51.417  0.00  0.00           H  
ATOM   3912  HZ3 LYS 1 253      60.236  69.161  52.533  0.00  0.00           H  
ATOM   3913  N   SER 1 254      61.051  62.845  49.373  0.00  0.00           N  
ATOM   3914  CA  SER 1 254      62.258  61.982  49.261  0.00  0.00           C  
ATOM   3915  C   SER 1 254      62.624  61.701  47.809  0.00  0.00           C  
ATOM   3916  O   SER 1 254      63.811  61.865  47.439  0.00  0.00           O  
ATOM   3917  CB  SER 1 254      61.920  60.637  49.819  0.00  0.00           C  
ATOM   3918  OG  SER 1 254      62.954  59.808  49.851  0.00  0.00           O  
ATOM   3919  H   SER 1 254      60.192  62.504  49.781  0.00  0.00           H  
ATOM   3920  HA  SER 1 254      63.047  62.436  49.862  0.00  0.00           H  
ATOM   3921  HB2 SER 1 254      61.619  60.816  50.851  0.00  0.00           H  
ATOM   3922  HB3 SER 1 254      61.079  60.241  49.249  0.00  0.00           H  
ATOM   3923  HG  SER 1 254      63.218  59.654  50.762  0.00  0.00           H  
ATOM   3924  N   ILE 1 255      61.587  61.645  46.894  0.00  0.00           N  
ATOM   3925  CA  ILE 1 255      61.787  61.465  45.398  0.00  0.00           C  
ATOM   3926  C   ILE 1 255      62.195  62.714  44.648  0.00  0.00           C  
ATOM   3927  O   ILE 1 255      62.987  62.692  43.739  0.00  0.00           O  
ATOM   3928  CB  ILE 1 255      60.495  60.847  44.856  0.00  0.00           C  
ATOM   3929  CG1 ILE 1 255      60.345  59.398  45.405  0.00  0.00           C  
ATOM   3930  CG2 ILE 1 255      60.264  60.700  43.382  0.00  0.00           C  
ATOM   3931  CD1 ILE 1 255      58.942  58.794  45.698  0.00  0.00           C  
ATOM   3932  H   ILE 1 255      60.626  61.698  47.201  0.00  0.00           H  
ATOM   3933  HA  ILE 1 255      62.628  60.779  45.301  0.00  0.00           H  
ATOM   3934  HB  ILE 1 255      59.621  61.405  45.191  0.00  0.00           H  
ATOM   3935 HG12 ILE 1 255      60.897  58.696  44.780  0.00  0.00           H  
ATOM   3936 HG13 ILE 1 255      60.869  59.319  46.357  0.00  0.00           H  
ATOM   3937 HG21 ILE 1 255      60.387  61.683  42.926  0.00  0.00           H  
ATOM   3938 HG22 ILE 1 255      61.031  60.065  42.939  0.00  0.00           H  
ATOM   3939 HG23 ILE 1 255      59.238  60.392  43.180  0.00  0.00           H  
ATOM   3940 HD11 ILE 1 255      59.098  58.021  46.450  0.00  0.00           H  
ATOM   3941 HD12 ILE 1 255      58.175  59.508  45.998  0.00  0.00           H  
ATOM   3942 HD13 ILE 1 255      58.672  58.236  44.802  0.00  0.00           H  
ATOM   3943  N   LYS 1 256      61.624  63.816  45.025  0.00  0.00           N  
ATOM   3944  CA  LYS 1 256      62.043  65.169  44.566  0.00  0.00           C  
ATOM   3945  C   LYS 1 256      63.537  65.333  44.886  0.00  0.00           C  
ATOM   3946  O   LYS 1 256      64.250  65.758  44.010  0.00  0.00           O  
ATOM   3947  CB  LYS 1 256      61.190  66.248  45.150  0.00  0.00           C  
ATOM   3948  CG  LYS 1 256      60.040  66.530  44.255  0.00  0.00           C  
ATOM   3949  CD  LYS 1 256      59.086  67.653  44.718  0.00  0.00           C  
ATOM   3950  CE  LYS 1 256      57.761  67.742  43.953  0.00  0.00           C  
ATOM   3951  NZ  LYS 1 256      57.391  69.166  43.572  0.00  0.00           N  
ATOM   3952  H   LYS 1 256      60.786  63.711  45.579  0.00  0.00           H  
ATOM   3953  HA  LYS 1 256      61.955  65.126  43.480  0.00  0.00           H  
ATOM   3954  HB2 LYS 1 256      60.884  66.074  46.182  0.00  0.00           H  
ATOM   3955  HB3 LYS 1 256      61.782  67.160  45.071  0.00  0.00           H  
ATOM   3956  HG2 LYS 1 256      60.338  66.778  43.237  0.00  0.00           H  
ATOM   3957  HG3 LYS 1 256      59.487  65.591  44.246  0.00  0.00           H  
ATOM   3958  HD2 LYS 1 256      58.770  67.426  45.736  0.00  0.00           H  
ATOM   3959  HD3 LYS 1 256      59.594  68.616  44.660  0.00  0.00           H  
ATOM   3960  HE2 LYS 1 256      57.793  67.111  43.065  0.00  0.00           H  
ATOM   3961  HE3 LYS 1 256      56.929  67.282  44.487  0.00  0.00           H  
ATOM   3962  HZ1 LYS 1 256      57.988  69.600  42.883  0.00  0.00           H  
ATOM   3963  HZ2 LYS 1 256      56.400  69.117  43.383  0.00  0.00           H  
ATOM   3964  HZ3 LYS 1 256      57.423  69.752  44.394  0.00  0.00           H  
ATOM   3965  N   ALA 1 257      64.030  64.946  46.070  0.00  0.00           N  
ATOM   3966  CA  ALA 1 257      65.379  65.232  46.617  0.00  0.00           C  
ATOM   3967  C   ALA 1 257      66.417  64.232  45.922  0.00  0.00           C  
ATOM   3968  O   ALA 1 257      67.595  64.624  45.670  0.00  0.00           O  
ATOM   3969  CB  ALA 1 257      65.372  64.951  48.124  0.00  0.00           C  
ATOM   3970  H   ALA 1 257      63.460  64.474  46.758  0.00  0.00           H  
ATOM   3971  HA  ALA 1 257      65.660  66.277  46.483  0.00  0.00           H  
ATOM   3972  HB1 ALA 1 257      64.697  65.628  48.647  0.00  0.00           H  
ATOM   3973  HB2 ALA 1 257      64.900  64.001  48.373  0.00  0.00           H  
ATOM   3974  HB3 ALA 1 257      66.341  64.828  48.607  0.00  0.00           H  
ATOM   3975  N   ALA 1 258      65.977  63.027  45.662  0.00  0.00           N  
ATOM   3976  CA  ALA 1 258      66.678  62.033  44.933  0.00  0.00           C  
ATOM   3977  C   ALA 1 258      66.844  62.427  43.408  0.00  0.00           C  
ATOM   3978  O   ALA 1 258      67.639  61.841  42.678  0.00  0.00           O  
ATOM   3979  CB  ALA 1 258      65.876  60.706  44.981  0.00  0.00           C  
ATOM   3980  H   ALA 1 258      65.071  62.842  46.067  0.00  0.00           H  
ATOM   3981  HA  ALA 1 258      67.697  61.875  45.288  0.00  0.00           H  
ATOM   3982  HB1 ALA 1 258      64.841  60.808  44.654  0.00  0.00           H  
ATOM   3983  HB2 ALA 1 258      66.454  59.977  44.413  0.00  0.00           H  
ATOM   3984  HB3 ALA 1 258      65.759  60.303  45.987  0.00  0.00           H  
ATOM   3985  N   SER 1 259      65.880  63.121  42.798  0.00  0.00           N  
ATOM   3986  CA  SER 1 259      65.897  63.484  41.388  0.00  0.00           C  
ATOM   3987  C   SER 1 259      66.419  64.972  41.130  0.00  0.00           C  
ATOM   3988  O   SER 1 259      66.462  65.454  40.021  0.00  0.00           O  
ATOM   3989  CB  SER 1 259      64.440  63.364  40.826  0.00  0.00           C  
ATOM   3990  OG  SER 1 259      63.595  64.374  41.452  0.00  0.00           O  
ATOM   3991  H   SER 1 259      65.039  63.350  43.307  0.00  0.00           H  
ATOM   3992  HA  SER 1 259      66.445  62.792  40.748  0.00  0.00           H  
ATOM   3993  HB2 SER 1 259      64.585  63.477  39.751  0.00  0.00           H  
ATOM   3994  HB3 SER 1 259      64.053  62.399  41.151  0.00  0.00           H  
ATOM   3995  HG  SER 1 259      63.320  64.009  42.296  0.00  0.00           H  
ATOM   3996  N   SER 1 260      66.781  65.616  42.203  0.00  0.00           N  
ATOM   3997  CA  SER 1 260      67.077  67.055  42.412  0.00  0.00           C  
ATOM   3998  C   SER 1 260      68.105  67.675  41.469  0.00  0.00           C  
ATOM   3999  O   SER 1 260      68.191  68.891  41.380  0.00  0.00           O  
ATOM   4000  CB  SER 1 260      67.374  67.414  43.859  0.00  0.00           C  
ATOM   4001  OG  SER 1 260      68.596  66.729  44.223  0.00  0.00           O  
ATOM   4002  H   SER 1 260      66.485  65.209  43.079  0.00  0.00           H  
ATOM   4003  HA  SER 1 260      66.216  67.627  42.064  0.00  0.00           H  
ATOM   4004  HB2 SER 1 260      67.564  68.487  43.822  0.00  0.00           H  
ATOM   4005  HB3 SER 1 260      66.566  67.080  44.509  0.00  0.00           H  
ATOM   4006  HG  SER 1 260      68.426  65.964  44.778  0.00  0.00           H  
ATOM   4007  N   THR 1 261      68.975  66.824  40.919  0.00  0.00           N  
ATOM   4008  CA  THR 1 261      69.989  67.092  39.849  0.00  0.00           C  
ATOM   4009  C   THR 1 261      69.327  67.851  38.646  0.00  0.00           C  
ATOM   4010  O   THR 1 261      70.017  68.531  37.917  0.00  0.00           O  
ATOM   4011  CB  THR 1 261      70.538  65.792  39.401  0.00  0.00           C  
ATOM   4012  OG1 THR 1 261      71.214  65.216  40.465  0.00  0.00           O  
ATOM   4013  CG2 THR 1 261      71.617  65.859  38.314  0.00  0.00           C  
ATOM   4014  H   THR 1 261      68.790  65.856  41.140  0.00  0.00           H  
ATOM   4015  HA  THR 1 261      70.805  67.593  40.370  0.00  0.00           H  
ATOM   4016  HB  THR 1 261      69.738  65.102  39.131  0.00  0.00           H  
ATOM   4017  HG1 THR 1 261      70.575  64.685  40.946  0.00  0.00           H  
ATOM   4018 HG21 THR 1 261      72.103  64.906  38.105  0.00  0.00           H  
ATOM   4019 HG22 THR 1 261      71.151  66.028  37.343  0.00  0.00           H  
ATOM   4020 HG23 THR 1 261      72.324  66.666  38.510  0.00  0.00           H  
ATOM   4021  N   GLU 1 262      68.043  67.698  38.357  0.00  0.00           N  
ATOM   4022  CA  GLU 1 262      67.218  68.437  37.465  0.00  0.00           C  
ATOM   4023  C   GLU 1 262      65.866  68.939  38.100  0.00  0.00           C  
ATOM   4024  O   GLU 1 262      65.486  68.504  39.167  0.00  0.00           O  
ATOM   4025  CB  GLU 1 262      66.916  67.523  36.237  0.00  0.00           C  
ATOM   4026  CG  GLU 1 262      68.136  67.064  35.397  0.00  0.00           C  
ATOM   4027  CD  GLU 1 262      68.979  68.238  34.937  0.00  0.00           C  
ATOM   4028  OE1 GLU 1 262      68.399  69.381  34.691  0.00  0.00           O  
ATOM   4029  OE2 GLU 1 262      70.189  68.182  34.867  0.00  0.00           O  
ATOM   4030  H   GLU 1 262      67.613  66.876  38.757  0.00  0.00           H  
ATOM   4031  HA  GLU 1 262      67.705  69.355  37.136  0.00  0.00           H  
ATOM   4032  HB2 GLU 1 262      66.286  66.698  36.571  0.00  0.00           H  
ATOM   4033  HB3 GLU 1 262      66.238  68.109  35.616  0.00  0.00           H  
ATOM   4034  HG2 GLU 1 262      68.796  66.463  36.023  0.00  0.00           H  
ATOM   4035  HG3 GLU 1 262      67.733  66.512  34.548  0.00  0.00           H  
ATOM   4036  N   LYS 1 263      65.247  69.882  37.453  0.00  0.00           N  
ATOM   4037  CA  LYS 1 263      64.011  70.550  37.771  0.00  0.00           C  
ATOM   4038  C   LYS 1 263      62.793  69.915  36.941  0.00  0.00           C  
ATOM   4039  O   LYS 1 263      62.854  69.791  35.705  0.00  0.00           O  
ATOM   4040  CB  LYS 1 263      64.145  72.020  37.363  0.00  0.00           C  
ATOM   4041  CG  LYS 1 263      65.442  72.834  37.865  0.00  0.00           C  
ATOM   4042  CD  LYS 1 263      65.686  72.738  39.326  0.00  0.00           C  
ATOM   4043  CE  LYS 1 263      64.424  73.233  40.119  0.00  0.00           C  
ATOM   4044  NZ  LYS 1 263      64.652  73.141  41.569  0.00  0.00           N  
ATOM   4045  H   LYS 1 263      65.799  70.301  36.718  0.00  0.00           H  
ATOM   4046  HA  LYS 1 263      63.835  70.469  38.843  0.00  0.00           H  
ATOM   4047  HB2 LYS 1 263      64.139  72.026  36.273  0.00  0.00           H  
ATOM   4048  HB3 LYS 1 263      63.258  72.581  37.656  0.00  0.00           H  
ATOM   4049  HG2 LYS 1 263      66.314  72.364  37.410  0.00  0.00           H  
ATOM   4050  HG3 LYS 1 263      65.333  73.880  37.576  0.00  0.00           H  
ATOM   4051  HD2 LYS 1 263      65.837  71.684  39.562  0.00  0.00           H  
ATOM   4052  HD3 LYS 1 263      66.494  73.400  39.635  0.00  0.00           H  
ATOM   4053  HE2 LYS 1 263      64.173  74.264  39.871  0.00  0.00           H  
ATOM   4054  HE3 LYS 1 263      63.598  72.602  39.789  0.00  0.00           H  
ATOM   4055  HZ1 LYS 1 263      63.820  73.263  42.128  0.00  0.00           H  
ATOM   4056  HZ2 LYS 1 263      65.046  72.250  41.836  0.00  0.00           H  
ATOM   4057  HZ3 LYS 1 263      65.504  73.651  41.756  0.00  0.00           H  
ATOM   4058  N   PHE 1 264      61.739  69.612  37.698  0.00  0.00           N  
ATOM   4059  CA  PHE 1 264      60.573  68.952  37.088  0.00  0.00           C  
ATOM   4060  C   PHE 1 264      59.282  69.621  37.726  0.00  0.00           C  
ATOM   4061  O   PHE 1 264      59.265  69.691  38.945  0.00  0.00           O  
ATOM   4062  CB  PHE 1 264      60.688  67.461  37.318  0.00  0.00           C  
ATOM   4063  CG  PHE 1 264      61.776  66.737  36.608  0.00  0.00           C  
ATOM   4064  CD1 PHE 1 264      61.682  66.399  35.206  0.00  0.00           C  
ATOM   4065  CD2 PHE 1 264      62.932  66.334  37.289  0.00  0.00           C  
ATOM   4066  CE1 PHE 1 264      62.574  65.634  34.611  0.00  0.00           C  
ATOM   4067  CE2 PHE 1 264      63.902  65.542  36.636  0.00  0.00           C  
ATOM   4068  CZ  PHE 1 264      63.769  65.252  35.263  0.00  0.00           C  
ATOM   4069  H   PHE 1 264      61.835  69.648  38.703  0.00  0.00           H  
ATOM   4070  HA  PHE 1 264      60.580  69.131  36.013  0.00  0.00           H  
ATOM   4071  HB2 PHE 1 264      60.792  67.393  38.401  0.00  0.00           H  
ATOM   4072  HB3 PHE 1 264      59.716  66.980  37.205  0.00  0.00           H  
ATOM   4073  HD1 PHE 1 264      60.825  66.828  34.710  0.00  0.00           H  
ATOM   4074  HD2 PHE 1 264      63.025  66.609  38.329  0.00  0.00           H  
ATOM   4075  HE1 PHE 1 264      62.459  65.500  33.545  0.00  0.00           H  
ATOM   4076  HE2 PHE 1 264      64.742  65.210  37.228  0.00  0.00           H  
ATOM   4077  HZ  PHE 1 264      64.509  64.664  34.741  0.00  0.00           H  
ATOM   4078  N   PRO 1 265      58.299  69.991  36.918  0.00  0.00           N  
ATOM   4079  CA  PRO 1 265      57.143  70.795  37.389  0.00  0.00           C  
ATOM   4080  C   PRO 1 265      56.243  70.132  38.465  0.00  0.00           C  
ATOM   4081  O   PRO 1 265      55.937  68.906  38.494  0.00  0.00           O  
ATOM   4082  CB  PRO 1 265      56.298  71.083  36.136  0.00  0.00           C  
ATOM   4083  CG  PRO 1 265      56.812  70.215  34.991  0.00  0.00           C  
ATOM   4084  CD  PRO 1 265      58.284  69.953  35.463  0.00  0.00           C  
ATOM   4085  HA  PRO 1 265      57.454  71.766  37.774  0.00  0.00           H  
ATOM   4086  HB2 PRO 1 265      55.227  70.926  36.264  0.00  0.00           H  
ATOM   4087  HB3 PRO 1 265      56.477  72.091  35.761  0.00  0.00           H  
ATOM   4088  HG2 PRO 1 265      56.316  69.247  35.061  0.00  0.00           H  
ATOM   4089  HG3 PRO 1 265      56.766  70.701  34.016  0.00  0.00           H  
ATOM   4090  HD2 PRO 1 265      58.476  68.914  35.194  0.00  0.00           H  
ATOM   4091  HD3 PRO 1 265      58.986  70.687  35.068  0.00  0.00           H  
ATOM   4092  N   ASP 1 266      55.727  70.972  39.344  0.00  0.00           N  
ATOM   4093  CA  ASP 1 266      54.906  70.569  40.445  0.00  0.00           C  
ATOM   4094  C   ASP 1 266      53.603  69.952  39.960  0.00  0.00           C  
ATOM   4095  O   ASP 1 266      53.119  69.092  40.600  0.00  0.00           O  
ATOM   4096  CB  ASP 1 266      54.453  71.836  41.236  0.00  0.00           C  
ATOM   4097  CG  ASP 1 266      53.799  72.896  40.332  0.00  0.00           C  
ATOM   4098  OD1 ASP 1 266      52.654  73.216  40.647  0.00  0.00           O  
ATOM   4099  OD2 ASP 1 266      54.462  73.525  39.441  0.00  0.00           O  
ATOM   4100  H   ASP 1 266      55.941  71.940  39.149  0.00  0.00           H  
ATOM   4101  HA  ASP 1 266      55.390  69.814  41.065  0.00  0.00           H  
ATOM   4102  HB2 ASP 1 266      53.825  71.706  42.118  0.00  0.00           H  
ATOM   4103  HB3 ASP 1 266      55.374  72.328  41.547  0.00  0.00           H  
ATOM   4104  N   GLY 1 267      53.073  70.333  38.767  0.00  0.00           N  
ATOM   4105  CA  GLY 1 267      51.906  69.723  38.108  0.00  0.00           C  
ATOM   4106  C   GLY 1 267      52.197  68.267  37.691  0.00  0.00           C  
ATOM   4107  O   GLY 1 267      51.301  67.452  37.765  0.00  0.00           O  
ATOM   4108  H   GLY 1 267      53.540  71.118  38.336  0.00  0.00           H  
ATOM   4109  HA2 GLY 1 267      51.057  69.801  38.788  0.00  0.00           H  
ATOM   4110  HA3 GLY 1 267      51.667  70.285  37.205  0.00  0.00           H  
ATOM   4111  N   PHE 1 268      53.415  67.952  37.230  0.00  0.00           N  
ATOM   4112  CA  PHE 1 268      53.856  66.617  36.893  0.00  0.00           C  
ATOM   4113  C   PHE 1 268      53.818  65.703  38.143  0.00  0.00           C  
ATOM   4114  O   PHE 1 268      53.049  64.800  38.200  0.00  0.00           O  
ATOM   4115  CB  PHE 1 268      55.209  66.760  36.164  0.00  0.00           C  
ATOM   4116  CG  PHE 1 268      56.048  65.492  36.168  0.00  0.00           C  
ATOM   4117  CD1 PHE 1 268      55.797  64.504  35.197  0.00  0.00           C  
ATOM   4118  CD2 PHE 1 268      57.005  65.139  37.211  0.00  0.00           C  
ATOM   4119  CE1 PHE 1 268      56.255  63.294  35.338  0.00  0.00           C  
ATOM   4120  CE2 PHE 1 268      57.549  63.870  37.286  0.00  0.00           C  
ATOM   4121  CZ  PHE 1 268      57.162  62.938  36.362  0.00  0.00           C  
ATOM   4122  H   PHE 1 268      54.079  68.691  37.047  0.00  0.00           H  
ATOM   4123  HA  PHE 1 268      53.171  66.206  36.152  0.00  0.00           H  
ATOM   4124  HB2 PHE 1 268      55.021  66.941  35.105  0.00  0.00           H  
ATOM   4125  HB3 PHE 1 268      55.783  67.558  36.635  0.00  0.00           H  
ATOM   4126  HD1 PHE 1 268      55.164  64.743  34.355  0.00  0.00           H  
ATOM   4127  HD2 PHE 1 268      57.300  65.865  37.953  0.00  0.00           H  
ATOM   4128  HE1 PHE 1 268      55.976  62.544  34.613  0.00  0.00           H  
ATOM   4129  HE2 PHE 1 268      58.283  63.669  38.051  0.00  0.00           H  
ATOM   4130  HZ  PHE 1 268      57.709  62.007  36.370  0.00  0.00           H  
ATOM   4131  N   TRP 1 269      54.595  66.101  39.208  0.00  0.00           N  
ATOM   4132  CA  TRP 1 269      54.540  65.452  40.496  0.00  0.00           C  
ATOM   4133  C   TRP 1 269      53.073  65.245  41.006  0.00  0.00           C  
ATOM   4134  O   TRP 1 269      52.728  64.130  41.364  0.00  0.00           O  
ATOM   4135  CB  TRP 1 269      55.482  66.273  41.390  0.00  0.00           C  
ATOM   4136  CG  TRP 1 269      56.899  66.360  41.048  0.00  0.00           C  
ATOM   4137  CD1 TRP 1 269      57.484  67.542  40.777  0.00  0.00           C  
ATOM   4138  CD2 TRP 1 269      58.003  65.284  40.925  0.00  0.00           C  
ATOM   4139  NE1 TRP 1 269      58.837  67.335  40.642  0.00  0.00           N  
ATOM   4140  CE2 TRP 1 269      59.165  65.994  40.670  0.00  0.00           C  
ATOM   4141  CE3 TRP 1 269      58.024  63.843  41.113  0.00  0.00           C  
ATOM   4142  CZ2 TRP 1 269      60.390  65.336  40.473  0.00  0.00           C  
ATOM   4143  CZ3 TRP 1 269      59.316  63.227  40.847  0.00  0.00           C  
ATOM   4144  CH2 TRP 1 269      60.489  63.976  40.455  0.00  0.00           C  
ATOM   4145  H   TRP 1 269      55.202  66.908  39.177  0.00  0.00           H  
ATOM   4146  HA  TRP 1 269      54.849  64.407  40.515  0.00  0.00           H  
ATOM   4147  HB2 TRP 1 269      55.024  67.260  41.469  0.00  0.00           H  
ATOM   4148  HB3 TRP 1 269      55.466  65.839  42.390  0.00  0.00           H  
ATOM   4149  HD1 TRP 1 269      56.985  68.499  40.742  0.00  0.00           H  
ATOM   4150  HE1 TRP 1 269      59.481  68.067  40.375  0.00  0.00           H  
ATOM   4151  HE3 TRP 1 269      57.114  63.295  41.310  0.00  0.00           H  
ATOM   4152  HZ2 TRP 1 269      61.252  65.885  40.123  0.00  0.00           H  
ATOM   4153  HZ3 TRP 1 269      59.367  62.153  40.955  0.00  0.00           H  
ATOM   4154  HH2 TRP 1 269      61.427  63.551  40.129  0.00  0.00           H  
ATOM   4155  N   LEU 1 270      52.237  66.324  41.009  0.00  0.00           N  
ATOM   4156  CA  LEU 1 270      50.801  66.309  41.349  0.00  0.00           C  
ATOM   4157  C   LEU 1 270      49.884  65.464  40.394  0.00  0.00           C  
ATOM   4158  O   LEU 1 270      48.628  65.486  40.541  0.00  0.00           O  
ATOM   4159  CB  LEU 1 270      50.400  67.765  41.561  0.00  0.00           C  
ATOM   4160  CG  LEU 1 270      51.061  68.514  42.789  0.00  0.00           C  
ATOM   4161  CD1 LEU 1 270      50.569  69.957  42.915  0.00  0.00           C  
ATOM   4162  CD2 LEU 1 270      50.956  67.893  44.172  0.00  0.00           C  
ATOM   4163  H   LEU 1 270      52.624  67.188  40.656  0.00  0.00           H  
ATOM   4164  HA  LEU 1 270      50.688  65.841  42.327  0.00  0.00           H  
ATOM   4165  HB2 LEU 1 270      50.397  68.363  40.650  0.00  0.00           H  
ATOM   4166  HB3 LEU 1 270      49.350  67.740  41.856  0.00  0.00           H  
ATOM   4167  HG  LEU 1 270      52.146  68.549  42.699  0.00  0.00           H  
ATOM   4168 HD11 LEU 1 270      50.829  70.409  41.959  0.00  0.00           H  
ATOM   4169 HD12 LEU 1 270      49.498  70.035  43.099  0.00  0.00           H  
ATOM   4170 HD13 LEU 1 270      51.117  70.531  43.663  0.00  0.00           H  
ATOM   4171 HD21 LEU 1 270      51.375  68.612  44.877  0.00  0.00           H  
ATOM   4172 HD22 LEU 1 270      49.937  67.848  44.557  0.00  0.00           H  
ATOM   4173 HD23 LEU 1 270      51.449  66.924  44.249  0.00  0.00           H  
ATOM   4174  N   GLY 1 271      50.476  64.664  39.566  0.00  0.00           N  
ATOM   4175  CA  GLY 1 271      49.864  63.737  38.657  0.00  0.00           C  
ATOM   4176  C   GLY 1 271      49.210  64.206  37.306  0.00  0.00           C  
ATOM   4177  O   GLY 1 271      48.201  63.555  36.933  0.00  0.00           O  
ATOM   4178  H   GLY 1 271      51.483  64.619  39.628  0.00  0.00           H  
ATOM   4179  HA2 GLY 1 271      50.752  63.206  38.311  0.00  0.00           H  
ATOM   4180  HA3 GLY 1 271      49.165  63.060  39.147  0.00  0.00           H  
ATOM   4181  N   GLU 1 272      49.456  65.448  36.819  0.00  0.00           N  
ATOM   4182  CA  GLU 1 272      48.614  66.128  35.842  0.00  0.00           C  
ATOM   4183  C   GLU 1 272      49.404  66.310  34.575  0.00  0.00           C  
ATOM   4184  O   GLU 1 272      48.849  66.113  33.451  0.00  0.00           O  
ATOM   4185  CB  GLU 1 272      48.180  67.474  36.402  0.00  0.00           C  
ATOM   4186  CG  GLU 1 272      47.255  68.369  35.509  0.00  0.00           C  
ATOM   4187  CD  GLU 1 272      47.286  69.705  36.178  0.00  0.00           C  
ATOM   4188  OE1 GLU 1 272      47.296  70.712  35.486  0.00  0.00           O  
ATOM   4189  OE2 GLU 1 272      47.217  69.813  37.445  0.00  0.00           O  
ATOM   4190  H   GLU 1 272      50.176  65.942  37.327  0.00  0.00           H  
ATOM   4191  HA  GLU 1 272      47.769  65.492  35.579  0.00  0.00           H  
ATOM   4192  HB2 GLU 1 272      47.709  67.277  37.364  0.00  0.00           H  
ATOM   4193  HB3 GLU 1 272      49.015  68.134  36.638  0.00  0.00           H  
ATOM   4194  HG2 GLU 1 272      47.593  68.357  34.473  0.00  0.00           H  
ATOM   4195  HG3 GLU 1 272      46.294  67.866  35.613  0.00  0.00           H  
ATOM   4196  N   GLN 1 273      50.532  66.934  34.685  0.00  0.00           N  
ATOM   4197  CA  GLN 1 273      51.398  67.369  33.584  0.00  0.00           C  
ATOM   4198  C   GLN 1 273      52.217  66.205  32.937  0.00  0.00           C  
ATOM   4199  O   GLN 1 273      52.660  65.312  33.629  0.00  0.00           O  
ATOM   4200  CB  GLN 1 273      52.217  68.552  34.111  0.00  0.00           C  
ATOM   4201  CG  GLN 1 273      53.073  69.082  32.961  0.00  0.00           C  
ATOM   4202  CD  GLN 1 273      53.695  70.513  33.250  0.00  0.00           C  
ATOM   4203  OE1 GLN 1 273      53.724  71.083  34.347  0.00  0.00           O  
ATOM   4204  NE2 GLN 1 273      54.292  71.187  32.254  0.00  0.00           N  
ATOM   4205  H   GLN 1 273      50.707  67.210  35.640  0.00  0.00           H  
ATOM   4206  HA  GLN 1 273      50.799  67.769  32.765  0.00  0.00           H  
ATOM   4207  HB2 GLN 1 273      51.550  69.345  34.448  0.00  0.00           H  
ATOM   4208  HB3 GLN 1 273      52.983  68.237  34.820  0.00  0.00           H  
ATOM   4209  HG2 GLN 1 273      53.883  68.367  32.818  0.00  0.00           H  
ATOM   4210  HG3 GLN 1 273      52.511  69.054  32.027  0.00  0.00           H  
ATOM   4211 HE21 GLN 1 273      54.858  72.009  32.409  0.00  0.00           H  
ATOM   4212 HE22 GLN 1 273      54.298  70.858  31.299  0.00  0.00           H  
ATOM   4213  N   LEU 1 274      52.529  66.289  31.629  0.00  0.00           N  
ATOM   4214  CA  LEU 1 274      53.431  65.365  30.928  0.00  0.00           C  
ATOM   4215  C   LEU 1 274      54.828  65.767  31.123  0.00  0.00           C  
ATOM   4216  O   LEU 1 274      55.162  66.920  31.218  0.00  0.00           O  
ATOM   4217  CB  LEU 1 274      53.137  65.284  29.384  0.00  0.00           C  
ATOM   4218  CG  LEU 1 274      51.864  64.507  29.055  0.00  0.00           C  
ATOM   4219  CD1 LEU 1 274      50.493  64.910  29.594  0.00  0.00           C  
ATOM   4220  CD2 LEU 1 274      51.735  64.447  27.479  0.00  0.00           C  
ATOM   4221  H   LEU 1 274      52.100  67.048  31.119  0.00  0.00           H  
ATOM   4222  HA  LEU 1 274      53.386  64.356  31.338  0.00  0.00           H  
ATOM   4223  HB2 LEU 1 274      53.145  66.252  28.883  0.00  0.00           H  
ATOM   4224  HB3 LEU 1 274      53.874  64.674  28.863  0.00  0.00           H  
ATOM   4225  HG  LEU 1 274      51.999  63.468  29.355  0.00  0.00           H  
ATOM   4226 HD11 LEU 1 274      50.259  65.941  29.327  0.00  0.00           H  
ATOM   4227 HD12 LEU 1 274      49.657  64.279  29.293  0.00  0.00           H  
ATOM   4228 HD13 LEU 1 274      50.621  64.863  30.675  0.00  0.00           H  
ATOM   4229 HD21 LEU 1 274      52.669  64.059  27.074  0.00  0.00           H  
ATOM   4230 HD22 LEU 1 274      50.923  63.771  27.213  0.00  0.00           H  
ATOM   4231 HD23 LEU 1 274      51.583  65.458  27.099  0.00  0.00           H  
ATOM   4232  N   VAL 1 275      55.809  64.943  30.993  0.00  0.00           N  
ATOM   4233  CA  VAL 1 275      57.326  65.274  30.874  0.00  0.00           C  
ATOM   4234  C   VAL 1 275      57.815  64.360  29.742  0.00  0.00           C  
ATOM   4235  O   VAL 1 275      57.345  63.264  29.639  0.00  0.00           O  
ATOM   4236  CB  VAL 1 275      57.944  65.008  32.293  0.00  0.00           C  
ATOM   4237  CG1 VAL 1 275      59.425  64.712  32.254  0.00  0.00           C  
ATOM   4238  CG2 VAL 1 275      57.773  66.282  33.212  0.00  0.00           C  
ATOM   4239  H   VAL 1 275      55.687  63.941  30.947  0.00  0.00           H  
ATOM   4240  HA  VAL 1 275      57.341  66.322  30.575  0.00  0.00           H  
ATOM   4241  HB  VAL 1 275      57.448  64.202  32.834  0.00  0.00           H  
ATOM   4242 HG11 VAL 1 275      59.965  65.587  31.892  0.00  0.00           H  
ATOM   4243 HG12 VAL 1 275      59.870  64.436  33.210  0.00  0.00           H  
ATOM   4244 HG13 VAL 1 275      59.677  63.943  31.524  0.00  0.00           H  
ATOM   4245 HG21 VAL 1 275      58.123  66.053  34.219  0.00  0.00           H  
ATOM   4246 HG22 VAL 1 275      58.294  67.156  32.824  0.00  0.00           H  
ATOM   4247 HG23 VAL 1 275      56.738  66.623  33.218  0.00  0.00           H  
ATOM   4248  N   CYS 1 276      58.768  64.886  28.920  0.00  0.00           N  
ATOM   4249  CA  CYS 1 276      59.275  64.254  27.721  0.00  0.00           C  
ATOM   4250  C   CYS 1 276      60.787  64.274  27.569  0.00  0.00           C  
ATOM   4251  O   CYS 1 276      61.463  65.244  28.018  0.00  0.00           O  
ATOM   4252  CB  CYS 1 276      58.839  65.085  26.502  0.00  0.00           C  
ATOM   4253  SG  CYS 1 276      57.032  65.261  26.202  0.00  0.00           S  
ATOM   4254  H   CYS 1 276      59.248  65.711  29.251  0.00  0.00           H  
ATOM   4255  HA  CYS 1 276      58.952  63.222  27.583  0.00  0.00           H  
ATOM   4256  HB2 CYS 1 276      59.257  66.089  26.578  0.00  0.00           H  
ATOM   4257  HB3 CYS 1 276      59.212  64.700  25.553  0.00  0.00           H  
ATOM   4258  N   TRP 1 277      61.450  63.294  26.919  0.00  0.00           N  
ATOM   4259  CA  TRP 1 277      62.890  63.285  26.488  0.00  0.00           C  
ATOM   4260  C   TRP 1 277      63.053  62.840  25.025  0.00  0.00           C  
ATOM   4261  O   TRP 1 277      62.345  61.904  24.545  0.00  0.00           O  
ATOM   4262  CB  TRP 1 277      63.748  62.436  27.417  0.00  0.00           C  
ATOM   4263  CG  TRP 1 277      63.886  62.892  28.863  0.00  0.00           C  
ATOM   4264  CD1 TRP 1 277      64.707  63.790  29.389  0.00  0.00           C  
ATOM   4265  CD2 TRP 1 277      63.026  62.562  30.023  0.00  0.00           C  
ATOM   4266  NE1 TRP 1 277      64.588  63.941  30.795  0.00  0.00           N  
ATOM   4267  CE2 TRP 1 277      63.557  63.134  31.249  0.00  0.00           C  
ATOM   4268  CE3 TRP 1 277      62.059  61.571  30.301  0.00  0.00           C  
ATOM   4269  CZ2 TRP 1 277      63.101  62.816  32.558  0.00  0.00           C  
ATOM   4270  CZ3 TRP 1 277      61.538  61.283  31.578  0.00  0.00           C  
ATOM   4271  CH2 TRP 1 277      62.158  61.827  32.687  0.00  0.00           C  
ATOM   4272  H   TRP 1 277      60.880  62.501  26.664  0.00  0.00           H  
ATOM   4273  HA  TRP 1 277      63.109  64.353  26.510  0.00  0.00           H  
ATOM   4274  HB2 TRP 1 277      63.269  61.457  27.408  0.00  0.00           H  
ATOM   4275  HB3 TRP 1 277      64.762  62.294  27.044  0.00  0.00           H  
ATOM   4276  HD1 TRP 1 277      65.372  64.409  28.806  0.00  0.00           H  
ATOM   4277  HE1 TRP 1 277      65.242  64.496  31.329  0.00  0.00           H  
ATOM   4278  HE3 TRP 1 277      61.659  61.056  29.439  0.00  0.00           H  
ATOM   4279  HZ2 TRP 1 277      63.646  63.212  33.403  0.00  0.00           H  
ATOM   4280  HZ3 TRP 1 277      60.853  60.452  31.665  0.00  0.00           H  
ATOM   4281  HH2 TRP 1 277      61.880  61.491  33.675  0.00  0.00           H  
ATOM   4282  N   GLN 1 278      64.028  63.423  24.335  0.00  0.00           N  
ATOM   4283  CA  GLN 1 278      64.458  63.042  22.966  0.00  0.00           C  
ATOM   4284  C   GLN 1 278      64.678  61.544  22.810  0.00  0.00           C  
ATOM   4285  O   GLN 1 278      65.286  60.923  23.618  0.00  0.00           O  
ATOM   4286  CB  GLN 1 278      65.768  63.888  22.838  0.00  0.00           C  
ATOM   4287  CG  GLN 1 278      66.061  64.045  21.283  0.00  0.00           C  
ATOM   4288  CD  GLN 1 278      65.084  64.905  20.458  0.00  0.00           C  
ATOM   4289  OE1 GLN 1 278      64.365  65.833  20.852  0.00  0.00           O  
ATOM   4290  NE2 GLN 1 278      65.163  64.785  19.174  0.00  0.00           N  
ATOM   4291  H   GLN 1 278      64.635  64.089  24.791  0.00  0.00           H  
ATOM   4292  HA  GLN 1 278      63.683  63.365  22.270  0.00  0.00           H  
ATOM   4293  HB2 GLN 1 278      65.591  64.915  23.156  0.00  0.00           H  
ATOM   4294  HB3 GLN 1 278      66.585  63.377  23.349  0.00  0.00           H  
ATOM   4295  HG2 GLN 1 278      67.065  64.468  21.343  0.00  0.00           H  
ATOM   4296  HG3 GLN 1 278      66.084  63.070  20.797  0.00  0.00           H  
ATOM   4297 HE21 GLN 1 278      64.562  65.418  18.665  0.00  0.00           H  
ATOM   4298 HE22 GLN 1 278      65.588  63.956  18.785  0.00  0.00           H  
ATOM   4299  N   ALA 1 279      64.014  60.962  21.814  0.00  0.00           N  
ATOM   4300  CA  ALA 1 279      63.754  59.571  21.653  0.00  0.00           C  
ATOM   4301  C   ALA 1 279      64.984  58.658  21.990  0.00  0.00           C  
ATOM   4302  O   ALA 1 279      66.104  58.738  21.421  0.00  0.00           O  
ATOM   4303  CB  ALA 1 279      63.180  59.319  20.222  0.00  0.00           C  
ATOM   4304  H   ALA 1 279      63.629  61.594  21.127  0.00  0.00           H  
ATOM   4305  HA  ALA 1 279      62.981  59.223  22.338  0.00  0.00           H  
ATOM   4306  HB1 ALA 1 279      62.174  59.732  20.155  0.00  0.00           H  
ATOM   4307  HB2 ALA 1 279      63.813  59.882  19.536  0.00  0.00           H  
ATOM   4308  HB3 ALA 1 279      63.203  58.245  20.035  0.00  0.00           H  
ATOM   4309  N   GLY 1 280      64.628  57.660  22.841  0.00  0.00           N  
ATOM   4310  CA  GLY 1 280      65.601  56.780  23.547  0.00  0.00           C  
ATOM   4311  C   GLY 1 280      66.702  57.447  24.385  0.00  0.00           C  
ATOM   4312  O   GLY 1 280      67.769  56.871  24.442  0.00  0.00           O  
ATOM   4313  H   GLY 1 280      63.700  57.578  23.232  0.00  0.00           H  
ATOM   4314  HA2 GLY 1 280      65.236  56.135  24.346  0.00  0.00           H  
ATOM   4315  HA3 GLY 1 280      66.141  56.193  22.804  0.00  0.00           H  
ATOM   4316  N   THR 1 281      66.560  58.563  25.072  0.00  0.00           N  
ATOM   4317  CA  THR 1 281      67.658  59.094  26.036  0.00  0.00           C  
ATOM   4318  C   THR 1 281      67.132  59.304  27.474  0.00  0.00           C  
ATOM   4319  O   THR 1 281      67.865  59.621  28.370  0.00  0.00           O  
ATOM   4320  CB  THR 1 281      68.153  60.485  25.525  0.00  0.00           C  
ATOM   4321  OG1 THR 1 281      67.137  61.407  25.334  0.00  0.00           O  
ATOM   4322  CG2 THR 1 281      68.955  60.304  24.210  0.00  0.00           C  
ATOM   4323  H   THR 1 281      65.692  59.059  24.928  0.00  0.00           H  
ATOM   4324  HA  THR 1 281      68.508  58.413  26.072  0.00  0.00           H  
ATOM   4325  HB  THR 1 281      68.850  60.889  26.259  0.00  0.00           H  
ATOM   4326  HG1 THR 1 281      66.502  60.982  24.753  0.00  0.00           H  
ATOM   4327 HG21 THR 1 281      68.997  61.287  23.740  0.00  0.00           H  
ATOM   4328 HG22 THR 1 281      69.903  59.782  24.338  0.00  0.00           H  
ATOM   4329 HG23 THR 1 281      68.461  59.755  23.408  0.00  0.00           H  
ATOM   4330  N   THR 1 282      65.881  58.942  27.716  0.00  0.00           N  
ATOM   4331  CA  THR 1 282      65.216  59.012  28.993  0.00  0.00           C  
ATOM   4332  C   THR 1 282      66.034  58.558  30.203  0.00  0.00           C  
ATOM   4333  O   THR 1 282      66.473  57.424  30.287  0.00  0.00           O  
ATOM   4334  CB  THR 1 282      63.871  58.222  28.932  0.00  0.00           C  
ATOM   4335  OG1 THR 1 282      62.964  58.814  28.045  0.00  0.00           O  
ATOM   4336  CG2 THR 1 282      63.157  58.078  30.268  0.00  0.00           C  
ATOM   4337  H   THR 1 282      65.382  58.513  26.950  0.00  0.00           H  
ATOM   4338  HA  THR 1 282      64.924  60.061  29.029  0.00  0.00           H  
ATOM   4339  HB  THR 1 282      64.035  57.197  28.599  0.00  0.00           H  
ATOM   4340  HG1 THR 1 282      63.256  59.244  27.238  0.00  0.00           H  
ATOM   4341 HG21 THR 1 282      63.615  57.274  30.844  0.00  0.00           H  
ATOM   4342 HG22 THR 1 282      63.279  58.921  30.948  0.00  0.00           H  
ATOM   4343 HG23 THR 1 282      62.089  57.879  30.169  0.00  0.00           H  
ATOM   4344  N   PRO 1 283      66.308  59.528  31.067  0.00  0.00           N  
ATOM   4345  CA  PRO 1 283      67.347  59.316  32.073  0.00  0.00           C  
ATOM   4346  C   PRO 1 283      66.868  58.533  33.296  0.00  0.00           C  
ATOM   4347  O   PRO 1 283      66.654  59.089  34.401  0.00  0.00           O  
ATOM   4348  CB  PRO 1 283      67.742  60.782  32.425  0.00  0.00           C  
ATOM   4349  CG  PRO 1 283      66.382  61.518  32.414  0.00  0.00           C  
ATOM   4350  CD  PRO 1 283      65.851  60.906  31.075  0.00  0.00           C  
ATOM   4351  HA  PRO 1 283      68.159  58.685  31.711  0.00  0.00           H  
ATOM   4352  HB2 PRO 1 283      68.266  60.811  33.380  0.00  0.00           H  
ATOM   4353  HB3 PRO 1 283      68.304  61.142  31.563  0.00  0.00           H  
ATOM   4354  HG2 PRO 1 283      65.815  61.229  33.299  0.00  0.00           H  
ATOM   4355  HG3 PRO 1 283      66.468  62.604  32.461  0.00  0.00           H  
ATOM   4356  HD2 PRO 1 283      64.761  60.920  31.069  0.00  0.00           H  
ATOM   4357  HD3 PRO 1 283      66.302  61.357  30.192  0.00  0.00           H  
ATOM   4358  N   TRP 1 284      66.575  57.300  33.137  0.00  0.00           N  
ATOM   4359  CA  TRP 1 284      66.032  56.411  34.149  0.00  0.00           C  
ATOM   4360  C   TRP 1 284      66.756  56.410  35.481  0.00  0.00           C  
ATOM   4361  O   TRP 1 284      66.174  56.260  36.558  0.00  0.00           O  
ATOM   4362  CB  TRP 1 284      65.937  54.963  33.719  0.00  0.00           C  
ATOM   4363  CG  TRP 1 284      65.317  54.753  32.336  0.00  0.00           C  
ATOM   4364  CD1 TRP 1 284      65.990  54.465  31.240  0.00  0.00           C  
ATOM   4365  CD2 TRP 1 284      63.972  54.860  31.919  0.00  0.00           C  
ATOM   4366  NE1 TRP 1 284      65.165  54.389  30.149  0.00  0.00           N  
ATOM   4367  CE2 TRP 1 284      63.871  54.492  30.576  0.00  0.00           C  
ATOM   4368  CE3 TRP 1 284      62.741  55.222  32.603  0.00  0.00           C  
ATOM   4369  CZ2 TRP 1 284      62.577  54.318  29.927  0.00  0.00           C  
ATOM   4370  CZ3 TRP 1 284      61.504  55.178  31.967  0.00  0.00           C  
ATOM   4371  CH2 TRP 1 284      61.389  54.643  30.658  0.00  0.00           C  
ATOM   4372  H   TRP 1 284      66.887  56.968  32.236  0.00  0.00           H  
ATOM   4373  HA  TRP 1 284      65.013  56.746  34.344  0.00  0.00           H  
ATOM   4374  HB2 TRP 1 284      66.958  54.626  33.542  0.00  0.00           H  
ATOM   4375  HB3 TRP 1 284      65.450  54.333  34.463  0.00  0.00           H  
ATOM   4376  HD1 TRP 1 284      67.058  54.369  31.113  0.00  0.00           H  
ATOM   4377  HE1 TRP 1 284      65.479  53.882  29.334  0.00  0.00           H  
ATOM   4378  HE3 TRP 1 284      62.814  55.445  33.657  0.00  0.00           H  
ATOM   4379  HZ2 TRP 1 284      62.473  53.928  28.926  0.00  0.00           H  
ATOM   4380  HZ3 TRP 1 284      60.561  55.399  32.446  0.00  0.00           H  
ATOM   4381  HH2 TRP 1 284      60.461  54.524  30.119  0.00  0.00           H  
ATOM   4382  N   ASN 1 285      68.076  56.620  35.361  0.00  0.00           N  
ATOM   4383  CA  ASN 1 285      69.104  56.739  36.389  0.00  0.00           C  
ATOM   4384  C   ASN 1 285      69.001  57.840  37.393  0.00  0.00           C  
ATOM   4385  O   ASN 1 285      69.338  57.614  38.556  0.00  0.00           O  
ATOM   4386  CB  ASN 1 285      70.433  56.690  35.658  0.00  0.00           C  
ATOM   4387  CG  ASN 1 285      70.747  58.125  35.103  0.00  0.00           C  
ATOM   4388  OD1 ASN 1 285      70.176  58.657  34.176  0.00  0.00           O  
ATOM   4389  ND2 ASN 1 285      71.644  58.769  35.676  0.00  0.00           N  
ATOM   4390  H   ASN 1 285      68.403  56.743  34.413  0.00  0.00           H  
ATOM   4391  HA  ASN 1 285      69.121  55.882  37.062  0.00  0.00           H  
ATOM   4392  HB2 ASN 1 285      71.248  56.392  36.317  0.00  0.00           H  
ATOM   4393  HB3 ASN 1 285      70.298  56.095  34.755  0.00  0.00           H  
ATOM   4394 HD21 ASN 1 285      71.695  59.759  35.487  0.00  0.00           H  
ATOM   4395 HD22 ASN 1 285      72.318  58.293  36.258  0.00  0.00           H  
ATOM   4396  N   ILE 1 286      68.508  58.996  37.040  0.00  0.00           N  
ATOM   4397  CA  ILE 1 286      68.433  60.146  38.022  0.00  0.00           C  
ATOM   4398  C   ILE 1 286      67.112  60.101  38.850  0.00  0.00           C  
ATOM   4399  O   ILE 1 286      67.025  60.733  39.899  0.00  0.00           O  
ATOM   4400  CB  ILE 1 286      68.551  61.508  37.267  0.00  0.00           C  
ATOM   4401  CG1 ILE 1 286      67.325  61.928  36.381  0.00  0.00           C  
ATOM   4402  CG2 ILE 1 286      69.895  61.627  36.464  0.00  0.00           C  
ATOM   4403  CD1 ILE 1 286      67.369  63.486  36.079  0.00  0.00           C  
ATOM   4404  H   ILE 1 286      68.340  59.241  36.075  0.00  0.00           H  
ATOM   4405  HA  ILE 1 286      69.262  59.994  38.714  0.00  0.00           H  
ATOM   4406  HB  ILE 1 286      68.763  62.209  38.075  0.00  0.00           H  
ATOM   4407 HG12 ILE 1 286      67.255  61.323  35.477  0.00  0.00           H  
ATOM   4408 HG13 ILE 1 286      66.432  61.834  36.998  0.00  0.00           H  
ATOM   4409 HG21 ILE 1 286      69.829  61.019  35.561  0.00  0.00           H  
ATOM   4410 HG22 ILE 1 286      70.158  62.621  36.102  0.00  0.00           H  
ATOM   4411 HG23 ILE 1 286      70.654  61.196  37.117  0.00  0.00           H  
ATOM   4412 HD11 ILE 1 286      67.091  64.022  36.987  0.00  0.00           H  
ATOM   4413 HD12 ILE 1 286      68.321  63.880  35.723  0.00  0.00           H  
ATOM   4414 HD13 ILE 1 286      66.594  63.655  35.331  0.00  0.00           H  
ATOM   4415  N   PHE 1 287      66.162  59.236  38.430  0.00  0.00           N  
ATOM   4416  CA  PHE 1 287      65.009  58.884  39.201  0.00  0.00           C  
ATOM   4417  C   PHE 1 287      65.361  57.622  40.033  0.00  0.00           C  
ATOM   4418  O   PHE 1 287      66.084  56.712  39.600  0.00  0.00           O  
ATOM   4419  CB  PHE 1 287      63.857  58.603  38.202  0.00  0.00           C  
ATOM   4420  CG  PHE 1 287      63.335  59.924  37.548  0.00  0.00           C  
ATOM   4421  CD1 PHE 1 287      62.122  60.533  38.043  0.00  0.00           C  
ATOM   4422  CD2 PHE 1 287      63.998  60.606  36.513  0.00  0.00           C  
ATOM   4423  CE1 PHE 1 287      61.688  61.790  37.603  0.00  0.00           C  
ATOM   4424  CE2 PHE 1 287      63.558  61.885  36.164  0.00  0.00           C  
ATOM   4425  CZ  PHE 1 287      62.423  62.562  36.708  0.00  0.00           C  
ATOM   4426  H   PHE 1 287      66.391  58.650  37.640  0.00  0.00           H  
ATOM   4427  HA  PHE 1 287      64.802  59.721  39.868  0.00  0.00           H  
ATOM   4428  HB2 PHE 1 287      64.220  57.958  37.402  0.00  0.00           H  
ATOM   4429  HB3 PHE 1 287      63.122  58.081  38.815  0.00  0.00           H  
ATOM   4430  HD1 PHE 1 287      61.515  60.062  38.801  0.00  0.00           H  
ATOM   4431  HD2 PHE 1 287      64.881  60.230  36.018  0.00  0.00           H  
ATOM   4432  HE1 PHE 1 287      60.751  62.246  37.886  0.00  0.00           H  
ATOM   4433  HE2 PHE 1 287      64.132  62.460  35.452  0.00  0.00           H  
ATOM   4434  HZ  PHE 1 287      62.137  63.539  36.346  0.00  0.00           H  
ATOM   4435  N   PRO 1 288      64.945  57.583  41.333  0.00  0.00           N  
ATOM   4436  CA  PRO 1 288      65.241  56.489  42.268  0.00  0.00           C  
ATOM   4437  C   PRO 1 288      64.414  55.224  42.164  0.00  0.00           C  
ATOM   4438  O   PRO 1 288      63.294  55.228  41.650  0.00  0.00           O  
ATOM   4439  CB  PRO 1 288      64.996  57.068  43.648  0.00  0.00           C  
ATOM   4440  CG  PRO 1 288      63.858  58.020  43.289  0.00  0.00           C  
ATOM   4441  CD  PRO 1 288      64.119  58.552  41.907  0.00  0.00           C  
ATOM   4442  HA  PRO 1 288      66.314  56.347  42.141  0.00  0.00           H  
ATOM   4443  HB2 PRO 1 288      64.838  56.255  44.358  0.00  0.00           H  
ATOM   4444  HB3 PRO 1 288      65.769  57.771  43.956  0.00  0.00           H  
ATOM   4445  HG2 PRO 1 288      62.924  57.463  43.221  0.00  0.00           H  
ATOM   4446  HG3 PRO 1 288      63.830  58.900  43.932  0.00  0.00           H  
ATOM   4447  HD2 PRO 1 288      64.542  59.554  41.974  0.00  0.00           H  
ATOM   4448  HD3 PRO 1 288      63.177  58.813  41.424  0.00  0.00           H  
ATOM   4449  N   VAL 1 289      65.026  54.083  42.570  0.00  0.00           N  
ATOM   4450  CA  VAL 1 289      64.260  52.823  42.806  0.00  0.00           C  
ATOM   4451  C   VAL 1 289      63.523  52.984  44.143  0.00  0.00           C  
ATOM   4452  O   VAL 1 289      63.916  53.689  45.033  0.00  0.00           O  
ATOM   4453  CB  VAL 1 289      65.057  51.553  42.753  0.00  0.00           C  
ATOM   4454  CG1 VAL 1 289      65.891  51.507  41.421  0.00  0.00           C  
ATOM   4455  CG2 VAL 1 289      66.038  51.311  43.946  0.00  0.00           C  
ATOM   4456  H   VAL 1 289      65.962  54.089  42.949  0.00  0.00           H  
ATOM   4457  HA  VAL 1 289      63.480  52.779  42.046  0.00  0.00           H  
ATOM   4458  HB  VAL 1 289      64.404  50.688  42.874  0.00  0.00           H  
ATOM   4459 HG11 VAL 1 289      65.294  51.676  40.525  0.00  0.00           H  
ATOM   4460 HG12 VAL 1 289      66.751  52.176  41.457  0.00  0.00           H  
ATOM   4461 HG13 VAL 1 289      66.188  50.468  41.276  0.00  0.00           H  
ATOM   4462 HG21 VAL 1 289      65.307  51.298  44.755  0.00  0.00           H  
ATOM   4463 HG22 VAL 1 289      66.429  50.294  43.930  0.00  0.00           H  
ATOM   4464 HG23 VAL 1 289      66.864  52.016  43.857  0.00  0.00           H  
ATOM   4465  N   ILE 1 290      62.376  52.265  44.207  0.00  0.00           N  
ATOM   4466  CA  ILE 1 290      61.358  52.417  45.244  0.00  0.00           C  
ATOM   4467  C   ILE 1 290      61.063  51.047  45.818  0.00  0.00           C  
ATOM   4468  O   ILE 1 290      60.669  50.150  45.063  0.00  0.00           O  
ATOM   4469  CB  ILE 1 290      60.064  53.082  44.742  0.00  0.00           C  
ATOM   4470  CG1 ILE 1 290      60.418  54.533  44.385  0.00  0.00           C  
ATOM   4471  CG2 ILE 1 290      58.973  53.040  45.725  0.00  0.00           C  
ATOM   4472  CD1 ILE 1 290      59.253  55.537  44.039  0.00  0.00           C  
ATOM   4473  H   ILE 1 290      62.186  51.697  43.394  0.00  0.00           H  
ATOM   4474  HA  ILE 1 290      61.775  52.951  46.098  0.00  0.00           H  
ATOM   4475  HB  ILE 1 290      59.738  52.426  43.934  0.00  0.00           H  
ATOM   4476 HG12 ILE 1 290      60.854  54.942  45.297  0.00  0.00           H  
ATOM   4477 HG13 ILE 1 290      61.166  54.557  43.593  0.00  0.00           H  
ATOM   4478 HG21 ILE 1 290      58.698  52.025  46.011  0.00  0.00           H  
ATOM   4479 HG22 ILE 1 290      59.192  53.698  46.566  0.00  0.00           H  
ATOM   4480 HG23 ILE 1 290      58.108  53.411  45.176  0.00  0.00           H  
ATOM   4481 HD11 ILE 1 290      58.741  55.933  44.916  0.00  0.00           H  
ATOM   4482 HD12 ILE 1 290      59.744  56.378  43.550  0.00  0.00           H  
ATOM   4483 HD13 ILE 1 290      58.545  55.093  43.339  0.00  0.00           H  
ATOM   4484  N   SER 1 291      61.337  50.948  47.124  0.00  0.00           N  
ATOM   4485  CA  SER 1 291      61.170  49.684  47.873  0.00  0.00           C  
ATOM   4486  C   SER 1 291      60.018  49.758  48.918  0.00  0.00           C  
ATOM   4487  O   SER 1 291      59.944  50.706  49.668  0.00  0.00           O  
ATOM   4488  CB  SER 1 291      62.412  49.237  48.656  0.00  0.00           C  
ATOM   4489  OG  SER 1 291      63.669  49.394  47.952  0.00  0.00           O  
ATOM   4490  H   SER 1 291      61.627  51.746  47.671  0.00  0.00           H  
ATOM   4491  HA  SER 1 291      60.945  48.842  47.218  0.00  0.00           H  
ATOM   4492  HB2 SER 1 291      62.477  49.836  49.564  0.00  0.00           H  
ATOM   4493  HB3 SER 1 291      62.238  48.240  49.062  0.00  0.00           H  
ATOM   4494  HG  SER 1 291      64.387  49.186  48.554  0.00  0.00           H  
ATOM   4495  N   LEU 1 292      59.206  48.737  48.951  0.00  0.00           N  
ATOM   4496  CA  LEU 1 292      58.218  48.428  49.911  0.00  0.00           C  
ATOM   4497  C   LEU 1 292      58.689  47.128  50.578  0.00  0.00           C  
ATOM   4498  O   LEU 1 292      59.037  46.144  49.941  0.00  0.00           O  
ATOM   4499  CB  LEU 1 292      56.841  48.221  49.332  0.00  0.00           C  
ATOM   4500  CG  LEU 1 292      56.108  49.494  48.851  0.00  0.00           C  
ATOM   4501  CD1 LEU 1 292      54.684  49.199  48.501  0.00  0.00           C  
ATOM   4502  CD2 LEU 1 292      55.958  50.606  49.921  0.00  0.00           C  
ATOM   4503  H   LEU 1 292      59.378  47.967  48.321  0.00  0.00           H  
ATOM   4504  HA  LEU 1 292      58.189  49.224  50.656  0.00  0.00           H  
ATOM   4505  HB2 LEU 1 292      56.965  47.520  48.508  0.00  0.00           H  
ATOM   4506  HB3 LEU 1 292      56.167  47.764  50.057  0.00  0.00           H  
ATOM   4507  HG  LEU 1 292      56.561  49.877  47.937  0.00  0.00           H  
ATOM   4508 HD11 LEU 1 292      54.214  50.039  47.988  0.00  0.00           H  
ATOM   4509 HD12 LEU 1 292      54.627  48.381  47.783  0.00  0.00           H  
ATOM   4510 HD13 LEU 1 292      54.158  48.979  49.430  0.00  0.00           H  
ATOM   4511 HD21 LEU 1 292      56.992  50.829  50.184  0.00  0.00           H  
ATOM   4512 HD22 LEU 1 292      55.543  51.497  49.450  0.00  0.00           H  
ATOM   4513 HD23 LEU 1 292      55.338  50.251  50.745  0.00  0.00           H  
ATOM   4514  N   TYR 1 293      58.596  47.146  51.932  0.00  0.00           N  
ATOM   4515  CA  TYR 1 293      58.892  46.040  52.799  0.00  0.00           C  
ATOM   4516  C   TYR 1 293      57.560  45.560  53.451  0.00  0.00           C  
ATOM   4517  O   TYR 1 293      56.823  46.324  54.007  0.00  0.00           O  
ATOM   4518  CB  TYR 1 293      59.863  46.444  53.928  0.00  0.00           C  
ATOM   4519  CG  TYR 1 293      61.306  46.790  53.585  0.00  0.00           C  
ATOM   4520  CD1 TYR 1 293      61.594  48.038  52.987  0.00  0.00           C  
ATOM   4521  CD2 TYR 1 293      62.333  45.839  53.716  0.00  0.00           C  
ATOM   4522  CE1 TYR 1 293      62.894  48.343  52.637  0.00  0.00           C  
ATOM   4523  CE2 TYR 1 293      63.669  46.233  53.443  0.00  0.00           C  
ATOM   4524  CZ  TYR 1 293      63.946  47.421  52.893  0.00  0.00           C  
ATOM   4525  OH  TYR 1 293      65.239  47.640  52.463  0.00  0.00           O  
ATOM   4526  H   TYR 1 293      58.421  47.987  52.463  0.00  0.00           H  
ATOM   4527  HA  TYR 1 293      59.443  45.240  52.304  0.00  0.00           H  
ATOM   4528  HB2 TYR 1 293      59.376  47.073  54.673  0.00  0.00           H  
ATOM   4529  HB3 TYR 1 293      59.936  45.628  54.647  0.00  0.00           H  
ATOM   4530  HD1 TYR 1 293      60.789  48.683  52.668  0.00  0.00           H  
ATOM   4531  HD2 TYR 1 293      62.217  44.838  54.107  0.00  0.00           H  
ATOM   4532  HE1 TYR 1 293      63.096  49.280  52.139  0.00  0.00           H  
ATOM   4533  HE2 TYR 1 293      64.455  45.510  53.606  0.00  0.00           H  
ATOM   4534  HH  TYR 1 293      65.325  48.548  52.162  0.00  0.00           H  
ATOM   4535  N   LEU 1 294      57.368  44.212  53.414  0.00  0.00           N  
ATOM   4536  CA  LEU 1 294      56.194  43.513  53.755  0.00  0.00           C  
ATOM   4537  C   LEU 1 294      56.448  42.457  54.864  0.00  0.00           C  
ATOM   4538  O   LEU 1 294      57.503  41.759  54.768  0.00  0.00           O  
ATOM   4539  CB  LEU 1 294      55.591  42.917  52.467  0.00  0.00           C  
ATOM   4540  CG  LEU 1 294      55.226  43.958  51.355  0.00  0.00           C  
ATOM   4541  CD1 LEU 1 294      54.852  43.225  50.049  0.00  0.00           C  
ATOM   4542  CD2 LEU 1 294      54.108  44.869  51.723  0.00  0.00           C  
ATOM   4543  H   LEU 1 294      58.061  43.643  52.949  0.00  0.00           H  
ATOM   4544  HA  LEU 1 294      55.423  44.223  54.057  0.00  0.00           H  
ATOM   4545  HB2 LEU 1 294      56.294  42.217  52.016  0.00  0.00           H  
ATOM   4546  HB3 LEU 1 294      54.653  42.409  52.692  0.00  0.00           H  
ATOM   4547  HG  LEU 1 294      56.016  44.631  51.020  0.00  0.00           H  
ATOM   4548 HD11 LEU 1 294      54.179  42.381  50.203  0.00  0.00           H  
ATOM   4549 HD12 LEU 1 294      54.422  43.923  49.330  0.00  0.00           H  
ATOM   4550 HD13 LEU 1 294      55.756  42.890  49.541  0.00  0.00           H  
ATOM   4551 HD21 LEU 1 294      53.333  44.304  52.241  0.00  0.00           H  
ATOM   4552 HD22 LEU 1 294      54.530  45.645  52.361  0.00  0.00           H  
ATOM   4553 HD23 LEU 1 294      53.611  45.355  50.883  0.00  0.00           H  
ATOM   4554  N   MET 1 295      55.548  42.388  55.839  0.00  0.00           N  
ATOM   4555  CA  MET 1 295      55.687  41.337  56.906  0.00  0.00           C  
ATOM   4556  C   MET 1 295      55.665  39.843  56.452  0.00  0.00           C  
ATOM   4557  O   MET 1 295      55.080  39.481  55.446  0.00  0.00           O  
ATOM   4558  CB  MET 1 295      54.900  41.626  58.157  0.00  0.00           C  
ATOM   4559  CG  MET 1 295      53.390  41.175  57.920  0.00  0.00           C  
ATOM   4560  SD  MET 1 295      52.416  41.331  59.446  0.00  0.00           S  
ATOM   4561  CE  MET 1 295      52.869  39.840  60.326  0.00  0.00           C  
ATOM   4562  H   MET 1 295      54.729  42.976  55.786  0.00  0.00           H  
ATOM   4563  HA  MET 1 295      56.733  41.562  57.113  0.00  0.00           H  
ATOM   4564  HB2 MET 1 295      55.423  41.072  58.936  0.00  0.00           H  
ATOM   4565  HB3 MET 1 295      54.975  42.669  58.466  0.00  0.00           H  
ATOM   4566  HG2 MET 1 295      52.914  41.742  57.120  0.00  0.00           H  
ATOM   4567  HG3 MET 1 295      53.366  40.139  57.584  0.00  0.00           H  
ATOM   4568  HE1 MET 1 295      53.777  39.285  60.092  0.00  0.00           H  
ATOM   4569  HE2 MET 1 295      53.126  40.179  61.330  0.00  0.00           H  
ATOM   4570  HE3 MET 1 295      51.963  39.233  60.327  0.00  0.00           H  
ATOM   4571  N   GLY 1 296      56.425  39.010  57.150  0.00  0.00           N  
ATOM   4572  CA  GLY 1 296      56.720  37.564  56.789  0.00  0.00           C  
ATOM   4573  C   GLY 1 296      55.696  36.622  57.374  0.00  0.00           C  
ATOM   4574  O   GLY 1 296      54.886  37.029  58.262  0.00  0.00           O  
ATOM   4575  H   GLY 1 296      56.878  39.276  58.013  0.00  0.00           H  
ATOM   4576  HA2 GLY 1 296      56.661  37.442  55.708  0.00  0.00           H  
ATOM   4577  HA3 GLY 1 296      57.615  37.293  57.350  0.00  0.00           H  
ATOM   4578  N   GLU 1 297      55.685  35.366  56.926  0.00  0.00           N  
ATOM   4579  CA  GLU 1 297      54.946  34.268  57.613  0.00  0.00           C  
ATOM   4580  C   GLU 1 297      55.611  33.727  58.865  0.00  0.00           C  
ATOM   4581  O   GLU 1 297      54.860  33.249  59.802  0.00  0.00           O  
ATOM   4582  CB  GLU 1 297      54.940  33.172  56.534  0.00  0.00           C  
ATOM   4583  CG  GLU 1 297      54.109  33.596  55.324  0.00  0.00           C  
ATOM   4584  CD  GLU 1 297      53.572  32.308  54.664  0.00  0.00           C  
ATOM   4585  OE1 GLU 1 297      54.211  31.529  53.962  0.00  0.00           O  
ATOM   4586  OE2 GLU 1 297      52.348  32.049  54.871  0.00  0.00           O  
ATOM   4587  H   GLU 1 297      56.394  35.148  56.241  0.00  0.00           H  
ATOM   4588  HA  GLU 1 297      53.924  34.550  57.867  0.00  0.00           H  
ATOM   4589  HB2 GLU 1 297      55.944  32.914  56.198  0.00  0.00           H  
ATOM   4590  HB3 GLU 1 297      54.548  32.244  56.948  0.00  0.00           H  
ATOM   4591  HG2 GLU 1 297      53.249  34.226  55.551  0.00  0.00           H  
ATOM   4592  HG3 GLU 1 297      54.695  34.108  54.562  0.00  0.00           H  
ATOM   4593  N   VAL 1 298      56.920  33.776  59.071  0.00  0.00           N  
ATOM   4594  CA  VAL 1 298      57.595  33.581  60.358  0.00  0.00           C  
ATOM   4595  C   VAL 1 298      57.498  34.849  61.247  0.00  0.00           C  
ATOM   4596  O   VAL 1 298      57.624  35.993  60.717  0.00  0.00           O  
ATOM   4597  CB  VAL 1 298      59.109  33.324  60.062  0.00  0.00           C  
ATOM   4598  CG1 VAL 1 298      59.873  33.126  61.382  0.00  0.00           C  
ATOM   4599  CG2 VAL 1 298      59.397  32.107  59.206  0.00  0.00           C  
ATOM   4600  H   VAL 1 298      57.457  34.037  58.256  0.00  0.00           H  
ATOM   4601  HA  VAL 1 298      57.172  32.695  60.831  0.00  0.00           H  
ATOM   4602  HB  VAL 1 298      59.570  34.170  59.552  0.00  0.00           H  
ATOM   4603 HG11 VAL 1 298      59.729  34.036  61.966  0.00  0.00           H  
ATOM   4604 HG12 VAL 1 298      59.497  32.292  61.974  0.00  0.00           H  
ATOM   4605 HG13 VAL 1 298      60.951  33.110  61.226  0.00  0.00           H  
ATOM   4606 HG21 VAL 1 298      60.441  32.117  58.895  0.00  0.00           H  
ATOM   4607 HG22 VAL 1 298      59.134  31.202  59.754  0.00  0.00           H  
ATOM   4608 HG23 VAL 1 298      58.687  32.081  58.379  0.00  0.00           H  
ATOM   4609  N   THR 1 299      57.200  34.714  62.531  0.00  0.00           N  
ATOM   4610  CA  THR 1 299      57.321  35.653  63.683  0.00  0.00           C  
ATOM   4611  C   THR 1 299      58.580  36.552  63.555  0.00  0.00           C  
ATOM   4612  O   THR 1 299      59.749  36.141  63.619  0.00  0.00           O  
ATOM   4613  CB  THR 1 299      57.436  34.845  64.970  0.00  0.00           C  
ATOM   4614  OG1 THR 1 299      56.273  34.000  65.032  0.00  0.00           O  
ATOM   4615  CG2 THR 1 299      57.513  35.680  66.250  0.00  0.00           C  
ATOM   4616  H   THR 1 299      56.959  33.760  62.757  0.00  0.00           H  
ATOM   4617  HA  THR 1 299      56.386  36.213  63.707  0.00  0.00           H  
ATOM   4618  HB  THR 1 299      58.313  34.199  64.932  0.00  0.00           H  
ATOM   4619  HG1 THR 1 299      56.443  33.113  64.707  0.00  0.00           H  
ATOM   4620 HG21 THR 1 299      56.763  36.469  66.310  0.00  0.00           H  
ATOM   4621 HG22 THR 1 299      57.555  35.018  67.115  0.00  0.00           H  
ATOM   4622 HG23 THR 1 299      58.414  36.284  66.146  0.00  0.00           H  
ATOM   4623  N   ASN 1 300      58.331  37.858  63.417  0.00  0.00           N  
ATOM   4624  CA  ASN 1 300      59.301  38.968  63.355  0.00  0.00           C  
ATOM   4625  C   ASN 1 300      60.386  38.885  62.216  0.00  0.00           C  
ATOM   4626  O   ASN 1 300      61.432  39.534  62.353  0.00  0.00           O  
ATOM   4627  CB  ASN 1 300      59.904  39.125  64.804  0.00  0.00           C  
ATOM   4628  CG  ASN 1 300      58.939  39.518  65.922  0.00  0.00           C  
ATOM   4629  OD1 ASN 1 300      58.651  38.822  66.911  0.00  0.00           O  
ATOM   4630  ND2 ASN 1 300      58.335  40.678  65.719  0.00  0.00           N  
ATOM   4631  H   ASN 1 300      57.353  38.110  63.409  0.00  0.00           H  
ATOM   4632  HA  ASN 1 300      58.814  39.920  63.142  0.00  0.00           H  
ATOM   4633  HB2 ASN 1 300      60.480  38.231  65.042  0.00  0.00           H  
ATOM   4634  HB3 ASN 1 300      60.738  39.824  64.732  0.00  0.00           H  
ATOM   4635 HD21 ASN 1 300      57.890  41.105  66.520  0.00  0.00           H  
ATOM   4636 HD22 ASN 1 300      58.446  41.213  64.869  0.00  0.00           H  
ATOM   4637  N   GLN 1 301      60.069  38.218  61.125  0.00  0.00           N  
ATOM   4638  CA  GLN 1 301      60.781  38.459  59.835  0.00  0.00           C  
ATOM   4639  C   GLN 1 301      60.025  39.399  58.898  0.00  0.00           C  
ATOM   4640  O   GLN 1 301      58.792  39.579  59.048  0.00  0.00           O  
ATOM   4641  CB  GLN 1 301      61.036  37.145  59.126  0.00  0.00           C  
ATOM   4642  CG  GLN 1 301      62.068  36.160  59.708  0.00  0.00           C  
ATOM   4643  CD  GLN 1 301      62.696  35.215  58.796  0.00  0.00           C  
ATOM   4644  OE1 GLN 1 301      63.844  34.801  58.959  0.00  0.00           O  
ATOM   4645  NE2 GLN 1 301      62.113  34.777  57.622  0.00  0.00           N  
ATOM   4646  H   GLN 1 301      59.124  37.913  60.940  0.00  0.00           H  
ATOM   4647  HA  GLN 1 301      61.756  38.908  60.029  0.00  0.00           H  
ATOM   4648  HB2 GLN 1 301      60.137  36.551  58.959  0.00  0.00           H  
ATOM   4649  HB3 GLN 1 301      61.491  37.437  58.180  0.00  0.00           H  
ATOM   4650  HG2 GLN 1 301      62.888  36.749  60.119  0.00  0.00           H  
ATOM   4651  HG3 GLN 1 301      61.544  35.762  60.576  0.00  0.00           H  
ATOM   4652 HE21 GLN 1 301      62.554  33.948  57.250  0.00  0.00           H  
ATOM   4653 HE22 GLN 1 301      61.327  35.285  57.242  0.00  0.00           H  
ATOM   4654  N   SER 1 302      60.733  39.854  57.894  0.00  0.00           N  
ATOM   4655  CA  SER 1 302      60.146  40.595  56.794  0.00  0.00           C  
ATOM   4656  C   SER 1 302      60.945  40.413  55.527  0.00  0.00           C  
ATOM   4657  O   SER 1 302      62.034  39.880  55.573  0.00  0.00           O  
ATOM   4658  CB  SER 1 302      59.936  42.063  57.246  0.00  0.00           C  
ATOM   4659  OG  SER 1 302      61.119  42.810  57.120  0.00  0.00           O  
ATOM   4660  H   SER 1 302      61.728  39.683  57.903  0.00  0.00           H  
ATOM   4661  HA  SER 1 302      59.171  40.124  56.674  0.00  0.00           H  
ATOM   4662  HB2 SER 1 302      59.195  42.500  56.576  0.00  0.00           H  
ATOM   4663  HB3 SER 1 302      59.487  42.055  58.240  0.00  0.00           H  
ATOM   4664  HG  SER 1 302      61.254  43.394  57.870  0.00  0.00           H  
ATOM   4665  N   PHE 1 303      60.418  40.906  54.388  0.00  0.00           N  
ATOM   4666  CA  PHE 1 303      61.033  40.938  53.070  0.00  0.00           C  
ATOM   4667  C   PHE 1 303      60.594  42.170  52.257  0.00  0.00           C  
ATOM   4668  O   PHE 1 303      59.842  42.983  52.699  0.00  0.00           O  
ATOM   4669  CB  PHE 1 303      60.609  39.636  52.338  0.00  0.00           C  
ATOM   4670  CG  PHE 1 303      59.188  39.567  51.803  0.00  0.00           C  
ATOM   4671  CD1 PHE 1 303      58.122  39.323  52.638  0.00  0.00           C  
ATOM   4672  CD2 PHE 1 303      58.906  39.866  50.490  0.00  0.00           C  
ATOM   4673  CE1 PHE 1 303      56.805  39.279  52.175  0.00  0.00           C  
ATOM   4674  CE2 PHE 1 303      57.542  39.726  50.005  0.00  0.00           C  
ATOM   4675  CZ  PHE 1 303      56.452  39.411  50.872  0.00  0.00           C  
ATOM   4676  H   PHE 1 303      59.548  41.419  54.390  0.00  0.00           H  
ATOM   4677  HA  PHE 1 303      62.110  40.962  53.237  0.00  0.00           H  
ATOM   4678  HB2 PHE 1 303      61.254  39.579  51.461  0.00  0.00           H  
ATOM   4679  HB3 PHE 1 303      60.779  38.740  52.935  0.00  0.00           H  
ATOM   4680  HD1 PHE 1 303      58.270  39.115  53.688  0.00  0.00           H  
ATOM   4681  HD2 PHE 1 303      59.689  40.091  49.782  0.00  0.00           H  
ATOM   4682  HE1 PHE 1 303      56.062  39.090  52.936  0.00  0.00           H  
ATOM   4683  HE2 PHE 1 303      57.335  39.896  48.959  0.00  0.00           H  
ATOM   4684  HZ  PHE 1 303      55.447  39.415  50.477  0.00  0.00           H  
ATOM   4685  N   ARG 1 304      61.289  42.433  51.131  0.00  0.00           N  
ATOM   4686  CA  ARG 1 304      61.102  43.620  50.239  0.00  0.00           C  
ATOM   4687  C   ARG 1 304      60.927  43.312  48.795  0.00  0.00           C  
ATOM   4688  O   ARG 1 304      61.573  42.404  48.237  0.00  0.00           O  
ATOM   4689  CB  ARG 1 304      62.292  44.626  50.481  0.00  0.00           C  
ATOM   4690  CG  ARG 1 304      63.554  44.289  49.669  0.00  0.00           C  
ATOM   4691  CD  ARG 1 304      64.730  45.278  50.010  0.00  0.00           C  
ATOM   4692  NE  ARG 1 304      65.932  45.113  49.168  0.00  0.00           N  
ATOM   4693  CZ  ARG 1 304      67.079  45.718  49.381  0.00  0.00           C  
ATOM   4694  NH1 ARG 1 304      67.267  46.600  50.383  0.00  0.00           N  
ATOM   4695  NH2 ARG 1 304      68.128  45.398  48.635  0.00  0.00           N  
ATOM   4696  H   ARG 1 304      61.913  41.694  50.840  0.00  0.00           H  
ATOM   4697  HA  ARG 1 304      60.164  44.090  50.535  0.00  0.00           H  
ATOM   4698  HB2 ARG 1 304      61.885  45.619  50.290  0.00  0.00           H  
ATOM   4699  HB3 ARG 1 304      62.545  44.590  51.540  0.00  0.00           H  
ATOM   4700  HG2 ARG 1 304      63.820  43.252  49.873  0.00  0.00           H  
ATOM   4701  HG3 ARG 1 304      63.234  44.283  48.627  0.00  0.00           H  
ATOM   4702  HD2 ARG 1 304      64.425  46.297  49.772  0.00  0.00           H  
ATOM   4703  HD3 ARG 1 304      64.986  45.120  51.058  0.00  0.00           H  
ATOM   4704  HE  ARG 1 304      65.967  44.428  48.427  0.00  0.00           H  
ATOM   4705 HH11 ARG 1 304      68.148  47.083  50.488  0.00  0.00           H  
ATOM   4706 HH12 ARG 1 304      66.552  46.647  51.096  0.00  0.00           H  
ATOM   4707 HH21 ARG 1 304      69.000  45.894  48.753  0.00  0.00           H  
ATOM   4708 HH22 ARG 1 304      68.008  44.689  47.926  0.00  0.00           H  
ATOM   4709  N   ILE 1 305      60.110  44.155  48.106  0.00  0.00           N  
ATOM   4710  CA  ILE 1 305      59.908  44.170  46.669  0.00  0.00           C  
ATOM   4711  C   ILE 1 305      60.266  45.664  46.315  0.00  0.00           C  
ATOM   4712  O   ILE 1 305      59.908  46.597  47.020  0.00  0.00           O  
ATOM   4713  CB  ILE 1 305      58.541  43.885  46.220  0.00  0.00           C  
ATOM   4714  CG1 ILE 1 305      57.340  44.753  46.620  0.00  0.00           C  
ATOM   4715  CG2 ILE 1 305      58.196  42.425  46.554  0.00  0.00           C  
ATOM   4716  CD1 ILE 1 305      55.942  44.356  46.124  0.00  0.00           C  
ATOM   4717  H   ILE 1 305      59.499  44.770  48.624  0.00  0.00           H  
ATOM   4718  HA  ILE 1 305      60.637  43.520  46.185  0.00  0.00           H  
ATOM   4719  HB  ILE 1 305      58.525  43.905  45.131  0.00  0.00           H  
ATOM   4720 HG12 ILE 1 305      57.312  44.813  47.708  0.00  0.00           H  
ATOM   4721 HG13 ILE 1 305      57.518  45.732  46.175  0.00  0.00           H  
ATOM   4722 HG21 ILE 1 305      57.249  42.225  47.054  0.00  0.00           H  
ATOM   4723 HG22 ILE 1 305      58.066  41.946  45.583  0.00  0.00           H  
ATOM   4724 HG23 ILE 1 305      59.010  41.841  46.984  0.00  0.00           H  
ATOM   4725 HD11 ILE 1 305      55.586  43.457  46.628  0.00  0.00           H  
ATOM   4726 HD12 ILE 1 305      55.238  45.117  46.459  0.00  0.00           H  
ATOM   4727 HD13 ILE 1 305      55.805  44.173  45.059  0.00  0.00           H  
ATOM   4728  N   THR 1 306      60.939  45.787  45.195  0.00  0.00           N  
ATOM   4729  CA  THR 1 306      61.491  47.061  44.659  0.00  0.00           C  
ATOM   4730  C   THR 1 306      61.252  47.302  43.113  0.00  0.00           C  
ATOM   4731  O   THR 1 306      61.589  46.468  42.322  0.00  0.00           O  
ATOM   4732  CB  THR 1 306      63.072  47.138  44.934  0.00  0.00           C  
ATOM   4733  OG1 THR 1 306      63.235  46.918  46.347  0.00  0.00           O  
ATOM   4734  CG2 THR 1 306      63.727  48.407  44.610  0.00  0.00           C  
ATOM   4735  H   THR 1 306      60.999  44.941  44.647  0.00  0.00           H  
ATOM   4736  HA  THR 1 306      61.135  47.896  45.264  0.00  0.00           H  
ATOM   4737  HB  THR 1 306      63.538  46.328  44.373  0.00  0.00           H  
ATOM   4738  HG1 THR 1 306      63.383  47.811  46.665  0.00  0.00           H  
ATOM   4739 HG21 THR 1 306      64.761  48.351  44.950  0.00  0.00           H  
ATOM   4740 HG22 THR 1 306      63.741  48.615  43.540  0.00  0.00           H  
ATOM   4741 HG23 THR 1 306      63.163  49.194  45.111  0.00  0.00           H  
ATOM   4742  N   ILE 1 307      60.523  48.391  42.841  0.00  0.00           N  
ATOM   4743  CA  ILE 1 307      60.193  48.862  41.500  0.00  0.00           C  
ATOM   4744  C   ILE 1 307      61.181  49.974  41.036  0.00  0.00           C  
ATOM   4745  O   ILE 1 307      61.677  50.700  41.785  0.00  0.00           O  
ATOM   4746  CB  ILE 1 307      58.706  49.300  41.492  0.00  0.00           C  
ATOM   4747  CG1 ILE 1 307      58.564  50.574  42.312  0.00  0.00           C  
ATOM   4748  CG2 ILE 1 307      57.837  48.128  41.988  0.00  0.00           C  
ATOM   4749  CD1 ILE 1 307      57.134  51.027  42.472  0.00  0.00           C  
ATOM   4750  H   ILE 1 307      60.247  49.056  43.549  0.00  0.00           H  
ATOM   4751  HA  ILE 1 307      60.283  47.984  40.860  0.00  0.00           H  
ATOM   4752  HB  ILE 1 307      58.464  49.500  40.449  0.00  0.00           H  
ATOM   4753 HG12 ILE 1 307      58.967  50.443  43.316  0.00  0.00           H  
ATOM   4754 HG13 ILE 1 307      59.028  51.327  41.674  0.00  0.00           H  
ATOM   4755 HG21 ILE 1 307      56.824  48.316  41.634  0.00  0.00           H  
ATOM   4756 HG22 ILE 1 307      58.171  47.182  41.562  0.00  0.00           H  
ATOM   4757 HG23 ILE 1 307      57.997  48.122  43.067  0.00  0.00           H  
ATOM   4758 HD11 ILE 1 307      56.962  52.102  42.528  0.00  0.00           H  
ATOM   4759 HD12 ILE 1 307      56.557  50.628  41.638  0.00  0.00           H  
ATOM   4760 HD13 ILE 1 307      56.697  50.527  43.335  0.00  0.00           H  
ATOM   4761  N   LEU 1 308      61.404  50.003  39.753  0.00  0.00           N  
ATOM   4762  CA  LEU 1 308      62.133  51.052  39.060  0.00  0.00           C  
ATOM   4763  C   LEU 1 308      61.215  52.191  38.591  0.00  0.00           C  
ATOM   4764  O   LEU 1 308      60.041  51.974  38.493  0.00  0.00           O  
ATOM   4765  CB  LEU 1 308      62.852  50.444  37.818  0.00  0.00           C  
ATOM   4766  CG  LEU 1 308      63.649  49.117  37.954  0.00  0.00           C  
ATOM   4767  CD1 LEU 1 308      64.313  48.703  36.651  0.00  0.00           C  
ATOM   4768  CD2 LEU 1 308      64.813  49.168  38.943  0.00  0.00           C  
ATOM   4769  H   LEU 1 308      60.771  49.452  39.191  0.00  0.00           H  
ATOM   4770  HA  LEU 1 308      62.822  51.544  39.747  0.00  0.00           H  
ATOM   4771  HB2 LEU 1 308      62.162  50.143  37.030  0.00  0.00           H  
ATOM   4772  HB3 LEU 1 308      63.416  51.270  37.384  0.00  0.00           H  
ATOM   4773  HG  LEU 1 308      63.041  48.266  38.263  0.00  0.00           H  
ATOM   4774 HD11 LEU 1 308      63.580  48.648  35.846  0.00  0.00           H  
ATOM   4775 HD12 LEU 1 308      65.012  49.480  36.342  0.00  0.00           H  
ATOM   4776 HD13 LEU 1 308      64.914  47.794  36.686  0.00  0.00           H  
ATOM   4777 HD21 LEU 1 308      64.347  49.213  39.927  0.00  0.00           H  
ATOM   4778 HD22 LEU 1 308      65.395  48.253  38.835  0.00  0.00           H  
ATOM   4779 HD23 LEU 1 308      65.491  50.004  38.765  0.00  0.00           H  
ATOM   4780  N   PRO 1 309      61.754  53.359  38.172  0.00  0.00           N  
ATOM   4781  CA  PRO 1 309      61.112  54.422  37.440  0.00  0.00           C  
ATOM   4782  C   PRO 1 309      60.407  53.859  36.156  0.00  0.00           C  
ATOM   4783  O   PRO 1 309      59.404  54.433  35.769  0.00  0.00           O  
ATOM   4784  CB  PRO 1 309      62.125  55.480  37.043  0.00  0.00           C  
ATOM   4785  CG  PRO 1 309      63.142  55.279  38.242  0.00  0.00           C  
ATOM   4786  CD  PRO 1 309      63.094  53.819  38.492  0.00  0.00           C  
ATOM   4787  HA  PRO 1 309      60.384  54.898  38.097  0.00  0.00           H  
ATOM   4788  HB2 PRO 1 309      62.560  55.226  36.076  0.00  0.00           H  
ATOM   4789  HB3 PRO 1 309      61.864  56.535  36.958  0.00  0.00           H  
ATOM   4790  HG2 PRO 1 309      64.117  55.635  37.908  0.00  0.00           H  
ATOM   4791  HG3 PRO 1 309      62.747  55.878  39.062  0.00  0.00           H  
ATOM   4792  HD2 PRO 1 309      63.335  53.626  39.537  0.00  0.00           H  
ATOM   4793  HD3 PRO 1 309      63.873  53.269  37.963  0.00  0.00           H  
ATOM   4794  N   GLN 1 310      60.841  52.778  35.456  0.00  0.00           N  
ATOM   4795  CA  GLN 1 310      60.143  52.188  34.346  0.00  0.00           C  
ATOM   4796  C   GLN 1 310      58.722  51.611  34.580  0.00  0.00           C  
ATOM   4797  O   GLN 1 310      57.885  51.555  33.741  0.00  0.00           O  
ATOM   4798  CB  GLN 1 310      61.146  51.090  33.873  0.00  0.00           C  
ATOM   4799  CG  GLN 1 310      62.298  51.715  33.134  0.00  0.00           C  
ATOM   4800  CD  GLN 1 310      63.585  51.570  33.888  0.00  0.00           C  
ATOM   4801  OE1 GLN 1 310      63.642  51.685  35.058  0.00  0.00           O  
ATOM   4802  NE2 GLN 1 310      64.691  51.402  33.162  0.00  0.00           N  
ATOM   4803  H   GLN 1 310      61.590  52.232  35.858  0.00  0.00           H  
ATOM   4804  HA  GLN 1 310      60.032  52.948  33.573  0.00  0.00           H  
ATOM   4805  HB2 GLN 1 310      61.419  50.530  34.767  0.00  0.00           H  
ATOM   4806  HB3 GLN 1 310      60.656  50.314  33.285  0.00  0.00           H  
ATOM   4807  HG2 GLN 1 310      62.373  51.230  32.160  0.00  0.00           H  
ATOM   4808  HG3 GLN 1 310      62.286  52.805  33.118  0.00  0.00           H  
ATOM   4809 HE21 GLN 1 310      65.553  51.398  33.688  0.00  0.00           H  
ATOM   4810 HE22 GLN 1 310      64.761  51.609  32.176  0.00  0.00           H  
ATOM   4811  N   GLN 1 311      58.488  51.181  35.826  0.00  0.00           N  
ATOM   4812  CA  GLN 1 311      57.131  50.841  36.307  0.00  0.00           C  
ATOM   4813  C   GLN 1 311      56.317  52.106  36.705  0.00  0.00           C  
ATOM   4814  O   GLN 1 311      55.056  52.136  36.421  0.00  0.00           O  
ATOM   4815  CB  GLN 1 311      57.308  49.866  37.425  0.00  0.00           C  
ATOM   4816  CG  GLN 1 311      57.741  48.444  36.934  0.00  0.00           C  
ATOM   4817  CD  GLN 1 311      59.233  48.335  36.566  0.00  0.00           C  
ATOM   4818  OE1 GLN 1 311      60.110  48.502  37.303  0.00  0.00           O  
ATOM   4819  NE2 GLN 1 311      59.511  48.076  35.317  0.00  0.00           N  
ATOM   4820  H   GLN 1 311      59.277  50.913  36.397  0.00  0.00           H  
ATOM   4821  HA  GLN 1 311      56.598  50.299  35.526  0.00  0.00           H  
ATOM   4822  HB2 GLN 1 311      58.160  50.184  38.027  0.00  0.00           H  
ATOM   4823  HB3 GLN 1 311      56.386  49.907  38.005  0.00  0.00           H  
ATOM   4824  HG2 GLN 1 311      57.599  47.752  37.764  0.00  0.00           H  
ATOM   4825  HG3 GLN 1 311      57.215  48.027  36.075  0.00  0.00           H  
ATOM   4826 HE21 GLN 1 311      60.498  48.177  35.128  0.00  0.00           H  
ATOM   4827 HE22 GLN 1 311      58.781  48.048  34.619  0.00  0.00           H  
ATOM   4828  N   TYR 1 312      56.858  53.106  37.437  0.00  0.00           N  
ATOM   4829  CA  TYR 1 312      56.211  54.344  37.894  0.00  0.00           C  
ATOM   4830  C   TYR 1 312      56.246  55.681  37.078  0.00  0.00           C  
ATOM   4831  O   TYR 1 312      55.507  56.616  37.431  0.00  0.00           O  
ATOM   4832  CB  TYR 1 312      56.498  54.531  39.402  0.00  0.00           C  
ATOM   4833  CG  TYR 1 312      57.853  55.089  39.670  0.00  0.00           C  
ATOM   4834  CD1 TYR 1 312      58.045  56.513  39.519  0.00  0.00           C  
ATOM   4835  CD2 TYR 1 312      58.933  54.319  40.245  0.00  0.00           C  
ATOM   4836  CE1 TYR 1 312      59.230  57.107  39.984  0.00  0.00           C  
ATOM   4837  CE2 TYR 1 312      60.141  54.971  40.606  0.00  0.00           C  
ATOM   4838  CZ  TYR 1 312      60.252  56.356  40.555  0.00  0.00           C  
ATOM   4839  OH  TYR 1 312      61.422  56.918  40.882  0.00  0.00           O  
ATOM   4840  H   TYR 1 312      57.822  52.962  37.700  0.00  0.00           H  
ATOM   4841  HA  TYR 1 312      55.124  54.270  37.896  0.00  0.00           H  
ATOM   4842  HB2 TYR 1 312      55.797  55.232  39.856  0.00  0.00           H  
ATOM   4843  HB3 TYR 1 312      56.371  53.556  39.873  0.00  0.00           H  
ATOM   4844  HD1 TYR 1 312      57.334  57.200  39.083  0.00  0.00           H  
ATOM   4845  HD2 TYR 1 312      58.838  53.255  40.407  0.00  0.00           H  
ATOM   4846  HE1 TYR 1 312      59.257  58.168  39.784  0.00  0.00           H  
ATOM   4847  HE2 TYR 1 312      60.972  54.445  41.051  0.00  0.00           H  
ATOM   4848  HH  TYR 1 312      62.073  56.330  41.273  0.00  0.00           H  
ATOM   4849  N   LEU 1 313      57.081  55.804  35.985  0.00  0.00           N  
ATOM   4850  CA  LEU 1 313      56.924  56.846  34.995  0.00  0.00           C  
ATOM   4851  C   LEU 1 313      56.202  56.113  33.824  0.00  0.00           C  
ATOM   4852  O   LEU 1 313      56.806  55.264  33.096  0.00  0.00           O  
ATOM   4853  CB  LEU 1 313      58.278  57.345  34.541  0.00  0.00           C  
ATOM   4854  CG  LEU 1 313      59.066  57.921  35.683  0.00  0.00           C  
ATOM   4855  CD1 LEU 1 313      60.413  58.311  35.199  0.00  0.00           C  
ATOM   4856  CD2 LEU 1 313      58.365  59.214  36.219  0.00  0.00           C  
ATOM   4857  H   LEU 1 313      57.760  55.066  35.868  0.00  0.00           H  
ATOM   4858  HA  LEU 1 313      56.251  57.645  35.303  0.00  0.00           H  
ATOM   4859  HB2 LEU 1 313      58.909  56.592  34.068  0.00  0.00           H  
ATOM   4860  HB3 LEU 1 313      58.067  58.177  33.869  0.00  0.00           H  
ATOM   4861  HG  LEU 1 313      59.311  57.220  36.482  0.00  0.00           H  
ATOM   4862 HD11 LEU 1 313      61.038  58.647  36.026  0.00  0.00           H  
ATOM   4863 HD12 LEU 1 313      60.868  57.436  34.735  0.00  0.00           H  
ATOM   4864 HD13 LEU 1 313      60.290  59.057  34.413  0.00  0.00           H  
ATOM   4865 HD21 LEU 1 313      58.043  59.887  35.425  0.00  0.00           H  
ATOM   4866 HD22 LEU 1 313      57.496  58.751  36.689  0.00  0.00           H  
ATOM   4867 HD23 LEU 1 313      59.062  59.614  36.955  0.00  0.00           H  
ATOM   4868  N   ARG 1 314      54.870  56.208  33.716  0.00  0.00           N  
ATOM   4869  CA  ARG 1 314      53.985  55.484  32.755  0.00  0.00           C  
ATOM   4870  C   ARG 1 314      53.736  56.313  31.466  0.00  0.00           C  
ATOM   4871  O   ARG 1 314      53.327  57.418  31.628  0.00  0.00           O  
ATOM   4872  CB  ARG 1 314      52.735  55.003  33.390  0.00  0.00           C  
ATOM   4873  CG  ARG 1 314      52.970  54.073  34.647  0.00  0.00           C  
ATOM   4874  CD  ARG 1 314      51.783  53.445  35.345  0.00  0.00           C  
ATOM   4875  NE  ARG 1 314      51.070  52.479  34.530  0.00  0.00           N  
ATOM   4876  CZ  ARG 1 314      51.410  51.251  34.224  0.00  0.00           C  
ATOM   4877  NH1 ARG 1 314      50.652  50.421  33.513  0.00  0.00           N  
ATOM   4878  NH2 ARG 1 314      52.553  50.690  34.423  0.00  0.00           N  
ATOM   4879  H   ARG 1 314      54.511  56.901  34.357  0.00  0.00           H  
ATOM   4880  HA  ARG 1 314      54.558  54.643  32.364  0.00  0.00           H  
ATOM   4881  HB2 ARG 1 314      52.082  55.848  33.611  0.00  0.00           H  
ATOM   4882  HB3 ARG 1 314      52.178  54.433  32.646  0.00  0.00           H  
ATOM   4883  HG2 ARG 1 314      53.786  53.423  34.330  0.00  0.00           H  
ATOM   4884  HG3 ARG 1 314      53.361  54.706  35.443  0.00  0.00           H  
ATOM   4885  HD2 ARG 1 314      52.083  52.980  36.284  0.00  0.00           H  
ATOM   4886  HD3 ARG 1 314      51.048  54.228  35.533  0.00  0.00           H  
ATOM   4887  HE  ARG 1 314      50.204  52.781  34.107  0.00  0.00           H  
ATOM   4888 HH11 ARG 1 314      50.993  49.483  33.353  0.00  0.00           H  
ATOM   4889 HH12 ARG 1 314      49.683  50.656  33.350  0.00  0.00           H  
ATOM   4890 HH21 ARG 1 314      52.839  49.780  34.094  0.00  0.00           H  
ATOM   4891 HH22 ARG 1 314      53.319  51.307  34.653  0.00  0.00           H  
ATOM   4892  N   PRO 1 315      53.883  55.782  30.249  0.00  0.00           N  
ATOM   4893  CA  PRO 1 315      53.752  56.573  28.975  0.00  0.00           C  
ATOM   4894  C   PRO 1 315      52.434  57.150  28.690  0.00  0.00           C  
ATOM   4895  O   PRO 1 315      51.415  56.579  29.120  0.00  0.00           O  
ATOM   4896  CB  PRO 1 315      54.162  55.717  27.809  0.00  0.00           C  
ATOM   4897  CG  PRO 1 315      55.196  54.870  28.496  0.00  0.00           C  
ATOM   4898  CD  PRO 1 315      54.558  54.514  29.824  0.00  0.00           C  
ATOM   4899  HA  PRO 1 315      54.515  57.350  29.019  0.00  0.00           H  
ATOM   4900  HB2 PRO 1 315      53.368  55.041  27.492  0.00  0.00           H  
ATOM   4901  HB3 PRO 1 315      54.538  56.456  27.103  0.00  0.00           H  
ATOM   4902  HG2 PRO 1 315      55.498  54.015  27.890  0.00  0.00           H  
ATOM   4903  HG3 PRO 1 315      56.096  55.414  28.782  0.00  0.00           H  
ATOM   4904  HD2 PRO 1 315      53.789  53.771  29.616  0.00  0.00           H  
ATOM   4905  HD3 PRO 1 315      55.249  54.109  30.563  0.00  0.00           H  
ATOM   4906  N   VAL 1 316      52.339  58.061  27.732  0.00  0.00           N  
ATOM   4907  CA  VAL 1 316      51.105  58.555  27.120  0.00  0.00           C  
ATOM   4908  C   VAL 1 316      51.276  58.247  25.615  0.00  0.00           C  
ATOM   4909  O   VAL 1 316      52.390  58.339  25.066  0.00  0.00           O  
ATOM   4910  CB  VAL 1 316      50.960  60.085  27.354  0.00  0.00           C  
ATOM   4911  CG1 VAL 1 316      50.731  60.250  28.863  0.00  0.00           C  
ATOM   4912  CG2 VAL 1 316      49.880  60.718  26.480  0.00  0.00           C  
ATOM   4913  H   VAL 1 316      53.243  58.452  27.505  0.00  0.00           H  
ATOM   4914  HA  VAL 1 316      50.224  58.029  27.486  0.00  0.00           H  
ATOM   4915  HB  VAL 1 316      51.917  60.569  27.155  0.00  0.00           H  
ATOM   4916 HG11 VAL 1 316      51.704  59.976  29.269  0.00  0.00           H  
ATOM   4917 HG12 VAL 1 316      50.493  61.284  29.114  0.00  0.00           H  
ATOM   4918 HG13 VAL 1 316      50.009  59.526  29.241  0.00  0.00           H  
ATOM   4919 HG21 VAL 1 316      48.938  60.178  26.572  0.00  0.00           H  
ATOM   4920 HG22 VAL 1 316      49.708  61.744  26.804  0.00  0.00           H  
ATOM   4921 HG23 VAL 1 316      50.250  60.778  25.456  0.00  0.00           H  
ATOM   4922  N   GLU 1 317      50.255  57.701  24.885  0.00  0.00           N  
ATOM   4923  CA  GLU 1 317      50.166  57.460  23.458  0.00  0.00           C  
ATOM   4924  C   GLU 1 317      49.598  58.798  22.827  0.00  0.00           C  
ATOM   4925  O   GLU 1 317      48.582  59.374  23.169  0.00  0.00           O  
ATOM   4926  CB  GLU 1 317      49.262  56.338  22.983  0.00  0.00           C  
ATOM   4927  CG  GLU 1 317      49.822  54.822  23.081  0.00  0.00           C  
ATOM   4928  CD  GLU 1 317      49.806  54.264  24.528  0.00  0.00           C  
ATOM   4929  OE1 GLU 1 317      50.703  54.643  25.316  0.00  0.00           O  
ATOM   4930  OE2 GLU 1 317      48.915  53.521  24.846  0.00  0.00           O  
ATOM   4931  H   GLU 1 317      49.360  57.629  25.347  0.00  0.00           H  
ATOM   4932  HA  GLU 1 317      51.142  57.230  23.031  0.00  0.00           H  
ATOM   4933  HB2 GLU 1 317      48.462  56.468  23.711  0.00  0.00           H  
ATOM   4934  HB3 GLU 1 317      48.899  56.639  22.000  0.00  0.00           H  
ATOM   4935  HG2 GLU 1 317      49.101  54.280  22.470  0.00  0.00           H  
ATOM   4936  HG3 GLU 1 317      50.765  54.702  22.547  0.00  0.00           H  
ATOM   4937  N   ASP 1 318      50.252  59.346  21.818  0.00  0.00           N
[truncated: 4,736,584 more chars]
