# Supplementary material for: Broadening the Scope of Binding Free Energy Calculations Using a Separated Topologies Approach
Source: J Chem Theory Comput. 2023 Jul 24;19(15):5058–76. doi: 10.1021/acs.jctc.3c00282 (PMC10413862; doi:10.1021/acs.jctc.3c00282)
Supplement: Supplementary file 2 — ct3c00282_si_002.zip [file ct3c00282_si_002.zip › SI_paper/BACE1/input/biphenyl/lig_05/solvent.gro]

GROningen MAchine for Chemical Simulation
 5387
    1Cl-     CL    1   2.694   3.515   0.862 -0.1860  0.0320 -0.2215
    2Na+     NA    2   3.072   2.880   1.815  0.4439  0.2359 -0.0648
    3Na+     NA    3   2.392   0.868   2.572  0.2899  0.1544  0.0056
    4Na+     NA    4   2.311   3.104   0.244  0.6497 -0.0254  0.3030
    5Na+     NA    5   1.154   1.560   0.691 -0.2975  0.1957 -0.0937
    6Na+     NA    6   1.816   0.128   1.516  0.0567 -0.1338 -0.1760
    7Cl-     CL    7   0.116   0.807   3.080 -0.0771  0.3626  0.3973
    8Cl-     CL    8   3.522   0.917   3.428  0.1512  0.1009  0.2337
    9Cl-     CL    9   1.675   2.851   0.265  0.1007 -0.0506 -0.0427
   10Cl-     CL   10   1.620   1.522   0.554 -0.1615  0.0458  0.1129
   11Cl-     CL   11   0.123   3.016   3.282  0.1659 -0.7383  0.3673
   12UNL     C1   12   3.435   2.421   1.175  0.5393 -0.6771 -0.2283
   12UNL     C2   13   3.483   2.292   1.180  0.5042 -0.4617 -0.6340
   12UNL     C3   14   3.427   2.505   1.285  0.6696  0.1940  0.0812
   12UNL     C4   15   3.502   2.323   1.420 -0.1873  0.2181 -0.6095
   12UNL     C5   16   3.689   2.089   1.411 -0.3571  0.2482 -0.7262
   12UNL     C6   17   3.530   1.988   1.263  0.3239  0.0553 -0.4676
   12UNL     C7   18   3.692   1.844   1.370  0.5695  0.0285  0.3056
   12UNL     C8   19   3.515   2.236   1.305 -0.5446 -0.0488 -0.8480
   12UNL     C9   20   3.575   2.101   1.324  0.6472 -0.5553  0.2844
   12UNL    C10   21   3.455   2.454   1.410  0.0913  0.2800 -0.3934
   12UNL    C11   22   3.744   1.961   1.431 -0.3195 -0.0174 -0.3127
   12UNL    C12   23   3.585   1.864   1.283 -0.4078  0.7700  0.5907
   12UNL    C13   24   3.671   2.634   1.578  0.2380 -0.2755 -0.1373
   12UNL    C14   25   3.630   2.771   1.524 -0.3290 -0.4919  0.3776
   12UNL    C15   26   3.399   2.686   1.520  1.0235  0.4091  0.1925
   12UNL    C16   27   3.453   2.541   1.540  0.0267 -0.8513 -0.2876
   12UNL    C17   28   3.368   2.484   1.654  0.0878  0.4561  1.2358
   12UNL     N1   29   3.584   2.545   1.601 -0.3745  0.7209  0.3801
   12UNL     N2   30   3.803   2.609   1.607 -0.0337  0.4770  0.1268
   12UNL     O1   31   3.504   2.758   1.454 -0.4025 -0.5465  0.3822
   12UNL    Cl1   32   3.870   1.943   1.546 -0.6203 -0.2124 -0.0828
   12UNL    Cl2   33   3.521   1.716   1.206  0.2838 -0.0856  0.0089
   12UNL     H1   34   3.405   2.474   1.085 -0.7785 -0.0985  0.4920
   12UNL     H2   35   3.487   2.237   1.087 -0.9224 -0.4418 -0.7466
   12UNL     H3   36   3.389   2.606   1.273 -0.2117 -0.2381 -1.1461
   12UNL     H4   37   3.545   2.285   1.511  0.6926  0.7131 -0.7922
   12UNL     H5   38   3.731   2.171   1.468 -2.0314 -0.0898  1.2821
   12UNL     H6   39   3.441   2.000   1.203  0.7909 -0.4913 -1.3086
   12UNL     H7   40   3.725   1.743   1.393  0.5876 -0.0215  0.0672
   12UNL     H8   41   3.616   2.847   1.601  0.1131  2.0272 -1.7737
   12UNL     H9   42   3.706   2.814   1.458  0.0514 -0.3842  0.8751
   12UNL    H10   43   3.306   2.682   1.463  0.6850  0.0124  0.7506
   12UNL    H11   44   3.375   2.741   1.611  0.5105  1.3020 -0.4514
   12UNL    H12   45   3.406   2.383   1.673  0.2580 -0.2083 -1.7542
   12UNL    H13   46   3.265   2.479   1.619  0.2096  0.5300  0.8661
   12UNL    H14   47   3.357   2.548   1.742 -1.4352 -0.2196  1.6025
   12UNL    H15   48   3.622   2.454   1.630 -0.2699  0.5372 -0.2926
   12UNL    H16   49   3.865   2.689   1.598  0.1816  0.3629  0.5600
   12UNL    H17   50   3.831   2.534   1.671  1.0420  0.3534 -0.4338
   13HOH      O   51   2.675   3.465   2.448  0.2181  0.3816 -0.2030
   13HOH     H1   52   2.769   3.482   2.445  0.2542  0.3970  0.5823
   13HOH     H2   53   2.648   3.491   2.537 -0.6513  0.9974 -0.6106
   14HOH      O   54   3.084   0.743   0.932  0.3000  0.3356 -0.3740
   14HOH     H1   55   3.106   0.674   0.869  0.3312 -0.1087  0.1110
   14HOH     H2   56   2.989   0.750   0.927  0.1589 -0.6125  0.4344
   15HOH      O   57   1.841   1.843   1.587  0.1449 -0.1830  0.7061
   15HOH     H1   58   1.820   1.752   1.562  0.2261  0.2129 -1.1373
   15HOH     H2   59   1.759   1.891   1.571  0.5140  0.2885  0.1766
   16HOH      O   60   3.366   1.033   1.510  0.0109  0.2908  0.0605
   16HOH     H1   61   3.388   0.985   1.431  1.5740 -0.3629  0.8162
   16HOH     H2   62   3.426   1.107   1.511 -0.1252  0.4036  0.5477
   17HOH      O   63   1.280   0.633   2.260 -0.0509  0.0971  0.4549
   17HOH     H1   64   1.187   0.642   2.277 -0.1596  0.4431 -0.2336
   17HOH     H2   65   1.298   0.540   2.273 -0.5198  0.0018  0.4585
   18HOH      O   66   3.216   1.011   3.700  0.4757 -0.0571  0.0911
   18HOH     H1   67   3.177   0.963   3.627  0.6510 -0.3237  0.1725
   18HOH     H2   68   3.267   1.081   3.658  0.1357  0.1257 -0.0238
   19HOH      O   69   2.347   1.406   0.774 -0.0683 -0.0334 -0.1939
   19HOH     H1   70   2.308   1.344   0.836  0.1970 -0.2704 -0.2572
   19HOH     H2   71   2.274   1.437   0.721 -0.1327 -0.6552 -0.4732
   20HOH      O   72   0.348   3.737   1.506  0.0646 -0.0300 -0.3800
   20HOH     H1   73   0.344   3.785   1.589  0.0685 -0.5460 -0.0737
   20HOH     H2   74   0.261   3.699   1.496  0.1476 -0.2023 -0.4660
   21HOH      O   75   2.444   1.258   2.216 -0.1749  0.3087  0.0079
   21HOH     H1   76   2.352   1.282   2.220 -0.3458 -0.3618  0.2731
   21HOH     H2   77   2.463   1.250   2.122 -0.4509  0.1956 -0.0381
   22HOH      O   78   1.176   3.423   2.186 -0.1676 -0.4647  0.2809
   22HOH     H1   79   1.258   3.422   2.235  0.2389 -0.0965 -0.3812
   22HOH     H2   80   1.172   3.509   2.146 -0.2850 -0.8904 -0.6765
   23HOH      O   81   2.308   2.643   3.604  0.1020  1.0777 -0.0329
   23HOH     H1   82   2.334   2.716   3.660 -0.6005  1.2379  0.1007
   23HOH     H2   83   2.214   2.635   3.616  0.2449 -0.3876  0.5944
   24HOH      O   84   0.969   2.304   0.718  0.3145  0.9510  0.3361
   24HOH     H1   85   0.992   2.240   0.785  0.3898  0.3480 -0.2417
   24HOH     H2   86   1.023   2.380   0.739  2.1940 -0.0406 -0.3553
   25HOH      O   87   3.485   1.783   0.061 -0.4797  0.3707  0.0160
   25HOH     H1   88   3.422   1.826   0.003 -1.4758  0.0253  0.7774
   25HOH     H2   89   3.523   1.854   0.112 -1.2528  0.4874  0.4613
   26HOH      O   90   1.868   2.888   1.444 -0.5750  0.3957  0.2984
   26HOH     H1   91   1.810   2.957   1.412 -0.3920  0.2401 -0.3897
   26HOH     H2   92   1.824   2.806   1.421 -0.3006  0.2796  0.1813
   27HOH      O   93   3.429   3.204   1.912  0.0475  0.1292 -0.1085
   27HOH     H1   94   3.447   3.218   2.005  0.4353  0.4589 -0.2268
   27HOH     H2   95   3.512   3.173   1.876 -0.0819  0.0700 -0.3607
   28HOH      O   96   0.564   1.701   0.216 -0.0636 -0.2059 -0.2785
   28HOH     H1   97   0.472   1.680   0.200 -0.2141  0.1366  0.0805
   28HOH     H2   98   0.606   1.692   0.131 -0.3289 -0.8540 -0.3497
   29HOH      O   99   3.829   2.235   3.708  0.7232  0.4574 -0.1444
   29HOH     H1  100   3.810   2.322   3.672  0.0095  0.2932 -0.1781
   29HOH     H2  101   3.749   2.185   3.696  1.1830 -0.2805 -0.3027
   30HOH      O  102   1.497   1.083   1.103 -0.4372 -0.0256  0.0078
   30HOH     H1  103   1.579   1.116   1.139 -0.3548 -0.3194  0.0950
   30HOH     H2  104   1.520   0.999   1.063 -0.7940 -0.3709  0.5052
   31HOH      O  105   0.434   3.330   1.933  0.2183 -0.6823  0.4774
   31HOH     H1  106   0.482   3.310   1.853  0.3435 -0.4437  0.4926
   31HOH     H2  107   0.449   3.254   1.990  1.2090 -0.2842  0.7821
   32HOH      O  108   2.190   2.621   2.746 -0.4362  0.0131  0.5872
   32HOH     H1  109   2.160   2.670   2.823 -0.6892  2.1378 -0.6886
   32HOH     H2  110   2.142   2.660   2.673  1.3530 -0.3052 -0.9153
   33HOH      O  111   0.048   1.548   0.025 -0.0760  0.4028 -0.1094
   33HOH     H1  112   0.109   1.622   0.015  0.3085  0.0510 -0.4543
   33HOH     H2  113   0.067   1.513   0.111  0.5521  0.0095 -0.3949
   34HOH      O  114   2.072   0.545   1.107  0.0707  0.2830  0.1756
   34HOH     H1  115   2.154   0.519   1.066 -0.8019 -0.4626 -1.2839
   34HOH     H2  116   2.095   0.616   1.166  1.7305  0.1437 -0.2244
   35HOH      O  117   2.181   0.837   3.464  0.4372 -0.3958 -0.0229
   35HOH     H1  118   2.136   0.913   3.426  1.4621  0.4613  0.3761
   35HOH     H2  119   2.166   0.767   3.401  0.1953  0.3773 -0.8762
   36HOH      O  120   1.164   2.746   1.442  0.3593 -0.4171 -0.1963
   36HOH     H1  121   1.153   2.779   1.352 -0.7858  0.9447  0.3598
   36HOH     H2  122   1.226   2.673   1.434  0.9419  0.1704 -1.9651
   37HOH      O  123   1.990   3.328   0.881  0.1066 -0.1576 -0.5058
   37HOH     H1  124   2.084   3.310   0.884  0.3323  0.8757 -0.5636
   37HOH     H2  125   1.957   3.294   0.964  0.5251 -0.5343 -0.4821
   38HOH      O  126   2.060   3.409   1.801 -0.1282  0.0302  0.2018
   38HOH     H1  127   2.036   3.350   1.872  0.8016  0.5055  0.9708
   38HOH     H2  128   1.979   3.455   1.779 -0.5623 -0.5581  0.5342
   39HOH      O  129   1.263   2.618   3.475 -0.3342 -0.1147 -0.9554
   39HOH     H1  130   1.324   2.624   3.548 -0.3813  0.3186 -0.9477
   39HOH     H2  131   1.295   2.683   3.412 -1.0164  0.4130 -0.7765
   40HOH      O  132   1.664   0.849   2.860 -0.3044  0.8369 -0.2282
   40HOH     H1  133   1.745   0.891   2.831 -0.7334  1.4982 -0.5191
   40HOH     H2  134   1.621   0.916   2.914 -0.2807  0.2040  0.6232
   41HOH      O  135   1.038   1.373   1.983  0.0930  0.1336 -0.4187
   41HOH     H1  136   1.012   1.433   1.913 -0.5324 -1.2397 -1.4771
   41HOH     H2  137   1.042   1.287   1.940  1.4069 -0.5410  0.8778
   42HOH      O  138   2.673   1.383   2.828 -0.4049  0.0885  0.1571
   42HOH     H1  139   2.589   1.348   2.857 -0.1245 -0.3168  0.5043
   42HOH     H2  140   2.694   1.452   2.890 -0.8381  0.7305 -0.3816
   43HOH      O  141   1.975   0.572   3.003  0.4370  0.2907  0.1727
   43HOH     H1  142   1.926   0.601   3.080  0.3882  0.2964  0.1394
   43HOH     H2  143   1.908   0.550   2.939  0.4845  0.7612 -0.0445
   44HOH      O  144   2.210   2.633   0.973  0.3419  0.0194  0.4837
   44HOH     H1  145   2.180   2.588   0.894  0.0666  0.2600  0.4465
   44HOH     H2  146   2.284   2.686   0.944 -0.7322  1.3842 -0.0055
   45HOH      O  147   2.523   3.185   1.480  0.0921  0.6178 -1.1162
   45HOH     H1  148   2.450   3.123   1.481  0.4635  0.1634 -1.4179
   45HOH     H2  149   2.566   3.170   1.396  0.9270  0.4054 -0.6720
   46HOH      O  150   3.210   0.822   0.189  0.2601 -0.1163 -0.5125
   46HOH     H1  151   3.269   0.882   0.234  0.6079 -1.2666  0.6888
   46HOH     H2  152   3.223   0.841   0.096 -0.1196  2.0428 -0.2505
   47HOH      O  153   3.096   1.445   3.264  0.1218 -0.3466 -0.4737
   47HOH     H1  154   3.104   1.535   3.296  2.1144 -0.8744  0.9164
   47HOH     H2  155   3.040   1.402   3.328  0.2535 -0.3682 -0.3714
   48HOH      O  156   0.218   2.713   2.674 -0.3774  0.1693 -0.0619
   48HOH     H1  157   0.306   2.688   2.704 -0.1088  0.5248 -0.5208
   48HOH     H2  158   0.165   2.714   2.754  0.0271 -0.0834  0.2170
   49HOH      O  159   2.717   3.104   3.305  0.1044 -0.0779  0.1352
   49HOH     H1  160   2.743   3.192   3.333 -0.0055  0.0623 -0.1853
   49HOH     H2  161   2.722   3.108   3.210  1.1160 -0.7405  0.1416
   50HOH      O  162   2.539   2.878   3.157  0.8038 -0.2855 -0.5517
   50HOH     H1  163   2.479   2.886   3.232  0.1029  1.0105 -1.1959
   50HOH     H2  164   2.579   2.791   3.169 -1.1325 -1.2300 -0.0260
   51HOH      O  165   0.889   1.406   0.198 -0.1573  0.6871  0.3626
   51HOH     H1  166   0.920   1.385   0.110 -1.7073 -1.7749  0.2203
   51HOH     H2  167   0.796   1.427   0.186 -0.4281  0.2183  1.3762
   52HOH      O  168   3.427   1.873   0.597  0.4836 -0.2835  0.3506
   52HOH     H1  169   3.364   1.804   0.576  0.5355 -0.4962  0.8648
   52HOH     H2  170   3.464   1.847   0.681  0.7581  0.1957  0.3864
   53HOH      O  171   3.269   0.788   2.958 -0.4824  0.3880  0.1367
   53HOH     H1  172   3.244   0.878   2.936 -0.4142  0.4745  0.4004
   53HOH     H2  173   3.359   0.796   2.990 -0.5765  0.2722  0.4422
   54HOH      O  174   3.388   2.286   3.793  0.1384 -0.2841  0.0279
   54HOH     H1  175   3.448   2.356   3.818 -0.0998 -0.1548  0.2552
   54HOH     H2  176   3.315   2.331   3.750  0.0028 -0.3968  0.1377
   55HOH      O  177   3.378   3.786   3.442  0.1567 -0.1936 -0.4725
   55HOH     H1  178   3.376   3.791   3.538  0.0546  0.4869 -0.5056
   55HOH     H2  179   3.449   3.725   3.423 -0.2172 -0.8267  0.0431
   56HOH      O  180   2.003   3.246   3.490  0.4718  0.3772 -0.0185
   56HOH     H1  181   2.051   3.306   3.433  0.8884 -0.3172 -0.4354
   56HOH     H2  182   1.917   3.238   3.449  0.3954  0.7143  0.0679
   57HOH      O  183   1.972   0.391   2.217  0.2168  0.5534  0.5386
   57HOH     H1  184   1.961   0.485   2.205  1.1806  0.6090 -0.2962
   57HOH     H2  185   2.038   0.383   2.286  0.3646  0.5149  0.3960
   58HOH      O  186   0.486   0.830   2.143 -0.0196  0.5299 -0.0123
   58HOH     H1  187   0.432   0.873   2.210  0.1609  0.8680 -0.0788
   58HOH     H2  188   0.451   0.741   2.137 -0.5189  0.7182  0.0032
   59HOH      O  189   3.156   0.970   1.163 -0.1736  0.1340  0.5579
   59HOH     H1  190   3.203   1.028   1.223 -0.3762  0.4695  0.3988
   59HOH     H2  191   3.138   1.025   1.086  0.8112 -0.5085 -0.1855
   60HOH      O  192   0.827   3.067   3.474 -0.4964 -0.0227 -0.7903
   60HOH     H1  193   0.849   3.112   3.392  0.0471  0.2128 -0.5204
   60HOH     H2  194   0.885   3.105   3.539 -0.4398 -0.6945 -0.4292
   61HOH      O  195   0.505   1.586   2.820 -0.3854 -0.2770 -0.3091
   61HOH     H1  196   0.476   1.503   2.857 -0.0327  0.2736  1.4354
   61HOH     H2  197   0.440   1.650   2.850  0.0490  0.2615 -0.4732
   62HOH      O  198   1.826   3.039   0.909  0.8793 -0.5458 -0.4945
   62HOH     H1  199   1.763   2.967   0.910  0.3636 -0.1517  0.9773
   62HOH     H2  200   1.909   2.997   0.886  0.3615 -1.3500 -1.0118
   63HOH      O  201   2.651   1.267   3.220  0.3737 -0.2223  0.5475
   63HOH     H1  202   2.683   1.296   3.305  1.2283  0.8328 -0.0998
   63HOH     H2  203   2.700   1.186   3.202  0.7764 -0.0181  0.7092
   64HOH      O  204   1.728   1.633   2.865 -0.2897 -0.4610  0.5264
   64HOH     H1  205   1.690   1.623   2.952  0.3229  0.1409  0.8851
   64HOH     H2  206   1.820   1.655   2.882 -0.0707 -0.6795 -0.2824
   65HOH      O  207   3.457   0.068   3.091  0.3503 -0.2362 -0.4286
   65HOH     H1  208   3.381   0.061   3.150  0.7534 -1.8265 -0.0112
   65HOH     H2  209   3.529   0.094   3.147  0.6265 -1.2514 -0.2803
   66HOH      O  210   2.465   0.371   3.192  0.5237 -0.3296 -0.3512
   66HOH     H1  211   2.516   0.309   3.244 -0.1995 -0.3341  0.3957
   66HOH     H2  212   2.427   0.431   3.256 -0.4283 -0.3405 -0.8584
   67HOH      O  213   3.239   0.341   2.993  0.2708 -0.4245  0.0281
   67HOH     H1  214   3.208   0.393   3.068 -0.6581  0.0457 -0.6364
   67HOH     H2  215   3.256   0.254   3.029  1.4970  0.1929  1.1025
   68HOH      O  216   1.162   3.123   2.183  0.6205  0.2166 -0.2843
   68HOH     H1  217   1.153   3.218   2.180  1.0774  0.2589 -0.4864
   68HOH     H2  218   1.135   3.099   2.271  0.0555  0.4803 -0.3747
   69HOH      O  219   2.408   1.875   0.177  0.6121 -0.0160 -0.1828
   69HOH     H1  220   2.449   1.821   0.110 -0.0105  0.5277 -1.0388
   69HOH     H2  221   2.324   1.902   0.139 -0.1705 -0.3603  1.1354
   70HOH      O  222   3.355   3.800   1.553 -0.3759  0.6750 -0.0282
   70HOH     H1  223   3.414   3.729   1.530  0.8715  1.3920  0.7376
   70HOH     H2  224   3.271   3.774   1.515  0.1856 -0.8333 -0.4013
   71HOH      O  225   3.090   2.633   2.214 -0.5484 -0.7218 -0.0882
   71HOH     H1  226   3.063   2.594   2.131 -0.3809  0.9292 -1.0098
   71HOH     H2  227   3.184   2.614   2.220 -0.1883  0.4682 -1.1617
   72HOH      O  228   2.853   1.924   2.705 -0.7087  0.3303  0.0523
   72HOH     H1  229   2.854   1.842   2.656 -0.4511  0.6063 -0.4172
   72HOH     H2  230   2.823   1.989   2.641 -1.3627  0.5307  0.5421
   73HOH      O  231   1.038   1.506   1.701  0.2001  0.1813 -0.0257
   73HOH     H1  232   1.047   1.475   1.611  1.5229 -0.1919  0.2001
   73HOH     H2  233   0.947   1.538   1.706  0.2650  0.8064 -1.6612
   74HOH      O  234   1.363   0.355   2.315  0.3364  0.0438  0.3356
   74HOH     H1  235   1.397   0.288   2.374 -0.5241 -0.5599  0.1796
   74HOH     H2  236   1.302   0.308   2.257  0.7463  0.7132 -0.6885
   75HOH      O  237   1.726   0.338   2.454 -0.6163 -0.5229  0.3627
   75HOH     H1  238   1.652   0.393   2.480 -0.2024 -0.3224  1.1488
   75HOH     H2  239   1.802   0.396   2.459 -0.2950 -0.9379  0.3541
   76HOH      O  240   3.345   1.746   3.501 -0.1344  0.1309  0.1605
   76HOH     H1  241   3.393   1.670   3.467  0.4848  0.4366  0.3294
   76HOH     H2  242   3.255   1.732   3.471 -0.1899 -1.0157  0.7679
   77HOH      O  243   1.443   3.105   0.988 -0.2282 -0.2304 -0.1633
   77HOH     H1  244   1.386   3.174   1.021  0.8021  0.7871 -0.3399
   77HOH     H2  245   1.457   3.128   0.896  0.3764 -0.4932 -0.1460
   78HOH      O  246   3.037   0.182   2.495  0.3109 -0.6895  0.3406
   78HOH     H1  247   3.112   0.242   2.491 -0.5119  0.3732 -0.0982
   78HOH     H2  248   3.040   0.136   2.411  0.1193 -0.1709  0.0396
   79HOH      O  249   0.590   3.343   0.490  0.3072 -0.3886 -0.2632
   79HOH     H1  250   0.569   3.292   0.568 -0.4010  0.0693 -0.1363
   79HOH     H2  251   0.517   3.327   0.431 -1.0603  1.9500  0.5344
   80HOH      O  252   0.727   0.099   2.516 -0.0373 -0.0555 -0.6119
   80HOH     H1  253   0.727   0.030   2.450  0.1419 -0.0588 -0.6114
   80HOH     H2  254   0.638   0.099   2.552 -0.0403 -0.2856 -0.6140
   81HOH      O  255   2.596   0.995   2.699 -0.3154 -0.2991 -0.4507
   81HOH     H1  256   2.580   1.061   2.766  0.1371 -0.6869  0.0506
   81HOH     H2  257   2.651   1.040   2.634  0.2280 -0.2493  0.0280
   82HOH      O  258   3.536   1.622   1.543 -0.0561 -0.0271 -0.5857
   82HOH     H1  259   3.587   1.563   1.597 -0.6037 -0.1303 -0.1661
   82HOH     H2  260   3.552   1.593   1.453  0.6115 -0.0517 -0.4721
   83HOH      O  261   0.757   1.226   1.160 -1.2610 -0.1656  0.2222
   83HOH     H1  262   0.786   1.178   1.082 -0.5353  0.9390 -0.2450
   83HOH     H2  263   0.838   1.247   1.206 -1.6999 -1.2595  1.6287
   84HOH      O  264   1.442   2.595   3.084  0.1929  0.3894 -0.1604
   84HOH     H1  265   1.367   2.589   3.144  0.2552 -0.3102 -0.1440
   84HOH     H2  266   1.403   2.616   2.999 -0.1178 -0.6462 -0.3048
   85HOH      O  267   2.275   0.277   2.025 -0.5354 -0.0628 -0.1338
   85HOH     H1  268   2.246   0.294   1.936 -0.0977 -0.0617 -0.2841
   85HOH     H2  269   2.209   0.218   2.062 -0.3674 -0.6247 -0.6922
   86HOH      O  270   3.054   2.118   1.030 -0.2012 -0.5529  0.1035
   86HOH     H1  271   2.968   2.076   1.036 -0.7922  0.2800 -1.5135
   86HOH     H2  272   3.041   2.203   1.072 -0.3295 -0.2563 -0.5099
   87HOH      O  273   1.437   3.304   1.327 -0.1878  0.1541 -0.2634
   87HOH     H1  274   1.395   3.287   1.243  1.1795  0.5355 -1.0808
   87HOH     H2  275   1.515   3.355   1.306  0.1495  0.3764  1.2582
   88HOH      O  276   0.957   3.187   3.708  0.1855  0.7972 -0.1177
   88HOH     H1  277   0.988   3.126   3.776 -0.2415  0.3450 -0.3185
   88HOH     H2  278   0.883   3.232   3.748  0.1074  0.7326 -0.1912
   89HOH      O  279   2.658   3.745   3.227  0.8171  0.9179  0.2018
   89HOH     H1  280   2.709   3.767   3.149  0.2324  1.4332 -0.0499
   89HOH     H2  281   2.603   3.672   3.198  1.2526  0.4972  0.4133
   90HOH      O  282   0.486   1.905   0.961 -0.1388 -0.4541  0.0553
   90HOH     H1  283   0.563   1.875   1.010 -0.0528 -0.5674 -0.1445
   90HOH     H2  284   0.467   1.833   0.901  0.1676 -0.0496 -0.5507
   91HOH      O  285   1.070   0.392   2.732  0.8259  0.8261 -0.3874
   91HOH     H1  286   1.074   0.329   2.660  0.4278  1.2231 -0.7701
   91HOH     H2  287   1.020   0.348   2.801 -0.3908  1.0807 -1.0525
   92HOH      O  288   2.458   0.994   0.637  0.3288  0.2041  0.4617
   92HOH     H1  289   2.467   0.904   0.604 -0.9276  0.0250  0.5012
   92HOH     H2  290   2.444   0.983   0.731  0.2360  0.4387  0.4758
   93HOH      O  291   3.427   1.526   0.044 -0.0233  0.1668  0.9343
   93HOH     H1  292   3.457   1.614   0.067  0.9173  0.3219 -0.6218
   93HOH     H2  293   3.346   1.541  -0.004  0.1719  0.1983  0.6114
   94HOH      O  294   0.690   0.584   1.867 -0.6172 -0.5542  0.1728
   94HOH     H1  295   0.709   0.627   1.951  0.3438 -0.5439 -0.0320
   94HOH     H2  296   0.639   0.506   1.892  0.5372 -1.1372  0.9142
   95HOH      O  297   1.470   1.263   2.102 -0.2411  0.3793 -0.3674
   95HOH     H1  298   1.432   1.185   2.062  0.4226 -0.0300 -0.2418
   95HOH     H2  299   1.395   1.312   2.135 -0.6867 -0.1194 -0.5992
   96HOH      O  300   2.408   2.583   0.213 -0.4638 -0.1820  0.4999
   96HOH     H1  301   2.316   2.608   0.224 -0.0510  1.9225  0.1384
   96HOH     H2  302   2.445   2.592   0.301 -0.4866 -0.5361  0.5491
   97HOH      O  303   1.625   2.192   1.388 -0.4762 -0.5755 -0.1729
   97HOH     H1  304   1.590   2.155   1.469 -0.4274  0.5797  0.4226
   97HOH     H2  305   1.702   2.241   1.416 -0.5356 -0.0420 -0.8854
   98HOH      O  306   1.205   0.717   3.790 -1.2604 -0.4346 -0.1423
   98HOH     H1  307   1.243   0.633   3.816  0.8327  0.2831 -0.4448
   98HOH     H2  308   1.194   0.710   3.695 -0.9277 -0.3301 -0.1911
   99HOH      O  309   2.917   0.426   0.907 -0.6580 -0.9568 -0.3202
   99HOH     H1  310   2.950   0.471   0.829 -0.2167 -0.5995  0.0557
   99HOH     H2  311   2.832   0.467   0.925 -0.0704  0.0967  0.2763
  100HOH      O  312   2.871   2.572   1.984 -0.4996 -0.0210 -0.6011
  100HOH     H1  313   2.876   2.552   1.891 -0.3042  0.5306 -0.7194
  100HOH     H2  314   2.793   2.627   1.993 -0.7845 -0.4572 -0.3591
  101HOH      O  315   0.563   2.172   1.070 -0.1563  0.9184  0.6937
  101HOH     H1  316   0.518   2.103   1.020  0.6887  0.2218  0.8461
  101HOH     H2  317   0.642   2.129   1.103  0.3289  1.9408  0.9163
  102HOH      O  318   2.648   2.727   1.108 -0.4081  0.0015  1.0636
  102HOH     H1  319   2.690   2.812   1.090 -0.4470  0.0886  1.3840
  102HOH     H2  320   2.557   2.740   1.083 -0.1966 -0.2880  0.0432
  103HOH      O  321   2.171   2.177   1.773  1.1290 -0.5407  0.4882
  103HOH     H1  322   2.084   2.136   1.773  0.6809  0.3350  1.4036
  103HOH     H2  323   2.221   2.126   1.709  0.0713 -1.3279  0.2288
  104HOH      O  324   2.733   3.641   1.716 -0.4678  0.1423 -0.4897
  104HOH     H1  325   2.807   3.675   1.666 -0.4578 -0.1799 -0.7049
  104HOH     H2  326   2.703   3.566   1.665 -0.4646 -0.1898 -0.0160
  105HOH      O  327   3.196   1.655   0.148  0.6974 -0.3743 -0.2256
  105HOH     H1  328   3.132   1.625   0.083 -0.3381 -0.3702  0.7480
  105HOH     H2  329   3.183   1.749   0.154  0.4169 -0.4433  0.3544
  106HOH      O  330   1.115   1.491   1.426  0.0608 -0.0855  0.2297
  106HOH     H1  331   1.118   1.586   1.413 -0.8202 -0.0172  0.3893
  106HOH     H2  332   1.207   1.463   1.423  0.2868  0.6592 -0.6057
  107HOH      O  333   3.239   3.269   1.702 -0.1910  0.1867 -0.5931
  107HOH     H1  334   3.292   3.274   1.782 -1.2617 -1.0793  0.2900
  107HOH     H2  335   3.284   3.205   1.648 -0.1483  0.0578 -0.4084
  108HOH      O  336   1.934   1.793   1.286  0.0418  0.1060  0.4628
  108HOH     H1  337   1.964   1.735   1.216  0.1630 -0.6801  1.1188
  108HOH     H2  338   1.872   1.739   1.336 -0.1029  0.6621  0.9004
  109HOH      O  339   3.327   0.509   1.609  0.1442 -0.0864  0.1633
  109HOH     H1  340   3.365   0.437   1.661  1.4513  0.4389 -0.0040
  109HOH     H2  341   3.308   0.469   1.524  0.9400 -0.2373  0.0426
  110HOH      O  342   3.534   0.842   0.868  0.2298  0.4141  0.1589
  110HOH     H1  343   3.474   0.816   0.938  0.7496 -1.3224  0.0446
  110HOH     H2  344   3.485   0.827   0.787  0.7712 -1.1624  0.0578
  111HOH      O  345   2.308   3.561   2.619  0.1256 -0.7244  0.5115
  111HOH     H1  346   2.320   3.493   2.685  1.0610 -0.7837  0.3167
  111HOH     H2  347   2.241   3.527   2.560  0.1945 -1.2347  0.7245
  112HOH      O  348   1.601   3.675   3.228 -0.7630 -0.7412 -0.6827
  112HOH     H1  349   1.571   3.761   3.200 -0.4172 -0.2272  0.4198
  112HOH     H2  350   1.622   3.629   3.147  0.9338  0.8970 -1.3081
  113HOH      O  351   1.951   1.990   1.785 -0.2286 -0.8177  0.6842
  113HOH     H1  352   2.016   1.944   1.839  0.1424 -0.3531  0.6442
  113HOH     H2  353   1.909   1.921   1.734 -0.1589 -1.1926  1.1207
  114HOH      O  354   1.356   2.961   1.340 -0.3990 -0.1025  0.0641
  114HOH     H1  355   1.289   2.995   1.281 -0.8196 -1.0138 -0.0054
  114HOH     H2  356   1.429   2.939   1.282 -0.4278 -0.0619  0.0116
  115HOH      O  357   2.476   3.605   3.488  0.1690  0.5134  0.1969
  115HOH     H1  358   2.530   3.582   3.412  0.8656 -0.6750  0.9827
  115HOH     H2  359   2.391   3.630   3.451  0.7513  0.8665 -1.0013
  116HOH      O  360   1.414   3.285   0.691 -0.1002 -0.1105  0.0187
  116HOH     H1  361   1.416   3.380   0.678 -0.0461 -0.2715 -1.5179
  116HOH     H2  362   1.506   3.259   0.694 -0.1154 -0.1396  0.2791
  117HOH      O  363   1.537   1.521   3.554  0.2053  0.1237 -0.3232
  117HOH     H1  364   1.493   1.602   3.529 -1.0188 -0.5088 -0.3261
  117HOH     H2  365   1.573   1.487   3.472  0.0005  0.2376 -0.4599
  118HOH      O  366   2.720   2.884   3.466 -0.3019  0.4763 -0.6066
  118HOH     H1  367   2.631   2.917   3.481 -0.5346  0.0794 -1.0509
  118HOH     H2  368   2.758   2.946   3.404  0.0030  1.0609  0.1341
  119HOH      O  369   1.248   0.699   3.532  0.7186  0.2442  0.6796
  119HOH     H1  370   1.299   0.758   3.477  0.9540 -0.8127 -0.2866
  119HOH     H2  371   1.298   0.618   3.536 -0.3240 -0.4472  0.6485
  120HOH      O  372   2.356   2.678   3.003 -0.3480  0.8746  0.8829
  120HOH     H1  373   2.278   2.712   2.957  0.1188  1.2339  0.3264
  120HOH     H2  374   2.395   2.756   3.043 -0.0377  0.7682  0.7892
  121HOH      O  375   0.216   0.944   3.446 -0.1088  0.4428  0.0949
  121HOH     H1  376   0.124   0.924   3.428 -0.0897  0.5039 -0.0718
  121HOH     H2  377   0.246   0.992   3.369 -0.0548  0.8000  0.3358
  122HOH      O  378   2.841   1.950   1.502  0.5598 -0.2739 -0.1478
  122HOH     H1  379   2.856   1.857   1.519  0.7026 -0.1369  0.5349
  122HOH     H2  380   2.760   1.951   1.451  0.3842 -0.7606  0.0978
  123HOH      O  381   2.199   1.437   1.753 -0.0159  0.8240 -0.2746
  123HOH     H1  382   2.137   1.507   1.774  0.2471  1.4666 -1.4603
  123HOH     H2  383   2.222   1.452   1.661  0.3572 -0.5994 -0.4669
  124HOH      O  384   2.576   0.783   3.349 -0.5563 -1.0241 -0.6300
  124HOH     H1  385   2.558   0.689   3.338  0.3411 -1.1475 -1.1933
  124HOH     H2  386   2.614   0.810   3.266  0.0683 -0.3767 -0.1570
  125HOH      O  387   1.175   2.842   2.093 -0.4398 -0.5940  0.1102
  125HOH     H1  388   1.150   2.786   2.166  0.2823 -0.3403  0.5765
  125HOH     H2  389   1.151   2.930   2.120  0.4919 -0.4018  0.3826
  126HOH      O  390   0.438   1.655   0.813 -0.4744  0.5328  0.7073
  126HOH     H1  391   0.350   1.621   0.797 -0.2837  0.4375 -0.3088
  126HOH     H2  392   0.479   1.657   0.726  0.9247 -0.5176  1.2717
  127HOH      O  393   3.255   1.965   2.229  0.0116 -0.0015 -0.6457
  127HOH     H1  394   3.215   1.889   2.271 -1.6698  0.6829 -0.8617
  127HOH     H2  395   3.331   1.986   2.283 -1.4236  0.2115  1.5251
  128HOH      O  396   3.424   3.002   2.903  0.1817  0.6633  0.2727
  128HOH     H1  397   3.388   3.021   2.989  0.1712  0.2052  0.3750
  128HOH     H2  398   3.516   3.027   2.910  0.4050 -0.2264  0.7179
  129HOH      O  399   3.502   0.923   2.409  0.5003 -0.1241 -0.0430
  129HOH     H1  400   3.542   0.935   2.495 -0.7628 -1.4045  0.8044
  129HOH     H2  401   3.542   0.844   2.374 -0.2781 -0.6634  0.2296
  130HOH      O  402   2.181   0.105   2.558 -0.9230  0.0067 -0.5758
  130HOH     H1  403   2.276   0.099   2.551 -0.8448  0.4695 -0.0236
  130HOH     H2  404   2.148   0.036   2.499 -0.2395 -0.5978 -0.2830
  131HOH      O  405   2.298  -0.002   1.237 -0.2436  0.6546  0.2084
  131HOH     H1  406   2.299   0.075   1.294 -0.4104  1.0303 -0.2784
  131HOH     H2  407   2.206  -0.029   1.234 -0.3144  0.9214 -0.2405
  132HOH      O  408   0.989   0.957  -0.018 -0.5195 -0.0131 -0.3857
  132HOH     H1  409   0.938   0.941   0.062  0.2182 -0.1196  0.0827
  132HOH     H2  410   1.029   0.872  -0.038  0.1471  0.2572 -0.2458
  133HOH      O  411   0.876   2.751   1.228 -0.3503  0.6443 -0.0266
  133HOH     H1  412   0.803   2.800   1.190 -0.7279 -0.0618 -0.2536
  133HOH     H2  413   0.862   2.758   1.323 -0.1809  1.2710 -0.0382
  134HOH      O  414   1.035   3.434   3.243  0.3411 -0.2860  0.9248
  134HOH     H1  415   1.126   3.408   3.224  0.3247  0.2657 -0.0135
  134HOH     H2  416   0.985   3.353   3.237  0.6080 -0.4101  0.2536
  135HOH      O  417   2.426   2.303   1.004 -0.4534 -0.0470  0.6732
  135HOH     H1  418   2.335   2.322   0.983 -0.6819 -0.6004  1.1000
  135HOH     H2  419   2.468   2.289   0.919 -0.8008  0.0604  0.4803
  136HOH      O  420   0.807   1.622   1.739 -0.2760 -0.7508 -0.4480
  136HOH     H1  421   0.787   1.682   1.811 -0.4712  0.1304 -1.2028
  136HOH     H2  422   0.736   1.557   1.741 -0.5146 -0.4865 -0.1159
  137HOH      O  423   3.185   0.707   1.763 -0.5366  0.2685  0.6078
  137HOH     H1  424   3.256   0.663   1.717 -0.1912  0.6949  0.7172
  137HOH     H2  425   3.110   0.698   1.706  0.0907  1.5995 -0.5493
  138HOH      O  426   3.153   0.263   1.834 -0.8065  0.4263  0.5425
  138HOH     H1  427   3.097   0.251   1.757 -0.3388  0.3840  0.2023
  138HOH     H2  428   3.239   0.287   1.798 -0.3686 -0.3562  1.0085
  139HOH      O  429   1.579   2.249   1.014  0.0944 -0.0167  0.0263
  139HOH     H1  430   1.649   2.231   0.951  0.9993  0.4017  0.8435
  139HOH     H2  431   1.586   2.179   1.079 -0.7814 -0.4103 -0.2824
  140HOH      O  432   2.654   2.081   0.558 -0.4819  0.5005  0.6954
  140HOH     H1  433   2.704   2.139   0.500  0.9407 -0.9729  0.2982
  140HOH     H2  434   2.616   2.016   0.499  0.6114 -0.7673  1.2928
  141HOH      O  435   1.777   1.768   3.450 -0.2965 -0.1491  0.2655
  141HOH     H1  436   1.848   1.714   3.485 -0.8535 -0.3262  1.1941
  141HOH     H2  437   1.718   1.780   3.524 -1.1400  0.1619 -0.4264
  142HOH      O  438   2.262   3.679   3.358  0.1518 -0.5600 -0.5165
  142HOH     H1  439   2.247   3.724   3.442  0.2379 -0.7316 -0.4078
  142HOH     H2  440   2.234   3.742   3.292 -0.0823 -0.4881 -0.3524
  143HOH      O  441   3.649   3.730   0.670 -1.4513  0.8531 -1.2036
  143HOH     H1  442   3.651   3.816   0.712 -0.1492  0.2871  0.0735
  143HOH     H2  443   3.738   3.695   0.682 -2.3265 -1.3688 -0.0335
  144HOH      O  444   2.186   3.755   0.702 -0.3407 -0.4491 -0.4197
  144HOH     H1  445   2.121   3.710   0.649 -0.0121 -0.1080 -1.1371
  144HOH     H2  446   2.213   3.830   0.649  0.1640 -0.2168  0.1374
  145HOH      O  447   1.142   2.466   1.198  0.1336 -0.1375  0.0833
  145HOH     H1  448   1.238   2.456   1.197  0.1600  0.0717  0.4600
  145HOH     H2  449   1.127   2.556   1.169  0.0941  0.1122  0.8511
  146HOH      O  450   2.085   2.895   0.815 -0.4562 -0.4927 -0.2326
  146HOH     H1  451   2.124   2.847   0.887 -0.0098 -0.7495 -0.6342
  146HOH     H2  452   2.139   2.974   0.807 -0.4430 -0.5117 -0.3418
  147HOH      O  453   3.508   0.271   2.860 -0.7678  0.1494  0.1294
  147HOH     H1  454   3.525   0.330   2.934  0.4577  0.0068 -0.0049
  147HOH     H2  455   3.508   0.184   2.899 -0.8702  0.1210  0.0664
  148HOH      O  456   0.175   3.139   2.994  0.5996 -0.0248  0.0166
  148HOH     H1  457   0.166   3.078   3.067 -0.2674  0.6470  0.4871
  148HOH     H2  458   0.266   3.126   2.964  0.7483 -0.8189  0.7352
  149HOH      O  459   1.028   3.051   0.148 -0.1278 -0.2189 -0.3593
  149HOH     H1  460   1.115   3.033   0.182 -0.1359 -0.8814 -0.6749
  149HOH     H2  461   0.983   2.967   0.149 -0.8818  0.1669  0.1017
  150HOH      O  462   3.147   1.749   3.261 -0.2363 -0.4784 -0.0724
  150HOH     H1  463   3.115   1.832   3.225 -0.3127 -0.3942  0.1872
  150HOH     H2  464   3.208   1.717   3.195 -0.5818 -0.4652 -0.4103
  151HOH      O  465   1.348   1.027   0.307 -0.3130 -0.1251  0.0176
  151HOH     H1  466   1.267   0.976   0.308 -1.2320  1.2614  0.2546
  151HOH     H2  467   1.347   1.076   0.389  0.2767  0.6513 -0.4170
  152HOH      O  468   3.654   2.029   0.959 -0.6080  0.0175  0.1625
  152HOH     H1  469   3.572   2.078   0.949 -1.1787 -0.8616  0.2872
  152HOH     H2  470   3.702   2.047   0.878 -1.2740 -0.0386 -0.2680
  153HOH      O  471   2.752   3.147   2.658 -1.0488  0.0672 -0.3786
  153HOH     H1  472   2.756   3.096   2.577  0.3241 -0.4115 -0.0542
  153HOH     H2  473   2.765   3.083   2.728  0.1180  0.7275  0.0677
  154HOH      O  474   1.494   2.825   3.573  0.4254 -0.2659 -0.0563
  154HOH     H1  475   1.429   2.875   3.621  0.0989 -0.9604  0.2516
  154HOH     H2  476   1.517   2.752   3.631  0.8604 -0.4936 -0.4933
  155HOH      O  477   2.250   1.269   3.136  0.7448  0.4187 -0.0589
  155HOH     H1  478   2.291   1.195   3.090  0.2252 -0.5205  0.9154
  155HOH     H2  479   2.229   1.235   3.222  0.5048  1.7393  0.4479
  156HOH      O  480   0.214   1.286   3.199  0.2456  0.0432  0.2966
  156HOH     H1  481   0.246   1.196   3.204  0.3758  0.0384 -0.3522
  156HOH     H2  482   0.160   1.297   3.277  0.0668 -0.6638  0.2870
  157HOH      O  483   0.835   2.066   2.174  0.2770 -0.1386  0.1865
  157HOH     H1  484   0.856   2.073   2.081  0.2940 -0.9462  0.1149
  157HOH     H2  485   0.889   1.994   2.205  0.7990  0.5753  0.9985
  158HOH      O  486   1.060   3.287   0.968 -0.3216 -0.1749  0.1914
  158HOH     H1  487   1.095   3.257   0.884 -0.1870 -0.3618  0.3155
  158HOH     H2  488   0.977   3.329   0.945 -0.1598  0.0094 -0.0679
  159HOH      O  489   0.009   2.367   2.844 -1.1595 -0.0020  0.3237
  159HOH     H1  490  -0.001   2.386   2.751 -0.8518 -0.8350  0.0940
  159HOH     H2  491   0.104   2.354   2.856 -1.2670 -0.7042  0.5581
  160HOH      O  492   2.379   1.343   0.304 -0.2215  0.0752 -0.2372
  160HOH     H1  493   2.339   1.329   0.218 -1.0367 -0.6817  0.2354
  160HOH     H2  494   2.409   1.256   0.331  0.3238  0.3619  0.1158
  161HOH      O  495   2.515   2.866   1.361  0.5381  0.4852 -0.3234
  161HOH     H1  496   2.545   2.943   1.313  1.0985  0.0379 -0.7133
  161HOH     H2  497   2.472   2.812   1.295 -0.7631  0.8893  0.1313
  162HOH      O  498   1.856   3.720   2.087 -0.6020 -0.0011  0.3975
  162HOH     H1  499   1.776   3.681   2.120 -0.8235 -1.1913 -1.2821
  162HOH     H2  500   1.831   3.810   2.064 -0.7738  0.4133  1.9907
  163HOH      O  501   3.085   2.577   1.048  0.3241 -0.2454  0.3684
  163HOH     H1  502   3.174   2.587   1.016 -0.0739 -0.1410 -0.7909
  163HOH     H2  503   3.031   2.626   0.986 -0.7392 -1.9267 -0.1654
  164HOH      O  504   3.245   1.680   0.555 -0.1334  0.1935 -0.1482
  164HOH     H1  505   3.276   1.595   0.524 -0.2104  0.4486 -0.9540
  164HOH     H2  506   3.151   1.680   0.536 -0.2716  0.1918  0.4935
  165HOH      O  507   1.848   0.551   0.460 -0.3812  0.0258  0.7755
  165HOH     H1  508   1.906   0.524   0.531  0.2627  0.8346  0.5928
  165HOH     H2  509   1.798   0.625   0.495 -0.3016  0.2149  0.5050
  166HOH      O  510   2.001   1.269   2.954 -0.2167 -0.0442 -0.9837
  166HOH     H1  511   2.073   1.313   2.910  0.7070 -0.4137  0.0451
  166HOH     H2  512   2.037   1.183   2.977 -0.7676 -0.0229  0.0773
  167HOH      O  513   1.345   1.458   2.743  0.4378 -0.1301  0.3605
  167HOH     H1  514   1.382   1.539   2.709  0.0799 -0.2972 -0.4709
  167HOH     H2  515   1.251   1.475   2.746  0.3246 -0.6153 -0.1445
  168HOH      O  516   2.550   2.138   0.072 -0.6010 -0.0874 -0.5378
  168HOH     H1  517   2.598   2.096   0.000  0.3335 -0.1020  0.0572
  168HOH     H2  518   2.527   2.065   0.131 -0.1499  0.0670 -0.1593
  169HOH      O  519   2.540   1.864   0.420  0.3497 -0.2849 -0.0301
  169HOH     H1  520   2.474   1.867   0.350  0.4962 -0.4805 -0.1763
  169HOH     H2  521   2.513   1.791   0.475 -0.1228  0.2439  0.4805
  170HOH      O  522   0.625   2.977   0.947  0.2785 -0.1767 -0.3461
  170HOH     H1  523   0.620   2.953   1.040  0.2294  1.2581  0.0691
  170HOH     H2  524   0.718   2.991   0.931  0.4208 -1.4316 -0.8446
  171HOH      O  525   1.689   0.301   3.544 -0.7263 -0.1867 -0.1031
  171HOH     H1  526   1.768   0.247   3.549 -0.2264  0.4098 -0.9561
  171HOH     H2  527   1.617   0.240   3.559 -0.1157 -0.6124  1.5492
  172HOH      O  528   0.431   2.333   3.678  1.0967 -0.0255  0.9139
  172HOH     H1  529   0.380   2.408   3.708  1.5016  0.3317  0.7309
  172HOH     H2  530   0.437   2.345   3.583  0.6908 -0.5959  0.8041
  173HOH      O  531   3.775   2.870   2.666 -0.3158  0.0544 -0.0119
  173HOH     H1  532   3.769   2.892   2.759  0.0374 -0.7719  0.2208
  173HOH     H2  533   3.696   2.819   2.648  0.1874 -0.8213  0.1541
  174HOH      O  534   3.303   2.851   0.248 -0.5669 -0.1142  0.3616
  174HOH     H1  535   3.354   2.924   0.284 -0.3791  0.3174 -0.6907
  174HOH     H2  536   3.323   2.853   0.154 -1.5403 -0.7416  0.1164
  175HOH      O  537   1.356   1.042   1.994 -0.5309  0.3172 -0.2208
  175HOH     H1  538   1.293   1.031   2.066  0.2079  0.0485  0.4150
  175HOH     H2  539   1.384   0.953   1.973 -0.6149  0.4088 -0.7315
  176HOH      O  540   1.872   2.179   2.124  0.5679 -0.8759  0.1205
  176HOH     H1  541   1.851   2.164   2.216  0.3993 -0.8673  0.0854
  176HOH     H2  542   1.966   2.197   2.123  0.2763  1.2490  0.5862
  177HOH      O  543   0.831   0.747   3.642 -0.8834  0.2099  0.0540
  177HOH     H1  544   0.776   0.781   3.712  0.0938  0.7020  0.6340
  177HOH     H2  545   0.870   0.668   3.679 -0.5993  0.2999 -0.0492
  178HOH      O  546   3.706   3.372   3.494 -0.5205  0.6305  0.2588
  178HOH     H1  547   3.643   3.405   3.431  0.4043  0.3474 -0.8810
  178HOH     H2  548   3.718   3.445   3.556 -0.8608  1.2326 -0.3590
  179HOH      O  549   0.821   2.271   1.886  0.1889 -0.1296  0.2918
  179HOH     H1  550   0.907   2.301   1.916  0.0868  0.9859 -0.3841
  179HOH     H2  551   0.841   2.201   1.824  0.6356  0.1867  0.0621
  180HOH      O  552   2.967   2.130   0.098  0.2260 -0.2765 -0.5658
  180HOH     H1  553   2.938   2.172   0.017  0.6207  0.3871 -0.3737
  180HOH     H2  554   3.020   2.196   0.142  0.3255 -0.7575  0.0622
  181HOH      O  555   0.264   2.054   0.754 -0.2313  0.2591  0.6586
  181HOH     H1  556   0.285   2.136   0.799 -0.1120  0.2309  0.6562
  181HOH     H2  557   0.182   2.072   0.707  0.2751  0.6765 -0.1085
  182HOH      O  558   3.788   0.979   3.305 -0.0392  0.3454  0.3683
  182HOH     H1  559   3.703   0.948   3.337 -0.4987  0.9863 -0.1678
  182HOH     H2  560   3.804   0.928   3.226  0.3233 -0.1091  0.7201
  183HOH      O  561   0.373   2.375   3.167  0.6477 -0.0554  0.1596
  183HOH     H1  562   0.378   2.439   3.096 -0.2065 -0.5630 -0.3828
  183HOH     H2  563   0.338   2.425   3.241  0.2121  0.1728 -0.1904
  184HOH      O  564   1.977   1.032   1.910 -0.4696  0.1107 -0.7058
  184HOH     H1  565   1.978   1.101   1.844  0.1557 -0.2149 -1.0617
  184HOH     H2  566   1.967   1.078   1.993 -0.0133  0.6433 -0.9303
  185HOH      O  567   0.687   0.292   3.276 -0.3732  0.2178  0.3000
  185HOH     H1  568   0.663   0.324   3.189  1.2345 -0.4225 -0.4435
  185HOH     H2  569   0.650   0.204   3.280  0.9522 -0.4258 -0.4877
  186HOH      O  570   1.447   3.629   3.466 -0.1968  0.7336  0.2344
  186HOH     H1  571   1.501   3.651   3.542 -0.3225 -1.0505  0.9221
  186HOH     H2  572   1.505   3.642   3.391  1.0939 -0.6022  0.9065
  187HOH      O  573   0.635   1.458   2.046 -0.4299 -0.6499 -0.1646
  187HOH     H1  574   0.719   1.466   2.092 -0.8261 -0.9163  0.6333
  187HOH     H2  575   0.616   1.365   2.047 -0.3079 -0.7079 -1.1687
  188HOH      O  576   0.145   0.581   0.970 -0.4080  0.4262 -0.0914
  188HOH     H1  577   0.072   0.642   0.979 -0.2451  0.7751 -0.9626
  188HOH     H2  578   0.223   0.636   0.976 -0.2229  0.1472  0.1648
  189HOH      O  579   3.794   1.248   1.350  0.1367 -0.3285  0.4320
  189HOH     H1  580   3.872   1.199   1.322  0.3955  0.1014  0.3722
  189HOH     H2  581   3.721   1.191   1.329  0.4192 -0.6150  0.1984
  190HOH      O  582   1.054   0.414   1.702  0.1405  0.3312  0.2310
  190HOH     H1  583   1.084   0.388   1.615 -0.1037 -0.4808  0.3776
  190HOH     H2  584   1.037   0.508   1.694 -1.3826  0.0151 -1.0554
  191HOH      O  585   1.163   1.088   1.281  0.2094 -0.1463 -0.1443
  191HOH     H1  586   1.159   1.051   1.193 -0.8311  0.2047 -0.2727
  191HOH     H2  587   1.107   1.032   1.334 -0.0802  0.2893  0.0277
  192HOH      O  588   3.687   0.304   3.590 -0.6847  0.0534 -0.2626
  192HOH     H1  589   3.599   0.269   3.600 -0.8140  0.2614 -0.6598
  192HOH     H2  590   3.702   0.354   3.671 -0.2207 -1.4377  0.6749
  193HOH      O  591   1.923   3.522   3.154 -0.0749 -0.0090 -0.7191
  193HOH     H1  592   2.013   3.532   3.184 -0.2558 -0.2529 -0.0579
  193HOH     H2  593   1.907   3.600   3.100  0.1921  0.6046  0.0450
  194HOH      O  594   3.536   3.177   1.638 -0.0825 -0.0972 -0.2877
  194HOH     H1  595   3.491   3.104   1.595 -0.0752 -0.3530  0.1408
  194HOH     H2  596   3.576   3.140   1.716  0.0732  0.3267 -0.1578
  195HOH      O  597   0.916   3.455   2.308 -0.3031 -0.1930  0.4522
  195HOH     H1  598   0.996   3.422   2.268  0.1039  0.6167  0.5663
  195HOH     H2  599   0.847   3.430   2.246  0.1665  0.0004 -0.1702
  196HOH      O  600   1.131   2.540   2.724 -0.3438  0.3530 -0.0898
  196HOH     H1  601   1.141   2.461   2.778 -0.1784  0.1949 -0.3463
  196HOH     H2  602   1.204   2.536   2.662 -1.4000 -0.3084 -1.3817
  197HOH      O  603   0.358   1.045   3.703  0.1701 -0.2805  0.6093
  197HOH     H1  604   0.444   1.040   3.661 -0.5714 -0.3506 -1.0863
  197HOH     H2  605   0.297   1.023   3.633 -1.3258  1.0873  1.3660
  198HOH      O  606   2.484   3.504   0.283  0.2116  0.4699 -0.4934
  198HOH     H1  607   2.528   3.543   0.207  0.2882  2.0700  0.2958
  198HOH     H2  608   2.422   3.571   0.311  0.4314  0.0900  1.0491
  199HOH      O  609   1.388   0.502   3.433 -0.5781  0.3358 -0.0194
  199HOH     H1  610   1.476   0.487   3.467 -0.1668  0.3107 -1.0518
  199HOH     H2  611   1.399   0.567   3.364 -1.2273 -0.3375 -0.7947
  200HOH      O  612   0.760   2.915   2.083  0.0476  0.2706  0.2821
  200HOH     H1  613   0.704   2.913   2.005 -0.7620 -0.3797  0.8367
  200HOH     H2  614   0.728   2.989   2.134  0.3489  0.4900  0.1540
  201HOH      O  615   2.344   1.023   1.820  0.0253  0.2692 -0.5671
  201HOH     H1  616   2.388   1.070   1.750  0.7509  0.9592  0.2915
  201HOH     H2  617   2.307   1.093   1.876  0.7246 -0.1457  0.4888
  202HOH      O  618   0.675   3.058   2.289 -0.3969 -0.1649 -0.0545
  202HOH     H1  619   0.668   3.033   2.381  1.2423 -0.3476  0.0698
  202HOH     H2  620   0.679   3.154   2.291  2.3154 -0.1446  0.4461
  203HOH      O  621   3.253   2.539   0.240 -0.2050  0.5736  0.4655
  203HOH     H1  622   3.301   2.538   0.157  0.4233 -0.6317  0.7931
  203HOH     H2  623   3.183   2.603   0.227  0.0265  0.6038 -0.8919
  204HOH      O  624   1.687   1.145   3.433  0.4887  0.2064 -0.0459
  204HOH     H1  625   1.694   1.145   3.529  1.1740  0.3688 -0.0812
  204HOH     H2  626   1.607   1.194   3.415  0.4194  0.2875  0.4446
  205HOH      O  627   1.205   3.460   0.196 -0.1746 -0.7367 -0.2682
  205HOH     H1  628   1.293   3.422   0.195 -0.1498 -0.7716  0.8292
  205HOH     H2  629   1.213   3.541   0.145  0.9461  0.1300  1.1495
  206HOH      O  630   3.110   0.823   1.381  0.2501 -0.1411 -0.3326
  206HOH     H1  631   3.139   0.888   1.317  0.3634 -0.1587 -0.2990
  206HOH     H2  632   3.089   0.745   1.329  0.0407 -0.0533 -0.3808
  207HOH      O  633   2.017   1.403   1.317 -0.1345  0.2387 -0.3897
  207HOH     H1  634   2.103   1.393   1.359 -0.4541  0.5861  0.3718
  207HOH     H2  635   2.036   1.447   1.234  0.3802  0.6853 -0.0447
  208HOH      O  636   1.040   2.436   2.464 -0.1362 -0.3916 -0.1205
  208HOH     H1  637   1.042   2.341   2.476  0.0058 -0.4158 -0.3360
  208HOH     H2  638   1.046   2.471   2.553  0.8729 -0.5746 -0.0969
  209HOH      O  639   2.508   0.956   2.060 -0.2807 -0.2873  0.1237
  209HOH     H1  640   2.475   0.897   2.129 -0.0995 -0.4618  0.0643
  209HOH     H2  641   2.435   0.965   1.999 -0.2881 -0.5075  0.0977
  210HOH      O  642   1.714   2.154   0.798 -0.0474 -0.0349  0.1888
  210HOH     H1  643   1.803   2.183   0.774 -0.4421  0.5468 -0.6979
  210HOH     H2  644   1.716   2.059   0.786  0.5671 -0.0879  0.6034
  211HOH      O  645   2.824   3.329   1.364  0.4170 -0.5319 -0.5210
  211HOH     H1  646   2.913   3.363   1.354  0.4518 -0.4748 -0.0370
  211HOH     H2  647   2.829   3.238   1.335  0.4812 -0.3400 -1.1394
  212HOH      O  648   2.912   2.728   0.884 -0.1416 -0.2065  0.4607
  212HOH     H1  649   2.912   2.811   0.837 -0.1289 -0.4686 -0.0150
  212HOH     H2  650   2.870   2.666   0.824  0.6628 -0.7514  0.4324
  213HOH      O  651   3.335   1.972   0.836 -0.3314 -0.4363 -0.3869
  213HOH     H1  652   3.383   2.054   0.828  0.2638 -0.8153 -0.9121
  213HOH     H2  653   3.243   1.997   0.834 -0.1602  0.2042 -0.7652
  214HOH      O  654   2.654   0.471   0.246 -0.1133 -0.2720  0.1373
  214HOH     H1  655   2.655   0.434   0.157 -0.2966 -0.1723  0.0916
  214HOH     H2  656   2.677   0.563   0.233 -0.7226 -0.1097  0.1147
  215HOH      O  657   1.426   1.779   1.023  0.1367  0.0296  0.3371
  215HOH     H1  658   1.492   1.724   0.980 -0.1814 -0.1221  0.0418
  215HOH     H2  659   1.476   1.828   1.089  0.4649 -0.4294  0.4394
  216HOH      O  660   1.327   2.298   0.923  0.3523 -0.0538  0.3285
  216HOH     H1  661   1.412   2.304   0.968  0.8742  1.2243 -0.7091
  216HOH     H2  662   1.324   2.375   0.866 -0.8539 -0.8551 -0.8074
  217HOH      O  663   1.092   2.090   3.241 -0.1574 -0.0467 -0.9989
  217HOH     H1  664   1.113   2.132   3.324  0.2252 -1.2548 -0.4388
  217HOH     H2  665   1.007   2.127   3.216 -0.8867 -0.4960  0.5585
  218HOH      O  666   2.702   2.606   0.157 -0.0774 -0.1918 -0.1370
  218HOH     H1  667   2.610   2.618   0.181 -0.0090  0.2488 -0.0802
  218HOH     H2  668   2.726   2.687   0.111  0.5274  0.0872  0.6318
  219HOH      O  669   1.628   3.458   2.380 -0.1251  0.2775  0.7792
  219HOH     H1  670   1.664   3.452   2.468  1.1956  1.2147  0.3765
  219HOH     H2  671   1.705   3.450   2.322 -0.7021  1.2688 -0.2022
  220HOH      O  672   1.985   0.452   1.608  0.4171  0.1460  0.4427
  220HOH     H1  673   1.971   0.547   1.604  0.8859  0.2058 -1.2662
  220HOH     H2  674   1.913   0.416   1.556  0.4588 -0.4170  0.7654
  221HOH      O  675   1.074   2.161   0.230  0.0809 -0.0299 -0.3198
  221HOH     H1  676   0.979   2.158   0.236  0.0592  0.7970 -0.0886
  221HOH     H2  677   1.102   2.208   0.309  0.7387 -0.8687 -0.0180
  222HOH      O  678   1.521   1.669   2.679 -0.4940  0.1825  0.2012
  222HOH     H1  679   1.575   1.646   2.754 -0.4676 -0.6444 -0.0548
  222HOH     H2  680   1.578   1.658   2.604 -0.3399  1.5635  0.0577
  223HOH      O  681   0.326   1.680   2.529  0.2757  0.0093  0.0981
  223HOH     H1  682   0.276   1.651   2.605 -1.2558  0.2158 -0.7390
  223HOH     H2  683   0.390   1.743   2.564 -0.3094  0.0263  1.2144
  224HOH      O  684   1.900   0.083   1.295 -0.2203 -0.1804 -0.6599
  224HOH     H1  685   1.962   0.150   1.266  0.6745 -0.9673 -0.6504
  224HOH     H2  686   1.840   0.073   1.221 -0.7284  1.0059 -0.4483
  225HOH      O  687   2.707   2.210   2.736 -0.5899 -0.1427 -0.0675
  225HOH     H1  688   2.784   2.231   2.789  0.3158 -1.2172 -0.8801
  225HOH     H2  689   2.700   2.283   2.674 -0.1201 -0.1172 -0.0983
  226HOH      O  690   3.204   2.460   2.021 -0.5793 -0.0178  0.4203
  226HOH     H1  691   3.298   2.451   2.035 -0.2251  1.3071 -0.6451
  226HOH     H2  692   3.179   2.381   1.973 -0.1434 -0.6300  1.1616
  227HOH      O  693   0.482   0.367   1.954  0.0091 -0.6283 -0.5043
  227HOH     H1  694   0.461   0.275   1.969  1.1451 -0.8746 -0.2171
  227HOH     H2  695   0.443   0.387   1.868 -1.6127 -0.8791  0.1048
  228HOH      O  696   0.781   2.959   2.556 -0.0742 -0.4821  0.2693
  228HOH     H1  697   0.857   2.969   2.613 -0.2317 -0.0359  0.4120
  228HOH     H2  698   0.726   3.036   2.575  0.0006 -0.1643 -0.6817
  229HOH      O  699   2.510   1.414   0.557 -0.0702  0.5888 -0.0949
  229HOH     H1  700   2.437   1.399   0.497 -0.3362  0.2935  0.2972
  229HOH     H2  701   2.474   1.399   0.644  0.6297 -0.2595  0.0759
  230HOH      O  702   0.035   0.523   0.420  0.2958  0.3315  0.4643
  230HOH     H1  703   0.081   0.562   0.346  0.1712  0.3115  0.3753
  230HOH     H2  704   0.094   0.536   0.495  0.0605  1.1012  0.5294
  231HOH      O  705   1.884   3.731   2.930  0.2542  0.2334 -0.8967
  231HOH     H1  706   1.804   3.678   2.933  0.0802  0.4823 -1.0889
  231HOH     H2  707   1.890   3.762   2.840  0.6245  0.1335 -0.9101
  232HOH      O  708   0.720   1.581   0.414  0.0440  0.3962  0.5413
  232HOH     H1  709   0.697   1.625   0.496  0.0388  0.4753  0.4967
  232HOH     H2  710   0.659   1.616   0.349 -0.0738  0.1987  0.5419
  233HOH      O  711   1.823   2.347   0.288  1.0456  0.4598  0.4873
  233HOH     H1  712   1.797   2.334   0.197  1.5691 -0.2237  0.4148
  233HOH     H2  713   1.805   2.439   0.306  1.1042  0.6481 -0.3625
  234HOH      O  714   2.846   0.369   3.327 -0.2995  0.0327  0.1201
  234HOH     H1  715   2.852   0.371   3.232 -0.1393 -0.7876  0.1024
  234HOH     H2  716   2.772   0.312   3.346  0.2457 -0.5826  0.4844
  235HOH      O  717   0.278   1.649   3.139  0.1519 -0.4483  0.1336
  235HOH     H1  718   0.200   1.614   3.180 -0.4774 -0.1880 -0.7792
  235HOH     H2  719   0.246   1.695   3.061  1.0797  0.7950  0.4155
  236HOH      O  720  -0.022   0.576   3.390  0.2725 -0.2342 -0.1088
  236HOH     H1  721  -0.014   0.659   3.343  0.2831 -0.4789 -0.5486
  236HOH     H2  722   0.068   0.544   3.398  0.4181  0.3515  1.1202
  237HOH      O  723   2.316   1.221   0.974 -0.5510  0.0282 -0.1427
  237HOH     H1  724   2.222   1.226   0.962 -0.6874  1.0010  0.9388
  237HOH     H2  725   2.332   1.131   1.005 -0.9658 -0.4235 -1.1538
  238HOH      O  726   1.719   3.305   1.592  0.2939 -0.3672  0.2164
  238HOH     H1  727   1.657   3.268   1.656  0.4986 -0.6133  0.2763
  238HOH     H2  728   1.732   3.234   1.529 -0.7888  0.2355 -0.7648
  239HOH      O  729   1.197   3.692   2.045  0.2283 -0.2818  0.0700
  239HOH     H1  730   1.222   3.628   1.978 -0.8915 -1.1112  0.3696
  239HOH     H2  731   1.214   3.777   2.005  0.5057 -0.7540 -0.8881
  240HOH      O  732   2.983   0.600   1.216  0.0387 -0.0037 -0.3422
  240HOH     H1  733   3.020   0.605   1.128 -0.6949  0.6672 -0.6380
  240HOH     H2  734   2.968   0.506   1.230  0.0602 -0.1144 -0.9824
  241HOH      O  735   0.104   2.689   3.678 -0.4045  0.0932 -0.3333
  241HOH     H1  736   0.120   2.619   3.741 -0.9649 -0.0996 -0.4018
  241HOH     H2  737   0.106   2.769   3.730 -1.1316 -0.0838 -0.0074
  242HOH      O  738   2.669   2.478   3.689 -0.4301 -0.9689  0.0342
  242HOH     H1  739   2.679   2.498   3.782 -0.0754  0.2148 -0.2198
  242HOH     H2  740   2.577   2.453   3.680 -0.7135 -0.2251  0.5837
  243HOH      O  741   0.052   1.737   1.798 -0.2662  0.0871 -0.7931
  243HOH     H1  742  -0.032   1.720   1.841 -0.0596  2.2638  0.8216
  243HOH     H2  743   0.029   1.764   1.709 -1.3045  0.5618 -0.4115
  244HOH      O  744   1.785   2.788   2.526 -0.8722  0.4309  0.0359
  244HOH     H1  745   1.837   2.707   2.524  1.0039  1.5336 -0.4051
  244HOH     H2  746   1.753   2.794   2.616 -0.9389 -0.6842  0.1205
  245HOH      O  747   0.304   1.043   3.207  0.2471  0.3301 -0.2521
  245HOH     H1  748   0.276   0.971   3.150  0.8899  0.0008 -0.1712
  245HOH     H2  749   0.399   1.048   3.195  0.3367  0.5553  0.4444
  246HOH      O  750   1.888   3.492   1.429 -1.2160 -0.2784 -0.4569
  246HOH     H1  751   1.819   3.440   1.471 -0.5510 -1.2588 -0.5152
  246HOH     H2  752   1.958   3.496   1.494 -0.9317 -0.1590 -0.7621
  247HOH      O  753   3.022   1.469   2.959  0.2857  1.1280 -0.2988
  247HOH     H1  754   3.049   1.396   3.015  0.0183  1.5691  0.4393
  247HOH     H2  755   3.101   1.493   2.910  0.2486  0.0135 -0.9744
  248HOH      O  756   0.395   1.429   0.593  0.0043  0.6416 -0.0733
  248HOH     H1  757   0.407   1.396   0.504  0.1827  0.3971  0.0401
  248HOH     H2  758   0.319   1.487   0.587 -1.2857 -0.9008 -0.0012
  249HOH      O  759   0.622   0.435   0.049  0.3970  0.2739  0.1878
  249HOH     H1  760   0.685   0.504   0.028  1.1839 -0.5874 -0.4841
  249HOH     H2  761   0.650   0.360  -0.004 -1.3943 -0.0841 -0.4014
  250HOH      O  762   0.709   0.488   1.310 -0.0000 -0.2899  0.0108
  250HOH     H1  763   0.753   0.533   1.238  0.3858 -0.4268  0.1554
  250HOH     H2  764   0.658   0.556   1.354 -0.4309 -0.2521 -0.5343
  251HOH      O  765   2.404   0.475   3.648 -0.5997  0.5858 -0.1707
  251HOH     H1  766   2.399   0.522   3.731  0.2386 -0.5174  0.5618
  251HOH     H2  767   2.326   0.421   3.646  0.2852 -0.8744  0.9399
  252HOH      O  768   1.168   3.156   0.754  0.3869  0.0952 -0.4212
  252HOH     H1  769   1.184   3.062   0.741  0.6811 -0.1233  1.1474
  252HOH     H2  770   1.253   3.197   0.738  0.5541 -0.0617  0.0471
  253HOH      O  771   3.328   1.016   2.684 -0.2120  0.1008  0.3926
  253HOH     H1  772   3.265   1.010   2.756 -0.1915  0.1765  0.4168
  253HOH     H2  773   3.274   1.030   2.606 -0.4224 -2.0121  0.0544
  254HOH      O  774   3.452   3.637   2.936 -0.1579 -0.1383 -0.5473
  254HOH     H1  775   3.403   3.701   2.884 -0.3566  0.1036 -0.0826
  254HOH     H2  776   3.496   3.690   3.003 -0.4605 -0.4964 -0.0504
  255HOH      O  777   2.984   0.891   1.956  0.0642  0.4446 -0.0496
  255HOH     H1  778   2.968   0.984   1.941  0.9056  0.5553 -0.3591
  255HOH     H2  779   3.021   0.859   1.874  0.2718 -0.0449  0.2233
  256HOH      O  780   1.633   2.814   1.301 -0.9897  0.2077  0.9085
  256HOH     H1  781   1.630   2.720   1.321  0.5264  0.1109  0.8704
  256HOH     H2  782   1.586   2.822   1.218  0.8721 -0.9784 -0.4276
  257HOH      O  783   2.713   0.518   2.480 -0.3620  0.5178  1.0062
  257HOH     H1  784   2.773   0.477   2.542 -0.5304  0.3738  1.0752
  257HOH     H2  785   2.725   0.469   2.399  0.0804  0.8991  0.8314
  258HOH      O  786   3.501   0.115   1.176 -0.0199  0.2144  0.0748
  258HOH     H1  787   3.494   0.125   1.271 -0.6220 -0.4268  0.1162
  258HOH     H2  788   3.575   0.170   1.151 -0.2384  0.8868  0.8325
  259HOH      O  789   1.204   0.134   1.611  0.3508 -0.5736  0.2815
  259HOH     H1  790   1.132   0.106   1.667  0.5703  1.1298  1.5987
  259HOH     H2  791   1.167   0.206   1.560  0.6255 -0.9699 -0.4963
  260HOH      O  792   3.398   2.320   3.149  0.5247 -0.8140 -0.2334
  260HOH     H1  793   3.493   2.331   3.147  0.4430 -0.0327 -1.2608
  260HOH     H2  794   3.368   2.357   3.066 -0.8024  0.1391  0.5987
  261HOH      O  795   2.311   3.104   0.725 -0.1857 -0.0544  0.4093
  261HOH     H1  796   2.296   3.198   0.726 -0.6485 -0.1209  0.8821
  261HOH     H2  797   2.397   3.093   0.767 -0.0794  0.1574  0.2521
  262HOH      O  798   2.132   1.608   0.739  0.1450  0.1669  0.5061
  262HOH     H1  799   2.086   1.688   0.715  1.1713  0.4256 -0.9190
  262HOH     H2  800   2.224   1.635   0.748  0.5144 -0.8223  0.0277
  263HOH      O  801   3.808   2.431   1.290  0.4952 -0.1055  0.0595
  263HOH     H1  802   3.761   2.514   1.287  1.2431  0.3958  1.1199
  263HOH     H2  803   3.744   2.366   1.262 -0.6190  0.6374  0.7401
  264HOH      O  804   0.660   1.882   1.409  0.0721 -0.0333 -0.4552
  264HOH     H1  805   0.674   1.910   1.319  0.4502  0.3526 -0.2827
  264HOH     H2  806   0.586   1.821   1.404  0.4372 -0.4423 -1.0978
  265HOH      O  807   0.881   1.917   3.430  0.2045 -0.4099  0.3692
  265HOH     H1  808   0.973   1.898   3.449  0.4433 -0.3355 -0.5916
  265HOH     H2  809   0.869   2.008   3.459  0.7922 -0.0065 -0.5784
  266HOH      O  810   1.162   1.590   2.334  0.2846 -0.4443  0.7094
  266HOH     H1  811   1.210   1.670   2.356 -0.0525 -0.2485  0.7420
  266HOH     H2  812   1.081   1.596   2.385 -0.2626 -0.2554 -0.1432
  267HOH      O  813   3.587   2.566   3.397 -0.4595 -0.4014  0.0691
  267HOH     H1  814   3.500   2.602   3.381 -0.5070 -0.2247  0.6516
  267HOH     H2  815   3.647   2.635   3.370 -0.4833 -0.6171 -0.5627
  268HOH      O  816   1.890   0.182   0.622  0.1822 -0.0652  0.1037
  268HOH     H1  817   1.811   0.229   0.649 -0.5241 -0.4894 -1.0805
  268HOH     H2  818   1.904   0.118   0.692 -0.4653  0.0738  0.3843
  269HOH      O  819   3.434   3.039   0.901  0.3396 -0.1494 -0.1572
  269HOH     H1  820   3.445   2.952   0.861  1.4819  0.0527 -0.3471
  269HOH     H2  821   3.512   3.051   0.955 -0.3662  0.2930  0.8143
  270HOH      O  822   1.599   0.306   0.092  0.3107 -0.0275  0.1083
  270HOH     H1  823   1.691   0.327   0.078  0.3857 -0.3291  0.1257
  270HOH     H2  824   1.585   0.319   0.186  0.0088  1.2294 -0.0716
  271HOH      O  825   0.107   1.100   2.961 -0.5219  0.5423  0.0212
  271HOH     H1  826   0.105   1.011   2.997 -0.4971  0.8932  0.9587
  271HOH     H2  827   0.146   1.152   3.031 -0.3704  1.2658 -0.5835
  272HOH      O  828   0.316   0.040   1.772  0.1256 -0.4387  0.5134
  272HOH     H1  829   0.257   0.082   1.835  1.0780  0.7036  0.7265
  272HOH     H2  830   0.394   0.019   1.824  0.3520 -0.8457  0.0168
  273HOH      O  831   3.045   2.816   0.455 -0.3829 -0.0930 -0.4241
  273HOH     H1  832   3.107   2.826   0.383 -0.6236 -0.5737 -0.7045
  273HOH     H2  833   2.997   2.736   0.435 -0.7487 -0.0021  0.0508
  274HOH      O  834   2.990   3.414   0.708  0.1203  0.4579  0.3687
  274HOH     H1  835   2.912   3.405   0.761  0.1425 -0.1350  0.3094
  274HOH     H2  836   3.058   3.443   0.769 -0.0067  0.4155  0.5290
  275HOH      O  837   1.472   1.522   1.228 -0.1077 -0.7294 -0.1732
  275HOH     H1  838   1.396   1.501   1.174 -0.9605 -1.0009  1.0560
  275HOH     H2  839   1.471   1.457   1.298 -0.3902  0.8337  1.4141
  276HOH      O  840   1.671   1.651   0.899  0.0828  0.0227 -0.0544
  276HOH     H1  841   1.660   1.660   0.805 -0.6403  0.3187  0.0428
  276HOH     H2  842   1.715   1.732   0.926  0.4901 -0.1603 -0.1613
  277HOH      O  843   1.364   0.627   1.783 -0.0744 -0.1813 -0.3258
  277HOH     H1  844   1.304   0.689   1.741 -0.0584  0.2987  0.3265
  277HOH     H2  845   1.448   0.673   1.786  0.0079 -0.3422 -0.0836
  278HOH      O  846   1.425   0.725   0.507 -0.3806  0.3742 -0.2103
  278HOH     H1  847   1.505   0.769   0.535 -0.7626  1.3485 -0.5493
  278HOH     H2  848   1.440   0.703   0.415 -0.5345  0.6472 -0.3020
  279HOH      O  849   2.331   0.626   0.905  0.3410  0.4987  0.2133
  279HOH     H1  850   2.329   0.567   0.829  0.3973  0.8774 -0.0868
  279HOH     H2  851   2.260   0.688   0.889  0.4202  0.6453  0.4232
  280HOH      O  852   1.419   1.254   3.445  0.6699  0.0677  0.2116
  280HOH     H1  853   1.354   1.321   3.425  0.6628 -0.2421 -0.9050
  280HOH     H2  854   1.423   1.253   3.541  0.3344  1.3265  0.2748
  281HOH      O  855   0.294   1.508   1.078 -0.3977 -0.4206 -0.5496
  281HOH     H1  856   0.244   1.551   1.009 -0.4481  0.2800 -0.0940
  281HOH     H2  857   0.245   1.525   1.158 -0.1128 -0.8433 -0.2727
  282HOH      O  858   1.455   2.125   3.262  0.0885 -0.0358 -1.2841
  282HOH     H1  859   1.411   2.151   3.343 -0.4504 -1.4582 -1.0483
  282HOH     H2  860   1.548   2.138   3.280 -0.0003 -0.5749 -0.2978
  283HOH      O  861   2.018   1.626   1.806 -0.2697  0.2853 -0.5176
  283HOH     H1  862   1.942   1.628   1.865 -0.1874  0.5335 -0.4169
  283HOH     H2  863   2.077   1.692   1.842  0.4195 -0.5664 -0.0276
  284HOH      O  864   0.829   0.922   0.243 -0.1846  0.0175 -0.2186
  284HOH     H1  865   0.848   0.982   0.315 -0.5525  0.4633 -0.4814
  284HOH     H2  866   0.800   0.841   0.286  0.8714 -0.1965  0.1549
  285HOH      O  867   2.358   1.862   1.565  0.0893  0.6304  0.2589
  285HOH     H1  868   2.278   1.810   1.570  0.2422  0.4407  1.0403
  285HOH     H2  869   2.331   1.945   1.528 -0.4177  0.4724  0.2627
  286HOH      O  870   0.522   1.998   2.269 -0.2203 -0.4588  0.4816
  286HOH     H1  871   0.592   1.979   2.332  0.5288 -0.6181 -0.3659
  286HOH     H2  872   0.504   1.913   2.228 -0.0095 -0.1980 -0.1831
  287HOH      O  873   2.408   2.819   0.920  0.5403  0.2457 -0.5522
  287HOH     H1  874   2.438   2.898   0.966  0.1231 -0.1012  0.3616
  287HOH     H2  875   2.424   2.838   0.828  0.5472  1.3615 -0.3560
  288HOH      O  876   3.424   0.253   1.700  0.6398  0.3818  0.3833
  288HOH     H1  877   3.376   0.178   1.666  1.1548  0.3571 -0.3313
  288HOH     H2  878   3.488   0.215   1.760  0.0541  0.3791  1.0228
  289HOH      O  879   2.831   2.251   3.684  0.0473 -0.0251  0.4011
  289HOH     H1  880   2.858   2.270   3.594  0.9956 -1.2605  0.3653
  289HOH     H2  881   2.773   2.323   3.708 -0.0518  0.4599 -1.1111
  290HOH      O  882   0.676   1.465   2.480 -0.2985 -0.3637 -0.2497
  290HOH     H1  883   0.715   1.395   2.427 -0.0303  0.2398 -0.8794
  290HOH     H2  884   0.731   1.541   2.463 -0.1331 -0.1701  1.0199
  291HOH      O  885   2.456   3.662   1.072  1.0301 -0.7792 -0.5690
  291HOH     H1  886   2.507   3.604   1.129 -0.3251 -0.8904  0.6642
  291HOH     H2  887   2.413   3.722   1.133  0.1228 -0.3658 -1.5598
  292HOH      O  888   3.762   1.380   2.394  0.0398  0.4688  0.5341
  292HOH     H1  889   3.770   1.287   2.416 -1.3308  0.1982  0.0835
  292HOH     H2  890   3.844   1.419   2.425  0.8181 -0.9328  0.4325
  293HOH      O  891   0.442   3.247   2.303  0.6767  0.3278  0.1947
  293HOH     H1  892   0.431   3.156   2.332 -0.9342  0.2310 -0.4796
  293HOH     H2  893   0.400   3.249   2.216  0.5143  1.7449  0.2618
  294HOH      O  894   0.112   3.342   3.213  0.4753 -0.5283 -0.7321
  294HOH     H1  895   0.104   3.252   3.245  1.2129 -0.1949  0.5500
  294HOH     H2  896   0.030   3.359   3.168 -0.6640 -1.1583  0.8923
  295HOH      O  897   3.113   3.115   3.069 -0.4374 -0.1904 -0.4350
  295HOH     H1  898   3.079   3.202   3.049  0.1998 -0.3041 -2.3860
  295HOH     H2  899   3.205   3.131   3.094 -0.4985 -0.2750 -0.1449
  296HOH      O  900   0.395   0.897   1.738  0.3687  0.1341  0.3132
  296HOH     H1  901   0.454   0.912   1.664  0.7064 -0.7365  0.3780
  296HOH     H2  902   0.323   0.845   1.701  0.2996  0.0969  0.4973
  297HOH      O  903   3.673   3.600   0.327 -0.0071  0.3120 -0.1584
  297HOH     H1  904   3.623   3.604   0.408  0.5741  0.5239  0.1998
  297HOH     H2  905   3.632   3.666   0.271  0.6493  1.4594  0.6111
  298HOH      O  906   0.963   0.773   2.588 -0.0859  0.2030 -0.2907
  298HOH     H1  907   1.018   0.752   2.512 -1.5231 -0.6532 -1.2103
  298HOH     H2  908   0.909   0.846   2.559 -0.7823 -0.2537 -0.2095
  299HOH      O  909   1.634   2.609   1.055  0.5820 -0.3797  0.3869
  299HOH     H1  910   1.725   2.614   1.027  0.3776 -0.4908 -0.3383
  299HOH     H2  911   1.595   2.692   1.027  0.0029 -1.0890 -1.1354
  300HOH      O  912   1.547   1.073   2.533  0.1010  0.2392 -0.0675
  300HOH     H1  913   1.532   0.985   2.497 -0.0816  0.3849 -0.3535
  300HOH     H2  914   1.478   1.083   2.600  0.4868 -0.0602  0.3924
  301HOH      O  915   1.655   3.090   3.745 -0.1483 -0.1274  0.3699
  301HOH     H1  916   1.626   3.031   3.676 -0.6282  1.4205 -0.8629
  301HOH     H2  917   1.574   3.126   3.782  0.1261  0.1771  0.6869
  302HOH      O  918   3.163   1.007   0.832 -0.2661  0.1145 -0.4530
  302HOH     H1  919   3.240   1.045   0.876 -0.8557  0.5683  0.2556
  302HOH     H2  920   3.156   0.919   0.868 -1.1950  0.7339  1.0876
  303HOH      O  921   0.629   0.716   0.965  0.0740 -0.0152 -0.0785
  303HOH     H1  922   0.678   0.783   0.917  1.4610 -0.5817  0.4365
  303HOH     H2  923   0.689   0.686   1.033 -0.7432 -1.2884  0.1583
  304HOH      O  924   0.238   3.351   2.681 -0.0009 -0.3122 -0.5384
  304HOH     H1  925   0.170   3.284   2.674  0.0702 -0.3856 -0.5270
  304HOH     H2  926   0.191   3.430   2.708 -0.2729 -0.0632 -1.6079
  305HOH      O  927   0.505   1.550   3.227  0.3312  0.7037 -0.8285
  305HOH     H1  928   0.561   1.478   3.197  0.5205  0.5886 -0.2394
  305HOH     H2  929   0.438   1.558   3.159  0.2199 -0.1318 -0.8451
  306HOH      O  930   0.335   3.732   0.399  0.2232  0.2331 -0.8896
  306HOH     H1  931   0.430   3.723   0.414  0.1824  0.5587 -0.3870
  306HOH     H2  932   0.297   3.726   0.486 -0.2891 -0.5736 -1.1510
  307HOH      O  933   1.789   1.224   1.248  0.4121  0.3156 -0.8510
  307HOH     H1  934   1.759   1.300   1.198  0.8451  0.5796 -0.7215
  307HOH     H2  935   1.874   1.250   1.283 -0.1322  0.3893  0.5596
  308HOH      O  936   1.041   2.432   3.185 -0.1541  0.7091  0.1473
  308HOH     H1  937   0.985   2.357   3.203 -0.6839  1.1280  0.2948
  308HOH     H2  938   1.111   2.397   3.131 -0.0365 -0.0221  0.7404
  309HOH      O  939   2.762   2.011   1.785  0.2410  0.2454 -0.5025
  309HOH     H1  940   2.806   2.014   1.700  0.4338 -1.3670 -0.5285
  309HOH     H2  941   2.819   1.957   1.840 -0.5358  0.1098  0.2103
  310HOH      O  942   0.502   1.305   1.052  0.4663  0.0790 -0.9058
  310HOH     H1  943   0.577   1.290   1.110 -0.1346 -0.4888 -0.2475
  310HOH     H2  944   0.456   1.379   1.093  0.3520  0.0522 -0.9878
  311HOH      O  945   0.008   0.767   1.843 -0.1271 -0.1217 -0.2213
  311HOH     H1  946   0.097   0.773   1.809  0.5846 -1.0631  1.2816
  311HOH     H2  947  -0.022   0.858   1.846  0.9536  0.2755 -0.3418
  312HOH      O  948   0.135   3.784   2.358 -0.6244 -0.3490  0.0693
  312HOH     H1  949   0.096   3.718   2.415  0.5758 -1.0475  0.1534
  312HOH     H2  950   0.137   3.744   2.271 -0.7408 -0.0384 -0.0803
  313HOH      O  951   2.548   0.128   0.500  0.3036  0.5098 -0.5282
  313HOH     H1  952   2.641   0.120   0.520  0.0065  0.2056  1.0325
  313HOH     H2  953   2.517   0.037   0.498 -0.4380  0.5307  2.1946
  314HOH      O  954   0.812   0.668   1.163 -0.1625 -0.4890  0.7732
  314HOH     H1  955   0.894   0.680   1.117 -0.7351 -1.1492 -0.5286
  314HOH     H2  956   0.800   0.748   1.214  0.7292  0.1057  0.0973
  315HOH      O  957   3.063   2.713   1.284  0.0889  0.1053  0.3943
  315HOH     H1  958   2.975   2.678   1.297 -0.0623  0.2179 -0.2394
  315HOH     H2  959   3.097   2.664   1.209  0.3577  0.4300  0.2983
  316HOH      O  960   3.210   1.931   1.451 -0.0002  0.1312  0.0695
  316HOH     H1  961   3.190   1.942   1.358 -0.3547 -1.6961 -0.1460
  316HOH     H2  962   3.124   1.924   1.493  0.0349 -2.0326  0.0020
  317HOH      O  963   2.745   0.730   0.172 -0.2308  0.5960  0.2674
  317HOH     H1  964   2.747   0.744   0.077  0.3695 -1.3355 -0.0979
  317HOH     H2  965   2.821   0.778   0.205  0.2573  0.3345 -0.4230
  318HOH      O  966   2.334   0.200   3.058  0.6376  0.5142 -0.3163
  318HOH     H1  967   2.261   0.250   3.020  0.2167  1.1423  1.1825
  318HOH     H2  968   2.379   0.262   3.115  0.0584 -0.7306  1.6954
  319HOH      O  969   1.849   2.660   1.646 -0.0571  0.0012 -0.7592
  319HOH     H1  970   1.797   2.681   1.724  0.9170  0.5615 -0.2259
  319HOH     H2  971   1.867   2.745   1.606  0.3421 -0.1885 -0.9945
  320HOH      O  972   2.364   1.871   2.904  0.6760  0.6107 -0.9816
  320HOH     H1  973   2.424   1.945   2.913  2.4228 -0.6447 -1.1312
  320HOH     H2  974   2.412   1.808   2.851 -0.2107 -1.0725  0.0305
  321HOH      O  975   2.137   0.342   3.583 -0.1998  0.1213  0.2379
  321HOH     H1  976   2.113   0.426   3.623 -0.3323  0.0946  0.2165
  321HOH     H2  977   2.060   0.287   3.598 -0.6083  0.3585 -0.7915
  322HOH      O  978   1.052   2.841   3.661  0.6638  0.1847 -0.1517
  322HOH     H1  979   0.973   2.853   3.714  0.7944  1.1689 -0.1356
  322HOH     H2  980   1.021   2.802   3.580  0.2725 -0.1260  0.1394
  323HOH      O  981   1.313   0.672   0.883 -0.6105  0.4561  0.8264
  323HOH     H1  982   1.405   0.662   0.859 -0.8209  0.1245  0.0796
  323HOH     H2  983   1.279   0.583   0.888 -1.0701  0.5794  0.2603
  324HOH      O  984   2.976   0.548   0.115  0.3296 -0.2475  0.2490
  324HOH     H1  985   2.892   0.538   0.159  0.9028 -0.5329  1.3724
  324HOH     H2  986   3.041   0.542   0.186  1.2591  2.8108 -0.0432
  325HOH      O  987   2.928   0.129   1.886 -0.3008 -0.2265 -0.0220
  325HOH     H1  988   2.954   0.195   1.950 -0.6714 -0.7488  0.6927
  325HOH     H2  989   2.895   0.179   1.811 -0.4738  0.3978  0.4589
  326HOH      O  990   1.804   0.517   0.804  0.0072 -0.3393 -0.2302
  326HOH     H1  991   1.845   0.451   0.860  0.1832 -0.7564 -0.8350
  326HOH     H2  992   1.868   0.533   0.734 -0.6909 -0.7454 -0.9959
  327HOH      O  993   2.585   3.070   1.227  0.5253  0.0271  0.1937
  327HOH     H1  994   2.526   3.127   1.178 -0.0361  0.2503  1.0740
  327HOH     H2  995   2.666   3.070   1.176  0.2443  0.8844 -0.3055
  328HOH      O  996   0.145   0.163   1.962 -0.4898  0.0540  0.5445
  328HOH     H1  997   0.050   0.156   1.957 -0.5422  0.6921  0.4313
  328HOH     H2  998   0.161   0.207   2.046 -0.1886 -1.4388  1.3397
  329HOH      O  999   2.732   2.129   0.294 -0.6182 -0.4963 -0.3022
  329HOH     H1 1000   2.661   2.159   0.238 -0.7179 -1.6264 -0.8360
  329HOH     H2 1001   2.800   2.101   0.233  0.2557  0.3969  0.1921
  330HOH      O 1002   3.049   3.374   1.227 -0.7651 -0.6931 -0.2664
  330HOH     H1 1003   3.022   3.419   1.148 -0.4579  0.6074  0.3167
  330HOH     H2 1004   3.072   3.285   1.198  0.1447 -0.0366 -1.7801
  331HOH      O 1005   1.461   1.452   0.025  0.3867 -0.0789 -0.9086
  331HOH     H1 1006   1.470   1.529   0.082  0.2116 -0.6681 -0.0355
  331HOH     H2 1007   1.459   1.487  -0.064 -0.2397  0.9654 -0.5139
  332HOH      O 1008   1.107   3.485   2.512 -0.0701 -0.3034 -0.7770
  332HOH     H1 1009   1.047   3.503   2.440 -0.3830 -1.2328 -0.7797
  332HOH     H2 1010   1.104   3.563   2.567 -1.4940 -0.4171 -0.6382
  333HOH      O 1011   3.448   2.845   1.141 -0.8760  0.1771 -0.2809
  333HOH     H1 1012   3.542   2.830   1.138 -1.0377 -1.4488  0.5386
  333HOH     H2 1013   3.415   2.807   1.059 -0.8691  0.5392 -0.4591
  334HOH      O 1014   2.270   0.103   3.575 -0.5455 -0.3805 -0.0541
  334HOH     H1 1015   2.212   0.106   3.651  0.3388 -0.4625  0.6557
  334HOH     H2 1016   2.259   0.189   3.534 -0.9084 -0.2705  0.2555
  335HOH      O 1017   0.504   1.917   3.213  0.7113 -0.3575  0.6168
  335HOH     H1 1018   0.479   1.914   3.306  0.0853 -0.1734  0.4693
  335HOH     H2 1019   0.474   1.833   3.178 -1.1313  0.3952  0.1312
  336HOH      O 1020   1.986   2.075   1.344  0.1488 -0.2208 -0.3602
  336HOH     H1 1021   1.968   1.985   1.318 -0.6573  0.0366 -0.7628
  336HOH     H2 1022   1.926   2.092   1.417  0.9893 -0.3024  0.3822
  337HOH      O 1023   2.266   1.954   2.508 -0.4931  0.5141  0.4259
  337HOH     H1 1024   2.340   1.899   2.483 -0.4373  0.1682  1.2670
  337HOH     H2 1025   2.303   2.020   2.566 -1.0005 -0.6838  2.3004
  338HOH      O 1026   0.859   2.197   1.200 -0.1459  0.5982 -0.4033
  338HOH     H1 1027   0.841   2.283   1.237 -1.1488  0.3652 -0.3010
  338HOH     H2 1028   0.934   2.211   1.142  0.8381  1.1822  0.9036
  339HOH      O 1029   0.080   2.355   0.728 -0.2349  0.3472  0.3131
  339HOH     H1 1030   0.056   2.300   0.653 -0.0777 -1.0766  1.2178
  339HOH     H2 1031   0.176   2.352   0.730 -0.2349  0.4572  0.5103
  340HOH      O 1032   1.550   3.516   3.777 -0.1527 -0.1957  0.0297
  340HOH     H1 1033   1.642   3.501   3.755 -0.2961 -0.1223 -0.6732
  340HOH     H2 1034   1.528   3.598   3.733 -0.7372 -0.5716 -0.4158
  341HOH      O 1035   0.927   1.121   2.757 -0.2764  0.6461 -0.7082
  341HOH     H1 1036   0.835   1.097   2.768 -0.3588  0.6978 -1.2030
  341HOH     H2 1037   0.975   1.047   2.794 -0.5178  0.6367 -0.4080
  342HOH      O 1038   0.015   2.534   2.050  0.3575 -0.7408  0.4231
  342HOH     H1 1039   0.073   2.541   1.973  0.0296 -0.8204  0.1634
  342HOH     H2 1040   0.059   2.469   2.105  1.4965  0.5313  1.1379
  343HOH      O 1041   1.482   2.639   3.767 -0.1188  0.5986 -0.5223
  343HOH     H1 1042   1.560   2.585   3.780 -0.3739  0.1295 -0.9033
  343HOH     H2 1043   1.444   2.647   3.854 -0.1624  0.0333 -0.4846
  344HOH      O 1044   0.027   3.263   0.629  0.1256 -0.3425 -0.0857
  344HOH     H1 1045   0.045   3.281   0.536 -1.2654  0.7488 -0.2111
  344HOH     H2 1046  -0.064   3.234   0.630 -0.2114  0.6261  1.0069
  345HOH      O 1047   2.608   3.297   2.823  0.6236  0.0871  0.1254
  345HOH     H1 1048   2.659   3.375   2.845 -0.0210  0.5258  0.1347
  345HOH     H2 1049   2.653   3.259   2.748  1.1848  0.2268  0.3767
  346HOH      O 1050   3.167   1.688   0.853 -0.3359  0.0273  0.1492
  346HOH     H1 1051   3.243   1.746   0.856 -0.4166  0.1111  0.9417
  346HOH     H2 1052   3.143   1.686   0.760  0.8168 -0.2634 -0.1764
  347HOH      O 1053   2.767   0.409   1.377  0.7286  0.0277 -0.2622
  347HOH     H1 1054   2.800   0.339   1.321  0.6393 -0.9382  0.8097
  347HOH     H2 1055   2.833   0.419   1.445  1.0901  1.5350 -0.7355
  348HOH      O 1056   3.822   2.945   2.313  0.2030  0.1240  0.4386
  348HOH     H1 1057   3.727   2.959   2.320  0.3400  0.6623  2.0249
  348HOH     H2 1058   3.836   2.860   2.354  0.4423  0.2412  0.6014
  349HOH      O 1059   1.669   2.829   0.849 -0.6248 -0.2206 -0.1142
  349HOH     H1 1060   1.592   2.820   0.794  0.2051 -0.4019 -1.3423
  349HOH     H2 1061   1.739   2.786   0.800  0.3924  0.4384  0.6548
  350HOH      O 1062   1.986   1.034   1.210  0.4226 -0.5804  0.2117
  350HOH     H1 1063   2.057   1.070   1.264  0.8732 -0.5410 -0.3720
  350HOH     H2 1064   1.920   1.103   1.207  0.8533 -0.1672 -0.1136
  351HOH      O 1065   0.008   1.112   2.513 -0.9600  0.5239  0.0366
  351HOH     H1 1066  -0.062   1.060   2.553 -1.1135  0.2947 -0.5083
  351HOH     H2 1067   0.088   1.082   2.557 -1.0936  0.1070  0.0071
  352HOH      O 1068   1.745   3.733   1.593 -0.0101  0.0355 -0.2942
  352HOH     H1 1069   1.799   3.694   1.661 -0.0932 -0.1638 -0.3417
  352HOH     H2 1070   1.714   3.659   1.541 -2.2457 -0.2017  1.0816
  353HOH      O 1071   1.410   2.855   1.611  0.6216 -0.2922 -0.5430
  353HOH     H1 1072   1.447   2.767   1.622 -0.4139 -0.6399  0.6766
  353HOH     H2 1073   1.361   2.850   1.529  0.0489 -1.0897 -0.1818
  354HOH      O 1074   0.975   1.689   2.524  0.2302 -0.2645 -0.3406
  354HOH     H1 1075   1.015   1.775   2.537  0.3104 -0.4170  0.5728
  354HOH     H2 1076   0.881   1.705   2.528  0.1892 -0.0461 -1.5203
  355HOH      O 1077   0.330   1.999   3.010  0.0101 -0.8707 -0.1052
  355HOH     H1 1078   0.404   1.985   3.068  0.5446  0.4567 -0.3939
  355HOH     H2 1079   0.369   2.023   2.926 -0.7503 -1.0493 -0.5280
  356HOH      O 1080   2.235   1.250   1.961  0.6450 -0.2399 -0.2515
  356HOH     H1 1081   2.212   1.316   1.896 -0.0383 -0.1206  0.0942
  356HOH     H2 1082   2.163   1.252   2.024  1.0021 -0.7628  0.1934
  357HOH      O 1083   2.119   3.505   1.560  0.5631  0.9342  0.5012
  357HOH     H1 1084   2.104   3.472   1.648  1.0619 -0.7309  0.0428
  357HOH     H2 1085   2.200   3.463   1.532  0.3893  1.3569 -0.7784
  358HOH      O 1086   3.466   0.503   2.423  0.5452 -0.0791 -0.1071
  358HOH     H1 1087   3.507   0.575   2.374 -0.8905  0.4474 -0.6631
  358HOH     H2 1088   3.427   0.545   2.499 -1.0807 -0.0017 -0.8867
  359HOH      O 1089   3.502   0.530   0.286  0.1363 -0.0764  0.1513
  359HOH     H1 1090   3.527   0.510   0.377  0.3652  0.8800  0.3201
  359HOH     H2 1091   3.452   0.611   0.292  1.4105  0.8504 -0.6889
  360HOH      O 1092   0.699   1.602   3.406  0.6231  0.5214  0.1715
  360HOH     H1 1093   0.631   1.570   3.348  1.5996 -0.2101 -0.6518
  360HOH     H2 1094   0.661   1.680   3.448 -1.1062 -0.4717  0.6558
  361HOH      O 1095   0.352   2.396   2.007 -0.7206 -0.3244  0.3868
  361HOH     H1 1096   0.362   2.301   2.009  0.7079 -0.2387 -0.1678
  361HOH     H2 1097   0.382   2.424   2.094 -0.1057 -0.3429  0.1931
  362HOH      O 1098   1.355   0.345   0.740  0.1760  0.5976  0.6798
  362HOH     H1 1099   1.314   0.314   0.820 -0.1944  0.2869  0.3768
  362HOH     H2 1100   1.290   0.401   0.698 -0.4698 -0.8192 -0.3896
  363HOH      O 1101   0.858   1.528   1.170 -0.0725  0.6842 -0.2411
  363HOH     H1 1102   0.944   1.488   1.176 -0.3737 -0.1119 -0.8808
  363HOH     H2 1103   0.823   1.525   1.260  0.0606 -0.1740 -0.2103
  364HOH      O 1104   2.292   2.335   2.873 -0.3228 -0.4634  0.0374
  364HOH     H1 1105   2.361   2.360   2.811 -0.6019  0.4237  0.0602
  364HOH     H2 1106   2.245   2.416   2.891 -0.8381 -0.8855  0.6945
  365HOH      O 1107   1.745   0.724   3.451 -0.4584  1.0151  0.5258
  365HOH     H1 1108   1.655   0.747   3.426 -1.1096  0.1771  1.8897
  365HOH     H2 1109   1.761   0.776   3.530 -0.5058 -0.2269  1.3997
  366HOH      O 1110   2.755   2.820   3.804  0.0932 -0.6731  0.0553
  366HOH     H1 1111   2.707   2.899   3.780 -0.2690 -0.9268 -0.0805
  366HOH     H2 1112   2.812   2.803   3.729  1.5577  0.4606  0.7950
  367HOH      O 1113   1.219   3.264   3.684  0.2427  0.2455  0.4197
  367HOH     H1 1114   1.127   3.237   3.676  0.0647  0.2252  1.8994
  367HOH     H2 1115   1.248   3.278   3.594 -0.8945 -0.7663 -0.1705
  368HOH      O 1116   0.951   2.878   0.392  0.1698  0.0848 -0.0873
  368HOH     H1 1117   0.898   2.951   0.360 -0.2347 -0.3006 -0.3113
  368HOH     H2 1118   0.901   2.842   0.465 -0.2852 -0.7577 -0.7717
  369HOH      O 1119   3.367   1.078   3.194 -0.3095  0.2360 -0.1856
  369HOH     H1 1120   3.422   1.053   3.268 -0.1890  1.3335  0.1296
  369HOH     H2 1121   3.424   1.128   3.137 -0.6237  0.1398 -0.5961
  370HOH      O 1122   3.724   0.001   3.601  0.0936  0.0487  0.4726
  370HOH     H1 1123   3.757   0.042   3.681 -0.7061  0.2898  0.6978
  370HOH     H2 1124   3.741   0.066   3.532 -0.3127  0.3682  0.6645
  371HOH      O 1125   2.134   1.695   1.542 -0.4614 -0.2421 -0.1012
  371HOH     H1 1126   2.078   1.757   1.495  0.0927  0.6596  0.3757
  371HOH     H2 1127   2.076   1.653   1.605 -0.5476  1.1172  0.8063
  372HOH      O 1128   2.169   3.808   0.018 -0.4696  0.4844 -0.7493
  372HOH     H1 1129   2.104   3.818   0.087  0.7074  0.7121  0.4021
  372HOH     H2 1130   2.130   3.744  -0.042 -1.0857 -0.6581  0.7342
  373HOH      O 1131   0.688   3.185   0.743  0.3264  0.1539  0.6681
  373HOH     H1 1132   0.650   3.103   0.774  0.3509  0.0337  0.3792
  373HOH     H2 1133   0.641   3.253   0.792 -0.3341  0.0153  0.2422
  374HOH      O 1134   0.068   2.713   2.424 -0.6709  0.1330 -0.2517
  374HOH     H1 1135   0.124   2.726   2.500  0.1096  0.1829 -0.8073
  374HOH     H2 1136  -0.020   2.705   2.460 -0.2495 -0.5791  0.7110
  375HOH      O 1137   0.407   1.270   3.470  0.0045 -0.7107 -0.5585
  375HOH     H1 1138   0.329   1.326   3.473  0.2956 -0.3202 -0.0171
  375HOH     H2 1139   0.441   1.283   3.381 -0.1359 -0.3089 -0.5595
  376HOH      O 1140   2.121   1.854   1.961 -0.6566  0.0612 -0.1193
  376HOH     H1 1141   2.060   1.815   2.024  0.3511 -1.0728  0.2211
  376HOH     H2 1142   2.197   1.879   2.012  0.1378 -0.7669 -0.8199
  377HOH      O 1143   2.530   2.468   3.005  0.4918 -0.0603 -0.3392
  377HOH     H1 1144   2.528   2.461   2.910  0.5998 -0.2169 -0.3302
  377HOH     H2 1145   2.475   2.544   3.025  0.7410  0.1799 -0.5476
  378HOH      O 1146   1.829   3.465   0.013  0.3171 -0.5255 -0.0283
  378HOH     H1 1147   1.820   3.481   0.106  1.0212  0.3821 -0.0820
  378HOH     H2 1148   1.868   3.378   0.007  1.0215 -0.2765  0.5839
  379HOH      O 1149   2.886   2.299   3.433 -0.0471  0.7528  0.6684
  379HOH     H1 1150   2.884   2.265   3.344  0.3955 -0.5377  1.0946
  379HOH     H2 1151   2.943   2.376   3.428  0.3473  0.4335 -0.0882
  380HOH      O 1152   0.699   3.707   2.336  0.4317  0.1872  0.3367
  380HOH     H1 1153   0.604   3.704   2.326  0.5524 -0.1631 -1.4621
  380HOH     H2 1154   0.728   3.617   2.321  1.0781  0.4783 -0.2973
  381HOH      O 1155   0.789   2.159   0.231  0.7055 -0.3860  0.2223
  381HOH     H1 1156   0.727   2.087   0.215  0.3953 -0.1556  0.3747
  381HOH     H2 1157   0.735   2.231   0.262  0.9986 -0.0389 -0.0552
  382HOH      O 1158   0.324   0.799   1.046 -0.2550  0.6175  0.1510
  382HOH     H1 1159   0.375   0.879   1.062  0.2707  0.4444 -0.5911
  382HOH     H2 1160   0.390   0.731   1.031 -0.7003  0.0987  0.4595
  383HOH      O 1161   0.607   2.825   1.188 -0.7559  0.4326 -0.1636
  383HOH     H1 1162   0.548   2.853   1.258 -0.9728  0.7171 -0.4498
  383HOH     H2 1163   0.628   2.734   1.209  0.6385  0.9977  1.2628
  384HOH      O 1164   3.738   3.281   2.963  0.1174  0.5649  0.0771
  384HOH     H1 1165   3.738   3.336   2.885 -0.1581  0.2062 -0.1865
  384HOH     H2 1166   3.826   3.242   2.964  0.6326  1.6583  0.7592
  385HOH      O 1167   2.844   1.143   2.131  0.2817 -0.1108 -0.3005
  385HOH     H1 1168   2.938   1.136   2.144  0.3092 -0.4175 -0.6352
  385HOH     H2 1169   2.818   1.219   2.182  0.8929  0.6727 -1.0974
  386HOH      O 1170   2.221   1.414   2.826 -0.4417  0.5749  0.0703
  386HOH     H1 1171   2.306   1.423   2.782 -0.5543 -0.9130 -0.5656
  386HOH     H2 1172   2.184   1.502   2.824 -0.1965  0.7581 -2.3732
  387HOH      O 1173   1.512   0.775   2.412 -0.2140  0.0456  0.1305
  387HOH     H1 1174   1.438   0.760   2.354 -0.2974  0.1454  0.2110
  387HOH     H2 1175   1.550   0.688   2.425 -1.0706 -0.2317  1.0969
  388HOH      O 1176   3.460   2.223   0.832 -0.7666  0.2153 -0.6857
  388HOH     H1 1177   3.426   2.227   0.742 -2.1707  0.2301 -0.1995
  388HOH     H2 1178   3.521   2.297   0.837  0.1486 -0.3797 -1.8920
  389HOH      O 1179   2.498   1.813   2.493  0.5244 -0.2683  0.5837
  389HOH     H1 1180   2.570   1.863   2.454 -0.0909  0.5095  0.3853
  389HOH     H2 1181   2.519   1.810   2.586  0.5624  0.4207  0.6087
  390HOH      O 1182   0.426   1.020   1.159 -0.0535 -0.9997 -0.0544
  390HOH     H1 1183   0.489   1.056   1.220 -0.7997 -0.8838  0.6834
  390HOH     H2 1184   0.433   1.075   1.081 -0.8485  0.5351  0.8731
  391HOH      O 1185   2.838   3.125   0.813  0.3591 -0.8700  0.2038
  391HOH     H1 1186   2.813   3.160   0.728 -1.6461 -1.8530  0.2632
  391HOH     H2 1187   2.933   3.114   0.808  0.7270  1.5590 -0.8593
  392HOH      O 1188   0.537   3.809   1.920 -0.1591 -0.7579 -1.1369
  392HOH     H1 1189   0.527   3.856   2.002 -0.0600  0.1378 -1.6180
  392HOH     H2 1190   0.585   3.729   1.944 -0.0703 -0.4811 -0.3443
  393HOH      O 1191   2.001   3.468   0.400 -0.7663  0.2066 -0.7214
  393HOH     H1 1192   1.980   3.378   0.426 -0.5150  0.0869 -0.9241
  393HOH     H2 1193   1.937   3.522   0.448 -0.4908 -0.0251 -0.0635
  394HOH      O 1194   0.825   0.123   0.886 -0.2122  0.2612 -0.0351
  394HOH     H1 1195   0.830   0.052   0.823  1.2225 -0.4863  0.8311
  394HOH     H2 1196   0.733   0.125   0.912 -0.2108 -1.8421  0.4734
  395HOH      O 1197   1.675   1.661   2.443 -0.0335  0.7708  0.4709
  395HOH     H1 1198   1.758   1.678   2.488 -0.3243  0.4498  1.1560
  395HOH     H2 1199   1.700   1.645   2.352  0.7746 -0.1840  0.8198
  396HOH      O 1200   3.283   2.771   2.823  0.2545  0.3350  0.0377
  396HOH     H1 1201   3.341   2.838   2.860  1.9323 -0.8910 -0.1569
  396HOH     H2 1202   3.291   2.780   2.729 -0.5123  0.6106 -0.0205
  397HOH      O 1203   2.960   0.936   0.247 -0.3685  0.0955 -0.0500
  397HOH     H1 1204   3.032   0.881   0.214 -0.9888 -0.5299 -0.4153
  397HOH     H2 1205   2.999   1.023   0.256  0.6742 -0.4009  0.6362
  398HOH      O 1206   3.637   0.916   2.931  0.0774 -0.3675 -0.1980
  398HOH     H1 1207   3.591   0.855   2.989  1.1339 -0.9405  0.0784
  398HOH     H2 1208   3.728   0.912   2.960  0.2458  1.1291 -0.3639
  399HOH      O 1209   2.844   0.196   1.232  0.0542  0.3069 -0.3468
  399HOH     H1 1210   2.888   0.115   1.259 -0.1192  0.2990 -0.0838
  399HOH     H2 1211   2.755   0.168   1.211 -0.4583  0.6501  1.1760
  400HOH      O 1212   3.125   0.518   3.624 -0.1404  0.4895  0.2332
  400HOH     H1 1213   3.144   0.544   3.714  0.6430 -0.6293  0.4335
  400HOH     H2 1214   3.190   0.564   3.571 -0.0581  0.5023  0.3451
  401HOH      O 1215   0.831   0.580   2.716  0.5626 -0.2145 -0.3693
  401HOH     H1 1216   0.877   0.636   2.653  0.6961 -0.2927 -0.3417
  401HOH     H2 1217   0.900   0.524   2.753  0.6664  0.4901  0.5629
  402HOH      O 1218   1.606   1.834   3.656 -0.3606  0.3905 -0.2252
  402HOH     H1 1219   1.529   1.833   3.600 -0.9121 -0.2360  0.5073
  402HOH     H2 1220   1.573   1.812   3.743  0.8534 -2.0785 -0.2084
  403HOH      O 1221   2.225   2.022   0.741 -0.2054  0.1738 -0.5185
  403HOH     H1 1222   2.212   2.049   0.831  0.6306  1.2920 -0.6831
  403HOH     H2 1223   2.254   1.931   0.746 -0.9612 -0.0479  0.2498
  404HOH      O 1224   3.466   1.908   2.417  0.4762 -0.0172  0.2162
  404HOH     H1 1225   3.462   1.983   2.476  0.5771  0.3414 -0.2135
  404HOH     H2 1226   3.536   1.931   2.355 -0.5141  0.2434 -0.8596
  405HOH      O 1227   2.481   1.445   3.071 -0.2554 -0.1629  0.9781
  405HOH     H1 1228   2.564   1.401   3.091 -0.0809 -0.0679  0.4953
  405HOH     H2 1229   2.416   1.375   3.075  0.1037 -0.6456 -0.4128
  406HOH      O 1230   1.587   2.322   1.675  0.2853 -0.4064  0.2706
  406HOH     H1 1231   1.681   2.312   1.692  0.2003 -0.7324  0.5721
  406HOH     H2 1232   1.547   2.326   1.762  0.0563  0.1354  0.1467
  407HOH      O 1233   1.427   2.393   0.291 -0.4981 -0.8326 -0.1678
  407HOH     H1 1234   1.380   2.469   0.326 -0.0987 -0.6863  0.0731
  407HOH     H2 1235   1.410   2.395   0.197 -1.1649 -0.9264 -0.0592
  408HOH      O 1236   0.804   2.083   3.660 -0.2018 -0.5263  0.9074
  408HOH     H1 1237   0.783   2.167   3.618  0.9092 -0.3037  0.7281
  408HOH     H2 1238   0.769   2.091   3.749  0.2822  0.3455  1.0497
  409HOH      O 1239   2.856   2.321   0.477  0.3150 -0.0205 -0.1816
  409HOH     H1 1240   2.826   2.274   0.399  1.6511  0.5138 -1.1056
  409HOH     H2 1241   2.928   2.267   0.511 -0.5573 -0.5084  1.0553
  410HOH      O 1242   3.053   2.293   2.566  0.2323  0.0879  0.7332
  410HOH     H1 1243   3.060   2.249   2.481 -0.0204  0.0388  0.7369
  410HOH     H2 1244   2.998   2.369   2.550  0.7709  0.4784  0.7006
  411HOH      O 1245   2.347   3.363   2.777 -0.2387  0.1226 -0.2491
  411HOH     H1 1246   2.441   3.348   2.784 -0.2393  0.4714  0.6636
  411HOH     H2 1247   2.310   3.275   2.769  0.1346 -0.0372 -0.2784
  412HOH      O 1248   2.685   2.610   3.179 -0.2041  0.0782  0.0630
  412HOH     H1 1249   2.649   2.543   3.121 -2.2312  0.8888  0.2188
  412HOH     H2 1250   2.634   2.601   3.260  0.4481  0.9195  0.6042
  413HOH      O 1251   2.826   0.296   2.654  0.1547  0.4882  0.1380
  413HOH     H1 1252   2.873   0.304   2.737 -0.0754 -0.6216  0.4068
  413HOH     H2 1253   2.890   0.256   2.595 -0.0222  0.2453  0.1089
  414HOH      O 1254   0.073   1.860   2.613  0.5812 -0.3516 -0.1167
  414HOH     H1 1255   0.079   1.859   2.518  0.2603  0.2566 -0.1483
  414HOH     H2 1256   0.069   1.952   2.637 -0.6765 -0.4948  0.3930
  415HOH      O 1257   3.695   0.196   3.195 -0.9638  0.6617  0.3416
  415HOH     H1 1258   3.757   0.232   3.259 -1.1121  0.2478  0.7277
  415HOH     H2 1259   3.652   0.274   3.158 -0.7451  0.9166  0.6112
  416HOH      O 1260   0.469   2.717   2.774 -0.3854  0.0481  0.0196
  416HOH     H1 1261   0.524   2.780   2.820 -0.5539  0.2077  0.0063
  416HOH     H2 1262   0.512   2.705   2.690 -0.2010 -0.0683  0.1292
  417HOH      O 1263   1.060   1.537   2.727  0.0853  0.2498  0.1553
  417HOH     H1 1264   1.038   1.589   2.650 -1.4943 -0.6190 -0.0554
  417HOH     H2 1265   0.978   1.495   2.753  0.6811  0.0011  1.9598
  418HOH      O 1266   0.865   2.243   3.288  0.5006  0.5664 -0.1951
  418HOH     H1 1267   0.851   2.265   3.380  0.9141  0.0353  0.0045
  418HOH     H2 1268   0.817   2.310   3.240 -0.8634  0.0936  0.4093
  419HOH      O 1269   0.230   0.688   1.676 -0.1588 -0.1734  0.1354
  419HOH     H1 1270   0.232   0.607   1.727 -0.5079  0.1300  0.6495
  419HOH     H2 1271   0.281   0.668   1.598 -0.1774 -0.8665  0.2855
  420HOH      O 1272   1.781   2.708   3.412 -0.0541 -0.2743 -0.3656
  420HOH     H1 1273   1.692   2.723   3.383 -0.2458 -0.2516  0.1979
  420HOH     H2 1274   1.836   2.750   3.346 -0.5117  1.1845  0.1040
  421HOH      O 1275   2.396   1.871   3.377  0.0210  0.6726  0.4309
  421HOH     H1 1276   2.324   1.930   3.397  0.0601  0.9277 -0.1339
  421HOH     H2 1277   2.364   1.820   3.302 -0.2223 -0.4119  1.2335
  422HOH      O 1278   2.584   2.488   1.519  0.4480  0.0378 -0.4642
  422HOH     H1 1279   2.581   2.393   1.530  0.3843 -0.1316 -1.7126
  422HOH     H2 1280   2.558   2.503   1.428  0.9461  1.2114 -0.4508
  423HOH      O 1281   0.928   2.051   1.725  0.3045  0.0669 -0.1684
  423HOH     H1 1282   0.939   2.049   1.820 -0.4365 -0.4224 -0.0711
  423HOH     H2 1283   1.016   2.042   1.689  0.6796  1.0221  0.4595
  424HOH      O 1284   2.466   3.365   0.704 -0.5554 -0.2319 -1.0925
  424HOH     H1 1285   2.401   3.400   0.765 -0.1766 -1.1942 -0.0695
  424HOH     H2 1286   2.550   3.397   0.737 -0.3619 -0.5413 -1.2748
  425HOH      O 1287   1.427   0.174   0.312  0.4797  0.2653 -0.1480
  425HOH     H1 1288   1.457   0.244   0.371  0.3832 -0.3889  0.7051
  425HOH     H2 1289   1.508   0.129   0.286  0.4120 -0.8382  1.3140
  426HOH      O 1290   0.871   1.124   3.313  0.1337  0.4303  0.0508
  426HOH     H1 1291   0.868   1.087   3.401  0.3278  0.0129 -0.1159
  426HOH     H2 1292   0.961   1.155   3.303  0.8796 -1.6637 -0.8375
  427HOH      O 1293   0.357   3.317   1.504  0.4422 -0.2765  0.2162
  427HOH     H1 1294   0.413   3.273   1.440  0.3349  0.5257 -0.4636
  427HOH     H2 1295   0.416   3.346   1.573  0.7216 -0.2358 -0.0385
  428HOH      O 1296   3.166   0.102   3.635 -0.1789 -0.6480  0.2319
  428HOH     H1 1297   3.209   0.169   3.689  0.6970 -0.3858 -0.7212
  428HOH     H2 1298   3.135   0.150   3.558 -0.8259 -1.1109  0.1929
  429HOH      O 1299   1.729   3.062   3.266  0.4649 -0.9194 -0.2768
  429HOH     H1 1300   1.742   3.151   3.233  0.5541 -1.5893 -2.2843
  429HOH     H2 1301   1.637   3.059   3.292  0.2470 -0.4325 -0.9423
  430HOH      O 1302   0.401   3.634   3.565  0.5134 -0.3968 -0.1109
  430HOH     H1 1303   0.423   3.662   3.477 -0.7175  0.6512 -0.1451
  430HOH     H2 1304   0.333   3.568   3.552  0.1420 -0.0524  0.0359
  431HOH      O 1305   1.140   0.029   2.707 -0.3371  0.9218  0.5691
  431HOH     H1 1306   1.080   0.013   2.634 -0.1698  1.0695  0.3928
  431HOH     H2 1307   1.094  -0.002   2.784 -0.2384  0.1015  0.3170
  432HOH      O 1308   3.618   0.781   1.286 -0.8529  0.4051 -0.3628
  432HOH     H1 1309   3.635   0.688   1.270  0.5771  0.5866 -0.1738
  432HOH     H2 1310   3.561   0.782   1.363 -0.1694 -0.3332  0.1953
  433HOH      O 1311   2.735   1.017   3.058  1.2686  0.7428 -0.0700
  433HOH     H1 1312   2.818   0.993   3.016  1.1655  0.2384 -0.0034
  433HOH     H2 1313   2.699   0.933   3.087  0.3734  0.8658 -0.7500
  434HOH      O 1314   0.101   2.042   2.397  0.1801  0.0555  0.1132
  434HOH     H1 1315   0.174   2.023   2.338  0.5133  0.1888  0.4681
  434HOH     H2 1316   0.144   2.069   2.479 -0.2560 -0.7616  0.6316
  435HOH      O 1317   2.167   2.707   0.462  0.0541  0.7854 -0.5456
  435HOH     H1 1318   2.091   2.746   0.503  0.1760  0.3549  0.1178
  435HOH     H2 1319   2.211   2.780   0.418 -0.1116  1.2550  0.0465
  436HOH      O 1320   3.318   2.591   3.056  0.3996  0.0572  0.6248
  436HOH     H1 1321   3.314   2.642   2.975  0.5971  0.1140  0.6486
  436HOH     H2 1322   3.277   2.648   3.122 -0.0538 -0.1202  0.5027
  437HOH      O 1323   0.233   1.008   2.686  0.4158  0.4564  0.5951
  437HOH     H1 1324   0.262   0.920   2.708 -1.9628 -0.5030  0.4225
  437HOH     H2 1325   0.203   1.044   2.770  0.1431  0.5660  0.4517
  438HOH      O 1326   2.529   1.428   1.676  0.0555 -0.3673 -0.1765
  438HOH     H1 1327   2.472   1.483   1.624  0.2063 -0.6449 -0.6494
  438HOH     H2 1328   2.484   1.343   1.680 -0.1429 -0.2473  0.4851
  439HOH      O 1329   3.603   2.400   2.332  0.5991 -0.1901  0.0547
  439HOH     H1 1330   3.515   2.371   2.354  0.9552 -1.4444 -0.0332
  439HOH     H2 1331   3.591   2.460   2.258 -0.1869 -0.1558  0.1915
  440HOH      O 1332   1.850   0.234   3.001  0.1347 -0.0063 -0.7933
  440HOH     H1 1333   1.846   0.141   3.023 -1.6881  0.2110  0.2553
  440HOH     H2 1334   1.847   0.236   2.905 -0.3848 -1.0382 -0.8299
  441HOH      O 1335   2.146   0.998   0.428 -0.2276  0.3423 -0.4921
  441HOH     H1 1336   2.174   0.958   0.346  0.2335  0.6218 -0.4792
  441HOH     H2 1337   2.189   1.083   0.429 -1.0868  0.7980 -0.4581
  442HOH      O 1338   1.126   2.301   0.481 -0.2557  0.1971 -0.3777
  442HOH     H1 1339   1.156   2.392   0.475  1.1560 -0.0942  1.0052
  442HOH     H2 1340   1.057   2.303   0.548  0.6575  0.1237  0.6090
  443HOH      O 1341   2.774   2.490   1.737 -1.0103 -0.0833  1.0164
  443HOH     H1 1342   2.728   2.536   1.667  0.2944 -0.4898 -0.1868
  443HOH     H2 1343   2.705   2.443   1.785 -1.8496 -1.5270 -1.2925
  444HOH      O 1344   3.477   2.362   2.028 -0.5611 -0.0929 -0.2003
  444HOH     H1 1345   3.517   2.305   2.094  0.5931  0.5845 -0.2696
  444HOH     H2 1346   3.482   2.312   1.947  0.7323  0.1768 -0.3238
  445HOH      O 1347   2.370   0.988   1.129 -0.2297 -0.1613 -0.1742
  445HOH     H1 1348   2.395   1.025   1.214 -0.9562  0.5414 -0.2322
  445HOH     H2 1349   2.320   0.910   1.151  0.8671 -0.8560 -0.0266
  446HOH      O 1350   0.579   3.645   2.859 -0.0661 -0.2953  0.6877
  446HOH     H1 1351   0.541   3.558   2.850  0.4084 -0.4835  0.3853
  446HOH     H2 1352   0.508   3.705   2.838  0.0082 -0.6523 -0.7944
  447HOH      O 1353   0.210   3.671   3.071  0.8224  0.7649  0.6125
  447HOH     H1 1354   0.131   3.617   3.060  0.9870  0.5005  0.6964
  447HOH     H2 1355   0.190   3.727   3.146  0.6294  0.8577  0.4934
  448HOH      O 1356   0.074   3.277   1.473 -0.3777 -0.5326  0.0442
  448HOH     H1 1357   0.168   3.291   1.461 -0.6344  1.7516 -0.0911
  448HOH     H2 1358   0.062   3.271   1.568 -0.1297 -0.2944  0.0929
  449HOH      O 1359   3.263   0.171   3.276 -0.2813 -0.2330  0.1134
  449HOH     H1 1360   3.287   0.115   3.350  0.5642  0.2424  0.2252
  449HOH     H2 1361   3.214   0.243   3.315  2.1951  1.3788  0.7300
  450HOH      O 1362   2.242   0.013   2.308 -0.7551 -0.0045 -0.1056
  450HOH     H1 1363   2.181   0.014   2.234  0.1108  0.6244 -0.8395
  450HOH     H2 1364   2.329   0.007   2.269 -0.2861 -0.2924  0.8943
  451HOH      O 1365   0.566   2.497   0.740  0.2216 -0.3413  0.4452
  451HOH     H1 1366   0.616   2.472   0.662 -0.1427  0.8785 -0.2288
  451HOH     H2 1367   0.618   2.565   0.781 -0.3431  0.1623  0.3525
  452HOH      O 1368   0.092   0.730   2.294  0.3950 -0.2610 -0.4728
  452HOH     H1 1369   0.108   0.678   2.215  1.3574 -0.0025 -0.4799
  452HOH     H2 1370   0.070   0.817   2.261  0.8458 -0.1401 -0.4704
  453HOH      O 1371   0.347   0.779   0.487  0.2955 -0.3323 -0.0626
  453HOH     H1 1372   0.297   0.722   0.545  0.0251 -0.0048  0.0329
  453HOH     H2 1373   0.282   0.815   0.426  0.4049  0.1257  0.0838
  454HOH      O 1374   2.114   1.459   2.146 -0.2900 -0.2992  0.5756
  454HOH     H1 1375   2.067   1.541   2.161 -1.0824 -0.7041  0.4195
  454HOH     H2 1376   2.206   1.485   2.137 -0.5619  0.6067  0.2150
  455HOH      O 1377   1.186   3.232   2.883 -0.4307 -0.4337  0.6182
  455HOH     H1 1378   1.120   3.262   2.821  0.1172  0.9929  0.6507
  455HOH     H2 1379   1.248   3.181   2.830 -0.0888  0.5710  0.0032
  456HOH      O 1380   2.422   1.406   2.656 -0.1777 -0.2073  0.2905
  456HOH     H1 1381   2.407   1.444   2.569  0.1989  0.1233  0.3613
  456HOH     H2 1382   2.517   1.403   2.664 -0.1994 -1.0157  0.3664
  457HOH      O 1383   0.794   2.811   3.376  0.1063  0.1196  0.0821
  457HOH     H1 1384   0.798   2.896   3.422 -1.4694 -0.4438  1.5081
  457HOH     H2 1385   0.878   2.770   3.395  0.5486  0.9971  0.1495
  458HOH      O 1386   1.649   3.094   2.625  0.1306 -0.3589  0.0939
  458HOH     H1 1387   1.609   3.126   2.544 -0.2627  1.2231  0.8320
  458HOH     H2 1388   1.743   3.102   2.611  0.0628  1.3222  0.2307
  459HOH      O 1389   1.418   2.559   2.789 -0.3314 -0.2130  0.1894
  459HOH     H1 1390   1.397   2.528   2.701 -0.1962  0.0504  0.0614
  459HOH     H2 1391   1.492   2.504   2.816 -0.0774  0.0091 -0.0445
  460HOH      O 1392   3.243   3.824   1.288 -0.0711 -0.6947 -0.3264
  460HOH     H1 1393   3.284   3.837   1.203  0.0489 -1.6262 -0.4358
  460HOH     H2 1394   3.226   3.729   1.292 -0.7619 -0.5578  0.3743
  461HOH      O 1395   1.499   2.859   1.092  0.0200  0.5028 -0.2417
  461HOH     H1 1396   1.495   2.946   1.053  0.4095  0.7971  0.3581
  461HOH     H2 1397   1.418   2.816   1.063  0.4064  0.5847 -1.6097
  462HOH      O 1398   3.774   3.481   2.772 -0.7748 -0.2367 -0.1714
  462HOH     H1 1399   3.760   3.575   2.780  0.5264  0.2080 -1.9063
  462HOH     H2 1400   3.698   3.450   2.723 -0.7114  0.1197 -0.5009
  463HOH      O 1401   0.589   0.335   1.518  0.0959 -0.6398 -0.4482
  463HOH     H1 1402   0.595   0.429   1.502 -0.7728 -0.3778  0.5279
  463HOH     H2 1403   0.679   0.304   1.514  0.5882  0.5016  0.5344
  464HOH      O 1404   3.279   3.239   0.830 -0.3129 -0.9653  0.3784
  464HOH     H1 1405   3.311   3.310   0.885  1.1027 -0.5246 -0.8678
  464HOH     H2 1406   3.341   3.168   0.843  0.0519 -0.8543 -0.5785
  465HOH      O 1407   0.136   3.709   2.705 -0.4390  0.1904  0.2440
  465HOH     H1 1408   0.079   3.734   2.778 -1.1381  0.0965 -0.2499
  465HOH     H2 1409   0.214   3.763   2.716 -0.1644 -0.3926  1.5178
  466HOH      O 1410   1.633   0.935   2.196 -0.7108 -0.1012 -0.0807
  466HOH     H1 1411   1.651   0.894   2.281 -0.0190  0.4952  0.0830
  466HOH     H2 1412   1.583   1.014   2.218 -1.1013 -0.2806 -0.2972
  467HOH      O 1413   2.290   0.853   1.614 -0.3456 -0.2264  0.0689
  467HOH     H1 1414   2.197   0.829   1.612 -0.6377  0.8059 -0.7891
  467HOH     H2 1415   2.299   0.905   1.694 -0.4501 -0.5119  0.2695
  468HOH      O 1416   2.304   3.020   1.524 -0.2733  0.8176  0.1541
  468HOH     H1 1417   2.218   3.016   1.565 -0.0087  1.5232  0.8257
  468HOH     H2 1418   2.311   2.939   1.474 -1.0706  0.4581  0.5948
  469HOH      O 1419   1.554   1.990   1.194 -0.6755 -0.0093 -0.0787
  469HOH     H1 1420   1.609   2.045   1.250 -0.4239 -0.9699  0.6769
  469HOH     H2 1421   1.465   2.006   1.223 -0.6678  0.4453 -0.2920
  470HOH      O 1422   2.431   0.968   1.397 -0.4047 -0.5202 -0.2109
  470HOH     H1 1423   2.405   0.916   1.474  1.0904  0.4917  1.0978
  470HOH     H2 1424   2.516   0.932   1.372 -0.0537  0.2987 -0.2429
  471HOH      O 1425   2.710   1.970   2.454 -0.9916  0.1531 -0.6377
  471HOH     H1 1426   2.773   1.957   2.384 -0.4608 -0.5923 -0.0579
  471HOH     H2 1427   2.688   2.063   2.450  0.0544  0.4134 -0.9352
  472HOH      O 1428   2.420   0.165   0.240  0.3838  0.2322  0.3425
  472HOH     H1 1429   2.514   0.181   0.253  0.5193  0.2470 -0.5575
  472HOH     H2 1430   2.384   0.250   0.218  0.3270  0.0699 -0.2089
  473HOH      O 1431   1.092   1.993   0.807 -0.6542 -0.4857 -0.6213
  473HOH     H1 1432   1.135   2.000   0.722  0.7544 -0.8364  0.0019
  473HOH     H2 1433   1.135   1.919   0.850 -0.7391  0.1724  0.7005
  474HOH      O 1434   1.277   0.158   2.508  0.9283  0.2486 -0.3493
  474HOH     H1 1435   1.246   0.130   2.594  0.6393  0.4263 -0.3927
  474HOH     H2 1436   1.206   0.212   2.473  1.3346  0.7556 -0.4060
  475HOH      O 1437   3.676   1.507   1.042 -0.1505 -0.1492 -0.9101
  475HOH     H1 1438   3.615   1.563   0.994 -0.0216  0.0544 -0.8387
  475HOH     H2 1439   3.705   1.443   0.978 -0.0297  0.0809 -1.0899
  476HOH      O 1440   0.997   1.911   1.965  0.0850 -0.1551  0.3846
  476HOH     H1 1441   0.963   1.856   2.035  0.1880  0.0418  0.5940
  476HOH     H2 1442   1.091   1.917   1.983  0.0712  0.1126  0.3839
  477HOH      O 1443   0.931   0.660   1.735  0.2901 -0.0972  0.2970
  477HOH     H1 1444   0.920   0.748   1.771 -0.8330  0.0822 -0.3638
  477HOH     H2 1445   0.868   0.606   1.783 -0.6930 -0.0092 -0.7816
  478HOH      O 1446   2.241   1.213   3.409  0.4183  0.8253 -0.7209
  478HOH     H1 1447   2.265   1.274   3.479  0.0465  1.0497 -0.7848
  478HOH     H2 1448   2.150   1.190   3.427  0.9001 -0.7847  0.0887
  479HOH      O 1449   0.754   1.073   0.592 -0.1930  0.2202 -0.1657
  479HOH     H1 1450   0.795   1.153   0.560 -0.5910  0.5311  0.0777
  479HOH     H2 1451   0.670   1.069   0.545  0.0159 -0.2986 -0.5122
  480HOH      O 1452   2.331   1.100   2.652 -0.0399 -0.0082  0.3042
  480HOH     H1 1453   2.293   1.083   2.739  0.0818  1.1437  0.6177
  480HOH     H2 1454   2.370   1.187   2.660  1.2334 -0.4579 -0.5001
  481HOH      O 1455   1.975   1.445   0.892 -0.1145  0.1815 -0.0833
  481HOH     H1 1456   2.036   1.479   0.827  0.5775 -1.8617 -0.6516
  481HOH     H2 1457   1.892   1.486   0.871  0.3367  0.4238 -1.5789
  482HOH      O 1458   3.504   1.270   1.145 -0.3820  0.3664  0.2887
  482HOH     H1 1459   3.542   1.331   1.081  0.1780 -0.0316  0.2272
  482HOH     H2 1460   3.419   1.308   1.166 -0.7541  0.3224 -0.9789
  483HOH      O 1461   0.863   3.622   3.164  0.8797 -0.1267 -0.4560
  483HOH     H1 1462   0.938   3.568   3.189  1.3378  1.0653  1.0856
  483HOH     H2 1463   0.828   3.653   3.248 -0.4474  0.5337 -1.1948
  484HOH      O 1464   2.582   0.137   1.144  0.1521  0.2320 -0.3948
  484HOH     H1 1465   2.502   0.148   1.196 -0.3421 -0.7214 -0.8942
  484HOH     H2 1466   2.551   0.112   1.058  0.9972  0.2069 -0.7075
  485HOH      O 1467   3.691   3.671   3.157 -0.4164 -0.1354  0.0535
  485HOH     H1 1468   3.628   3.616   3.202 -1.1601  0.1789 -0.5652
  485HOH     H2 1469   3.710   3.742   3.218 -0.5205 -0.3254  0.3087
  486HOH      O 1470   2.077   0.773   2.873 -0.2451 -0.3572  0.1877
  486HOH     H1 1471   2.028   0.709   2.923  0.0916 -0.4673  0.3854
  486HOH     H2 1472   2.075   0.741   2.783 -1.0034 -0.0667  0.0844
  487HOH      O 1473   0.863   3.700   2.780  0.2834  0.0835 -0.2514
  487HOH     H1 1474   0.848   3.787   2.816  0.7889  0.1205 -0.1136
  487HOH     H2 1475   0.776   3.668   2.757  0.1207  0.7715 -0.6524
  488HOH      O 1476   2.510   2.987   1.855  0.4531  0.0953  0.6611
  488HOH     H1 1477   2.456   2.930   1.909 -0.6336  0.1742 -0.2810
  488HOH     H2 1478   2.452   3.058   1.828  0.6839 -0.3391 -1.2262
  489HOH      O 1479   2.356   0.465   2.609 -0.3997  0.2039 -0.9919
  489HOH     H1 1480   2.417   0.409   2.655 -1.1536  0.3862  0.3561
  489HOH     H2 1481   2.404   0.546   2.592 -0.2745  0.4160  0.2134
  490HOH      O 1482   1.091   1.918   2.597 -0.7175  0.0347 -0.0579
  490HOH     H1 1483   1.067   2.009   2.581 -0.1040  0.5714  1.5962
  490HOH     H2 1484   1.159   1.923   2.664 -0.2926 -1.6411 -0.2806
  491HOH      O 1485   1.043   2.322   2.032  0.9602  0.1342 -0.1842
  491HOH     H1 1486   0.988   2.367   2.096 -0.8941 -0.8920 -0.9017
  491HOH     H2 1487   1.070   2.241   2.074  1.0778  0.1803 -0.1702
  492HOH      O 1488   3.541   3.576   1.779  0.2608  0.3630 -0.3597
  492HOH     H1 1489   3.620   3.628   1.794  0.7814 -0.5613  0.3019
  492HOH     H2 1490   3.558   3.528   1.698  0.7527 -0.4373  0.1907
  493HOH      O 1491   1.217   1.348   0.092  0.1991  0.2570  0.6694
  493HOH     H1 1492   1.236   1.324   0.183  0.3408  0.3671  0.6691
  493HOH     H2 1493   1.297   1.391   0.062  0.7943 -1.1812 -0.0024
  494HOH      O 1494   0.816   3.360   2.973  0.0464 -0.2120 -0.2108
  494HOH     H1 1495   0.876   3.411   3.028 -0.0819 -0.0674 -0.2032
  494HOH     H2 1496   0.773   3.425   2.917 -0.5362 -0.2333  0.1935
  495HOH      O 1497   0.741   1.965   1.118  0.2273  0.5580 -0.8857
  495HOH     H1 1498   0.787   2.037   1.162 -0.2853  0.7914 -0.7116
  495HOH     H2 1499   0.810   1.903   1.095  0.5189  0.2163  0.6305
  496HOH      O 1500   3.187   1.402   0.808 -0.5057  0.6495  0.2977
  496HOH     H1 1501   3.093   1.389   0.792 -0.4768  0.3262  0.3897
  496HOH     H2 1502   3.191   1.489   0.848 -0.8467  0.3835  0.9479
  497HOH      O 1503   0.346   2.336   0.793 -0.1726 -0.6583  0.2485
  497HOH     H1 1504   0.362   2.286   0.713 -0.3921 -0.7850  0.2822
  497HOH     H2 1505   0.417   2.400   0.796  0.2060 -1.0711  0.2882
  498HOH      O 1506   1.445   0.642   3.193  0.1457 -0.3149 -0.0278
  498HOH     H1 1507   1.486   0.564   3.156 -1.1948 -0.7007 -0.8680
  498HOH     H2 1508   1.383   0.671   3.126 -0.2639  0.7702  0.7507
  499HOH      O 1509   0.034   2.531   3.074 -0.3622 -0.3868  0.6183
  499HOH     H1 1510   0.000   2.475   3.004 -0.9308  0.5663  0.0938
  499HOH     H2 1511   0.040   2.473   3.150  0.0802 -1.4058 -0.1458
  500HOH      O 1512   0.339   1.147   1.523 -0.4431 -0.9084  0.4109
  500HOH     H1 1513   0.288   1.079   1.478 -0.0220 -0.7135 -0.3856
  500HOH     H2 1514   0.427   1.140   1.486 -0.3814  0.0546  0.3295
  501HOH      O 1515   3.723   1.129   3.638 -0.0864 -0.2394 -0.0626
  501HOH     H1 1516   3.693   1.039   3.625 -0.7869 -0.0477  0.1844
  501HOH     H2 1517   3.656   1.169   3.693  0.1099  0.4996 -0.3459
  502HOH      O 1518   1.764   0.872   3.697  0.0483  0.0880  0.4889
  502HOH     H1 1519   1.718   0.843   3.776  0.6007  0.8026  1.1174
  502HOH     H2 1520   1.748   0.966   3.694  0.4832  0.1554  0.0605
  503HOH      O 1521   1.330   3.598   2.964  0.3005 -0.4181  0.0954
  503HOH     H1 1522   1.237   3.582   2.945  0.2865 -0.8852  0.5349
  503HOH     H2 1523   1.334   3.692   2.981 -0.1566 -0.4467  0.4041
  504HOH      O 1524   0.744   0.687   2.136  0.0403 -0.0434  0.0583
  504HOH     H1 1525   0.715   0.769   2.175  0.1152 -0.2483  0.5538
  504HOH     H2 1526   0.678   0.622   2.163 -0.5003 -0.0049 -1.0323
  505HOH      O 1527   3.604   2.683   2.572 -0.2135  0.4304  0.2962
  505HOH     H1 1528   3.564   2.682   2.485 -0.1535  0.6555  0.2654
  505HOH     H2 1529   3.551   2.622   2.623 -0.4084  0.4929  0.1717
  506HOH      O 1530   1.586   3.634   0.433 -0.7748 -0.0428  0.2068
  506HOH     H1 1531   1.576   3.556   0.378 -1.1950  0.1800 -0.0371
  506HOH     H2 1532   1.586   3.600   0.523  0.0661 -0.4278  0.0837
  507HOH      O 1533   1.202   2.768   3.000  0.4256 -0.2974  0.0155
  507HOH     H1 1534   1.116   2.730   2.982  0.3643  0.1547 -0.7326
  507HOH     H2 1535   1.229   2.807   2.917  1.2472 -0.2072  0.3003
  508HOH      O 1536   2.204   2.349   1.474 -0.2140 -0.1470  0.4783
  508HOH     H1 1537   2.135   2.338   1.540 -0.1236 -0.3637  0.5379
  508HOH     H2 1538   2.158   2.382   1.397 -0.2359  0.6683  0.8279
  509HOH      O 1539   2.262   2.546   0.711  0.0574 -0.4301  0.2206
  509HOH     H1 1540   2.284   2.455   0.691 -0.5565 -0.4370 -0.5339
  509HOH     H2 1541   2.257   2.588   0.625 -0.0399  0.2247  0.5366
  510HOH      O 1542   0.468   3.587   3.126 -0.2345 -0.2470 -0.6954
  510HOH     H1 1543   0.511   3.566   3.043  0.6479  1.5364 -0.7884
  510HOH     H2 1544   0.382   3.619   3.101 -0.5076 -1.0018 -0.7725
  511HOH      O 1545   1.760   1.989   2.632 -0.2773  0.7894 -0.0530
  511HOH     H1 1546   1.824   1.972   2.701 -0.7619 -1.4409  0.0020
  511HOH     H2 1547   1.675   1.981   2.675 -0.5861 -0.2519 -0.7831
  512HOH      O 1548   2.961   0.270   0.088 -0.1369  0.2110  0.4016
  512HOH     H1 1549   3.054   0.250   0.075 -0.6318 -2.1611 -0.3418
  512HOH     H2 1550   2.940   0.331   0.018  0.4771 -0.8281 -0.7721
  513HOH      O 1551   3.677   2.817   0.543 -0.5016  0.1056  0.1724
  513HOH     H1 1552   3.736   2.836   0.470 -0.4420  0.1348  0.2272
  513HOH     H2 1553   3.679   2.722   0.551 -1.1384  0.0369 -0.3795
  514HOH      O 1554   0.850   1.465   2.210  0.1087  0.5978  0.8323
  514HOH     H1 1555   0.838   1.384   2.261  0.2231  0.3176  0.4195
  514HOH     H2 1556   0.943   1.465   2.188 -0.0493  0.4229  0.1365
  515HOH      O 1557   0.544   0.496   2.201 -0.4703  0.2496 -0.2837
  515HOH     H1 1558   0.475   0.454   2.254 -0.7710  0.2402 -0.6735
  515HOH     H2 1559   0.543   0.448   2.119  0.2328  0.0436 -0.1796
  516HOH      O 1560   3.441   0.388   0.882 -0.2572 -0.3970  0.0344
  516HOH     H1 1561   3.515   0.328   0.892  0.6189  0.3550 -1.2765
  516HOH     H2 1562   3.365   0.336   0.908  0.4857 -1.9193 -0.5491
  517HOH      O 1563   3.636   0.572   0.903  0.0828  0.0456 -0.5405
  517HOH     H1 1564   3.564   0.513   0.883  0.3763 -0.1506 -1.0486
  517HOH     H2 1565   3.605   0.658   0.877 -0.4006  0.1638  0.3361
  518HOH      O 1566   2.792   2.926   2.834  0.2292 -0.1520 -0.1885
  518HOH     H1 1567   2.772   2.985   2.906 -0.0983 -0.3482 -0.1155
  518HOH     H2 1568   2.813   2.842   2.876 -0.0332 -0.2879 -0.3203
  519HOH      O 1569   2.753   3.269   1.050 -0.9315  0.5151  0.4773
  519HOH     H1 1570   2.744   3.349   0.999  0.9152  0.0957 -0.6670
  519HOH     H2 1571   2.835   3.229   1.020 -2.0907 -2.2504  0.3772
  520HOH      O 1572   1.107   1.884   3.579 -0.8365 -0.4327  0.1834
  520HOH     H1 1573   1.050   1.808   3.592 -1.7519  0.1580 -0.1786
  520HOH     H2 1574   1.113   1.925   3.665 -0.9127 -0.5281  0.2343
  521HOH      O 1575   0.488   0.054   3.712  0.0108 -0.4455 -0.6637
  521HOH     H1 1576   0.493   0.019   3.801  2.2343 -0.0294 -0.5120
  521HOH     H2 1577   0.481  -0.023   3.656 -0.6278 -0.7584 -0.1686
  522HOH      O 1578   0.691   0.627   1.576 -0.0553  0.5587  0.2548
  522HOH     H1 1579   0.641   0.709   1.578  1.0472  1.2927 -0.2104
  522HOH     H2 1580   0.739   0.627   1.659  0.2858  0.6196  0.0603
  523HOH      O 1581   2.716   1.217   2.605  0.0848 -0.1441  0.4089
  523HOH     H1 1582   2.703   1.275   2.680  0.2473  0.0839  0.2620
  523HOH     H2 1583   2.807   1.189   2.611  0.4248  0.7021 -0.2698
  524HOH      O 1584   2.109   1.761   2.829  0.3341 -0.0363  0.3483
  524HOH     H1 1585   2.077   1.707   2.901  0.6673 -0.4533  0.1955
  524HOH     H2 1586   2.187   1.804   2.864  0.2839  0.0493  0.3542
  525HOH      O 1587   2.349   3.164   2.485  0.3241 -0.3068  0.2230
  525HOH     H1 1588   2.257   3.165   2.512  0.3651 -0.7775  0.4022
  525HOH     H2 1589   2.383   3.081   2.519  0.8288 -0.1168  0.2033
  526HOH      O 1590   1.416   3.003   1.847  0.4506  0.3515 -0.6963
  526HOH     H1 1591   1.403   2.937   1.779 -1.2191 -0.4988  0.3343
  526HOH     H2 1592   1.415   2.954   1.929  1.2020  1.4755  0.0456
  527HOH      O 1593   0.130   0.651   0.643 -0.3443 -0.0413  0.0360
  527HOH     H1 1594   0.140   0.634   0.737 -2.0366  0.1306  0.3092
  527HOH     H2 1595   0.112   0.745   0.637 -1.9059 -0.2936 -0.2093
  528HOH      O 1596   3.106   0.410   1.423 -0.0552  0.0674 -0.7804
  528HOH     H1 1597   3.184   0.385   1.374 -0.6993 -0.9642 -1.3714
  528HOH     H2 1598   3.095   0.340   1.488  0.0032  0.6887 -0.0654
  529HOH      O 1599   2.307   0.414   0.736  0.2559  0.4751 -0.4177
  529HOH     H1 1600   2.307   0.331   0.784 -1.1533 -0.0567 -1.2158
  529HOH     H2 1601   2.390   0.414   0.688  0.7074  0.0131  0.3154
  530HOH      O 1602   0.558   0.651   3.571 -0.1493  0.2057 -0.1570
  530HOH     H1 1603   0.617   0.712   3.616 -0.6677  0.2989  0.4300
  530HOH     H2 1604   0.607   0.570   3.564 -0.0022  0.2359  0.4585
  531HOH      O 1605   1.674   0.068   2.399  0.1313 -0.2433  0.0839
  531HOH     H1 1606   1.689   0.150   2.445  0.6921 -0.1502 -0.2377
  531HOH     H2 1607   1.736   0.006   2.439 -0.0546 -0.4210  0.1019
  532HOH      O 1608   2.321   2.860   3.361  0.4855 -0.6035  0.4430
  532HOH     H1 1609   2.310   2.808   3.441 -2.3916  0.0331  0.6888
  532HOH     H2 1610   2.277   2.943   3.380 -0.1559 -0.3223 -1.6988
  533HOH      O 1611   0.341   2.634   1.176  0.2819  0.8802 -0.2768
  533HOH     H1 1612   0.351   2.554   1.126  0.6101  1.0327 -0.4617
  533HOH     H2 1613   0.338   2.704   1.110 -2.4511  0.8962 -0.3595
  534HOH      O 1614   0.128   1.861   0.447 -0.3810  0.4759  0.6686
  534HOH     H1 1615   0.168   1.795   0.390  0.0232  0.9448  0.3941
  534HOH     H2 1616   0.035   1.839   0.447 -0.4001  0.4966 -0.2236
  535HOH      O 1617   3.760   3.343   2.021 -0.2277  0.5877  0.5141
  535HOH     H1 1618   3.799   3.368   2.104 -0.0811  1.1046  0.2938
  535HOH     H2 1619   3.677   3.390   2.018 -0.3692  0.3444  0.4893
  536HOH      O 1620   2.946   0.101   2.846 -0.4344 -0.2320  0.2413
  536HOH     H1 1621   3.013   0.081   2.781 -0.3133  0.4300  0.1537
  536HOH     H2 1622   2.989   0.086   2.931 -0.4802 -0.7399  0.1795
  537HOH      O 1623   1.057   1.298   2.597 -0.1382  0.0458 -0.3079
  537HOH     H1 1624   0.998   1.237   2.640 -0.2793  0.3163 -0.1168
  537HOH     H2 1625   1.076   1.365   2.663  0.2977  0.0212 -0.3976
  538HOH      O 1626   2.767   1.323   3.503  0.1981  0.1874  0.2404
  538HOH     H1 1627   2.757   1.414   3.530 -0.9866  0.3842 -0.6960
  538HOH     H2 1628   2.717   1.273   3.566  0.5603  0.2066  0.5517
  539HOH      O 1629   3.809   3.164   2.630 -0.5645 -0.5014 -0.1366
  539HOH     H1 1630   3.729   3.174   2.579 -0.2696 -0.1685 -0.5526
  539HOH     H2 1631   3.809   3.072   2.658 -0.3173 -0.9553 -1.4775
  540HOH      O 1632   2.232   1.989   2.195 -0.3149 -0.2073  0.1123
  540HOH     H1 1633   2.199   2.074   2.165 -0.2652 -0.6790 -1.4214
  540HOH     H2 1634   2.160   1.952   2.246 -0.7752  0.2859 -0.1664
  541HOH      O 1635   0.802   1.462   2.832  0.6575  0.1994 -0.0814
  541HOH     H1 1636   0.750   1.537   2.804 -0.1401 -0.4573 -0.4621
  541HOH     H2 1637   0.740   1.389   2.832  1.1457 -0.2830  1.2986
  542HOH      O 1638   1.193   0.946   2.448  0.1375 -0.1178  0.7089
  542HOH     H1 1639   1.247   0.867   2.451  0.3926 -0.0368 -0.5920
  542HOH     H2 1640   1.225   0.999   2.521  0.9316 -0.6300  0.7653
  543HOH      O 1641   1.162   1.976   0.028 -0.5269 -0.0017 -0.2758
  543HOH     H1 1642   1.125   2.032   0.097  0.2045 -0.6535  0.6955
  543HOH     H2 1643   1.176   1.892   0.070 -0.4807 -0.5794 -1.3744
  544HOH      O 1644   2.459   2.102   3.583  0.3745 -0.4602 -0.3474
  544HOH     H1 1645   2.491   2.030   3.528  1.2947  0.6392 -1.3445
  544HOH     H2 1646   2.523   2.172   3.571 -0.4767  0.5445  0.5738
  545HOH      O 1647   0.559   1.200   2.062  0.1775  0.1979  0.0040
  545HOH     H1 1648   0.602   1.127   2.016 -0.5376  0.5515 -1.3195
  545HOH     H2 1649   0.469   1.171   2.074  0.2740  0.2471  0.9448
  546HOH      O 1650   2.222   3.664   1.885  0.5684 -0.1573  0.3705
  546HOH     H1 1651   2.162   3.590   1.876 -0.5317  0.6400  0.7484
  546HOH     H2 1652   2.286   3.651   1.815 -0.4814 -0.6590 -0.5551
  547HOH      O 1653   3.609   2.844   0.830 -0.5169  0.3679  0.6526
  547HOH     H1 1654   3.621   2.755   0.866 -0.6467  0.3921  0.7625
  547HOH     H2 1655   3.632   2.836   0.738 -0.5311  0.2172  0.6606
  548HOH      O 1656   0.854   1.028   1.015 -0.4284 -0.1165  0.1045
  548HOH     H1 1657   0.926   0.967   1.031  0.2279  0.5781 -0.0374
  548HOH     H2 1658   0.800   0.985   0.949  0.9139  0.0974 -1.2643
  549HOH      O 1659   1.484   2.989   3.354 -0.6784  0.2591  0.1284
  549HOH     H1 1660   1.498   2.932   3.430  0.6064 -0.5781 -0.6586
  549HOH     H2 1661   1.436   2.934   3.292  0.8707 -0.1796 -0.7747
  550HOH      O 1662   1.985   2.345   2.924 -0.2098 -0.1500  0.0293
  550HOH     H1 1663   1.900   2.302   2.930 -0.3303 -0.3151 -1.7026
  550HOH     H2 1664   2.047   2.273   2.909 -0.0959  0.0925 -0.7538
  551HOH      O 1665   2.098   2.306   2.599 -0.1696 -0.4191  0.2358
  551HOH     H1 1666   2.147   2.315   2.517 -0.5252 -0.1304  0.0497
  551HOH     H2 1667   2.166   2.302   2.667  0.2409 -2.2994 -0.1636
  552HOH      O 1668   1.788   0.354   1.431  0.2001 -0.3547 -0.0983
  552HOH     H1 1669   1.705   0.401   1.422  0.7767  0.9110  0.6520
  552HOH     H2 1670   1.823   0.350   1.342 -0.1483  0.1127 -0.2672
  553HOH      O 1671   1.626   1.372   1.743  0.2344  0.1192 -0.4755
  553HOH     H1 1672   1.567   1.430   1.792 -0.3641 -0.5604 -0.3532
  553HOH     H2 1673   1.679   1.331   1.811  0.3928  0.2344 -0.5289
  554HOH      O 1674   3.728   3.755   2.897 -0.5884 -0.3946 -0.3448
  554HOH     H1 1675   3.714   3.727   2.987 -0.0114  0.0766 -0.1029
  554HOH     H2 1676   3.729   3.850   2.900  0.1176 -0.3748 -0.7301
  555HOH      O 1677   3.634   3.779   2.585  0.0535  0.1190  0.0716
  555HOH     H1 1678   3.633   3.755   2.678 -0.3383 -0.2529 -0.0265
  555HOH     H2 1679   3.615   3.872   2.585 -0.4177  0.0282  0.3391
  556HOH      O 1680   3.397   1.508   0.312 -0.6607  0.1522  0.2137
  556HOH     H1 1681   3.426   1.520   0.221 -0.5159  0.4437  0.2948
  556HOH     H2 1682   3.332   1.577   0.325 -0.3408  0.4100  0.4719
  557HOH      O 1683   3.282   3.203   2.770 -0.0578 -0.2282 -0.7170
  557HOH     H1 1684   3.234   3.257   2.832  0.4635 -0.0783 -0.4307
  557HOH     H2 1685   3.319   3.133   2.823  0.9876  0.2938 -0.7035
  558HOH      O 1686   2.883   3.412   2.626 -0.8489  0.8730 -0.6533
  558HOH     H1 1687   2.858   3.425   2.717  0.6465  1.6915 -0.2791
  558HOH     H2 1688   2.857   3.322   2.606 -0.2616  0.2739  0.9416
  559HOH      O 1689   0.831   0.120   1.526 -0.7725 -0.2694 -0.5152
  559HOH     H1 1690   0.780   0.045   1.495 -0.3058 -0.7748 -0.0939
  559HOH     H2 1691   0.794   0.141   1.612 -0.2340 -0.7038 -0.1606
  560HOH      O 1692   3.181   3.544   1.609  0.7236  0.9900 -0.1726
  560HOH     H1 1693   3.209   3.452   1.609 -1.1583  0.3084 -0.5884
  560HOH     H2 1694   3.179   3.569   1.701 -0.7874 -0.2042  0.2033
  561HOH      O 1695   1.570   2.770   0.574  0.3594  0.2196 -0.0853
  561HOH     H1 1696   1.608   2.801   0.492 -0.7770 -0.2548 -0.8478
  561HOH     H2 1697   1.617   2.689   0.593  0.8118  0.4711 -0.1263
  562HOH      O 1698   2.136   2.881   3.675 -0.1048 -0.6531 -0.4159
  562HOH     H1 1699   2.106   2.857   3.588 -1.4021  0.5148 -0.3714
  562HOH     H2 1700   2.068   2.849   3.734  0.5155 -1.0088  0.1367
  563HOH      O 1701   1.310   0.376   2.989  0.0349  0.3701 -0.7762
  563HOH     H1 1702   1.397   0.397   3.022 -0.2083 -1.0324  1.0936
  563HOH     H2 1703   1.250   0.420   3.049 -0.5017 -0.2587 -0.8298
  564HOH      O 1704   3.091   2.204   2.303  0.1611 -0.1593 -0.2239
  564HOH     H1 1705   3.150   2.148   2.252  0.3521  0.6012 -0.8782
  564HOH     H2 1706   3.065   2.273   2.242  0.5770  0.9290  0.7513
  565HOH      O 1707   0.740   2.565   2.787  0.1553  0.6278  0.4879
  565HOH     H1 1708   0.777   2.608   2.710 -0.1238  0.8985  0.4985
  565HOH     H2 1709   0.782   2.608   2.862  1.2493 -0.3721  0.5026
  566HOH      O 1710   1.297   3.193   2.421  0.2611  0.3156  0.4903
  566HOH     H1 1711   1.306   3.275   2.372  0.1029  0.5455  0.8356
  566HOH     H2 1712   1.288   3.221   2.512 -1.1270 -0.0103  0.4885
  567HOH      O 1713   1.217   1.726   0.847  0.7511 -1.0200  0.1193
  567HOH     H1 1714   1.307   1.714   0.879  0.8002 -0.4256  0.2343
  567HOH     H2 1715   1.165   1.735   0.927  0.8985  0.6481  0.1026
  568HOH      O 1716   1.211   2.213   2.563  0.5802  0.4986 -0.6112
  568HOH     H1 1717   1.296   2.186   2.527  0.5469 -0.2179 -0.1716
  568HOH     H2 1718   1.234   2.261   2.643  0.5694  0.1510 -0.3969
  569HOH      O 1719   2.336   0.426   0.189 -0.0503 -0.5441  0.2092
  569HOH     H1 1720   2.358   0.500   0.133 -0.3636 -0.3201  0.3739
  569HOH     H2 1721   2.322   0.465   0.276 -0.8380 -0.6963  0.1697
  570HOH      O 1722   2.305   2.962   0.459  0.0203 -0.0836  0.7487
  570HOH     H1 1723   2.377   2.900   0.470 -0.0355 -0.1440  0.7697
  570HOH     H2 1724   2.307   3.015   0.539  1.3958  1.3253 -0.1070
  571HOH      O 1725   0.845   1.851   0.785 -0.1689 -0.1054 -1.1092
  571HOH     H1 1726   0.920   1.907   0.764  0.4224 -1.1695 -2.1236
  571HOH     H2 1727   0.865   1.815   0.871  0.2649 -0.0376 -1.1767
  572HOH      O 1728   0.958   2.619   2.963  0.9248  0.3829 -0.1061
  572HOH     H1 1729   0.977   2.580   2.878  1.3515 -0.1004  0.2061
  572HOH     H2 1730   0.967   2.548   3.026 -0.5143  0.4321  0.2465
  573HOH      O 1731   0.359   3.450   0.138 -0.0332  0.0607  0.0485
  573HOH     H1 1732   0.326   3.466   0.226 -1.3378 -1.4257 -0.0724
  573HOH     H2 1733   0.434   3.393   0.151 -0.2353 -0.1731  0.2221
  574HOH      O 1734   2.150   0.352   1.799  0.2830  0.3136 -0.1043
  574HOH     H1 1735   2.209   0.288   1.758  0.7862  0.2795  0.6361
  574HOH     H2 1736   2.079   0.362   1.736  0.2751 -0.8392 -0.3269
  575HOH      O 1737   2.092   0.268   0.195  0.0385  0.0879 -0.0385
  575HOH     H1 1738   2.097   0.215   0.274 -1.5683  0.5847  0.4737
  575HOH     H2 1739   2.183   0.291   0.176  0.5042 -0.1593  1.5880
  576HOH      O 1740   0.230   0.145   1.135 -0.3749 -0.3717  0.5955
  576HOH     H1 1741   0.212   0.150   1.228  0.6544 -0.7058  0.8397
  576HOH     H2 1742   0.255   0.234   1.110 -0.5975 -0.2935  0.6555
  577HOH      O 1743   1.737   0.891   1.942 -0.1875 -0.1392 -0.0619
  577HOH     H1 1744   1.706   0.909   2.030 -0.9266  0.8865 -0.4899
  577HOH     H2 1745   1.816   0.946   1.933 -1.0326  1.0904 -0.5339
  578HOH      O 1746   3.134   2.230   0.560  0.4162 -0.7172 -0.0913
  578HOH     H1 1747   3.127   2.195   0.649  0.2560  0.6563  0.4900
  578HOH     H2 1748   3.210   2.186   0.523  0.5212 -1.2848  0.7439
  579HOH      O 1749   2.333   0.272   1.315 -0.3997 -0.2376 -0.2667
  579HOH     H1 1750   2.402   0.290   1.379  0.2527 -0.6388 -0.8341
  579HOH     H2 1751   2.337   0.346   1.254  0.4250 -0.8768 -1.0317
  580HOH      O 1752   2.636   1.340   1.969 -0.2969  0.4025 -0.0208
  580HOH     H1 1753   2.611   1.365   1.880  0.7131 -0.6761 -0.6766
  580HOH     H2 1754   2.728   1.365   1.976  0.2037 -1.1919 -0.0331
  581HOH      O 1755   0.726   0.678   0.396 -0.5786 -0.2783 -0.4611
  581HOH     H1 1756   0.724   0.642   0.485  0.0152  1.0881  0.1564
  581HOH     H2 1757   0.634   0.695   0.376 -0.6791 -0.1024  0.1134
  582HOH      O 1758   0.034   0.470   1.406 -0.3784  0.4530 -0.8006
  582HOH     H1 1759   0.006   0.494   1.318 -1.8419  0.5461 -0.3654
  582HOH     H2 1760  -0.006   0.537   1.463 -1.4002 -0.8265  0.1038
  583HOH      O 1761   1.961   3.319   2.859  0.4461  0.4261 -0.0245
  583HOH     H1 1762   1.980   3.384   2.927  1.4466  0.0747  0.0654
  583HOH     H2 1763   1.970   3.366   2.777 -0.1664  0.7048  0.0549
  584HOH      O 1764   2.818   2.010   3.241 -0.3301  0.0340  0.1525
  584HOH     H1 1765   2.811   1.977   3.151 -0.8228 -0.2841  0.2983
  584HOH     H2 1766   2.855   2.097   3.232 -0.2393 -0.0497 -0.3500
  585HOH      O 1767   0.143   2.959   3.752  0.2937  0.3310  0.7458
  585HOH     H1 1768   0.078   3.005   3.699  0.4162 -0.4128 -0.0879
  585HOH     H2 1769   0.194   3.029   3.794  0.1698  0.9548 -0.1033
  586HOH      O 1770   2.057   2.980   1.599  0.5073 -0.9912  0.6490
  586HOH     H1 1771   1.987   2.951   1.541  1.4484 -1.4472 -0.3303
  586HOH     H2 1772   2.013   3.005   1.680 -0.8735 -0.4152 -0.2070
  587HOH      O 1773   3.561   1.520   2.306 -0.2607 -0.9402  0.1622
  587HOH     H1 1774   3.529   1.454   2.244  0.1310 -1.1518  0.1781
  587HOH     H2 1775   3.618   1.471   2.366  0.9721 -0.4180 -0.5156
  588HOH      O 1776   1.918   2.080   0.231  0.1615 -0.1589  0.8802
  588HOH     H1 1777   1.977   2.122   0.169  0.0380 -1.1404  0.0503
  588HOH     H2 1778   1.889   2.151   0.289  0.8458  0.6482  0.2778
  589HOH      O 1779   1.576   0.639   0.840  0.6240  0.2283  0.2208
  589HOH     H1 1780   1.659   0.591   0.848  0.4295 -0.0178  0.8324
  589HOH     H2 1781   1.597   0.713   0.783  1.3064  0.2535  0.4854
  590HOH      O 1782   2.888   0.997   2.590 -0.4048  0.4526 -0.1498
  590HOH     H1 1783   2.815   0.988   2.528 -1.5253 -1.2278  1.2051
  590HOH     H2 1784   2.956   0.940   2.555 -0.6354  0.2864 -0.3399
  591HOH      O 1785   0.660   0.375   0.334  0.1333  0.0822 -0.4663
  591HOH     H1 1786   0.587   0.427   0.368  1.2634  1.1800  0.4909
  591HOH     H2 1787   0.640   0.363   0.241 -0.9737  0.8064 -0.3639
  592HOH      O 1788   1.258   1.506   2.075  0.2912 -0.2486 -0.2089
  592HOH     H1 1789   1.237   1.527   2.166  0.7358  0.7196 -0.3054
  592HOH     H2 1790   1.186   1.449   2.047 -0.4615  0.3329  0.4243
  593HOH      O 1791   0.415   1.388   2.463  0.0291  0.5386 -0.3367
  593HOH     H1 1792   0.500   1.416   2.496 -0.5524 -0.0194  1.9781
  593HOH     H2 1793   0.369   1.470   2.445  0.7453  0.8578 -0.8131
  594HOH      O 1794   1.196   3.180   1.773  0.4895 -0.1768 -0.3871
  594HOH     H1 1795   1.250   3.111   1.812  1.3002  0.6628  0.0693
  594HOH     H2 1796   1.255   3.223   1.711  0.0665  0.2375 -0.5093
  595HOH      O 1797   0.355   1.560   2.081  0.4558  1.2022  0.2771
  595HOH     H1 1798   0.311   1.552   1.996  0.0041  1.3147  0.4926
  595HOH     H2 1799   0.441   1.521   2.067 -0.0532  0.0564  0.1064
  596HOH      O 1800   3.178   2.800   0.727  0.3021  0.4374 -0.0472
  596HOH     H1 1801   3.159   2.713   0.694 -0.9099  0.3303  0.8142
  596HOH     H2 1802   3.134   2.859   0.665  1.2345  0.4880 -0.7065
  597HOH      O 1803   1.333   0.068   2.933  0.2795  0.6492 -0.0416
  597HOH     H1 1804   1.297   0.156   2.945 -0.3216  0.5594 -0.9978
  597HOH     H2 1805   1.355   0.063   2.840 -1.3302 -0.7600 -0.4580
  598HOH      O 1806   0.476   1.934   2.579 -0.4684  0.6281  0.2407
  598HOH     H1 1807   0.493   1.967   2.667  0.1187  0.7030  0.1068
  598HOH     H2 1808   0.427   2.004   2.536 -0.1941  0.8652  0.3066
  599HOH      O 1809   3.805   1.728   2.984 -0.2924  0.2845 -0.0244
  599HOH     H1 1810   3.757   1.781   2.920  0.0100  0.1165 -0.3978
  599HOH     H2 1811   3.742   1.713   3.055 -0.5818  0.6060 -0.2085
  600HOH      O 1812   3.679   0.958   0.409 -0.6904 -0.0006 -0.4328
  600HOH     H1 1813   3.658   1.014   0.334 -0.6081  0.3214 -0.2235
  600HOH     H2 1814   3.653   1.010   0.485 -0.3879 -0.1513 -0.2235
  601HOH      O 1815   3.161   1.676   2.659  0.1290  0.3737 -0.2157
  601HOH     H1 1816   3.160   1.596   2.711 -0.0427  0.3556 -0.2454
  601HOH     H2 1817   3.250   1.679   2.621  0.6689  1.0010  1.0065
  602HOH      O 1818   3.287   1.442   1.115 -0.1888 -0.2083  0.0421
  602HOH     H1 1819   3.227   1.516   1.126  1.0469  0.9240 -0.2686
  602HOH     H2 1820   3.302   1.437   1.021  0.3276 -0.3281  0.1213
  603HOH      O 1821   2.053   0.601   3.655 -0.4507  0.5722  0.9346
  603HOH     H1 1822   2.080   0.691   3.674 -0.5868  0.5308  1.3542
  603HOH     H2 1823   1.961   0.597   3.682 -0.2424  0.1107  1.6357
  604HOH      O 1824   2.819   0.093   0.569 -0.4092 -0.4004  0.4832
  604HOH     H1 1825   2.837   0.105   0.662  0.0959 -0.8323  0.4488
  604HOH     H2 1826   2.841   0.177   0.529 -0.5844 -0.2268  0.7417
  605HOH      O 1827   2.447   2.528   2.073 -0.1531  0.3289  0.3733
  605HOH     H1 1828   2.399   2.503   1.994 -0.3014  0.9412  0.2607
  605HOH     H2 1829   2.507   2.454   2.089 -0.6203 -0.1203  0.1044
  606HOH      O 1830   3.270   3.725   0.074 -0.3649  0.3821 -0.2740
  606HOH     H1 1831   3.307   3.641   0.047 -0.0398  0.4456 -0.0259
  606HOH     H2 1832   3.263   3.775  -0.008 -0.8610  0.0050 -0.4752
  607HOH      O 1833   2.111   3.804   2.088 -0.1683 -0.3091  0.7942
  607HOH     H1 1834   2.019   3.780   2.075 -0.0720 -0.4282  0.2625
  607HOH     H2 1835   2.159   3.748   2.026  0.0612  1.2174 -0.5495
  608HOH      O 1836   0.420   2.890   0.768 -0.7875 -0.4835 -0.1943
  608HOH     H1 1837   0.486   2.919   0.831  0.7637 -1.4343 -1.2327
  608HOH     H2 1838   0.346   2.948   0.783 -0.1426 -0.0090  1.7711
  609HOH      O 1839   2.499   2.461   2.717 -0.2825  0.2553 -0.3448
  609HOH     H1 1840   2.562   2.445   2.646 -0.7427  0.4868 -0.8191
  609HOH     H2 1841   2.452   2.539   2.690 -0.9859 -0.0865 -0.1555
  610HOH      O 1842   2.156   0.368   2.430  0.2404 -0.1117 -0.6736
  610HOH     H1 1843   2.226   0.408   2.482  0.0127 -0.6516  0.0967
  610HOH     H2 1844   2.158   0.276   2.455 -0.6535 -0.1654 -0.7369
  611HOH      O 1845   2.145   1.973   3.460 -0.3800 -0.5133 -0.5952
  611HOH     H1 1846   2.065   2.024   3.447 -0.7185 -0.4952  1.1427
  611HOH     H2 1847   2.146   1.953   3.553  1.7168 -0.4186 -0.5024
  612HOH      O 1848   3.283   2.978   1.870 -0.5630  0.8290 -0.0871
  612HOH     H1 1849   3.371   2.942   1.866 -0.8694  0.0310 -0.0229
  612HOH     H2 1850   3.291   3.056   1.924 -0.1269  0.0124  1.1213
  613HOH      O 1851   2.961   3.757   1.227 -0.6715 -0.0774 -0.1178
  613HOH     H1 1852   3.044   3.783   1.188 -0.3908 -0.5528  0.1487
  613HOH     H2 1853   2.939   3.675   1.185 -1.2548  0.2753 -0.5275
  614HOH      O 1854   2.066   0.277   1.229 -0.1117 -0.7477  0.3370
  614HOH     H1 1855   2.156   0.278   1.263 -0.4026  0.6816  1.2297
  614HOH     H2 1856   2.066   0.345   1.161 -0.4291 -1.0283  0.0495
  615HOH      O 1857   3.435   0.388   2.076  0.1209 -0.3150  0.5879
  615HOH     H1 1858   3.359   0.446   2.083  0.0219 -0.3236 -0.2697
  615HOH     H2 1859   3.507   0.445   2.050 -0.0781 -0.6049 -0.7313
  616HOH      O 1860   2.743   0.014   2.470  0.6318  0.9165 -0.1405
  616HOH     H1 1861   2.749  -0.012   2.562  0.4553  0.1522 -0.3344
  616HOH     H2 1862   2.653   0.045   2.460  0.7784  1.4215  0.0386
  617HOH      O 1863   0.916   0.423   2.146 -0.3972  0.3284  0.6025
  617HOH     H1 1864   0.907   0.519   2.145 -1.2078  0.2884 -0.7519
  617HOH     H2 1865   0.884   0.398   2.233  0.2936  1.2913  1.1775
  618HOH      O 1866   0.258   3.508   1.858  0.4125  0.7542 -0.1813
  618HOH     H1 1867   0.312   3.439   1.895 -0.0023 -0.3724 -1.5095
  618HOH     H2 1868   0.319   3.560   1.805  0.4966  0.5208 -0.3181
  619HOH      O 1869   2.841   2.999   1.543 -0.2657 -0.3980 -0.0587
  619HOH     H1 1870   2.754   2.967   1.568 -0.3881 -0.0977 -0.0947
  619HOH     H2 1871   2.876   3.039   1.623 -0.5539  0.3343 -0.2817
  620HOH      O 1872   0.355   1.414   2.965 -0.1972  0.0525 -0.2482
  620HOH     H1 1873   0.263   1.439   2.952 -0.0517  0.4717 -0.5273
  620HOH     H2 1874   0.352   1.344   3.030 -0.7032  0.1693 -0.1357
  621HOH      O 1875   0.547   0.073   0.817  0.5000 -0.2908  0.3868
  621HOH     H1 1876   0.535  -0.011   0.773  0.1633 -0.5257  0.9026
  621HOH     H2 1877   0.470   0.124   0.793  0.9865  0.1091 -0.4066
  622HOH      O 1878   3.509   3.397   3.086 -0.2321 -0.2084 -0.1583
  622HOH     H1 1879   3.566   3.327   3.052 -1.1711 -0.7970 -0.6040
  622HOH     H2 1880   3.513   3.465   3.018  1.1884  0.5196  0.5675
  623HOH      O 1881   2.677   2.396   2.525  0.2799  0.3721 -0.0755
  623HOH     H1 1882   2.745   2.458   2.498  1.6881 -1.0160 -0.0734
  623HOH     H2 1883   2.653   2.351   2.444  1.1632 -0.7175  0.2069
  624HOH      O 1884   3.670   1.413   1.687  0.0063  0.1313  0.2881
  624HOH     H1 1885   3.629   1.424   1.772  0.7121 -0.2399  0.6949
  624HOH     H2 1886   3.725   1.335   1.696 -0.3133 -0.2389 -0.6752
  625HOH      O 1887   1.736   3.318   3.196 -0.5276 -0.4319  0.7103
  625HOH     H1 1888   1.785   3.399   3.207 -0.5059 -0.3485  0.0720
  625HOH     H2 1889   1.644   3.344   3.208 -0.5484 -0.2402  0.1636
  626HOH      O 1890   1.274   2.993   3.702 -0.5010 -0.3436  0.0054
  626HOH     H1 1891   1.240   3.082   3.715 -1.2077 -0.7155  0.9345
  626HOH     H2 1892   1.196   2.938   3.694 -0.1160 -1.0410  0.7332
  627HOH      O 1893   1.664   1.212   0.505  0.1602 -0.2258 -0.4503
  627HOH     H1 1894   1.657   1.307   0.519  0.0708 -0.1756 -0.8229
  627HOH     H2 1895   1.754   1.199   0.475  0.3686 -0.3406  0.1910
  628HOH      O 1896   0.282   2.359   2.855  0.6197  0.2620  0.5376
  628HOH     H1 1897   0.286   2.444   2.899 -0.2789  2.1493 -2.4334
  628HOH     H2 1898   0.368   2.347   2.817  0.5768  0.1443  0.4775
  629HOH      O 1899   2.372   0.776   2.791 -0.0162 -1.1009  0.2843
  629HOH     H1 1900   2.311   0.821   2.849  0.0779 -0.8727  0.2091
  629HOH     H2 1901   2.351   0.684   2.801 -1.6925 -0.9816 -1.1727
  630HOH      O 1902   2.085   3.088   0.220 -0.7099 -0.3994 -0.2847
  630HOH     H1 1903   2.045   3.002   0.210 -0.5128 -0.3771 -1.6242
  630HOH     H2 1904   2.043   3.142   0.153  0.1807  0.1460 -0.4378
  631HOH      O 1905   1.902   0.303   0.929 -0.8037 -0.3962 -0.7300
  631HOH     H1 1906   1.889   0.208   0.924 -0.4248 -0.4439 -0.8579
  631HOH     H2 1907   1.996   0.314   0.944 -0.9133 -0.0513 -0.2625
  632HOH      O 1908   0.200   0.252   2.748 -0.2770 -0.2336 -0.8451
  632HOH     H1 1909   0.149   0.283   2.673 -0.9553 -0.2074 -0.3926
  632HOH     H2 1910   0.137   0.249   2.820  0.5666  0.7170 -0.0022
  633HOH      O 1911   3.267   0.324   2.342  0.2700 -0.2828  0.0116
  633HOH     H1 1912   3.305   0.272   2.271  0.4258 -0.3081  0.1116
  633HOH     H2 1913   3.337   0.384   2.368  0.1405 -0.1271 -0.0015
  634HOH      O 1914   0.234   1.354   0.829  0.0108 -0.2083 -0.2251
  634HOH     H1 1915   0.281   1.405   0.763 -0.6385 -0.1490 -0.6553
  634HOH     H2 1916   0.286   1.364   0.909  0.3901  0.3612 -0.5347
  635HOH      O 1917   1.828   2.545   2.743  0.1647  0.2100  0.1075
  635HOH     H1 1918   1.918   2.519   2.761  0.4336  0.7430 -0.4027
  635HOH     H2 1919   1.819   2.632   2.783  0.0760  0.4284 -0.3709
  636HOH      O 1920   0.387   0.371   2.436 -0.5072 -0.2114 -0.3785
  636HOH     H1 1921   0.383   0.292   2.489  0.2383 -0.1408 -0.1921
  636HOH     H2 1922   0.428   0.436   2.493  0.7728 -0.2591 -1.1564
  637HOH      O 1923   1.460   2.545   0.861 -0.5238 -0.0045  0.6185
  637HOH     H1 1924   1.508   2.579   0.786 -0.4314  0.3632  0.8445
  637HOH     H2 1925   1.525   2.538   0.931 -0.6448 -0.1891  0.7157
  638HOH      O 1926   0.196   2.238   0.119  0.1926  0.3863  0.5218
  638HOH     H1 1927   0.127   2.273   0.062  0.1672  1.8537  1.3424
  638HOH     H2 1928   0.261   2.203   0.058 -0.3083  0.9078 -0.3642
  639HOH      O 1929   2.287   3.111   2.091  0.2631  0.3443 -0.0476
  639HOH     H1 1930   2.192   3.097   2.086  0.0993  1.3410 -0.2678
  639HOH     H2 1931   2.322   3.027   2.121 -0.7412  0.0948  0.5491
  640HOH      O 1932   3.172   0.312   0.925 -0.0466  0.0643  0.3582
  640HOH     H1 1933   3.155   0.218   0.924 -0.0994  0.0513  1.3463
  640HOH     H2 1934   3.085   0.352   0.922 -0.2115  0.0236  2.2617
  641HOH      O 1935   1.099   0.064   2.242  0.2496  0.5022 -0.0608
  641HOH     H1 1936   1.142   0.147   2.225  0.1109  0.5422 -0.2173
  641HOH     H2 1937   1.135   0.004   2.177  0.8285  0.2693  0.4539
  642HOH      O 1938   3.074   2.241   1.890 -0.5863  0.4784 -0.1714
  642HOH     H1 1939   3.039   2.267   1.805  1.1131  1.3038 -0.7048
  642HOH     H2 1940   3.117   2.156   1.874 -0.0531  0.7495 -0.2283
  643HOH      O 1941   3.203   1.588   1.839  0.5555  0.5113 -0.4080
  643HOH     H1 1942   3.243   1.648   1.775  0.3676  0.2391 -0.7875
  643HOH     H2 1943   3.154   1.526   1.786 -0.0527  0.5999  0.0349
  644HOH      O 1944   0.478   1.705   1.694  0.1223  0.2918  0.1612
  644HOH     H1 1945   0.476   1.788   1.743  0.8273 -0.2945  1.2702
  644HOH     H2 1946   0.457   1.730   1.604  0.1530  1.6506  0.4842
  645HOH      O 1947   0.359   3.253   0.659  0.0332  0.1940  0.3188
  645HOH     H1 1948   0.345   3.311   0.734 -0.8334  0.1904  0.1790
  645HOH     H2 1949   0.314   3.172   0.684 -0.5648  0.3066 -0.3263
  646HOH      O 1950   2.610   1.259   3.755 -0.0568  0.0699  0.0720
  646HOH     H1 1951   2.628   1.165   3.751 -0.1141 -0.0400  1.5225
  646HOH     H2 1952   2.544   1.269   3.823  0.5239  1.2287  0.5234
  647HOH      O 1953   2.411   2.384   0.007  0.4251 -0.0114 -0.1784
  647HOH     H1 1954   2.465   2.318   0.051 -0.0374  0.1066  0.6162
  647HOH     H2 1955   2.401   2.453   0.072 -0.8883 -0.1483 -0.1789
  648HOH      O 1956   0.559   0.954   3.524  0.5499  0.0968  0.1553
  648HOH     H1 1957   0.530   0.864   3.538 -0.1608  0.3649  0.4990
  648HOH     H2 1958   0.488   0.996   3.475  0.4796  0.6972  0.7443
  649HOH      O 1959   3.628   3.272   3.779 -0.7090  0.6963  0.1326
  649HOH     H1 1960   3.692   3.259   3.709 -0.9360 -0.0983  0.0525
  649HOH     H2 1961   3.680   3.270   3.859 -0.6063  0.1128  0.0646
  650HOH      O 1962   0.202   0.291   2.230 -0.7028 -0.1033 -0.0621
  650HOH     H1 1963   0.226   0.328   2.316 -0.3567  0.3458 -0.3433
  650HOH     H2 1964   0.168   0.204   2.250  0.6379 -0.5653  0.4245
  651HOH      O 1965   2.594   3.283   3.611  0.8416  0.5498 -0.0747
  651HOH     H1 1966   2.639   3.224   3.671  1.1218  0.6616 -0.1720
  651HOH     H2 1967   2.662   3.344   3.581  0.5991  0.8002 -0.1252
  652HOH      O 1968   0.757   3.285   0.082 -0.1125 -0.0784  0.0897
  652HOH     H1 1969   0.820   3.278   0.154  0.6564 -0.3029 -0.5735
  652HOH     H2 1970   0.729   3.376   0.084  0.0233 -0.0415  0.5734
  653HOH      O 1971   2.608   2.306   2.090  0.6025  0.3720 -0.2936
  653HOH     H1 1972   2.571   2.218   2.083  0.5509  0.4310 -0.8919
  653HOH     H2 1973   2.693   2.294   2.132  0.2423  0.1430  0.4042
  654HOH      O 1974   2.674   3.145   2.399 -0.0838  0.2193  0.4764
  654HOH     H1 1975   2.626   3.142   2.317 -0.6396 -0.0851  0.8036
  654HOH     H2 1976   2.654   3.231   2.435 -1.2723 -0.2752  1.1073
  655HOH      O 1977   1.609   3.650   2.176 -0.4033  0.1408 -0.7405
  655HOH     H1 1978   1.576   3.740   2.186 -0.3778  0.2265 -1.3489
  655HOH     H2 1979   1.580   3.605   2.255 -0.6915  0.6043 -0.5737
  656HOH      O 1980   1.777   1.291   3.072  0.0419  0.4739 -0.2114
  656HOH     H1 1981   1.727   1.349   3.014  0.0790 -0.2410 -0.9962
  656HOH     H2 1982   1.863   1.284   3.030  0.2861  0.4371  0.2808
  657HOH      O 1983   3.529   1.509   3.441  0.0175  0.4231  0.6936
  657HOH     H1 1984   3.577   1.470   3.368 -0.6341 -0.5821  0.7626
  657HOH     H2 1985   3.595   1.561   3.487  0.6933  0.2253  0.0039
  658HOH      O 1986   1.265   0.905   0.701  0.5659 -0.1778  0.1294
  658HOH     H1 1987   1.336   0.882   0.640  0.3339 -0.2325 -0.1247
  658HOH     H2 1988   1.270   0.840   0.770  0.5036 -0.4313 -0.1022
  659HOH      O 1989   3.226   3.720   2.397  0.2262 -0.1154 -0.1300
  659HOH     H1 1990   3.196   3.755   2.313  0.1508  1.6361  0.5412
  659HOH     H2 1991   3.311   3.761   2.411  0.0033  0.0797  0.8591
  660HOH      O 1992   2.242   2.624   1.447  0.2553  0.3491  0.3125
  660HOH     H1 1993   2.288   2.541   1.436  1.0565  0.8809 -0.6852
  660HOH     H2 1994   2.245   2.642   1.541  0.1619 -0.6803  0.5310
  661HOH      O 1995   2.039   3.657   1.255 -0.3020 -0.5712  0.9837
  661HOH     H1 1996   1.991   3.584   1.295 -1.5440  0.0860  0.7961
  661HOH     H2 1997   1.998   3.735   1.292 -0.0012  0.0387  0.0895
  662HOH      O 1998   3.465   2.554   0.028  0.7777 -0.6425  0.3256
  662HOH     H1 1999   3.435   2.641   0.001 -0.9685 -1.1825  0.2798
  662HOH     H2 2000   3.540   2.571   0.084  0.4781  0.9084  0.3450
  663HOH      O 2001   3.477   1.078   2.059  0.4093 -0.3124  0.2194
  663HOH     H1 2002   3.390   1.094   2.023  0.6452 -0.3043 -0.3571
  663HOH     H2 2003   3.474   1.120   2.145  0.1649  0.5793 -0.1929
  664HOH      O 2004   3.768   2.464   3.567  0.4730 -0.0808 -0.2129
  664HOH     H1 2005   3.801   2.546   3.603  0.3573  0.3396 -1.0285
  664HOH     H2 2006   3.696   2.490   3.510 -0.5121 -0.8690  0.5854
  665HOH      O 2007   1.043   1.138   0.250 -0.1174 -0.0569 -0.1647
  665HOH     H1 2008   1.130   1.170   0.225 -0.5371  0.0029 -1.7995
  665HOH     H2 2009   0.986   1.214   0.240 -0.7166 -0.6284 -1.5836
  666HOH      O 2010   2.751   3.446   2.079  0.4894 -0.0892  0.2846
  666HOH     H1 2011   2.666   3.472   2.113 -0.3636 -0.1345 -1.5756
  666HOH     H2 2012   2.790   3.528   2.047  0.6949 -0.2000  0.2466
  667HOH      O 2013   2.994   1.394   1.297  0.0905 -0.5068  0.8899
  667HOH     H1 2014   3.006   1.345   1.216  0.6141  0.1675  0.5471
  667HOH     H2 2015   2.926   1.345   1.344 -0.5628 -0.6654 -0.1485
  668HOH      O 2016   2.702   1.639   0.903 -0.2224  0.3731  0.5654
  668HOH     H1 2017   2.659   1.603   0.826  0.8700 -0.4610  0.2980
  668HOH     H2 2018   2.723   1.562   0.957  1.4552  0.6207  0.3648
  669HOH      O 2019   3.571  -0.020   0.150 -0.3480 -0.2802  0.1296
  669HOH     H1 2020   3.514  -0.015   0.073 -0.1816  0.6544  0.0460
  669HOH     H2 2021   3.580   0.070   0.179  0.8291 -0.4322  0.3275
  670HOH      O 2022   1.084   3.439   1.784  0.4294  1.1277  0.0190
  670HOH     H1 2023   1.113   3.348   1.784  0.8063  1.1810  1.6649
  670HOH     H2 2024   1.165   3.490   1.793  0.1359  1.5285  0.4913
  671HOH      O 2025   1.067   0.839   3.108 -0.1806 -0.0565  0.3883
  671HOH     H1 2026   1.080   0.835   3.203 -0.6888  0.0427  0.4688
  671HOH     H2 2027   0.972   0.838   3.097 -0.2348 -2.5741 -0.2269
  672HOH      O 2028   1.452   2.802   2.037  0.1919 -0.1645 -1.1802
  672HOH     H1 2029   1.490   2.748   2.107 -0.0545  0.6214 -0.4044
  672HOH     H2 2030   1.358   2.785   2.042  0.1814 -0.1618 -1.3731
  673HOH      O 2031   1.416   1.442   2.418 -0.0413 -0.3264  0.3859
  673HOH     H1 2032   1.321   1.441   2.406 -0.2149  0.7566  1.2512
  673HOH     H2 2033   1.429   1.403   2.504  0.2686 -0.2812  0.3618
  674HOH      O 2034   2.572   3.094   0.870  0.8272 -0.8089  0.3277
  674HOH     H1 2035   2.544   3.137   0.951  0.3293 -0.1184 -0.1797
  674HOH     H2 2036   2.660   3.128   0.853  0.5597 -0.2101  0.0962
  675HOH      O 2037   0.186   0.319   1.586 -0.3585  0.1325  0.3681
  675HOH     H1 2038   0.205   0.243   1.532 -0.3650  0.3648  0.0361
  675HOH     H2 2039   0.111   0.361   1.543  1.0515  1.6500 -0.8526
  676HOH      O 2040   1.335   1.288   1.437  0.3771 -0.1551  0.5008
  676HOH     H1 2041   1.280   1.217   1.403  0.1284 -0.2304  1.0470
  676HOH     H2 2042   1.423   1.252   1.438  0.4905  0.0190 -0.5415
  677HOH      O 2043   2.521   0.862   0.232  0.1177  0.1010  0.2721
  677HOH     H1 2044   2.604   0.816   0.224  0.5091  0.7547  0.4223
  677HOH     H2 2045   2.501   0.892   0.143 -0.6183 -1.1169 -0.0166
  678HOH      O 2046   3.462   1.491   0.845 -0.0238  0.1930  0.3960
  678HOH     H1 2047   3.478   1.583   0.822 -0.7739  0.1482 -0.3777
  678HOH     H2 2048   3.461   1.445   0.762 -0.6533 -0.3516  0.6903
  679HOH      O 2049   1.156   0.301   2.146 -1.0379 -0.6754 -0.1016
  679HOH     H1 2050   1.183   0.331   2.059 -0.2175  0.6317  0.5371
  679HOH     H2 2051   1.072   0.344   2.161 -0.1488  1.0555  0.5615
  680HOH      O 2052   3.634   3.341   0.911 -0.0044  0.2163 -0.3104
  680HOH     H1 2053   3.666   3.350   0.821  0.6277  0.6262 -0.0541
  680HOH     H2 2054   3.546   3.305   0.901 -0.6487  1.8192 -1.2008
  681HOH      O 2055   3.320   1.751   1.642 -0.0503  0.2214 -0.1796
  681HOH     H1 2056   3.289   1.802   1.568 -0.2531 -0.2996 -0.4680
  681HOH     H2 2057   3.397   1.704   1.608  0.7926  1.1272  0.3863
  682HOH      O 2058   2.210   0.757   0.585  0.2093  0.1568  0.0521
  682HOH     H1 2059   2.156   0.818   0.536 -1.3706 -1.0762  0.1006
  682HOH     H2 2060   2.296   0.799   0.588 -0.7681  2.4483  0.2971
  683HOH      O 2061   2.532   2.608   3.394 -0.1557  0.2092 -0.1151
  683HOH     H1 2062   2.443   2.619   3.427 -0.5171  0.3015 -1.0617
  683HOH     H2 2063   2.581   2.572   3.468 -1.0831 -0.2618  0.2979
  684HOH      O 2064   2.131   1.425   2.490 -0.2692 -1.0519  0.1172
  684HOH     H1 2065   2.175   1.400   2.571 -0.3610  0.5020  0.7299
  684HOH     H2 2066   2.191   1.488   2.449 -0.9496 -0.5402 -0.1378
  685HOH      O 2067   2.734   3.399   3.324  0.9357  0.1156  0.4890
  685HOH     H1 2068   2.779   3.482   3.343  0.0754  0.4825  1.0655
  685HOH     H2 2069   2.672   3.421   3.255  0.3813  0.0855  0.9617
  686HOH      O 2070   2.913   2.589   0.363 -0.2239  0.4043  0.3867
  686HOH     H1 2071   2.891   2.498   0.380  0.1870  0.1502 -0.3671
  686HOH     H2 2072   2.856   2.615   0.291  0.7420  0.2334 -0.4791
  687HOH      O 2073   2.034   0.100   1.617  0.3462 -0.8894 -0.1873
  687HOH     H1 2074   2.116   0.053   1.600  0.4041 -0.8691  0.0270
  687HOH     H2 2075   2.018   0.086   1.710 -0.3904 -1.6934 -0.4006
  688HOH      O 2076   3.382   0.751   0.644 -0.2134  0.7723  1.1176
  688HOH     H1 2077   3.348   0.823   0.591  0.8966 -0.1445 -1.1029
  688HOH     H2 2078   3.333   0.674   0.614  0.9266  0.1014  0.8537
  689HOH      O 2079   0.815   3.387   0.985  0.3324  0.4993  0.4661
  689HOH     H1 2080   0.799   3.308   1.037 -0.2578  1.0162  1.1050
  689HOH     H2 2081   0.783   3.458   1.040  0.4741  1.1525 -0.2725
  690HOH      O 2082   1.701   1.135   0.817 -0.2341  0.5815  0.0660
  690HOH     H1 2083   1.691   1.202   0.750  0.1473 -0.0920 -0.6902
  690HOH     H2 2084   1.788   1.099   0.803 -0.0615  0.5455  1.0644
  691HOH      O 2085   1.971   2.513   0.753 -0.7351 -0.6779  0.5432
  691HOH     H1 2086   1.959   2.456   0.677 -0.8815  0.7300 -0.5819
  691HOH     H2 2087   2.061   2.546   0.744 -1.2220  0.6608  0.0446
  692HOH      O 2088   2.151   1.505   3.226 -0.0396  0.2592  0.1620
  692HOH     H1 2089   2.191   1.421   3.204 -1.1016 -0.0251 -0.8953
  692HOH     H2 2090   2.221   1.569   3.215  0.8008 -0.4639  1.0325
  693HOH      O 2091   2.353   2.701   1.222 -0.2881  0.0550  0.3540
  693HOH     H1 2092   2.296   2.664   1.154 -0.1008 -0.7087  0.5966
  693HOH     H2 2093   2.314   2.672   1.304 -0.3432  0.7259  0.5795
  694HOH      O 2094   0.100   3.637   1.450  0.1352  0.0536  0.7913
  694HOH     H1 2095   0.127   3.592   1.370 -0.4248  0.2546  0.4787
  694HOH     H2 2096   0.054   3.569   1.501 -0.2549  0.1385  0.5549
  695HOH      O 2097   0.833   3.746   1.181 -0.8059 -0.3988 -0.6267
  695HOH     H1 2098   0.757   3.714   1.132 -0.3510 -0.4744 -1.3042
  695HOH     H2 2099   0.897   3.771   1.114  0.4466 -1.9235 -0.1483
  696HOH      O 2100   0.024   1.162   1.658  0.3079  0.0425  0.0223
  696HOH     H1 2101  -0.030   1.145   1.736 -0.1108  0.5592 -0.1467
  696HOH     H2 2102   0.112   1.175   1.693  0.2761 -0.4982  0.3337
  697HOH      O 2103   1.886   2.956   3.076  0.2241  0.1653  0.4019
  697HOH     H1 2104   1.859   2.995   3.158  0.7211  0.6085  0.3592
  697HOH     H2 2105   1.844   2.869   3.076  0.7046 -0.0957  1.3978
  698HOH      O 2106   2.393   1.551   2.164  0.0058 -0.2681 -0.1278
  698HOH     H1 2107   2.445   1.489   2.113 -0.6745 -0.0033 -1.2301
  698HOH     H2 2108   2.429   1.637   2.141  0.2654 -0.1859  0.5596
  699HOH      O 2109   2.117   0.333   2.975  0.0445 -0.2841 -0.3292
  699HOH     H1 2110   2.046   0.271   2.958 -0.7185  0.3815  0.2411
  699HOH     H2 2111   2.074   0.418   2.979  0.8892  0.1557 -0.0102
  700HOH      O 2112   3.021   1.568   2.044  0.5674 -0.0262 -0.1526
  700HOH     H1 2113   3.069   1.604   2.119  0.9482 -0.8209 -0.0002
  700HOH     H2 2114   3.089   1.553   1.978  0.4262 -0.4828 -0.2000
  701HOH      O 2115   3.585   1.933   0.253  0.1295 -0.1437  0.5500
  701HOH     H1 2116   3.503   1.970   0.221  0.1708 -1.0651 -0.7146
  701HOH     H2 2117   3.649   2.004   0.242 -0.1476  0.0099 -0.1472
  702HOH      O 2118   0.410   0.150   2.596  0.2245 -0.4834  0.2921
  702HOH     H1 2119   0.317   0.145   2.574  0.5048 -0.3466 -1.1337
  702HOH     H2 2120   0.418   0.104   2.679 -1.1686 -0.1338  0.6739
  703HOH      O 2121   1.538   1.379   0.296 -0.3763 -0.2630  0.1692
  703HOH     H1 2122   1.572   1.423   0.374  0.1995  0.1239 -0.2829
  703HOH     H2 2123   1.445   1.364   0.315 -0.2843 -0.0128  0.8496
  704HOH      O 2124   1.517   2.201   2.574  0.8224 -0.2087  0.8695
  704HOH     H1 2125   1.534   2.121   2.623  1.3231  0.0964  1.2059
  704HOH     H2 2126   1.572   2.267   2.615  0.4508  0.3049  0.5724
  705HOH      O 2127   1.052   2.974   3.160 -0.4257 -0.4977 -0.4518
  705HOH     H1 2128   1.112   2.925   3.103 -0.7218 -0.7466 -0.5559
  705HOH     H2 2129   0.996   3.023   3.099 -0.4980 -0.4694 -0.3626
  706HOH      O 2130   2.113   1.495   0.323 -0.4322 -0.8776 -1.1655
  706HOH     H1 2131   2.199   1.456   0.336 -0.6578 -1.1192 -0.2926
  706HOH     H2 2132   2.128   1.565   0.260  0.6939  0.0111 -0.0170
  707HOH      O 2133   3.281   0.555   0.053 -0.5715  0.1414  0.1434
  707HOH     H1 2134   3.223   0.609   0.107  1.0637  0.8156  1.3829
  707HOH     H2 2135   3.367   0.563   0.094  0.5225 -0.4981 -1.7565
  708HOH      O 2136   3.205   2.361   2.911  0.3405  0.2061 -0.0005
  708HOH     H1 2137   3.175   2.410   2.834  0.7060  1.0002  0.3412
  708HOH     H2 2138   3.215   2.428   2.979  0.0055 -0.4786  0.7548
  709HOH      O 2139   3.178   1.982   1.939 -0.0663 -0.4091  0.6186
  709HOH     H1 2140   3.194   1.990   2.033  0.6890  0.5432  0.4462
  709HOH     H2 2141   3.263   1.959   1.902 -0.0174  0.5531  0.0631
  710HOH      O 2142   0.158   1.446   3.544 -0.4241 -0.4347 -0.0452
  710HOH     H1 2143   0.120   1.369   3.500 -2.2266  0.3570 -0.0394
  710HOH     H2 2144   0.092   1.472   3.608  0.2509  0.9563  0.1576
  711HOH      O 2145   1.579   0.450   3.081 -0.3265 -0.6075  0.0059
  711HOH     H1 2146   1.635   0.399   3.139 -0.0334 -0.6808 -0.3351
  711HOH     H2 2147   1.640   0.503   3.029 -0.6293  1.0946  1.2109
  712HOH      O 2148   2.148   2.508   3.296  0.4681  0.6666 -0.3718
  712HOH     H1 2149   2.143   2.564   3.374  0.0148 -0.0872  0.1680
  712HOH     H2 2150   2.223   2.451   3.312 -0.3070 -0.2849  0.1085
  713HOH      O 2151   3.369   2.183   2.797  0.7515 -0.2080  0.1824
  713HOH     H1 2152   3.316   2.243   2.849  1.4241  0.1028  0.5348
  713HOH     H2 2153   3.322   2.099   2.801 -0.4323  0.3569 -0.6755
  714HOH      O 2154   1.081   0.757   1.081  0.4504  0.1152 -0.3015
  714HOH     H1 2155   1.151   0.806   1.124  0.7512 -0.2200 -0.4005
  714HOH     H2 2156   1.126   0.691   1.028  0.0658 -0.9277  0.5769
  715HOH      O 2157   1.347   0.053   0.614  0.0035  0.2576 -0.1129
  715HOH     H1 2158   1.267   0.006   0.593 -0.4253  1.2459 -0.8245
  715HOH     H2 2159   1.319   0.144   0.628  0.9992  0.6570 -0.5111
  716HOH      O 2160   2.329   2.208   0.314  0.2016 -0.1991 -1.2084
  716HOH     H1 2161   2.274   2.171   0.245 -1.1155  0.4015 -0.5588
  716HOH     H2 2162   2.297   2.298   0.324  0.2433 -0.3072  0.2657
  717HOH      O 2163   3.096   0.879   2.475  0.9352 -0.7746  0.3882
  717HOH     H1 2164   3.171   0.842   2.429  0.4797  0.0015 -1.1386
  717HOH     H2 2165   3.021   0.827   2.443  0.6423 -0.5045  0.6197
  718HOH      O 2166   1.840   2.366   1.924 -0.3981  0.2193 -0.1878
  718HOH     H1 2167   1.804   2.443   1.968  0.6523  0.1983  0.8010
  718HOH     H2 2168   1.851   2.302   1.994  0.5350 -0.1403 -0.6332
  719HOH      O 2169   0.895   1.770   1.520  0.1550  0.3959  0.4670
  719HOH     H1 2170   0.833   1.836   1.489  1.0729  1.2890  0.3739
  719HOH     H2 2171   0.890   1.775   1.615  0.5598  0.9875  0.4701
  720HOH      O 2172   2.369   3.286   0.420  0.0676 -0.7042  0.1716
  720HOH     H1 2173   2.348   3.330   0.502 -0.5142 -0.1619 -0.2455
  720HOH     H2 2174   2.401   3.356   0.363  1.6238 -1.2506  0.2724
  721HOH      O 2175   3.307   2.651   0.927  0.6975  0.4366  0.4092
  721HOH     H1 2176   3.255   2.703   0.866  0.2346  0.0167  0.4355
  721HOH     H2 2177   3.375   2.611   0.872  0.3700  0.1749  0.1883
  722HOH      O 2178   1.059   2.223   3.639 -0.3555  0.4033 -0.0003
  722HOH     H1 2179   1.076   2.245   3.731  0.4484  0.2374 -0.0931
  722HOH     H2 2180   0.977   2.173   3.642 -0.1558  0.0753  0.6830
  723HOH      O 2181   1.415   2.223   2.313 -0.3439  0.0402 -0.4267
  723HOH     H1 2182   1.477   2.230   2.386 -0.9791 -0.3742  0.1813
  723HOH     H2 2183   1.468   2.194   2.239  0.3250  0.5083 -0.1476
  724HOH      O 2184   2.904   0.174   0.820  0.0840  0.6727  0.2591
  724HOH     H1 2185   2.903   0.257   0.869  1.4324  0.7923  0.1412
  724HOH     H2 2186   2.966   0.119   0.868 -0.4623 -0.1260  0.0792
  725HOH      O 2187   1.299   0.480   0.470  0.2563 -0.4662 -0.1418
  725HOH     H1 2188   1.220   0.520   0.433 -0.4041 -1.8128 -0.3005
  725HOH     H2 2189   1.356   0.554   0.490 -0.7986  0.5240 -0.5770
  726HOH      O 2190   2.515   2.478   1.246 -0.0590 -0.1881 -0.1219
  726HOH     H1 2191   2.478   2.561   1.214 -0.2146 -0.3609 -0.4011
  726HOH     H2 2192   2.579   2.453   1.179 -0.3000 -0.4927 -0.2441
  727HOH      O 2193   2.902   1.666   1.533  0.1793 -0.1701 -0.1006
  727HOH     H1 2194   2.998   1.662   1.528  0.2517 -1.5246  1.0098
  727HOH     H2 2195   2.872   1.647   1.444  0.9412 -0.0447 -0.3995
  728HOH      O 2196   0.068   0.227   2.492 -0.1163  0.0292  0.0916
  728HOH     H1 2197   0.094   0.146   2.449 -0.1317 -0.4853  1.0035
  728HOH     H2 2198  -0.027   0.221   2.501 -0.1718  0.3507 -0.1962
  729HOH      O 2199   2.695   3.078   3.027  0.4497 -0.6936 -0.5941
  729HOH     H1 2200   2.618   3.032   3.061  0.0215  0.1715 -0.3535
  729HOH     H2 2201   2.661   3.134   2.957  0.8033 -0.0766 -0.2878
  730HOH      O 2202   1.984   0.760   1.659  1.2893 -0.3731 -0.3215
  730HOH     H1 2203   1.955   0.750   1.750  1.0478 -0.6788 -0.4279
  730HOH     H2 2204   1.949   0.845   1.632  1.0277 -0.4535 -0.2455
  731HOH      O 2205   3.079   0.042   3.104 -0.5008  0.0794 -0.0971
  731HOH     H1 2206   3.153   0.067   3.161 -0.0123  0.7311 -0.9624
  731HOH     H2 2207   3.015   0.003   3.163 -0.1884  1.0759  0.9706
  732HOH      O 2208   3.570   0.397   3.088 -0.2317 -0.1681  0.1758
  732HOH     H1 2209   3.618   0.479   3.075 -0.9432  0.2816  0.3068
  732HOH     H2 2210   3.505   0.417   3.155 -0.5013 -0.8055  0.1179
  733HOH      O 2211   2.867   3.653   1.959 -0.6502 -0.2852  0.1165
  733HOH     H1 2212   2.899   3.743   1.956  0.2771 -0.6054 -1.4595
  733HOH     H2 2213   2.820   3.642   1.876 -0.9256 -1.2107  0.3779
  734HOH      O 2214   1.699   2.775   1.844 -0.1320 -0.3445 -0.4023
  734HOH     H1 2215   1.703   2.725   1.926  0.1580  0.1703 -0.0861
  734HOH     H2 2216   1.608   2.803   1.838  0.1419  1.0059  0.6477
  735HOH      O 2217   0.702   2.305   2.265 -0.2114 -0.3452  0.0739
  735HOH     H1 2218   0.746   2.224   2.237  0.6431  0.3302 -0.6842
  735HOH     H2 2219   0.628   2.314   2.205  0.0590 -0.2567 -0.2509
  736HOH      O 2220   1.677   2.549   0.694  0.4127 -0.1384  0.0069
  736HOH     H1 2221   1.772   2.539   0.698  0.4461 -0.8830 -1.2762
  736HOH     H2 2222   1.646   2.464   0.662 -0.6161  0.2881 -0.2078
  737HOH      O 2223   2.071   3.162   2.541  0.3985  0.1168 -0.2424
  737HOH     H1 2224   2.013   3.098   2.499  1.0677 -0.6072 -0.1140
  737HOH     H2 2225   2.036   3.247   2.515 -0.5874 -0.2903 -0.3394
  738HOH      O 2226   0.654   2.042   1.647 -0.1833 -0.0516 -0.8756
  738HOH     H1 2227   0.641   1.996   1.564  0.1574 -0.7281 -0.5713
  738HOH     H2 2228   0.747   2.064   1.648 -0.0851 -0.4433 -0.4933
  739HOH      O 2229   0.500   3.758   3.335  0.4853  0.4810  0.0858
  739HOH     H1 2230   0.595   3.766   3.336  0.6323 -0.8156  0.0893
  739HOH     H2 2231   0.480   3.726   3.247 -0.0127  1.2184 -0.0831
  740HOH      O 2232   3.616   1.379   3.221  0.8069  0.0584 -0.3554
  740HOH     H1 2233   3.689   1.325   3.251  0.0146 -0.6162  0.4779
  740HOH     H2 2234   3.565   1.321   3.166 -0.3194 -0.2755  0.9366
  741HOH      O 2235   1.282   1.328   0.372  0.0490 -0.0057  0.8716
  741HOH     H1 2236   1.305   1.263   0.438 -0.3422 -0.6837  0.3693
  741HOH     H2 2237   1.200   1.366   0.405 -0.5398 -0.8507  0.4673
  742HOH      O 2238   3.386   1.291   2.546 -0.3488 -0.0066  0.4650
  742HOH     H1 2239   3.302   1.261   2.580 -0.3481 -1.0267 -0.3354
  742HOH     H2 2240   3.425   1.341   2.618 -1.2088 -0.3336  1.1933
  743HOH      O 2241   0.930   2.882   2.298  0.1528  0.2311  0.0366
  743HOH     H1 2242   0.891   2.895   2.211 -0.1567  0.2912  0.1802
  743HOH     H2 2243   0.874   2.933   2.356  0.5077  0.3911  0.2384
  744HOH      O 2244   3.210   3.545   1.324  0.5724 -0.5690 -0.2587
  744HOH     H1 2245   3.158   3.471   1.293  1.2023 -1.0931 -0.1121
  744HOH     H2 2246   3.196   3.546   1.419  0.1420 -0.1559 -0.3217
  745HOH      O 2247   2.291   3.724   0.307  0.5242  0.0777  0.3903
  745HOH     H1 2248   2.304   3.816   0.282  0.4979  0.0633  0.3225
  745HOH     H2 2249   2.319   3.720   0.398  0.6611  0.1233  0.3504
  746HOH      O 2250   1.757   1.345   0.155 -0.3743 -0.4108  0.2671
  746HOH     H1 2251   1.674   1.378   0.188 -0.9486 -0.9960 -0.5037
  746HOH     H2 2252   1.763   1.381   0.066  0.1116 -0.5231  0.2485
  747HOH      O 2253   2.884   2.885   2.525  0.4242  0.1420 -0.2284
  747HOH     H1 2254   2.941   2.926   2.460  0.8788  0.1780  0.1816
  747HOH     H2 2255   2.917   2.917   2.609 -0.8008  0.9570  0.0024
  748HOH      O 2256   1.407   0.891   1.471 -0.1659  0.1169  0.0455
  748HOH     H1 2257   1.499   0.910   1.452 -0.1601  0.2020  0.1625
  748HOH     H2 2258   1.403   0.885   1.566 -0.4648  1.0393  0.1065
  749HOH      O 2259   3.359   2.316   2.445  0.1395 -0.2101 -0.0163
  749HOH     H1 2260   3.266   2.294   2.440  0.0642  0.0244  0.3518
  749HOH     H2 2261   3.364   2.388   2.507  0.6218 -0.5297  0.3336
  750HOH      O 2262   2.188   3.151   2.806 -0.4637  1.1565 -0.6396
  750HOH     H1 2263   2.123   3.144   2.875  0.6599 -0.7943  0.4165
  750HOH     H2 2264   2.138   3.147   2.725 -1.7198  0.1350  0.1092
  751HOH      O 2265   1.205   0.817   1.651  0.2458 -0.5909 -0.2337
  751HOH     H1 2266   1.153   0.849   1.725  0.0523  0.3453 -0.7425
  751HOH     H2 2267   1.181   0.875   1.579  0.9701 -1.0262 -0.8467
  752HOH      O 2268   0.125   0.641   0.182 -0.0293  0.0003 -0.6939
  752HOH     H1 2269   0.122   0.664   0.089  0.7288 -0.7250 -0.9233
  752HOH     H2 2270   0.206   0.591   0.191  0.4891  0.9812  0.5791
  753HOH      O 2271   1.268   0.400   1.907  0.3571 -0.2902  0.6274
  753HOH     H1 2272   1.192   0.403   1.848  0.3103 -0.1342  0.6935
  753HOH     H2 2273   1.316   0.480   1.888  0.3212 -0.2197  0.8271
  754HOH      O 2274   0.202   1.605   0.661 -0.0508 -0.2282 -0.7795
  754HOH     H1 2275   0.190   1.699   0.643  0.5070 -0.0095 -0.1311
  754HOH     H2 2276   0.114   1.570   0.664 -0.2669  0.2613 -1.1330
  755HOH      O 2277   3.483   0.799   0.259  0.4449 -0.3704 -0.5944
  755HOH     H1 2278   3.570   0.811   0.297  0.3002 -0.9252 -0.0622
  755HOH     H2 2279   3.460   0.885   0.224  0.5777  0.1861  0.5854
  756HOH      O 2280   0.136   3.741   3.307  0.4610  0.3683  0.1430
  756HOH     H1 2281   0.138   3.825   3.351 -0.3668  0.0784  0.7780
  756HOH     H2 2282   0.166   3.678   3.373 -0.3993 -0.0184  0.1906
  757HOH      O 2283   1.914   2.871   0.060 -0.1435  0.6667  0.2166
  757HOH     H1 2284   1.861   2.950   0.068 -1.0850  0.0054  0.8970
  757HOH     H2 2285   1.897   2.823   0.141 -0.6655 -0.8666 -0.7312
  758HOH      O 2286   3.169   1.569   1.405  0.2484 -0.2741 -0.1226
  758HOH     H1 2287   3.121   1.498   1.362  1.3036 -0.5409 -0.9615
  758HOH     H2 2288   3.202   1.622   1.332 -1.2284  1.6685  0.4572
  759HOH      O 2289   2.052   1.203   0.612  0.5228  0.3779 -0.6977
  759HOH     H1 2290   2.028   1.285   0.569 -0.0660  0.5678 -0.0480
  759HOH     H2 2291   2.017   1.134   0.555 -0.4904  0.6267 -0.4207
  760HOH      O 2292   3.243   0.044   1.953  0.4808  0.2975  0.0433
  760HOH     H1 2293   3.185   0.112   1.919  1.0102  0.3136 -0.9206
  760HOH     H2 2294   3.327   0.088   1.966  0.6543 -0.0238  0.0440
  761HOH      O 2295   2.451   3.677   0.548 -0.6199 -0.4687  0.2638
  761HOH     H1 2296   2.537   3.635   0.544 -0.7306 -0.6412 -0.6276
  761HOH     H2 2297   2.398   3.619   0.603 -0.1543 -0.3176  0.8856
  762HOH      O 2298   0.684   0.169   1.742  0.1730 -0.0492 -0.6021
  762HOH     H1 2299   0.756   0.186   1.803  0.1317 -0.6769 -0.3632
  762HOH     H2 2300   0.619   0.122   1.794 -0.0141 -0.2958 -1.0503
  763HOH      O 2301   0.876   2.399   1.396 -0.5573  0.1448  0.5437
  763HOH     H1 2302   0.934   2.394   1.472 -0.6319  0.2521  0.6082
  763HOH     H2 2303   0.927   2.446   1.330  0.3040 -1.6769 -0.2061
  764HOH      O 2304   0.099   3.628   2.042 -0.1625  0.9298  0.0165
  764HOH     H1 2305   0.100   3.551   2.100  0.4352  0.8740 -0.0635
  764HOH     H2 2306   0.154   3.603   1.968  0.1536  1.4912  0.0557
  765HOH      O 2307   3.542   2.592   2.154 -0.1663 -0.0938 -0.6687
  765HOH     H1 2308   3.494   2.525   2.106 -0.2820 -0.3291 -0.2242
  765HOH     H2 2309   3.634   2.578   2.130 -0.1150 -0.8054 -0.1139
  766HOH      O 2310   1.488   3.609   2.743 -0.4290 -0.3539  0.4472
  766HOH     H1 2311   1.490   3.698   2.708  0.4526 -0.5604 -0.1187
  766HOH     H2 2312   1.412   3.607   2.801 -0.7452  0.6215  0.1101
  767HOH      O 2313   0.358   2.056   1.422  0.4198 -0.4291  0.1271
  767HOH     H1 2314   0.348   2.145   1.388  0.1344 -0.5295 -0.0584
  767HOH     H2 2315   0.318   2.000   1.355  0.5622 -0.6946  0.2595
  768HOH      O 2316   3.097   0.512   3.185  0.4681  0.6539 -0.7553
  768HOH     H1 2317   3.066   0.601   3.167 -0.2502  0.3567 -1.0457
  768HOH     H2 2318   3.019   0.458   3.182  0.6945  0.1706  0.6825
  769HOH      O 2319   2.704   2.873   2.062 -0.0650  0.4996 -0.2488
  769HOH     H1 2320   2.711   2.833   2.148 -0.2862 -0.0845 -0.4960
  769HOH     H2 2321   2.610   2.877   2.044 -0.0317 -1.3356 -1.3192
  770HOH      O 2322   2.715   3.358   0.339 -0.1985 -1.2513  0.9087
  770HOH     H1 2323   2.743   3.439   0.381  1.1747 -0.7504 -0.7399
  770HOH     H2 2324   2.622   3.371   0.320  0.3425  1.0208 -1.2057
  771HOH      O 2325   1.569   1.152   1.413  0.0073 -0.1489 -0.0307
  771HOH     H1 2326   1.624   1.120   1.485  0.7141 -0.2835 -0.6058
  771HOH     H2 2327   1.631   1.187   1.350 -0.6617  1.2174 -0.0083
  772HOH      O 2328   1.728   1.155   3.752 -0.6541  0.4749 -0.3738
  772HOH     H1 2329   1.811   1.195   3.778  0.2825 -1.7959  0.6068
  772HOH     H2 2330   1.677   1.152   3.832 -0.8589  0.0771 -0.5156
  773HOH      O 2331   1.597   0.138   1.412 -0.2266  0.0995  0.1671
  773HOH     H1 2332   1.517   0.131   1.360  0.0548  0.3308 -0.3135
  773HOH     H2 2333   1.626   0.048   1.426 -0.7482 -0.0013  0.6357
  774HOH      O 2334   0.282   2.502   0.066  0.5290 -0.4710 -0.1365
  774HOH     H1 2335   0.295   2.589   0.105 -1.0386 -0.1101 -0.2917
  774HOH     H2 2336   0.215   2.461   0.120  0.0034 -0.8872 -1.0499
  775HOH      O 2337   0.603   0.407   3.036 -0.2756  0.0288 -0.0843
  775HOH     H1 2338   0.539   0.425   2.967 -0.6065  0.4247  0.3087
  775HOH     H2 2339   0.599   0.484   3.093  0.6312  0.1062 -0.0995
  776HOH      O 2340   3.456   0.050   2.359  0.6314 -0.2177 -0.0744
  776HOH     H1 2341   3.501   0.133   2.375  1.2157 -0.4038 -0.6673
  776HOH     H2 2342   3.522  -0.007   2.321  0.3823 -1.1436  0.7651
  777HOH      O 2343   1.336   0.962   3.401 -0.5935  0.0084  0.2278
  777HOH     H1 2344   1.291   1.028   3.348  0.3448  0.2394 -0.3404
  777HOH     H2 2345   1.376   1.011   3.473  1.8034  0.5611 -1.2455
  778HOH      O 2346   1.007   3.307   1.364 -0.0609 -0.4492 -0.0233
  778HOH     H1 2347   1.075   3.243   1.385  1.4511  0.8766 -0.5360
  778HOH     H2 2348   1.052   3.391   1.365 -1.5054  0.4297 -1.3174
  779HOH      O 2349   0.816   1.619   3.738  0.5334  0.5231 -0.0172
  779HOH     H1 2350   0.889   1.586   3.792 -0.5404 -1.6195  0.3591
  779HOH     H2 2351   0.827   1.575   3.654 -0.6991 -0.5516  0.3217
  780HOH      O 2352   1.989   0.607   0.217 -0.0904 -0.3325 -0.1561
  780HOH     H1 2353   1.938   0.601   0.298 -0.1952  0.5894 -0.1305
  780HOH     H2 2354   2.077   0.580   0.242 -0.2487 -0.6088  0.1202
  781HOH      O 2355   1.915   2.252   1.006  0.0441 -0.4332  0.8227
  781HOH     H1 2356   1.888   2.291   1.089  1.1653  0.2364  0.9259
  781HOH     H2 2357   1.851   2.284   0.942  0.3100  0.7498  1.0990
  782HOH      O 2358   2.092   2.510   2.025  0.2611 -0.2128 -0.0592
  782HOH     H1 2359   2.002   2.529   2.051 -0.0831 -0.5530 -0.9144
  782HOH     H2 2360   2.134   2.596   2.020  0.1430 -0.0841  0.8159
  783HOH      O 2361   2.797   0.801   3.526 -0.3231  0.1833 -0.3481
  783HOH     H1 2362   2.845   0.719   3.530  0.3121  0.5571  0.0749
  783HOH     H2 2363   2.723   0.783   3.468  0.2257 -0.4695 -0.8842
  784HOH      O 2364   0.478   0.710   0.283 -0.4516  0.2885 -0.1305
  784HOH     H1 2365   0.426   0.729   0.361 -0.3062 -0.5806  0.2049
  784HOH     H2 2366   0.417   0.666   0.224 -0.2891 -0.0755 -0.0342
  785HOH      O 2367   0.057   1.623   3.305 -0.1703  0.4253 -0.2002
  785HOH     H1 2368   0.084   1.710   3.335 -0.2725  0.5710 -0.5212
  785HOH     H2 2369   0.039   1.574   3.385  0.8800  0.3684  0.0291
  786HOH      O 2370   2.870   0.698   2.105  1.0538  0.7677  0.1265
  786HOH     H1 2371   2.910   0.638   2.041 -0.9710  0.2505 -0.8298
  786HOH     H2 2372   2.877   0.784   2.064  0.5612  0.5693 -0.4026
  787HOH      O 2373   1.503   0.335   1.138 -0.3887 -0.0543 -0.0365
  787HOH     H1 2374   1.454   0.416   1.154 -0.1950  0.0254  0.1813
  787HOH     H2 2375   1.494   0.285   1.219 -0.7542 -0.3873 -0.2785
  788HOH      O 2376   2.795   2.904   0.316 -0.5392 -1.5530 -0.1070
  788HOH     H1 2377   2.877   2.891   0.363 -0.7369  0.8389  1.2023
  788HOH     H2 2378   2.806   2.988   0.272 -1.7737 -1.9266 -1.2612
  789HOH      O 2379   3.712   1.688   2.169 -0.5030  0.2189  0.2133
  789HOH     H1 2380   3.799   1.655   2.192 -0.1971 -0.4149 -1.5587
  789HOH     H2 2381   3.652   1.634   2.220  0.1183  0.1728  0.9293
  790HOH      O 2382   3.727   0.584   3.661  0.2818  0.3276  0.2642
  790HOH     H1 2383   3.800   0.636   3.694  0.4598 -0.0364  0.4577
  790HOH     H2 2384   3.741   0.580   3.566  0.5278  0.2410  0.3021
  791HOH      O 2385   0.183   1.623   2.299 -0.1117 -0.9101 -0.2889
  791HOH     H1 2386   0.250   1.657   2.359  0.7720 -0.9930 -1.1702
  791HOH     H2 2387   0.232   1.599   2.220 -1.2490 -0.5139 -1.1715
  792HOH      O 2388   1.144   1.791   1.414  0.2345 -1.1076 -0.1584
  792HOH     H1 2389   1.136   1.852   1.341  0.0759 -0.9930 -0.0472
  792HOH     H2 2390   1.054   1.779   1.446  0.3740 -0.5980  0.4704
  793HOH      O 2391   1.301   1.493   1.692 -0.0944 -0.2076  0.5662
  793HOH     H1 2392   1.277   1.402   1.678  0.6132 -0.2272 -0.7465
  793HOH     H2 2393   1.217   1.538   1.707 -0.5506 -0.9096  0.2093
  794HOH      O 2394   1.961   1.233   2.113  0.6025 -0.2087  0.0815
  794HOH     H1 2395   1.917   1.206   2.194  1.9763 -0.8983  0.6619
  794HOH     H2 2396   1.990   1.323   2.131 -0.5898  0.3163 -0.3668
  795HOH      O 2397   0.783   2.825   3.103 -0.0639 -0.4417 -0.0763
  795HOH     H1 2398   0.840   2.755   3.070  0.7634  0.1187  0.0893
  795HOH     H2 2399   0.791   2.819   3.198  0.1120 -0.0555 -0.0640
  796HOH      O 2400   2.713   3.554   0.538 -0.1155  0.2097  0.0846
  796HOH     H1 2401   2.711   3.527   0.630 -1.0854  0.8154  0.2825
  796HOH     H2 2402   2.803   3.581   0.523  0.1232 -0.1456  0.7802
  797HOH      O 2403   1.108   2.423   1.581 -0.1648 -0.1691  0.0869
  797HOH     H1 2404   1.161   2.394   1.654 -0.0590 -0.6743 -0.1840
  797HOH     H2 2405   1.168   2.470   1.524 -0.4811  1.3400  0.8963
  798HOH      O 2406   3.118   1.083   2.218  0.2316  0.5095 -0.2793
  798HOH     H1 2407   3.195   1.129   2.252  0.3422  0.3913 -0.3695
  798HOH     H2 2408   3.111   1.005   2.273 -0.2473  0.8773  0.1984
  799HOH      O 2409   3.579   3.656   1.473  0.1113  0.5566  0.1535
  799HOH     H1 2410   3.572   3.560   1.473 -0.3497  0.5804  0.7149
  799HOH     H2 2411   3.671   3.673   1.455  0.2830 -0.0094  0.4436
  800HOH      O 2412   0.743   1.750   2.396  0.5988 -0.0609  0.3538
  800HOH     H1 2413   0.698   1.744   2.480  1.0674 -0.6259  0.5773
  800HOH     H2 2414   0.673   1.737   2.331  0.3153 -0.1265  0.6663
  801HOH      O 2415   1.772   0.810   0.533 -0.0918  0.2137 -0.5484
  801HOH     H1 2416   1.762   0.880   0.468  0.3531 -0.6402 -1.6009
  801HOH     H2 2417   1.835   0.844   0.596 -0.8341  1.2242 -0.3052
  802HOH      O 2418   0.750   3.128   0.391 -0.6009 -0.1568  0.1263
  802HOH     H1 2419   0.833   3.123   0.437 -0.0499 -0.9286 -0.8701
  802HOH     H2 2420   0.726   3.221   0.395  0.5061  0.1561  0.1149
  803HOH      O 2421   1.593   0.573   3.634  0.3388 -0.2103  0.1148
  803HOH     H1 2422   1.618   0.481   3.627  1.0562 -0.1734  1.5099
  803HOH     H2 2423   1.653   0.619   3.575  0.0218 -0.6049 -0.5376
  804HOH      O 2424   2.095   0.580   2.650 -0.1210  0.1229  0.3561
  804HOH     H1 2425   2.112   0.635   2.574  0.2159 -0.3416  0.0897
  804HOH     H2 2426   2.180   0.542   2.672 -0.3753 -0.4268  0.4213
  805HOH      O 2427   3.294   1.906   3.730 -0.5174  0.3506  0.7145
  805HOH     H1 2428   3.200   1.925   3.724 -0.6075 -0.2804 -0.2174
  805HOH     H2 2429   3.313   1.855   3.652  0.4290 -0.2768  1.3196
  806HOH      O 2430   0.177   3.067   0.759  0.1060 -0.8944  0.7917
  806HOH     H1 2431   0.112   3.048   0.826  0.2862 -0.4058  1.1197
  806HOH     H2 2432   0.132   3.129   0.700  0.4864  0.0467  1.4377
  807HOH      O 2433   0.990   3.649   0.334  0.5687 -0.4893  0.0532
  807HOH     H1 2434   0.901   3.615   0.337 -0.0627  0.9721 -0.2912
  807HOH     H2 2435   1.028   3.610   0.254  0.0016 -0.6055 -0.1657
  808HOH      O 2436   3.569   0.222   1.434  0.1823  0.3838 -0.4689
  808HOH     H1 2437   3.553   0.183   1.520 -0.5164 -0.7429 -1.0648
  808HOH     H2 2438   3.631   0.293   1.451 -0.2577  0.4737  1.0108
  809HOH      O 2439   2.264   0.601   2.102 -0.1003  0.4498 -0.1005
  809HOH     H1 2440   2.334   0.633   2.159 -0.0080 -1.3082  0.9104
  809HOH     H2 2441   2.199   0.566   2.163 -0.8962  0.1786 -1.0630
  810HOH      O 2442   1.407   3.304   0.073 -0.0856  0.4223  0.2543
  810HOH     H1 2443   1.336   3.300   0.008 -0.8838  1.8542  0.9282
  810HOH     H2 2444   1.472   3.361   0.032  0.7343 -0.8536 -0.3439
  811HOH      O 2445   2.782   2.460   1.029  0.1959  0.1273 -0.2427
  811HOH     H1 2446   2.754   2.551   1.037 -0.7981 -0.2149  0.6705
  811HOH     H2 2447   2.868   2.457   1.070  0.2993  0.6658 -0.4025
  812HOH      O 2448   0.672   2.687   0.429 -0.3767 -0.8058  0.1215
  812HOH     H1 2449   0.697   2.595   0.435 -0.9473 -1.0384 -0.7074
  812HOH     H2 2450   0.589   2.686   0.380 -0.5634  0.1227  0.3897
  813HOH      O 2451   3.792   3.395   1.732  0.1380 -0.1896 -0.0580
  813HOH     H1 2452   3.700   3.375   1.748  0.0755  0.5123  0.5823
  813HOH     H2 2453   3.834   3.386   1.818  0.8019 -1.0990 -0.4508
  814HOH      O 2454   3.007   1.217   0.579 -0.3539 -0.2601  0.0030
  814HOH     H1 2455   3.048   1.189   0.497  0.3100  0.0376  0.2186
  814HOH     H2 2456   3.080   1.247   0.634 -0.8039 -0.2663  0.6320
  815HOH      O 2457   1.542   0.075   2.683  0.0095 -1.2507  0.0416
  815HOH     H1 2458   1.632   0.108   2.682 -0.8189  1.7727  1.5224
  815HOH     H2 2459   1.507   0.098   2.597  0.1699 -0.5422  0.1534
  816HOH      O 2460   0.379   0.644   2.991 -0.2600 -0.0627  0.0799
  816HOH     H1 2461   0.358   0.556   2.959  0.2341 -0.2478  0.2521
  816HOH     H2 2462   0.295   0.678   3.022 -0.2544 -1.0181  1.2930
  817HOH      O 2463   3.688   3.142   1.862 -1.0020 -0.5236  0.0385
  817HOH     H1 2464   3.724   3.217   1.907 -0.3641 -0.1926 -0.9501
  817HOH     H2 2465   3.739   3.067   1.893 -0.7290 -0.3370  0.0401
  818HOH      O 2466   0.281   2.080   0.384  0.6296 -0.0022  0.2321
  818HOH     H1 2467   0.221   2.007   0.401  0.1587  0.4043  0.4058
  818HOH     H2 2468   0.273   2.096   0.290  0.2357  0.2307  0.3000
  819HOH      O 2469   2.424   3.252   3.348  0.2206 -0.6997  0.6020
  819HOH     H1 2470   2.364   3.223   3.416  0.0666  0.0526  0.8095
  819HOH     H2 2471   2.509   3.258   3.391  0.0455  0.1794  0.8653
  820HOH      O 2472   2.966   1.384   2.651  0.6734  0.3411 -0.6223
  820HOH     H1 2473   2.918   1.459   2.615  0.8537  0.1922 -1.1995
  820HOH     H2 2474   2.943   1.382   2.744  0.2787  0.8137 -0.7059
  821HOH      O 2475   1.292   3.354   1.101 -0.4300  0.2165  0.1478
  821HOH     H1 2476   1.200   3.330   1.101 -0.6184  0.8746 -0.2192
  821HOH     H2 2477   1.302   3.410   1.023  0.2606  0.2060  0.2151
  822HOH      O 2478   0.368   2.363   1.075 -0.2838 -0.1089  0.2526
  822HOH     H1 2479   0.425   2.292   1.106 -0.8852 -0.3228  0.9262
  822HOH     H2 2480   0.353   2.343   0.983 -0.4330 -0.8652  0.4237
  823HOH      O 2481   0.695   1.279   1.596 -0.3144 -0.7427 -0.0294
  823HOH     H1 2482   0.630   1.297   1.663  0.3934 -1.2172  0.8266
  823HOH     H2 2483   0.723   1.365   1.566 -1.5414 -0.5261 -0.6667
  824HOH      O 2484   1.960   2.573   3.076 -0.4068 -0.0193 -0.4585
  824HOH     H1 2485   2.027   2.577   3.144 -1.2693  1.2342  0.3984
  824HOH     H2 2486   1.969   2.485   3.039  1.0704 -0.2225  0.2480
  825HOH      O 2487   1.834   0.205   2.003  0.7773 -0.1591 -0.1011
  825HOH     H1 2488   1.763   0.227   2.063  0.4352 -1.0421 -0.1545
  825HOH     H2 2489   1.909   0.254   2.036  0.1250  0.9145 -0.1337
  826HOH      O 2490   1.344   2.905   0.681  0.0835 -0.4232  0.3962
  826HOH     H1 2491   1.424   2.857   0.659 -0.6433 -1.9376  0.7929
  826HOH     H2 2492   1.278   2.871   0.620 -0.6251 -0.4629  1.1464
  827HOH      O 2493   2.130   2.503   0.268 -0.0537  0.3667  0.3916
  827HOH     H1 2494   2.041   2.493   0.236  0.0556 -1.1900  0.4294
  827HOH     H2 2495   2.122   2.561   0.344 -0.8868  0.8920 -0.0619
  828HOH      O 2496   1.324   0.774   2.977 -0.4069 -0.4980  0.3254
  828HOH     H1 2497   1.360   0.862   2.966  0.9021 -0.8813  1.1631
  828HOH     H2 2498   1.229   0.786   2.965 -0.1525  0.7275 -1.1604
  829HOH      O 2499   0.234   2.760   3.434  0.1942 -0.5913 -0.1063
  829HOH     H1 2500   0.193   2.836   3.393 -0.9391 -1.3869 -0.5648
  829HOH     H2 2501   0.179   2.741   3.510  1.5305  0.0871  1.1239
  830HOH      O 2502   2.589   1.751   3.805  0.1105 -0.3940 -0.0887
  830HOH     H1 2503   2.643   1.823   3.772  0.0985 -0.4808 -0.2987
  830HOH     H2 2504   2.649   1.676   3.809  0.1959 -0.3082  0.3987
  831HOH      O 2505   2.783   2.656   1.344  0.3232 -0.1376  0.2502
  831HOH     H1 2506   2.726   2.689   1.413 -0.1359  0.1054 -0.2369
  831HOH     H2 2507   2.744   2.687   1.263  0.8629 -0.4056 -0.1250
  832HOH      O 2508   3.400   2.935   0.589 -0.1864 -0.0088  0.2199
  832HOH     H1 2509   3.333   2.868   0.600 -0.3028 -0.1157 -0.8975
  832HOH     H2 2510   3.479   2.887   0.564  0.4211  0.0940  1.7309
  833HOH      O 2511   2.278   2.259   3.311  0.2447  0.4650  0.5479
  833HOH     H1 2512   2.294   2.202   3.386 -0.4460 -1.1783 -0.4306
  833HOH     H2 2513   2.364   2.267   3.269  0.2262 -0.6535  0.2375
  834HOH      O 2514   3.063   0.505   2.301 -0.0167  1.0395  0.5698
  834HOH     H1 2515   3.122   0.434   2.325  0.1202  0.9692  0.0423
  834HOH     H2 2516   3.108   0.551   2.230 -0.8656  0.5934 -0.3085
  835HOH      O 2517   0.066   0.411   1.864 -0.7388 -0.7856  0.0554
  835HOH     H1 2518   0.000   0.414   1.794  0.2800 -0.3546 -0.9443
  835HOH     H2 2519   0.132   0.349   1.833  0.0940 -0.0530  0.2848
  836HOH      O 2520   2.577   2.905   0.526  0.1426  0.7174 -0.5313
  836HOH     H1 2521   2.639   2.895   0.454  1.5206  1.6544  0.4270
  836HOH     H2 2522   2.585   2.997   0.553 -0.5230  0.4751  0.6412
  837HOH      O 2523   0.437   2.484   0.365 -0.1209  0.1442  0.0718
  837HOH     H1 2524   0.509   2.442   0.319 -1.2147 -0.1021 -1.5923
  837HOH     H2 2525   0.437   2.574   0.334 -0.7339  0.0427 -0.2544
  838HOH      O 2526   3.703   1.064   1.898  0.0262  0.3792  0.3801
  838HOH     H1 2527   3.765   1.069   1.970  0.1373 -0.5058  0.3680
  838HOH     H2 2528   3.617   1.056   1.941 -0.0530  1.1431  0.3955
  839HOH      O 2529   1.939   2.957   3.427 -0.2018 -0.6987 -0.4539
  839HOH     H1 2530   2.008   3.023   3.416 -0.2530 -0.2161  1.3964
  839HOH     H2 2531   1.861   2.997   3.390  0.0842 -0.3685 -0.7164
  840HOH      O 2532   0.072   3.808   0.285 -0.0141  0.0283 -0.7004
  840HOH     H1 2533   0.140   3.767   0.338  0.3138  0.5476 -0.7077
  840HOH     H2 2534   0.001   3.744   0.284  0.1716 -0.2063 -0.0601
  841HOH      O 2535   0.727   0.118   0.347  0.0721  0.2416 -0.1302
  841HOH     H1 2536   0.726   0.211   0.369  0.5428  0.4837 -1.0367
  841HOH     H2 2537   0.811   0.105   0.303 -0.4071 -0.3868 -0.9129
  842HOH      O 2538   3.724   2.439   0.245  0.0734 -0.1274  0.1145
  842HOH     H1 2539   3.737   2.468   0.336  1.1997  0.4218 -0.1814
  842HOH     H2 2540   3.776   2.501   0.193 -0.3358 -0.5869 -0.8902
  843HOH      O 2541   0.641   1.708   0.635  0.6107  0.2825  0.6887
  843HOH     H1 2542   0.711   1.742   0.691 -0.1483  1.4997  0.9826
  843HOH     H2 2543   0.575   1.778   0.635 -0.6318 -0.8214  0.4684
  844HOH      O 2544   0.376   2.953   0.516 -0.4742 -0.1501 -0.0559
  844HOH     H1 2545   0.423   3.037   0.510  0.6294 -0.6043  1.1839
  844HOH     H2 2546   0.396   2.921   0.604 -1.9831 -1.1017  0.0061
  845HOH      O 2547   2.927   3.645   2.382  0.0427  0.0612  0.1577
  845HOH     H1 2548   2.857   3.706   2.404  0.4084 -0.0023  1.7471
  845HOH     H2 2549   2.995   3.700   2.343 -0.4561  0.2926 -0.4130
  846HOH      O 2550   3.734   1.871   3.367 -0.7278 -0.8489 -0.1677
  846HOH     H1 2551   3.679   1.914   3.301  0.4810  0.6243 -0.3334
  846HOH     H2 2552   3.783   1.943   3.408  0.5674 -1.9722  0.4200
  847HOH      O 2553   0.813   2.774   0.640 -0.4800 -0.0873  0.7629
  847HOH     H1 2554   0.755   2.753   0.567  0.4872  0.7173 -0.3140
  847HOH     H2 2555   0.759   2.760   0.718 -1.6633 -0.6928 -0.0905
  848HOH      O 2556   3.617   0.676   2.298  0.2083  0.1710  0.1759
  848HOH     H1 2557   3.614   0.645   2.207 -0.5808 -0.1730  0.3014
  848HOH     H2 2558   3.710   0.680   2.319  0.3960 -0.9555 -0.2549
  849HOH      O 2559   2.863   0.412   3.053  0.1428  0.2080  0.7817
  849HOH     H1 2560   2.772   0.405   3.025  0.2913 -1.9865  0.4668
  849HOH     H2 2561   2.914   0.412   2.972  0.4260 -1.6828  0.8529
  850HOH      O 2562   2.329   2.880   2.268  0.2699  0.1657 -0.0278
  850HOH     H1 2563   2.239   2.876   2.299  0.1275  0.5788 -0.3615
  850HOH     H2 2564   2.382   2.874   2.348 -0.0397 -0.3824  0.1435
  851HOH      O 2565   1.758   0.415   1.162  0.0745  0.0291  0.4297
  851HOH     H1 2566   1.813   0.394   1.086 -0.0108  1.0432  0.0533
  851HOH     H2 2567   1.670   0.387   1.136  0.3018 -1.2359  0.8795
  852HOH      O 2568   0.219   2.616   0.491 -0.6422 -0.0377  0.3572
  852HOH     H1 2569   0.268   2.612   0.574 -0.7831 -0.4699  0.4232
  852HOH     H2 2570   0.260   2.549   0.436 -0.6210  0.1735  0.1163
  853HOH      O 2571   2.041   2.612   3.560 -0.4887 -0.0757 -0.1024
  853HOH     H1 2572   1.996   2.559   3.625  0.3457 -0.6363  0.0585
  853HOH     H2 2573   1.971   2.655   3.511 -1.1509  0.0310  0.8789
  854HOH      O 2574   0.581   3.239   3.517  0.3236  0.0047 -0.2442
  854HOH     H1 2575   0.641   3.169   3.494 -0.5046 -0.5631 -0.8226
  854HOH     H2 2576   0.599   3.309   3.453  0.6453  0.0102 -0.1472
  855HOH      O 2577   2.575   1.667   0.648 -0.1523  0.5575  0.3415
  855HOH     H1 2578   2.651   1.720   0.625  0.2312 -0.1223 -0.0324
  855HOH     H2 2579   2.572   1.599   0.580 -1.8445  1.2870 -0.4139
  856HOH      O 2580   0.051   0.927   0.673  0.3176  0.3436 -0.5069
  856HOH     H1 2581   0.106   1.005   0.663 -0.4263  0.9456 -0.1267
  856HOH     H2 2582  -0.022   0.942   0.613  0.0471  0.0503 -0.2544
  857HOH      O 2583   1.605   3.191   2.329 -0.2401  0.1722  0.0107
  857HOH     H1 2584   1.570   3.280   2.339 -0.4289  0.0902  0.0885
  857HOH     H2 2585   1.543   3.148   2.270 -0.2569  0.0344  0.1277
  858HOH      O 2586   3.605   1.457   1.324 -0.2337  0.1661  0.4124
  858HOH     H1 2587   3.598   1.463   1.228 -0.5099  1.7075  0.4773
  858HOH     H2 2588   3.672   1.390   1.338 -0.1437 -0.0737 -0.8603
  859HOH      O 2589   3.398   2.013   3.419 -0.2588 -0.1555 -0.3921
  859HOH     H1 2590   3.481   2.030   3.373 -0.3324 -1.6640 -1.2109
  859HOH     H2 2591   3.399   1.919   3.436 -1.0421  0.0635  1.2283
  860HOH      O 2592   3.567   2.103   3.686  0.0999 -0.6133 -0.0716
  860HOH     H1 2593   3.499   2.065   3.631 -0.0711  0.0494 -0.3371
  860HOH     H2 2594   3.520   2.146   3.757  0.2861 -0.8595  0.2041
  861HOH      O 2595   2.109   0.621   3.297  0.1757  0.4822  0.0946
  861HOH     H1 2596   2.084   0.534   3.327  0.8235  0.0167 -0.6443
  861HOH     H2 2597   2.027   0.663   3.271 -0.1118 -0.0191  0.1737
  862HOH      O 2598   1.966   2.875   1.085 -0.0253  0.1398 -1.0972
  862HOH     H1 2599   1.956   2.783   1.060 -0.9541  0.4554 -2.0243
  862HOH     H2 2600   1.889   2.893   1.139  0.3885  0.2710 -0.5387
  863HOH      O 2601   1.605   0.398   0.350  0.0702  0.4549  0.2958
  863HOH     H1 2602   1.662   0.394   0.426 -0.3134  1.0195  0.6280
  863HOH     H2 2603   1.560   0.482   0.358 -0.0472  0.4860 -0.5046
  864HOH      O 2604   1.730   2.148   3.297 -0.1337 -0.1677 -0.1076
  864HOH     H1 2605   1.766   2.083   3.238  0.0874 -0.1126 -0.0353
  864HOH     H2 2606   1.800   2.213   3.308  0.0908 -0.5226  0.7431
  865HOH      O 2607   1.852   2.025   3.597  0.4284 -0.2024  0.3842
  865HOH     H1 2608   1.784   1.962   3.621 -0.1106  0.5629  0.9734
  865HOH     H2 2609   1.844   2.035   3.503  0.8493 -1.3441  0.1944
  866HOH      O 2610   1.913   1.002   1.518 -0.4167 -0.6524  0.0573
  866HOH     H1 2611   1.986   1.062   1.502 -1.2682  0.3524 -0.2716
  866HOH     H2 2612   1.850   1.054   1.567 -1.1615 -1.3163 -0.1627
  867HOH      O 2613   0.539   1.113   0.858 -0.1820  0.0437 -0.0941
  867HOH     H1 2614   0.516   1.191   0.908 -0.2476 -0.2582  0.3638
  867HOH     H2 2615   0.609   1.141   0.798  0.4346  0.2553  0.6927
  868HOH      O 2616   3.596   0.574   0.574  0.1538  0.2110  0.2981
  868HOH     H1 2617   3.684   0.598   0.545 -0.0166 -0.1566 -0.6221
  868HOH     H2 2618   3.560   0.654   0.612  0.7294  0.4925  0.2665
  869HOH      O 2619   0.552   1.294   3.692 -0.5114  0.7118 -0.1845
  869HOH     H1 2620   0.491   1.236   3.738 -0.4126 -0.5074 -1.4459
  869HOH     H2 2621   0.504   1.322   3.614 -0.0569  1.2100 -0.2957
  870HOH      O 2622   1.420   1.790   3.003 -0.0170 -0.5405 -0.5213
  870HOH     H1 2623   1.386   1.829   3.084 -1.2899 -1.7150 -0.4323
  870HOH     H2 2624   1.454   1.705   3.030  0.3159 -0.5952 -1.0985
  871HOH      O 2625   0.668   1.367   0.702  0.0724 -0.2891 -0.0869
  871HOH     H1 2626   0.599   1.407   0.649  1.1614  0.4997 -1.0030
  871HOH     H2 2627   0.688   1.432   0.769  0.2540 -0.3049 -0.1245
  872HOH      O 2628   1.313   0.632   1.389  0.0591  0.5621  0.3054
  872HOH     H1 2629   1.319   0.701   1.455 -1.2410  1.0403 -0.0180
  872HOH     H2 2630   1.219   0.618   1.377  0.2649 -0.1827 -0.7617
  873HOH      O 2631   0.518   3.237   0.193  0.6241  0.0680  0.0262
  873HOH     H1 2632   0.537   3.143   0.192  0.6442  0.0670  0.4244
  873HOH     H2 2633   0.590   3.276   0.142  0.1204 -0.2105 -0.9405
  874HOH      O 2634   3.079   1.891   1.201 -0.5596  0.1298  0.6862
  874HOH     H1 2635   3.108   1.962   1.144  0.2499 -1.3995 -1.0373
  874HOH     H2 2636   2.984   1.886   1.187 -0.3856 -0.2420 -0.7275
  875HOH      O 2637   1.553   1.498   1.522  0.4277 -0.0335  0.6757
  875HOH     H1 2638   1.613   1.442   1.571  0.6208  0.7485  1.3914
  875HOH     H2 2639   1.466   1.464   1.542  0.5614 -0.3229  0.7720
  876HOH      O 2640   2.613   2.303   3.437  0.3300 -0.1884  0.8777
  876HOH     H1 2641   2.597   2.245   3.362 -0.7221  1.2536 -0.1181
  876HOH     H2 2642   2.708   2.311   3.441  0.4227 -0.0994 -0.5128
  877HOH      O 2643   3.375   1.164   2.308  0.4332  1.0120 -0.0186
  877HOH     H1 2644   3.393   1.251   2.345  1.0650  1.0750 -0.4334
  877HOH     H2 2645   3.399   1.103   2.377 -0.5269  1.1567  0.4796
  878HOH      O 2646   0.464   1.708   1.398  0.2107 -0.1670  0.0216
  878HOH     H1 2647   0.386   1.749   1.360  0.2270 -0.6938 -0.6201
  878HOH     H2 2648   0.436   1.621   1.425  0.4234 -0.1243  0.3934
  879HOH      O 2649   2.939   1.855   1.904  0.3033 -0.1099 -0.4109
  879HOH     H1 2650   2.968   1.768   1.878  0.5412 -0.3976  0.7438
  879HOH     H2 2651   3.020   1.903   1.920  0.1731  0.3199 -0.9643
  880HOH      O 2652   0.316   3.235   3.560  0.3919 -0.1285 -0.8898
  880HOH     H1 2653   0.292   3.188   3.480  0.9586  1.8777 -2.4187
  880HOH     H2 2654   0.411   3.238   3.559  0.3985  0.2404 -0.3505
  881HOH      O 2655   0.307   3.412   0.430 -0.0531 -0.2989 -0.2022
  881HOH     H1 2656   0.292   3.496   0.472 -0.2884 -0.3336 -0.2110
  881HOH     H2 2657   0.322   3.351   0.502  0.5592 -0.1706 -0.2127
  882HOH      O 2658   3.092   2.311   0.290  0.5436 -0.6417  0.6965
  882HOH     H1 2659   3.151   2.381   0.261  1.0317 -0.6749  1.5474
  882HOH     H2 2660   3.103   2.308   0.385  0.3151 -1.6873  0.7115
  883HOH      O 2661   1.638   0.301   2.176  0.0967 -0.6273  0.0194
  883HOH     H1 2662   1.669   0.304   2.267  1.0137 -1.4343 -0.2247
  883HOH     H2 2663   1.600   0.387   2.160 -0.0724 -0.4603  1.1521
  884HOH      O 2664   0.117   2.040   1.062  0.1268  0.3532 -0.2603
  884HOH     H1 2665   0.027   2.008   1.058  0.0265  0.6165 -0.1278
  884HOH     H2 2666   0.148   2.034   0.971 -0.2140  0.7996 -0.4126
  885HOH      O 2667   1.528   1.333   2.910 -0.0674  0.2297 -0.2389
  885HOH     H1 2668   1.481   1.330   2.993  0.2250 -0.3387 -0.0847
  885HOH     H2 2669   1.466   1.371   2.848 -0.3236  0.5642  0.2132
  886HOH      O 2670   3.283   3.337   3.426  0.1873 -0.4931  0.1497
  886HOH     H1 2671   3.289   3.251   3.468 -2.2398 -1.3057 -0.8206
  886HOH     H2 2672   3.211   3.380   3.472  1.2535  1.0520  0.5091
  887HOH      O 2673   2.566   1.940   1.233  0.3138 -0.1486 -0.0700
  887HOH     H1 2674   2.523   2.020   1.263  0.6003  0.3983 -1.0328
  887HOH     H2 2675   2.579   1.888   1.312  0.4200  0.8968  0.6308
  888HOH      O 2676   0.800   1.050   3.583 -0.5234  0.1180  0.3249
  888HOH     H1 2677   0.848   0.983   3.632 -0.8448 -0.8300 -0.5767
  888HOH     H2 2678   0.711   1.016   3.579 -0.7558  0.7454  0.0657
  889HOH      O 2679   0.708   1.823   1.931  0.1899  0.1818  0.3910
  889HOH     H1 2680   0.776   1.888   1.914  0.7875 -0.3808  0.5330
  889HOH     H2 2681   0.687   1.835   2.024 -0.5044  0.8919  0.1572
  890HOH      O 2682  -0.018   3.107   3.525 -0.0165  0.3551 -0.7059
  890HOH     H1 2683   0.055   3.077   3.470  0.0787 -0.1434 -0.3224
  890HOH     H2 2684  -0.035   3.196   3.495  1.6976  1.0538  0.1261
  891HOH      O 2685   0.852   3.769   0.659 -0.0322  0.0224 -1.0977
  891HOH     H1 2686   0.928   3.781   0.603  0.8575 -0.8033 -0.1582
  891HOH     H2 2687   0.842   3.674   0.667  0.4632  0.0352  0.7607
  892HOH      O 2688   0.305   3.171   3.813  0.3047 -0.2333  0.0964
  892HOH     H1 2689   0.275   3.198   3.726  0.3683 -0.5111 -0.0125
  892HOH     H2 2690   0.333   3.252   3.855 -0.6044  0.0465  0.2037
  893HOH      O 2691   3.320   1.404   2.111  0.0499  0.0902 -0.7213
  893HOH     H1 2692   3.269   1.325   2.090  0.4742 -0.3664 -0.0912
  893HOH     H2 2693   3.273   1.444   2.184  0.6204 -0.3865 -0.0705
  894HOH      O 2694   1.165   2.685   1.855 -0.0143  0.3408  0.1856
  894HOH     H1 2695   1.155   2.736   1.775  0.5270  0.1497 -0.0108
  894HOH     H2 2696   1.155   2.749   1.926  0.2997  0.6543 -0.0475
  895HOH      O 2697   2.234   2.249   3.653 -0.3172 -0.0444 -0.2526
  895HOH     H1 2698   2.276   2.323   3.696  0.8219 -0.8533  0.1164
  895HOH     H2 2699   2.306   2.192   3.628 -1.0172 -0.2507 -2.0964
  896HOH      O 2700   2.530   1.870   1.784  0.2141  0.0791  0.1481
  896HOH     H1 2701   2.475   1.885   1.707 -0.1980  0.5199  0.5202
  896HOH     H2 2702   2.611   1.918   1.766 -0.0102  0.4568  0.1268
  897HOH      O 2703   1.321   0.744   2.635 -1.1186 -0.5697 -0.5301
  897HOH     H1 2704   1.295   0.671   2.690  0.2016 -0.0215  0.9717
  897HOH     H2 2705   1.399   0.714   2.589 -0.7790 -0.2592 -0.1780
  898HOH      O 2706   0.444   2.918   3.741 -0.3299 -0.3231  0.3231
  898HOH     H1 2707   0.452   2.972   3.819 -0.6577 -0.2147  0.2865
  898HOH     H2 2708   0.356   2.938   3.707 -0.8405 -1.5429  0.8189
  899HOH      O 2709   0.069   0.988   2.206  0.7321  0.1848 -0.0039
  899HOH     H1 2710   0.089   1.061   2.264 -0.3672  1.5527 -1.1994
  899HOH     H2 2711   0.124   1.002   2.129  0.7555 -0.4621 -0.1136
  900HOH      O 2712   3.483   1.929   1.808 -0.0123 -0.1435  0.5405
  900HOH     H1 2713   3.530   1.873   1.871  0.0330 -0.3406  0.3334
  900HOH     H2 2714   3.442   1.867   1.748 -0.1709  0.0424  0.4581
  901HOH      O 2715   3.045   1.869   0.123 -0.7278 -0.3431 -0.0223
  901HOH     H1 2716   3.028   1.958   0.092 -0.4660 -0.0408  0.6492
  901HOH     H2 2717   2.966   1.847   0.174 -0.6199 -0.3221  0.1580
  902HOH      O 2718   2.326   3.203   3.071  0.0095 -0.0293  0.1869
  902HOH     H1 2719   2.354   3.190   3.161 -0.7011 -0.2190  0.3965
  902HOH     H2 2720   2.333   3.298   3.057  0.5016 -0.0456  0.3044
  903HOH      O 2721   0.011   0.166   0.026 -0.9492  0.0636  0.2583
  903HOH     H1 2722   0.046   0.110   0.095  0.6743  1.0428  0.3326
  903HOH     H2 2723  -0.019   0.244   0.072  0.8009  1.0350 -0.0835
  904HOH      O 2724   2.786   0.916   3.793 -0.2136  0.2228 -0.0090
  904HOH     H1 2725   2.834   0.996   3.813  0.5106 -0.0986 -0.3781
  904HOH     H2 2726   2.804   0.900   3.700 -0.3742 -0.3389  0.0494
  905HOH      O 2727   3.698   0.404   0.125 -0.5948 -0.3241 -0.1137
  905HOH     H1 2728   3.654   0.472   0.176 -0.1180 -0.1515  0.0774
  905HOH     H2 2729   3.727   0.448   0.046 -0.6338 -0.4014 -0.1710
  906HOH      O 2730   2.729   0.160   2.226 -0.1516  0.0253 -0.0214
  906HOH     H1 2731   2.759   0.250   2.220  0.0070  0.0002  0.3942
  906HOH     H2 2732   2.751   0.132   2.314 -1.0119 -0.1328  0.1663
  907HOH      O 2733   2.564   0.679   2.168 -0.4415 -0.4397 -0.1923
  907HOH     H1 2734   2.650   0.715   2.147 -0.5831 -0.0111 -0.0459
  907HOH     H2 2735   2.555   0.604   2.109  0.3529 -0.9704  0.3185
  908HOH      O 2736   0.284   1.283   1.797  0.0432 -0.2930  0.4105
  908HOH     H1 2737   0.333   1.276   1.715 -0.3109 -1.4959  0.2586
  908HOH     H2 2738   0.289   1.376   1.820  0.3983  0.0369 -0.8172
  909HOH      O 2739   0.200   3.481   3.466  0.0075 -0.2383  0.2481
  909HOH     H1 2740   0.125   3.457   3.412 -0.5951  0.5109  0.7134
  909HOH     H2 2741   0.259   3.406   3.460 -0.8298 -0.9006 -0.0386
  910HOH      O 2742   1.015   0.069   1.788 -0.1392  0.1179  0.5483
  910HOH     H1 2743   0.973   0.149   1.820 -0.9179 -0.2316  0.4491
  910HOH     H2 2744   1.098   0.064   1.835  0.1934  1.2759  0.1438
  911HOH      O 2745   3.729   2.766   1.169 -0.3349  0.9284 -0.1001
  911HOH     H1 2746   3.816   2.774   1.207 -0.5492 -0.4112  0.7916
  911HOH     H2 2747   3.739   2.704   1.097 -0.6800 -0.1502  0.7176
  912HOH      O 2748   1.627   2.382   2.768  0.0088  0.3517 -0.2358
  912HOH     H1 2749   1.665   2.320   2.830  0.2056 -0.3806 -1.0460
  912HOH     H2 2750   1.691   2.452   2.760  0.4022 -0.0034 -0.2770
  913HOH      O 2751   1.303   2.817   3.251  0.4158  0.0912 -0.2156
  913HOH     H1 2752   1.233   2.877   3.277  0.6598 -0.1675  1.2610
  913HOH     H2 2753   1.281   2.790   3.162 -0.6687  0.9635 -0.2554
  914HOH      O 2754   2.248   2.891   0.124  1.0101  0.3185  0.0977
  914HOH     H1 2755   2.189   2.921   0.055  0.7048  1.4130  0.7776
  914HOH     H2 2756   2.318   2.846   0.077  1.1976  1.6234 -1.0194
  915HOH      O 2757   2.304   3.481   3.025  0.8845 -0.1435  0.3590
  915HOH     H1 2758   2.269   3.489   2.936  0.3446 -0.0965  0.5674
  915HOH     H2 2759   2.282   3.564   3.067  1.2424 -0.1182  0.5053
  916HOH      O 2760   0.663   2.066   0.704  0.3559  0.6106  0.0171
  916HOH     H1 2761   0.588   2.007   0.705  0.3044  0.6430 -0.6859
  916HOH     H2 2762   0.733   2.017   0.747  0.0437  0.4259  0.3252
  917HOH      O 2763   2.193   2.074   0.078 -0.1527  0.5327  0.2284
  917HOH     H1 2764   2.225   2.140   0.016 -0.0306  0.6384  0.4037
  917HOH     H2 2765   2.125   2.027   0.029  0.4334  0.1382 -0.2398
  918HOH      O 2766   1.244   0.270   0.983  0.3795 -0.0411 -0.0910
  918HOH     H1 2767   1.252   0.177   1.002  0.9177 -0.0472 -0.3148
  918HOH     H2 2768   1.283   0.313   1.059  0.7331 -0.0201 -0.2786
  919HOH      O 2769   0.424   1.863   3.474 -0.0845  0.2133  0.6588
  919HOH     H1 2770   0.415   1.769   3.457 -0.5459  0.4102 -0.3555
  919HOH     H2 2771   0.490   1.869   3.543  0.5005 -0.8221  0.2298
  920HOH      O 2772   3.616   3.736   2.142 -1.1664 -0.1306 -0.8398
  920HOH     H1 2773   3.702   3.723   2.181 -1.5689  0.8754  0.5123
  920HOH     H2 2774   3.598   3.653   2.096  0.1135 -0.7093 -0.3872
  921HOH      O 2775   1.982   1.729   2.168  0.4260  0.3981 -0.6863
  921HOH     H1 2776   1.980   1.772   2.254 -1.2177 -0.2744 -0.3315
  921HOH     H2 2777   1.894   1.695   2.155  0.9793 -0.7320 -2.0501
  922HOH      O 2778   2.517   3.544   1.982  0.6813  0.1892 -0.3688
  922HOH     H1 2779   2.495   3.615   1.921 -1.0006  1.2997  1.3202
  922HOH     H2 2780   2.456   3.474   1.960  0.6329  0.2556 -0.4456
  923HOH      O 2781   0.703   1.232   2.319  0.2040 -0.5874  0.1744
  923HOH     H1 2782   0.654   1.161   2.359 -0.4860 -0.0174  0.3804
  923HOH     H2 2783   0.684   1.225   2.225 -0.6464 -0.1237  0.2926
  924HOH      O 2784   0.948   1.271   1.342  0.5639 -0.1899  0.3719
  924HOH     H1 2785   1.026   1.221   1.318  1.0848  1.1871 -1.1760
  924HOH     H2 2786   0.983   1.352   1.381 -0.0646  0.4303 -0.3007
  925HOH      O 2787   2.667   3.414   1.571 -0.0077 -0.0211  0.1738
  925HOH     H1 2788   2.640   3.324   1.589  1.2918 -0.2460  1.4288
  925HOH     H2 2789   2.727   3.406   1.497  1.3499 -0.5173  1.2397
  926HOH      O 2790   0.090   1.391   0.236 -0.2692  0.0296 -0.1204
  926HOH     H1 2791   0.131   1.307   0.213 -0.5055 -0.1079 -0.0535
  926HOH     H2 2792   0.057   1.377   0.325  0.9188  0.6586  0.4628
  927HOH      O 2793   2.229   3.466   1.093  0.9178  0.2302 -0.9960
  927HOH     H1 2794   2.277   3.520   1.029 -0.1111  2.0580 -0.3778
  927HOH     H2 2795   2.187   3.530   1.151 -0.1757 -1.2978  0.0375
  928HOH      O 2796   0.640   3.187   2.606  0.0031  0.4338 -0.0254
  928HOH     H1 2797   0.599   3.221   2.685 -0.9973  1.2411 -0.8243
  928HOH     H2 2798   0.684   3.263   2.567  1.0625 -0.0967  0.0584
  929HOH      O 2799   2.109   2.078   1.101 -0.3011 -0.5088  0.0793
  929HOH     H1 2800   2.046   2.141   1.067 -1.0832 -1.1984  0.1768
  929HOH     H2 2801   2.096   2.080   1.196  0.7622  0.2653  0.2496
  930HOH      O 2802   0.203   3.642   3.780 -0.5061 -0.1831 -0.8045
  930HOH     H1 2803   0.244   3.592   3.851 -0.6777  2.2172  1.2692
  930HOH     H2 2804   0.276   3.663   3.721  0.0717 -0.6773 -0.3031
  931HOH      O 2805   0.757   1.565   0.905 -0.1141 -0.4593 -0.1657
  931HOH     H1 2806   0.675   1.615   0.905 -0.2164 -0.6262 -0.0917
  931HOH     H2 2807   0.761   1.526   0.992  0.7525  0.6942  0.3632
  932HOH      O 2808   1.396   1.156   0.525 -0.5674 -0.2647 -0.5553
  932HOH     H1 2809   1.353   1.148   0.610 -1.4425 -0.3360 -0.9857
  932HOH     H2 2810   1.490   1.155   0.546 -0.7494  0.4484  0.4696
  933HOH      O 2811   1.321   3.557   0.881 -0.1135 -0.3771  0.1989
  933HOH     H1 2812   1.374   3.545   0.802  0.0053 -0.0258  0.2189
  933HOH     H2 2813   1.244   3.604   0.851 -0.2341 -0.5502  0.2349
  934HOH      O 2814   1.940   3.597   3.473 -0.2473 -0.7119 -0.6974
  934HOH     H1 2815   1.924   3.557   3.388  0.6416 -0.6864 -0.8963
  934HOH     H2 2816   2.014   3.548   3.509 -0.1695 -0.2751 -0.2473
  935HOH      O 2817   3.607   2.314   3.381  0.6289  0.3186 -0.4500
  935HOH     H1 2818   3.572   2.403   3.384 -0.6770 -0.1616  0.2734
  935HOH     H2 2819   3.611   2.286   3.472 -0.2494 -0.7721 -0.6948
  936HOH      O 2820   2.267   0.171   0.543 -0.2318  0.1872 -0.6515
  936HOH     H1 2821   2.281   0.263   0.565  0.5534 -0.1537  0.4825
  936HOH     H2 2822   2.351   0.142   0.507  0.0127 -0.3743  0.2808
  937HOH      O 2823   1.108   3.703   0.084  0.2898 -0.6430  0.7061
  937HOH     H1 2824   1.159   3.783   0.094 -0.6871  0.3142 -0.9692
  937HOH     H2 2825   1.130   3.671  -0.003 -1.2512 -0.6280  0.2383
  938HOH      O 2826   1.424   1.034   3.002  0.3318 -0.2772  0.3924
  938HOH     H1 2827   1.335   1.052   3.033  0.4846  0.3420  0.4951
  938HOH     H2 2828   1.475   1.109   3.032  0.7878 -0.3840 -0.1023
  939HOH      O 2829   2.824   0.793   0.868 -0.5187  0.1328  0.0186
  939HOH     H1 2830   2.756   0.727   0.852 -0.2089  0.0197 -0.9566
  939HOH     H2 2831   2.811   0.858   0.799  1.3491 -0.7157 -1.2815
  940HOH      O 2832   1.416   0.953   0.031 -0.5909  0.2534  0.5324
  940HOH     H1 2833   1.429   0.866  -0.008 -0.3780  0.3101  0.4711
  940HOH     H2 2834   1.344   0.941   0.093 -0.4448 -0.0105  0.6563
  941HOH      O 2835   1.325   1.176   1.759 -0.2066 -0.1974 -0.0286
  941HOH     H1 2836   1.363   1.137   1.837 -1.4415 -0.3837  0.5342
  941HOH     H2 2837   1.399   1.192   1.701  0.5892 -1.4495  0.5662
  942HOH      O 2838   2.446   1.045   3.482 -0.3547  0.8566 -0.7232
  942HOH     H1 2839   2.455   0.979   3.413 -1.7919  0.3052 -0.4624
  942HOH     H2 2840   2.380   1.106   3.448 -0.0467  1.3808 -0.3992
  943HOH      O 2841   0.649   1.040   2.769 -0.5990  0.5477  0.4646
  943HOH     H1 2842   0.669   0.947   2.782  0.6422  0.5642 -0.8840
  943HOH     H2 2843   0.570   1.040   2.715 -0.1976  0.2250 -0.1435
  944HOH      O 2844   1.141   1.896   0.480 -0.3859 -0.1856 -0.1863
  944HOH     H1 2845   1.226   1.859   0.458 -0.2292 -0.5870  0.9584
  944HOH     H2 2846   1.142   1.983   0.441  0.5579 -0.1754 -0.1829
  945HOH      O 2847   3.344   3.745   0.381 -0.6025 -0.2338  1.0144
  945HOH     H1 2848   3.389   3.721   0.300 -0.1839  0.6448  0.9595
  945HOH     H2 2849   3.251   3.747   0.356 -0.5338 -0.5461  0.7172
  946HOH      O 2850   2.181   0.786   1.227  0.5515  0.5866 -0.0636
  946HOH     H1 2851   2.103   0.835   1.253  0.6805  1.2448 -0.8334
  946HOH     H2 2852   2.214   0.749   1.308 -0.7460 -0.0172  0.2491
  947HOH      O 2853   0.686   3.557   1.526 -0.7902 -0.5570  0.4343
  947HOH     H1 2854   0.761   3.593   1.574 -0.7420 -0.0621 -0.0018
  947HOH     H2 2855   0.636   3.633   1.497 -1.6297 -0.8750  0.9467
  948HOH      O 2856   2.060   0.999   3.035 -0.4338  0.9433  0.2872
  948HOH     H1 2857   2.066   0.925   2.975 -0.1962  1.5777 -0.4920
  948HOH     H2 2858   1.992   0.973   3.098 -0.5329  0.1755 -0.1183
  949HOH      O 2859   1.021   0.135   3.405  0.1293 -0.1062 -0.3803
  949HOH     H1 2860   1.020   0.222   3.364 -0.9564  0.8114  1.3133
  949HOH     H2 2861   1.113   0.109   3.404  0.6102  1.3707 -0.4331
  950HOH      O 2862   2.502   0.904   3.755  0.1836  0.2772  0.2551
  950HOH     H1 2863   2.450   0.926   3.678  0.7114 -0.9888 -0.5371
  950HOH     H2 2864   2.590   0.934   3.734  0.6387 -1.2352 -0.3171
  951HOH      O 2865   3.136   0.485   0.316 -0.0615 -0.2014  0.2445
  951HOH     H1 2866   3.182   0.402   0.325 -0.5017 -0.3979  0.8155
  951HOH     H2 2867   3.177   0.542   0.381  0.7626  0.2965 -0.6649
  952HOH      O 2868   2.486   2.893   2.503 -0.0373  0.1985 -0.1019
  952HOH     H1 2869   2.557   2.957   2.498  1.0046 -0.8727  0.0457
  952HOH     H2 2870   2.494   2.854   2.590 -0.9182  0.1378 -0.0241
  953HOH      O 2871   3.521   3.057   3.411  0.1458 -0.7737  0.2206
  953HOH     H1 2872   3.585   3.095   3.472 -1.1302  1.0798  0.5594
  953HOH     H2 2873   3.568   3.053   3.328  1.2479 -1.2624  0.8236
  954HOH      O 2874   0.629   2.910   1.845  0.2373  0.3627 -0.2083
  954HOH     H1 2875   0.583   2.828   1.863 -0.6993  1.0367  0.6589
  954HOH     H2 2876   0.584   2.947   1.769  0.8335 -0.0158 -0.7719
  955HOH      O 2877   1.850   1.031   0.327  0.6536  0.1370  0.2867
  955HOH     H1 2878   1.928   1.075   0.294  0.4638  1.1833  1.1215
  955HOH     H2 2879   1.778   1.092   0.308  0.2776 -0.0931  0.9039
  956HOH      O 2880   0.145   0.732   3.687 -0.4979 -0.9051  0.3782
  956HOH     H1 2881   0.184   0.814   3.657 -0.9060 -0.3360  1.3318
  956HOH     H2 2882   0.205   0.664   3.657  0.7710 -0.1300  1.0270
  957HOH      O 2883   1.031   0.919   1.432 -0.3043 -0.3707 -0.4611
  957HOH     H1 2884   1.013   0.825   1.441  0.8990 -0.5995  0.0205
  957HOH     H2 2885   0.969   0.962   1.491  0.2098 -1.0226  0.6207
  958HOH      O 2886   1.182   2.100   2.235  0.1734  0.2694 -0.5438
  958HOH     H1 2887   1.137   2.082   2.317 -1.0670  0.9085 -1.0272
  958HOH     H2 2888   1.259   2.151   2.260 -0.9884  1.8401  0.1786
  959HOH      O 2889   2.499   2.777   2.748 -0.7123 -0.1867  0.1254
  959HOH     H1 2890   2.457   2.862   2.763 -0.5143  0.0916 -0.7779
  959HOH     H2 2891   2.551   2.761   2.828 -0.6524  0.5993  0.2558
  960HOH      O 2892   2.396   2.795   1.987  0.5730  0.1399 -0.0063
  960HOH     H1 2893   2.379   2.824   2.077  0.5678 -0.2716  0.1322
  960HOH     H2 2894   2.406   2.700   1.995 -0.2935 -0.0199 -0.5581
  961HOH      O 2895   1.915   0.079   0.375  0.3159  0.2574 -0.5135
  961HOH     H1 2896   1.890   0.147   0.312  1.6461  0.3037 -1.0633
  961HOH     H2 2897   1.936   0.128   0.455  1.0208  0.5031 -0.8282
  962HOH      O 2898   2.892   2.411   1.424 -0.4259  0.5345  0.3053
  962HOH     H1 2899   2.825   2.345   1.407  0.5559 -0.2750 -0.8198
  962HOH     H2 2900   2.849   2.494   1.402 -1.1140  0.0659 -0.2426
  963HOH      O 2901   2.749   3.146   3.766 -0.1138  0.3416  0.5232
  963HOH     H1 2902   2.834   3.171   3.731 -0.0134 -0.6211  0.0107
  963HOH     H2 2903   2.764   3.132   3.859  0.2761  0.2597  0.4511
  964HOH      O 2904   3.146   2.191   3.476 -0.6983 -0.2641 -0.0587
  964HOH     H1 2905   3.232   2.157   3.452 -0.2850  0.2787  0.5704
  964HOH     H2 2906   3.101   2.115   3.514 -1.0110 -0.8843 -1.5364
  965HOH      O 2907   1.858   3.377   2.261  0.0697 -0.1186 -0.3647
  965HOH     H1 2908   1.951   3.363   2.244  0.1329  0.1207 -0.2373
  965HOH     H2 2909   1.816   3.295   2.237  0.3453 -0.3148 -0.1864
  966HOH      O 2910   0.252   2.496   3.353 -0.0630  0.3194  0.3538
  966HOH     H1 2911   0.161   2.474   3.334 -0.4361  1.1491  1.0007
  966HOH     H2 2912   0.247   2.580   3.400  1.0716  0.6318 -0.0114
  967HOH      O 2913   3.085   3.138   1.101 -0.1452  0.9514 -0.4074
  967HOH     H1 2914   3.139   3.069   1.141 -0.0087  1.2372 -0.0829
  967HOH     H2 2915   3.076   3.112   1.009 -0.1724  0.4568 -0.2715
  968HOH      O 2916   0.293   1.072   0.788  0.1917  0.0663 -0.0994
  968HOH     H1 2917   0.274   1.166   0.782 -0.0482  0.0850  0.7534
  968HOH     H2 2918   0.388   1.067   0.797  0.3180  0.1532 -1.1077
  969HOH      O 2919   1.126   2.746   1.169  0.2022  0.2268 -0.1617
  969HOH     H1 2920   1.134   2.753   1.074  0.0125 -0.2807 -0.2222
  969HOH     H2 2921   1.034   2.766   1.186  0.7328  3.2244  0.2388
  970HOH      O 2922   2.530   1.776   2.034 -0.1481  0.5061 -0.1705
  970HOH     H1 2923   2.611   1.727   2.050  0.0184  0.5573 -0.7839
  970HOH     H2 2924   2.530   1.791   1.939 -0.5722  1.0448 -0.0932
  971HOH      O 2925   0.777   0.061   2.998 -0.5198  0.3383 -0.0247
  971HOH     H1 2926   0.803   0.005   3.071 -0.2977  1.7019  1.0397
  971HOH     H2 2927   0.700   0.019   2.961  0.1654 -1.1200  0.0754
  972HOH      O 2928   1.336   2.531   1.454 -0.2966 -0.0620 -0.0537
  972HOH     H1 2929   1.375   2.490   1.376  0.3572  0.2515  0.0985
  972HOH     H2 2930   1.410   2.555   1.509 -0.7123  0.4239  0.3209
  973HOH      O 2931   0.372   0.009   2.832 -0.2427  0.1385  0.2753
  973HOH     H1 2932   0.317  -0.048   2.887  0.3165  0.0226  0.7345
  973HOH     H2 2933   0.387   0.087   2.886 -0.4303  0.4229 -0.0781
  974HOH      O 2934   1.968   0.638   1.908 -0.2558  0.5993  0.1447
  974HOH     H1 2935   2.026   0.598   1.844  0.0411  0.8871  0.2308
  974HOH     H2 2936   1.881   0.603   1.886 -0.1752  0.7491 -0.4638
  975HOH      O 2937   1.348   0.094   1.300 -0.1528  0.2846  0.6692
  975HOH     H1 2938   1.297   0.069   1.223  0.8216 -0.1932  0.1536
  975HOH     H2 2939   1.309   0.043   1.371 -0.0166 -0.5534  0.1702
  976HOH      O 2940   2.836   3.760   0.115 -0.5570 -0.3231  0.3767
  976HOH     H1 2941   2.787   3.803   0.185 -0.1220 -0.4012  0.7388
  976HOH     H2 2942   2.827   3.818   0.040 -0.2690  0.2364  0.7575
  977HOH      O 2943   0.969   0.207   0.144 -0.7732 -0.0860 -0.0677
  977HOH     H1 2944   0.983   0.279   0.083 -0.3289 -0.2631 -0.1838
  977HOH     H2 2945   1.055   0.168   0.155 -0.8041  0.0545  0.8232
  978HOH      O 2946   3.610   2.247   2.966  0.8036 -0.3491 -0.4502
  978HOH     H1 2947   3.681   2.294   2.923  0.5637 -0.5256 -1.0664
  978HOH     H2 2948   3.541   2.243   2.900 -0.5413  1.4237  0.6817
  979HOH      O 2949   3.363   0.829   1.080  0.0611 -0.3873  0.3164
  979HOH     H1 2950   3.365   0.766   1.152 -0.6472  0.3148  0.9970
  979HOH     H2 2951   3.272   0.858   1.077  0.3051  0.3838 -0.1667
  980HOH      O 2952   3.129   1.027   2.886 -0.0217  0.7324  0.1633
  980HOH     H1 2953   3.042   0.997   2.861 -0.0640  0.3027  0.7613
  980HOH     H2 2954   3.114   1.082   2.963  0.2468  0.3636  0.4932
  981HOH      O 2955   0.378   3.325   3.134  0.1776 -0.9206 -0.4870
  981HOH     H1 2956   0.403   3.414   3.161 -0.1795 -0.6178 -1.1091
  981HOH     H2 2957   0.284   3.321   3.152  0.2896 -1.3861  0.0646
  982HOH      O 2958   2.822   1.588   2.301  0.3406 -0.1557 -1.0672
  982HOH     H1 2959   2.776   1.623   2.224 -0.3603  0.4100 -0.4176
  982HOH     H2 2960   2.782   1.503   2.316 -0.8854  0.4948 -0.2630
  983HOH      O 2961   2.573   1.724   2.777  0.0278  0.2203 -0.4380
  983HOH     H1 2962   2.546   1.638   2.811 -0.7658  0.4672 -0.3940
  983HOH     H2 2963   2.666   1.714   2.758  0.0488 -0.5212 -0.0332
  984HOH      O 2964   2.734   2.201   1.014 -0.4368  0.0949  0.3434
  984HOH     H1 2965   2.755   2.288   0.980  0.7494 -0.3475 -0.2112
  984HOH     H2 2966   2.678   2.162   0.947  0.8817 -0.3260 -0.6018
  985HOH      O 2967   2.836   1.891   2.979  0.1113  0.4208 -0.0457
  985HOH     H1 2968   2.835   1.918   2.887  0.8789 -0.4374 -0.3289
  985HOH     H2 2969   2.922   1.918   3.011  0.0442  0.2583  0.2817
  986HOH      O 2970   1.352   2.560   2.512 -0.0458 -0.5517  0.1448
  986HOH     H1 2971   1.379   2.489   2.453 -0.6247 -0.8131  0.1796
  986HOH     H2 2972   1.311   2.624   2.454  0.3764 -0.2915  0.1281
  987HOH      O 2973   1.287   0.049   3.358  0.1650  0.2466 -0.4505
  987HOH     H1 2974   1.324   0.073   3.273  0.3054 -0.1890 -0.5173
  987HOH     H2 2975   1.317  -0.040   3.373  0.3166  0.3933  0.1597
  988HOH      O 2976   3.339   2.048   0.184 -0.0091 -0.3228 -0.5377
  988HOH     H1 2977   3.260   2.015   0.142 -0.0641 -0.3990 -0.3797
  988HOH     H2 2978   3.351   2.136   0.149 -0.0520 -0.3864 -0.7107
  989HOH      O 2979   0.597   2.260   2.971  0.5723  0.1475  0.0650
  989HOH     H1 2980   0.527   2.287   3.031  0.6699  0.1321  0.1855
  989HOH     H2 2981   0.594   2.325   2.900 -0.6780 -0.7894 -0.8233
  990HOH      O 2982   3.500   2.322   0.517 -0.1137 -0.0356  0.1295
  990HOH     H1 2983   3.439   2.385   0.478 -0.7932 -0.7183  0.0472
  990HOH     H2 2984   3.459   2.237   0.503  0.9592 -0.5510 -0.1151
  991HOH      O 2985   2.178   0.865   3.753  0.0167 -0.0829 -0.8297
  991HOH     H1 2986   2.193   0.858   3.659  1.6111  0.5792 -0.6885
  991HOH     H2 2987   2.132   0.949   3.764  0.0482 -0.0442 -0.9935
  992HOH      O 2988   1.957   0.333   2.706 -0.7054  0.0158  0.3203
  992HOH     H1 2989   2.031   0.315   2.648 -1.7646 -0.7534 -0.9037
  992HOH     H2 2990   1.946   0.428   2.702 -0.6409  0.0037 -0.6663
  993HOH      O 2991   2.601   1.495   1.344 -0.1528 -0.4511  0.7198
  993HOH     H1 2992   2.532   1.450   1.295  0.4401 -0.6694  0.0628
  993HOH     H2 2993   2.640   1.426   1.399  0.9297 -0.8677 -0.4779
  994HOH      O 2994   1.731   1.246   1.936  0.4769  0.3473  0.3312
  994HOH     H1 2995   1.820   1.251   1.970  0.7233 -0.6556 -0.1167
  994HOH     H2 2996   1.675   1.259   2.013  0.9805  1.3422  0.5631
  995HOH      O 2997   0.850   1.288   3.742  0.2152 -0.4648  0.1979
  995HOH     H1 2998   0.755   1.279   3.737  0.2190 -0.3356 -0.1666
  995HOH     H2 2999   0.884   1.208   3.701  0.2572 -0.1574 -0.3849
  996HOH      O 3000   1.824   3.841   3.360 -0.4034  0.2821 -0.2348
  996HOH     H1 3001   1.878   3.781   3.412  0.2677 -0.0468 -1.2349
  996HOH     H2 3002   1.762   3.784   3.314 -0.3156  0.4338 -0.5502
  997HOH      O 3003   0.605   0.398   3.499 -0.1394 -0.3336 -0.5584
  997HOH     H1 3004   0.633   0.361   3.415 -0.1419 -0.5358 -0.4708
  997HOH     H2 3005   0.635   0.335   3.564  0.2251  0.0240 -0.3732
  998HOH      O 3006   2.894   1.704   2.563  0.0902 -0.6354 -0.4134
  998HOH     H1 3007   2.872   1.664   2.479 -0.9826  0.6533 -0.8139
  998HOH     H2 3008   2.988   1.686   2.574  0.1351 -1.3229 -1.6053
  999HOH      O 3009   1.613   0.758   1.763  0.2834 -0.8044  0.4688
  999HOH     H1 3010   1.680   0.754   1.694 -0.3248 -0.2007 -0.1853
  999HOH     H2 3011   1.655   0.808   1.833  0.3756  0.0163 -0.1403
 1000HOH      O 3012   2.110   3.294   2.211  0.1505 -0.3854  0.6280
 1000HOH     H1 3013   2.202   3.266   2.217  0.1443 -0.3150  1.1455
 1000HOH     H2 3014   2.090   3.288   2.118  1.0154  0.6752  0.3328
 1001HOH      O 3015   0.544   1.736   2.203  0.0408 -0.0303  0.1801
 1001HOH     H1 3016   0.455   1.704   2.186 -0.1949  1.1279 -1.1721
 1001HOH     H2 3017   0.601   1.668   2.169 -0.3967 -0.0563 -0.5617
 1002HOH      O 3018   3.429   2.188   1.830 -0.2232  0.6671 -0.2355
 1002HOH     H1 3019   3.466   2.099   1.830  0.4016  0.9133  0.0031
 1002HOH     H2 3020   3.381   2.193   1.748 -0.3968  0.0597 -0.1873
 1003HOH      O 3021   1.713   1.433   3.374  0.4993  0.4253 -0.1217
 1003HOH     H1 3022   1.714   1.344   3.339 -0.3893  0.5915 -0.6086
 1003HOH     H2 3023   1.806   1.453   3.389  0.7619 -0.3644 -0.5583
 1004HOH      O 3024   1.944   1.676   2.616 -0.8049 -0.1331  0.3875
 1004HOH     H1 3025   1.981   1.721   2.692  0.0041  0.1341 -0.1392
 1004HOH     H2 3026   2.003   1.602   2.601 -1.0038 -0.2325  0.0673
 1005HOH      O 3027   1.681   1.355   2.224  0.5302 -0.7327  0.1094
 1005HOH     H1 3028   1.591   1.329   2.202  0.7529 -1.0872 -0.4289
 1005HOH     H2 3029   1.686   1.344   2.318 -0.0751 -0.4296  0.1919
 1006HOH      O 3030   2.226   2.075   1.480  0.1207 -0.5049 -0.4717
 1006HOH     H1 3031   2.254   2.164   1.457  0.8605 -0.5060  0.3161
 1006HOH     H2 3032   2.131   2.076   1.468  0.1406  0.3205 -0.7058
 1007HOH      O 3033   3.504   3.468   3.334  0.4524  0.0324 -0.5362
 1007HOH     H1 3034   3.486   3.435   3.246 -0.6590  0.3902 -0.4676
 1007HOH     H2 3035   3.431   3.436   3.387 -0.0066  1.5166 -0.1979
 1008HOH      O 3036   3.771   2.040   0.702  0.3333  0.4075  0.1207
 1008HOH     H1 3037   3.749   2.108   0.638 -1.8697  0.2799  0.5787
 1008HOH     H2 3038   3.768   1.958   0.652  0.2968  0.4334  0.0808
 1009HOH      O 3039   2.755   0.575   0.517  0.0076 -0.2872 -0.4971
 1009HOH     H1 3040   2.806   0.494   0.516  1.0980  0.2851  1.1544
 1009HOH     H2 3041   2.809   0.637   0.468  0.5715  0.1058  0.5629
 1010HOH      O 3042   0.928   1.780   1.052  0.6816  0.0015  0.5912
 1010HOH     H1 3043   0.920   1.709   1.115  0.2427 -0.6762 -0.1890
 1010HOH     H2 3044   1.002   1.832   1.083  0.4818 -0.3007  1.6443
 1011HOH      O 3045   1.279   3.352   3.421 -0.4895  0.6854  0.1306
 1011HOH     H1 3046   1.266   3.296   3.344  0.9485 -0.5587  0.6909
 1011HOH     H2 3047   1.322   3.430   3.386  0.4030  0.0190 -0.3366
 1012HOH      O 3048   1.717   2.224   2.948  0.3925  1.1026  0.2804
 1012HOH     H1 3049   1.681   2.266   3.026 -1.0245  0.1519  0.2034
 1012HOH     H2 3050   1.705   2.131   2.963  1.5504  0.7941 -0.4358
 1013HOH      O 3051   1.916   0.179   3.668  0.3781 -0.3519  0.1694
 1013HOH     H1 3052   1.906   0.086   3.688 -0.3015 -0.6194 -1.1809
 1013HOH     H2 3053   1.899   0.223   3.751 -0.5590 -1.3928  0.5809
 1014HOH      O 3054   0.387   2.957   1.361  0.6278 -0.3705 -0.6789
 1014HOH     H1 3055   0.450   3.003   1.417  1.0736 -1.2525 -0.4283
 1014HOH     H2 3056   0.383   3.010   1.281  0.2593  0.7128  0.0013
 1015HOH      O 3057   3.207   2.706   1.858 -0.3504 -0.0592 -0.1662
 1015HOH     H1 3058   3.285   2.727   1.910 -0.3934 -0.0886 -0.0898
 1015HOH     H2 3059   3.192   2.613   1.875 -0.9702  0.1524  0.5897
 1016HOH      O 3060   0.450   2.072   3.765 -0.8297  0.0745 -0.0645
 1016HOH     H1 3061   0.442   2.151   3.713  0.7683  0.2028 -0.2219
 1016HOH     H2 3062   0.414   2.002   3.709 -0.7280  0.4566 -0.6206
 1017HOH      O 3063   1.794   1.024   3.154 -0.7275  0.1926 -0.5720
 1017HOH     H1 3064   1.798   1.120   3.148  0.9041  0.3333  1.0898
 1017HOH     H2 3065   1.731   1.007   3.223 -0.0109  0.2008  0.1135
 1018HOH      O 3066   1.131   0.860   0.242  0.8064  0.1397  0.2506
 1018HOH     H1 3067   1.154   0.816   0.160 -0.2676  0.0109 -0.0119
 1018HOH     H2 3068   1.054   0.913   0.221 -0.7616 -1.3804  1.5382
 1019HOH      O 3069   1.581   1.932   2.344  0.2708 -0.1684 -0.1321
 1019HOH     H1 3070   1.627   1.914   2.426  0.5411  0.7484 -0.0675
 1019HOH     H2 3071   1.639   1.992   2.296 -0.2602 -0.0352 -0.6296
 1020HOH      O 3072   3.638   1.107   0.622 -0.2913  0.0644 -0.2958
 1020HOH     H1 3073   3.553   1.136   0.656 -0.1502 -0.8003  0.8942
 1020HOH     H2 3074   3.699   1.175   0.650 -0.3120 -0.2302  0.5034
 1021HOH      O 3075   1.648   3.740   3.615  0.0302 -0.3094 -0.2638
 1021HOH     H1 3076   1.599   3.817   3.642 -0.1337 -0.2475 -0.7282
 1021HOH     H2 3077   1.740   3.764   3.627 -0.0287 -0.5285  0.8915
 1022HOH      O 3078   1.965   1.650   0.092  0.1131  0.1251 -0.2991
 1022HOH     H1 3079   1.905   1.709   0.137  0.4439  0.2922 -0.0622
 1022HOH     H2 3080   1.910   1.600   0.031 -0.2196  0.4551 -0.2743
 1023HOH      O 3081   1.034   1.758   2.881  0.5775  0.0792 -0.0989
 1023HOH     H1 3082   1.119   1.799   2.866  1.3240 -1.2630  0.0948
 1023HOH     H2 3083   1.048   1.666   2.857 -0.5017 -0.4285  1.0210
 1024HOH      O 3084   0.403   0.155   3.082  0.1795  0.1596  0.0312
 1024HOH     H1 3085   0.352   0.119   3.154  0.9624 -0.2382  0.4133
 1024HOH     H2 3086   0.415   0.247   3.104 -0.1070  0.1832  0.0924
 1025HOH      O 3087   0.972   0.743   3.407  0.2091  0.5180  0.9233
 1025HOH     H1 3088   0.924   0.769   3.485  0.5465  0.4814  1.1501
 1025HOH     H2 3089   1.058   0.716   3.440  0.8214  1.7180  0.4392
 1026HOH      O 3090   3.290   0.458   0.608  0.0158  0.2606 -0.2525
 1026HOH     H1 3091   3.327   0.453   0.697  0.4404 -0.0305 -0.4405
 1026HOH     H2 3092   3.327   0.383   0.562  0.1397  0.6462 -0.8039
 1027HOH      O 3093   3.014   3.099   1.725 -1.0103 -0.2933  0.3129
 1027HOH     H1 3094   3.081   3.156   1.688 -0.9528 -0.8213 -0.4487
 1027HOH     H2 3095   2.983   3.145   1.803  0.3034 -0.0753  0.7497
 1028HOH      O 3096   0.584   0.206   1.248 -0.6194 -0.5054 -0.2446
 1028HOH     H1 3097   0.620   0.139   1.307 -0.2009 -0.1968 -0.1357
 1028HOH     H2 3098   0.630   0.286   1.273 -0.9714 -0.2187 -0.5049
 1029HOH      O 3099   1.808   2.448   1.222 -0.2661  0.4999 -0.5118
 1029HOH     H1 3100   1.751   2.511   1.177 -0.2568  0.4802 -0.5509
 1029HOH     H2 3101   1.860   2.502   1.282 -0.2838  0.5254 -0.5195
 1030HOH      O 3102  -0.006   2.864   1.976 -0.2798 -0.3850 -0.1020
 1030HOH     H1 3103   0.026   2.863   2.066  0.5320  0.4908 -0.3452
 1030HOH     H2 3104   0.073   2.861   1.922 -0.5760  1.2972 -0.7449
 1031HOH      O 3105   3.493   3.231   2.195 -0.1286  0.1801  0.3898
 1031HOH     H1 3106   3.416   3.254   2.248 -0.6285 -0.0853 -0.1925
 1031HOH     H2 3107   3.549   3.308   2.199 -0.4458  0.4019  0.7875
 1032HOH      O 3108   1.871   0.738   3.205  0.9349  0.4770  0.4382
 1032HOH     H1 3109   1.824   0.814   3.170  0.7023  0.0505 -0.2260
 1032HOH     H2 3110   1.835   0.726   3.293  0.4626  0.7137  0.2860
 1033HOH      O 3111   3.797   0.080   1.338 -0.8553 -0.6670 -0.4585
 1033HOH     H1 3112   3.846   0.010   1.382  0.3458  0.6894  0.5696
 1033HOH     H2 3113   3.709   0.075   1.376 -0.2034 -0.3455  1.2894
 1034HOH      O 3114   1.716   3.180   1.108  0.4419 -0.3563  0.2451
 1034HOH     H1 3115   1.762   3.119   1.051  1.0603  0.5073 -0.2293
 1034HOH     H2 3116   1.624   3.175   1.080  0.7016 -0.0886 -0.7286
 1035HOH      O 3117   1.214   1.521   3.390 -1.0044  0.6301 -0.0207
 1035HOH     H1 3118   1.208   1.542   3.296 -0.7024  0.4365 -0.0897
 1035HOH     H2 3119   1.131   1.549   3.427 -1.2234  0.4860 -0.3943
 1036HOH      O 3120   1.580   2.606   1.565 -0.2642  0.1100  0.3978
 1036HOH     H1 3121   1.574   2.513   1.585  0.0033 -0.0665 -0.2972
 1036HOH     H2 3122   1.672   2.621   1.546 -0.4557  0.2772 -0.5170
 1037HOH      O 3123   2.341   3.322   1.929  0.4089  0.0043  0.3561
 1037HOH     H1 3124   2.251   3.346   1.908  0.5975  1.0674  0.6423
 1037HOH     H2 3125   2.334   3.235   1.969 -0.4398 -0.0913  0.0304
 1038HOH      O 3126   0.940   2.560   0.919 -0.1157  0.5851 -0.0093
 1038HOH     H1 3127   0.972   2.491   0.977  1.1751  0.7084 -0.5077
 1038HOH     H2 3128   1.001   2.560   0.845  0.1584  2.4645  0.1200
 1039HOH      O 3129   1.806   1.087   2.843 -0.0835 -0.5292 -0.1009
 1039HOH     H1 3130   1.764   1.170   2.818 -0.5290 -0.2756  1.3017
 1039HOH     H2 3131   1.787   1.078   2.936  1.3703 -1.3944  0.1747
 1040HOH      O 3132   3.270   3.325   0.022 -0.2494 -0.3906  0.0064
 1040HOH     H1 3133   3.199   3.326   0.086 -0.5719 -0.2891 -0.3426
 1040HOH     H2 3134   3.323   3.249   0.045 -0.3363 -0.3276  0.4176
 1041HOH      O 3135   2.443   2.125   2.644  0.5555 -0.0039 -0.2478
 1041HOH     H1 3136   2.445   2.169   2.559 -1.9671  0.3558 -0.2907
 1041HOH     H2 3137   2.517   2.161   2.692  1.3510  0.6967 -1.8502
 1042HOH      O 3138   0.277   1.572   1.823  0.4838 -0.4403 -0.2666
 1042HOH     H1 3139   0.199   1.619   1.794  0.6234 -0.3966 -0.5801
 1042HOH     H2 3140   0.350   1.620   1.783  0.8591  0.7770  1.6082
 1043HOH      O 3141   3.764   3.585   2.474 -0.2914 -0.5911 -0.9000
 1043HOH     H1 3142   3.710   3.519   2.518  0.4876 -0.4126  0.4598
 1043HOH     H2 3143   3.740   3.668   2.516  1.7048 -0.6328  0.6478
 1044HOH      O 3144   2.937   1.577   0.539  0.1186 -0.1657 -0.1768
 1044HOH     H1 3145   2.877   1.651   0.556 -0.2654 -0.6058  0.4845
 1044HOH     H2 3146   2.904   1.538   0.459 -0.0180  0.0476 -0.2273
 1045HOH      O 3147   3.059   0.573   0.722  0.7304 -0.1324  0.1225
 1045HOH     H1 3148   3.053   0.642   0.656 -0.8809 -1.0468 -0.8163
 1045HOH     H2 3149   3.131   0.518   0.692  0.9076  0.2034 -0.0854
 1046HOH      O 3150   0.449   0.119   2.147 -0.3798  0.8664 -0.0686
 1046HOH     H1 3151   0.395   0.046   2.178 -0.1306  0.5574 -0.3443
 1046HOH     H2 3152   0.487   0.156   2.227 -0.0946  0.3592  0.0460
 1047HOH      O 3153   2.082   2.821   2.347  0.1411  0.1295  0.0687
 1047HOH     H1 3154   2.007   2.869   2.383  1.0623  1.1125  0.8281
 1047HOH     H2 3155   2.080   2.736   2.392 -0.6903 -0.0026 -0.1834
 1048HOH      O 3156   0.881   0.531  -0.009 -0.1561  0.1086  0.0393
 1048HOH     H1 3157   0.961   0.488  -0.041 -0.1422 -0.2993  0.6009
 1048HOH     H2 3158   0.886   0.525   0.086 -1.0524 -0.3052  0.0873
 1049HOH      O 3159   0.915   2.204   2.994 -0.3338 -0.4352  0.0014
 1049HOH     H1 3160   0.844   2.150   3.028 -0.2605 -1.1228 -0.8719
 1049HOH     H2 3161   0.880   2.240   2.912 -0.0076  0.0021  0.0491
 1050HOH      O 3162   3.599   1.661   3.147  0.4759  0.2215 -0.2834
 1050HOH     H1 3163   3.641   1.580   3.176  0.1384  0.2587  0.3513
 1050HOH     H2 3164   3.601   1.718   3.225 -0.3593  0.3756 -0.3551
 1051HOH      O 3165   0.580   1.990   0.218 -0.0035 -0.1163  0.1022
 1051HOH     H1 3166   0.549   1.900   0.229 -0.7428  0.1883  0.6768
 1051HOH     H2 3167   0.544   2.017   0.134  0.1378 -0.3251 -0.0271
 1052HOH      O 3168   0.311   1.890   1.203  0.5161  0.3998  0.3307
 1052HOH     H1 3169   0.375   1.895   1.132 -0.0368 -0.8414 -0.3299
 1052HOH     H2 3170   0.233   1.934   1.167 -0.0116 -0.8667 -0.2008
 1053HOH      O 3171   2.454   0.905   0.885 -0.3672 -0.9207 -0.2199
 1053HOH     H1 3172   2.448   0.809   0.885  0.3090 -0.9978  0.7900
 1053HOH     H2 3173   2.423   0.931   0.971 -1.0105 -0.1664 -0.6556
 1054HOH      O 3174   1.871   2.165   1.572  0.7230  0.1507  0.0908
 1054HOH     H1 3175   1.925   2.241   1.593  1.5616 -0.1795 -0.7179
 1054HOH     H2 3176   1.878   2.108   1.649  0.0950  0.8468  0.7008
 1055HOH      O 3177   1.968   2.333   0.533 -0.2411  0.0168  0.2393
 1055HOH     H1 3178   2.034   2.350   0.466  0.7062 -0.9095  0.8770
 1055HOH     H2 3179   1.888   2.314   0.483  0.2366  0.0881 -0.5964
 1056HOH      O 3180   3.741   2.935   2.926  0.0260  0.7908  0.0327
 1056HOH     H1 3181   3.800   2.863   2.949 -0.8293  0.2056  0.5002
 1056HOH     H2 3182   3.699   2.960   3.008 -0.2027  1.3485 -0.2426
 1057HOH      O 3183   0.382   2.986   2.403 -0.1339 -0.6653 -0.5554
 1057HOH     H1 3184   0.366   3.014   2.493 -0.1899  0.0780 -0.7795
 1057HOH     H2 3185   0.446   2.916   2.410 -0.2431 -0.7091  0.0685
 1058HOH      O 3186   2.732   1.620   1.773 -0.5503  0.2580  0.0727
 1058HOH     H1 3187   2.776   1.656   1.696 -0.3234  0.7680  0.4308
 1058HOH     H2 3188   2.662   1.565   1.737 -1.0193  1.1818 -0.5103
 1059HOH      O 3189   1.509   0.137   3.172  0.7844  0.1018  0.4181
 1059HOH     H1 3190   1.578   0.188   3.216  2.0958 -1.6184  0.5759
 1059HOH     H2 3191   1.518   0.159   3.080 -0.4147  1.9626  0.6372
 1060HOH      O 3192   2.731   1.988   3.696  0.3433  0.6452 -0.8739
 1060HOH     H1 3193   2.781   2.069   3.682  1.5238 -0.0420 -0.9580
 1060HOH     H2 3194   2.705   1.960   3.609  0.2385  0.7485 -0.8766
 1061HOH      O 3195   2.361   2.399   1.812 -0.0246  0.2988 -0.3209
 1061HOH     H1 3196   2.279   2.349   1.808  0.2554 -0.2091 -0.0113
 1061HOH     H2 3197   2.429   2.332   1.808  0.3882  0.7411 -0.9635
 1062HOH      O 3198   1.085   0.458   0.855 -0.6840  0.1511  0.3019
 1062HOH     H1 3199   1.088   0.373   0.900 -0.4982 -0.4999 -0.8797
 1062HOH     H2 3200   0.998   0.460   0.814 -0.4893  0.2971 -0.1099
 1063HOH      O 3201   1.972   1.119   3.344 -0.2073 -0.1278  0.0978
 1063HOH     H1 3202   1.878   1.118   3.360 -0.4355 -1.5595 -0.9439
 1063HOH     H2 3203   1.980   1.124   3.248  0.8406  1.1446  0.1928
 1064HOH      O 3204   2.312   1.311   0.051 -0.3164 -0.4670 -0.2652
 1064HOH     H1 3205   2.323   1.309  -0.044 -0.5623  0.1839 -0.3171
 1064HOH     H2 3206   2.289   1.402   0.070 -0.0049 -0.5261  0.4490
 1065HOH      O 3207   3.167   0.882   3.270  0.0663  0.1187  0.1573
 1065HOH     H1 3208   3.113   0.858   3.195  0.7753 -1.9801  0.1999
 1065HOH     H2 3209   3.244   0.923   3.232 -0.5824  1.2680 -0.0261
 1066HOH      O 3210   1.563   0.539   1.424  0.3202  0.4345 -0.0352
 1066HOH     H1 3211   1.471   0.565   1.425 -0.5256 -1.9108 -1.6040
 1066HOH     H2 3212   1.597   0.576   1.343  0.3834  0.2795 -0.0799
 1067HOH      O 3213   0.641   1.833   3.641 -0.4927  0.7135  1.0866
 1067HOH     H1 3214   0.697   1.772   3.687  0.4512  0.5935 -0.1289
 1067HOH     H2 3215   0.698   1.907   3.619 -0.5270  0.2606 -0.8389
 1068HOH      O 3216   1.904   3.824   0.888 -0.7426  0.1033 -0.1876
 1068HOH     H1 3217   1.848   3.801   0.962 -0.4659  0.8865  0.2926
 1068HOH     H2 3218   1.939   3.740   0.858  1.1796 -0.1838  2.2007
 1069HOH      O 3219   0.239   1.640   0.295  0.0205 -0.4566 -0.4102
 1069HOH     H1 3220   0.198   1.554   0.302 -0.1853 -0.4350 -1.1478
 1069HOH     H2 3221   0.227   1.665   0.203  0.3536  0.2223 -0.2848
 1070HOH      O 3222   0.614   3.642   1.041  0.2835 -0.6183 -0.1230
 1070HOH     H1 3223   0.541   3.628   1.101  0.3168 -0.7116 -0.1054
 1070HOH     H2 3224   0.573   3.648   0.955  0.0796  0.7490  0.0156
 1071HOH      O 3225   2.347   1.778   0.801  0.0877 -0.3686  0.3873
 1071HOH     H1 3226   2.413   1.747   0.739  0.5103 -0.7689  1.0053
 1071HOH     H2 3227   2.396   1.791   0.883 -0.3792  0.4769  0.5612
 1072HOH      O 3228   3.059   2.712   0.153  0.8080  0.0976 -0.7520
 1072HOH     H1 3229   2.965   2.726   0.160  0.9438  0.5246  1.4106
 1072HOH     H2 3230   3.092   2.789   0.107  0.2529  0.8431  0.0527
 1073HOH      O 3231   3.281   0.862   2.279  0.0585  0.7790 -0.1236
 1073HOH     H1 3232   3.296   0.792   2.216 -1.4151  0.5923 -0.3389
 1073HOH     H2 3233   3.367   0.878   2.318  0.5386 -0.8612 -0.3462
 1074HOH      O 3234   0.926   0.365   0.469 -0.2972  0.2236 -0.1960
 1074HOH     H1 3235   0.989   0.345   0.400 -0.3717 -0.5566 -0.0515
 1074HOH     H2 3236   0.848   0.395   0.423 -0.1026  0.3959 -0.4147
 1075HOH      O 3237   1.674   1.614   2.182  0.4974 -0.0214  0.5977
 1075HOH     H1 3238   1.579   1.625   2.176  0.5590  0.7639  0.8995
 1075HOH     H2 3239   1.686   1.520   2.200 -0.2104 -0.1426  0.5055
 1076HOH      O 3240   1.428   0.781   2.065 -0.6911 -0.0063 -0.5352
 1076HOH     H1 3241   1.406   0.699   2.111 -0.0229 -0.5317 -1.0935
 1076HOH     H2 3242   1.519   0.798   2.090 -0.7208  0.3908 -0.6854
 1077HOH      O 3243   2.189   0.893   2.051  0.6549  0.0576 -0.2904
 1077HOH     H1 3244   2.212   0.800   2.041  1.1022  0.2313 -1.0360
 1077HOH     H2 3245   2.134   0.912   1.975  1.0652  0.5431 -0.4753
 1078HOH      O 3246   0.739   2.327   3.520  0.3981  0.5967 -0.3931
 1078HOH     H1 3247   0.655   2.288   3.497  0.6587  0.0130 -0.3777
 1078HOH     H2 3248   0.715   2.410   3.563 -0.1367  0.8399 -1.1163
 1079HOH      O 3249   1.466   0.094   2.183  0.3456 -0.0334 -0.5549
 1079HOH     H1 3250   1.536   0.160   2.189  0.4522 -0.2101  0.5386
 1079HOH     H2 3251   1.406   0.129   2.118  1.0280  0.5316 -0.9137
 1080HOH      O 3252   1.474   1.548   1.882 -0.9407  0.4561 -0.4128
 1080HOH     H1 3253   1.412   1.529   1.953 -0.1302 -1.0529 -0.0396
 1080HOH     H2 3254   1.419   1.554   1.804 -1.6333 -0.2730 -0.0105
 1081HOH      O 3255   0.792   0.940   1.252  0.9322 -0.1585 -0.5333
 1081HOH     H1 3256   0.840   0.982   1.324  0.8151 -0.3665 -0.3328
 1081HOH     H2 3257   0.762   1.013   1.198  0.1672  0.0650  0.1592
 1082HOH      O 3258   0.927   3.047   2.767  0.1314 -0.0031  0.3786
 1082HOH     H1 3259   0.968   3.127   2.732 -0.6104  0.4634  0.5273
 1082HOH     H2 3260   0.913   3.067   2.860  0.1023 -0.3788  0.4566
 1083HOH      O 3261   1.226   1.726   0.165 -1.3454  0.2192  0.3022
 1083HOH     H1 3262   1.186   1.674   0.096 -0.4479 -1.7749  1.1185
 1083HOH     H2 3263   1.187   1.693   0.246  0.0496 -0.0371  0.9386
 1084HOH      O 3264   1.579   2.129   2.057  0.3503 -0.2467  0.2079
 1084HOH     H1 3265   1.562   2.036   2.067 -0.3958 -0.1133  0.3174
 1084HOH     H2 3266   1.675   2.137   2.060  0.4172 -0.9813  0.3649
 1085HOH      O 3267   3.641   1.348   0.006  0.2387  0.5480 -0.3981
 1085HOH     H1 3268   3.568   1.409   0.001 -0.4333 -0.1680  0.1594
 1085HOH     H2 3269   3.716   1.402   0.031 -0.1712  1.2425 -0.6157
 1086HOH      O 3270   2.868   0.543   3.568 -0.1297  0.1419 -0.1441
 1086HOH     H1 3271   2.946   0.529   3.621  0.0046  1.0836 -0.0592
 1086HOH     H2 3272   2.878   0.485   3.493 -0.6326 -1.7572  1.1107
 1087HOH      O 3273   2.491   2.596   2.380 -0.2399 -0.2025 -0.4262
 1087HOH     H1 3274   2.446   2.620   2.299 -0.8299 -0.6121 -0.2300
 1087HOH     H2 3275   2.501   2.679   2.428  0.8208  0.1835 -1.2378
 1088HOH      O 3276   2.158   2.401   1.208 -0.3566  0.4550 -0.0957
 1088HOH     H1 3277   2.230   2.398   1.145  0.0113  1.0656  0.2793
 1088HOH     H2 3278   2.093   2.459   1.167 -0.8363 -0.3992 -0.6103
 1089HOH      O 3279   3.269   2.592   3.413  0.5814  0.7101 -0.4558
 1089HOH     H1 3280   3.269   2.614   3.506 -0.5042  1.0423 -0.5072
 1089HOH     H2 3281   3.262   2.497   3.411 -0.3689  0.7513 -0.1616
 1090HOH      O 3282   2.108   2.802   2.935 -0.6401  0.0687  0.2257
 1090HOH     H1 3283   2.051   2.878   2.921 -0.5720  0.2793  1.0078
 1090HOH     H2 3284   2.057   2.744   2.991 -1.0708 -0.9374 -1.0863
 1091HOH      O 3285   3.071   3.339   0.213 -0.7721 -0.2862  0.0905
 1091HOH     H1 3286   3.080   3.371   0.302  0.1942  0.3515 -0.2124
 1091HOH     H2 3287   2.998   3.390   0.176 -0.3039  0.4265  0.1167
 1092HOH      O 3288   0.482   2.223   3.381 -0.4545 -0.6747 -0.2585
 1092HOH     H1 3289   0.517   2.229   3.292  0.1886 -0.6860 -0.0234
 1092HOH     H2 3290   0.404   2.169   3.374  0.1329 -1.5048 -0.6742
 1093HOH      O 3291   0.989   0.671   2.313  0.1590  0.3503  0.2314
 1093HOH     H1 3292   0.924   0.606   2.339 -0.2872  0.7330  0.1086
 1093HOH     H2 3293   0.943   0.754   2.319  0.5855  0.6141 -0.0391
 1094HOH      O 3294   0.413   0.377   0.721  0.0423 -0.1364  0.2848
 1094HOH     H1 3295   0.441   0.366   0.811 -1.3828 -0.1163  0.7839
 1094HOH     H2 3296   0.436   0.467   0.699  0.3075 -0.1082  0.6648
 1095HOH      O 3297   3.133   1.732   2.320  0.6550  0.1132  0.4664
 1095HOH     H1 3298   3.057   1.676   2.332  0.4551  0.3530  0.3362
 1095HOH     H2 3299   3.205   1.684   2.361  0.6282 -0.5456 -0.2265
 1096HOH      O 3300   0.272   1.770   2.852 -0.5096 -0.3039  0.8002
 1096HOH     H1 3301   0.245   1.840   2.912 -0.5026  0.3591  0.0649
 1096HOH     H2 3302   0.263   1.809   2.765  0.6252 -0.8178  0.4178
 1097HOH      O 3303   1.604   0.180   0.916 -0.4164 -0.0385  0.0024
 1097HOH     H1 3304   1.597   0.232   0.836 -0.1817  0.4891  0.3143
 1097HOH     H2 3305   1.551   0.227   0.980 -0.3385 -0.2769  0.2473
 1098HOH      O 3306   1.957   2.167   0.733 -0.3061  0.2191 -0.2195
 1098HOH     H1 3307   2.047   2.134   0.734 -0.8307 -1.4080  0.2292
 1098HOH     H2 3308   1.955   2.231   0.662  1.2647  0.5645 -0.0188
 1099HOH      O 3309   1.700   0.817   1.476  0.0608  0.5535  0.5064
 1099HOH     H1 3310   1.707   0.754   1.404 -1.2228  0.9882 -0.0598
 1099HOH     H2 3311   1.773   0.878   1.462  0.4086  0.0684  0.1568
 1100HOH      O 3312   1.837   3.054   1.776 -0.6681  0.3608 -0.1970
 1100HOH     H1 3313   1.797   3.086   1.695 -0.6513  0.2511 -0.2487
 1100HOH     H2 3314   1.777   2.986   1.807  0.3049 -1.0523 -1.1804
 1101HOH      O 3315   1.286   2.163   3.469  0.1645 -0.3106  0.6998
 1101HOH     H1 3316   1.307   2.094   3.532 -0.7445 -0.5540  0.7531
 1101HOH     H2 3317   1.222   2.218   3.513 -0.5478 -0.5257 -0.0249
 1102HOH      O 3318   3.217   2.942   1.254  0.4228  0.7028 -0.0760
 1102HOH     H1 3319   3.160   2.867   1.272  0.2566  0.9161  0.3062
 1102HOH     H2 3320   3.303   2.903   1.239  0.1922  0.3809 -0.6294
 1103HOH      O 3321   2.493   2.194   1.259  0.1133  0.6336  0.7120
 1103HOH     H1 3322   2.514   2.220   1.169  0.2148  0.2049  0.6109
 1103HOH     H2 3323   2.411   2.239   1.278 -0.1463  0.3703  0.2449
 1104HOH      O 3324   1.676   3.437   1.233 -0.4747 -0.0670  1.0917
 1104HOH     H1 3325   1.747   3.475   1.285 -0.2932  0.3917  0.5307
 1104HOH     H2 3326   1.712   3.355   1.199 -0.1237  0.2647  0.6390
 1105HOH      O 3327   2.488   0.714   0.594 -0.4978 -0.4430 -0.0132
 1105HOH     H1 3328   2.524   0.714   0.683 -0.1969  1.0059 -0.0826
 1105HOH     H2 3329   2.559   0.681   0.539  0.0142  0.4020  0.1018
 1106HOH      O 3330   0.433   3.450   2.498  0.1577 -0.3497 -0.0335
 1106HOH     H1 3331   0.441   3.371   2.444 -0.2042 -0.5123  0.1447
 1106HOH     H2 3332   0.368   3.427   2.564 -0.4157  0.3078 -0.3504
 1107HOH      O 3333   0.759   0.436   2.368 -0.3522 -0.4830 -0.3253
 1107HOH     H1 3334   0.726   0.432   2.458  0.4791 -0.5091  0.0027
 1107HOH     H2 3335   0.681   0.433   2.313 -0.8754 -0.5693  0.3932
 1108HOH      O 3336   0.519   1.039   2.399  0.3868 -0.5850  0.3628
 1108HOH     H1 3337   0.461   0.964   2.404  0.1320 -0.6264 -1.5823
 1108HOH     H2 3338   0.470   1.110   2.440 -0.6597 -0.8446 -0.3559
 1109HOH      O 3339   1.303   3.837   1.034 -0.3573  0.1621  0.6409
 1109HOH     H1 3340   1.265   3.777   0.970  0.2251  0.7109 -0.2558
 1109HOH     H2 3341   1.373   3.787   1.076 -0.3252  0.0025  0.3981
 1110HOH      O 3342   2.186   0.816   0.213 -0.0963 -0.3444 -0.4274
 1110HOH     H1 3343   2.183   0.828   0.118 -0.1760 -0.4497 -0.4390
 1110HOH     H2 3344   2.102   0.777   0.235  0.5778 -2.0586 -0.5707
 1111HOH      O 3345   2.345   1.580   2.431  0.5262  0.0751  0.3518
 1111HOH     H1 3346   2.364   1.569   2.338 -0.2662 -0.6068  0.2397
 1111HOH     H2 3347   2.396   1.656   2.458  0.7798  0.2797 -0.6362
 1112HOH      O 3348   2.925   3.247   1.963 -0.3034  0.0067 -0.0349
 1112HOH     H1 3349   2.995   3.312   1.964 -1.2761  1.1019  0.1605
 1112HOH     H2 3350   2.860   3.279   2.024 -0.8084 -1.2114  0.1330
 1113HOH      O 3351   2.923   3.682   0.445 -0.2421  0.6853 -0.0806
 1113HOH     H1 3352   2.937   3.711   0.355 -1.5079 -0.0777 -0.5810
 1113HOH     H2 3353   2.894   3.760   0.491 -1.0255  0.8114 -0.7371
 1114HOH      O 3354   2.864   3.145   0.205  0.3048 -0.1292  0.0614
 1114HOH     H1 3355   2.810   3.209   0.252  0.2563  0.5464 -0.8683
 1114HOH     H2 3356   2.954   3.175   0.219  0.3654 -0.4710  0.4703
 1115HOH      O 3357   2.530   0.693   2.481  0.4192 -0.0700  0.3270
 1115HOH     H1 3358   2.601   0.630   2.492  1.0042  0.6419  0.8160
 1115HOH     H2 3359   2.520   0.702   2.387 -0.2810 -1.5183  0.2146
 1116HOH      O 3360   1.028   2.628   0.343  0.0507  0.2965  0.5184
 1116HOH     H1 3361   1.016   2.713   0.301  0.9991 -0.2004 -0.9365
 1116HOH     H2 3362   0.941   2.589   0.342 -0.1912  0.8188  0.1471
 1117HOH      O 3363   3.749   2.175   0.240  0.1343 -0.2736  0.6014
 1117HOH     H1 3364   3.834   2.175   0.195  0.4304  0.2669  1.1415
 1117HOH     H2 3365   3.722   2.266   0.241 -0.1748 -0.3656  0.9565
 1118HOH      O 3366   2.077   3.122   1.082 -1.0729 -0.5201 -0.3373
 1118HOH     H1 3367   2.119   3.140   1.167 -0.1306 -0.1682 -0.8453
 1118HOH     H2 3368   2.032   3.039   1.095  0.5492 -1.4310  0.0299
 1119HOH      O 3369   2.595   0.199   3.347 -0.3316  0.2407 -0.6093
 1119HOH     H1 3370   2.574   0.165   3.434  0.3820  0.6074 -0.2746
 1119HOH     H2 3371   2.627   0.123   3.299  1.0951  0.3277  0.0778
 1120HOH      O 3372   3.129   3.690   0.701 -0.1828  0.2445 -0.0689
 1120HOH     H1 3373   3.217   3.666   0.671 -0.0762 -0.6510  0.8748
 1120HOH     H2 3374   3.072   3.661   0.630  0.2629  1.1205 -0.8404
 1121HOH      O 3375   0.448   2.670   3.567  0.8401  0.2674 -0.1466
 1121HOH     H1 3376   0.378   2.685   3.503 -0.5066 -0.9845  0.9024
 1121HOH     H2 3377   0.425   2.726   3.641  0.4251 -0.7257  0.5226
 1122HOH      O 3378   2.523   3.753   2.229  0.2530  0.0816  0.3666
 1122HOH     H1 3379   2.592   3.812   2.201 -0.5072  0.5855 -0.6063
 1122HOH     H2 3380   2.510   3.695   2.154 -1.0647  0.6937  0.0587
 1123HOH      O 3381   3.584   3.404   2.602  0.2463  0.1409 -0.3382
 1123HOH     H1 3382   3.501   3.453   2.608  0.2489  0.0558  0.7234
 1123HOH     H2 3383   3.561   3.323   2.558  0.0690  0.7011 -1.3454
 1124HOH      O 3384   3.594   0.966   2.685  0.1579 -0.4316  0.3611
 1124HOH     H1 3385   3.618   0.928   2.769  0.6273 -0.0906  0.3874
 1124HOH     H2 3386   3.498   0.971   2.687  0.0494 -1.6962  0.3128
 1125HOH      O 3387   3.468   0.699   1.498 -0.3934 -0.4787  0.0022
 1125HOH     H1 3388   3.489   0.756   1.572 -0.2419  0.2968 -0.6045
 1125HOH     H2 3389   3.394   0.646   1.528 -0.7179  0.2314  0.5222
 1126HOH      O 3390   3.488   1.007   0.048 -0.4037 -0.3171  0.4214
 1126HOH     H1 3391   3.424   1.043  -0.013 -0.1456  0.5325  0.6306
 1126HOH     H2 3392   3.494   0.914   0.024 -0.2916 -0.0144 -0.8676
 1127HOH      O 3393   0.152   0.550   2.092 -0.2736  0.0569  0.5981
 1127HOH     H1 3394   0.179   0.465   2.127 -0.2499  0.1923  0.9062
 1127HOH     H2 3395   0.110   0.528   2.009 -0.8125 -0.3170  0.9569
 1128HOH      O 3396   0.649   0.816   0.042 -0.2757  0.3708 -0.1481
 1128HOH     H1 3397   0.588   0.779   0.106 -0.0984 -0.0379 -0.2106
 1128HOH     H2 3398   0.705   0.874   0.094  0.3402 -0.5107  0.2226
 1129HOH      O 3399   2.638   0.754   3.036  0.2296 -0.1158 -0.0393
 1129HOH     H1 3400   2.634   0.665   3.002  2.0552 -0.3679  0.1786
 1129HOH     H2 3401   2.644   0.810   2.959  0.3064 -0.3059 -0.1711
 1130HOH      O 3402   2.112   3.571   2.390  0.2652  0.4584  0.3972
 1130HOH     H1 3403   2.188   3.624   2.367  0.6215 -0.1382  0.1750
 1130HOH     H2 3404   2.117   3.495   2.334  0.2308 -0.2370  1.2896
 1131HOH      O 3405   0.977   3.291   0.272  0.5224 -0.3963  0.5265
 1131HOH     H1 3406   1.043   3.349   0.234  0.3491 -0.8940 -0.6100
 1131HOH     H2 3407   0.991   3.207   0.229 -0.9591 -0.4670  0.0674
 1132HOH      O 3408   3.383   1.669   2.484  0.4808  0.6967  0.6509
 1132HOH     H1 3409   3.451   1.611   2.449 -0.5391 -0.3113  0.2323
 1132HOH     H2 3410   3.413   1.757   2.461  0.5268  0.1924 -1.7543
 1133HOH      O 3411   3.627   2.775   0.129  0.3459  0.3116  0.6749
 1133HOH     H1 3412   3.674   2.852   0.161  0.4767  0.5888 -0.1413
 1133HOH     H2 3413   3.557   2.810   0.075  0.8085 -0.1370 -0.2571
 1134HOH      O 3414   2.311   2.657   1.722 -0.3988 -0.3527  0.2873
 1134HOH     H1 3415   2.370   2.703   1.781 -0.0843  0.0640 -0.3355
 1134HOH     H2 3416   2.336   2.565   1.730 -0.4646 -0.3204  0.9103
 1135HOH      O 3417   3.662   3.170   1.196  0.0605  0.4228 -0.1153
 1135HOH     H1 3418   3.662   3.187   1.291  0.4367  1.4483 -0.2765
 1135HOH     H2 3419   3.571   3.186   1.169  0.3297  2.1022 -0.2082
 1136HOH      O 3420   2.038   2.951   2.049 -0.6217  0.6039  0.0462
 1136HOH     H1 3421   2.032   2.916   2.138 -0.6753  0.6829  0.0740
 1136HOH     H2 3422   2.068   2.877   1.996  0.3992  0.8161  0.2920
 1137HOH      O 3423   1.666   2.289   0.562  0.4152  0.0099  0.2591
 1137HOH     H1 3424   1.636   2.276   0.472  1.2936  0.3962 -0.1098
 1137HOH     H2 3425   1.629   2.215   0.611  0.3859 -0.5125 -0.5243
 1138HOH      O 3426   2.496   1.144   1.622 -0.2109 -0.0207 -0.2826
 1138HOH     H1 3427   2.589   1.164   1.626 -0.2295  0.0608 -0.2447
 1138HOH     H2 3428   2.482   1.112   1.533 -0.0136 -0.7277 -0.0671
 1139HOH      O 3429   1.761   1.498   3.728  0.2140 -0.2787  0.1423
 1139HOH     H1 3430   1.681   1.508   3.676  0.1750 -0.7097  0.1095
 1139HOH     H2 3431   1.832   1.525   3.670  0.2464 -1.4177 -0.4142
 1140HOH      O 3432   3.252   1.218   1.312 -0.1592  0.0782 -0.5503
 1140HOH     H1 3433   3.233   1.207   1.406 -0.9720 -0.3090 -0.7378
 1140HOH     H2 3434   3.225   1.307   1.292 -0.2557  0.0657 -0.4766
 1141HOH      O 3435   2.114   1.121   0.040 -0.1878  0.1585  0.0107
 1141HOH     H1 3436   2.060   1.145   0.115  0.5964 -0.3320  0.7624
 1141HOH     H2 3437   2.204   1.125   0.072  0.1173 -1.4035 -0.4852
 1142HOH      O 3438   1.785   1.603   1.414  0.1458 -0.0152  0.7832
 1142HOH     H1 3439   1.690   1.605   1.430  0.0986 -0.5252  0.5990
 1142HOH     H2 3440   1.807   1.510   1.413  0.5954  0.0896  0.4965
 1143HOH      O 3441   1.267   1.913   2.832  0.3618  0.5976  0.0108
 1143HOH     H1 3442   1.326   1.852   2.875 -0.2149  0.5806  0.8213
 1143HOH     H2 3443   1.235   1.970   2.902  0.2592  1.3071 -0.5923
 1144HOH      O 3444   2.608   0.610   0.814  0.5060  0.2748  0.4272
 1144HOH     H1 3445   2.583   0.537   0.872 -1.6540  0.9157  0.4870
 1144HOH     H2 3446   2.659   0.569   0.745 -1.6154 -1.6695 -0.2479
 1145HOH      O 3447   3.259   0.969   0.538  0.5267 -0.4284  0.1701
 1145HOH     H1 3448   3.237   0.997   0.627 -0.3677 -0.3478 -0.0592
 1145HOH     H2 3449   3.288   1.048   0.494  0.1950 -0.3078  0.1659
 1146HOH      O 3450   0.522   0.004   0.181  0.4259 -0.1868  0.2402
 1146HOH     H1 3451   0.448  -0.019   0.237  0.5629 -0.5073  0.2941
 1146HOH     H2 3452   0.584   0.047   0.239  0.2819  0.0925  0.1928
 1147HOH      O 3453   2.741   1.280   0.659 -0.2526  0.2025 -0.0721
 1147HOH     H1 3454   2.789   1.229   0.593 -1.3461 -1.1276  0.0756
 1147HOH     H2 3455   2.672   1.324   0.610 -0.1440  0.4341 -0.0160
 1148HOH      O 3456   1.415   2.920   2.452 -0.0238  0.3303 -0.4701
 1148HOH     H1 3457   1.426   2.888   2.363  1.5235  1.6358 -0.8422
 1148HOH     H2 3458   1.392   3.013   2.442 -0.2610  0.4001  0.4937
 1149HOH      O 3459   2.056   0.536   0.653  0.1774 -0.2337 -0.3539
 1149HOH     H1 3460   2.100   0.620   0.638  0.3308 -0.3558 -0.5945
 1149HOH     H2 3461   2.122   0.483   0.697 -0.4538  0.3341  1.4922
 1150HOH      O 3462   0.186   2.126   2.643 -0.6761 -0.8026  0.4232
 1150HOH     H1 3463   0.104   2.176   2.642  0.0135  0.6414 -2.5037
 1150HOH     H2 3464   0.244   2.177   2.699 -0.9103 -0.0938  0.0410
 1151HOH      O 3465   1.060   3.645   2.963 -0.7246  0.2800 -0.0665
 1151HOH     H1 3466   1.036   3.713   3.026 -0.6018  0.0881  0.1927
 1151HOH     H2 3467   0.987   3.642   2.902 -0.9529  0.3162  0.1983
 1152HOH      O 3468   3.695   1.959   2.248  0.3699 -0.2236  0.0919
 1152HOH     H1 3469   3.773   1.989   2.294  0.0746 -0.7099  0.9482
 1152HOH     H2 3470   3.725   1.884   2.196  0.2787 -1.2334  1.3976
 1153HOH      O 3471   1.294   0.101   1.919 -0.3194 -0.2265  0.2435
 1153HOH     H1 3472   1.348   0.077   1.844 -1.0897 -0.5903 -0.2212
 1153HOH     H2 3473   1.291   0.197   1.916 -1.1724 -0.2359 -0.8585
 1154HOH      O 3474   1.056   0.479   3.059  0.4385  0.6525  0.4983
 1154HOH     H1 3475   1.014   0.564   3.070  0.7915  1.1225 -1.1936
 1154HOH     H2 3476   0.988   0.422   3.023 -0.0493 -0.1330  2.4215
 1155HOH      O 3477   3.052   1.197   0.317 -0.5467 -0.4262 -0.2009
 1155HOH     H1 3478   2.972   1.248   0.313 -0.6531 -0.5218  0.5287
 1155HOH     H2 3479   3.115   1.248   0.265 -0.8575  0.0544 -0.1202
 1156HOH      O 3480   2.758   1.432   0.355 -0.1978 -0.4518  0.5893
 1156HOH     H1 3481   2.703   1.482   0.416  0.5880 -0.9283  1.7492
 1156HOH     H2 3482   2.735   1.341   0.371  0.0510 -0.5905  0.1882
 1157HOH      O 3483   3.045   3.479   3.627  0.7366  0.3967  0.9727
 1157HOH     H1 3484   3.018   3.487   3.718 -1.0991  1.3601  0.4352
 1157HOH     H2 3485   3.030   3.565   3.589  0.8427 -0.1371 -0.3954
 1158HOH      O 3486   0.909   2.668   2.591 -0.5107  1.2369  0.1429
 1158HOH     H1 3487   0.995   2.652   2.630  0.1072 -0.3960 -1.5865
 1158HOH     H2 3488   0.928   2.723   2.515 -0.7159 -0.0955 -0.9406
 1159HOH      O 3489   1.963   2.055   3.141 -0.1604  0.2635  0.4685
 1159HOH     H1 3490   2.005   2.122   3.195  0.6301 -0.5244  0.8842
 1159HOH     H2 3491   2.009   2.060   3.057 -0.2514  0.3748  0.4239
 1160HOH      O 3492   0.950   0.380   3.308  0.0853  0.8088  0.2332
 1160HOH     H1 3493   0.976   0.416   3.224 -0.1103  1.1384  0.3099
 1160HOH     H2 3494   0.856   0.396   3.313  0.0430  0.5371  0.3942
 1161HOH      O 3495   0.148   2.887   1.676 -0.3921  0.2550  0.5009
 1161HOH     H1 3496   0.144   2.924   1.588  0.2199 -0.7024  0.0317
 1161HOH     H2 3497   0.239   2.899   1.704 -0.4222 -0.0246  0.7318
 1162HOH      O 3498   3.023   1.540   3.774 -0.3361  0.3799 -0.6673
 1162HOH     H1 3499   2.998   1.595   3.700 -0.0583  0.0062 -1.0480
 1162HOH     H2 3500   3.084   1.477   3.738  1.5367  1.4778  0.2795
 1163HOH      O 3501   3.780   3.409   0.162  0.2337  0.1037 -0.6558
 1163HOH     H1 3502   3.749   3.489   0.203 -0.6199 -0.2402 -0.5849
 1163HOH     H2 3503   3.820   3.438   0.080  0.7168  0.6656 -0.2414
 1164HOH      O 3504   3.449   0.244   0.542 -0.2417  0.4512  0.3627
 1164HOH     H1 3505   3.434   0.151   0.562  0.8262  0.1399 -0.1336
 1164HOH     H2 3506   3.531   0.265   0.586 -0.2817  1.0625  0.1614
 1165HOH      O 3507   1.246   0.121   0.108 -0.1762  0.1979  0.5075
 1165HOH     H1 3508   1.310   0.121   0.036 -1.1001 -0.7644 -0.4029
 1165HOH     H2 3509   1.298   0.135   0.187  1.2575 -1.0232 -0.1136
 1166HOH      O 3510   1.519   0.517   2.536  0.4064  0.2293  0.7911
 1166HOH     H1 3511   1.456   0.520   2.609  0.1662  0.0604  0.5937
 1166HOH     H2 3512   1.465   0.516   2.457  0.6430 -0.3926  0.6272
 1167HOH      O 3513   1.565   3.651   1.375 -0.1801 -0.2765  0.3832
 1167HOH     H1 3514   1.496   3.588   1.395 -0.7906  0.0790 -0.4784
 1167HOH     H2 3515   1.580   3.641   1.281  0.2309  0.3562  0.3720
 1168HOH      O 3516   3.071   2.034   0.782 -0.0014  0.2076  0.4458
 1168HOH     H1 3517   2.992   1.981   0.774  0.4844 -0.4565 -0.1503
 1168HOH     H2 3518   3.074   2.059   0.875 -1.4842  1.2103  0.2848
 1169HOH      O 3519   3.391   0.507   3.255 -0.0520  0.1798  0.1557
 1169HOH     H1 3520   3.402   0.545   3.342 -0.4006  0.0036  0.2792
 1169HOH     H2 3521   3.297   0.512   3.238 -0.2798 -1.4968  0.5830
 1170HOH      O 3522   3.200   1.382   3.661 -0.0903 -0.5351 -0.1120
 1170HOH     H1 3523   3.266   1.328   3.618  0.0797 -1.2179  0.9371
 1170HOH     H2 3524   3.116   1.345   3.634 -0.0079 -0.5572 -0.3410
 1171HOH      O 3525   3.221   1.321   0.148 -0.1384  0.4159 -0.1511
 1171HOH     H1 3526   3.210   1.353   0.059  0.0407 -0.8251 -0.6546
 1171HOH     H2 3527   3.286   1.380   0.187  0.6994  0.2840 -1.2476
 1172HOH      O 3528   1.971   2.652   1.328 -0.0703  0.1630 -0.1851
 1172HOH     H1 3529   2.004   2.622   1.413 -0.3537  0.9022  0.2079
 1172HOH     H2 3530   2.002   2.743   1.321 -0.9952  0.4913 -0.3339
 1173HOH      O 3531   2.984   2.966   2.033 -0.7157  0.3134  0.2538
 1173HOH     H1 3532   2.897   2.929   2.038 -1.2438  1.3148 -0.6413
 1173HOH     H2 3533   2.970   3.060   2.022  0.5135  0.7580  1.7530
 1174HOH      O 3534   3.235   1.887   2.855  0.0357  0.0570  0.5063
 1174HOH     H1 3535   3.201   1.809   2.812  0.2770  0.3875 -0.3146
 1174HOH     H2 3536   3.200   1.960   2.805  0.7821  0.4406  0.5085
 1175HOH      O 3537   1.709   1.835   0.618 -0.0729  0.2899  0.5811
 1175HOH     H1 3538   1.716   1.750   0.574 -0.9134 -0.1102  1.1594
 1175HOH     H2 3539   1.637   1.880   0.573  0.2619  0.6458  0.3837
 1176HOH      O 3540   3.071   2.826   3.098 -0.1411 -0.2458 -0.1501
 1176HOH     H1 3541   3.041   2.916   3.083  0.1480 -0.0106  0.5883
 1176HOH     H2 3542   3.141   2.834   3.163 -0.2953 -1.0317  0.1370
 1177HOH      O 3543   3.025   1.247   3.526  0.0796  0.1559 -0.5233
 1177HOH     H1 3544   2.931   1.259   3.516  0.1282  0.4797 -0.5965
 1177HOH     H2 3545   3.039   1.153   3.515 -0.3823 -0.0814  0.6564
 1178HOH      O 3546   0.819   3.335   1.931 -0.3217 -0.0969  0.7701
 1178HOH     H1 3547   0.807   3.245   1.901  0.9135 -0.5484  1.4595
 1178HOH     H2 3548   0.893   3.367   1.879 -0.5932  0.4340  0.7053
 1179HOH      O 3549   2.327   0.992   3.010  0.1695  0.0712 -0.2518
 1179HOH     H1 3550   2.340   0.901   3.037  0.4867  0.2826  0.3320
 1179HOH     H2 3551   2.234   1.007   3.021  0.0089 -0.3506 -0.9114
 1180HOH      O 3552   3.706   2.337   0.922 -0.3938 -0.1897  0.0278
 1180HOH     H1 3553   3.754   2.327   1.004  0.0353  0.6502 -0.1007
 1180HOH     H2 3554   3.768   2.311   0.854 -0.2552  0.4524 -0.1074
 1181HOH      O 3555   1.333   1.631   0.527 -0.9760  0.0405  0.0548
 1181HOH     H1 3556   1.320   1.592   0.441 -0.3542  0.9079 -0.4607
 1181HOH     H2 3557   1.424   1.608   0.550 -1.2037 -0.3641  0.5896
 1182HOH      O 3558   0.284   2.450   1.602  0.0448 -0.3770 -0.1037
 1182HOH     H1 3559   0.348   2.501   1.552  1.0304 -0.8960  0.5662
 1182HOH     H2 3560   0.266   2.374   1.546 -0.1096 -0.1602 -0.3556
 1183HOH      O 3561   1.175   0.228   0.396  0.6616 -0.4042 -0.4710
 1183HOH     H1 3562   1.196   0.321   0.404  0.0765 -0.3211  0.3500
 1183HOH     H2 3563   1.260   0.184   0.388  1.1304  0.0317  1.2502
 1184HOH      O 3564   2.930   2.343   2.096  0.8413  0.4622  0.0263
 1184HOH     H1 3565   2.932   2.431   2.059  1.5015  1.1590  1.5540
 1184HOH     H2 3566   2.943   2.285   2.021 -0.2959  1.5842 -1.1442
 1185HOH      O 3567   0.160   1.216   3.813  0.2835 -0.2710 -0.1117
 1185HOH     H1 3568   0.082   1.189   3.764  0.0996  0.5050 -0.2685
 1185HOH     H2 3569   0.233   1.176   3.765  0.0231 -0.5091 -0.3167
 1186HOH      O 3570   3.398   2.824   3.762  0.0348  0.3191  0.6293
 1186HOH     H1 3571   3.402   2.916   3.735  0.3928 -0.2322 -1.5924
 1186HOH     H2 3572   3.314   2.793   3.729  0.1550 -0.2679  0.8486
 1187HOH      O 3573   3.489   0.770   3.167  0.4744  0.0308 -0.3903
 1187HOH     H1 3574   3.525   0.819   3.241 -0.3760  0.2877 -0.1235
 1187HOH     H2 3575   3.423   0.712   3.206  0.5261 -0.3552 -0.8620
 1188HOH      O 3576   3.433   3.157   2.521 -0.5333  0.9446  0.0601
 1188HOH     H1 3577   3.386   3.154   2.604 -2.4347  0.7076 -0.9075
 1188HOH     H2 3578   3.388   3.226   2.471 -0.2679  0.2701 -1.1876
 1189HOH      O 3579   0.910   2.493   2.238  0.4227  0.1717 -0.3240
 1189HOH     H1 3580   0.840   2.428   2.239  0.2441  0.3634 -0.2049
 1189HOH     H2 3581   0.967   2.468   2.311  0.2083  0.3067 -0.1097
 1190HOH      O 3582   1.418   1.193   3.705 -0.4028  0.0201  0.0936
 1190HOH     H1 3583   1.456   1.264   3.757  0.3310  0.1352 -0.5488
 1190HOH     H2 3584   1.417   1.117   3.764  0.4643  0.1261  0.2750
 1191HOH      O 3585   3.339   2.093   0.484 -0.9035 -0.0868  1.0522
 1191HOH     H1 3586   3.375   2.016   0.528 -0.6677 -0.7446 -0.1990
 1191HOH     H2 3587   3.333   2.068   0.392 -0.5896  1.4754  0.5368
 1192HOH      O 3588   1.840   3.698   0.601  0.0821 -0.1874 -0.9185
 1192HOH     H1 3589   1.746   3.718   0.600  0.2364  0.6786 -0.5193
 1192HOH     H2 3590   1.880   3.769   0.550  0.5651 -0.1962 -0.5628
 1193HOH      O 3591   1.018   1.158   2.363  0.1801  0.3194 -0.1279
 1193HOH     H1 3592   1.072   1.079   2.360 -0.5697 -0.2589  0.5719
 1193HOH     H2 3593   1.036   1.196   2.449  0.2055  0.6575 -0.2834
 1194HOH      O 3594   3.064   2.589   2.759  0.0562  0.0268  0.1641
 1194HOH     H1 3595   3.086   2.651   2.829 -0.3613 -0.1646  0.4736
 1194HOH     H2 3596   2.969   2.576   2.768 -0.0430  0.1540 -0.5676
 1195HOH      O 3597   3.125   1.638   1.135 -0.4063 -0.2864 -0.2674
 1195HOH     H1 3598   3.114   1.652   1.041 -0.4409  1.1803 -0.0901
 1195HOH     H2 3599   3.095   1.719   1.175  0.7968 -0.3647  0.9365
 1196HOH      O 3600   3.395   3.640   0.625 -0.0655 -0.2405  0.0354
 1196HOH     H1 3601   3.381   3.709   0.560 -1.0179  0.3978  0.8585
 1196HOH     H2 3602   3.490   3.628   0.626  0.1583  1.1378 -0.0923
 1197HOH      O 3603   3.047   3.520   3.239 -0.2038  0.1089  0.0632
 1197HOH     H1 3604   3.014   3.600   3.279 -1.2594 -0.5487  0.6098
 1197HOH     H2 3605   3.117   3.491   3.297 -0.2266  0.3195  0.1985
 1198HOH      O 3606   3.273   2.529   2.594 -0.1331  0.1132 -0.1440
 1198HOH     H1 3607   3.264   2.609   2.542  0.6636  0.5459  0.3413
 1198HOH     H2 3608   3.192   2.525   2.646 -0.4378  0.2733 -0.5896
 1199HOH      O 3609   0.095   0.831   1.237  0.1540  0.0107 -0.6308
 1199HOH     H1 3610   0.154   0.803   1.168 -0.0313 -0.0151 -0.7791
 1199HOH     H2 3611   0.009   0.801   1.209  0.1211 -0.2650 -0.2451
 1200HOH      O 3612   1.389   2.179   1.527 -0.3703 -0.4695 -0.2456
 1200HOH     H1 3613   1.433   2.247   1.578 -0.3272  0.3158 -1.2542
 1200HOH     H2 3614   1.440   2.099   1.544 -1.1396 -0.6263  1.9244
 1201HOH      O 3615   1.671   3.170   0.744  0.1028  0.0746 -0.6999
 1201HOH     H1 3616   1.740   3.118   0.784  0.1211  1.2207  0.9724
 1201HOH     H2 3617   1.712   3.254   0.725 -0.4014  0.1731 -1.4369
 1202HOH      O 3618   2.804   1.586   0.117 -0.7849  0.1461 -0.1779
 1202HOH     H1 3619   2.885   1.557   0.075 -0.6851  0.3297 -0.1107
 1202HOH     H2 3620   2.787   1.521   0.185  0.6670  1.3933  1.5551
 1203HOH      O 3621   0.152   2.459   1.828  0.3890  0.2209 -0.2989
 1203HOH     H1 3622   0.212   2.425   1.894  1.1147 -0.1131 -1.0856
 1203HOH     H2 3623   0.203   2.457   1.746 -0.1423  1.5005 -0.7150
 1204HOH      O 3624   0.756   2.724   1.497  0.1146 -0.3406 -0.2982
 1204HOH     H1 3625   0.810   2.672   1.557 -0.4000 -0.2416  0.2754
 1204HOH     H2 3626   0.682   2.667   1.475  0.4477 -0.4913 -1.1120
 1205HOH      O 3627   3.286   2.156   1.602 -0.0798 -0.4171 -0.3137
 1205HOH     H1 3628   3.311   2.076   1.555  0.2233 -0.6762  0.2688
 1205HOH     H2 3629   3.201   2.179   1.566  0.4762 -0.1513 -1.5599
 1206HOH      O 3630   3.525   3.605   1.211 -0.1393  0.0025  0.2272
 1206HOH     H1 3631   3.442   3.560   1.194  0.7583 -1.4069 -0.9679
 1206HOH     H2 3632   3.522   3.629   1.303 -2.0173  0.4057  0.1276
 1207HOH      O 3633   1.242   3.222   3.167  0.0770  0.6098  0.8681
 1207HOH     H1 3634   1.181   3.154   3.194  0.3213  0.1096  0.2141
 1207HOH     H2 3635   1.226   3.232   3.073  0.6783  0.8025  0.7784
 1208HOH      O 3636   3.271   0.256   2.617  0.7824 -0.6428 -0.1817
 1208HOH     H1 3637   3.312   0.274   2.533  0.2021  0.8073 -0.2153
 1208HOH     H2 3638   3.338   0.278   2.682  0.4274  0.8517 -0.2553
 1209HOH      O 3639   0.818   1.037   1.583  0.7181 -0.0875  0.0731
 1209HOH     H1 3640   0.767   0.971   1.629  1.0515  0.0321  0.6360
 1209HOH     H2 3641   0.766   1.117   1.587  0.3980 -0.2597 -0.4483
 1210HOH      O 3642   0.878   3.105   3.018  0.5238 -0.3726  0.1656
 1210HOH     H1 3643   0.867   3.199   3.003  0.1483 -0.4271  0.0926
 1210HOH     H2 3644   0.795   3.076   3.055  0.2683 -0.8626 -0.7243
 1211HOH      O 3645   0.115   3.180   2.337 -0.1915 -0.0852 -0.0007
 1211HOH     H1 3646   0.100   3.088   2.318  1.8576 -0.4286 -0.3821
 1211HOH     H2 3647   0.096   3.189   2.430 -0.8662 -0.7562 -0.0586
 1212HOH      O 3648   2.721   0.989   2.365  0.2057  0.1895 -0.2451
 1212HOH     H1 3649   2.754   0.900   2.352 -1.1036 -0.3181 -0.3948
 1212HOH     H2 3650   2.751   1.036   2.287 -0.1906 -0.4957 -0.8430
 1213HOH      O 3651   3.269   2.810   2.536 -0.2094  0.1428 -0.0034
 1213HOH     H1 3652   3.206   2.870   2.495 -0.0841  0.0813 -0.2942
 1213HOH     H2 3653   3.338   2.800   2.470  0.2818  0.4784  0.4385
 1214HOH      O 3654   1.481   0.097   3.771  1.0368 -0.9285 -0.0459
 1214HOH     H1 3655   1.465   0.150   3.693  1.6329 -0.9429 -0.1856
 1214HOH     H2 3656   1.522   0.158   3.833 -0.7442 -0.5058  0.8498
 1215HOH      O 3657   0.530   2.699   3.273  0.3885  0.5238 -0.5615
 1215HOH     H1 3658   0.490   2.654   3.348  0.4489  1.0760 -0.1867
 1215HOH     H2 3659   0.612   2.735   3.307  0.2136  1.1460 -0.7706
 1216HOH      O 3660   0.071   2.646   0.185 -0.9439  0.0614  0.2441
 1216HOH     H1 3661   0.121   2.692   0.252 -0.3158 -0.9353  0.5077
 1216HOH     H2 3662   0.002   2.707   0.161 -0.5823  0.8495  1.0628
 1217HOH      O 3663   3.190   1.449   2.360 -0.3244 -0.0691 -0.0691
 1217HOH     H1 3664   3.163   1.357   2.367 -1.7966  0.3830  1.0624
 1217HOH     H2 3665   3.248   1.462   2.435 -1.0500  0.1674  0.4773
 1218HOH      O 3666   2.746   2.195   1.319  0.3775 -0.7616  0.2857
 1218HOH     H1 3667   2.776   2.206   1.229  0.8272  0.7955  0.5702
 1218HOH     H2 3668   2.650   2.200   1.312  0.3113 -2.0821 -0.2228
 1219HOH      O 3669   2.567   3.431   1.235  0.6462  0.2638 -0.6308
 1219HOH     H1 3670   2.646   3.403   1.190  0.9310 -2.6588  1.2349
 1219HOH     H2 3671   2.594   3.450   1.324 -0.6424 -0.3820 -0.0461
 1220HOH      O 3672   2.622   2.837   1.628 -0.3188  0.0770 -0.3486
 1220HOH     H1 3673   2.572   2.821   1.548 -0.3990  2.2492 -0.8612
 1220HOH     H2 3674   2.556   2.863   1.692 -0.0926  0.2035 -0.1636
 1221HOH      O 3675   3.362   1.140   0.345  0.0184 -0.2892  0.1458
 1221HOH     H1 3676   3.313   1.172   0.269  0.6523  0.1169 -0.1013
 1221HOH     H2 3677   3.438   1.197   0.351  0.2048 -0.5877  0.8344
 1222HOH      O 3678  -0.023   2.579   0.608 -0.5770 -0.0197  0.0617
 1222HOH     H1 3679  -0.002   2.503   0.663  0.6695  0.8818  0.9545
 1222HOH     H2 3680   0.058   2.598   0.561 -0.7701  0.8695  0.0430
 1223HOH      O 3681   2.166   2.313   0.914 -0.0179  0.5529 -0.3390
 1223HOH     H1 3682   2.189   2.267   0.833  0.2898 -1.1851  0.6238
 1223HOH     H2 3683   2.073   2.294   0.927  0.2035 -0.2321  0.2672
 1224HOH      O 3684   2.801   1.878   1.125  0.4073 -0.1634 -0.6878
 1224HOH     H1 3685   2.728   1.932   1.155  0.4116  0.0111 -0.9832
 1224HOH     H2 3686   2.778   1.789   1.153  0.8555  0.1115  0.6446
 1225HOH      O 3687   2.770   2.766   2.310  0.2649  0.2344 -0.3593
 1225HOH     H1 3688   2.804   2.819   2.382  1.2271 -0.0749 -0.5591
 1225HOH     H2 3689   2.786   2.675   2.337 -0.6757  0.0397 -0.3543
 1226HOH      O 3690   3.019   0.754   3.050  0.4012 -0.2717 -0.4595
 1226HOH     H1 3691   2.948   0.764   2.986  0.7208 -0.9764 -0.9564
 1226HOH     H2 3692   3.099   0.758   2.998  0.7991  1.1694  0.1755
 1227HOH      O 3693   1.069   2.182   1.017  0.1324  0.6459 -0.3501
 1227HOH     H1 3694   1.070   2.115   0.949  0.6569  0.2434  0.0416
 1227HOH     H2 3695   1.156   2.221   1.015 -0.1426  1.2828 -0.5267
 1228HOH      O 3696   3.765   2.988   0.169 -0.7856 -0.5393 -0.7658
 1228HOH     H1 3697   3.801   3.065   0.214 -0.5785 -1.0825  0.0478
 1228HOH     H2 3698   3.840   2.951   0.122 -0.2321 -1.5150  0.7103
 1229HOH      O 3699   0.401   0.440   1.697 -0.4857  0.6527 -0.1919
 1229HOH     H1 3700   0.477   0.409   1.648 -0.0937  0.7495  0.3481
 1229HOH     H2 3701   0.326   0.413   1.643 -0.0767  0.5734 -0.7378
 1230HOH      O 3702   2.642   2.443   0.599  0.1245 -0.2507  0.1640
 1230HOH     H1 3703   2.726   2.420   0.560  0.8104 -0.8089  1.8020
 1230HOH     H2 3704   2.604   2.360   0.626 -0.4281  0.0880  0.4623
 1231HOH      O 3705   3.770   2.256   0.505 -0.1041  0.4685  0.5835
 1231HOH     H1 3706   3.693   2.313   0.508  0.2768  0.9853  0.8395
 1231HOH     H2 3707   3.765   2.213   0.420 -0.3375  0.9767  0.3324
 1232HOH      O 3708   3.529   3.486   2.049  0.4878  0.1781  0.2654
 1232HOH     H1 3709   3.444   3.507   2.088  0.6657  0.4620  0.5045
 1232HOH     H2 3710   3.512   3.486   1.955  0.1059 -0.2994  0.3240
 1233HOH      O 3711   1.607   0.322   0.669 -0.4340  0.6952  0.2748
 1233HOH     H1 3712   1.630   0.404   0.712 -0.7686  0.3829  1.0941
 1233HOH     H2 3713   1.511   0.319   0.672 -0.4470  0.4538 -0.1138
 1234HOH      O 3714   3.605   2.069   3.230  0.8801  0.0832  0.0604
 1234HOH     H1 3715   3.628   2.087   3.139 -0.0506  0.3281 -0.1426
 1234HOH     H2 3716   3.608   2.154   3.274 -1.1939  0.4823 -0.3663
 1235HOH      O 3717   0.982   1.735   3.162  0.6663  0.9279  0.1771
 1235HOH     H1 3718   0.992   1.711   3.070 -0.3815 -0.6340  0.4022
 1235HOH     H2 3719   0.902   1.787   3.164  0.3965  0.5145  0.2600
 1236HOH      O 3720   3.691   1.642   2.582 -0.0404 -0.0375 -0.4445
 1236HOH     H1 3721   3.763   1.699   2.558  0.3367 -0.3615 -0.1096
 1236HOH     H2 3722   3.697   1.568   2.521  0.1703 -0.2640 -0.1571
 1237HOH      O 3723   2.129   3.517   3.665  0.0677 -0.0008  0.5064
 1237HOH     H1 3724   2.093   3.518   3.754  0.0099 -1.1483  0.5297
 1237HOH     H2 3725   2.207   3.461   3.672  0.6538  0.7241  0.0264
 1238HOH      O 3726   3.584   0.283   2.595 -0.7677  0.6799  0.4337
 1238HOH     H1 3727   3.575   0.288   2.690  0.4276  0.9218  0.5732
 1238HOH     H2 3728   3.591   0.374   2.566 -1.1297  0.6078  0.1127
 1239HOH      O 3729   0.350   1.458   1.478  0.0083 -0.0357  0.1900
 1239HOH     H1 3730   0.350   1.362   1.469  0.0013 -0.0061 -0.1932
 1239HOH     H2 3731   0.258   1.483   1.467  0.2351  0.2159 -2.6010
 1240HOH      O 3732   0.828   2.979   1.498 -0.4639 -0.2364 -0.4482
 1240HOH     H1 3733   0.778   2.897   1.504 -0.8575  0.0312  0.1412
 1240HOH     H2 3734   0.912   2.959   1.538 -0.6718 -0.2804 -0.0169
 1241HOH      O 3735   0.520   2.064   2.825  0.0406 -0.0017 -0.7895
 1241HOH     H1 3736   0.606   2.023   2.820  0.0588 -0.3525  1.0395
 1241HOH     H2 3737   0.533   2.141   2.880 -0.9199 -0.5612  0.3144
 1242HOH      O 3738   0.218   1.915   3.635  0.0919 -0.7656 -0.4121
 1242HOH     H1 3739   0.140   1.941   3.587  0.2531 -0.8417 -0.7228
 1242HOH     H2 3740   0.282   1.894   3.567  0.5233 -0.2863 -0.1660
 1243HOH      O 3741   0.186   2.414   2.453 -0.3684 -0.0372 -0.4981
 1243HOH     H1 3742   0.099   2.378   2.467 -0.1258 -0.4771 -0.0685
 1243HOH     H2 3743   0.173   2.509   2.454 -0.8838 -0.0970 -0.7663
 1244HOH      O 3744   3.006   3.199   3.341  0.5061 -0.1849 -0.2961
 1244HOH     H1 3745   3.020   3.129   3.277  0.2638 -0.2860 -0.2394
 1244HOH     H2 3746   3.005   3.279   3.289  0.3332 -0.2653 -0.4187
 1245HOH      O 3747   1.912   3.714   3.721  0.0768 -0.2811 -0.2429
 1245HOH     H1 3748   1.886   3.636   3.770  1.3901 -0.4403  0.2805
 1245HOH     H2 3749   1.921   3.684   3.630 -0.7092 -0.3898 -0.3023
 1246HOH      O 3750   0.742   3.625   2.030 -0.1147  0.4205 -0.0932
 1246HOH     H1 3751   0.785   3.546   1.998 -0.5787  0.4672 -0.8663
 1246HOH     H2 3752   0.811   3.673   2.077  0.3972 -0.0067 -0.3967
 1247HOH      O 3753   1.117   1.245   3.350 -0.3822 -0.5246  0.6265
 1247HOH     H1 3754   1.129   1.204   3.435  0.4872  0.3119  0.9509
 1247HOH     H2 3755   1.142   1.337   3.364 -0.9700 -0.1837 -0.3534
 1248HOH      O 3756   0.602   3.290   1.634 -0.0337 -0.4535 -0.1700
 1248HOH     H1 3757   0.643   3.372   1.607 -1.0498 -0.0367 -0.5748
 1248HOH     H2 3758   0.655   3.259   1.707 -0.0508  0.9767  0.5320
 1249HOH      O 3759   3.657   3.051   3.174 -0.0956 -0.1692 -0.4829
 1249HOH     H1 3760   3.746   3.023   3.195 -0.1664  0.1192  0.2377
 1249HOH     H2 3761   3.669   3.134   3.128 -0.0094  0.3291  0.4008
 1250HOH      O 3762   0.695   2.657   2.238  0.1002  0.2983  0.5035
 1250HOH     H1 3763   0.700   2.705   2.156  0.0679 -0.9602 -0.2919
 1250HOH     H2 3764   0.783   2.623   2.252 -0.3800 -1.7058 -0.5226
 1251HOH      O 3765   1.999   1.820   0.685 -0.3888  0.1041 -0.0515
 1251HOH     H1 3766   2.024   1.902   0.642 -0.0470  0.2098  0.3304
 1251HOH     H2 3767   1.906   1.830   0.706 -0.3288  0.4315  0.0670
 1252HOH      O 3768   1.709   0.001   1.102 -0.0957 -0.0963  0.2675
 1252HOH     H1 3769   1.638  -0.061   1.082 -0.0003 -0.0891 -0.1237
 1252HOH     H2 3770   1.700   0.068   1.034  0.2543 -0.0702  0.2474
 1253HOH      O 3771   3.402   1.176   3.556  0.4857  0.1708  0.0208
 1253HOH     H1 3772   3.436   1.094   3.522 -1.3074 -0.7892  0.3154
 1253HOH     H2 3773   3.439   1.243   3.498  1.7444 -0.8280 -0.4291
 1254HOH      O 3774   2.498   1.786   1.015  0.6292 -0.6522  0.8451
 1254HOH     H1 3775   2.555   1.711   0.999 -0.2039 -1.1606  0.0535
 1254HOH     H2 3776   2.539   1.832   1.088  1.9927 -1.0306  0.3828
 1255HOH      O 3777   2.177   3.419   3.340  0.9285 -0.5124 -0.0303
 1255HOH     H1 3778   2.253   3.364   3.320  1.0768 -0.0143 -0.9516
 1255HOH     H2 3779   2.212   3.507   3.345  0.5992 -0.4147  0.8481
 1256HOH      O 3780   3.574   1.066   1.333 -0.2252  0.3575 -0.2884
 1256HOH     H1 3781   3.580   0.986   1.280  0.0441 -0.7644  1.3000
 1256HOH     H2 3782   3.523   1.126   1.279 -1.2051 -1.1806 -1.2357
 1257HOH      O 3783   0.696   2.674   0.873 -0.4771  0.1746  0.2308
 1257HOH     H1 3784   0.666   2.748   0.926 -1.7362 -0.2788  0.2329
 1257HOH     H2 3785   0.778   2.647   0.914 -0.5079  0.9260  0.8476
 1258HOH      O 3786   1.372   3.439   2.355 -0.1872 -0.3140 -0.3334
 1258HOH     H1 3787   1.466   3.439   2.374 -0.1650 -1.5098 -0.2621
 1258HOH     H2 3788   1.340   3.523   2.387  0.9031  0.2476 -0.6400
 1259HOH      O 3789   2.866   0.823   0.476  0.3726 -0.0815  0.7027
 1259HOH     H1 3790   2.872   0.880   0.400  0.5517 -0.4108  0.4635
 1259HOH     H2 3791   2.861   0.882   0.551  0.0809  0.2443  0.4281
 1260HOH      O 3792   0.326   0.524   3.661  0.3407  0.4821  0.1752
 1260HOH     H1 3793   0.403   0.544   3.607  0.4474 -1.0704 -0.3414
 1260HOH     H2 3794   0.360   0.525   3.751  0.6015  1.2286  0.0875
 1261HOH      O 3795   1.816   2.397   2.445 -0.1589 -0.1849  0.5085
 1261HOH     H1 3796   1.872   2.320   2.450 -0.0040 -0.0560  0.7533
 1261HOH     H2 3797   1.799   2.422   2.536  0.9753  0.9219  0.4699
 1262HOH      O 3798   0.765   3.460   1.279  0.3431  0.4714 -0.0813
 1262HOH     H1 3799   0.744   3.485   1.369  0.7474  1.7947 -0.3155
 1262HOH     H2 3800   0.860   3.447   1.280  0.1966 -0.8979 -0.0495
 1263HOH      O 3801   2.135   3.110   3.277  0.4462  0.1848 -0.3526
 1263HOH     H1 3802   2.148   3.037   3.217  0.0233  0.0341 -0.2672
 1263HOH     H2 3803   2.135   3.187   3.221  0.3121  0.0676 -0.5158
 1264HOH      O 3804   1.584   1.775   0.349 -0.0568 -0.0756 -0.4706
 1264HOH     H1 3805   1.614   1.704   0.405  0.4541  0.5973  0.1386
 1264HOH     H2 3806   1.527   1.828   0.406  0.2662  0.4794 -0.6516
 1265HOH      O 3807   0.850   1.328   0.499 -0.4899  0.1220 -0.0641
 1265HOH     H1 3808   0.793   1.337   0.575 -0.4634  0.0412 -0.0343
 1265HOH     H2 3809   0.840   1.411   0.451  0.5399  0.7716  0.7545
 1266HOH      O 3810   3.212   1.398   1.615 -0.4863  0.1297  0.3721
 1266HOH     H1 3811   3.296   1.364   1.583 -1.1323 -0.6288 -0.6453
 1266HOH     H2 3812   3.187   1.465   1.551 -1.1015 -0.3580  0.0784
 1267HOH      O 3813   2.500   0.375   1.487  0.3542 -0.7016 -0.4285
 1267HOH     H1 3814   2.595   0.374   1.499  0.2418 -1.2324  0.6257
 1267HOH     H2 3815   2.476   0.468   1.493  0.7926 -0.5673 -0.6716
 1268HOH      O 3816   0.608   0.984   1.907 -0.2292 -0.0294 -0.7916
 1268HOH     H1 3817   0.568   0.961   1.991 -0.1911  1.3185 -0.3617
 1268HOH     H2 3818   0.548   0.948   1.841 -1.3639  0.6101 -0.1682
 1269HOH      O 3819   3.336   2.576   0.524 -0.8796  0.2455 -0.5574
 1269HOH     H1 3820   3.250   2.569   0.565 -0.3930 -0.7922  0.3885
 1269HOH     H2 3821   3.319   2.559   0.431 -1.8781  1.6898 -0.7151
 1270HOH      O 3822   0.834   2.806   0.084  0.2470 -0.1351 -0.7753
 1270HOH     H1 3823   0.796   2.720   0.101 -1.1206  0.2906 -1.3576
 1270HOH     H2 3824   0.806   2.827  -0.005  0.9380  0.7361 -0.8182
 1271HOH      O 3825   1.558   0.863   3.264  0.6215 -0.6664  0.0317
 1271HOH     H1 3826   1.507   0.798   3.217  0.2855  0.0116 -0.5936
 1271HOH     H2 3827   1.493   0.921   3.303  0.8360  0.5298 -1.2278
 1272HOH      O 3828   3.026   2.340   1.159 -0.9548  0.0576  0.1858
 1272HOH     H1 3829   2.990   2.350   1.247 -0.0236 -0.0761  0.6048
 1272HOH     H2 3830   3.079   2.418   1.145  1.2003 -1.0950  0.9392
 1273HOH      O 3831   1.269   3.612   1.472 -0.1434  0.0643 -0.0088
 1273HOH     H1 3832   1.181   3.606   1.432 -0.0765 -0.1833 -0.1254
 1273HOH     H2 3833   1.257   3.671   1.546 -0.1326  1.1081 -0.7793
 1274HOH      O 3834   1.594  -0.002   0.682 -0.6421  0.0317 -0.1308
 1274HOH     H1 3835   1.590   0.067   0.749 -0.5201  0.1707 -0.2639
 1274HOH     H2 3836   1.507  -0.001   0.642 -0.2890  0.9842 -0.9849
 1275HOH      O 3837   1.112   0.374   3.738 -0.3924 -0.9509  0.1625
 1275HOH     H1 3838   1.190   0.333   3.775 -0.4934 -0.3087  1.1638
 1275HOH     H2 3839   1.118   0.357   3.644  1.5473  0.0283  0.0158
 1276HOH      O 3840   1.911   0.957   0.744  0.0003 -0.3533 -0.4599
 1276HOH     H1 3841   2.000   0.989   0.758 -0.3694  0.3280  0.5091
 1276HOH     H2 3842   1.887   0.916   0.827 -0.5019 -0.7709 -0.8008
 1277HOH      O 3843   1.750   1.884   1.030  0.2076  0.3237 -0.2319
 1277HOH     H1 3844   1.823   1.878   1.093 -0.0843  0.1686  0.0986
 1277HOH     H2 3845   1.680   1.927   1.079 -0.3014 -0.5092 -0.1778
 1278HOH      O 3846   3.477   1.294   1.511 -0.0066  0.0940  0.5754
 1278HOH     H1 3847   3.541   1.307   1.581  0.2914 -0.1467  0.3518
 1278HOH     H2 3848   3.505   1.352   1.441 -1.0950  1.4158  1.1358
 1279HOH      O 3849   2.572   0.350   2.748 -0.2024 -0.4550  0.7053
 1279HOH     H1 3850   2.542   0.260   2.762 -0.3397 -0.5389 -0.0475
 1279HOH     H2 3851   2.662   0.340   2.715  0.1255 -0.2651  1.4946
 1280HOH      O 3852   2.813   2.203   2.309  0.1486  0.4526  0.7512
 1280HOH     H1 3853   2.862   2.275   2.270  0.1501  0.6854  1.1742
 1280HOH     H2 3854   2.862   2.125   2.283  0.0633  0.5814  0.1664
 1281HOH      O 3855   3.529   2.580   0.724 -0.3367 -0.4218  0.4635
 1281HOH     H1 3856   3.623   2.583   0.703 -0.1480 -0.2169  1.2680
 1281HOH     H2 3857   3.486   2.574   0.639  0.3608  0.5364 -0.0066
 1282HOH      O 3858   2.168   1.800   1.086 -0.0329  0.0496 -0.5506
 1282HOH     H1 3859   2.134   1.889   1.086  0.9072  0.4685  0.9493
 1282HOH     H2 3860   2.254   1.807   1.043  0.3528  0.0433  0.1830
 1283HOH      O 3861   2.047   2.575   2.468 -0.4684 -0.0826 -0.5622
 1283HOH     H1 3862   1.984   2.504   2.480 -0.0751 -0.2785  0.7951
 1283HOH     H2 3863   2.131   2.530   2.452 -0.1794  0.0187  0.5071
 1284HOH      O 3864   2.183   2.090   2.935 -0.2793 -0.0165  0.0730
 1284HOH     H1 3865   2.230   2.171   2.916 -0.4091  0.0336 -0.0364
 1284HOH     H2 3866   2.247   2.021   2.917 -0.3247  0.0403 -0.3262
 1285HOH      O 3867   0.831   3.267   3.274 -0.1651 -0.1043  0.0443
 1285HOH     H1 3868   0.782   3.343   3.305 -0.9917 -0.5081 -0.2152
 1285HOH     H2 3869   0.772   3.225   3.211  0.4199 -0.7580 -0.0863
 1286HOH      O 3870   3.760   1.297   2.823  0.3009 -0.0513 -0.3926
 1286HOH     H1 3871   3.796   1.227   2.877 -0.3906 -0.4636 -0.4393
 1286HOH     H2 3872   3.835   1.328   2.771  0.7893 -0.2144  0.1922
 1287HOH      O 3873   0.713   2.394   1.038  0.0782 -0.1265 -0.4223
 1287HOH     H1 3874   0.711   2.430   0.950 -1.6972  0.2806 -0.2934
 1287HOH     H2 3875   0.684   2.303   1.028 -0.2594 -0.0405 -0.2577
 1288HOH      O 3876   3.250   0.006   2.769 -0.2397  0.0002  0.1364
 1288HOH     H1 3877   3.271   0.088   2.723  0.6813 -0.8661 -1.1306
 1288HOH     H2 3878   3.220  -0.053   2.700 -0.7852 -0.7809  1.0018
 1289HOH      O 3879   1.511   3.100   0.400  0.0512 -0.3525  0.4748
 1289HOH     H1 3880   1.427   3.091   0.446 -0.0927 -0.7056  0.1496
 1289HOH     H2 3881   1.512   3.028   0.337  0.1175  0.2696 -0.2710
 1290HOH      O 3882   2.622   1.376   0.912 -0.3125 -0.0039 -0.0763
 1290HOH     H1 3883   2.533   1.368   0.878  0.3698  0.2647 -2.1980
 1290HOH     H2 3884   2.656   1.287   0.915 -0.4314 -0.0450  0.1514
 1291HOH      O 3885   0.646   3.448   3.339  0.8687 -0.0528  0.0441
 1291HOH     H1 3886   0.574   3.482   3.286  0.1557 -1.2660  0.1426
 1291HOH     H2 3887   0.653   3.509   3.412  0.7190  0.7082 -0.5516
 1292HOH      O 3888   0.379   1.368   0.116 -0.3841  0.0111  0.2918
 1292HOH     H1 3889   0.393   1.450   0.068  0.3317 -0.3866 -0.2187
 1292HOH     H2 3890   0.304   1.328   0.074  0.3084 -0.3936 -0.6373
 1293HOH      O 3891   2.281   2.417   2.418  0.1151 -0.3839  1.1555
 1293HOH     H1 3892   2.349   2.483   2.405 -0.5697  0.0580 -0.9778
 1293HOH     H2 3893   2.309   2.342   2.366 -0.5545 -0.5632  1.0311
 1294HOH      O 3894   1.991   2.269   3.312  0.5983 -0.5247 -0.3275
 1294HOH     H1 3895   2.073   2.251   3.357 -0.0119  0.7653  1.5488
 1294HOH     H2 3896   2.006   2.351   3.266  0.2579  0.0282  0.5007
 1295HOH      O 3897   1.192   3.572   3.641  0.0647  0.4099 -0.7495
 1295HOH     H1 3898   1.200   3.480   3.666 -1.0190  0.7219  1.1229
 1295HOH     H2 3899   1.278   3.595   3.606  0.7348 -1.0249 -0.2062
 1296HOH      O 3900   0.571   0.869   1.514  0.0267 -0.2532 -0.1498
 1296HOH     H1 3901   0.603   0.946   1.467  0.5347 -0.8112 -0.7537
 1296HOH     H2 3902   0.504   0.832   1.457 -0.0056 -0.4216 -0.0053
 1297HOH      O 3903   3.345   0.554   2.837 -0.5659 -0.5539  0.3033
 1297HOH     H1 3904   3.274   0.597   2.884  0.0919 -0.5028  1.3238
 1297HOH     H2 3905   3.349   0.466   2.875  0.0063 -0.4993  0.3886
 1298HOH      O 3906   3.077   1.983   3.097  0.8126  0.3678  0.6248
 1298HOH     H1 3907   3.122   1.952   3.018  0.1577 -0.4893  0.5603
 1298HOH     H2 3908   3.099   2.076   3.102  1.4830  0.2751 -0.1418
 1299HOH      O 3909   2.623   0.411   0.997  0.0423  0.5633 -0.4047
 1299HOH     H1 3910   2.594   0.463   1.072  1.2975  0.7439 -0.0131
 1299HOH     H2 3911   2.628   0.321   1.031  0.7070  0.6602 -0.2230
 1300HOH      O 3912   1.375   2.951   0.154  0.5188  0.6356 -0.4397
 1300HOH     H1 3913   1.464   2.919   0.137  0.6122  0.2658  0.6385
 1300HOH     H2 3914   1.335   2.957   0.067  1.0424 -0.8606 -0.8420
 1301HOH      O 3915   1.655   0.568   2.236 -0.0827  1.2073 -0.2092
 1301HOH     H1 3916   1.666   0.553   2.142 -1.2771  0.2298 -0.2376
 1301HOH     H2 3917   1.741   0.600   2.264  0.9388 -0.2219 -1.3126
 1302HOH      O 3918   0.062   1.094   0.993  0.2012 -0.0470 -0.0067
 1302HOH     H1 3919   0.035   1.002   0.988  1.5547 -0.6206  1.4921
 1302HOH     H2 3920   0.139   1.100   0.937  0.1152  0.1830 -0.1034
 1303HOH      O 3921   3.058   3.781   2.147 -0.6459  0.3137  0.1374
 1303HOH     H1 3922   2.986   3.747   2.093 -0.3177  0.3236 -0.3203
 1303HOH     H2 3923   3.127   3.801   2.084 -0.1448  0.0647  0.5972
 1304HOH      O 3924   0.358   0.458   0.115 -0.6581 -0.1518  0.7591
 1304HOH     H1 3925   0.443   0.426   0.087 -1.4579 -0.2161 -2.3605
 1304HOH     H2 3926   0.307   0.379   0.132 -0.5829 -0.1919  0.7996
 1305HOH      O 3927   3.119   0.740   0.463 -0.3161 -0.0611 -0.2706
 1305HOH     H1 3928   3.026   0.761   0.456 -0.4037 -0.1013  0.6023
 1305HOH     H2 3929   3.163   0.825   0.462 -0.4661  0.0414  0.5189
 1306HOH      O 3930   3.413   0.251   0.240 -0.3338  0.6204 -0.5927
 1306HOH     H1 3931   3.479   0.319   0.228  0.0517  0.1742 -1.1420
 1306HOH     H2 3932   3.409   0.238   0.335 -0.1761  1.1712 -0.5053
 1307HOH      O 3933   2.766   1.645   2.036  1.1816  0.1255  0.3444
 1307HOH     H1 3934   2.859   1.624   2.044  1.3517  0.8071  0.3187
 1307HOH     H2 3935   2.755   1.667   1.943  0.8611 -0.5005  0.2225
 1308HOH      O 3936   0.969   2.626   1.656  0.2350 -0.0887  0.2763
 1308HOH     H1 3937   1.002   2.537   1.642 -1.1882 -0.4369 -1.7798
 1308HOH     H2 3938   1.016   2.680   1.594 -0.4784  0.1078 -0.1158
 1309HOH      O 3939   1.177   0.371   1.460 -0.3984 -0.7992  0.1910
 1309HOH     H1 3940   1.245   0.416   1.409 -0.7170 -0.0142  0.4306
 1309HOH     H2 3941   1.104   0.362   1.399 -0.9216  0.4838  0.5621
 1310HOH      O 3942   0.535   2.404   2.752 -0.4365 -0.1524 -0.0424
 1310HOH     H1 3943   0.591   2.482   2.751  0.4299 -0.6833  1.1496
 1310HOH     H2 3944   0.567   2.350   2.680  0.3817 -0.2768  0.3855
 1311HOH      O 3945   0.885   2.921   0.905 -0.4079  0.1199 -0.1953
 1311HOH     H1 3946   0.939   2.878   0.838 -0.5819  1.0556 -0.9733
 1311HOH     H2 3947   0.945   2.981   0.948 -0.5026  0.1413 -0.0946
 1312HOH      O 3948   1.476   1.946   2.669  0.0694  0.0944 -0.5812
 1312HOH     H1 3949   1.417   1.954   2.744  1.8388 -0.5807  1.0512
 1312HOH     H2 3950   1.460   1.859   2.634  0.2894 -0.2134  0.0609
 1313HOH      O 3951   2.459   2.193   2.368  0.1148 -0.3041  0.2531
 1313HOH     H1 3952   2.414   2.109   2.369  0.5212 -0.5238  0.1860
 1313HOH     H2 3953   2.515   2.190   2.291  0.1219  0.0354  0.2407
 1314HOH      O 3954   0.128   3.521   1.174 -0.7626 -0.3708  0.0582
 1314HOH     H1 3955   0.145   3.428   1.180 -0.9456 -0.5598 -1.5557
 1314HOH     H2 3956   0.052   3.528   1.115 -0.3256  0.8029 -0.4330
 1315HOH      O 3957   1.775   2.675   3.705  0.0012  0.5227 -0.1145
 1315HOH     H1 3958   1.816   2.744   3.757  0.8819 -0.4695  0.6173
 1315HOH     H2 3959   1.775   2.708   3.616  0.9997  1.2189  0.1096
 1316HOH      O 3960   2.772   0.122   3.689 -0.5210  0.3234  0.0533
 1316HOH     H1 3961   2.685   0.121   3.650 -0.2627  1.7403 -0.7097
 1316HOH     H2 3962   2.763   0.175   3.768 -0.4180  0.1877  0.1573
 1317HOH      O 3963   0.775   0.002   3.366 -0.2736  0.4189  0.1524
 1317HOH     H1 3964   0.859   0.042   3.390 -0.0819 -0.6163  1.4588
 1317HOH     H2 3965   0.745  -0.041   3.446 -1.0573 -0.9607 -0.7870
 1318HOH      O 3966   1.169   1.999   1.581  0.5936 -0.5323  0.2365
 1318HOH     H1 3967   1.211   1.913   1.580 -1.3148 -1.5776 -0.9690
 1318HOH     H2 3968   1.182   2.034   1.493 -0.5944 -0.7168 -0.0513
 1319HOH      O 3969   0.363   3.628   1.128  0.3199 -0.0537 -0.1863
 1319HOH     H1 3970   0.345   3.721   1.138  0.8904  0.0187  0.2473
 1319HOH     H2 3971   0.276   3.588   1.119  0.0925  0.5838 -1.1184
 1320HOH      O 3972   2.274   0.529   0.434 -0.2146  0.3978 -0.6911
 1320HOH     H1 3973   2.346   0.499   0.488 -0.9053 -1.8094 -0.8215
 1320HOH     H2 3974   2.235   0.601   0.484  1.0944  0.6300  0.0936
 1321HOH      O 3975   1.986   1.251   0.251 -0.4414 -0.4066  0.4411
 1321HOH     H1 3976   2.014   1.321   0.310 -1.0565 -1.1524  1.7273
 1321HOH     H2 3977   1.909   1.286   0.207 -0.1553  0.0664  0.3042
 1322HOH      O 3978   3.204   2.845   3.346  0.5825  0.0914  0.5370
 1322HOH     H1 3979   3.247   2.759   3.351  0.0342 -0.3500 -1.1111
 1322HOH     H2 3980   3.123   2.833   3.394  0.4118 -0.4101  0.1479
 1323HOH      O 3981   1.805   3.164   0.163  0.6746 -0.0177 -0.4711
 1323HOH     H1 3982   1.737   3.103   0.191  0.8505  0.0783  0.2023
 1323HOH     H2 3983   1.786   3.181   0.071  0.6741 -1.1490 -0.7078
 1324HOH      O 3984   2.440   3.233   1.082 -0.3218  0.2080  0.3148
 1324HOH     H1 3985   2.357   3.276   1.063  0.0066  0.6780 -0.1167
 1324HOH     H2 3986   2.497   3.304   1.114  0.2815  0.1468 -0.5575
 1325HOH      O 3987   2.841   2.710   2.994  0.2061 -0.4449 -0.3843
 1325HOH     H1 3988   2.936   2.715   3.004  0.1378  0.1329  0.0964
 1325HOH     H2 3989   2.810   2.677   3.079  0.0133 -1.2245 -0.7456
 1326HOH      O 3990   0.267   2.904   1.022  0.2178 -0.0290 -0.6928
 1326HOH     H1 3991   0.173   2.911   1.002 -0.2839 -1.3359  0.7504
 1326HOH     H2 3992   0.291   2.990   1.055 -0.9212 -0.0519  0.3470
 1327HOH      O 3993   1.798   1.826   3.184  0.1927  0.2838  0.2348
 1327HOH     H1 3994   1.862   1.898   3.182  0.1219  0.3480  0.2851
 1327HOH     H2 3995   1.794   1.801   3.276  1.5205 -0.9503  0.0378
 1328HOH      O 3996   1.656   2.440   2.201 -0.8799 -0.8134 -0.4452
 1328HOH     H1 3997   1.713   2.401   2.267 -1.0960 -0.7658 -0.2249
 1328HOH     H2 3998   1.614   2.365   2.158 -0.9478 -0.8388 -0.3366
 1329HOH      O 3999   1.636   3.038   1.572  0.1027  0.1375 -0.1726
 1329HOH     H1 4000   1.625   3.048   1.477 -0.2924  1.0267 -0.0509
 1329HOH     H2 4001   1.563   2.980   1.597 -0.4723  0.7936 -0.2730
 1330HOH      O 4002   0.778   3.506   0.714 -0.2795 -0.3122 -0.3412
 1330HOH     H1 4003   0.844   3.467   0.656 -0.2529 -0.0789 -0.4733
 1330HOH     H2 4004   0.798   3.471   0.800  0.1069 -0.1365 -0.3558
 1331HOH      O 4005   1.515   3.632   1.084 -0.6986  0.2253  0.6163
 1331HOH     H1 4006   1.444   3.627   1.020 -0.0050 -0.1249 -0.1807
 1331HOH     H2 4007   1.555   3.545   1.082  1.0918  0.9534 -0.6431
 1332HOH      O 4008   3.099   3.047   0.797 -0.0283 -0.7337 -0.2088
 1332HOH     H1 4009   3.155   3.125   0.792 -0.5761 -0.3609 -1.2361
 1332HOH     H2 4010   3.157   2.975   0.775  0.5453 -0.6805  0.9878
 1333HOH      O 4011   1.740   1.255   2.513 -1.1586  0.6404 -0.3926
 1333HOH     H1 4012   1.666   1.194   2.518 -1.1734  0.7050  0.5969
 1333HOH     H2 4013   1.767   1.267   2.604  1.4000 -0.9659 -0.7437
 1334HOH      O 4014   0.020   0.225   2.950  0.9075  0.0005 -0.0663
 1334HOH     H1 4015   0.017   0.320   2.959 -0.1388  0.1270 -1.2574
 1334HOH     H2 4016  -0.010   0.192   3.035 -0.4446  0.8077 -0.1652
 1335HOH      O 4017   1.147   1.170   3.620 -0.3604  0.4010 -0.3815
 1335HOH     H1 4018   1.106   1.095   3.663 -0.5799  0.2478 -0.8386
 1335HOH     H2 4019   1.219   1.195   3.678 -0.0648 -0.3846 -0.3822
 1336HOH      O 4020   1.503   2.435   1.268  0.1835 -0.6149 -0.0757
 1336HOH     H1 4021   1.550   2.371   1.322  0.0560 -0.5685  0.0919
 1336HOH     H2 4022   1.557   2.444   1.189  0.8284 -0.0455  0.4046
 1337HOH      O 4023   2.339   0.194   1.654 -0.1450  0.6266  0.2944
 1337HOH     H1 4024   2.380   0.124   1.704 -1.4416 -0.8749 -0.5530
 1337HOH     H2 4025   2.400   0.211   1.582 -0.2768 -0.4597 -0.0990
 1338HOH      O 4026   0.084   2.090   3.466 -0.0016 -0.6093 -0.3393
 1338HOH     H1 4027   0.104   2.149   3.394  0.3303  0.0052  0.2373
 1338HOH     H2 4028   0.093   2.144   3.545 -0.2879 -1.2768  0.1709
 1339HOH      O 4029   2.507   2.248   3.157 -0.3626 -0.5000 -0.1617
 1339HOH     H1 4030   2.531   2.169   3.107 -0.1143 -0.8582  0.4916
 1339HOH     H2 4031   2.505   2.318   3.092  0.4698 -0.8461 -0.5979
 1340HOH      O 4032   2.662   3.175   0.547 -0.2598 -0.7053  0.0744
 1340HOH     H1 4033   2.614   3.222   0.616  0.7435  0.4381  0.0653
 1340HOH     H2 4034   2.690   3.244   0.487  0.3739 -1.4697 -0.5477
 1341HOH      O 4035   3.563   1.169   3.018  0.6863  0.1140 -0.1048
 1341HOH     H1 4036   3.602   1.240   2.966  1.5192 -0.2379  0.0019
 1341HOH     H2 4037   3.584   1.089   2.969  0.3838 -0.1193  0.1388
 1342HOH      O 4038   2.813   1.020   0.667  0.3492  0.2070 -0.1721
 1342HOH     H1 4039   2.757   1.091   0.700  0.0837  0.2303 -0.6646
 1342HOH     H2 4040   2.896   1.063   0.646  0.4011  0.2546  0.1124
 1343HOH      O 4041   1.382   1.998   0.811 -0.3352  0.3448 -0.3977
 1343HOH     H1 4042   1.399   1.945   0.889 -0.9891 -0.3119 -0.6770
 1343HOH     H2 4043   1.363   2.086   0.846  0.2929  0.2980  0.1060
 1344HOH      O 4044   1.185   1.876   1.157 -0.4002 -0.7708 -0.2830
 1344HOH     H1 4045   1.268   1.846   1.121 -0.0858 -0.2504 -0.0270
 1344HOH     H2 4046   1.196   1.971   1.168 -0.7879 -0.7806  0.3605
 1345HOH      O 4047   0.882   0.272   1.909 -0.0063 -0.2196 -0.4586
 1345HOH     H1 4048   0.896   0.356   1.865  0.2680 -0.5371 -0.9988
 1345HOH     H2 4049   0.897   0.291   2.002 -2.2095  0.8605 -0.1782
 1346HOH      O 4050   2.777   1.278   1.410 -0.4752  0.6576  0.4097
 1346HOH     H1 4051   2.762   1.225   1.332 -2.0040  1.2062  0.2746
 1346HOH     H2 4052   2.792   1.214   1.480 -0.2174  0.1302 -0.1087
 1347HOH      O 4053   1.576   0.862   0.697  0.6978 -0.1787  0.3288
 1347HOH     H1 4054   1.601   0.947   0.734 -0.2368  0.4000 -0.2726
 1347HOH     H2 4055   1.642   0.844   0.630  0.4059  0.5531 -0.1811
 1348HOH      O 4056   0.284   0.117   0.777  0.4029  0.1395 -0.8384
 1348HOH     H1 4057   0.215   0.123   0.843  0.9910  0.2604 -0.2127
 1348HOH     H2 4058   0.305   0.209   0.756  0.2488  0.1020 -1.1672
 1349HOH      O 4059   0.694   1.710   2.680  0.2332  0.2378  0.6024
 1349HOH     H1 4060   0.700   1.781   2.744 -0.3920  1.5152 -0.6319
 1349HOH     H2 4061   0.616   1.660   2.707 -1.6383  2.2679 -0.3955
 1350HOH      O 4062   1.473   3.055   2.150 -0.2364 -0.3059 -0.1016
 1350HOH     H1 4063   1.393   3.092   2.112  0.0016  0.2038 -0.1239
 1350HOH     H2 4064   1.492   2.979   2.095 -0.3313 -0.0352 -0.5188
 1351HOH      O 4065   3.294   1.510   2.838  0.3841  0.6432 -0.5734
 1351HOH     H1 4066   3.294   1.579   2.905  0.6737 -0.1087  0.2342
 1351HOH     H2 4067   3.382   1.472   2.842  0.3013  0.3615 -1.1568
 1352HOH      O 4068   0.433   2.547   2.226  0.2068  0.2454  0.0511
 1352HOH     H1 4069   0.516   2.593   2.233 -0.4171  1.4807 -0.1933
 1352HOH     H2 4070   0.399   2.544   2.315  0.7272 -0.7789  0.2527
 1353HOH      O 4071   2.178   3.760   3.083 -0.1513  0.5364  0.5412
 1353HOH     H1 4072   2.235   3.833   3.056 -0.3987  0.2206 -1.0387
 1353HOH     H2 4073   2.111   3.755   3.015 -0.3195 -0.9733  0.7387
 1354HOH      O 4074   0.732   3.562   0.434  0.3319  0.2833  0.3533
 1354HOH     H1 4075   0.665   3.613   0.387  0.6381  0.2419 -0.1428
 1354HOH     H2 4076   0.689   3.479   0.453 -0.1386  0.6744  1.0804
 1355HOH      O 4077   3.454   3.461   0.207 -0.4252 -0.4760 -0.2570
 1355HOH     H1 4078   3.394   3.458   0.133 -0.7746 -1.4690  0.0249
 1355HOH     H2 4079   3.541   3.468   0.168 -0.6725  0.5232 -0.6833
 1356HOH      O 4080   1.720   2.724   3.089 -0.3332 -0.2072 -0.7235
 1356HOH     H1 4081   1.763   2.642   3.113 -0.2049  0.2302  0.7685
 1356HOH     H2 4082   1.627   2.707   3.101 -0.2692  0.0175  0.2897
 1357HOH      O 4083   2.127   1.532   1.117  0.5236  0.4731 -0.3221
 1357HOH     H1 4084   2.137   1.626   1.100  0.9890  0.3557 -0.7416
 1357HOH     H2 4085   2.077   1.500   1.042 -0.4476  0.5240  0.2638
 1358HOH      O 4086   1.365   2.821   2.744  0.1470 -0.0082  0.0206
 1358HOH     H1 4087   1.387   2.836   2.652  1.0376  0.6533  0.3075
 1358HOH     H2 4088   1.385   2.728   2.758  0.1985 -0.0649 -0.4029
 1359HOH      O 4089   0.042   2.379   3.279  0.5388  0.0870  0.0678
 1359HOH     H1 4090   0.053   2.287   3.256 -0.1080  0.4243 -1.9636
 1359HOH     H2 4091  -0.048   2.385   3.312  0.2926  0.0752 -0.5678
 1360HOH      O 4092   0.180   1.075   1.298 -0.1562 -0.1114 -0.5019
 1360HOH     H1 4093   0.114   1.008   1.279 -0.0825  0.0250 -1.3142
 1360HOH     H2 4094   0.246   1.064   1.230 -0.3552  1.0527 -0.9262
 1361HOH      O 4095   0.751   1.551   1.451 -0.2821 -0.3050  0.1361
 1361HOH     H1 4096   0.671   1.602   1.435 -0.8582 -0.8942  0.9574
 1361HOH     H2 4097   0.816   1.616   1.478 -0.6912  0.1098  0.1524
 1362HOH      O 4098   2.069   1.210   0.878 -0.4742  0.3023 -0.2366
 1362HOH     H1 4099   2.039   1.301   0.887  0.3983  0.6588 -0.7611
 1362HOH     H2 4100   2.053   1.188   0.786 -0.7126 -0.0977 -0.1061
 1363HOH      O 4101   3.445   2.748   2.328  0.0227  0.0822  0.2669
 1363HOH     H1 4102   3.484   2.706   2.252  0.9636  0.8828  0.2751
 1363HOH     H2 4103   3.480   2.837   2.328 -0.9000  0.4842  0.9665
 1364HOH      O 4104   1.851   2.083   2.385  0.0868 -0.0038  0.2768
 1364HOH     H1 4105   1.933   2.035   2.395  0.1316 -0.3846 -1.3350
 1364HOH     H2 4106   1.806   2.072   2.469  1.4965 -0.0733  1.0955
 1365HOH      O 4107   1.439   0.503   0.054  0.1461 -0.3401  0.3078
 1365HOH     H1 4108   1.492   0.546  -0.013 -0.4655  0.6659  0.4309
 1365HOH     H2 4109   1.484   0.420   0.071  1.0482 -0.0203 -0.3809
 1366HOH      O 4110   3.762   1.304   0.852  0.0075  0.3954  0.5935
 1366HOH     H1 4111   3.749   1.236   0.919 -1.1942  0.1407  0.1518
 1366HOH     H2 4112   3.854   1.296   0.828 -0.2270 -1.6539 -0.0058
 1367HOH      O 4113   0.498   3.393   1.237  0.1769 -0.0899  0.4378
 1367HOH     H1 4114   0.457   3.476   1.260 -0.1488 -0.3690  0.8901
 1367HOH     H2 4115   0.592   3.408   1.249  0.2397  0.5788 -0.6842
 1368HOH      O 4116   0.713   2.929   3.676  0.5355  0.9022  0.2291
 1368HOH     H1 4117   0.619   2.921   3.692  0.6242  0.0838  0.4295
 1368HOH     H2 4118   0.720   2.996   3.608 -0.3476 -0.2090 -1.0889
 1369HOH      O 4119   0.732   3.426   2.513 -0.0649 -0.3198 -0.2508
 1369HOH     H1 4120   0.812   3.433   2.461 -0.1991 -0.6871 -0.5197
 1369HOH     H2 4121   0.662   3.449   2.452 -0.1047  1.2643  0.3061
 1370HOH      O 4122   0.624   0.711   3.101  0.4334 -0.3298 -0.3956
 1370HOH     H1 4123   0.532   0.687   3.105  0.0579  0.9648  1.7156
 1370HOH     H2 4124   0.633   0.756   3.016 -1.4882  1.3523  0.1206
 1371HOH      O 4125   1.301   2.129   1.244  0.2062  0.4056  0.2249
 1371HOH     H1 4126   1.242   2.194   1.207 -0.3958  0.3977  1.1200
 1371HOH     H2 4127   1.347   2.174   1.314  1.5379  0.4966 -0.6331
 1372HOH      O 4128   1.455   0.066   1.696  0.2341  0.0393 -0.5824
 1372HOH     H1 4129   1.532   0.089   1.643  0.1573  1.7290 -0.0554
 1372HOH     H2 4130   1.382   0.112   1.655 -0.0843  0.2252  0.1590
 1373HOH      O 4131   2.495   2.058   2.137 -0.0108  0.3782  0.9325
 1373HOH     H1 4132   2.519   1.983   2.082 -0.2606 -0.2511  1.6484
 1373HOH     H2 4133   2.405   2.041   2.164 -0.7814  1.8693 -0.3459
 1374HOH      O 4134   2.666   0.400   3.747  0.4367  0.3182  0.0022
 1374HOH     H1 4135   2.719   0.464   3.699 -0.1676  0.7173 -0.1537
 1374HOH     H2 4136   2.577   0.415   3.717  0.0415  0.4945  1.1684
 1375HOH      O 4137   2.851   0.745   2.387 -0.0842  0.2317  0.3269
 1375HOH     H1 4138   2.903   0.740   2.307  0.1200  0.9893  0.3981
 1375HOH     H2 4139   2.800   0.663   2.388  0.4824 -0.1402 -0.1683
 1376HOH      O 4140   1.368   0.561   1.141 -0.0021 -0.1046  0.0443
 1376HOH     H1 4141   1.370   0.583   1.234 -0.4514  0.1955 -0.0097
 1376HOH     H2 4142   1.364   0.645   1.097 -1.4968 -0.2393 -0.1794
 1377HOH      O 4143   0.246   2.316   1.334  0.1142  0.5720  0.2954
 1377HOH     H1 4144   0.293   2.335   1.252 -0.1945  1.0351  0.2149
 1377HOH     H2 4145   0.157   2.347   1.317 -0.4289 -0.8742  0.2059
 1378HOH      O 4146   1.109   3.007   1.558  0.2286  0.5985  0.8328
 1378HOH     H1 4147   1.160   2.942   1.509 -0.7145  1.1361 -1.0594
 1378HOH     H2 4148   1.164   3.029   1.633  0.8334 -1.9414  1.3353
 1379HOH      O 4149   0.065   1.212   3.418 -0.1531 -0.0894 -0.3426
 1379HOH     H1 4150   0.028   1.186   3.502  2.1405 -0.6426  0.6601
 1379HOH     H2 4151   0.057   1.135   3.362 -0.0711 -0.3674  0.0249
 1380HOH      O 4152   2.271   1.450   1.503 -0.0185 -0.5141  0.9366
 1380HOH     H1 4153   2.240   1.538   1.483 -0.5469 -0.3686  2.1998
 1380HOH     H2 4154   2.291   1.411   1.418 -0.4831  0.5589  0.2987
 1381HOH      O 4155   2.997   3.192   3.619 -0.2126 -0.1883  0.4796
 1381HOH     H1 4156   3.007   3.191   3.524 -1.1154  1.0560  0.3188
 1381HOH     H2 4157   3.066   3.250   3.650  0.1138 -0.6330  0.6197
 1382HOH      O 4158   3.713   3.568   1.015 -0.0491  0.8040  0.2423
 1382HOH     H1 4159   3.689   3.478   0.992  0.9751  0.3255  0.8956
 1382HOH     H2 4160   3.662   3.588   1.093 -0.1389  0.7136  0.2073
 1383HOH      O 4161   2.971   3.544   1.018  0.4625 -0.9329 -0.1171
 1383HOH     H1 4162   3.004   3.617   0.965 -0.3559 -0.4397  0.0236
 1383HOH     H2 4163   2.877   3.543   1.002  0.2503 -1.0375  0.9941
 1384HOH      O 4164   3.630   0.153   0.865 -0.7466 -0.6785  0.0911
 1384HOH     H1 4165   3.688   0.092   0.910 -0.8125 -0.2334  0.8043
 1384HOH     H2 4166   3.686   0.197   0.801 -0.4740 -0.7785  0.2578
 1385HOH      O 4167   2.945   3.391   2.262 -0.3483  0.4039  0.1701
 1385HOH     H1 4168   2.869   3.429   2.217 -0.9141 -0.4257  0.3741
 1385HOH     H2 4169   2.968   3.457   2.328 -0.3658  1.0274 -0.4222
 1386HOH      O 4170   3.363   1.251   0.708  0.0189 -0.3846 -0.4605
 1386HOH     H1 4171   3.293   1.304   0.746  0.0344 -0.4565 -0.3276
 1386HOH     H2 4172   3.377   1.181   0.773 -0.6790 -1.1377 -1.0737
 1387HOH      O 4173   0.053   3.764   0.914 -0.2535  0.3315  0.0511
 1387HOH     H1 4174  -0.014   3.695   0.921 -0.8389  0.8993  0.2548
 1387HOH     H2 4175   0.089   3.770   1.003  0.4663 -0.3333 -0.1723
 1388HOH      O 4176   3.433   3.100   0.048  0.1315 -0.3766 -0.3671
 1388HOH     H1 4177   3.506   3.127  -0.008  0.2224  0.8972  0.2972
 1388HOH     H2 4178   3.475   3.054   0.121  0.1168 -0.9800 -0.7284
 1389HOH      O 4179   1.717   0.702   1.216  0.1246  0.0398 -0.2022
 1389HOH     H1 4180   1.676   0.766   1.159 -0.3450  0.0781  0.1684
 1389HOH     H2 4181   1.742   0.630   1.158 -0.6114 -0.0561 -0.4171
 1390HOH      O 4182   0.203   2.158   3.207 -0.0765  0.1139  0.2522
 1390HOH     H1 4183   0.260   2.233   3.192  0.6960 -0.3688  0.6729
 1390HOH     H2 4184   0.222   2.098   3.135  0.4120 -0.3068  0.7149
 1391HOH      O 4185   0.086   3.215   0.308  0.8032 -0.4841 -0.1658
 1391HOH     H1 4186   0.057   3.301   0.280 -0.4922 -0.8833 -0.1695
 1391HOH     H2 4187   0.180   3.226   0.325  0.8359  0.7169 -0.8862
 1392HOH      O 4188   3.233   1.140   1.947  0.0163 -0.1347  0.1922
 1392HOH     H1 4189   3.175   1.119   2.020 -0.4773  0.6534  0.0486
 1392HOH     H2 4190   3.175   1.177   1.880  0.6431  0.4211 -0.0649
 1393HOH      O 4191   0.535   1.106   3.094 -0.5618  0.7604  0.1344
 1393HOH     H1 4192   0.586   1.103   3.013  0.2976  0.5052  0.6632
 1393HOH     H2 4193   0.576   1.175   3.146  0.2097 -0.3795  1.1513
 1394HOH      O 4194   3.057   3.428   0.462  0.3403  0.3805  0.4605
 1394HOH     H1 4195   3.035   3.400   0.551 -0.7964 -0.0954  0.0547
 1394HOH     H2 4196   3.003   3.505   0.447 -0.2474 -0.1413 -0.1672
 1395HOH      O 4197   3.749   2.619   0.946  0.2406  0.0668 -0.0472
 1395HOH     H1 4198   3.795   2.622   0.862  1.3128 -0.1816  0.4937
 1395HOH     H2 4199   3.719   2.528   0.953  0.5797 -0.0411  0.0451
 1396HOH      O 4200   1.863   2.632   0.337 -0.1261 -0.4401 -0.0062
 1396HOH     H1 4201   1.778   2.672   0.318  0.1920 -0.0209 -0.5881
 1396HOH     H2 4202   1.903   2.691   0.401 -0.1474 -0.4833  0.0478
 1397HOH      O 4203   2.969   0.660   2.740  0.1527  0.8017 -0.7472
 1397HOH     H1 4204   2.980   0.565   2.751  0.0993  0.9071  0.4139
 1397HOH     H2 4205   3.049   0.688   2.695  0.3396  0.2634 -0.7696
 1398HOH      O 4206   1.508   2.368   1.942  0.6881 -0.4743  0.7493
 1398HOH     H1 4207   1.417   2.388   1.920  0.9605 -0.4805 -0.5220
 1398HOH     H2 4208   1.510   2.272   1.951  0.8614 -0.7083 -1.0509
 1399HOH      O 4209   0.699   3.319   2.167  0.6789 -0.2551 -0.0317
 1399HOH     H1 4210   0.605   3.303   2.163  0.5304  0.4840  0.3035
 1399HOH     H2 4211   0.726   3.320   2.075  0.2484  0.1150 -0.1640
 1400HOH      O 4212   3.541   0.161   1.944 -0.1174  0.1589 -0.4249
 1400HOH     H1 4213   3.578   0.104   2.012  0.9222  0.0243 -1.0549
 1400HOH     H2 4214   3.509   0.238   1.992 -0.6003 -0.4904  0.3327
 1401HOH      O 4215   2.765   3.479   2.918  0.0745 -0.5230 -0.2247
 1401HOH     H1 4216   2.770   3.575   2.911 -1.2992 -0.2743  1.1678
 1401HOH     H2 4217   2.827   3.457   2.987  1.1960 -0.8402 -1.2607
 1402HOH      O 4218   0.868   0.905   1.827  0.0115  0.2021 -0.7161
 1402HOH     H1 4219   0.801   0.911   1.896  0.3271 -1.2510 -0.1976
 1402HOH     H2 4220   0.906   0.992   1.823 -1.1372  0.7766 -0.2360
 1403HOH      O 4221   2.666   1.362   2.383  0.4294 -0.2976  1.0777
 1403HOH     H1 4222   2.691   1.302   2.453 -0.2000 -1.5989  0.2781
 1403HOH     H2 4223   2.601   1.313   2.332  0.6360  0.6839 -0.2356
 1404HOH      O 4224   2.905   3.740   3.319  0.0722  0.2050  0.5635
 1404HOH     H1 4225   2.813   3.738   3.294  0.3064 -1.1610 -0.4385
 1404HOH     H2 4226   2.905   3.740   3.415 -1.0000 -0.6493  0.5963
 1405HOH      O 4227   2.842   1.620   1.279 -0.5758  0.2673 -0.3810
 1405HOH     H1 4228   2.760   1.573   1.269 -0.5756 -0.1754  1.1068
 1405HOH     H2 4229   2.909   1.551   1.279 -0.2607  0.5620 -0.9450
 1406HOH      O 4230   2.783   1.813   0.271  0.3003 -0.1445 -0.0800
 1406HOH     H1 4231   2.777   1.749   0.200 -1.5094 -0.1393 -0.0332
 1406HOH     H2 4232   2.693   1.843   0.283  0.7624  0.8812  1.3086
 1407HOH      O 4233   1.348   1.769   2.403  0.0392 -0.0314 -0.6050
 1407HOH     H1 4234   1.412   1.839   2.389 -0.8700  1.2967  1.0697
 1407HOH     H2 4235   1.389   1.711   2.467  0.2912 -0.3010 -1.0048
 1408HOH      O 4236   2.883   2.588   2.489 -0.8305 -0.4049 -0.3525
 1408HOH     H1 4237   2.881   2.672   2.535 -1.6546 -0.6383  0.0748
 1408HOH     H2 4238   2.956   2.596   2.427 -0.2730  0.2607  0.3476
 1409HOH      O 4239   3.746   1.525   0.706  0.1005 -0.4363  0.2475
 1409HOH     H1 4240   3.765   1.448   0.760 -0.1004 -0.2601  0.5749
 1409HOH     H2 4241   3.681   1.494   0.643 -1.3267 -0.1455  1.4575
 1410HOH      O 4242   3.613   1.167   0.243  0.1262  0.0852 -0.3574
 1410HOH     H1 4243   3.653   1.251   0.221 -0.4507  0.3642 -0.3728
 1410HOH     H2 4244   3.577   1.135   0.160  0.4813 -0.2620 -0.3852
 1411HOH      O 4245   2.115   3.531   0.164  0.3557  0.4499 -0.2104
 1411HOH     H1 4246   2.068   3.527   0.247  0.0552  1.5093 -0.3012
 1411HOH     H2 4247   2.184   3.595   0.179  0.1900  0.7832 -0.8203
 1412HOH      O 4248   2.309   2.285   0.632 -0.2778 -0.4099 -0.3985
 1412HOH     H1 4249   2.353   2.289   0.547 -0.8040  0.0062 -0.6647
 1412HOH     H2 4250   2.281   2.193   0.641 -0.2561 -0.4461 -0.6963
 1413HOH      O 4251   3.484   3.725   3.690 -0.0940 -0.0136 -0.3078
 1413HOH     H1 4252   3.570   3.751   3.658 -0.1112  0.5286  0.0456
 1413HOH     H2 4253   3.486   3.630   3.691  0.4555 -0.0100 -0.4326
 1414HOH      O 4254   1.138   2.967   2.591  0.5218 -0.3939 -0.2749
 1414HOH     H1 4255   1.072   2.983   2.658  0.2303 -0.8682 -0.4373
 1414HOH     H2 4256   1.188   3.048   2.587  0.3688 -0.2596  0.3155
 1415HOH      O 4257   3.252   0.614   2.079  0.0218  0.2083 -0.1967
 1415HOH     H1 4258   3.316   0.672   2.039  0.3155 -0.4971 -0.7918
 1415HOH     H2 4259   3.183   0.605   2.014 -0.2854  0.3080  0.1087
 1416HOH      O 4260   2.603   0.469   2.981 -0.0514 -0.3439  0.4718
 1416HOH     H1 4261   2.594   0.437   2.891  0.0834  0.1618  0.2747
 1416HOH     H2 4262   2.527   0.433   3.027 -0.2093 -0.4709  0.1197
 1417HOH      O 4263   0.393   2.587   2.986  0.3609  0.1862  0.3115
 1417HOH     H1 4264   0.375   2.661   3.043  1.6733 -0.0236  1.0705
 1417HOH     H2 4265   0.446   2.623   2.915 -0.5217  0.2718 -0.3513
 1418HOH      O 4266   0.617   3.162   3.136  0.0140 -0.2831 -0.5340
 1418HOH     H1 4267   0.557   3.098   3.174 -0.2007  0.2554  0.0704
 1418HOH     H2 4268   0.586   3.174   3.046 -0.3622 -0.5202 -0.4398
 1419HOH      O 4269   0.909   1.784   2.176 -0.0622  0.2281  0.0117
 1419HOH     H1 4270   0.984   1.739   2.215 -0.1238  0.4338  0.3788
 1419HOH     H2 4271   0.838   1.772   2.240 -0.3100  0.1335 -0.2785
 1420HOH      O 4272   1.093   3.034   1.049  0.6613  0.1725 -0.0866
 1420HOH     H1 4273   1.079   3.013   1.141  0.7052  0.0132 -0.1157
 1420HOH     H2 4274   1.058   3.122   1.039 -0.0122 -0.0865 -0.0809
 1421HOH      O 4275   1.823   3.020   2.393 -0.3042  0.2417  0.0035
 1421HOH     H1 4276   1.747   3.071   2.365  0.1928  0.3931 -1.2005
 1421HOH     H2 4277   1.788   2.934   2.415 -0.7609  0.0002 -1.4510
 1422HOH      O 4278   2.074   1.326   3.633  0.9124 -0.2518 -0.1144
 1422HOH     H1 4279   2.121   1.389   3.689  0.1623  0.3451 -0.1185
 1422HOH     H2 4280   2.062   1.249   3.689 -0.3608  0.5516  0.8219
 1423HOH      O 4281   3.377   3.511   0.922  0.1159  0.4812  0.0896
 1423HOH     H1 4282   3.399   3.535   0.833  1.3363  0.5482  0.3757
 1423HOH     H2 4283   3.385   3.593   0.972  0.1732  0.3039  0.3771
 1424HOH      O 4284   1.668   1.604   3.122  0.3447  0.1940  0.0332
 1424HOH     H1 4285   1.701   1.527   3.167  0.9656 -0.6012 -1.5964
 1424HOH     H2 4286   1.701   1.678   3.172 -0.3275 -0.5430  1.6941
 1425HOH      O 4287   0.574   3.795   0.545 -0.7289  0.2809  0.5941
 1425HOH     H1 4288   0.630   3.842   0.483 -0.3814  0.3370  0.9472
 1425HOH     H2 4289   0.634   3.762   0.612 -1.0655 -0.0189  0.7547
 1426HOH      O 4290   2.543   0.477   2.028 -0.3422 -0.6314 -0.2002
 1426HOH     H1 4291   2.449   0.457   2.024 -0.5996  0.5088 -0.6505
 1426HOH     H2 4292   2.583   0.418   1.964 -0.7477 -1.0877 -0.0455
 1427HOH      O 4293   1.404   1.296   3.142  0.2604  0.4390 -0.5429
 1427HOH     H1 4294   1.338   1.364   3.131 -0.2625  0.0394 -0.0382
 1427HOH     H2 4295   1.421   1.294   3.236  0.7458  0.2969 -0.6258
 1428HOH      O 4296   1.251   2.546   0.469 -0.0891  0.3953  0.3795
 1428HOH     H1 4297   1.318   2.590   0.416 -0.7921  0.0353 -0.8818
 1428HOH     H2 4298   1.169   2.589   0.444 -1.1154 -2.3007 -2.1073
 1429HOH      O 4299   0.851   2.304   2.745  0.0873 -0.4770  0.1151
 1429HOH     H1 4300   0.823   2.395   2.750  0.8375 -0.1283 -1.0940
 1429HOH     H2 4301   0.819   2.275   2.659  0.6488 -1.0539  0.0886
 1430HOH      O 4302   0.421   0.723   2.748  0.1269 -0.2690 -0.0306
 1430HOH     H1 4303   0.425   0.702   2.841  0.7464 -0.7150 -0.1430
 1430HOH     H2 4304   0.328   0.718   2.726 -0.0427  0.0163  0.5940
 1431HOH      O 4305   2.812   0.430   2.237 -0.1521 -0.4869 -0.1258
 1431HOH     H1 4306   2.773   0.498   2.181 -1.5181 -0.3983  0.8190
 1431HOH     H2 4307   2.900   0.462   2.256 -0.2133  0.2443 -0.9394
 1432HOH      O 4308   1.101   1.335   0.618  0.3161  0.3731  0.2018
 1432HOH     H1 4309   1.020   1.336   0.567  0.6260 -0.2476 -0.3333
 1432HOH     H2 4310   1.102   1.249   0.660  0.2720  0.7191  0.9350
 1433HOH      O 4311   3.277   3.070   3.500  0.1334  0.2684 -0.0134
 1433HOH     H1 4312   3.237   3.007   3.440 -0.2025  0.7452 -0.2962
 1433HOH     H2 4313   3.369   3.074   3.472  0.0816  0.1496 -0.2042
 1434HOH      O 4314   3.531   0.768   3.716 -0.1832 -0.1894 -0.0336
 1434HOH     H1 4315   3.577   0.688   3.691 -0.6160 -0.4780  0.0793
 1434HOH     H2 4316   3.531   0.821   3.637 -0.4510 -0.5731 -0.2960
 1435HOH      O 4317   1.384   1.760   3.492  0.5954 -0.6407 -0.4838
 1435HOH     H1 4318   1.308   1.786   3.544  2.0700  0.3368  1.4365
 1435HOH     H2 4319   1.356   1.771   3.401 -1.2374  0.5769  0.1201
 1436HOH      O 4320   2.335   1.787   3.643  0.2869  0.2206 -0.2684
 1436HOH     H1 4321   2.413   1.772   3.696  0.1780 -1.0676 -0.3995
 1436HOH     H2 4322   2.368   1.831   3.564  0.9141 -0.3667 -0.3576
 1437HOH      O 4323   0.443   2.759   0.302  0.4221  0.0235  0.3603
 1437HOH     H1 4324   0.502   2.819   0.257 -0.1230  0.0357 -0.3733
 1437HOH     H2 4325   0.397   2.814   0.366  0.1576  0.3266 -0.0844
 1438HOH      O 4326   3.011   0.624   1.565 -0.5357  0.6089 -0.1169
 1438HOH     H1 4327   3.039   0.550   1.511  0.1358  0.7457  0.0318
 1438HOH     H2 4328   3.026   0.701   1.510 -0.2843  0.7115  0.0911
 1439HOH      O 4329   2.973   3.768   1.523  0.4920  0.2648  0.0173
 1439HOH     H1 4330   3.018   3.686   1.546 -0.5479 -0.0369  1.1603
 1439HOH     H2 4331   2.983   3.774   1.428  0.6966 -1.1493 -0.1009
 1440HOH      O 4332   3.702   1.669   3.621 -0.8942  0.6867  0.4825
 1440HOH     H1 4333   3.749   1.638   3.698 -0.8608 -0.6762 -0.0405
 1440HOH     H2 4334   3.675   1.758   3.644 -0.1261  0.6516  1.7079
 1441HOH      O 4335   0.329   0.837   2.392  0.3522  0.0325  0.4099
 1441HOH     H1 4336   0.290   0.829   2.479  0.3817  0.6259  0.4890
 1441HOH     H2 4337   0.264   0.799   2.333 -0.0131  0.3210  0.6180
 1442HOH      O 4338   0.422   3.725   2.336  0.2662 -0.0064  0.1680
 1442HOH     H1 4339   0.346   3.778   2.357 -0.8069 -0.7198 -1.4779
 1442HOH     H2 4340   0.414   3.647   2.391  0.1691  0.1912  0.4376
 1443HOH      O 4341  -0.021   3.554   3.684 -0.8190  0.2335  0.5172
 1443HOH     H1 4342   0.067   3.574   3.717 -0.7574  0.4982  0.2029
 1443HOH     H2 4343  -0.045   3.631   3.632 -0.9232 -0.1613 -0.0331
 1444HOH      O 4344   0.108   2.842   0.383 -0.1952  0.6927 -0.0013
 1444HOH     H1 4345   0.150   2.762   0.415 -1.7608 -0.5618 -0.7627
 1444HOH     H2 4346   0.136   2.910   0.444  1.5402 -0.3121  0.4680
 1445HOH      O 4347   1.500   3.260   1.772 -0.6456  0.5186  0.1679
 1445HOH     H1 4348   1.499   3.166   1.788  1.2214  0.2520 -0.8324
 1445HOH     H2 4349   1.449   3.271   1.691  0.5256  0.0634 -0.6860
 1446HOH      O 4350   1.394   2.698   0.274  0.0932  0.1399 -0.2862
 1446HOH     H1 4351   1.325   2.756   0.241  0.2805  0.1266 -0.7163
 1446HOH     H2 4352   1.468   2.756   0.292  0.0938  0.1054 -0.1757
 1447HOH      O 4353   0.052   3.434   2.272  0.5160 -0.0876  0.3363
 1447HOH     H1 4354   0.083   3.347   2.297  0.3793 -0.4740 -0.7287
 1447HOH     H2 4355   0.029   3.476   2.355 -0.9435 -1.6250  0.8275
 1448HOH      O 4356   2.748   3.745   2.966  0.2048 -0.1755 -0.0212
 1448HOH     H1 4357   2.685   3.781   2.903  0.6956  0.4078 -0.1931
 1448HOH     H2 4358   2.834   3.771   2.932  0.6201 -1.6114 -0.2182
 1449HOH      O 4359   0.662   2.520   1.285 -0.1151  0.7096 -0.0861
 1449HOH     H1 4360   0.726   2.486   1.347 -0.4873  1.1735  0.5783
 1449HOH     H2 4361   0.697   2.497   1.199  0.5535  0.2903  0.2816
 1450HOH      O 4362   0.057   0.211   3.420 -0.3379  0.2355  0.3655
 1450HOH     H1 4363   0.124   0.172   3.477 -0.9370 -1.0538  0.2611
 1450HOH     H2 4364  -0.002   0.256   3.479 -0.0669  0.3036  0.5892
 1451HOH      O 4365   3.521   1.816   2.723 -0.0197  0.7731  0.1979
 1451HOH     H1 4366   3.578   1.770   2.661 -0.3277  1.3805 -0.5717
 1451HOH     H2 4367   3.448   1.756   2.737  0.7296  0.0181  1.1349
 1452HOH      O 4368   0.995   3.742   2.473 -0.2677 -0.3863 -0.9382
 1452HOH     H1 4369   1.017   3.761   2.382 -0.4116 -0.2947 -0.9555
 1452HOH     H2 4370   0.904   3.711   2.470 -0.4540  0.1182 -0.7703
 1453HOH      O 4371   3.391   0.008   0.970  0.7372 -0.3612 -0.3453
 1453HOH     H1 4372   3.433   0.053   1.043  0.3391  0.0222 -0.3493
 1453HOH     H2 4373   3.446   0.028   0.895 -0.0083  1.0516 -0.5712
 1454HOH      O 4374   0.350   0.197   3.371  0.1630 -0.1841 -0.4403
 1454HOH     H1 4375   0.420   0.133   3.354  0.6339  0.1234  0.2608
 1454HOH     H2 4376   0.328   0.184   3.463  0.7888  1.1330 -0.0506
 1455HOH      O 4377   1.095   1.206   0.994  0.1118 -0.3377 -0.7720
 1455HOH     H1 4378   1.147   1.210   0.915  0.1316 -0.6332 -0.7768
 1455HOH     H2 4379   1.005   1.191   0.963  0.0063  0.2468 -0.7678
 1456HOH      O 4380   3.322   3.467   2.497 -0.1360  0.4302 -0.0631
 1456HOH     H1 4381   3.347   3.539   2.439  0.4015  0.5926  0.3490
 1456HOH     H2 4382   3.260   3.507   2.558  0.4751  0.6729  0.4247
 1457HOH      O 4383   0.579   1.455   1.788  0.0249  0.2781 -0.5640
 1457HOH     H1 4384   0.542   1.542   1.771 -1.0846 -0.1523 -0.5168
 1457HOH     H2 4385   0.603   1.457   1.881 -0.7415  0.3015 -0.3525
 1458HOH      O 4386   2.309   3.568   0.841 -0.5654 -0.3974 -0.0019
 1458HOH     H1 4387   2.378   3.602   0.898 -0.7823 -0.9835  0.6262
 1458HOH     H2 4388   2.269   3.647   0.804  0.1658 -0.0345 -0.0746
 1459HOH      O 4389   2.131   2.248   2.075 -0.3373  0.5162 -0.5339
 1459HOH     H1 4390   2.112   2.341   2.058 -1.1422  0.4873  0.0942
 1459HOH     H2 4391   2.127   2.207   1.989  0.2832  1.0934 -0.8576
 1460HOH      O 4392   3.105   2.843   1.558 -0.2677  0.0734  1.2110
 1460HOH     H1 4393   3.047   2.873   1.488  0.6868 -0.4021  0.1509
 1460HOH     H2 4394   3.076   2.753   1.576  0.0400 -0.1186  0.7738
 1461HOH      O 4395   0.127   0.851   0.343 -0.0051  0.1471  0.4871
 1461HOH     H1 4396   0.118   0.785   0.275 -0.1821  0.4774  0.1827
 1461HOH     H2 4397   0.037   0.878   0.362  0.0232 -0.0823  1.0018
 1462HOH      O 4398   1.344   1.023   2.710 -0.0775  0.0560 -0.3599
 1462HOH     H1 4399   1.348   1.028   2.806 -0.9006  0.7605 -0.3369
 1462HOH     H2 4400   1.346   0.929   2.691  1.3106 -0.0850  0.2539
 1463HOH      O 4401   3.023   3.375   3.023  0.0525 -0.1020 -0.3351
 1463HOH     H1 4402   3.021   3.450   2.964 -0.4065  0.0495 -0.1265
 1463HOH     H2 4403   3.070   3.406   3.100  0.1966 -0.1450 -0.4047
 1464HOH      O 4404   1.619   2.393   3.139  0.3957  0.5833  0.2657
 1464HOH     H1 4405   1.544   2.446   3.111  0.4780  0.6294  0.1302
 1464HOH     H2 4406   1.594   2.359   3.225 -0.0992 -0.0206 -0.0964
 1465HOH      O 4407   0.857   0.628   3.165 -0.2848  0.6022  0.5703
 1465HOH     H1 4408   0.769   0.666   3.163 -0.5065  0.1206  0.8032
 1465HOH     H2 4409   0.897   0.664   3.244 -0.7283 -0.1230  1.1526
 1466HOH      O 4410   0.379   0.429   2.813  1.1342 -0.0414  0.4232
 1466HOH     H1 4411   0.457   0.424   2.757  0.2131  0.0778 -0.9434
 1466HOH     H2 4412   0.333   0.346   2.797  0.5317  0.2660  0.5128
 1467HOH      O 4413   2.028   1.870   2.424  0.0394 -0.5176 -0.4670
 1467HOH     H1 4414   2.117   1.889   2.454  0.1177 -0.0926 -0.9384
 1467HOH     H2 4415   1.997   1.801   2.483  0.5070 -0.3426  0.0018
 1468HOH      O 4416   1.361   3.497   1.833  0.1407  0.1818  0.6176
 1468HOH     H1 4417   1.436   3.553   1.855  1.0076 -0.8966  0.5580
 1468HOH     H2 4418   1.400   3.412   1.812 -0.9713 -0.0292 -0.9227
 1469HOH      O 4419   1.022   1.161   1.812  0.6034  0.0152  0.5384
 1469HOH     H1 4420   1.113   1.176   1.786  0.4399  0.6237  0.2683
 1469HOH     H2 4421   0.978   1.136   1.730  0.5670 -0.4995  0.7100
 1470HOH      O 4422   2.386   1.392   1.205  0.4150 -1.0986 -0.3361
 1470HOH     H1 4423   2.329   1.461   1.170  1.3837 -0.0745 -0.0084
 1470HOH     H2 4424   2.395   1.330   1.133 -0.0942 -0.6304 -0.8235
 1471HOH      O 4425   0.938   3.544   3.496 -0.0895  0.2309  0.2747
 1471HOH     H1 4426   1.024   3.555   3.537 -0.2208 -0.4695  0.7820
 1471HOH     H2 4427   0.957   3.520   3.406  0.2363  0.5930  0.2442
 1472HOH      O 4428   2.517   0.042   2.790  0.5197 -0.1605  0.0724
 1472HOH     H1 4429   2.474   0.015   2.708  1.1975  0.0679 -0.3710
 1472HOH     H2 4430   2.444   0.064   2.848  0.0201 -0.3282 -0.4644
 1473HOH      O 4431   3.009   0.224   1.614  0.2312  0.1192 -0.0295
 1473HOH     H1 4432   2.922   0.260   1.625  0.5821  0.8078  0.6434
 1473HOH     H2 4433   2.995   0.139   1.571 -0.6050  1.1409 -2.0606
 1474HOH      O 4434   2.449   3.780   2.524 -0.4145 -0.0332 -0.2861
 1474HOH     H1 4435   2.484   3.771   2.435  0.1397  0.7495 -0.1760
 1474HOH     H2 4436   2.399   3.700   2.539  0.5426 -0.7827 -0.8275
 1475HOH      O 4437   0.265   0.246   0.246  0.0824  0.3294  0.0972
 1475HOH     H1 4438   0.316   0.241   0.327 -1.1663 -0.3813  0.9007
 1475HOH     H2 4439   0.233   0.157   0.232  0.2722  0.4292 -1.2200
 1476HOH      O 4440   0.732   3.693   3.601  0.0086 -0.2113 -0.2143
 1476HOH     H1 4441   0.814   3.647   3.584  0.3793  0.1596  0.4761
 1476HOH     H2 4442   0.736   3.717   3.693 -0.4265  0.6865 -0.4017
 1477HOH      O 4443   1.247   1.981   2.003 -0.4196  0.1907 -0.0733
 1477HOH     H1 4444   1.254   2.051   1.937  0.8357  0.0435 -0.1535
 1477HOH     H2 4445   1.226   2.027   2.084  0.5707  0.7153 -0.0859
 1478HOH      O 4446   1.208   1.491   3.084  0.7329  0.1235 -1.0087
 1478HOH     H1 4447   1.146   1.418   3.079 -0.0338  0.4439  1.4130
 1478HOH     H2 4448   1.163   1.563   3.040 -0.0348 -0.0288 -0.5231
 1479HOH      O 4449   0.285   2.830   2.105 -0.5117  0.7971  0.4561
 1479HOH     H1 4450   0.252   2.859   2.190 -1.3414 -0.5897  0.6658
 1479HOH     H2 4451   0.335   2.751   2.124 -0.6416  0.5070 -0.3252
 1480HOH      O 4452   0.099   0.315   0.896 -0.0262 -0.0351 -0.5611
 1480HOH     H1 4453   0.057   0.330   0.811 -0.7796  1.4223 -0.0066
 1480HOH     H2 4454   0.118   0.403   0.929 -0.4439 -0.4921  1.0805
 1481HOH      O 4455   0.765   1.881   2.891 -0.1257 -0.2783 -0.4733
 1481HOH     H1 4456   0.849   1.849   2.859  0.1387  0.6793 -0.8024
 1481HOH     H2 4457   0.785   1.921   2.976  0.1243  1.4269 -1.2592
 1482HOH      O 4458   2.332   0.573   1.824  0.0401  0.0110  0.4305
 1482HOH     H1 4459   2.311   0.597   1.914  0.0465 -1.1309  0.7670
 1482HOH     H2 4460   2.264   0.510   1.799  0.2707  0.0038 -0.2225
 1483HOH      O 4461   1.153   2.291   2.882 -0.3640 -0.2727 -0.3186
 1483HOH     H1 4462   1.071   2.262   2.922  0.0225  0.9481  1.6503
 1483HOH     H2 4463   1.221   2.246   2.931  0.1470  0.8710  0.0842
 1484HOH      O 4464   2.357   3.416   1.451 -0.2381 -0.0162  0.9508
 1484HOH     H1 4465   2.360   3.447   1.361 -0.3620  0.3306  1.0644
 1484HOH     H2 4466   2.400   3.330   1.448 -0.4290 -0.1011  0.5266
 1485HOH      O 4467   0.118   3.220   1.220  0.6680 -1.1526  0.3208
 1485HOH     H1 4468   0.098   3.241   1.311  0.0641  1.0418 -0.2063
 1485HOH     H2 4469   0.033   3.207   1.179  0.6614  0.5594 -0.3865
 1486HOH      O 4470   2.043   1.007   2.691  0.3465 -0.5594  0.0775
 1486HOH     H1 4471   1.958   0.999   2.735  0.3264 -0.1948  0.1103
 1486HOH     H2 4472   2.057   1.101   2.683  0.3738 -0.6204 -0.6637
 1487HOH      O 4473   2.904   2.253   3.161  0.3129  0.1137  0.5433
 1487HOH     H1 4474   2.999   2.258   3.172  0.4954 -1.8734  0.5374
 1487HOH     H2 4475   2.890   2.268   3.068  1.0940 -2.5297 -0.1811
 1488HOH      O 4476   0.679   3.547   0.096  0.4162  0.3875  0.2426
 1488HOH     H1 4477   0.587   3.573   0.108  0.3371  0.3311 -0.1923
 1488HOH     H2 4478   0.728   3.628   0.105  0.1521  0.8041 -1.3460
 1489HOH      O 4479   2.349   1.669   3.169  0.2725  0.4894 -0.9547
 1489HOH     H1 4480   2.377   1.579   3.149 -1.4582 -0.1031 -1.0190
 1489HOH     H2 4481   2.374   1.719   3.091 -0.7306 -0.4522 -1.9561
 1490HOH      O 4482   3.521   1.405   1.924  0.8120 -0.9968  0.0020
 1490HOH     H1 4483   3.438   1.416   1.970  0.5565 -1.6202 -0.2835
 1490HOH     H2 4484   3.580   1.368   1.990  0.9573 -0.3226  0.2760
 1491HOH      O 4485   0.644   1.272   3.337 -0.6051  0.0767  0.3095
 1491HOH     H1 4486   0.729   1.229   3.325 -0.5149  0.2622  0.2689
 1491HOH     H2 4487   0.645   1.301   3.428 -0.7634 -0.2149  0.4039
 1492HOH      O 4488   3.622   3.379   1.475  0.9051 -0.2432  0.2359
 1492HOH     H1 4489   3.581   3.316   1.534  0.8390 -0.9078 -0.4847
 1492HOH     H2 4490   3.711   3.347   1.463  0.6223 -0.7411 -0.8158
 1493HOH      O 4491   1.357   2.173   0.432 -0.0538  0.6811  0.2050
 1493HOH     H1 4492   1.275   2.219   0.453 -0.2204  0.3059  0.4028
 1493HOH     H2 4493   1.399   2.228   0.366 -0.9998  0.3311 -0.7378
 1494HOH      O 4494   1.922   0.871   1.000  0.2737  0.0011  0.3551
 1494HOH     H1 4495   1.976   0.794   1.016  1.2541  0.6256  0.2047
 1494HOH     H2 4496   1.943   0.931   1.071 -0.1103  0.3242  0.2050
 1495HOH      O 4497   3.400   1.090   0.939 -0.1971 -0.6539  0.6488
 1495HOH     H1 4498   3.464   1.021   0.923  0.8364  0.3585  0.0946
 1495HOH     H2 4499   3.428   1.130   1.022  0.2491  0.1257  0.1474
 1496HOH      O 4500   2.879   0.350   0.415 -0.2291  0.0123 -0.4898
 1496HOH     H1 4501   2.826   0.356   0.336 -0.0770  0.4372 -0.5641
 1496HOH     H2 4502   2.964   0.387   0.390 -0.4683  1.0404  0.1165
 1497HOH      O 4503   3.288   3.509   2.180  0.0325  0.0456 -0.6407
 1497HOH     H1 4504   3.218   3.518   2.116 -0.1825  0.3276 -0.3744
 1497HOH     H2 4505   3.257   3.441   2.241  0.2080 -0.1764 -0.7947
 1498HOH      O 4506   0.851   3.767   0.071 -0.8835 -0.3381 -0.0663
 1498HOH     H1 4507   0.864   3.862   0.078 -0.1181 -0.2328 -1.8315
 1498HOH     H2 4508   0.938   3.729   0.083 -0.6929 -0.5522 -1.6689
 1499HOH      O 4509   3.189   2.394   3.657  0.1756 -0.4926  0.2885
 1499HOH     H1 4510   3.163   2.322   3.599  0.0505 -0.3496  0.1652
 1499HOH     H2 4511   3.111   2.449   3.663  0.0254 -0.7612  0.9862
 1500HOH      O 4512   0.449   1.899   0.618 -0.3366 -0.2732 -0.6197
 1500HOH     H1 4513   0.374   1.940   0.661  0.2900 -0.0619  0.3301
 1500HOH     H2 4514   0.443   1.929   0.527  0.2785  2.3634  0.0242
 1501HOH      O 4515   1.813   3.515   1.731  0.0891 -0.0753 -0.1353
 1501HOH     H1 4516   1.767   3.537   1.811 -1.2040 -0.9439 -0.5779
 1501HOH     H2 4517   1.761   3.445   1.691  0.7421  0.2195 -1.6658
 1502HOH      O 4518   1.459   1.787   1.360 -0.5928  0.0136 -0.0130
 1502HOH     H1 4519   1.458   1.699   1.323  1.2688  0.0722 -0.3948
 1502HOH     H2 4520   1.369   1.800   1.392 -1.3904 -1.3554 -1.3942
 1503HOH      O 4521   0.678   2.577   3.622  0.4252  0.2027 -0.2338
 1503HOH     H1 4522   0.755   2.621   3.585  0.6921  0.9951  1.1256
 1503HOH     H2 4523   0.604   2.634   3.598  0.3505 -0.1322 -0.8489
 1504HOH      O 4524   3.746   2.287   2.545 -0.2751  0.1314 -0.0363
 1504HOH     H1 4525   3.687   2.312   2.474 -0.9224 -0.1055  0.4036
 1504HOH     H2 4526   3.703   2.214   2.588  1.1073 -1.1813 -0.6880
 1505HOH      O 4527   0.568   0.042   1.457 -0.1445  0.0724  0.5682
 1505HOH     H1 4528   0.485  -0.004   1.447  0.2016 -0.3640 -0.7464
 1505HOH     H2 4529   0.547   0.121   1.507 -1.1559 -0.4675  1.0489
 1506HOH      O 4530   2.424   0.628   1.567 -0.1387 -1.1482  0.3199
 1506HOH     H1 4531   2.397   0.606   1.656 -1.5534 -0.7776  0.0353
 1506HOH     H2 4532   2.383   0.712   1.549  0.4563 -1.0165 -0.5544
 1507HOH      O 4533   0.516   3.335   0.956 -0.1663  0.4263  0.5116
 1507HOH     H1 4534   0.570   3.363   1.030 -0.5285  0.4743  0.7605
 1507HOH     H2 4535   0.461   3.265   0.991  0.1761 -0.0687  0.0942
 1508HOH      O 4536   0.163   0.669   2.651  0.1813  0.5092  0.2304
 1508HOH     H1 4537   0.090   0.610   2.670  0.0523  0.3965 -0.5657
 1508HOH     H2 4538   0.135   0.717   2.574  0.5603  1.1560  0.4872
 1509HOH      O 4539   2.556   3.058   0.259  0.0321  0.3901  0.3823
 1509HOH     H1 4540   2.627   2.998   0.236 -1.0326 -1.0534  0.5927
 1509HOH     H2 4541   2.567   3.072   0.353  0.3550  0.6650  0.3107
 1510HOH      O 4542   1.748   2.816   2.787  0.3633  0.0564 -0.2735
 1510HOH     H1 4543   1.686   2.796   2.857  0.8800  0.2178  0.2379
 1510HOH     H2 4544   1.771   2.908   2.801  0.9066 -0.0700 -0.3062
 1511HOH      O 4545   2.545   3.674   0.087  0.6417 -0.0869  0.3485
 1511HOH     H1 4546   2.487   3.744   0.115 -0.2647 -0.1198 -1.1901
 1511HOH     H2 4547   2.560   3.691  -0.006  0.5907 -1.7647 -0.0366
 1512HOH      O 4548   0.928   3.647   1.659 -0.3635  0.6373  0.7239
 1512HOH     H1 4549   0.981   3.590   1.715  0.5827  0.3844 -0.3428
 1512HOH     H2 4550   0.967   3.734   1.670  1.0393  0.3012 -0.7659
 1513HOH      O 4551   1.412   0.230   3.512 -0.0605 -0.6277  0.0180
 1513HOH     H1 4552   1.375   0.317   3.499  0.6863 -0.3078 -0.0732
 1513HOH     H2 4553   1.372   0.177   3.443  0.0227 -0.1719 -0.3940
 1514HOH      O 4554   0.925   3.081   0.607 -0.4048  0.3069  0.2100
 1514HOH     H1 4555   1.005   3.129   0.631  0.1979 -0.0452 -0.9579
 1514HOH     H2 4556   0.854   3.135   0.641  0.3058  0.8659  0.8980
 1515HOH      O 4557   2.084   2.758   1.873  0.0904 -0.0199 -0.3989
 1515HOH     H1 4558   1.995   2.731   1.850  0.6564 -2.0639 -0.6217
 1515HOH     H2 4559   2.136   2.738   1.795  0.8189  0.9168 -0.1962
 1516HOH      O 4560   0.625   2.169   0.465 -0.9159 -0.0308  0.3532
 1516HOH     H1 4561   0.599   2.101   0.403  0.5370 -0.8179  0.5163
 1516HOH     H2 4562   0.634   2.124   0.549  0.0976  0.3129  0.4607
 1517HOH      O 4563   2.354   0.191   0.870 -0.3396 -0.6426 -0.4010
 1517HOH     H1 4564   2.444   0.162   0.851  0.2475  0.2531  0.7463
 1517HOH     H2 4565   2.303   0.110   0.871  0.6974 -1.3408  0.0904
 1518HOH      O 4566   0.122   2.760   2.957 -0.4550 -0.2543  0.3188
 1518HOH     H1 4567   0.084   2.677   2.983  0.2814 -0.6981  0.0345
 1518HOH     H2 4568   0.204   2.767   3.008  0.3314 -0.5130 -0.8324
 1519HOH      O 4569   1.513   0.649   0.270  0.2969  0.0698 -0.4051
 1519HOH     H1 4570   1.561   0.714   0.218  0.6819 -0.2817 -0.4957
 1519HOH     H2 4571   1.472   0.592   0.206  1.7697 -1.1235 -0.4065
 1520HOH      O 4572   1.329   3.343   1.569 -0.1426  0.5195 -0.5321
 1520HOH     H1 4573   1.385   3.309   1.499  0.6399  0.6695 -0.0120
 1520HOH     H2 4574   1.304   3.431   1.539 -0.8960  0.0955 -1.1888
 1521HOH      O 4575   0.097   1.569   1.242  0.8114  0.3410  0.2116
 1521HOH     H1 4576   0.076   1.542   1.332  1.0197 -1.4342 -0.2081
 1521HOH     H2 4577   0.016   1.556   1.194  1.1434 -0.3999 -0.1722
 1522HOH      O 4578   0.801   0.953   3.101  1.1875  0.2845  0.1175
 1522HOH     H1 4579   0.735   0.890   3.129  1.0677 -0.0174 -0.7830
 1522HOH     H2 4580   0.834   0.992   3.182  0.6557 -0.3194  0.6369
 1523HOH      O 4581   1.698   0.517   1.889  0.3408 -0.1300  0.8385
 1523HOH     H1 4582   1.673   0.607   1.866  1.0659 -0.2253 -0.6213
 1523HOH     H2 4583   1.650   0.462   1.827 -0.1314 -0.7801  1.7452
 1524HOH      O 4584   0.960   3.371   0.547 -0.2307 -0.9218 -0.0018
 1524HOH     H1 4585   0.967   3.464   0.526  0.7723 -0.8607  0.4811
 1524HOH     H2 4586   0.968   3.326   0.463 -0.1652 -0.5900 -0.1755
 1525HOH      O 4587   0.370   0.757   1.378 -0.1926 -0.5153  0.5237
 1525HOH     H1 4588   0.286   0.803   1.368  0.1123  0.2450  1.2112
 1525HOH     H2 4589   0.372   0.695   1.305 -1.1901 -0.3043  0.2830
 1526HOH      O 4590   0.725   2.470   3.211 -0.4512  0.4002  0.6885
 1526HOH     H1 4591   0.650   2.493   3.156  0.7638  0.3776 -1.1858
 1526HOH     H2 4592   0.736   2.544   3.270 -1.8455  0.4347  0.9680
 1527HOH      O 4593   1.245   2.416   1.855  0.3142  0.6084 -0.1773
 1527HOH     H1 4594   1.192   2.368   1.919 -0.0900 -0.4270 -1.2117
 1527HOH     H2 4595   1.204   2.503   1.851  0.0731  0.5513  0.6152
 1528HOH      O 4596   1.755   1.370   2.752  0.0633  0.0858  0.3878
 1528HOH     H1 4597   1.674   1.357   2.801 -0.3138 -0.4083 -0.3436
 1528HOH     H2 4598   1.770   1.464   2.757 -1.2608  0.3956 -0.5177
 1529HOH      O 4599   0.183   2.794   1.348 -0.8265 -0.4363 -0.0148
 1529HOH     H1 4600   0.250   2.862   1.352 -1.1701 -0.0948  0.0682
 1529HOH     H2 4601   0.225   2.721   1.302 -0.7148  0.1494 -0.8946
 1530HOH      O 4602   2.725   1.167   0.339 -0.5368  0.4709 -0.3764
 1530HOH     H1 4603   2.712   1.153   0.245 -0.3156 -0.1702 -0.3209
 1530HOH     H2 4604   2.646   1.132   0.380 -0.3031  0.0436 -0.2801
 1531HOH      O 4605   0.271   2.981   2.734 -0.6878  0.1361 -0.4088
 1531HOH     H1 4606   0.260   2.894   2.696 -0.1267 -0.0380 -0.1924
 1531HOH     H2 4607   0.187   3.024   2.719 -1.2048 -0.6572  0.0300
 1532HOH      O 4608   2.544   3.231   2.171 -0.0937  0.6098  0.8222
 1532HOH     H1 4609   2.455   3.227   2.137  0.3231 -0.3144 -0.2982
 1532HOH     H2 4610   2.592   3.284   2.107  0.8588 -1.7020 -0.6518
 1533HOH      O 4611   1.316   0.489   2.745 -0.2257  0.0684 -0.4483
 1533HOH     H1 4612   1.227   0.458   2.729 -0.7906  1.1573  0.3066
 1533HOH     H2 4613   1.336   0.460   2.834 -0.0026  0.1862 -0.4578
 1534HOH      O 4614   1.469   1.860   2.087  0.0875  0.0525  0.4212
 1534HOH     H1 4615   1.457   1.874   2.181 -1.3607  1.0514  0.1541
 1534HOH     H2 4616   1.384   1.881   2.049  0.6338 -0.3117 -1.1343
 1535HOH      O 4617   0.710   0.223   3.713 -0.5774 -0.3596  0.5019
 1535HOH     H1 4618   0.633   0.167   3.712 -1.1790  0.3785 -0.9993
 1535HOH     H2 4619   0.774   0.177   3.658 -0.9330  0.1773 -0.4101
 1536HOH      O 4620   0.442   2.645   1.425 -0.3820 -0.0293  0.4437
 1536HOH     H1 4621   0.503   2.575   1.399  0.3431  0.7051  0.0937
 1536HOH     H2 4622   0.393   2.665   1.345 -0.2786  0.1640  0.4287
 1537HOH      O 4623   3.811   0.845   0.934 -0.6305 -0.5384  0.3309
 1537HOH     H1 4624   3.718   0.833   0.914 -0.6056  0.6988 -0.8734
 1537HOH     H2 4625   3.851   0.865   0.849  0.4737  0.3397  0.9974
 1538HOH      O 4626   0.467   1.582   3.730 -0.3928 -0.7025 -0.1660
 1538HOH     H1 4627   0.536   1.516   3.727 -0.6156 -0.9330 -0.2999
 1538HOH     H2 4628   0.446   1.600   3.639 -0.5818 -0.7097 -0.1247
 1539HOH      O 4629   1.941   2.799   0.620 -0.5151  0.4330  0.2082
 1539HOH     H1 4630   1.895   2.879   0.596  0.1285  0.6465 -0.4140
 1539HOH     H2 4631   1.978   2.816   0.706  0.2365  1.1135 -0.2241
 1540HOH      O 4632   0.575   1.136   1.392  0.0735  0.1928  0.4571
 1540HOH     H1 4633   0.608   1.166   1.308 -0.6444  0.0567  0.1106
 1540HOH     H2 4634   0.636   1.173   1.457  0.2877  0.8000 -0.0736
 1541HOH      O 4635   2.852   0.922   1.139  0.2659 -0.2047  0.2360
 1541HOH     H1 4636   2.948   0.929   1.135  0.3054 -0.7933 -0.0894
 1541HOH     H2 4637   2.828   0.878   1.057 -0.2437 -0.4485  0.5114
 1542HOH      O 4638   0.125   1.531   2.824 -0.5530 -0.0355  0.0397
 1542HOH     H1 4639   0.040   1.530   2.868 -0.6661 -0.0680 -0.1763
 1542HOH     H2 4640   0.166   1.613   2.850 -0.5986 -0.0784  0.2439
 1543HOH      O 4641   3.511   1.415   0.564 -0.5483  0.0322  0.2050
 1543HOH     H1 4642   3.434   1.369   0.596 -1.4426  0.8524 -0.6310
 1543HOH     H2 4643   3.482   1.457   0.483  0.6358  0.7957  0.1260
 1544HOH      O 4644   3.095   3.597   2.892 -0.5459  0.1713 -0.3709
 1544HOH     H1 4645   3.121   3.598   2.800 -0.5540  0.1856 -0.3729
 1544HOH     H2 4646   3.130   3.678   2.928  0.4796 -0.3527 -0.0830
 1545HOH      O 4647   0.062   1.468   1.501  0.2853 -0.0609 -0.4619
 1545HOH     H1 4648   0.008   1.471   1.580  0.6829  0.0663 -0.1834
 1545HOH     H2 4649   0.035   1.388   1.456  0.1664 -0.2258 -0.1072
 1546HOH      O 4650   1.374   3.713   2.403 -0.2799  0.2747  0.1301
 1546HOH     H1 4651   1.397   3.752   2.319 -0.5639 -0.6629 -0.4135
 1546HOH     H2 4652   1.316   3.777   2.444 -0.6477  0.4788 -0.6738
 1547HOH      O 4653   0.487   3.534   0.747 -0.5266 -0.5729  0.2469
 1547HOH     H1 4654   0.496   3.469   0.817  0.8946  0.2916  0.9497
 1547HOH     H2 4655   0.573   3.536   0.705 -0.3955  1.0379  0.4632
 1548HOH      O 4656   1.608   3.617   1.899 -0.0213 -0.6946 -0.8155
 1548HOH     H1 4657   1.611   3.615   1.995 -0.3923 -0.7713 -0.8027
 1548HOH     H2 4658   1.611   3.710   1.877  0.7819 -0.6954 -0.7627
 1549HOH      O 4659   2.793   1.611   2.952 -0.7818  0.0628  0.4545
 1549HOH     H1 4660   2.838   1.696   2.956 -0.4146 -0.0464 -0.6967
 1549HOH     H2 4661   2.858   1.548   2.983  0.1458 -0.1466 -1.5590
 1550HOH      O 4662   0.667   0.590   0.662  0.7402  0.0834 -0.5103
 1550HOH     H1 4663   0.717   0.521   0.706  0.0735 -0.3515 -0.4056
 1550HOH     H2 4664   0.624   0.638   0.733  0.5869  0.1161 -0.6240
 1551HOH      O 4665   3.597   1.751   0.822 -0.1283  0.4386 -0.7219
 1551HOH     H1 4666   3.681   1.723   0.786  0.8786 -0.2790  1.7373
 1551HOH     H2 4667   3.617   1.833   0.867 -0.9776  0.6908 -0.7786
 1552HOH      O 4668   3.130   1.214   3.115  0.5389  0.0666  0.0555
 1552HOH     H1 4669   3.185   1.148   3.155  0.5509  0.2259  0.3023
 1552HOH     H2 4670   3.148   1.294   3.164 -0.2877  0.0091  0.4849
 1553HOH      O 4671   1.598   1.104   0.221 -0.0910 -0.1504  0.2712
 1553HOH     H1 4672   1.516   1.076   0.261 -0.2534 -0.1797 -0.0742
 1553HOH     H2 4673   1.601   1.199   0.236 -0.2378 -0.1338  0.1945
 1554HOH      O 4674   3.100   3.581   2.626 -0.2723 -0.6638 -0.3939
 1554HOH     H1 4675   3.102   3.616   2.537 -0.8295 -0.0773 -0.1925
 1554HOH     H2 4676   3.042   3.505   2.620  0.2450 -1.0509 -0.6598
 1555HOH      O 4677   3.714   0.930   1.586 -0.1626  0.2940  0.2924
 1555HOH     H1 4678   3.775   1.000   1.610 -0.1502  0.4821 -0.2554
 1555HOH     H2 4679   3.719   0.926   1.491 -0.9257  0.2371  0.2432
 1556HOH      O 4680   2.835   2.645   3.392  0.2841  0.3427 -0.4062
 1556HOH     H1 4681   2.800   2.640   3.304 -0.5333 -0.7592 -0.0685
 1556HOH     H2 4682   2.787   2.716   3.434  0.7253  0.9164 -0.8385
 1557HOH      O 4683   2.692   1.081   0.961 -0.6630  0.1751 -0.1452
 1557HOH     H1 4684   2.699   1.060   1.054 -0.1414 -0.0194 -0.2243
 1557HOH     H2 4685   2.627   1.018   0.928 -0.7039  0.1134  0.0446
 1558HOH      O 4686   3.710   0.528   1.172 -0.1653 -0.1796 -0.2430
 1558HOH     H1 4687   3.693   0.434   1.182 -1.6685  0.0743  0.0385
 1558HOH     H2 4688   3.690   0.546   1.081 -0.3514 -0.0557 -0.1781
 1559HOH      O 4689   2.834   0.874   2.832 -0.5429 -0.0962  0.3269
 1559HOH     H1 4690   2.880   0.806   2.783  0.6962  0.1055  1.1351
 1559HOH     H2 4691   2.774   0.912   2.768 -0.1655 -0.9105 -0.5711
 1560HOH      O 4692   0.591   2.749   2.492 -0.4750  0.3186 -1.2210
 1560HOH     H1 4693   0.653   2.708   2.432  1.0237 -1.8037  1.3418
 1560HOH     H2 4694   0.643   2.813   2.540 -0.3379 -0.8827  0.3880
 1561HOH      O 4695   2.730   1.628   3.274 -0.9476 -0.1321  0.4697
 1561HOH     H1 4696   2.669   1.689   3.232  0.5898  1.0442 -0.2335
 1561HOH     H2 4697   2.762   1.572   3.203  0.0540  0.4245  0.4547
 1562HOH      O 4698   3.756   2.739   3.276  0.0077  0.4710 -0.2740
 1562HOH     H1 4699   3.763   2.833   3.260  0.6960  0.4277 -0.2823
 1562HOH     H2 4700   3.783   2.699   3.193  0.0226  0.2660 -0.1723
 1563HOH      O 4701   2.907   1.434   0.809  0.8118  1.0973  0.0084
 1563HOH     H1 4702   2.887   1.517   0.764 -0.1390  0.7360 -0.2996
 1563HOH     H2 4703   2.853   1.369   0.763  1.0263  0.4228  0.6728
 1564HOH      O 4704   1.666   0.036   0.270  0.3978  0.1709  0.1843
 1564HOH     H1 4705   1.611  -0.030   0.311 -0.7523  0.3312 -0.9557
 1564HOH     H2 4706   1.754   0.019   0.304 -0.0828 -1.0767  0.9441
 1565HOH      O 4707   3.364   1.695   3.046 -0.1497 -0.3106 -0.2944
 1565HOH     H1 4708   3.448   1.682   3.090 -0.3777 -0.0380  0.2482
 1565HOH     H2 4709   3.379   1.771   2.989  0.1237 -0.6106 -0.6339
 1566HOH      O 4710   1.100  -0.002   0.533  0.0631 -0.1925  0.1919
 1566HOH     H1 4711   1.090  -0.064   0.460 -0.4834 -0.1478  0.2255
 1566HOH     H2 4712   1.104   0.084   0.491 -1.3136 -0.0611  0.2446
 1567HOH      O 4713   1.020   1.529   0.894 -0.3048 -1.0591 -0.2657
 1567HOH     H1 4714   1.039   1.473   0.969 -1.1212 -0.1486  0.6887
 1567HOH     H2 4715   0.926   1.548   0.901 -0.0197  0.7268 -0.2590
 1568HOH      O 4716   1.103   1.574   3.772  0.2678  0.4355  0.2042
 1568HOH     H1 4717   1.117   1.572   3.677  0.8419  0.3391  0.2868
 1568HOH     H2 4718   1.142   1.493   3.804  1.3904  1.1332  0.6858
 1569HOH      O 4719   3.068   3.484   1.981 -0.3106  0.0758  0.2266
 1569HOH     H1 4720   3.129   3.506   1.910  0.0620 -0.1948  0.4519
 1569HOH     H2 4721   2.996   3.546   1.971  0.0275  0.4445 -0.0152
 1570HOH      O 4722   3.703   2.353   1.795 -0.0786 -0.0841 -0.0682
 1570HOH     H1 4723   3.660   2.326   1.877  1.2284  0.1125  0.7442
 1570HOH     H2 4724   3.796   2.342   1.812  0.2600  0.2429 -1.4577
 1571HOH      O 4725   0.607   3.120   1.411 -0.2993 -0.2349 -0.4094
 1571HOH     H1 4726   0.696   3.086   1.422 -0.1059 -0.0207 -1.2195
 1571HOH     H2 4727   0.593   3.173   1.489  0.6084  0.4038 -0.6459
 1572HOH      O 4728   1.462   1.929   0.547 -0.5174 -0.0728  0.3034
 1572HOH     H1 4729   1.422   2.006   0.508 -0.1734  0.6145  1.2105
 1572HOH     H2 4730   1.439   1.935   0.640 -0.6235 -1.1679  0.3655
 1573HOH      O 4731   0.421   2.837   1.675  0.0059 -0.1813 -0.4212
 1573HOH     H1 4732   0.400   2.761   1.729 -0.8875  0.8510  0.8133
 1573HOH     H2 4733   0.451   2.800   1.592  0.2722 -1.8586  0.3427
 1574HOH      O 4734   1.775   2.998   0.536 -0.1275 -1.0676  0.2036
 1574HOH     H1 4735   1.729   2.977   0.455 -0.5911  0.8880 -0.1461
 1574HOH     H2 4736   1.706   3.030   0.595  0.5376  0.9383  0.0449
 1575HOH      O 4737   1.960   1.527   3.474  0.0815  0.2706 -0.2037
 1575HOH     H1 4738   1.976   1.455   3.535  0.1144  1.0059  0.7027
 1575HOH     H2 4739   2.016   1.508   3.398 -0.0996 -0.7669 -0.1068
 1576HOH      O 4740   3.624   0.589   2.022 -0.5724 -0.2891 -0.0834
 1576HOH     H1 4741   3.581   0.657   1.970  0.2294 -0.2704 -0.7641
 1576HOH     H2 4742   3.711   0.579   1.982 -0.3241 -1.0539  0.5849
 1577HOH      O 4743   2.889   1.948   2.223 -0.4218  0.0097 -0.0292
 1577HOH     H1 4744   2.975   1.909   2.233 -0.7955 -0.7112  0.6055
 1577HOH     H2 4745   2.861   1.924   2.135  0.6556  1.6661 -0.9310
 1578HOH      O 4746   2.663   1.923   3.434 -0.0693 -0.3196  0.7261
 1578HOH     H1 4747   2.581   1.895   3.394 -0.6016  0.6135  1.1047
 1578HOH     H2 4748   2.725   1.927   3.361 -0.7887  0.5064  0.1270
 1579HOH      O 4749   3.355   0.370   1.325  0.7709  0.1070  0.0303
 1579HOH     H1 4750   3.416   0.310   1.366  0.9801  0.0316 -0.3753
 1579HOH     H2 4751   3.399   0.396   1.243 -0.4225 -1.2899 -1.1736
 1580HOH      O 4752   2.306   3.320   0.106  0.3588  0.2448 -0.0451
 1580HOH     H1 4753   2.327   3.376   0.031  0.7666 -0.0526 -0.1571
 1580HOH     H2 4754   2.224   3.356   0.141  0.6570  0.9609 -0.0611
 1581HOH      O 4755   0.233   2.671   0.758  0.3944  0.3873  0.0595
 1581HOH     H1 4756   0.326   2.681   0.778  0.1168  0.9016  1.2875
 1581HOH     H2 4757   0.203   2.759   0.738 -0.2704  0.7316  2.1100
 1582HOH      O 4758   1.227   2.153   1.801  0.0918  0.5283  0.0852
 1582HOH     H1 4759   1.200   2.108   1.721  0.0107  0.9569 -0.1308
 1582HOH     H2 4760   1.255   2.239   1.772  1.3541  0.2387  0.3510
 1583HOH      O 4761   2.721   0.856   1.693 -0.3208  0.0227 -0.3272
 1583HOH     H1 4762   2.706   0.903   1.776 -0.7137  0.2059 -0.4949
 1583HOH     H2 4763   2.731   0.926   1.628 -0.8087 -0.1179 -0.5643
 1584HOH      O 4764   3.056   1.225   1.735  0.6186  0.1122 -0.1397
 1584HOH     H1 4765   3.122   1.293   1.721  0.5353  0.0846 -0.7246
 1584HOH     H2 4766   3.093   1.148   1.692  1.3584 -0.6535  1.6449
 1585HOH      O 4767   3.106   1.179   2.568  0.1160  0.8450 -0.3755
 1585HOH     H1 4768   3.053   1.258   2.580 -0.6142  0.4772 -1.0013
 1585HOH     H2 4769   3.042   1.108   2.563  0.6684  0.3665 -1.0808
 1586HOH      O 4770   1.718   0.570   2.844  0.1899 -0.4401 -0.6442
 1586HOH     H1 4771   1.690   0.661   2.858 -0.3648 -0.5707 -0.8639
 1586HOH     H2 4772   1.672   0.543   2.765  0.5445 -0.8397 -0.7181
 1587HOH      O 4773   2.897   2.326   2.905 -0.6134  0.3615 -0.0174
 1587HOH     H1 4774   2.860   2.410   2.877  0.8820  1.0159 -0.2220
 1587HOH     H2 4775   2.977   2.317   2.854 -0.0841 -0.5835  0.9030
 1588HOH      O 4776   0.644   2.279   2.524 -0.2476 -0.0053  0.1872
 1588HOH     H1 4777   0.551   2.269   2.504 -0.3916  1.4683 -0.1028
 1588HOH     H2 4778   0.686   2.287   2.438  0.1043 -0.3017  0.3270
 1589HOH      O 4779   2.576   2.036   2.934 -0.8797 -1.0495 -0.0237
 1589HOH     H1 4780   2.591   2.093   2.859 -1.0681 -0.0060  0.6895
 1589HOH     H2 4781   2.660   1.992   2.947 -1.0448 -1.8151 -1.2504
 1590HOH      O 4782   0.692   0.775   2.828 -0.4829 -0.2130 -0.2421
 1590HOH     H1 4783   0.757   0.706   2.818 -0.0905  0.0869  0.1314
 1590HOH     H2 4784   0.625   0.756   2.763 -0.9085 -1.5276  0.5164
 1591HOH      O 4785   0.107   2.315   2.179 -0.0770 -0.3340 -0.4717
 1591HOH     H1 4786   0.106   2.343   2.270 -0.0039  0.4833 -0.7111
 1591HOH     H2 4787   0.165   2.239   2.178  1.1251  0.5206 -0.0758
 1592HOH      O 4788   1.338   0.842   1.187 -0.3655 -0.0975  0.3373
 1592HOH     H1 4789   1.402   0.909   1.161 -0.3783 -0.0589  0.4048
 1592HOH     H2 4790   1.336   0.847   1.282 -1.7002  1.0866  0.3177
 1593HOH      O 4791   1.921   1.410   0.502 -0.4346 -0.1224 -0.4520
 1593HOH     H1 4792   1.979   1.462   0.446  0.2284  0.6823  0.8720
 1593HOH     H2 4793   1.855   1.473   0.532  0.3462  0.0386  1.1362
 1594HOH      O 4794   1.988   1.625   3.038 -0.1708 -0.0785  0.1981
 1594HOH     H1 4795   1.943   1.675   3.106  0.0910 -0.7445  0.8982
 1594HOH     H2 4796   2.055   1.576   3.086 -0.2847 -0.9290 -0.4745
 1595HOH      O 4797   1.911   2.273   3.729  0.2941 -0.5056  0.6773
 1595HOH     H1 4798   1.988   2.304   3.681 -0.4929  0.0474 -0.2945
 1595HOH     H2 4799   1.885   2.193   3.682 -0.4593  0.0190  0.1635
 1596HOH      O 4800   2.527   0.025   3.636 -0.6216 -0.1488 -0.0621
 1596HOH     H1 4801   2.531  -0.058   3.589 -0.6828  0.4575 -1.2147
 1596HOH     H2 4802   2.439   0.058   3.619 -0.7018  0.0314  0.6288
 1597HOH      O 4803   3.156   2.256   3.201  0.0450  0.1808  0.3632
 1597HOH     H1 4804   3.151   2.259   3.296 -0.4488  1.4519  0.3403
 1597HOH     H2 4805   3.242   2.293   3.180  0.0209  0.2055  0.3077
 1598HOH      O 4806   0.763   3.200   1.159  0.8022  0.6149  0.7925
 1598HOH     H1 4807   0.835   3.221   1.218  0.3485  1.3508  1.1012
 1598HOH     H2 4808   0.689   3.180   1.217  0.4745  0.9027  0.4806
 1599HOH      O 4809   0.502   3.088   2.881  0.0317 -0.9947  0.1110
 1599HOH     H1 4810   0.577   3.047   2.837  0.0262 -0.5131 -0.3605
 1599HOH     H2 4811   0.425   3.050   2.838  0.0278 -0.2038 -0.6284
 1600HOH      O 4812   1.886   3.060   2.840 -0.1594 -0.7102  0.7211
 1600HOH     H1 4813   1.890   3.155   2.835  0.7265 -0.7489 -0.6940
 1600HOH     H2 4814   1.881   3.040   2.933 -0.5745  0.7059  1.0439
 1601HOH      O 4815   2.793   1.802   0.550 -0.1616  0.0686 -0.1306
 1601HOH     H1 4816   2.786   1.883   0.600 -0.2732 -0.1398  0.1996
 1601HOH     H2 4817   2.818   1.830   0.462 -0.6187  0.4923 -0.1359
 1602HOH      O 4818   2.268   3.131   3.554 -0.2142  0.1626  0.8398
 1602HOH     H1 4819   2.190   3.186   3.542 -0.3365 -0.1901 -0.1300
 1602HOH     H2 4820   2.238   3.059   3.609 -0.8696 -0.4641 -0.2593
 1603HOH      O 4821   1.951   3.198   0.455  0.5659  0.0297 -0.3651
 1603HOH     H1 4822   1.979   3.175   0.366 -1.1681 -1.0339 -0.7174
 1603HOH     H2 4823   1.904   3.120   0.487  0.4751  0.6522  1.2076
 1604HOH      O 4824   1.778   1.651   1.936 -0.5161 -0.3939 -0.0352
 1604HOH     H1 4825   1.719   1.616   1.869 -0.6636 -0.4371  0.1157
 1604HOH     H2 4826   1.723   1.660   2.013 -0.6145  0.6312 -0.1953
 1605HOH      O 4827   2.045   3.179   3.756  0.0362  0.0152  0.1148
 1605HOH     H1 4828   2.028   3.230   3.677  0.6395 -0.8733 -0.6259
 1605HOH     H2 4829   2.017   3.090   3.734  1.2562 -0.5018  0.4771
 1606HOH      O 4830   0.465   1.030   0.482  0.4875 -0.0218  0.3555
 1606HOH     H1 4831   0.414   1.048   0.561  0.5089 -0.7082  0.5427
 1606HOH     H2 4832   0.461   0.935   0.473  0.6248  0.0349 -0.3825
 1607HOH      O 4833   0.812   0.932   2.421 -0.4258 -0.6056 -0.4303
 1607HOH     H1 4834   0.717   0.931   2.438 -0.2638 -0.1136  0.7638
 1607HOH     H2 4835   0.831   1.024   2.401  0.0032 -0.3088  1.0904
 1608HOH      O 4836   2.847   2.822   1.804  0.5918 -0.3777  0.4637
 1608HOH     H1 4837   2.783   2.856   1.867  0.8633  0.7617  0.1781
 1608HOH     H2 4838   2.801   2.823   1.721  0.3867 -1.4288  0.5382
 1609HOH      O 4839   0.363   1.606   3.474  0.5368  0.2601 -0.2645
 1609HOH     H1 4840   0.288   1.554   3.504 -0.4617  1.4610 -0.5231
 1609HOH     H2 4841   0.355   1.607   3.379  1.4014 -0.2907 -0.3581
 1610HOH      O 4842   1.699   1.437   1.096  0.1477 -0.1688  0.1372
 1610HOH     H1 4843   1.621   1.472   1.139 -0.3136 -0.2894 -0.5770
 1610HOH     H2 4844   1.712   1.493   1.020  0.5606 -0.3586  0.0616
 1611HOH      O 4845   3.460   3.465   3.684 -0.1723  0.7074 -0.0047
 1611HOH     H1 4846   3.392   3.400   3.700  0.2575  0.3267  0.3276
 1611HOH     H2 4847   3.542   3.416   3.688  0.1048  0.9752 -1.3064
 1612HOH      O 4848   0.257   1.061   1.958 -0.2496  0.5695 -0.2581
 1612HOH     H1 4849   0.272   1.142   1.908  0.9668  0.2449 -0.5063
 1612HOH     H2 4850   0.261   0.992   1.892  1.1244  0.1506  0.1776
 1613HOH      O 4851   3.727   0.279   1.141 -0.1675  0.0898  0.1383
 1613HOH     H1 4852   3.770   0.228   1.209  0.4765 -0.7481 -0.8433
 1613HOH     H2 4853   3.797   0.299   1.079 -0.5384  1.6445  0.1416
 1614HOH      O 4854   3.368   0.691   2.612  0.4088  0.3360  0.0176
 1614HOH     H1 4855   3.386   0.638   2.690  0.1527 -0.6559 -0.5617
 1614HOH     H2 4856   3.367   0.781   2.644  0.4562 -0.0280  1.1307
 1615HOH      O 4857   1.471   3.378   3.141  0.1931  0.6913 -0.2169
 1615HOH     H1 4858   1.430   3.292   3.138 -0.4321  0.9848 -0.4264
 1615HOH     H2 4859   1.414   3.434   3.088  0.3885  1.3174  0.2123
 1616HOH      O 4860   0.218   2.003   1.926  0.3408 -0.5916 -0.0111
 1616HOH     H1 4861   0.256   2.020   1.839 -0.1032 -0.4992 -0.1970
 1616HOH     H2 4862   0.138   1.953   1.907 -0.1917  0.1106  0.2731
 1617HOH      O 4863   1.106   3.753   0.828  0.3186  0.2726 -0.6313
 1617HOH     H1 4864   1.012   3.746   0.845  0.4514  0.1201  0.1366
 1617HOH     H2 4865   1.113   3.785   0.739 -0.4680  0.5396 -0.6045
 1618HOH      O 4866   0.781   1.932   3.169 -0.1520 -0.4289  0.3191
 1618HOH     H1 4867   0.687   1.931   3.184  0.0709 -0.6018  2.1544
 1618HOH     H2 4868   0.819   1.955   3.254  1.4788 -0.7809 -0.2351
 1619HOH      O 4869   0.960   2.876   1.802  0.3931 -0.3201 -0.4628
 1619HOH     H1 4870   0.937   2.885   1.895  0.8124 -0.7212 -0.3137
 1619HOH     H2 4871   0.919   2.794   1.775 -0.0791  0.0016 -0.7532
 1620HOH      O 4872   3.807   2.977   0.962 -0.0264  0.7127 -0.3484
 1620HOH     H1 4873   3.787   2.976   1.056  1.0377 -1.7459  0.0057
 1620HOH     H2 4874   3.736   2.928   0.921  0.9883 -0.9329 -0.2821
 1621HOH      O 4875   1.749   0.211   1.720  0.4787 -0.2651 -0.3622
 1621HOH     H1 4876   1.671   0.261   1.744  0.1755 -1.0273  0.3349
 1621HOH     H2 4877   1.789   0.187   1.803 -0.1097 -2.2592 -0.5537
 1622HOH      O 4878   3.546   2.856   1.910 -0.4006  0.6771  0.3442
 1622HOH     H1 4879   3.536   2.768   1.948 -0.4503  0.3909 -0.3147
 1622HOH     H2 4880   3.640   2.874   1.918 -0.2745  0.2743 -0.1278
 1623HOH      O 4881   1.707   1.064   1.693 -0.4253 -0.3298  0.9413
 1623HOH     H1 4882   1.691   1.149   1.735  1.3843  0.1550  0.8155
 1623HOH     H2 4883   1.715   1.002   1.765 -0.4998 -0.1358  1.1174
 1624HOH      O 4884   0.587   0.523   2.636 -0.2169  0.9765  0.3472
 1624HOH     H1 4885   0.529   0.599   2.650 -0.2894  0.8203  0.9466
 1624HOH     H2 4886   0.668   0.547   2.679 -0.1692  0.7926  0.3581
 1625HOH      O 4887   1.539   3.387   0.311 -0.4475  0.1640 -0.7918
 1625HOH     H1 4888   1.518   3.343   0.228 -0.4789 -0.4630 -0.4688
 1625HOH     H2 4889   1.514   3.323   0.378  1.1222 -0.0405 -0.3345
 1626HOH      O 4890   2.816   1.917   0.824 -0.3465  0.3679  0.6300
 1626HOH     H1 4891   2.790   1.829   0.796  0.1090  0.1889  0.7604
 1626HOH     H2 4892   2.781   1.924   0.913  0.6461 -0.1559  1.0913
 1627HOH      O 4893   2.622   0.082   0.843 -0.4606 -0.6062  0.0504
 1627HOH     H1 4894   2.713   0.110   0.833 -0.5235 -0.2281  0.4607
 1627HOH     H2 4895   2.626  -0.014   0.841 -0.0642 -0.5916 -0.0148
 1628HOH      O 4896   0.853   0.359   0.739  0.0994 -0.6390 -0.1075
 1628HOH     H1 4897   0.872   0.363   0.645  0.3560  0.1810 -0.0431
 1628HOH     H2 4898   0.832   0.268   0.756 -0.9996 -0.6211 -1.1627
 1629HOH      O 4899   1.074   1.531   0.368 -0.2360  0.2694 -0.2499
 1629HOH     H1 4900   1.012   1.494   0.305 -0.3877  0.0524  0.0245
 1629HOH     H2 4901   1.020   1.560   0.441 -0.0146  0.0272  0.0156
 1630HOH      O 4902   0.858   0.317   2.952  0.0391 -0.4607  0.0110
 1630HOH     H1 4903   0.778   0.356   2.987  0.5933 -0.0005  0.8306
 1630HOH     H2 4904   0.837   0.224   2.942 -0.9939 -0.1589 -1.0525
 1631HOH      O 4905   1.165   2.521   0.730  0.8018  0.3837 -0.0985
 1631HOH     H1 4906   1.147   2.605   0.689 -0.0586 -0.1306 -0.8561
 1631HOH     H2 4907   1.238   2.485   0.681  0.6307  0.3427 -0.3272
 1632HOH      O 4908   0.998   1.681   0.580 -0.8460 -0.1927 -0.5430
 1632HOH     H1 4909   0.945   1.747   0.625 -0.5193  0.4544 -1.0604
 1632HOH     H2 4910   1.050   1.732   0.517 -0.2981 -0.9093 -0.6933
 1633HOH      O 4911   3.033   0.959   3.492 -0.1483  0.1738  0.1056
 1633HOH     H1 4912   2.942   0.931   3.488 -0.3507  0.8599 -0.6431
 1633HOH     H2 4913   3.073   0.925   3.412 -0.0018  0.6704 -0.0427
 1634HOH      O 4914   3.272   3.618   1.840 -0.0005  0.2282  0.6043
 1634HOH     H1 4915   3.245   3.696   1.889  1.0576  0.2758  1.1544
 1634HOH     H2 4916   3.363   3.635   1.816  0.1923 -0.7665  0.5762
 1635HOH      O 4917   2.410   2.996   2.894  0.3816 -0.1163  0.8500
 1635HOH     H1 4918   2.336   3.046   2.859 -0.0240 -0.8646  0.5810
 1635HOH     H2 4919   2.418   3.026   2.985 -0.3151 -0.0593  0.9099
 1636HOH      O 4920  -0.004   3.769   1.805 -0.2510  0.0890  1.0644
 1636HOH     H1 4921   0.075   3.780   1.753 -0.3412 -1.5027  0.4990
 1636HOH     H2 4922   0.023   3.715   1.879 -0.9001 -1.2529  0.4016
 1637HOH      O 4923   1.099   2.801   0.600  0.4779  0.2803  0.4201
 1637HOH     H1 4924   1.012   2.804   0.640  0.2925 -1.6398  0.3714
 1637HOH     H2 4925   1.082   2.806   0.506  0.5047  0.6633  0.4339
 1638HOH      O 4926   3.724   0.524   2.765 -0.7618  0.1910 -0.0081
 1638HOH     H1 4927   3.750   0.481   2.846 -0.3821  0.6618  0.1276
 1638HOH     H2 4928   3.645   0.573   2.788 -0.4102  0.6776  0.2041
 1639HOH      O 4929   2.543   0.402   0.572  0.2457  0.5784  0.3569
 1639HOH     H1 4930   2.604   0.458   0.524 -0.6341  0.1184 -1.4639
 1639HOH     H2 4931   2.567   0.313   0.545 -0.4959  0.3174  0.5172
 1640HOH      O 4932   0.985   2.621   3.430  0.1910  0.0198 -0.1856
 1640HOH     H1 4933   0.976   2.525   3.433  0.6119 -0.0413 -0.5919
 1640HOH     H2 4934   1.080   2.636   3.433  0.1423  0.4092 -0.4871
 1641HOH      O 4935   3.607   1.685   1.889 -0.5541  0.3639 -0.4279
 1641HOH     H1 4936   3.550   1.608   1.897 -2.6193  1.7480 -0.5631
 1641HOH     H2 4937   3.629   1.707   1.980 -0.8449  0.2223 -0.3198
 1642HOH      O 4938   3.075   2.553   0.640  0.1804  0.0896  0.4050
 1642HOH     H1 4939   3.005   2.541   0.575 -0.3533  1.5517  0.6347
 1642HOH     H2 4940   3.094   2.465   0.672 -0.8085 -0.4690 -0.4369
 1643HOH      O 4941   0.288   2.105   2.163 -0.5908 -0.1579  0.1929
 1643HOH     H1 4942   0.276   2.066   2.076  1.0785  1.0919 -0.7212
 1643HOH     H2 4943   0.351   2.047   2.206  0.0710  0.2091 -0.2399
 1644HOH      O 4944   0.997   0.735   0.741 -0.5812  0.2848 -0.0956
 1644HOH     H1 4945   1.035   0.683   0.812  0.0764  0.1977 -0.5024
 1644HOH     H2 4946   0.990   0.675   0.668 -0.7963  0.5046 -0.2596
 1645HOH      O 4947   3.412   0.800   1.993 -0.0094  0.1661  0.1471
 1645HOH     H1 4948   3.432   0.885   2.033  1.1825  0.5449 -1.0970
 1645HOH     H2 4949   3.411   0.818   1.899 -1.3842 -0.9214 -0.1035
 1646HOH      O 4950   3.103   0.292   3.454 -0.1145 -0.1521 -0.2058
 1646HOH     H1 4951   3.021   0.334   3.427 -0.3752 -0.0751  0.6487
 1646HOH     H2 4952   3.144   0.355   3.512 -0.2186 -0.8087  0.6150
 1647HOH      O 4953   1.826   0.062   2.674  0.3011 -0.1442  0.6443
 1647HOH     H1 4954   1.875   0.144   2.677  0.3764 -0.1830  0.5163
 1647HOH     H2 4955   1.861   0.016   2.597 -0.7515  0.3508 -0.1894
 1648HOH      O 4956   1.544   2.709   2.300 -0.1458  0.0942  0.3028
 1648HOH     H1 4957   1.554   2.616   2.282  0.3820  0.0755  0.6258
 1648HOH     H2 4958   1.587   2.722   2.385  0.3019  0.7196  0.0046
 1649HOH      O 4959   3.122   1.019   1.589  0.4041 -0.3485  0.3422
 1649HOH     H1 4960   3.218   1.022   1.588  0.3997  0.3745  0.6705
 1649HOH     H2 4961   3.100   0.937   1.545  1.1446  0.1273 -1.0522
 1650HOH      O 4962   2.799   2.572   2.772  0.2049  0.4064  0.6880
 1650HOH     H1 4963   2.795   2.623   2.853  0.5574  0.6500  0.5578
 1650HOH     H2 4964   2.720   2.597   2.724  0.3226  0.7633  0.6697
 1651HOH      O 4965   3.002   2.195   1.556 -0.3331  0.1327  0.1918
 1651HOH     H1 4966   2.964   2.270   1.511  0.1559 -0.2210 -0.8588
 1651HOH     H2 4967   2.951   2.120   1.525 -0.9053 -0.0078  1.3289
 1652HOH      O 4968   3.315   3.040   1.509  0.5266 -0.4368 -0.6285
 1652HOH     H1 4969   3.320   3.013   1.417  0.5348 -0.0018 -0.7579
 1652HOH     H2 4970   3.241   2.991   1.544  0.6871 -0.8060 -0.7980
 1653HOH      O 4971   0.362   1.257   0.361  0.4884  0.2252  0.6211
 1653HOH     H1 4972   0.414   1.177   0.364  0.0996 -0.0901 -0.2868
 1653HOH     H2 4973   0.372   1.289   0.272 -1.1748 -0.0939  0.2543
 1654HOH      O 4974   2.822   0.618   1.766  0.2438 -0.1315  0.1810
 1654HOH     H1 4975   2.895   0.634   1.706  0.8194  0.2699  0.9552
 1654HOH     H2 4976   2.763   0.692   1.752  0.3883 -0.0255  0.1227
 1655HOH      O 4977   2.778   1.152   1.665 -0.0828  0.4872  0.1675
 1655HOH     H1 4978   2.871   1.171   1.660  0.2097 -0.8510 -0.5519
 1655HOH     H2 4979   2.764   1.121   1.754  0.4603 -0.4814 -0.0577
 1656HOH      O 4980   3.133   0.050   0.893  0.0413  0.4772 -0.2513
 1656HOH     H1 4981   3.140  -0.006   0.816 -0.2684  0.2378 -0.1096
 1656HOH     H2 4982   3.210   0.027   0.946  0.0312  0.3423 -0.2954
 1657HOH      O 4983   1.658   3.583   2.949  0.4794  0.7986 -0.2955
 1657HOH     H1 4984   1.644   3.488   2.956  0.3849  0.8362  0.0756
 1657HOH     H2 4985   1.600   3.610   2.878  0.6938  0.5442 -0.5776
 1658HOH      O 4986   1.504   1.743   0.095 -0.1177  0.1592 -0.2277
 1658HOH     H1 4987   1.414   1.770   0.114  0.1012  0.4862  0.3893
 1658HOH     H2 4988   1.552   1.758   0.176  0.2582 -1.1222 -0.1647
 1659HOH      O 4989   1.560   1.941   1.560  0.3422 -0.0990 -0.0711
 1659HOH     H1 4990   1.551   1.891   1.641  0.6149 -0.1546 -0.0758
 1659HOH     H2 4991   1.528   1.883   1.491 -0.2808  0.0949  0.0410
 1660HOH      O 4992   1.951   3.414   2.591  0.3127 -0.2570 -0.4618
 1660HOH     H1 4993   1.985   3.483   2.534 -0.9657  0.5166 -0.3601
 1660HOH     H2 4994   1.859   3.436   2.604  0.0349 -1.5886  0.1977
 1661HOH      O 4995   3.320   0.683   3.464 -0.2329 -0.1080 -0.1272
 1661HOH     H1 4996   3.270   0.751   3.419 -0.0804  1.0660  1.2861
 1661HOH     H2 4997   3.405   0.724   3.482  0.5110 -1.3137 -0.6674
 1662HOH      O 4998   2.725   1.039   1.906  0.2995  0.5506 -0.0223
 1662HOH     H1 4999   2.647   0.999   1.946  0.5582  0.6058  0.5485
 1662HOH     H2 5000   2.768   1.084   1.978  0.9501  0.3840 -0.2972
 1663HOH      O 5001   1.635   1.983   3.021  0.2451 -0.7866 -0.6860
 1663HOH     H1 5002   1.699   1.928   3.065  0.0517 -1.0108 -0.6863
 1663HOH     H2 5003   1.563   1.925   2.999 -0.3610 -0.3686  0.1002
 1664HOH      O 5004   2.052   1.904   3.720  0.0927  0.5022  0.1088
 1664HOH     H1 5005   2.017   1.829   3.768  0.0119  0.6375  0.2629
 1664HOH     H2 5006   1.977   1.938   3.671  0.1494  0.4324 -0.0291
 1665HOH      O 5007   0.032   0.492   3.026 -0.2553  0.5849 -0.1515
 1665HOH     H1 5008   0.036   0.586   3.041 -0.0866  0.3959  1.1569
 1665HOH     H2 5009   0.100   0.455   3.081  0.3020 -0.2697 -1.3165
 1666HOH      O 5010   0.417   0.236   0.468  0.2860 -0.4938 -0.4480
 1666HOH     H1 5011   0.378   0.268   0.549 -0.4141 -0.5481 -0.7538
 1666HOH     H2 5012   0.460   0.154   0.493  0.7639 -0.1214  0.0171
 1667HOH      O 5013   2.092   3.235   1.383 -0.3539  0.0983  0.5266
 1667HOH     H1 5014   2.093   3.320   1.427  0.3233 -0.7870  2.4567
 1667HOH     H2 5015   2.166   3.188   1.421 -1.4565 -1.7979  0.5538
 1668HOH      O 5016   0.458   0.542   3.308  0.1644 -0.0671 -0.1978
 1668HOH     H1 5017   0.465   0.636   3.323  0.8685  0.1147 -1.3534
 1668HOH     H2 5018   0.502   0.502   3.382 -1.1448  0.4123  0.9261
 1669HOH      O 5019   1.010   3.606   1.400 -0.2219 -0.4280 -0.0914
 1669HOH     H1 5020   0.976   3.608   1.489  0.0883  0.2770  0.0264
 1669HOH     H2 5021   0.958   3.671   1.353  0.3031 -0.0419 -0.1517
 1670HOH      O 5022   2.746   0.312   1.719 -0.2718  0.0867  0.7864
 1670HOH     H1 5023   2.750   0.407   1.724 -0.2506  0.0875  0.7477
 1670HOH     H2 5024   2.681   0.288   1.786 -0.7275  0.1679  0.3825
 1671HOH      O 5025   0.792   0.868   0.796  0.5437 -0.5671 -0.1912
 1671HOH     H1 5026   0.871   0.822   0.769  0.8446 -0.4817  0.5202
 1671HOH     H2 5027   0.760   0.910   0.716  0.3937 -1.7904 -0.8176
 1672HOH      O 5028   1.821   3.155   1.349 -0.4237 -0.1372 -0.4648
 1672HOH     H1 5029   1.916   3.160   1.338 -0.3218  0.4455  0.4547
 1672HOH     H2 5030   1.785   3.174   1.262  0.2904 -0.5739 -0.8688
 1673HOH      O 5031   2.406   3.564   1.663 -0.1258 -0.1350 -0.0773
 1673HOH     H1 5032   2.487   3.523   1.695  0.9284  1.3299 -0.6261
 1673HOH     H2 5033   2.397   3.532   1.573 -0.0661 -0.1819 -0.0666
 1674HOH      O 5034   1.548   3.528   0.695 -0.2748 -0.6071  0.0788
 1674HOH     H1 5035   1.576   3.618   0.706 -1.1561 -0.2812 -0.1825
 1674HOH     H2 5036   1.627   3.476   0.710  0.0175  0.1301  1.3615
 1675HOH      O 5037   2.559   2.145   0.790 -0.2509  0.4906  0.2165
 1675HOH     H1 5038   2.611   2.116   0.715  0.0015  0.4383  0.4102
 1675HOH     H2 5039   2.483   2.087   0.789 -0.4086  0.6959 -0.1861
 1676HOH      O 5040   3.039   2.565   1.624 -0.3621 -0.0554 -0.3172
 1676HOH     H1 5041   3.016   2.501   1.556 -1.2245  0.1978 -0.2850
 1676HOH     H2 5042   2.957   2.584   1.668 -0.1891  1.2539 -0.4675
 1677HOH      O 5043   0.548   2.332   0.138 -0.0031 -0.2740 -0.1264
 1677HOH     H1 5044   0.526   2.344   0.046  0.1534 -0.4742 -0.1911
 1677HOH     H2 5045   0.469   2.294   0.177  0.1052 -0.6723 -0.2859
 1678HOH      O 5046   0.235   0.422   3.219 -0.4588  0.3313  0.6865
 1678HOH     H1 5047   0.310   0.478   3.238  1.0254 -0.8112 -1.0005
 1678HOH     H2 5048   0.252   0.342   3.269 -1.6961  0.7280  1.8359
 1679HOH      O 5049   2.517   0.009   1.786 -0.3619  0.3533  0.7590
 1679HOH     H1 5050   2.575   0.079   1.817 -0.7784  0.8962  0.3426
 1679HOH     H2 5051   2.577  -0.059   1.753  0.0519  0.9958  0.1323
 1680HOH      O 5052   3.368   3.333   0.427 -0.0461 -1.0360  0.3196
 1680HOH     H1 5053   3.283   3.361   0.461 -0.0305 -1.6426  0.9144
 1680HOH     H2 5054   3.382   3.386   0.348  0.0139  0.6597  1.3524
 1681HOH      O 5055   3.584   2.088   2.666 -0.0418  0.2142  1.2011
 1681HOH     H1 5056   3.502   2.127   2.697 -0.4016  0.4580  0.0322
 1681HOH     H2 5057   3.569   1.994   2.673 -0.8735  0.2122  0.0484
 1682HOH      O 5058   2.399   0.546   3.373 -0.1505 -0.2818  0.5361
 1682HOH     H1 5059   2.307   0.572   3.367  0.0784  0.8361  1.3013
 1682HOH     H2 5060   2.411   0.524   3.466  0.1414 -1.3941  0.2606
 1683HOH      O 5061   2.861   3.047   1.270  0.0951 -0.3082 -0.2545
 1683HOH     H1 5062   2.875   3.025   1.362  0.1969 -0.1591 -0.2346
 1683HOH     H2 5063   2.949   3.051   1.232  0.0648 -0.1465 -0.3076
 1684HOH      O 5064   1.037   1.069   0.684 -0.2913  0.3326  0.0734
 1684HOH     H1 5065   1.121   1.023   0.686 -0.2129  0.4627 -0.2306
 1684HOH     H2 5066   0.972   0.999   0.685 -0.1841  0.2332  0.4510
 1685HOH      O 5067   2.588   1.595   3.532 -0.8084  0.1585 -0.2074
 1685HOH     H1 5068   2.634   1.630   3.456 -1.6487 -0.0349 -0.8389
 1685HOH     H2 5069   2.514   1.655   3.544 -0.5120  0.3680  0.6732
 1686HOH      O 5070   2.449   0.988   2.370  0.3005 -0.1865  0.4137
 1686HOH     H1 5071   2.423   1.057   2.308  1.4266 -0.3566 -0.3188
 1686HOH     H2 5072   2.544   0.996   2.375  0.5644 -2.0781 -0.2054
 1687HOH      O 5073   1.755   2.658   2.084  0.0291 -0.5468 -0.1051
 1687HOH     H1 5074   1.757   2.717   2.159  1.2292 -0.4572 -0.1715
 1687HOH     H2 5075   1.735   2.572   2.122 -0.8432 -0.2718  0.1046
 1688HOH      O 5076   1.617   0.873   1.004  0.8382 -0.4413 -0.1882
 1688HOH     H1 5077   1.707   0.891   0.976  0.9863 -1.6865 -0.6259
 1688HOH     H2 5078   1.590   0.797   0.953  0.3938 -1.6166  1.5960
 1689HOH      O 5079   0.366   2.280   0.544 -0.8050  0.5168  0.5484
 1689HOH     H1 5080   0.362   2.200   0.492 -0.9434  0.5290  0.5377
 1689HOH     H2 5081   0.428   2.336   0.498 -0.1725  0.1540  0.9325
 1690HOH      O 5082   3.358   3.166   3.158  0.3098 -0.1728  0.0647
 1690HOH     H1 5083   3.387   3.122   3.239  0.8331  0.1290  0.0461
 1690HOH     H2 5084   3.388   3.256   3.167 -1.8975  0.6377  0.7242
 1691HOH      O 5085   2.948   1.640   3.455  0.3629 -0.0410  0.0359
 1691HOH     H1 5086   3.015   1.675   3.397 -0.4828  1.3473 -0.1810
 1691HOH     H2 5087   2.876   1.614   3.397  0.4233 -0.8922  0.3124
 1692HOH      O 5088   1.013   3.297   2.666  0.4846  0.1912 -0.1569
 1692HOH     H1 5089   1.074   3.355   2.621 -0.3698  0.6248 -0.8032
 1692HOH     H2 5090   0.931   3.346   2.668  0.1986 -0.2744  0.9051
 1693HOH      O 5091   3.193   3.271   2.285  0.4925 -0.6786  0.1208
 1693HOH     H1 5092   3.127   3.285   2.218  0.4213  0.2493  0.3568
 1693HOH     H2 5093   3.144   3.248   2.363  0.4234  0.0217  0.2990
 1694HOH      O 5094   1.799   3.409   0.703 -0.3208 -0.2281 -0.0215
 1694HOH     H1 5095   1.851   3.369   0.774 -0.6882 -0.3885  0.1605
 1694HOH     H2 5096   1.852   3.484   0.675  0.8067 -1.3103 -0.9678
 1695HOH      O 5097   2.607   0.613   1.211  0.7294 -0.1081 -0.5261
 1695HOH     H1 5098   2.606   0.703   1.245  0.2562 -0.4205  0.3488
 1695HOH     H2 5099   2.681   0.571   1.254  0.2670 -0.4420 -0.0239
 1696HOH      O 5100   1.884   0.369   0.070 -0.3960  0.2284  0.1548
 1696HOH     H1 5101   1.889   0.461   0.094  0.4036  0.6740 -1.4160
 1696HOH     H2 5102   1.947   0.325   0.127 -0.7032  0.6467  0.8428
 1697HOH      O 5103   3.153   2.724   3.657  0.0225 -0.0252 -0.3772
 1697HOH     H1 5104   3.099   2.790   3.615 -0.7779 -0.0459  0.5388
 1697HOH     H2 5105   3.094   2.650   3.670  0.0092  0.1941  1.2599
 1698HOH      O 5106   1.970   2.416   1.637  0.3048 -0.0306  0.1242
 1698HOH     H1 5107   1.931   2.504   1.636  0.0447 -0.1358  0.4975
 1698HOH     H2 5108   1.945   2.380   1.723 -0.4691 -0.8642 -0.4150
 1699HOH      O 5109   3.719   0.334   0.679 -0.1327  0.4451  0.0966
 1699HOH     H1 5110   3.675   0.416   0.658 -0.1693  0.3536 -0.1899
 1699HOH     H2 5111   3.765   0.309   0.599 -0.5174 -0.0648  0.0223
 1700HOH      O 5112   0.982   1.351   3.014 -0.6332 -0.4669  0.6019
 1700HOH     H1 5113   0.971   1.258   2.992  0.0541 -0.4218 -0.0163
 1700HOH     H2 5114   0.909   1.395   2.969 -0.7678 -0.6706  0.6187
 1701HOH      O 5115   0.382   2.222   2.441  0.6564 -0.1874 -0.1374
 1701HOH     H1 5116   0.316   2.289   2.457 -0.2286 -1.2930  1.4210
 1701HOH     H2 5117   0.383   2.211   2.346 -1.1356  0.1862 -0.2646
 1702HOH      O 5118   2.386   3.427   3.689 -0.5862 -0.2103  0.0561
 1702HOH     H1 5119   2.422   3.497   3.636 -0.5384 -0.1061  0.2231
 1702HOH     H2 5120   2.441   3.351   3.672 -0.5077 -0.1484  0.0372
 1703HOH      O 5121   2.480   1.076   0.387 -0.3626 -0.3936 -0.1515
 1703HOH     H1 5122   2.489   0.996   0.334  0.6777 -0.1073 -0.4542
 1703HOH     H2 5123   2.463   1.044   0.476 -0.5936 -0.9286 -0.3758
 1704HOH      O 5124   3.232   0.293   0.044 -0.3591  0.0718 -0.4208
 1704HOH     H1 5125   3.237   0.387   0.032  0.6194  0.0035 -0.7149
 1704HOH     H2 5126   3.292   0.274   0.116 -0.0639 -0.3827 -0.7771
 1705HOH      O 5127   3.429   3.089   0.365 -0.1137  0.2046  0.3440
 1705HOH     H1 5128   3.399   3.043   0.443 -0.6857  0.4310  0.2689
 1705HOH     H2 5129   3.410   3.181   0.382  0.0711  0.2968  0.0733
 1706HOH      O 5130   1.231   1.837   3.254  0.3680 -0.0224  0.1957
 1706HOH     H1 5131   1.149   1.804   3.217  0.6367 -1.0222  0.4287
 1706HOH     H2 5132   1.217   1.931   3.263 -0.4648 -0.0539 -0.4829
 1707HOH      O 5133   2.179   1.074   1.417 -0.0840 -0.2264  0.1306
 1707HOH     H1 5134   2.178   1.109   1.506  1.8871  0.8719 -0.1482
 1707HOH     H2 5135   2.270   1.045   1.404  0.0872  0.8233 -1.8701
 1708HOH      O 5136   0.403   1.985   1.679  0.2120 -0.3404  0.0610
 1708HOH     H1 5137   0.369   2.015   1.594  0.6050 -0.8252 -0.2775
 1708HOH     H2 5138   0.496   2.004   1.676  0.1666 -0.0166  0.5455
 1709HOH      O 5139   3.001   0.508   1.958 -0.3737 -0.1545  0.1213
 1709HOH     H1 5140   2.939   0.535   1.890  0.0772 -0.8525 -0.6122
 1709HOH     H2 5141   3.055   0.441   1.915  0.3378 -0.1710  0.9861
 1710HOH      O 5142   1.933   3.753   2.449 -0.0180  0.4353 -0.1846
 1710HOH     H1 5143   1.899   3.761   2.359 -0.0766  0.0584 -0.1987
 1710HOH     H2 5144   2.006   3.691   2.441  0.5432  1.0622 -0.1150
 1711HOH      O 5145   3.051   2.887   2.303 -0.1338  0.3106  0.5588
 1711HOH     H1 5146   3.033   2.943   2.228  0.6390 -0.0283  0.1030
 1711HOH     H2 5147   3.063   2.799   2.266  2.0249  0.3984  0.7711
 1712HOH      O 5148   2.332   0.749   3.109 -0.0047 -0.1102  0.6703
 1712HOH     H1 5149   2.248   0.716   3.140 -0.3946  0.2376  0.0282
 1712HOH     H2 5150   2.393   0.677   3.125 -0.2677 -0.1338  1.7500
 1713HOH      O 5151   1.373   1.495   0.768  0.0082  0.1075  0.0596
 1713HOH     H1 5152   1.412   1.420   0.814 -0.9967  0.0223  0.8178
 1713HOH     H2 5153   1.428   1.505   0.690  1.0460 -0.4996  0.6630
 1714HOH      O 5154   0.143   1.116   0.464  0.0216  0.3373  0.3484
 1714HOH     H1 5155   0.155   1.037   0.411  0.3915  0.0310  0.8721
 1714HOH     H2 5156   0.194   1.183   0.419 -0.0598  0.2118  0.0595
 1715HOH      O 5157   2.903   3.473   0.076 -0.1963  0.6463 -0.0852
 1715HOH     H1 5158   2.903   3.565   0.103 -0.0367  0.7859 -0.5351
 1715HOH     H2 5159   2.822   3.437   0.113 -0.3953  1.0367 -0.1303
 1716HOH      O 5160   2.532   1.159   2.917 -0.0967 -0.1168 -0.5831
 1716HOH     H1 5161   2.609   1.131   2.967 -0.6463  0.7403  0.8565
 1716HOH     H2 5162   2.471   1.085   2.923 -0.0739 -0.1023 -0.1687
 1717HOH      O 5163   2.952   2.546   3.628  0.2247 -0.5341  0.2729
 1717HOH     H1 5164   2.915   2.580   3.547  0.4931 -0.9796 -0.0438
 1717HOH     H2 5165   2.877   2.541   3.688  0.0490 -0.0849  0.1008
 1718HOH      O 5166   1.539   0.403   1.698 -0.7663  0.2603  0.0238
 1718HOH     H1 5167   1.451   0.434   1.718 -1.4773 -0.9553 -0.9176
 1718HOH     H2 5168   1.555   0.434   1.608  0.5129  1.8563  0.6937
 1719HOH      O 5169   0.251   1.214   2.309  0.3640 -0.2511  0.2256
 1719HOH     H1 5170   0.332   1.235   2.262  0.2161  0.0105  0.0857
 1719HOH     H2 5171   0.263   1.252   2.396  0.2513  0.0914  0.0936
 1720HOH      O 5172   1.676   3.304   2.902  0.2593  0.1974 -0.2694
 1720HOH     H1 5173   1.653   3.294   2.995  0.9967  0.6308 -0.0275
 1720HOH     H2 5174   1.772   3.307   2.901  0.2462  0.8285 -0.9771
 1721HOH      O 5175   0.281   1.734   3.837  0.0686  0.3118 -0.8808
 1721HOH     H1 5176   0.368   1.720   3.801 -0.0339 -0.3060 -0.9075
 1721HOH     H2 5177   0.233   1.779   3.767  0.1433 -0.0510 -1.1759
 1722HOH      O 5178   3.669   2.207   2.138  0.2034  0.8663  0.0338
 1722HOH     H1 5179   3.750   2.244   2.171 -0.4118  1.4654  0.9759
 1722HOH     H2 5180   3.671   2.115   2.167  0.2819  1.0400  0.6126
 1723HOH      O 5181   0.750   2.397   0.537 -0.1097 -0.0261 -0.2762
 1723HOH     H1 5182   0.801   2.361   0.610 -0.2406 -0.5831 -0.4501
 1723HOH     H2 5183   0.696   2.323   0.507  0.3144  0.0462 -1.2675
 1724HOH      O 5184   1.386   3.142   2.693 -0.3649  0.5708  0.3421
 1724HOH     H1 5185   1.380   3.047   2.699  0.2184  0.5374  0.4862
 1724HOH     H2 5186   1.480   3.160   2.687 -0.4960  1.0551 -1.0948
 1725HOH      O 5187   0.542   2.645   1.847  0.2595  0.1872  0.2063
 1725HOH     H1 5188   0.608   2.577   1.836  0.9095  0.6054  1.2474
 1725HOH     H2 5189   0.466   2.598   1.883  0.0433 -0.2539 -0.7687
 1726HOH      O 5190   3.382   3.180   1.198 -0.2562 -0.3976 -0.0628
 1726HOH     H1 5191   3.357   3.092   1.170  0.1397 -0.2586 -0.9121
 1726HOH     H2 5192   3.300   3.218   1.230 -0.6827 -0.7028 -0.7234
 1727HOH      O 5193   3.693   0.575   1.620 -0.3083 -0.1594 -0.1551
 1727HOH     H1 5194   3.598   0.584   1.618 -0.3455 -0.0696  0.9528
 1727HOH     H2 5195   3.724   0.651   1.669  0.3540 -0.1415 -0.5695
 1728HOH      O 5196   2.888   1.155   0.032 -0.2662 -0.1763  0.2132
 1728HOH     H1 5197   2.893   1.246   0.060 -0.2092  0.4835 -1.6379
 1728HOH     H2 5198   2.979   1.127   0.025 -0.2370  0.0206 -0.2695
 1729HOH      O 5199   1.763   0.327   3.273  0.3890  0.3260  0.8798
 1729HOH     H1 5200   1.814   0.286   3.204 -0.8826  0.2353 -0.0855
 1729HOH     H2 5201   1.798   0.290   3.354  0.6353 -1.1473  0.1739
 1730HOH      O 5202   2.327   0.419   1.075 -0.2750 -0.0780 -0.2433
 1730HOH     H1 5203   2.336   0.351   1.007 -0.4101 -0.5681  0.2166
 1730HOH     H2 5204   2.361   0.498   1.034 -0.2441 -0.3904 -0.8457
 1731HOH      O 5205   2.023   2.043   2.719 -0.0321  0.0486  0.6521
 1731HOH     H1 5206   2.032   2.125   2.671  0.5308  0.2251  1.0402
 1731HOH     H2 5207   2.070   2.058   2.801  0.1090 -0.6745  0.7116
 1732HOH      O 5208   2.383   1.378   3.605  0.3753 -0.2713  0.2000
 1732HOH     H1 5209   2.460   1.330   3.573 -0.4435 -1.2251 -0.4542
 1732HOH     H2 5210   2.409   1.470   3.602  0.8726 -0.3891 -1.9080
 1733HOH      O 5211   2.199   1.565   0.016  0.6657 -0.1849  0.2081
 1733HOH     H1 5212   2.113   1.599   0.041 -0.0651 -0.7178 -1.3084
 1733HOH     H2 5213   2.238   1.635  -0.037  0.6207 -0.4177 -0.1351
 1734HOH      O 5214   1.689   3.446   2.649 -0.2315 -0.0644 -0.0944
 1734HOH     H1 5215   1.676   3.385   2.722  0.3227 -0.6655 -0.4668
 1734HOH     H2 5216   1.617   3.508   2.656 -0.8677 -0.8029  0.2769
 1735HOH      O 5217   2.953   3.738   3.586  0.6005 -0.2392 -0.2871
 1735HOH     H1 5218   3.022   3.804   3.588 -0.1476  0.5772  0.3637
 1735HOH     H2 5219   2.883   3.774   3.641 -0.7564 -0.5719 -1.6582
 1736HOH      O 5220   3.082   3.784   0.252  0.5158  0.6735  0.3716
 1736HOH     H1 5221   3.010   3.801   0.191 -0.0014 -0.2467  0.6724
 1736HOH     H2 5222   3.157   3.764   0.196  0.1004  0.0353  0.0129
 1737HOH      O 5223   2.992   2.914   3.536 -0.7898 -0.2723  0.6189
 1737HOH     H1 5224   3.012   3.000   3.573 -1.2156 -0.1136  0.4797
 1737HOH     H2 5225   2.898   2.904   3.546 -1.0411  0.0484 -0.9820
 1738HOH      O 5226   2.568   0.201   1.985  0.2973 -0.1374  0.4148
 1738HOH     H1 5227   2.473   0.212   1.979  0.3744  1.1202  0.8832
 1738HOH     H2 5228   2.584   0.189   2.079  0.6427  0.1744  0.3963
 1739HOH      O 5229   1.991   1.210   2.397 -0.3857  0.2710 -0.5705
 1739HOH     H1 5230   1.906   1.238   2.433 -0.4054  0.2915 -0.6338
 1739HOH     H2 5231   2.051   1.282   2.420 -0.0721 -0.3338  0.6788
 1740HOH      O 5232   2.149   0.828   2.522 -0.9295 -0.1486 -0.0549
 1740HOH     H1 5233   2.112   0.850   2.437  0.0277  1.2779 -0.1883
 1740HOH     H2 5234   2.106   0.888   2.583  0.4517  0.9854 -0.0919
 1741HOH      O 5235   2.409   0.652   0.056 -0.0220 -0.0955  0.6947
 1741HOH     H1 5236   2.449   0.723   0.006  0.1021 -0.5738  0.0881
 1741HOH     H2 5237   2.339   0.695   0.106 -0.6021  0.3348 -0.3945
 1742HOH      O 5238   2.508   2.654   0.455  0.7088 -0.7807 -0.0122
 1742HOH     H1 5239   2.526   2.733   0.507  1.8119 -1.1052  0.1471
 1742HOH     H2 5240   2.557   2.584   0.500 -0.8336 -1.7521  0.3013
 1743HOH      O 5241   0.956   0.319   1.331  0.3033  0.2306 -0.6279
 1743HOH     H1 5242   0.940   0.238   1.380  0.8719 -0.1849 -1.0972
 1743HOH     H2 5243   0.874   0.337   1.287  0.1595 -0.0795 -0.4953
 1744HOH      O 5244   1.519   1.809   1.795  0.4086 -0.1050 -0.1638
 1744HOH     H1 5245   1.495   1.725   1.834 -0.4551 -0.0008 -0.4090
 1744HOH     H2 5246   1.491   1.875   1.859 -0.4593  0.0408 -0.6593
 1745HOH      O 5247   1.001   0.263   2.509  0.0551 -0.0420  0.6026
 1745HOH     H1 5248   0.966   0.175   2.521 -0.1947 -0.1849 -0.8345
 1745HOH     H2 5249   0.927   0.314   2.477  0.5033  0.3385  0.1394
 1746HOH      O 5250   1.669   0.832   0.163 -0.6988  0.1029  0.3246
 1746HOH     H1 5251   1.746   0.854   0.216 -0.3708 -0.1654 -0.0343
 1746HOH     H2 5252   1.620   0.914   0.157 -0.3496  0.3194  0.4068
 1747HOH      O 5253   2.609   2.236   1.803  0.6446  0.9437 -0.2982
 1747HOH     H1 5254   2.676   2.170   1.786 -1.2684 -1.4063  0.2500
 1747HOH     H2 5255   2.618   2.254   1.897  0.1731  0.1068 -0.0704
 1748HOH      O 5256   0.773   3.123   1.752  0.5274  0.2026  0.7013
 1748HOH     H1 5257   0.758   3.045   1.805  1.2853 -0.3153  0.1895
 1748HOH     H2 5258   0.851   3.102   1.700 -0.0030  0.8082 -0.3943
 1749HOH      O 5259   2.382   3.435   2.330 -0.4255 -0.0697 -0.1915
 1749HOH     H1 5260   2.472   3.466   2.343 -0.7466  0.8453  0.0363
 1749HOH     H2 5261   2.375   3.359   2.387  0.1777 -0.0953 -0.1335
 1750HOH      O 5262   2.156   1.160   1.679 -0.3678  0.0456  0.7957
 1750HOH     H1 5263   2.180   1.247   1.709  0.2525 -0.0769  0.6797
 1750HOH     H2 5264   2.200   1.101   1.741 -0.4577 -0.1886  0.6385
 1751HOH      O 5265   0.683   2.580   0.108  0.0141  0.9283  0.1231
 1751HOH     H1 5266   0.672   2.589   0.013  0.6735  0.2003 -0.0463
 1751HOH     H2 5267   0.664   2.488   0.125  0.2083  0.9796  0.6484
 1752HOH      O 5268   3.676   1.270   2.125  0.1996  0.2511  0.3323
 1752HOH     H1 5269   3.767   1.297   2.129  0.2736 -0.0683  1.1981
 1752HOH     H2 5270   3.668   1.202   2.192 -0.5987  0.0533  0.0548
 1753HOH      O 5271   2.943   1.237   1.050  0.4202 -0.2791 -0.3514
 1753HOH     H1 5272   2.985   1.261   0.968  0.6216  0.5575 -0.0215
 1753HOH     H2 5273   2.851   1.225   1.027  0.5257 -0.3490 -0.7498
 1754HOH      O 5274   0.629   2.938   0.209 -0.1907 -0.4185 -0.0973
 1754HOH     H1 5275   0.698   2.909   0.149 -0.6888  0.7145 -1.3181
 1754HOH     H2 5276   0.671   3.002   0.266 -0.3848  1.2724 -1.6846
 1755HOH      O 5277   0.919   0.562   0.252  0.5350  0.0411 -0.0049
 1755HOH     H1 5278   0.831   0.586   0.283  0.6124 -0.0078  0.2591
 1755HOH     H2 5279   0.978   0.596   0.319  0.8133  1.0867 -0.7335
 1756HOH      O 5280   2.504   3.013   3.638  0.1554  0.2691 -0.5760
 1756HOH     H1 5281   2.569   3.071   3.678  0.0357 -0.2489  0.4498
 1756HOH     H2 5282   2.426   3.067   3.628  0.1664  0.4013 -0.0008
 1757HOH      O 5283   0.704   2.885   2.858  0.1569  0.0227  0.2222
 1757HOH     H1 5284   0.711   2.864   2.951  0.1368 -1.7381 -0.1142
 1757HOH     H2 5285   0.793   2.908   2.832  0.2644  0.0065  0.5636
 1758HOH      O 5286   0.651   2.429   1.754 -0.1709 -0.2170 -0.3050
 1758HOH     H1 5287   0.726   2.377   1.784 -0.1002  0.1827  0.2419
 1758HOH     H2 5288   0.588   2.364   1.723  0.3925 -0.5605 -0.7638
 1759HOH      O 5289   2.668   0.866   1.332 -0.2636  0.1467 -0.7069
 1759HOH     H1 5290   2.747   0.889   1.283 -0.1203 -0.4521 -0.7727
 1759HOH     H2 5291   2.696   0.795   1.391 -0.3612  1.0394  0.4776
 1760HOH      O 5292   1.947   0.657   2.174  0.2443 -0.6231 -0.1049
 1760HOH     H1 5293   1.938   0.654   2.079  1.0250  0.0270 -0.2154
 1760HOH     H2 5294   1.951   0.750   2.195 -0.5493 -0.7290  0.6513
 1761HOH      O 5295   1.288   2.730   0.956  0.4628  0.0424 -0.2508
 1761HOH     H1 5296   1.339   2.654   0.928  0.3418  0.0301 -0.4425
 1761HOH     H2 5297   1.234   2.752   0.880 -0.7447 -0.7106  0.3400
 1762HOH      O 5298   3.560   3.212   0.651  0.1648  0.1719 -0.3095
 1762HOH     H1 5299   3.544   3.118   0.652 -0.1630  0.2140  0.6652
 1762HOH     H2 5300   3.475   3.250   0.628 -0.0893  0.2602  0.7073
 1763HOH      O 5301   2.562   3.516   3.134  0.0214  0.3535  0.2818
 1763HOH     H1 5302   2.474   3.496   3.101  0.4359 -0.4966 -0.4086
 1763HOH     H2 5303   2.618   3.509   3.056  0.7489  0.4715  0.7789
 1764HOH      O 5304   3.747   0.250   0.429  0.2314  0.1063  0.2039
 1764HOH     H1 5305   3.769   0.325   0.374  0.7279 -0.0279  0.2149
 1764HOH     H2 5306   3.809   0.182   0.404 -0.6368 -0.5520 -0.2997
 1765HOH      O 5307   1.126   0.700   0.458 -0.0185 -0.0645  0.4440
 1765HOH     H1 5308   1.177   0.747   0.524  0.9168  0.4251 -0.5646
 1765HOH     H2 5309   1.107   0.766   0.392 -0.7953 -0.5755  0.1336
 1766HOH      O 5310   0.425   3.102   2.069 -0.2014  0.0683  0.4978
 1766HOH     H1 5311   0.361   3.034   2.049  0.9065 -0.6128 -1.2505
 1766HOH     H2 5312   0.485   3.060   2.132 -0.1845 -0.1616  0.3338
 1767HOH      O 5313   1.931   2.608   1.012 -0.1518 -0.6537  0.5423
 1767HOH     H1 5314   2.013   2.610   1.062 -0.1037 -1.1137  0.4954
 1767HOH     H2 5315   1.952   2.554   0.935 -0.3000 -0.1763  0.1565
 1768HOH      O 5316   1.286   2.077   3.056  0.5165 -0.1173 -0.1815
 1768HOH     H1 5317   1.358   2.065   3.119  0.4438 -0.9343 -0.2321
 1768HOH     H2 5318   1.207   2.070   3.109  0.4467 -1.1397 -0.3841
 1769HOH      O 5319   0.965   1.594   3.417 -0.0873  0.2159  0.0806
 1769HOH     H1 5320   0.982   1.638   3.334 -0.0606  0.2346  0.0960
 1769HOH     H2 5321   0.869   1.588   3.421 -0.0847 -1.0903 -0.6371
 1770HOH      O 5322   3.056   0.386   2.781  0.1391  0.2222 -0.1127
 1770HOH     H1 5323   3.114   0.377   2.856  0.1981 -0.0068 -0.1829
 1770HOH     H2 5324   3.092   0.327   2.715  0.5836  1.0437 -0.6396
 1771HOH      O 5325   2.596   1.785   1.450  0.2221  0.6225  0.1066
 1771HOH     H1 5326   2.516   1.797   1.502  1.0121 -0.2958  1.7028
 1771HOH     H2 5327   2.596   1.692   1.428  0.7112  0.6745 -0.1367
 1772HOH      O 5328   0.434   3.412   2.870 -0.0977 -0.5707 -0.5191
 1772HOH     H1 5329   0.384   3.372   2.799 -0.6789 -0.4228 -0.2046
 1772HOH     H2 5330   0.394   3.377   2.950  0.5547 -0.7463 -0.2554
 1773HOH      O 5331   0.245   0.160   3.624  0.8040 -0.4418  0.4086
 1773HOH     H1 5332   0.174   0.164   3.689  0.5365  0.0220  0.0999
 1773HOH     H2 5333   0.325   0.159   3.676  0.5784 -0.8706  0.7642
 1774HOH      O 5334   1.398   1.250   0.921  0.0075 -0.4531 -0.0651
 1774HOH     H1 5335   1.347   1.311   0.974 -0.4336 -0.3018 -0.6523
 1774HOH     H2 5336   1.437   1.191   0.985  1.3706  1.0650  0.6762
 1775HOH      O 5337   2.198   3.787   2.797 -0.3388 -0.3537  0.3303
 1775HOH     H1 5338   2.192   3.836   2.716 -0.8102  0.3167  0.7533
 1775HOH     H2 5339   2.210   3.696   2.770 -1.3714 -0.2742 -0.5027
 1776HOH      O 5340   3.674   1.784   0.453 -0.2697 -0.2021  0.3850
 1776HOH     H1 5341   3.591   1.770   0.498 -0.6099 -1.3122 -0.4881
 1776HOH     H2 5342   3.649   1.810   0.364  0.2936 -0.7819  0.0373
 1777HOH      O 5343   1.157   1.426   1.151  0.3790  0.0583  0.5984
 1777HOH     H1 5344   1.139   1.419   1.245 -0.5302 -0.3498  0.4157
 1777HOH     H2 5345   1.136   1.339   1.116 -1.1605  0.6842 -0.2356
 1778HOH      O 5346   3.552   2.980   2.358 -1.3293 -0.1974 -1.3723
 1778HOH     H1 5347   3.570   3.066   2.319 -0.3567  0.7557  0.8605
 1778HOH     H2 5348   3.488   2.998   2.426  1.0485 -0.4016  1.2739
 1779HOH      O 5349   0.353   3.182   1.119 -0.2099 -0.3586 -0.1366
 1779HOH     H1 5350   0.266   3.214   1.145 -0.7607 -1.2473 -0.7698
 1779HOH     H2 5351   0.414   3.240   1.166 -1.1262 -0.0106  0.7248
 1780HOH      O 5352   0.500   0.289   0.996  0.0150 -0.9624 -0.5381
 1780HOH     H1 5353   0.515   0.282   1.090 -0.3534  0.1340 -0.3649
 1780HOH     H2 5354   0.515   0.201   0.963  0.4288 -1.3184  0.5002
 1781HOH      O 5355   3.555   1.450   2.759  0.2444 -0.2476  0.3211
 1781HOH     H1 5356   3.602   1.527   2.726 -0.4349 -0.3894 -1.1517
 1781HOH     H2 5357   3.624   1.386   2.776  0.7280 -0.6339 -2.2644
 1782HOH      O 5358   1.996   3.203   1.942  0.6764 -0.2813  0.1357
 1782HOH     H1 5359   2.015   3.120   1.987 -0.2520 -0.3321  0.4702
 1782HOH     H2 5360   1.935   3.179   1.873 -1.2287  0.3166  1.4426
 1783HOH      O 5361   0.998   0.665   1.465  0.1841 -0.5127  0.5047
 1783HOH     H1 5362   0.986   0.654   1.559 -0.1633 -0.9524  0.4149
 1783HOH     H2 5363   0.935   0.605   1.425  0.2022 -0.2052 -0.0106
 1784HOH      O 5364   3.026   1.939   3.506 -0.3147 -0.0287 -0.2732
 1784HOH     H1 5365   2.966   1.961   3.434 -0.2132 -0.1362 -0.3895
 1784HOH     H2 5366   3.001   1.851   3.532 -1.2093  0.4603  0.6759
 1785HOH      O 5367   0.339   2.816   3.114  0.4390 -0.1574  0.1405
 1785HOH     H1 5368   0.285   2.881   3.160  1.9688  1.1055  0.3218
 1785HOH     H2 5369   0.402   2.786   3.180 -0.1937 -1.9180  0.0593
 1786HOH      O 5370   1.183   2.740   2.376 -0.1392  0.2841  0.6423
 1786HOH     H1 5371   1.088   2.749   2.366 -0.0780  0.0452 -0.3889
 1786HOH     H2 5372   1.210   2.823   2.416 -0.6697  0.8384 -0.0705
 1787HOH      O 5373   1.815   1.831   0.217 -0.1046 -0.7434 -0.6065
 1787HOH     H1 5374   1.846   1.921   0.219  0.9111 -1.0603 -0.8020
 1787HOH     H2 5375   1.730   1.833   0.260  0.4073  0.1139  0.4487
 1788HOH      O 5376   0.292   3.679   0.658  0.2537 -0.0624 -0.4675
 1788HOH     H1 5377   0.272   3.750   0.719 -0.0065 -0.9279  0.5122
 1788HOH     H2 5378   0.355   3.624   0.705  0.3113 -0.5825 -1.1193
 1789HOH      O 5379   2.030   0.917   2.289 -0.4210 -0.4537  0.4206
 1789HOH     H1 5380   2.013   1.000   2.335 -1.6450 -0.4489  0.0055
 1789HOH     H2 5381   2.091   0.941   2.219 -1.0843  0.2083  0.0398
 1790HOH      O 5382   3.478   0.888   1.730 -0.0808  0.2230  0.8177
 1790HOH     H1 5383   3.557   0.909   1.681 -0.5095 -0.1547 -0.0855
 1790HOH     H2 5384   3.432   0.971   1.738 -0.2864  0.2012  0.0237
 1791HOH      O 5385   3.084   2.072   2.736 -0.0916  0.0687  0.8103
 1791HOH     H1 5386   3.091   2.144   2.673  1.8512 -0.7670 -0.0946
 1791HOH     H2 5387   3.002   2.028   2.713  0.5527 -0.2462 -1.3099
   3.80396   3.80396   3.80396
