# Supplementary material for: Broadening the Scope of Binding Free Energy Calculations Using a Separated Topologies Approach
Source: J Chem Theory Comput. 2023 Jul 24;19(15):5058–76. doi: 10.1021/acs.jctc.3c00282 (PMC10413862; doi:10.1021/acs.jctc.3c00282)
Supplement: Supplementary file 2 — ct3c00282_si_002.zip [file ct3c00282_si_002.zip › SI_paper/BACE1/input/biphenyl/lig_04/solvent.top]

;
;   File lig_04/solvent.top  was generated
;   By user: hannahbaumann (501)
;   On host: Hannahs-MacBook-Pro.local
;   At date: Tue. August  2 10:41:24 2022
;
;   This is a standalone topology file
;
;   Created by:
;   ParmEd:       extract_solvent_orion.py, VERSION 3.2.0
;   Executable:   extract_solvent_orion.py
;   Library dir:  /usr/local/gromacs/share/gromacs/top
;   Command line:
;     extract_solvent_orion.py
;

[ defaults ]
; nbfunc        comb-rule       gen-pairs       fudgeLJ fudgeQQ
1               2               yes             0.5          0.8333      

[ atomtypes ]
; name    at.num    mass    charge ptype  sigma      epsilon
O0            17  35.453200  0.00000000  A      0.4477657     0.14891274
O1            11  22.989769  0.00000000  A     0.24392807     0.36584603
O2             6  12.010780  0.00000000  A     0.34806469     0.36350306
O3             6  12.010780  0.00000000  A     0.34806469     0.36350306
O4             6  12.010780  0.00000000  A     0.34806469     0.36350306
O5             6  12.010780  0.00000000  A     0.34806469     0.36350306
O6             6  12.010780  0.00000000  A     0.34806469     0.36350306
O7             6  12.010780  0.00000000  A     0.34806469     0.36350306
O8             6  12.010780  0.00000000  A     0.34806469     0.36350306
O9             6  12.010780  0.00000000  A     0.34806469     0.36350306
O10            6  12.010780  0.00000000  A     0.34806469     0.36350306
O11            6  12.010780  0.00000000  A     0.34806469     0.36350306
O12            6  12.010780  0.00000000  A     0.34806469     0.36350306
O13            6  12.010780  0.00000000  A     0.34806469     0.36350306
O14            6  12.010780  0.00000000  A     0.34806469     0.36350306
O15            6  12.010780  0.00000000  A     0.34806469     0.36350306
O16            6  12.010780  0.00000000  A     0.34806469     0.36350306
O17            6  12.010780  0.00000000  A     0.33795318     0.45538912
O18            6  12.010780  0.00000000  A     0.33795318     0.45538912
O19            6  12.010780  0.00000000  A     0.33795318     0.45538912
O20            6  12.010780  0.00000000  A     0.33795318     0.45538912
O21            7  14.006720  0.00000000  A      0.3206876      0.7016213
O22            7  14.006720  0.00000000  A      0.3206876      0.7016213
O23            7  14.006720  0.00000000  A      0.3206876      0.7016213
O24            7  14.006720  0.00000000  A      0.3206876      0.7016213
O25            7  14.006720  0.00000000  A      0.3206876      0.7016213
O26            8  15.999430  0.00000000  A     0.30251065     0.70485815
O27            1   1.007947  0.00000000  A     0.25725815     0.06531786
O28            1   1.007947  0.00000000  A     0.25725815     0.06531786
O29            1   1.007947  0.00000000  A     0.25725815     0.06531786
O30            1   1.007947  0.00000000  A     0.25725815     0.06531786
O31            1   1.007947  0.00000000  A     0.25725815     0.06531786
O32            1   1.007947  0.00000000  A     0.25725815     0.06531786
O33            1   1.007947  0.00000000  A     0.24536265    0.054839681
O34            1   1.007947  0.00000000  A     0.24536265    0.054839681
O35            1   1.007947  0.00000000  A     0.24536265    0.054839681
O36            1   1.007947  0.00000000  A     0.25832257    0.068656285
O37            1   1.007947  0.00000000  A     0.25832257    0.068656285
O38            1   1.007947  0.00000000  A     0.26445434    0.066021356
O39            1   1.007947  0.00000000  A     0.26445434    0.066021356
O40            1   1.007947  0.00000000  A     0.26445434    0.066021356
O41            1   1.007947  0.00000000  A     0.25832257    0.068656285
O42            1   1.007947  0.00000000  A     0.25832257    0.068656285
O43            1   1.007947  0.00000000  A     0.25832257    0.068656285
O44            1   1.007947  0.00000000  A     0.11034277    0.058955969
O45            1   1.007947  0.00000000  A     0.11034277    0.058955969
O46            1   1.007947  0.00000000  A     0.11034277    0.058955969
OW             8  15.999430  0.00000000  A     0.31507524       0.635968
HW             1   1.007947  0.00000000  A              1              0


[ moleculetype ]
; Name            nrexcl
Cl-          3

[ atoms ]
;   nr       type  resnr residue  atom   cgnr    charge       mass  typeB    chargeB      massB
; residue    1 Cl- rtp Cl- q -1.0
    1         O0      1    Cl-     CL      1 -1.00000000  35.453200   ; qtot -1.000000


[ moleculetype ]
; Name            nrexcl
Na+          3

[ atoms ]
;   nr       type  resnr residue  atom   cgnr    charge       mass  typeB    chargeB      massB
; residue    1 Na+ rtp Na+ q 1.0
    1         O1      1    Na+     NA      1 1.00000000  22.989769   ; qtot 1.000000


[ moleculetype ]
; Name            nrexcl
UNL          3

[ atoms ]
;   nr       type  resnr residue  atom   cgnr    charge       mass  typeB    chargeB      massB
; residue    1 UNL rtp UNL q 1.0
    1         O2      1    UNL     C1      1 -0.11825000  12.010780   ; qtot -0.118250
    2         O3      1    UNL     C2      2 -0.08568000  12.010780   ; qtot -0.203930
    3         O4      1    UNL     C3      3 -0.11485000  12.010780   ; qtot -0.318780
    4         O5      1    UNL     C4      4 -0.21637000  12.010780   ; qtot -0.535150
    5         O6      1    UNL     C5      5 -0.09623000  12.010780   ; qtot -0.631380
    6         O7      1    UNL     C6      6 -0.11779000  12.010780   ; qtot -0.749170
    7         O8      1    UNL     C7      7 0.32640001  12.010780   ; qtot -0.422770
    8         O9      1    UNL     C8      8 0.38025001  12.010780   ; qtot -0.042520
    9        O10      1    UNL     C9      9 0.34656000  12.010780   ; qtot 0.304040
   10        O11      1    UNL    C10     10 -0.01069000  12.010780   ; qtot 0.293350
   11        O12      1    UNL    C11     11 -0.14866000  12.010780   ; qtot 0.144690
   12        O13      1    UNL    C12     12 -0.15059000  12.010780   ; qtot -0.005900
   13        O14      1    UNL    C13     13 0.01766000  12.010780   ; qtot 0.011760
   14        O15      1    UNL    C14     14 -0.15015000  12.010780   ; qtot -0.138390
   15        O16      1    UNL    C15     15 0.41982001  12.010780   ; qtot 0.281430
   16        O17      1    UNL    C16     16 0.00659000  12.010780   ; qtot 0.288020
   17        O18      1    UNL    C17     17 0.19766000  12.010780   ; qtot 0.485680
   18        O19      1    UNL    C18     18 -0.11136000  12.010780   ; qtot 0.374320
   19        O20      1    UNL    C19     19 0.10867000  12.010780   ; qtot 0.482990
   20        O21      1    UNL     N1     20 -0.62211001  14.006720   ; qtot -0.139120
   21        O22      1    UNL     N2     21 -0.46206000  14.006720   ; qtot -0.601180
   22        O23      1    UNL     N3     22 0.04578000  14.006720   ; qtot -0.555400
   23        O24      1    UNL     N4     23 -0.33188000  14.006720   ; qtot -0.887280
   24        O25      1    UNL     N5     24 -0.46979001  14.006720   ; qtot -1.357070
   25        O26      1    UNL     O1     25 -0.32056999  15.999430   ; qtot -1.677640
   26        O27      1    UNL     H1     26 0.15669000   1.007947   ; qtot -1.520950
   27        O28      1    UNL     H2     27 0.15868001   1.007947   ; qtot -1.362270
   28        O29      1    UNL     H3     28 0.13203000   1.007947   ; qtot -1.230240
   29        O30      1    UNL     H4     29 0.19256000   1.007947   ; qtot -1.037680
   30        O31      1    UNL     H5     30 0.15070000   1.007947   ; qtot -0.886980
   31        O32      1    UNL     H6     31 0.14706001   1.007947   ; qtot -0.739920
   32        O33      1    UNL     H7     32 0.07455000   1.007947   ; qtot -0.665370
   33        O34      1    UNL     H8     33 0.02944000   1.007947   ; qtot -0.635930
   34        O35      1    UNL     H9     34 0.03958000   1.007947   ; qtot -0.596350
   35        O36      1    UNL    H10     35 0.11990000   1.007947   ; qtot -0.476450
   36        O37      1    UNL    H11     36 0.11990000   1.007947   ; qtot -0.356550
   37        O38      1    UNL    H12     37 0.07165000   1.007947   ; qtot -0.284900
   38        O39      1    UNL    H13     38 0.07165000   1.007947   ; qtot -0.213250
   39        O40      1    UNL    H14     39 0.07165000   1.007947   ; qtot -0.141600
   40        O41      1    UNL    H15     40 0.05545000   1.007947   ; qtot -0.086150
   41        O42      1    UNL    H16     41 0.05545000   1.007947   ; qtot -0.030700
   42        O43      1    UNL    H17     42 0.05545000   1.007947   ; qtot 0.024750
   43        O44      1    UNL    H18     43 0.32284999   1.007947   ; qtot 0.347600
   44        O45      1    UNL    H19     44 0.32620001   1.007947   ; qtot 0.673800
   45        O46      1    UNL    H20     45 0.32620001   1.007947   ; qtot 1.000000

[ bonds ]
;    ai     aj funct         c0         c1         c2         c3
      1      2     1   0.13872 301905.092579
      1      3     1   0.13872 301905.092579
      1     26     1   0.10854 332422.631675
      2     10     1   0.13872 301905.092579
      2     27     1   0.10854 332422.631675
      3     12     1   0.13872 301905.092579
      3     28     1   0.10854 332422.631675
      4      7     1   0.14546 233580.248618
      4     14     1   0.13717 334016.498332
      4     29     1   0.10854 332422.631675
      5     10     1   0.13872 301905.092579
      5     12     1   0.13872 301905.092579
      5     30     1   0.10854 332422.631675
      6     11     1   0.13872 301905.092579
      6     13     1   0.13872 301905.092579
      6     31     1   0.10854 332422.631675
      7     21     1   0.13048 422987.308774
      7     32     1   0.10854 332422.631675
      8     11     1   0.13872 301905.092579
      8     20     1   0.13288 372632.124927
      8     33     1   0.10854 332422.631675
      9     13     1   0.13872 301905.092579
      9     20     1   0.13288 372632.124927
      9     34     1   0.10854 332422.631675
     10     11     1   0.14546 233580.248618
     12     17     1   0.14986 242452.869388
     13     25     1   0.13629 356218.264001
     14     17     1   0.14986 242452.869388
     14     22     1   0.13902 326381.745633
     15     16     1   0.14986 242452.869388
     15     23     1   0.13048 422987.308774
     15     24     1   0.13902 326381.745633
     16     22     1   0.14648 306553.707217
     16     35     1   0.10939 309655.084322
     16     36     1   0.10939 309655.084322
     17     18     1   0.15219 221435.259290
     17     23     1   0.14648 306553.707217
     18     37     1   0.10939 309655.084322
     18     38     1   0.10939 309655.084322
     18     39     1   0.10939 309655.084322
     19     25     1   0.14259 306888.771877
     19     40     1   0.10939 309655.084322
     19     41     1   0.10939 309655.084322
     19     42     1   0.10939 309655.084322
     21     22     1   0.13551 347354.169914
     23     43     1   0.10195 422704.914414
     24     44     1   0.10195 422704.914414
     24     45     1   0.10195 422704.914414

[ pairs ]
;    ai     aj funct         c0         c1         c2         c3
      1      5     1
      2      6     1
      5      6     1
      2      8     1
      5      8     1
      3     10     1
      1     11     1
      9     11     1
      2     12     1
      4     12     1
     11     12     1
      8     13     1
     10     13     1
      3     14     1
      5     14     1
     12     15     1
     14     15     1
      4     16     1
      7     16     1
      1     17     1
      7     17     1
     10     17     1
     16     17     1
      3     18     1
      4     18     1
      5     18     1
     15     18     1
      6     19     1
      9     19     1
      6     20     1
     10     20     1
     15     21     1
     17     21     1
     12     22     1
     18     22     1
      3     23     1
      4     23     1
      5     23     1
     22     23     1
     17     24     1
     22     24     1
     11     25     1
     20     25     1
     10     26     1
     12     26     1
      3     27     1
      5     27     1
     11     27     1
     26     27     1
      2     28     1
      5     28     1
     17     28     1
     26     28     1
     17     29     1
     21     29     1
     22     29     1
      2     30     1
      3     30     1
     11     30     1
     17     30     1
      8     31     1
      9     31     1
     10     31     1
     25     31     1
     14     32     1
     22     32     1
     29     32     1
      6     33     1
      9     33     1
     10     33     1
      6     34     1
      8     34     1
     25     34     1
     14     35     1
     21     35     1
     23     35     1
     24     35     1
     14     36     1
     21     36     1
     23     36     1
     24     36     1
     12     37     1
     14     37     1
     23     37     1
     12     38     1
     14     38     1
     23     38     1
     12     39     1
     14     39     1
     23     39     1
     13     40     1
     13     41     1
     13     42     1
     12     43     1
     14     43     1
     16     43     1
     18     43     1
     24     43     1
     16     44     1
     23     44     1
     16     45     1
     23     45     1

[ angles ]
;    ai     aj     ak funct         c0         c1         c2         c3
      1      2     10     1   126.8062420 484.492885
      1      2     27     1   129.1835930 285.070775
      1      3     12     1   126.8062420 484.492885
      1      3     28     1   129.1835930 285.070775
      2      1      3     1   126.8062420 484.492885
      2      1     26     1   129.1835930 285.070775
      2     10      5     1   126.8062420 484.492885
      2     10     11     1   126.8062420 484.492885
      3      1     26     1   129.1835930 285.070775
      3     12      5     1   126.8062420 484.492885
      3     12     17     1   126.8062420 484.492885
      4      7     21     1   126.8062420 484.492885
      4      7     32     1   129.8027305 331.608082
      4     14     17     1   138.3184368 119.851701
      4     14     22     1   126.8062420 484.492885
      5     10     11     1   126.8062420 484.492885
      5     12     17     1   126.8062420 484.492885
      6     11      8     1   126.8062420 484.492885
      6     11     10     1   126.8062420 484.492885
      6     13      9     1   126.8062420 484.492885
      6     13     25     1   126.8062420 484.492885
      7      4     14     1   126.8062420 484.492885
      7      4     29     1   129.8027305 331.608082
      7     21     22     1   112.8714010 460.899612
      8     11     10     1   126.8062420 484.492885
      8     20      9     1   112.8714010 460.899612
      9     13     25     1   126.8062420 484.492885
     10      2     27     1   129.1835930 285.070775
     10      5     12     1   126.8062420 484.492885
     10      5     30     1   129.1835930 285.070775
     11      6     13     1   126.8062420 484.492885
     11      6     31     1   129.1835930 285.070775
     11      8     20     1   126.8062420 484.492885
     11      8     33     1   129.1835930 285.070775
     12      3     28     1   129.1835930 285.070775
     12      5     30     1   129.1835930 285.070775
     12     17     14     1   116.5475863 445.222087
     12     17     18     1   116.5475863 445.222087
     12     17     23     1   116.5475863 445.222087
     13      6     31     1   129.1835930 285.070775
     13      9     20     1   126.8062420 484.492885
     13      9     34     1   129.1835930 285.070775
     13     25     19     1   110.3538806 544.678275
     14      4     29     1   129.8027305 331.608082
     14     17     18     1   116.5475863 445.222087
     14     17     23     1   116.5475863 445.222087
     14     22     16     1   117.3465571 463.769802
     14     22     21     1   117.3465571 463.769802
     15     16     22     1   116.5475863 445.222087
     15     16     35     1   116.5475863 445.222087
     15     16     36     1   116.5475863 445.222087
     15     23     17     1   117.3465571 463.769802
     15     23     43     1   117.3465571 463.769802
     15     24     44     1   115.5071328 530.901283
     15     24     45     1   115.5071328 530.901283
     16     15     23     1   126.8062420 484.492885
     16     15     24     1   126.8062420 484.492885
     16     22     21     1   117.3465571 463.769802
     17     14     22     1   126.8062420 484.492885
     17     18     37     1   116.5475863 445.222087
     17     18     38     1   116.5475863 445.222087
     17     18     39     1   116.5475863 445.222087
     17     23     43     1   115.5071328 530.901283
     18     17     23     1   116.5475863 445.222087
     20      8     33     1   129.1835930 285.070775
     20      9     34     1   129.1835930 285.070775
     21      7     32     1   129.8027305 331.608082
     22     16     35     1   116.5475863 445.222087
     22     16     36     1   116.5475863 445.222087
     23     15     24     1   126.8062420 484.492885
     25     19     40     1   116.5475863 445.222087
     25     19     41     1   116.5475863 445.222087
     25     19     42     1   116.5475863 445.222087
     35     16     36     1   115.6031000 408.161690
     37     18     38     1   115.6031000 408.161690
     37     18     39     1   115.6031000 408.161690
     38     18     39     1   115.6031000 408.161690
     40     19     41     1   115.6031000 408.161690
     40     19     42     1   115.6031000 408.161690
     41     19     42     1   115.6031000 408.161690
     44     24     45     1   115.5071328 530.901283

[ dihedrals ]
;    ai     aj     ak     al funct         c0         c1         c2         c3         c4         c5
      1      2     10      5     1  180.0000000  15.3215155  2
      1      2     10     11     1  180.0000000  15.3215155  2
      1      3     12      5     1  180.0000000  15.3215155  2
      1      3     12     17     1  180.0000000  15.3215155  2
      2      1      3     12     1  180.0000000  15.3215155  2
      2      1      3     28     1  180.0000000  15.3215155  2
      2     10      5     12     1  180.0000000  15.3215155  2
      2     10      5     30     1  180.0000000  15.3215155  2
      2     10     11      6     1  180.0000000  4.8669776  2
      2     10     11      8     1  180.0000000  4.8669776  2
      3      1      2     10     1  180.0000000  15.3215155  2
      3      1      2     27     1  180.0000000  15.3215155  2
      3     12      5     10     1  180.0000000  15.3215155  2
      3     12      5     30     1  180.0000000  15.3215155  2
      3     12     17     14     1  0.0000000  0.1115010  3
      3     12     17     18     1  0.0000000  0.1115010  3
      3     12     17     23     1  0.0000000  0.1115010  3
      4      7     21     22     1  180.0000000  28.1866142  2
      4     14     17     12     1  0.0000000  -0.1536670  3
      4     14     17     12     1  180.0000000  0.7168101  2
      4     14     17     18     1  0.0000000  -1.5494826  2
      4     14     17     23     1  0.0000000  -1.5494826  2
      4     14     22     16     1  180.0000000  6.5967784  2
      4     14     22     21     1  180.0000000  6.5967784  2
      5     10      2     27     1  180.0000000  15.3215155  2
      5     10     11      6     1  180.0000000  4.8669776  2
      5     10     11      8     1  180.0000000  4.8669776  2
      5     12      3     28     1  180.0000000  15.3215155  2
      5     12     17     14     1  0.0000000  0.1115010  3
      5     12     17     18     1  0.0000000  0.1115010  3
      5     12     17     23     1  0.0000000  0.1115010  3
      6     11      8     20     1  180.0000000  15.3215155  2
      6     11      8     33     1  180.0000000  15.3215155  2
      6     13      9     20     1  180.0000000  15.3215155  2
      6     13      9     34     1  180.0000000  15.3215155  2
      6     13     25     19     1  180.0000000  6.4108617  2
      7      4     14     17     1  180.0000000  22.1536231  2
      7      4     14     22     1  180.0000000  22.1536231  2
      7     21     22     14     1  0.0000000  -0.3979340  3
      7     21     22     14     1  180.0000000  6.5037584  2
      7     21     22     16     1  0.0000000  -0.3979340  3
      7     21     22     16     1  180.0000000  6.5037584  2
      8     11      6     13     1  180.0000000  15.3215155  2
      8     11      6     31     1  180.0000000  15.3215155  2
      8     20      9     13     1  180.0000000  24.7411728  2
      8     20      9     34     1  180.0000000  15.6141438  2
      9     13      6     11     1  180.0000000  15.3215155  2
      9     13      6     31     1  180.0000000  15.3215155  2
      9     13     25     19     1  180.0000000  6.4108617  2
      9     20      8     11     1  180.0000000  24.7411728  2
      9     20      8     33     1  180.0000000  15.6141438  2
     10      2      1     26     1  180.0000000  15.3215155  2
     10      5     12     17     1  180.0000000  15.3215155  2
     10     11      6     13     1  180.0000000  15.3215155  2
     10     11      6     31     1  180.0000000  15.3215155  2
     10     11      8     20     1  180.0000000  15.3215155  2
     10     11      8     33     1  180.0000000  15.3215155  2
     11      6     13     25     1  180.0000000  15.3215155  2
     11     10      2     27     1  180.0000000  15.3215155  2
     11     10      5     12     1  180.0000000  15.3215155  2
     11     10      5     30     1  180.0000000  15.3215155  2
     12      3      1     26     1  180.0000000  15.3215155  2
     12     17     14     22     1  0.0000000  0.1115010  3
     12     17     18     37     1  0.0000000  0.4834079  3
     12     17     18     38     1  0.0000000  0.4834079  3
     12     17     18     39     1  0.0000000  0.4834079  3
     12     17     23     15     1  0.0000000  3.7641712  1
     12     17     23     43     1  0.0000000  0.7624859  2
     12     17     23     43     1  0.0000000  0.1243628  3
     13     25     19     40     1  0.0000000  0.1982205  3
     13     25     19     41     1  0.0000000  0.1982205  3
     13     25     19     42     1  0.0000000  0.1982205  3
     14      4      7     21     1  180.0000000  4.1731909  2
     14      4      7     32     1  180.0000000  4.1731909  2
     14     17     18     37     1  0.0000000  0.4834079  3
     14     17     18     38     1  0.0000000  0.4834079  3
     14     17     18     39     1  0.0000000  0.4834079  3
     14     17     23     15     1  0.0000000  3.7641712  1
     14     17     23     43     1  0.0000000  0.7624859  2
     14     17     23     43     1  0.0000000  0.1243628  3
     14     22     16     15     1  180.0000000  -2.8834993  2
     14     22     16     15     1  0.0000000  1.1413309  1
     14     22     16     35     1  0.0000000  0.7624859  2
     14     22     16     35     1  0.0000000  0.1243628  3
     14     22     16     36     1  0.0000000  0.7624859  2
     14     22     16     36     1  0.0000000  0.1243628  3
     15     16     22     21     1  0.0000000  0.7624859  2
     15     16     22     21     1  0.0000000  0.1243628  3
     15     23     17     18     1  0.0000000  3.7641712  1
     16     15     23     17     1  180.0000000  13.9633058  2
     16     15     23     43     1  180.0000000  13.9633058  2
     16     15     24     44     1  180.0000000  7.5690543  2
     16     15     24     44     1  0.0000000  -0.2015131  1
     16     15     24     45     1  180.0000000  7.5690543  2
     16     15     24     45     1  0.0000000  -0.2015131  1
     16     22     14     17     1  180.0000000  6.5967784  2
     17     12      3     28     1  180.0000000  15.3215155  2
     17     12      5     30     1  180.0000000  15.3215155  2
     17     14      4     29     1  180.0000000  22.1536231  2
     17     14     22     21     1  180.0000000  6.5967784  2
     17     23     15     24     1  180.0000000  13.9633058  2
     18     17     14     22     1  0.0000000  -0.1908667  4
     18     17     14     22     1  0.0000000  0.6427005  2
     18     17     23     43     1  0.0000000  0.7624859  2
     18     17     23     43     1  0.0000000  0.1243628  3
     20      9     13     25     1  180.0000000  15.3215155  2
     21      7      4     29     1  180.0000000  4.1731909  2
     21     22     16     35     1  0.0000000  0.7624859  2
     21     22     16     35     1  0.0000000  0.1243628  3
     21     22     16     36     1  0.0000000  0.7624859  2
     21     22     16     36     1  0.0000000  0.1243628  3
     22     14      4     29     1  180.0000000  22.1536231  2
     22     14     17     23     1  180.0000000  -1.5563397  1
     22     14     17     23     1  180.0000000  1.6828599  2
     22     16     15     23     1  0.0000000  -1.5494826  2
     22     16     15     24     1  180.0000000  -1.5563397  1
     22     16     15     24     1  180.0000000  1.6828599  2
     22     21      7     32     1  180.0000000  28.1866142  2
     23     15     16     35     1  0.0000000  -1.5494826  2
     23     15     16     36     1  0.0000000  -1.5494826  2
     23     15     24     44     1  180.0000000  9.8256037  2
     23     15     24     44     1  0.0000000  5.2557574  1
     23     15     24     45     1  180.0000000  9.8256037  2
     23     15     24     45     1  0.0000000  5.2557574  1
     23     17     18     37     1  0.0000000  0.4834079  3
     23     17     18     38     1  0.0000000  0.4834079  3
     23     17     18     39     1  0.0000000  0.4834079  3
     24     15     16     35     1  0.0000000  0.1115010  3
     24     15     16     36     1  0.0000000  0.1115010  3
     24     15     23     43     1  180.0000000  13.9633058  2
     25     13      6     31     1  180.0000000  15.3215155  2
     25     13      9     34     1  180.0000000  15.3215155  2
     26      1      2     27     1  180.0000000  15.3215155  2
     26      1      3     28     1  180.0000000  15.3215155  2
     29      4      7     32     1  180.0000000  4.1731909  2
      2      1     10     27     1  180.0000000  1.5341333  2
      2     10     27      1     1  180.0000000  1.5341333  2
      2     27      1     10     1  180.0000000  1.5341333  2
      3      1     12     28     1  180.0000000  1.5341333  2
      3     12     28      1     1  180.0000000  1.5341333  2
      3     28      1     12     1  180.0000000  1.5341333  2
      1      2      3     26     1  180.0000000  1.5341333  2
      1      3     26      2     1  180.0000000  1.5341333  2
      1     26      2      3     1  180.0000000  1.5341333  2
     10      2      5     11     1  180.0000000  1.5341333  2
     10      5     11      2     1  180.0000000  1.5341333  2
     10     11      2      5     1  180.0000000  1.5341333  2
     12      3      5     17     1  180.0000000  1.5341333  2
     12      5     17      3     1  180.0000000  1.5341333  2
     12     17      3      5     1  180.0000000  1.5341333  2
      7      4     21     32     1  180.0000000  1.5341333  2
      7     21     32      4     1  180.0000000  1.5341333  2
      7     32      4     21     1  180.0000000  1.5341333  2
     14      4     17     22     1  180.0000000  1.5341333  2
     14     17     22      4     1  180.0000000  1.5341333  2
     14     22      4     17     1  180.0000000  1.5341333  2
     11      6      8     10     1  180.0000000  1.5341333  2
     11      8     10      6     1  180.0000000  1.5341333  2
     11     10      6      8     1  180.0000000  1.5341333  2
     13      6      9     25     1  180.0000000  1.5341333  2
     13      9     25      6     1  180.0000000  1.5341333  2
     13     25      6      9     1  180.0000000  1.5341333  2
      4      7     14     29     1  180.0000000  1.5341333  2
      4     14     29      7     1  180.0000000  1.5341333  2
      4     29      7     14     1  180.0000000  1.5341333  2
      5     10     12     30     1  180.0000000  1.5341333  2
      5     12     30     10     1  180.0000000  1.5341333  2
      5     30     10     12     1  180.0000000  1.5341333  2
      6     11     13     31     1  180.0000000  1.5341333  2
      6     13     31     11     1  180.0000000  1.5341333  2
      6     31     11     13     1  180.0000000  1.5341333  2
      8     11     20     33     1  180.0000000  1.5341333  2
      8     20     33     11     1  180.0000000  1.5341333  2
      8     33     11     20     1  180.0000000  1.5341333  2
      9     13     20     34     1  180.0000000  1.5341333  2
      9     20     34     13     1  180.0000000  1.5341333  2
      9     34     13     20     1  180.0000000  1.5341333  2
     22     14     16     21     1  180.0000000  14.6440000  2
     22     16     21     14     1  180.0000000  14.6440000  2
     22     21     14     16     1  180.0000000  14.6440000  2
     23     15     17     43     1  180.0000000  1.3946667  2
     23     17     43     15     1  180.0000000  1.3946667  2
     23     43     15     17     1  180.0000000  1.3946667  2
     24     15     44     45     1  180.0000000  1.3946667  2
     24     44     45     15     1  180.0000000  1.3946667  2
     24     45     15     44     1  180.0000000  1.3946667  2
     15     16     23     24     1  180.0000000  14.6440000  2
     15     23     24     16     1  180.0000000  14.6440000  2
     15     24     16     23     1  180.0000000  14.6440000  2


[ moleculetype ]
; Name            nrexcl
HOH          3

[ atoms ]
;   nr       type  resnr residue  atom   cgnr    charge       mass  typeB    chargeB      massB
; residue    1 HOH rtp HOH q 0.0
    1         OW      1    HOH      O      1 -0.83400000  15.999430   ; qtot -0.834000
    2         HW      1    HOH     H1      2 0.41700000   1.007947   ; qtot -0.417000
    3         HW      1    HOH     H2      3 0.41700000   1.007947   ; qtot 0.000000

#ifdef FLEXIBLE

[ bonds ]
;    ai     aj funct         c0         c1         c2         c3
      2      1     1   0.09572 462750.400000
      3      1     1   0.09572 462750.400000

[ angles ]
;    ai     aj     ak funct         c0         c1         c2         c3
      2      1      3     1   104.5200000 836.800000


#else

[ settles ]
; i     funct   doh     dhh
1     1   0.09572000   0.15139007

#endif

[ exclusions ]
1  2  3
2  1  3
3  1  2

[ system ]
; Name
Generic title

[ molecules ]
; Compound       #mols
Cl-                  1
Na+                  5
Cl-                  5
UNL                  1
HOH               1891
